# Supplementary material for: Differences in Alternative Splicing between Yellow and Black-Seeded Rapeseed
Source: Plants (Basel). 2020 Jul 31;9(8):977. doi: 10.3390/plants9080977 (PMC7465011; doi:10.3390/plants9080977)
Supplement: Supplementary file 1 [file plants-09-00977-s001.zip › Supplementary Materials/Table S2/SRR5590972.combined_sorted.gtf_astalavista.gtf]

chrA01	Undefined	as_event	76059	76318	.	+	.	transcript_id "TCONS_00000008,TCONS_00000009"; gene_id "chrA01:74694-78239W"; flanks "76059-,76318^"; structure "0,1^2-"; splice_chain ",76143^76218-"; sources "Undefined,Undefined"; NMorMRNA "null"; degree "4"; dimension "2_2";
chrA01	Undefined	as_event	96289	96463	.	+	.	transcript_id "TCONS_00000010,TCONS_00000011"; gene_id "chrA01:96007-96785W"; flanks "96289-,96463^"; structure "0,1^2-"; splice_chain ",96333^96421-"; sources "Undefined,Undefined"; NMorMRNA "null"; degree "4"; dimension "2_2";
chrA01	Undefined	as_event	248745	248964	.	+	.	transcript_id "TCONS_00000018,TCONS_00000019"; gene_id "chrA01:242864-249482W"; flanks "248745-,248964^"; structure "0,1^2-"; splice_chain ",248786^248874-"; sources "Undefined,Undefined"; NMorMRNA "null"; degree "4"; dimension "2_2";
chrA01	Undefined	as_event	353730	354111	.	+	.	transcript_id "TCONS_00000026,TCONS_00000024/TCONS_00000025/TCONS_00000027"; gene_id "chrA01:353063-355582W"; flanks "353730-,354111^"; structure "1^3-4^7-,2^5-6^8-"; splice_chain "353783^353866-353879^353966-,353826^353909-353922^354009-"; sources "Undefined,Undefined"; NMorMRNA "null"; degree "4"; dimension "2_2";
chrA01	Undefined	as_event	354111	354357	.	+	.	transcript_id "TCONS_00000025,TCONS_00000026/TCONS_00000027"; gene_id "chrA01:353063-355582W"; flanks "354111^,354357^"; structure "1-,2-"; splice_chain "354321-,354322-"; sources "Undefined,Undefined"; NMorMRNA "null"; degree "4"; dimension "2_2";
chrA01	Undefined	as_event	354525	354879	.	+	.	transcript_id "TCONS_00000027,TCONS_00000025/TCONS_00000026"; gene_id "chrA01:353063-355582W"; flanks "354525-,354879^"; structure "0,1^2-"; splice_chain ",354565^354778-"; sources "Undefined,Undefined"; NMorMRNA "null"; degree "4"; dimension "2_2";
chrA01	Undefined	as_event	354322	354879	.	+	.	transcript_id "TCONS_00000024,TCONS_00000027,TCONS_00000026"; gene_id "chrA01:353063-355582W"; flanks "354322-,354879^"; structure "0,1^2-,1^2-3^4-"; splice_chain ",354357^354525-,354357^354525-354565^354778-"; sources "Undefined,Undefined,Undefined"; NMorMRNA "null"; degree "9"; dimension "3_3";
chrA01	Undefined	as_event	354111	354879	.	+	.	transcript_id "TCONS_00000025,TCONS_00000024,TCONS_00000027,TCONS_00000026"; gene_id "chrA01:353063-355582W"; flanks "354111^,354879^"; structure "1-3^4-5^6-,2-,2-3^4-,2-3^4-5^6-"; splice_chain "354321-354357^354525-354565^354778-,354322-,354322-354357^354525-,354322-354357^354525-354565^354778-"; sources "Undefined,Undefined,Undefined,Undefined"; NMorMRNA "null"; degree "16"; dimension "4_4";
chrA01	Undefined	as_event	355282	355446	.	+	.	transcript_id "TCONS_00000026,TCONS_00000024/TCONS_00000025/TCONS_00000027"; gene_id "chrA01:353063-355582W"; flanks "355282^,355446^"; structure "1-,2-"; splice_chain "355361-,355362-"; sources "Undefined,Undefined"; NMorMRNA "null"; degree "4"; dimension "2_2";
chrA01	Undefined	as_event	356569	356985	.	+	.	transcript_id "TCONS_00000028,TCONS_00000029"; gene_id "chrA01:355904-359818W"; flanks "356569-,356985^"; structure "0,1^2-"; splice_chain ",356721^356803-"; sources "Undefined,Undefined"; NMorMRNA "null"; degree "4"; dimension "2_2";
chrA01	Undefined	as_event	465398	465543	.	+	.	transcript_id "TCONS_00000037,TCONS_00000036"; gene_id "chrA01:464359-465959W"; flanks "465398-,465543-"; structure "1^,2^"; splice_chain "465469^,465471^"; sources "Undefined,Undefined"; NMorMRNA "null"; degree "4"; dimension "2_2";
chrA01	Undefined	as_event	485894	486187	.	+	.	transcript_id "TCONS_00000038,TCONS_00000039"; gene_id "chrA01:485358-488111W"; flanks "485894-,486187^"; structure "1^3-,2^4-"; splice_chain "485992^486071-,486002^486081-"; sources "Undefined,Undefined"; NMorMRNA "null"; degree "4"; dimension "2_2";
chrA01	Undefined	as_event	517216	517576	.	+	.	transcript_id "TCONS_00000045,TCONS_00000046"; gene_id "chrA01:516411-519841W"; flanks "517216-,517576^"; structure "0,1^2-"; splice_chain ",517413^517486-"; sources "Undefined,Undefined"; NMorMRNA "null"; degree "4"; dimension "2_2";
chrA01	Undefined	as_event	550404	550718	.	+	.	transcript_id "TCONS_00000051/TCONS_00000052,TCONS_00000053"; gene_id "chrA01:547553-551231W"; flanks "550404-,550718-"; structure "1^,2^"; splice_chain "550462^,550463^"; sources "Undefined,Undefined"; NMorMRNA "null"; degree "4"; dimension "2_2";
chrA01	Undefined	as_event	550718	551231	.	+	.	transcript_id "TCONS_00000052/TCONS_00000053,TCONS_00000051"; gene_id "chrA01:547553-551231W"; flanks "550718-,551231]"; structure "0,1^2-"; splice_chain ",551168^551212-"; sources "Undefined,Undefined"; NMorMRNA "null"; degree "4"; dimension "2_2";
chrA01	Undefined	as_event	701432	701625	.	+	.	transcript_id "TCONS_00000076,TCONS_00000075"; gene_id "chrA01:699969-704819W"; flanks "701432^,701625^"; structure "1-,2-"; splice_chain "701519-,701520-"; sources "Undefined,Undefined"; NMorMRNA "null"; degree "4"; dimension "2_2";
chrA01	Undefined	as_event	702501	702699	.	+	.	transcript_id "TCONS_00000076,TCONS_00000075"; gene_id "chrA01:699969-704819W"; flanks "702501^,702699^"; structure "1-,2-"; splice_chain "702588-,702590-"; sources "Undefined,Undefined"; NMorMRNA "null"; degree "4"; dimension "2_2";
chrA01	Undefined	as_event	702974	703160	.	+	.	transcript_id "TCONS_00000075,TCONS_00000076"; gene_id "chrA01:699969-704819W"; flanks "702974-,703160-"; structure "1^,2^"; splice_chain "703084^,703086^"; sources "Undefined,Undefined"; NMorMRNA "null"; degree "4"; dimension "2_2";
chrA01	Undefined	as_event	707781	708021	.	+	.	transcript_id "TCONS_00000078,TCONS_00000077/TCONS_00000079"; gene_id "chrA01:706694-709541W"; flanks "707781^,708021^"; structure "1-,2-"; splice_chain "707892-,707893-"; sources "Undefined,Undefined"; NMorMRNA "null"; degree "4"; dimension "2_2";
chrA01	Undefined	as_event	708110	708300	.	+	.	transcript_id "TCONS_00000077/TCONS_00000079,TCONS_00000078"; gene_id "chrA01:706694-709541W"; flanks "708110-,708300-"; structure "1^,2^"; splice_chain "708208^,708209^"; sources "Undefined,Undefined"; NMorMRNA "null"; degree "4"; dimension "2_2";
chrA01	Undefined	as_event	708300	708492	.	+	.	transcript_id "TCONS_00000077/TCONS_00000078,TCONS_00000079"; gene_id "chrA01:706694-709541W"; flanks "708300-,708492-"; structure "1^,2^"; splice_chain "708404^,708405^"; sources "Undefined,Undefined"; NMorMRNA "null"; degree "4"; dimension "2_2";
chrA01	Undefined	as_event	708864	709007	.	+	.	transcript_id "TCONS_00000077,TCONS_00000078/TCONS_00000079"; gene_id "chrA01:706694-709541W"; flanks "708864^,709007^"; structure "1-,2-"; splice_chain "708955-,708956-"; sources "Undefined,Undefined"; NMorMRNA "null"; degree "4"; dimension "2_2";
chrA01	Undefined	as_event	711520	711707	.	+	.	transcript_id "TCONS_00000080,TCONS_00000081"; gene_id "chrA01:711009-714899W"; flanks "711520-,711707^"; structure "0,1^2-"; splice_chain ",711554^711629-"; sources "Undefined,Undefined"; NMorMRNA "null"; degree "4"; dimension "2_2";
chrA01	Undefined	as_event	733827	734174	.	+	.	transcript_id "TCONS_00000082,TCONS_00000084"; gene_id "chrA01:733270-735945W"; flanks "733827^,734174^"; structure "1-,2-"; splice_chain "734007-,734055-"; sources "Undefined,Undefined"; NMorMRNA "null"; degree "4"; dimension "2_2";
chrA01	Undefined	as_event	734819	735446	.	+	.	transcript_id "TCONS_00000082,TCONS_00000084"; gene_id "chrA01:733270-735945W"; flanks "734819-,735446]"; structure "0,1^2-"; splice_chain ",734881^735186-"; sources "Undefined,Undefined"; NMorMRNA "null"; degree "4"; dimension "2_2";
chrA01	Undefined	as_event	783025	784242	.	+	.	transcript_id "TCONS_00000087/TCONS_00000088,TCONS_00000086"; gene_id "chrA01:782269-787296W"; flanks "783025-,784242-"; structure "1^,2^"; splice_chain "784147^,784149^"; sources "Undefined,Undefined"; NMorMRNA "null"; degree "4"; dimension "2_2";
chrA01	Undefined	as_event	784619	786573	.	+	.	transcript_id "TCONS_00000087,TCONS_00000086"; gene_id "chrA01:782269-787296W"; flanks "784619-,786573^"; structure "0,1^2-"; splice_chain ",785235^785316-"; sources "Undefined,Undefined"; NMorMRNA "null"; degree "4"; dimension "2_2";
chrA01	Undefined	as_event	784619	786850	.	+	.	transcript_id "TCONS_00000088,TCONS_00000086"; gene_id "chrA01:782269-787296W"; flanks "784619-,786850^"; structure "0,1^2-3^4-"; splice_chain ",785235^785316-786573^786663-"; sources "Undefined,Undefined"; NMorMRNA "null"; degree "4"; dimension "2_2";
chrA01	Undefined	as_event	786663	787296	.	+	.	transcript_id "TCONS_00000086,TCONS_00000087"; gene_id "chrA01:782269-787296W"; flanks "786663-,787296]"; structure "1^3-,2^4-"; splice_chain "786850^786939-,786852^786941-"; sources "Undefined,Undefined"; NMorMRNA "null"; degree "4"; dimension "2_2";
chrA01	Undefined	as_event	784619	787296	.	+	.	transcript_id "TCONS_00000086,TCONS_00000087,TCONS_00000088"; gene_id "chrA01:782269-787296W"; flanks "784619-,787296]"; structure "1^2-3^4-5^7-,3^4-6^8-,5^7-"; splice_chain "785235^785316-786573^786663-786850^786939-,786573^786663-786852^786941-,786850^786939-"; sources "Undefined,Undefined,Undefined"; NMorMRNA "null"; degree "9"; dimension "3_3";
chrA01	Undefined	as_event	810619	810828	.	+	.	transcript_id "TCONS_00000090,TCONS_00000091"; gene_id "chrA01:809497-826550W"; flanks "810619^,810828^"; structure "1-,2-"; splice_chain "810703-,810753-"; sources "Undefined,Undefined"; NMorMRNA "null"; degree "4"; dimension "2_2";
chrA01	Undefined	as_event	821404	822702	.	+	.	transcript_id "TCONS_00000090,TCONS_00000091"; gene_id "chrA01:809497-826550W"; flanks "821404-,822702^"; structure "0,1^2-"; splice_chain ",822022^822104-"; sources "Undefined,Undefined"; NMorMRNA "null"; degree "4"; dimension "2_2";
chrA01	Undefined	as_event	860528	860841	.	+	.	transcript_id "TCONS_00000097,TCONS_00000098"; gene_id "chrA01:857309-861039W"; flanks "860528-,860841-"; structure "1^,2^"; splice_chain "860634^,860635^"; sources "Undefined,Undefined"; NMorMRNA "null"; degree "4"; dimension "2_2";
chrA01	Undefined	as_event	860841	861039	.	+	.	transcript_id "TCONS_00000098,TCONS_00000097"; gene_id "chrA01:857309-861039W"; flanks "860841-,861039]"; structure "0,1^2-"; splice_chain ",860934^861018-"; sources "Undefined,Undefined"; NMorMRNA "null"; degree "4"; dimension "2_2";
chrA01	Undefined	as_event	900814	900995	.	+	.	transcript_id "TCONS_00000101,TCONS_00000102"; gene_id "chrA01:898921-903781W"; flanks "900814^,900995^"; structure "1-,2-"; splice_chain "900915-,900916-"; sources "Undefined,Undefined"; NMorMRNA "null"; degree "4"; dimension "2_2";
chrA01	Undefined	as_event	900916	901151	.	+	.	transcript_id "TCONS_00000100,TCONS_00000102"; gene_id "chrA01:898921-903781W"; flanks "900916-,901151^"; structure "0,1^2-"; splice_chain ",900995^901076-"; sources "Undefined,Undefined"; NMorMRNA "null"; degree "4"; dimension "2_2";
chrA01	Undefined	as_event	901357	901645	.	+	.	transcript_id "TCONS_00000102,TCONS_00000100"; gene_id "chrA01:898921-903781W"; flanks "901357-,901645-"; structure "1^,2^"; splice_chain "901542^,901543^"; sources "Undefined,Undefined"; NMorMRNA "null"; degree "4"; dimension "2_2";
chrA01	Undefined	as_event	903512	903781	.	+	.	transcript_id "TCONS_00000102,TCONS_00000100"; gene_id "chrA01:898921-903781W"; flanks "903512-,903781]"; structure "0,1^2-"; splice_chain ",903588^903723-"; sources "Undefined,Undefined"; NMorMRNA "null"; degree "4"; dimension "2_2";
chrA01	Undefined	as_event	919095	919744	.	+	.	transcript_id "TCONS_00000104,TCONS_00000105"; gene_id "chrA01:915234-919744W"; flanks "919095-,919744]"; structure "1^3-5^6-,2^4-"; splice_chain "919163^919301-919499^919592-,919185^919323-"; sources "Undefined,Undefined"; NMorMRNA "null"; degree "4"; dimension "2_2";
chrA01	Undefined	as_event	925745	926117	.	+	.	transcript_id "TCONS_00000109,TCONS_00000108"; gene_id "chrA01:924690-927641W"; flanks "925745^,926117^"; structure "1-,2-"; splice_chain "925832-,926048-"; sources "Undefined,Undefined"; NMorMRNA "null"; degree "4"; dimension "2_2";
chrA01	Undefined	as_event	1001611	1002157	.	+	.	transcript_id "TCONS_00000118,TCONS_00000117"; gene_id "chrA01:999962-1003754W"; flanks "1001611-,1002157-"; structure "1^,2^"; splice_chain "1002069^,1002074^"; sources "Undefined,Undefined"; NMorMRNA "null"; degree "4"; dimension "2_2";
chrA01	Undefined	as_event	1052535	1052830	.	+	.	transcript_id "TCONS_00000123,TCONS_00000124"; gene_id "chrA01:1050443-1053235W"; flanks "1052535-,1052830^"; structure "0,1^2-"; splice_chain ",1052589^1052744-"; sources "Undefined,Undefined"; NMorMRNA "null"; degree "4"; dimension "2_2";
chrA01	Undefined	as_event	1064489	1066100	.	+	.	transcript_id "TCONS_00000125,TCONS_00000126"; gene_id "chrA01:1060950-1066100W"; flanks "1064489^,1066100]"; structure "1-,2-"; splice_chain "1065040-,1065071-"; sources "Undefined,Undefined"; NMorMRNA "null"; degree "4"; dimension "2_2";
chrA01	Undefined	as_event	1394074	1394343	.	+	.	transcript_id "TCONS_00000156,TCONS_00000157"; gene_id "chrA01:1393324-1396741W"; flanks "1394074-,1394343^"; structure "0,1^2-"; splice_chain ",1394187^1394284-"; sources "Undefined,Undefined"; NMorMRNA "null"; degree "4"; dimension "2_2";
chrA01	Undefined	as_event	1555882	1556290	.	+	.	transcript_id "TCONS_00000169/TCONS_00000170,TCONS_00000168"; gene_id "chrA01:1555344-1557229W"; flanks "1555882-,1556290^"; structure "1^3-,2^4-"; splice_chain "1556004^1556095-,1556006^1556097-"; sources "Undefined,Undefined"; NMorMRNA "null"; degree "4"; dimension "2_2";
chrA01	Undefined	as_event	1626959	1627599	.	+	.	transcript_id "TCONS_00000179,TCONS_00000180"; gene_id "chrA01:1626959-1629683W"; flanks "1626959[,1627599^"; structure "1^3-,2^4-"; splice_chain "1627396^1627502-,1627397^1627503-"; sources "Undefined,Undefined"; NMorMRNA "null"; degree "4"; dimension "2_2";
chrA01	Undefined	as_event	1685631	1687631	.	+	.	transcript_id "TCONS_00000194,TCONS_00000193"; gene_id "chrA01:1685536-1693006W"; flanks "1685631^,1687631^"; structure "1-,2-"; splice_chain "1685985-,1686035-"; sources "Undefined,Undefined"; NMorMRNA "null"; degree "4"; dimension "2_2";
chrA01	Undefined	as_event	1708863	1709243	.	+	.	transcript_id "TCONS_00000196,TCONS_00000197"; gene_id "chrA01:1704336-1718385W"; flanks "1708863-,1709243^"; structure "0,1^2-"; splice_chain ",1708989^1709070-"; sources "Undefined,Undefined"; NMorMRNA "null"; degree "4"; dimension "2_2";
chrA01	Undefined	as_event	1710133	1710479	.	+	.	transcript_id "TCONS_00000196,TCONS_00000197"; gene_id "chrA01:1704336-1718385W"; flanks "1710133^,1710479^"; structure "1-,2-"; splice_chain "1710419-,1710422-"; sources "Undefined,Undefined"; NMorMRNA "null"; degree "4"; dimension "2_2";
chrA01	Undefined	as_event	1734108	1734422	.	+	.	transcript_id "TCONS_00000198,TCONS_00000199"; gene_id "chrA01:1729366-1735567W"; flanks "1734108-,1734422^"; structure "0,1^2-"; splice_chain ",1734187^1734264-"; sources "Undefined,Undefined"; NMorMRNA "null"; degree "4"; dimension "2_2";
chrA01	Undefined	as_event	1734507	1734911	.	+	.	transcript_id "TCONS_00000198,TCONS_00000199"; gene_id "chrA01:1729366-1735567W"; flanks "1734507-,1734911^"; structure "0,1^2-"; splice_chain ",1734726^1734803-"; sources "Undefined,Undefined"; NMorMRNA "null"; degree "4"; dimension "2_2";
chrA01	Undefined	as_event	1734991	1735311	.	+	.	transcript_id "TCONS_00000198,TCONS_00000199"; gene_id "chrA01:1729366-1735567W"; flanks "1734991-,1735311^"; structure "0,1^2-"; splice_chain ",1735152^1735242-"; sources "Undefined,Undefined"; NMorMRNA "null"; degree "4"; dimension "2_2";
chrA01	Undefined	as_event	1744117	1744350	.	+	.	transcript_id "TCONS_00000203,TCONS_00000202"; gene_id "chrA01:1743669-1745547W"; flanks "1744117-,1744350-"; structure "1^,2^"; splice_chain "1744213^,1744219^"; sources "Undefined,Undefined"; NMorMRNA "null"; degree "4"; dimension "2_2";
chrA01	Undefined	as_event	1830380	1830973	.	+	.	transcript_id "TCONS_00000212,TCONS_00000213"; gene_id "chrA01:1829684-1832109W"; flanks "1830380-,1830973^"; structure "0,1^2-3^4-"; splice_chain ",1830536^1830621-1830706^1830774-"; sources "Undefined,Undefined"; NMorMRNA "null"; degree "4"; dimension "2_2";
chrA01	Undefined	as_event	1831048	1831200	.	+	.	transcript_id "TCONS_00000213,TCONS_00000212"; gene_id "chrA01:1829684-1832109W"; flanks "1831048-,1831200-"; structure "1^,2^"; splice_chain "1831096^,1831098^"; sources "Undefined,Undefined"; NMorMRNA "null"; degree "4"; dimension "2_2";
chrA01	Undefined	as_event	1844387	1844594	.	+	.	transcript_id "TCONS_00000214/TCONS_00000216,TCONS_00000215"; gene_id "chrA01:1842312-1849928W"; flanks "1844387-,1844594-"; structure "1^,2^"; splice_chain "1844506^,1844508^"; sources "Undefined,Undefined"; NMorMRNA "null"; degree "4"; dimension "2_2";
chrA01	Undefined	as_event	1845036	1845205	.	+	.	transcript_id "TCONS_00000214/TCONS_00000216,TCONS_00000215"; gene_id "chrA01:1842312-1849928W"; flanks "1845036-,1845205-"; structure "1^,2^"; splice_chain "1845091^,1845106^"; sources "Undefined,Undefined"; NMorMRNA "null"; degree "4"; dimension "2_2";
chrA01	Undefined	as_event	1847077	1847513	.	+	.	transcript_id "TCONS_00000214,TCONS_00000215/TCONS_00000216"; gene_id "chrA01:1842312-1849928W"; flanks "1847077-,1847513^"; structure "1^3-,2^4-"; splice_chain "1847204^1847279-,1847210^1847285-"; sources "Undefined,Undefined"; NMorMRNA "null"; degree "4"; dimension "2_2";
chrA01	Undefined	as_event	1849333	1849928	.	+	.	transcript_id "TCONS_00000214/TCONS_00000216,TCONS_00000215"; gene_id "chrA01:1842312-1849928W"; flanks "1849333-,1849928]"; structure "0,1^2-"; splice_chain ",1849754^1849878-"; sources "Undefined,Undefined"; NMorMRNA "null"; degree "4"; dimension "2_2";
chrA01	Undefined	as_event	2073079	2073474	.	+	.	transcript_id "TCONS_00000228,TCONS_00000229"; gene_id "chrA01:2071669-2073748W"; flanks "2073079-,2073474^"; structure "0,1^2-"; splice_chain ",2073175^2073243-"; sources "Undefined,Undefined"; NMorMRNA "null"; degree "4"; dimension "2_2";
chrA01	Undefined	as_event	2223682	2224091	.	+	.	transcript_id "TCONS_00000240,TCONS_00000239"; gene_id "chrA01:2219601-2225684W"; flanks "2223682-,2224091^"; structure "0,1^2-"; splice_chain ",2223798^2223881-"; sources "Undefined,Undefined"; NMorMRNA "null"; degree "4"; dimension "2_2";
chrA01	Undefined	as_event	2231870	2232303	.	+	.	transcript_id "TCONS_00000241,TCONS_00000242"; gene_id "chrA01:2231317-2232630W"; flanks "2231870-,2232303^"; structure "0,1^2-"; splice_chain ",2232060^2232140-"; sources "Undefined,Undefined"; NMorMRNA "null"; degree "4"; dimension "2_2";
chrA01	Undefined	as_event	2406819	2407198	.	+	.	transcript_id "TCONS_00000262,TCONS_00000263"; gene_id "chrA01:2405142-2407621W"; flanks "2406819-,2407198^"; structure "0,1^2-"; splice_chain ",2406903^2406986-"; sources "Undefined,Undefined"; NMorMRNA "null"; degree "4"; dimension "2_2";
chrA01	Undefined	as_event	2495491	2495790	.	+	.	transcript_id "TCONS_00000265,TCONS_00000266"; gene_id "chrA01:2494983-2499726W"; flanks "2495491-,2495790^"; structure "0,1^2-"; splice_chain ",2495613^2495683-"; sources "Undefined,Undefined"; NMorMRNA "null"; degree "4"; dimension "2_2";
chrA01	Undefined	as_event	2517653	2518168	.	+	.	transcript_id "TCONS_00000268,TCONS_00000267"; gene_id "chrA01:2517653-2518538W"; flanks "2517653[,2518168^"; structure "1^2-3^5-,4^6-"; splice_chain "2517713^2517804-2517878^2518034-,2517888^2518044-"; sources "Undefined,Undefined"; NMorMRNA "null"; degree "4"; dimension "2_2";
chrA01	Undefined	as_event	2536298	2536853	.	+	.	transcript_id "TCONS_00000270,TCONS_00000271"; gene_id "chrA01:2535286-2539598W"; flanks "2536298-,2536853^"; structure "0,1^2-"; splice_chain ",2536669^2536748-"; sources "Undefined,Undefined"; NMorMRNA "null"; degree "4"; dimension "2_2";
chrA01	Undefined	as_event	2539069	2539598	.	+	.	transcript_id "TCONS_00000270,TCONS_00000272"; gene_id "chrA01:2535286-2539598W"; flanks "2539069-,2539598]"; structure "0,1^2-"; splice_chain ",2539265^2539353-"; sources "Undefined,Undefined"; NMorMRNA "null"; degree "4"; dimension "2_2";
chrA01	Undefined	as_event	2635369	2635682	.	+	.	transcript_id "TCONS_00000280,TCONS_00000279"; gene_id "chrA01:2633575-2636575W"; flanks "2635369-,2635682-"; structure "1^,2^"; splice_chain "2635604^,2635605^"; sources "Undefined,Undefined"; NMorMRNA "null"; degree "4"; dimension "2_2";
chrA01	Undefined	as_event	2882129	2882278	.	+	.	transcript_id "TCONS_00000294,TCONS_00000295"; gene_id "chrA01:2881880-2883910W"; flanks "2882129-,2882278-"; structure "1^,2^"; splice_chain "2882186^,2882187^"; sources "Undefined,Undefined"; NMorMRNA "null"; degree "4"; dimension "2_2";
chrA01	Undefined	as_event	2882813	2883041	.	+	.	transcript_id "TCONS_00000295,TCONS_00000294"; gene_id "chrA01:2881880-2883910W"; flanks "2882813-,2883041-"; structure "1^,2^"; splice_chain "2882964^,2882965^"; sources "Undefined,Undefined"; NMorMRNA "null"; degree "4"; dimension "2_2";
chrA01	Undefined	as_event	2883041	2883234	.	+	.	transcript_id "TCONS_00000294/TCONS_00000296,TCONS_00000295"; gene_id "chrA01:2881880-2883910W"; flanks "2883041-,2883234-"; structure "1^,2^"; splice_chain "2883163^,2883164^"; sources "Undefined,Undefined"; NMorMRNA "null"; degree "4"; dimension "2_2";
chrA01	Undefined	as_event	2883511	2883711	.	+	.	transcript_id "TCONS_00000295/TCONS_00000296,TCONS_00000294"; gene_id "chrA01:2881880-2883910W"; flanks "2883511-,2883711-"; structure "1^,2^"; splice_chain "2883629^,2883630^"; sources "Undefined,Undefined"; NMorMRNA "null"; degree "4"; dimension "2_2";
chrA01	Undefined	as_event	2891304	2891579	.	+	.	transcript_id "TCONS_00000301,TCONS_00000300"; gene_id "chrA01:2888761-2891579W"; flanks "2891304-,2891579]"; structure "0,1^2-"; splice_chain ",2891407^2891547-"; sources "Undefined,Undefined"; NMorMRNA "null"; degree "4"; dimension "2_2";
chrA01	Undefined	as_event	2897086	2897618	.	+	.	transcript_id "TCONS_00000302,TCONS_00000303"; gene_id "chrA01:2894494-2897618W"; flanks "2897086-,2897618]"; structure "0,1^2-"; splice_chain ",2897262^2897336-"; sources "Undefined,Undefined"; NMorMRNA "null"; degree "4"; dimension "2_2";
chrA01	Undefined	as_event	2942451	2942952	.	+	.	transcript_id "TCONS_00000309,TCONS_00000310"; gene_id "chrA01:2942282-2945846W"; flanks "2942451-,2942952-"; structure "1^,2^"; splice_chain "2942621^,2942812^"; sources "Undefined,Undefined"; NMorMRNA "null"; degree "4"; dimension "2_2";
chrA01	Undefined	as_event	3028148	3028322	.	+	.	transcript_id "TCONS_00000317,TCONS_00000316"; gene_id "chrA01:3025665-3028625W"; flanks "3028148-,3028322-"; structure "1^,2^"; splice_chain "3028231^,3028233^"; sources "Undefined,Undefined"; NMorMRNA "null"; degree "4"; dimension "2_2";
chrA01	Undefined	as_event	3097494	3097993	.	+	.	transcript_id "TCONS_00000322,TCONS_00000323/TCONS_00000324"; gene_id "chrA01:3095673-3099816W"; flanks "3097494-,3097993^"; structure "0,1^2-"; splice_chain ",3097795^3097882-"; sources "Undefined,Undefined"; NMorMRNA "null"; degree "4"; dimension "2_2";
chrA01	Undefined	as_event	3098069	3099816	.	+	.	transcript_id "TCONS_00000323,TCONS_00000324,TCONS_00000322"; gene_id "chrA01:3095673-3099816W"; flanks "3098069-,3099816]"; structure "1^4-,2^5-,3^6-"; splice_chain "3098305^3098881-,3098307^3098883-,3098321^3098897-"; sources "Undefined,Undefined,Undefined"; NMorMRNA "null"; degree "9"; dimension "3_3";
chrA01	Undefined	as_event	3113827	3114230	.	+	.	transcript_id "TCONS_00000325,TCONS_00000326"; gene_id "chrA01:3112367-3115069W"; flanks "3113827-,3114230^"; structure "0,1^2-"; splice_chain ",3114076^3114148-"; sources "Undefined,Undefined"; NMorMRNA "null"; degree "4"; dimension "2_2";
chrA01	Undefined	as_event	3188816	3189265	.	+	.	transcript_id "TCONS_00000336,TCONS_00000335"; gene_id "chrA01:3187765-3192614W"; flanks "3188816-,3189265^"; structure "0,1^2-"; splice_chain ",3188935^3189029-"; sources "Undefined,Undefined"; NMorMRNA "null"; degree "4"; dimension "2_2";
chrA01	Undefined	as_event	3291865	3292367	.	+	.	transcript_id "TCONS_00000343,TCONS_00000344"; gene_id "chrA01:3290784-3292367W"; flanks "3291865-,3292367]"; structure "0,1^2-"; splice_chain ",3292037^3292121-"; sources "Undefined,Undefined"; NMorMRNA "null"; degree "4"; dimension "2_2";
chrA01	Undefined	as_event	3346336	3346496	.	+	.	transcript_id "TCONS_00000354,TCONS_00000353"; gene_id "chrA01:3343782-3352282W"; flanks "3346336^,3346496^"; structure "1-,2-"; splice_chain "3346425-,3346426-"; sources "Undefined,Undefined"; NMorMRNA "null"; degree "4"; dimension "2_2";
chrA01	Undefined	as_event	3346267	3346496	.	+	.	transcript_id "TCONS_00000352,TCONS_00000354,TCONS_00000353"; gene_id "chrA01:3343782-3352282W"; flanks "3346267-,3346496^"; structure "0,1^2-,1^3-"; splice_chain ",3346336^3346425-,3346336^3346426-"; sources "Undefined,Undefined,Undefined"; NMorMRNA "null"; degree "9"; dimension "3_3";
chrA01	Undefined	as_event	3348621	3348862	.	+	.	transcript_id "TCONS_00000354,TCONS_00000353"; gene_id "chrA01:3343782-3352282W"; flanks "3348621-,3348862^"; structure "0,1^2-"; splice_chain ",3348683^3348764-"; sources "Undefined,Undefined"; NMorMRNA "null"; degree "4"; dimension "2_2";
chrA01	Undefined	as_event	3348862	3349083	.	+	.	transcript_id "TCONS_00000353,TCONS_00000354"; gene_id "chrA01:3343782-3352282W"; flanks "3348862^,3349083^"; structure "1-,2-"; splice_chain "3348967-,3348973-"; sources "Undefined,Undefined"; NMorMRNA "null"; degree "4"; dimension "2_2";
chrA01	Undefined	as_event	3355795	3355990	.	+	.	transcript_id "TCONS_00000356,TCONS_00000355"; gene_id "chrA01:3353635-3356258W"; flanks "3355795^,3355990^"; structure "1-,2-"; splice_chain "3355925-,3355927-"; sources "Undefined,Undefined"; NMorMRNA "null"; degree "4"; dimension "2_2";
chrA01	Undefined	as_event	3370703	3370917	.	+	.	transcript_id "TCONS_00000360,TCONS_00000361"; gene_id "chrA01:3368981-3370917W"; flanks "3370703-,3370917]"; structure "0,1^2-"; splice_chain ",3370748^3370835-"; sources "Undefined,Undefined"; NMorMRNA "null"; degree "4"; dimension "2_2";
chrA01	Undefined	as_event	3398926	3399189	.	+	.	transcript_id "TCONS_00000364,TCONS_00000363"; gene_id "chrA01:3396609-3399987W"; flanks "3398926-,3399189^"; structure "0,1^2-"; splice_chain ",3399037^3399115-"; sources "Undefined,Undefined"; NMorMRNA "null"; degree "4"; dimension "2_2";
chrA01	Undefined	as_event	3816532	3816747	.	+	.	transcript_id "TCONS_00000383,TCONS_00000384"; gene_id "chrA01:3816066-3817597W"; flanks "3816532^,3816747^"; structure "1-,2-"; splice_chain "3816673-,3816676-"; sources "Undefined,Undefined"; NMorMRNA "null"; degree "4"; dimension "2_2";
chrA01	Undefined	as_event	4077789	4078043	.	+	.	transcript_id "TCONS_00000395,TCONS_00000396"; gene_id "chrA01:4076530-4079627W"; flanks "4077789-,4078043^"; structure "1^3-,2^4-"; splice_chain "4077867^4077964-,4077885^4077982-"; sources "Undefined,Undefined"; NMorMRNA "null"; degree "4"; dimension "2_2";
chrA01	Undefined	as_event	4078808	4078983	.	+	.	transcript_id "TCONS_00000396,TCONS_00000397"; gene_id "chrA01:4076530-4079627W"; flanks "4078808-,4078983^"; structure "0,1^2-"; splice_chain ",4078861^4078937-"; sources "Undefined,Undefined"; NMorMRNA "null"; degree "4"; dimension "2_2";
chrA01	Undefined	as_event	4192846	4193488	.	+	.	transcript_id "TCONS_00000404,TCONS_00000405"; gene_id "chrA01:4192072-4194486W"; flanks "4192846-,4193488^"; structure "0,1^2-3^4-"; splice_chain ",4193090^4193161-4193269^4193350-"; sources "Undefined,Undefined"; NMorMRNA "null"; degree "4"; dimension "2_2";
chrA01	Undefined	as_event	4193709	4193939	.	+	.	transcript_id "TCONS_00000404,TCONS_00000405"; gene_id "chrA01:4192072-4194486W"; flanks "4193709-,4193939^"; structure "0,1^2-"; splice_chain ",4193726^4193817-"; sources "Undefined,Undefined"; NMorMRNA "null"; degree "4"; dimension "2_2";
chrA01	Undefined	as_event	4337661	4337916	.	+	.	transcript_id "TCONS_00000411,TCONS_00000413"; gene_id "chrA01:4336214-4343164W"; flanks "4337661^,4337916^"; structure "1-,2-"; splice_chain "4337765-,4337821-"; sources "Undefined,Undefined"; NMorMRNA "null"; degree "4"; dimension "2_2";
chrA01	Undefined	as_event	4337545	4337916	.	+	.	transcript_id "TCONS_00000412,TCONS_00000411,TCONS_00000413"; gene_id "chrA01:4336214-4343164W"; flanks "4337545-,4337916^"; structure "0,1^2-,1^3-"; splice_chain ",4337661^4337765-,4337661^4337821-"; sources "Undefined,Undefined,Undefined"; NMorMRNA "null"; degree "9"; dimension "3_3";
chrA01	Undefined	as_event	4387142	4387395	.	+	.	transcript_id "TCONS_00000418,TCONS_00000417"; gene_id "chrA01:4386930-4396839W"; flanks "4387142-,4387395-"; structure "1^,2^"; splice_chain "4387225^,4387250^"; sources "Undefined,Undefined"; NMorMRNA "null"; degree "4"; dimension "2_2";
chrA01	Undefined	as_event	4387871	4388079	.	+	.	transcript_id "TCONS_00000417,TCONS_00000418"; gene_id "chrA01:4386930-4396839W"; flanks "4387871^,4388079^"; structure "1-,2-"; splice_chain "4387959-,4387961-"; sources "Undefined,Undefined"; NMorMRNA "null"; degree "4"; dimension "2_2";
chrA01	Undefined	as_event	4396288	4396839	.	+	.	transcript_id "TCONS_00000418/TCONS_00000419,TCONS_00000417"; gene_id "chrA01:4386930-4396839W"; flanks "4396288-,4396839]"; structure "1^3-5^7-,2^4-6^8-"; splice_chain "4396367^4396479-4396511^4396600-,4396374^4396486-4396518^4396607-"; sources "Undefined,Undefined"; NMorMRNA "null"; degree "4"; dimension "2_2";
chrA01	Undefined	as_event	4456409	4456644	.	+	.	transcript_id "TCONS_00000421,TCONS_00000420"; gene_id "chrA01:4455821-4457802W"; flanks "4456409-,4456644^"; structure "0,1^2-"; splice_chain ",4456466^4456555-"; sources "Undefined,Undefined"; NMorMRNA "null"; degree "4"; dimension "2_2";
chrA01	Undefined	as_event	4456935	4457802	.	+	.	transcript_id "TCONS_00000421,TCONS_00000422"; gene_id "chrA01:4455821-4457802W"; flanks "4456935-,4457802]"; structure "1^3-,2^4-"; splice_chain "4457097^4457184-,4457107^4457194-"; sources "Undefined,Undefined"; NMorMRNA "null"; degree "4"; dimension "2_2";
chrA01	Undefined	as_event	4460159	4460835	.	+	.	transcript_id "TCONS_00000423,TCONS_00000424"; gene_id "chrA01:4458767-4461362W"; flanks "4460159-,4460835^"; structure "0,1^2-3^4-"; splice_chain ",4460377^4460452-4460718^4460789-"; sources "Undefined,Undefined"; NMorMRNA "null"; degree "4"; dimension "2_2";
chrA01	Undefined	as_event	4577226	4577512	.	+	.	transcript_id "TCONS_00000430,TCONS_00000429"; gene_id "chrA01:4575121-4577512W"; flanks "4577226-,4577512]"; structure "1^3-,2^4-"; splice_chain "4577408^4577492-,4577410^4577494-"; sources "Undefined,Undefined"; NMorMRNA "null"; degree "4"; dimension "2_2";
chrA01	Undefined	as_event	4680321	4680463	.	+	.	transcript_id "TCONS_00000437,TCONS_00000436"; gene_id "chrA01:4678978-4682014W"; flanks "4680321^,4680463^"; structure "1-,2-"; splice_chain "4680387-,4680389-"; sources "Undefined,Undefined"; NMorMRNA "null"; degree "4"; dimension "2_2";
chrA01	Undefined	as_event	4680463	4680586	.	+	.	transcript_id "TCONS_00000435,TCONS_00000436/TCONS_00000437"; gene_id "chrA01:4678978-4682014W"; flanks "4680463^,4680586^"; structure "1-,2-"; splice_chain "4680529-,4680530-"; sources "Undefined,Undefined"; NMorMRNA "null"; degree "4"; dimension "2_2";
chrA01	Undefined	as_event	4744724	4745834	.	+	.	transcript_id "TCONS_00000439,TCONS_00000440/TCONS_00000441"; gene_id "chrA01:4742281-4746894W"; flanks "4744724-,4745834^"; structure "1^3-,2^4-"; splice_chain "4744943^4745418-,4744944^4745419-"; sources "Undefined,Undefined"; NMorMRNA "null"; degree "4"; dimension "2_2";
chrA01	Undefined	as_event	4746478	4746894	.	+	.	transcript_id "TCONS_00000439/TCONS_00000441,TCONS_00000440"; gene_id "chrA01:4742281-4746894W"; flanks "4746478-,4746894]"; structure "1^3-,2^4-"; splice_chain "4746541^4746630-,4746583^4746672-"; sources "Undefined,Undefined"; NMorMRNA "null"; degree "4"; dimension "2_2";
chrA01	Undefined	as_event	4792570	4792858	.	+	.	transcript_id "TCONS_00000446,TCONS_00000448"; gene_id "chrA01:4791581-4794088W"; flanks "4792570-,4792858^"; structure "0,1^2-"; splice_chain ",4792655^4792738-"; sources "Undefined,Undefined"; NMorMRNA "null"; degree "4"; dimension "2_2";
chrA01	Undefined	as_event	4793444	4793623	.	+	.	transcript_id "TCONS_00000448,TCONS_00000446"; gene_id "chrA01:4791581-4794088W"; flanks "4793444-,4793623-"; structure "1^,2^"; splice_chain "4793529^,4793531^"; sources "Undefined,Undefined"; NMorMRNA "null"; degree "4"; dimension "2_2";
chrA01	Undefined	as_event	4798867	4799624	.	+	.	transcript_id "TCONS_00000450,TCONS_00000449"; gene_id "chrA01:4798780-4803671W"; flanks "4798867^,4799624^"; structure "1-,2-"; splice_chain "4799384-,4799390-"; sources "Undefined,Undefined"; NMorMRNA "null"; degree "4"; dimension "2_2";
chrA01	Undefined	as_event	4802905	4803031	.	+	.	transcript_id "TCONS_00000450,TCONS_00000449"; gene_id "chrA01:4798780-4803671W"; flanks "4802905^,4803031^"; structure "1-,2-"; splice_chain "4802981-,4802990-"; sources "Undefined,Undefined"; NMorMRNA "null"; degree "4"; dimension "2_2";
chrA01	Undefined	as_event	4868102	4868667	.	+	.	transcript_id "TCONS_00000452,TCONS_00000454"; gene_id "chrA01:4867556-4870356W"; flanks "4868102-,4868667^"; structure "0,1^2-"; splice_chain ",4868232^4868327-"; sources "Undefined,Undefined"; NMorMRNA "null"; degree "4"; dimension "2_2";
chrA01	Undefined	as_event	4868327	4870356	.	+	.	transcript_id "TCONS_00000453,TCONS_00000454"; gene_id "chrA01:4867556-4870356W"; flanks "4868327-,4870356]"; structure "1^2-4^6-,3^5-"; splice_chain "4868458^4868573-4868669^4868772-,4868667^4868770-"; sources "Undefined,Undefined"; NMorMRNA "null"; degree "4"; dimension "2_2";
chrA01	Undefined	as_event	4868102	4870356	.	+	.	transcript_id "TCONS_00000453,TCONS_00000454,TCONS_00000452"; gene_id "chrA01:4867556-4870356W"; flanks "4868102-,4870356]"; structure "1^2-3^4-6^8-,1^2-5^7-,5^7-"; splice_chain "4868232^4868327-4868458^4868573-4868669^4868772-,4868232^4868327-4868667^4868770-,4868667^4868770-"; sources "Undefined,Undefined,Undefined"; NMorMRNA "null"; degree "9"; dimension "3_3";
chrA01	Undefined	as_event	5029083	5029640	.	+	.	transcript_id "TCONS_00000466,TCONS_00000465"; gene_id "chrA01:5029007-5032222W"; flanks "5029083^,5029640^"; structure "1-,2-"; splice_chain "5029356-,5029390-"; sources "Undefined,Undefined"; NMorMRNA "null"; degree "4"; dimension "2_2";
chrA01	Undefined	as_event	5029941	5030436	.	+	.	transcript_id "TCONS_00000466,TCONS_00000465"; gene_id "chrA01:5029007-5032222W"; flanks "5029941-,5030436-"; structure "1^,2^"; splice_chain "5030022^,5030026^"; sources "Undefined,Undefined"; NMorMRNA "null"; degree "4"; dimension "2_2";
chrA01	Undefined	as_event	5034524	5034710	.	+	.	transcript_id "TCONS_00000468/TCONS_00000469,TCONS_00000467"; gene_id "chrA01:5033215-5037113W"; flanks "5034524-,5034710-"; structure "1^,2^"; splice_chain "5034613^,5034614^"; sources "Undefined,Undefined"; NMorMRNA "null"; degree "4"; dimension "2_2";
chrA01	Undefined	as_event	5168948	5169299	.	+	.	transcript_id "TCONS_00000473,TCONS_00000472"; gene_id "chrA01:5166057-5169299W"; flanks "5168948-,5169299]"; structure "0,1^2-"; splice_chain ",5169001^5169105-"; sources "Undefined,Undefined"; NMorMRNA "null"; degree "4"; dimension "2_2";
chrA01	Undefined	as_event	5235623	5236627	.	+	.	transcript_id "TCONS_00000480,TCONS_00000479"; gene_id "chrA01:5232988-5236627W"; flanks "5235623^,5236627]"; structure "1-,2-"; splice_chain "5236458-,5236461-"; sources "Undefined,Undefined"; NMorMRNA "null"; degree "4"; dimension "2_2";
chrA01	Undefined	as_event	5271438	5271593	.	+	.	transcript_id "TCONS_00000482,TCONS_00000483"; gene_id "chrA01:5269973-5274630W"; flanks "5271438-,5271593-"; structure "1^,2^"; splice_chain "5271488^,5271490^"; sources "Undefined,Undefined"; NMorMRNA "null"; degree "4"; dimension "2_2";
chrA01	Undefined	as_event	5271593	5271851	.	+	.	transcript_id "TCONS_00000483,TCONS_00000482"; gene_id "chrA01:5269973-5274630W"; flanks "5271593-,5271851^"; structure "0,1^2-"; splice_chain ",5271710^5271795-"; sources "Undefined,Undefined"; NMorMRNA "null"; degree "4"; dimension "2_2";
chrA01	Undefined	as_event	5272087	5272302	.	+	.	transcript_id "TCONS_00000483,TCONS_00000482"; gene_id "chrA01:5269973-5274630W"; flanks "5272087-,5272302^"; structure "0,1^2-"; splice_chain ",5272170^5272252-"; sources "Undefined,Undefined"; NMorMRNA "null"; degree "4"; dimension "2_2";
chrA01	Undefined	as_event	5272385	5272577	.	+	.	transcript_id "TCONS_00000483,TCONS_00000482"; gene_id "chrA01:5269973-5274630W"; flanks "5272385-,5272577^"; structure "0,1^2-"; splice_chain ",5272447^5272531-"; sources "Undefined,Undefined"; NMorMRNA "null"; degree "4"; dimension "2_2";
chrA01	Undefined	as_event	5288109	5288304	.	+	.	transcript_id "TCONS_00000488,TCONS_00000486/TCONS_00000487"; gene_id "chrA01:5287923-5289792W"; flanks "5288109^,5288304^"; structure "1-,2-"; splice_chain "5288218-,5288219-"; sources "Undefined,Undefined"; NMorMRNA "null"; degree "4"; dimension "2_2";
chrA01	Undefined	as_event	5288582	5288780	.	+	.	transcript_id "TCONS_00000486/TCONS_00000488,TCONS_00000487"; gene_id "chrA01:5287923-5289792W"; flanks "5288582^,5288780^"; structure "1-,2-"; splice_chain "5288661-,5288670-"; sources "Undefined,Undefined"; NMorMRNA "null"; degree "4"; dimension "2_2";
chrA01	Undefined	as_event	5289335	5289484	.	+	.	transcript_id "TCONS_00000486/TCONS_00000488,TCONS_00000487"; gene_id "chrA01:5287923-5289792W"; flanks "5289335^,5289484^"; structure "1-,2-"; splice_chain "5289410-,5289413-"; sources "Undefined,Undefined"; NMorMRNA "null"; degree "4"; dimension "2_2";
chrA01	Undefined	as_event	5291249	5291681	.	+	.	transcript_id "TCONS_00000490,TCONS_00000489"; gene_id "chrA01:5290616-5295714W"; flanks "5291249^,5291681^"; structure "1-,2-"; splice_chain "5291643-,5291646-"; sources "Undefined,Undefined"; NMorMRNA "null"; degree "4"; dimension "2_2";
chrA01	Undefined	as_event	5417944	5418255	.	+	.	transcript_id "TCONS_00000497,TCONS_00000498"; gene_id "chrA01:5417944-5421945W"; flanks "5417944[,5418255^"; structure "0,1^2-"; splice_chain ",5418037^5418163-"; sources "Undefined,Undefined"; NMorMRNA "null"; degree "4"; dimension "2_2";
chrA01	Undefined	as_event	5468353	5469959	.	+	.	transcript_id "TCONS_00000504,TCONS_00000503"; gene_id "chrA01:5468353-5471160W"; flanks "5468353[,5469959^"; structure "1^3-,2^4-"; splice_chain "5469637^5469718-,5469639^5469720-"; sources "Undefined,Undefined"; NMorMRNA "null"; degree "4"; dimension "2_2";
chrA01	Undefined	as_event	5470418	5470644	.	+	.	transcript_id "TCONS_00000504,TCONS_00000503"; gene_id "chrA01:5468353-5471160W"; flanks "5470418-,5470644-"; structure "1^,2^"; splice_chain "5470546^,5470548^"; sources "Undefined,Undefined"; NMorMRNA "null"; degree "4"; dimension "2_2";
chrA01	Undefined	as_event	5501493	5501867	.	+	.	transcript_id "TCONS_00000508,TCONS_00000509"; gene_id "chrA01:5500954-5508610W"; flanks "5501493-,5501867^"; structure "0,1^2-"; splice_chain ",5501688^5501778-"; sources "Undefined,Undefined"; NMorMRNA "null"; degree "4"; dimension "2_2";
chrA01	Undefined	as_event	5505066	5505218	.	+	.	transcript_id "TCONS_00000508,TCONS_00000509"; gene_id "chrA01:5500954-5508610W"; flanks "5505066-,5505218-"; structure "1^,2^"; splice_chain "5505146^,5505147^"; sources "Undefined,Undefined"; NMorMRNA "null"; degree "4"; dimension "2_2";
chrA01	Undefined	as_event	5682927	5683561	.	+	.	transcript_id "TCONS_00000521,TCONS_00000522"; gene_id "chrA01:5681994-5683561W"; flanks "5682927-,5683561]"; structure "0,1^2-"; splice_chain ",5683352^5683427-"; sources "Undefined,Undefined"; NMorMRNA "null"; degree "4"; dimension "2_2";
chrA01	Undefined	as_event	5788647	5789555	.	+	.	transcript_id "TCONS_00000527,TCONS_00000528"; gene_id "chrA01:5784066-5789555W"; flanks "5788647^,5789555]"; structure "1-3^5-,2-4^6-"; splice_chain "5788719-5789122^5789200-,5788780-5789130^5789208-"; sources "Undefined,Undefined"; NMorMRNA "null"; degree "4"; dimension "2_2";
chrA01	Undefined	as_event	5937753	5938651	.	+	.	transcript_id "TCONS_00000536,TCONS_00000537"; gene_id "chrA01:5932987-5938651W"; flanks "5937753-,5938651]"; structure "1^3-,2^4-"; splice_chain "5938121^5938418-,5938123^5938420-"; sources "Undefined,Undefined"; NMorMRNA "null"; degree "4"; dimension "2_2";
chrA01	Undefined	as_event	5993246	5994223	.	+	.	transcript_id "TCONS_00000540,TCONS_00000539"; gene_id "chrA01:5991155-5994698W"; flanks "5993246-,5994223^"; structure "1^3-,2^4-"; splice_chain "5993312^5993400-,5993325^5993413-"; sources "Undefined,Undefined"; NMorMRNA "null"; degree "4"; dimension "2_2";
chrA01	Undefined	as_event	6080977	6081781	.	+	.	transcript_id "TCONS_00000546,TCONS_00000547"; gene_id "chrA01:6080791-6082407W"; flanks "6080977^,6081781^"; structure "1-,2-"; splice_chain "6081464-,6081467-"; sources "Undefined,Undefined"; NMorMRNA "null"; degree "4"; dimension "2_2";
chrA01	Undefined	as_event	6173587	6174254	.	+	.	transcript_id "TCONS_00000550,TCONS_00000551"; gene_id "chrA01:6172956-6175501W"; flanks "6173587-,6174254^"; structure "0,1^2-3^4-5^6-"; splice_chain ",6173641^6173716-6173877^6173953-6174121^6174190-"; sources "Undefined,Undefined"; NMorMRNA "null"; degree "4"; dimension "2_2";
chrA01	Undefined	as_event	6191195	6191457	.	+	.	transcript_id "TCONS_00000552,TCONS_00000553"; gene_id "chrA01:6190283-6191457W"; flanks "6191195-,6191457]"; structure "0,1^2-"; splice_chain ",6191350^6191421-"; sources "Undefined,Undefined"; NMorMRNA "null"; degree "4"; dimension "2_2";
chrA01	Undefined	as_event	6297819	6298118	.	+	.	transcript_id "TCONS_00000559,TCONS_00000560"; gene_id "chrA01:6297544-6299427W"; flanks "6297819-,6298118^"; structure "1^3-,2^4-"; splice_chain "6297931^6298022-,6297935^6298026-"; sources "Undefined,Undefined"; NMorMRNA "null"; degree "4"; dimension "2_2";
chrA01	Undefined	as_event	6298209	6298443	.	+	.	transcript_id "TCONS_00000560,TCONS_00000559"; gene_id "chrA01:6297544-6299427W"; flanks "6298209-,6298443^"; structure "0,1^2-"; splice_chain ",6298309^6298387-"; sources "Undefined,Undefined"; NMorMRNA "null"; degree "4"; dimension "2_2";
chrA01	Undefined	as_event	6527991	6528158	.	+	.	transcript_id "TCONS_00000572,TCONS_00000571"; gene_id "chrA01:6526469-6528705W"; flanks "6527991-,6528158-"; structure "1^,2^"; splice_chain "6528069^,6528070^"; sources "Undefined,Undefined"; NMorMRNA "null"; degree "4"; dimension "2_2";
chrA01	Undefined	as_event	6872433	6872814	.	+	.	transcript_id "TCONS_00000586,TCONS_00000585"; gene_id "chrA01:6871906-6872814W"; flanks "6872433-,6872814]"; structure "1^3-,2^4-"; splice_chain "6872574^6872758-,6872578^6872762-"; sources "Undefined,Undefined"; NMorMRNA "null"; degree "4"; dimension "2_2";
chrA01	Undefined	as_event	6878777	6880011	.	+	.	transcript_id "TCONS_00000588,TCONS_00000587"; gene_id "chrA01:6877928-6880693W"; flanks "6878777-,6880011^"; structure "0,1^2-"; splice_chain ",6878925^6879966-"; sources "Undefined,Undefined"; NMorMRNA "null"; degree "4"; dimension "2_2";
chrA01	Undefined	as_event	6885886	6886135	.	+	.	transcript_id "TCONS_00000589,TCONS_00000590"; gene_id "chrA01:6884160-6886547W"; flanks "6885886-,6886135^"; structure "0,1^2-"; splice_chain ",6885964^6886053-"; sources "Undefined,Undefined"; NMorMRNA "null"; degree "4"; dimension "2_2";
chrA01	Undefined	as_event	6892056	6892691	.	+	.	transcript_id "TCONS_00000591,TCONS_00000592"; gene_id "chrA01:6888478-6892691W"; flanks "6892056-,6892691]"; structure "0,1^2-3^4-"; splice_chain ",6892414^6892478-6892590^6892666-"; sources "Undefined,Undefined"; NMorMRNA "null"; degree "4"; dimension "2_2";
chrA01	Undefined	as_event	6958720	6959268	.	+	.	transcript_id "TCONS_00000597,TCONS_00000596/TCONS_00000598"; gene_id "chrA01:6958720-6961839W"; flanks "6958720[,6959268^"; structure "0,1^2-"; splice_chain ",6959150^6959220-"; sources "Undefined,Undefined"; NMorMRNA "null"; degree "4"; dimension "2_2";
chrA01	Undefined	as_event	6959349	6959654	.	+	.	transcript_id "TCONS_00000597,TCONS_00000598"; gene_id "chrA01:6958720-6961839W"; flanks "6959349-,6959654^"; structure "1^3-,2^4-"; splice_chain "6959400^6959482-,6959410^6959492-"; sources "Undefined,Undefined"; NMorMRNA "null"; degree "4"; dimension "2_2";
chrA01	Undefined	as_event	7130853	7131550	.	+	.	transcript_id "TCONS_00000613,TCONS_00000614"; gene_id "chrA01:7130839-7137303W"; flanks "7130853[,7131550^"; structure "1^3-,2^4-"; splice_chain "7131054^7131488-,7131055^7131489-"; sources "Undefined,Undefined"; NMorMRNA "null"; degree "4"; dimension "2_2";
chrA01	Undefined	as_event	7192125	7192526	.	+	.	transcript_id "TCONS_00000619,TCONS_00000618"; gene_id "chrA01:7192125-7194841W"; flanks "7192125[,7192526-"; structure "1^,2^"; splice_chain "7192323^,7192328^"; sources "Undefined,Undefined"; NMorMRNA "null"; degree "4"; dimension "2_2";
chrA01	Undefined	as_event	7192328	7192773	.	+	.	transcript_id "TCONS_00000618,TCONS_00000617"; gene_id "chrA01:7192125-7194841W"; flanks "7192328^,7192773^"; structure "1-,2-"; splice_chain "7192526-,7192532-"; sources "Undefined,Undefined"; NMorMRNA "null"; degree "4"; dimension "2_2";
chrA01	Undefined	as_event	7192125	7192773	.	+	.	transcript_id "TCONS_00000619,TCONS_00000618,TCONS_00000617"; gene_id "chrA01:7192125-7194841W"; flanks "7192125[,7192773^"; structure "1^3-,2^3-,2^4-"; splice_chain "7192323^7192526-,7192328^7192526-,7192328^7192532-"; sources "Undefined,Undefined,Undefined"; NMorMRNA "null"; degree "9"; dimension "3_3";
chrA01	Undefined	as_event	7218915	7219167	.	+	.	transcript_id "TCONS_00000622,TCONS_00000621"; gene_id "chrA01:7218225-7220138W"; flanks "7218915-,7219167^"; structure "0,1^2-"; splice_chain ",7218990^7219088-"; sources "Undefined,Undefined"; NMorMRNA "null"; degree "4"; dimension "2_2";
chrA01	Undefined	as_event	7219088	7219743	.	+	.	transcript_id "TCONS_00000621,TCONS_00000623"; gene_id "chrA01:7218225-7220138W"; flanks "7219088-,7219743^"; structure "1^3-,2^4-"; splice_chain "7219167^7219271-,7219168^7219272-"; sources "Undefined,Undefined"; NMorMRNA "null"; degree "4"; dimension "2_2";
chrA01	Undefined	as_event	7218915	7219743	.	+	.	transcript_id "TCONS_00000621,TCONS_00000623,TCONS_00000622"; gene_id "chrA01:7218225-7220138W"; flanks "7218915-,7219743^"; structure "1^2-3^5-,1^2-4^6-,3^5-"; splice_chain "7218990^7219088-7219167^7219271-,7218990^7219088-7219168^7219272-,7219167^7219271-"; sources "Undefined,Undefined,Undefined"; NMorMRNA "null"; degree "9"; dimension "3_3";
chrA01	Undefined	as_event	7232418	7232764	.	+	.	transcript_id "TCONS_00000625/TCONS_00000626,TCONS_00000624"; gene_id "chrA01:7230402-7232764W"; flanks "7232418-,7232764]"; structure "1^3-,2^4-"; splice_chain "7232522^7232627-,7232525^7232630-"; sources "Undefined,Undefined"; NMorMRNA "null"; degree "4"; dimension "2_2";
chrA01	Undefined	as_event	7235057	7235360	.	+	.	transcript_id "TCONS_00000627,TCONS_00000628"; gene_id "chrA01:7233823-7235653W"; flanks "7235057-,7235360^"; structure "0,1^2-"; splice_chain ",7235185^7235268-"; sources "Undefined,Undefined"; NMorMRNA "null"; degree "4"; dimension "2_2";
chrA01	Undefined	as_event	7242243	7242497	.	+	.	transcript_id "TCONS_00000631,TCONS_00000630"; gene_id "chrA01:7242070-7245355W"; flanks "7242243-,7242497^"; structure "1^3-,2^4-"; splice_chain "7242327^7242422-,7242328^7242423-"; sources "Undefined,Undefined"; NMorMRNA "null"; degree "4"; dimension "2_2";
chrA01	Undefined	as_event	7244773	7245355	.	+	.	transcript_id "TCONS_00000631,TCONS_00000630"; gene_id "chrA01:7242070-7245355W"; flanks "7244773-,7245355]"; structure "0,1^2-"; splice_chain ",7244895^7244984-"; sources "Undefined,Undefined"; NMorMRNA "null"; degree "4"; dimension "2_2";
chrA01	Undefined	as_event	7247458	7247805	.	+	.	transcript_id "TCONS_00000632,TCONS_00000633"; gene_id "chrA01:7247166-7248949W"; flanks "7247458-,7247805^"; structure "0,1^2-"; splice_chain ",7247612^7247710-"; sources "Undefined,Undefined"; NMorMRNA "null"; degree "4"; dimension "2_2";
chrA01	Undefined	as_event	7362858	7363172	.	+	.	transcript_id "TCONS_00000641/TCONS_00000643,TCONS_00000640/TCONS_00000642/TCONS_00000644"; gene_id "chrA01:7361342-7365210W"; flanks "7362858-,7363172-"; structure "1^,2^"; splice_chain "7362933^,7362979^"; sources "Undefined,Undefined"; NMorMRNA "null"; degree "4"; dimension "2_2";
chrA01	Undefined	as_event	7363172	7363476	.	+	.	transcript_id "TCONS_00000642/TCONS_00000643,TCONS_00000640/TCONS_00000641/TCONS_00000644"; gene_id "chrA01:7361342-7365210W"; flanks "7363172-,7363476^"; structure "0,1^2-"; splice_chain ",7363268^7363371-"; sources "Undefined,Undefined"; NMorMRNA "null"; degree "4"; dimension "2_2";
chrA01	Undefined	as_event	7364025	7364389	.	+	.	transcript_id "TCONS_00000641/TCONS_00000642/TCONS_00000643/TCONS_00000644,TCONS_00000640"; gene_id "chrA01:7361342-7365210W"; flanks "7364025-,7364389^"; structure "0,1^2-"; splice_chain ",7364092^7364171-"; sources "Undefined,Undefined"; NMorMRNA "null"; degree "4"; dimension "2_2";
chrA01	Undefined	as_event	7369006	7369483	.	+	.	transcript_id "TCONS_00000645,TCONS_00000646"; gene_id "chrA01:7368272-7371074W"; flanks "7369006-,7369483^"; structure "1^3-,2^4-"; splice_chain "7369276^7369348-,7369286^7369358-"; sources "Undefined,Undefined"; NMorMRNA "null"; degree "4"; dimension "2_2";
chrA01	Undefined	as_event	7370389	7370543	.	+	.	transcript_id "TCONS_00000646,TCONS_00000645"; gene_id "chrA01:7368272-7371074W"; flanks "7370389-,7370543-"; structure "1^,2^"; splice_chain "7370467^,7370468^"; sources "Undefined,Undefined"; NMorMRNA "null"; degree "4"; dimension "2_2";
chrA01	Undefined	as_event	7421891	7423342	.	+	.	transcript_id "TCONS_00000651,TCONS_00000652,TCONS_00000650"; gene_id "chrA01:7421605-7424465W"; flanks "7421891-,7423342^"; structure "1^4-,2^5-,3^6-"; splice_chain "7422558^7423068-,7422573^7423083-,7422574^7423084-"; sources "Undefined,Undefined,Undefined"; NMorMRNA "null"; degree "9"; dimension "3_3";
chrA01	Undefined	as_event	7452967	7453939	.	+	.	transcript_id "TCONS_00000654,TCONS_00000653"; gene_id "chrA01:7452357-7455078W"; flanks "7452967-,7453939^"; structure "0,1^2-"; splice_chain ",7453077^7453827-"; sources "Undefined,Undefined"; NMorMRNA "null"; degree "4"; dimension "2_2";
chrA01	Undefined	as_event	7502739	7503052	.	+	.	transcript_id "TCONS_00000658,TCONS_00000657"; gene_id "chrA01:7502442-7504708W"; flanks "7502739-,7503052^"; structure "1^3-,2^4-"; splice_chain "7502755^7502783-,7502777^7502805-"; sources "Undefined,Undefined"; NMorMRNA "null"; degree "4"; dimension "2_2";
chrA01	Undefined	as_event	7503321	7503485	.	+	.	transcript_id "TCONS_00000657,TCONS_00000658"; gene_id "chrA01:7502442-7504708W"; flanks "7503321-,7503485-"; structure "1^,2^"; splice_chain "7503398^,7503399^"; sources "Undefined,Undefined"; NMorMRNA "null"; degree "4"; dimension "2_2";
chrA01	Undefined	as_event	7516642	7517520	.	+	.	transcript_id "TCONS_00000661,TCONS_00000662"; gene_id "chrA01:7516642-7519890W"; flanks "7516642[,7517520^"; structure "0,1^2-"; splice_chain ",7516953^7517259-"; sources "Undefined,Undefined"; NMorMRNA "null"; degree "4"; dimension "2_2";
chrA01	Undefined	as_event	7657910	7658590	.	+	.	transcript_id "TCONS_00000670,TCONS_00000669"; gene_id "chrA01:7655387-7658590W"; flanks "7657910-,7658590]"; structure "0,1^2-"; splice_chain ",7658207^7658269-"; sources "Undefined,Undefined"; NMorMRNA "null"; degree "4"; dimension "2_2";
chrA01	Undefined	as_event	7690207	7690348	.	+	.	transcript_id "TCONS_00000673,TCONS_00000672"; gene_id "chrA01:7689465-7691695W"; flanks "7690207^,7690348^"; structure "1-,2-"; splice_chain "7690290-,7690292-"; sources "Undefined,Undefined"; NMorMRNA "null"; degree "4"; dimension "2_2";
chrA01	Undefined	as_event	7951795	7952025	.	+	.	transcript_id "TCONS_00000682,TCONS_00000683"; gene_id "chrA01:7950977-7952708W"; flanks "7951795-,7952025^"; structure "0,1^2-"; splice_chain ",7951872^7951973-"; sources "Undefined,Undefined"; NMorMRNA "null"; degree "4"; dimension "2_2";
chrA01	Undefined	as_event	7952557	7952708	.	+	.	transcript_id "TCONS_00000682,TCONS_00000683"; gene_id "chrA01:7950977-7952708W"; flanks "7952557-,7952708]"; structure "0,1^2-"; splice_chain ",7952617^7952701-"; sources "Undefined,Undefined"; NMorMRNA "null"; degree "4"; dimension "2_2";
chrA01	Undefined	as_event	7966508	7966737	.	+	.	transcript_id "TCONS_00000684,TCONS_00000685"; gene_id "chrA01:7965744-7967886W"; flanks "7966508-,7966737^"; structure "0,1^2-"; splice_chain ",7966569^7966659-"; sources "Undefined,Undefined"; NMorMRNA "null"; degree "4"; dimension "2_2";
chrA01	Undefined	as_event	7987061	7989115	.	+	.	transcript_id "TCONS_00000688,TCONS_00000687"; gene_id "chrA01:7987061-7989115W"; flanks "7987061[,7989115]"; structure "1^3-,2^4-"; splice_chain "7988274^7988387-,7988284^7988397-"; sources "Undefined,Undefined"; NMorMRNA "null"; degree "4"; dimension "2_2";
chrA01	Undefined	as_event	8013637	8013985	.	+	.	transcript_id "TCONS_00000690,TCONS_00000689"; gene_id "chrA01:8012943-8019138W"; flanks "8013637-,8013985^"; structure "0,1^2-"; splice_chain ",8013809^8013894-"; sources "Undefined,Undefined"; NMorMRNA "null"; degree "4"; dimension "2_2";
chrA01	Undefined	as_event	8015453	8015830	.	+	.	transcript_id "TCONS_00000690,TCONS_00000689"; gene_id "chrA01:8012943-8019138W"; flanks "8015453-,8015830^"; structure "0,1^2-"; splice_chain ",8015647^8015747-"; sources "Undefined,Undefined"; NMorMRNA "null"; degree "4"; dimension "2_2";
chrA01	Undefined	as_event	8109033	8109539	.	+	.	transcript_id "TCONS_00000697,TCONS_00000696"; gene_id "chrA01:8106180-8109539W"; flanks "8109033-,8109539]"; structure "1^4-,2^3-"; splice_chain "8109053^8109202-,8109125^8109196-"; sources "Undefined,Undefined"; NMorMRNA "null"; degree "4"; dimension "2_2";
chrA01	Undefined	as_event	8124414	8124815	.	+	.	transcript_id "TCONS_00000699,TCONS_00000698"; gene_id "chrA01:8122846-8126652W"; flanks "8124414-,8124815-"; structure "1^,2^"; splice_chain "8124530^,8124531^"; sources "Undefined,Undefined"; NMorMRNA "null"; degree "4"; dimension "2_2";
chrA01	Undefined	as_event	8254875	8255179	.	+	.	transcript_id "TCONS_00000709,TCONS_00000710"; gene_id "chrA01:8253482-8256594W"; flanks "8254875-,8255179^"; structure "0,1^2-"; splice_chain ",8254973^8255057-"; sources "Undefined,Undefined"; NMorMRNA "null"; degree "4"; dimension "2_2";
chrA01	Undefined	as_event	8517780	8519342	.	+	.	transcript_id "TCONS_00000722,TCONS_00000723"; gene_id "chrA01:8517780-8519342W"; flanks "8517780[,8519342]"; structure "0,1^2-"; splice_chain ",8518229^8518394-"; sources "Undefined,Undefined"; NMorMRNA "null"; degree "4"; dimension "2_2";
chrA01	Undefined	as_event	8683025	8683324	.	+	.	transcript_id "TCONS_00000729,TCONS_00000728"; gene_id "chrA01:8682881-8684421W"; flanks "8683025^,8683324^"; structure "1-,2-"; splice_chain "8683217-,8683283-"; sources "Undefined,Undefined"; NMorMRNA "null"; degree "4"; dimension "2_2";
chrA01	Undefined	as_event	8718833	8719355	.	+	.	transcript_id "TCONS_00000735,TCONS_00000736"; gene_id "chrA01:8718266-8722359W"; flanks "8718833^,8719355-"; structure "0,1-2^"; splice_chain ",8719093-8719161^"; sources "Undefined,Undefined"; NMorMRNA "null"; degree "4"; dimension "2_2";
chrA01	Undefined	as_event	8923218	8923614	.	+	.	transcript_id "TCONS_00000746,TCONS_00000747"; gene_id "chrA01:8923153-8924139W"; flanks "8923218^,8923614^"; structure "1-,2-"; splice_chain "8923369-,8923519-"; sources "Undefined,Undefined"; NMorMRNA "null"; degree "4"; dimension "2_2";
chrA01	Undefined	as_event	9008603	9008905	.	+	.	transcript_id "TCONS_00000751,TCONS_00000752/TCONS_00000753"; gene_id "chrA01:9007124-9011614W"; flanks "9008603^,9008905^"; structure "1-,2-"; splice_chain "9008744-,9008746-"; sources "Undefined,Undefined"; NMorMRNA "null"; degree "4"; dimension "2_2";
chrA01	Undefined	as_event	9010269	9010677	.	+	.	transcript_id "TCONS_00000753,TCONS_00000751/TCONS_00000752"; gene_id "chrA01:9007124-9011614W"; flanks "9010269-,9010677^"; structure "0,1^2-"; splice_chain ",9010524^9010608-"; sources "Undefined,Undefined"; NMorMRNA "null"; degree "4"; dimension "2_2";
chrA01	Undefined	as_event	9011046	9011614	.	+	.	transcript_id "TCONS_00000752/TCONS_00000753,TCONS_00000751"; gene_id "chrA01:9007124-9011614W"; flanks "9011046-,9011614]"; structure "0,1^2-"; splice_chain ",9011118^9011202-"; sources "Undefined,Undefined"; NMorMRNA "null"; degree "4"; dimension "2_2";
chrA01	Undefined	as_event	9219951	9220668	.	+	.	transcript_id "TCONS_00000759,TCONS_00000760"; gene_id "chrA01:9219951-9222098W"; flanks "9219951[,9220668-"; structure "1^2-4^,3^"; splice_chain "9220245^9220332-9220589^,9220526^"; sources "Undefined,Undefined"; NMorMRNA "null"; degree "4"; dimension "2_2";
chrA01	Undefined	as_event	9220332	9220822	.	+	.	transcript_id "TCONS_00000761,TCONS_00000759"; gene_id "chrA01:9219951-9222098W"; flanks "9220332-,9220822^"; structure "0,1^2-"; splice_chain ",9220589^9220668-"; sources "Undefined,Undefined"; NMorMRNA "null"; degree "4"; dimension "2_2";
chrA01	Undefined	as_event	9219951	9220822	.	+	.	transcript_id "TCONS_00000761,TCONS_00000759,TCONS_00000760"; gene_id "chrA01:9219951-9222098W"; flanks "9219951[,9220822^"; structure "1^2-,1^2-4^5-,3^5-"; splice_chain "9220245^9220332-,9220245^9220332-9220589^9220668-,9220526^9220668-"; sources "Undefined,Undefined,Undefined"; NMorMRNA "null"; degree "9"; dimension "3_3";
chrA01	Undefined	as_event	9220903	9221044	.	+	.	transcript_id "TCONS_00000759/TCONS_00000761,TCONS_00000760"; gene_id "chrA01:9219951-9222098W"; flanks "9220903-,9221044-"; structure "1^,2^"; splice_chain "9220973^,9220974^"; sources "Undefined,Undefined"; NMorMRNA "null"; degree "4"; dimension "2_2";
chrA01	Undefined	as_event	9228305	9228765	.	+	.	transcript_id "TCONS_00000763/TCONS_00000764,TCONS_00000765"; gene_id "chrA01:9227668-9230587W"; flanks "9228305-,9228765^"; structure "1^3-,2^4-"; splice_chain "9228449^9228639-,9228452^9228642-"; sources "Undefined,Undefined"; NMorMRNA "null"; degree "4"; dimension "2_2";
chrA01	Undefined	as_event	9229075	9229742	.	+	.	transcript_id "TCONS_00000763/TCONS_00000765,TCONS_00000764"; gene_id "chrA01:9227668-9230587W"; flanks "9229075-,9229742^"; structure "1^3-,2^4-"; splice_chain "9229268^9229612-,9229278^9229622-"; sources "Undefined,Undefined"; NMorMRNA "null"; degree "4"; dimension "2_2";
chrA01	Undefined	as_event	9231941	9232893	.	+	.	transcript_id "TCONS_00000766,TCONS_00000767"; gene_id "chrA01:9231632-9234349W"; flanks "9231941-,9232893^"; structure "1^3-,2^4-"; splice_chain "9232270^9232708-,9232271^9232709-"; sources "Undefined,Undefined"; NMorMRNA "null"; degree "4"; dimension "2_2";
chrA01	Undefined	as_event	9232997	9234349	.	+	.	transcript_id "TCONS_00000766,TCONS_00000767"; gene_id "chrA01:9231632-9234349W"; flanks "9232997-,9234349]"; structure "1^3-,2^4-"; splice_chain "9233971^9234046-,9233973^9234048-"; sources "Undefined,Undefined"; NMorMRNA "null"; degree "4"; dimension "2_2";
chrA01	Undefined	as_event	9311118	9311337	.	+	.	transcript_id "TCONS_00000776,TCONS_00000775"; gene_id "chrA01:9310086-9313385W"; flanks "9311118^,9311337^"; structure "1-,2-"; splice_chain "9311212-,9311213-"; sources "Undefined,Undefined"; NMorMRNA "null"; degree "4"; dimension "2_2";
chrA01	Undefined	as_event	9312978	9313146	.	+	.	transcript_id "TCONS_00000776,TCONS_00000775"; gene_id "chrA01:9310086-9313385W"; flanks "9312978-,9313146-"; structure "1^,2^"; splice_chain "9313049^,9313050^"; sources "Undefined,Undefined"; NMorMRNA "null"; degree "4"; dimension "2_2";
chrA01	Undefined	as_event	9331694	9331829	.	+	.	transcript_id "TCONS_00000777,TCONS_00000778"; gene_id "chrA01:9328835-9332784W"; flanks "9331694-,9331829-"; structure "1^,2^"; splice_chain "9331753^,9331755^"; sources "Undefined,Undefined"; NMorMRNA "null"; degree "4"; dimension "2_2";
chrA01	Undefined	as_event	9331978	9332272	.	+	.	transcript_id "TCONS_00000778,TCONS_00000777"; gene_id "chrA01:9328835-9332784W"; flanks "9331978-,9332272^"; structure "0,1^2-"; splice_chain ",9332065^9332150-"; sources "Undefined,Undefined"; NMorMRNA "null"; degree "4"; dimension "2_2";
chrA01	Undefined	as_event	9467192	9467523	.	+	.	transcript_id "TCONS_00000785,TCONS_00000787"; gene_id "chrA01:9466171-9467866W"; flanks "9467192-,9467523^"; structure "0,1^2-"; splice_chain ",9467255^9467358-"; sources "Undefined,Undefined"; NMorMRNA "null"; degree "4"; dimension "2_2";
chrA01	Undefined	as_event	9466990	9467523	.	+	.	transcript_id "TCONS_00000785,TCONS_00000787,TCONS_00000786"; gene_id "chrA01:9466171-9467866W"; flanks "9466990-,9467523^"; structure "1^3-,1^3-5^7-,2^4-6^8-"; splice_chain "9467104^9467192-,9467104^9467192-9467255^9467358-,9467105^9467193-9467257^9467360-"; sources "Undefined,Undefined,Undefined"; NMorMRNA "null"; degree "9"; dimension "3_3";
chrA01	Undefined	as_event	9540744	9541073	.	+	.	transcript_id "TCONS_00000795,TCONS_00000794"; gene_id "chrA01:9538897-9541659W"; flanks "9540744-,9541073^"; structure "1^3-,2^4-"; splice_chain "9540857^9540957-,9540859^9540959-"; sources "Undefined,Undefined"; NMorMRNA "null"; degree "4"; dimension "2_2";
chrA01	Undefined	as_event	9541165	9541367	.	+	.	transcript_id "TCONS_00000794,TCONS_00000795"; gene_id "chrA01:9538897-9541659W"; flanks "9541165-,9541367-"; structure "1^,2^"; splice_chain "9541262^,9541263^"; sources "Undefined,Undefined"; NMorMRNA "null"; degree "4"; dimension "2_2";
chrA01	Undefined	as_event	9984776	9985107	.	+	.	transcript_id "TCONS_00000805,TCONS_00000804,TCONS_00000803"; gene_id "chrA01:9984711-9986818W"; flanks "9984776^,9985107^"; structure "1-,2-,3-"; splice_chain "9984854-,9984855-,9984860-"; sources "Undefined,Undefined,Undefined"; NMorMRNA "null"; degree "9"; dimension "3_3";
chrA01	Undefined	as_event	10050795	10052641	.	+	.	transcript_id "TCONS_00000807,TCONS_00000806"; gene_id "chrA01:10050795-10052641W"; flanks "10050795[,10052641]"; structure "0,1^2-"; splice_chain ",10052377^10052564-"; sources "Undefined,Undefined"; NMorMRNA "null"; degree "4"; dimension "2_2";
chrA01	Undefined	as_event	10268176	10268447	.	+	.	transcript_id "TCONS_00000810/TCONS_00000811,TCONS_00000812"; gene_id "chrA01:10266798-10270372W"; flanks "10268176-,10268447^"; structure "0,1^2-"; splice_chain ",10268247^10268319-"; sources "Undefined,Undefined"; NMorMRNA "null"; degree "4"; dimension "2_2";
chrA01	Undefined	as_event	10302061	10302413	.	+	.	transcript_id "TCONS_00000813,TCONS_00000814"; gene_id "chrA01:10302061-10304543W"; flanks "10302061[,10302413^"; structure "1^3-,2^4-"; splice_chain "10302231^10302321-,10302241^10302331-"; sources "Undefined,Undefined"; NMorMRNA "null"; degree "4"; dimension "2_2";
chrA01	Undefined	as_event	10353039	10354329	.	+	.	transcript_id "TCONS_00000816,TCONS_00000817"; gene_id "chrA01:10353039-10356258W"; flanks "10353039[,10354329^"; structure "0,1^2-"; splice_chain ",10354078^10354278-"; sources "Undefined,Undefined"; NMorMRNA "null"; degree "4"; dimension "2_2";
chrA01	Undefined	as_event	10355125	10355358	.	+	.	transcript_id "TCONS_00000817,TCONS_00000816"; gene_id "chrA01:10353039-10356258W"; flanks "10355125-,10355358-"; structure "1^,2^"; splice_chain "10355262^,10355265^"; sources "Undefined,Undefined"; NMorMRNA "null"; degree "4"; dimension "2_2";
chrA01	Undefined	as_event	10390173	10390336	.	+	.	transcript_id "TCONS_00000818,TCONS_00000819"; gene_id "chrA01:10387542-10391420W"; flanks "10390173-,10390336-"; structure "1^,2^"; splice_chain "10390253^,10390254^"; sources "Undefined,Undefined"; NMorMRNA "null"; degree "4"; dimension "2_2";
chrA01	Undefined	as_event	10390803	10391114	.	+	.	transcript_id "TCONS_00000819,TCONS_00000818"; gene_id "chrA01:10387542-10391420W"; flanks "10390803-,10391114^"; structure "1^3-,2^4-"; splice_chain "10390919^10391023-,10390920^10391024-"; sources "Undefined,Undefined"; NMorMRNA "null"; degree "4"; dimension "2_2";
chrA01	Undefined	as_event	10468587	10468872	.	+	.	transcript_id "TCONS_00000823,TCONS_00000821/TCONS_00000822"; gene_id "chrA01:10467876-10470387W"; flanks "10468587-,10468872-"; structure "1^,2^"; splice_chain "10468721^,10468781^"; sources "Undefined,Undefined"; NMorMRNA "null"; degree "4"; dimension "2_2";
chrA01	Undefined	as_event	10468872	10469127	.	+	.	transcript_id "TCONS_00000822/TCONS_00000823,TCONS_00000821"; gene_id "chrA01:10467876-10470387W"; flanks "10468872-,10469127-"; structure "1^,2^"; splice_chain "10469012^,10469029^"; sources "Undefined,Undefined"; NMorMRNA "null"; degree "4"; dimension "2_2";
chrA01	Undefined	as_event	10469377	10470387	.	+	.	transcript_id "TCONS_00000821/TCONS_00000823,TCONS_00000822"; gene_id "chrA01:10467876-10470387W"; flanks "10469377^,10470387]"; structure "1-,2-"; splice_chain "10469457-,10469760-"; sources "Undefined,Undefined"; NMorMRNA "null"; degree "4"; dimension "2_2";
chrA01	Undefined	as_event	10485924	10486091	.	+	.	transcript_id "TCONS_00000824,TCONS_00000825"; gene_id "chrA01:10485006-10486397W"; flanks "10485924-,10486091-"; structure "1^,2^"; splice_chain "10486010^,10486013^"; sources "Undefined,Undefined"; NMorMRNA "null"; degree "4"; dimension "2_2";
chrA01	Undefined	as_event	10504780	10505660	.	+	.	transcript_id "TCONS_00000826,TCONS_00000827"; gene_id "chrA01:10503728-10507647W"; flanks "10504780^,10505660^"; structure "1-,2-"; splice_chain "10505216-,10505219-"; sources "Undefined,Undefined"; NMorMRNA "null"; degree "4"; dimension "2_2";
chrA01	Undefined	as_event	10834194	10834404	.	+	.	transcript_id "TCONS_00000837,TCONS_00000836"; gene_id "chrA01:10832811-10835076W"; flanks "10834194^,10834404^"; structure "1-,2-"; splice_chain "10834267-,10834268-"; sources "Undefined,Undefined"; NMorMRNA "null"; degree "4"; dimension "2_2";
chrA01	Undefined	as_event	11111387	11111967	.	+	.	transcript_id "TCONS_00000844,TCONS_00000845"; gene_id "chrA01:11109996-11112428W"; flanks "11111387-,11111967^"; structure "1^3-,2^4-"; splice_chain "11111699^11111788-,11111709^11111798-"; sources "Undefined,Undefined"; NMorMRNA "null"; degree "4"; dimension "2_2";
chrA01	Undefined	as_event	11112059	11112428	.	+	.	transcript_id "TCONS_00000845,TCONS_00000844"; gene_id "chrA01:11109996-11112428W"; flanks "11112059-,11112428]"; structure "0,1^2-"; splice_chain ",11112300^11112384-"; sources "Undefined,Undefined"; NMorMRNA "null"; degree "4"; dimension "2_2";
chrA01	Undefined	as_event	12384870	12385245	.	+	.	transcript_id "TCONS_00000861,TCONS_00000860/TCONS_00000862"; gene_id "chrA01:12384562-12386802W"; flanks "12384870-,12385245^"; structure "0,1^2-"; splice_chain ",12385054^12385125-"; sources "Undefined,Undefined"; NMorMRNA "null"; degree "4"; dimension "2_2";
chrA01	Undefined	as_event	12441366	12441726	.	+	.	transcript_id "TCONS_00000869,TCONS_00000870"; gene_id "chrA01:12441366-12445448W"; flanks "12441366[,12441726^"; structure "0,1^2-"; splice_chain ",12441470^12441569-"; sources "Undefined,Undefined"; NMorMRNA "null"; degree "4"; dimension "2_2";
chrA01	Undefined	as_event	12475065	12475372	.	+	.	transcript_id "TCONS_00000873/TCONS_00000874,TCONS_00000872"; gene_id "chrA01:12474317-12475728W"; flanks "12475065-,12475372^"; structure "1^3-,2^4-"; splice_chain "12475231^12475303-,12475241^12475313-"; sources "Undefined,Undefined"; NMorMRNA "null"; degree "4"; dimension "2_2";
chrA01	Undefined	as_event	12800382	12800872	.	+	.	transcript_id "TCONS_00000881,TCONS_00000882"; gene_id "chrA01:12799403-12801876W"; flanks "12800382-,12800872^"; structure "1^3-,2^4-"; splice_chain "12800561^12800642-,12800563^12800644-"; sources "Undefined,Undefined"; NMorMRNA "null"; degree "4"; dimension "2_2";
chrA01	Undefined	as_event	12943489	12943999	.	+	.	transcript_id "TCONS_00000885/TCONS_00000886,TCONS_00000887"; gene_id "chrA01:12943102-12945297W"; flanks "12943489-,12943999^"; structure "1^3-,2^4-"; splice_chain "12943618^12943805-,12943628^12943815-"; sources "Undefined,Undefined"; NMorMRNA "null"; degree "4"; dimension "2_2";
chrA01	Undefined	as_event	12944454	12944619	.	+	.	transcript_id "TCONS_00000885,TCONS_00000886/TCONS_00000887"; gene_id "chrA01:12943102-12945297W"; flanks "12944454^,12944619^"; structure "1-,2-"; splice_chain "12944553-,12944554-"; sources "Undefined,Undefined"; NMorMRNA "null"; degree "4"; dimension "2_2";
chrA01	Undefined	as_event	12944701	12945097	.	+	.	transcript_id "TCONS_00000886,TCONS_00000887"; gene_id "chrA01:12943102-12945297W"; flanks "12944701-,12945097^"; structure "1^3-5^6-,2^4-"; splice_chain "12944783^12944873-12944936^12945029-,12944796^12944886-"; sources "Undefined,Undefined"; NMorMRNA "null"; degree "4"; dimension "2_2";
chrA01	Undefined	as_event	13140497	13140790	.	+	.	transcript_id "TCONS_00000892,TCONS_00000891"; gene_id "chrA01:13140497-13144054W"; flanks "13140497[,13140790^"; structure "0,1^2-"; splice_chain ",13140678^13140752-"; sources "Undefined,Undefined"; NMorMRNA "null"; degree "4"; dimension "2_2";
chrA01	Undefined	as_event	13143520	13144054	.	+	.	transcript_id "TCONS_00000893,TCONS_00000892/TCONS_00000894"; gene_id "chrA01:13140497-13144054W"; flanks "13143520^,13144054]"; structure "1-4^6-,2-3^5-"; splice_chain "13143591-13143755^13143841-,13143655-13143751^13143833-"; sources "Undefined,Undefined"; NMorMRNA "null"; degree "4"; dimension "2_2";
chrA01	Undefined	as_event	13682414	13683432	.	+	.	transcript_id "TCONS_00000903,TCONS_00000902"; gene_id "chrA01:13682078-13683432W"; flanks "13682414-,13683432]"; structure "0,1^2-"; splice_chain ",13682502^13682828-"; sources "Undefined,Undefined"; NMorMRNA "null"; degree "4"; dimension "2_2";
chrA01	Undefined	as_event	13682078	13683432	.	+	.	transcript_id "TCONS_00000904,TCONS_00000903,TCONS_00000902"; gene_id "chrA01:13682078-13683432W"; flanks "13682078[,13683432]"; structure "0,1^2-,1^2-3^4-"; splice_chain ",13682305^13682414-,13682305^13682414-13682502^13682828-"; sources "Undefined,Undefined,Undefined"; NMorMRNA "null"; degree "9"; dimension "3_3";
chrA01	Undefined	as_event	14020591	14021013	.	+	.	transcript_id "TCONS_00000911,TCONS_00000910"; gene_id "chrA01:14019345-14021128W"; flanks "14020591-,14021013-"; structure "1^,2^"; splice_chain "14020909^,14020910^"; sources "Undefined,Undefined"; NMorMRNA "null"; degree "4"; dimension "2_2";
chrA01	Undefined	as_event	14169058	14169770	.	+	.	transcript_id "TCONS_00000916,TCONS_00000915"; gene_id "chrA01:14168982-14170782W"; flanks "14169058^,14169770^"; structure "1-,2-"; splice_chain "14169343-,14169347-"; sources "Undefined,Undefined"; NMorMRNA "null"; degree "4"; dimension "2_2";
chrA01	Undefined	as_event	14336956	14337121	.	+	.	transcript_id "TCONS_00000921,TCONS_00000920"; gene_id "chrA01:14335731-14337206W"; flanks "14336956-,14337121-"; structure "1^,2^"; splice_chain "14337039^,14337041^"; sources "Undefined,Undefined"; NMorMRNA "null"; degree "4"; dimension "2_2";
chrA01	Undefined	as_event	14603091	14604246	.	+	.	transcript_id "TCONS_00000925,TCONS_00000926"; gene_id "chrA01:14602368-14604647W"; flanks "14603091-,14604246^"; structure "0,1^2-"; splice_chain ",14604054^14604138-"; sources "Undefined,Undefined"; NMorMRNA "null"; degree "4"; dimension "2_2";
chrA01	Undefined	as_event	14714746	14715076	.	+	.	transcript_id "TCONS_00000929,TCONS_00000930"; gene_id "chrA01:14713550-14716322W"; flanks "14714746-,14715076^"; structure "0,1^2-"; splice_chain ",14714766^14714880-"; sources "Undefined,Undefined"; NMorMRNA "null"; degree "4"; dimension "2_2";
chrA01	Undefined	as_event	14714494	14715076	.	+	.	transcript_id "TCONS_00000931,TCONS_00000932"; gene_id "chrA01:14713550-14716322W"; flanks "14714494[,14715076^"; structure "0,1^2-"; splice_chain ",14714766^14714880-"; sources "Undefined,Undefined"; NMorMRNA "null"; degree "4"; dimension "2_2";
chrA01	Undefined	as_event	14839369	14839976	.	+	.	transcript_id "TCONS_00000935,TCONS_00000934"; gene_id "chrA01:14839369-14840974W"; flanks "14839369[,14839976^"; structure "0,1^2-"; splice_chain ",14839707^14839785-"; sources "Undefined,Undefined"; NMorMRNA "null"; degree "4"; dimension "2_2";
chrA01	Undefined	as_event	14864439	14864946	.	+	.	transcript_id "TCONS_00000937,TCONS_00000936"; gene_id "chrA01:14862899-14865908W"; flanks "14864439-,14864946^"; structure "0,1^2-"; splice_chain ",14864544^14864864-"; sources "Undefined,Undefined"; NMorMRNA "null"; degree "4"; dimension "2_2";
chrA01	Undefined	as_event	15498099	15498492	.	+	.	transcript_id "TCONS_00000947,TCONS_00000949"; gene_id "chrA01:15497381-15500709W"; flanks "15498099-,15498492^"; structure "1^2-,3^4-"; splice_chain "15498172^15498242-,15498279^15498440-"; sources "Undefined,Undefined"; NMorMRNA "null"; degree "4"; dimension "2_2";
chrA01	Undefined	as_event	15498099	15498736	.	+	.	transcript_id "TCONS_00000950,TCONS_00000949"; gene_id "chrA01:15497381-15500709W"; flanks "15498099-,15498736-"; structure "1^,2^3-4^"; splice_chain "15498172^,15498279^15498440-15498492^"; sources "Undefined,Undefined"; NMorMRNA "null"; degree "4"; dimension "2_2";
chrA01	Undefined	as_event	15498492	15498812	.	+	.	transcript_id "TCONS_00000947,TCONS_00000949"; gene_id "chrA01:15497381-15500709W"; flanks "15498492^,15498812^"; structure "1-,2-"; splice_chain "15498733-,15498736-"; sources "Undefined,Undefined"; NMorMRNA "null"; degree "4"; dimension "2_2";
chrA01	Undefined	as_event	15498172	15498812	.	+	.	transcript_id "TCONS_00000947,TCONS_00000950"; gene_id "chrA01:15497381-15500709W"; flanks "15498172^,15498812^"; structure "1-2^3-,4-"; splice_chain "15498242-15498492^15498733-,15498736-"; sources "Undefined,Undefined"; NMorMRNA "null"; degree "4"; dimension "2_2";
chrA01	Undefined	as_event	15498099	15498812	.	+	.	transcript_id "TCONS_00000948,TCONS_00000947,TCONS_00000950,TCONS_00000949"; gene_id "chrA01:15497381-15500709W"; flanks "15498099-,15498812^"; structure "0,1^2-5^6-,1^7-,3^4-5^7-"; splice_chain ",15498172^15498242-15498492^15498733-,15498172^15498736-,15498279^15498440-15498492^15498736-"; sources "Undefined,Undefined,Undefined,Undefined"; NMorMRNA "null"; degree "16"; dimension "4_4";
chrA01	Undefined	as_event	15500064	15500344	.	+	.	transcript_id "TCONS_00000947/TCONS_00000948/TCONS_00000950,TCONS_00000949"; gene_id "chrA01:15497381-15500709W"; flanks "15500064-,15500344^"; structure "1^3-,2^4-"; splice_chain "15500199^15500277-,15500209^15500287-"; sources "Undefined,Undefined"; NMorMRNA "null"; degree "4"; dimension "2_2";
chrA01	Undefined	as_event	15553358	15553927	.	+	.	transcript_id "TCONS_00000953,TCONS_00000952"; gene_id "chrA01:15550632-15554575W"; flanks "15553358-,15553927^"; structure "0,1^2-"; splice_chain ",15553452^15553554-"; sources "Undefined,Undefined"; NMorMRNA "null"; degree "4"; dimension "2_2";
chrA01	Undefined	as_event	15605795	15606343	.	+	.	transcript_id "TCONS_00000956,TCONS_00000955"; gene_id "chrA01:15604810-15607904W"; flanks "15605795-,15606343^"; structure "1^3-,2^4-"; splice_chain "15605949^15606037-,15605951^15606039-"; sources "Undefined,Undefined"; NMorMRNA "null"; degree "4"; dimension "2_2";
chrA01	Undefined	as_event	15607315	15607641	.	+	.	transcript_id "TCONS_00000955/TCONS_00000956,TCONS_00000957"; gene_id "chrA01:15604810-15607904W"; flanks "15607315-,15607641^"; structure "0,1^2-"; splice_chain ",15607395^15607483-"; sources "Undefined,Undefined"; NMorMRNA "null"; degree "4"; dimension "2_2";
chrA01	Undefined	as_event	16267518	16268771	.	+	.	transcript_id "TCONS_00000969,TCONS_00000968"; gene_id "chrA01:16266832-16269366W"; flanks "16267518^,16268771^"; structure "1-,2-"; splice_chain "16268674-,16268682-"; sources "Undefined,Undefined"; NMorMRNA "null"; degree "4"; dimension "2_2";
chrA01	Undefined	as_event	16272600	16272835	.	+	.	transcript_id "TCONS_00000970,TCONS_00000971"; gene_id "chrA01:16272022-16274000W"; flanks "16272600-,16272835^"; structure "0,1^2-"; splice_chain ",16272704^16272791-"; sources "Undefined,Undefined"; NMorMRNA "null"; degree "4"; dimension "2_2";
chrA01	Undefined	as_event	16481212	16481874	.	+	.	transcript_id "TCONS_00000973,TCONS_00000972/TCONS_00000974"; gene_id "chrA01:16481212-16483414W"; flanks "16481212[,16481874^"; structure "0,1^2-"; splice_chain ",16481561^16481739-"; sources "Undefined,Undefined"; NMorMRNA "null"; degree "4"; dimension "2_2";
chrA01	Undefined	as_event	16482412	16482724	.	+	.	transcript_id "TCONS_00000972,TCONS_00000974"; gene_id "chrA01:16481212-16483414W"; flanks "16482412^,16482724^"; structure "1-,2-"; splice_chain "16482500-,16482503-"; sources "Undefined,Undefined"; NMorMRNA "null"; degree "4"; dimension "2_2";
chrA01	Undefined	as_event	16482724	16483414	.	+	.	transcript_id "TCONS_00000974,TCONS_00000972"; gene_id "chrA01:16481212-16483414W"; flanks "16482724^,16483414]"; structure "1-,2-"; splice_chain "16482827-,16482850-"; sources "Undefined,Undefined"; NMorMRNA "null"; degree "4"; dimension "2_2";
chrA01	Undefined	as_event	16482503	16483414	.	+	.	transcript_id "TCONS_00000973,TCONS_00000974"; gene_id "chrA01:16481212-16483414W"; flanks "16482503-,16483414]"; structure "0,1^2-"; splice_chain ",16482724^16482827-"; sources "Undefined,Undefined"; NMorMRNA "null"; degree "4"; dimension "2_2";
chrA01	Undefined	as_event	16482412	16483414	.	+	.	transcript_id "TCONS_00000972,TCONS_00000973,TCONS_00000974"; gene_id "chrA01:16481212-16483414W"; flanks "16482412^,16483414]"; structure "1-3^5-,2-,2-3^4-"; splice_chain "16482500-16482724^16482850-,16482503-,16482503-16482724^16482827-"; sources "Undefined,Undefined,Undefined"; NMorMRNA "null"; degree "9"; dimension "3_3";
chrA01	Undefined	as_event	16950201	16950594	.	+	.	transcript_id "TCONS_00000984,TCONS_00000985"; gene_id "chrA01:16948646-16951270W"; flanks "16950201-,16950594^"; structure "0,1^2-"; splice_chain ",16950375^16950460-"; sources "Undefined,Undefined"; NMorMRNA "null"; degree "4"; dimension "2_2";
chrA01	Undefined	as_event	16985599	16986869	.	+	.	transcript_id "TCONS_00000989,TCONS_00000990,TCONS_00000988"; gene_id "chrA01:16985599-16987352W"; flanks "16985599[,16986869^"; structure "0,1^3-,2^4-"; splice_chain ",16986060^16986145-,16986068^16986153-"; sources "Undefined,Undefined,Undefined"; NMorMRNA "null"; degree "9"; dimension "3_3";
chrA01	Undefined	as_event	17189597	17191030	.	+	.	transcript_id "TCONS_00000994,TCONS_00000993"; gene_id "chrA01:17187935-17191030W"; flanks "17189597-,17191030]"; structure "0,1^2-3^4-"; splice_chain ",17189900^17190188-17190255^17190347-"; sources "Undefined,Undefined"; NMorMRNA "null"; degree "4"; dimension "2_2";
chrA01	Undefined	as_event	17197766	17200322	.	+	.	transcript_id "TCONS_00000995/TCONS_00000996,TCONS_00000997"; gene_id "chrA01:17197766-17201193W"; flanks "17197766[,17200322^"; structure "1^3-,2^4-"; splice_chain "17198021^17198205-,17198025^17198209-"; sources "Undefined,Undefined"; NMorMRNA "null"; degree "4"; dimension "2_2";
chrA01	Undefined	as_event	17200393	17200759	.	+	.	transcript_id "TCONS_00000996,TCONS_00000995/TCONS_00000997"; gene_id "chrA01:17197766-17201193W"; flanks "17200393-,17200759^"; structure "1^3-5^7-,2^4-6^8-"; splice_chain "17200452^17200539-17200607^17200688-,17200453^17200540-17200608^17200689-"; sources "Undefined,Undefined"; NMorMRNA "null"; degree "4"; dimension "2_2";
chrA01	Undefined	as_event	17200759	17200939	.	+	.	transcript_id "TCONS_00000996,TCONS_00000995/TCONS_00000997"; gene_id "chrA01:17197766-17201193W"; flanks "17200759^,17200939^"; structure "1-,2-"; splice_chain "17200871-,17200877-"; sources "Undefined,Undefined"; NMorMRNA "null"; degree "4"; dimension "2_2";
chrA01	Undefined	as_event	17201029	17201177	.	+	.	transcript_id "TCONS_00000996/TCONS_00000997,TCONS_00000995"; gene_id "chrA01:17197766-17201193W"; flanks "17201029-,17201177-"; structure "1^,2^"; splice_chain "17201073^,17201074^"; sources "Undefined,Undefined"; NMorMRNA "null"; degree "4"; dimension "2_2";
chrA01	Undefined	as_event	17377364	17378021	.	+	.	transcript_id "TCONS_00001001,TCONS_00001002"; gene_id "chrA01:17377364-17378545W"; flanks "17377364[,17378021^"; structure "0,1^2-"; splice_chain ",17377766^17377871-"; sources "Undefined,Undefined"; NMorMRNA "null"; degree "4"; dimension "2_2";
chrA01	Undefined	as_event	17378097	17378545	.	+	.	transcript_id "TCONS_00001001,TCONS_00001002"; gene_id "chrA01:17377364-17378545W"; flanks "17378097-,17378545]"; structure "0,1^2-"; splice_chain ",17378163^17378278-"; sources "Undefined,Undefined"; NMorMRNA "null"; degree "4"; dimension "2_2";
chrA01	Undefined	as_event	17684574	17685315	.	+	.	transcript_id "TCONS_00001009,TCONS_00001010"; gene_id "chrA01:17681837-17687232W"; flanks "17684574-,17685315^"; structure "0,1^2-"; splice_chain ",17684660^17684737-"; sources "Undefined,Undefined"; NMorMRNA "null"; degree "4"; dimension "2_2";
chrA01	Undefined	as_event	17795508	17796078	.	+	.	transcript_id "TCONS_00001016,TCONS_00001017"; gene_id "chrA01:17795383-17797214W"; flanks "17795508^,17796078^"; structure "1-,2-"; splice_chain "17795764-,17795767-"; sources "Undefined,Undefined"; NMorMRNA "null"; degree "4"; dimension "2_2";
chrA01	Undefined	as_event	17802632	17803108	.	+	.	transcript_id "TCONS_00001018,TCONS_00001019"; gene_id "chrA01:17801373-17804031W"; flanks "17802632-,17803108^"; structure "0,1^2-"; splice_chain ",17802943^17803021-"; sources "Undefined,Undefined"; NMorMRNA "null"; degree "4"; dimension "2_2";
chrA01	Undefined	as_event	17803360	17803738	.	+	.	transcript_id "TCONS_00001018,TCONS_00001019"; gene_id "chrA01:17801373-17804031W"; flanks "17803360-,17803738^"; structure "0,1^2-"; splice_chain ",17803434^17803519-"; sources "Undefined,Undefined"; NMorMRNA "null"; degree "4"; dimension "2_2";
chrA01	Undefined	as_event	17832521	17832793	.	+	.	transcript_id "TCONS_00001021,TCONS_00001020"; gene_id "chrA01:17831775-17834353W"; flanks "17832521-,17832793^"; structure "0,1^2-"; splice_chain ",17832643^17832713-"; sources "Undefined,Undefined"; NMorMRNA "null"; degree "4"; dimension "2_2";
chrA01	Undefined	as_event	17868025	17868439	.	+	.	transcript_id "TCONS_00001025/TCONS_00001026,TCONS_00001024"; gene_id "chrA01:17865813-17868439W"; flanks "17868025-,17868439]"; structure "1^3-,2^4-"; splice_chain "17868086^17868158-,17868127^17868199-"; sources "Undefined,Undefined"; NMorMRNA "null"; degree "4"; dimension "2_2";
chrA01	Undefined	as_event	17896913	17897141	.	+	.	transcript_id "TCONS_00001028/TCONS_00001029,TCONS_00001030"; gene_id "chrA01:17895997-17899589W"; flanks "17896913-,17897141^"; structure "0,1^2-"; splice_chain ",17896963^17897046-"; sources "Undefined,Undefined"; NMorMRNA "null"; degree "4"; dimension "2_2";
chrA01	Undefined	as_event	17897502	17898000	.	+	.	transcript_id "TCONS_00001029/TCONS_00001030,TCONS_00001028"; gene_id "chrA01:17895997-17899589W"; flanks "17897502-,17898000^"; structure "1^3-,2^4-"; splice_chain "17897719^17897904-,17897729^17897914-"; sources "Undefined,Undefined"; NMorMRNA "null"; degree "4"; dimension "2_2";
chrA01	Undefined	as_event	17898934	17899222	.	+	.	transcript_id "TCONS_00001029/TCONS_00001030,TCONS_00001028"; gene_id "chrA01:17895997-17899589W"; flanks "17898934-,17899222^"; structure "1^3-,2^4-"; splice_chain "17899037^17899132-,17899039^17899134-"; sources "Undefined,Undefined"; NMorMRNA "null"; degree "4"; dimension "2_2";
chrA01	Undefined	as_event	18015454	18015703	.	+	.	transcript_id "TCONS_00001033,TCONS_00001034"; gene_id "chrA01:18013448-18016230W"; flanks "18015454-,18015703^"; structure "0,1^2-"; splice_chain ",18015511^18015597-"; sources "Undefined,Undefined"; NMorMRNA "null"; degree "4"; dimension "2_2";
chrA01	Undefined	as_event	18015845	18016082	.	+	.	transcript_id "TCONS_00001033,TCONS_00001034"; gene_id "chrA01:18013448-18016230W"; flanks "18015845-,18016082^"; structure "0,1^2-"; splice_chain ",18015931^18016012-"; sources "Undefined,Undefined"; NMorMRNA "null"; degree "4"; dimension "2_2";
chrA01	Undefined	as_event	18063299	18063523	.	+	.	transcript_id "TCONS_00001038/TCONS_00001039,TCONS_00001037"; gene_id "chrA01:18062282-18069199W"; flanks "18063299-,18063523-"; structure "1^,2^"; splice_chain "18063423^,18063424^"; sources "Undefined,Undefined"; NMorMRNA "null"; degree "4"; dimension "2_2";
chrA01	Undefined	as_event	18063715	18064277	.	+	.	transcript_id "TCONS_00001037/TCONS_00001039,TCONS_00001038"; gene_id "chrA01:18062282-18069199W"; flanks "18063715-,18064277^"; structure "1^3-,2^4-"; splice_chain "18063939^18064187-,18063940^18064188-"; sources "Undefined,Undefined"; NMorMRNA "null"; degree "4"; dimension "2_2";
chrA01	Undefined	as_event	18066489	18066745	.	+	.	transcript_id "TCONS_00001038/TCONS_00001039,TCONS_00001037"; gene_id "chrA01:18062282-18069199W"; flanks "18066489-,18066745^"; structure "1^3-,2^4-"; splice_chain "18066578^18066670-,18066582^18066674-"; sources "Undefined,Undefined"; NMorMRNA "null"; degree "4"; dimension "2_2";
chrA01	Undefined	as_event	18067928	18068296	.	+	.	transcript_id "TCONS_00001038/TCONS_00001039,TCONS_00001037"; gene_id "chrA01:18062282-18069199W"; flanks "18067928-,18068296^"; structure "1^3-,2^4-"; splice_chain "18068011^18068112-,18068023^18068124-"; sources "Undefined,Undefined"; NMorMRNA "null"; degree "4"; dimension "2_2";
chrA01	Undefined	as_event	18068749	18068948	.	+	.	transcript_id "TCONS_00001037/TCONS_00001038,TCONS_00001039"; gene_id "chrA01:18062282-18069199W"; flanks "18068749-,18068948-"; structure "1^,2^"; splice_chain "18068823^,18068825^"; sources "Undefined,Undefined"; NMorMRNA "null"; degree "4"; dimension "2_2";
chrA01	Undefined	as_event	18161316	18161465	.	+	.	transcript_id "TCONS_00001046,TCONS_00001045"; gene_id "chrA01:18158726-18164314W"; flanks "18161316-,18161465-"; structure "1^,2^"; splice_chain "18161383^,18161401^"; sources "Undefined,Undefined"; NMorMRNA "null"; degree "4"; dimension "2_2";
chrA01	Undefined	as_event	18161316	18161865	.	+	.	transcript_id "TCONS_00001044,TCONS_00001046,TCONS_00001045"; gene_id "chrA01:18158726-18164314W"; flanks "18161316-,18161865^"; structure "0,1^3-4^5-,2^3-4^5-"; splice_chain ",18161383^18161465-18161591^18161658-,18161401^18161465-18161591^18161658-"; sources "Undefined,Undefined,Undefined"; NMorMRNA "null"; degree "9"; dimension "3_3";
chrA01	Undefined	as_event	18162788	18163386	.	+	.	transcript_id "TCONS_00001045,TCONS_00001044/TCONS_00001046"; gene_id "chrA01:18158726-18164314W"; flanks "18162788^,18163386-"; structure "0,1-2^"; splice_chain ",18163180-18163291^"; sources "Undefined,Undefined"; NMorMRNA "null"; degree "4"; dimension "2_2";
chrA01	Undefined	as_event	18163609	18164069	.	+	.	transcript_id "TCONS_00001044/TCONS_00001046,TCONS_00001045"; gene_id "chrA01:18158726-18164314W"; flanks "18163609-,18164069^"; structure "0,1^2-"; splice_chain ",18163717^18163814-"; sources "Undefined,Undefined"; NMorMRNA "null"; degree "4"; dimension "2_2";
chrA01	Undefined	as_event	18366389	18375429	.	+	.	transcript_id "TCONS_00001053,TCONS_00001052"; gene_id "chrA01:18366054-18377880W"; flanks "18366389^,18375429-"; structure "1-2^,3-4^"; splice_chain "18366542-18366597^,18375261-18375316^"; sources "Undefined,Undefined"; NMorMRNA "null"; degree "4"; dimension "2_2";
chrA01	Undefined	as_event	18375608	18375811	.	+	.	transcript_id "TCONS_00001054,TCONS_00001052/TCONS_00001053"; gene_id "chrA01:18366054-18377880W"; flanks "18375608-,18375811^"; structure "0,1^2-"; splice_chain ",18375665^18375765-"; sources "Undefined,Undefined"; NMorMRNA "null"; degree "4"; dimension "2_2";
chrA01	Undefined	as_event	18376180	18377880	.	+	.	transcript_id "TCONS_00001054,TCONS_00001053"; gene_id "chrA01:18366054-18377880W"; flanks "18376180-,18377880]"; structure "1^3-,2^4-"; splice_chain "18376412^18377507-,18376414^18377509-"; sources "Undefined,Undefined"; NMorMRNA "null"; degree "4"; dimension "2_2";
chrA01	Undefined	as_event	18763806	18763917	.	+	.	transcript_id "TCONS_00001065,TCONS_00001066"; gene_id "chrA01:18761954-18763917W"; flanks "18763806^,18763917]"; structure "1-,2-"; splice_chain "18763888-,18763891-"; sources "Undefined,Undefined"; NMorMRNA "null"; degree "4"; dimension "2_2";
chrA01	Undefined	as_event	19062495	19062761	.	+	.	transcript_id "TCONS_00001076,TCONS_00001075/TCONS_00001077"; gene_id "chrA01:19060703-19066015W"; flanks "19062495-,19062761-"; structure "1^,2^"; splice_chain "19062591^,19062592^"; sources "Undefined,Undefined"; NMorMRNA "null"; degree "4"; dimension "2_2";
chrA01	Undefined	as_event	19062761	19063081	.	+	.	transcript_id "TCONS_00001076/TCONS_00001077,TCONS_00001075"; gene_id "chrA01:19060703-19066015W"; flanks "19062761-,19063081^"; structure "1^3-,2^4-"; splice_chain "19062901^19062998-,19062911^19063008-"; sources "Undefined,Undefined"; NMorMRNA "null"; degree "4"; dimension "2_2";
chrA01	Undefined	as_event	19352977	19353505	.	+	.	transcript_id "TCONS_00001093,TCONS_00001094"; gene_id "chrA01:19348375-19353505W"; flanks "19352977-,19353505]"; structure "0,1^2-"; splice_chain ",19353042^19353132-"; sources "Undefined,Undefined"; NMorMRNA "null"; degree "4"; dimension "2_2";
chrA01	Undefined	as_event	19511229	19511799	.	+	.	transcript_id "TCONS_00001097,TCONS_00001098"; gene_id "chrA01:19510756-19512122W"; flanks "19511229-,19511799^"; structure "0,1^2-3^4-"; splice_chain ",19511438^19511516-19511620^19511686-"; sources "Undefined,Undefined"; NMorMRNA "null"; degree "4"; dimension "2_2";
chrA01	Undefined	as_event	19822850	19823222	.	+	.	transcript_id "TCONS_00001106/TCONS_00001107,TCONS_00001108"; gene_id "chrA01:19821190-19827530W"; flanks "19822850-,19823222^"; structure "0,1^2-"; splice_chain ",19822965^19823054-"; sources "Undefined,Undefined"; NMorMRNA "null"; degree "4"; dimension "2_2";
chrA01	Undefined	as_event	19824116	19824391	.	+	.	transcript_id "TCONS_00001107/TCONS_00001108,TCONS_00001106"; gene_id "chrA01:19821190-19827530W"; flanks "19824116-,19824391^"; structure "1^3-,2^4-"; splice_chain "19824211^19824296-,19824221^19824306-"; sources "Undefined,Undefined"; NMorMRNA "null"; degree "4"; dimension "2_2";
chrA01	Undefined	as_event	19903154	19903400	.	+	.	transcript_id "TCONS_00001111,TCONS_00001112"; gene_id "chrA01:19901984-19904637W"; flanks "19903154-,19903400^"; structure "0,1^2-"; splice_chain ",19903240^19903302-"; sources "Undefined,Undefined"; NMorMRNA "null"; degree "4"; dimension "2_2";
chrA01	Undefined	as_event	19903483	19903749	.	+	.	transcript_id "TCONS_00001112,TCONS_00001111"; gene_id "chrA01:19901984-19904637W"; flanks "19903483-,19903749^"; structure "1^3-,2^4-"; splice_chain "19903566^19903663-,19903576^19903673-"; sources "Undefined,Undefined"; NMorMRNA "null"; degree "4"; dimension "2_2";
chrA01	Undefined	as_event	20020053	20020333	.	+	.	transcript_id "TCONS_00001117,TCONS_00001118"; gene_id "chrA01:20018467-20020832W"; flanks "20020053-,20020333^"; structure "0,1^2-"; splice_chain ",20020116^20020194-"; sources "Undefined,Undefined"; NMorMRNA "null"; degree "4"; dimension "2_2";
chrA01	Undefined	as_event	20038599	20039252	.	+	.	transcript_id "TCONS_00001119,TCONS_00001120"; gene_id "chrA01:20038063-20039252W"; flanks "20038599-,20039252]"; structure "0,1^2-"; splice_chain ",20038963^20039041-"; sources "Undefined,Undefined"; NMorMRNA "null"; degree "4"; dimension "2_2";
chrA01	Undefined	as_event	20350696	20350843	.	+	.	transcript_id "TCONS_00001135,TCONS_00001134"; gene_id "chrA01:20349961-20351847W"; flanks "20350696-,20350843-"; structure "1^,2^"; splice_chain "20350730^,20350750^"; sources "Undefined,Undefined"; NMorMRNA "null"; degree "4"; dimension "2_2";
chrA01	Undefined	as_event	20434404	20435359	.	+	.	transcript_id "TCONS_00001141,TCONS_00001140"; gene_id "chrA01:20433391-20435645W"; flanks "20434404-,20435359-"; structure "1^,2^"; splice_chain "20435210^,20435257^"; sources "Undefined,Undefined"; NMorMRNA "null"; degree "4"; dimension "2_2";
chrA01	Undefined	as_event	20471150	20471356	.	+	.	transcript_id "TCONS_00001149,TCONS_00001145"; gene_id "chrA01:20464917-20472291W"; flanks "20471150-,20471356^"; structure "0,1^2-"; splice_chain ",20471212^20471287-"; sources "Undefined,Undefined"; NMorMRNA "null"; degree "4"; dimension "2_2";
chrA01	Undefined	as_event	20507915	20508153	.	+	.	transcript_id "TCONS_00001153,TCONS_00001154"; gene_id "chrA01:20507554-20509982W"; flanks "20507915^,20508153^"; structure "1-,2-"; splice_chain "20507996-,20508009-"; sources "Undefined,Undefined"; NMorMRNA "null"; degree "4"; dimension "2_2";
chrA01	Undefined	as_event	20625907	20626797	.	+	.	transcript_id "TCONS_00001159,TCONS_00001160"; gene_id "chrA01:20625812-20627430W"; flanks "20625907^,20626797^"; structure "1-,2-"; splice_chain "20626044-,20626057-"; sources "Undefined,Undefined"; NMorMRNA "null"; degree "4"; dimension "2_2";
chrA01	Undefined	as_event	20648865	20649207	.	+	.	transcript_id "TCONS_00001164,TCONS_00001165"; gene_id "chrA01:20645690-20650068W"; flanks "20648865-,20649207^"; structure "1^3-,2^4-"; splice_chain "20648947^20649038-,20648958^20649049-"; sources "Undefined,Undefined"; NMorMRNA "null"; degree "4"; dimension "2_2";
chrA01	Undefined	as_event	20656941	20657439	.	+	.	transcript_id "TCONS_00001166,TCONS_00001167/TCONS_00001168"; gene_id "chrA01:20656727-20659791W"; flanks "20656941^,20657439^"; structure "1-,2-"; splice_chain "20657394-,20657396-"; sources "Undefined,Undefined"; NMorMRNA "null"; degree "4"; dimension "2_2";
chrA01	Undefined	as_event	20657530	20657687	.	+	.	transcript_id "TCONS_00001166/TCONS_00001168,TCONS_00001167"; gene_id "chrA01:20656727-20659791W"; flanks "20657530-,20657687-"; structure "1^,2^"; splice_chain "20657596^,20657599^"; sources "Undefined,Undefined"; NMorMRNA "null"; degree "4"; dimension "2_2";
chrA01	Undefined	as_event	20657687	20657853	.	+	.	transcript_id "TCONS_00001166/TCONS_00001167,TCONS_00001168"; gene_id "chrA01:20656727-20659791W"; flanks "20657687-,20657853-"; structure "1^,2^"; splice_chain "20657759^,20657760^"; sources "Undefined,Undefined"; NMorMRNA "null"; degree "4"; dimension "2_2";
chrA01	Undefined	as_event	20658257	20658835	.	+	.	transcript_id "TCONS_00001167/TCONS_00001168,TCONS_00001166"; gene_id "chrA01:20656727-20659791W"; flanks "20658257-,20658835^"; structure "1^3-,2^4-"; splice_chain "20658506^20658676-,20658516^20658686-"; sources "Undefined,Undefined"; NMorMRNA "null"; degree "4"; dimension "2_2";
chrA01	Undefined	as_event	20839737	20840146	.	+	.	transcript_id "TCONS_00001182,TCONS_00001181"; gene_id "chrA01:20838782-20841208W"; flanks "20839737-,20840146^"; structure "0,1^2-"; splice_chain ",20839814^20839886-"; sources "Undefined,Undefined"; NMorMRNA "null"; degree "4"; dimension "2_2";
chrA01	Undefined	as_event	20921103	20921257	.	+	.	transcript_id "TCONS_00001188,TCONS_00001187"; gene_id "chrA01:20918370-20922218W"; flanks "20921103^,20921257^"; structure "1-,2-"; splice_chain "20921196-,20921197-"; sources "Undefined,Undefined"; NMorMRNA "null"; degree "4"; dimension "2_2";
chrA01	Undefined	as_event	21056352	21056682	.	+	.	transcript_id "TCONS_00001202,TCONS_00001201"; gene_id "chrA01:21053914-21056811W"; flanks "21056352-,21056682-"; structure "1^,2^"; splice_chain "21056406^,21056415^"; sources "Undefined,Undefined"; NMorMRNA "null"; degree "4"; dimension "2_2";
chrA01	Undefined	as_event	21399597	21399993	.	+	.	transcript_id "TCONS_00001225,TCONS_00001224"; gene_id "chrA01:21397872-21402298W"; flanks "21399597-,21399993^"; structure "0,1^2-"; splice_chain ",21399799^21399872-"; sources "Undefined,Undefined"; NMorMRNA "null"; degree "4"; dimension "2_2";
chrA01	Undefined	as_event	21400294	21400708	.	+	.	transcript_id "TCONS_00001224,TCONS_00001225"; gene_id "chrA01:21397872-21402298W"; flanks "21400294-,21400708^"; structure "1^2-3^5-,4^6-"; splice_chain "21400363^21400443-21400588^21400663-,21400598^21400673-"; sources "Undefined,Undefined"; NMorMRNA "null"; degree "4"; dimension "2_2";
chrA01	Undefined	as_event	21419870	21420498	.	+	.	transcript_id "TCONS_00001226,TCONS_00001227"; gene_id "chrA01:21419870-21424272W"; flanks "21419870[,21420498^"; structure "1^3-,2^4-"; splice_chain "21420273^21420452-,21420300^21420479-"; sources "Undefined,Undefined"; NMorMRNA "null"; degree "4"; dimension "2_2";
chrA01	Undefined	as_event	21422683	21424272	.	+	.	transcript_id "TCONS_00001226,TCONS_00001227"; gene_id "chrA01:21419870-21424272W"; flanks "21422683-,21424272]"; structure "1^3-,2^4-"; splice_chain "21423146^21423254-,21423148^21423256-"; sources "Undefined,Undefined"; NMorMRNA "null"; degree "4"; dimension "2_2";
chrA01	Undefined	as_event	21452755	21452995	.	+	.	transcript_id "TCONS_00001228/TCONS_00001229,TCONS_00001230"; gene_id "chrA01:21452624-21458932W"; flanks "21452755-,21452995^"; structure "1^3-,2^4-"; splice_chain "21452829^21452924-,21452832^21452931-"; sources "Undefined,Undefined"; NMorMRNA "null"; degree "4"; dimension "2_2";
chrA01	Undefined	as_event	21454522	21455026	.	+	.	transcript_id "TCONS_00001229,TCONS_00001230"; gene_id "chrA01:21452624-21458932W"; flanks "21454522-,21455026^"; structure "1^3-,2^4-"; splice_chain "21454635^21454857-,21454636^21454858-"; sources "Undefined,Undefined"; NMorMRNA "null"; degree "4"; dimension "2_2";
chrA01	Undefined	as_event	21454857	21455255	.	+	.	transcript_id "TCONS_00001228,TCONS_00001229"; gene_id "chrA01:21452624-21458932W"; flanks "21454857-,21455255^"; structure "0,1^2-"; splice_chain ",21455026^21455171-"; sources "Undefined,Undefined"; NMorMRNA "null"; degree "4"; dimension "2_2";
chrA01	Undefined	as_event	21454522	21455255	.	+	.	transcript_id "TCONS_00001228,TCONS_00001229,TCONS_00001230"; gene_id "chrA01:21452624-21458932W"; flanks "21454522-,21455255^"; structure "1^3-,1^3-5^6-,2^4-5^6-"; splice_chain "21454635^21454857-,21454635^21454857-21455026^21455171-,21454636^21454858-21455026^21455171-"; sources "Undefined,Undefined,Undefined"; NMorMRNA "null"; degree "9"; dimension "3_3";
chrA01	Undefined	as_event	21525863	21527180	.	+	.	transcript_id "TCONS_00001233,TCONS_00001232"; gene_id "chrA01:21525863-21528703W"; flanks "21525863[,21527180^"; structure "0,1^2-"; splice_chain ",21526772^21526834-"; sources "Undefined,Undefined"; NMorMRNA "null"; degree "4"; dimension "2_2";
chrA01	Undefined	as_event	21643553	21644349	.	+	.	transcript_id "TCONS_00001244,TCONS_00001245"; gene_id "chrA01:21641130-21644349W"; flanks "21643553-,21644349]"; structure "0,1^2-"; splice_chain ",21643721^21644020-"; sources "Undefined,Undefined"; NMorMRNA "null"; degree "4"; dimension "2_2";
chrA01	Undefined	as_event	21646607	21647365	.	+	.	transcript_id "TCONS_00001246,TCONS_00001247"; gene_id "chrA01:21644567-21647982W"; flanks "21646607-,21647365-"; structure "1^,2^"; splice_chain "21646855^,21646927^"; sources "Undefined,Undefined"; NMorMRNA "null"; degree "4"; dimension "2_2";
chrA01	Undefined	as_event	21682622	21682823	.	+	.	transcript_id "TCONS_00001253,TCONS_00001252"; gene_id "chrA01:21681798-21684632W"; flanks "21682622-,21682823-"; structure "1^,2^"; splice_chain "21682718^,21682719^"; sources "Undefined,Undefined"; NMorMRNA "null"; degree "4"; dimension "2_2";
chrA01	Undefined	as_event	21688707	21689070	.	+	.	transcript_id "TCONS_00001255,TCONS_00001254"; gene_id "chrA01:21688343-21689186W"; flanks "21688707-,21689070-"; structure "1^,2^"; splice_chain "21688885^,21688886^"; sources "Undefined,Undefined"; NMorMRNA "null"; degree "4"; dimension "2_2";
chrA01	Undefined	as_event	21717194	21718601	.	+	.	transcript_id "TCONS_00001259,TCONS_00001258"; gene_id "chrA01:21712898-21719588W"; flanks "21717194-,21718601^"; structure "0,1^2-"; splice_chain ",21718143^21718267-"; sources "Undefined,Undefined"; NMorMRNA "null"; degree "4"; dimension "2_2";
chrA01	Undefined	as_event	21716597	21718601	.	+	.	transcript_id "TCONS_00001259,TCONS_00001260"; gene_id "chrA01:21712898-21719588W"; flanks "21716597[,21718601^"; structure "1^3-,2^4-"; splice_chain "21716834^21717194-,21716837^21717197-"; sources "Undefined,Undefined"; NMorMRNA "null"; degree "4"; dimension "2_2";
chrA01	Undefined	as_event	21712898	21718601	.	+	.	transcript_id "TCONS_00001258,TCONS_00001257"; gene_id "chrA01:21712898-21719588W"; flanks "21712898[,21718601^"; structure "1^3-5^6-,2^4-"; splice_chain "21713135^21717194-21718143^21718267-,21713138^21717197-"; sources "Undefined,Undefined"; NMorMRNA "null"; degree "4"; dimension "2_2";
chrA01	Undefined	as_event	21719344	21719588	.	+	.	transcript_id "TCONS_00001257/TCONS_00001259/TCONS_00001260/TCONS_00001261,TCONS_00001258"; gene_id "chrA01:21712898-21719588W"; flanks "21719344-,21719588]"; structure "1^3-,2^4-"; splice_chain "21719417^21719512-,21719419^21719514-"; sources "Undefined,Undefined"; NMorMRNA "null"; degree "4"; dimension "2_2";
chrA01	Undefined	as_event	21750904	21751238	.	+	.	transcript_id "TCONS_00001265,TCONS_00001264"; gene_id "chrA01:21749667-21754740W"; flanks "21750904^,21751238^"; structure "1-,2-"; splice_chain "21750981-,21750989-"; sources "Undefined,Undefined"; NMorMRNA "null"; degree "4"; dimension "2_2";
chrA01	Undefined	as_event	21756552	21757015	.	+	.	transcript_id "TCONS_00001266,TCONS_00001267"; gene_id "chrA01:21755411-21757414W"; flanks "21756552-,21757015^"; structure "0,1^2-"; splice_chain ",21756634^21756721-"; sources "Undefined,Undefined"; NMorMRNA "null"; degree "4"; dimension "2_2";
chrA01	Undefined	as_event	21810262	21810585	.	+	.	transcript_id "TCONS_00001269,TCONS_00001268"; gene_id "chrA01:21808245-21811434W"; flanks "21810262-,21810585^"; structure "0,1^2-"; splice_chain ",21810369^21810483-"; sources "Undefined,Undefined"; NMorMRNA "null"; degree "4"; dimension "2_2";
chrA01	Undefined	as_event	21865297	21865694	.	+	.	transcript_id "TCONS_00001274,TCONS_00001275"; gene_id "chrA01:21862888-21867089W"; flanks "21865297-,21865694^"; structure "0,1^2-"; splice_chain ",21865404^21865491-"; sources "Undefined,Undefined"; NMorMRNA "null"; degree "4"; dimension "2_2";
chrA01	Undefined	as_event	21998994	21999475	.	+	.	transcript_id "TCONS_00001281,TCONS_00001282"; gene_id "chrA01:21997952-22004310W"; flanks "21998994^,21999475^"; structure "1-,2-"; splice_chain "21999393-,21999396-"; sources "Undefined,Undefined"; NMorMRNA "null"; degree "4"; dimension "2_2";
chrA01	Undefined	as_event	22002858	22003261	.	+	.	transcript_id "TCONS_00001282,TCONS_00001281"; gene_id "chrA01:21997952-22004310W"; flanks "22002858-,22003261^"; structure "0,1^2-"; splice_chain ",22003051^22003147-"; sources "Undefined,Undefined"; NMorMRNA "null"; degree "4"; dimension "2_2";
chrA01	Undefined	as_event	22003705	22004003	.	+	.	transcript_id "TCONS_00001282,TCONS_00001281"; gene_id "chrA01:21997952-22004310W"; flanks "22003705-,22004003^"; structure "0,1^2-"; splice_chain ",22003812^22003894-"; sources "Undefined,Undefined"; NMorMRNA "null"; degree "4"; dimension "2_2";
chrA01	Undefined	as_event	22103404	22104239	.	+	.	transcript_id "TCONS_00001283,TCONS_00001284"; gene_id "chrA01:22102046-22106965W"; flanks "22103404-,22104239^"; structure "1^3-,2^4-"; splice_chain "22104085^22104199-,22104087^22104201-"; sources "Undefined,Undefined"; NMorMRNA "null"; degree "4"; dimension "2_2";
chrA01	Undefined	as_event	22135542	22135749	.	+	.	transcript_id "TCONS_00001289,TCONS_00001287/TCONS_00001288"; gene_id "chrA01:22135283-22139690W"; flanks "22135542^,22135749^"; structure "1-,2-"; splice_chain "22135600-,22135603-"; sources "Undefined,Undefined"; NMorMRNA "null"; degree "4"; dimension "2_2";
chrA01	Undefined	as_event	22136234	22136707	.	+	.	transcript_id "TCONS_00001287/TCONS_00001289,TCONS_00001288"; gene_id "chrA01:22135283-22139690W"; flanks "22136234-,22136707^"; structure "1^3-,2^4-"; splice_chain "22136392^22136558-,22136394^22136560-"; sources "Undefined,Undefined"; NMorMRNA "null"; degree "4"; dimension "2_2";
chrA01	Undefined	as_event	22137760	22137947	.	+	.	transcript_id "TCONS_00001289,TCONS_00001287/TCONS_00001288"; gene_id "chrA01:22135283-22139690W"; flanks "22137760-,22137947^"; structure "0,1^2-"; splice_chain ",22137822^22137891-"; sources "Undefined,Undefined"; NMorMRNA "null"; degree "4"; dimension "2_2";
chrA01	Undefined	as_event	22138086	22138421	.	+	.	transcript_id "TCONS_00001289,TCONS_00001287/TCONS_00001288"; gene_id "chrA01:22135283-22139690W"; flanks "22138086-,22138421^"; structure "0,1^2-"; splice_chain ",22138182^22138263-"; sources "Undefined,Undefined"; NMorMRNA "null"; degree "4"; dimension "2_2";
chrA01	Undefined	as_event	22345669	22348806	.	+	.	transcript_id "TCONS_00001297,TCONS_00001296"; gene_id "chrA01:22344107-22350620W"; flanks "22345669^,22348806-"; structure "1-2^3-4^,5-6^7-8^"; splice_chain "22345773-22345886^22346039-22346078^,22348087-22348200^22348353-22348392^"; sources "Undefined,Undefined"; NMorMRNA "null"; degree "4"; dimension "2_2";
chrA01	Undefined	as_event	22620678	22621130	.	+	.	transcript_id "TCONS_00001309,TCONS_00001308"; gene_id "chrA01:22620098-22624187W"; flanks "22620678-,22621130^"; structure "1^3-,2^4-"; splice_chain "22620740^22620828-,22620785^22620873-"; sources "Undefined,Undefined"; NMorMRNA "null"; degree "4"; dimension "2_2";
chrA01	Undefined	as_event	22621848	22622520	.	+	.	transcript_id "TCONS_00001309,TCONS_00001308"; gene_id "chrA01:22620098-22624187W"; flanks "22621848-,22622520^"; structure "1^3-,2^4-"; splice_chain "22621951^22622035-,22621961^22622045-"; sources "Undefined,Undefined"; NMorMRNA "null"; degree "4"; dimension "2_2";
chrA01	Undefined	as_event	22769338	22769522	.	+	.	transcript_id "TCONS_00001320/TCONS_00001321,TCONS_00001322"; gene_id "chrA01:22768539-22772101W"; flanks "22769338-,22769522-"; structure "1^,2^"; splice_chain "22769436^,22769437^"; sources "Undefined,Undefined"; NMorMRNA "null"; degree "4"; dimension "2_2";
chrA01	Undefined	as_event	22769338	22769572	.	+	.	transcript_id "TCONS_00001319,TCONS_00001320/TCONS_00001321,TCONS_00001322"; gene_id "chrA01:22768539-22772101W"; flanks "22769338-,22769572^"; structure "0,1^3-,2^3-"; splice_chain ",22769436^22769522-,22769437^22769522-"; sources "Undefined,Undefined,Undefined"; NMorMRNA "null"; degree "9"; dimension "3_3";
chrA01	Undefined	as_event	22769658	22769851	.	+	.	transcript_id "TCONS_00001320/TCONS_00001321,TCONS_00001322"; gene_id "chrA01:22768539-22772101W"; flanks "22769658-,22769851-"; structure "1^,2^"; splice_chain "22769774^,22769776^"; sources "Undefined,Undefined"; NMorMRNA "null"; degree "4"; dimension "2_2";
chrA01	Undefined	as_event	22769658	22769907	.	+	.	transcript_id "TCONS_00001319,TCONS_00001320/TCONS_00001321,TCONS_00001322"; gene_id "chrA01:22768539-22772101W"; flanks "22769658-,22769907^"; structure "0,1^3-,2^3-"; splice_chain ",22769774^22769851-,22769776^22769851-"; sources "Undefined,Undefined,Undefined"; NMorMRNA "null"; degree "9"; dimension "3_3";
chrA01	Undefined	as_event	22769907	22770448	.	+	.	transcript_id "TCONS_00001321,TCONS_00001319/TCONS_00001320/TCONS_00001322"; gene_id "chrA01:22768539-22772101W"; flanks "22769907^,22770448^"; structure "1-,2-"; splice_chain "22770169-,22770266-"; sources "Undefined,Undefined"; NMorMRNA "null"; degree "4"; dimension "2_2";
chrA01	Undefined	as_event	22770603	22770809	.	+	.	transcript_id "TCONS_00001319,TCONS_00001320/TCONS_00001321"; gene_id "chrA01:22768539-22772101W"; flanks "22770603^,22770809^"; structure "1-,2-"; splice_chain "22770699-,22770700-"; sources "Undefined,Undefined"; NMorMRNA "null"; degree "4"; dimension "2_2";
chrA01	Undefined	as_event	22770700	22770938	.	+	.	transcript_id "TCONS_00001322,TCONS_00001320/TCONS_00001321"; gene_id "chrA01:22768539-22772101W"; flanks "22770700-,22770938^"; structure "0,1^2-"; splice_chain ",22770809^22770885-"; sources "Undefined,Undefined"; NMorMRNA "null"; degree "4"; dimension "2_2";
chrA01	Undefined	as_event	22770603	22770938	.	+	.	transcript_id "TCONS_00001319,TCONS_00001322,TCONS_00001320/TCONS_00001321"; gene_id "chrA01:22768539-22772101W"; flanks "22770603^,22770938^"; structure "1-3^4-,2-,2-3^4-"; splice_chain "22770699-22770809^22770885-,22770700-,22770700-22770809^22770885-"; sources "Undefined,Undefined,Undefined"; NMorMRNA "null"; degree "9"; dimension "3_3";
chrA01	Undefined	as_event	22771020	22771257	.	+	.	transcript_id "TCONS_00001319/TCONS_00001320/TCONS_00001321,TCONS_00001322"; gene_id "chrA01:22768539-22772101W"; flanks "22771020-,22771257^"; structure "0,1^2-"; splice_chain ",22771087^22771155-"; sources "Undefined,Undefined"; NMorMRNA "null"; degree "4"; dimension "2_2";
chrA01	Undefined	as_event	22936609	22936966	.	+	.	transcript_id "TCONS_00001333,TCONS_00001334"; gene_id "chrA01:22936288-22937384W"; flanks "22936609-,22936966^"; structure "0,1^2-"; splice_chain ",22936757^22936851-"; sources "Undefined,Undefined"; NMorMRNA "null"; degree "4"; dimension "2_2";
chrA01	Undefined	as_event	23005103	23005915	.	+	.	transcript_id "TCONS_00001338,TCONS_00001339"; gene_id "chrA01:23005103-23006777W"; flanks "23005103[,23005915-"; structure "1^,2^"; splice_chain "23005566^,23005571^"; sources "Undefined,Undefined"; NMorMRNA "null"; degree "4"; dimension "2_2";
chrA01	Undefined	as_event	23040551	23040793	.	+	.	transcript_id "TCONS_00001340,TCONS_00001341"; gene_id "chrA01:23040168-23042400W"; flanks "23040551-,23040793^"; structure "0,1^2-"; splice_chain ",23040660^23040736-"; sources "Undefined,Undefined"; NMorMRNA "null"; degree "4"; dimension "2_2";
chrA01	Undefined	as_event	23040867	23041344	.	+	.	transcript_id "TCONS_00001340,TCONS_00001341"; gene_id "chrA01:23040168-23042400W"; flanks "23040867-,23041344^"; structure "1^3-,2^4-"; splice_chain "23041130^23041207-,23041140^23041217-"; sources "Undefined,Undefined"; NMorMRNA "null"; degree "4"; dimension "2_2";
chrA01	Undefined	as_event	23041425	23041755	.	+	.	transcript_id "TCONS_00001341,TCONS_00001340"; gene_id "chrA01:23040168-23042400W"; flanks "23041425-,23041755^"; structure "1^3-5^7-,2^4-6^8-"; splice_chain "23041476^23041574-23041623^23041696-,23041507^23041605-23041654^23041727-"; sources "Undefined,Undefined"; NMorMRNA "null"; degree "4"; dimension "2_2";
chrA01	Undefined	as_event	3665	3855	.	-	.	transcript_id "TCONS_00001352,TCONS_00001353"; gene_id "chrA01:2824-5552C"; flanks "3855-,3665-"; structure "1^,2^"; splice_chain "3764^,3760^"; sources "Undefined,Undefined"; NMorMRNA "null"; degree "4"; dimension "2_2";
chrA01	Undefined	as_event	264970	265493	.	-	.	transcript_id "TCONS_00001372,TCONS_00001371"; gene_id "chrA01:264510-266354C"; flanks "265493^,264970^"; structure "1-,2-"; splice_chain "265406-,265372-"; sources "Undefined,Undefined"; NMorMRNA "null"; degree "4"; dimension "2_2";
chrA01	Undefined	as_event	451339	451674	.	-	.	transcript_id "TCONS_00001380/TCONS_00001383,TCONS_00001381/TCONS_00001382"; gene_id "chrA01:448854-452241C"; flanks "451674-,451339^"; structure "0,1^2-"; splice_chain ",451526^451414-"; sources "Undefined,Undefined"; NMorMRNA "null"; degree "4"; dimension "2_2";
chrA01	Undefined	as_event	450598	450836	.	-	.	transcript_id "TCONS_00001380,TCONS_00001381/TCONS_00001382/TCONS_00001383"; gene_id "chrA01:448854-452241C"; flanks "450836-,450598^"; structure "0,1^2-"; splice_chain ",450727^450645-"; sources "Undefined,Undefined"; NMorMRNA "null"; degree "4"; dimension "2_2";
chrA01	Undefined	as_event	450016	450517	.	-	.	transcript_id "TCONS_00001380/TCONS_00001383,TCONS_00001381/TCONS_00001382"; gene_id "chrA01:448854-452241C"; flanks "450517-,450016^"; structure "0,1^2-"; splice_chain ",450323^450117-"; sources "Undefined,Undefined"; NMorMRNA "null"; degree "4"; dimension "2_2";
chrA01	Undefined	as_event	449230	449718	.	-	.	transcript_id "TCONS_00001380/TCONS_00001381,TCONS_00001382"; gene_id "chrA01:448854-452241C"; flanks "449718-,449230^"; structure "0,1^2-"; splice_chain ",449577^449376-"; sources "Undefined,Undefined"; NMorMRNA "null"; degree "4"; dimension "2_2";
chrA01	Undefined	as_event	576192	576638	.	-	.	transcript_id "TCONS_00001394,TCONS_00001393"; gene_id "chrA01:574965-578150C"; flanks "576638-,576192^"; structure "0,1^2-"; splice_chain ",576417^576326-"; sources "Undefined,Undefined"; NMorMRNA "null"; degree "4"; dimension "2_2";
chrA01	Undefined	as_event	755900	756422	.	-	.	transcript_id "TCONS_00001399,TCONS_00001400"; gene_id "chrA01:754562-758064C"; flanks "756422-,755900^"; structure "0,1^2-3^4-"; splice_chain ",756237^756141-756025^755953-"; sources "Undefined,Undefined"; NMorMRNA "null"; degree "4"; dimension "2_2";
chrA01	Undefined	as_event	846242	846560	.	-	.	transcript_id "TCONS_00001405,TCONS_00001406"; gene_id "chrA01:845792-847436C"; flanks "846560-,846242^"; structure "0,1^2-"; splice_chain ",846445^846374-"; sources "Undefined,Undefined"; NMorMRNA "null"; degree "4"; dimension "2_2";
chrA01	Undefined	as_event	875521	876156	.	-	.	transcript_id "TCONS_00001409,TCONS_00001408"; gene_id "chrA01:874667-878207C"; flanks "876156-,875521^"; structure "0,1^2-"; splice_chain ",876066^875592-"; sources "Undefined,Undefined"; NMorMRNA "null"; degree "4"; dimension "2_2";
chrA01	Undefined	as_event	884521	884731	.	-	.	transcript_id "TCONS_00001411,TCONS_00001410"; gene_id "chrA01:884256-886845C"; flanks "884731-,884521^"; structure "0,1^2-"; splice_chain ",884674^884592-"; sources "Undefined,Undefined"; NMorMRNA "null"; degree "4"; dimension "2_2";
chrA01	Undefined	as_event	895015	895374	.	-	.	transcript_id "TCONS_00001414,TCONS_00001413"; gene_id "chrA01:894531-895927C"; flanks "895374-,895015^"; structure "0,1^2-"; splice_chain ",895196^895098-"; sources "Undefined,Undefined"; NMorMRNA "null"; degree "4"; dimension "2_2";
chrA01	Undefined	as_event	930393	930591	.	-	.	transcript_id "TCONS_00001417,TCONS_00001416"; gene_id "chrA01:930053-931101C"; flanks "930591-,930393^"; structure "0,1^2-"; splice_chain ",930521^930446-"; sources "Undefined,Undefined"; NMorMRNA "null"; degree "4"; dimension "2_2";
chrA01	Undefined	as_event	1008617	1008921	.	-	.	transcript_id "TCONS_00001424,TCONS_00001425"; gene_id "chrA01:1008167-1009450C"; flanks "1008921-,1008617^"; structure "0,1^2-"; splice_chain ",1008721^1008652-"; sources "Undefined,Undefined"; NMorMRNA "null"; degree "4"; dimension "2_2";
chrA01	Undefined	as_event	1030199	1030412	.	-	.	transcript_id "TCONS_00001426/TCONS_00001427,TCONS_00001428"; gene_id "chrA01:1028474-1032757C"; flanks "1030412-,1030199^"; structure "0,1^2-"; splice_chain ",1030364^1030293-"; sources "Undefined,Undefined"; NMorMRNA "null"; degree "4"; dimension "2_2";
chrA01	Undefined	as_event	1036280	1036644	.	-	.	transcript_id "TCONS_00001431,TCONS_00001429/TCONS_00001430"; gene_id "chrA01:1035099-1038410C"; flanks "1036644-,1036280^"; structure "0,1^2-"; splice_chain ",1036501^1036432-"; sources "Undefined,Undefined"; NMorMRNA "null"; degree "4"; dimension "2_2";
chrA01	Undefined	as_event	1035546	1036207	.	-	.	transcript_id "TCONS_00001431,TCONS_00001429/TCONS_00001430"; gene_id "chrA01:1035099-1038410C"; flanks "1036207-,1035546^"; structure "0,1^2-3^4-"; splice_chain ",1036092^1036006-1035839^1035770-"; sources "Undefined,Undefined"; NMorMRNA "null"; degree "4"; dimension "2_2";
chrA01	Undefined	as_event	1035099	1035466	.	-	.	transcript_id "TCONS_00001430/TCONS_00001431,TCONS_00001429"; gene_id "chrA01:1035099-1038410C"; flanks "1035466-,1035099]"; structure "0,1^2-"; splice_chain ",1035354^1035274-"; sources "Undefined,Undefined"; NMorMRNA "null"; degree "4"; dimension "2_2";
chrA01	Undefined	as_event	1071543	1071733	.	-	.	transcript_id "TCONS_00001435,TCONS_00001434"; gene_id "chrA01:1069807-1072405C"; flanks "1071733^,1071543^"; structure "1-,2-"; splice_chain "1071644-,1071643-"; sources "Undefined,Undefined"; NMorMRNA "null"; degree "4"; dimension "2_2";
chrA01	Undefined	as_event	1070493	1070646	.	-	.	transcript_id "TCONS_00001435,TCONS_00001433/TCONS_00001434"; gene_id "chrA01:1069807-1072405C"; flanks "1070646^,1070493^"; structure "1-,2-"; splice_chain "1070580-,1070578-"; sources "Undefined,Undefined"; NMorMRNA "null"; degree "4"; dimension "2_2";
chrA01	Undefined	as_event	1070014	1070205	.	-	.	transcript_id "TCONS_00001434,TCONS_00001433/TCONS_00001435"; gene_id "chrA01:1069807-1072405C"; flanks "1070205^,1070014^"; structure "1-,2-"; splice_chain "1070113-,1070112-"; sources "Undefined,Undefined"; NMorMRNA "null"; degree "4"; dimension "2_2";
chrA01	Undefined	as_event	1307698	1307992	.	-	.	transcript_id "TCONS_00001458,TCONS_00001457"; gene_id "chrA01:1307244-1308818C"; flanks "1307992-,1307698^"; structure "0,1^2-"; splice_chain ",1307858^1307769-"; sources "Undefined,Undefined"; NMorMRNA "null"; degree "4"; dimension "2_2";
chrA01	Undefined	as_event	1330370	1330547	.	-	.	transcript_id "TCONS_00001459,TCONS_00001460"; gene_id "chrA01:1326690-1331611C"; flanks "1330547^,1330370^"; structure "1-,2-"; splice_chain "1330472-,1330471-"; sources "Undefined,Undefined"; NMorMRNA "null"; degree "4"; dimension "2_2";
chrA01	Undefined	as_event	1329756	1330173	.	-	.	transcript_id "TCONS_00001459,TCONS_00001460"; gene_id "chrA01:1326690-1331611C"; flanks "1330173-,1329756^"; structure "0,1^2-"; splice_chain ",1330066^1329989-"; sources "Undefined,Undefined"; NMorMRNA "null"; degree "4"; dimension "2_2";
chrA01	Undefined	as_event	1387598	1387742	.	-	.	transcript_id "TCONS_00001470,TCONS_00001471"; gene_id "chrA01:1387256-1391321C"; flanks "1387742^,1387598^"; structure "1-,2-"; splice_chain "1387669-,1387657-"; sources "Undefined,Undefined"; NMorMRNA "null"; degree "4"; dimension "2_2";
chrA01	Undefined	as_event	1454643	1455216	.	-	.	transcript_id "TCONS_00001479,TCONS_00001477"; gene_id "chrA01:1452751-1457071C"; flanks "1455216-,1454643^"; structure "0,1^2-"; splice_chain ",1455186^1454695-"; sources "Undefined,Undefined"; NMorMRNA "null"; degree "4"; dimension "2_2";
chrA01	Undefined	as_event	1454643	1455514	.	-	.	transcript_id "TCONS_00001478,TCONS_00001479,TCONS_00001477"; gene_id "chrA01:1452751-1457071C"; flanks "1455514-,1454643^"; structure "0,1^2-,1^2-3^4-"; splice_chain ",1455404^1455216-,1455404^1455216-1455186^1454695-"; sources "Undefined,Undefined,Undefined"; NMorMRNA "null"; degree "9"; dimension "3_3";
chrA01	Undefined	as_event	1454228	1454431	.	-	.	transcript_id "TCONS_00001478,TCONS_00001477/TCONS_00001479"; gene_id "chrA01:1452751-1457071C"; flanks "1454431^,1454228^"; structure "1-,2-"; splice_chain "1454355-,1454354-"; sources "Undefined,Undefined"; NMorMRNA "null"; degree "4"; dimension "2_2";
chrA01	Undefined	as_event	1475876	1476141	.	-	.	transcript_id "TCONS_00001483,TCONS_00001482"; gene_id "chrA01:1474565-1479088C"; flanks "1476141^,1475876^"; structure "1-,2-"; splice_chain "1476036-,1476033-"; sources "Undefined,Undefined"; NMorMRNA "null"; degree "4"; dimension "2_2";
chrA01	Undefined	as_event	1506971	1507575	.	-	.	transcript_id "TCONS_00001486,TCONS_00001487"; gene_id "chrA01:1504980-1507575C"; flanks "1507575[,1506971^"; structure "0,1^2-"; splice_chain ",1507267^1507157-"; sources "Undefined,Undefined"; NMorMRNA "null"; degree "4"; dimension "2_2";
chrA01	Undefined	as_event	1505234	1505611	.	-	.	transcript_id "TCONS_00001486/TCONS_00001487,TCONS_00001485"; gene_id "chrA01:1504980-1507575C"; flanks "1505611-,1505234^"; structure "0,1^2-"; splice_chain ",1505513^1505432-"; sources "Undefined,Undefined"; NMorMRNA "null"; degree "4"; dimension "2_2";
chrA01	Undefined	as_event	1560885	1561485	.	-	.	transcript_id "TCONS_00001493,TCONS_00001494"; gene_id "chrA01:1559157-1561485C"; flanks "1561485[,1560885-"; structure "1^,2^"; splice_chain "1561304^,1561279^"; sources "Undefined,Undefined"; NMorMRNA "null"; degree "4"; dimension "2_2";
chrA01	Undefined	as_event	1583648	1584229	.	-	.	transcript_id "TCONS_00001499,TCONS_00001498"; gene_id "chrA01:1579441-1584911C"; flanks "1584229-,1583648^"; structure "1^3-,2^4-"; splice_chain "1584205^1584028-,1584203^1584026-"; sources "Undefined,Undefined"; NMorMRNA "null"; degree "4"; dimension "2_2";
chrA01	Undefined	as_event	1580769	1580966	.	-	.	transcript_id "TCONS_00001497,TCONS_00001498,TCONS_00001499"; gene_id "chrA01:1579441-1584911C"; flanks "1580966^,1580769^"; structure "1-,2-,3-"; splice_chain "1580875-,1580873-,1580870-"; sources "Undefined,Undefined,Undefined"; NMorMRNA "null"; degree "9"; dimension "3_3";
chrA01	Undefined	as_event	1598950	1599424	.	-	.	transcript_id "TCONS_00001504,TCONS_00001503"; gene_id "chrA01:1598594-1600449C"; flanks "1599424-,1598950^"; structure "0,1^2-"; splice_chain ",1599317^1599041-"; sources "Undefined,Undefined"; NMorMRNA "null"; degree "4"; dimension "2_2";
chrA01	Undefined	as_event	1612341	1612990	.	-	.	transcript_id "TCONS_00001506,TCONS_00001507"; gene_id "chrA01:1611175-1613927C"; flanks "1612990-,1612341^"; structure "0,1^2-"; splice_chain ",1612713^1612617-"; sources "Undefined,Undefined"; NMorMRNA "null"; degree "4"; dimension "2_2";
chrA01	Undefined	as_event	1754795	1755107	.	-	.	transcript_id "TCONS_00001513,TCONS_00001514"; gene_id "chrA01:1753972-1755333C"; flanks "1755107^,1754795^"; structure "1-,2-"; splice_chain "1754950-,1754945-"; sources "Undefined,Undefined"; NMorMRNA "null"; degree "4"; dimension "2_2";
chrA01	Undefined	as_event	1793741	1793993	.	-	.	transcript_id "TCONS_00001518,TCONS_00001517"; gene_id "chrA01:1792696-1794624C"; flanks "1793993-,1793741^"; structure "1^3-,2^4-"; splice_chain "1793949^1793838-,1793911^1793800-"; sources "Undefined,Undefined"; NMorMRNA "null"; degree "4"; dimension "2_2";
chrA01	Undefined	as_event	1976058	1976528	.	-	.	transcript_id "TCONS_00001532,TCONS_00001531"; gene_id "chrA01:1975408-1986821C"; flanks "1976528-,1976058^"; structure "1^3-,2^4-"; splice_chain "1976440^1976218-,1976420^1976198-"; sources "Undefined,Undefined"; NMorMRNA "null"; degree "4"; dimension "2_2";
chrA01	Undefined	as_event	1975824	1976058	.	-	.	transcript_id "TCONS_00001532,TCONS_00001531"; gene_id "chrA01:1975408-1986821C"; flanks "1976058^,1975824^"; structure "1-,2-"; splice_chain "1975921-,1975920-"; sources "Undefined,Undefined"; NMorMRNA "null"; degree "4"; dimension "2_2";
chrA01	Undefined	as_event	2032304	2035004	.	-	.	transcript_id "TCONS_00001540,TCONS_00001539"; gene_id "chrA01:2027377-2035004C"; flanks "2035004[,2032304^"; structure "1^3-,2^4-"; splice_chain "2034811^2034634-,2034807^2034630-"; sources "Undefined,Undefined"; NMorMRNA "null"; degree "4"; dimension "2_2";
chrA01	Undefined	as_event	2046561	2047033	.	-	.	transcript_id "TCONS_00001542,TCONS_00001541"; gene_id "chrA01:2046112-2047236C"; flanks "2047033^,2046561^"; structure "1-,2-"; splice_chain "2046620-,2046617-"; sources "Undefined,Undefined"; NMorMRNA "null"; degree "4"; dimension "2_2";
chrA01	Undefined	as_event	2068144	2068593	.	-	.	transcript_id "TCONS_00001544,TCONS_00001543"; gene_id "chrA01:2066436-2068593C"; flanks "2068593[,2068144-"; structure "1^,2^"; splice_chain "2068273^,2068259^"; sources "Undefined,Undefined"; NMorMRNA "null"; degree "4"; dimension "2_2";
chrA01	Undefined	as_event	2069898	2070315	.	-	.	transcript_id "TCONS_00001545,TCONS_00001546"; gene_id "chrA01:2069093-2070326C"; flanks "2070315[,2069898^"; structure "0,1^2-"; splice_chain ",2070085^2070011-"; sources "Undefined,Undefined"; NMorMRNA "null"; degree "4"; dimension "2_2";
chrA01	Undefined	as_event	2069093	2069428	.	-	.	transcript_id "TCONS_00001547,TCONS_00001545/TCONS_00001546"; gene_id "chrA01:2069093-2070326C"; flanks "2069428-,2069093]"; structure "0,1^2-"; splice_chain ",2069366^2069287-"; sources "Undefined,Undefined"; NMorMRNA "null"; degree "4"; dimension "2_2";
chrA01	Undefined	as_event	2085992	2086165	.	-	.	transcript_id "TCONS_00001552,TCONS_00001551"; gene_id "chrA01:2083617-2086305C"; flanks "2086165^,2085992^"; structure "1-,2-"; splice_chain "2086038-,2086034-"; sources "Undefined,Undefined"; NMorMRNA "null"; degree "4"; dimension "2_2";
chrA01	Undefined	as_event	2116050	2116439	.	-	.	transcript_id "TCONS_00001553,TCONS_00001554"; gene_id "chrA01:2115045-2117503C"; flanks "2116439-,2116050^"; structure "1^3-,2^4-"; splice_chain "2116284^2116164-,2116245^2116125-"; sources "Undefined,Undefined"; NMorMRNA "null"; degree "4"; dimension "2_2";
chrA01	Undefined	as_event	2132562	2133264	.	-	.	transcript_id "TCONS_00001557,TCONS_00001558"; gene_id "chrA01:2132562-2135798C"; flanks "2133264-,2132562]"; structure "0,1^2-3^4-"; splice_chain ",2133208^2133042-2132969^2132852-"; sources "Undefined,Undefined"; NMorMRNA "null"; degree "4"; dimension "2_2";
chrA01	Undefined	as_event	2170048	2170186	.	-	.	transcript_id "TCONS_00001567,TCONS_00001566"; gene_id "chrA01:2168522-2171559C"; flanks "2170186^,2170048^"; structure "1-,2-"; splice_chain "2170089-,2170088-"; sources "Undefined,Undefined"; NMorMRNA "null"; degree "4"; dimension "2_2";
chrA01	Undefined	as_event	2168786	2169388	.	-	.	transcript_id "TCONS_00001566,TCONS_00001567"; gene_id "chrA01:2168522-2171559C"; flanks "2169388-,2168786]"; structure "0,1^2-"; splice_chain ",2169287^2169211-"; sources "Undefined,Undefined"; NMorMRNA "null"; degree "4"; dimension "2_2";
chrA01	Undefined	as_event	2252112	2252978	.	-	.	transcript_id "TCONS_00001576,TCONS_00001577/TCONS_00001578"; gene_id "chrA01:2250485-2252978C"; flanks "2252978[,2252112^"; structure "0,1^2-3^4-"; splice_chain ",2252556^2252480-2252413^2252335-"; sources "Undefined,Undefined"; NMorMRNA "null"; degree "4"; dimension "2_2";
chrA01	Undefined	as_event	2251738	2252030	.	-	.	transcript_id "TCONS_00001578,TCONS_00001577"; gene_id "chrA01:2250485-2252978C"; flanks "2252030-,2251738-"; structure "1^,2^"; splice_chain "2251947^,2251811^"; sources "Undefined,Undefined"; NMorMRNA "null"; degree "4"; dimension "2_2";
chrA01	Undefined	as_event	2251525	2252030	.	-	.	transcript_id "TCONS_00001576,TCONS_00001578,TCONS_00001577"; gene_id "chrA01:2250485-2252978C"; flanks "2252030-,2251525^"; structure "0,1^3-,2^3-"; splice_chain ",2251947^2251738-,2251811^2251738-"; sources "Undefined,Undefined,Undefined"; NMorMRNA "null"; degree "9"; dimension "3_3";
chrA01	Undefined	as_event	2254928	2255158	.	-	.	transcript_id "TCONS_00001580,TCONS_00001579"; gene_id "chrA01:2253399-2257868C"; flanks "2255158-,2254928^"; structure "0,1^2-"; splice_chain ",2255067^2254983-"; sources "Undefined,Undefined"; NMorMRNA "null"; degree "4"; dimension "2_2";
chrA01	Undefined	as_event	2253615	2253754	.	-	.	transcript_id "TCONS_00001580,TCONS_00001579"; gene_id "chrA01:2253399-2257868C"; flanks "2253754^,2253615^"; structure "1-,2-"; splice_chain "2253660-,2253657-"; sources "Undefined,Undefined"; NMorMRNA "null"; degree "4"; dimension "2_2";
chrA01	Undefined	as_event	2442462	2443089	.	-	.	transcript_id "TCONS_00001595,TCONS_00001596"; gene_id "chrA01:2440940-2443951C"; flanks "2443089-,2442462^"; structure "1^3-,2^4-"; splice_chain "2442920^2442735-,2442918^2442733-"; sources "Undefined,Undefined"; NMorMRNA "null"; degree "4"; dimension "2_2";
chrA01	Undefined	as_event	2513491	2514154	.	-	.	transcript_id "TCONS_00001602,TCONS_00001603"; gene_id "chrA01:2511858-2514307C"; flanks "2514154^,2513491^"; structure "1-,2-"; splice_chain "2513800-,2513795-"; sources "Undefined,Undefined"; NMorMRNA "null"; degree "4"; dimension "2_2";
chrA01	Undefined	as_event	2517094	2517387	.	-	.	transcript_id "TCONS_00001604,TCONS_00001605"; gene_id "chrA01:2515243-2517441C"; flanks "2517387^,2517094^"; structure "1-,2-"; splice_chain "2517201-,2517198-"; sources "Undefined,Undefined"; NMorMRNA "null"; degree "4"; dimension "2_2";
chrA01	Undefined	as_event	2522202	2522761	.	-	.	transcript_id "TCONS_00001610,TCONS_00001607"; gene_id "chrA01:2522119-2523212C"; flanks "2522761-,2522202]"; structure "0,1^2-"; splice_chain ",2522563^2522472-"; sources "Undefined,Undefined"; NMorMRNA "null"; degree "4"; dimension "2_2";
chrA01	Undefined	as_event	2522202	2523212	.	-	.	transcript_id "TCONS_00001608,TCONS_00001610,TCONS_00001607,TCONS_00001609"; gene_id "chrA01:2522119-2523212C"; flanks "2523212[,2522202]"; structure "1^3-,2^4-,2^4-6^7-,5^8-"; splice_chain "2523057^2522771-,2523047^2522761-,2523047^2522761-2522563^2522472-,2522575^2522466-"; sources "Undefined,Undefined,Undefined,Undefined"; NMorMRNA "null"; degree "16"; dimension "4_4";
chrA01	Undefined	as_event	2595129	2595266	.	-	.	transcript_id "TCONS_00001612,TCONS_00001613"; gene_id "chrA01:2593349-2596760C"; flanks "2595266-,2595129-"; structure "1^,2^"; splice_chain "2595207^,2595205^"; sources "Undefined,Undefined"; NMorMRNA "null"; degree "4"; dimension "2_2";
chrA01	Undefined	as_event	2708773	2709047	.	-	.	transcript_id "TCONS_00001623,TCONS_00001622"; gene_id "chrA01:2706655-2710109C"; flanks "2709047-,2708773^"; structure "1^3-,2^4-"; splice_chain "2708991^2708881-,2708977^2708867-"; sources "Undefined,Undefined"; NMorMRNA "null"; degree "4"; dimension "2_2";
chrA01	Undefined	as_event	2715345	2716136	.	-	.	transcript_id "TCONS_00001626,TCONS_00001627"; gene_id "chrA01:2715345-2716299C"; flanks "2716136-,2715345]"; structure "1^3-5^7-,2^4-6^8-"; splice_chain "2716023^2715930-2715861^2715724-,2716013^2715920-2715851^2715714-"; sources "Undefined,Undefined"; NMorMRNA "null"; degree "4"; dimension "2_2";
chrA01	Undefined	as_event	2928846	2929197	.	-	.	transcript_id "TCONS_00001651,TCONS_00001650"; gene_id "chrA01:2928197-2929941C"; flanks "2929197-,2928846^"; structure "0,1^2-"; splice_chain ",2929024^2928952-"; sources "Undefined,Undefined"; NMorMRNA "null"; degree "4"; dimension "2_2";
chrA01	Undefined	as_event	3030253	3031137	.	-	.	transcript_id "TCONS_00001660,TCONS_00001661"; gene_id "chrA01:3029729-3031137C"; flanks "3031137[,3030253^"; structure "1^3-,2^4-"; splice_chain "3030757^3030584-,3030755^3030582-"; sources "Undefined,Undefined"; NMorMRNA "null"; degree "4"; dimension "2_2";
chrA01	Undefined	as_event	3151409	3151931	.	-	.	transcript_id "TCONS_00001665,TCONS_00001666"; gene_id "chrA01:3148917-3152927C"; flanks "3151931-,3151409^"; structure "1^3-5^7-9^11-,2^4-6^8-10^12-"; splice_chain "3151876^3151775-3151692^3151595-3151559^3151480-,3151874^3151773-3151690^3151593-3151557^3151478-"; sources "Undefined,Undefined"; NMorMRNA "null"; degree "4"; dimension "2_2";
chrA01	Undefined	as_event	3150888	3151051	.	-	.	transcript_id "TCONS_00001666,TCONS_00001665"; gene_id "chrA01:3148917-3152927C"; flanks "3151051-,3150888-"; structure "1^,2^"; splice_chain "3150959^,3150958^"; sources "Undefined,Undefined"; NMorMRNA "null"; degree "4"; dimension "2_2";
chrA01	Undefined	as_event	3378015	3378218	.	-	.	transcript_id "TCONS_00001680/TCONS_00001681,TCONS_00001682"; gene_id "chrA01:3373666-3382445C"; flanks "3378218^,3378015^"; structure "1-,2-"; splice_chain "3378112-,3378109-"; sources "Undefined,Undefined"; NMorMRNA "null"; degree "4"; dimension "2_2";
chrA01	Undefined	as_event	3377868	3378015	.	-	.	transcript_id "TCONS_00001680/TCONS_00001681,TCONS_00001682"; gene_id "chrA01:3373666-3382445C"; flanks "3378015^,3377868^"; structure "1-,2-"; splice_chain "3377927-,3377918-"; sources "Undefined,Undefined"; NMorMRNA "null"; degree "4"; dimension "2_2";
chrA01	Undefined	as_event	3377697	3377868	.	-	.	transcript_id "TCONS_00001681/TCONS_00001682,TCONS_00001680"; gene_id "chrA01:3373666-3382445C"; flanks "3377868^,3377697^"; structure "1-,2-"; splice_chain "3377785-,3377780-"; sources "Undefined,Undefined"; NMorMRNA "null"; degree "4"; dimension "2_2";
chrA01	Undefined	as_event	3376481	3376732	.	-	.	transcript_id "TCONS_00001682,TCONS_00001680/TCONS_00001681"; gene_id "chrA01:3373666-3382445C"; flanks "3376732-,3376481-"; structure "1^,2^"; splice_chain "3376661^,3376658^"; sources "Undefined,Undefined"; NMorMRNA "null"; degree "4"; dimension "2_2";
chrA01	Undefined	as_event	3445018	3445238	.	-	.	transcript_id "TCONS_00001684,TCONS_00001683"; gene_id "chrA01:3444340-3445402C"; flanks "3445238^,3445018^"; structure "1-,2-"; splice_chain "3445142-,3445137-"; sources "Undefined,Undefined"; NMorMRNA "null"; degree "4"; dimension "2_2";
chrA01	Undefined	as_event	3448801	3449103	.	-	.	transcript_id "TCONS_00001685,TCONS_00001686"; gene_id "chrA01:3447283-3453406C"; flanks "3449103-,3448801^"; structure "0,1^2-"; splice_chain ",3448948^3448864-"; sources "Undefined,Undefined"; NMorMRNA "null"; degree "4"; dimension "2_2";
chrA01	Undefined	as_event	3602798	3602985	.	-	.	transcript_id "TCONS_00001695,TCONS_00001696"; gene_id "chrA01:3593588-3603028C"; flanks "3602985^,3602798^"; structure "1-,2-"; splice_chain "3602897-,3602895-"; sources "Undefined,Undefined"; NMorMRNA "null"; degree "4"; dimension "2_2";
chrA01	Undefined	as_event	3712797	3713309	.	-	.	transcript_id "TCONS_00001703,TCONS_00001702"; gene_id "chrA01:3711674-3714275C"; flanks "3713309-,3712797^"; structure "1^3-,2^4-"; splice_chain "3713206^3713097-,3713196^3713087-"; sources "Undefined,Undefined"; NMorMRNA "null"; degree "4"; dimension "2_2";
chrA01	Undefined	as_event	3712061	3712456	.	-	.	transcript_id "TCONS_00001703,TCONS_00001702"; gene_id "chrA01:3711674-3714275C"; flanks "3712456-,3712061^"; structure "1^3-,2^4-"; splice_chain "3712271^3712187-,3712261^3712175-"; sources "Undefined,Undefined"; NMorMRNA "null"; degree "4"; dimension "2_2";
chrA01	Undefined	as_event	3814657	3814949	.	-	.	transcript_id "TCONS_00001717,TCONS_00001716"; gene_id "chrA01:3813728-3815134C"; flanks "3814949^,3814657^"; structure "1-,2-"; splice_chain "3814754-,3814750-"; sources "Undefined,Undefined"; NMorMRNA "null"; degree "4"; dimension "2_2";
chrA01	Undefined	as_event	3814363	3814566	.	-	.	transcript_id "TCONS_00001716,TCONS_00001717"; gene_id "chrA01:3813728-3815134C"; flanks "3814566-,3814363^"; structure "0,1^2-"; splice_chain ",3814497^3814411-"; sources "Undefined,Undefined"; NMorMRNA "null"; degree "4"; dimension "2_2";
chrA01	Undefined	as_event	3855396	3856217	.	-	.	transcript_id "TCONS_00001721,TCONS_00001722"; gene_id "chrA01:3853088-3856504C"; flanks "3856217^,3855396-"; structure "0,1-2^"; splice_chain ",3855822-3855769^"; sources "Undefined,Undefined"; NMorMRNA "null"; degree "4"; dimension "2_2";
chrA01	Undefined	as_event	3901116	3901344	.	-	.	transcript_id "TCONS_00001725,TCONS_00001726"; gene_id "chrA01:3895355-3904954C"; flanks "3901344-,3901116^"; structure "0,1^2-"; splice_chain ",3901243^3901153-"; sources "Undefined,Undefined"; NMorMRNA "null"; degree "4"; dimension "2_2";
chrA01	Undefined	as_event	3900077	3900324	.	-	.	transcript_id "TCONS_00001725,TCONS_00001726"; gene_id "chrA01:3895355-3904954C"; flanks "3900324-,3900077^"; structure "0,1^2-"; splice_chain ",3900215^3900137-"; sources "Undefined,Undefined"; NMorMRNA "null"; degree "4"; dimension "2_2";
chrA01	Undefined	as_event	3898010	3898226	.	-	.	transcript_id "TCONS_00001725,TCONS_00001724"; gene_id "chrA01:3895355-3904954C"; flanks "3898226-,3898010^"; structure "0,1^2-"; splice_chain ",3898127^3898054-"; sources "Undefined,Undefined"; NMorMRNA "null"; degree "4"; dimension "2_2";
chrA01	Undefined	as_event	3907262	3907632	.	-	.	transcript_id "TCONS_00001728,TCONS_00001727"; gene_id "chrA01:3905924-3908826C"; flanks "3907632^,3907262^"; structure "1-,2-"; splice_chain "3907377-,3907372-"; sources "Undefined,Undefined"; NMorMRNA "null"; degree "4"; dimension "2_2";
chrA01	Undefined	as_event	3906766	3906944	.	-	.	transcript_id "TCONS_00001727,TCONS_00001728"; gene_id "chrA01:3905924-3908826C"; flanks "3906944-,3906766-"; structure "1^,2^"; splice_chain "3906847^,3906846^"; sources "Undefined,Undefined"; NMorMRNA "null"; degree "4"; dimension "2_2";
chrA01	Undefined	as_event	3936029	3937000	.	-	.	transcript_id "TCONS_00001730,TCONS_00001729"; gene_id "chrA01:3936029-3937000C"; flanks "3937000[,3936029]"; structure "0,1^2-"; splice_chain ",3936850^3936576-"; sources "Undefined,Undefined"; NMorMRNA "null"; degree "4"; dimension "2_2";
chrA01	Undefined	as_event	3954107	3954479	.	-	.	transcript_id "TCONS_00001733,TCONS_00001732"; gene_id "chrA01:3950474-3954479C"; flanks "3954479[,3954107^"; structure "0,1^2-"; splice_chain ",3954323^3954179-"; sources "Undefined,Undefined"; NMorMRNA "null"; degree "4"; dimension "2_2";
chrA01	Undefined	as_event	3968927	3969091	.	-	.	transcript_id "TCONS_00001735,TCONS_00001736/TCONS_00001737"; gene_id "chrA01:3966154-3969442C"; flanks "3969091^,3968927^"; structure "1-,2-"; splice_chain "3968968-,3968967-"; sources "Undefined,Undefined"; NMorMRNA "null"; degree "4"; dimension "2_2";
chrA01	Undefined	as_event	3967906	3968155	.	-	.	transcript_id "TCONS_00001735,TCONS_00001736/TCONS_00001737"; gene_id "chrA01:3966154-3969442C"; flanks "3968155-,3967906^"; structure "0,1^2-"; splice_chain ",3968060^3967976-"; sources "Undefined,Undefined"; NMorMRNA "null"; degree "4"; dimension "2_2";
chrA01	Undefined	as_event	3967377	3967621	.	-	.	transcript_id "TCONS_00001736,TCONS_00001735/TCONS_00001737"; gene_id "chrA01:3966154-3969442C"; flanks "3967621^,3967377-"; structure "1-4^,2-3^"; splice_chain "3967540-3967453^,3967538-3967454^"; sources "Undefined,Undefined"; NMorMRNA "null"; degree "4"; dimension "2_2";
chrA01	Undefined	as_event	3967168	3967377	.	-	.	transcript_id "TCONS_00001735/TCONS_00001736,TCONS_00001737"; gene_id "chrA01:3966154-3969442C"; flanks "3967377-,3967168-"; structure "1^,2^"; splice_chain "3967251^,3967249^"; sources "Undefined,Undefined"; NMorMRNA "null"; degree "4"; dimension "2_2";
chrA01	Undefined	as_event	3966952	3967083	.	-	.	transcript_id "TCONS_00001737,TCONS_00001735/TCONS_00001736"; gene_id "chrA01:3966154-3969442C"; flanks "3967083^,3966952^"; structure "1-,2-"; splice_chain "3967016-,3967015-"; sources "Undefined,Undefined"; NMorMRNA "null"; degree "4"; dimension "2_2";
chrA01	Undefined	as_event	4046109	4046970	.	-	.	transcript_id "TCONS_00001743,TCONS_00001742"; gene_id "chrA01:4045183-4047934C"; flanks "4046970-,4046109-"; structure "1^,2^"; splice_chain "4046202^,4046196^"; sources "Undefined,Undefined"; NMorMRNA "null"; degree "4"; dimension "2_2";
chrA01	Undefined	as_event	4045383	4045764	.	-	.	transcript_id "TCONS_00001743,TCONS_00001742"; gene_id "chrA01:4045183-4047934C"; flanks "4045764-,4045383^"; structure "1^3-,2^4-"; splice_chain "4045573^4045492-,4045572^4045491-"; sources "Undefined,Undefined"; NMorMRNA "null"; degree "4"; dimension "2_2";
chrA01	Undefined	as_event	4062826	4063008	.	-	.	transcript_id "TCONS_00001746,TCONS_00001747"; gene_id "chrA01:4056171-4065267C"; flanks "4063008^,4062826^"; structure "1-,2-"; splice_chain "4062908-,4062907-"; sources "Undefined,Undefined"; NMorMRNA "null"; degree "4"; dimension "2_2";
chrA01	Undefined	as_event	4057788	4058006	.	-	.	transcript_id "TCONS_00001746/TCONS_00001747,TCONS_00001745"; gene_id "chrA01:4056171-4065267C"; flanks "4058006-,4057788^"; structure "0,1^2-"; splice_chain ",4057919^4057847-"; sources "Undefined,Undefined"; NMorMRNA "null"; degree "4"; dimension "2_2";
chrA01	Undefined	as_event	4056171	4056810	.	-	.	transcript_id "TCONS_00001746,TCONS_00001745/TCONS_00001747"; gene_id "chrA01:4056171-4065267C"; flanks "4056810-,4056171]"; structure "1^3-,2^4-"; splice_chain "4056656^4056552-,4056654^4056550-"; sources "Undefined,Undefined"; NMorMRNA "null"; degree "4"; dimension "2_2";
chrA01	Undefined	as_event	4144235	4145713	.	-	.	transcript_id "TCONS_00001754,TCONS_00001753"; gene_id "chrA01:4144235-4145713C"; flanks "4145713[,4144235]"; structure "1^3-,2^4-"; splice_chain "4145404^4145296-,4145402^4145294-"; sources "Undefined,Undefined"; NMorMRNA "null"; degree "4"; dimension "2_2";
chrA01	Undefined	as_event	4332884	4333097	.	-	.	transcript_id "TCONS_00001763,TCONS_00001764"; gene_id "chrA01:4332404-4333794C"; flanks "4333097^,4332884^"; structure "1-,2-"; splice_chain "4333009-,4332985-"; sources "Undefined,Undefined"; NMorMRNA "null"; degree "4"; dimension "2_2";
chrA01	Undefined	as_event	4382549	4382915	.	-	.	transcript_id "TCONS_00001768,TCONS_00001767"; gene_id "chrA01:4382166-4383465C"; flanks "4382915-,4382549^"; structure "0,1^2-"; splice_chain ",4382776^4382692-"; sources "Undefined,Undefined"; NMorMRNA "null"; degree "4"; dimension "2_2";
chrA01	Undefined	as_event	4471940	4474368	.	-	.	transcript_id "TCONS_00001771,TCONS_00001773"; gene_id "chrA01:4471940-4474402C"; flanks "4474368^,4471940]"; structure "1-2^4-,3-"; splice_chain "4474187-4474063^4473511-,4473515-"; sources "Undefined,Undefined"; NMorMRNA "null"; degree "4"; dimension "2_2";
chrA01	Undefined	as_event	4683639	4683848	.	-	.	transcript_id "TCONS_00001783,TCONS_00001782"; gene_id "chrA01:4683639-4684494C"; flanks "4683848-,4683639]"; structure "0,1^2-"; splice_chain ",4683744^4683659-"; sources "Undefined,Undefined"; NMorMRNA "null"; degree "4"; dimension "2_2";
chrA01	Undefined	as_event	4733858	4734114	.	-	.	transcript_id "TCONS_00001786/TCONS_00001787,TCONS_00001788"; gene_id "chrA01:4731338-4735029C"; flanks "4734114-,4733858^"; structure "0,1^2-"; splice_chain ",4733980^4733881-"; sources "Undefined,Undefined"; NMorMRNA "null"; degree "4"; dimension "2_2";
chrA01	Undefined	as_event	4732707	4732998	.	-	.	transcript_id "TCONS_00001786,TCONS_00001787/TCONS_00001788"; gene_id "chrA01:4731338-4735029C"; flanks "4732998-,4732707^"; structure "0,1^2-"; splice_chain ",4732903^4732822-"; sources "Undefined,Undefined"; NMorMRNA "null"; degree "4"; dimension "2_2";
chrA01	Undefined	as_event	4835221	4835547	.	-	.	transcript_id "TCONS_00001795,TCONS_00001794"; gene_id "chrA01:4834750-4840605C"; flanks "4835547-,4835221^"; structure "0,1^2-"; splice_chain ",4835407^4835316-"; sources "Undefined,Undefined"; NMorMRNA "null"; degree "4"; dimension "2_2";
chrA01	Undefined	as_event	4887619	4890013	.	-	.	transcript_id "TCONS_00001800,TCONS_00001799"; gene_id "chrA01:4887157-4890013C"; flanks "4890013[,4887619^"; structure "0,1^2-"; splice_chain ",4889754^4889627-"; sources "Undefined,Undefined"; NMorMRNA "null"; degree "4"; dimension "2_2";
chrA01	Undefined	as_event	4960039	4960347	.	-	.	transcript_id "TCONS_00001804,TCONS_00001803"; gene_id "chrA01:4959381-4960799C"; flanks "4960347-,4960039^"; structure "0,1^2-"; splice_chain ",4960238^4960153-"; sources "Undefined,Undefined"; NMorMRNA "null"; degree "4"; dimension "2_2";
chrA01	Undefined	as_event	4962924	4963074	.	-	.	transcript_id "TCONS_00001805,TCONS_00001806"; gene_id "chrA01:4961733-4966705C"; flanks "4963074^,4962924^"; structure "1-,2-"; splice_chain "4962980-,4962977-"; sources "Undefined,Undefined"; NMorMRNA "null"; degree "4"; dimension "2_2";
chrA01	Undefined	as_event	4962513	4962751	.	-	.	transcript_id "TCONS_00001805,TCONS_00001806"; gene_id "chrA01:4961733-4966705C"; flanks "4962751^,4962513^"; structure "1-,2-"; splice_chain "4962620-,4962618-"; sources "Undefined,Undefined"; NMorMRNA "null"; degree "4"; dimension "2_2";
chrA01	Undefined	as_event	5050824	5051339	.	-	.	transcript_id "TCONS_00001811,TCONS_00001812"; gene_id "chrA01:5050824-5052170C"; flanks "5051339-,5050824]"; structure "0,1^2-"; splice_chain ",5051246^5051149-"; sources "Undefined,Undefined"; NMorMRNA "null"; degree "4"; dimension "2_2";
chrA01	Undefined	as_event	5126868	5127298	.	-	.	transcript_id "TCONS_00001817,TCONS_00001816"; gene_id "chrA01:5126701-5129158C"; flanks "5127298-,5126868^"; structure "0,1^2-3^4-"; splice_chain ",5127141^5127062-5127008^5126921-"; sources "Undefined,Undefined"; NMorMRNA "null"; degree "4"; dimension "2_2";
chrA01	Undefined	as_event	5308866	5309180	.	-	.	transcript_id "TCONS_00001837,TCONS_00001836"; gene_id "chrA01:5308139-5310952C"; flanks "5309180-,5308866^"; structure "1^3-,2^4-"; splice_chain "5309041^5308962-,5309039^5308960-"; sources "Undefined,Undefined"; NMorMRNA "null"; degree "4"; dimension "2_2";
chrA01	Undefined	as_event	5367523	5367743	.	-	.	transcript_id "TCONS_00001841,TCONS_00001842"; gene_id "chrA01:5361882-5368024C"; flanks "5367743^,5367523^"; structure "1-,2-"; splice_chain "5367645-,5367644-"; sources "Undefined,Undefined"; NMorMRNA "null"; degree "4"; dimension "2_2";
chrA01	Undefined	as_event	5363776	5364039	.	-	.	transcript_id "TCONS_00001841/TCONS_00001842,TCONS_00001840"; gene_id "chrA01:5361882-5368024C"; flanks "5364039-,5363776^"; structure "0,1^2-"; splice_chain ",5363988^5363907-"; sources "Undefined,Undefined"; NMorMRNA "null"; degree "4"; dimension "2_2";
chrA01	Undefined	as_event	5363366	5363593	.	-	.	transcript_id "TCONS_00001840/TCONS_00001841,TCONS_00001842"; gene_id "chrA01:5361882-5368024C"; flanks "5363593-,5363366-"; structure "1^,2^"; splice_chain "5363522^,5363521^"; sources "Undefined,Undefined"; NMorMRNA "null"; degree "4"; dimension "2_2";
chrA01	Undefined	as_event	5479164	5479644	.	-	.	transcript_id "TCONS_00001850,TCONS_00001851"; gene_id "chrA01:5479164-5481052C"; flanks "5479644-,5479164]"; structure "1^3-,2^4-"; splice_chain "5479572^5479478-,5479562^5479468-"; sources "Undefined,Undefined"; NMorMRNA "null"; degree "4"; dimension "2_2";
chrA01	Undefined	as_event	5589863	5590694	.	-	.	transcript_id "TCONS_00001853,TCONS_00001854"; gene_id "chrA01:5588250-5591635C"; flanks "5590694^,5589863^"; structure "1-,2-"; splice_chain "5589998-,5589997-"; sources "Undefined,Undefined"; NMorMRNA "null"; degree "4"; dimension "2_2";
chrA01	Undefined	as_event	5589285	5589765	.	-	.	transcript_id "TCONS_00001854,TCONS_00001853"; gene_id "chrA01:5588250-5591635C"; flanks "5589765-,5589285^"; structure "1^3-,2^4-"; splice_chain "5589585^5589505-,5589575^5589495-"; sources "Undefined,Undefined"; NMorMRNA "null"; degree "4"; dimension "2_2";
chrA01	Undefined	as_event	5606291	5606860	.	-	.	transcript_id "TCONS_00001856,TCONS_00001857"; gene_id "chrA01:5605547-5608284C"; flanks "5606860-,5606291^"; structure "0,1^2-"; splice_chain ",5606450^5606363-"; sources "Undefined,Undefined"; NMorMRNA "null"; degree "4"; dimension "2_2";
chrA01	Undefined	as_event	5606291	5607042	.	-	.	transcript_id "TCONS_00001855,TCONS_00001856,TCONS_00001857"; gene_id "chrA01:5605547-5608284C"; flanks "5607042^,5606291^"; structure "1-,2-,2-3^4-"; splice_chain "5606861-,5606860-,5606860-5606450^5606363-"; sources "Undefined,Undefined,Undefined"; NMorMRNA "null"; degree "9"; dimension "3_3";
chrA01	Undefined	as_event	5671933	5672585	.	-	.	transcript_id "TCONS_00001866,TCONS_00001867"; gene_id "chrA01:5671024-5672664C"; flanks "5672585^,5671933^"; structure "1-,2-"; splice_chain "5672220-,5672207-"; sources "Undefined,Undefined"; NMorMRNA "null"; degree "4"; dimension "2_2";
chrA01	Undefined	as_event	5703171	5703632	.	-	.	transcript_id "TCONS_00001872,TCONS_00001873"; gene_id "chrA01:5700302-5704781C"; flanks "5703632^,5703171-"; structure "0,1-2^"; splice_chain ",5703486-5703452^"; sources "Undefined,Undefined"; NMorMRNA "null"; degree "4"; dimension "2_2";
chrA01	Undefined	as_event	5703094	5703486	.	-	.	transcript_id "TCONS_00001873,TCONS_00001871"; gene_id "chrA01:5700302-5704781C"; flanks "5703486-,5703094^"; structure "1^3-,2^4-"; splice_chain "5703452^5703171-,5703438^5703170-"; sources "Undefined,Undefined"; NMorMRNA "null"; degree "4"; dimension "2_2";
chrA01	Undefined	as_event	5703094	5703632	.	-	.	transcript_id "TCONS_00001873,TCONS_00001871,TCONS_00001872"; gene_id "chrA01:5700302-5704781C"; flanks "5703632^,5703094^"; structure "1-2^4-,1-3^5-,4-"; splice_chain "5703486-5703452^5703171-,5703486-5703438^5703170-,5703171-"; sources "Undefined,Undefined,Undefined"; NMorMRNA "null"; degree "9"; dimension "3_3";
chrA01	Undefined	as_event	5756693	5756859	.	-	.	transcript_id "TCONS_00001875/TCONS_00001877,TCONS_00001876"; gene_id "chrA01:5752198-5758635C"; flanks "5756859-,5756693-"; structure "1^,2^"; splice_chain "5756795^,5756793^"; sources "Undefined,Undefined"; NMorMRNA "null"; degree "4"; dimension "2_2";
chrA01	Undefined	as_event	5755634	5755877	.	-	.	transcript_id "TCONS_00001875,TCONS_00001876/TCONS_00001877"; gene_id "chrA01:5752198-5758635C"; flanks "5755877^,5755634^"; structure "1-,2-"; splice_chain "5755711-,5755710-"; sources "Undefined,Undefined"; NMorMRNA "null"; degree "4"; dimension "2_2";
chrA01	Undefined	as_event	5753863	5754123	.	-	.	transcript_id "TCONS_00001875,TCONS_00001876/TCONS_00001877"; gene_id "chrA01:5752198-5758635C"; flanks "5754123-,5753863^"; structure "0,1^2-"; splice_chain ",5754008^5753932-"; sources "Undefined,Undefined"; NMorMRNA "null"; degree "4"; dimension "2_2";
chrA01	Undefined	as_event	6049797	6050119	.	-	.	transcript_id "TCONS_00001894,TCONS_00001895"; gene_id "chrA01:6048839-6050940C"; flanks "6050119-,6049797^"; structure "1^3-,2^4-"; splice_chain "6050014^6049915-,6050004^6049905-"; sources "Undefined,Undefined"; NMorMRNA "null"; degree "4"; dimension "2_2";
chrA01	Undefined	as_event	6083433	6083596	.	-	.	transcript_id "TCONS_00001900,TCONS_00001898/TCONS_00001899"; gene_id "chrA01:6082656-6085312C"; flanks "6083596^,6083433^"; structure "1-,2-"; splice_chain "6083520-,6083519-"; sources "Undefined,Undefined"; NMorMRNA "null"; degree "4"; dimension "2_2";
chrA01	Undefined	as_event	6082904	6083148	.	-	.	transcript_id "TCONS_00001900,TCONS_00001898/TCONS_00001899"; gene_id "chrA01:6082656-6085312C"; flanks "6083148-,6082904^"; structure "1^3-,2^4-"; splice_chain "6083102^6082997-,6083092^6082987-"; sources "Undefined,Undefined"; NMorMRNA "null"; degree "4"; dimension "2_2";
chrA01	Undefined	as_event	6088764	6089348	.	-	.	transcript_id "TCONS_00001901,TCONS_00001902/TCONS_00001903"; gene_id "chrA01:6086700-6089903C"; flanks "6089348-,6088764^"; structure "1^3-,2^4-"; splice_chain "6089124^6088868-,6089104^6088848-"; sources "Undefined,Undefined"; NMorMRNA "null"; degree "4"; dimension "2_2";
chrA01	Undefined	as_event	6086700	6087330	.	-	.	transcript_id "TCONS_00001903,TCONS_00001901/TCONS_00001902"; gene_id "chrA01:6086700-6089903C"; flanks "6087330-,6086700]"; structure "1^3-,2^4-"; splice_chain "6087165^6086976-,6087156^6086967-"; sources "Undefined,Undefined"; NMorMRNA "null"; degree "4"; dimension "2_2";
chrA01	Undefined	as_event	6125478	6126294	.	-	.	transcript_id "TCONS_00001907,TCONS_00001906"; gene_id "chrA01:6120706-6126423C"; flanks "6126294^,6125478-"; structure "0,1-2^"; splice_chain ",6126181-6125591^"; sources "Undefined,Undefined"; NMorMRNA "null"; degree "4"; dimension "2_2";
chrA01	Undefined	as_event	6124991	6126423	.	-	.	transcript_id "TCONS_00001908,TCONS_00001906,TCONS_00001907"; gene_id "chrA01:6120706-6126423C"; flanks "6126423[,6124991^"; structure "0,1^2-3^4-,1^4-"; splice_chain ",6126294^6126181-6125591^6125478-,6126294^6125478-"; sources "Undefined,Undefined,Undefined"; NMorMRNA "null"; degree "9"; dimension "3_3";
chrA01	Undefined	as_event	6123204	6124991	.	-	.	transcript_id "TCONS_00001907,TCONS_00001908"; gene_id "chrA01:6120706-6126423C"; flanks "6124991^,6123204^"; structure "1-,2-"; splice_chain "6123569-,6123566-"; sources "Undefined,Undefined"; NMorMRNA "null"; degree "4"; dimension "2_2";
chrA01	Undefined	as_event	6123070	6123566	.	-	.	transcript_id "TCONS_00001906,TCONS_00001908"; gene_id "chrA01:6120706-6126423C"; flanks "6123566-,6123070^"; structure "0,1^2-"; splice_chain ",6123204^6123133-"; sources "Undefined,Undefined"; NMorMRNA "null"; degree "4"; dimension "2_2";
chrA01	Undefined	as_event	6123070	6124991	.	-	.	transcript_id "TCONS_00001907,TCONS_00001906,TCONS_00001908"; gene_id "chrA01:6120706-6126423C"; flanks "6124991^,6123070^"; structure "1-3^4-,2-,2-3^4-"; splice_chain "6123569-6123204^6123133-,6123566-,6123566-6123204^6123133-"; sources "Undefined,Undefined,Undefined"; NMorMRNA "null"; degree "9"; dimension "3_3";
chrA01	Undefined	as_event	6645538	6645987	.	-	.	transcript_id "TCONS_00001927,TCONS_00001926"; gene_id "chrA01:6643266-6649063C"; flanks "6645987-,6645538^"; structure "1^3-,2^4-"; splice_chain "6645805^6645632-,6645804^6645631-"; sources "Undefined,Undefined"; NMorMRNA "null"; degree "4"; dimension "2_2";
chrA01	Undefined	as_event	6733912	6734442	.	-	.	transcript_id "TCONS_00001930,TCONS_00001931"; gene_id "chrA01:6731804-6735436C"; flanks "6734442-,6733912^"; structure "0,1^2-3^4-"; splice_chain ",6734395^6734313-6734053^6733964-"; sources "Undefined,Undefined"; NMorMRNA "null"; degree "4"; dimension "2_2";
chrA01	Undefined	as_event	6737006	6737370	.	-	.	transcript_id "TCONS_00001932,TCONS_00001933"; gene_id "chrA01:6736254-6741963C"; flanks "6737370-,6737006^"; structure "0,1^2-"; splice_chain ",6737255^6737173-"; sources "Undefined,Undefined"; NMorMRNA "null"; degree "4"; dimension "2_2";
chrA01	Undefined	as_event	7050681	7051253	.	-	.	transcript_id "TCONS_00001945,TCONS_00001946"; gene_id "chrA01:7047990-7051832C"; flanks "7051253^,7050681^"; structure "1-,2-"; splice_chain "7051185-,7051181-"; sources "Undefined,Undefined"; NMorMRNA "null"; degree "4"; dimension "2_2";
chrA01	Undefined	as_event	7062347	7062524	.	-	.	transcript_id "TCONS_00001948,TCONS_00001947"; gene_id "chrA01:7060875-7065060C"; flanks "7062524^,7062347^"; structure "1-,2-"; splice_chain "7062431-,7062430-"; sources "Undefined,Undefined"; NMorMRNA "null"; degree "4"; dimension "2_2";
chrA01	Undefined	as_event	7067250	7067484	.	-	.	transcript_id "TCONS_00001951,TCONS_00001949/TCONS_00001950"; gene_id "chrA01:7066090-7067952C"; flanks "7067484-,7067250^"; structure "0,1^2-"; splice_chain ",7067422^7067331-"; sources "Undefined,Undefined"; NMorMRNA "null"; degree "4"; dimension "2_2";
chrA01	Undefined	as_event	7066635	7067007	.	-	.	transcript_id "TCONS_00001950,TCONS_00001949/TCONS_00001951"; gene_id "chrA01:7066090-7067952C"; flanks "7067007-,7066635^"; structure "0,1^2-"; splice_chain ",7066919^7066838-"; sources "Undefined,Undefined"; NMorMRNA "null"; degree "4"; dimension "2_2";
chrA01	Undefined	as_event	7066090	7066528	.	-	.	transcript_id "TCONS_00001949/TCONS_00001951,TCONS_00001950"; gene_id "chrA01:7066090-7067952C"; flanks "7066528-,7066090]"; structure "0,1^2-"; splice_chain ",7066258^7066183-"; sources "Undefined,Undefined"; NMorMRNA "null"; degree "4"; dimension "2_2";
chrA01	Undefined	as_event	7102468	7102797	.	-	.	transcript_id "TCONS_00001957,TCONS_00001956"; gene_id "chrA01:7101692-7103704C"; flanks "7102797-,7102468^"; structure "0,1^2-"; splice_chain ",7102625^7102539-"; sources "Undefined,Undefined"; NMorMRNA "null"; degree "4"; dimension "2_2";
chrA01	Undefined	as_event	7106558	7106827	.	-	.	transcript_id "TCONS_00001958,TCONS_00001959"; gene_id "chrA01:7105085-7107780C"; flanks "7106827-,7106558^"; structure "1^3-,2^4-"; splice_chain "7106756^7106668-,7106729^7106641-"; sources "Undefined,Undefined"; NMorMRNA "null"; degree "4"; dimension "2_2";
chrA01	Undefined	as_event	7165913	7166622	.	-	.	transcript_id "TCONS_00001963,TCONS_00001964"; gene_id "chrA01:7163934-7166916C"; flanks "7166622^,7165913-"; structure "0,1-2^"; splice_chain ",7166292-7166109^"; sources "Undefined,Undefined"; NMorMRNA "null"; degree "4"; dimension "2_2";
chrA01	Undefined	as_event	7197348	7197617	.	-	.	transcript_id "TCONS_00001969,TCONS_00001968"; gene_id "chrA01:7196656-7198971C"; flanks "7197617^,7197348^"; structure "1-,2-"; splice_chain "7197457-,7197456-"; sources "Undefined,Undefined"; NMorMRNA "null"; degree "4"; dimension "2_2";
chrA01	Undefined	as_event	7200217	7200579	.	-	.	transcript_id "TCONS_00001971,TCONS_00001970"; gene_id "chrA01:7199798-7201936C"; flanks "7200579-,7200217^"; structure "0,1^2-"; splice_chain ",7200505^7200402-"; sources "Undefined,Undefined"; NMorMRNA "null"; degree "4"; dimension "2_2";
chrA01	Undefined	as_event	7215645	7215891	.	-	.	transcript_id "TCONS_00001973,TCONS_00001974"; gene_id "chrA01:7213416-7216422C"; flanks "7215891-,7215645^"; structure "0,1^2-"; splice_chain ",7215800^7215717-"; sources "Undefined,Undefined"; NMorMRNA "null"; degree "4"; dimension "2_2";
chrA01	Undefined	as_event	7215270	7215556	.	-	.	transcript_id "TCONS_00001973,TCONS_00001974"; gene_id "chrA01:7213416-7216422C"; flanks "7215556-,7215270^"; structure "0,1^2-"; splice_chain ",7215437^7215362-"; sources "Undefined,Undefined"; NMorMRNA "null"; degree "4"; dimension "2_2";
chrA01	Undefined	as_event	7343467	7343742	.	-	.	transcript_id "TCONS_00001984,TCONS_00001983"; gene_id "chrA01:7343117-7345385C"; flanks "7343742^,7343467^"; structure "1-,2-"; splice_chain "7343664-,7343661-"; sources "Undefined,Undefined"; NMorMRNA "null"; degree "4"; dimension "2_2";
chrA01	Undefined	as_event	7417790	7417976	.	-	.	transcript_id "TCONS_00001988,TCONS_00001987"; gene_id "chrA01:7417615-7420320C"; flanks "7417976-,7417790^"; structure "0,1^2-"; splice_chain ",7417935^7417838-"; sources "Undefined,Undefined"; NMorMRNA "null"; degree "4"; dimension "2_2";
chrA01	Undefined	as_event	7673418	7673599	.	-	.	transcript_id "TCONS_00002000,TCONS_00002001"; gene_id "chrA01:7668129-7675861C"; flanks "7673599^,7673418^"; structure "1-,2-"; splice_chain "7673498-,7673497-"; sources "Undefined,Undefined"; NMorMRNA "null"; degree "4"; dimension "2_2";
chrA01	Undefined	as_event	7669648	7669796	.	-	.	transcript_id "TCONS_00002000,TCONS_00002001"; gene_id "chrA01:7668129-7675861C"; flanks "7669796^,7669648^"; structure "1-,2-"; splice_chain "7669724-,7669721-"; sources "Undefined,Undefined"; NMorMRNA "null"; degree "4"; dimension "2_2";
chrA01	Undefined	as_event	7925765	7926395	.	-	.	transcript_id "TCONS_00002011,TCONS_00002012"; gene_id "chrA01:7921769-7926502C"; flanks "7926395^,7925765-"; structure "0,1-2^3-4^"; splice_chain ",7926114-7926068^7926037-7926025^"; sources "Undefined,Undefined"; NMorMRNA "null"; degree "4"; dimension "2_2";
chrA01	Undefined	as_event	7925278	7925460	.	-	.	transcript_id "TCONS_00002012,TCONS_00002011"; gene_id "chrA01:7921769-7926502C"; flanks "7925460^,7925278^"; structure "1-,2-"; splice_chain "7925354-,7925353-"; sources "Undefined,Undefined"; NMorMRNA "null"; degree "4"; dimension "2_2";
chrA01	Undefined	as_event	8152032	8152619	.	-	.	transcript_id "TCONS_00002028,TCONS_00002029"; gene_id "chrA01:8150269-8152916C"; flanks "8152619-,8152032^"; structure "1^3-,2^4-"; splice_chain "8152521^8152143-,8152519^8152141-"; sources "Undefined,Undefined"; NMorMRNA "null"; degree "4"; dimension "2_2";
chrA01	Undefined	as_event	8226036	8226370	.	-	.	transcript_id "TCONS_00002038,TCONS_00002039"; gene_id "chrA01:8224451-8227330C"; flanks "8226370^,8226036^"; structure "1-,2-"; splice_chain "8226113-,8226107-"; sources "Undefined,Undefined"; NMorMRNA "null"; degree "4"; dimension "2_2";
chrA01	Undefined	as_event	8225036	8225337	.	-	.	transcript_id "TCONS_00002039,TCONS_00002038"; gene_id "chrA01:8224451-8227330C"; flanks "8225337^,8225036-"; structure "0,1-2^"; splice_chain ",8225250-8225120^"; sources "Undefined,Undefined"; NMorMRNA "null"; degree "4"; dimension "2_2";
chrA01	Undefined	as_event	8270065	8270484	.	-	.	transcript_id "TCONS_00002049,TCONS_00002048"; gene_id "chrA01:8269500-8271187C"; flanks "8270484-,8270065^"; structure "1^3-,2^4-"; splice_chain "8270414^8270280-,8270404^8270270-"; sources "Undefined,Undefined"; NMorMRNA "null"; degree "4"; dimension "2_2";
chrA01	Undefined	as_event	8308495	8308658	.	-	.	transcript_id "TCONS_00002050,TCONS_00002051"; gene_id "chrA01:8307915-8311632C"; flanks "8308658^,8308495^"; structure "1-,2-"; splice_chain "8308580-,8308576-"; sources "Undefined,Undefined"; NMorMRNA "null"; degree "4"; dimension "2_2";
chrA01	Undefined	as_event	8409290	8410736	.	-	.	transcript_id "TCONS_00002054,TCONS_00002053"; gene_id "chrA01:8409290-8410736C"; flanks "8410736[,8409290]"; structure "0,1^2-"; splice_chain ",8409768^8409678-"; sources "Undefined,Undefined"; NMorMRNA "null"; degree "4"; dimension "2_2";
chrA01	Undefined	as_event	8439732	8440083	.	-	.	transcript_id "TCONS_00002057,TCONS_00002058"; gene_id "chrA01:8438812-8441876C"; flanks "8440083-,8439732-"; structure "1^,2^"; splice_chain "8440013^,8439984^"; sources "Undefined,Undefined"; NMorMRNA "null"; degree "4"; dimension "2_2";
chrA01	Undefined	as_event	8461441	8462889	.	-	.	transcript_id "TCONS_00002059,TCONS_00002060"; gene_id "chrA01:8461441-8462889C"; flanks "8462889[,8461441]"; structure "0,1^2-3^4-"; splice_chain ",8462394^8462291-8462023^8461947-"; sources "Undefined,Undefined"; NMorMRNA "null"; degree "4"; dimension "2_2";
chrA01	Undefined	as_event	8498066	8499130	.	-	.	transcript_id "TCONS_00002061,TCONS_00002062"; gene_id "chrA01:8498066-8499553C"; flanks "8499130-,8498066]"; structure "0,1^2-3^4-"; splice_chain ",8498890^8498804-8498684^8498398-"; sources "Undefined,Undefined"; NMorMRNA "null"; degree "4"; dimension "2_2";
chrA01	Undefined	as_event	8553820	8554637	.	-	.	transcript_id "TCONS_00002065,TCONS_00002064"; gene_id "chrA01:8552819-8554637C"; flanks "8554637[,8553820^"; structure "1^3-,2^4-"; splice_chain "8553973^8553894-,8553969^8553890-"; sources "Undefined,Undefined"; NMorMRNA "null"; degree "4"; dimension "2_2";
chrA01	Undefined	as_event	8813576	8813741	.	-	.	transcript_id "TCONS_00002076,TCONS_00002075"; gene_id "chrA01:8813472-8814479C"; flanks "8813741-,8813576-"; structure "1^,2^"; splice_chain "8813660^,8813658^"; sources "Undefined,Undefined"; NMorMRNA "null"; degree "4"; dimension "2_2";
chrA01	Undefined	as_event	8929542	8930169	.	-	.	transcript_id "TCONS_00002083,TCONS_00002082"; gene_id "chrA01:8929542-8931321C"; flanks "8930169-,8929542]"; structure "0,1^2-"; splice_chain ",8929958^8929888-"; sources "Undefined,Undefined"; NMorMRNA "null"; degree "4"; dimension "2_2";
chrA01	Undefined	as_event	9396398	9396583	.	-	.	transcript_id "TCONS_00002098,TCONS_00002099"; gene_id "chrA01:9389953-9396897C"; flanks "9396583^,9396398^"; structure "1-,2-"; splice_chain "9396507-,9396505-"; sources "Undefined,Undefined"; NMorMRNA "null"; degree "4"; dimension "2_2";
chrA01	Undefined	as_event	9395984	9396165	.	-	.	transcript_id "TCONS_00002099,TCONS_00002098"; gene_id "chrA01:9389953-9396897C"; flanks "9396165-,9395984-"; structure "1^,2^"; splice_chain "9396082^,9396080^"; sources "Undefined,Undefined"; NMorMRNA "null"; degree "4"; dimension "2_2";
chrA01	Undefined	as_event	9395165	9395374	.	-	.	transcript_id "TCONS_00002098,TCONS_00002099"; gene_id "chrA01:9389953-9396897C"; flanks "9395374-,9395165^"; structure "0,1^2-"; splice_chain ",9395307^9395227-"; sources "Undefined,Undefined"; NMorMRNA "null"; degree "4"; dimension "2_2";
chrA01	Undefined	as_event	9394336	9394568	.	-	.	transcript_id "TCONS_00002098,TCONS_00002099"; gene_id "chrA01:9389953-9396897C"; flanks "9394568^,9394336^"; structure "1-,2-"; splice_chain "9394456-,9394455-"; sources "Undefined,Undefined"; NMorMRNA "null"; degree "4"; dimension "2_2";
chrA01	Undefined	as_event	9393331	9393597	.	-	.	transcript_id "TCONS_00002098,TCONS_00002099"; gene_id "chrA01:9389953-9396897C"; flanks "9393597^,9393331^"; structure "1-,2-"; splice_chain "9393415-,9393414-"; sources "Undefined,Undefined"; NMorMRNA "null"; degree "4"; dimension "2_2";
chrA01	Undefined	as_event	9392085	9392571	.	-	.	transcript_id "TCONS_00002099,TCONS_00002098"; gene_id "chrA01:9389953-9396897C"; flanks "9392571^,9392085^"; structure "1-,2-"; splice_chain "9392173-,9392172-"; sources "Undefined,Undefined"; NMorMRNA "null"; degree "4"; dimension "2_2";
chrA01	Undefined	as_event	9430920	9431109	.	-	.	transcript_id "TCONS_00002103,TCONS_00002102"; gene_id "chrA01:9429344-9431752C"; flanks "9431109^,9430920^"; structure "1-,2-"; splice_chain "9430997-,9430982-"; sources "Undefined,Undefined"; NMorMRNA "null"; degree "4"; dimension "2_2";
chrA01	Undefined	as_event	9565223	9565376	.	-	.	transcript_id "TCONS_00002111,TCONS_00002110"; gene_id "chrA01:9558678-9566085C"; flanks "9565376^,9565223^"; structure "1-,2-"; splice_chain "9565292-,9565291-"; sources "Undefined,Undefined"; NMorMRNA "null"; degree "4"; dimension "2_2";
chrA01	Undefined	as_event	10300754	10301452	.	-	.	transcript_id "TCONS_00002129,TCONS_00002128,TCONS_00002130"; gene_id "chrA01:10299605-10301452C"; flanks "10301452[,10300754^"; structure "0,1^3-,2^4-"; splice_chain ",10300964^10300856-,10300909^10300815-"; sources "Undefined,Undefined,Undefined"; NMorMRNA "null"; degree "9"; dimension "3_3";
chrA01	Undefined	as_event	10299605	10300473	.	-	.	transcript_id "TCONS_00002130,TCONS_00002128/TCONS_00002129"; gene_id "chrA01:10299605-10301452C"; flanks "10300473-,10299605]"; structure "0,1^2-3^4-"; splice_chain ",10300395^10300297-10300103^10300024-"; sources "Undefined,Undefined"; NMorMRNA "null"; degree "4"; dimension "2_2";
chrA01	Undefined	as_event	10424790	10425056	.	-	.	transcript_id "TCONS_00002134,TCONS_00002135"; gene_id "chrA01:10419257-10425518C"; flanks "10425056^,10424790^"; structure "1-,2-"; splice_chain "10424950-,10424897-"; sources "Undefined,Undefined"; NMorMRNA "null"; degree "4"; dimension "2_2";
chrA01	Undefined	as_event	10420978	10424693	.	-	.	transcript_id "TCONS_00002134,TCONS_00002135"; gene_id "chrA01:10419257-10425518C"; flanks "10424693-,10420978^"; structure "0,1^2-"; splice_chain ",10424543^10424475-"; sources "Undefined,Undefined"; NMorMRNA "null"; degree "4"; dimension "2_2";
chrA01	Undefined	as_event	10684902	10685085	.	-	.	transcript_id "TCONS_00002143,TCONS_00002142"; gene_id "chrA01:10683445-10685161C"; flanks "10685085^,10684902^"; structure "1-,2-"; splice_chain "10684960-,10684951-"; sources "Undefined,Undefined"; NMorMRNA "null"; degree "4"; dimension "2_2";
chrA01	Undefined	as_event	10683445	10684960	.	-	.	transcript_id "TCONS_00002141,TCONS_00002143"; gene_id "chrA01:10683445-10685161C"; flanks "10684960-,10683445]"; structure "1^3-,2^4-"; splice_chain "10684912^10684825-,10684902^10684815-"; sources "Undefined,Undefined"; NMorMRNA "null"; degree "4"; dimension "2_2";
chrA01	Undefined	as_event	10683445	10685085	.	-	.	transcript_id "TCONS_00002141,TCONS_00002143,TCONS_00002142"; gene_id "chrA01:10683445-10685161C"; flanks "10685085^,10683445]"; structure "1-3^5-,1-4^6-,2-4^6-"; splice_chain "10684960-10684912^10684825-,10684960-10684902^10684815-,10684951-10684902^10684815-"; sources "Undefined,Undefined,Undefined"; NMorMRNA "null"; degree "9"; dimension "3_3";
chrA01	Undefined	as_event	10791452	10792031	.	-	.	transcript_id "TCONS_00002144/TCONS_00002146,TCONS_00002145"; gene_id "chrA01:10787613-10792031C"; flanks "10792031[,10791452^"; structure "1^3-,2^4-"; splice_chain "10791803^10791598-,10791780^10791575-"; sources "Undefined,Undefined"; NMorMRNA "null"; degree "4"; dimension "2_2";
chrA01	Undefined	as_event	10789616	10789849	.	-	.	transcript_id "TCONS_00002144,TCONS_00002145/TCONS_00002146"; gene_id "chrA01:10787613-10792031C"; flanks "10789849-,10789616-"; structure "1^,2^"; splice_chain "10789724^,10789698^"; sources "Undefined,Undefined"; NMorMRNA "null"; degree "4"; dimension "2_2";
chrA01	Undefined	as_event	10788566	10788834	.	-	.	transcript_id "TCONS_00002144,TCONS_00002145/TCONS_00002146"; gene_id "chrA01:10787613-10792031C"; flanks "10788834-,10788566^"; structure "1^3-,2^4-"; splice_chain "10788784^10788698-,10788774^10788688-"; sources "Undefined,Undefined"; NMorMRNA "null"; degree "4"; dimension "2_2";
chrA01	Undefined	as_event	10901962	10902219	.	-	.	transcript_id "TCONS_00002149,TCONS_00002148"; gene_id "chrA01:10901427-10903481C"; flanks "10902219-,10901962^"; structure "0,1^2-"; splice_chain ",10902133^10902059-"; sources "Undefined,Undefined"; NMorMRNA "null"; degree "4"; dimension "2_2";
chrA01	Undefined	as_event	10916437	10916712	.	-	.	transcript_id "TCONS_00002153,TCONS_00002154"; gene_id "chrA01:10915862-10920162C"; flanks "10916712-,10916437^"; structure "0,1^2-"; splice_chain ",10916619^10916529-"; sources "Undefined,Undefined"; NMorMRNA "null"; degree "4"; dimension "2_2";
chrA01	Undefined	as_event	10928407	10928924	.	-	.	transcript_id "TCONS_00002157,TCONS_00002156"; gene_id "chrA01:10927918-10929491C"; flanks "10928924-,10928407^"; structure "0,1^2-"; splice_chain ",10928614^10928530-"; sources "Undefined,Undefined"; NMorMRNA "null"; degree "4"; dimension "2_2";
chrA01	Undefined	as_event	10932754	10933272	.	-	.	transcript_id "TCONS_00002159,TCONS_00002158"; gene_id "chrA01:10932355-10934012C"; flanks "10933272-,10932754^"; structure "0,1^2-"; splice_chain ",10932962^10932877-"; sources "Undefined,Undefined"; NMorMRNA "null"; degree "4"; dimension "2_2";
chrA01	Undefined	as_event	10945850	10946329	.	-	.	transcript_id "TCONS_00002163,TCONS_00002162,TCONS_00002161"; gene_id "chrA01:10944663-10946662C"; flanks "10946329^,10945850^"; structure "1-,2-,3-"; splice_chain "10946265-,10946249-,10946201-"; sources "Undefined,Undefined,Undefined"; NMorMRNA "null"; degree "9"; dimension "3_3";
chrA01	Undefined	as_event	11276964	11277181	.	-	.	transcript_id "TCONS_00002168,TCONS_00002169"; gene_id "chrA01:11274382-11279486C"; flanks "11277181-,11276964^"; structure "0,1^2-"; splice_chain ",11277128^11277044-"; sources "Undefined,Undefined"; NMorMRNA "null"; degree "4"; dimension "2_2";
chrA01	Undefined	as_event	11276612	11276890	.	-	.	transcript_id "TCONS_00002168,TCONS_00002169"; gene_id "chrA01:11274382-11279486C"; flanks "11276890-,11276612^"; structure "0,1^2-"; splice_chain ",11276779^11276698-"; sources "Undefined,Undefined"; NMorMRNA "null"; degree "4"; dimension "2_2";
chrA01	Undefined	as_event	11275047	11275442	.	-	.	transcript_id "TCONS_00002168,TCONS_00002167"; gene_id "chrA01:11274382-11279486C"; flanks "11275442-,11275047^"; structure "0,1^2-"; splice_chain ",11275237^11275148-"; sources "Undefined,Undefined"; NMorMRNA "null"; degree "4"; dimension "2_2";
chrA01	Undefined	as_event	11360416	11360800	.	-	.	transcript_id "TCONS_00002172,TCONS_00002171"; gene_id "chrA01:11359743-11360800C"; flanks "11360800[,11360416^"; structure "0,1^2-"; splice_chain ",11360611^11360525-"; sources "Undefined,Undefined"; NMorMRNA "null"; degree "4"; dimension "2_2";
chrA01	Undefined	as_event	11360027	11360325	.	-	.	transcript_id "TCONS_00002171,TCONS_00002172"; gene_id "chrA01:11359743-11360800C"; flanks "11360325-,11360027^"; structure "1^3-,2^4-"; splice_chain "11360246^11360091-,11360245^11360090-"; sources "Undefined,Undefined"; NMorMRNA "null"; degree "4"; dimension "2_2";
chrA01	Undefined	as_event	11360027	11360800	.	-	.	transcript_id "TCONS_00002170,TCONS_00002171,TCONS_00002172"; gene_id "chrA01:11359743-11360800C"; flanks "11360800[,11360027^"; structure "0,1^2-3^4-5^7-,3^4-6^8-"; splice_chain ",11360611^11360525-11360416^11360325-11360246^11360091-,11360416^11360325-11360245^11360090-"; sources "Undefined,Undefined,Undefined"; NMorMRNA "null"; degree "9"; dimension "3_3";
chrA01	Undefined	as_event	11653385	11654785	.	-	.	transcript_id "TCONS_00002176,TCONS_00002177"; gene_id "chrA01:11653385-11654785C"; flanks "11654785[,11653385]"; structure "1^2-5^6-,3^4-"; splice_chain "11654300^11654154-11653814^11653712-,11654084^11653994-"; sources "Undefined,Undefined"; NMorMRNA "null"; degree "4"; dimension "2_2";
chrA01	Undefined	as_event	12196308	12196600	.	-	.	transcript_id "TCONS_00002183,TCONS_00002184"; gene_id "chrA01:12194623-12196820C"; flanks "12196600^,12196308^"; structure "1-,2-"; splice_chain "12196515-,12196476-"; sources "Undefined,Undefined"; NMorMRNA "null"; degree "4"; dimension "2_2";
chrA01	Undefined	as_event	12416784	12417097	.	-	.	transcript_id "TCONS_00002191,TCONS_00002192"; gene_id "chrA01:12414159-12418285C"; flanks "12417097-,12416784^"; structure "0,1^2-"; splice_chain ",12416982^12416906-"; sources "Undefined,Undefined"; NMorMRNA "null"; degree "4"; dimension "2_2";
chrA01	Undefined	as_event	12804002	12804290	.	-	.	transcript_id "TCONS_00002203,TCONS_00002204"; gene_id "chrA01:12802467-12804418C"; flanks "12804290^,12804002^"; structure "1-,2-"; splice_chain "12804161-,12804151-"; sources "Undefined,Undefined"; NMorMRNA "null"; degree "4"; dimension "2_2";
chrA01	Undefined	as_event	12803030	12803483	.	-	.	transcript_id "TCONS_00002203,TCONS_00002204"; gene_id "chrA01:12802467-12804418C"; flanks "12803483^,12803030^"; structure "1-,2-"; splice_chain "12803407-,12803404-"; sources "Undefined,Undefined"; NMorMRNA "null"; degree "4"; dimension "2_2";
chrA01	Undefined	as_event	12961157	12961431	.	-	.	transcript_id "TCONS_00002210/TCONS_00002211,TCONS_00002209"; gene_id "chrA01:12959391-12962495C"; flanks "12961431^,12961157^"; structure "1-,2-"; splice_chain "12961330-,12961313-"; sources "Undefined,Undefined"; NMorMRNA "null"; degree "4"; dimension "2_2";
chrA01	Undefined	as_event	12980283	12980684	.	-	.	transcript_id "TCONS_00002214,TCONS_00002213"; gene_id "chrA01:12979937-12981358C"; flanks "12980684-,12980283^"; structure "0,1^2-"; splice_chain ",12980483^12980413-"; sources "Undefined,Undefined"; NMorMRNA "null"; degree "4"; dimension "2_2";
chrA01	Undefined	as_event	13860374	13860631	.	-	.	transcript_id "TCONS_00002219,TCONS_00002218"; gene_id "chrA01:13859798-13862594C"; flanks "13860631-,13860374^"; structure "0,1^2-"; splice_chain ",13860518^13860454-"; sources "Undefined,Undefined"; NMorMRNA "null"; degree "4"; dimension "2_2";
chrA01	Undefined	as_event	13876683	13876978	.	-	.	transcript_id "TCONS_00002221,TCONS_00002220"; gene_id "chrA01:13876022-13878299C"; flanks "13876978-,13876683^"; structure "0,1^2-"; splice_chain ",13876903^13876809-"; sources "Undefined,Undefined"; NMorMRNA "null"; degree "4"; dimension "2_2";
chrA01	Undefined	as_event	14003529	14004236	.	-	.	transcript_id "TCONS_00002225,TCONS_00002224/TCONS_00002226"; gene_id "chrA01:14003529-14012607C"; flanks "14004236^,14003529]"; structure "1-,2-"; splice_chain "14003901-,14003899-"; sources "Undefined,Undefined"; NMorMRNA "null"; degree "4"; dimension "2_2";
chrA01	Undefined	as_event	14038191	14038579	.	-	.	transcript_id "TCONS_00002230,TCONS_00002231"; gene_id "chrA01:14031559-14039127C"; flanks "14038579-,14038191-"; structure "1^,2^"; splice_chain "14038468^,14038395^"; sources "Undefined,Undefined"; NMorMRNA "null"; degree "4"; dimension "2_2";
chrA01	Undefined	as_event	14037550	14038191	.	-	.	transcript_id "TCONS_00002230,TCONS_00002231"; gene_id "chrA01:14031559-14039127C"; flanks "14038191-,14037550^"; structure "1^3-,2^4-"; splice_chain "14037935^14037822-,14037925^14037812-"; sources "Undefined,Undefined"; NMorMRNA "null"; degree "4"; dimension "2_2";
chrA01	Undefined	as_event	14036500	14037025	.	-	.	transcript_id "TCONS_00002231,TCONS_00002230"; gene_id "chrA01:14031559-14039127C"; flanks "14037025-,14036500-"; structure "1^,2^"; splice_chain "14036855^,14036845^"; sources "Undefined,Undefined"; NMorMRNA "null"; degree "4"; dimension "2_2";
chrA01	Undefined	as_event	14031559	14035591	.	-	.	transcript_id "TCONS_00002228,TCONS_00002229/TCONS_00002230,TCONS_00002231"; gene_id "chrA01:14031559-14039127C"; flanks "14035591-,14031559]"; structure "1^4-,2^5-,3^6-"; splice_chain "14033494^14033371-,14033487^14033364-,14033486^14033363-"; sources "Undefined,Undefined,Undefined"; NMorMRNA "null"; degree "9"; dimension "3_3";
chrA01	Undefined	as_event	14595880	14596376	.	-	.	transcript_id "TCONS_00002241,TCONS_00002240"; gene_id "chrA01:14595449-14597731C"; flanks "14596376-,14595880^"; structure "0,1^2-"; splice_chain ",14596063^14595994-"; sources "Undefined,Undefined"; NMorMRNA "null"; degree "4"; dimension "2_2";
chrA01	Undefined	as_event	14614783	14615949	.	-	.	transcript_id "TCONS_00002244,TCONS_00002243"; gene_id "chrA01:14612053-14616399C"; flanks "14615949^,14614783^"; structure "1-,2-"; splice_chain "14615765-,14615039-"; sources "Undefined,Undefined"; NMorMRNA "null"; degree "4"; dimension "2_2";
chrA01	Undefined	as_event	14681261	14681742	.	-	.	transcript_id "TCONS_00002246,TCONS_00002245/TCONS_00002247"; gene_id "chrA01:14680086-14682935C"; flanks "14681742-,14681261^"; structure "0,1^2-"; splice_chain ",14681481^14681392-"; sources "Undefined,Undefined"; NMorMRNA "null"; degree "4"; dimension "2_2";
chrA01	Undefined	as_event	14680086	14681261	.	-	.	transcript_id "TCONS_00002247,TCONS_00002245/TCONS_00002246"; gene_id "chrA01:14680086-14682935C"; flanks "14681261^,14680086]"; structure "1-,2-"; splice_chain "14681168-,14681167-"; sources "Undefined,Undefined"; NMorMRNA "null"; degree "4"; dimension "2_2";
chrA01	Undefined	as_event	14833386	14833988	.	-	.	transcript_id "TCONS_00002251,TCONS_00002252"; gene_id "chrA01:14832570-14834760C"; flanks "14833988-,14833386^"; structure "0,1^2-"; splice_chain ",14833832^14833741-"; sources "Undefined,Undefined"; NMorMRNA "null"; degree "4"; dimension "2_2";
chrA01	Undefined	as_event	14850207	14850448	.	-	.	transcript_id "TCONS_00002254,TCONS_00002253"; gene_id "chrA01:14850083-14851383C"; flanks "14850448-,14850207^"; structure "1^3-,2^4-"; splice_chain "14850354^14850273-,14850353^14850272-"; sources "Undefined,Undefined"; NMorMRNA "null"; degree "4"; dimension "2_2";
chrA01	Undefined	as_event	15017843	15018595	.	-	.	transcript_id "TCONS_00002260,TCONS_00002257/TCONS_00002259"; gene_id "chrA01:15017212-15018595C"; flanks "15018595[,15017843^"; structure "0,1^2-"; splice_chain ",15018022^15017913-"; sources "Undefined,Undefined"; NMorMRNA "null"; degree "4"; dimension "2_2";
chrA01	Undefined	as_event	15017616	15018595	.	-	.	transcript_id "TCONS_00002258,TCONS_00002259,TCONS_00002260"; gene_id "chrA01:15017212-15018595C"; flanks "15018595[,15017616^"; structure "0,1^2-3^4-,3^4-"; splice_chain ",15018022^15017913-15017843^15017771-,15017843^15017771-"; sources "Undefined,Undefined,Undefined"; NMorMRNA "null"; degree "9"; dimension "3_3";
chrA01	Undefined	as_event	15017458	15017843	.	-	.	transcript_id "TCONS_00002259/TCONS_00002260,TCONS_00002257"; gene_id "chrA01:15017212-15018595C"; flanks "15017843^,15017458-"; structure "1-3^,2-4^"; splice_chain "15017771-15017616^,15017768-15017547^"; sources "Undefined,Undefined"; NMorMRNA "null"; degree "4"; dimension "2_2";
chrA01	Undefined	as_event	15017458	15018595	.	-	.	transcript_id "TCONS_00002259,TCONS_00002257,TCONS_00002260,TCONS_00002258"; gene_id "chrA01:15017212-15018595C"; flanks "15018595[,15017458-"; structure "1^2-3^4-6^,1^2-3^5-7^,3^4-6^,6^"; splice_chain "15018022^15017913-15017843^15017771-15017616^,15018022^15017913-15017843^15017768-15017547^,15017843^15017771-15017616^,15017616^"; sources "Undefined,Undefined,Undefined,Undefined"; NMorMRNA "nul…
chrA01	Undefined	as_event	15302787	15303034	.	-	.	transcript_id "TCONS_00002265,TCONS_00002264"; gene_id "chrA01:15302441-15304732C"; flanks "15303034-,15302787^"; structure "0,1^2-"; splice_chain ",15303023^15302930-"; sources "Undefined,Undefined"; NMorMRNA "null"; degree "4"; dimension "2_2";
chrA01	Undefined	as_event	15684123	15685206	.	-	.	transcript_id "TCONS_00002277,TCONS_00002278"; gene_id "chrA01:15684123-15686780C"; flanks "15685206^,15684123]"; structure "1-,2-"; splice_chain "15684653-,15684644-"; sources "Undefined,Undefined"; NMorMRNA "null"; degree "4"; dimension "2_2";
chrA01	Undefined	as_event	15915043	15915536	.	-	.	transcript_id "TCONS_00002282,TCONS_00002283"; gene_id "chrA01:15914312-15916241C"; flanks "15915536-,15915043-"; structure "1^,2^"; splice_chain "15915462^,15915461^"; sources "Undefined,Undefined"; NMorMRNA "null"; degree "4"; dimension "2_2";
chrA01	Undefined	as_event	15968413	15968731	.	-	.	transcript_id "TCONS_00002289,TCONS_00002290"; gene_id "chrA01:15966499-15988419C"; flanks "15968731-,15968413^"; structure "0,1^2-"; splice_chain ",15968589^15968499-"; sources "Undefined,Undefined"; NMorMRNA "null"; degree "4"; dimension "2_2";
chrA01	Undefined	as_event	16094507	16094887	.	-	.	transcript_id "TCONS_00002292,TCONS_00002291"; gene_id "chrA01:16094362-16095980C"; flanks "16094887-,16094507^"; structure "0,1^2-"; splice_chain ",16094645^16094572-"; sources "Undefined,Undefined"; NMorMRNA "null"; degree "4"; dimension "2_2";
chrA01	Undefined	as_event	16167896	16168171	.	-	.	transcript_id "TCONS_00002296,TCONS_00002297"; gene_id "chrA01:16166214-16169841C"; flanks "16168171-,16167896^"; structure "0,1^2-"; splice_chain ",16168091^16167994-"; sources "Undefined,Undefined"; NMorMRNA "null"; degree "4"; dimension "2_2";
chrA01	Undefined	as_event	16369306	16369557	.	-	.	transcript_id "TCONS_00002305,TCONS_00002304"; gene_id "chrA01:16369100-16370576C"; flanks "16369557-,16369306^"; structure "0,1^2-"; splice_chain ",16369454^16369374-"; sources "Undefined,Undefined"; NMorMRNA "null"; degree "4"; dimension "2_2";
chrA01	Undefined	as_event	16994482	16994906	.	-	.	transcript_id "TCONS_00002314,TCONS_00002315"; gene_id "chrA01:16992575-16995087C"; flanks "16994906-,16994482-"; structure "1^,2^"; splice_chain "16994836^,16994820^"; sources "Undefined,Undefined"; NMorMRNA "null"; degree "4"; dimension "2_2";
chrA01	Undefined	as_event	17015713	17015893	.	-	.	transcript_id "TCONS_00002317,TCONS_00002318"; gene_id "chrA01:17015064-17016623C"; flanks "17015893-,17015713-"; structure "1^,2^"; splice_chain "17015810^,17015801^"; sources "Undefined,Undefined"; NMorMRNA "null"; degree "4"; dimension "2_2";
chrA01	Undefined	as_event	17126228	17126477	.	-	.	transcript_id "TCONS_00002321,TCONS_00002320"; gene_id "chrA01:17123256-17127631C"; flanks "17126477^,17126228^"; structure "1-,2-"; splice_chain "17126327-,17126326-"; sources "Undefined,Undefined"; NMorMRNA "null"; degree "4"; dimension "2_2";
chrA01	Undefined	as_event	17125932	17126326	.	-	.	transcript_id "TCONS_00002322,TCONS_00002320"; gene_id "chrA01:17123256-17127631C"; flanks "17126326-,17125932^"; structure "0,1^2-"; splice_chain ",17126228^17126156-"; sources "Undefined,Undefined"; NMorMRNA "null"; degree "4"; dimension "2_2";
chrA01	Undefined	as_event	17125932	17126477	.	-	.	transcript_id "TCONS_00002321,TCONS_00002322,TCONS_00002320"; gene_id "chrA01:17123256-17127631C"; flanks "17126477^,17125932^"; structure "1-3^4-,2-,2-3^4-"; splice_chain "17126327-17126228^17126156-,17126326-,17126326-17126228^17126156-"; sources "Undefined,Undefined,Undefined"; NMorMRNA "null"; degree "9"; dimension "3_3";
chrA01	Undefined	as_event	17123256	17125681	.	-	.	transcript_id "TCONS_00002320,TCONS_00002321"; gene_id "chrA01:17123256-17127631C"; flanks "17125681^,17123256]"; structure "1-2^4-,3-"; splice_chain "17125589-17125427^17123732-,17123904-"; sources "Undefined,Undefined"; NMorMRNA "null"; degree "4"; dimension "2_2";
chrA01	Undefined	as_event	17146910	17147129	.	-	.	transcript_id "TCONS_00002324,TCONS_00002325"; gene_id "chrA01:17146199-17148027C"; flanks "17147129-,17146910^"; structure "0,1^2-"; splice_chain ",17147056^17146964-"; sources "Undefined,Undefined"; NMorMRNA "null"; degree "4"; dimension "2_2";
chrA01	Undefined	as_event	17186225	17186477	.	-	.	transcript_id "TCONS_00002326,TCONS_00002327"; gene_id "chrA01:17182913-17187076C"; flanks "17186477-,17186225^"; structure "0,1^2-"; splice_chain ",17186393^17186297-"; sources "Undefined,Undefined"; NMorMRNA "null"; degree "4"; dimension "2_2";
chrA01	Undefined	as_event	17720161	17720339	.	-	.	transcript_id "TCONS_00002336/TCONS_00002337,TCONS_00002338"; gene_id "chrA01:17718784-17721407C"; flanks "17720339-,17720161-"; structure "1^,2^"; splice_chain "17720253^,17720247^"; sources "Undefined,Undefined"; NMorMRNA "null"; degree "4"; dimension "2_2";
chrA01	Undefined	as_event	17840764	17840930	.	-	.	transcript_id "TCONS_00002344,TCONS_00002343/TCONS_00002345"; gene_id "chrA01:17835499-17843833C"; flanks "17840930^,17840764^"; structure "1-,2-"; splice_chain "17840839-,17840836-"; sources "Undefined,Undefined"; NMorMRNA "null"; degree "4"; dimension "2_2";
chrA01	Undefined	as_event	17839571	17840161	.	-	.	transcript_id "TCONS_00002343,TCONS_00002344/TCONS_00002345"; gene_id "chrA01:17835499-17843833C"; flanks "17840161-,17839571^"; structure "1^3-,2^4-"; splice_chain "17840096^17839655-,17840094^17839653-"; sources "Undefined,Undefined"; NMorMRNA "null"; degree "4"; dimension "2_2";
chrA01	Undefined	as_event	17936340	17938501	.	-	.	transcript_id "TCONS_00002350,TCONS_00002351"; gene_id "chrA01:17936340-17938501C"; flanks "17938501[,17936340]"; structure "1^3-,2^4-"; splice_chain "17937534^17936860-,17937524^17936850-"; sources "Undefined,Undefined"; NMorMRNA "null"; degree "4"; dimension "2_2";
chrA01	Undefined	as_event	18132298	18132699	.	-	.	transcript_id "TCONS_00002359,TCONS_00002358"; gene_id "chrA01:18131234-18133542C"; flanks "18132699-,18132298^"; structure "0,1^2-"; splice_chain ",18132517^18132426-"; sources "Undefined,Undefined"; NMorMRNA "null"; degree "4"; dimension "2_2";
chrA01	Undefined	as_event	18140723	18140957	.	-	.	transcript_id "TCONS_00002362,TCONS_00002361"; gene_id "chrA01:18139722-18142260C"; flanks "18140957-,18140723^"; structure "0,1^2-"; splice_chain ",18140882^18140803-"; sources "Undefined,Undefined"; NMorMRNA "null"; degree "4"; dimension "2_2";
chrA01	Undefined	as_event	18272497	18274380	.	-	.	transcript_id "TCONS_00002369,TCONS_00002368"; gene_id "chrA01:18272097-18274380C"; flanks "18274380[,18272497^"; structure "1^3-5^7-,2^4-6^8-"; splice_chain "18272777^18272667-18272596^18272530-,18272773^18272663-18272592^18272526-"; sources "Undefined,Undefined"; NMorMRNA "null"; degree "4"; dimension "2_2";
chrA01	Undefined	as_event	18581002	18581151	.	-	.	transcript_id "TCONS_00002376/TCONS_00002377,TCONS_00002378"; gene_id "chrA01:18579071-18581766C"; flanks "18581151^,18581002^"; structure "1-,2-"; splice_chain "18581078-,18581075-"; sources "Undefined,Undefined"; NMorMRNA "null"; degree "4"; dimension "2_2";
chrA01	Undefined	as_event	18580525	18580736	.	-	.	transcript_id "TCONS_00002377,TCONS_00002376"; gene_id "chrA01:18579071-18581766C"; flanks "18580736^,18580525^"; structure "1-,2-"; splice_chain "18580617-,18580613-"; sources "Undefined,Undefined"; NMorMRNA "null"; degree "4"; dimension "2_2";
chrA01	Undefined	as_event	18579552	18579915	.	-	.	transcript_id "TCONS_00002377,TCONS_00002376"; gene_id "chrA01:18579071-18581766C"; flanks "18579915^,18579552-"; structure "0,1-2^"; splice_chain ",18579826-18579798^"; sources "Undefined,Undefined"; NMorMRNA "null"; degree "4"; dimension "2_2";
chrA01	Undefined	as_event	18742050	18742327	.	-	.	transcript_id "TCONS_00002383,TCONS_00002382"; gene_id "chrA01:18738925-18743549C"; flanks "18742327-,18742050^"; structure "0,1^2-"; splice_chain ",18742239^18742159-"; sources "Undefined,Undefined"; NMorMRNA "null"; degree "4"; dimension "2_2";
chrA01	Undefined	as_event	18769838	18770811	.	-	.	transcript_id "TCONS_00002389,TCONS_00002390"; gene_id "chrA01:18767260-18771184C"; flanks "18770811^,18769838^"; structure "1-4^6-,2-3^5-"; splice_chain "18770578-18770348^18770242-,18770576-18770349^18770243-"; sources "Undefined,Undefined"; NMorMRNA "null"; degree "4"; dimension "2_2";
chrA01	Undefined	as_event	18902819	18903059	.	-	.	transcript_id "TCONS_00002401,TCONS_00002402"; gene_id "chrA01:18901037-18903732C"; flanks "18903059-,18902819^"; structure "0,1^2-"; splice_chain ",18902988^18902906-"; sources "Undefined,Undefined"; NMorMRNA "null"; degree "4"; dimension "2_2";
chrA01	Undefined	as_event	18902298	18902736	.	-	.	transcript_id "TCONS_00002401,TCONS_00002402"; gene_id "chrA01:18901037-18903732C"; flanks "18902736-,18902298^"; structure "0,1^2-"; splice_chain ",18902484^18902413-"; sources "Undefined,Undefined"; NMorMRNA "null"; degree "4"; dimension "2_2";
chrA01	Undefined	as_event	18972909	18973321	.	-	.	transcript_id "TCONS_00002406,TCONS_00002405"; gene_id "chrA01:18972163-18975515C"; flanks "18973321-,18972909-"; structure "1^,2^"; splice_chain "18973021^,18973012^"; sources "Undefined,Undefined"; NMorMRNA "null"; degree "4"; dimension "2_2";
chrA01	Undefined	as_event	19097271	19098669	.	-	.	transcript_id "TCONS_00002407,TCONS_00002408"; gene_id "chrA01:19097271-19099403C"; flanks "19098669-,19097271]"; structure "1^3-,2^4-5^6-"; splice_chain "19097979^19097880-,19097957^19097858-19097699^19097604-"; sources "Undefined,Undefined"; NMorMRNA "null"; degree "4"; dimension "2_2";
chrA01	Undefined	as_event	19679202	19680050	.	-	.	transcript_id "TCONS_00002432,TCONS_00002431"; gene_id "chrA01:19678270-19680709C"; flanks "19680050-,19679202^"; structure "1^3-,2^4-"; splice_chain "19679870^19679375-,19679868^19679373-"; sources "Undefined,Undefined"; NMorMRNA "null"; degree "4"; dimension "2_2";
chrA01	Undefined	as_event	19704212	19704499	.	-	.	transcript_id "TCONS_00002435,TCONS_00002434"; gene_id "chrA01:19703105-19705717C"; flanks "19704499-,19704212]"; structure "1^3-,2^4-"; splice_chain "19704360^19704281-,19704350^19704271-"; sources "Undefined,Undefined"; NMorMRNA "null"; degree "4"; dimension "2_2";
chrA01	Undefined	as_event	19721755	19721986	.	-	.	transcript_id "TCONS_00002437,TCONS_00002436"; gene_id "chrA01:19719831-19723374C"; flanks "19721986-,19721755^"; structure "0,1^2-"; splice_chain ",19721909^19721836-"; sources "Undefined,Undefined"; NMorMRNA "null"; degree "4"; dimension "2_2";
chrA01	Undefined	as_event	19877416	19878264	.	-	.	transcript_id "TCONS_00002447,TCONS_00002446"; gene_id "chrA01:19875930-19878264C"; flanks "19878264[,19877416^"; structure "1^3-,2^4-"; splice_chain "19878128^19877608-,19878127^19877607-"; sources "Undefined,Undefined"; NMorMRNA "null"; degree "4"; dimension "2_2";
chrA01	Undefined	as_event	19910002	19910586	.	-	.	transcript_id "TCONS_00002450,TCONS_00002448"; gene_id "chrA01:19908412-19911298C"; flanks "19910586-,19910002^"; structure "1^3-,2^4-"; splice_chain "19910480^19910385-,19910468^19910373-"; sources "Undefined,Undefined"; NMorMRNA "null"; degree "4"; dimension "2_2";
chrA01	Undefined	as_event	19909473	19910373	.	-	.	transcript_id "TCONS_00002451,TCONS_00002449,TCONS_00002448"; gene_id "chrA01:19908412-19911298C"; flanks "19910373-,19909473^"; structure "1^4-,2^5-,3^6-"; splice_chain "19910004^19909784-,19910003^19909783-,19910002^19909782-"; sources "Undefined,Undefined,Undefined"; NMorMRNA "null"; degree "9"; dimension "3_3";
chrA01	Undefined	as_event	19909473	19910586	.	-	.	transcript_id "TCONS_00002450,TCONS_00002451,TCONS_00002449,TCONS_00002448"; gene_id "chrA01:19908412-19911298C"; flanks "19910586-,19909473^"; structure "1^3-7^10-,2^4-5^8-,2^4-6^9-,2^4-7^10-"; splice_chain "19910480^19910385-19910002^19909782-,19910468^19910373-19910004^19909784-,19910468^19910373-19910003^19909783-,19910468^19910373-19910002^19909782-"; sources "Undefined,Undefined,Undefined,U…
chrA01	Undefined	as_event	20163488	20163900	.	-	.	transcript_id "TCONS_00002462,TCONS_00002461"; gene_id "chrA01:20163219-20165205C"; flanks "20163900-,20163488^"; structure "0,1^2-"; splice_chain ",20163725^20163646-"; sources "Undefined,Undefined"; NMorMRNA "null"; degree "4"; dimension "2_2";
chrA01	Undefined	as_event	20170891	20173041	.	-	.	transcript_id "TCONS_00002466,TCONS_00002465"; gene_id "chrA01:20167324-20173500C"; flanks "20173041^,20170891-"; structure "0,1-2^"; splice_chain ",20172174-20172055^"; sources "Undefined,Undefined"; NMorMRNA "null"; degree "4"; dimension "2_2";
chrA01	Undefined	as_event	20170497	20170719	.	-	.	transcript_id "TCONS_00002463,TCONS_00002464/TCONS_00002465/TCONS_00002466"; gene_id "chrA01:20167324-20173500C"; flanks "20170719-,20170497^"; structure "1^3-,2^4-"; splice_chain "20170687^20170601-,20170648^20170562-"; sources "Undefined,Undefined"; NMorMRNA "null"; degree "4"; dimension "2_2";
chrA01	Undefined	as_event	20210905	20211293	.	-	.	transcript_id "TCONS_00002469,TCONS_00002468"; gene_id "chrA01:20210772-20213131C"; flanks "20211293-,20210905^"; structure "0,1^2-"; splice_chain ",20211082^20211006-"; sources "Undefined,Undefined"; NMorMRNA "null"; degree "4"; dimension "2_2";
chrA01	Undefined	as_event	20223696	20224334	.	-	.	transcript_id "TCONS_00002470,TCONS_00002471"; gene_id "chrA01:20222184-20224334C"; flanks "20224334[,20223696^"; structure "1^3-,2^4-"; splice_chain "20224043^20223923-,20224033^20223913-"; sources "Undefined,Undefined"; NMorMRNA "null"; degree "4"; dimension "2_2";
chrA01	Undefined	as_event	20436583	20437031	.	-	.	transcript_id "TCONS_00002479,TCONS_00002478"; gene_id "chrA01:20436583-20437885C"; flanks "20437031-,20436583]"; structure "1^3-,2^4-"; splice_chain "20436786^20436692-,20436776^20436682-"; sources "Undefined,Undefined"; NMorMRNA "null"; degree "4"; dimension "2_2";
chrA01	Undefined	as_event	20476365	20476715	.	-	.	transcript_id "TCONS_00002481,TCONS_00002480"; gene_id "chrA01:20472611-20477978C"; flanks "20476715-,20476365^"; structure "1^3-,2^4-"; splice_chain "20476625^20476534-,20476623^20476532-"; sources "Undefined,Undefined"; NMorMRNA "null"; degree "4"; dimension "2_2";
chrA01	Undefined	as_event	20536630	20536854	.	-	.	transcript_id "TCONS_00002485,TCONS_00002484"; gene_id "chrA01:20535045-20537424C"; flanks "20536854-,20536630-"; structure "1^,2^"; splice_chain "20536759^,20536756^"; sources "Undefined,Undefined"; NMorMRNA "null"; degree "4"; dimension "2_2";
chrA01	Undefined	as_event	20536304	20536546	.	-	.	transcript_id "TCONS_00002484,TCONS_00002485"; gene_id "chrA01:20535045-20537424C"; flanks "20536546^,20536304^"; structure "1-,2-"; splice_chain "20536472-,20536456-"; sources "Undefined,Undefined"; NMorMRNA "null"; degree "4"; dimension "2_2";
chrA01	Undefined	as_event	20651096	20652756	.	-	.	transcript_id "TCONS_00002489,TCONS_00002490"; gene_id "chrA01:20651096-20653667C"; flanks "20652756-,20651096]"; structure "0,1^2-"; splice_chain ",20652587^20652430-"; sources "Undefined,Undefined"; NMorMRNA "null"; degree "4"; dimension "2_2";
chrA01	Undefined	as_event	20701244	20701981	.	-	.	transcript_id "TCONS_00002493,TCONS_00002492"; gene_id "chrA01:20701244-20703236C"; flanks "20701981-,20701244]"; structure "1^3-,2^4-"; splice_chain "20701787^20701674-,20701785^20701672-"; sources "Undefined,Undefined"; NMorMRNA "null"; degree "4"; dimension "2_2";
chrA01	Undefined	as_event	20708398	20709230	.	-	.	transcript_id "TCONS_00002498,TCONS_00002497"; gene_id "chrA01:20707536-20710015C"; flanks "20709230-,20708398^"; structure "1^3-,2^4-"; splice_chain "20709003^20708924-,20708993^20708914-"; sources "Undefined,Undefined"; NMorMRNA "null"; degree "4"; dimension "2_2";
chrA01	Undefined	as_event	20707536	20708914	.	-	.	transcript_id "TCONS_00002499,TCONS_00002497"; gene_id "chrA01:20707536-20710015C"; flanks "20708914-,20707536]"; structure "0,1^2-"; splice_chain ",20708398^20708055-"; sources "Undefined,Undefined"; NMorMRNA "null"; degree "4"; dimension "2_2";
chrA01	Undefined	as_event	20707536	20709230	.	-	.	transcript_id "TCONS_00002498,TCONS_00002499,TCONS_00002497"; gene_id "chrA01:20707536-20710015C"; flanks "20709230-,20707536]"; structure "1^3-5^6-,2^4-,2^4-5^6-"; splice_chain "20709003^20708924-20708398^20708055-,20708993^20708914-,20708993^20708914-20708398^20708055-"; sources "Undefined,Undefined,Undefined"; NMorMRNA "null"; degree "9"; dimension "3_3";
chrA01	Undefined	as_event	21014328	21014556	.	-	.	transcript_id "TCONS_00002516,TCONS_00002517"; gene_id "chrA01:21012105-21015275C"; flanks "21014556-,21014328^"; structure "1^3-,2^4-"; splice_chain "21014497^21014399-,21014485^21014387-"; sources "Undefined,Undefined"; NMorMRNA "null"; degree "4"; dimension "2_2";
chrA01	Undefined	as_event	21424977	21425552	.	-	.	transcript_id "TCONS_00002539,TCONS_00002540"; gene_id "chrA01:21424402-21425552C"; flanks "21425552[,21424977-"; structure "1^,2^"; splice_chain "21425102^,21425079^"; sources "Undefined,Undefined"; NMorMRNA "null"; degree "4"; dimension "2_2";
chrA01	Undefined	as_event	21424807	21425552	.	-	.	transcript_id "TCONS_00002541,TCONS_00002539,TCONS_00002540"; gene_id "chrA01:21424402-21425552C"; flanks "21425552[,21424807^"; structure "0,1^3-,2^3-"; splice_chain ",21425102^21424977-,21425079^21424977-"; sources "Undefined,Undefined,Undefined"; NMorMRNA "null"; degree "9"; dimension "3_3";
chrA01	Undefined	as_event	21460231	21460596	.	-	.	transcript_id "TCONS_00002543,TCONS_00002544"; gene_id "chrA01:21459542-21462078C"; flanks "21460596-,21460231^"; structure "0,1^2-"; splice_chain ",21460431^21460365-"; sources "Undefined,Undefined"; NMorMRNA "null"; degree "4"; dimension "2_2";
chrA01	Undefined	as_event	21464458	21464658	.	-	.	transcript_id "TCONS_00002546,TCONS_00002545"; gene_id "chrA01:21464132-21465639C"; flanks "21464658-,21464458^"; structure "0,1^2-"; splice_chain ",21464591^21464506-"; sources "Undefined,Undefined"; NMorMRNA "null"; degree "4"; dimension "2_2";
chrA01	Undefined	as_event	21480556	21481012	.	-	.	transcript_id "TCONS_00002548,TCONS_00002547"; gene_id "chrA01:21480556-21484705C"; flanks "21481012-,21480556]"; structure "1^3-,2^4-"; splice_chain "21480875^21480768-,21480836^21480729-"; sources "Undefined,Undefined"; NMorMRNA "null"; degree "4"; dimension "2_2";
chrA01	Undefined	as_event	21486027	21487157	.	-	.	transcript_id "TCONS_00002550,TCONS_00002549"; gene_id "chrA01:21485267-21487776C"; flanks "21487157-,21486027^"; structure "1^3-,2^4-"; splice_chain "21486979^21486543-,21486975^21486539-"; sources "Undefined,Undefined"; NMorMRNA "null"; degree "4"; dimension "2_2";
chrA01	Undefined	as_event	21558831	21559053	.	-	.	transcript_id "TCONS_00002559,TCONS_00002560"; gene_id "chrA01:21557764-21560079C"; flanks "21559053-,21558831^"; structure "1^3-,2^4-"; splice_chain "21558989^21558909-,21558979^21558899-"; sources "Undefined,Undefined"; NMorMRNA "null"; degree "4"; dimension "2_2";
chrA01	Undefined	as_event	21732852	21733158	.	-	.	transcript_id "TCONS_00002572,TCONS_00002571"; gene_id "chrA01:21732273-21733571C"; flanks "21733158-,21732852^"; structure "0,1^2-"; splice_chain ",21733026^21732953-"; sources "Undefined,Undefined"; NMorMRNA "null"; degree "4"; dimension "2_2";
chrA01	Undefined	as_event	21732273	21732779	.	-	.	transcript_id "TCONS_00002571,TCONS_00002572"; gene_id "chrA01:21732273-21733571C"; flanks "21732779-,21732273]"; structure "0,1^2-"; splice_chain ",21732706^21732617-"; sources "Undefined,Undefined"; NMorMRNA "null"; degree "4"; dimension "2_2";
chrA01	Undefined	as_event	21973556	21973735	.	-	.	transcript_id "TCONS_00002583/TCONS_00002584,TCONS_00002582"; gene_id "chrA01:21969811-21974208C"; flanks "21973735-,21973556-"; structure "1^,2^"; splice_chain "21973664^,21973663^"; sources "Undefined,Undefined"; NMorMRNA "null"; degree "4"; dimension "2_2";
chrA01	Undefined	as_event	21972051	21972275	.	-	.	transcript_id "TCONS_00002582/TCONS_00002583,TCONS_00002584"; gene_id "chrA01:21969811-21974208C"; flanks "21972275-,21972051-"; structure "1^,2^"; splice_chain "21972189^,21972185^"; sources "Undefined,Undefined"; NMorMRNA "null"; degree "4"; dimension "2_2";
chrA01	Undefined	as_event	21971111	21971600	.	-	.	transcript_id "TCONS_00002582/TCONS_00002583,TCONS_00002584"; gene_id "chrA01:21969811-21974208C"; flanks "21971600-,21971111^"; structure "0,1^2-"; splice_chain ",21971437^21971365-"; sources "Undefined,Undefined"; NMorMRNA "null"; degree "4"; dimension "2_2";
chrA01	Undefined	as_event	21970722	21971031	.	-	.	transcript_id "TCONS_00002583,TCONS_00002581/TCONS_00002582"; gene_id "chrA01:21969811-21974208C"; flanks "21971031-,21970722^"; structure "0,1^2-"; splice_chain ",21970910^21970843-"; sources "Undefined,Undefined"; NMorMRNA "null"; degree "4"; dimension "2_2";
chrA01	Undefined	as_event	21990165	21992437	.	-	.	transcript_id "TCONS_00002587,TCONS_00002586"; gene_id "chrA01:21990165-21992437C"; flanks "21992437[,21990165]"; structure "0,1^2-3^4-5^6-7^8-"; splice_chain ",21992207^21992125-21991977^21990964-21990887^21990779-21990532^21990445-"; sources "Undefined,Undefined"; NMorMRNA "null"; degree "4"; dimension "2_2";
chrA01	Undefined	as_event	21993849	21994358	.	-	.	transcript_id "TCONS_00002588,TCONS_00002589"; gene_id "chrA01:21993367-21994358C"; flanks "21994358[,21993849^"; structure "0,1^2-"; splice_chain ",21994123^21994019-"; sources "Undefined,Undefined"; NMorMRNA "null"; degree "4"; dimension "2_2";
chrA01	Undefined	as_event	22373083	22373741	.	-	.	transcript_id "TCONS_00002606,TCONS_00002605"; gene_id "chrA01:22370529-22373741C"; flanks "22373741[,22373083^"; structure "1^3-,2^4-"; splice_chain "22373551^22373366-,22373525^22373340-"; sources "Undefined,Undefined"; NMorMRNA "null"; degree "4"; dimension "2_2";
chrA01	Undefined	as_event	22372597	22372810	.	-	.	transcript_id "TCONS_00002605,TCONS_00002606"; gene_id "chrA01:22370529-22373741C"; flanks "22372810-,22372597-"; structure "1^,2^"; splice_chain "22372689^,22372688^"; sources "Undefined,Undefined"; NMorMRNA "null"; degree "4"; dimension "2_2";
chrA01	Undefined	as_event	22399175	22399492	.	-	.	transcript_id "TCONS_00002608,TCONS_00002607"; gene_id "chrA01:22399175-22400801C"; flanks "22399492-,22399175]"; structure "0,1^2-"; splice_chain ",22399324^22399258-"; sources "Undefined,Undefined"; NMorMRNA "null"; degree "4"; dimension "2_2";
chrA01	Undefined	as_event	22707790	22708158	.	-	.	transcript_id "TCONS_00002623,TCONS_00002624"; gene_id "chrA01:22706070-22708582C"; flanks "22708158-,22707790^"; structure "0,1^2-"; splice_chain ",22708039^22707975-"; sources "Undefined,Undefined"; NMorMRNA "null"; degree "4"; dimension "2_2";
chrA01	Undefined	as_event	22707339	22707568	.	-	.	transcript_id "TCONS_00002624,TCONS_00002623"; gene_id "chrA01:22706070-22708582C"; flanks "22707568-,22707339^"; structure "0,1^2-"; splice_chain ",22707503^22707425-"; sources "Undefined,Undefined"; NMorMRNA "null"; degree "4"; dimension "2_2";
chrA01	Undefined	as_event	23047838	23048350	.	-	.	transcript_id "TCONS_00002643,TCONS_00002642"; gene_id "chrA01:23046336-23048350C"; flanks "23048350[,23047838^"; structure "1^3-,2^4-"; splice_chain "23048296^23048025-,23048294^23048023-"; sources "Undefined,Undefined"; NMorMRNA "null"; degree "4"; dimension "2_2";
chrA01_random	Undefined	as_event	23794	24351	.	+	.	transcript_id "TCONS_00002699,TCONS_00002698"; gene_id "chrA01_random:22239-25118W"; flanks "23794-,24351^"; structure "1^3-,2^4-"; splice_chain "24124^24203-,24126^24205-"; sources "Undefined,Undefined"; NMorMRNA "null"; degree "4"; dimension "2_2";
chrA01_random	Undefined	as_event	43517	43882	.	+	.	transcript_id "TCONS_00002702,TCONS_00002703"; gene_id "chrA01_random:42284-45739W"; flanks "43517-,43882^"; structure "0,1^2-"; splice_chain ",43746^43827-"; sources "Undefined,Undefined"; NMorMRNA "null"; degree "4"; dimension "2_2";
chrA01_random	Undefined	as_event	140031	143555	.	+	.	transcript_id "TCONS_00002711,TCONS_00002712"; gene_id "chrA01_random:138443-146086W"; flanks "140031-,143555^"; structure "0,1^2-"; splice_chain ",140210^140826-"; sources "Undefined,Undefined"; NMorMRNA "null"; degree "4"; dimension "2_2";
chrA01_random	Undefined	as_event	145488	145769	.	+	.	transcript_id "TCONS_00002711/TCONS_00002712,TCONS_00002713"; gene_id "chrA01_random:138443-146086W"; flanks "145488-,145769^"; structure "0,1^2-"; splice_chain ",145569^145650-"; sources "Undefined,Undefined"; NMorMRNA "null"; degree "4"; dimension "2_2";
chrA01_random	Undefined	as_event	424212	424358	.	+	.	transcript_id "TCONS_00002721,TCONS_00002720"; gene_id "chrA01_random:422502-427724W"; flanks "424212-,424358-"; structure "1^,2^"; splice_chain "424256^,424257^"; sources "Undefined,Undefined"; NMorMRNA "null"; degree "4"; dimension "2_2";
chrA01_random	Undefined	as_event	433318	433627	.	+	.	transcript_id "TCONS_00002722/TCONS_00002724,TCONS_00002723"; gene_id "chrA01_random:431829-434168W"; flanks "433318-,433627^"; structure "1^3-,2^4-"; splice_chain "433425^433522-,433435^433532-"; sources "Undefined,Undefined"; NMorMRNA "null"; degree "4"; dimension "2_2";
chrA01_random	Undefined	as_event	433770	433919	.	+	.	transcript_id "TCONS_00002724,TCONS_00002723"; gene_id "chrA01_random:431829-434168W"; flanks "433770-,433919-"; structure "1^,2^"; splice_chain "433829^,433831^"; sources "Undefined,Undefined"; NMorMRNA "null"; degree "4"; dimension "2_2";
chrA01_random	Undefined	as_event	578781	579119	.	+	.	transcript_id "TCONS_00002727,TCONS_00002729"; gene_id "chrA01_random:575630-579119W"; flanks "578781-,579119]"; structure "0,1^2-"; splice_chain ",578851^578965-"; sources "Undefined,Undefined"; NMorMRNA "null"; degree "4"; dimension "2_2";
chrA01_random	Undefined	as_event	575630	579119	.	+	.	transcript_id "TCONS_00002727,TCONS_00002729,TCONS_00002728"; gene_id "chrA01_random:575630-579119W"; flanks "575630[,579119]"; structure "1^3-,1^3-5^6-,2^4-"; splice_chain "578630^578781-,578630^578781-578851^578965-,578640^578791-"; sources "Undefined,Undefined,Undefined"; NMorMRNA "null"; degree "9"; dimension "3_3";
chrA01_random	Undefined	as_event	590011	590305	.	+	.	transcript_id "TCONS_00002730,TCONS_00002731"; gene_id "chrA01_random:589543-592194W"; flanks "590011-,590305-"; structure "1^,2^"; splice_chain "590224^,590229^"; sources "Undefined,Undefined"; NMorMRNA "null"; degree "4"; dimension "2_2";
chrA01_random	Undefined	as_event	627366	627553	.	+	.	transcript_id "TCONS_00002734,TCONS_00002733"; gene_id "chrA01_random:625754-630025W"; flanks "627366-,627553-"; structure "1^,2^"; splice_chain "627401^,627402^"; sources "Undefined,Undefined"; NMorMRNA "null"; degree "4"; dimension "2_2";
chrA01_random	Undefined	as_event	649122	649706	.	+	.	transcript_id "TCONS_00002737,TCONS_00002736"; gene_id "chrA01_random:648296-653501W"; flanks "649122-,649706^"; structure "1^3-,2^4-"; splice_chain "649249^649359-,649250^649360-"; sources "Undefined,Undefined"; NMorMRNA "null"; degree "4"; dimension "2_2";
chrA01_random	Undefined	as_event	699896	702475	.	+	.	transcript_id "TCONS_00002739,TCONS_00002738,TCONS_00002740"; gene_id "chrA01_random:699896-702475W"; flanks "699896[,702475]"; structure "1^5-,2^4-,3^6-"; splice_chain "701116^701490-,701117^701489-,701119^701493-"; sources "Undefined,Undefined,Undefined"; NMorMRNA "null"; degree "9"; dimension "3_3";
chrA01_random	Undefined	as_event	1044073	1044813	.	+	.	transcript_id "TCONS_00002745,TCONS_00002746"; gene_id "chrA01_random:1043370-1045966W"; flanks "1044073-,1044813^"; structure "0,1^2-"; splice_chain ",1044456^1044535-"; sources "Undefined,Undefined"; NMorMRNA "null"; degree "4"; dimension "2_2";
chrA01_random	Undefined	as_event	2094161	2095358	.	+	.	transcript_id "TCONS_00002759/TCONS_00002760,TCONS_00002758"; gene_id "chrA01_random:2093803-2097323W"; flanks "2094161^,2095358^"; structure "1-3^4-,2-"; splice_chain "2094337-2095196^2095325-,2095086-"; sources "Undefined,Undefined"; NMorMRNA "null"; degree "4"; dimension "2_2";
chrA01_random	Undefined	as_event	2095449	2095725	.	+	.	transcript_id "TCONS_00002758/TCONS_00002760,TCONS_00002759"; gene_id "chrA01_random:2093803-2097323W"; flanks "2095449-,2095725^"; structure "1^3-,2^4-"; splice_chain "2095590^2095669-,2095600^2095679-"; sources "Undefined,Undefined"; NMorMRNA "null"; degree "4"; dimension "2_2";
chrA01_random	Undefined	as_event	2095808	2096098	.	+	.	transcript_id "TCONS_00002760,TCONS_00002758"; gene_id "chrA01_random:2093803-2097323W"; flanks "2095808-,2096098^"; structure "1^3-,2^4-"; splice_chain "2095905^2096027-,2095915^2096037-"; sources "Undefined,Undefined"; NMorMRNA "null"; degree "4"; dimension "2_2";
chrA01_random	Undefined	as_event	2096027	2096178	.	+	.	transcript_id "TCONS_00002760,TCONS_00002759"; gene_id "chrA01_random:2093803-2097323W"; flanks "2096027-,2096178-"; structure "1^,2^"; splice_chain "2096098^,2096099^"; sources "Undefined,Undefined"; NMorMRNA "null"; degree "4"; dimension "2_2";
chrA01_random	Undefined	as_event	2095808	2096178	.	+	.	transcript_id "TCONS_00002760,TCONS_00002759,TCONS_00002758"; gene_id "chrA01_random:2093803-2097323W"; flanks "2095808-,2096178-"; structure "1^3-5^,1^3-6^,2^4-5^"; splice_chain "2095905^2096027-2096098^,2095905^2096027-2096099^,2095915^2096037-2096098^"; sources "Undefined,Undefined,Undefined"; NMorMRNA "null"; degree "9"; dimension "3_3";
chrA01_random	Undefined	as_event	2129924	2130550	.	+	.	transcript_id "TCONS_00002761,TCONS_00002762"; gene_id "chrA01_random:2128626-2134566W"; flanks "2129924-,2130550^"; structure "1^3-5^7-,2^4-6^8-"; splice_chain "2130245^2130332-2130371^2130458-,2130268^2130355-2130394^2130481-"; sources "Undefined,Undefined"; NMorMRNA "null"; degree "4"; dimension "2_2";
chrA01_random	Undefined	as_event	2514223	2515241	.	+	.	transcript_id "TCONS_00002779,TCONS_00002778"; gene_id "chrA01_random:2513692-2517883W"; flanks "2514223-,2515241^"; structure "1^2-,3^4-"; splice_chain "2514427^2514520-,2515002^2515075-"; sources "Undefined,Undefined"; NMorMRNA "null"; degree "4"; dimension "2_2";
chrA01_random	Undefined	as_event	2593829	2594203	.	+	.	transcript_id "TCONS_00002784,TCONS_00002783"; gene_id "chrA01_random:2593245-2596327W"; flanks "2593829-,2594203^"; structure "0,1^2-"; splice_chain ",2593914^2593988-"; sources "Undefined,Undefined"; NMorMRNA "null"; degree "4"; dimension "2_2";
chrA01_random	Undefined	as_event	107325	107684	.	-	.	transcript_id "TCONS_00002797/TCONS_00002798,TCONS_00002796"; gene_id "chrA01_random:106071-108572C"; flanks "107684-,107325^"; structure "0,1^2-"; splice_chain ",107536^107447-"; sources "Undefined,Undefined"; NMorMRNA "null"; degree "4"; dimension "2_2";
chrA01_random	Undefined	as_event	106677	107245	.	-	.	transcript_id "TCONS_00002797,TCONS_00002796/TCONS_00002798"; gene_id "chrA01_random:106071-108572C"; flanks "107245-,106677^"; structure "1^3-,2^4-"; splice_chain "106927^106836-,106915^106824-"; sources "Undefined,Undefined"; NMorMRNA "null"; degree "4"; dimension "2_2";
chrA01_random	Undefined	as_event	130811	131248	.	-	.	transcript_id "TCONS_00002802,TCONS_00002801"; gene_id "chrA01_random:130483-132145C"; flanks "131248^,130811^"; structure "1-,2-"; splice_chain "130939-,130936-"; sources "Undefined,Undefined"; NMorMRNA "null"; degree "4"; dimension "2_2";
chrA01_random	Undefined	as_event	148159	148829	.	-	.	transcript_id "TCONS_00002804,TCONS_00002805"; gene_id "chrA01_random:146759-150101C"; flanks "148829-,148159^"; structure "0,1^2-"; splice_chain ",148521^148449-"; sources "Undefined,Undefined"; NMorMRNA "null"; degree "4"; dimension "2_2";
chrA01_random	Undefined	as_event	547594	548333	.	-	.	transcript_id "TCONS_00002825,TCONS_00002824"; gene_id "chrA01_random:543053-548333C"; flanks "548333[,547594^"; structure "0,1^2-"; splice_chain ",547963^547768-"; sources "Undefined,Undefined"; NMorMRNA "null"; degree "4"; dimension "2_2";
chrA01_random	Undefined	as_event	545156	545317	.	-	.	transcript_id "TCONS_00002825,TCONS_00002824"; gene_id "chrA01_random:543053-548333C"; flanks "545317^,545156^"; structure "1-,2-"; splice_chain "545196-,545194-"; sources "Undefined,Undefined"; NMorMRNA "null"; degree "4"; dimension "2_2";
chrA01_random	Undefined	as_event	544560	545075	.	-	.	transcript_id "TCONS_00002825,TCONS_00002824"; gene_id "chrA01_random:543053-548333C"; flanks "545075-,544560^"; structure "0,1^2-"; splice_chain ",544775^544682-"; sources "Undefined,Undefined"; NMorMRNA "null"; degree "4"; dimension "2_2";
chrA01_random	Undefined	as_event	544385	544560	.	-	.	transcript_id "TCONS_00002825,TCONS_00002824"; gene_id "chrA01_random:543053-548333C"; flanks "544560^,544385^"; structure "1-,2-"; splice_chain "544470-,544469-"; sources "Undefined,Undefined"; NMorMRNA "null"; degree "4"; dimension "2_2";
chrA01_random	Undefined	as_event	639534	640177	.	-	.	transcript_id "TCONS_00002832,TCONS_00002831"; gene_id "chrA01_random:639244-640944C"; flanks "640177-,639534-"; structure "1^,2^"; splice_chain "639909^,639858^"; sources "Undefined,Undefined"; NMorMRNA "null"; degree "4"; dimension "2_2";
chrA01_random	Undefined	as_event	1304013	1304217	.	-	.	transcript_id "TCONS_00002835/TCONS_00002836,TCONS_00002834"; gene_id "chrA01_random:1302588-1307263C"; flanks "1304217-,1304013-"; structure "1^,2^"; splice_chain "1304142^,1304140^"; sources "Undefined,Undefined"; NMorMRNA "null"; degree "4"; dimension "2_2";
chrA01_random	Undefined	as_event	1303332	1303845	.	-	.	transcript_id "TCONS_00002835,TCONS_00002836"; gene_id "chrA01_random:1302588-1307263C"; flanks "1303845^,1303332]"; structure "1-,2-"; splice_chain "1303767-,1303758-"; sources "Undefined,Undefined"; NMorMRNA "null"; degree "4"; dimension "2_2";
chrA01_random	Undefined	as_event	1355486	1356293	.	-	.	transcript_id "TCONS_00002837,TCONS_00002838"; gene_id "chrA01_random:1354671-1356901C"; flanks "1356293-,1355486^"; structure "0,1^2-"; splice_chain ",1356152^1355645-"; sources "Undefined,Undefined"; NMorMRNA "null"; degree "4"; dimension "2_2";
chrA01_random	Undefined	as_event	1411847	1412044	.	-	.	transcript_id "TCONS_00002840,TCONS_00002839"; gene_id "chrA01_random:1411246-1413517C"; flanks "1412044-,1411847^"; structure "0,1^2-"; splice_chain ",1411999^1411914-"; sources "Undefined,Undefined"; NMorMRNA "null"; degree "4"; dimension "2_2";
chrA01_random	Undefined	as_event	1420510	1420793	.	-	.	transcript_id "TCONS_00002841,TCONS_00002842"; gene_id "chrA01_random:1418824-1421280C"; flanks "1420793-,1420510^"; structure "1^3-,2^4-"; splice_chain "1420693^1420603-,1420683^1420593-"; sources "Undefined,Undefined"; NMorMRNA "null"; degree "4"; dimension "2_2";
chrA01_random	Undefined	as_event	1479005	1479304	.	-	.	transcript_id "TCONS_00002848,TCONS_00002847"; gene_id "chrA01_random:1477646-1479304C"; flanks "1479304[,1479005^"; structure "1^3-,2^4-"; splice_chain "1479236^1479116-,1479235^1479115-"; sources "Undefined,Undefined"; NMorMRNA "null"; degree "4"; dimension "2_2";
chrA01_random	Undefined	as_event	1477955	1478289	.	-	.	transcript_id "TCONS_00002848,TCONS_00002847"; gene_id "chrA01_random:1477646-1479304C"; flanks "1478289-,1477955]"; structure "1^3-,2^4-"; splice_chain "1478143^1478071-,1478133^1478061-"; sources "Undefined,Undefined"; NMorMRNA "null"; degree "4"; dimension "2_2";
chrA01_random	Undefined	as_event	1511797	1511979	.	-	.	transcript_id "TCONS_00002850,TCONS_00002851"; gene_id "chrA01_random:1511424-1515218C"; flanks "1511979^,1511797^"; structure "1-,2-"; splice_chain "1511882-,1511877-"; sources "Undefined,Undefined"; NMorMRNA "null"; degree "4"; dimension "2_2";
chrA01_random	Undefined	as_event	1696353	1696951	.	-	.	transcript_id "TCONS_00002858,TCONS_00002859"; gene_id "chrA01_random:1696353-1698584C"; flanks "1696951-,1696353]"; structure "1^3-,2^4-"; splice_chain "1696748^1696628-,1696738^1696618-"; sources "Undefined,Undefined"; NMorMRNA "null"; degree "4"; dimension "2_2";
chrA01_random	Undefined	as_event	2409806	2410086	.	-	.	transcript_id "TCONS_00002865,TCONS_00002866"; gene_id "chrA01_random:2408476-2410784C"; flanks "2410086-,2409806^"; structure "0,1^2-"; splice_chain ",2409993^2409843-"; sources "Undefined,Undefined"; NMorMRNA "null"; degree "4"; dimension "2_2";
chrA02	Undefined	as_event	15751	16981	.	+	.	transcript_id "TCONS_00002884,TCONS_00002885"; gene_id "chrA02:14970-18445W"; flanks "15751-,16981-"; structure "1^,2^"; splice_chain "16317^,16319^"; sources "Undefined,Undefined"; NMorMRNA "null"; degree "4"; dimension "2_2";
chrA02	Undefined	as_event	83852	84054	.	+	.	transcript_id "TCONS_00002890,TCONS_00002891"; gene_id "chrA02:81637-85491W"; flanks "83852^,84054^"; structure "1-,2-"; splice_chain "83938-,83941-"; sources "Undefined,Undefined"; NMorMRNA "null"; degree "4"; dimension "2_2";
chrA02	Undefined	as_event	83811	84211	.	+	.	transcript_id "TCONS_00002890,TCONS_00002891,TCONS_00002889"; gene_id "chrA02:81637-85491W"; flanks "83811-,84211^"; structure "1^3-6^8-,1^4-6^8-,2^5-7^9-"; splice_chain "83852^83938-84054^84129-,83852^83941-84054^84129-,83856^83942-84064^84139-"; sources "Undefined,Undefined,Undefined"; NMorMRNA "null"; degree "9"; dimension "3_3";
chrA02	Undefined	as_event	226686	227097	.	+	.	transcript_id "TCONS_00002897,TCONS_00002898"; gene_id "chrA02:225374-229066W"; flanks "226686-,227097^"; structure "0,1^2-"; splice_chain ",226916^227007-"; sources "Undefined,Undefined"; NMorMRNA "null"; degree "4"; dimension "2_2";
chrA02	Undefined	as_event	228554	228740	.	+	.	transcript_id "TCONS_00002897,TCONS_00002898"; gene_id "chrA02:225374-229066W"; flanks "228554-,228740^"; structure "0,1^2-"; splice_chain ",228585^228675-"; sources "Undefined,Undefined"; NMorMRNA "null"; degree "4"; dimension "2_2";
chrA02	Undefined	as_event	235556	236300	.	+	.	transcript_id "TCONS_00002900,TCONS_00002901"; gene_id "chrA02:235027-239198W"; flanks "235556^,236300-"; structure "0,1-2^"; splice_chain ",235949-236152^"; sources "Undefined,Undefined"; NMorMRNA "null"; degree "4"; dimension "2_2";
chrA02	Undefined	as_event	237199	238681	.	+	.	transcript_id "TCONS_00002900,TCONS_00002901"; gene_id "chrA02:235027-239198W"; flanks "237199-,238681^"; structure "1^3-,2^4-"; splice_chain "237309^237788-,237322^237801-"; sources "Undefined,Undefined"; NMorMRNA "null"; degree "4"; dimension "2_2";
chrA02	Undefined	as_event	305845	306133	.	+	.	transcript_id "TCONS_00002907,TCONS_00002906"; gene_id "chrA02:304063-306744W"; flanks "305845-,306133-"; structure "1^,2^"; splice_chain "305976^,305977^"; sources "Undefined,Undefined"; NMorMRNA "null"; degree "4"; dimension "2_2";
chrA02	Undefined	as_event	429665	430408	.	+	.	transcript_id "TCONS_00002915,TCONS_00002916"; gene_id "chrA02:428958-430408W"; flanks "429665-,430408]"; structure "0,1^2-"; splice_chain ",429910^429976-"; sources "Undefined,Undefined"; NMorMRNA "null"; degree "4"; dimension "2_2";
chrA02	Undefined	as_event	626896	627509	.	+	.	transcript_id "TCONS_00002926,TCONS_00002925"; gene_id "chrA02:622553-627509W"; flanks "626896-,627509]"; structure "1^3-,2^4-"; splice_chain "627048^627133-,627050^627135-"; sources "Undefined,Undefined"; NMorMRNA "null"; degree "4"; dimension "2_2";
chrA02	Undefined	as_event	865407	865807	.	+	.	transcript_id "TCONS_00002954,TCONS_00002955"; gene_id "chrA02:863757-866855W"; flanks "865407-,865807^"; structure "1^3-,2^4-"; splice_chain "865486^865578-,865512^865604-"; sources "Undefined,Undefined"; NMorMRNA "null"; degree "4"; dimension "2_2";
chrA02	Undefined	as_event	1037701	1037849	.	+	.	transcript_id "TCONS_00002965,TCONS_00002964"; gene_id "chrA02:1035875-1040288W"; flanks "1037701^,1037849^"; structure "1-,2-"; splice_chain "1037793-,1037797-"; sources "Undefined,Undefined"; NMorMRNA "null"; degree "4"; dimension "2_2";
chrA02	Undefined	as_event	1037926	1038382	.	+	.	transcript_id "TCONS_00002965,TCONS_00002964"; gene_id "chrA02:1035875-1040288W"; flanks "1037926-,1038382^"; structure "0,1^2-"; splice_chain ",1038049^1038128-"; sources "Undefined,Undefined"; NMorMRNA "null"; degree "4"; dimension "2_2";
chrA02	Undefined	as_event	1290064	1290304	.	+	.	transcript_id "TCONS_00002984,TCONS_00002985/TCONS_00002986/TCONS_00002987"; gene_id "chrA02:1289724-1291314W"; flanks "1290064-,1290304^"; structure "0,1^2-"; splice_chain ",1290130^1290216-"; sources "Undefined,Undefined"; NMorMRNA "null"; degree "4"; dimension "2_2";
chrA02	Undefined	as_event	1290380	1290538	.	+	.	transcript_id "TCONS_00002984/TCONS_00002986,TCONS_00002985"; gene_id "chrA02:1289724-1291314W"; flanks "1290380-,1290538-"; structure "1^,2^"; splice_chain "1290435^,1290437^"; sources "Undefined,Undefined"; NMorMRNA "null"; degree "4"; dimension "2_2";
chrA02	Undefined	as_event	1290380	1290593	.	+	.	transcript_id "TCONS_00002984/TCONS_00002986,TCONS_00002985,TCONS_00002987"; gene_id "chrA02:1289724-1291314W"; flanks "1290380-,1290593^"; structure "1^4-,2^4-,3^5-"; splice_chain "1290435^1290538-,1290437^1290538-,1290443^1290546-"; sources "Undefined,Undefined,Undefined"; NMorMRNA "null"; degree "9"; dimension "3_3";
chrA02	Undefined	as_event	1290670	1290838	.	+	.	transcript_id "TCONS_00002984/TCONS_00002985/TCONS_00002987,TCONS_00002986"; gene_id "chrA02:1289724-1291314W"; flanks "1290670-,1290838-"; structure "1^,2^"; splice_chain "1290763^,1290765^"; sources "Undefined,Undefined"; NMorMRNA "null"; degree "4"; dimension "2_2";
chrA02	Undefined	as_event	1291031	1291206	.	+	.	transcript_id "TCONS_00002987,TCONS_00002986"; gene_id "chrA02:1289724-1291314W"; flanks "1291031^,1291206^"; structure "1-,2-"; splice_chain "1291113-,1291115-"; sources "Undefined,Undefined"; NMorMRNA "null"; degree "4"; dimension "2_2";
chrA02	Undefined	as_event	1291115	1291288	.	+	.	transcript_id "TCONS_00002986,TCONS_00002984"; gene_id "chrA02:1289724-1291314W"; flanks "1291115-,1291288-"; structure "1^,2^"; splice_chain "1291206^,1291208^"; sources "Undefined,Undefined"; NMorMRNA "null"; degree "4"; dimension "2_2";
chrA02	Undefined	as_event	1291031	1291288	.	+	.	transcript_id "TCONS_00002987,TCONS_00002986,TCONS_00002984"; gene_id "chrA02:1289724-1291314W"; flanks "1291031^,1291288-"; structure "1-3^,2-3^,2-4^"; splice_chain "1291113-1291206^,1291115-1291206^,1291115-1291208^"; sources "Undefined,Undefined,Undefined"; NMorMRNA "null"; degree "9"; dimension "3_3";
chrA02	Undefined	as_event	1291115	1291314	.	+	.	transcript_id "TCONS_00002985,TCONS_00002986,TCONS_00002984"; gene_id "chrA02:1289724-1291314W"; flanks "1291115-,1291314]"; structure "0,1^3-,2^3-"; splice_chain ",1291206^1291288-,1291208^1291288-"; sources "Undefined,Undefined,Undefined"; NMorMRNA "null"; degree "9"; dimension "3_3";
chrA02	Undefined	as_event	1291031	1291314	.	+	.	transcript_id "TCONS_00002987,TCONS_00002985,TCONS_00002986,TCONS_00002984"; gene_id "chrA02:1289724-1291314W"; flanks "1291031^,1291314]"; structure "1-3^5-,2-,2-3^5-,2-4^5-"; splice_chain "1291113-1291206^1291288-,1291115-,1291115-1291206^1291288-,1291115-1291208^1291288-"; sources "Undefined,Undefined,Undefined,Undefined"; NMorMRNA "null"; degree "16"; dimension "4_4";
chrA02	Undefined	as_event	1292240	1292665	.	+	.	transcript_id "TCONS_00002988,TCONS_00002989"; gene_id "chrA02:1291855-1294284W"; flanks "1292240-,1292665^"; structure "0,1^2-"; splice_chain ",1292391^1292470-"; sources "Undefined,Undefined"; NMorMRNA "null"; degree "4"; dimension "2_2";
chrA02	Undefined	as_event	1308254	1308561	.	+	.	transcript_id "TCONS_00002993,TCONS_00002992"; gene_id "chrA02:1307482-1310609W"; flanks "1308254^,1308561^"; structure "1-,2-"; splice_chain "1308380-,1308383-"; sources "Undefined,Undefined"; NMorMRNA "null"; degree "4"; dimension "2_2";
chrA02	Undefined	as_event	1318878	1319228	.	+	.	transcript_id "TCONS_00002994,TCONS_00002995"; gene_id "chrA02:1317838-1319525W"; flanks "1318878-,1319228^"; structure "0,1^2-"; splice_chain ",1319008^1319091-"; sources "Undefined,Undefined"; NMorMRNA "null"; degree "4"; dimension "2_2";
chrA02	Undefined	as_event	1319308	1319525	.	+	.	transcript_id "TCONS_00002994,TCONS_00002995"; gene_id "chrA02:1317838-1319525W"; flanks "1319308-,1319525]"; structure "0,1^2-"; splice_chain ",1319409^1319488-"; sources "Undefined,Undefined"; NMorMRNA "null"; degree "4"; dimension "2_2";
chrA02	Undefined	as_event	1339112	1339492	.	+	.	transcript_id "TCONS_00003000,TCONS_00002999"; gene_id "chrA02:1338142-1342030W"; flanks "1339112^,1339492^"; structure "1-,2-"; splice_chain "1339423-,1339424-"; sources "Undefined,Undefined"; NMorMRNA "null"; degree "4"; dimension "2_2";
chrA02	Undefined	as_event	1340444	1340760	.	+	.	transcript_id "TCONS_00002999,TCONS_00003000"; gene_id "chrA02:1338142-1342030W"; flanks "1340444-,1340760^"; structure "1^3-,2^4-"; splice_chain "1340548^1340638-,1340549^1340639-"; sources "Undefined,Undefined"; NMorMRNA "null"; degree "4"; dimension "2_2";
chrA02	Undefined	as_event	1409967	1410172	.	+	.	transcript_id "TCONS_00003008,TCONS_00003007"; gene_id "chrA02:1408336-1411600W"; flanks "1409967-,1410172-"; structure "1^,2^"; splice_chain "1410073^,1410075^"; sources "Undefined,Undefined"; NMorMRNA "null"; degree "4"; dimension "2_2";
chrA02	Undefined	as_event	1409967	1410235	.	+	.	transcript_id "TCONS_00003006,TCONS_00003008,TCONS_00003007"; gene_id "chrA02:1408336-1411600W"; flanks "1409967-,1410235^"; structure "0,1^3-,2^3-"; splice_chain ",1410073^1410172-,1410075^1410172-"; sources "Undefined,Undefined,Undefined"; NMorMRNA "null"; degree "9"; dimension "3_3";
chrA02	Undefined	as_event	1410885	1411166	.	+	.	transcript_id "TCONS_00003008,TCONS_00003007"; gene_id "chrA02:1408336-1411600W"; flanks "1410885-,1411166^"; structure "0,1^2-"; splice_chain ",1410979^1411063-"; sources "Undefined,Undefined"; NMorMRNA "null"; degree "4"; dimension "2_2";
chrA02	Undefined	as_event	1464777	1465038	.	+	.	transcript_id "TCONS_00003016,TCONS_00003015"; gene_id "chrA02:1463978-1466664W"; flanks "1464777-,1465038-"; structure "1^,2^"; splice_chain "1464950^,1464952^"; sources "Undefined,Undefined"; NMorMRNA "null"; degree "4"; dimension "2_2";
chrA02	Undefined	as_event	1595885	1596191	.	+	.	transcript_id "TCONS_00003028/TCONS_00003029,TCONS_00003030"; gene_id "chrA02:1595376-1598527W"; flanks "1595885-,1596191^"; structure "0,1^2-"; splice_chain ",1596053^1596128-"; sources "Undefined,Undefined"; NMorMRNA "null"; degree "4"; dimension "2_2";
chrA02	Undefined	as_event	1596602	1596771	.	+	.	transcript_id "TCONS_00003028,TCONS_00003029/TCONS_00003030"; gene_id "chrA02:1595376-1598527W"; flanks "1596602^,1596771^"; structure "1-,2-"; splice_chain "1596709-,1596710-"; sources "Undefined,Undefined"; NMorMRNA "null"; degree "4"; dimension "2_2";
chrA02	Undefined	as_event	1597318	1597627	.	+	.	transcript_id "TCONS_00003029/TCONS_00003030,TCONS_00003028"; gene_id "chrA02:1595376-1598527W"; flanks "1597318^,1597627-"; structure "0,1-2^"; splice_chain ",1597457-1597501^"; sources "Undefined,Undefined"; NMorMRNA "null"; degree "4"; dimension "2_2";
chrA02	Undefined	as_event	1597872	1598190	.	+	.	transcript_id "TCONS_00003028/TCONS_00003029,TCONS_00003030"; gene_id "chrA02:1595376-1598527W"; flanks "1597872-,1598190^"; structure "0,1^2-"; splice_chain ",1597915^1597984-"; sources "Undefined,Undefined"; NMorMRNA "null"; degree "4"; dimension "2_2";
chrA02	Undefined	as_event	1882897	1883199	.	+	.	transcript_id "TCONS_00003038,TCONS_00003039"; gene_id "chrA02:1877878-1883823W"; flanks "1882897-,1883199^"; structure "0,1^2-"; splice_chain ",1883051^1883130-"; sources "Undefined,Undefined"; NMorMRNA "null"; degree "4"; dimension "2_2";
chrA02	Undefined	as_event	1885157	1885755	.	+	.	transcript_id "TCONS_00003041,TCONS_00003040"; gene_id "chrA02:1885073-1889961W"; flanks "1885157^,1885755^"; structure "1-,2-"; splice_chain "1885671-,1885699-"; sources "Undefined,Undefined"; NMorMRNA "null"; degree "4"; dimension "2_2";
chrA02	Undefined	as_event	1889436	1889961	.	+	.	transcript_id "TCONS_00003040/TCONS_00003041,TCONS_00003042"; gene_id "chrA02:1885073-1889961W"; flanks "1889436-,1889961]"; structure "0,1^2-"; splice_chain ",1889547^1889637-"; sources "Undefined,Undefined"; NMorMRNA "null"; degree "4"; dimension "2_2";
chrA02	Undefined	as_event	2005777	2006264	.	+	.	transcript_id "TCONS_00003050,TCONS_00003051"; gene_id "chrA02:2005487-2007477W"; flanks "2005777-,2006264^"; structure "0,1^2-"; splice_chain ",2005991^2006065-"; sources "Undefined,Undefined"; NMorMRNA "null"; degree "4"; dimension "2_2";
chrA02	Undefined	as_event	2059874	2060077	.	+	.	transcript_id "TCONS_00003053,TCONS_00003054"; gene_id "chrA02:2058600-2060797W"; flanks "2059874-,2060077^"; structure "0,1^2-"; splice_chain ",2059949^2060024-"; sources "Undefined,Undefined"; NMorMRNA "null"; degree "4"; dimension "2_2";
chrA02	Undefined	as_event	2068631	2068941	.	+	.	transcript_id "TCONS_00003055,TCONS_00003056"; gene_id "chrA02:2067174-2069967W"; flanks "2068631-,2068941^"; structure "0,1^2-"; splice_chain ",2068693^2068778-"; sources "Undefined,Undefined"; NMorMRNA "null"; degree "4"; dimension "2_2";
chrA02	Undefined	as_event	2092050	2092525	.	+	.	transcript_id "TCONS_00003062,TCONS_00003063"; gene_id "chrA02:2091909-2093488W"; flanks "2092050^,2092525^"; structure "1-,2-"; splice_chain "2092217-,2092228-"; sources "Undefined,Undefined"; NMorMRNA "null"; degree "4"; dimension "2_2";
chrA02	Undefined	as_event	2092746	2093039	.	+	.	transcript_id "TCONS_00003062,TCONS_00003063"; gene_id "chrA02:2091909-2093488W"; flanks "2092746-,2093039^"; structure "0,1^2-"; splice_chain ",2092910^2092988-"; sources "Undefined,Undefined"; NMorMRNA "null"; degree "4"; dimension "2_2";
chrA02	Undefined	as_event	2151239	2151526	.	+	.	transcript_id "TCONS_00003071,TCONS_00003070"; gene_id "chrA02:2148243-2151526W"; flanks "2151239-,2151526]"; structure "1^3-,2^4-"; splice_chain "2151316^2151432-,2151333^2151449-"; sources "Undefined,Undefined"; NMorMRNA "null"; degree "4"; dimension "2_2";
chrA02	Undefined	as_event	2258832	2259093	.	+	.	transcript_id "TCONS_00003078,TCONS_00003077"; gene_id "chrA02:2257028-2259095W"; flanks "2258832^,2259093-"; structure "1-3^,2-4^"; splice_chain "2258930-2259009^,2258932-2259010^"; sources "Undefined,Undefined"; NMorMRNA "null"; degree "4"; dimension "2_2";
chrA02	Undefined	as_event	2309857	2310106	.	+	.	transcript_id "TCONS_00003084,TCONS_00003083"; gene_id "chrA02:2306708-2311781W"; flanks "2309857-,2310106^"; structure "0,1^2-"; splice_chain ",2309926^2310012-"; sources "Undefined,Undefined"; NMorMRNA "null"; degree "4"; dimension "2_2";
chrA02	Undefined	as_event	2405109	2405282	.	+	.	transcript_id "TCONS_00003092,TCONS_00003091"; gene_id "chrA02:2403219-2408431W"; flanks "2405109^,2405282^"; structure "1-,2-"; splice_chain "2405183-,2405185-"; sources "Undefined,Undefined"; NMorMRNA "null"; degree "4"; dimension "2_2";
chrA02	Undefined	as_event	2407178	2407392	.	+	.	transcript_id "TCONS_00003091,TCONS_00003092"; gene_id "chrA02:2403219-2408431W"; flanks "2407178^,2407392^"; structure "1-,2-"; splice_chain "2407259-,2407263-"; sources "Undefined,Undefined"; NMorMRNA "null"; degree "4"; dimension "2_2";
chrA02	Undefined	as_event	2479341	2479496	.	+	.	transcript_id "TCONS_00003096,TCONS_00003095"; gene_id "chrA02:2479163-2480108W"; flanks "2479341^,2479496^"; structure "1-,2-"; splice_chain "2479439-,2479441-"; sources "Undefined,Undefined"; NMorMRNA "null"; degree "4"; dimension "2_2";
chrA02	Undefined	as_event	2822451	2823210	.	+	.	transcript_id "TCONS_00003108,TCONS_00003110"; gene_id "chrA02:2821941-2824698W"; flanks "2822451^,2823210^"; structure "1-,2-"; splice_chain "2823009-,2823024-"; sources "Undefined,Undefined"; NMorMRNA "null"; degree "4"; dimension "2_2";
chrA02	Undefined	as_event	2821941	2823210	.	+	.	transcript_id "TCONS_00003109,TCONS_00003108,TCONS_00003110"; gene_id "chrA02:2821941-2824698W"; flanks "2821941[,2823210^"; structure "0,1^2-,1^3-"; splice_chain ",2822451^2823009-,2822451^2823024-"; sources "Undefined,Undefined,Undefined"; NMorMRNA "null"; degree "9"; dimension "3_3";
chrA02	Undefined	as_event	2823310	2823592	.	+	.	transcript_id "TCONS_00003108/TCONS_00003110,TCONS_00003109"; gene_id "chrA02:2821941-2824698W"; flanks "2823310-,2823592^"; structure "0,1^2-"; splice_chain ",2823368^2823442-"; sources "Undefined,Undefined"; NMorMRNA "null"; degree "4"; dimension "2_2";
chrA02	Undefined	as_event	2823681	2823962	.	+	.	transcript_id "TCONS_00003109,TCONS_00003108/TCONS_00003110"; gene_id "chrA02:2821941-2824698W"; flanks "2823681-,2823962^"; structure "0,1^2-"; splice_chain ",2823760^2823839-"; sources "Undefined,Undefined"; NMorMRNA "null"; degree "4"; dimension "2_2";
chrA02	Undefined	as_event	3219203	3219523	.	+	.	transcript_id "TCONS_00003123,TCONS_00003124"; gene_id "chrA02:3218019-3220643W"; flanks "3219203^,3219523^"; structure "1-,2-"; splice_chain "3219361-,3219390-"; sources "Undefined,Undefined"; NMorMRNA "null"; degree "4"; dimension "2_2";
chrA02	Undefined	as_event	3219148	3219523	.	+	.	transcript_id "TCONS_00003125,TCONS_00003123,TCONS_00003124"; gene_id "chrA02:3218019-3220643W"; flanks "3219148[,3219523^"; structure "1^4-,2^3-,2^5-"; splice_chain "3219202^3219379-,3219203^3219361-,3219203^3219390-"; sources "Undefined,Undefined,Undefined"; NMorMRNA "null"; degree "9"; dimension "3_3";
chrA02	Undefined	as_event	3218074	3219523	.	+	.	transcript_id "TCONS_00003121,TCONS_00003122"; gene_id "chrA02:3218019-3220643W"; flanks "3218074^,3219523^"; structure "1-,2-"; splice_chain "3219361-,3219390-"; sources "Undefined,Undefined"; NMorMRNA "null"; degree "4"; dimension "2_2";
chrA02	Undefined	as_event	3307221	3307550	.	+	.	transcript_id "TCONS_00003129,TCONS_00003128"; gene_id "chrA02:3307221-3307988W"; flanks "3307221[,3307550^"; structure "1^3-,2^4-"; splice_chain "3307348^3307508-,3307358^3307518-"; sources "Undefined,Undefined"; NMorMRNA "null"; degree "4"; dimension "2_2";
chrA02	Undefined	as_event	3396927	3397492	.	+	.	transcript_id "TCONS_00003135,TCONS_00003136"; gene_id "chrA02:3396927-3399151W"; flanks "3396927[,3397492^"; structure "1^3-,2^4-"; splice_chain "3397082^3397318-,3397092^3397328-"; sources "Undefined,Undefined"; NMorMRNA "null"; degree "4"; dimension "2_2";
chrA02	Undefined	as_event	3574068	3574369	.	+	.	transcript_id "TCONS_00003149,TCONS_00003148"; gene_id "chrA02:3572476-3575710W"; flanks "3574068-,3574369^"; structure "0,1^2-"; splice_chain ",3574089^3574123-"; sources "Undefined,Undefined"; NMorMRNA "null"; degree "4"; dimension "2_2";
chrA02	Undefined	as_event	3590289	3591868	.	+	.	transcript_id "TCONS_00003153,TCONS_00003152"; gene_id "chrA02:3590171-3594003W"; flanks "3590289^,3591868^"; structure "1-,2-"; splice_chain "3590959-,3591603-"; sources "Undefined,Undefined"; NMorMRNA "null"; degree "4"; dimension "2_2";
chrA02	Undefined	as_event	3592417	3593150	.	+	.	transcript_id "TCONS_00003152,TCONS_00003153"; gene_id "chrA02:3590171-3594003W"; flanks "3592417-,3593150^"; structure "1^3-,2^4-"; splice_chain "3592593^3592824-,3592594^3592825-"; sources "Undefined,Undefined"; NMorMRNA "null"; degree "4"; dimension "2_2";
chrA02	Undefined	as_event	3623984	3624259	.	+	.	transcript_id "TCONS_00003158,TCONS_00003157"; gene_id "chrA02:3623984-3625983W"; flanks "3623984[,3624259-"; structure "1^,2^"; splice_chain "3624172^,3624177^"; sources "Undefined,Undefined"; NMorMRNA "null"; degree "4"; dimension "2_2";
chrA02	Undefined	as_event	3690445	3690839	.	+	.	transcript_id "TCONS_00003161,TCONS_00003162,TCONS_00003163"; gene_id "chrA02:3689515-3690839W"; flanks "3690445^,3690839]"; structure "1-,2-,3-"; splice_chain "3690555-,3690558-,3690597-"; sources "Undefined,Undefined,Undefined"; NMorMRNA "null"; degree "9"; dimension "3_3";
chrA02	Undefined	as_event	3777968	3778545	.	+	.	transcript_id "TCONS_00003169/TCONS_00003170/TCONS_00003171,TCONS_00003168"; gene_id "chrA02:3777087-3780422W"; flanks "3777968-,3778545^"; structure "0,1^2-"; splice_chain ",3778140^3778222-"; sources "Undefined,Undefined"; NMorMRNA "null"; degree "4"; dimension "2_2";
chrA02	Undefined	as_event	3780215	3780384	.	+	.	transcript_id "TCONS_00003169,TCONS_00003170"; gene_id "chrA02:3777087-3780422W"; flanks "3780215-,3780384-"; structure "1^,2^"; splice_chain "3780299^,3780300^"; sources "Undefined,Undefined"; NMorMRNA "null"; degree "4"; dimension "2_2";
chrA02	Undefined	as_event	3780215	3780422	.	+	.	transcript_id "TCONS_00003171,TCONS_00003169,TCONS_00003170"; gene_id "chrA02:3777087-3780422W"; flanks "3780215-,3780422]"; structure "0,1^3-,2^3-"; splice_chain ",3780299^3780384-,3780300^3780384-"; sources "Undefined,Undefined,Undefined"; NMorMRNA "null"; degree "9"; dimension "3_3";
chrA02	Undefined	as_event	3793404	3793924	.	+	.	transcript_id "TCONS_00003175,TCONS_00003174"; gene_id "chrA02:3793054-3794604W"; flanks "3793404^,3793924^"; structure "1-,2-"; splice_chain "3793853-,3793854-"; sources "Undefined,Undefined"; NMorMRNA "null"; degree "4"; dimension "2_2";
chrA02	Undefined	as_event	3806074	3806361	.	+	.	transcript_id "TCONS_00003178,TCONS_00003177"; gene_id "chrA02:3804695-3806800W"; flanks "3806074^,3806361^"; structure "1-,2-"; splice_chain "3806143-,3806152-"; sources "Undefined,Undefined"; NMorMRNA "null"; degree "4"; dimension "2_2";
chrA02	Undefined	as_event	3804695	3806800	.	+	.	transcript_id "TCONS_00003176,TCONS_00003178,TCONS_00003177"; gene_id "chrA02:3804695-3806800W"; flanks "3804695[,3806800]"; structure "0,1^2-3^4-6^7-,1^2-3^5-6^7-"; splice_chain ",3805595^3805664-3806074^3806143-3806361^3806443-,3805595^3805664-3806074^3806152-3806361^3806443-"; sources "Undefined,Undefined,Undefined"; NMorMRNA "null"; degree "9"; dimension "3_3";
chrA02	Undefined	as_event	3853617	3854652	.	+	.	transcript_id "TCONS_00003180,TCONS_00003179"; gene_id "chrA02:3851369-3854652W"; flanks "3853617-,3854652]"; structure "0,1^2-"; splice_chain ",3853693^3853769-"; sources "Undefined,Undefined"; NMorMRNA "null"; degree "4"; dimension "2_2";
chrA02	Undefined	as_event	4108255	4108542	.	+	.	transcript_id "TCONS_00003192,TCONS_00003191"; gene_id "chrA02:4106810-4109710W"; flanks "4108255-,4108542^"; structure "1^3-,2^4-"; splice_chain "4108305^4108402-,4108333^4108430-"; sources "Undefined,Undefined"; NMorMRNA "null"; degree "4"; dimension "2_2";
chrA02	Undefined	as_event	4108634	4109710	.	+	.	transcript_id "TCONS_00003192,TCONS_00003191"; gene_id "chrA02:4106810-4109710W"; flanks "4108634-,4109710]"; structure "0,1^2-"; splice_chain ",4109403^4109493-"; sources "Undefined,Undefined"; NMorMRNA "null"; degree "4"; dimension "2_2";
chrA02	Undefined	as_event	4188933	4189239	.	+	.	transcript_id "TCONS_00003196,TCONS_00003195"; gene_id "chrA02:4188803-4189457W"; flanks "4188933-,4189239-"; structure "1^,2^"; splice_chain "4189071^,4189072^"; sources "Undefined,Undefined"; NMorMRNA "null"; degree "4"; dimension "2_2";
chrA02	Undefined	as_event	4193484	4193901	.	+	.	transcript_id "TCONS_00003200,TCONS_00003199"; gene_id "chrA02:4191657-4193901W"; flanks "4193484-,4193901]"; structure "1^3-,2^4-"; splice_chain "4193565^4193699-,4193610^4193744-"; sources "Undefined,Undefined"; NMorMRNA "null"; degree "4"; dimension "2_2";
chrA02	Undefined	as_event	4500743	4501360	.	+	.	transcript_id "TCONS_00003213,TCONS_00003214"; gene_id "chrA02:4500529-4502614W"; flanks "4500743-,4501360^"; structure "0,1^2-"; splice_chain ",4501171^4501264-"; sources "Undefined,Undefined"; NMorMRNA "null"; degree "4"; dimension "2_2";
chrA02	Undefined	as_event	4502298	4502614	.	+	.	transcript_id "TCONS_00003214,TCONS_00003213"; gene_id "chrA02:4500529-4502614W"; flanks "4502298-,4502614]"; structure "1^3-,2^4-"; splice_chain "4502394^4502569-,4502397^4502572-"; sources "Undefined,Undefined"; NMorMRNA "null"; degree "4"; dimension "2_2";
chrA02	Undefined	as_event	4532464	4532881	.	+	.	transcript_id "TCONS_00003219,TCONS_00003220"; gene_id "chrA02:4532046-4533923W"; flanks "4532464-,4532881^"; structure "0,1^2-"; splice_chain ",4532563^4532652-"; sources "Undefined,Undefined"; NMorMRNA "null"; degree "4"; dimension "2_2";
chrA02	Undefined	as_event	4588546	4588929	.	+	.	transcript_id "TCONS_00003227,TCONS_00003226"; gene_id "chrA02:4587778-4589203W"; flanks "4588546-,4588929^"; structure "0,1^2-"; splice_chain ",4588703^4588830-"; sources "Undefined,Undefined"; NMorMRNA "null"; degree "4"; dimension "2_2";
chrA02	Undefined	as_event	4590047	4591684	.	+	.	transcript_id "TCONS_00003229,TCONS_00003228"; gene_id "chrA02:4589500-4591684W"; flanks "4590047-,4591684]"; structure "0,1^2-"; splice_chain ",4591410^4591507-"; sources "Undefined,Undefined"; NMorMRNA "null"; degree "4"; dimension "2_2";
chrA02	Undefined	as_event	4830940	4831647	.	+	.	transcript_id "TCONS_00003234,TCONS_00003235"; gene_id "chrA02:4830089-4832755W"; flanks "4830940-,4831647^"; structure "1^3-,2^4-"; splice_chain "4831121^4831464-,4831131^4831474-"; sources "Undefined,Undefined"; NMorMRNA "null"; degree "4"; dimension "2_2";
chrA02	Undefined	as_event	4871009	4871972	.	+	.	transcript_id "TCONS_00003242,TCONS_00003239/TCONS_00003240/TCONS_00003241"; gene_id "chrA02:4870730-4877318W"; flanks "4871009^,4871972^"; structure "1-,2-"; splice_chain "4871349-,4871354-"; sources "Undefined,Undefined"; NMorMRNA "null"; degree "4"; dimension "2_2";
chrA02	Undefined	as_event	4873603	4873892	.	+	.	transcript_id "TCONS_00003239,TCONS_00003240/TCONS_00003241/TCONS_00003242"; gene_id "chrA02:4870730-4877318W"; flanks "4873603-,4873892^"; structure "1^3-,2^4-"; splice_chain "4873701^4873789-,4873720^4873808-"; sources "Undefined,Undefined"; NMorMRNA "null"; degree "4"; dimension "2_2";
chrA02	Undefined	as_event	4874651	4874891	.	+	.	transcript_id "TCONS_00003239/TCONS_00003242,TCONS_00003240"; gene_id "chrA02:4870730-4877318W"; flanks "4874651-,4874891^"; structure "1^3-,2^4-"; splice_chain "4874740^4874814-,4874751^4874825-"; sources "Undefined,Undefined"; NMorMRNA "null"; degree "4"; dimension "2_2";
chrA02	Undefined	as_event	4874814	4875169	.	+	.	transcript_id "TCONS_00003239/TCONS_00003242,TCONS_00003241"; gene_id "chrA02:4870730-4877318W"; flanks "4874814-,4875169^"; structure "1^3-,2^4-"; splice_chain "4874891^4875011-,4874927^4875047-"; sources "Undefined,Undefined"; NMorMRNA "null"; degree "4"; dimension "2_2";
chrA02	Undefined	as_event	4874651	4875169	.	+	.	transcript_id "TCONS_00003239/TCONS_00003242,TCONS_00003241,TCONS_00003240"; gene_id "chrA02:4870730-4877318W"; flanks "4874651-,4875169^"; structure "1^3-5^7-,1^3-6^8-,2^4-5^7-"; splice_chain "4874740^4874814-4874891^4875011-,4874740^4874814-4874927^4875047-,4874751^4874825-4874891^4875011-"; sources "Undefined,Undefined,Undefined"; NMorMRNA "null"; degree "9"; dimension "3_3";
chrA02	Undefined	as_event	4955268	4955479	.	+	.	transcript_id "TCONS_00003244,TCONS_00003245"; gene_id "chrA02:4954492-4958255W"; flanks "4955268-,4955479^"; structure "0,1^2-"; splice_chain ",4955351^4955429-"; sources "Undefined,Undefined"; NMorMRNA "null"; degree "4"; dimension "2_2";
chrA02	Undefined	as_event	4955839	4956040	.	+	.	transcript_id "TCONS_00003245,TCONS_00003244"; gene_id "chrA02:4954492-4958255W"; flanks "4955839^,4956040^"; structure "1-,2-"; splice_chain "4955917-,4955925-"; sources "Undefined,Undefined"; NMorMRNA "null"; degree "4"; dimension "2_2";
chrA02	Undefined	as_event	4957778	4958255	.	+	.	transcript_id "TCONS_00003245,TCONS_00003244"; gene_id "chrA02:4954492-4958255W"; flanks "4957778-,4958255]"; structure "0,1^2-"; splice_chain ",4958040^4958127-"; sources "Undefined,Undefined"; NMorMRNA "null"; degree "4"; dimension "2_2";
chrA02	Undefined	as_event	5047221	5047610	.	+	.	transcript_id "TCONS_00003249,TCONS_00003248"; gene_id "chrA02:5046601-5048413W"; flanks "5047221-,5047610^"; structure "0,1^2-"; splice_chain ",5047361^5047505-"; sources "Undefined,Undefined"; NMorMRNA "null"; degree "4"; dimension "2_2";
chrA02	Undefined	as_event	5346787	5347089	.	+	.	transcript_id "TCONS_00003261/TCONS_00003262,TCONS_00003263"; gene_id "chrA02:5344212-5348575W"; flanks "5346787-,5347089^"; structure "0,1^2-"; splice_chain ",5346912^5347009-"; sources "Undefined,Undefined"; NMorMRNA "null"; degree "4"; dimension "2_2";
chrA02	Undefined	as_event	5347678	5348159	.	+	.	transcript_id "TCONS_00003261,TCONS_00003262/TCONS_00003263"; gene_id "chrA02:5344212-5348575W"; flanks "5347678-,5348159^"; structure "0,1^2-"; splice_chain ",5347959^5348070-"; sources "Undefined,Undefined"; NMorMRNA "null"; degree "4"; dimension "2_2";
chrA02	Undefined	as_event	5570560	5571882	.	+	.	transcript_id "TCONS_00003269,TCONS_00003270"; gene_id "chrA02:5570220-5571882W"; flanks "5570560-,5571882]"; structure "0,1^2-"; splice_chain ",5570700^5570804-"; sources "Undefined,Undefined"; NMorMRNA "null"; degree "4"; dimension "2_2";
chrA02	Undefined	as_event	5742701	5743040	.	+	.	transcript_id "TCONS_00003277,TCONS_00003276"; gene_id "chrA02:5742504-5744655W"; flanks "5742701^,5743040^"; structure "1-,2-"; splice_chain "5742765-,5742827-"; sources "Undefined,Undefined"; NMorMRNA "null"; degree "4"; dimension "2_2";
chrA02	Undefined	as_event	5742504	5743040	.	+	.	transcript_id "TCONS_00003275,TCONS_00003277,TCONS_00003276"; gene_id "chrA02:5742504-5744655W"; flanks "5742504[,5743040^"; structure "0,1^2-,1^3-"; splice_chain ",5742701^5742765-,5742701^5742827-"; sources "Undefined,Undefined,Undefined"; NMorMRNA "null"; degree "9"; dimension "3_3";
chrA02	Undefined	as_event	5743321	5743802	.	+	.	transcript_id "TCONS_00003275,TCONS_00003276/TCONS_00003277"; gene_id "chrA02:5742504-5744655W"; flanks "5743321-,5743802^"; structure "0,1^2-"; splice_chain ",5743577^5743656-"; sources "Undefined,Undefined"; NMorMRNA "null"; degree "4"; dimension "2_2";
chrA02	Undefined	as_event	6133252	6133649	.	+	.	transcript_id "TCONS_00003289,TCONS_00003290"; gene_id "chrA02:6132869-6134083W"; flanks "6133252-,6133649^"; structure "0,1^2-"; splice_chain ",6133491^6133568-"; sources "Undefined,Undefined"; NMorMRNA "null"; degree "4"; dimension "2_2";
chrA02	Undefined	as_event	6199799	6200060	.	+	.	transcript_id "TCONS_00003294,TCONS_00003295"; gene_id "chrA02:6199096-6201743W"; flanks "6199799-,6200060^"; structure "0,1^2-"; splice_chain ",6199912^6199989-"; sources "Undefined,Undefined"; NMorMRNA "null"; degree "4"; dimension "2_2";
chrA02	Undefined	as_event	6200432	6200628	.	+	.	transcript_id "TCONS_00003294,TCONS_00003295"; gene_id "chrA02:6199096-6201743W"; flanks "6200432^,6200628^"; structure "1-,2-"; splice_chain "6200526-,6200527-"; sources "Undefined,Undefined"; NMorMRNA "null"; degree "4"; dimension "2_2";
chrA02	Undefined	as_event	6284377	6284744	.	+	.	transcript_id "TCONS_00003302,TCONS_00003301"; gene_id "chrA02:6283992-6286374W"; flanks "6284377^,6284744^"; structure "1-,2-"; splice_chain "6284638-,6284639-"; sources "Undefined,Undefined"; NMorMRNA "null"; degree "4"; dimension "2_2";
chrA02	Undefined	as_event	6284823	6285474	.	+	.	transcript_id "TCONS_00003302,TCONS_00003301"; gene_id "chrA02:6283992-6286374W"; flanks "6284823-,6285474^"; structure "0,1^2-"; splice_chain ",6284891^6284981-"; sources "Undefined,Undefined"; NMorMRNA "null"; degree "4"; dimension "2_2";
chrA02	Undefined	as_event	6287421	6287713	.	+	.	transcript_id "TCONS_00003303,TCONS_00003304"; gene_id "chrA02:6286617-6288399W"; flanks "6287421^,6287713^"; structure "1-,2-"; splice_chain "6287624-,6287633-"; sources "Undefined,Undefined"; NMorMRNA "null"; degree "4"; dimension "2_2";
chrA02	Undefined	as_event	6301842	6302057	.	+	.	transcript_id "TCONS_00003307,TCONS_00003308"; gene_id "chrA02:6300858-6302876W"; flanks "6301842-,6302057^"; structure "0,1^2-"; splice_chain ",6301889^6301986-"; sources "Undefined,Undefined"; NMorMRNA "null"; degree "4"; dimension "2_2";
chrA02	Undefined	as_event	6321865	6322080	.	+	.	transcript_id "TCONS_00003311,TCONS_00003312"; gene_id "chrA02:6321002-6323081W"; flanks "6321865-,6322080^"; structure "0,1^2-"; splice_chain ",6321942^6322019-"; sources "Undefined,Undefined"; NMorMRNA "null"; degree "4"; dimension "2_2";
chrA02	Undefined	as_event	6804634	6804870	.	+	.	transcript_id "TCONS_00003323,TCONS_00003324"; gene_id "chrA02:6803826-6805497W"; flanks "6804634-,6804870^"; structure "0,1^2-"; splice_chain ",6804692^6804802-"; sources "Undefined,Undefined"; NMorMRNA "null"; degree "4"; dimension "2_2";
chrA02	Undefined	as_event	6840975	6841988	.	+	.	transcript_id "TCONS_00003325,TCONS_00003327,TCONS_00003326"; gene_id "chrA02:6840594-6843849W"; flanks "6840975-,6841988^"; structure "1^4-,2^5-,3^6-"; splice_chain "6841268^6841371-,6841272^6841375-,6841277^6841380-"; sources "Undefined,Undefined,Undefined"; NMorMRNA "null"; degree "9"; dimension "3_3";
chrA02	Undefined	as_event	7227529	7228084	.	+	.	transcript_id "TCONS_00003340,TCONS_00003341/TCONS_00003342"; gene_id "chrA02:7227456-7231427W"; flanks "7227529^,7228084^"; structure "1-,2-"; splice_chain "7228007-,7228012-"; sources "Undefined,Undefined"; NMorMRNA "null"; degree "4"; dimension "2_2";
chrA02	Undefined	as_event	7228240	7228666	.	+	.	transcript_id "TCONS_00003340/TCONS_00003341,TCONS_00003342"; gene_id "chrA02:7227456-7231427W"; flanks "7228240-,7228666^"; structure "1^3-,2^4-"; splice_chain "7228425^7228559-,7228426^7228560-"; sources "Undefined,Undefined"; NMorMRNA "null"; degree "4"; dimension "2_2";
chrA02	Undefined	as_event	7427847	7428079	.	+	.	transcript_id "TCONS_00003350,TCONS_00003351"; gene_id "chrA02:7427424-7429467W"; flanks "7427847-,7428079^"; structure "0,1^2-"; splice_chain ",7427931^7428030-"; sources "Undefined,Undefined"; NMorMRNA "null"; degree "4"; dimension "2_2";
chrA02	Undefined	as_event	7548745	7548892	.	+	.	transcript_id "TCONS_00003359,TCONS_00003358"; gene_id "chrA02:7548717-7549955W"; flanks "7548745[,7548892-"; structure "1^,2^"; splice_chain "7548771^,7548775^"; sources "Undefined,Undefined"; NMorMRNA "null"; degree "4"; dimension "2_2";
chrA02	Undefined	as_event	7695145	7696437	.	+	.	transcript_id "TCONS_00003362,TCONS_00003361"; gene_id "chrA02:7694775-7696437W"; flanks "7695145-,7696437]"; structure "1^3-,2^4-"; splice_chain "7695367^7695787-,7695381^7695801-"; sources "Undefined,Undefined"; NMorMRNA "null"; degree "4"; dimension "2_2";
chrA02	Undefined	as_event	7930416	7930787	.	+	.	transcript_id "TCONS_00003366,TCONS_00003367"; gene_id "chrA02:7929755-7934050W"; flanks "7930416-,7930787^"; structure "0,1^2-"; splice_chain ",7930520^7930593-"; sources "Undefined,Undefined"; NMorMRNA "null"; degree "4"; dimension "2_2";
chrA02	Undefined	as_event	7931002	7931663	.	+	.	transcript_id "TCONS_00003366/TCONS_00003368,TCONS_00003369"; gene_id "chrA02:7929755-7934050W"; flanks "7931002^,7931663^"; structure "1-,2-"; splice_chain "7931100-,7931126-"; sources "Undefined,Undefined"; NMorMRNA "null"; degree "4"; dimension "2_2";
chrA02	Undefined	as_event	7930904	7931663	.	+	.	transcript_id "TCONS_00003366/TCONS_00003368,TCONS_00003367"; gene_id "chrA02:7929755-7934050W"; flanks "7930904-,7931663^"; structure "1^3-,2^4-"; splice_chain "7931002^7931100-,7931003^7931101-"; sources "Undefined,Undefined"; NMorMRNA "null"; degree "4"; dimension "2_2";
chrA02	Undefined	as_event	7931980	7932604	.	+	.	transcript_id "TCONS_00003368,TCONS_00003366/TCONS_00003367/TCONS_00003369"; gene_id "chrA02:7929755-7934050W"; flanks "7931980-,7932604^"; structure "1^3-,2^4-"; splice_chain "7932204^7932305-,7932206^7932307-"; sources "Undefined,Undefined"; NMorMRNA "null"; degree "4"; dimension "2_2";
chrA02	Undefined	as_event	7935696	7936555	.	+	.	transcript_id "TCONS_00003370,TCONS_00003371"; gene_id "chrA02:7934197-7937500W"; flanks "7935696-,7936555^"; structure "1^3-,2^4-"; splice_chain "7936157^7936268-,7936189^7936300-"; sources "Undefined,Undefined"; NMorMRNA "null"; degree "4"; dimension "2_2";
chrA02	Undefined	as_event	8005342	8005548	.	+	.	transcript_id "TCONS_00003376,TCONS_00003377"; gene_id "chrA02:8004760-8008181W"; flanks "8005342-,8005548^"; structure "0,1^2-"; splice_chain ",8005419^8005493-"; sources "Undefined,Undefined"; NMorMRNA "null"; degree "4"; dimension "2_2";
chrA02	Undefined	as_event	8111665	8111969	.	+	.	transcript_id "TCONS_00003381,TCONS_00003382"; gene_id "chrA02:8111224-8113316W"; flanks "8111665-,8111969^"; structure "0,1^2-"; splice_chain ",8111753^8111841-"; sources "Undefined,Undefined"; NMorMRNA "null"; degree "4"; dimension "2_2";
chrA02	Undefined	as_event	8322004	8322267	.	+	.	transcript_id "TCONS_00003390/TCONS_00003391/TCONS_00003392,TCONS_00003393"; gene_id "chrA02:8321972-8326612W"; flanks "8322004^,8322267^"; structure "1-,2-"; splice_chain "8322112-,8322195-"; sources "Undefined,Undefined"; NMorMRNA "null"; degree "4"; dimension "2_2";
chrA02	Undefined	as_event	8322660	8322943	.	+	.	transcript_id "TCONS_00003391/TCONS_00003392,TCONS_00003390/TCONS_00003393"; gene_id "chrA02:8321972-8326612W"; flanks "8322660-,8322943^"; structure "0,1^2-"; splice_chain ",8322723^8322823-"; sources "Undefined,Undefined"; NMorMRNA "null"; degree "4"; dimension "2_2";
chrA02	Undefined	as_event	8325367	8325584	.	+	.	transcript_id "TCONS_00003392,TCONS_00003390/TCONS_00003391/TCONS_00003393"; gene_id "chrA02:8321972-8326612W"; flanks "8325367^,8325584^"; structure "1-,2-"; splice_chain "8325470-,8325471-"; sources "Undefined,Undefined"; NMorMRNA "null"; degree "4"; dimension "2_2";
chrA02	Undefined	as_event	8550661	8550886	.	+	.	transcript_id "TCONS_00003398,TCONS_00003397"; gene_id "chrA02:8548835-8551290W"; flanks "8550661-,8550886^"; structure "1^3-,2^4-"; splice_chain "8550752^8550839-,8550763^8550850-"; sources "Undefined,Undefined"; NMorMRNA "null"; degree "4"; dimension "2_2";
chrA02	Undefined	as_event	8632082	8632345	.	+	.	transcript_id "TCONS_00003402,TCONS_00003401"; gene_id "chrA02:8629795-8633593W"; flanks "8632082-,8632345-"; structure "1^,2^"; splice_chain "8632163^,8632164^"; sources "Undefined,Undefined"; NMorMRNA "null"; degree "4"; dimension "2_2";
chrA02	Undefined	as_event	8632587	8633019	.	+	.	transcript_id "TCONS_00003402,TCONS_00003401"; gene_id "chrA02:8629795-8633593W"; flanks "8632587-,8633019^"; structure "1^3-,2^4-"; splice_chain "8632710^8632934-,8632714^8632938-"; sources "Undefined,Undefined"; NMorMRNA "null"; degree "4"; dimension "2_2";
chrA02	Undefined	as_event	8641093	8641256	.	+	.	transcript_id "TCONS_00003403,TCONS_00003404"; gene_id "chrA02:8641038-8641865W"; flanks "8641093^,8641256^"; structure "1-,2-"; splice_chain "8641164-,8641182-"; sources "Undefined,Undefined"; NMorMRNA "null"; degree "4"; dimension "2_2";
chrA02	Undefined	as_event	8648743	8649258	.	+	.	transcript_id "TCONS_00003406,TCONS_00003407"; gene_id "chrA02:8648239-8652213W"; flanks "8648743-,8649258-"; structure "1^,2^"; splice_chain "8648990^,8649018^"; sources "Undefined,Undefined"; NMorMRNA "null"; degree "4"; dimension "2_2";
chrA02	Undefined	as_event	8648743	8649523	.	+	.	transcript_id "TCONS_00003405,TCONS_00003406,TCONS_00003407"; gene_id "chrA02:8648239-8652213W"; flanks "8648743-,8649523^"; structure "0,1^3-,2^3-"; splice_chain ",8648990^8649258-,8649018^8649258-"; sources "Undefined,Undefined,Undefined"; NMorMRNA "null"; degree "9"; dimension "3_3";
chrA02	Undefined	as_event	8651379	8651620	.	+	.	transcript_id "TCONS_00003406/TCONS_00003407,TCONS_00003408"; gene_id "chrA02:8648239-8652213W"; flanks "8651379-,8651620^"; structure "0,1^2-"; splice_chain ",8651480^8651564-"; sources "Undefined,Undefined"; NMorMRNA "null"; degree "4"; dimension "2_2";
chrA02	Undefined	as_event	8651379	8651885	.	+	.	transcript_id "TCONS_00003405,TCONS_00003408,TCONS_00003406/TCONS_00003407"; gene_id "chrA02:8648239-8652213W"; flanks "8651379-,8651885^"; structure "0,1^2-3^4-,3^4-"; splice_chain ",8651480^8651564-8651620^8651808-,8651620^8651808-"; sources "Undefined,Undefined,Undefined"; NMorMRNA "null"; degree "9"; dimension "3_3";
chrA02	Undefined	as_event	8651564	8652213	.	+	.	transcript_id "TCONS_00003409,TCONS_00003408"; gene_id "chrA02:8648239-8652213W"; flanks "8651564-,8652213]"; structure "0,1^2-3^4-"; splice_chain ",8651620^8651808-8651885^8652033-"; sources "Undefined,Undefined"; NMorMRNA "null"; degree "4"; dimension "2_2";
chrA02	Undefined	as_event	8651379	8652213	.	+	.	transcript_id "TCONS_00003409,TCONS_00003408,TCONS_00003406/TCONS_00003407,TCONS_00003405"; gene_id "chrA02:8648239-8652213W"; flanks "8651379-,8652213]"; structure "1^2-,1^2-3^4-5^6-,3^4-5^6-,5^6-"; splice_chain "8651480^8651564-,8651480^8651564-8651620^8651808-8651885^8652033-,8651620^8651808-8651885^8652033-,8651885^8652033-"; sources "Undefined,Undefined,Undefined,Undefined"; NMorMRNA "null";…
chrA02	Undefined	as_event	8677182	8677542	.	+	.	transcript_id "TCONS_00003412,TCONS_00003413"; gene_id "chrA02:8676320-8677869W"; flanks "8677182^,8677542^"; structure "1-,2-"; splice_chain "8677408-,8677411-"; sources "Undefined,Undefined"; NMorMRNA "null"; degree "4"; dimension "2_2";
chrA02	Undefined	as_event	8948467	8948737	.	+	.	transcript_id "TCONS_00003421,TCONS_00003422"; gene_id "chrA02:8946987-8951811W"; flanks "8948467-,8948737^"; structure "0,1^2-"; splice_chain ",8948593^8948676-"; sources "Undefined,Undefined"; NMorMRNA "null"; degree "4"; dimension "2_2";
chrA02	Undefined	as_event	9113287	9113627	.	+	.	transcript_id "TCONS_00003426,TCONS_00003427"; gene_id "chrA02:9112581-9114663W"; flanks "9113287-,9113627^"; structure "0,1^2-"; splice_chain ",9113441^9113530-"; sources "Undefined,Undefined"; NMorMRNA "null"; degree "4"; dimension "2_2";
chrA02	Undefined	as_event	9186700	9186964	.	+	.	transcript_id "TCONS_00003431,TCONS_00003430"; gene_id "chrA02:9186326-9188318W"; flanks "9186700^,9186964^"; structure "1-,2-"; splice_chain "9186792-,9186824-"; sources "Undefined,Undefined"; NMorMRNA "null"; degree "4"; dimension "2_2";
chrA02	Undefined	as_event	9418944	9419293	.	+	.	transcript_id "TCONS_00003439,TCONS_00003440"; gene_id "chrA02:9417557-9419293W"; flanks "9418944-,9419293]"; structure "0,1^2-"; splice_chain ",9419185^9419254-"; sources "Undefined,Undefined"; NMorMRNA "null"; degree "4"; dimension "2_2";
chrA02	Undefined	as_event	9424028	9424192	.	+	.	transcript_id "TCONS_00003442,TCONS_00003441"; gene_id "chrA02:9423355-9429839W"; flanks "9424028^,9424192^"; structure "1-,2-"; splice_chain "9424100-,9424115-"; sources "Undefined,Undefined"; NMorMRNA "null"; degree "4"; dimension "2_2";
chrA02	Undefined	as_event	9565730	9565986	.	+	.	transcript_id "TCONS_00003447,TCONS_00003449,TCONS_00003448"; gene_id "chrA02:9562437-9567796W"; flanks "9565730-,9565986^"; structure "1^4-,2^5-,3^6-"; splice_chain "9565818^9565899-,9565819^9565900-,9565820^9565901-"; sources "Undefined,Undefined,Undefined"; NMorMRNA "null"; degree "9"; dimension "3_3";
chrA02	Undefined	as_event	9565899	9566502	.	+	.	transcript_id "TCONS_00003447,TCONS_00003446"; gene_id "chrA02:9562437-9567796W"; flanks "9565899-,9566502^"; structure "1^3-,2^4-"; splice_chain "9565986^9566068-,9565987^9566069-"; sources "Undefined,Undefined"; NMorMRNA "null"; degree "4"; dimension "2_2";
chrA02	Undefined	as_event	9565730	9566502	.	+	.	transcript_id "TCONS_00003447,TCONS_00003446,TCONS_00003449,TCONS_00003448"; gene_id "chrA02:9562437-9567796W"; flanks "9565730-,9566502^"; structure "1^4-7^9-,1^4-8^10-,2^5-7^9-,3^6-7^9-"; splice_chain "9565818^9565899-9565986^9566068-,9565818^9565899-9565987^9566069-,9565819^9565900-9565986^9566068-,9565820^9565901-9565986^9566068-"; sources "Undefined,Undefined,Undefined,Undefined"; NMorMRNA "…
chrA02	Undefined	as_event	9571344	9572017	.	+	.	transcript_id "TCONS_00003451,TCONS_00003450"; gene_id "chrA02:9569562-9572078W"; flanks "9571344-,9572017-"; structure "1^,2^"; splice_chain "9571411^,9571412^"; sources "Undefined,Undefined"; NMorMRNA "null"; degree "4"; dimension "2_2";
chrA02	Undefined	as_event	9703087	9703225	.	+	.	transcript_id "TCONS_00003459,TCONS_00003458"; gene_id "chrA02:9702028-9704154W"; flanks "9703087^,9703225^"; structure "1-,2-"; splice_chain "9703158-,9703188-"; sources "Undefined,Undefined"; NMorMRNA "null"; degree "4"; dimension "2_2";
chrA02	Undefined	as_event	9775517	9776217	.	+	.	transcript_id "TCONS_00003464,TCONS_00003463"; gene_id "chrA02:9775265-9777798W"; flanks "9775517^,9776217^"; structure "1-,2-"; splice_chain "9775890-,9776115-"; sources "Undefined,Undefined"; NMorMRNA "null"; degree "4"; dimension "2_2";
chrA02	Undefined	as_event	9776915	9777798	.	+	.	transcript_id "TCONS_00003464,TCONS_00003463"; gene_id "chrA02:9775265-9777798W"; flanks "9776915-,9777798]"; structure "1^3-,2^4-"; splice_chain "9777009^9777261-,9777012^9777264-"; sources "Undefined,Undefined"; NMorMRNA "null"; degree "4"; dimension "2_2";
chrA02	Undefined	as_event	10312520	10312875	.	+	.	transcript_id "TCONS_00003478/TCONS_00003479,TCONS_00003480"; gene_id "chrA02:10312520-10314193W"; flanks "10312520[,10312875^"; structure "0,1^2-"; splice_chain ",10312686^10312769-"; sources "Undefined,Undefined"; NMorMRNA "null"; degree "4"; dimension "2_2";
chrA02	Undefined	as_event	10313133	10313303	.	+	.	transcript_id "TCONS_00003479,TCONS_00003478"; gene_id "chrA02:10312520-10314193W"; flanks "10313133-,10313303-"; structure "1^,2^"; splice_chain "10313164^,10313169^"; sources "Undefined,Undefined"; NMorMRNA "null"; degree "4"; dimension "2_2";
chrA02	Undefined	as_event	10313133	10314193	.	+	.	transcript_id "TCONS_00003480/TCONS_00003481,TCONS_00003479,TCONS_00003478"; gene_id "chrA02:10312520-10314193W"; flanks "10313133-,10314193]"; structure "0,1^3-,2^3-"; splice_chain ",10313164^10313303-,10313169^10313303-"; sources "Undefined,Undefined,Undefined"; NMorMRNA "null"; degree "9"; dimension "3_3";
chrA02	Undefined	as_event	10507786	10508126	.	+	.	transcript_id "TCONS_00003486,TCONS_00003485"; gene_id "chrA02:10507132-10512291W"; flanks "10507786-,10508126^"; structure "0,1^2-"; splice_chain ",10507862^10507935-"; sources "Undefined,Undefined"; NMorMRNA "null"; degree "4"; dimension "2_2";
chrA02	Undefined	as_event	10508214	10508476	.	+	.	transcript_id "TCONS_00003485,TCONS_00003486"; gene_id "chrA02:10507132-10512291W"; flanks "10508214-,10508476^"; structure "0,1^2-"; splice_chain ",10508333^10508414-"; sources "Undefined,Undefined"; NMorMRNA "null"; degree "4"; dimension "2_2";
chrA02	Undefined	as_event	10684209	10684570	.	+	.	transcript_id "TCONS_00003497,TCONS_00003498"; gene_id "chrA02:10678108-10691952W"; flanks "10684209-,10684570^"; structure "1^3-,2^4-"; splice_chain "10684364^10684486-,10684365^10684487-"; sources "Undefined,Undefined"; NMorMRNA "null"; degree "4"; dimension "2_2";
chrA02	Undefined	as_event	10684680	10685076	.	+	.	transcript_id "TCONS_00003497,TCONS_00003498"; gene_id "chrA02:10678108-10691952W"; flanks "10684680-,10685076^"; structure "0,1^2-"; splice_chain ",10684874^10684969-"; sources "Undefined,Undefined"; NMorMRNA "null"; degree "4"; dimension "2_2";
chrA02	Undefined	as_event	10793036	10793256	.	+	.	transcript_id "TCONS_00003500,TCONS_00003499"; gene_id "chrA02:10791499-10793256W"; flanks "10793036-,10793256]"; structure "0,1^2-"; splice_chain ",10793168^10793239-"; sources "Undefined,Undefined"; NMorMRNA "null"; degree "4"; dimension "2_2";
chrA02	Undefined	as_event	10821259	10821699	.	+	.	transcript_id "TCONS_00003501,TCONS_00003502"; gene_id "chrA02:10821259-10822172W"; flanks "10821259[,10821699-"; structure "1^,2^"; splice_chain "10821553^,10821615^"; sources "Undefined,Undefined"; NMorMRNA "null"; degree "4"; dimension "2_2";
chrA02	Undefined	as_event	11128459	11129762	.	+	.	transcript_id "TCONS_00003521,TCONS_00003520"; gene_id "chrA02:11128459-11129762W"; flanks "11128459[,11129762]"; structure "0,1^2-"; splice_chain ",11128949^11129040-"; sources "Undefined,Undefined"; NMorMRNA "null"; degree "4"; dimension "2_2";
chrA02	Undefined	as_event	11156763	11157258	.	+	.	transcript_id "TCONS_00003522,TCONS_00003523"; gene_id "chrA02:11156325-11158560W"; flanks "11156763-,11157258^"; structure "1^3-,2^4-"; splice_chain "11156976^11157179-,11156980^11157183-"; sources "Undefined,Undefined"; NMorMRNA "null"; degree "4"; dimension "2_2";
chrA02	Undefined	as_event	11157349	11157827	.	+	.	transcript_id "TCONS_00003523,TCONS_00003522"; gene_id "chrA02:11156325-11158560W"; flanks "11157349-,11157827^"; structure "0,1^2-"; splice_chain ",11157508^11157616-"; sources "Undefined,Undefined"; NMorMRNA "null"; degree "4"; dimension "2_2";
chrA02	Undefined	as_event	11409813	11409975	.	+	.	transcript_id "TCONS_00003529/TCONS_00003530,TCONS_00003528"; gene_id "chrA02:11407780-11414637W"; flanks "11409813-,11409975-"; structure "1^,2^"; splice_chain "11409898^,11409899^"; sources "Undefined,Undefined"; NMorMRNA "null"; degree "4"; dimension "2_2";
chrA02	Undefined	as_event	11414159	11414637	.	+	.	transcript_id "TCONS_00003528,TCONS_00003529"; gene_id "chrA02:11407780-11414637W"; flanks "11414159^,11414637]"; structure "1-,2-"; splice_chain "11414267-,11414270-"; sources "Undefined,Undefined"; NMorMRNA "null"; degree "4"; dimension "2_2";
chrA02	Undefined	as_event	11413770	11414637	.	+	.	transcript_id "TCONS_00003528,TCONS_00003529,TCONS_00003530"; gene_id "chrA02:11407780-11414637W"; flanks "11413770-,11414637]"; structure "1^3-,1^4-,2^5-"; splice_chain "11414159^11414267-,11414159^11414270-,11414195^11414277-"; sources "Undefined,Undefined,Undefined"; NMorMRNA "null"; degree "9"; dimension "3_3";
chrA02	Undefined	as_event	11552362	11554205	.	+	.	transcript_id "TCONS_00003541,TCONS_00003540"; gene_id "chrA02:11552362-11554205W"; flanks "11552362[,11554205]"; structure "0,1^2-"; splice_chain ",11553698^11553775-"; sources "Undefined,Undefined"; NMorMRNA "null"; degree "4"; dimension "2_2";
chrA02	Undefined	as_event	11558115	11558937	.	+	.	transcript_id "TCONS_00003543,TCONS_00003542"; gene_id "chrA02:11556916-11558937W"; flanks "11558115-,11558937]"; structure "1^3-,2^4-"; splice_chain "11558396^11558474-,11558397^11558475-"; sources "Undefined,Undefined"; NMorMRNA "null"; degree "4"; dimension "2_2";
chrA02	Undefined	as_event	11781561	11781822	.	+	.	transcript_id "TCONS_00003552,TCONS_00003553"; gene_id "chrA02:11781008-11782145W"; flanks "11781561-,11781822^"; structure "1^3-,2^4-"; splice_chain "11781687^11781767-,11781697^11781777-"; sources "Undefined,Undefined"; NMorMRNA "null"; degree "4"; dimension "2_2";
chrA02	Undefined	as_event	11889527	11890561	.	+	.	transcript_id "TCONS_00003556,TCONS_00003555"; gene_id "chrA02:11889527-11891338W"; flanks "11889527[,11890561^"; structure "0,1^2-"; splice_chain ",11890105^11890433-"; sources "Undefined,Undefined"; NMorMRNA "null"; degree "4"; dimension "2_2";
chrA02	Undefined	as_event	11905419	11906100	.	+	.	transcript_id "TCONS_00003558,TCONS_00003560"; gene_id "chrA02:11905419-11909691W"; flanks "11905419[,11906100^"; structure "1^3-,2^4-"; splice_chain "11905907^11905993-,11905910^11905996-"; sources "Undefined,Undefined"; NMorMRNA "null"; degree "4"; dimension "2_2";
chrA02	Undefined	as_event	11905907	11906308	.	+	.	transcript_id "TCONS_00003558,TCONS_00003559"; gene_id "chrA02:11905419-11909691W"; flanks "11905907^,11906308^"; structure "1-3^5-,2-4^6-"; splice_chain "11905993-11906100^11906178-,11906009-11906108^11906186-"; sources "Undefined,Undefined"; NMorMRNA "null"; degree "4"; dimension "2_2";
chrA02	Undefined	as_event	11905419	11906308	.	+	.	transcript_id "TCONS_00003558,TCONS_00003559,TCONS_00003560"; gene_id "chrA02:11905419-11909691W"; flanks "11905419[,11906308^"; structure "1^3-6^8-,1^5-7^9-,2^4-6^8-"; splice_chain "11905907^11905993-11906100^11906178-,11905907^11906009-11906108^11906186-,11905910^11905996-11906100^11906178-"; sources "Undefined,Undefined,Undefined"; NMorMRNA "null"; degree "9"; dimension "3_3";
chrA02	Undefined	as_event	11991001	11991601	.	+	.	transcript_id "TCONS_00003564,TCONS_00003563"; gene_id "chrA02:11991001-11992640W"; flanks "11991001[,11991601^"; structure "1^3-,2^4-"; splice_chain "11991096^11991377-,11991106^11991387-"; sources "Undefined,Undefined"; NMorMRNA "null"; degree "4"; dimension "2_2";
chrA02	Undefined	as_event	12032948	12033413	.	+	.	transcript_id "TCONS_00003567,TCONS_00003566"; gene_id "chrA02:12031372-12033413W"; flanks "12032948-,12033413]"; structure "0,1^2-"; splice_chain ",12032995^12033065-"; sources "Undefined,Undefined"; NMorMRNA "null"; degree "4"; dimension "2_2";
chrA02	Undefined	as_event	12088584	12089118	.	+	.	transcript_id "TCONS_00003570,TCONS_00003569"; gene_id "chrA02:12088584-12091395W"; flanks "12088584[,12089118^"; structure "1^3-,2^4-"; splice_chain "12088772^12089032-,12088776^12089036-"; sources "Undefined,Undefined"; NMorMRNA "null"; degree "4"; dimension "2_2";
chrA02	Undefined	as_event	12241305	12241459	.	+	.	transcript_id "TCONS_00003574,TCONS_00003575"; gene_id "chrA02:12240301-12241733W"; flanks "12241305^,12241459^"; structure "1-,2-"; splice_chain "12241373-,12241377-"; sources "Undefined,Undefined"; NMorMRNA "null"; degree "4"; dimension "2_2";
chrA02	Undefined	as_event	12769272	12769470	.	+	.	transcript_id "TCONS_00003599,TCONS_00003600"; gene_id "chrA02:12767865-12771411W"; flanks "12769272-,12769470^"; structure "0,1^2-"; splice_chain ",12769322^12769408-"; sources "Undefined,Undefined"; NMorMRNA "null"; degree "4"; dimension "2_2";
chrA02	Undefined	as_event	12769706	12769843	.	+	.	transcript_id "TCONS_00003600,TCONS_00003599"; gene_id "chrA02:12767865-12771411W"; flanks "12769706-,12769843-"; structure "1^,2^"; splice_chain "12769775^,12769776^"; sources "Undefined,Undefined"; NMorMRNA "null"; degree "4"; dimension "2_2";
chrA02	Undefined	as_event	12844043	12844211	.	+	.	transcript_id "TCONS_00003601,TCONS_00003602"; gene_id "chrA02:12840546-12845999W"; flanks "12844043^,12844211^"; structure "1-,2-"; splice_chain "12844123-,12844125-"; sources "Undefined,Undefined"; NMorMRNA "null"; degree "4"; dimension "2_2";
chrA02	Undefined	as_event	12931176	12932059	.	+	.	transcript_id "TCONS_00003604,TCONS_00003603"; gene_id "chrA02:12929781-12932496W"; flanks "12931176-,12932059^"; structure "1^3-,2^4-"; splice_chain "12931393^12932026-,12931396^12932029-"; sources "Undefined,Undefined"; NMorMRNA "null"; degree "4"; dimension "2_2";
chrA02	Undefined	as_event	12932199	12932496	.	+	.	transcript_id "TCONS_00003604,TCONS_00003603"; gene_id "chrA02:12929781-12932496W"; flanks "12932199-,12932496]"; structure "1^3-,2^4-"; splice_chain "12932299^12932386-,12932301^12932388-"; sources "Undefined,Undefined"; NMorMRNA "null"; degree "4"; dimension "2_2";
chrA02	Undefined	as_event	13577325	13578173	.	+	.	transcript_id "TCONS_00003619,TCONS_00003621"; gene_id "chrA02:13577325-13580188W"; flanks "13577325[,13578173^"; structure "1^3-,2^4-"; splice_chain "13577871^13577981-,13577876^13577986-"; sources "Undefined,Undefined"; NMorMRNA "null"; degree "4"; dimension "2_2";
chrA02	Undefined	as_event	13578253	13578661	.	+	.	transcript_id "TCONS_00003621,TCONS_00003619"; gene_id "chrA02:13577325-13580188W"; flanks "13578253-,13578661-"; structure "1^,2^"; splice_chain "13578386^,13578387^"; sources "Undefined,Undefined"; NMorMRNA "null"; degree "4"; dimension "2_2";
chrA02	Undefined	as_event	13577986	13580044	.	+	.	transcript_id "TCONS_00003621,TCONS_00003620"; gene_id "chrA02:13577325-13580188W"; flanks "13577986-,13580044^"; structure "1^2-3^5-,4^6-"; splice_chain "13578173^13578253-13578386^13578661-,13578391^13578666-"; sources "Undefined,Undefined"; NMorMRNA "null"; degree "4"; dimension "2_2";
chrA02	Undefined	as_event	13577325	13580044	.	+	.	transcript_id "TCONS_00003619,TCONS_00003621,TCONS_00003620"; gene_id "chrA02:13577325-13580188W"; flanks "13577325[,13580044^"; structure "1^3-5^6-8^10-,2^4-5^6-7^10-,2^4-9^11-"; splice_chain "13577871^13577981-13578173^13578253-13578387^13578661-,13577876^13577986-13578173^13578253-13578386^13578661-,13577876^13577986-13578391^13578666-"; sources "Undefined,Undefined,Undefined"; NMorMRNA "null"…
chrA02	Undefined	as_event	13706388	13706784	.	+	.	transcript_id "TCONS_00003624,TCONS_00003625"; gene_id "chrA02:13704815-13707287W"; flanks "13706388-,13706784^"; structure "0,1^2-"; splice_chain ",13706473^13706561-"; sources "Undefined,Undefined"; NMorMRNA "null"; degree "4"; dimension "2_2";
chrA02	Undefined	as_event	13750604	13751750	.	+	.	transcript_id "TCONS_00003629,TCONS_00003627,TCONS_00003628,TCONS_00003626"; gene_id "chrA02:13750604-13751750W"; flanks "13750604[,13751750]"; structure "1^5-,2^6-,3^7-,4^8-"; splice_chain "13750694^13751120-,13750697^13751123-,13750702^13751128-,13750729^13751155-"; sources "Undefined,Undefined,Undefined,Undefined"; NMorMRNA "null"; degree "16"; dimension "4_4";
chrA02	Undefined	as_event	13953480	13953714	.	+	.	transcript_id "TCONS_00003634,TCONS_00003635"; gene_id "chrA02:13951866-13954975W"; flanks "13953480-,13953714^"; structure "0,1^2-"; splice_chain ",13953553^13953639-"; sources "Undefined,Undefined"; NMorMRNA "null"; degree "4"; dimension "2_2";
chrA02	Undefined	as_event	13953938	13954247	.	+	.	transcript_id "TCONS_00003634,TCONS_00003635"; gene_id "chrA02:13951866-13954975W"; flanks "13953938-,13954247^"; structure "0,1^2-"; splice_chain ",13954025^13954107-"; sources "Undefined,Undefined"; NMorMRNA "null"; degree "4"; dimension "2_2";
chrA02	Undefined	as_event	13954355	13954975	.	+	.	transcript_id "TCONS_00003634,TCONS_00003635"; gene_id "chrA02:13951866-13954975W"; flanks "13954355-,13954975]"; structure "0,1^2-"; splice_chain ",13954504^13954599-"; sources "Undefined,Undefined"; NMorMRNA "null"; degree "4"; dimension "2_2";
chrA02	Undefined	as_event	14231759	14231943	.	+	.	transcript_id "TCONS_00003641,TCONS_00003640"; gene_id "chrA02:14230945-14231946W"; flanks "14231759-,14231943-"; structure "1^,2^"; splice_chain "14231875^,14231876^"; sources "Undefined,Undefined"; NMorMRNA "null"; degree "4"; dimension "2_2";
chrA02	Undefined	as_event	14353383	14353583	.	+	.	transcript_id "TCONS_00003648,TCONS_00003647"; gene_id "chrA02:14350977-14355035W"; flanks "14353383-,14353583-"; structure "1^,2^"; splice_chain "14353504^,14353505^"; sources "Undefined,Undefined"; NMorMRNA "null"; degree "4"; dimension "2_2";
chrA02	Undefined	as_event	14353806	14353988	.	+	.	transcript_id "TCONS_00003647,TCONS_00003648"; gene_id "chrA02:14350977-14355035W"; flanks "14353806^,14353988^"; structure "1-,2-"; splice_chain "14353883-,14353884-"; sources "Undefined,Undefined"; NMorMRNA "null"; degree "4"; dimension "2_2";
chrA02	Undefined	as_event	14354211	14354339	.	+	.	transcript_id "TCONS_00003648,TCONS_00003647"; gene_id "chrA02:14350977-14355035W"; flanks "14354211-,14354339-"; structure "1^,2^"; splice_chain "14354266^,14354268^"; sources "Undefined,Undefined"; NMorMRNA "null"; degree "4"; dimension "2_2";
chrA02	Undefined	as_event	14354339	14354542	.	+	.	transcript_id "TCONS_00003647,TCONS_00003648"; gene_id "chrA02:14350977-14355035W"; flanks "14354339-,14354542^"; structure "0,1^2-"; splice_chain ",14354406^14354491-"; sources "Undefined,Undefined"; NMorMRNA "null"; degree "4"; dimension "2_2";
chrA02	Undefined	as_event	14394364	14394582	.	+	.	transcript_id "TCONS_00003650,TCONS_00003651"; gene_id "chrA02:14393830-14394582W"; flanks "14394364-,14394582]"; structure "1^3-,2^4-"; splice_chain "14394468^14394548-,14394473^14394553-"; sources "Undefined,Undefined"; NMorMRNA "null"; degree "4"; dimension "2_2";
chrA02	Undefined	as_event	14752311	14752622	.	+	.	transcript_id "TCONS_00003659,TCONS_00003658"; gene_id "chrA02:14752143-14755029W"; flanks "14752311-,14752622^"; structure "0,1^2-"; splice_chain ",14752383^14752456-"; sources "Undefined,Undefined"; NMorMRNA "null"; degree "4"; dimension "2_2";
chrA02	Undefined	as_event	14752716	14753231	.	+	.	transcript_id "TCONS_00003659,TCONS_00003658"; gene_id "chrA02:14752143-14755029W"; flanks "14752716-,14753231^"; structure "0,1^2-"; splice_chain ",14753039^14753111-"; sources "Undefined,Undefined"; NMorMRNA "null"; degree "4"; dimension "2_2";
chrA02	Undefined	as_event	14963630	14964193	.	+	.	transcript_id "TCONS_00003663,TCONS_00003662"; gene_id "chrA02:14963630-14964355W"; flanks "14963630[,14964193^"; structure "0,1^2-"; splice_chain ",14963838^14963990-"; sources "Undefined,Undefined"; NMorMRNA "null"; degree "4"; dimension "2_2";
chrA02	Undefined	as_event	15124237	15124812	.	+	.	transcript_id "TCONS_00003668,TCONS_00003667"; gene_id "chrA02:15124014-15125718W"; flanks "15124237-,15124812^"; structure "0,1^2-"; splice_chain ",15124597^15124663-"; sources "Undefined,Undefined"; NMorMRNA "null"; degree "4"; dimension "2_2";
chrA02	Undefined	as_event	15124879	15125390	.	+	.	transcript_id "TCONS_00003668,TCONS_00003667"; gene_id "chrA02:15124014-15125718W"; flanks "15124879-,15125390^"; structure "1^3-5^7-,2^4-6^8-"; splice_chain "15125088^15125163-15125222^15125310-,15125090^15125164-15125232^15125320-"; sources "Undefined,Undefined"; NMorMRNA "null"; degree "4"; dimension "2_2";
chrA02	Undefined	as_event	15125390	15125718	.	+	.	transcript_id "TCONS_00003667,TCONS_00003668"; gene_id "chrA02:15124014-15125718W"; flanks "15125390^,15125718]"; structure "1-,2-"; splice_chain "15125482-,15125484-"; sources "Undefined,Undefined"; NMorMRNA "null"; degree "4"; dimension "2_2";
chrA02	Undefined	as_event	15827309	15827486	.	+	.	transcript_id "TCONS_00003671,TCONS_00003670"; gene_id "chrA02:15827105-15829165W"; flanks "15827309^,15827486^"; structure "1-,2-"; splice_chain "15827389-,15827395-"; sources "Undefined,Undefined"; NMorMRNA "null"; degree "4"; dimension "2_2";
chrA02	Undefined	as_event	15832426	15832817	.	+	.	transcript_id "TCONS_00003673,TCONS_00003675"; gene_id "chrA02:15831740-15833294W"; flanks "15832426-,15832817-"; structure "1^,2^"; splice_chain "15832661^,15832757^"; sources "Undefined,Undefined"; NMorMRNA "null"; degree "4"; dimension "2_2";
chrA02	Undefined	as_event	15832426	15833294	.	+	.	transcript_id "TCONS_00003673,TCONS_00003675,TCONS_00003672"; gene_id "chrA02:15831740-15833294W"; flanks "15832426-,15833294]"; structure "1^4-,2^4-,3^5-"; splice_chain "15832661^15832817-,15832757^15832817-,15832767^15832827-"; sources "Undefined,Undefined,Undefined"; NMorMRNA "null"; degree "9"; dimension "3_3";
chrA02	Undefined	as_event	15831740	15833294	.	+	.	transcript_id "TCONS_00003673,TCONS_00003675,TCONS_00003672,TCONS_00003674"; gene_id "chrA02:15831740-15833294W"; flanks "15831740[,15833294]"; structure "1^3-5^8-,1^3-6^8-,1^3-7^9-,2^4-"; splice_chain "15832348^15832426-15832661^15832817-,15832348^15832426-15832757^15832817-,15832348^15832426-15832767^15832827-,15832358^15832436-"; sources "Undefined,Undefined,Undefined,Undefined"; NMorMRNA "nul…
chrA02	Undefined	as_event	17302397	17305858	.	+	.	transcript_id "TCONS_00003689,TCONS_00003688"; gene_id "chrA02:17302397-17305858W"; flanks "17302397[,17305858]"; structure "1^3-,2^4-"; splice_chain "17302509^17302728-,17302519^17302738-"; sources "Undefined,Undefined"; NMorMRNA "null"; degree "4"; dimension "2_2";
chrA02	Undefined	as_event	17571382	17571866	.	+	.	transcript_id "TCONS_00003694,TCONS_00003696"; gene_id "chrA02:17570944-17573136W"; flanks "17571382-,17571866^"; structure "1^3-,2^4-"; splice_chain "17571733^17571821-,17571743^17571831-"; sources "Undefined,Undefined"; NMorMRNA "null"; degree "4"; dimension "2_2";
chrA02	Undefined	as_event	17572632	17573136	.	+	.	transcript_id "TCONS_00003696,TCONS_00003694"; gene_id "chrA02:17570944-17573136W"; flanks "17572632-,17573136]"; structure "0,1^2-"; splice_chain ",17572691^17572886-"; sources "Undefined,Undefined"; NMorMRNA "null"; degree "4"; dimension "2_2";
chrA02	Undefined	as_event	17571821	17573136	.	+	.	transcript_id "TCONS_00003695,TCONS_00003694"; gene_id "chrA02:17570944-17573136W"; flanks "17571821-,17573136]"; structure "0,1^2-3^4-5^6-"; splice_chain ",17571866^17572428-17572490^17572632-17572691^17572886-"; sources "Undefined,Undefined"; NMorMRNA "null"; degree "4"; dimension "2_2";
chrA02	Undefined	as_event	17571382	17573136	.	+	.	transcript_id "TCONS_00003695,TCONS_00003694,TCONS_00003696"; gene_id "chrA02:17570944-17573136W"; flanks "17571382-,17573136]"; structure "1^3-,1^3-5^6-7^8-9^10-,2^4-5^6-7^8-"; splice_chain "17571733^17571821-,17571733^17571821-17571866^17572428-17572490^17572632-17572691^17572886-,17571743^17571831-17571866^17572428-17572490^17572632-"; sources "Undefined,Undefined,Undefined"; NMorMRNA "null"; …
chrA02	Undefined	as_event	18100543	18101166	.	+	.	transcript_id "TCONS_00003707,TCONS_00003708"; gene_id "chrA02:18096860-18101865W"; flanks "18100543-,18101166^"; structure "0,1^2-"; splice_chain ",18100850^18100933-"; sources "Undefined,Undefined"; NMorMRNA "null"; degree "4"; dimension "2_2";
chrA02	Undefined	as_event	18100543	18101865	.	+	.	transcript_id "TCONS_00003708,TCONS_00003707,TCONS_00003706"; gene_id "chrA02:18096860-18101865W"; flanks "18100543-,18101865]"; structure "1^2-3^5-,3^5-,4^6-"; splice_chain "18100850^18100933-18101166^18101260-,18101166^18101260-,18101176^18101270-"; sources "Undefined,Undefined,Undefined"; NMorMRNA "null"; degree "9"; dimension "3_3";
chrA02	Undefined	as_event	18426869	18427325	.	+	.	transcript_id "TCONS_00003719,TCONS_00003718"; gene_id "chrA02:18425226-18427325W"; flanks "18426869-,18427325]"; structure "1^3-,2^4-"; splice_chain "18426972^18427048-,18426981^18427057-"; sources "Undefined,Undefined"; NMorMRNA "null"; degree "4"; dimension "2_2";
chrA02	Undefined	as_event	18574445	18575529	.	+	.	transcript_id "TCONS_00003724,TCONS_00003723"; gene_id "chrA02:18574445-18576131W"; flanks "18574445[,18575529-"; structure "1^,2^"; splice_chain "18575264^,18575270^"; sources "Undefined,Undefined"; NMorMRNA "null"; degree "4"; dimension "2_2";
chrA02	Undefined	as_event	18574445	18576131	.	+	.	transcript_id "TCONS_00003725,TCONS_00003724,TCONS_00003723"; gene_id "chrA02:18574445-18576131W"; flanks "18574445[,18576131]"; structure "0,1^3-4^5-,2^3-4^5-"; splice_chain ",18575264^18575529-18575573^18575706-,18575270^18575529-18575573^18575706-"; sources "Undefined,Undefined,Undefined"; NMorMRNA "null"; degree "9"; dimension "3_3";
chrA02	Undefined	as_event	18971973	18972132	.	+	.	transcript_id "TCONS_00003744,TCONS_00003745"; gene_id "chrA02:18971075-18973163W"; flanks "18971973^,18972132^"; structure "1-,2-"; splice_chain "18972056-,18972059-"; sources "Undefined,Undefined"; NMorMRNA "null"; degree "4"; dimension "2_2";
chrA02	Undefined	as_event	19365337	19365556	.	+	.	transcript_id "TCONS_00003751,TCONS_00003752"; gene_id "chrA02:19364956-19367091W"; flanks "19365337-,19365556^"; structure "0,1^2-"; splice_chain ",19365427^19365504-"; sources "Undefined,Undefined"; NMorMRNA "null"; degree "4"; dimension "2_2";
chrA02	Undefined	as_event	19398513	19399118	.	+	.	transcript_id "TCONS_00003754,TCONS_00003753"; gene_id "chrA02:19396374-19400907W"; flanks "19398513-,19399118^"; structure "1^3-,2^4-"; splice_chain "19398821^19398891-,19398831^19398901-"; sources "Undefined,Undefined"; NMorMRNA "null"; degree "4"; dimension "2_2";
chrA02	Undefined	as_event	19399186	19400032	.	+	.	transcript_id "TCONS_00003754,TCONS_00003753"; gene_id "chrA02:19396374-19400907W"; flanks "19399186-,19400032^"; structure "1^3-,2^4-"; splice_chain "19399407^19399495-,19399408^19399496-"; sources "Undefined,Undefined"; NMorMRNA "null"; degree "4"; dimension "2_2";
chrA02	Undefined	as_event	19433793	19434535	.	+	.	transcript_id "TCONS_00003756,TCONS_00003755"; gene_id "chrA02:19432651-19434535W"; flanks "19433793-,19434535]"; structure "1^3-,2^4-"; splice_chain "19434010^19434095-,19434020^19434105-"; sources "Undefined,Undefined"; NMorMRNA "null"; degree "4"; dimension "2_2";
chrA02	Undefined	as_event	19540727	19541177	.	+	.	transcript_id "TCONS_00003758,TCONS_00003759"; gene_id "chrA02:19539606-19541843W"; flanks "19540727-,19541177^"; structure "0,1^2-"; splice_chain ",19541005^19541089-"; sources "Undefined,Undefined"; NMorMRNA "null"; degree "4"; dimension "2_2";
chrA02	Undefined	as_event	19541545	19541843	.	+	.	transcript_id "TCONS_00003759,TCONS_00003758"; gene_id "chrA02:19539606-19541843W"; flanks "19541545^,19541843]"; structure "1-,2-"; splice_chain "19541614-,19541646-"; sources "Undefined,Undefined"; NMorMRNA "null"; degree "4"; dimension "2_2";
chrA02	Undefined	as_event	19542476	19542777	.	+	.	transcript_id "TCONS_00003762,TCONS_00003761"; gene_id "chrA02:19542358-19544382W"; flanks "19542476[,19542777-"; structure "1^,2^"; splice_chain "19542668^,19542669^"; sources "Undefined,Undefined"; NMorMRNA "null"; degree "4"; dimension "2_2";
chrA02	Undefined	as_event	19542476	19543459	.	+	.	transcript_id "TCONS_00003761,TCONS_00003763"; gene_id "chrA02:19542358-19544382W"; flanks "19542476[,19543459-"; structure "1^2-3^4-6^,5^"; splice_chain "19542669^19542777-19542861^19543041-19543360^,19543357^"; sources "Undefined,Undefined"; NMorMRNA "null"; degree "4"; dimension "2_2";
chrA02	Undefined	as_event	19542777	19543552	.	+	.	transcript_id "TCONS_00003760,TCONS_00003761,TCONS_00003762"; gene_id "chrA02:19542358-19544382W"; flanks "19542777-,19543552^"; structure "0,1^3-5^6-,2^4-"; splice_chain ",19542861^19543041-19543360^19543459-,19542868^19543051-"; sources "Undefined,Undefined,Undefined"; NMorMRNA "null"; degree "9"; dimension "3_3";
chrA02	Undefined	as_event	19542476	19543552	.	+	.	transcript_id "TCONS_00003762,TCONS_00003761,TCONS_00003763"; gene_id "chrA02:19542358-19544382W"; flanks "19542476[,19543552^"; structure "1^3-5^7-,2^3-4^6-9^10-,8^10-"; splice_chain "19542668^19542777-19542868^19543051-,19542669^19542777-19542861^19543041-19543360^19543459-,19543357^19543459-"; sources "Undefined,Undefined,Undefined"; NMorMRNA "null"; degree "9"; dimension "3_3";
chrA02	Undefined	as_event	19543552	19544382	.	+	.	transcript_id "TCONS_00003763,TCONS_00003760/TCONS_00003761/TCONS_00003762"; gene_id "chrA02:19542358-19544382W"; flanks "19543552^,19544382]"; structure "1-,2-"; splice_chain "19543929-,19543930-"; sources "Undefined,Undefined"; NMorMRNA "null"; degree "4"; dimension "2_2";
chrA02	Undefined	as_event	19546075	19547541	.	+	.	transcript_id "TCONS_00003765,TCONS_00003764"; gene_id "chrA02:19545874-19547541W"; flanks "19546075^,19547541]"; structure "1-,2-"; splice_chain "19546209-,19546235-"; sources "Undefined,Undefined"; NMorMRNA "null"; degree "4"; dimension "2_2";
chrA02	Undefined	as_event	19562851	19563160	.	+	.	transcript_id "TCONS_00003767,TCONS_00003766"; gene_id "chrA02:19558538-19566067W"; flanks "19562851-,19563160^"; structure "0,1^2-"; splice_chain ",19562991^19563068-"; sources "Undefined,Undefined"; NMorMRNA "null"; degree "4"; dimension "2_2";
chrA02	Undefined	as_event	19590853	19591303	.	+	.	transcript_id "TCONS_00003770,TCONS_00003769"; gene_id "chrA02:19590853-19592370W"; flanks "19590853[,19591303-"; structure "1^,2^"; splice_chain "19591010^,19591014^"; sources "Undefined,Undefined"; NMorMRNA "null"; degree "4"; dimension "2_2";
chrA02	Undefined	as_event	19608553	19608793	.	+	.	transcript_id "TCONS_00003772,TCONS_00003773"; gene_id "chrA02:19607477-19609061W"; flanks "19608553-,19608793^"; structure "0,1^2-"; splice_chain ",19608683^19608763-"; sources "Undefined,Undefined"; NMorMRNA "null"; degree "4"; dimension "2_2";
chrA02	Undefined	as_event	19823712	19823984	.	+	.	transcript_id "TCONS_00003779,TCONS_00003780"; gene_id "chrA02:19822871-19825227W"; flanks "19823712-,19823984^"; structure "0,1^2-"; splice_chain ",19823803^19823888-"; sources "Undefined,Undefined"; NMorMRNA "null"; degree "4"; dimension "2_2";
chrA02	Undefined	as_event	19845060	19845512	.	+	.	transcript_id "TCONS_00003783,TCONS_00003781/TCONS_00003782"; gene_id "chrA02:19842908-19846400W"; flanks "19845060-,19845512^"; structure "0,1^2-"; splice_chain ",19845209^19845357-"; sources "Undefined,Undefined"; NMorMRNA "null"; degree "4"; dimension "2_2";
chrA02	Undefined	as_event	19918147	19918508	.	+	.	transcript_id "TCONS_00003786,TCONS_00003787"; gene_id "chrA02:19917760-19919748W"; flanks "19918147-,19918508^"; structure "0,1^2-"; splice_chain ",19918280^19918362-"; sources "Undefined,Undefined"; NMorMRNA "null"; degree "4"; dimension "2_2";
chrA02	Undefined	as_event	19939025	19939388	.	+	.	transcript_id "TCONS_00003792,TCONS_00003790,TCONS_00003791"; gene_id "chrA02:19938217-19940419W"; flanks "19939025-,19939388^"; structure "1^4-,2^5-,3^6-"; splice_chain "19939175^19939256-,19939177^19939258-,19939187^19939266-"; sources "Undefined,Undefined,Undefined"; NMorMRNA "null"; degree "9"; dimension "3_3";
chrA02	Undefined	as_event	19938758	19939388	.	+	.	transcript_id "TCONS_00003788/TCONS_00003789,TCONS_00003790,TCONS_00003791"; gene_id "chrA02:19938217-19940419W"; flanks "19938758-,19939388^"; structure "0,1^2-3^5-,1^2-4^6-"; splice_chain ",19938948^19939025-19939177^19939258-,19938948^19939025-19939187^19939266-"; sources "Undefined,Undefined,Undefined"; NMorMRNA "null"; degree "9"; dimension "3_3";
chrA02	Undefined	as_event	19940036	19940281	.	+	.	transcript_id "TCONS_00003788,TCONS_00003789/TCONS_00003790/TCONS_00003791/TCONS_00003792"; gene_id "chrA02:19938217-19940419W"; flanks "19940036^,19940281^"; structure "1-,2-"; splice_chain "19940149-,19940150-"; sources "Undefined,Undefined"; NMorMRNA "null"; degree "4"; dimension "2_2";
chrA02	Undefined	as_event	19940752	19941129	.	+	.	transcript_id "TCONS_00003794,TCONS_00003795"; gene_id "chrA02:19940526-19941927W"; flanks "19940752-,19941129^"; structure "1^3-,2^4-"; splice_chain "19940964^19941045-,19940974^19941055-"; sources "Undefined,Undefined"; NMorMRNA "null"; degree "4"; dimension "2_2";
chrA02	Undefined	as_event	19960755	19961233	.	+	.	transcript_id "TCONS_00003797,TCONS_00003798"; gene_id "chrA02:19960208-19962623W"; flanks "19960755-,19961233^"; structure "0,1^2-"; splice_chain ",19960954^19961026-"; sources "Undefined,Undefined"; NMorMRNA "null"; degree "4"; dimension "2_2";
chrA02	Undefined	as_event	20018682	20023525	.	+	.	transcript_id "TCONS_00003800,TCONS_00003801"; gene_id "chrA02:20017994-20023525W"; flanks "20018682-,20023525]"; structure "1^3-,2^4-"; splice_chain "20018913^20023315-,20018923^20023325-"; sources "Undefined,Undefined"; NMorMRNA "null"; degree "4"; dimension "2_2";
chrA02	Undefined	as_event	20171388	20171604	.	+	.	transcript_id "TCONS_00003811,TCONS_00003810"; gene_id "chrA02:20171094-20172245W"; flanks "20171388-,20171604^"; structure "0,1^2-"; splice_chain ",20171469^20171533-"; sources "Undefined,Undefined"; NMorMRNA "null"; degree "4"; dimension "2_2";
chrA02	Undefined	as_event	20503472	20504132	.	+	.	transcript_id "TCONS_00003826,TCONS_00003825"; gene_id "chrA02:20502529-20505261W"; flanks "20503472-,20504132^"; structure "1^3-,2^4-"; splice_chain "20503984^20504065-,20503986^20504067-"; sources "Undefined,Undefined"; NMorMRNA "null"; degree "4"; dimension "2_2";
chrA02	Undefined	as_event	20523582	20523959	.	+	.	transcript_id "TCONS_00003828,TCONS_00003829"; gene_id "chrA02:20522991-20524443W"; flanks "20523582-,20523959^"; structure "0,1^2-"; splice_chain ",20523773^20523857-"; sources "Undefined,Undefined"; NMorMRNA "null"; degree "4"; dimension "2_2";
chrA02	Undefined	as_event	20524048	20524443	.	+	.	transcript_id "TCONS_00003828,TCONS_00003829"; gene_id "chrA02:20522991-20524443W"; flanks "20524048-,20524443]"; structure "0,1^2-"; splice_chain ",20524138^20524210-"; sources "Undefined,Undefined"; NMorMRNA "null"; degree "4"; dimension "2_2";
chrA02	Undefined	as_event	20724540	20724707	.	+	.	transcript_id "TCONS_00003835,TCONS_00003834"; gene_id "chrA02:20723127-20727331W"; flanks "20724540^,20724707^"; structure "1-,2-"; splice_chain "20724609-,20724610-"; sources "Undefined,Undefined"; NMorMRNA "null"; degree "4"; dimension "2_2";
chrA02	Undefined	as_event	20724377	20724707	.	+	.	transcript_id "TCONS_00003833,TCONS_00003834"; gene_id "chrA02:20723127-20727331W"; flanks "20724377-,20724707^"; structure "0,1^2-"; splice_chain ",20724540^20724610-"; sources "Undefined,Undefined"; NMorMRNA "null"; degree "4"; dimension "2_2";
chrA02	Undefined	as_event	20724918	20725355	.	+	.	transcript_id "TCONS_00003833,TCONS_00003834/TCONS_00003835"; gene_id "chrA02:20723127-20727331W"; flanks "20724918-,20725355^"; structure "0,1^2-"; splice_chain ",20725052^20725138-"; sources "Undefined,Undefined"; NMorMRNA "null"; degree "4"; dimension "2_2";
chrA02	Undefined	as_event	21156485	21157775	.	+	.	transcript_id "TCONS_00003848,TCONS_00003849"; gene_id "chrA02:21155429-21157775W"; flanks "21156485^,21157775]"; structure "1-,2-"; splice_chain "21157184-,21157239-"; sources "Undefined,Undefined"; NMorMRNA "null"; degree "4"; dimension "2_2";
chrA02	Undefined	as_event	21185130	21185318	.	+	.	transcript_id "TCONS_00003853,TCONS_00003852"; gene_id "chrA02:21184092-21185591W"; flanks "21185130-,21185318-"; structure "1^,2^"; splice_chain "21185189^,21185194^"; sources "Undefined,Undefined"; NMorMRNA "null"; degree "4"; dimension "2_2";
chrA02	Undefined	as_event	21185194	21185591	.	+	.	transcript_id "TCONS_00003852,TCONS_00003851"; gene_id "chrA02:21184092-21185591W"; flanks "21185194^,21185591]"; structure "1-,2-"; splice_chain "21185318-,21185347-"; sources "Undefined,Undefined"; NMorMRNA "null"; degree "4"; dimension "2_2";
chrA02	Undefined	as_event	21185130	21185591	.	+	.	transcript_id "TCONS_00003853,TCONS_00003852,TCONS_00003851"; gene_id "chrA02:21184092-21185591W"; flanks "21185130-,21185591]"; structure "1^3-,2^3-,2^4-"; splice_chain "21185189^21185318-,21185194^21185318-,21185194^21185347-"; sources "Undefined,Undefined,Undefined"; NMorMRNA "null"; degree "9"; dimension "3_3";
chrA02	Undefined	as_event	21218604	21218916	.	+	.	transcript_id "TCONS_00003855,TCONS_00003856"; gene_id "chrA02:21217858-21219411W"; flanks "21218604-,21218916^"; structure "0,1^2-"; splice_chain ",21218759^21218858-"; sources "Undefined,Undefined"; NMorMRNA "null"; degree "4"; dimension "2_2";
chrA02	Undefined	as_event	21678743	21679316	.	+	.	transcript_id "TCONS_00003874,TCONS_00003873"; gene_id "chrA02:21676241-21681332W"; flanks "21678743-,21679316^"; structure "0,1^2-"; splice_chain ",21678860^21678939-"; sources "Undefined,Undefined"; NMorMRNA "null"; degree "4"; dimension "2_2";
chrA02	Undefined	as_event	21679394	21679743	.	+	.	transcript_id "TCONS_00003874,TCONS_00003873"; gene_id "chrA02:21676241-21681332W"; flanks "21679394-,21679743^"; structure "0,1^2-"; splice_chain ",21679546^21679615-"; sources "Undefined,Undefined"; NMorMRNA "null"; degree "4"; dimension "2_2";
chrA02	Undefined	as_event	21721139	21721300	.	+	.	transcript_id "TCONS_00003877,TCONS_00003875/TCONS_00003876"; gene_id "chrA02:21719944-21724739W"; flanks "21721139^,21721300^"; structure "1-,2-"; splice_chain "21721224-,21721225-"; sources "Undefined,Undefined"; NMorMRNA "null"; degree "4"; dimension "2_2";
chrA02	Undefined	as_event	21723084	21724371	.	+	.	transcript_id "TCONS_00003876,TCONS_00003875"; gene_id "chrA02:21719944-21724739W"; flanks "21723084^,21724371^"; structure "1-,2-"; splice_chain "21723505-,21724104-"; sources "Undefined,Undefined"; NMorMRNA "null"; degree "4"; dimension "2_2";
chrA02	Undefined	as_event	21749215	21751327	.	+	.	transcript_id "TCONS_00003879,TCONS_00003880"; gene_id "chrA02:21748876-21751327W"; flanks "21749215[,21751327]"; structure "1^3-,2^4-"; splice_chain "21749268^21750404-,21749278^21750414-"; sources "Undefined,Undefined"; NMorMRNA "null"; degree "4"; dimension "2_2";
chrA02	Undefined	as_event	21854655	21856816	.	+	.	transcript_id "TCONS_00003884,TCONS_00003883"; gene_id "chrA02:21854521-21859253W"; flanks "21854655^,21856816-"; structure "0,1-2^"; splice_chain ",21854867-21854935^"; sources "Undefined,Undefined"; NMorMRNA "null"; degree "4"; dimension "2_2";
chrA02	Undefined	as_event	22079501	22079709	.	+	.	transcript_id "TCONS_00003893,TCONS_00003892"; gene_id "chrA02:22077590-22081326W"; flanks "22079501-,22079709^"; structure "1^3-,2^4-"; splice_chain "22079548^22079632-,22079564^22079646-"; sources "Undefined,Undefined"; NMorMRNA "null"; degree "4"; dimension "2_2";
chrA02	Undefined	as_event	22084279	22084646	.	+	.	transcript_id "TCONS_00003894,TCONS_00003895"; gene_id "chrA02:22081809-22085207W"; flanks "22084279-,22084646^"; structure "1^3-,2^4-"; splice_chain "22084382^22084474-,22084393^22084485-"; sources "Undefined,Undefined"; NMorMRNA "null"; degree "4"; dimension "2_2";
chrA02	Undefined	as_event	22135129	22135724	.	+	.	transcript_id "TCONS_00003899,TCONS_00003898"; gene_id "chrA02:22133460-22135724W"; flanks "22135129^,22135724]"; structure "1-,2-"; splice_chain "22135202-,22135208-"; sources "Undefined,Undefined"; NMorMRNA "null"; degree "4"; dimension "2_2";
chrA02	Undefined	as_event	22242218	22242474	.	+	.	transcript_id "TCONS_00003902,TCONS_00003903"; gene_id "chrA02:22238992-22249199W"; flanks "22242218-,22242474^"; structure "1^3-,2^4-"; splice_chain "22242321^22242403-,22242341^22242423-"; sources "Undefined,Undefined"; NMorMRNA "null"; degree "4"; dimension "2_2";
chrA02	Undefined	as_event	22292410	22292683	.	+	.	transcript_id "TCONS_00003905,TCONS_00003904"; gene_id "chrA02:22290636-22296434W"; flanks "22292410-,22292683^"; structure "0,1^2-"; splice_chain ",22292522^22292610-"; sources "Undefined,Undefined"; NMorMRNA "null"; degree "4"; dimension "2_2";
chrA02	Undefined	as_event	22387935	22389369	.	+	.	transcript_id "TCONS_00003907,TCONS_00003908"; gene_id "chrA02:22387859-22390654W"; flanks "22387935^,22389369^"; structure "1-,2-"; splice_chain "22388683-,22388737-"; sources "Undefined,Undefined"; NMorMRNA "null"; degree "4"; dimension "2_2";
chrA02	Undefined	as_event	22389631	22389882	.	+	.	transcript_id "TCONS_00003907,TCONS_00003908"; gene_id "chrA02:22387859-22390654W"; flanks "22389631-,22389882-"; structure "1^,2^"; splice_chain "22389676^,22389677^"; sources "Undefined,Undefined"; NMorMRNA "null"; degree "4"; dimension "2_2";
chrA02	Undefined	as_event	22423306	22423728	.	+	.	transcript_id "TCONS_00003911,TCONS_00003910"; gene_id "chrA02:22421759-22423728W"; flanks "22423306^,22423728]"; structure "1-,2-"; splice_chain "22423385-,22423388-"; sources "Undefined,Undefined"; NMorMRNA "null"; degree "4"; dimension "2_2";
chrA02	Undefined	as_event	22505961	22506266	.	+	.	transcript_id "TCONS_00003914,TCONS_00003913"; gene_id "chrA02:22502092-22506281W"; flanks "22505961-,22506266-"; structure "1^,2^"; splice_chain "22506004^,22506006^"; sources "Undefined,Undefined"; NMorMRNA "null"; degree "4"; dimension "2_2";
chrA02	Undefined	as_event	22569665	22570015	.	+	.	transcript_id "TCONS_00003922,TCONS_00003923"; gene_id "chrA02:22566215-22570637W"; flanks "22569665-,22570015^"; structure "0,1^2-"; splice_chain ",22569748^22569830-"; sources "Undefined,Undefined"; NMorMRNA "null"; degree "4"; dimension "2_2";
chrA02	Undefined	as_event	22811121	22811278	.	+	.	transcript_id "TCONS_00003939/TCONS_00003940,TCONS_00003938"; gene_id "chrA02:22810299-22812876W"; flanks "22811121-,22811278-"; structure "1^,2^"; splice_chain "22811172^,22811174^"; sources "Undefined,Undefined"; NMorMRNA "null"; degree "4"; dimension "2_2";
chrA02	Undefined	as_event	22811478	22811710	.	+	.	transcript_id "TCONS_00003940,TCONS_00003938/TCONS_00003939"; gene_id "chrA02:22810299-22812876W"; flanks "22811478-,22811710-"; structure "1^,2^"; splice_chain "22811631^,22811634^"; sources "Undefined,Undefined"; NMorMRNA "null"; degree "4"; dimension "2_2";
chrA02	Undefined	as_event	22955147	22955444	.	+	.	transcript_id "TCONS_00003946,TCONS_00003947"; gene_id "chrA02:22954279-22957306W"; flanks "22955147-,22955444^"; structure "0,1^2-"; splice_chain ",22955241^22955325-"; sources "Undefined,Undefined"; NMorMRNA "null"; degree "4"; dimension "2_2";
chrA02	Undefined	as_event	23011087	23011766	.	+	.	transcript_id "TCONS_00003953,TCONS_00003954"; gene_id "chrA02:23011087-23012246W"; flanks "23011087[,23011766^"; structure "0,1^2-"; splice_chain ",23011109^23011503-"; sources "Undefined,Undefined"; NMorMRNA "null"; degree "4"; dimension "2_2";
chrA02	Undefined	as_event	23095178	23095424	.	+	.	transcript_id "TCONS_00003959,TCONS_00003960"; gene_id "chrA02:23094158-23096302W"; flanks "23095178-,23095424^"; structure "0,1^2-"; splice_chain ",23095275^23095355-"; sources "Undefined,Undefined"; NMorMRNA "null"; degree "4"; dimension "2_2";
chrA02	Undefined	as_event	23199734	23200371	.	+	.	transcript_id "TCONS_00003966,TCONS_00003964"; gene_id "chrA02:23198920-23200371W"; flanks "23199734-,23200371]"; structure "0,1^2-"; splice_chain ",23199773^23199923-"; sources "Undefined,Undefined"; NMorMRNA "null"; degree "4"; dimension "2_2";
chrA02	Undefined	as_event	23255408	23255690	.	+	.	transcript_id "TCONS_00003969/TCONS_00003970,TCONS_00003971"; gene_id "chrA02:23253927-23259179W"; flanks "23255408-,23255690^"; structure "0,1^2-"; splice_chain ",23255497^23255564-"; sources "Undefined,Undefined"; NMorMRNA "null"; degree "4"; dimension "2_2";
chrA02	Undefined	as_event	23257345	23257721	.	+	.	transcript_id "TCONS_00003969,TCONS_00003970"; gene_id "chrA02:23253927-23259179W"; flanks "23257345-,23257721^"; structure "1^3-,2^4-"; splice_chain "23257474^23257564-,23257484^23257574-"; sources "Undefined,Undefined"; NMorMRNA "null"; degree "4"; dimension "2_2";
chrA02	Undefined	as_event	23258618	23259139	.	+	.	transcript_id "TCONS_00003969,TCONS_00003970"; gene_id "chrA02:23253927-23259179W"; flanks "23258618-,23259139-"; structure "1^,2^"; splice_chain "23258711^,23258713^"; sources "Undefined,Undefined"; NMorMRNA "null"; degree "4"; dimension "2_2";
chrA02	Undefined	as_event	23533281	23533564	.	+	.	transcript_id "TCONS_00003988,TCONS_00003989"; gene_id "chrA02:23530831-23534734W"; flanks "23533281-,23533564^"; structure "1^3-,2^4-"; splice_chain "23533405^23533504-,23533415^23533514-"; sources "Undefined,Undefined"; NMorMRNA "null"; degree "4"; dimension "2_2";
chrA02	Undefined	as_event	23534002	23534338	.	+	.	transcript_id "TCONS_00003989,TCONS_00003988"; gene_id "chrA02:23530831-23534734W"; flanks "23534002-,23534338^"; structure "0,1^2-"; splice_chain ",23534107^23534190-"; sources "Undefined,Undefined"; NMorMRNA "null"; degree "4"; dimension "2_2";
chrA02	Undefined	as_event	23552807	23553307	.	+	.	transcript_id "TCONS_00003992,TCONS_00003991"; gene_id "chrA02:23549569-23557032W"; flanks "23552807-,23553307^"; structure "1^3-,2^4-"; splice_chain "23552932^23553228-,23552933^23553229-"; sources "Undefined,Undefined"; NMorMRNA "null"; degree "4"; dimension "2_2";
chrA02	Undefined	as_event	23700300	23700587	.	+	.	transcript_id "TCONS_00004006,TCONS_00004005"; gene_id "chrA02:23698002-23708895W"; flanks "23700300-,23700587-"; structure "1^,2^"; splice_chain "23700427^,23700429^"; sources "Undefined,Undefined"; NMorMRNA "null"; degree "4"; dimension "2_2";
chrA02	Undefined	as_event	23701892	23703221	.	+	.	transcript_id "TCONS_00004006,TCONS_00004005"; gene_id "chrA02:23698002-23708895W"; flanks "23701892-,23703221^"; structure "0,1^2-"; splice_chain ",23702114^23702879-"; sources "Undefined,Undefined"; NMorMRNA "null"; degree "4"; dimension "2_2";
chrA02	Undefined	as_event	23704535	23704676	.	+	.	transcript_id "TCONS_00004006,TCONS_00004005"; gene_id "chrA02:23698002-23708895W"; flanks "23704535-,23704676-"; structure "1^,2^"; splice_chain "23704600^,23704601^"; sources "Undefined,Undefined"; NMorMRNA "null"; degree "4"; dimension "2_2";
chrA02	Undefined	as_event	23795144	23796414	.	+	.	transcript_id "TCONS_00004007,TCONS_00004008"; gene_id "chrA02:23794765-23796414W"; flanks "23795144-,23796414]"; structure "0,1^2-"; splice_chain ",23795689^23795800-"; sources "Undefined,Undefined"; NMorMRNA "null"; degree "4"; dimension "2_2";
chrA02	Undefined	as_event	23886795	23886987	.	+	.	transcript_id "TCONS_00004010,TCONS_00004009"; gene_id "chrA02:23885701-23888034W"; flanks "23886795-,23886987-"; structure "1^,2^"; splice_chain "23886874^,23886875^"; sources "Undefined,Undefined"; NMorMRNA "null"; degree "4"; dimension "2_2";
chrA02	Undefined	as_event	23887218	23888034	.	+	.	transcript_id "TCONS_00004010,TCONS_00004009"; gene_id "chrA02:23885701-23888034W"; flanks "23887218-,23888034]"; structure "1^3-,2^4-"; splice_chain "23887379^23887487-,23887380^23887488-"; sources "Undefined,Undefined"; NMorMRNA "null"; degree "4"; dimension "2_2";
chrA02	Undefined	as_event	23899365	23899607	.	+	.	transcript_id "TCONS_00004012,TCONS_00004013"; gene_id "chrA02:23897918-23899727W"; flanks "23899365-,23899607^"; structure "0,1^2-"; splice_chain ",23899433^23899513-"; sources "Undefined,Undefined"; NMorMRNA "null"; degree "4"; dimension "2_2";
chrA02	Undefined	as_event	24000329	24000723	.	+	.	transcript_id "TCONS_00004018,TCONS_00004017"; gene_id "chrA02:24000225-24001630W"; flanks "24000329^,24000723^"; structure "1-,2-"; splice_chain "24000575-,24000580-"; sources "Undefined,Undefined"; NMorMRNA "null"; degree "4"; dimension "2_2";
chrA02	Undefined	as_event	24042721	24043193	.	+	.	transcript_id "TCONS_00004020,TCONS_00004021"; gene_id "chrA02:24041232-24044681W"; flanks "24042721-,24043193^"; structure "0,1^2-"; splice_chain ",24042885^24042955-"; sources "Undefined,Undefined"; NMorMRNA "null"; degree "4"; dimension "2_2";
chrA02	Undefined	as_event	24091547	24091875	.	+	.	transcript_id "TCONS_00004026,TCONS_00004027"; gene_id "chrA02:24090596-24092230W"; flanks "24091547-,24091875^"; structure "0,1^2-3^4-"; splice_chain ",24091610^24091683-24091747^24091810-"; sources "Undefined,Undefined"; NMorMRNA "null"; degree "4"; dimension "2_2";
chrA02	Undefined	as_event	24228665	24229098	.	+	.	transcript_id "TCONS_00004036/TCONS_00004037,TCONS_00004035"; gene_id "chrA02:24228543-24230131W"; flanks "24228665^,24229098-"; structure "0,1-2^"; splice_chain ",24228920-24228967^"; sources "Undefined,Undefined"; NMorMRNA "null"; degree "4"; dimension "2_2";
chrA02	Undefined	as_event	24229331	24229578	.	+	.	transcript_id "TCONS_00004037,TCONS_00004035/TCONS_00004036"; gene_id "chrA02:24228543-24230131W"; flanks "24229331-,24229578^"; structure "0,1^2-"; splice_chain ",24229409^24229480-"; sources "Undefined,Undefined"; NMorMRNA "null"; degree "4"; dimension "2_2";
chrA02	Undefined	as_event	24264184	24264358	.	+	.	transcript_id "TCONS_00004042,TCONS_00004041"; gene_id "chrA02:24261475-24266918W"; flanks "24264184^,24264358^"; structure "1-,2-"; splice_chain "24264263-,24264264-"; sources "Undefined,Undefined"; NMorMRNA "null"; degree "4"; dimension "2_2";
chrA02	Undefined	as_event	24264824	24265470	.	+	.	transcript_id "TCONS_00004042,TCONS_00004043"; gene_id "chrA02:24261475-24266918W"; flanks "24264824-,24265470^"; structure "1^3-,2^4-"; splice_chain "24264908^24265005-,24264920^24265017-"; sources "Undefined,Undefined"; NMorMRNA "null"; degree "4"; dimension "2_2";
chrA02	Undefined	as_event	24266170	24266556	.	+	.	transcript_id "TCONS_00004043,TCONS_00004042"; gene_id "chrA02:24261475-24266918W"; flanks "24266170-,24266556^"; structure "1^3-,2^4-"; splice_chain "24266283^24266411-,24266288^24266416-"; sources "Undefined,Undefined"; NMorMRNA "null"; degree "4"; dimension "2_2";
chrA02	Undefined	as_event	24568882	24569464	.	+	.	transcript_id "TCONS_00004059,TCONS_00004058"; gene_id "chrA02:24567918-24570788W"; flanks "24568882-,24569464^"; structure "1^3-5^7-,2^4-6^8-"; splice_chain "24568954^24569036-24569156^24569347-,24568978^24569060-24569158^24569349-"; sources "Undefined,Undefined"; NMorMRNA "null"; degree "4"; dimension "2_2";
chrA02	Undefined	as_event	24749615	24751424	.	+	.	transcript_id "TCONS_00004062,TCONS_00004063"; gene_id "chrA02:24749078-24751424W"; flanks "24749615-,24751424]"; structure "1^3-,2^4-"; splice_chain "24749892^24749966-,24749902^24749976-"; sources "Undefined,Undefined"; NMorMRNA "null"; degree "4"; dimension "2_2";
chrA02	Undefined	as_event	24780615	24780795	.	+	.	transcript_id "TCONS_00004068/TCONS_00004069,TCONS_00004066"; gene_id "chrA02:24780516-24783385W"; flanks "24780615^,24780795^"; structure "1-,2-"; splice_chain "24780723-,24780727-"; sources "Undefined,Undefined"; NMorMRNA "null"; degree "4"; dimension "2_2";
chrA02	Undefined	as_event	24780543	24780795	.	+	.	transcript_id "TCONS_00004067,TCONS_00004068/TCONS_00004069"; gene_id "chrA02:24780516-24783385W"; flanks "24780543[,24780795^"; structure "0,1^2-"; splice_chain ",24780615^24780723-"; sources "Undefined,Undefined"; NMorMRNA "null"; degree "4"; dimension "2_2";
chrA02	Undefined	as_event	24781397	24781551	.	+	.	transcript_id "TCONS_00004067,TCONS_00004066/TCONS_00004068"; gene_id "chrA02:24780516-24783385W"; flanks "24781397^,24781551^"; structure "1-,2-"; splice_chain "24781467-,24781468-"; sources "Undefined,Undefined"; NMorMRNA "null"; degree "4"; dimension "2_2";
chrA02	Undefined	as_event	24781318	24781551	.	+	.	transcript_id "TCONS_00004069,TCONS_00004067,TCONS_00004066/TCONS_00004068"; gene_id "chrA02:24780516-24783385W"; flanks "24781318-,24781551^"; structure "0,1^2-,1^3-"; splice_chain ",24781397^24781467-,24781397^24781468-"; sources "Undefined,Undefined,Undefined"; NMorMRNA "null"; degree "9"; dimension "3_3";
chrA02	Undefined	as_event	24781630	24781880	.	+	.	transcript_id "TCONS_00004068,TCONS_00004066/TCONS_00004067/TCONS_00004069"; gene_id "chrA02:24780516-24783385W"; flanks "24781630-,24781880^"; structure "0,1^2-"; splice_chain ",24781714^24781795-"; sources "Undefined,Undefined"; NMorMRNA "null"; degree "4"; dimension "2_2";
chrA02	Undefined	as_event	24782679	24782936	.	+	.	transcript_id "TCONS_00004069,TCONS_00004066/TCONS_00004067/TCONS_00004068"; gene_id "chrA02:24780516-24783385W"; flanks "24782679-,24782936^"; structure "0,1^2-"; splice_chain ",24782739^24782838-"; sources "Undefined,Undefined"; NMorMRNA "null"; degree "4"; dimension "2_2";
chrA02	Undefined	as_event	24783013	24783252	.	+	.	transcript_id "TCONS_00004069,TCONS_00004066/TCONS_00004067/TCONS_00004068"; gene_id "chrA02:24780516-24783385W"; flanks "24783013-,24783252^"; structure "0,1^2-"; splice_chain ",24783114^24783211-"; sources "Undefined,Undefined"; NMorMRNA "null"; degree "4"; dimension "2_2";
chrA02	Undefined	as_event	24784223	24785189	.	+	.	transcript_id "TCONS_00004070/TCONS_00004073,TCONS_00004071"; gene_id "chrA02:24784014-24790111W"; flanks "24784223-,24785189-"; structure "1^2-3^,4^"; splice_chain "24784433^24784503-24785060^,24785061^"; sources "Undefined,Undefined"; NMorMRNA "null"; degree "4"; dimension "2_2";
chrA02	Undefined	as_event	24785060	24785288	.	+	.	transcript_id "TCONS_00004072,TCONS_00004070/TCONS_00004073"; gene_id "chrA02:24784014-24790111W"; flanks "24785060^,24785288^"; structure "1-,2-"; splice_chain "24785169-,24785189-"; sources "Undefined,Undefined"; NMorMRNA "null"; degree "4"; dimension "2_2";
chrA02	Undefined	as_event	24784223	24785288	.	+	.	transcript_id "TCONS_00004072,TCONS_00004070/TCONS_00004073,TCONS_00004071"; gene_id "chrA02:24784014-24790111W"; flanks "24784223-,24785288^"; structure "1^2-3^5-,1^2-3^6-,4^6-"; splice_chain "24784433^24784503-24785060^24785169-,24784433^24784503-24785060^24785189-,24785061^24785189-"; sources "Undefined,Undefined,Undefined"; NMorMRNA "null"; degree "9"; dimension "3_3";
chrA02	Undefined	as_event	24785376	24785751	.	+	.	transcript_id "TCONS_00004070/TCONS_00004072,TCONS_00004071,TCONS_00004073"; gene_id "chrA02:24784014-24790111W"; flanks "24785376-,24785751^"; structure "1^4-,2^5-,3^6-"; splice_chain "24785557^24785636-,24785559^24785638-,24785561^24785640-"; sources "Undefined,Undefined,Undefined"; NMorMRNA "null"; degree "9"; dimension "3_3";
chrA02	Undefined	as_event	24785751	24785977	.	+	.	transcript_id "TCONS_00004071,TCONS_00004070/TCONS_00004072/TCONS_00004073"; gene_id "chrA02:24784014-24790111W"; flanks "24785751^,24785977^"; structure "1-,2-"; splice_chain "24785872-,24785875-"; sources "Undefined,Undefined"; NMorMRNA "null"; degree "4"; dimension "2_2";
chrA02	Undefined	as_event	24789475	24790111	.	+	.	transcript_id "TCONS_00004070/TCONS_00004071/TCONS_00004072/TCONS_00004073,TCONS_00004074"; gene_id "chrA02:24784014-24790111W"; flanks "24789475-,24790111]"; structure "0,1^2-"; splice_chain ",24789746^24789844-"; sources "Undefined,Undefined"; NMorMRNA "null"; degree "4"; dimension "2_2";
chrA02	Undefined	as_event	91319	91544	.	-	.	transcript_id "TCONS_00004082,TCONS_00004081"; gene_id "chrA02:90061-92706C"; flanks "91544-,91319^"; structure "0,1^2-"; splice_chain ",91440^91375-"; sources "Undefined,Undefined"; NMorMRNA "null"; degree "4"; dimension "2_2";
chrA02	Undefined	as_event	90165	90320	.	-	.	transcript_id "TCONS_00004081,TCONS_00004082"; gene_id "chrA02:90061-92706C"; flanks "90320-,90165-"; structure "1^,2^"; splice_chain "90243^,90242^"; sources "Undefined,Undefined"; NMorMRNA "null"; degree "4"; dimension "2_2";
chrA02	Undefined	as_event	178245	178739	.	-	.	transcript_id "TCONS_00004087,TCONS_00004086"; gene_id "chrA02:175651-179369C"; flanks "178739-,178245^"; structure "1^3-5^7-,2^4-6^8-"; splice_chain "178611^178540-178469^178392-,178607^178536-178465^178388-"; sources "Undefined,Undefined"; NMorMRNA "null"; degree "4"; dimension "2_2";
chrA02	Undefined	as_event	337061	337332	.	-	.	transcript_id "TCONS_00004105,TCONS_00004104"; gene_id "chrA02:334288-337384C"; flanks "337332^,337061^"; structure "1-,2-"; splice_chain "337218-,337192-"; sources "Undefined,Undefined"; NMorMRNA "null"; degree "4"; dimension "2_2";
chrA02	Undefined	as_event	335262	335922	.	-	.	transcript_id "TCONS_00004104,TCONS_00004105"; gene_id "chrA02:334288-337384C"; flanks "335922-,335262^"; structure "0,1^2-"; splice_chain ",335804^335318-"; sources "Undefined,Undefined"; NMorMRNA "null"; degree "4"; dimension "2_2";
chrA02	Undefined	as_event	334446	334683	.	-	.	transcript_id "TCONS_00004104,TCONS_00004105"; gene_id "chrA02:334288-337384C"; flanks "334683-,334446^"; structure "0,1^2-"; splice_chain ",334600^334509-"; sources "Undefined,Undefined"; NMorMRNA "null"; degree "4"; dimension "2_2";
chrA02	Undefined	as_event	617666	617848	.	-	.	transcript_id "TCONS_00004118,TCONS_00004120"; gene_id "chrA02:611537-618631C"; flanks "617848-,617666^"; structure "0,1^2-"; splice_chain ",617796^617726-"; sources "Undefined,Undefined"; NMorMRNA "null"; degree "4"; dimension "2_2";
chrA02	Undefined	as_event	617365	617579	.	-	.	transcript_id "TCONS_00004118,TCONS_00004120"; gene_id "chrA02:611537-618631C"; flanks "617579-,617365^"; structure "0,1^2-"; splice_chain ",617498^617414-"; sources "Undefined,Undefined"; NMorMRNA "null"; degree "4"; dimension "2_2";
chrA02	Undefined	as_event	614734	615067	.	-	.	transcript_id "TCONS_00004117/TCONS_00004118,TCONS_00004119"; gene_id "chrA02:611537-618631C"; flanks "615067-,614734^"; structure "0,1^2-"; splice_chain ",614999^614923-"; sources "Undefined,Undefined"; NMorMRNA "null"; degree "4"; dimension "2_2";
chrA02	Undefined	as_event	614079	614409	.	-	.	transcript_id "TCONS_00004117/TCONS_00004118,TCONS_00004119"; gene_id "chrA02:611537-618631C"; flanks "614409-,614079^"; structure "0,1^2-"; splice_chain ",614290^614197-"; sources "Undefined,Undefined"; NMorMRNA "null"; degree "4"; dimension "2_2";
chrA02	Undefined	as_event	612388	612521	.	-	.	transcript_id "TCONS_00004117,TCONS_00004118"; gene_id "chrA02:611537-618631C"; flanks "612521^,612388^"; structure "1-,2-"; splice_chain "612442-,612438-"; sources "Undefined,Undefined"; NMorMRNA "null"; degree "4"; dimension "2_2";
chrA02	Undefined	as_event	630536	630768	.	-	.	transcript_id "TCONS_00004123,TCONS_00004122"; gene_id "chrA02:629258-631452C"; flanks "630768^,630536^"; structure "1-,2-"; splice_chain "630691-,630682-"; sources "Undefined,Undefined"; NMorMRNA "null"; degree "4"; dimension "2_2";
chrA02	Undefined	as_event	799733	801466	.	-	.	transcript_id "TCONS_00004142,TCONS_00004143"; gene_id "chrA02:796744-801993C"; flanks "801466^,799733^"; structure "1-,2-"; splice_chain "801371-,801365-"; sources "Undefined,Undefined"; NMorMRNA "null"; degree "4"; dimension "2_2";
chrA02	Undefined	as_event	858408	859534	.	-	.	transcript_id "TCONS_00004148,TCONS_00004147"; gene_id "chrA02:856865-859686C"; flanks "859534^,858408^"; structure "1-,2-"; splice_chain "859045-,859013-"; sources "Undefined,Undefined"; NMorMRNA "null"; degree "4"; dimension "2_2";
chrA02	Undefined	as_event	896937	897542	.	-	.	transcript_id "TCONS_00004153,TCONS_00004154"; gene_id "chrA02:896937-898692C"; flanks "897542-,896937]"; structure "1^3-,2^4-5^6-"; splice_chain "897338^897232-,897328^897222-897100^897018-"; sources "Undefined,Undefined"; NMorMRNA "null"; degree "4"; dimension "2_2";
chrA02	Undefined	as_event	949191	949379	.	-	.	transcript_id "TCONS_00004158,TCONS_00004159"; gene_id "chrA02:948246-951346C"; flanks "949379^,949191^"; structure "1-,2-"; splice_chain "949303-,949296-"; sources "Undefined,Undefined"; NMorMRNA "null"; degree "4"; dimension "2_2";
chrA02	Undefined	as_event	972198	972897	.	-	.	transcript_id "TCONS_00004164,TCONS_00004165"; gene_id "chrA02:970711-973976C"; flanks "972897-,972198^"; structure "1^3-,2^4-"; splice_chain "972803^972297-,972801^972295-"; sources "Undefined,Undefined"; NMorMRNA "null"; degree "4"; dimension "2_2";
chrA02	Undefined	as_event	978804	979009	.	-	.	transcript_id "TCONS_00004169,TCONS_00004167,TCONS_00004168"; gene_id "chrA02:977197-979079C"; flanks "979009^,978804^"; structure "1-,2-,3-"; splice_chain "978877-,978874-,978873-"; sources "Undefined,Undefined,Undefined"; NMorMRNA "null"; degree "9"; dimension "3_3";
chrA02	Undefined	as_event	978804	979059	.	-	.	transcript_id "TCONS_00004166,TCONS_00004167"; gene_id "chrA02:977197-979079C"; flanks "979059[,978804^"; structure "0,1^2-"; splice_chain ",979009^978874-"; sources "Undefined,Undefined"; NMorMRNA "null"; degree "4"; dimension "2_2";
chrA02	Undefined	as_event	1031972	1032991	.	-	.	transcript_id "TCONS_00004175,TCONS_00004174"; gene_id "chrA02:1029811-1032991C"; flanks "1032991[,1031972^"; structure "1^3-,2^4-"; splice_chain "1032774^1032091-,1032772^1032089-"; sources "Undefined,Undefined"; NMorMRNA "null"; degree "4"; dimension "2_2";
chrA02	Undefined	as_event	1077374	1077683	.	-	.	transcript_id "TCONS_00004180,TCONS_00004181"; gene_id "chrA02:1076208-1082932C"; flanks "1077683-,1077374^"; structure "0,1^2-"; splice_chain ",1077595^1077512-"; sources "Undefined,Undefined"; NMorMRNA "null"; degree "4"; dimension "2_2";
chrA02	Undefined	as_event	1158809	1159136	.	-	.	transcript_id "TCONS_00004191,TCONS_00004190"; gene_id "chrA02:1156780-1162345C"; flanks "1159136-,1158809^"; structure "0,1^2-"; splice_chain ",1159024^1158923-"; sources "Undefined,Undefined"; NMorMRNA "null"; degree "4"; dimension "2_2";
chrA02	Undefined	as_event	1167965	1168282	.	-	.	transcript_id "TCONS_00004192,TCONS_00004193"; gene_id "chrA02:1165176-1169420C"; flanks "1168282-,1167965^"; structure "0,1^2-"; splice_chain ",1168087^1168019-"; sources "Undefined,Undefined"; NMorMRNA "null"; degree "4"; dimension "2_2";
chrA02	Undefined	as_event	1172415	1172570	.	-	.	transcript_id "TCONS_00004194/TCONS_00004195,TCONS_00004196"; gene_id "chrA02:1170054-1174125C"; flanks "1172570-,1172415^"; structure "0,1^2-"; splice_chain ",1172535^1172462-"; sources "Undefined,Undefined"; NMorMRNA "null"; degree "4"; dimension "2_2";
chrA02	Undefined	as_event	1170920	1172328	.	-	.	transcript_id "TCONS_00004195,TCONS_00004194/TCONS_00004196"; gene_id "chrA02:1170054-1174125C"; flanks "1172328-,1170920^"; structure "1^3-,2^4-"; splice_chain "1171774^1171258-,1171738^1171222-"; sources "Undefined,Undefined"; NMorMRNA "null"; degree "4"; dimension "2_2";
chrA02	Undefined	as_event	1188665	1189452	.	-	.	transcript_id "TCONS_00004199,TCONS_00004200"; gene_id "chrA02:1183727-1191383C"; flanks "1189452-,1188665^"; structure "1^3-,2^4-"; splice_chain "1188949^1188877-,1188947^1188875-"; sources "Undefined,Undefined"; NMorMRNA "null"; degree "4"; dimension "2_2";
chrA02	Undefined	as_event	1186720	1187008	.	-	.	transcript_id "TCONS_00004199,TCONS_00004200"; gene_id "chrA02:1183727-1191383C"; flanks "1187008^,1186720^"; structure "1-,2-"; splice_chain "1186829-,1186828-"; sources "Undefined,Undefined"; NMorMRNA "null"; degree "4"; dimension "2_2";
chrA02	Undefined	as_event	1183727	1184154	.	-	.	transcript_id "TCONS_00004200,TCONS_00004199"; gene_id "chrA02:1183727-1191383C"; flanks "1184154-,1183727]"; structure "0,1^2-"; splice_chain ",1183929^1183835-"; sources "Undefined,Undefined"; NMorMRNA "null"; degree "4"; dimension "2_2";
chrA02	Undefined	as_event	1236892	1237513	.	-	.	transcript_id "TCONS_00004204/TCONS_00004205,TCONS_00004206"; gene_id "chrA02:1234740-1239715C"; flanks "1237513-,1236892^"; structure "1^3-,2^4-"; splice_chain "1237420^1237257-,1237412^1237249-"; sources "Undefined,Undefined"; NMorMRNA "null"; degree "4"; dimension "2_2";
chrA02	Undefined	as_event	1235602	1236559	.	-	.	transcript_id "TCONS_00004204,TCONS_00004205/TCONS_00004206"; gene_id "chrA02:1234740-1239715C"; flanks "1236559-,1235602^"; structure "1^3-,2^4-"; splice_chain "1235930^1235800-,1235928^1235798-"; sources "Undefined,Undefined"; NMorMRNA "null"; degree "4"; dimension "2_2";
chrA02	Undefined	as_event	1242259	1242493	.	-	.	transcript_id "TCONS_00004207,TCONS_00004208"; gene_id "chrA02:1240384-1243762C"; flanks "1242493-,1242259^"; structure "0,1^2-"; splice_chain ",1242423^1242343-"; sources "Undefined,Undefined"; NMorMRNA "null"; degree "4"; dimension "2_2";
chrA02	Undefined	as_event	1241720	1241962	.	-	.	transcript_id "TCONS_00004207,TCONS_00004208"; gene_id "chrA02:1240384-1243762C"; flanks "1241962^,1241720^"; structure "1-,2-"; splice_chain "1241796-,1241794-"; sources "Undefined,Undefined"; NMorMRNA "null"; degree "4"; dimension "2_2";
chrA02	Undefined	as_event	1280981	1282323	.	-	.	transcript_id "TCONS_00004211,TCONS_00004210/TCONS_00004213"; gene_id "chrA02:1278935-1282323C"; flanks "1282323[,1280981^"; structure "1^3-5^7-,2^4-6^8-"; splice_chain "1281595^1281245-1281169^1281052-,1281593^1281243-1281167^1281050-"; sources "Undefined,Undefined"; NMorMRNA "null"; degree "4"; dimension "2_2";
chrA02	Undefined	as_event	1280754	1281050	.	-	.	transcript_id "TCONS_00004212,TCONS_00004210/TCONS_00004213"; gene_id "chrA02:1278935-1282323C"; flanks "1281050-,1280754^"; structure "1^3-,2^4-"; splice_chain "1280997^1280850-,1280981^1280834-"; sources "Undefined,Undefined"; NMorMRNA "null"; degree "4"; dimension "2_2";
chrA02	Undefined	as_event	1280754	1282323	.	-	.	transcript_id "TCONS_00004211,TCONS_00004212,TCONS_00004210/TCONS_00004213"; gene_id "chrA02:1278935-1282323C"; flanks "1282323[,1280754^"; structure "1^3-5^7-10^12-,2^4-6^8-9^11-,2^4-6^8-10^12-"; splice_chain "1281595^1281245-1281169^1281052-1280981^1280834-,1281593^1281243-1281167^1281050-1280997^1280850-,1281593^1281243-1281167^1281050-1280981^1280834-"; sources "Undefined,Undefined,Undefined"…
chrA02	Undefined	as_event	1279368	1280028	.	-	.	transcript_id "TCONS_00004210/TCONS_00004212,TCONS_00004211"; gene_id "chrA02:1278935-1282323C"; flanks "1280028-,1279368^"; structure "1^2-4^6-,3^5-"; splice_chain "1279891^1279819-1279754^1279687-,1279764^1279697-"; sources "Undefined,Undefined"; NMorMRNA "null"; degree "4"; dimension "2_2";
chrA02	Undefined	as_event	1443355	1443934	.	-	.	transcript_id "TCONS_00004223,TCONS_00004224"; gene_id "chrA02:1441922-1446749C"; flanks "1443934-,1443355^"; structure "1^3-,2^4-"; splice_chain "1443788^1443611-,1443778^1443601-"; sources "Undefined,Undefined"; NMorMRNA "null"; degree "4"; dimension "2_2";
chrA02	Undefined	as_event	1452063	1452421	.	-	.	transcript_id "TCONS_00004226,TCONS_00004225/TCONS_00004227/TCONS_00004228"; gene_id "chrA02:1451022-1453974C"; flanks "1452421-,1452063^"; structure "1^3-,2^4-"; splice_chain "1452351^1452187-,1452350^1452185-"; sources "Undefined,Undefined"; NMorMRNA "null"; degree "4"; dimension "2_2";
chrA02	Undefined	as_event	1451757	1451976	.	-	.	transcript_id "TCONS_00004227,TCONS_00004225/TCONS_00004228"; gene_id "chrA02:1451022-1453974C"; flanks "1451976-,1451757-"; structure "1^,2^"; splice_chain "1451919^,1451895^"; sources "Undefined,Undefined"; NMorMRNA "null"; degree "4"; dimension "2_2";
chrA02	Undefined	as_event	1451711	1451895	.	-	.	transcript_id "TCONS_00004226,TCONS_00004225/TCONS_00004228"; gene_id "chrA02:1451022-1453974C"; flanks "1451895^,1451711^"; structure "1-,2-"; splice_chain "1451763-,1451757-"; sources "Undefined,Undefined"; NMorMRNA "null"; degree "4"; dimension "2_2";
chrA02	Undefined	as_event	1451711	1451976	.	-	.	transcript_id "TCONS_00004227,TCONS_00004226,TCONS_00004225/TCONS_00004228"; gene_id "chrA02:1451022-1453974C"; flanks "1451976-,1451711^"; structure "1^4-,2^3-,2^4-"; splice_chain "1451919^1451757-,1451895^1451763-,1451895^1451757-"; sources "Undefined,Undefined,Undefined"; NMorMRNA "null"; degree "9"; dimension "3_3";
chrA02	Undefined	as_event	1486784	1491833	.	-	.	transcript_id "TCONS_00004230,TCONS_00004231"; gene_id "chrA02:1483049-1491948C"; flanks "1491833^,1486784^"; structure "1-,2-"; splice_chain "1486890-,1486877-"; sources "Undefined,Undefined"; NMorMRNA "null"; degree "4"; dimension "2_2";
chrA02	Undefined	as_event	1485581	1485869	.	-	.	transcript_id "TCONS_00004229,TCONS_00004230/TCONS_00004231"; gene_id "chrA02:1483049-1491948C"; flanks "1485869-,1485581^"; structure "1^3-,2^4-"; splice_chain "1485804^1485706-,1485803^1485705-"; sources "Undefined,Undefined"; NMorMRNA "null"; degree "4"; dimension "2_2";
chrA02	Undefined	as_event	1484801	1485501	.	-	.	transcript_id "TCONS_00004230/TCONS_00004231,TCONS_00004229"; gene_id "chrA02:1483049-1491948C"; flanks "1485501-,1484801^"; structure "1^2-4^6-,3^5-"; splice_chain "1485400^1485294-1484926^1484848-,1484941^1484863-"; sources "Undefined,Undefined"; NMorMRNA "null"; degree "4"; dimension "2_2";
chrA02	Undefined	as_event	1483978	1484255	.	-	.	transcript_id "TCONS_00004229,TCONS_00004230/TCONS_00004231"; gene_id "chrA02:1483049-1491948C"; flanks "1484255^,1483978^"; structure "1-,2-"; splice_chain "1484077-,1484076-"; sources "Undefined,Undefined"; NMorMRNA "null"; degree "4"; dimension "2_2";
chrA02	Undefined	as_event	1740259	1740444	.	-	.	transcript_id "TCONS_00004248,TCONS_00004249"; gene_id "chrA02:1736989-1740633C"; flanks "1740444^,1740259^"; structure "1-,2-"; splice_chain "1740341-,1740338-"; sources "Undefined,Undefined"; NMorMRNA "null"; degree "4"; dimension "2_2";
chrA02	Undefined	as_event	1797261	1797685	.	-	.	transcript_id "TCONS_00004252,TCONS_00004253"; gene_id "chrA02:1796257-1799990C"; flanks "1797685-,1797261^"; structure "0,1^2-"; splice_chain ",1797556^1797479-"; sources "Undefined,Undefined"; NMorMRNA "null"; degree "4"; dimension "2_2";
chrA02	Undefined	as_event	1802755	1803129	.	-	.	transcript_id "TCONS_00004254/TCONS_00004256,TCONS_00004255"; gene_id "chrA02:1802059-1806012C"; flanks "1803129-,1802755-"; structure "1^,2^"; splice_chain "1803048^,1803031^"; sources "Undefined,Undefined"; NMorMRNA "null"; degree "4"; dimension "2_2";
chrA02	Undefined	as_event	1802290	1802755	.	-	.	transcript_id "TCONS_00004254/TCONS_00004256,TCONS_00004255"; gene_id "chrA02:1802059-1806012C"; flanks "1802755-,1802290^"; structure "0,1^2-"; splice_chain ",1802489^1802424-"; sources "Undefined,Undefined"; NMorMRNA "null"; degree "4"; dimension "2_2";
chrA02	Undefined	as_event	1848112	1848574	.	-	.	transcript_id "TCONS_00004263,TCONS_00004261/TCONS_00004262"; gene_id "chrA02:1845762-1848574C"; flanks "1848574[,1848112^"; structure "0,1^2-"; splice_chain ",1848294^1848205-"; sources "Undefined,Undefined"; NMorMRNA "null"; degree "4"; dimension "2_2";
chrA02	Undefined	as_event	1847900	1848112	.	-	.	transcript_id "TCONS_00004263,TCONS_00004260/TCONS_00004261/TCONS_00004262"; gene_id "chrA02:1845762-1848574C"; flanks "1848112^,1847900^"; structure "1-,2-"; splice_chain "1847985-,1847978-"; sources "Undefined,Undefined"; NMorMRNA "null"; degree "4"; dimension "2_2";
chrA02	Undefined	as_event	1847672	1847900	.	-	.	transcript_id "TCONS_00004261,TCONS_00004260/TCONS_00004262/TCONS_00004263"; gene_id "chrA02:1845762-1848574C"; flanks "1847900^,1847672^"; structure "1-,2-"; splice_chain "1847821-,1847814-"; sources "Undefined,Undefined"; NMorMRNA "null"; degree "4"; dimension "2_2";
chrA02	Undefined	as_event	1847127	1847359	.	-	.	transcript_id "TCONS_00004262,TCONS_00004263"; gene_id "chrA02:1845762-1848574C"; flanks "1847359-,1847127^"; structure "0,1^2-"; splice_chain ",1847317^1847198-"; sources "Undefined,Undefined"; NMorMRNA "null"; degree "4"; dimension "2_2";
chrA02	Undefined	as_event	1847127	1847672	.	-	.	transcript_id "TCONS_00004262,TCONS_00004263,TCONS_00004261"; gene_id "chrA02:1845762-1848574C"; flanks "1847672^,1847127^"; structure "1-3^4-,1-3^4-5^6-,2-"; splice_chain "1847555-1847452^1847359-,1847555-1847452^1847359-1847317^1847198-,1847554-"; sources "Undefined,Undefined,Undefined"; NMorMRNA "null"; degree "9"; dimension "3_3";
chrA02	Undefined	as_event	1846880	1847127	.	-	.	transcript_id "TCONS_00004261/TCONS_00004262,TCONS_00004263"; gene_id "chrA02:1845762-1848574C"; flanks "1847127^,1846880^"; structure "1-,2-"; splice_chain "1847033-,1846953-"; sources "Undefined,Undefined"; NMorMRNA "null"; degree "4"; dimension "2_2";
chrA02	Undefined	as_event	1846880	1847554	.	-	.	transcript_id "TCONS_00004260,TCONS_00004261"; gene_id "chrA02:1845762-1848574C"; flanks "1847554-,1846880^"; structure "0,1^2-"; splice_chain ",1847127^1847033-"; sources "Undefined,Undefined"; NMorMRNA "null"; degree "4"; dimension "2_2";
chrA02	Undefined	as_event	1846880	1847672	.	-	.	transcript_id "TCONS_00004263,TCONS_00004262,TCONS_00004260,TCONS_00004261"; gene_id "chrA02:1845762-1848574C"; flanks "1847672^,1846880^"; structure "1-3^4-5^6-7^9-,1-3^4-7^8-,2-,2-7^8-"; splice_chain "1847555-1847452^1847359-1847317^1847198-1847127^1846953-,1847555-1847452^1847359-1847127^1847033-,1847554-,1847554-1847127^1847033-"; sources "Undefined,Undefined,Undefined,Undefined"; NMorMRNA "n…
chrA02	Undefined	as_event	1846324	1846597	.	-	.	transcript_id "TCONS_00004262/TCONS_00004263,TCONS_00004260/TCONS_00004261"; gene_id "chrA02:1845762-1848574C"; flanks "1846597-,1846324^"; structure "0,1^2-"; splice_chain ",1846424^1846351-"; sources "Undefined,Undefined"; NMorMRNA "null"; degree "4"; dimension "2_2";
chrA02	Undefined	as_event	1845762	1846253	.	-	.	transcript_id "TCONS_00004261,TCONS_00004260/TCONS_00004262/TCONS_00004263"; gene_id "chrA02:1845762-1848574C"; flanks "1846253-,1845762]"; structure "0,1^2-"; splice_chain ",1846128^1846023-"; sources "Undefined,Undefined"; NMorMRNA "null"; degree "4"; dimension "2_2";
chrA02	Undefined	as_event	1869287	1869570	.	-	.	transcript_id "TCONS_00004265,TCONS_00004264"; gene_id "chrA02:1868601-1870484C"; flanks "1869570-,1869287^"; structure "0,1^2-"; splice_chain ",1869470^1869391-"; sources "Undefined,Undefined"; NMorMRNA "null"; degree "4"; dimension "2_2";
chrA02	Undefined	as_event	1868747	1868971	.	-	.	transcript_id "TCONS_00004265,TCONS_00004264"; gene_id "chrA02:1868601-1870484C"; flanks "1868971^,1868747^"; structure "1-,2-"; splice_chain "1868801-,1868797-"; sources "Undefined,Undefined"; NMorMRNA "null"; degree "4"; dimension "2_2";
chrA02	Undefined	as_event	1895271	1895602	.	-	.	transcript_id "TCONS_00004267,TCONS_00004268"; gene_id "chrA02:1894213-1897392C"; flanks "1895602-,1895271^"; structure "0,1^2-"; splice_chain ",1895450^1895386-"; sources "Undefined,Undefined"; NMorMRNA "null"; degree "4"; dimension "2_2";
chrA02	Undefined	as_event	1943417	1944264	.	-	.	transcript_id "TCONS_00004274,TCONS_00004273"; gene_id "chrA02:1943137-1944264C"; flanks "1944264[,1943417-"; structure "1^,2^"; splice_chain "1943690^,1943683^"; sources "Undefined,Undefined"; NMorMRNA "null"; degree "4"; dimension "2_2";
chrA02	Undefined	as_event	2013424	2013573	.	-	.	transcript_id "TCONS_00004279,TCONS_00004278"; gene_id "chrA02:2010394-2015904C"; flanks "2013573-,2013424-"; structure "1^,2^"; splice_chain "2013499^,2013498^"; sources "Undefined,Undefined"; NMorMRNA "null"; degree "4"; dimension "2_2";
chrA02	Undefined	as_event	2010394	2010576	.	-	.	transcript_id "TCONS_00004279,TCONS_00004278"; gene_id "chrA02:2010394-2015904C"; flanks "2010576-,2010394]"; structure "0,1^2-"; splice_chain ",2010510^2010421-"; sources "Undefined,Undefined"; NMorMRNA "null"; degree "4"; dimension "2_2";
chrA02	Undefined	as_event	2026128	2026286	.	-	.	transcript_id "TCONS_00004281,TCONS_00004282"; gene_id "chrA02:2024970-2026701C"; flanks "2026286^,2026128^"; structure "1-,2-"; splice_chain "2026220-,2026219-"; sources "Undefined,Undefined"; NMorMRNA "null"; degree "4"; dimension "2_2";
chrA02	Undefined	as_event	2490234	2490444	.	-	.	transcript_id "TCONS_00004317,TCONS_00004318"; gene_id "chrA02:2483556-2490496C"; flanks "2490444^,2490234^"; structure "1-,2-"; splice_chain "2490276-,2490275-"; sources "Undefined,Undefined"; NMorMRNA "null"; degree "4"; dimension "2_2";
chrA02	Undefined	as_event	2488587	2488882	.	-	.	transcript_id "TCONS_00004317/TCONS_00004318,TCONS_00004316"; gene_id "chrA02:2483556-2490496C"; flanks "2488882-,2488587^"; structure "0,1^2-"; splice_chain ",2488821^2488732-"; sources "Undefined,Undefined"; NMorMRNA "null"; degree "4"; dimension "2_2";
chrA02	Undefined	as_event	2483556	2484131	.	-	.	transcript_id "TCONS_00004318,TCONS_00004316/TCONS_00004317"; gene_id "chrA02:2483556-2490496C"; flanks "2484131^,2483556]"; structure "1-,2-"; splice_chain "2483983-,2483981-"; sources "Undefined,Undefined"; NMorMRNA "null"; degree "4"; dimension "2_2";
chrA02	Undefined	as_event	2555694	2556325	.	-	.	transcript_id "TCONS_00004327,TCONS_00004326"; gene_id "chrA02:2554493-2556325C"; flanks "2556325[,2555694^"; structure "0,1^2-"; splice_chain ",2556117^2555947-"; sources "Undefined,Undefined"; NMorMRNA "null"; degree "4"; dimension "2_2";
chrA02	Undefined	as_event	2714310	2714877	.	-	.	transcript_id "TCONS_00004334,TCONS_00004333"; gene_id "chrA02:2711007-2715705C"; flanks "2714877-,2714310^"; structure "1^3-,2^4-"; splice_chain "2714789^2714572-,2714779^2714562-"; sources "Undefined,Undefined"; NMorMRNA "null"; degree "4"; dimension "2_2";
chrA02	Undefined	as_event	2750723	2751013	.	-	.	transcript_id "TCONS_00004339,TCONS_00004338"; gene_id "chrA02:2749030-2752607C"; flanks "2751013-,2750723^"; structure "0,1^2-"; splice_chain ",2750878^2750807-"; sources "Undefined,Undefined"; NMorMRNA "null"; degree "4"; dimension "2_2";
chrA02	Undefined	as_event	2749030	2750162	.	-	.	transcript_id "TCONS_00004338,TCONS_00004339"; gene_id "chrA02:2749030-2752607C"; flanks "2750162^,2749030]"; structure "1-,2-"; splice_chain "2749973-,2749967-"; sources "Undefined,Undefined"; NMorMRNA "null"; degree "4"; dimension "2_2";
chrA02	Undefined	as_event	2840690	2841160	.	-	.	transcript_id "TCONS_00004343,TCONS_00004342"; gene_id "chrA02:2840690-2844142C"; flanks "2841160-,2840690]"; structure "0,1^2-"; splice_chain ",2841047^2840972-"; sources "Undefined,Undefined"; NMorMRNA "null"; degree "4"; dimension "2_2";
chrA02	Undefined	as_event	2852733	2853172	.	-	.	transcript_id "TCONS_00004344,TCONS_00004345"; gene_id "chrA02:2852729-2854069C"; flanks "2853172-,2852733-"; structure "1^,2^"; splice_chain "2853101^,2853100^"; sources "Undefined,Undefined"; NMorMRNA "null"; degree "4"; dimension "2_2";
chrA02	Undefined	as_event	2883509	2883856	.	-	.	transcript_id "TCONS_00004349,TCONS_00004348"; gene_id "chrA02:2881641-2884510C"; flanks "2883856-,2883509^"; structure "0,1^2-"; splice_chain ",2883750^2883683-"; sources "Undefined,Undefined"; NMorMRNA "null"; degree "4"; dimension "2_2";
chrA02	Undefined	as_event	2882713	2883433	.	-	.	transcript_id "TCONS_00004348,TCONS_00004349"; gene_id "chrA02:2881641-2884510C"; flanks "2883433-,2882713^"; structure "1^3-5^7-,2^4-6^8-"; splice_chain "2883255^2883174-2883094^2882857-,2883245^2883164-2883084^2882847-"; sources "Undefined,Undefined"; NMorMRNA "null"; degree "4"; dimension "2_2";
chrA02	Undefined	as_event	2972389	2973118	.	-	.	transcript_id "TCONS_00004352,TCONS_00004351"; gene_id "chrA02:2969411-2973658C"; flanks "2973118^,2972389^"; structure "1-,2-"; splice_chain "2972883-,2972880-"; sources "Undefined,Undefined"; NMorMRNA "null"; degree "4"; dimension "2_2";
chrA02	Undefined	as_event	2984250	2984445	.	-	.	transcript_id "TCONS_00004354,TCONS_00004353"; gene_id "chrA02:2982493-2985388C"; flanks "2984445-,2984250^"; structure "0,1^2-"; splice_chain ",2984371^2984294-"; sources "Undefined,Undefined"; NMorMRNA "null"; degree "4"; dimension "2_2";
chrA02	Undefined	as_event	2983695	2984167	.	-	.	transcript_id "TCONS_00004354,TCONS_00004353"; gene_id "chrA02:2982493-2985388C"; flanks "2984167-,2983695^"; structure "0,1^2-3^4-"; splice_chain ",2984093^2984008-2983921^2983819-"; sources "Undefined,Undefined"; NMorMRNA "null"; degree "4"; dimension "2_2";
chrA02	Undefined	as_event	2983372	2983608	.	-	.	transcript_id "TCONS_00004354,TCONS_00004353"; gene_id "chrA02:2982493-2985388C"; flanks "2983608-,2983372^"; structure "0,1^2-"; splice_chain ",2983513^2983438-"; sources "Undefined,Undefined"; NMorMRNA "null"; degree "4"; dimension "2_2";
chrA02	Undefined	as_event	2983152	2983372	.	-	.	transcript_id "TCONS_00004354,TCONS_00004353"; gene_id "chrA02:2982493-2985388C"; flanks "2983372^,2983152^"; structure "1-,2-"; splice_chain "2983274-,2983273-"; sources "Undefined,Undefined"; NMorMRNA "null"; degree "4"; dimension "2_2";
chrA02	Undefined	as_event	3039491	3039662	.	-	.	transcript_id "TCONS_00004355,TCONS_00004356"; gene_id "chrA02:3037581-3043416C"; flanks "3039662^,3039491^"; structure "1-,2-"; splice_chain "3039573-,3039571-"; sources "Undefined,Undefined"; NMorMRNA "null"; degree "4"; dimension "2_2";
chrA02	Undefined	as_event	3064269	3064666	.	-	.	transcript_id "TCONS_00004363,TCONS_00004362"; gene_id "chrA02:3063500-3065945C"; flanks "3064666-,3064269^"; structure "0,1^2-"; splice_chain ",3064593^3064533-"; sources "Undefined,Undefined"; NMorMRNA "null"; degree "4"; dimension "2_2";
chrA02	Undefined	as_event	3063821	3064193	.	-	.	transcript_id "TCONS_00004363,TCONS_00004362"; gene_id "chrA02:3063500-3065945C"; flanks "3064193-,3063821^"; structure "0,1^2-"; splice_chain ",3064062^3063956-"; sources "Undefined,Undefined"; NMorMRNA "null"; degree "4"; dimension "2_2";
chrA02	Undefined	as_event	3134657	3135179	.	-	.	transcript_id "TCONS_00004369,TCONS_00004367/TCONS_00004368"; gene_id "chrA02:3129330-3137736C"; flanks "3135179-,3134657^"; structure "1^3-,2^4-"; splice_chain "3135087^3134874-,3135086^3134873-"; sources "Undefined,Undefined"; NMorMRNA "null"; degree "4"; dimension "2_2";
chrA02	Undefined	as_event	3132540	3132975	.	-	.	transcript_id "TCONS_00004367/TCONS_00004368,TCONS_00004369"; gene_id "chrA02:3129330-3137736C"; flanks "3132975-,3132540^"; structure "1^3-,2^4-"; splice_chain "3132826^3132694-,3132824^3132692-"; sources "Undefined,Undefined"; NMorMRNA "null"; degree "4"; dimension "2_2";
chrA02	Undefined	as_event	3194569	3194810	.	-	.	transcript_id "TCONS_00004372,TCONS_00004371"; gene_id "chrA02:3193255-3195744C"; flanks "3194810-,3194569-"; structure "1^,2^"; splice_chain "3194660^,3194656^"; sources "Undefined,Undefined"; NMorMRNA "null"; degree "4"; dimension "2_2";
chrA02	Undefined	as_event	3196588	3196909	.	-	.	transcript_id "TCONS_00004376,TCONS_00004375"; gene_id "chrA02:3195913-3197189C"; flanks "3196909-,3196588^"; structure "1^3-,2^4-"; splice_chain "3196783^3196658-,3196781^3196656-"; sources "Undefined,Undefined"; NMorMRNA "null"; degree "4"; dimension "2_2";
chrA02	Undefined	as_event	3226290	3226489	.	-	.	transcript_id "TCONS_00004384,TCONS_00004383"; gene_id "chrA02:3224716-3226656C"; flanks "3226489^,3226290^"; structure "1-,2-"; splice_chain "3226406-,3226317-"; sources "Undefined,Undefined"; NMorMRNA "null"; degree "4"; dimension "2_2";
chrA02	Undefined	as_event	3354422	3355139	.	-	.	transcript_id "TCONS_00004392,TCONS_00004393"; gene_id "chrA02:3353957-3355139C"; flanks "3355139[,3354422^"; structure "0,1^2-"; splice_chain ",3354795^3354547-"; sources "Undefined,Undefined"; NMorMRNA "null"; degree "4"; dimension "2_2";
chrA02	Undefined	as_event	3693313	3693472	.	-	.	transcript_id "TCONS_00004409,TCONS_00004410"; gene_id "chrA02:3691584-3693627C"; flanks "3693472-,3693313^"; structure "0,1^2-"; splice_chain ",3693422^3693334-"; sources "Undefined,Undefined"; NMorMRNA "null"; degree "4"; dimension "2_2";
chrA02	Undefined	as_event	3699939	3700129	.	-	.	transcript_id "TCONS_00004411,TCONS_00004412"; gene_id "chrA02:3697555-3700379C"; flanks "3700129^,3699939^"; structure "1-,2-"; splice_chain "3700059-,3700056-"; sources "Undefined,Undefined"; NMorMRNA "null"; degree "4"; dimension "2_2";
chrA02	Undefined	as_event	3801541	3801922	.	-	.	transcript_id "TCONS_00004419,TCONS_00004420"; gene_id "chrA02:3799026-3802958C"; flanks "3801922-,3801541^"; structure "0,1^2-"; splice_chain ",3801815^3801735-"; sources "Undefined,Undefined"; NMorMRNA "null"; degree "4"; dimension "2_2";
chrA02	Undefined	as_event	3800730	3801246	.	-	.	transcript_id "TCONS_00004419,TCONS_00004420"; gene_id "chrA02:3799026-3802958C"; flanks "3801246-,3800730^"; structure "0,1^2-"; splice_chain ",3801159^3801080-"; sources "Undefined,Undefined"; NMorMRNA "null"; degree "4"; dimension "2_2";
chrA02	Undefined	as_event	3814099	3814654	.	-	.	transcript_id "TCONS_00004422,TCONS_00004421"; gene_id "chrA02:3811574-3815131C"; flanks "3814654-,3814099^"; structure "1^3-,2^4-"; splice_chain "3814412^3814320-,3814410^3814318-"; sources "Undefined,Undefined"; NMorMRNA "null"; degree "4"; dimension "2_2";
chrA02	Undefined	as_event	4012262	4012445	.	-	.	transcript_id "TCONS_00004425,TCONS_00004426"; gene_id "chrA02:4011999-4014833C"; flanks "4012445-,4012262-"; structure "1^,2^"; splice_chain "4012341^,4012335^"; sources "Undefined,Undefined"; NMorMRNA "null"; degree "4"; dimension "2_2";
chrA02	Undefined	as_event	4229714	4230224	.	-	.	transcript_id "TCONS_00004429,TCONS_00004430"; gene_id "chrA02:4228553-4230880C"; flanks "4230224-,4229714^"; structure "0,1^2-"; splice_chain ",4229967^4229878-"; sources "Undefined,Undefined"; NMorMRNA "null"; degree "4"; dimension "2_2";
chrA02	Undefined	as_event	4431698	4431915	.	-	.	transcript_id "TCONS_00004438,TCONS_00004439"; gene_id "chrA02:4428696-4432290C"; flanks "4431915^,4431698^"; structure "1-,2-"; splice_chain "4431828-,4431826-"; sources "Undefined,Undefined"; NMorMRNA "null"; degree "4"; dimension "2_2";
chrA02	Undefined	as_event	4430642	4430960	.	-	.	transcript_id "TCONS_00004438,TCONS_00004439"; gene_id "chrA02:4428696-4432290C"; flanks "4430960-,4430642^"; structure "0,1^2-"; splice_chain ",4430883^4430801-"; sources "Undefined,Undefined"; NMorMRNA "null"; degree "4"; dimension "2_2";
chrA02	Undefined	as_event	4450209	4450632	.	-	.	transcript_id "TCONS_00004444,TCONS_00004443"; gene_id "chrA02:4449918-4451879C"; flanks "4450632-,4450209^"; structure "0,1^2-"; splice_chain ",4450546^4450466-"; sources "Undefined,Undefined"; NMorMRNA "null"; degree "4"; dimension "2_2";
chrA02	Undefined	as_event	4456057	4456534	.	-	.	transcript_id "TCONS_00004446,TCONS_00004445"; gene_id "chrA02:4455378-4457494C"; flanks "4456534-,4456057^"; structure "0,1^2-"; splice_chain ",4456339^4456260-"; sources "Undefined,Undefined"; NMorMRNA "null"; degree "4"; dimension "2_2";
chrA02	Undefined	as_event	4535465	4536726	.	-	.	transcript_id "TCONS_00004447,TCONS_00004448"; gene_id "chrA02:4534768-4536726C"; flanks "4536726[,4535465^"; structure "0,1^2-"; splice_chain ",4536082^4535552-"; sources "Undefined,Undefined"; NMorMRNA "null"; degree "4"; dimension "2_2";
chrA02	Undefined	as_event	4541502	4541797	.	-	.	transcript_id "TCONS_00004450,TCONS_00004451"; gene_id "chrA02:4539481-4542188C"; flanks "4541797-,4541502^"; structure "0,1^2-"; splice_chain ",4541714^4541630-"; sources "Undefined,Undefined"; NMorMRNA "null"; degree "4"; dimension "2_2";
chrA02	Undefined	as_event	4601463	4601619	.	-	.	transcript_id "TCONS_00004456,TCONS_00004457"; gene_id "chrA02:4599042-4601787C"; flanks "4601619^,4601463^"; structure "1-,2-"; splice_chain "4601533-,4601530-"; sources "Undefined,Undefined"; NMorMRNA "null"; degree "4"; dimension "2_2";
chrA02	Undefined	as_event	4936242	4936791	.	-	.	transcript_id "TCONS_00004476,TCONS_00004474/TCONS_00004475"; gene_id "chrA02:4933978-4936791C"; flanks "4936791[,4936242^"; structure "0,1^2-"; splice_chain ",4936418^4936347-"; sources "Undefined,Undefined"; NMorMRNA "null"; degree "4"; dimension "2_2";
chrA02	Undefined	as_event	4933978	4934922	.	-	.	transcript_id "TCONS_00004474,TCONS_00004475/TCONS_00004476"; gene_id "chrA02:4933978-4936791C"; flanks "4934922-,4933978]"; structure "0,1^2-"; splice_chain ",4934815^4934606-"; sources "Undefined,Undefined"; NMorMRNA "null"; degree "4"; dimension "2_2";
chrA02	Undefined	as_event	4942296	4942594	.	-	.	transcript_id "TCONS_00004478,TCONS_00004477"; gene_id "chrA02:4941581-4943256C"; flanks "4942594-,4942296^"; structure "0,1^2-"; splice_chain ",4942513^4942417-"; sources "Undefined,Undefined"; NMorMRNA "null"; degree "4"; dimension "2_2";
chrA02	Undefined	as_event	4942013	4942171	.	-	.	transcript_id "TCONS_00004477,TCONS_00004478"; gene_id "chrA02:4941581-4943256C"; flanks "4942171-,4942013-"; structure "1^,2^"; splice_chain "4942094^,4942093^"; sources "Undefined,Undefined"; NMorMRNA "null"; degree "4"; dimension "2_2";
chrA02	Undefined	as_event	5151191	5151594	.	-	.	transcript_id "TCONS_00004483,TCONS_00004484"; gene_id "chrA02:5151191-5151594C"; flanks "5151594[,5151191]"; structure "1^3-,2^4-"; splice_chain "5151470^5151301-,5151460^5151291-"; sources "Undefined,Undefined"; NMorMRNA "null"; degree "4"; dimension "2_2";
chrA02	Undefined	as_event	5225708	5226049	.	-	.	transcript_id "TCONS_00004491,TCONS_00004490"; gene_id "chrA02:5225561-5226873C"; flanks "5226049-,5225708^"; structure "0,1^2-"; splice_chain ",5225883^5225791-"; sources "Undefined,Undefined"; NMorMRNA "null"; degree "4"; dimension "2_2";
chrA02	Undefined	as_event	5363199	5363589	.	-	.	transcript_id "TCONS_00004495,TCONS_00004494"; gene_id "chrA02:5363109-5365672C"; flanks "5363589-,5363199^"; structure "0,1^2-"; splice_chain ",5363397^5363328-"; sources "Undefined,Undefined"; NMorMRNA "null"; degree "4"; dimension "2_2";
chrA02	Undefined	as_event	5380559	5381070	.	-	.	transcript_id "TCONS_00004496,TCONS_00004497"; gene_id "chrA02:5379462-5381774C"; flanks "5381070-,5380559^"; structure "1^3-,2^4-"; splice_chain "5380955^5380697-,5380953^5380695-"; sources "Undefined,Undefined"; NMorMRNA "null"; degree "4"; dimension "2_2";
chrA02	Undefined	as_event	5387857	5388071	.	-	.	transcript_id "TCONS_00004501,TCONS_00004500"; gene_id "chrA02:5387000-5390475C"; flanks "5388071^,5387857^"; structure "1-,2-"; splice_chain "5387967-,5387965-"; sources "Undefined,Undefined"; NMorMRNA "null"; degree "4"; dimension "2_2";
chrA02	Undefined	as_event	5521621	5523094	.	-	.	transcript_id "TCONS_00004503,TCONS_00004504"; gene_id "chrA02:5521621-5523884C"; flanks "5523094-,5521621]"; structure "1^3-,2^4-"; splice_chain "5522865^5522735-,5522862^5522732-"; sources "Undefined,Undefined"; NMorMRNA "null"; degree "4"; dimension "2_2";
chrA02	Undefined	as_event	5583039	5583313	.	-	.	transcript_id "TCONS_00004509,TCONS_00004510"; gene_id "chrA02:5580205-5584427C"; flanks "5583313-,5583039^"; structure "0,1^2-"; splice_chain ",5583203^5583125-"; sources "Undefined,Undefined"; NMorMRNA "null"; degree "4"; dimension "2_2";
chrA02	Undefined	as_event	5582567	5582959	.	-	.	transcript_id "TCONS_00004509,TCONS_00004510"; gene_id "chrA02:5580205-5584427C"; flanks "5582959-,5582567^"; structure "0,1^2-"; splice_chain ",5582846^5582773-"; sources "Undefined,Undefined"; NMorMRNA "null"; degree "4"; dimension "2_2";
chrA02	Undefined	as_event	5713393	5713597	.	-	.	transcript_id "TCONS_00004523,TCONS_00004522"; gene_id "chrA02:5712745-5714437C"; flanks "5713597-,5713393^"; structure "0,1^2-"; splice_chain ",5713560^5713486-"; sources "Undefined,Undefined"; NMorMRNA "null"; degree "4"; dimension "2_2";
chrA02	Undefined	as_event	5886035	5886623	.	-	.	transcript_id "TCONS_00004526,TCONS_00004527/TCONS_00004528"; gene_id "chrA02:5884499-5888341C"; flanks "5886623-,5886035^"; structure "0,1^2-"; splice_chain ",5886250^5886175-"; sources "Undefined,Undefined"; NMorMRNA "null"; degree "4"; dimension "2_2";
chrA02	Undefined	as_event	5885157	5885418	.	-	.	transcript_id "TCONS_00004526,TCONS_00004527/TCONS_00004528"; gene_id "chrA02:5884499-5888341C"; flanks "5885418-,5885157^"; structure "0,1^2-"; splice_chain ",5885317^5885234-"; sources "Undefined,Undefined"; NMorMRNA "null"; degree "4"; dimension "2_2";
chrA02	Undefined	as_event	5950546	5950709	.	-	.	transcript_id "TCONS_00004530,TCONS_00004531"; gene_id "chrA02:5948263-5953186C"; flanks "5950709^,5950546^"; structure "1-,2-"; splice_chain "5950601-,5950599-"; sources "Undefined,Undefined"; NMorMRNA "null"; degree "4"; dimension "2_2";
chrA02	Undefined	as_event	6218443	6219576	.	-	.	transcript_id "TCONS_00004545,TCONS_00004546"; gene_id "chrA02:6218443-6219906C"; flanks "6219576^,6218443]"; structure "1-,2-"; splice_chain "6219428-,6219425-"; sources "Undefined,Undefined"; NMorMRNA "null"; degree "4"; dimension "2_2";
chrA02	Undefined	as_event	6218443	6219906	.	-	.	transcript_id "TCONS_00004544,TCONS_00004545,TCONS_00004546"; gene_id "chrA02:6218443-6219906C"; flanks "6219906[,6218443]"; structure "0,1^2-,1^3-"; splice_chain ",6219576^6219428-,6219576^6219425-"; sources "Undefined,Undefined,Undefined"; NMorMRNA "null"; degree "9"; dimension "3_3";
chrA02	Undefined	as_event	6222152	6222383	.	-	.	transcript_id "TCONS_00004548,TCONS_00004549"; gene_id "chrA02:6220786-6224816C"; flanks "6222383-,6222152^"; structure "0,1^2-"; splice_chain ",6222343^6222238-"; sources "Undefined,Undefined"; NMorMRNA "null"; degree "4"; dimension "2_2";
chrA02	Undefined	as_event	6220786	6221194	.	-	.	transcript_id "TCONS_00004547,TCONS_00004548/TCONS_00004549"; gene_id "chrA02:6220786-6224816C"; flanks "6221194-,6220786]"; structure "0,1^2-"; splice_chain ",6221045^6220827-"; sources "Undefined,Undefined"; NMorMRNA "null"; degree "4"; dimension "2_2";
chrA02	Undefined	as_event	6257571	6258192	.	-	.	transcript_id "TCONS_00004555,TCONS_00004554"; gene_id "chrA02:6256855-6259173C"; flanks "6258192-,6257571^"; structure "1^3-,2^4-"; splice_chain "6258127^6257663-,6258125^6257661-"; sources "Undefined,Undefined"; NMorMRNA "null"; degree "4"; dimension "2_2";
chrA02	Undefined	as_event	6334666	6335825	.	-	.	transcript_id "TCONS_00004564,TCONS_00004565"; gene_id "chrA02:6334666-6338858C"; flanks "6335825-,6334666]"; structure "1^3-,2^4-"; splice_chain "6335367^6335187-,6335357^6335177-"; sources "Undefined,Undefined"; NMorMRNA "null"; degree "4"; dimension "2_2";
chrA02	Undefined	as_event	6488262	6489837	.	-	.	transcript_id "TCONS_00004571,TCONS_00004572"; gene_id "chrA02:6488262-6489837C"; flanks "6489837[,6488262]"; structure "1^2-,3^4-"; splice_chain "6489066^6488897-,6488841^6488753-"; sources "Undefined,Undefined"; NMorMRNA "null"; degree "4"; dimension "2_2";
chrA02	Undefined	as_event	6525668	6525921	.	-	.	transcript_id "TCONS_00004573,TCONS_00004574"; gene_id "chrA02:6525242-6526179C"; flanks "6525921^,6525668^"; structure "1-,2-"; splice_chain "6525749-,6525747-"; sources "Undefined,Undefined"; NMorMRNA "null"; degree "4"; dimension "2_2";
chrA02	Undefined	as_event	6529602	6530003	.	-	.	transcript_id "TCONS_00004576,TCONS_00004575"; gene_id "chrA02:6528194-6530003C"; flanks "6530003[,6529602^"; structure "1^3-,2^4-"; splice_chain "6529906^6529676-,6529686^6529649-"; sources "Undefined,Undefined"; NMorMRNA "null"; degree "4"; dimension "2_2";
chrA02	Undefined	as_event	6812085	6814107	.	-	.	transcript_id "TCONS_00004580,TCONS_00004581"; gene_id "chrA02:6810718-6814923C"; flanks "6814107^,6812085^"; structure "1-,2-"; splice_chain "6812159-,6812108-"; sources "Undefined,Undefined"; NMorMRNA "null"; degree "4"; dimension "2_2";
chrA02	Undefined	as_event	6810718	6811994	.	-	.	transcript_id "TCONS_00004581,TCONS_00004580"; gene_id "chrA02:6810718-6814923C"; flanks "6811994-,6810718]"; structure "0,1^2-"; splice_chain ",6811344^6811253-"; sources "Undefined,Undefined"; NMorMRNA "null"; degree "4"; dimension "2_2";
chrA02	Undefined	as_event	6859593	6860227	.	-	.	transcript_id "TCONS_00004586,TCONS_00004585"; gene_id "chrA02:6857839-6860227C"; flanks "6860227[,6859593^"; structure "0,1^2-"; splice_chain ",6859737^6859655-"; sources "Undefined,Undefined"; NMorMRNA "null"; degree "4"; dimension "2_2";
chrA02	Undefined	as_event	6857839	6858088	.	-	.	transcript_id "TCONS_00004586,TCONS_00004584,TCONS_00004583"; gene_id "chrA02:6857839-6860227C"; flanks "6858088-,6857839]"; structure "1^4-,2^5-,3^6-"; splice_chain "6857975^6857889-,6857961^6857875-,6857959^6857873-"; sources "Undefined,Undefined,Undefined"; NMorMRNA "null"; degree "9"; dimension "3_3";
chrA02	Undefined	as_event	6857839	6858158	.	-	.	transcript_id "TCONS_00004585,TCONS_00004586,TCONS_00004584,TCONS_00004583"; gene_id "chrA02:6857839-6860227C"; flanks "6858158^,6857839]"; structure "1-3^7-,2-4^8-,2-5^9-,2-6^10-"; splice_chain "6858089-6857977^6857891-,6858088-6857975^6857889-,6858088-6857961^6857875-,6858088-6857959^6857873-"; sources "Undefined,Undefined,Undefined,Undefined"; NMorMRNA "null"; degree "16"; dimension "4_4";
chrA02	Undefined	as_event	6990608	6991082	.	-	.	transcript_id "TCONS_00004596,TCONS_00004595"; gene_id "chrA02:6980277-6996176C"; flanks "6991082-,6990608^"; structure "1^3-5^7-,2^4-6^8-"; splice_chain "6990951^6990876-6990792^6990704-,6990950^6990875-6990790^6990702-"; sources "Undefined,Undefined"; NMorMRNA "null"; degree "4"; dimension "2_2";
chrA02	Undefined	as_event	7444485	7444854	.	-	.	transcript_id "TCONS_00004614,TCONS_00004613"; gene_id "chrA02:7444254-7446044C"; flanks "7444854-,7444485^"; structure "0,1^2-"; splice_chain ",7444722^7444643-"; sources "Undefined,Undefined"; NMorMRNA "null"; degree "4"; dimension "2_2";
chrA02	Undefined	as_event	7908592	7912547	.	-	.	transcript_id "TCONS_00004626,TCONS_00004627"; gene_id "chrA02:7907456-7912547C"; flanks "7912547[,7908592^"; structure "1^3-,2^4-"; splice_chain "7912403^7908763-,7912401^7908761-"; sources "Undefined,Undefined"; NMorMRNA "null"; degree "4"; dimension "2_2";
chrA02	Undefined	as_event	8301638	8301870	.	-	.	transcript_id "TCONS_00004638/TCONS_00004639,TCONS_00004637"; gene_id "chrA02:8297381-8302972C"; flanks "8301870^,8301638^"; structure "1-,2-"; splice_chain "8301745-,8301741-"; sources "Undefined,Undefined"; NMorMRNA "null"; degree "4"; dimension "2_2";
chrA02	Undefined	as_event	8300305	8300558	.	-	.	transcript_id "TCONS_00004637,TCONS_00004638"; gene_id "chrA02:8297381-8302972C"; flanks "8300558^,8300305^"; structure "1-,2-"; splice_chain "8300342-,8300340-"; sources "Undefined,Undefined"; NMorMRNA "null"; degree "4"; dimension "2_2";
chrA02	Undefined	as_event	8297381	8297755	.	-	.	transcript_id "TCONS_00004637/TCONS_00004638,TCONS_00004636"; gene_id "chrA02:8297381-8302972C"; flanks "8297755-,8297381]"; structure "0,1^2-"; splice_chain ",8297670^8297589-"; sources "Undefined,Undefined"; NMorMRNA "null"; degree "4"; dimension "2_2";
chrA02	Undefined	as_event	8466196	8468832	.	-	.	transcript_id "TCONS_00004648,TCONS_00004647"; gene_id "chrA02:8465026-8468832C"; flanks "8468832[,8466196^"; structure "1^3-,2^4-"; splice_chain "8468653^8468191-,8468652^8468190-"; sources "Undefined,Undefined"; NMorMRNA "null"; degree "4"; dimension "2_2";
chrA02	Undefined	as_event	8478476	8478896	.	-	.	transcript_id "TCONS_00004649,TCONS_00004650"; gene_id "chrA02:8475215-8478992C"; flanks "8478896[,8478476^"; structure "1^3-6^8-,2^4-5^7-"; splice_chain "8478820^8478717-8478629^8478541-,8478804^8478701-8478630^8478542-"; sources "Undefined,Undefined"; NMorMRNA "null"; degree "4"; dimension "2_2";
chrA02	Undefined	as_event	8477943	8478476	.	-	.	transcript_id "TCONS_00004649,TCONS_00004650/TCONS_00004651/TCONS_00004652"; gene_id "chrA02:8475215-8478992C"; flanks "8478476^,8477943^"; structure "1-3^5-7^9-,2-4^6-8^10-"; splice_chain "8478388-8478324^8478142-8478098^8478006-,8478387-8478322^8478140-8478096^8478004-"; sources "Undefined,Undefined"; NMorMRNA "null"; degree "4"; dimension "2_2";
chrA02	Undefined	as_event	8476953	8477186	.	-	.	transcript_id "TCONS_00004652,TCONS_00004649"; gene_id "chrA02:8475215-8478992C"; flanks "8477186^,8476953^"; structure "1-,2-"; splice_chain "8477111-,8477027-"; sources "Undefined,Undefined"; NMorMRNA "null"; degree "4"; dimension "2_2";
chrA02	Undefined	as_event	8476953	8477384	.	-	.	transcript_id "TCONS_00004650,TCONS_00004651,TCONS_00004652,TCONS_00004649"; gene_id "chrA02:8475215-8478992C"; flanks "8477384-,8476953^"; structure "1^4-,2^5-,3^6-,3^7-"; splice_chain "8477198^8477123-,8477188^8477113-,8477186^8477111-,8477186^8477027-"; sources "Undefined,Undefined,Undefined,Undefined"; NMorMRNA "null"; degree "16"; dimension "4_4";
chrA02	Undefined	as_event	8496356	8496994	.	-	.	transcript_id "TCONS_00004654,TCONS_00004655"; gene_id "chrA02:8492961-8497504C"; flanks "8496994-,8496356^"; structure "1^3-,2^4-"; splice_chain "8496503^8496411-,8496502^8496409-"; sources "Undefined,Undefined"; NMorMRNA "null"; degree "4"; dimension "2_2";
chrA02	Undefined	as_event	8537698	8537955	.	-	.	transcript_id "TCONS_00004661,TCONS_00004660"; gene_id "chrA02:8537698-8543553C"; flanks "8537955-,8537698]"; structure "0,1^2-"; splice_chain ",8537810^8537725-"; sources "Undefined,Undefined"; NMorMRNA "null"; degree "4"; dimension "2_2";
chrA02	Undefined	as_event	8611281	8611748	.	-	.	transcript_id "TCONS_00004663,TCONS_00004662"; gene_id "chrA02:8610770-8612359C"; flanks "8611748-,8611281^"; structure "1^3-,2^4-"; splice_chain "8611602^8611491-,8611598^8611487-"; sources "Undefined,Undefined"; NMorMRNA "null"; degree "4"; dimension "2_2";
chrA02	Undefined	as_event	8781937	8782540	.	-	.	transcript_id "TCONS_00004669,TCONS_00004670"; gene_id "chrA02:8781937-8783488C"; flanks "8782540-,8781937]"; structure "0,1^2-"; splice_chain ",8782349^8782184-"; sources "Undefined,Undefined"; NMorMRNA "null"; degree "4"; dimension "2_2";
chrA02	Undefined	as_event	8781937	8783488	.	-	.	transcript_id "TCONS_00004671,TCONS_00004669,TCONS_00004670"; gene_id "chrA02:8781937-8783488C"; flanks "8783488[,8781937]"; structure "0,1^2-,1^2-3^4-"; splice_chain ",8782845^8782540-,8782845^8782540-8782349^8782184-"; sources "Undefined,Undefined,Undefined"; NMorMRNA "null"; degree "9"; dimension "3_3";
chrA02	Undefined	as_event	8886711	8886885	.	-	.	transcript_id "TCONS_00004676,TCONS_00004677"; gene_id "chrA02:8884244-8887545C"; flanks "8886885^,8886711^"; structure "1-,2-"; splice_chain "8886764-,8886741-"; sources "Undefined,Undefined"; NMorMRNA "null"; degree "4"; dimension "2_2";
chrA02	Undefined	as_event	8976325	8978533	.	-	.	transcript_id "TCONS_00004679,TCONS_00004680"; gene_id "chrA02:8976325-8978767C"; flanks "8978533^,8976325]"; structure "1-,2-"; splice_chain "8978179-,8978175-"; sources "Undefined,Undefined"; NMorMRNA "null"; degree "4"; dimension "2_2";
chrA02	Undefined	as_event	9546351	9546580	.	-	.	transcript_id "TCONS_00004694,TCONS_00004695/TCONS_00004696/TCONS_00004697"; gene_id "chrA02:9545252-9546877C"; flanks "9546580^,9546351^"; structure "1-,2-"; splice_chain "9546501-,9546495-"; sources "Undefined,Undefined"; NMorMRNA "null"; degree "4"; dimension "2_2";
chrA02	Undefined	as_event	9545754	9546263	.	-	.	transcript_id "TCONS_00004695/TCONS_00004696,TCONS_00004694/TCONS_00004697"; gene_id "chrA02:9545252-9546877C"; flanks "9546263-,9545754^"; structure "0,1^2-"; splice_chain ",9546189^9545926-"; sources "Undefined,Undefined"; NMorMRNA "null"; degree "4"; dimension "2_2";
chrA02	Undefined	as_event	9545252	9545754	.	-	.	transcript_id "TCONS_00004694/TCONS_00004695,TCONS_00004696/TCONS_00004697"; gene_id "chrA02:9545252-9546877C"; flanks "9545754^,9545252]"; structure "1-,2-"; splice_chain "9545665-,9545655-"; sources "Undefined,Undefined"; NMorMRNA "null"; degree "4"; dimension "2_2";
chrA02	Undefined	as_event	9648585	9649399	.	-	.	transcript_id "TCONS_00004705,TCONS_00004703/TCONS_00004704"; gene_id "chrA02:9648585-9650953C"; flanks "9649399-,9648585]"; structure "1^3-5^7-,2^4-6^8-"; splice_chain "9649302^9649208-9649143^9649073-,9649292^9649198-9649133^9649063-"; sources "Undefined,Undefined"; NMorMRNA "null"; degree "4"; dimension "2_2";
chrA02	Undefined	as_event	9736431	9737122	.	-	.	transcript_id "TCONS_00004710,TCONS_00004711"; gene_id "chrA02:9734944-9737122C"; flanks "9737122[,9736431^"; structure "1^3-,2^4-"; splice_chain "9736832^9736682-,9736822^9736672-"; sources "Undefined,Undefined"; NMorMRNA "null"; degree "4"; dimension "2_2";
chrA02	Undefined	as_event	9747676	9748228	.	-	.	transcript_id "TCONS_00004713,TCONS_00004712"; gene_id "chrA02:9745538-9748228C"; flanks "9748228[,9747676^"; structure "0,1^2-"; splice_chain ",9747938^9747821-"; sources "Undefined,Undefined"; NMorMRNA "null"; degree "4"; dimension "2_2";
chrA02	Undefined	as_event	9746246	9746641	.	-	.	transcript_id "TCONS_00004712,TCONS_00004713"; gene_id "chrA02:9745538-9748228C"; flanks "9746641-,9746246^"; structure "1^3-,2^4-"; splice_chain "9746439^9746363-,9746407^9746331-"; sources "Undefined,Undefined"; NMorMRNA "null"; degree "4"; dimension "2_2";
chrA02	Undefined	as_event	9853038	9853409	.	-	.	transcript_id "TCONS_00004716,TCONS_00004715"; gene_id "chrA02:9852017-9854105C"; flanks "9853409-,9853038^"; structure "0,1^2-"; splice_chain ",9853348^9853119-"; sources "Undefined,Undefined"; NMorMRNA "null"; degree "4"; dimension "2_2";
chrA02	Undefined	as_event	9852017	9852180	.	-	.	transcript_id "TCONS_00004716,TCONS_00004715"; gene_id "chrA02:9852017-9854105C"; flanks "9852180^,9852017]"; structure "1-,2-"; splice_chain "9852090-,9852086-"; sources "Undefined,Undefined"; NMorMRNA "null"; degree "4"; dimension "2_2";
chrA02	Undefined	as_event	9854635	9855877	.	-	.	transcript_id "TCONS_00004718,TCONS_00004717"; gene_id "chrA02:9854635-9858394C"; flanks "9855877-,9854635]"; structure "0,1^2-3^4-"; splice_chain ",9855634^9855557-9855080^9854980-"; sources "Undefined,Undefined"; NMorMRNA "null"; degree "4"; dimension "2_2";
chrA02	Undefined	as_event	9910026	9910420	.	-	.	transcript_id "TCONS_00004721,TCONS_00004720"; gene_id "chrA02:9908332-9911606C"; flanks "9910420-,9910026^"; structure "0,1^2-"; splice_chain ",9910225^9910139-"; sources "Undefined,Undefined"; NMorMRNA "null"; degree "4"; dimension "2_2";
chrA02	Undefined	as_event	10256131	10256620	.	-	.	transcript_id "TCONS_00004730,TCONS_00004729"; gene_id "chrA02:10254196-10257558C"; flanks "10256620-,10256131^"; structure "0,1^2-"; splice_chain ",10256306^10256226-"; sources "Undefined,Undefined"; NMorMRNA "null"; degree "4"; dimension "2_2";
chrA02	Undefined	as_event	10256053	10256226	.	-	.	transcript_id "TCONS_00004729,TCONS_00004728"; gene_id "chrA02:10254196-10257558C"; flanks "10256226-,10256053-"; structure "1^,2^"; splice_chain "10256131^,10256130^"; sources "Undefined,Undefined"; NMorMRNA "null"; degree "4"; dimension "2_2";
chrA02	Undefined	as_event	10256053	10256620	.	-	.	transcript_id "TCONS_00004729,TCONS_00004728,TCONS_00004730"; gene_id "chrA02:10254196-10257558C"; flanks "10256620-,10256053-"; structure "1^2-3^,1^2-4^,3^"; splice_chain "10256306^10256226-10256131^,10256306^10256226-10256130^,10256131^"; sources "Undefined,Undefined,Undefined"; NMorMRNA "null"; degree "9"; dimension "3_3";
chrA02	Undefined	as_event	10542896	10543415	.	-	.	transcript_id "TCONS_00004738,TCONS_00004739"; gene_id "chrA02:10537909-10544972C"; flanks "10543415-,10542896^"; structure "1^3-,2^4-"; splice_chain "10543293^10543191-,10543291^10543189-"; sources "Undefined,Undefined"; NMorMRNA "null"; degree "4"; dimension "2_2";
chrA02	Undefined	as_event	10841079	10841384	.	-	.	transcript_id "TCONS_00004748,TCONS_00004747"; gene_id "chrA02:10838643-10841384C"; flanks "10841384[,10841079-"; structure "1^,2^"; splice_chain "10841204^,10841203^"; sources "Undefined,Undefined"; NMorMRNA "null"; degree "4"; dimension "2_2";
chrA02	Undefined	as_event	10840624	10841204	.	-	.	transcript_id "TCONS_00004748,TCONS_00004746"; gene_id "chrA02:10838643-10841384C"; flanks "10841204^,10840624^"; structure "1-,2-"; splice_chain "10841079-,10841076-"; sources "Undefined,Undefined"; NMorMRNA "null"; degree "4"; dimension "2_2";
chrA02	Undefined	as_event	10840624	10841384	.	-	.	transcript_id "TCONS_00004748,TCONS_00004746,TCONS_00004747"; gene_id "chrA02:10838643-10841384C"; flanks "10841384[,10840624^"; structure "1^3-,1^4-,2^3-"; splice_chain "10841204^10841079-,10841204^10841076-,10841203^10841079-"; sources "Undefined,Undefined,Undefined"; NMorMRNA "null"; degree "9"; dimension "3_3";
chrA02	Undefined	as_event	10840231	10840388	.	-	.	transcript_id "TCONS_00004746/TCONS_00004747,TCONS_00004748"; gene_id "chrA02:10838643-10841384C"; flanks "10840388^,10840231^"; structure "1-,2-"; splice_chain "10840296-,10840273-"; sources "Undefined,Undefined"; NMorMRNA "null"; degree "4"; dimension "2_2";
chrA02	Undefined	as_event	10867613	10868194	.	-	.	transcript_id "TCONS_00004750,TCONS_00004749"; gene_id "chrA02:10866836-10868738C"; flanks "10868194-,10867613^"; structure "0,1^2-"; splice_chain ",10867748^10867711-"; sources "Undefined,Undefined"; NMorMRNA "null"; degree "4"; dimension "2_2";
chrA02	Undefined	as_event	11208214	11209221	.	-	.	transcript_id "TCONS_00004763,TCONS_00004764"; gene_id "chrA02:11208214-11211357C"; flanks "11209221^,11208214]"; structure "1-,2-"; splice_chain "11209125-,11209123-"; sources "Undefined,Undefined"; NMorMRNA "null"; degree "4"; dimension "2_2";
chrA02	Undefined	as_event	11756235	11758163	.	-	.	transcript_id "TCONS_00004771,TCONS_00004772"; gene_id "chrA02:11753327-11758163C"; flanks "11758163[,11756235^"; structure "1^3-,2^4-"; splice_chain "11757403^11756790-,11757393^11756780-"; sources "Undefined,Undefined"; NMorMRNA "null"; degree "4"; dimension "2_2";
chrA02	Undefined	as_event	11915954	11918028	.	-	.	transcript_id "TCONS_00004776,TCONS_00004775"; gene_id "chrA02:11915736-11918028C"; flanks "11918028[,11915954^"; structure "1^2-,3^4-5^6-"; splice_chain "11917012^11916901-,11916841^11916750-11916621^11916482-"; sources "Undefined,Undefined"; NMorMRNA "null"; degree "4"; dimension "2_2";
chrA02	Undefined	as_event	11963290	11963661	.	-	.	transcript_id "TCONS_00004779,TCONS_00004778"; gene_id "chrA02:11961379-11963661C"; flanks "11963661[,11963290^"; structure "1^3-,2^4-"; splice_chain "11963636^11963518-,11963626^11963508-"; sources "Undefined,Undefined"; NMorMRNA "null"; degree "4"; dimension "2_2";
chrA02	Undefined	as_event	11992840	11994593	.	-	.	transcript_id "TCONS_00004780,TCONS_00004781"; gene_id "chrA02:11992840-11996197C"; flanks "11994593-,11992840]"; structure "1^3-,2^4-"; splice_chain "11993155^11993050-,11993145^11993040-"; sources "Undefined,Undefined"; NMorMRNA "null"; degree "4"; dimension "2_2";
chrA02	Undefined	as_event	12249551	12250048	.	-	.	transcript_id "TCONS_00004800,TCONS_00004799"; gene_id "chrA02:12249284-12251315C"; flanks "12250048-,12249551^"; structure "0,1^2-"; splice_chain ",12249923^12249830-"; sources "Undefined,Undefined"; NMorMRNA "null"; degree "4"; dimension "2_2";
chrA02	Undefined	as_event	12293751	12294017	.	-	.	transcript_id "TCONS_00004804,TCONS_00004805"; gene_id "chrA02:12292739-12297960C"; flanks "12294017^,12293751^"; structure "1-,2-"; splice_chain "12293851-,12293849-"; sources "Undefined,Undefined"; NMorMRNA "null"; degree "4"; dimension "2_2";
chrA02	Undefined	as_event	12520192	12520568	.	-	.	transcript_id "TCONS_00004817,TCONS_00004818"; gene_id "chrA02:12511356-12526481C"; flanks "12520568-,12520192^"; structure "0,1^2-"; splice_chain ",12520452^12520364-"; sources "Undefined,Undefined"; NMorMRNA "null"; degree "4"; dimension "2_2";
chrA02	Undefined	as_event	12516056	12516248	.	-	.	transcript_id "TCONS_00004816,TCONS_00004817"; gene_id "chrA02:12511356-12526481C"; flanks "12516248^,12516056^"; structure "1-,2-"; splice_chain "12516171-,12516169-"; sources "Undefined,Undefined"; NMorMRNA "null"; degree "4"; dimension "2_2";
chrA02	Undefined	as_event	12514437	12514853	.	-	.	transcript_id "TCONS_00004816,TCONS_00004817"; gene_id "chrA02:12511356-12526481C"; flanks "12514853^,12514437^"; structure "1-3^4-,2-"; splice_chain "12514765-12514654^12514574-,12514764-"; sources "Undefined,Undefined"; NMorMRNA "null"; degree "4"; dimension "2_2";
chrA02	Undefined	as_event	12773216	12774562	.	-	.	transcript_id "TCONS_00004824,TCONS_00004823"; gene_id "chrA02:12773216-12775853C"; flanks "12774562^,12773216]"; structure "1-,2-"; splice_chain "12773573-,12773562-"; sources "Undefined,Undefined"; NMorMRNA "null"; degree "4"; dimension "2_2";
chrA02	Undefined	as_event	12871171	12871512	.	-	.	transcript_id "TCONS_00004828,TCONS_00004827"; gene_id "chrA02:12869852-12872729C"; flanks "12871512-,12871171^"; structure "0,1^2-"; splice_chain ",12871420^12871332-"; sources "Undefined,Undefined"; NMorMRNA "null"; degree "4"; dimension "2_2";
chrA02	Undefined	as_event	12933668	12933917	.	-	.	transcript_id "TCONS_00004831,TCONS_00004830"; gene_id "chrA02:12933392-12935035C"; flanks "12933917-,12933668^"; structure "0,1^2-"; splice_chain ",12933775^12933720-"; sources "Undefined,Undefined"; NMorMRNA "null"; degree "4"; dimension "2_2";
chrA02	Undefined	as_event	12933668	12934053	.	-	.	transcript_id "TCONS_00004832,TCONS_00004831,TCONS_00004830"; gene_id "chrA02:12933392-12935035C"; flanks "12934053-,12933668^"; structure "0,1^2-,1^2-3^4-"; splice_chain ",12934007^12933917-,12934007^12933917-12933775^12933720-"; sources "Undefined,Undefined,Undefined"; NMorMRNA "null"; degree "9"; dimension "3_3";
chrA02	Undefined	as_event	12944229	12944368	.	-	.	transcript_id "TCONS_00004834,TCONS_00004835"; gene_id "chrA02:12940767-12946990C"; flanks "12944368^,12944229^"; structure "1-,2-"; splice_chain "12944297-,12944295-"; sources "Undefined,Undefined"; NMorMRNA "null"; degree "4"; dimension "2_2";
chrA02	Undefined	as_event	12943851	12944150	.	-	.	transcript_id "TCONS_00004834,TCONS_00004835"; gene_id "chrA02:12940767-12946990C"; flanks "12944150-,12943851^"; structure "0,1^2-"; splice_chain ",12944002^12943921-"; sources "Undefined,Undefined"; NMorMRNA "null"; degree "4"; dimension "2_2";
chrA02	Undefined	as_event	12943047	12943319	.	-	.	transcript_id "TCONS_00004834,TCONS_00004835"; gene_id "chrA02:12940767-12946990C"; flanks "12943319-,12943047^"; structure "0,1^2-"; splice_chain ",12943221^12943136-"; sources "Undefined,Undefined"; NMorMRNA "null"; degree "4"; dimension "2_2";
chrA02	Undefined	as_event	13086049	13087033	.	-	.	transcript_id "TCONS_00004844,TCONS_00004843"; gene_id "chrA02:13086049-13087334C"; flanks "13087033-,13086049]"; structure "0,1^2-"; splice_chain ",13086897^13086460-"; sources "Undefined,Undefined"; NMorMRNA "null"; degree "4"; dimension "2_2";
chrA02	Undefined	as_event	13201177	13201415	.	-	.	transcript_id "TCONS_00004848,TCONS_00004847"; gene_id "chrA02:13197392-13201935C"; flanks "13201415-,13201177^"; structure "0,1^2-"; splice_chain ",13201337^13201256-"; sources "Undefined,Undefined"; NMorMRNA "null"; degree "4"; dimension "2_2";
chrA02	Undefined	as_event	13199220	13199668	.	-	.	transcript_id "TCONS_00004848,TCONS_00004847"; gene_id "chrA02:13197392-13201935C"; flanks "13199668-,13199220^"; structure "0,1^2-"; splice_chain ",13199503^13199421-"; sources "Undefined,Undefined"; NMorMRNA "null"; degree "4"; dimension "2_2";
chrA02	Undefined	as_event	13198243	13198503	.	-	.	transcript_id "TCONS_00004848,TCONS_00004847"; gene_id "chrA02:13197392-13201935C"; flanks "13198503-,13198243^"; structure "0,1^2-"; splice_chain ",13198419^13198341-"; sources "Undefined,Undefined"; NMorMRNA "null"; degree "4"; dimension "2_2";
chrA02	Undefined	as_event	13226406	13226699	.	-	.	transcript_id "TCONS_00004849,TCONS_00004850"; gene_id "chrA02:13225049-13227916C"; flanks "13226699-,13226406^"; structure "1^3-,2^4-"; splice_chain "13226612^13226523-,13226574^13226485-"; sources "Undefined,Undefined"; NMorMRNA "null"; degree "4"; dimension "2_2";
chrA02	Undefined	as_event	13225049	13225673	.	-	.	transcript_id "TCONS_00004849,TCONS_00004850"; gene_id "chrA02:13225049-13227916C"; flanks "13225673-,13225049]"; structure "0,1^2-"; splice_chain ",13225530^13225440-"; sources "Undefined,Undefined"; NMorMRNA "null"; degree "4"; dimension "2_2";
chrA02	Undefined	as_event	13589601	13590205	.	-	.	transcript_id "TCONS_00004856,TCONS_00004857"; gene_id "chrA02:13589601-13591696C"; flanks "13590205-,13589601]"; structure "0,1^2-"; splice_chain ",13590139^13589920-"; sources "Undefined,Undefined"; NMorMRNA "null"; degree "4"; dimension "2_2";
chrA02	Undefined	as_event	13882960	13883235	.	-	.	transcript_id "TCONS_00004861,TCONS_00004860"; gene_id "chrA02:13882594-13884563C"; flanks "13883235-,13882960]"; structure "0,1^2-"; splice_chain ",13883074^13882974-"; sources "Undefined,Undefined"; NMorMRNA "null"; degree "4"; dimension "2_2";
chrA02	Undefined	as_event	13922737	13923146	.	-	.	transcript_id "TCONS_00004865,TCONS_00004866"; gene_id "chrA02:13921505-13924205C"; flanks "13923146-,13922737^"; structure "1^3-,2^4-"; splice_chain "13922896^13922814-,13922895^13922813-"; sources "Undefined,Undefined"; NMorMRNA "null"; degree "4"; dimension "2_2";
chrA02	Undefined	as_event	13922415	13923146	.	-	.	transcript_id "TCONS_00004865,TCONS_00004864"; gene_id "chrA02:13921505-13924205C"; flanks "13923146-,13922415^"; structure "1^3-5^6-,2^4-"; splice_chain "13922896^13922814-13922737^13922676-,13922895^13922813-"; sources "Undefined,Undefined"; NMorMRNA "null"; degree "4"; dimension "2_2";
chrA02	Undefined	as_event	13922052	13922676	.	-	.	transcript_id "TCONS_00004866,TCONS_00004865"; gene_id "chrA02:13921505-13924205C"; flanks "13922676-,13922052^"; structure "0,1^2-"; splice_chain ",13922415^13922108-"; sources "Undefined,Undefined"; NMorMRNA "null"; degree "4"; dimension "2_2";
chrA02	Undefined	as_event	13922052	13922813	.	-	.	transcript_id "TCONS_00004863,TCONS_00004866,TCONS_00004864"; gene_id "chrA02:13921505-13924205C"; flanks "13922813-,13922052^"; structure "0,1^2-,3^4-"; splice_chain ",13922737^13922676-,13922415^13922108-"; sources "Undefined,Undefined,Undefined"; NMorMRNA "null"; degree "9"; dimension "3_3";
chrA02	Undefined	as_event	13922052	13923146	.	-	.	transcript_id "TCONS_00004865,TCONS_00004863,TCONS_00004866,TCONS_00004864"; gene_id "chrA02:13921505-13924205C"; flanks "13923146-,13922052^"; structure "1^3-5^6-7^8-,2^4-,2^4-5^6-,2^4-7^8-"; splice_chain "13922896^13922814-13922737^13922676-13922415^13922108-,13922895^13922813-,13922895^13922813-13922737^13922676-,13922895^13922813-13922415^13922108-"; sources "Undefined,Undefined,Undefined,Und…
chrA02	Undefined	as_event	13973226	13973690	.	-	.	transcript_id "TCONS_00004867,TCONS_00004868"; gene_id "chrA02:13972163-13974634C"; flanks "13973690-,13973226^"; structure "0,1^2-"; splice_chain ",13973360^13973270-"; sources "Undefined,Undefined"; NMorMRNA "null"; degree "4"; dimension "2_2";
chrA02	Undefined	as_event	13972163	13972446	.	-	.	transcript_id "TCONS_00004867,TCONS_00004868"; gene_id "chrA02:13972163-13974634C"; flanks "13972446-,13972163]"; structure "0,1^2-"; splice_chain ",13972340^13972260-"; sources "Undefined,Undefined"; NMorMRNA "null"; degree "4"; dimension "2_2";
chrA02	Undefined	as_event	14015545	14015961	.	-	.	transcript_id "TCONS_00004869,TCONS_00004870"; gene_id "chrA02:14013970-14015961C"; flanks "14015961[,14015545^"; structure "0,1^2-"; splice_chain ",14015734^14015640-"; sources "Undefined,Undefined"; NMorMRNA "null"; degree "4"; dimension "2_2";
chrA02	Undefined	as_event	14217532	14217980	.	-	.	transcript_id "TCONS_00004876,TCONS_00004875"; gene_id "chrA02:14215628-14219152C"; flanks "14217980^,14217532^"; structure "1-,2-"; splice_chain "14217892-,14217889-"; sources "Undefined,Undefined"; NMorMRNA "null"; degree "4"; dimension "2_2";
chrA02	Undefined	as_event	14553820	14554390	.	-	.	transcript_id "TCONS_00004879,TCONS_00004880"; gene_id "chrA02:14553820-14554653C"; flanks "14554390-,14553820]"; structure "1^3-,2^4-"; splice_chain "14554250^14554159-,14554240^14554149-"; sources "Undefined,Undefined"; NMorMRNA "null"; degree "4"; dimension "2_2";
chrA02	Undefined	as_event	15456449	15458241	.	-	.	transcript_id "TCONS_00004897,TCONS_00004898"; gene_id "chrA02:15453494-15470361C"; flanks "15458241^,15456449-"; structure "0,1-2^"; splice_chain ",15456635-15456557^"; sources "Undefined,Undefined"; NMorMRNA "null"; degree "4"; dimension "2_2";
chrA02	Undefined	as_event	15730880	15731164	.	-	.	transcript_id "TCONS_00004900,TCONS_00004899"; gene_id "chrA02:15730222-15731633C"; flanks "15731164-,15730880^"; structure "0,1^2-"; splice_chain ",15731030^15730958-"; sources "Undefined,Undefined"; NMorMRNA "null"; degree "4"; dimension "2_2";
chrA02	Undefined	as_event	16453989	16454796	.	-	.	transcript_id "TCONS_00004906,TCONS_00004907"; gene_id "chrA02:16453989-16455134C"; flanks "16454796-,16453989]"; structure "1^3-,2^4-"; splice_chain "16454447^16454249-,16454437^16454239-"; sources "Undefined,Undefined"; NMorMRNA "null"; degree "4"; dimension "2_2";
chrA02	Undefined	as_event	16764802	16765033	.	-	.	transcript_id "TCONS_00004915,TCONS_00004914"; gene_id "chrA02:16762758-16765263C"; flanks "16765033-,16764802^"; structure "0,1^2-"; splice_chain ",16764966^16764874-"; sources "Undefined,Undefined"; NMorMRNA "null"; degree "4"; dimension "2_2";
chrA02	Undefined	as_event	17030534	17031150	.	-	.	transcript_id "TCONS_00004919,TCONS_00004918"; gene_id "chrA02:17028055-17031150C"; flanks "17031150[,17030534-"; structure "1^,2^"; splice_chain "17030905^,17030900^"; sources "Undefined,Undefined"; NMorMRNA "null"; degree "4"; dimension "2_2";
chrA02	Undefined	as_event	17029878	17030534	.	-	.	transcript_id "TCONS_00004918,TCONS_00004919"; gene_id "chrA02:17028055-17031150C"; flanks "17030534-,17029878^"; structure "1^3-,2^4-"; splice_chain "17030310^17029969-,17030300^17029959-"; sources "Undefined,Undefined"; NMorMRNA "null"; degree "4"; dimension "2_2";
chrA02	Undefined	as_event	17552507	17554243	.	-	.	transcript_id "TCONS_00004933,TCONS_00004932"; gene_id "chrA02:17552507-17554243C"; flanks "17554243[,17552507]"; structure "0,1^2-3^4-"; splice_chain ",17553849^17553560-17553361^17553190-"; sources "Undefined,Undefined"; NMorMRNA "null"; degree "4"; dimension "2_2";
chrA02	Undefined	as_event	17756469	17756709	.	-	.	transcript_id "TCONS_00004938,TCONS_00004937/TCONS_00004939"; gene_id "chrA02:17755587-17759212C"; flanks "17756709-,17756469^"; structure "1^3-,2^4-"; splice_chain "17756660^17756568-,17756650^17756558-"; sources "Undefined,Undefined"; NMorMRNA "null"; degree "4"; dimension "2_2";
chrA02	Undefined	as_event	18415213	18415484	.	-	.	transcript_id "TCONS_00004957,TCONS_00004958"; gene_id "chrA02:18413641-18415484C"; flanks "18415484[,18415213^"; structure "0,1^2-"; splice_chain ",18415390^18415303-"; sources "Undefined,Undefined"; NMorMRNA "null"; degree "4"; dimension "2_2";
chrA02	Undefined	as_event	18740991	18741231	.	-	.	transcript_id "TCONS_00004961,TCONS_00004962"; gene_id "chrA02:18739859-18742012C"; flanks "18741231-,18740991^"; structure "0,1^2-"; splice_chain ",18741148^18741074-"; sources "Undefined,Undefined"; NMorMRNA "null"; degree "4"; dimension "2_2";
chrA02	Undefined	as_event	18830542	18830800	.	-	.	transcript_id "TCONS_00004970,TCONS_00004971"; gene_id "chrA02:18828782-18831087C"; flanks "18830800^,18830542^"; structure "1-,2-"; splice_chain "18830625-,18830613-"; sources "Undefined,Undefined"; NMorMRNA "null"; degree "4"; dimension "2_2";
chrA02	Undefined	as_event	18829438	18829697	.	-	.	transcript_id "TCONS_00004971,TCONS_00004970"; gene_id "chrA02:18828782-18831087C"; flanks "18829697-,18829438^"; structure "0,1^2-"; splice_chain ",18829596^18829518-"; sources "Undefined,Undefined"; NMorMRNA "null"; degree "4"; dimension "2_2";
chrA02	Undefined	as_event	18957550	18957779	.	-	.	transcript_id "TCONS_00004977,TCONS_00004976"; gene_id "chrA02:18957211-18961857C"; flanks "18957779-,18957550^"; structure "0,1^2-"; splice_chain ",18957711^18957639-"; sources "Undefined,Undefined"; NMorMRNA "null"; degree "4"; dimension "2_2";
chrA02	Undefined	as_event	19040865	19041127	.	-	.	transcript_id "TCONS_00004981,TCONS_00004982"; gene_id "chrA02:19039635-19041370C"; flanks "19041127^,19040865^"; structure "1-,2-"; splice_chain "19040988-,19040948-"; sources "Undefined,Undefined"; NMorMRNA "null"; degree "4"; dimension "2_2";
chrA02	Undefined	as_event	19039635	19040988	.	-	.	transcript_id "TCONS_00004980,TCONS_00004981"; gene_id "chrA02:19039635-19041370C"; flanks "19040988-,19039635]"; structure "0,1^2-"; splice_chain ",19040865^19040767-"; sources "Undefined,Undefined"; NMorMRNA "null"; degree "4"; dimension "2_2";
chrA02	Undefined	as_event	19039635	19041127	.	-	.	transcript_id "TCONS_00004980,TCONS_00004981,TCONS_00004982"; gene_id "chrA02:19039635-19041370C"; flanks "19041127^,19039635]"; structure "1-,1-3^4-,2-3^4-"; splice_chain "19040988-,19040988-19040865^19040767-,19040948-19040865^19040767-"; sources "Undefined,Undefined,Undefined"; NMorMRNA "null"; degree "9"; dimension "3_3";
chrA02	Undefined	as_event	19039635	19041370	.	-	.	transcript_id "TCONS_00004979,TCONS_00004980,TCONS_00004981,TCONS_00004982"; gene_id "chrA02:19039635-19041370C"; flanks "19041370[,19039635]"; structure "0,1^2-,1^2-4^5-,1^3-4^5-"; splice_chain ",19041127^19040988-,19041127^19040988-19040865^19040767-,19041127^19040948-19040865^19040767-"; sources "Undefined,Undefined,Undefined,Undefined"; NMorMRNA "null"; degree "16"; dimension "4_4";
chrA02	Undefined	as_event	19299973	19300110	.	-	.	transcript_id "TCONS_00004986,TCONS_00004987"; gene_id "chrA02:19299000-19300374C"; flanks "19300110^,19299973^"; structure "1-,2-"; splice_chain "19300032-,19300031-"; sources "Undefined,Undefined"; NMorMRNA "null"; degree "4"; dimension "2_2";
chrA02	Undefined	as_event	19299879	19300230	.	-	.	transcript_id "TCONS_00004987,TCONS_00004988"; gene_id "chrA02:19299000-19300374C"; flanks "19300230[,19299879-"; structure "1^3-4^,2^"; splice_chain "19300110^19300031-19299973^,19300032^"; sources "Undefined,Undefined"; NMorMRNA "null"; degree "4"; dimension "2_2";
chrA02	Undefined	as_event	19299879	19300234	.	-	.	transcript_id "TCONS_00004990,TCONS_00004989"; gene_id "chrA02:19299000-19300374C"; flanks "19300234^,19299879-"; structure "0,1-2^"; splice_chain ",19300031-19299973^"; sources "Undefined,Undefined"; NMorMRNA "null"; degree "4"; dimension "2_2";
chrA02	Undefined	as_event	19519393	19519647	.	-	.	transcript_id "TCONS_00004995,TCONS_00004996"; gene_id "chrA02:19517584-19519874C"; flanks "19519647-,19519393^"; structure "0,1^2-"; splice_chain ",19519550^19519464-"; sources "Undefined,Undefined"; NMorMRNA "null"; degree "4"; dimension "2_2";
chrA02	Undefined	as_event	19570994	19571524	.	-	.	transcript_id "TCONS_00004997,TCONS_00004998"; gene_id "chrA02:19570994-19572885C"; flanks "19571524-,19570994]"; structure "0,1^2-"; splice_chain ",19571348^19571263-"; sources "Undefined,Undefined"; NMorMRNA "null"; degree "4"; dimension "2_2";
chrA02	Undefined	as_event	19828192	19828394	.	-	.	transcript_id "TCONS_00005011/TCONS_00005012,TCONS_00005010"; gene_id "chrA02:19825367-19829117C"; flanks "19828394^,19828192^"; structure "1-,2-"; splice_chain "19828283-,19828270-"; sources "Undefined,Undefined"; NMorMRNA "null"; degree "4"; dimension "2_2";
chrA02	Undefined	as_event	19828024	19828192	.	-	.	transcript_id "TCONS_00005011,TCONS_00005010/TCONS_00005012"; gene_id "chrA02:19825367-19829117C"; flanks "19828192^,19828024^"; structure "1-,2-"; splice_chain "19828068-,19828066-"; sources "Undefined,Undefined"; NMorMRNA "null"; degree "4"; dimension "2_2";
chrA02	Undefined	as_event	19827122	19827427	.	-	.	transcript_id "TCONS_00005011,TCONS_00005010/TCONS_00005012"; gene_id "chrA02:19825367-19829117C"; flanks "19827427-,19827122^"; structure "1^3-,2^4-"; splice_chain "19827369^19827275-,19827359^19827265-"; sources "Undefined,Undefined"; NMorMRNA "null"; degree "4"; dimension "2_2";
chrA02	Undefined	as_event	19826288	19826532	.	-	.	transcript_id "TCONS_00005011,TCONS_00005010/TCONS_00005012"; gene_id "chrA02:19825367-19829117C"; flanks "19826532-,19826288^"; structure "1^3-,2^4-"; splice_chain "19826485^19826380-,19826447^19826342-"; sources "Undefined,Undefined"; NMorMRNA "null"; degree "4"; dimension "2_2";
chrA02	Undefined	as_event	19952534	19952889	.	-	.	transcript_id "TCONS_00005015/TCONS_00005016,TCONS_00005017"; gene_id "chrA02:19950729-19953558C"; flanks "19952889-,19952534^"; structure "0,1^2-"; splice_chain ",19952797^19952715-"; sources "Undefined,Undefined"; NMorMRNA "null"; degree "4"; dimension "2_2";
chrA02	Undefined	as_event	20054275	20055664	.	-	.	transcript_id "TCONS_00005020/TCONS_00005021,TCONS_00005022"; gene_id "chrA02:20054150-20056125C"; flanks "20055664^,20054275]"; structure "1-,2-"; splice_chain "20055149-,20055115-"; sources "Undefined,Undefined"; NMorMRNA "null"; degree "4"; dimension "2_2";
chrA02	Undefined	as_event	20057518	20057666	.	-	.	transcript_id "TCONS_00005024,TCONS_00005023"; gene_id "chrA02:20056418-20057950C"; flanks "20057666^,20057518^"; structure "1-,2-"; splice_chain "20057552-,20057547-"; sources "Undefined,Undefined"; NMorMRNA "null"; degree "4"; dimension "2_2";
chrA02	Undefined	as_event	20667180	20667755	.	-	.	transcript_id "TCONS_00005039/TCONS_00005041,TCONS_00005040"; gene_id "chrA02:20664523-20667755C"; flanks "20667755[,20667180^"; structure "0,1^2-"; splice_chain ",20667719^20667387-"; sources "Undefined,Undefined"; NMorMRNA "null"; degree "4"; dimension "2_2";
chrA02	Undefined	as_event	20665773	20666462	.	-	.	transcript_id "TCONS_00005041,TCONS_00005040,TCONS_00005039"; gene_id "chrA02:20664523-20667755C"; flanks "20666462-,20665773^"; structure "1^4-,2^5-,3^6-"; splice_chain "20666081^20666008-,20666080^20666007-,20666079^20666006-"; sources "Undefined,Undefined,Undefined"; NMorMRNA "null"; degree "9"; dimension "3_3";
chrA02	Undefined	as_event	20679830	20680583	.	-	.	transcript_id "TCONS_00005043,TCONS_00005044"; gene_id "chrA02:20677804-20680584C"; flanks "20680583[,20679830^"; structure "1^3-,2^4-"; splice_chain "20680235^20679942-,20680230^20679937-"; sources "Undefined,Undefined"; NMorMRNA "null"; degree "4"; dimension "2_2";
chrA02	Undefined	as_event	20679632	20679830	.	-	.	transcript_id "TCONS_00005044,TCONS_00005043/TCONS_00005045"; gene_id "chrA02:20677804-20680584C"; flanks "20679830^,20679632^"; structure "1-,2-"; splice_chain "20679736-,20679735-"; sources "Undefined,Undefined"; NMorMRNA "null"; degree "4"; dimension "2_2";
chrA02	Undefined	as_event	20678000	20678169	.	-	.	transcript_id "TCONS_00005043/TCONS_00005044,TCONS_00005045"; gene_id "chrA02:20677804-20680584C"; flanks "20678169^,20678000^"; structure "1-,2-"; splice_chain "20678085-,20678083-"; sources "Undefined,Undefined"; NMorMRNA "null"; degree "4"; dimension "2_2";
chrA02	Undefined	as_event	20769269	20769406	.	-	.	transcript_id "TCONS_00005052,TCONS_00005051/TCONS_00005053"; gene_id "chrA02:20767388-20770169C"; flanks "20769406^,20769269^"; structure "1-,2-"; splice_chain "20769331-,20769330-"; sources "Undefined,Undefined"; NMorMRNA "null"; degree "4"; dimension "2_2";
chrA02	Undefined	as_event	20768779	20768959	.	-	.	transcript_id "TCONS_00005051,TCONS_00005052/TCONS_00005053"; gene_id "chrA02:20767388-20770169C"; flanks "20768959^,20768779^"; structure "1-,2-"; splice_chain "20768884-,20768881-"; sources "Undefined,Undefined"; NMorMRNA "null"; degree "4"; dimension "2_2";
chrA02	Undefined	as_event	20767388	20767843	.	-	.	transcript_id "TCONS_00005051,TCONS_00005052/TCONS_00005053"; gene_id "chrA02:20767388-20770169C"; flanks "20767843^,20767388]"; structure "1-,2-"; splice_chain "20767759-,20767758-"; sources "Undefined,Undefined"; NMorMRNA "null"; degree "4"; dimension "2_2";
chrA02	Undefined	as_event	20795660	20796859	.	-	.	transcript_id "TCONS_00005054,TCONS_00005055"; gene_id "chrA02:20795048-20797063C"; flanks "20796859-,20795660^"; structure "1^3-,2^4-"; splice_chain "20795988^20795894-,20795978^20795884-"; sources "Undefined,Undefined"; NMorMRNA "null"; degree "4"; dimension "2_2";
chrA02	Undefined	as_event	20795048	20795579	.	-	.	transcript_id "TCONS_00005054,TCONS_00005055"; gene_id "chrA02:20795048-20797063C"; flanks "20795579-,20795048]"; structure "1^3-,2^4-"; splice_chain "20795419^20795319-,20795409^20795309-"; sources "Undefined,Undefined"; NMorMRNA "null"; degree "4"; dimension "2_2";
chrA02	Undefined	as_event	20915099	20915315	.	-	.	transcript_id "TCONS_00005060,TCONS_00005059"; gene_id "chrA02:20913396-20916006C"; flanks "20915315-,20915099^"; structure "1^3-,2^4-"; splice_chain "20915291^20915204-,20915254^20915167-"; sources "Undefined,Undefined"; NMorMRNA "null"; degree "4"; dimension "2_2";
chrA02	Undefined	as_event	21140312	21140603	.	-	.	transcript_id "TCONS_00005071,TCONS_00005070"; gene_id "chrA02:21139973-21140603C"; flanks "21140603[,21140312-"; structure "1^,2^"; splice_chain "21140412^,21140403^"; sources "Undefined,Undefined"; NMorMRNA "null"; degree "4"; dimension "2_2";
chrA02	Undefined	as_event	21139973	21140603	.	-	.	transcript_id "TCONS_00005072,TCONS_00005071,TCONS_00005070"; gene_id "chrA02:21139973-21140603C"; flanks "21140603[,21139973]"; structure "0,1^3-,2^3-"; splice_chain ",21140412^21140312-,21140403^21140312-"; sources "Undefined,Undefined,Undefined"; NMorMRNA "null"; degree "9"; dimension "3_3";
chrA02	Undefined	as_event	21224361	21224667	.	-	.	transcript_id "TCONS_00005078,TCONS_00005077"; gene_id "chrA02:21223735-21225994C"; flanks "21224667-,21224361^"; structure "0,1^2-"; splice_chain ",21224548^21224450-"; sources "Undefined,Undefined"; NMorMRNA "null"; degree "4"; dimension "2_2";
chrA02	Undefined	as_event	21262083	21263220	.	-	.	transcript_id "TCONS_00005080/TCONS_00005081,TCONS_00005079"; gene_id "chrA02:21258870-21263220C"; flanks "21263220[,21262083^"; structure "0,1^2-"; splice_chain ",21262933^21262840-"; sources "Undefined,Undefined"; NMorMRNA "null"; degree "4"; dimension "2_2";
chrA02	Undefined	as_event	21258870	21259749	.	-	.	transcript_id "TCONS_00005081,TCONS_00005079/TCONS_00005080"; gene_id "chrA02:21258870-21263220C"; flanks "21259749-,21258870]"; structure "0,1^2-"; splice_chain ",21259218^21258948-"; sources "Undefined,Undefined"; NMorMRNA "null"; degree "4"; dimension "2_2";
chrA02	Undefined	as_event	21274516	21274738	.	-	.	transcript_id "TCONS_00005083,TCONS_00005082"; gene_id "chrA02:21274341-21276630C"; flanks "21274738-,21274516^"; structure "0,1^2-"; splice_chain ",21274647^21274563-"; sources "Undefined,Undefined"; NMorMRNA "null"; degree "4"; dimension "2_2";
chrA02	Undefined	as_event	21579731	21579950	.	-	.	transcript_id "TCONS_00005090/TCONS_00005091,TCONS_00005088/TCONS_00005089"; gene_id "chrA02:21578613-21580381C"; flanks "21579950^,21579731-"; structure "0,1-2^"; splice_chain ",21579860-21579809^"; sources "Undefined,Undefined"; NMorMRNA "null"; degree "4"; dimension "2_2";
chrA02	Undefined	as_event	21579535	21579731	.	-	.	transcript_id "TCONS_00005090,TCONS_00005091"; gene_id "chrA02:21578613-21580381C"; flanks "21579731-,21579535^"; structure "0,1^2-"; splice_chain ",21579656^21579586-"; sources "Undefined,Undefined"; NMorMRNA "null"; degree "4"; dimension "2_2";
chrA02	Undefined	as_event	21579364	21579731	.	-	.	transcript_id "TCONS_00005088/TCONS_00005089,TCONS_00005091,TCONS_00005090"; gene_id "chrA02:21578613-21580381C"; flanks "21579731-,21579364^"; structure "0,1^2-3^4-,3^4-"; splice_chain ",21579656^21579586-21579535^21579460-,21579535^21579460-"; sources "Undefined,Undefined,Undefined"; NMorMRNA "null"; degree "9"; dimension "3_3";
chrA02	Undefined	as_event	21578613	21579288	.	-	.	transcript_id "TCONS_00005088,TCONS_00005089/TCONS_00005090/TCONS_00005091"; gene_id "chrA02:21578613-21580381C"; flanks "21579288-,21578613]"; structure "0,1^2-"; splice_chain ",21579078^21578989-"; sources "Undefined,Undefined"; NMorMRNA "null"; degree "4"; dimension "2_2";
chrA02	Undefined	as_event	21646990	21647499	.	-	.	transcript_id "TCONS_00005097,TCONS_00005096"; gene_id "chrA02:21646058-21649514C"; flanks "21647499-,21646990^"; structure "0,1^2-3^4-"; splice_chain ",21647410^21647328-21647245^21647130-"; sources "Undefined,Undefined"; NMorMRNA "null"; degree "4"; dimension "2_2";
chrA02	Undefined	as_event	21905220	21906487	.	-	.	transcript_id "TCONS_00005104,TCONS_00005105"; gene_id "chrA02:21905220-21906977C"; flanks "21906487-,21905220]"; structure "1^3-,2^4-5^6-7^8-"; splice_chain "21906452^21906331-,21906451^21906329-21906093^21906001-21905954^21905795-"; sources "Undefined,Undefined"; NMorMRNA "null"; degree "4"; dimension "2_2";
chrA02	Undefined	as_event	21938957	21939370	.	-	.	transcript_id "TCONS_00005107,TCONS_00005106"; gene_id "chrA02:21938957-21940355C"; flanks "21939370^,21938957]"; structure "1-,2-"; splice_chain "21939261-,21939260-"; sources "Undefined,Undefined"; NMorMRNA "null"; degree "4"; dimension "2_2";
chrA02	Undefined	as_event	21986212	21986463	.	-	.	transcript_id "TCONS_00005108,TCONS_00005109"; gene_id "chrA02:21985347-21986985C"; flanks "21986463-,21986212^"; structure "0,1^2-"; splice_chain ",21986419^21986330-"; sources "Undefined,Undefined"; NMorMRNA "null"; degree "4"; dimension "2_2";
chrA02	Undefined	as_event	22017919	22018502	.	-	.	transcript_id "TCONS_00005113,TCONS_00005114"; gene_id "chrA02:22016676-22019043C"; flanks "22018502-,22017919^"; structure "0,1^2-"; splice_chain ",22018206^22018135-"; sources "Undefined,Undefined"; NMorMRNA "null"; degree "4"; dimension "2_2";
chrA02	Undefined	as_event	22182937	22183286	.	-	.	transcript_id "TCONS_00005122,TCONS_00005123"; gene_id "chrA02:22180967-22185872C"; flanks "22183286-,22182937^"; structure "0,1^2-"; splice_chain ",22183117^22183034-"; sources "Undefined,Undefined"; NMorMRNA "null"; degree "4"; dimension "2_2";
chrA02	Undefined	as_event	22236733	22237037	.	-	.	transcript_id "TCONS_00005128,TCONS_00005129"; gene_id "chrA02:22233851-22237382C"; flanks "22237037-,22236733^"; structure "0,1^2-"; splice_chain ",22236913^22236835-"; sources "Undefined,Undefined"; NMorMRNA "null"; degree "4"; dimension "2_2";
chrA02	Undefined	as_event	22236201	22236526	.	-	.	transcript_id "TCONS_00005128,TCONS_00005129"; gene_id "chrA02:22233851-22237382C"; flanks "22236526-,22236201^"; structure "0,1^2-"; splice_chain ",22236403^22236335-"; sources "Undefined,Undefined"; NMorMRNA "null"; degree "4"; dimension "2_2";
chrA02	Undefined	as_event	22234649	22234812	.	-	.	transcript_id "TCONS_00005129,TCONS_00005128"; gene_id "chrA02:22233851-22237382C"; flanks "22234812^,22234649^"; structure "1-,2-"; splice_chain "22234727-,22234725-"; sources "Undefined,Undefined"; NMorMRNA "null"; degree "4"; dimension "2_2";
chrA02	Undefined	as_event	22259086	22259355	.	-	.	transcript_id "TCONS_00005133,TCONS_00005134"; gene_id "chrA02:22257288-22261083C"; flanks "22259355-,22259086^"; structure "0,1^2-"; splice_chain ",22259278^22259181-"; sources "Undefined,Undefined"; NMorMRNA "null"; degree "4"; dimension "2_2";
chrA02	Undefined	as_event	22302787	22303049	.	-	.	transcript_id "TCONS_00005139,TCONS_00005140"; gene_id "chrA02:22301817-22303301C"; flanks "22303049-,22302787^"; structure "0,1^2-"; splice_chain ",22302929^22302845-"; sources "Undefined,Undefined"; NMorMRNA "null"; degree "4"; dimension "2_2";
chrA02	Undefined	as_event	22302284	22302680	.	-	.	transcript_id "TCONS_00005139,TCONS_00005140"; gene_id "chrA02:22301817-22303301C"; flanks "22302680-,22302284^"; structure "0,1^2-"; splice_chain ",22302549^22302332-"; sources "Undefined,Undefined"; NMorMRNA "null"; degree "4"; dimension "2_2";
chrA02	Undefined	as_event	22579983	22580143	.	-	.	transcript_id "TCONS_00005146,TCONS_00005147"; gene_id "chrA02:22579543-22580161C"; flanks "22580143^,22579983^"; structure "1-,2-"; splice_chain "22580068-,22580050-"; sources "Undefined,Undefined"; NMorMRNA "null"; degree "4"; dimension "2_2";
chrA02	Undefined	as_event	22704961	22705261	.	-	.	transcript_id "TCONS_00005154,TCONS_00005153/TCONS_00005155"; gene_id "chrA02:22701340-22707540C"; flanks "22705261-,22704961^"; structure "0,1^2-"; splice_chain ",22705139^22705059-"; sources "Undefined,Undefined"; NMorMRNA "null"; degree "4"; dimension "2_2";
chrA02	Undefined	as_event	22704520	22704667	.	-	.	transcript_id "TCONS_00005154,TCONS_00005153/TCONS_00005155"; gene_id "chrA02:22701340-22707540C"; flanks "22704667^,22704520^"; structure "1-,2-"; splice_chain "22704561-,22704559-"; sources "Undefined,Undefined"; NMorMRNA "null"; degree "4"; dimension "2_2";
chrA02	Undefined	as_event	22703129	22703489	.	-	.	transcript_id "TCONS_00005153/TCONS_00005154,TCONS_00005155"; gene_id "chrA02:22701340-22707540C"; flanks "22703489-,22703129^"; structure "0,1^2-"; splice_chain ",22703376^22703296-"; sources "Undefined,Undefined"; NMorMRNA "null"; degree "4"; dimension "2_2";
chrA02	Undefined	as_event	22715678	22715979	.	-	.	transcript_id "TCONS_00005156,TCONS_00005158,TCONS_00005157"; gene_id "chrA02:22714553-22717996C"; flanks "22715979^,22715678^"; structure "1-,2-,3-"; splice_chain "22715760-,22715753-,22715752-"; sources "Undefined,Undefined,Undefined"; NMorMRNA "null"; degree "9"; dimension "3_3";
chrA02	Undefined	as_event	22715291	22715588	.	-	.	transcript_id "TCONS_00005158,TCONS_00005156/TCONS_00005157"; gene_id "chrA02:22714553-22717996C"; flanks "22715588-,22715291^"; structure "1^3-,2^4-"; splice_chain "22715489^22715404-,22715487^22715402-"; sources "Undefined,Undefined"; NMorMRNA "null"; degree "4"; dimension "2_2";
chrA02	Undefined	as_event	22714637	22714824	.	-	.	transcript_id "TCONS_00005156/TCONS_00005157,TCONS_00005158"; gene_id "chrA02:22714553-22717996C"; flanks "22714824-,22714637-"; structure "1^,2^"; splice_chain "22714711^,22714709^"; sources "Undefined,Undefined"; NMorMRNA "null"; degree "4"; dimension "2_2";
chrA02	Undefined	as_event	22771373	22771816	.	-	.	transcript_id "TCONS_00005161,TCONS_00005160"; gene_id "chrA02:22770784-22772630C"; flanks "22771816-,22771373^"; structure "0,1^2-"; splice_chain ",22771588^22771508-"; sources "Undefined,Undefined"; NMorMRNA "null"; degree "4"; dimension "2_2";
chrA02	Undefined	as_event	22825209	22825857	.	-	.	transcript_id "TCONS_00005162,TCONS_00005163/TCONS_00005164"; gene_id "chrA02:22821686-22825857C"; flanks "22825857[,22825209^"; structure "1^3-,2^4-"; splice_chain "22825440^22825346-,22825439^22825345-"; sources "Undefined,Undefined"; NMorMRNA "null"; degree "4"; dimension "2_2";
chrA02	Undefined	as_event	22823456	22824585	.	-	.	transcript_id "TCONS_00005162/TCONS_00005164,TCONS_00005163"; gene_id "chrA02:22821686-22825857C"; flanks "22824585-,22823456^"; structure "0,1^2-"; splice_chain ",22824072^22823680-"; sources "Undefined,Undefined"; NMorMRNA "null"; degree "4"; dimension "2_2";
chrA02	Undefined	as_event	23156446	23156669	.	-	.	transcript_id "TCONS_00005172,TCONS_00005171"; gene_id "chrA02:23154431-23159228C"; flanks "23156669^,23156446^"; structure "1-,2-"; splice_chain "23156592-,23156581-"; sources "Undefined,Undefined"; NMorMRNA "null"; degree "4"; dimension "2_2";
chrA02	Undefined	as_event	23155149	23155609	.	-	.	transcript_id "TCONS_00005171,TCONS_00005172"; gene_id "chrA02:23154431-23159228C"; flanks "23155609-,23155149^"; structure "0,1^2-"; splice_chain ",23155344^23155244-"; sources "Undefined,Undefined"; NMorMRNA "null"; degree "4"; dimension "2_2";
chrA02	Undefined	as_event	23416827	23417166	.	-	.	transcript_id "TCONS_00005179,TCONS_00005178"; gene_id "chrA02:23413464-23417786C"; flanks "23417166^,23416827^"; structure "1-,2-"; splice_chain "23417055-,23417050-"; sources "Undefined,Undefined"; NMorMRNA "null"; degree "4"; dimension "2_2";
chrA02	Undefined	as_event	23416458	23416735	.	-	.	transcript_id "TCONS_00005178,TCONS_00005179"; gene_id "chrA02:23413464-23417786C"; flanks "23416735-,23416458^"; structure "0,1^2-"; splice_chain ",23416646^23416548-"; sources "Undefined,Undefined"; NMorMRNA "null"; degree "4"; dimension "2_2";
chrA02	Undefined	as_event	23416066	23416262	.	-	.	transcript_id "TCONS_00005179,TCONS_00005178"; gene_id "chrA02:23413464-23417786C"; flanks "23416262-,23416066^"; structure "0,1^2-"; splice_chain ",23416196^23416099-"; sources "Undefined,Undefined"; NMorMRNA "null"; degree "4"; dimension "2_2";
chrA02	Undefined	as_event	23415586	23415946	.	-	.	transcript_id "TCONS_00005178,TCONS_00005179"; gene_id "chrA02:23413464-23417786C"; flanks "23415946-,23415586^"; structure "0,1^2-"; splice_chain ",23415766^23415684-"; sources "Undefined,Undefined"; NMorMRNA "null"; degree "4"; dimension "2_2";
[truncated: 16,964 more rows]
