# Supplementary material for: Differences in Alternative Splicing between Yellow and Black-Seeded Rapeseed
Source: Plants (Basel). 2020 Jul 31;9(8):977. doi: 10.3390/plants9080977 (PMC7465011; doi:10.3390/plants9080977)
Supplement: Supplementary file 1 [file plants-09-00977-s001.zip › Supplementary Materials/Table S2/SRR5590973.combined_sorted.gtf_astalavista.gtf]

chrA01	Undefined	as_event	96289	96463	.	+	.	transcript_id "TCONS_00000009,TCONS_00000008"; gene_id "chrA01:96015-96785W"; flanks "96289-,96463^"; structure "0,1^2-"; splice_chain ",96333^96421-"; sources "Undefined,Undefined"; NMorMRNA "null"; degree "4"; dimension "2_2";
chrA01	Undefined	as_event	180527	180715	.	+	.	transcript_id "TCONS_00000011,TCONS_00000012"; gene_id "chrA01:178658-181219W"; flanks "180527^,180715^"; structure "1-,2-"; splice_chain "180603-,180604-"; sources "Undefined,Undefined"; NMorMRNA "null"; degree "4"; dimension "2_2";
chrA01	Undefined	as_event	244312	244567	.	+	.	transcript_id "TCONS_00000017/TCONS_00000018,TCONS_00000016"; gene_id "chrA01:242877-249657W"; flanks "244312-,244567^"; structure "1^3-,2^4-"; splice_chain "244413^244487-,244423^244497-"; sources "Undefined,Undefined"; NMorMRNA "null"; degree "4"; dimension "2_2";
chrA01	Undefined	as_event	354525	354879	.	+	.	transcript_id "TCONS_00000025,TCONS_00000026"; gene_id "chrA01:353735-355598W"; flanks "354525-,354879^"; structure "0,1^2-"; splice_chain ",354565^354778-"; sources "Undefined,Undefined"; NMorMRNA "null"; degree "4"; dimension "2_2";
chrA01	Undefined	as_event	464585	464962	.	+	.	transcript_id "TCONS_00000035,TCONS_00000036"; gene_id "chrA01:464358-465930W"; flanks "464585-,464962^"; structure "0,1^2-"; splice_chain ",464654^464734-"; sources "Undefined,Undefined"; NMorMRNA "null"; degree "4"; dimension "2_2";
chrA01	Undefined	as_event	465543	465794	.	+	.	transcript_id "TCONS_00000035,TCONS_00000036"; gene_id "chrA01:464358-465930W"; flanks "465543-,465794^"; structure "0,1^2-"; splice_chain ",465622^465697-"; sources "Undefined,Undefined"; NMorMRNA "null"; degree "4"; dimension "2_2";
chrA01	Undefined	as_event	549574	549982	.	+	.	transcript_id "TCONS_00000045,TCONS_00000046"; gene_id "chrA01:547589-551306W"; flanks "549574-,549982^"; structure "0,1^2-"; splice_chain ",549693^549770-"; sources "Undefined,Undefined"; NMorMRNA "null"; degree "4"; dimension "2_2";
chrA01	Undefined	as_event	595525	595771	.	+	.	transcript_id "TCONS_00000052,TCONS_00000053"; gene_id "chrA01:593956-596559W"; flanks "595525-,595771^"; structure "0,1^2-"; splice_chain ",595573^595647-"; sources "Undefined,Undefined"; NMorMRNA "null"; degree "4"; dimension "2_2";
chrA01	Undefined	as_event	595842	596559	.	+	.	transcript_id "TCONS_00000052,TCONS_00000053"; gene_id "chrA01:593956-596559W"; flanks "595842-,596559]"; structure "0,1^2-3^4-"; splice_chain ",595919^595995-596120^596200-"; sources "Undefined,Undefined"; NMorMRNA "null"; degree "4"; dimension "2_2";
chrA01	Undefined	as_event	630756	631156	.	+	.	transcript_id "TCONS_00000061,TCONS_00000060"; gene_id "chrA01:630756-632433W"; flanks "630756[,631156^"; structure "1^3-,2^4-"; splice_chain "630832^630980-,630872^631020-"; sources "Undefined,Undefined"; NMorMRNA "null"; degree "4"; dimension "2_2";
chrA01	Undefined	as_event	639999	640424	.	+	.	transcript_id "TCONS_00000065,TCONS_00000064"; gene_id "chrA01:637785-640424W"; flanks "639999-,640424]"; structure "1^3-,2^4-"; splice_chain "640175^640270-,640185^640280-"; sources "Undefined,Undefined"; NMorMRNA "null"; degree "4"; dimension "2_2";
chrA01	Undefined	as_event	690549	690776	.	+	.	transcript_id "TCONS_00000070,TCONS_00000069"; gene_id "chrA01:689024-693796W"; flanks "690549^,690776^"; structure "1-,2-"; splice_chain "690668-,690698-"; sources "Undefined,Undefined"; NMorMRNA "null"; degree "4"; dimension "2_2";
chrA01	Undefined	as_event	700778	701020	.	+	.	transcript_id "TCONS_00000071,TCONS_00000072"; gene_id "chrA01:699927-704738W"; flanks "700778-,701020^"; structure "0,1^2-"; splice_chain ",700844^700928-"; sources "Undefined,Undefined"; NMorMRNA "null"; degree "4"; dimension "2_2";
chrA01	Undefined	as_event	701873	702241	.	+	.	transcript_id "TCONS_00000071,TCONS_00000072"; gene_id "chrA01:699927-704738W"; flanks "701873-,702241^"; structure "0,1^2-"; splice_chain ",701991^702077-"; sources "Undefined,Undefined"; NMorMRNA "null"; degree "4"; dimension "2_2";
chrA01	Undefined	as_event	702590	702888	.	+	.	transcript_id "TCONS_00000071,TCONS_00000072"; gene_id "chrA01:699927-704738W"; flanks "702590-,702888^"; structure "0,1^2-"; splice_chain ",702699^702779-"; sources "Undefined,Undefined"; NMorMRNA "null"; degree "4"; dimension "2_2";
chrA01	Undefined	as_event	702974	703273	.	+	.	transcript_id "TCONS_00000071,TCONS_00000072"; gene_id "chrA01:699927-704738W"; flanks "702974-,703273^"; structure "0,1^2-"; splice_chain ",703084^703160-"; sources "Undefined,Undefined"; NMorMRNA "null"; degree "4"; dimension "2_2";
chrA01	Undefined	as_event	708956	709219	.	+	.	transcript_id "TCONS_00000074,TCONS_00000073"; gene_id "chrA01:706686-710806W"; flanks "708956-,709219^"; structure "0,1^2-"; splice_chain ",709007^709108-"; sources "Undefined,Undefined"; NMorMRNA "null"; degree "4"; dimension "2_2";
chrA01	Undefined	as_event	709331	709838	.	+	.	transcript_id "TCONS_00000073,TCONS_00000074"; gene_id "chrA01:706686-710806W"; flanks "709331-,709838^"; structure "0,1^2-"; splice_chain ",709503^709648-"; sources "Undefined,Undefined"; NMorMRNA "null"; degree "4"; dimension "2_2";
chrA01	Undefined	as_event	733827	734174	.	+	.	transcript_id "TCONS_00000078,TCONS_00000077/TCONS_00000079"; gene_id "chrA01:733270-735695W"; flanks "733827^,734174^"; structure "1-,2-"; splice_chain "734007-,734055-"; sources "Undefined,Undefined"; NMorMRNA "null"; degree "4"; dimension "2_2";
chrA01	Undefined	as_event	735186	735413	.	+	.	transcript_id "TCONS_00000078,TCONS_00000077"; gene_id "chrA01:733270-735695W"; flanks "735186-,735413]"; structure "0,1^2-"; splice_chain ",735265^735342-"; sources "Undefined,Undefined"; NMorMRNA "null"; degree "4"; dimension "2_2";
chrA01	Undefined	as_event	734819	735413	.	+	.	transcript_id "TCONS_00000079,TCONS_00000078,TCONS_00000077"; gene_id "chrA01:733270-735695W"; flanks "734819-,735413]"; structure "0,1^2-,1^2-3^4-"; splice_chain ",734881^735186-,734881^735186-735265^735342-"; sources "Undefined,Undefined,Undefined"; NMorMRNA "null"; degree "9"; dimension "3_3";
chrA01	Undefined	as_event	820321	821242	.	+	.	transcript_id "TCONS_00000085,TCONS_00000086"; gene_id "chrA01:809553-826544W"; flanks "820321-,821242^"; structure "1^3-,2^4-"; splice_chain "820733^820825-,820735^820827-"; sources "Undefined,Undefined"; NMorMRNA "null"; degree "4"; dimension "2_2";
chrA01	Undefined	as_event	825922	826544	.	+	.	transcript_id "TCONS_00000085,TCONS_00000086"; gene_id "chrA01:809553-826544W"; flanks "825922-,826544]"; structure "1^3-,2^4-"; splice_chain "826131^826265-,826141^826275-"; sources "Undefined,Undefined"; NMorMRNA "null"; degree "4"; dimension "2_2";
chrA01	Undefined	as_event	919095	919499	.	+	.	transcript_id "TCONS_00000100,TCONS_00000099"; gene_id "chrA01:915396-919688W"; flanks "919095-,919499^"; structure "0,1^2-"; splice_chain ",919163^919301-"; sources "Undefined,Undefined"; NMorMRNA "null"; degree "4"; dimension "2_2";
chrA01	Undefined	as_event	925745	926117	.	+	.	transcript_id "TCONS_00000104,TCONS_00000105"; gene_id "chrA01:924682-927720W"; flanks "925745^,926117^"; structure "1-,2-"; splice_chain "925832-,926048-"; sources "Undefined,Undefined"; NMorMRNA "null"; degree "4"; dimension "2_2";
chrA01	Undefined	as_event	1042194	1043917	.	+	.	transcript_id "TCONS_00000118,TCONS_00000117"; gene_id "chrA01:1041449-1045177W"; flanks "1042194-,1043917^"; structure "1^3-,2^4-"; splice_chain "1042760^1042974-,1042762^1042976-"; sources "Undefined,Undefined"; NMorMRNA "null"; degree "4"; dimension "2_2";
chrA01	Undefined	as_event	1068883	1069118	.	+	.	transcript_id "TCONS_00000121,TCONS_00000123"; gene_id "chrA01:1067293-1069118W"; flanks "1068883-,1069118]"; structure "0,1^2-"; splice_chain ",1068961^1069037-"; sources "Undefined,Undefined"; NMorMRNA "null"; degree "4"; dimension "2_2";
chrA01	Undefined	as_event	1084333	1084968	.	+	.	transcript_id "TCONS_00000124,TCONS_00000125"; gene_id "chrA01:1082385-1084968W"; flanks "1084333-,1084968]"; structure "0,1^2-"; splice_chain ",1084556^1084624-"; sources "Undefined,Undefined"; NMorMRNA "null"; degree "4"; dimension "2_2";
chrA01	Undefined	as_event	1185511	1185845	.	+	.	transcript_id "TCONS_00000131,TCONS_00000132"; gene_id "chrA01:1184633-1186332W"; flanks "1185511-,1185845-"; structure "1^,2^"; splice_chain "1185744^,1185756^"; sources "Undefined,Undefined"; NMorMRNA "null"; degree "4"; dimension "2_2";
chrA01	Undefined	as_event	1260793	1261156	.	+	.	transcript_id "TCONS_00000140,TCONS_00000139"; gene_id "chrA01:1260171-1262250W"; flanks "1260793^,1261156^"; structure "1-,2-"; splice_chain "1261054-,1261055-"; sources "Undefined,Undefined"; NMorMRNA "null"; degree "4"; dimension "2_2";
chrA01	Undefined	as_event	1295693	1295937	.	+	.	transcript_id "TCONS_00000143,TCONS_00000144"; gene_id "chrA01:1295470-1298320W"; flanks "1295693-,1295937-"; structure "1^,2^"; splice_chain "1295725^,1295741^"; sources "Undefined,Undefined"; NMorMRNA "null"; degree "4"; dimension "2_2";
chrA01	Undefined	as_event	1297290	1297503	.	+	.	transcript_id "TCONS_00000144,TCONS_00000143"; gene_id "chrA01:1295470-1298320W"; flanks "1297290-,1297503^"; structure "0,1^2-"; splice_chain ",1297355^1297442-"; sources "Undefined,Undefined"; NMorMRNA "null"; degree "4"; dimension "2_2";
chrA01	Undefined	as_event	1297732	1298202	.	+	.	transcript_id "TCONS_00000143,TCONS_00000144"; gene_id "chrA01:1295470-1298320W"; flanks "1297732-,1298202^"; structure "0,1^2-"; splice_chain ",1298021^1298096-"; sources "Undefined,Undefined"; NMorMRNA "null"; degree "4"; dimension "2_2";
chrA01	Undefined	as_event	1555702	1556004	.	+	.	transcript_id "TCONS_00000166,TCONS_00000165"; gene_id "chrA01:1555236-1557213W"; flanks "1555702^,1556004^"; structure "1-,2-"; splice_chain "1555881-,1555882-"; sources "Undefined,Undefined"; NMorMRNA "null"; degree "4"; dimension "2_2";
chrA01	Undefined	as_event	1556095	1556290	.	+	.	transcript_id "TCONS_00000165,TCONS_00000166"; gene_id "chrA01:1555236-1557213W"; flanks "1556095-,1556290^"; structure "0,1^2-"; splice_chain ",1556166^1556240-"; sources "Undefined,Undefined"; NMorMRNA "null"; degree "4"; dimension "2_2";
chrA01	Undefined	as_event	1556897	1557041	.	+	.	transcript_id "TCONS_00000166,TCONS_00000165"; gene_id "chrA01:1555236-1557213W"; flanks "1556897-,1557041-"; structure "1^,2^"; splice_chain "1556977^,1556978^"; sources "Undefined,Undefined"; NMorMRNA "null"; degree "4"; dimension "2_2";
chrA01	Undefined	as_event	1698391	1699381	.	+	.	transcript_id "TCONS_00000193,TCONS_00000192"; gene_id "chrA01:1698391-1703679W"; flanks "1698391[,1699381^"; structure "0,1^2-"; splice_chain ",1699066^1699159-"; sources "Undefined,Undefined"; NMorMRNA "null"; degree "4"; dimension "2_2";
chrA01	Undefined	as_event	1744117	1744350	.	+	.	transcript_id "TCONS_00000201,TCONS_00000200"; gene_id "chrA01:1743709-1745375W"; flanks "1744117-,1744350-"; structure "1^,2^"; splice_chain "1744213^,1744219^"; sources "Undefined,Undefined"; NMorMRNA "null"; degree "4"; dimension "2_2";
chrA01	Undefined	as_event	1744852	1745375	.	+	.	transcript_id "TCONS_00000200,TCONS_00000201"; gene_id "chrA01:1743709-1745375W"; flanks "1744852-,1745375]"; structure "1^3-,2^4-"; splice_chain "1745046^1745145-,1745047^1745146-"; sources "Undefined,Undefined"; NMorMRNA "null"; degree "4"; dimension "2_2";
chrA01	Undefined	as_event	1788161	1788418	.	+	.	transcript_id "TCONS_00000206,TCONS_00000207"; gene_id "chrA01:1786310-1791023W"; flanks "1788161-,1788418^"; structure "0,1^2-"; splice_chain ",1788238^1788318-"; sources "Undefined,Undefined"; NMorMRNA "null"; degree "4"; dimension "2_2";
chrA01	Undefined	as_event	1797063	1797552	.	+	.	transcript_id "TCONS_00000209,TCONS_00000210"; gene_id "chrA01:1797063-1804578W"; flanks "1797063[,1797552^"; structure "0,1^2-"; splice_chain ",1797363^1797483-"; sources "Undefined,Undefined"; NMorMRNA "null"; degree "4"; dimension "2_2";
chrA01	Undefined	as_event	1797063	1797714	.	+	.	transcript_id "TCONS_00000210,TCONS_00000208,TCONS_00000209"; gene_id "chrA01:1797063-1804578W"; flanks "1797063[,1797714-"; structure "1^2-4^,3^,4^"; splice_chain "1797363^1797483-1797552^,1797547^,1797552^"; sources "Undefined,Undefined,Undefined"; NMorMRNA "null"; degree "9"; dimension "3_3";
chrA01	Undefined	as_event	1846000	1846412	.	+	.	transcript_id "TCONS_00000212,TCONS_00000213"; gene_id "chrA01:1842361-1849350W"; flanks "1846000-,1846412-"; structure "1^,2^"; splice_chain "1846316^,1846321^"; sources "Undefined,Undefined"; NMorMRNA "null"; degree "4"; dimension "2_2";
chrA01	Undefined	as_event	1846694	1847204	.	+	.	transcript_id "TCONS_00000213,TCONS_00000212"; gene_id "chrA01:1842361-1849350W"; flanks "1846694-,1847204^"; structure "1^3-,2^4-"; splice_chain "1846965^1847077-,1846972^1847084-"; sources "Undefined,Undefined"; NMorMRNA "null"; degree "4"; dimension "2_2";
chrA01	Undefined	as_event	1848488	1849000	.	+	.	transcript_id "TCONS_00000212,TCONS_00000213"; gene_id "chrA01:1842361-1849350W"; flanks "1848488-,1849000^"; structure "0,1^2-"; splice_chain ",1848674^1848758-"; sources "Undefined,Undefined"; NMorMRNA "null"; degree "4"; dimension "2_2";
chrA01	Undefined	as_event	1894125	1894402	.	+	.	transcript_id "TCONS_00000218,TCONS_00000217"; gene_id "chrA01:1892350-1895483W"; flanks "1894125-,1894402^"; structure "0,1^2-"; splice_chain ",1894193^1894273-"; sources "Undefined,Undefined"; NMorMRNA "null"; degree "4"; dimension "2_2";
chrA01	Undefined	as_event	2054380	2054880	.	+	.	transcript_id "TCONS_00000227,TCONS_00000226"; gene_id "chrA01:2054252-2055894W"; flanks "2054380^,2054880^"; structure "1-,2-"; splice_chain "2054479-,2054710-"; sources "Undefined,Undefined"; NMorMRNA "null"; degree "4"; dimension "2_2";
chrA01	Undefined	as_event	2054986	2055894	.	+	.	transcript_id "TCONS_00000227,TCONS_00000226"; gene_id "chrA01:2054252-2055894W"; flanks "2054986-,2055894]"; structure "0,1^2-"; splice_chain ",2055092^2055200-"; sources "Undefined,Undefined"; NMorMRNA "null"; degree "4"; dimension "2_2";
chrA01	Undefined	as_event	2109968	2110240	.	+	.	transcript_id "TCONS_00000233,TCONS_00000232"; gene_id "chrA01:2107627-2110408W"; flanks "2109968-,2110240^"; structure "1^3-,2^4-"; splice_chain "2110075^2110168-,2110077^2110170-"; sources "Undefined,Undefined"; NMorMRNA "null"; degree "4"; dimension "2_2";
chrA01	Undefined	as_event	2276159	2276391	.	+	.	transcript_id "TCONS_00000253,TCONS_00000254"; gene_id "chrA01:2276103-2278859W"; flanks "2276159^,2276391^"; structure "1-,2-"; splice_chain "2276315-,2276320-"; sources "Undefined,Undefined"; NMorMRNA "null"; degree "4"; dimension "2_2";
chrA01	Undefined	as_event	2277304	2277986	.	+	.	transcript_id "TCONS_00000254,TCONS_00000253"; gene_id "chrA01:2276103-2278859W"; flanks "2277304-,2277986^"; structure "0,1^2-3^4-"; splice_chain ",2277412^2277497-2277606^2277676-"; sources "Undefined,Undefined"; NMorMRNA "null"; degree "4"; dimension "2_2";
chrA01	Undefined	as_event	2333247	2333376	.	+	.	transcript_id "TCONS_00000257,TCONS_00000258"; gene_id "chrA01:2328511-2334278W"; flanks "2333247^,2333376^"; structure "1-,2-"; splice_chain "2333333-,2333336-"; sources "Undefined,Undefined"; NMorMRNA "null"; degree "4"; dimension "2_2";
chrA01	Undefined	as_event	2406819	2407198	.	+	.	transcript_id "TCONS_00000266,TCONS_00000267"; gene_id "chrA01:2405182-2407461W"; flanks "2406819-,2407198^"; structure "0,1^2-"; splice_chain ",2406903^2406986-"; sources "Undefined,Undefined"; NMorMRNA "null"; degree "4"; dimension "2_2";
chrA01	Undefined	as_event	2495491	2495790	.	+	.	transcript_id "TCONS_00000269,TCONS_00000270"; gene_id "chrA01:2494978-2499770W"; flanks "2495491-,2495790^"; structure "0,1^2-"; splice_chain ",2495613^2495683-"; sources "Undefined,Undefined"; NMorMRNA "null"; degree "4"; dimension "2_2";
chrA01	Undefined	as_event	2498154	2498620	.	+	.	transcript_id "TCONS_00000269,TCONS_00000271"; gene_id "chrA01:2494978-2499770W"; flanks "2498154-,2498620^"; structure "0,1^2-"; splice_chain ",2498360^2498437-"; sources "Undefined,Undefined"; NMorMRNA "null"; degree "4"; dimension "2_2";
chrA01	Undefined	as_event	2517804	2518168	.	+	.	transcript_id "TCONS_00000272,TCONS_00000273"; gene_id "chrA01:2517656-2518540W"; flanks "2517804-,2518168^"; structure "1^3-,2^4-"; splice_chain "2517878^2518034-,2517882^2518038-"; sources "Undefined,Undefined"; NMorMRNA "null"; degree "4"; dimension "2_2";
chrA01	Undefined	as_event	2586319	2586973	.	+	.	transcript_id "TCONS_00000279,TCONS_00000278"; gene_id "chrA01:2574798-2590551W"; flanks "2586319^,2586973^"; structure "1-,2-"; splice_chain "2586856-,2586857-"; sources "Undefined,Undefined"; NMorMRNA "null"; degree "4"; dimension "2_2";
chrA01	Undefined	as_event	2639906	2640322	.	+	.	transcript_id "TCONS_00000284/TCONS_00000286,TCONS_00000285"; gene_id "chrA01:2638780-2641151W"; flanks "2639906-,2640322^"; structure "0,1^2-"; splice_chain ",2640049^2640143-"; sources "Undefined,Undefined"; NMorMRNA "null"; degree "4"; dimension "2_2";
chrA01	Undefined	as_event	2640863	2641019	.	+	.	transcript_id "TCONS_00000285,TCONS_00000286"; gene_id "chrA01:2638780-2641151W"; flanks "2640863^,2641019^"; structure "1-,2-"; splice_chain "2640931-,2640933-"; sources "Undefined,Undefined"; NMorMRNA "null"; degree "4"; dimension "2_2";
chrA01	Undefined	as_event	2640750	2641019	.	+	.	transcript_id "TCONS_00000284,TCONS_00000285,TCONS_00000286"; gene_id "chrA01:2638780-2641151W"; flanks "2640750-,2641019^"; structure "0,1^2-,1^3-"; splice_chain ",2640863^2640931-,2640863^2640933-"; sources "Undefined,Undefined,Undefined"; NMorMRNA "null"; degree "9"; dimension "3_3";
chrA01	Undefined	as_event	2938398	2938674	.	+	.	transcript_id "TCONS_00000306,TCONS_00000305"; gene_id "chrA01:2935309-2938789W"; flanks "2938398-,2938674^"; structure "0,1^2-"; splice_chain ",2938487^2938567-"; sources "Undefined,Undefined"; NMorMRNA "null"; degree "4"; dimension "2_2";
chrA01	Undefined	as_event	3114317	3114556	.	+	.	transcript_id "TCONS_00000317,TCONS_00000316"; gene_id "chrA01:3112367-3115148W"; flanks "3114317-,3114556^"; structure "0,1^2-"; splice_chain ",3114387^3114479-"; sources "Undefined,Undefined"; NMorMRNA "null"; degree "4"; dimension "2_2";
chrA01	Undefined	as_event	3326894	3327302	.	+	.	transcript_id "TCONS_00000336,TCONS_00000337"; gene_id "chrA01:3326367-3327834W"; flanks "3326894-,3327302^"; structure "1^3-,2^4-"; splice_chain "3327098^3327196-,3327108^3327206-"; sources "Undefined,Undefined"; NMorMRNA "null"; degree "4"; dimension "2_2";
chrA01	Undefined	as_event	3345052	3345440	.	+	.	transcript_id "TCONS_00000341,TCONS_00000342"; gene_id "chrA01:3343801-3352279W"; flanks "3345052^,3345440-"; structure "0,1-2^"; splice_chain ",3345226-3345337^"; sources "Undefined,Undefined"; NMorMRNA "null"; degree "4"; dimension "2_2";
chrA01	Undefined	as_event	3346756	3346914	.	+	.	transcript_id "TCONS_00000341,TCONS_00000342"; gene_id "chrA01:3343801-3352279W"; flanks "3346756-,3346914-"; structure "1^,2^"; splice_chain "3346833^,3346835^"; sources "Undefined,Undefined"; NMorMRNA "null"; degree "4"; dimension "2_2";
chrA01	Undefined	as_event	3347295	3347460	.	+	.	transcript_id "TCONS_00000342,TCONS_00000341"; gene_id "chrA01:3343801-3352279W"; flanks "3347295^,3347460^"; structure "1-,2-"; splice_chain "3347377-,3347378-"; sources "Undefined,Undefined"; NMorMRNA "null"; degree "4"; dimension "2_2";
chrA01	Undefined	as_event	3347982	3348123	.	+	.	transcript_id "TCONS_00000341,TCONS_00000342"; gene_id "chrA01:3343801-3352279W"; flanks "3347982-,3348123-"; structure "1^,2^"; splice_chain "3348024^,3348026^"; sources "Undefined,Undefined"; NMorMRNA "null"; degree "4"; dimension "2_2";
chrA01	Undefined	as_event	3348621	3348862	.	+	.	transcript_id "TCONS_00000342,TCONS_00000341"; gene_id "chrA01:3343801-3352279W"; flanks "3348621-,3348862^"; structure "0,1^2-"; splice_chain ",3348683^3348764-"; sources "Undefined,Undefined"; NMorMRNA "null"; degree "4"; dimension "2_2";
chrA01	Undefined	as_event	3352028	3352279	.	+	.	transcript_id "TCONS_00000341,TCONS_00000342"; gene_id "chrA01:3343801-3352279W"; flanks "3352028-,3352279]"; structure "0,1^2-"; splice_chain ",3352123^3352227-"; sources "Undefined,Undefined"; NMorMRNA "null"; degree "4"; dimension "2_2";
chrA01	Undefined	as_event	3354807	3355030	.	+	.	transcript_id "TCONS_00000343/TCONS_00000344,TCONS_00000345"; gene_id "chrA01:3353639-3356138W"; flanks "3354807-,3355030^"; structure "0,1^2-"; splice_chain ",3354865^3354937-"; sources "Undefined,Undefined"; NMorMRNA "null"; degree "4"; dimension "2_2";
chrA01	Undefined	as_event	3355516	3355689	.	+	.	transcript_id "TCONS_00000344/TCONS_00000345,TCONS_00000343"; gene_id "chrA01:3353639-3356138W"; flanks "3355516-,3355689-"; structure "1^,2^"; splice_chain "3355607^,3355608^"; sources "Undefined,Undefined"; NMorMRNA "null"; degree "4"; dimension "2_2";
chrA01	Undefined	as_event	3355927	3356138	.	+	.	transcript_id "TCONS_00000343/TCONS_00000344,TCONS_00000345"; gene_id "chrA01:3353639-3356138W"; flanks "3355927-,3356138]"; structure "1^3-,2^4-"; splice_chain "3355990^3356081-,3356013^3356104-"; sources "Undefined,Undefined"; NMorMRNA "null"; degree "4"; dimension "2_2";
chrA01	Undefined	as_event	3369704	3370320	.	+	.	transcript_id "TCONS_00000348,TCONS_00000349"; gene_id "chrA01:3368997-3371092W"; flanks "3369704-,3370320^"; structure "0,1^2-"; splice_chain ",3370063^3370138-"; sources "Undefined,Undefined"; NMorMRNA "null"; degree "4"; dimension "2_2";
chrA01	Undefined	as_event	3562461	3562736	.	+	.	transcript_id "TCONS_00000367,TCONS_00000366"; gene_id "chrA01:3560950-3565888W"; flanks "3562461-,3562736^"; structure "0,1^2-"; splice_chain ",3562529^3562607-"; sources "Undefined,Undefined"; NMorMRNA "null"; degree "4"; dimension "2_2";
chrA01	Undefined	as_event	3563510	3565888	.	+	.	transcript_id "TCONS_00000367,TCONS_00000366"; gene_id "chrA01:3560950-3565888W"; flanks "3563510-,3565888]"; structure "0,1^2-"; splice_chain ",3563694^3563939-"; sources "Undefined,Undefined"; NMorMRNA "null"; degree "4"; dimension "2_2";
chrA01	Undefined	as_event	3681888	3682058	.	+	.	transcript_id "TCONS_00000369,TCONS_00000368"; gene_id "chrA01:3680738-3685287W"; flanks "3681888^,3682058^"; structure "1-,2-"; splice_chain "3681981-,3681982-"; sources "Undefined,Undefined"; NMorMRNA "null"; degree "4"; dimension "2_2";
chrA01	Undefined	as_event	3737348	3737567	.	+	.	transcript_id "TCONS_00000371,TCONS_00000372"; gene_id "chrA01:3737025-3741464W"; flanks "3737348-,3737567-"; structure "1^,2^"; splice_chain "3737419^,3737423^"; sources "Undefined,Undefined"; NMorMRNA "null"; degree "4"; dimension "2_2";
chrA01	Undefined	as_event	3738335	3738721	.	+	.	transcript_id "TCONS_00000372,TCONS_00000371"; gene_id "chrA01:3737025-3741464W"; flanks "3738335-,3738721-"; structure "1^,2^"; splice_chain "3738637^,3738638^"; sources "Undefined,Undefined"; NMorMRNA "null"; degree "4"; dimension "2_2";
chrA01	Undefined	as_event	3773408	3773501	.	+	.	transcript_id "TCONS_00000373,TCONS_00000374"; gene_id "chrA01:3771873-3773501W"; flanks "3773408^,3773501]"; structure "1-,2-"; splice_chain "3773472-,3773475-"; sources "Undefined,Undefined"; NMorMRNA "null"; degree "4"; dimension "2_2";
chrA01	Undefined	as_event	4012110	4012656	.	+	.	transcript_id "TCONS_00000383,TCONS_00000384"; gene_id "chrA01:4012090-4013971W"; flanks "4012110^,4012656^"; structure "1-,2-"; splice_chain "4012469-,4012470-"; sources "Undefined,Undefined"; NMorMRNA "null"; degree "4"; dimension "2_2";
chrA01	Undefined	as_event	4012887	4013252	.	+	.	transcript_id "TCONS_00000384,TCONS_00000383"; gene_id "chrA01:4012090-4013971W"; flanks "4012887-,4013252^"; structure "0,1^2-"; splice_chain ",4013003^4013082-"; sources "Undefined,Undefined"; NMorMRNA "null"; degree "4"; dimension "2_2";
chrA01	Undefined	as_event	4028232	4028501	.	+	.	transcript_id "TCONS_00000386,TCONS_00000387"; gene_id "chrA01:4027288-4032684W"; flanks "4028232-,4028501-"; structure "1^,2^"; splice_chain "4028291^,4028292^"; sources "Undefined,Undefined"; NMorMRNA "null"; degree "4"; dimension "2_2";
chrA01	Undefined	as_event	4029521	4029846	.	+	.	transcript_id "TCONS_00000386,TCONS_00000387"; gene_id "chrA01:4027288-4032684W"; flanks "4029521-,4029846^"; structure "0,1^2-"; splice_chain ",4029595^4029688-"; sources "Undefined,Undefined"; NMorMRNA "null"; degree "4"; dimension "2_2";
chrA01	Undefined	as_event	4032093	4032684	.	+	.	transcript_id "TCONS_00000387,TCONS_00000386"; gene_id "chrA01:4027288-4032684W"; flanks "4032093-,4032684]"; structure "0,1^2-3^4-"; splice_chain ",4032201^4032292-4032470^4032570-"; sources "Undefined,Undefined"; NMorMRNA "null"; degree "4"; dimension "2_2";
chrA01	Undefined	as_event	4073067	4073563	.	+	.	transcript_id "TCONS_00000389,TCONS_00000388"; gene_id "chrA01:4072935-4075761W"; flanks "4073067^,4073563^"; structure "1-,2-"; splice_chain "4073443-,4073449-"; sources "Undefined,Undefined"; NMorMRNA "null"; degree "4"; dimension "2_2";
chrA01	Undefined	as_event	4080871	4081233	.	+	.	transcript_id "TCONS_00000391,TCONS_00000393"; gene_id "chrA01:4079872-4081521W"; flanks "4080871-,4081233^"; structure "0,1^2-"; splice_chain ",4080980^4081068-"; sources "Undefined,Undefined"; NMorMRNA "null"; degree "4"; dimension "2_2";
chrA01	Undefined	as_event	4081068	4081521	.	+	.	transcript_id "TCONS_00000392,TCONS_00000393"; gene_id "chrA01:4079872-4081521W"; flanks "4081068-,4081521]"; structure "0,1^2-"; splice_chain ",4081233^4081393-"; sources "Undefined,Undefined"; NMorMRNA "null"; degree "4"; dimension "2_2";
chrA01	Undefined	as_event	4080871	4081521	.	+	.	transcript_id "TCONS_00000392,TCONS_00000393,TCONS_00000391"; gene_id "chrA01:4079872-4081521W"; flanks "4080871-,4081521]"; structure "1^2-,1^2-3^4-,3^4-"; splice_chain "4080980^4081068-,4080980^4081068-4081233^4081393-,4081233^4081393-"; sources "Undefined,Undefined,Undefined"; NMorMRNA "null"; degree "9"; dimension "3_3";
chrA01	Undefined	as_event	4143167	4143503	.	+	.	transcript_id "TCONS_00000395,TCONS_00000396"; gene_id "chrA01:4142221-4143636W"; flanks "4143167-,4143503^"; structure "0,1^2-"; splice_chain ",4143324^4143403-"; sources "Undefined,Undefined"; NMorMRNA "null"; degree "4"; dimension "2_2";
chrA01	Undefined	as_event	4193161	4193488	.	+	.	transcript_id "TCONS_00000398,TCONS_00000399"; gene_id "chrA01:4192072-4194443W"; flanks "4193161-,4193488^"; structure "0,1^2-"; splice_chain ",4193269^4193350-"; sources "Undefined,Undefined"; NMorMRNA "null"; degree "4"; dimension "2_2";
chrA01	Undefined	as_event	4337661	4337916	.	+	.	transcript_id "TCONS_00000405,TCONS_00000406"; gene_id "chrA01:4336305-4340306W"; flanks "4337661^,4337916^"; structure "1-,2-"; splice_chain "4337765-,4337821-"; sources "Undefined,Undefined"; NMorMRNA "null"; degree "4"; dimension "2_2";
chrA01	Undefined	as_event	4387142	4387478	.	+	.	transcript_id "TCONS_00000412,TCONS_00000411"; gene_id "chrA01:4386920-4392061W"; flanks "4387142-,4387478^"; structure "1^3-,2^4-"; splice_chain "4387225^4387395-,4387252^4387397-"; sources "Undefined,Undefined"; NMorMRNA "null"; degree "4"; dimension "2_2";
chrA01	Undefined	as_event	4387225	4387573	.	+	.	transcript_id "TCONS_00000410,TCONS_00000412"; gene_id "chrA01:4386920-4392061W"; flanks "4387225^,4387573-"; structure "0,1-2^"; splice_chain ",4387395-4387478^"; sources "Undefined,Undefined"; NMorMRNA "null"; degree "4"; dimension "2_2";
chrA01	Undefined	as_event	4387142	4387573	.	+	.	transcript_id "TCONS_00000410,TCONS_00000412,TCONS_00000411"; gene_id "chrA01:4386920-4392061W"; flanks "4387142-,4387573-"; structure "1^,1^3-5^,2^4-5^"; splice_chain "4387225^,4387225^4387395-4387478^,4387252^4387397-4387478^"; sources "Undefined,Undefined,Undefined"; NMorMRNA "null"; degree "9"; dimension "3_3";
chrA01	Undefined	as_event	4387573	4387871	.	+	.	transcript_id "TCONS_00000411/TCONS_00000412,TCONS_00000410"; gene_id "chrA01:4386920-4392061W"; flanks "4387573-,4387871^"; structure "0,1^2-"; splice_chain ",4387630^4387787-"; sources "Undefined,Undefined"; NMorMRNA "null"; degree "4"; dimension "2_2";
chrA01	Undefined	as_event	4460159	4460718	.	+	.	transcript_id "TCONS_00000416,TCONS_00000417"; gene_id "chrA01:4459363-4461362W"; flanks "4460159-,4460718^"; structure "1^3-,2^4-"; splice_chain "4460377^4460452-,4460381^4460456-"; sources "Undefined,Undefined"; NMorMRNA "null"; degree "4"; dimension "2_2";
chrA01	Undefined	as_event	4576848	4577558	.	+	.	transcript_id "TCONS_00000423,TCONS_00000422"; gene_id "chrA01:4574736-4577558W"; flanks "4576848-,4577558]"; structure "1^2-3^4-5^7-,6^8-"; splice_chain "4576966^4577044-4577145^4577226-4577408^4577492-,4577418^4577502-"; sources "Undefined,Undefined"; NMorMRNA "null"; degree "4"; dimension "2_2";
chrA01	Undefined	as_event	4601285	4602236	.	+	.	transcript_id "TCONS_00000425,TCONS_00000426"; gene_id "chrA01:4599547-4602892W"; flanks "4601285-,4602236^"; structure "1^3-,2^4-"; splice_chain "4601396^4602099-,4601406^4602109-"; sources "Undefined,Undefined"; NMorMRNA "null"; degree "4"; dimension "2_2";
chrA01	Undefined	as_event	4792394	4792655	.	+	.	transcript_id "TCONS_00000438,TCONS_00000439"; gene_id "chrA01:4791578-4794213W"; flanks "4792394-,4792655^"; structure "0,1^2-"; splice_chain ",4792489^4792570-"; sources "Undefined,Undefined"; NMorMRNA "null"; degree "4"; dimension "2_2";
chrA01	Undefined	as_event	4830412	4830723	.	+	.	transcript_id "TCONS_00000440,TCONS_00000441"; gene_id "chrA01:4828169-4834106W"; flanks "4830412-,4830723^"; structure "0,1^2-"; splice_chain ",4830531^4830633-"; sources "Undefined,Undefined"; NMorMRNA "null"; degree "4"; dimension "2_2";
chrA01	Undefined	as_event	4832589	4832845	.	+	.	transcript_id "TCONS_00000440/TCONS_00000441,TCONS_00000442"; gene_id "chrA01:4828169-4834106W"; flanks "4832589-,4832845^"; structure "0,1^2-"; splice_chain ",4832675^4832758-"; sources "Undefined,Undefined"; NMorMRNA "null"; degree "4"; dimension "2_2";
chrA01	Undefined	as_event	4877008	4877289	.	+	.	transcript_id "TCONS_00000444,TCONS_00000445"; gene_id "chrA01:4875021-4877701W"; flanks "4877008-,4877289^"; structure "0,1^2-"; splice_chain ",4877126^4877197-"; sources "Undefined,Undefined"; NMorMRNA "null"; degree "4"; dimension "2_2";
chrA01	Undefined	as_event	5029941	5030436	.	+	.	transcript_id "TCONS_00000458,TCONS_00000457"; gene_id "chrA01:5029018-5032225W"; flanks "5029941-,5030436-"; structure "1^,2^"; splice_chain "5030022^,5030026^"; sources "Undefined,Undefined"; NMorMRNA "null"; degree "4"; dimension "2_2";
chrA01	Undefined	as_event	5030810	5031228	.	+	.	transcript_id "TCONS_00000457,TCONS_00000458"; gene_id "chrA01:5029018-5032225W"; flanks "5030810-,5031228^"; structure "0,1^2-"; splice_chain ",5030985^5031077-"; sources "Undefined,Undefined"; NMorMRNA "null"; degree "4"; dimension "2_2";
chrA01	Undefined	as_event	5035912	5036215	.	+	.	transcript_id "TCONS_00000459,TCONS_00000460"; gene_id "chrA01:5033212-5037114W"; flanks "5035912-,5036215^"; structure "1^3-,2^4-"; splice_chain "5036016^5036114-,5036042^5036140-"; sources "Undefined,Undefined"; NMorMRNA "null"; degree "4"; dimension "2_2";
chrA01	Undefined	as_event	5168948	5169105	.	+	.	transcript_id "TCONS_00000462,TCONS_00000463"; gene_id "chrA01:5166045-5169105W"; flanks "5168948-,5169105]"; structure "0,1^2-"; splice_chain ",5169001^5169105-"; sources "Undefined,Undefined"; NMorMRNA "null"; degree "4"; dimension "2_2";
chrA01	Undefined	as_event	5288582	5288780	.	+	.	transcript_id "TCONS_00000475,TCONS_00000476"; gene_id "chrA01:5287986-5289614W"; flanks "5288582^,5288780^"; structure "1-,2-"; splice_chain "5288661-,5288670-"; sources "Undefined,Undefined"; NMorMRNA "null"; degree "4"; dimension "2_2";
chrA01	Undefined	as_event	5289335	5289484	.	+	.	transcript_id "TCONS_00000475,TCONS_00000476"; gene_id "chrA01:5287986-5289614W"; flanks "5289335^,5289484^"; structure "1-,2-"; splice_chain "5289410-,5289413-"; sources "Undefined,Undefined"; NMorMRNA "null"; degree "4"; dimension "2_2";
chrA01	Undefined	as_event	5291249	5291681	.	+	.	transcript_id "TCONS_00000478,TCONS_00000477"; gene_id "chrA01:5290566-5296275W"; flanks "5291249^,5291681^"; structure "1-,2-"; splice_chain "5291643-,5291646-"; sources "Undefined,Undefined"; NMorMRNA "null"; degree "4"; dimension "2_2";
chrA01	Undefined	as_event	5418255	5419479	.	+	.	transcript_id "TCONS_00000487,TCONS_00000486"; gene_id "chrA01:5417866-5421913W"; flanks "5418255^,5419479^"; structure "1-,2-"; splice_chain "5418368-,5418407-"; sources "Undefined,Undefined"; NMorMRNA "null"; degree "4"; dimension "2_2";
chrA01	Undefined	as_event	5501778	5501967	.	+	.	transcript_id "TCONS_00000498/TCONS_00000499,TCONS_00000497"; gene_id "chrA01:5500954-5517990W"; flanks "5501778-,5501967-"; structure "1^,2^"; splice_chain "5501867^,5501868^"; sources "Undefined,Undefined"; NMorMRNA "null"; degree "4"; dimension "2_2";
chrA01	Undefined	as_event	5502308	5502526	.	+	.	transcript_id "TCONS_00000498,TCONS_00000497/TCONS_00000499"; gene_id "chrA01:5500954-5517990W"; flanks "5502308^,5502526^"; structure "1-,2-"; splice_chain "5502461-,5502462-"; sources "Undefined,Undefined"; NMorMRNA "null"; degree "4"; dimension "2_2";
chrA01	Undefined	as_event	5503161	5503713	.	+	.	transcript_id "TCONS_00000498/TCONS_00000499,TCONS_00000497"; gene_id "chrA01:5500954-5517990W"; flanks "5503161-,5503713^"; structure "1^3-,2^4-"; splice_chain "5503276^5503644-,5503277^5503645-"; sources "Undefined,Undefined"; NMorMRNA "null"; degree "4"; dimension "2_2";
chrA01	Undefined	as_event	5504674	5504854	.	+	.	transcript_id "TCONS_00000498/TCONS_00000499,TCONS_00000497"; gene_id "chrA01:5500954-5517990W"; flanks "5504674-,5504854-"; structure "1^,2^"; splice_chain "5504785^,5504786^"; sources "Undefined,Undefined"; NMorMRNA "null"; degree "4"; dimension "2_2";
chrA01	Undefined	as_event	5505066	5505218	.	+	.	transcript_id "TCONS_00000497/TCONS_00000498,TCONS_00000499"; gene_id "chrA01:5500954-5517990W"; flanks "5505066-,5505218-"; structure "1^,2^"; splice_chain "5505146^,5505147^"; sources "Undefined,Undefined"; NMorMRNA "null"; degree "4"; dimension "2_2";
chrA01	Undefined	as_event	5524337	5524994	.	+	.	transcript_id "TCONS_00000500,TCONS_00000501"; gene_id "chrA01:5524012-5527105W"; flanks "5524337-,5524994^"; structure "1^3-,2^4-"; splice_chain "5524443^5524599-,5524453^5524609-"; sources "Undefined,Undefined"; NMorMRNA "null"; degree "4"; dimension "2_2";
chrA01	Undefined	as_event	5685196	5685409	.	+	.	transcript_id "TCONS_00000515,TCONS_00000514"; gene_id "chrA01:5684266-5686304W"; flanks "5685196-,5685409^"; structure "0,1^2-"; splice_chain ",5685251^5685326-"; sources "Undefined,Undefined"; NMorMRNA "null"; degree "4"; dimension "2_2";
chrA01	Undefined	as_event	5814693	5815061	.	+	.	transcript_id "TCONS_00000521,TCONS_00000522"; gene_id "chrA01:5814670-5817193W"; flanks "5814693^,5815061^"; structure "1-,2-"; splice_chain "5814941-,5814995-"; sources "Undefined,Undefined"; NMorMRNA "null"; degree "4"; dimension "2_2";
chrA01	Undefined	as_event	5887100	5887286	.	+	.	transcript_id "TCONS_00000525,TCONS_00000526"; gene_id "chrA01:5879922-5888039W"; flanks "5887100^,5887286^"; structure "1-,2-"; splice_chain "5887173-,5887174-"; sources "Undefined,Undefined"; NMorMRNA "null"; degree "4"; dimension "2_2";
chrA01	Undefined	as_event	5887745	5887920	.	+	.	transcript_id "TCONS_00000526,TCONS_00000525"; gene_id "chrA01:5879922-5888039W"; flanks "5887745^,5887920^"; structure "1-,2-"; splice_chain "5887820-,5887821-"; sources "Undefined,Undefined"; NMorMRNA "null"; degree "4"; dimension "2_2";
chrA01	Undefined	as_event	5937203	5938121	.	+	.	transcript_id "TCONS_00000529,TCONS_00000528"; gene_id "chrA01:5933010-5938895W"; flanks "5937203-,5938121^"; structure "1^3-,2^4-"; splice_chain "5937651^5937753-,5937653^5937755-"; sources "Undefined,Undefined"; NMorMRNA "null"; degree "4"; dimension "2_2";
chrA01	Undefined	as_event	5992003	5992223	.	+	.	transcript_id "TCONS_00000530,TCONS_00000531"; gene_id "chrA01:5991158-5995751W"; flanks "5992003-,5992223^"; structure "0,1^2-"; splice_chain ",5992074^5992158-"; sources "Undefined,Undefined"; NMorMRNA "null"; degree "4"; dimension "2_2";
chrA01	Undefined	as_event	6080977	6081781	.	+	.	transcript_id "TCONS_00000536,TCONS_00000537"; gene_id "chrA01:6080806-6082348W"; flanks "6080977^,6081781^"; structure "1-,2-"; splice_chain "6081464-,6081467-"; sources "Undefined,Undefined"; NMorMRNA "null"; degree "4"; dimension "2_2";
chrA01	Undefined	as_event	6095749	6096001	.	+	.	transcript_id "TCONS_00000539,TCONS_00000540"; gene_id "chrA01:6095146-6096805W"; flanks "6095749-,6096001^"; structure "0,1^2-"; splice_chain ",6095868^6095953-"; sources "Undefined,Undefined"; NMorMRNA "null"; degree "4"; dimension "2_2";
chrA01	Undefined	as_event	6096105	6096360	.	+	.	transcript_id "TCONS_00000539,TCONS_00000540"; gene_id "chrA01:6095146-6096805W"; flanks "6096105-,6096360^"; structure "0,1^2-"; splice_chain ",6096204^6096299-"; sources "Undefined,Undefined"; NMorMRNA "null"; degree "4"; dimension "2_2";
chrA01	Undefined	as_event	6174121	6174254	.	+	.	transcript_id "TCONS_00000543,TCONS_00000544/TCONS_00000545"; gene_id "chrA01:6173077-6175391W"; flanks "6174121^,6174254^"; structure "1-,2-"; splice_chain "6174188-,6174190-"; sources "Undefined,Undefined"; NMorMRNA "null"; degree "4"; dimension "2_2";
chrA01	Undefined	as_event	6173716	6174254	.	+	.	transcript_id "TCONS_00000542,TCONS_00000543,TCONS_00000544"; gene_id "chrA01:6173077-6175391W"; flanks "6173716-,6174254^"; structure "0,1^2-3^4-,1^2-3^5-"; splice_chain ",6173877^6173953-6174121^6174188-,6173877^6173953-6174121^6174190-"; sources "Undefined,Undefined,Undefined"; NMorMRNA "null"; degree "9"; dimension "3_3";
chrA01	Undefined	as_event	6175123	6175391	.	+	.	transcript_id "TCONS_00000542,TCONS_00000544/TCONS_00000545"; gene_id "chrA01:6173077-6175391W"; flanks "6175123-,6175391]"; structure "0,1^2-"; splice_chain ",6175180^6175263-"; sources "Undefined,Undefined"; NMorMRNA "null"; degree "4"; dimension "2_2";
chrA01	Undefined	as_event	6205603	6206055	.	+	.	transcript_id "TCONS_00000551,TCONS_00000552"; gene_id "chrA01:6204073-6206055W"; flanks "6205603-,6206055]"; structure "0,1^2-"; splice_chain ",6205684^6205746-"; sources "Undefined,Undefined"; NMorMRNA "null"; degree "4"; dimension "2_2";
chrA01	Undefined	as_event	6287877	6288658	.	+	.	transcript_id "TCONS_00000554,TCONS_00000553"; gene_id "chrA01:6287877-6289507W"; flanks "6287877[,6288658^"; structure "1^3-,2^4-"; splice_chain "6288281^6288422-,6288282^6288423-"; sources "Undefined,Undefined"; NMorMRNA "null"; degree "4"; dimension "2_2";
chrA01	Undefined	as_event	6288801	6289507	.	+	.	transcript_id "TCONS_00000554,TCONS_00000553"; gene_id "chrA01:6287877-6289507W"; flanks "6288801-,6289507]"; structure "1^3-,2^4-"; splice_chain "6289018^6289108-,6289028^6289118-"; sources "Undefined,Undefined"; NMorMRNA "null"; degree "4"; dimension "2_2";
chrA01	Undefined	as_event	6298022	6298309	.	+	.	transcript_id "TCONS_00000556,TCONS_00000555"; gene_id "chrA01:6297515-6299452W"; flanks "6298022-,6298309^"; structure "0,1^2-"; splice_chain ",6298118^6298209-"; sources "Undefined,Undefined"; NMorMRNA "null"; degree "4"; dimension "2_2";
chrA01	Undefined	as_event	6303993	6304329	.	+	.	transcript_id "TCONS_00000557,TCONS_00000558"; gene_id "chrA01:6302390-6304668W"; flanks "6303993-,6304329^"; structure "0,1^2-"; splice_chain ",6304094^6304198-"; sources "Undefined,Undefined"; NMorMRNA "null"; degree "4"; dimension "2_2";
chrA01	Undefined	as_event	6353059	6353324	.	+	.	transcript_id "TCONS_00000560,TCONS_00000559/TCONS_00000561"; gene_id "chrA01:6352398-6356433W"; flanks "6353059-,6353324^"; structure "0,1^2-"; splice_chain ",6353165^6353237-"; sources "Undefined,Undefined"; NMorMRNA "null"; degree "4"; dimension "2_2";
chrA01	Undefined	as_event	6354488	6354636	.	+	.	transcript_id "TCONS_00000559/TCONS_00000561,TCONS_00000560"; gene_id "chrA01:6352398-6356433W"; flanks "6354488-,6354636-"; structure "1^,2^"; splice_chain "6354542^,6354543^"; sources "Undefined,Undefined"; NMorMRNA "null"; degree "4"; dimension "2_2";
chrA01	Undefined	as_event	6355386	6356083	.	+	.	transcript_id "TCONS_00000559,TCONS_00000561"; gene_id "chrA01:6352398-6356433W"; flanks "6355386-,6356083-"; structure "1^,2^"; splice_chain "6355449^,6355451^"; sources "Undefined,Undefined"; NMorMRNA "null"; degree "4"; dimension "2_2";
chrA01	Undefined	as_event	6355386	6356433	.	+	.	transcript_id "TCONS_00000559,TCONS_00000561,TCONS_00000560"; gene_id "chrA01:6352398-6356433W"; flanks "6355386-,6356433]"; structure "1^4-,2^4-,3^5-"; splice_chain "6355449^6356083-,6355451^6356083-,6355457^6356091-"; sources "Undefined,Undefined,Undefined"; NMorMRNA "null"; degree "9"; dimension "3_3";
chrA01	Undefined	as_event	6445745	6446133	.	+	.	transcript_id "TCONS_00000565,TCONS_00000564,TCONS_00000563"; gene_id "chrA01:6443925-6447183W"; flanks "6445745-,6446133^"; structure "1^4-,2^5-,3^6-"; splice_chain "6445957^6446056-,6445967^6446066-,6445969^6446068-"; sources "Undefined,Undefined,Undefined"; NMorMRNA "null"; degree "9"; dimension "3_3";
chrA01	Undefined	as_event	6838242	6838567	.	+	.	transcript_id "TCONS_00000580,TCONS_00000581"; gene_id "chrA01:6836977-6839061W"; flanks "6838242-,6838567^"; structure "0,1^2-"; splice_chain ",6838307^6838397-"; sources "Undefined,Undefined"; NMorMRNA "null"; degree "4"; dimension "2_2";
chrA01	Undefined	as_event	6878777	6880011	.	+	.	transcript_id "TCONS_00000585,TCONS_00000584"; gene_id "chrA01:6877991-6880738W"; flanks "6878777-,6880011^"; structure "0,1^2-"; splice_chain ",6878925^6879966-"; sources "Undefined,Undefined"; NMorMRNA "null"; degree "4"; dimension "2_2";
chrA01	Undefined	as_event	6886224	6886853	.	+	.	transcript_id "TCONS_00000586,TCONS_00000587"; gene_id "chrA01:6884162-6886853W"; flanks "6886224-,6886853]"; structure "1^3-,2^4-"; splice_chain "6886315^6886539-,6886325^6886549-"; sources "Undefined,Undefined"; NMorMRNA "null"; degree "4"; dimension "2_2";
chrA01	Undefined	as_event	6889913	6890061	.	+	.	transcript_id "TCONS_00000589/TCONS_00000590,TCONS_00000588"; gene_id "chrA01:6888477-6892690W"; flanks "6889913-,6890061-"; structure "1^,2^"; splice_chain "6889966^,6889967^"; sources "Undefined,Undefined"; NMorMRNA "null"; degree "4"; dimension "2_2";
chrA01	Undefined	as_event	6892478	6892690	.	+	.	transcript_id "TCONS_00000589,TCONS_00000590"; gene_id "chrA01:6888477-6892690W"; flanks "6892478-,6892690]"; structure "0,1^2-"; splice_chain ",6892590^6892666-"; sources "Undefined,Undefined"; NMorMRNA "null"; degree "4"; dimension "2_2";
chrA01	Undefined	as_event	6959220	6959400	.	+	.	transcript_id "TCONS_00000594,TCONS_00000595"; gene_id "chrA01:6958694-6960309W"; flanks "6959220-,6959400^"; structure "0,1^2-"; splice_chain ",6959268^6959349-"; sources "Undefined,Undefined"; NMorMRNA "null"; degree "4"; dimension "2_2";
chrA01	Undefined	as_event	7017419	7017632	.	+	.	transcript_id "TCONS_00000600,TCONS_00000601"; gene_id "chrA01:7015788-7018970W"; flanks "7017419-,7017632-"; structure "1^,2^"; splice_chain "7017517^,7017519^"; sources "Undefined,Undefined"; NMorMRNA "null"; degree "4"; dimension "2_2";
chrA01	Undefined	as_event	7017419	7017821	.	+	.	transcript_id "TCONS_00000599,TCONS_00000600,TCONS_00000601"; gene_id "chrA01:7015788-7018970W"; flanks "7017419-,7017821^"; structure "0,1^3-,2^3-"; splice_chain ",7017517^7017632-,7017519^7017632-"; sources "Undefined,Undefined,Undefined"; NMorMRNA "null"; degree "9"; dimension "3_3";
chrA01	Undefined	as_event	7017903	7018970	.	+	.	transcript_id "TCONS_00000600/TCONS_00000601,TCONS_00000599"; gene_id "chrA01:7015788-7018970W"; flanks "7017903-,7018970]"; structure "1^3-,2^4-"; splice_chain "7018301^7018415-,7018311^7018425-"; sources "Undefined,Undefined"; NMorMRNA "null"; degree "4"; dimension "2_2";
chrA01	Undefined	as_event	7048558	7048813	.	+	.	transcript_id "TCONS_00000604,TCONS_00000605"; gene_id "chrA01:7047976-7051172W"; flanks "7048558-,7048813^"; structure "0,1^2-"; splice_chain ",7048599^7048684-"; sources "Undefined,Undefined"; NMorMRNA "null"; degree "4"; dimension "2_2";
chrA01	Undefined	as_event	7079889	7080182	.	+	.	transcript_id "TCONS_00000607,TCONS_00000608"; gene_id "chrA01:7077779-7080826W"; flanks "7079889-,7080182^"; structure "0,1^2-"; splice_chain ",7079993^7080088-"; sources "Undefined,Undefined"; NMorMRNA "null"; degree "4"; dimension "2_2";
chrA01	Undefined	as_event	7080523	7080683	.	+	.	transcript_id "TCONS_00000607,TCONS_00000608"; gene_id "chrA01:7077779-7080826W"; flanks "7080523^,7080683^"; structure "1-,2-"; splice_chain "7080609-,7080610-"; sources "Undefined,Undefined"; NMorMRNA "null"; degree "4"; dimension "2_2";
chrA01	Undefined	as_event	7130811	7131550	.	+	.	transcript_id "TCONS_00000613,TCONS_00000612"; gene_id "chrA01:7130811-7137232W"; flanks "7130811[,7131550^"; structure "1^3-,2^4-"; splice_chain "7131049^7131483-,7131055^7131489-"; sources "Undefined,Undefined"; NMorMRNA "null"; degree "4"; dimension "2_2";
chrA01	Undefined	as_event	7131550	7131908	.	+	.	transcript_id "TCONS_00000613,TCONS_00000612"; gene_id "chrA01:7130811-7137232W"; flanks "7131550^,7131908^"; structure "1-,2-"; splice_chain "7131825-,7131828-"; sources "Undefined,Undefined"; NMorMRNA "null"; degree "4"; dimension "2_2";
chrA01	Undefined	as_event	7192136	7192526	.	+	.	transcript_id "TCONS_00000617,TCONS_00000618"; gene_id "chrA01:7192136-7195908W"; flanks "7192136[,7192526-"; structure "1^,2^"; splice_chain "7192323^,7192328^"; sources "Undefined,Undefined"; NMorMRNA "null"; degree "4"; dimension "2_2";
chrA01	Undefined	as_event	7192136	7192773	.	+	.	transcript_id "TCONS_00000617,TCONS_00000618,TCONS_00000616"; gene_id "chrA01:7192136-7195908W"; flanks "7192136[,7192773^"; structure "1^4-,2^4-,3^5-"; splice_chain "7192323^7192526-,7192328^7192526-,7192329^7192532-"; sources "Undefined,Undefined,Undefined"; NMorMRNA "null"; degree "9"; dimension "3_3";
chrA01	Undefined	as_event	7218915	7219167	.	+	.	transcript_id "TCONS_00000619,TCONS_00000620"; gene_id "chrA01:7218216-7219993W"; flanks "7218915-,7219167^"; structure "0,1^2-"; splice_chain ",7218990^7219088-"; sources "Undefined,Undefined"; NMorMRNA "null"; degree "4"; dimension "2_2";
chrA01	Undefined	as_event	7244773	7244984	.	+	.	transcript_id "TCONS_00000628,TCONS_00000627"; gene_id "chrA01:7242122-7245346W"; flanks "7244773-,7244984-"; structure "1^,2^"; splice_chain "7244895^,7244896^"; sources "Undefined,Undefined"; NMorMRNA "null"; degree "4"; dimension "2_2";
chrA01	Undefined	as_event	7247458	7247805	.	+	.	transcript_id "TCONS_00000629,TCONS_00000630"; gene_id "chrA01:7247164-7248963W"; flanks "7247458-,7247805^"; structure "0,1^2-"; splice_chain ",7247612^7247710-"; sources "Undefined,Undefined"; NMorMRNA "null"; degree "4"; dimension "2_2";
chrA01	Undefined	as_event	7247710	7248963	.	+	.	transcript_id "TCONS_00000630,TCONS_00000631"; gene_id "chrA01:7247164-7248963W"; flanks "7247710-,7248963]"; structure "1^3-,2^4-"; splice_chain "7247805^7248439-,7247806^7248440-"; sources "Undefined,Undefined"; NMorMRNA "null"; degree "4"; dimension "2_2";
chrA01	Undefined	as_event	7247458	7248963	.	+	.	transcript_id "TCONS_00000630,TCONS_00000631,TCONS_00000629"; gene_id "chrA01:7247164-7248963W"; flanks "7247458-,7248963]"; structure "1^2-3^5-,1^2-4^6-,3^5-"; splice_chain "7247612^7247710-7247805^7248439-,7247612^7247710-7247806^7248440-,7247805^7248439-"; sources "Undefined,Undefined,Undefined"; NMorMRNA "null"; degree "9"; dimension "3_3";
chrA01	Undefined	as_event	7261542	7262076	.	+	.	transcript_id "TCONS_00000633,TCONS_00000632"; gene_id "chrA01:7260921-7263025W"; flanks "7261542-,7262076^"; structure "1^3-,2^4-"; splice_chain "7261688^7261783-,7261690^7261785-"; sources "Undefined,Undefined"; NMorMRNA "null"; degree "4"; dimension "2_2";
chrA01	Undefined	as_event	7363172	7363476	.	+	.	transcript_id "TCONS_00000641,TCONS_00000640"; gene_id "chrA01:7361337-7365288W"; flanks "7363172-,7363476^"; structure "0,1^2-"; splice_chain ",7363268^7363371-"; sources "Undefined,Undefined"; NMorMRNA "null"; degree "4"; dimension "2_2";
chrA01	Undefined	as_event	7391737	7392207	.	+	.	transcript_id "TCONS_00000644,TCONS_00000643"; gene_id "chrA01:7391737-7393035W"; flanks "7391737[,7392207^"; structure "0,1^2-"; splice_chain ",7391895^7391976-"; sources "Undefined,Undefined"; NMorMRNA "null"; degree "4"; dimension "2_2";
chrA01	Undefined	as_event	7452967	7453939	.	+	.	transcript_id "TCONS_00000648,TCONS_00000647"; gene_id "chrA01:7452366-7455078W"; flanks "7452967-,7453939^"; structure "0,1^2-"; splice_chain ",7453077^7453827-"; sources "Undefined,Undefined"; NMorMRNA "null"; degree "4"; dimension "2_2";
chrA01	Undefined	as_event	7502739	7503052	.	+	.	transcript_id "TCONS_00000652,TCONS_00000651"; gene_id "chrA01:7502428-7504571W"; flanks "7502739-,7503052^"; structure "1^3-,2^4-"; splice_chain "7502755^7502783-,7502777^7502805-"; sources "Undefined,Undefined"; NMorMRNA "null"; degree "4"; dimension "2_2";
chrA01	Undefined	as_event	7516546	7517520	.	+	.	transcript_id "TCONS_00000655,TCONS_00000656"; gene_id "chrA01:7516546-7519220W"; flanks "7516546[,7517520^"; structure "0,1^2-"; splice_chain ",7516953^7517259-"; sources "Undefined,Undefined"; NMorMRNA "null"; degree "4"; dimension "2_2";
chrA01	Undefined	as_event	8063698	8063964	.	+	.	transcript_id "TCONS_00000685,TCONS_00000684"; gene_id "chrA01:8061082-8064817W"; flanks "8063698-,8063964^"; structure "1^3-,2^4-"; splice_chain "8063790^8063885-,8063802^8063897-"; sources "Undefined,Undefined"; NMorMRNA "null"; degree "4"; dimension "2_2";
chrA01	Undefined	as_event	8067580	8068450	.	+	.	transcript_id "TCONS_00000686,TCONS_00000687"; gene_id "chrA01:8067580-8068450W"; flanks "8067580[,8068450]"; structure "1^3-,2^4-"; splice_chain "8068335^8068411-,8068345^8068421-"; sources "Undefined,Undefined"; NMorMRNA "null"; degree "4"; dimension "2_2";
chrA01	Undefined	as_event	8101011	8101218	.	+	.	transcript_id "TCONS_00000689,TCONS_00000690"; gene_id "chrA01:8100375-8102033W"; flanks "8101011-,8101218^"; structure "0,1^2-"; splice_chain ",8101083^8101165-"; sources "Undefined,Undefined"; NMorMRNA "null"; degree "4"; dimension "2_2";
chrA01	Undefined	as_event	8106226	8106538	.	+	.	transcript_id "TCONS_00000693/TCONS_00000694,TCONS_00000692"; gene_id "chrA01:8106226-8109474W"; flanks "8106226[,8106538^"; structure "0,1^2-"; splice_chain ",8106364^8106439-"; sources "Undefined,Undefined"; NMorMRNA "null"; degree "4"; dimension "2_2";
chrA01	Undefined	as_event	8109033	8109474	.	+	.	transcript_id "TCONS_00000693,TCONS_00000694"; gene_id "chrA01:8106226-8109474W"; flanks "8109033-,8109474]"; structure "1^4-,2^3-"; splice_chain "8109053^8109202-,8109125^8109196-"; sources "Undefined,Undefined"; NMorMRNA "null"; degree "4"; dimension "2_2";
chrA01	Undefined	as_event	8123346	8123583	.	+	.	transcript_id "TCONS_00000696,TCONS_00000695"; gene_id "chrA01:8122746-8126585W"; flanks "8123346-,8123583-"; structure "1^,2^"; splice_chain "8123516^,8123524^"; sources "Undefined,Undefined"; NMorMRNA "null"; degree "4"; dimension "2_2";
chrA01	Undefined	as_event	8126079	8126585	.	+	.	transcript_id "TCONS_00000695,TCONS_00000696"; gene_id "chrA01:8122746-8126585W"; flanks "8126079-,8126585]"; structure "1^3-,2^4-"; splice_chain "8126170^8126264-,8126179^8126273-"; sources "Undefined,Undefined"; NMorMRNA "null"; degree "4"; dimension "2_2";
chrA01	Undefined	as_event	8145757	8146241	.	+	.	transcript_id "TCONS_00000698,TCONS_00000697"; gene_id "chrA01:8145311-8147008W"; flanks "8145757-,8146241^"; structure "1^3-5^6-,2^4-"; splice_chain "8145909^8146010-8146072^8146156-,8145919^8146020-"; sources "Undefined,Undefined"; NMorMRNA "null"; degree "4"; dimension "2_2";
chrA01	Undefined	as_event	8218634	8219088	.	+	.	transcript_id "TCONS_00000705,TCONS_00000704"; gene_id "chrA01:8218634-8221344W"; flanks "8218634[,8219088-"; structure "1^,2^"; splice_chain "8218816^,8218820^"; sources "Undefined,Undefined"; NMorMRNA "null"; degree "4"; dimension "2_2";
chrA01	Undefined	as_event	8219666	8219826	.	+	.	transcript_id "TCONS_00000705,TCONS_00000704"; gene_id "chrA01:8218634-8221344W"; flanks "8219666-,8219826-"; structure "1^,2^"; splice_chain "8219731^,8219736^"; sources "Undefined,Undefined"; NMorMRNA "null"; degree "4"; dimension "2_2";
chrA01	Undefined	as_event	8219885	8220434	.	+	.	transcript_id "TCONS_00000704,TCONS_00000705"; gene_id "chrA01:8218634-8221344W"; flanks "8219885^,8220434^"; structure "1-,2-"; splice_chain "8220391-,8220392-"; sources "Undefined,Undefined"; NMorMRNA "null"; degree "4"; dimension "2_2";
chrA01	Undefined	as_event	8255057	8255250	.	+	.	transcript_id "TCONS_00000710/TCONS_00000711,TCONS_00000712"; gene_id "chrA01:8253473-8256612W"; flanks "8255057-,8255250-"; structure "1^,2^"; splice_chain "8255179^,8255180^"; sources "Undefined,Undefined"; NMorMRNA "null"; degree "4"; dimension "2_2";
chrA01	Undefined	as_event	8255250	8255539	.	+	.	transcript_id "TCONS_00000710/TCONS_00000712,TCONS_00000711"; gene_id "chrA01:8253473-8256612W"; flanks "8255250-,8255539^"; structure "1^3-,2^4-"; splice_chain "8255338^8255434-,8255352^8255448-"; sources "Undefined,Undefined"; NMorMRNA "null"; degree "4"; dimension "2_2";
chrA01	Undefined	as_event	8683025	8683324	.	+	.	transcript_id "TCONS_00000735,TCONS_00000734"; gene_id "chrA01:8682862-8684436W"; flanks "8683025^,8683324^"; structure "1-,2-"; splice_chain "8683217-,8683283-"; sources "Undefined,Undefined"; NMorMRNA "null"; degree "4"; dimension "2_2";
chrA01	Undefined	as_event	8683283	8683576	.	+	.	transcript_id "TCONS_00000733,TCONS_00000734"; gene_id "chrA01:8682862-8684436W"; flanks "8683283-,8683576^"; structure "0,1^2-"; splice_chain ",8683324^8683425-"; sources "Undefined,Undefined"; NMorMRNA "null"; degree "4"; dimension "2_2";
chrA01	Undefined	as_event	8683217	8683576	.	+	.	transcript_id "TCONS_00000735,TCONS_00000732"; gene_id "chrA01:8682862-8684436W"; flanks "8683217-,8683576^"; structure "1^3-,2^4-"; splice_chain "8683324^8683425-,8683334^8683435-"; sources "Undefined,Undefined"; NMorMRNA "null"; degree "4"; dimension "2_2";
chrA01	Undefined	as_event	8683025	8683576	.	+	.	transcript_id "TCONS_00000735,TCONS_00000732,TCONS_00000733,TCONS_00000734"; gene_id "chrA01:8682862-8684436W"; flanks "8683025^,8683576^"; structure "1-3^5-,1-4^6-,2-,2-3^5-"; splice_chain "8683217-8683324^8683425-,8683217-8683334^8683435-,8683283-,8683283-8683324^8683425-"; sources "Undefined,Undefined,Undefined,Undefined"; NMorMRNA "null"; degree "16"; dimension "4_4";
chrA01	Undefined	as_event	8691553	8691841	.	+	.	transcript_id "TCONS_00000738,TCONS_00000739/TCONS_00000740"; gene_id "chrA01:8690595-8692855W"; flanks "8691553-,8691841^"; structure "0,1^2-"; splice_chain ",8691655^8691738-"; sources "Undefined,Undefined"; NMorMRNA "null"; degree "4"; dimension "2_2";
chrA01	Undefined	as_event	8692454	8692855	.	+	.	transcript_id "TCONS_00000738/TCONS_00000739,TCONS_00000740"; gene_id "chrA01:8690595-8692855W"; flanks "8692454-,8692855]"; structure "0,1^2-"; splice_chain ",8692697^8692800-"; sources "Undefined,Undefined"; NMorMRNA "null"; degree "4"; dimension "2_2";
chrA01	Undefined	as_event	8718833	8719355	.	+	.	transcript_id "TCONS_00000743,TCONS_00000742"; gene_id "chrA01:8718337-8722359W"; flanks "8718833^,8719355-"; structure "0,1-2^"; splice_chain ",8719093-8719161^"; sources "Undefined,Undefined"; NMorMRNA "null"; degree "4"; dimension "2_2";
chrA01	Undefined	as_event	8723380	8724297	.	+	.	transcript_id "TCONS_00000746,TCONS_00000745"; gene_id "chrA01:8722696-8724297W"; flanks "8723380-,8724297]"; structure "0,1^2-"; splice_chain ",8723766^8723850-"; sources "Undefined,Undefined"; NMorMRNA "null"; degree "4"; dimension "2_2";
chrA01	Undefined	as_event	8815288	8815547	.	+	.	transcript_id "TCONS_00000751,TCONS_00000752"; gene_id "chrA01:8814709-8817258W"; flanks "8815288-,8815547^"; structure "0,1^2-"; splice_chain ",8815413^8815478-"; sources "Undefined,Undefined"; NMorMRNA "null"; degree "4"; dimension "2_2";
chrA01	Undefined	as_event	8815856	8816045	.	+	.	transcript_id "TCONS_00000752,TCONS_00000751"; gene_id "chrA01:8814709-8817258W"; flanks "8815856^,8816045^"; structure "1-,2-"; splice_chain "8815948-,8815953-"; sources "Undefined,Undefined"; NMorMRNA "null"; degree "4"; dimension "2_2";
chrA01	Undefined	as_event	8922955	8923614	.	+	.	transcript_id "TCONS_00000756,TCONS_00000758,TCONS_00000757"; gene_id "chrA01:8922671-8924201W"; flanks "8922955-,8923614^"; structure "1^4-6^7-,2^8-,3^5-"; splice_chain "8923218^8923369-8923422^8923519-,8923223^8923524-,8923233^8923384-"; sources "Undefined,Undefined,Undefined"; NMorMRNA "null"; degree "9"; dimension "3_3";
chrA01	Undefined	as_event	8923614	8924201	.	+	.	transcript_id "TCONS_00000756/TCONS_00000758/TCONS_00000759,TCONS_00000757"; gene_id "chrA01:8922671-8924201W"; flanks "8923614^,8924201]"; structure "1-,2-"; splice_chain "8923698-,8923746-"; sources "Undefined,Undefined"; NMorMRNA "null"; degree "4"; dimension "2_2";
chrA01	Undefined	as_event	9004436	9004697	.	+	.	transcript_id "TCONS_00000762/TCONS_00000763/TCONS_00000764,TCONS_00000761"; gene_id "chrA01:9003486-9006626W"; flanks "9004436-,9004697^"; structure "1^3-,2^4-"; splice_chain "9004512^9004609-,9004514^9004611-"; sources "Undefined,Undefined"; NMorMRNA "null"; degree "4"; dimension "2_2";
chrA01	Undefined	as_event	9005913	9006626	.	+	.	transcript_id "TCONS_00000762,TCONS_00000761,TCONS_00000763,TCONS_00000764"; gene_id "chrA01:9003486-9006626W"; flanks "9005913-,9006626]"; structure "1^5-,2^6-,3^7-,4^8-"; splice_chain "9006295^9006382-,9006313^9006400-,9006324^9006411-,9006327^9006414-"; sources "Undefined,Undefined,Undefined,Undefined"; NMorMRNA "null"; degree "16"; dimension "4_4";
chrA01	Undefined	as_event	9008746	9009548	.	+	.	transcript_id "TCONS_00000765,TCONS_00000766"; gene_id "chrA01:9007119-9011561W"; flanks "9008746-,9009548-"; structure "1^3-5^7-9^,2^4-6^8-10^"; splice_chain "9008905^9009002-9009247^9009333-9009469^,9008915^9009012-9009257^9009343-9009472^"; sources "Undefined,Undefined"; NMorMRNA "null"; degree "4"; dimension "2_2";
chrA01	Undefined	as_event	9010269	9010524	.	+	.	transcript_id "TCONS_00000766,TCONS_00000765"; gene_id "chrA01:9007119-9011561W"; flanks "9010269-,9010524^"; structure "0,1^2-"; splice_chain ",9010335^9010410-"; sources "Undefined,Undefined"; NMorMRNA "null"; degree "4"; dimension "2_2";
chrA01	Undefined	as_event	9010899	9011118	.	+	.	transcript_id "TCONS_00000766,TCONS_00000765"; gene_id "chrA01:9007119-9011561W"; flanks "9010899-,9011118^"; structure "0,1^2-"; splice_chain ",9010960^9011046-"; sources "Undefined,Undefined"; NMorMRNA "null"; degree "4"; dimension "2_2";
chrA01	Undefined	as_event	9022882	9023624	.	+	.	transcript_id "TCONS_00000768,TCONS_00000767"; gene_id "chrA01:9021621-9023880W"; flanks "9022882-,9023624^"; structure "1^3-,2^4-"; splice_chain "9023275^9023409-,9023277^9023411-"; sources "Undefined,Undefined"; NMorMRNA "null"; degree "4"; dimension "2_2";
chrA01	Undefined	as_event	9023707	9023880	.	+	.	transcript_id "TCONS_00000767,TCONS_00000768"; gene_id "chrA01:9021621-9023880W"; flanks "9023707-,9023880]"; structure "0,1^2-"; splice_chain ",9023756^9023844-"; sources "Undefined,Undefined"; NMorMRNA "null"; degree "4"; dimension "2_2";
chrA01	Undefined	as_event	9184096	9184746	.	+	.	transcript_id "TCONS_00000773,TCONS_00000774"; gene_id "chrA01:9184096-9185476W"; flanks "9184096[,9184746^"; structure "0,1^2-"; splice_chain ",9184524^9184614-"; sources "Undefined,Undefined"; NMorMRNA "null"; degree "4"; dimension "2_2";
chrA01	Undefined	as_event	9220117	9220822	.	+	.	transcript_id "TCONS_00000780,TCONS_00000779"; gene_id "chrA01:9220051-9221973W"; flanks "9220117[,9220822^"; structure "0,1^2-"; splice_chain ",9220249^9220668-"; sources "Undefined,Undefined"; NMorMRNA "null"; degree "4"; dimension "2_2";
chrA01	Undefined	as_event	9221103	9221285	.	+	.	transcript_id "TCONS_00000779,TCONS_00000777/TCONS_00000778/TCONS_00000780"; gene_id "chrA01:9220051-9221973W"; flanks "9221103^,9221285^"; structure "1-,2-"; splice_chain "9221176-,9221177-"; sources "Undefined,Undefined"; NMorMRNA "null"; degree "4"; dimension "2_2";
chrA01	Undefined	as_event	9221371	9221574	.	+	.	transcript_id "TCONS_00000779,TCONS_00000777/TCONS_00000778/TCONS_00000780"; gene_id "chrA01:9220051-9221973W"; flanks "9221371-,9221574^"; structure "0,1^2-"; splice_chain ",9221423^9221494-"; sources "Undefined,Undefined"; NMorMRNA "null"; degree "4"; dimension "2_2";
chrA01	Undefined	as_event	9221574	9221793	.	+	.	transcript_id "TCONS_00000777,TCONS_00000778/TCONS_00000779/TCONS_00000780"; gene_id "chrA01:9220051-9221973W"; flanks "9221574^,9221793^"; structure "1-,2-"; splice_chain "9221680-,9221681-"; sources "Undefined,Undefined"; NMorMRNA "null"; degree "4"; dimension "2_2";
chrA01	Undefined	as_event	9228305	9228765	.	+	.	transcript_id "TCONS_00000782,TCONS_00000783"; gene_id "chrA01:9227712-9230569W"; flanks "9228305-,9228765^"; structure "1^3-,2^4-"; splice_chain "9228449^9228639-,9228459^9228649-"; sources "Undefined,Undefined"; NMorMRNA "null"; degree "4"; dimension "2_2";
chrA01	Undefined	as_event	9229075	9229742	.	+	.	transcript_id "TCONS_00000782,TCONS_00000783"; gene_id "chrA01:9227712-9230569W"; flanks "9229075-,9229742^"; structure "1^3-,2^4-"; splice_chain "9229268^9229612-,9229278^9229622-"; sources "Undefined,Undefined"; NMorMRNA "null"; degree "4"; dimension "2_2";
chrA01	Undefined	as_event	9231941	9232893	.	+	.	transcript_id "TCONS_00000785,TCONS_00000784"; gene_id "chrA01:9231335-9234349W"; flanks "9231941-,9232893^"; structure "1^3-,2^4-"; splice_chain "9232270^9232708-,9232280^9232718-"; sources "Undefined,Undefined"; NMorMRNA "null"; degree "4"; dimension "2_2";
chrA01	Undefined	as_event	9235620	9236306	.	+	.	transcript_id "TCONS_00000786,TCONS_00000787"; gene_id "chrA01:9235031-9236306W"; flanks "9235620-,9236306]"; structure "0,1^2-"; splice_chain ",9235941^9236017-"; sources "Undefined,Undefined"; NMorMRNA "null"; degree "4"; dimension "2_2";
chrA01	Undefined	as_event	9239987	9240201	.	+	.	transcript_id "TCONS_00000790,TCONS_00000789"; gene_id "chrA01:9237087-9244630W"; flanks "9239987-,9240201^"; structure "1^3-,2^4-"; splice_chain "9240069^9240150-,9240075^9240156-"; sources "Undefined,Undefined"; NMorMRNA "null"; degree "4"; dimension "2_2";
chrA01	Undefined	as_event	9241124	9241430	.	+	.	transcript_id "TCONS_00000790,TCONS_00000789"; gene_id "chrA01:9237087-9244630W"; flanks "9241124-,9241430-"; structure "1^,2^"; splice_chain "9241188^,9241189^"; sources "Undefined,Undefined"; NMorMRNA "null"; degree "4"; dimension "2_2";
chrA01	Undefined	as_event	9282922	9283224	.	+	.	transcript_id "TCONS_00000792,TCONS_00000791"; gene_id "chrA01:9282601-9284539W"; flanks "9282922-,9283224^"; structure "1^3-,2^4-"; splice_chain "9283053^9283140-,9283063^9283150-"; sources "Undefined,Undefined"; NMorMRNA "null"; degree "4"; dimension "2_2";
chrA01	Undefined	as_event	9297738	9298276	.	+	.	transcript_id "TCONS_00000793,TCONS_00000794"; gene_id "chrA01:9297738-9302245W"; flanks "9297738[,9298276^"; structure "1^3-,2^4-"; splice_chain "9297910^9298202-,9297920^9298212-"; sources "Undefined,Undefined"; NMorMRNA "null"; degree "4"; dimension "2_2";
chrA01	Undefined	as_event	9311433	9311722	.	+	.	transcript_id "TCONS_00000796,TCONS_00000795"; gene_id "chrA01:9310090-9313204W"; flanks "9311433-,9311722^"; structure "0,1^2-"; splice_chain ",9311558^9311642-"; sources "Undefined,Undefined"; NMorMRNA "null"; degree "4"; dimension "2_2";
chrA01	Undefined	as_event	9331068	9331488	.	+	.	transcript_id "TCONS_00000798/TCONS_00000799,TCONS_00000797"; gene_id "chrA01:9329099-9332776W"; flanks "9331068-,9331488^"; structure "1^3-,2^4-"; splice_chain "9331278^9331360-,9331280^9331362-"; sources "Undefined,Undefined"; NMorMRNA "null"; degree "4"; dimension "2_2";
chrA01	Undefined	as_event	9331694	9331829	.	+	.	transcript_id "TCONS_00000798/TCONS_00000799,TCONS_00000797"; gene_id "chrA01:9329099-9332776W"; flanks "9331694-,9331829-"; structure "1^,2^"; splice_chain "9331753^,9331755^"; sources "Undefined,Undefined"; NMorMRNA "null"; degree "4"; dimension "2_2";
chrA01	Undefined	as_event	9331829	9331978	.	+	.	transcript_id "TCONS_00000799,TCONS_00000798"; gene_id "chrA01:9329099-9332776W"; flanks "9331829-,9331978-"; structure "1^,2^"; splice_chain "9331887^,9331888^"; sources "Undefined,Undefined"; NMorMRNA "null"; degree "4"; dimension "2_2";
chrA01	Undefined	as_event	9467192	9467523	.	+	.	transcript_id "TCONS_00000808,TCONS_00000811,TCONS_00000810,TCONS_00000809"; gene_id "chrA01:9464988-9467950W"; flanks "9467192-,9467523^"; structure "0,1^4-,2^5-,3^6-"; splice_chain ",9467255^9467358-,9467257^9467360-,9467274^9467377-"; sources "Undefined,Undefined,Undefined,Undefined"; NMorMRNA "null"; degree "16"; dimension "4_4";
chrA01	Undefined	as_event	9479346	9479645	.	+	.	transcript_id "TCONS_00000812,TCONS_00000813"; gene_id "chrA01:9478888-9480383W"; flanks "9479346-,9479645-"; structure "1^,2^"; splice_chain "9479428^,9479429^"; sources "Undefined,Undefined"; NMorMRNA "null"; degree "4"; dimension "2_2";
chrA01	Undefined	as_event	9523087	9523667	.	+	.	transcript_id "TCONS_00000819,TCONS_00000818"; gene_id "chrA01:9522767-9525837W"; flanks "9523087-,9523667^"; structure "1^3-5^7-,2^4-6^8-"; splice_chain "9523254^9523425-9523493^9523574-,9523264^9523435-9523494^9523575-"; sources "Undefined,Undefined"; NMorMRNA "null"; degree "4"; dimension "2_2";
chrA01	Undefined	as_event	9525188	9525410	.	+	.	transcript_id "TCONS_00000819,TCONS_00000818"; gene_id "chrA01:9522767-9525837W"; flanks "9525188-,9525410-"; structure "1^,2^"; splice_chain "9525268^,9525271^"; sources "Undefined,Undefined"; NMorMRNA "null"; degree "4"; dimension "2_2";
chrA01	Undefined	as_event	9525572	9525837	.	+	.	transcript_id "TCONS_00000819,TCONS_00000818"; gene_id "chrA01:9522767-9525837W"; flanks "9525572-,9525837]"; structure "0,1^2-"; splice_chain ",9525701^9525830-"; sources "Undefined,Undefined"; NMorMRNA "null"; degree "4"; dimension "2_2";
chrA01	Undefined	as_event	9819271	9819681	.	+	.	transcript_id "TCONS_00000823,TCONS_00000824"; gene_id "chrA01:9818877-9822117W"; flanks "9819271-,9819681^"; structure "0,1^2-"; splice_chain ",9819432^9819502-"; sources "Undefined,Undefined"; NMorMRNA "null"; degree "4"; dimension "2_2";
chrA01	Undefined	as_event	9862004	9862387	.	+	.	transcript_id "TCONS_00000827,TCONS_00000828,TCONS_00000829"; gene_id "chrA01:9860705-9862716W"; flanks "9862004-,9862387^"; structure "1^4-,2^5-,3^6-"; splice_chain "9862124^9862325-,9862134^9862335-,9862135^9862336-"; sources "Undefined,Undefined,Undefined"; NMorMRNA "null"; degree "9"; dimension "3_3";
chrA01	Undefined	as_event	10187280	10189161	.	+	.	transcript_id "TCONS_00000837,TCONS_00000836,TCONS_00000835"; gene_id "chrA01:10187280-10189772W"; flanks "10187280[,10189161^"; structure "1^4-,2^5-,3^6-"; splice_chain "10188181^10188628-,10188182^10188629-,10188183^10188630-"; sources "Undefined,Undefined,Undefined"; NMorMRNA "null"; degree "9"; dimension "3_3";
chrA01	Undefined	as_event	10189258	10189772	.	+	.	transcript_id "TCONS_00000836,TCONS_00000837,TCONS_00000835"; gene_id "chrA01:10187280-10189772W"; flanks "10189258-,10189772]"; structure "1^4-,2^5-,3^6-"; splice_chain "10189459^10189536-,10189461^10189538-,10189464^10189541-"; sources "Undefined,Undefined,Undefined"; NMorMRNA "null"; degree "9"; dimension "3_3";
chrA01	Undefined	as_event	10353016	10354278	.	+	.	transcript_id "TCONS_00000842,TCONS_00000841/TCONS_00000843/TCONS_00000844"; gene_id "chrA01:10353016-10356332W"; flanks "10353016[,10354278-"; structure "1^,2^"; splice_chain "10354078^,10354173^"; sources "Undefined,Undefined"; NMorMRNA "null"; degree "4"; dimension "2_2";
chrA01	Undefined	as_event	10354783	10355359	.	+	.	transcript_id "TCONS_00000843,TCONS_00000844"; gene_id "chrA01:10353016-10356332W"; flanks "10354783-,10355359-"; structure "1^3-5^,2^4-6^"; splice_chain "10355046^10355125-10355263^,10355056^10355135-10355265^"; sources "Undefined,Undefined"; NMorMRNA "null"; degree "4"; dimension "2_2";
chrA01	Undefined	as_event	10355538	10355727	.	+	.	transcript_id "TCONS_00000841,TCONS_00000842"; gene_id "chrA01:10353016-10356332W"; flanks "10355538-,10355727-"; structure "1^,2^"; splice_chain "10355617^,10355619^"; sources "Undefined,Undefined"; NMorMRNA "null"; degree "4"; dimension "2_2";
chrA01	Undefined	as_event	10355125	10355786	.	+	.	transcript_id "TCONS_00000841,TCONS_00000842,TCONS_00000843"; gene_id "chrA01:10353016-10356332W"; flanks "10355125-,10355786^"; structure "1^3-5^7-9^12-,1^3-5^7-10^12-,2^4-6^8-11^13-"; splice_chain "10355262^10355358-10355409^10355538-10355617^10355727-,10355262^10355358-10355409^10355538-10355619^10355727-,10355263^10355359-10355410^10355539-10355627^10355737-"; sources "Undefined,Undefined,Und…
chrA01	Undefined	as_event	10354783	10355786	.	+	.	transcript_id "TCONS_00000841,TCONS_00000842,TCONS_00000843,TCONS_00000844"; gene_id "chrA01:10353016-10356332W"; flanks "10354783-,10355786^"; structure "1^3-5^8-10^12-14^17-,1^3-5^8-10^12-15^17-,1^3-6^9-11^13-16^18-,2^4-7^9-11^13-16^18-"; splice_chain "10355046^10355125-10355262^10355358-10355409^10355538-10355617^10355727-,10355046^10355125-10355262^10355358-10355409^10355538-10355619^10355727…
chrA01	Undefined	as_event	10389261	10389434	.	+	.	transcript_id "TCONS_00000846,TCONS_00000845"; gene_id "chrA01:10387546-10391508W"; flanks "10389261-,10389434-"; structure "1^,2^"; splice_chain "10389338^,10389339^"; sources "Undefined,Undefined"; NMorMRNA "null"; degree "4"; dimension "2_2";
chrA01	Undefined	as_event	10390173	10390336	.	+	.	transcript_id "TCONS_00000846,TCONS_00000847"; gene_id "chrA01:10387546-10391508W"; flanks "10390173-,10390336-"; structure "1^,2^"; splice_chain "10390253^,10390254^"; sources "Undefined,Undefined"; NMorMRNA "null"; degree "4"; dimension "2_2";
chrA01	Undefined	as_event	10467837	10468514	.	+	.	transcript_id "TCONS_00000849/TCONS_00000850,TCONS_00000851"; gene_id "chrA01:10467837-10470394W"; flanks "10467837[,10468514^"; structure "1^3-,2^4-"; splice_chain "10468205^10468385-,10468208^10468388-"; sources "Undefined,Undefined"; NMorMRNA "null"; degree "4"; dimension "2_2";
chrA01	Undefined	as_event	10468587	10468872	.	+	.	transcript_id "TCONS_00000851,TCONS_00000850"; gene_id "chrA01:10467837-10470394W"; flanks "10468587-,10468872-"; structure "1^,2^"; splice_chain "10468721^,10468781^"; sources "Undefined,Undefined"; NMorMRNA "null"; degree "4"; dimension "2_2";
chrA01	Undefined	as_event	10468587	10469127	.	+	.	transcript_id "TCONS_00000850,TCONS_00000849"; gene_id "chrA01:10467837-10470394W"; flanks "10468587-,10469127-"; structure "1^3-6^,2^4-5^"; splice_chain "10468781^10468872-10469029^,10468791^10468882-10469012^"; sources "Undefined,Undefined"; NMorMRNA "null"; degree "4"; dimension "2_2";
chrA01	Undefined	as_event	10468872	10469217	.	+	.	transcript_id "TCONS_00000851,TCONS_00000850"; gene_id "chrA01:10467837-10470394W"; flanks "10468872-,10469217^"; structure "0,1^2-"; splice_chain ",10469029^10469127-"; sources "Undefined,Undefined"; NMorMRNA "null"; degree "4"; dimension "2_2";
chrA01	Undefined	as_event	10468587	10469217	.	+	.	transcript_id "TCONS_00000851,TCONS_00000850,TCONS_00000849"; gene_id "chrA01:10467837-10470394W"; flanks "10468587-,10469217^"; structure "1^4-,2^4-7^8-,3^5-6^8-"; splice_chain "10468721^10468872-,10468781^10468872-10469029^10469127-,10468791^10468882-10469012^10469127-"; sources "Undefined,Undefined,Undefined"; NMorMRNA "null"; degree "9"; dimension "3_3";
chrA01	Undefined	as_event	10469457	10470394	.	+	.	transcript_id "TCONS_00000851,TCONS_00000849/TCONS_00000850"; gene_id "chrA01:10467837-10470394W"; flanks "10469457-,10470394]"; structure "1^2-,3^4-"; splice_chain "10469604^10469765-,10469924^10470040-"; sources "Undefined,Undefined"; NMorMRNA "null"; degree "4"; dimension "2_2";
chrA01	Undefined	as_event	10485924	10486091	.	+	.	transcript_id "TCONS_00000852/TCONS_00000853,TCONS_00000854"; gene_id "chrA01:10485050-10486636W"; flanks "10485924-,10486091-"; structure "1^,2^"; splice_chain "10486010^,10486013^"; sources "Undefined,Undefined"; NMorMRNA "null"; degree "4"; dimension "2_2";
chrA01	Undefined	as_event	10504780	10505660	.	+	.	transcript_id "TCONS_00000856,TCONS_00000855"; gene_id "chrA01:10503824-10507623W"; flanks "10504780^,10505660^"; structure "1-,2-"; splice_chain "10505216-,10505219-"; sources "Undefined,Undefined"; NMorMRNA "null"; degree "4"; dimension "2_2";
chrA01	Undefined	as_event	10606775	10607193	.	+	.	transcript_id "TCONS_00000859,TCONS_00000857"; gene_id "chrA01:10606465-10609206W"; flanks "10606775-,10607193^"; structure "1^3-,2^4-"; splice_chain "10606914^10607020-,10606924^10607030-"; sources "Undefined,Undefined"; NMorMRNA "null"; degree "4"; dimension "2_2";
chrA01	Undefined	as_event	10607020	10607703	.	+	.	transcript_id "TCONS_00000858,TCONS_00000859"; gene_id "chrA01:10606465-10609206W"; flanks "10607020-,10607703^"; structure "1^3-,2^4-"; splice_chain "10607192^10607613-,10607193^10607614-"; sources "Undefined,Undefined"; NMorMRNA "null"; degree "4"; dimension "2_2";
chrA01	Undefined	as_event	10606775	10607703	.	+	.	transcript_id "TCONS_00000858,TCONS_00000859,TCONS_00000857"; gene_id "chrA01:10606465-10609206W"; flanks "10606775-,10607703^"; structure "1^3-5^7-,1^3-6^8-,2^4-6^8-"; splice_chain "10606914^10607020-10607192^10607613-,10606914^10607020-10607193^10607614-,10606924^10607030-10607193^10607614-"; sources "Undefined,Undefined,Undefined"; NMorMRNA "null"; degree "9"; dimension "3_3";
chrA01	Undefined	as_event	10608556	10609206	.	+	.	transcript_id "TCONS_00000858/TCONS_00000859,TCONS_00000857"; gene_id "chrA01:10606465-10609206W"; flanks "10608556-,10609206]"; structure "1^3-,2^4-"; splice_chain "10608755^10608846-,10608764^10608855-"; sources "Undefined,Undefined"; NMorMRNA "null"; degree "4"; dimension "2_2";
chrA01	Undefined	as_event	10814053	10815811	.	+	.	transcript_id "TCONS_00000865/TCONS_00000866,TCONS_00000864"; gene_id "chrA01:10814053-10818735W"; flanks "10814053[,10815811^"; structure "1^3-,2^4-"; splice_chain "10815598^10815681-,10815599^10815682-"; sources "Undefined,Undefined"; NMorMRNA "null"; degree "4"; dimension "2_2";
chrA01	Undefined	as_event	10816597	10817041	.	+	.	transcript_id "TCONS_00000864/TCONS_00000866,TCONS_00000865"; gene_id "chrA01:10814053-10818735W"; flanks "10816597-,10817041^"; structure "1^3-,2^4-"; splice_chain "10816889^10816982-,10816893^10816986-"; sources "Undefined,Undefined"; NMorMRNA "null"; degree "4"; dimension "2_2";
chrA01	Undefined	as_event	10833457	10834194	.	+	.	transcript_id "TCONS_00000869,TCONS_00000868"; gene_id "chrA01:10832742-10835087W"; flanks "10833457-,10834194^"; structure "1^3-,2^4-"; splice_chain "10833610^10833979-,10833620^10833989-"; sources "Undefined,Undefined"; NMorMRNA "null"; degree "4"; dimension "2_2";
chrA01	Undefined	as_event	11105921	11106382	.	+	.	transcript_id "TCONS_00000875,TCONS_00000874"; gene_id "chrA01:11105818-11106950W"; flanks "11105921^,11106382^"; structure "1-,2-"; splice_chain "11106069-,11106072-"; sources "Undefined,Undefined"; NMorMRNA "null"; degree "4"; dimension "2_2";
chrA01	Undefined	as_event	11111361	11112300	.	+	.	transcript_id "TCONS_00000877,TCONS_00000876"; gene_id "chrA01:11111361-11112637W"; flanks "11111361[,11112300^"; structure "1^3-6^8-,2^4-5^7-"; splice_chain "11111699^11111788-11111977^11112069-,11111709^11111798-11111967^11112059-"; sources "Undefined,Undefined"; NMorMRNA "null"; degree "4"; dimension "2_2";
chrA01	Undefined	as_event	11333334	11336337	.	+	.	transcript_id "TCONS_00000880,TCONS_00000879"; gene_id "chrA01:11333334-11336337W"; flanks "11333334[,11336337]"; structure "0,1^2-"; splice_chain ",11333617^11333699-"; sources "Undefined,Undefined"; NMorMRNA "null"; degree "4"; dimension "2_2";
chrA01	Undefined	as_event	12205743	12205993	.	+	.	transcript_id "TCONS_00000888,TCONS_00000887"; gene_id "chrA01:12204630-12206742W"; flanks "12205743-,12205993^"; structure "0,1^2-"; splice_chain ",12205835^12205928-"; sources "Undefined,Undefined"; NMorMRNA "null"; degree "4"; dimension "2_2";
chrA01	Undefined	as_event	12384870	12385245	.	+	.	transcript_id "TCONS_00000894/TCONS_00000895,TCONS_00000893"; gene_id "chrA01:12384575-12386817W"; flanks "12384870-,12385245^"; structure "0,1^2-"; splice_chain ",12385054^12385125-"; sources "Undefined,Undefined"; NMorMRNA "null"; degree "4"; dimension "2_2";
chrA01	Undefined	as_event	12393622	12394054	.	+	.	transcript_id "TCONS_00000896,TCONS_00000897"; gene_id "chrA01:12393102-12395471W"; flanks "12393622-,12394054^"; structure "0,1^2-"; splice_chain ",12393892^12393961-"; sources "Undefined,Undefined"; NMorMRNA "null"; degree "4"; dimension "2_2";
chrA01	Undefined	as_event	12394738	12395110	.	+	.	transcript_id "TCONS_00000896,TCONS_00000898"; gene_id "chrA01:12393102-12395471W"; flanks "12394738-,12395110^"; structure "0,1^2-"; splice_chain ",12394864^12394944-"; sources "Undefined,Undefined"; NMorMRNA "null"; degree "4"; dimension "2_2";
chrA01	Undefined	as_event	12395201	12395471	.	+	.	transcript_id "TCONS_00000896,TCONS_00000898"; gene_id "chrA01:12393102-12395471W"; flanks "12395201-,12395471]"; structure "0,1^2-"; splice_chain ",12395308^12395406-"; sources "Undefined,Undefined"; NMorMRNA "null"; degree "4"; dimension "2_2";
chrA01	Undefined	as_event	12474864	12475231	.	+	.	transcript_id "TCONS_00000904,TCONS_00000905"; gene_id "chrA01:12472655-12475829W"; flanks "12474864-,12475231^"; structure "0,1^2-"; splice_chain ",12474986^12475065-"; sources "Undefined,Undefined"; NMorMRNA "null"; degree "4"; dimension "2_2";
chrA01	Undefined	as_event	12934608	12935491	.	+	.	transcript_id "TCONS_00000915,TCONS_00000916"; gene_id "chrA01:12934608-12935491W"; flanks "12934608[,12935491]"; structure "0,1^2-"; splice_chain ",12935006^12935139-"; sources "Undefined,Undefined"; NMorMRNA "null"; degree "4"; dimension "2_2";
chrA01	Undefined	as_event	12943489	12943999	.	+	.	transcript_id "TCONS_00000918,TCONS_00000917"; gene_id "chrA01:12943109-12945410W"; flanks "12943489-,12943999^"; structure "1^3-,2^4-"; splice_chain "12943618^12943805-,12943628^12943815-"; sources "Undefined,Undefined"; NMorMRNA "null"; degree "4"; dimension "2_2";
chrA01	Undefined	as_event	13141210	13141848	.	+	.	transcript_id "TCONS_00000922,TCONS_00000923"; gene_id "chrA01:13140483-13143973W"; flanks "13141210^,13141848^"; structure "1-,2-"; splice_chain "13141288-,13141293-"; sources "Undefined,Undefined"; NMorMRNA "null"; degree "4"; dimension "2_2";
chrA01	Undefined	as_event	13143520	13143751	.	+	.	transcript_id "TCONS_00000922,TCONS_00000923"; gene_id "chrA01:13140483-13143973W"; flanks "13143520^,13143751^"; structure "1-,2-"; splice_chain "13143655-,13143680-"; sources "Undefined,Undefined"; NMorMRNA "null"; degree "4"; dimension "2_2";
chrA01	Undefined	as_event	14235800	14236012	.	+	.	transcript_id "TCONS_00000945,TCONS_00000944"; gene_id "chrA01:14232975-14240287W"; flanks "14235800^,14236012^"; structure "1-,2-"; splice_chain "14235892-,14235893-"; sources "Undefined,Undefined"; NMorMRNA "null"; degree "4"; dimension "2_2";
chrA01	Undefined	as_event	14238844	14239112	.	+	.	transcript_id "TCONS_00000944/TCONS_00000945,TCONS_00000946"; gene_id "chrA01:14232975-14240287W"; flanks "14238844-,14239112^"; structure "0,1^2-"; splice_chain ",14238957^14239045-"; sources "Undefined,Undefined"; NMorMRNA "null"; degree "4"; dimension "2_2";
chrA01	Undefined	as_event	14326443	14326691	.	+	.	transcript_id "TCONS_00000947,TCONS_00000948"; gene_id "chrA01:14321241-14329960W"; flanks "14326443-,14326691^"; structure "0,1^2-"; splice_chain ",14326544^14326628-"; sources "Undefined,Undefined"; NMorMRNA "null"; degree "4"; dimension "2_2";
chrA01	Undefined	as_event	14336956	14337121	.	+	.	transcript_id "TCONS_00000949,TCONS_00000950"; gene_id "chrA01:14335739-14337132W"; flanks "14336956-,14337121-"; structure "1^,2^"; splice_chain "14337039^,14337041^"; sources "Undefined,Undefined"; NMorMRNA "null"; degree "4"; dimension "2_2";
chrA01	Undefined	as_event	14358960	14359488	.	+	.	transcript_id "TCONS_00000952,TCONS_00000951"; gene_id "chrA01:14358960-14365072W"; flanks "14358960[,14359488^"; structure "1^3-,2^4-"; splice_chain "14359274^14359382-,14359282^14359390-"; sources "Undefined,Undefined"; NMorMRNA "null"; degree "4"; dimension "2_2";
chrA01	Undefined	as_event	14362709	14363495	.	+	.	transcript_id "TCONS_00000951,TCONS_00000952"; gene_id "chrA01:14358960-14365072W"; flanks "14362709-,14363495^"; structure "0,1^2-"; splice_chain ",14363302^14363401-"; sources "Undefined,Undefined"; NMorMRNA "null"; degree "4"; dimension "2_2";
chrA01	Undefined	as_event	14363567	14363953	.	+	.	transcript_id "TCONS_00000952,TCONS_00000951"; gene_id "chrA01:14358960-14365072W"; flanks "14363567-,14363953^"; structure "1^3-,2^4-"; splice_chain "14363705^14363801-,14363715^14363811-"; sources "Undefined,Undefined"; NMorMRNA "null"; degree "4"; dimension "2_2";
chrA01	Undefined	as_event	14714014	14714214	.	+	.	transcript_id "TCONS_00000959,TCONS_00000957/TCONS_00000958"; gene_id "chrA01:14713544-14716321W"; flanks "14714014-,14714214^"; structure "0,1^2-"; splice_chain ",14714040^14714106-"; sources "Undefined,Undefined"; NMorMRNA "null"; degree "4"; dimension "2_2";
chrA01	Undefined	as_event	14714746	14715076	.	+	.	transcript_id "TCONS_00000959,TCONS_00000958"; gene_id "chrA01:14713544-14716321W"; flanks "14714746-,14715076^"; structure "0,1^2-"; splice_chain ",14714766^14714880-"; sources "Undefined,Undefined"; NMorMRNA "null"; degree "4"; dimension "2_2";
chrA01	Undefined	as_event	14714299	14715076	.	+	.	transcript_id "TCONS_00000957,TCONS_00000959,TCONS_00000958"; gene_id "chrA01:14713544-14716321W"; flanks "14714299-,14715076^"; structure "0,1^2-,1^2-3^4-"; splice_chain ",14714374^14714746-,14714374^14714746-14714766^14714880-"; sources "Undefined,Undefined,Undefined"; NMorMRNA "null"; degree "9"; dimension "3_3";
chrA01	Undefined	as_event	14715858	14716321	.	+	.	transcript_id "TCONS_00000957/TCONS_00000959,TCONS_00000958"; gene_id "chrA01:14713544-14716321W"; flanks "14715858-,14716321]"; structure "0,1^2-"; splice_chain ",14716128^14716264-"; sources "Undefined,Undefined"; NMorMRNA "null"; degree "4"; dimension "2_2";
chrA01	Undefined	as_event	15329277	15329948	.	+	.	transcript_id "TCONS_00000970,TCONS_00000971"; gene_id "chrA01:15328800-15334595W"; flanks "15329277-,15329948^"; structure "1^3-,2^4-"; splice_chain "15329766^15329853-,15329768^15329855-"; sources "Undefined,Undefined"; NMorMRNA "null"; degree "4"; dimension "2_2";
chrA01	Undefined	as_event	15330529	15330808	.	+	.	transcript_id "TCONS_00000971,TCONS_00000970"; gene_id "chrA01:15328800-15334595W"; flanks "15330529-,15330808^"; structure "1^3-,2^4-"; splice_chain "15330595^15330713-,15330605^15330723-"; sources "Undefined,Undefined"; NMorMRNA "null"; degree "4"; dimension "2_2";
chrA01	Undefined	as_event	15332769	15333501	.	+	.	transcript_id "TCONS_00000970/TCONS_00000971,TCONS_00000972"; gene_id "chrA01:15328800-15334595W"; flanks "15332769-,15333501^"; structure "1^3-,2^4-"; splice_chain "15332963^15333085-,15332965^15333087-"; sources "Undefined,Undefined"; NMorMRNA "null"; degree "4"; dimension "2_2";
chrA01	Undefined	as_event	15498099	15498812	.	+	.	transcript_id "TCONS_00000974,TCONS_00000973"; gene_id "chrA01:15497073-15500747W"; flanks "15498099-,15498812^"; structure "1^4-,2^3-"; splice_chain "15498172^15498736-,15498279^15498444-"; sources "Undefined,Undefined"; NMorMRNA "null"; degree "4"; dimension "2_2";
chrA01	Undefined	as_event	15605795	15606272	.	+	.	transcript_id "TCONS_00000980,TCONS_00000979"; gene_id "chrA01:15604771-15606272W"; flanks "15605795-,15606272]"; structure "1^3-,2^4-"; splice_chain "15605949^15606037-,15605959^15606047-"; sources "Undefined,Undefined"; NMorMRNA "null"; degree "4"; dimension "2_2";
chrA01	Undefined	as_event	15607483	15607779	.	+	.	transcript_id "TCONS_00000982,TCONS_00000981"; gene_id "chrA01:15606435-15607779W"; flanks "15607483-,15607779]"; structure "1^3-,2^4-"; splice_chain "15607641^15607724-,15607651^15607734-"; sources "Undefined,Undefined"; NMorMRNA "null"; degree "4"; dimension "2_2";
chrA01	Undefined	as_event	15772935	15773164	.	+	.	transcript_id "TCONS_00000987,TCONS_00000986/TCONS_00000988"; gene_id "chrA01:15771476-15774224W"; flanks "15772935^,15773164^"; structure "1-,2-"; splice_chain "15773034-,15773036-"; sources "Undefined,Undefined"; NMorMRNA "null"; degree "4"; dimension "2_2";
chrA01	Undefined	as_event	15782690	15783112	.	+	.	transcript_id "TCONS_00000989,TCONS_00000990"; gene_id "chrA01:15782122-15786183W"; flanks "15782690-,15783112^"; structure "0,1^2-"; splice_chain ",15782860^15782969-"; sources "Undefined,Undefined"; NMorMRNA "null"; degree "4"; dimension "2_2";
chrA01	Undefined	as_event	15935361	15936529	.	+	.	transcript_id "TCONS_00001000,TCONS_00000999"; gene_id "chrA01:15935361-15936529W"; flanks "15935361[,15936529]"; structure "1^3-,2^4-"; splice_chain "15936395^15936474-,15936396^15936475-"; sources "Undefined,Undefined"; NMorMRNA "null"; degree "4"; dimension "2_2";
chrA01	Undefined	as_event	16272600	16272835	.	+	.	transcript_id "TCONS_00001004,TCONS_00001005"; gene_id "chrA01:16272014-16273990W"; flanks "16272600-,16272835^"; structure "0,1^2-"; splice_chain ",16272704^16272791-"; sources "Undefined,Undefined"; NMorMRNA "null"; degree "4"; dimension "2_2";
chrA01	Undefined	as_event	16481234	16481874	.	+	.	transcript_id "TCONS_00001006,TCONS_00001007"; gene_id "chrA01:16481234-16483420W"; flanks "16481234[,16481874^"; structure "0,1^2-"; splice_chain ",16481561^16481739-"; sources "Undefined,Undefined"; NMorMRNA "null"; degree "4"; dimension "2_2";
chrA01	Undefined	as_event	16481874	16482335	.	+	.	transcript_id "TCONS_00001006,TCONS_00001007"; gene_id "chrA01:16481234-16483420W"; flanks "16481874^,16482335-"; structure "0,1-2^"; splice_chain ",16481999-16482066^"; sources "Undefined,Undefined"; NMorMRNA "null"; degree "4"; dimension "2_2";
chrA01	Undefined	as_event	16482724	16483420	.	+	.	transcript_id "TCONS_00001007,TCONS_00001006"; gene_id "chrA01:16481234-16483420W"; flanks "16482724^,16483420]"; structure "1-,2-"; splice_chain "16482827-,16482850-"; sources "Undefined,Undefined"; NMorMRNA "null"; degree "4"; dimension "2_2";
chrA01	Undefined	as_event	16565722	16566172	.	+	.	transcript_id "TCONS_00001010,TCONS_00001011"; gene_id "chrA01:16564475-16566172W"; flanks "16565722-,16566172]"; structure "0,1^2-3^4-"; splice_chain ",16565805^16565892-16565973^16566034-"; sources "Undefined,Undefined"; NMorMRNA "null"; degree "4"; dimension "2_2";
chrA01	Undefined	as_event	16791103	16791283	.	+	.	transcript_id "TCONS_00001016,TCONS_00001015"; gene_id "chrA01:16790438-16793255W"; flanks "16791103^,16791283^"; structure "1-,2-"; splice_chain "16791210-,16791212-"; sources "Undefined,Undefined"; NMorMRNA "null"; degree "4"; dimension "2_2";
chrA01	Undefined	as_event	16791525	16791714	.	+	.	transcript_id "TCONS_00001016,TCONS_00001015"; gene_id "chrA01:16790438-16793255W"; flanks "16791525-,16791714^"; structure "0,1^2-"; splice_chain ",16791582^16791669-"; sources "Undefined,Undefined"; NMorMRNA "null"; degree "4"; dimension "2_2";
chrA01	Undefined	as_event	16985477	16986869	.	+	.	transcript_id "TCONS_00001025,TCONS_00001026"; gene_id "chrA01:16985477-16987233W"; flanks "16985477[,16986869^"; structure "1^3-,2^4-"; splice_chain "16986060^16986145-,16986095^16986180-"; sources "Undefined,Undefined"; NMorMRNA "null"; degree "4"; dimension "2_2";
chrA01	Undefined	as_event	16986180	16987233	.	+	.	transcript_id "TCONS_00001026,TCONS_00001024"; gene_id "chrA01:16985477-16987233W"; flanks "16986180-,16987233]"; structure "1^3-,2^4-"; splice_chain "16986869^16986995-,16986879^16987005-"; sources "Undefined,Undefined"; NMorMRNA "null"; degree "4"; dimension "2_2";
chrA01	Undefined	as_event	16985477	16987233	.	+	.	transcript_id "TCONS_00001025,TCONS_00001026,TCONS_00001024"; gene_id "chrA01:16985477-16987233W"; flanks "16985477[,16987233]"; structure "1^3-5^7-,2^4-5^7-,2^4-6^8-"; splice_chain "16986060^16986145-16986869^16986995-,16986095^16986180-16986869^16986995-,16986095^16986180-16986879^16987005-"; sources "Undefined,Undefined,Undefined"; NMorMRNA "null"; degree "9"; dimension "3_3";
chrA01	Undefined	as_event	17187904	17188516	.	+	.	transcript_id "TCONS_00001029,TCONS_00001030"; gene_id "chrA01:17187904-17191046W"; flanks "17187904[,17188516^"; structure "1^3-,2^4-"; splice_chain "17188104^17188307-,17188193^17188325-"; sources "Undefined,Undefined"; NMorMRNA "null"; degree "4"; dimension "2_2";
chrA01	Undefined	as_event	17188597	17189002	.	+	.	transcript_id "TCONS_00001029,TCONS_00001030"; gene_id "chrA01:17187904-17191046W"; flanks "17188597-,17189002^"; structure "1^3-,2^4-"; splice_chain "17188821^17188889-,17188822^17188890-"; sources "Undefined,Undefined"; NMorMRNA "null"; degree "4"; dimension "2_2";
chrA01	Undefined	as_event	17378097	17378568	.	+	.	transcript_id "TCONS_00001039,TCONS_00001038"; gene_id "chrA01:17377481-17378568W"; flanks "17378097-,17378568]"; structure "0,1^2-"; splice_chain ",17378163^17378278-"; sources "Undefined,Undefined"; NMorMRNA "null"; degree "4"; dimension "2_2";
chrA01	Undefined	as_event	17686050	17686714	.	+	.	transcript_id "TCONS_00001045/TCONS_00001046,TCONS_00001047"; gene_id "chrA01:17681755-17687257W"; flanks "17686050-,17686714^"; structure "0,1^2-"; splice_chain ",17686570^17686651-"; sources "Undefined,Undefined"; NMorMRNA "null"; degree "4"; dimension "2_2";
chrA01	Undefined	as_event	17696479	17696817	.	+	.	transcript_id "TCONS_00001049,TCONS_00001048"; gene_id "chrA01:17696479-17699216W"; flanks "17696479[,17696817^"; structure "1^3-,2^4-"; splice_chain "17696658^17696742-,17696668^17696752-"; sources "Undefined,Undefined"; NMorMRNA "null"; degree "4"; dimension "2_2";
chrA01	Undefined	as_event	17709954	17710262	.	+	.	transcript_id "TCONS_00001051,TCONS_00001050"; gene_id "chrA01:17709401-17711601W"; flanks "17709954-,17710262^"; structure "0,1^2-"; splice_chain ",17710104^17710192-"; sources "Undefined,Undefined"; NMorMRNA "null"; degree "4"; dimension "2_2";
chrA01	Undefined	as_event	17795508	17796078	.	+	.	transcript_id "TCONS_00001060,TCONS_00001059"; gene_id "chrA01:17795385-17797110W"; flanks "17795508^,17796078^"; structure "1-,2-"; splice_chain "17795764-,17795767-"; sources "Undefined,Undefined"; NMorMRNA "null"; degree "4"; dimension "2_2";
chrA01	Undefined	as_event	17795764	17796373	.	+	.	transcript_id "TCONS_00001058,TCONS_00001060"; gene_id "chrA01:17795385-17797110W"; flanks "17795764-,17796373^"; structure "0,1^2-"; splice_chain ",17796078^17796169-"; sources "Undefined,Undefined"; NMorMRNA "null"; degree "4"; dimension "2_2";
chrA01	Undefined	as_event	17795508	17796373	.	+	.	transcript_id "TCONS_00001058,TCONS_00001060,TCONS_00001059"; gene_id "chrA01:17795385-17797110W"; flanks "17795508^,17796373^"; structure "1-,1-3^4-,2-3^4-"; splice_chain "17795764-,17795764-17796078^17796169-,17795767-17796078^17796169-"; sources "Undefined,Undefined,Undefined"; NMorMRNA "null"; degree "9"; dimension "3_3";
chrA01	Undefined	as_event	17803202	17803738	.	+	.	transcript_id "TCONS_00001061,TCONS_00001062"; gene_id "chrA01:17801387-17804117W"; flanks "17803202-,17803738^"; structure "0,1^2-3^4-"; splice_chain ",17803275^17803360-17803434^17803519-"; sources "Undefined,Undefined"; NMorMRNA "null"; degree "4"; dimension "2_2";
chrA01	Undefined	as_event	18006947	18007502	.	+	.	transcript_id "TCONS_00001069,TCONS_00001070"; gene_id "chrA01:18006947-18009392W"; flanks "18006947[,18007502-"; structure "1^,2^"; splice_chain "18007256^,18007285^"; sources "Undefined,Undefined"; NMorMRNA "null"; degree "4"; dimension "2_2";
chrA01	Undefined	as_event	18008506	18008856	.	+	.	transcript_id "TCONS_00001070,TCONS_00001069"; gene_id "chrA01:18006947-18009392W"; flanks "18008506^,18008856^"; structure "1-,2-"; splice_chain "18008798-,18008800-"; sources "Undefined,Undefined"; NMorMRNA "null"; degree "4"; dimension "2_2";
chrA01	Undefined	as_event	18015597	18015931	.	+	.	transcript_id "TCONS_00001072,TCONS_00001071"; gene_id "chrA01:18013448-18016178W"; flanks "18015597-,18015931^"; structure "1^3-,2^4-"; splice_chain "18015703^18015845-,18015713^18015855-"; sources "Undefined,Undefined"; NMorMRNA "null"; degree "4"; dimension "2_2";
chrA01	Undefined	as_event	18016012	18016178	.	+	.	transcript_id "TCONS_00001071,TCONS_00001072"; gene_id "chrA01:18013448-18016178W"; flanks "18016012-,18016178]"; structure "0,1^2-"; splice_chain ",18016082^18016162-"; sources "Undefined,Undefined"; NMorMRNA "null"; degree "4"; dimension "2_2";
chrA01	Undefined	as_event	18066489	18066745	.	+	.	transcript_id "TCONS_00001074,TCONS_00001075"; gene_id "chrA01:18062237-18069198W"; flanks "18066489-,18066745^"; structure "1^3-,2^4-"; splice_chain "18066578^18066670-,18066582^18066674-"; sources "Undefined,Undefined"; NMorMRNA "null"; degree "4"; dimension "2_2";
chrA01	Undefined	as_event	18068749	18068948	.	+	.	transcript_id "TCONS_00001074,TCONS_00001075"; gene_id "chrA01:18062237-18069198W"; flanks "18068749-,18068948-"; structure "1^,2^"; splice_chain "18068823^,18068825^"; sources "Undefined,Undefined"; NMorMRNA "null"; degree "4"; dimension "2_2";
chrA01	Undefined	as_event	18070481	18070899	.	+	.	transcript_id "TCONS_00001076/TCONS_00001077,TCONS_00001078"; gene_id "chrA01:18069553-18074341W"; flanks "18070481-,18070899^"; structure "0,1^2-"; splice_chain ",18070603^18070678-"; sources "Undefined,Undefined"; NMorMRNA "null"; degree "4"; dimension "2_2";
chrA01	Undefined	as_event	18073212	18073687	.	+	.	transcript_id "TCONS_00001077/TCONS_00001078,TCONS_00001076"; gene_id "chrA01:18069553-18074341W"; flanks "18073212-,18073687^"; structure "0,1^2-"; splice_chain ",18073269^18073355-"; sources "Undefined,Undefined"; NMorMRNA "null"; degree "4"; dimension "2_2";
chrA01	Undefined	as_event	18158722	18159022	.	+	.	transcript_id "TCONS_00001085,TCONS_00001086"; gene_id "chrA01:18158525-18164307W"; flanks "18158722-,18159022^"; structure "1^3-,2^4-"; splice_chain "18158789^18158921-,18158793^18158928-"; sources "Undefined,Undefined"; NMorMRNA "null"; degree "4"; dimension "2_2";
chrA01	Undefined	as_event	18158789	18159457	.	+	.	transcript_id "TCONS_00001085,TCONS_00001087"; gene_id "chrA01:18158525-18164307W"; flanks "18158789^,18159457^"; structure "1-3^5-7^9-,2-4^6-8^10-"; splice_chain "18158921-18159022^18159065-18159185^18159352-,18158924-18159024^18159067-18159186^18159353-"; sources "Undefined,Undefined"; NMorMRNA "null"; degree "4"; dimension "2_2";
chrA01	Undefined	as_event	18158722	18159457	.	+	.	transcript_id "TCONS_00001085,TCONS_00001087,TCONS_00001086"; gene_id "chrA01:18158525-18164307W"; flanks "18158722-,18159457^"; structure "1^3-6^8-10^12-,1^4-7^9-11^13-,2^5-6^8-10^12-"; splice_chain "18158789^18158921-18159022^18159065-18159185^18159352-,18158789^18158924-18159024^18159067-18159186^18159353-,18158793^18158928-18159022^18159065-18159185^18159352-"; sources "Undefined,Undefined,Un…
chrA01	Undefined	as_event	18159727	18160092	.	+	.	transcript_id "TCONS_00001086/TCONS_00001087/TCONS_00001088/TCONS_00001089,TCONS_00001085"; gene_id "chrA01:18158525-18164307W"; flanks "18159727-,18160092^"; structure "0,1^2-"; splice_chain ",18159814^18159935-"; sources "Undefined,Undefined"; NMorMRNA "null"; degree "4"; dimension "2_2";
chrA01	Undefined	as_event	18161316	18161465	.	+	.	transcript_id "TCONS_00001088/TCONS_00001090,TCONS_00001086,TCONS_00001087"; gene_id "chrA01:18158525-18164307W"; flanks "18161316-,18161465-"; structure "1^,2^,3^"; splice_chain "18161383^,18161386^,18161401^"; sources "Undefined,Undefined,Undefined"; NMorMRNA "null"; degree "9"; dimension "3_3";
chrA01	Undefined	as_event	18161316	18161591	.	+	.	transcript_id "TCONS_00001085/TCONS_00001089,TCONS_00001090,TCONS_00001086,TCONS_00001087"; gene_id "chrA01:18158525-18164307W"; flanks "18161316-,18161591^"; structure "0,1^4-,2^4-,3^4-"; splice_chain ",18161383^18161465-,18161386^18161465-,18161401^18161465-"; sources "Undefined,Undefined,Undefined,Undefined"; NMorMRNA "null"; degree "16"; dimension "4_4";
chrA01	Undefined	as_event	18161465	18161658	.	+	.	transcript_id "TCONS_00001086/TCONS_00001087/TCONS_00001090,TCONS_00001088"; gene_id "chrA01:18158525-18164307W"; flanks "18161465-,18161658-"; structure "1^,2^"; splice_chain "18161591^,18161592^"; sources "Undefined,Undefined"; NMorMRNA "null"; degree "4"; dimension "2_2";
chrA01	Undefined	as_event	18161316	18161658	.	+	.	transcript_id "TCONS_00001090,TCONS_00001088,TCONS_00001086,TCONS_00001087,TCONS_00001085/TCONS_00001089"; gene_id "chrA01:18158525-18164307W"; flanks "18161316-,18161658-"; structure "1^4-5^,1^4-6^,2^4-5^,3^4-5^,5^"; splice_chain "18161383^18161465-18161591^,18161383^18161465-18161592^,18161386^18161465-18161591^,18161401^18161465-18161591^,18161591^"; sources "Undefined,Undefined,Undefined,Unde…
chrA01	Undefined	as_event	18161658	18161963	.	+	.	transcript_id "TCONS_00001085/TCONS_00001089/TCONS_00001090,TCONS_00001086/TCONS_00001088"; gene_id "chrA01:18158525-18164307W"; flanks "18161658-,18161963-"; structure "1^,2^"; splice_chain "18161865^,18161870^"; sources "Undefined,Undefined"; NMorMRNA "null"; degree "4"; dimension "2_2";
chrA01	Undefined	as_event	18161658	18162010	.	+	.	transcript_id "TCONS_00001087,TCONS_00001085/TCONS_00001090,TCONS_00001086/TCONS_00001088"; gene_id "chrA01:18158525-18164307W"; flanks "18161658-,18162010^"; structure "0,1^3-,2^3-"; splice_chain ",18161865^18161963-,18161870^18161963-"; sources "Undefined,Undefined,Undefined"; NMorMRNA "null"; degree "9"; dimension "3_3";
chrA01	Undefined	as_event	18161963	18162093	.	+	.	transcript_id "TCONS_00001085/TCONS_00001086/TCONS_00001088/TCONS_00001090,TCONS_00001089"; gene_id "chrA01:18158525-18164307W"; flanks "18161963-,18162093-"; structure "1^,2^"; splice_chain "18162010^,18162011^"; sources "Undefined,Undefined"; NMorMRNA "null"; degree "4"; dimension "2_2";
chrA01	Undefined	as_event	18161658	18162093	.	+	.	transcript_id "TCONS_00001085/TCONS_00001090,TCONS_00001089,TCONS_00001086/TCONS_00001088,TCONS_00001087"; gene_id "chrA01:18158525-18164307W"; flanks "18161658-,18162093-"; structure "1^3-4^,1^3-5^,2^3-4^,4^"; splice_chain "18161865^18161963-18162010^,18161865^18161963-18162011^,18161870^18161963-18162010^,18162010^"; sources "Undefined,Undefined,Undefined,Undefined"; NMorMRNA "null"; degree "16…
chrA01	Undefined	as_event	18162788	18163291	.	+	.	transcript_id "TCONS_00001088,TCONS_00001085/TCONS_00001086/TCONS_00001087/TCONS_00001090"; gene_id "chrA01:18158525-18164307W"; flanks "18162788^,18163291^"; structure "1-,2-"; splice_chain "18163178-,18163180-"; sources "Undefined,Undefined"; NMorMRNA "null"; degree "4"; dimension "2_2";
chrA01	Undefined	as_event	18162788	18163386	.	+	.	transcript_id "TCONS_00001089,TCONS_00001088,TCONS_00001085/TCONS_00001086/TCONS_00001087/TCONS_00001090"; gene_id "chrA01:18158525-18164307W"; flanks "18162788^,18163386-"; structure "0,1-3^,2-3^"; splice_chain ",18163178-18163291^,18163180-18163291^"; sources "Undefined,Undefined,Undefined"; NMorMRNA "null"; degree "9"; dimension "3_3";
chrA01	Undefined	as_event	18163717	18164069	.	+	.	transcript_id "TCONS_00001088/TCONS_00001089/TCONS_00001090,TCONS_00001085"; gene_id "chrA01:18158525-18164307W"; flanks "18163717^,18164069^"; structure "1-,2-"; splice_chain "18163814-,18163823-"; sources "Undefined,Undefined"; NMorMRNA "null"; degree "4"; dimension "2_2";
chrA01	Undefined	as_event	18163609	18164069	.	+	.	transcript_id "TCONS_00001086/TCONS_00001087,TCONS_00001088/TCONS_00001089/TCONS_00001090,TCONS_00001085"; gene_id "chrA01:18158525-18164307W"; flanks "18163609-,18164069^"; structure "0,1^2-,1^3-"; splice_chain ",18163717^18163814-,18163717^18163823-"; sources "Undefined,Undefined,Undefined"; NMorMRNA "null"; degree "9"; dimension "3_3";
chrA01	Undefined	as_event	18194133	18194398	.	+	.	transcript_id "TCONS_00001091,TCONS_00001092"; gene_id "chrA01:18191321-18194398W"; flanks "18194133-,18194398]"; structure "0,1^2-"; splice_chain ",18194222^18194326-"; sources "Undefined,Undefined"; NMorMRNA "null"; degree "4"; dimension "2_2";
chrA01	Undefined	as_event	18304014	18304435	.	+	.	transcript_id "TCONS_00001095/TCONS_00001097,TCONS_00001096"; gene_id "chrA01:18303184-18309402W"; flanks "18304014-,18304435^"; structure "1^3-,2^4-"; splice_chain "18304188^18304303-,18304198^18304313-"; sources "Undefined,Undefined"; NMorMRNA "null"; degree "4"; dimension "2_2";
chrA01	Undefined	as_event	18304574	18305029	.	+	.	transcript_id "TCONS_00001095/TCONS_00001097,TCONS_00001096"; gene_id "chrA01:18303184-18309402W"; flanks "18304574-,18305029-"; structure "1^,2^"; splice_chain "18304644^,18304646^"; sources "Undefined,Undefined"; NMorMRNA "null"; degree "4"; dimension "2_2";
chrA01	Undefined	as_event	18306557	18307439	.	+	.	transcript_id "TCONS_00001097,TCONS_00001096"; gene_id "chrA01:18303184-18309402W"; flanks "18306557-,18307439^"; structure "1^3-,2^4-"; splice_chain "18306684^18307250-,18306686^18307252-"; sources "Undefined,Undefined"; NMorMRNA "null"; degree "4"; dimension "2_2";
chrA01	Undefined	as_event	18308169	18308674	.	+	.	transcript_id "TCONS_00001097,TCONS_00001096"; gene_id "chrA01:18303184-18309402W"; flanks "18308169-,18308674^"; structure "1^3-,2^4-"; splice_chain "18308433^18308512-,18308435^18308514-"; sources "Undefined,Undefined"; NMorMRNA "null"; degree "4"; dimension "2_2";
chrA01	Undefined	as_event	18317315	18317798	.	+	.	transcript_id "TCONS_00001100,TCONS_00001099"; gene_id "chrA01:18316229-18319071W"; flanks "18317315-,18317798^"; structure "0,1^2-"; splice_chain ",18317364^18317482-"; sources "Undefined,Undefined"; NMorMRNA "null"; degree "4"; dimension "2_2";
chrA01	Undefined	as_event	18366389	18375429	.	+	.	transcript_id "TCONS_00001101,TCONS_00001102"; gene_id "chrA01:18365612-18377777W"; flanks "18366389^,18375429-"; structure "1-2^,3-4^"; splice_chain "18366542-18366597^,18375261-18375316^"; sources "Undefined,Undefined"; NMorMRNA "null"; degree "4"; dimension "2_2";
chrA01	Undefined	as_event	18375608	18375811	.	+	.	transcript_id "TCONS_00001101/TCONS_00001103,TCONS_00001102"; gene_id "chrA01:18365612-18377777W"; flanks "18375608-,18375811^"; structure "0,1^2-"; splice_chain ",18375665^18375765-"; sources "Undefined,Undefined"; NMorMRNA "null"; degree "4"; dimension "2_2";
chrA01	Undefined	as_event	18763035	18763218	.	+	.	transcript_id "TCONS_00001118,TCONS_00001117"; gene_id "chrA01:18761932-18763902W"; flanks "18763035^,18763218^"; structure "1-,2-"; splice_chain "18763143-,18763149-"; sources "Undefined,Undefined"; NMorMRNA "null"; degree "4"; dimension "2_2";
chrA01	Undefined	as_event	18763687	18763902	.	+	.	transcript_id "TCONS_00001118,TCONS_00001117"; gene_id "chrA01:18761932-18763902W"; flanks "18763687-,18763902]"; structure "1^3-,2^4-"; splice_chain "18763806^18763888-,18763807^18763891-"; sources "Undefined,Undefined"; NMorMRNA "null"; degree "4"; dimension "2_2";
chrA01	Undefined	as_event	19235962	19236208	.	+	.	transcript_id "TCONS_00001136,TCONS_00001135"; gene_id "chrA01:19232283-19236208W"; flanks "19235962-,19236208]"; structure "1^3-,2^4-"; splice_chain "19236102^19236192-,19236103^19236193-"; sources "Undefined,Undefined"; NMorMRNA "null"; degree "4"; dimension "2_2";
chrA01	Undefined	as_event	19660576	19660816	.	+	.	transcript_id "TCONS_00001144,TCONS_00001145"; gene_id "chrA01:19658949-19660816W"; flanks "19660576-,19660816]"; structure "0,1^2-"; splice_chain ",19660691^19660764-"; sources "Undefined,Undefined"; NMorMRNA "null"; degree "4"; dimension "2_2";
chrA01	Undefined	as_event	19903240	19903400	.	+	.	transcript_id "TCONS_00001155,TCONS_00001154"; gene_id "chrA01:19902812-19904774W"; flanks "19903240^,19903400^"; structure "1-,2-"; splice_chain "19903298-,19903302-"; sources "Undefined,Undefined"; NMorMRNA "null"; degree "4"; dimension "2_2";
chrA01	Undefined	as_event	19946294	19948004	.	+	.	transcript_id "TCONS_00001157,TCONS_00001156"; gene_id "chrA01:19946294-19948004W"; flanks "19946294[,19948004]"; structure "0,1^2-"; splice_chain ",19947295^19947424-"; sources "Undefined,Undefined"; NMorMRNA "null"; degree "4"; dimension "2_2";
chrA01	Undefined	as_event	20230074	20230522	.	+	.	transcript_id "TCONS_00001172,TCONS_00001171"; gene_id "chrA01:20229576-20232879W"; flanks "20230074-,20230522^"; structure "1^3-5^7-,2^4-6^8-"; splice_chain "20230148^20230217-20230360^20230427-,20230174^20230243-20230370^20230437-"; sources "Undefined,Undefined"; NMorMRNA "null"; degree "4"; dimension "2_2";
chrA01	Undefined	as_event	20302777	20303965	.	+	.	transcript_id "TCONS_00001174,TCONS_00001175"; gene_id "chrA01:20302412-20305097W"; flanks "20302777-,20303965^"; structure "0,1^2-"; splice_chain ",20303050^20303590-"; sources "Undefined,Undefined"; NMorMRNA "null"; degree "4"; dimension "2_2";
chrA01	Undefined	as_event	20349958	20350598	.	+	.	transcript_id "TCONS_00001180,TCONS_00001181"; gene_id "chrA01:20349957-20351910W"; flanks "20349958[,20350598^"; structure "1^3-,2^4-"; splice_chain "20350102^20350491-,20350112^20350501-"; sources "Undefined,Undefined"; NMorMRNA "null"; degree "4"; dimension "2_2";
chrA01	Undefined	as_event	20350696	20350843	.	+	.	transcript_id "TCONS_00001179,TCONS_00001181"; gene_id "chrA01:20349957-20351910W"; flanks "20350696-,20350843-"; structure "1^,2^"; splice_chain "20350730^,20350750^"; sources "Undefined,Undefined"; NMorMRNA "null"; degree "4"; dimension "2_2";
chrA01	Undefined	as_event	20350696	20350955	.	+	.	transcript_id "TCONS_00001179,TCONS_00001180,TCONS_00001181"; gene_id "chrA01:20349957-20351910W"; flanks "20350696-,20350955^"; structure "1^4-,2^5-,3^4-"; splice_chain "20350730^20350843-,20350738^20350850-,20350750^20350843-"; sources "Undefined,Undefined,Undefined"; NMorMRNA "null"; degree "9"; dimension "3_3";
chrA01	Undefined	as_event	20351047	20351648	.	+	.	transcript_id "TCONS_00001179/TCONS_00001181,TCONS_00001180"; gene_id "chrA01:20349957-20351910W"; flanks "20351047-,20351648^"; structure "0,1^2-"; splice_chain ",20351308^20351380-"; sources "Undefined,Undefined"; NMorMRNA "null"; degree "4"; dimension "2_2";
chrA01	Undefined	as_event	20384560	20384995	.	+	.	transcript_id "TCONS_00001183,TCONS_00001182"; gene_id "chrA01:20384036-20388438W"; flanks "20384560-,20384995^"; structure "1^3-5^7-,2^4-6^8-"; splice_chain "20384697^20384775-20384846^20384932-,20384706^20384784-20384855^20384941-"; sources "Undefined,Undefined"; NMorMRNA "null"; degree "4"; dimension "2_2";
chrA01	Undefined	as_event	20453180	20453421	.	+	.	transcript_id "TCONS_00001190,TCONS_00001189"; gene_id "chrA01:20452462-20454256W"; flanks "20453180-,20453421^"; structure "1^3-,2^4-"; splice_chain "20453256^20453365-,20453266^20453375-"; sources "Undefined,Undefined"; NMorMRNA "null"; degree "4"; dimension "2_2";
chrA01	Undefined	as_event	20453509	20454256	.	+	.	transcript_id "TCONS_00001190,TCONS_00001189"; gene_id "chrA01:20452462-20454256W"; flanks "20453509-,20454256]"; structure "1^3-,2^4-"; splice_chain "20453745^20453825-,20453747^20453827-"; sources "Undefined,Undefined"; NMorMRNA "null"; degree "4"; dimension "2_2";
chrA01	Undefined	as_event	20483226	20483673	.	+	.	transcript_id "TCONS_00001194,TCONS_00001195"; gene_id "chrA01:20482138-20484236W"; flanks "20483226-,20483673^"; structure "0,1^2-"; splice_chain ",20483498^20483571-"; sources "Undefined,Undefined"; NMorMRNA "null"; degree "4"; dimension "2_2";
chrA01	Undefined	as_event	20556369	20556615	.	+	.	transcript_id "TCONS_00001201,TCONS_00001200"; gene_id "chrA01:20555727-20558215W"; flanks "20556369-,20556615^"; structure "0,1^2-"; splice_chain ",20556438^20556512-"; sources "Undefined,Undefined"; NMorMRNA "null"; degree "4"; dimension "2_2";
chrA01	Undefined	as_event	20610768	20611015	.	+	.	transcript_id "TCONS_00001202,TCONS_00001203"; gene_id "chrA01:20610353-20613659W"; flanks "20610768-,20611015^"; structure "0,1^2-"; splice_chain ",20610870^20610953-"; sources "Undefined,Undefined"; NMorMRNA "null"; degree "4"; dimension "2_2";
chrA01	Undefined	as_event	20646002	20646721	.	+	.	transcript_id "TCONS_00001210,TCONS_00001212"; gene_id "chrA01:20645692-20649698W"; flanks "20646002-,20646721^"; structure "0,1^2-3^4-"; splice_chain ",20646091^20646194-20646420^20646591-"; sources "Undefined,Undefined"; NMorMRNA "null"; degree "4"; dimension "2_2";
chrA01	Undefined	as_event	20646091	20648746	.	+	.	transcript_id "TCONS_00001212,TCONS_00001211"; gene_id "chrA01:20645692-20649698W"; flanks "20646091^,20648746^"; structure "1-3^4-5^7-,2-6^8-"; splice_chain "20646194-20646420^20646591-20646721^20646800-,20646293-20646731^20646810-"; sources "Undefined,Undefined"; NMorMRNA "null"; degree "4"; dimension "2_2";
chrA01	Undefined	as_event	20646002	20648746	.	+	.	transcript_id "TCONS_00001212,TCONS_00001211,TCONS_00001210"; gene_id "chrA01:20645692-20649698W"; flanks "20646002-,20648746^"; structure "1^2-4^5-6^8-,1^3-7^9-,6^8-"; splice_chain "20646091^20646194-20646420^20646591-20646721^20646800-,20646091^20646293-20646731^20646810-,20646721^20646800-"; sources "Undefined,Undefined,Undefined"; NMorMRNA "null"; degree "9"; dimension "3_3";
chrA01	Undefined	as_event	20649314	20649525	.	+	.	transcript_id "TCONS_00001210/TCONS_00001213,TCONS_00001211"; gene_id "chrA01:20645692-20649698W"; flanks "20649314-,20649525-"; structure "1^,2^"; splice_chain "20649440^,20649441^"; sources "Undefined,Undefined"; NMorMRNA "null"; degree "4"; dimension "2_2";
chrA01	Undefined	as_event	20649314	20649698	.	+	.	transcript_id "TCONS_00001210/TCONS_00001213,TCONS_00001211,TCONS_00001212"; gene_id "chrA01:20645692-20649698W"; flanks "20649314-,20649698]"; structure "1^4-,2^4-,3^5-"; splice_chain "20649440^20649525-,20649441^20649525-,20649450^20649535-"; sources "Undefined,Undefined,Undefined"; NMorMRNA "null"; degree "9"; dimension "3_3";
chrA01	Undefined	as_event	20694729	20695607	.	+	.	transcript_id "TCONS_00001221,TCONS_00001222"; gene_id "chrA01:20691966-20697331W"; flanks "20694729-,20695607^"; structure "0,1^2-"; splice_chain ",20695358^20695443-"; sources "Undefined,Undefined"; NMorMRNA "null"; degree "4"; dimension "2_2";
chrA01	Undefined	as_event	20918872	20919379	.	+	.	transcript_id "TCONS_00001236,TCONS_00001235"; gene_id "chrA01:20914865-20922218W"; flanks "20918872-,20919379^"; structure "1^3-,2^4-"; splice_chain "20918982^20919182-,20918992^20919192-"; sources "Undefined,Undefined"; NMorMRNA "null"; degree "4"; dimension "2_2";
chrA01	Undefined	as_event	20921384	20922218	.	+	.	transcript_id "TCONS_00001236,TCONS_00001235"; gene_id "chrA01:20914865-20922218W"; flanks "20921384-,20922218]"; structure "1^3-,2^4-"; splice_chain "20921452^20921569-,20921457^20921574-"; sources "Undefined,Undefined"; NMorMRNA "null"; degree "4"; dimension "2_2";
chrA01	Undefined	as_event	20924121	20926957	.	+	.	transcript_id "TCONS_00001240,TCONS_00001239"; gene_id "chrA01:20924121-20926957W"; flanks "20924121[,20926957]"; structure "0,1^2-"; splice_chain ",20924348^20925046-"; sources "Undefined,Undefined"; NMorMRNA "null"; degree "4"; dimension "2_2";
chrA01	Undefined	as_event	21005988	21006290	.	+	.	transcript_id "TCONS_00001246,TCONS_00001247/TCONS_00001248"; gene_id "chrA01:21005424-21010751W"; flanks "21005988-,21006290^"; structure "1^3-,2^4-"; splice_chain "21006088^21006186-,21006090^21006188-"; sources "Undefined,Undefined"; NMorMRNA "null"; degree "4"; dimension "2_2";
chrA01	Undefined	as_event	21007179	21007321	.	+	.	transcript_id "TCONS_00001248,TCONS_00001246/TCONS_00001247"; gene_id "chrA01:21005424-21010751W"; flanks "21007179^,21007321^"; structure "1-,2-"; splice_chain "21007254-,21007255-"; sources "Undefined,Undefined"; NMorMRNA "null"; degree "4"; dimension "2_2";
chrA01	Undefined	as_event	21010267	21010751	.	+	.	transcript_id "TCONS_00001248,TCONS_00001246/TCONS_00001247"; gene_id "chrA01:21005424-21010751W"; flanks "21010267^,21010751]"; structure "1-,2-"; splice_chain "21010353-,21010356-"; sources "Undefined,Undefined"; NMorMRNA "null"; degree "4"; dimension "2_2";
chrA01	Undefined	as_event	21056210	21056406	.	+	.	transcript_id "TCONS_00001253,TCONS_00001254"; gene_id "chrA01:21053910-21056804W"; flanks "21056210-,21056406^"; structure "1^3-,2^4-"; splice_chain "21056278^21056352-,21056288^21056362-"; sources "Undefined,Undefined"; NMorMRNA "null"; degree "4"; dimension "2_2";
chrA01	Undefined	as_event	21056352	21056682	.	+	.	transcript_id "TCONS_00001253,TCONS_00001255"; gene_id "chrA01:21053910-21056804W"; flanks "21056352-,21056682-"; structure "1^,2^"; splice_chain "21056406^,21056415^"; sources "Undefined,Undefined"; NMorMRNA "null"; degree "4"; dimension "2_2";
chrA01	Undefined	as_event	21056210	21056682	.	+	.	transcript_id "TCONS_00001253,TCONS_00001255,TCONS_00001254"; gene_id "chrA01:21053910-21056804W"; flanks "21056210-,21056682-"; structure "1^3-5^,1^3-6^,2^4-5^"; splice_chain "21056278^21056352-21056406^,21056278^21056352-21056415^,21056288^21056362-21056406^"; sources "Undefined,Undefined,Undefined"; NMorMRNA "null"; degree "9"; dimension "3_3";
chrA01	Undefined	as_event	21380317	21380659	.	+	.	transcript_id "TCONS_00001277,TCONS_00001276"; gene_id "chrA01:21379040-21380659W"; flanks "21380317-,21380659]"; structure "1^3-,2^4-"; splice_chain "21380532^21380619-,21380542^21380629-"; sources "Undefined,Undefined"; NMorMRNA "null"; degree "4"; dimension "2_2";
chrA01	Undefined	as_event	21399872	21400222	.	+	.	transcript_id "TCONS_00001280,TCONS_00001279"; gene_id "chrA01:21397872-21402555W"; flanks "21399872-,21400222^"; structure "1^3-,2^4-"; splice_chain "21399995^21400071-,21400011^21400087-"; sources "Undefined,Undefined"; NMorMRNA "null"; degree "4"; dimension "2_2";
chrA01	Undefined	as_event	21399597	21400222	.	+	.	transcript_id "TCONS_00001278,TCONS_00001280,TCONS_00001279"; gene_id "chrA01:21397872-21402555W"; flanks "21399597-,21400222^"; structure "0,1^2-3^5-,1^2-4^6-"; splice_chain ",21399799^21399872-21399995^21400071-,21399799^21399872-21400011^21400087-"; sources "Undefined,Undefined,Undefined"; NMorMRNA "null"; degree "9"; dimension "3_3";
chrA01	Undefined	as_event	21400443	21400985	.	+	.	transcript_id "TCONS_00001279/TCONS_00001280,TCONS_00001278"; gene_id "chrA01:21397872-21402555W"; flanks "21400443-,21400985^"; structure "1^3-5^7-,2^4-6^8-"; splice_chain "21400588^21400663-21400708^21400788-,21400598^21400673-21400709^21400789-"; sources "Undefined,Undefined"; NMorMRNA "null"; degree "4"; dimension "2_2";
chrA01	Undefined	as_event	21401267	21401535	.	+	.	transcript_id "TCONS_00001280,TCONS_00001278"; gene_id "chrA01:21397872-21402555W"; flanks "21401267-,21401535-"; structure "1^,2^"; splice_chain "21401338^,21401339^"; sources "Undefined,Undefined"; NMorMRNA "null"; degree "4"; dimension "2_2";
chrA01	Undefined	as_event	21525876	21527180	.	+	.	transcript_id "TCONS_00001286,TCONS_00001285"; gene_id "chrA01:21525876-21527180W"; flanks "21525876[,21527180]"; structure "0,1^2-"; splice_chain ",21526772^21526834-"; sources "Undefined,Undefined"; NMorMRNA "null"; degree "4"; dimension "2_2";
chrA01	Undefined	as_event	21546012	21546470	.	+	.	transcript_id "TCONS_00001289,TCONS_00001288"; gene_id "chrA01:21542088-21550820W"; flanks "21546012^,21546470^"; structure "1-,2-"; splice_chain "21546400-,21546444-"; sources "Undefined,Undefined"; NMorMRNA "null"; degree "4"; dimension "2_2";
chrA01	Undefined	as_event	21546755	21546960	.	+	.	transcript_id "TCONS_00001289,TCONS_00001288"; gene_id "chrA01:21542088-21550820W"; flanks "21546755-,21546960-"; structure "1^,2^"; splice_chain "21546804^,21546805^"; sources "Undefined,Undefined"; NMorMRNA "null"; degree "4"; dimension "2_2";
chrA01	Undefined	as_event	21550046	21550282	.	+	.	transcript_id "TCONS_00001289,TCONS_00001288"; gene_id "chrA01:21542088-21550820W"; flanks "21550046-,21550282^"; structure "1^3-,2^4-"; splice_chain "21550141^21550233-,21550162^21550254-"; sources "Undefined,Undefined"; NMorMRNA "null"; degree "4"; dimension "2_2";
chrA01	Undefined	as_event	21583591	21583746	.	+	.	transcript_id "TCONS_00001293,TCONS_00001292"; gene_id "chrA01:21581185-21584019W"; flanks "21583591-,21583746-"; structure "1^,2^"; splice_chain "21583654^,21583656^"; sources "Undefined,Undefined"; NMorMRNA "null"; degree "4"; dimension "2_2";
chrA01	Undefined	as_event	21612720	21613023	.	+	.	transcript_id "TCONS_00001298,TCONS_00001297/TCONS_00001299"; gene_id "chrA01:21610647-21615433W"; flanks "21612720^,21613023^"; structure "1-,2-"; splice_chain "21612938-,21612940-"; sources "Undefined,Undefined"; NMorMRNA "null"; degree "4"; dimension "2_2";
chrA01	Undefined	as_event	21613340	21613472	.	+	.	transcript_id "TCONS_00001298,TCONS_00001297/TCONS_00001299"; gene_id "chrA01:21610647-21615433W"; flanks "21613340^,21613472^"; structure "1-,2-"; splice_chain "21613410-,21613426-"; sources "Undefined,Undefined"; NMorMRNA "null"; degree "4"; dimension "2_2";
chrA01	Undefined	as_event	21643553	21644254	.	+	.	transcript_id "TCONS_00001302,TCONS_00001303"; gene_id "chrA01:21641127-21644254W"; flanks "21643553-,21644254]"; structure "0,1^2-"; splice_chain ",21643721^21644056-"; sources "Undefined,Undefined"; NMorMRNA "null"; degree "4"; dimension "2_2";
chrA01	Undefined	as_event	21646329	21646855	.	+	.	transcript_id "TCONS_00001304,TCONS_00001305"; gene_id "chrA01:21644615-21648093W"; flanks "21646329-,21646855^"; structure "0,1^2-"; splice_chain ",21646535^21646607-"; sources "Undefined,Undefined"; NMorMRNA "null"; degree "4"; dimension "2_2";
chrA01	Undefined	as_event	21688707	21689468	.	+	.	transcript_id "TCONS_00001312,TCONS_00001313"; gene_id "chrA01:21688300-21689468W"; flanks "21688707-,21689468]"; structure "1^3-,2^4-"; splice_chain "21688885^21689070-,21688887^21689072-"; sources "Undefined,Undefined"; NMorMRNA "null"; degree "4"; dimension "2_2";
chrA01	Undefined	as_event	21716588	21718601	.	+	.	transcript_id "TCONS_00001318,TCONS_00001319"; gene_id "chrA01:21712889-21721036W"; flanks "21716588[,21718601^"; structure "1^3-,2^4-"; splice_chain "21716832^21717192-,21716850^21717210-"; sources "Undefined,Undefined"; NMorMRNA "null"; degree "4"; dimension "2_2";
chrA01	Undefined	as_event	21756721	21757121	.	+	.	transcript_id "TCONS_00001323,TCONS_00001324"; gene_id "chrA01:21755379-21757121W"; flanks "21756721-,21757121]"; structure "1^3-,2^4-"; splice_chain "21757015^21757099-,21757025^21757109-"; sources "Undefined,Undefined"; NMorMRNA "null"; degree "4"; dimension "2_2";
chrA01	Undefined	as_event	21758513	21759702	.	+	.	transcript_id "TCONS_00001325,TCONS_00001326"; gene_id "chrA01:21758447-21761007W"; flanks "21758513^,21759702^"; structure "1-,2-"; splice_chain "21759024-,21759026-"; sources "Undefined,Undefined"; NMorMRNA "null"; degree "4"; dimension "2_2";
chrA01	Undefined	as_event	22135542	22135749	.	+	.	transcript_id "TCONS_00001351,TCONS_00001352"; gene_id "chrA01:22135287-22138735W"; flanks "22135542^,22135749^"; structure "1-,2-"; splice_chain "22135600-,22135603-"; sources "Undefined,Undefined"; NMorMRNA "null"; degree "4"; dimension "2_2";
chrA01	Undefined	as_event	22136788	22137250	.	+	.	transcript_id "TCONS_00001351,TCONS_00001352"; gene_id "chrA01:22135287-22138735W"; flanks "22136788-,22137250^"; structure "0,1^2-"; splice_chain ",22137043^22137135-"; sources "Undefined,Undefined"; NMorMRNA "null"; degree "4"; dimension "2_2";
chrA01	Undefined	as_event	22221064	22221224	.	+	.	transcript_id "TCONS_00001357/TCONS_00001359/TCONS_00001360,TCONS_00001358"; gene_id "chrA01:22220863-22222831W"; flanks "22221064-,22221224-"; structure "1^,2^"; splice_chain "22221124^,22221126^"; sources "Undefined,Undefined"; NMorMRNA "null"; degree "4"; dimension "2_2";
chrA01	Undefined	as_event	22221224	22221433	.	+	.	transcript_id "TCONS_00001357/TCONS_00001358/TCONS_00001360,TCONS_00001359"; gene_id "chrA01:22220863-22222831W"; flanks "22221224-,22221433-"; structure "1^,2^"; splice_chain "22221339^,22221341^"; sources "Undefined,Undefined"; NMorMRNA "null"; degree "4"; dimension "2_2";
chrA01	Undefined	as_event	22221817	22221953	.	+	.	transcript_id "TCONS_00001357,TCONS_00001358/TCONS_00001359/TCONS_00001360"; gene_id "chrA01:22220863-22222831W"; flanks "22221817^,22221953^"; structure "1-,2-"; splice_chain "22221899-,22221900-"; sources "Undefined,Undefined"; NMorMRNA "null"; degree "4"; dimension "2_2";
chrA01	Undefined	as_event	22222033	22222217	.	+	.	transcript_id "TCONS_00001357/TCONS_00001358/TCONS_00001359,TCONS_00001360"; gene_id "chrA01:22220863-22222831W"; flanks "22222033-,22222217-"; structure "1^,2^"; splice_chain "22222146^,22222147^"; sources "Undefined,Undefined"; NMorMRNA "null"; degree "4"; dimension "2_2";
chrA01	Undefined	as_event	22222217	22222391	.	+	.	transcript_id "TCONS_00001357,TCONS_00001358/TCONS_00001359/TCONS_00001360"; gene_id "chrA01:22220863-22222831W"; flanks "22222217-,22222391]"; structure "0,1^2-"; splice_chain ",22222273^22222363-"; sources "Undefined,Undefined"; NMorMRNA "null"; degree "4"; dimension "2_2";
chrA01	Undefined	as_event	22345496	22348087	.	+	.	transcript_id "TCONS_00001363,TCONS_00001362"; gene_id "chrA01:22344108-22352332W"; flanks "22345496^,22348087-"; structure "1-2^,3-4^"; splice_chain "22345585-22345669^,22347899-22347983^"; sources "Undefined,Undefined"; NMorMRNA "null"; degree "4"; dimension "2_2";
chrA01	Undefined	as_event	22610492	22610729	.	+	.	transcript_id "TCONS_00001369,TCONS_00001370"; gene_id "chrA01:22609735-22610729W"; flanks "22610492-,22610729]"; structure "1^3-,2^4-"; splice_chain "22610578^22610667-,22610579^22610668-"; sources "Undefined,Undefined"; NMorMRNA "null"; degree "4"; dimension "2_2";
chrA01	Undefined	as_event	22769522	22769774	.	+	.	transcript_id "TCONS_00001382,TCONS_00001383"; gene_id "chrA01:22768562-22774385W"; flanks "22769522-,22769774^"; structure "0,1^2-"; splice_chain ",22769572^22769658-"; sources "Undefined,Undefined"; NMorMRNA "null"; degree "4"; dimension "2_2";
chrA01	Undefined	as_event	22769774	22769907	.	+	.	transcript_id "TCONS_00001382,TCONS_00001383"; gene_id "chrA01:22768562-22774385W"; flanks "22769774^,22769907^"; structure "1-,2-"; splice_chain "22769850-,22769851-"; sources "Undefined,Undefined"; NMorMRNA "null"; degree "4"; dimension "2_2";
chrA01	Undefined	as_event	22770603	22770809	.	+	.	transcript_id "TCONS_00001383,TCONS_00001382"; gene_id "chrA01:22768562-22774385W"; flanks "22770603^,22770809^"; structure "1-,2-"; splice_chain "22770699-,22770700-"; sources "Undefined,Undefined"; NMorMRNA "null"; degree "4"; dimension "2_2";
chrA01	Undefined	as_event	22770885	22771087	.	+	.	transcript_id "TCONS_00001383,TCONS_00001382"; gene_id "chrA01:22768562-22774385W"; flanks "22770885-,22771087^"; structure "0,1^2-"; splice_chain ",22770938^22771020-"; sources "Undefined,Undefined"; NMorMRNA "null"; degree "4"; dimension "2_2";
chrA01	Undefined	as_event	22772644	22772921	.	+	.	transcript_id "TCONS_00001382/TCONS_00001383,TCONS_00001384"; gene_id "chrA01:22768562-22774385W"; flanks "22772644-,22772921^"; structure "0,1^2-"; splice_chain ",22772754^22772835-"; sources "Undefined,Undefined"; NMorMRNA "null"; degree "4"; dimension "2_2";
chrA01	Undefined	as_event	22773008	22773300	.	+	.	transcript_id "TCONS_00001382/TCONS_00001383,TCONS_00001384"; gene_id "chrA01:22768562-22774385W"; flanks "22773008-,22773300^"; structure "0,1^2-"; splice_chain ",22773135^22773218-"; sources "Undefined,Undefined"; NMorMRNA "null"; degree "4"; dimension "2_2";
chrA01	Undefined	as_event	22773810	22774385	.	+	.	transcript_id "TCONS_00001382/TCONS_00001383,TCONS_00001384"; gene_id "chrA01:22768562-22774385W"; flanks "22773810-,22774385]"; structure "0,1^2-"; splice_chain ",22773930^22774018-"; sources "Undefined,Undefined"; NMorMRNA "null"; degree "4"; dimension "2_2";
chrA01	Undefined	as_event	22932702	22932907	.	+	.	transcript_id "TCONS_00001388,TCONS_00001389"; gene_id "chrA01:22931657-22935472W"; flanks "22932702-,22932907^"; structure "0,1^2-"; splice_chain ",22932771^22932852-"; sources "Undefined,Undefined"; NMorMRNA "null"; degree "4"; dimension "2_2";
chrA01	Undefined	as_event	22934640	22934966	.	+	.	transcript_id "TCONS_00001388,TCONS_00001390"; gene_id "chrA01:22931657-22935472W"; flanks "22934640-,22934966^"; structure "0,1^2-"; splice_chain ",22934730^22934809-"; sources "Undefined,Undefined"; NMorMRNA "null"; degree "4"; dimension "2_2";
chrA01	Undefined	as_event	22936609	22936966	.	+	.	transcript_id "TCONS_00001391,TCONS_00001392"; gene_id "chrA01:22936307-22937436W"; flanks "22936609-,22936966^"; structure "0,1^2-"; splice_chain ",22936757^22936851-"; sources "Undefined,Undefined"; NMorMRNA "null"; degree "4"; dimension "2_2";
chrA01	Undefined	as_event	22950259	22950501	.	+	.	transcript_id "TCONS_00001394/TCONS_00001395/TCONS_00001397,TCONS_00001396"; gene_id "chrA01:22949375-22953482W"; flanks "22950259-,22950501^"; structure "1^3-,2^4-"; splice_chain "22950329^22950413-,22950346^22950430-"; sources "Undefined,Undefined"; NMorMRNA "null"; degree "4"; dimension "2_2";
chrA01	Undefined	as_event	22951027	22951482	.	+	.	transcript_id "TCONS_00001394/TCONS_00001396,TCONS_00001395/TCONS_00001397"; gene_id "chrA01:22949375-22953482W"; flanks "22951027-,22951482^"; structure "1^3-,2^4-"; splice_chain "22951139^22951392-,22951141^22951394-"; sources "Undefined,Undefined"; NMorMRNA "null"; degree "4"; dimension "2_2";
chrA01	Undefined	as_event	22952061	22953482	.	+	.	transcript_id "TCONS_00001395,TCONS_00001394/TCONS_00001396/TCONS_00001397"; gene_id "chrA01:22949375-22953482W"; flanks "22952061-,22953482]"; structure "0,1^2-"; splice_chain ",22952614^22952712-"; sources "Undefined,Undefined"; NMorMRNA "null"; degree "4"; dimension "2_2";
chrA01	Undefined	as_event	23005064	23005915	.	+	.	transcript_id "TCONS_00001400,TCONS_00001399"; gene_id "chrA01:23005064-23007210W"; flanks "23005064[,23005915-"; structure "1^,2^"; splice_chain "23005566^,23005571^"; sources "Undefined,Undefined"; NMorMRNA "null"; degree "4"; dimension "2_2";
chrA01	Undefined	as_event	23040551	23040793	.	+	.	transcript_id "TCONS_00001402,TCONS_00001401"; gene_id "chrA01:23040180-23042400W"; flanks "23040551-,23040793^"; structure "1^3-,2^4-"; splice_chain "23040660^23040736-,23040670^23040746-"; sources "Undefined,Undefined"; NMorMRNA "null"; degree "4"; dimension "2_2";
chrA01	Undefined	as_event	142	484	.	-	.	transcript_id "TCONS_00001410,TCONS_00001409"; gene_id "chrA01:142-484C"; flanks "484[,142]"; structure "1^3-,2^4-"; splice_chain "438^231-,436^229-"; sources "Undefined,Undefined"; NMorMRNA "null"; degree "4"; dimension "2_2";
chrA01	Undefined	as_event	3665	3855	.	-	.	transcript_id "TCONS_00001413,TCONS_00001412"; gene_id "chrA01:2751-5764C"; flanks "3855-,3665-"; structure "1^,2^"; splice_chain "3764^,3760^"; sources "Undefined,Undefined"; NMorMRNA "null"; degree "4"; dimension "2_2";
chrA01	Undefined	as_event	173582	174289	.	-	.	transcript_id "TCONS_00001423,TCONS_00001424"; gene_id "chrA01:172844-174984C"; flanks "174289-,173582-"; structure "1^,2^"; splice_chain "174047^,174037^"; sources "Undefined,Undefined"; NMorMRNA "null"; degree "4"; dimension "2_2";
chrA01	Undefined	as_event	265891	266403	.	-	.	transcript_id "TCONS_00001431,TCONS_00001430"; gene_id "chrA01:264531-266403C"; flanks "266403[,265891^"; structure "1^3-,2^4-"; splice_chain "266320^266151-,266304^266135-"; sources "Undefined,Undefined"; NMorMRNA "null"; degree "4"; dimension "2_2";
chrA01	Undefined	as_event	445273	445780	.	-	.	transcript_id "TCONS_00001440,TCONS_00001441"; gene_id "chrA01:445082-446790C"; flanks "445780-,445273^"; structure "0,1^2-"; splice_chain ",445423^445354-"; sources "Undefined,Undefined"; NMorMRNA "null"; degree "4"; dimension "2_2";
chrA01	Undefined	as_event	450016	450517	.	-	.	transcript_id "TCONS_00001442,TCONS_00001443"; gene_id "chrA01:448929-452238C"; flanks "450517-,450016^"; structure "0,1^2-"; splice_chain ",450323^450117-"; sources "Undefined,Undefined"; NMorMRNA "null"; degree "4"; dimension "2_2";
chrA01	Undefined	as_event	449230	449718	.	-	.	transcript_id "TCONS_00001442,TCONS_00001443"; gene_id "chrA01:448929-452238C"; flanks "449718-,449230^"; structure "0,1^2-"; splice_chain ",449577^449376-"; sources "Undefined,Undefined"; NMorMRNA "null"; degree "4"; dimension "2_2";
chrA01	Undefined	as_event	497159	497557	.	-	.	transcript_id "TCONS_00001447,TCONS_00001446"; gene_id "chrA01:496668-498015C"; flanks "497557-,497159^"; structure "0,1^2-"; splice_chain ",497318^497245-"; sources "Undefined,Undefined"; NMorMRNA "null"; degree "4"; dimension "2_2";
chrA01	Undefined	as_event	515696	516190	.	-	.	transcript_id "TCONS_00001449,TCONS_00001450"; gene_id "chrA01:515047-516190C"; flanks "516190[,515696^"; structure "0,1^2-"; splice_chain ",515987^515908-"; sources "Undefined,Undefined"; NMorMRNA "null"; degree "4"; dimension "2_2";
chrA01	Undefined	as_event	803646	804776	.	-	.	transcript_id "TCONS_00001463,TCONS_00001464"; gene_id "chrA01:803646-805394C"; flanks "804776-,803646]"; structure "0,1^2-"; splice_chain ",804053^803954-"; sources "Undefined,Undefined"; NMorMRNA "null"; degree "4"; dimension "2_2";
chrA01	Undefined	as_event	852654	854099	.	-	.	transcript_id "TCONS_00001467,TCONS_00001468"; gene_id "chrA01:852570-854437C"; flanks "854099^,852654]"; structure "1-3^4-,2-"; splice_chain "853786-853447^853354-,853780-"; sources "Undefined,Undefined"; NMorMRNA "null"; degree "4"; dimension "2_2";
chrA01	Undefined	as_event	875521	876156	.	-	.	transcript_id "TCONS_00001469,TCONS_00001470"; gene_id "chrA01:874690-878249C"; flanks "876156-,875521^"; structure "0,1^2-"; splice_chain ",876066^875592-"; sources "Undefined,Undefined"; NMorMRNA "null"; degree "4"; dimension "2_2";
chrA01	Undefined	as_event	884674	884910	.	-	.	transcript_id "TCONS_00001472,TCONS_00001471"; gene_id "chrA01:884442-886830C"; flanks "884910-,884674^"; structure "0,1^2-"; splice_chain ",884811^884731-"; sources "Undefined,Undefined"; NMorMRNA "null"; degree "4"; dimension "2_2";
chrA01	Undefined	as_event	937542	937755	.	-	.	transcript_id "TCONS_00001479,TCONS_00001480"; gene_id "chrA01:935798-937891C"; flanks "937755^,937542^"; structure "1-,2-"; splice_chain "937675-,937674-"; sources "Undefined,Undefined"; NMorMRNA "null"; degree "4"; dimension "2_2";
chrA01	Undefined	as_event	936620	936937	.	-	.	transcript_id "TCONS_00001480,TCONS_00001478/TCONS_00001479"; gene_id "chrA01:935798-937891C"; flanks "936937-,936620^"; structure "0,1^2-"; splice_chain ",936797^936708-"; sources "Undefined,Undefined"; NMorMRNA "null"; degree "4"; dimension "2_2";
chrA01	Undefined	as_event	959602	959931	.	-	.	transcript_id "TCONS_00001481,TCONS_00001482"; gene_id "chrA01:959602-961517C"; flanks "959931-,959602]"; structure "0,1^2-"; splice_chain ",959708^959628-"; sources "Undefined,Undefined"; NMorMRNA "null"; degree "4"; dimension "2_2";
chrA01	Undefined	as_event	1008617	1008921	.	-	.	transcript_id "TCONS_00001489,TCONS_00001488"; gene_id "chrA01:1008236-1009463C"; flanks "1008921-,1008617^"; structure "0,1^2-"; splice_chain ",1008721^1008652-"; sources "Undefined,Undefined"; NMorMRNA "null"; degree "4"; dimension "2_2";
chrA01	Undefined	as_event	1031061	1031260	.	-	.	transcript_id "TCONS_00001491,TCONS_00001490"; gene_id "chrA01:1029821-1031445C"; flanks "1031260-,1031061^"; structure "0,1^2-"; splice_chain ",1031205^1031102-"; sources "Undefined,Undefined"; NMorMRNA "null"; degree "4"; dimension "2_2";
chrA01	Undefined	as_event	1035546	1036207	.	-	.	transcript_id "TCONS_00001496,TCONS_00001494/TCONS_00001495"; gene_id "chrA01:1035101-1038375C"; flanks "1036207-,1035546^"; structure "0,1^2-3^4-"; splice_chain ",1036092^1036006-1035839^1035770-"; sources "Undefined,Undefined"; NMorMRNA "null"; degree "4"; dimension "2_2";
chrA01	Undefined	as_event	1035101	1035466	.	-	.	transcript_id "TCONS_00001494/TCONS_00001496,TCONS_00001495"; gene_id "chrA01:1035101-1038375C"; flanks "1035466-,1035101]"; structure "0,1^2-"; splice_chain ",1035354^1035274-"; sources "Undefined,Undefined"; NMorMRNA "null"; degree "4"; dimension "2_2";
chrA01	Undefined	as_event	1071543	1071733	.	-	.	transcript_id "TCONS_00001498,TCONS_00001499"; gene_id "chrA01:1069807-1072452C"; flanks "1071733^,1071543^"; structure "1-,2-"; splice_chain "1071644-,1071643-"; sources "Undefined,Undefined"; NMorMRNA "null"; degree "4"; dimension "2_2";
chrA01	Undefined	as_event	1173167	1173480	.	-	.	transcript_id "TCONS_00001506,TCONS_00001507"; gene_id "chrA01:1171119-1174363C"; flanks "1173480^,1173167^"; structure "1-,2-"; splice_chain "1173267-,1173263-"; sources "Undefined,Undefined"; NMorMRNA "null"; degree "4"; dimension "2_2";
chrA01	Undefined	as_event	1171776	1172243	.	-	.	transcript_id "TCONS_00001507,TCONS_00001506"; gene_id "chrA01:1171119-1174363C"; flanks "1172243-,1171776^"; structure "1^3-,2^4-"; splice_chain "1171955^1171892-,1171921^1171858-"; sources "Undefined,Undefined"; NMorMRNA "null"; degree "4"; dimension "2_2";
chrA01	Undefined	as_event	1268301	1268497	.	-	.	transcript_id "TCONS_00001516,TCONS_00001517"; gene_id "chrA01:1265964-1269814C"; flanks "1268497^,1268301^"; structure "1-,2-"; splice_chain "1268398-,1268390-"; sources "Undefined,Undefined"; NMorMRNA "null"; degree "4"; dimension "2_2";
chrA01	Undefined	as_event	1268205	1268390	.	-	.	transcript_id "TCONS_00001517,TCONS_00001515"; gene_id "chrA01:1265964-1269814C"; flanks "1268390-,1268205-"; structure "1^,2^"; splice_chain "1268301^,1268300^"; sources "Undefined,Undefined"; NMorMRNA "null"; degree "4"; dimension "2_2";
chrA01	Undefined	as_event	1268205	1268497	.	-	.	transcript_id "TCONS_00001516,TCONS_00001517,TCONS_00001515"; gene_id "chrA01:1265964-1269814C"; flanks "1268497^,1268205-"; structure "1-3^,2-3^,2-4^"; splice_chain "1268398-1268301^,1268390-1268301^,1268390-1268300^"; sources "Undefined,Undefined,Undefined"; NMorMRNA "null"; degree "9"; dimension "3_3";
chrA01	Undefined	as_event	1304914	1305421	.	-	.	transcript_id "TCONS_00001522,TCONS_00001521"; gene_id "chrA01:1304734-1305991C"; flanks "1305421-,1304914^"; structure "0,1^2-"; splice_chain ",1305184^1305117-"; sources "Undefined,Undefined"; NMorMRNA "null"; degree "4"; dimension "2_2";
chrA01	Undefined	as_event	1308102	1308813	.	-	.	transcript_id "TCONS_00001523,TCONS_00001524"; gene_id "chrA01:1307141-1308813C"; flanks "1308813[,1308102^"; structure "1^3-,2^4-"; splice_chain "1308445^1308355-,1308443^1308353-"; sources "Undefined,Undefined"; NMorMRNA "null"; degree "4"; dimension "2_2";
chrA01	Undefined	as_event	1378601	1379857	.	-	.	transcript_id "TCONS_00001530,TCONS_00001531"; gene_id "chrA01:1374609-1380571C"; flanks "1379857^,1378601^"; structure "1-,2-"; splice_chain "1379523-,1379519-"; sources "Undefined,Undefined"; NMorMRNA "null"; degree "4"; dimension "2_2";
chrA01	Undefined	as_event	1387598	1387742	.	-	.	transcript_id "TCONS_00001534,TCONS_00001535"; gene_id "chrA01:1387271-1391328C"; flanks "1387742^,1387598^"; structure "1-,2-"; splice_chain "1387669-,1387657-"; sources "Undefined,Undefined"; NMorMRNA "null"; degree "4"; dimension "2_2";
chrA01	Undefined	as_event	1457159	1457306	.	-	.	transcript_id "TCONS_00001545,TCONS_00001546"; gene_id "chrA01:1452686-1457748C"; flanks "1457306^,1457159^"; structure "1-,2-"; splice_chain "1457218-,1457216-"; sources "Undefined,Undefined"; NMorMRNA "null"; degree "4"; dimension "2_2";
chrA01	Undefined	as_event	1455404	1455599	.	-	.	transcript_id "TCONS_00001543,TCONS_00001544"; gene_id "chrA01:1452686-1457748C"; flanks "1455599^,1455404^"; structure "1-,2-"; splice_chain "1455516-,1455514-"; sources "Undefined,Undefined"; NMorMRNA "null"; degree "4"; dimension "2_2";
chrA01	Undefined	as_event	1455404	1455817	.	-	.	transcript_id "TCONS_00001545/TCONS_00001546,TCONS_00001544"; gene_id "chrA01:1452686-1457748C"; flanks "1455817-,1455404^"; structure "0,1^2-"; splice_chain ",1455599^1455514-"; sources "Undefined,Undefined"; NMorMRNA "null"; degree "4"; dimension "2_2";
chrA01	Undefined	as_event	1454643	1455216	.	-	.	transcript_id "TCONS_00001544/TCONS_00001545/TCONS_00001546,TCONS_00001543"; gene_id "chrA01:1452686-1457748C"; flanks "1455216-,1454643^"; structure "0,1^2-"; splice_chain ",1455186^1454698-"; sources "Undefined,Undefined"; NMorMRNA "null"; degree "4"; dimension "2_2";
chrA01	Undefined	as_event	1454228	1454535	.	-	.	transcript_id "TCONS_00001544,TCONS_00001543/TCONS_00001545/TCONS_00001546"; gene_id "chrA01:1452686-1457748C"; flanks "1454535-,1454228^"; structure "0,1^2-"; splice_chain ",1454431^1454354-"; sources "Undefined,Undefined"; NMorMRNA "null"; degree "4"; dimension "2_2";
chrA01	Undefined	as_event	1453451	1454053	.	-	.	transcript_id "TCONS_00001544/TCONS_00001545,TCONS_00001543/TCONS_00001546"; gene_id "chrA01:1452686-1457748C"; flanks "1454053^,1453451^"; structure "1-,2-"; splice_chain "1453503-,1453496-"; sources "Undefined,Undefined"; NMorMRNA "null"; degree "4"; dimension "2_2";
chrA01	Undefined	as_event	1452686	1452941	.	-	.	transcript_id "TCONS_00001544/TCONS_00001545,TCONS_00001543/TCONS_00001546"; gene_id "chrA01:1452686-1457748C"; flanks "1452941-,1452686]"; structure "0,1^2-"; splice_chain ",1452866^1452753-"; sources "Undefined,Undefined"; NMorMRNA "null"; degree "4"; dimension "2_2";
chrA01	Undefined	as_event	1471128	1471440	.	-	.	transcript_id "TCONS_00001548,TCONS_00001547"; gene_id "chrA01:1469929-1473490C"; flanks "1471440-,1471128^"; structure "0,1^2-"; splice_chain ",1471351^1471265-"; sources "Undefined,Undefined"; NMorMRNA "null"; degree "4"; dimension "2_2";
chrA01	Undefined	as_event	1479729	1480009	.	-	.	transcript_id "TCONS_00001551,TCONS_00001550"; gene_id "chrA01:1479489-1485917C"; flanks "1480009-,1479729^"; structure "0,1^2-"; splice_chain ",1479944^1479882-"; sources "Undefined,Undefined"; NMorMRNA "null"; degree "4"; dimension "2_2";
chrA01	Undefined	as_event	1506325	1506561	.	-	.	transcript_id "TCONS_00001553,TCONS_00001552"; gene_id "chrA01:1505236-1507487C"; flanks "1506561-,1506325^"; structure "0,1^2-"; splice_chain ",1506460^1506378-"; sources "Undefined,Undefined"; NMorMRNA "null"; degree "4"; dimension "2_2";
chrA01	Undefined	as_event	1512382	1512558	.	-	.	transcript_id "TCONS_00001556,TCONS_00001555"; gene_id "chrA01:1511820-1513093C"; flanks "1512558^,1512382^"; structure "1-,2-"; splice_chain "1512480-,1512471-"; sources "Undefined,Undefined"; NMorMRNA "null"; degree "4"; dimension "2_2";
chrA01	Undefined	as_event	1560885	1561468	.	-	.	transcript_id "TCONS_00001561,TCONS_00001560"; gene_id "chrA01:1559200-1561468C"; flanks "1561468[,1560885-"; structure "1^,2^"; splice_chain "1561304^,1561279^"; sources "Undefined,Undefined"; NMorMRNA "null"; degree "4"; dimension "2_2";
chrA01	Undefined	as_event	1580769	1580966	.	-	.	transcript_id "TCONS_00001566,TCONS_00001565"; gene_id "chrA01:1579120-1584859C"; flanks "1580966^,1580769^"; structure "1-,2-"; splice_chain "1580873-,1580870-"; sources "Undefined,Undefined"; NMorMRNA "null"; degree "4"; dimension "2_2";
chrA01	Undefined	as_event	1754795	1755107	.	-	.	transcript_id "TCONS_00001579,TCONS_00001580"; gene_id "chrA01:1754028-1755247C"; flanks "1755107^,1754795^"; structure "1-,2-"; splice_chain "1754950-,1754945-"; sources "Undefined,Undefined"; NMorMRNA "null"; degree "4"; dimension "2_2";
chrA01	Undefined	as_event	1793741	1793911	.	-	.	transcript_id "TCONS_00001585,TCONS_00001583"; gene_id "chrA01:1792719-1794606C"; flanks "1793911^,1793741^"; structure "1-,2-"; splice_chain "1793802-,1793800-"; sources "Undefined,Undefined"; NMorMRNA "null"; degree "4"; dimension "2_2";
chrA01	Undefined	as_event	1793511	1793800	.	-	.	transcript_id "TCONS_00001584,TCONS_00001583"; gene_id "chrA01:1792719-1794606C"; flanks "1793800-,1793511^"; structure "1^3-,2^4-"; splice_chain "1793742^1793620-,1793741^1793619-"; sources "Undefined,Undefined"; NMorMRNA "null"; degree "4"; dimension "2_2";
chrA01	Undefined	as_event	1793511	1793911	.	-	.	transcript_id "TCONS_00001585,TCONS_00001584,TCONS_00001583"; gene_id "chrA01:1792719-1794606C"; flanks "1793911^,1793511^"; structure "1-4^6-,2-3^5-,2-4^6-"; splice_chain "1793802-1793741^1793619-,1793800-1793742^1793620-,1793800-1793741^1793619-"; sources "Undefined,Undefined,Undefined"; NMorMRNA "null"; degree "9"; dimension "3_3";
chrA01	Undefined	as_event	1851488	1851731	.	-	.	transcript_id "TCONS_00001588,TCONS_00001589"; gene_id "chrA01:1850357-1854227C"; flanks "1851731-,1851488^"; structure "0,1^2-"; splice_chain ",1851630^1851544-"; sources "Undefined,Undefined"; NMorMRNA "null"; degree "4"; dimension "2_2";
chrA01	Undefined	as_event	1883877	1884177	.	-	.	transcript_id "TCONS_00001593,TCONS_00001594"; gene_id "chrA01:1880438-1885355C"; flanks "1884177-,1883877^"; structure "0,1^2-"; splice_chain ",1884115^1884038-"; sources "Undefined,Undefined"; NMorMRNA "null"; degree "4"; dimension "2_2";
chrA01	Undefined	as_event	1880438	1881099	.	-	.	transcript_id "TCONS_00001593,TCONS_00001594"; gene_id "chrA01:1880438-1885355C"; flanks "1881099-,1880438]"; structure "1^3-,2^4-"; splice_chain "1881053^1880964-,1881023^1880919-"; sources "Undefined,Undefined"; NMorMRNA "null"; degree "4"; dimension "2_2";
chrA01	Undefined	as_event	1957883	1958300	.	-	.	transcript_id "TCONS_00001598,TCONS_00001599"; gene_id "chrA01:1954390-1958525C"; flanks "1958300^,1957883^"; structure "1-,2-"; splice_chain "1958056-,1958055-"; sources "Undefined,Undefined"; NMorMRNA "null"; degree "4"; dimension "2_2";
chrA01	Undefined	as_event	1982228	1982976	.	-	.	transcript_id "TCONS_00001603,TCONS_00001602"; gene_id "chrA01:1975538-1986627C"; flanks "1982976-,1982228^"; structure "1^3-,2^4-"; splice_chain "1982778^1982391-,1982776^1982389-"; sources "Undefined,Undefined"; NMorMRNA "null"; degree "4"; dimension "2_2";
chrA01	Undefined	as_event	1976058	1976528	.	-	.	transcript_id "TCONS_00001602,TCONS_00001601/TCONS_00001603"; gene_id "chrA01:1975538-1986627C"; flanks "1976528-,1976058^"; structure "1^3-,2^4-"; splice_chain "1976446^1976224-,1976420^1976198-"; sources "Undefined,Undefined"; NMorMRNA "null"; degree "4"; dimension "2_2";
chrA01	Undefined	as_event	2068144	2068563	.	-	.	transcript_id "TCONS_00001615,TCONS_00001616"; gene_id "chrA01:2066493-2068563C"; flanks "2068563[,2068144-"; structure "1^,2^"; splice_chain "2068273^,2068259^"; sources "Undefined,Undefined"; NMorMRNA "null"; degree "4"; dimension "2_2";
chrA01	Undefined	as_event	2066493	2067218	.	-	.	transcript_id "TCONS_00001615/TCONS_00001616,TCONS_00001614"; gene_id "chrA01:2066493-2068563C"; flanks "2067218-,2066493]"; structure "0,1^2-"; splice_chain ",2066927^2066838-"; sources "Undefined,Undefined"; NMorMRNA "null"; degree "4"; dimension "2_2";
chrA01	Undefined	as_event	2076733	2077069	.	-	.	transcript_id "TCONS_00001619,TCONS_00001620/TCONS_00001621"; gene_id "chrA01:2073941-2077069C"; flanks "2077069[,2076733^"; structure "1^3-,2^4-"; splice_chain "2076951^2076820-,2076941^2076810-"; sources "Undefined,Undefined"; NMorMRNA "null"; degree "4"; dimension "2_2";
chrA01	Undefined	as_event	2074944	2075124	.	-	.	transcript_id "TCONS_00001619,TCONS_00001620"; gene_id "chrA01:2073941-2077069C"; flanks "2075124^,2074944^"; structure "1-,2-"; splice_chain "2075031-,2075028-"; sources "Undefined,Undefined"; NMorMRNA "null"; degree "4"; dimension "2_2";
chrA01	Undefined	as_event	2133453	2134598	.	-	.	transcript_id "TCONS_00001626/TCONS_00001627/TCONS_00001628,TCONS_00001629"; gene_id "chrA01:2132548-2135788C"; flanks "2134598-,2133453-"; structure "1^,2^"; splice_chain "2133957^,2133778^"; sources "Undefined,Undefined"; NMorMRNA "null"; degree "4"; dimension "2_2";
chrA01	Undefined	as_event	2133042	2133264	.	-	.	transcript_id "TCONS_00001627,TCONS_00001626"; gene_id "chrA01:2132548-2135788C"; flanks "2133264-,2133042-"; structure "1^,2^"; splice_chain "2133208^,2133148^"; sources "Undefined,Undefined"; NMorMRNA "null"; degree "4"; dimension "2_2";
chrA01	Undefined	as_event	2132969	2133453	.	-	.	transcript_id "TCONS_00001629,TCONS_00001627,TCONS_00001626"; gene_id "chrA01:2132548-2135788C"; flanks "2133453-,2132969^"; structure "0,1^2-3^5-,1^2-4^5-"; splice_chain ",2133354^2133264-2133208^2133042-,2133354^2133264-2133148^2133042-"; sources "Undefined,Undefined,Undefined"; NMorMRNA "null"; degree "9"; dimension "3_3";
chrA01	Undefined	as_event	2132548	2133453	.	-	.	transcript_id "TCONS_00001628,TCONS_00001627,TCONS_00001626,TCONS_00001629"; gene_id "chrA01:2132548-2135788C"; flanks "2133453-,2132548]"; structure "0,1^2-3^5-6^7-,1^2-4^5-6^7-,6^7-"; splice_chain ",2133354^2133264-2133208^2133042-2132969^2132857-,2133354^2133264-2133148^2133042-2132969^2132857-,2132969^2132857-"; sources "Undefined,Undefined,Undefined,Undefined"; NMorMRNA "null"; degree "16"; …
chrA01	Undefined	as_event	2132548	2135788	.	-	.	transcript_id "TCONS_00001630,TCONS_00001628,TCONS_00001627,TCONS_00001626,TCONS_00001629"; gene_id "chrA01:2132548-2135788C"; flanks "2135788[,2132548]"; structure "0,1^2-3^4-5^7-,1^2-3^4-5^7-8^9-10^12-13^14-,1^2-3^4-5^7-8^9-11^12-13^14-,1^2-3^4-6^7-13^14-"; splice_chain ",2135688^2135427-2135031^2134598-2133957^2133453-,2135688^2135427-2135031^2134598-2133957^2133453-2133354^2133264-2133208^213…
chrA01	Undefined	as_event	2169841	2170048	.	-	.	transcript_id "TCONS_00001639,TCONS_00001638,TCONS_00001640"; gene_id "chrA01:2168783-2171561C"; flanks "2170048^,2169841^"; structure "1-,2-,3-"; splice_chain "2169914-,2169913-,2169912-"; sources "Undefined,Undefined,Undefined"; NMorMRNA "null"; degree "9"; dimension "3_3";
chrA01	Undefined	as_event	2168783	2169388	.	-	.	transcript_id "TCONS_00001640,TCONS_00001638/TCONS_00001639"; gene_id "chrA01:2168783-2171561C"; flanks "2169388-,2168783]"; structure "0,1^2-"; splice_chain ",2169287^2169211-"; sources "Undefined,Undefined"; NMorMRNA "null"; degree "4"; dimension "2_2";
chrA01	Undefined	as_event	2251525	2252030	.	-	.	transcript_id "TCONS_00001650,TCONS_00001651"; gene_id "chrA01:2250556-2252978C"; flanks "2252030-,2251525^"; structure "0,1^2-"; splice_chain ",2251811^2251738-"; sources "Undefined,Undefined"; NMorMRNA "null"; degree "4"; dimension "2_2";
chrA01	Undefined	as_event	2257465	2257807	.	-	.	transcript_id "TCONS_00001652,TCONS_00001653"; gene_id "chrA01:2253159-2257881C"; flanks "2257807^,2257465^"; structure "1-,2-"; splice_chain "2257720-,2257669-"; sources "Undefined,Undefined"; NMorMRNA "null"; degree "4"; dimension "2_2";
chrA01	Undefined	as_event	2256043	2256549	.	-	.	transcript_id "TCONS_00001652,TCONS_00001653"; gene_id "chrA01:2253159-2257881C"; flanks "2256549-,2256043^"; structure "1^3-,2^4-"; splice_chain "2256456^2256138-,2256454^2256136-"; sources "Undefined,Undefined"; NMorMRNA "null"; degree "4"; dimension "2_2";
chrA01	Undefined	as_event	2379671	2379874	.	-	.	transcript_id "TCONS_00001671,TCONS_00001670"; gene_id "chrA01:2379326-2381876C"; flanks "2379874-,2379671]"; structure "0,1^2-"; splice_chain ",2379800^2379718-"; sources "Undefined,Undefined"; NMorMRNA "null"; degree "4"; dimension "2_2";
chrA01	Undefined	as_event	2446665	2446942	.	-	.	transcript_id "TCONS_00001674,TCONS_00001675"; gene_id "chrA01:2445296-2447304C"; flanks "2446942[,2446665^"; structure "0,1^2-"; splice_chain ",2446867^2446743-"; sources "Undefined,Undefined"; NMorMRNA "null"; degree "4"; dimension "2_2";
chrA01	Undefined	as_event	2501715	2502424	.	-	.	transcript_id "TCONS_00001681,TCONS_00001682"; gene_id "chrA01:2501715-2503362C"; flanks "2502424-,2501715]"; structure "0,1^2-"; splice_chain ",2501847^2501753-"; sources "Undefined,Undefined"; NMorMRNA "null"; degree "4"; dimension "2_2";
chrA01	Undefined	as_event	2513491	2514154	.	-	.	transcript_id "TCONS_00001684,TCONS_00001683"; gene_id "chrA01:2511838-2514301C"; flanks "2514154^,2513491^"; structure "1-,2-"; splice_chain "2513800-,2513795-"; sources "Undefined,Undefined"; NMorMRNA "null"; degree "4"; dimension "2_2";
chrA01	Undefined	as_event	2517094	2517387	.	-	.	transcript_id "TCONS_00001685,TCONS_00001686"; gene_id "chrA01:2515278-2517440C"; flanks "2517387^,2517094^"; structure "1-,2-"; splice_chain "2517201-,2517198-"; sources "Undefined,Undefined"; NMorMRNA "null"; degree "4"; dimension "2_2";
chrA01	Undefined	as_event	2515423	2515757	.	-	.	transcript_id "TCONS_00001686,TCONS_00001685"; gene_id "chrA01:2515278-2517440C"; flanks "2515757-,2515423^"; structure "0,1^2-"; splice_chain ",2515585^2515503-"; sources "Undefined,Undefined"; NMorMRNA "null"; degree "4"; dimension "2_2";
chrA01	Undefined	as_event	2522560	2523185	.	-	.	transcript_id "TCONS_00001689,TCONS_00001690"; gene_id "chrA01:2522121-2523185C"; flanks "2523185[,2522560]"; structure "1^3-,2^4-5^6-"; splice_chain "2523057^2522771-,2523047^2522761-2522584^2522562-"; sources "Undefined,Undefined"; NMorMRNA "null"; degree "4"; dimension "2_2";
chrA01	Undefined	as_event	2646484	2647471	.	-	.	transcript_id "TCONS_00001696,TCONS_00001697"; gene_id "chrA01:2645174-2647958C"; flanks "2647471-,2646484^"; structure "0,1^2-"; splice_chain ",2646974^2646843-"; sources "Undefined,Undefined"; NMorMRNA "null"; degree "4"; dimension "2_2";
chrA01	Undefined	as_event	2738583	2738850	.	-	.	transcript_id "TCONS_00001712,TCONS_00001713"; gene_id "chrA01:2738048-2740815C"; flanks "2738850-,2738583^"; structure "1^3-,2^4-"; splice_chain "2738801^2738715-,2738791^2738705-"; sources "Undefined,Undefined"; NMorMRNA "null"; degree "4"; dimension "2_2";
chrA01	Undefined	as_event	2738048	2738463	.	-	.	transcript_id "TCONS_00001712,TCONS_00001711/TCONS_00001713"; gene_id "chrA01:2738048-2740815C"; flanks "2738463^,2738048]"; structure "1-,2-"; splice_chain "2738374-,2738369-"; sources "Undefined,Undefined"; NMorMRNA "null"; degree "4"; dimension "2_2";
chrA01	Undefined	as_event	2830469	2830915	.	-	.	transcript_id "TCONS_00001724,TCONS_00001723"; gene_id "chrA01:2830213-2832331C"; flanks "2830915-,2830469^"; structure "0,1^2-"; splice_chain ",2830755^2830675-"; sources "Undefined,Undefined"; NMorMRNA "null"; degree "4"; dimension "2_2";
chrA01	Undefined	as_event	2834808	2835401	.	-	.	transcript_id "TCONS_00001728,TCONS_00001726/TCONS_00001727"; gene_id "chrA01:2834360-2837898C"; flanks "2835401-,2834808^"; structure "0,1^2-3^4-"; splice_chain ",2835289^2835203-2834962^2834887-"; sources "Undefined,Undefined"; NMorMRNA "null"; degree "4"; dimension "2_2";
chrA01	Undefined	as_event	2834360	2834727	.	-	.	transcript_id "TCONS_00001726,TCONS_00001727/TCONS_00001728"; gene_id "chrA01:2834360-2837898C"; flanks "2834727-,2834360]"; structure "0,1^2-"; splice_chain ",2834678^2834595-"; sources "Undefined,Undefined"; NMorMRNA "null"; degree "4"; dimension "2_2";
chrA01	Undefined	as_event	2893435	2893948	.	-	.	transcript_id "TCONS_00001734,TCONS_00001732/TCONS_00001733"; gene_id "chrA01:2891890-2894167C"; flanks "2893948-,2893435^"; structure "0,1^2-"; splice_chain ",2893824^2893696-"; sources "Undefined,Undefined"; NMorMRNA "null"; degree "4"; dimension "2_2";
chrA01	Undefined	as_event	2892670	2892927	.	-	.	transcript_id "TCONS_00001734,TCONS_00001732"; gene_id "chrA01:2891890-2894167C"; flanks "2892927-,2892670^"; structure "0,1^2-"; splice_chain ",2892845^2892772-"; sources "Undefined,Undefined"; NMorMRNA "null"; degree "4"; dimension "2_2";
chrA01	Undefined	as_event	2892331	2892772	.	-	.	transcript_id "TCONS_00001733,TCONS_00001732,TCONS_00001731"; gene_id "chrA01:2891890-2894167C"; flanks "2892772-,2892331^"; structure "0,1^3-,2^4-"; splice_chain ",2892670^2892544-,2892669^2892541-"; sources "Undefined,Undefined,Undefined"; NMorMRNA "null"; degree "9"; dimension "3_3";
chrA01	Undefined	as_event	2892331	2892927	.	-	.	transcript_id "TCONS_00001733,TCONS_00001732,TCONS_00001731,TCONS_00001734"; gene_id "chrA01:2891890-2894167C"; flanks "2892927-,2892331^"; structure "1^2-,1^2-3^5-,1^2-4^6-,3^5-"; splice_chain "2892845^2892772-,2892845^2892772-2892670^2892544-,2892845^2892772-2892669^2892541-,2892670^2892544-"; sources "Undefined,Undefined,Undefined,Undefined"; NMorMRNA "null"; degree "16"; dimension "4_4";
chrA01	Undefined	as_event	2892025	2892206	.	-	.	transcript_id "TCONS_00001731,TCONS_00001734"; gene_id "chrA01:2891890-2894167C"; flanks "2892206-,2892025-"; structure "1^,2^"; splice_chain "2892112^,2892110^"; sources "Undefined,Undefined"; NMorMRNA "null"; degree "4"; dimension "2_2";
chrA01	Undefined	as_event	2891890	2892206	.	-	.	transcript_id "TCONS_00001732/TCONS_00001733,TCONS_00001731,TCONS_00001734"; gene_id "chrA01:2891890-2894167C"; flanks "2892206-,2891890]"; structure "0,1^3-,2^3-"; splice_chain ",2892112^2892025-,2892110^2892025-"; sources "Undefined,Undefined,Undefined"; NMorMRNA "null"; degree "9"; dimension "3_3";
chrA01	Undefined	as_event	3151409	3151593	.	-	.	transcript_id "TCONS_00001752,TCONS_00001751"; gene_id "chrA01:3150280-3152921C"; flanks "3151593-,3151409^"; structure "0,1^2-"; splice_chain ",3151557^3151478-"; sources "Undefined,Undefined"; NMorMRNA "null"; degree "4"; dimension "2_2";
chrA01	Undefined	as_event	3150959	3151319	.	-	.	transcript_id "TCONS_00001752,TCONS_00001751"; gene_id "chrA01:3150280-3152921C"; flanks "3151319-,3150959^"; structure "1^3-,2^4-"; splice_chain "3151138^3151055-,3151134^3151051-"; sources "Undefined,Undefined"; NMorMRNA "null"; degree "4"; dimension "2_2";
chrA01	Undefined	as_event	3215488	3216246	.	-	.	transcript_id "TCONS_00001754,TCONS_00001755"; gene_id "chrA01:3210326-3216497C"; flanks "3216246^,3215488^"; structure "1-,2-"; splice_chain "3215600-,3215583-"; sources "Undefined,Undefined"; NMorMRNA "null"; degree "4"; dimension "2_2";
chrA01	Undefined	as_event	3212290	3212405	.	-	.	transcript_id "TCONS_00001755,TCONS_00001753/TCONS_00001754"; gene_id "chrA01:3210326-3216497C"; flanks "3212405^,3212290^"; structure "1-,2-"; splice_chain "3212302-,3212300-"; sources "Undefined,Undefined"; NMorMRNA "null"; degree "4"; dimension "2_2";
chrA01	Undefined	as_event	3211657	3211930	.	-	.	transcript_id "TCONS_00001753,TCONS_00001754/TCONS_00001755"; gene_id "chrA01:3210326-3216497C"; flanks "3211930-,3211657^"; structure "0,1^2-"; splice_chain ",3211802^3211722-"; sources "Undefined,Undefined"; NMorMRNA "null"; degree "4"; dimension "2_2";
chrA01	Undefined	as_event	3378015	3378218	.	-	.	transcript_id "TCONS_00001765/TCONS_00001767/TCONS_00001768,TCONS_00001766"; gene_id "chrA01:3373669-3382516C"; flanks "3378218^,3378015^"; structure "1-,2-"; splice_chain "3378112-,3378109-"; sources "Undefined,Undefined"; NMorMRNA "null"; degree "4"; dimension "2_2";
chrA01	Undefined	as_event	3377868	3378015	.	-	.	transcript_id "TCONS_00001765,TCONS_00001766/TCONS_00001767/TCONS_00001768"; gene_id "chrA01:3373669-3382516C"; flanks "3378015^,3377868^"; structure "1-,2-"; splice_chain "3377928-,3377927-"; sources "Undefined,Undefined"; NMorMRNA "null"; degree "4"; dimension "2_2";
chrA01	Undefined	as_event	3376481	3376732	.	-	.	transcript_id "TCONS_00001767,TCONS_00001765/TCONS_00001766/TCONS_00001768"; gene_id "chrA01:3373669-3382516C"; flanks "3376732-,3376481-"; structure "1^,2^"; splice_chain "3376661^,3376658^"; sources "Undefined,Undefined"; NMorMRNA "null"; degree "4"; dimension "2_2";
chrA01	Undefined	as_event	3445018	3445238	.	-	.	transcript_id "TCONS_00001770,TCONS_00001769"; gene_id "chrA01:3444288-3445412C"; flanks "3445238^,3445018^"; structure "1-,2-"; splice_chain "3445142-,3445137-"; sources "Undefined,Undefined"; NMorMRNA "null"; degree "4"; dimension "2_2";
chrA01	Undefined	as_event	3602798	3602985	.	-	.	transcript_id "TCONS_00001780,TCONS_00001781/TCONS_00001782"; gene_id "chrA01:3593706-3603034C"; flanks "3602985^,3602798^"; structure "1-,2-"; splice_chain "3602897-,3602895-"; sources "Undefined,Undefined"; NMorMRNA "null"; degree "4"; dimension "2_2";
chrA01	Undefined	as_event	3593706	3594000	.	-	.	transcript_id "TCONS_00001782,TCONS_00001780/TCONS_00001781"; gene_id "chrA01:3593706-3603034C"; flanks "3594000-,3593706]"; structure "0,1^2-"; splice_chain ",3593826^3593730-"; sources "Undefined,Undefined"; NMorMRNA "null"; degree "4"; dimension "2_2";
chrA01	Undefined	as_event	3720833	3721301	.	-	.	transcript_id "TCONS_00001790,TCONS_00001789"; gene_id "chrA01:3720375-3722738C"; flanks "3721301-,3720833^"; structure "0,1^2-"; splice_chain ",3721132^3721049-"; sources "Undefined,Undefined"; NMorMRNA "null"; degree "4"; dimension "2_2";
chrA01	Undefined	as_event	3750562	3750782	.	-	.	transcript_id "TCONS_00001797,TCONS_00001796"; gene_id "chrA01:3750508-3751965C"; flanks "3750782-,3750562-"; structure "1^,2^"; splice_chain "3750673^,3750672^"; sources "Undefined,Undefined"; NMorMRNA "null"; degree "4"; dimension "2_2";
chrA01	Undefined	as_event	3757507	3757956	.	-	.	transcript_id "TCONS_00001800,TCONS_00001799"; gene_id "chrA01:3752760-3758758C"; flanks "3757956-,3757507^"; structure "0,1^2-"; splice_chain ",3757664^3757573-"; sources "Undefined,Undefined"; NMorMRNA "null"; degree "4"; dimension "2_2";
chrA01	Undefined	as_event	3756576	3757058	.	-	.	transcript_id "TCONS_00001800,TCONS_00001799"; gene_id "chrA01:3752760-3758758C"; flanks "3757058-,3756576^"; structure "0,1^2-"; splice_chain ",3756862^3756785-"; sources "Undefined,Undefined"; NMorMRNA "null"; degree "4"; dimension "2_2";
chrA01	Undefined	as_event	3756085	3756279	.	-	.	transcript_id "TCONS_00001798/TCONS_00001799,TCONS_00001800"; gene_id "chrA01:3752760-3758758C"; flanks "3756279-,3756085-"; structure "1^,2^"; splice_chain "3756172^,3756171^"; sources "Undefined,Undefined"; NMorMRNA "null"; degree "4"; dimension "2_2";
chrA01	Undefined	as_event	3855396	3856217	.	-	.	transcript_id "TCONS_00001807,TCONS_00001806"; gene_id "chrA01:3852684-3856486C"; flanks "3856217^,3855396-"; structure "0,1-2^"; splice_chain ",3855822-3855769^"; sources "Undefined,Undefined"; NMorMRNA "null"; degree "4"; dimension "2_2";
chrA01	Undefined	as_event	3900077	3900324	.	-	.	transcript_id "TCONS_00001811,TCONS_00001810"; gene_id "chrA01:3895341-3904957C"; flanks "3900324-,3900077^"; structure "0,1^2-"; splice_chain ",3900215^3900139-"; sources "Undefined,Undefined"; NMorMRNA "null"; degree "4"; dimension "2_2";
chrA01	Undefined	as_event	3896793	3897193	.	-	.	transcript_id "TCONS_00001810,TCONS_00001811"; gene_id "chrA01:3895341-3904957C"; flanks "3897193-,3896793^"; structure "0,1^2-"; splice_chain ",3896993^3896921-"; sources "Undefined,Undefined"; NMorMRNA "null"; degree "4"; dimension "2_2";
chrA01	Undefined	as_event	3907262	3907632	.	-	.	transcript_id "TCONS_00001813,TCONS_00001812"; gene_id "chrA01:3905946-3908820C"; flanks "3907632^,3907262^"; structure "1-,2-"; splice_chain "3907377-,3907372-"; sources "Undefined,Undefined"; NMorMRNA "null"; degree "4"; dimension "2_2";
chrA01	Undefined	as_event	3953518	3954540	.	-	.	transcript_id "TCONS_00001817,TCONS_00001818"; gene_id "chrA01:3950689-3954540C"; flanks "3954540[,3953518^"; structure "0,1^2-"; splice_chain ",3954107^3953804-"; sources "Undefined,Undefined"; NMorMRNA "null"; degree "4"; dimension "2_2";
chrA01	Undefined	as_event	4046109	4046970	.	-	.	transcript_id "TCONS_00001824,TCONS_00001825"; gene_id "chrA01:4045263-4048117C"; flanks "4046970-,4046109-"; structure "1^,2^"; splice_chain "4046202^,4046196^"; sources "Undefined,Undefined"; NMorMRNA "null"; degree "4"; dimension "2_2";
chrA01	Undefined	as_event	4046037	4046970	.	-	.	transcript_id "TCONS_00001826,TCONS_00001824,TCONS_00001825"; gene_id "chrA01:4045263-4048117C"; flanks "4046970-,4046037^"; structure "1^4-,2^5-,3^5-"; splice_chain "4046238^4046151-,4046202^4046109-,4046196^4046109-"; sources "Undefined,Undefined,Undefined"; NMorMRNA "null"; degree "9"; dimension "3_3";
chrA01	Undefined	as_event	4045383	4045764	.	-	.	transcript_id "TCONS_00001824,TCONS_00001825"; gene_id "chrA01:4045263-4048117C"; flanks "4045764-,4045383^"; structure "0,1^2-"; splice_chain ",4045572^4045491-"; sources "Undefined,Undefined"; NMorMRNA "null"; degree "4"; dimension "2_2";
chrA01	Undefined	as_event	4064146	4064905	.	-	.	transcript_id "TCONS_00001828,TCONS_00001829"; gene_id "chrA01:4056193-4065298C"; flanks "4064905^,4064146^"; structure "1-3^4-,2-"; splice_chain "4064818-4064707^4064621-,4064813-"; sources "Undefined,Undefined"; NMorMRNA "null"; degree "4"; dimension "2_2";
chrA01	Undefined	as_event	4059889	4060135	.	-	.	transcript_id "TCONS_00001828,TCONS_00001829"; gene_id "chrA01:4056193-4065298C"; flanks "4060135-,4059889-"; structure "1^,2^"; splice_chain "4059978^,4059974^"; sources "Undefined,Undefined"; NMorMRNA "null"; degree "4"; dimension "2_2";
chrA01	Undefined	as_event	4117693	4118630	.	-	.	transcript_id "TCONS_00001831,TCONS_00001832"; gene_id "chrA01:4114097-4118630C"; flanks "4118630[,4117693^"; structure "0,1^2-"; splice_chain ",4117912^4117769-"; sources "Undefined,Undefined"; NMorMRNA "null"; degree "4"; dimension "2_2";
chrA01	Undefined	as_event	4144245	4145402	.	-	.	transcript_id "TCONS_00001836,TCONS_00001835"; gene_id "chrA01:4144245-4145728C"; flanks "4145402^,4144245]"; structure "1-,2-"; splice_chain "4145294-,4145286-"; sources "Undefined,Undefined"; NMorMRNA "null"; degree "4"; dimension "2_2";
chrA01	Undefined	as_event	4257465	4258247	.	-	.	transcript_id "TCONS_00001841,TCONS_00001840"; gene_id "chrA01:4256440-4258247C"; flanks "4258247[,4257465-"; structure "1^,2^"; splice_chain "4257570^,4257546^"; sources "Undefined,Undefined"; NMorMRNA "null"; degree "4"; dimension "2_2";
chrA01	Undefined	as_event	4332884	4333097	.	-	.	transcript_id "TCONS_00001846,TCONS_00001845"; gene_id "chrA01:4332458-4333805C"; flanks "4333097^,4332884^"; structure "1-,2-"; splice_chain "4333009-,4332985-"; sources "Undefined,Undefined"; NMorMRNA "null"; degree "4"; dimension "2_2";
chrA01	Undefined	as_event	4515904	4516161	.	-	.	transcript_id "TCONS_00001856,TCONS_00001857"; gene_id "chrA01:4515316-4516716C"; flanks "4516161-,4515904^"; structure "0,1^2-"; splice_chain ",4516131^4516044-"; sources "Undefined,Undefined"; NMorMRNA "null"; degree "4"; dimension "2_2";
chrA01	Undefined	as_event	4734182	4734478	.	-	.	transcript_id "TCONS_00001869,TCONS_00001868"; gene_id "chrA01:4731446-4735067C"; flanks "4734478-,4734182^"; structure "0,1^2-"; splice_chain ",4734314^4734232-"; sources "Undefined,Undefined"; NMorMRNA "null"; degree "4"; dimension "2_2";
chrA01	Undefined	as_event	4733858	4734114	.	-	.	transcript_id "TCONS_00001869,TCONS_00001868"; gene_id "chrA01:4731446-4735067C"; flanks "4734114-,4733858^"; structure "0,1^2-"; splice_chain ",4733980^4733881-"; sources "Undefined,Undefined"; NMorMRNA "null"; degree "4"; dimension "2_2";
chrA01	Undefined	as_event	4733332	4733467	.	-	.	transcript_id "TCONS_00001869,TCONS_00001868"; gene_id "chrA01:4731446-4735067C"; flanks "4733467^,4733332^"; structure "1-,2-"; splice_chain "4733382-,4733381-"; sources "Undefined,Undefined"; NMorMRNA "null"; degree "4"; dimension "2_2";
chrA01	Undefined	as_event	4807226	4807388	.	-	.	transcript_id "TCONS_00001870,TCONS_00001871"; gene_id "chrA01:4806092-4807698C"; flanks "4807388^,4807226^"; structure "1-,2-"; splice_chain "4807283-,4807281-"; sources "Undefined,Undefined"; NMorMRNA "null"; degree "4"; dimension "2_2";
chrA01	Undefined	as_event	4820352	4820803	.	-	.	transcript_id "TCONS_00001873,TCONS_00001872"; gene_id "chrA01:4820352-4821884C"; flanks "4820803-,4820352]"; structure "0,1^2-"; splice_chain ",4820728^4820646-"; sources "Undefined,Undefined"; NMorMRNA "null"; degree "4"; dimension "2_2";
chrA01	Undefined	as_event	4822839	4822973	.	-	.	transcript_id "TCONS_00001874,TCONS_00001875"; gene_id "chrA01:4822216-4824804C"; flanks "4822973^,4822839^"; structure "1-,2-"; splice_chain "4822906-,4822902-"; sources "Undefined,Undefined"; NMorMRNA "null"; degree "4"; dimension "2_2";
chrA01	Undefined	as_event	5075503	5076909	.	-	.	transcript_id "TCONS_00001896,TCONS_00001895"; gene_id "chrA01:5074871-5077295C"; flanks "5076909-,5075503^"; structure "0,1^2-"; splice_chain ",5076325^5076250-"; sources "Undefined,Undefined"; NMorMRNA "null"; degree "4"; dimension "2_2";
chrA01	Undefined	as_event	5074871	5075406	.	-	.	transcript_id "TCONS_00001895,TCONS_00001896"; gene_id "chrA01:5074871-5077295C"; flanks "5075406-,5074871]"; structure "0,1^2-"; splice_chain ",5075200^5075134-"; sources "Undefined,Undefined"; NMorMRNA "null"; degree "4"; dimension "2_2";
chrA01	Undefined	as_event	5128365	5128560	.	-	.	transcript_id "TCONS_00001899,TCONS_00001900"; gene_id "chrA01:5126296-5129158C"; flanks "5128560^,5128365^"; structure "1-,2-"; splice_chain "5128457-,5128456-"; sources "Undefined,Undefined"; NMorMRNA "null"; degree "4"; dimension "2_2";
chrA01	Undefined	as_event	5138768	5138962	.	-	.	transcript_id "TCONS_00001901,TCONS_00001902"; gene_id "chrA01:5137131-5139302C"; flanks "5138962^,5138768^"; structure "1-,2-"; splice_chain "5138893-,5138891-"; sources "Undefined,Undefined"; NMorMRNA "null"; degree "4"; dimension "2_2";
chrA01	Undefined	as_event	5310112	5310757	.	-	.	transcript_id "TCONS_00001917,TCONS_00001916"; gene_id "chrA01:5308143-5311006C"; flanks "5310757^,5310112^"; structure "1-,2-"; splice_chain "5310189-,5310187-"; sources "Undefined,Undefined"; NMorMRNA "null"; degree "4"; dimension "2_2";
chrA01	Undefined	as_event	5393708	5394007	.	-	.	transcript_id "TCONS_00001921,TCONS_00001922"; gene_id "chrA01:5392705-5394902C"; flanks "5394007-,5393708^"; structure "1^3-,2^4-"; splice_chain "5393932^5393802-,5393930^5393800-"; sources "Undefined,Undefined"; NMorMRNA "null"; degree "4"; dimension "2_2";
chrA01	Undefined	as_event	5652522	5652904	.	-	.	transcript_id "TCONS_00001937,TCONS_00001936"; gene_id "chrA01:5652522-5653447C"; flanks "5652904-,5652522]"; structure "0,1^2-"; splice_chain ",5652830^5652753-"; sources "Undefined,Undefined"; NMorMRNA "null"; degree "4"; dimension "2_2";
chrA01	Undefined	as_event	5671933	5672585	.	-	.	transcript_id "TCONS_00001941,TCONS_00001940"; gene_id "chrA01:5671036-5672832C"; flanks "5672585^,5671933^"; structure "1-,2-"; splice_chain "5672220-,5672207-"; sources "Undefined,Undefined"; NMorMRNA "null"; degree "4"; dimension "2_2";
chrA01	Undefined	as_event	5704016	5704346	.	-	.	transcript_id "TCONS_00001946,TCONS_00001945"; gene_id "chrA01:5700330-5704748C"; flanks "5704346-,5704016^"; structure "0,1^2-"; splice_chain ",5704227^5704147-"; sources "Undefined,Undefined"; NMorMRNA "null"; degree "4"; dimension "2_2";
chrA01	Undefined	as_event	5703171	5703632	.	-	.	transcript_id "TCONS_00001945,TCONS_00001946"; gene_id "chrA01:5700330-5704748C"; flanks "5703632^,5703171-"; structure "0,1-2^"; splice_chain ",5703486-5703452^"; sources "Undefined,Undefined"; NMorMRNA "null"; degree "4"; dimension "2_2";
chrA01	Undefined	as_event	5756693	5756859	.	-	.	transcript_id "TCONS_00001949,TCONS_00001948"; gene_id "chrA01:5752218-5758623C"; flanks "5756859-,5756693-"; structure "1^,2^"; splice_chain "5756795^,5756793^"; sources "Undefined,Undefined"; NMorMRNA "null"; degree "4"; dimension "2_2";
chrA01	Undefined	as_event	5755877	5756172	.	-	.	transcript_id "TCONS_00001948,TCONS_00001949"; gene_id "chrA01:5752218-5758623C"; flanks "5756172-,5755877^"; structure "0,1^2-"; splice_chain ",5756035^5755949-"; sources "Undefined,Undefined"; NMorMRNA "null"; degree "4"; dimension "2_2";
chrA01	Undefined	as_event	5755241	5755551	.	-	.	transcript_id "TCONS_00001948,TCONS_00001949"; gene_id "chrA01:5752218-5758623C"; flanks "5755551-,5755241^"; structure "0,1^2-"; splice_chain ",5755444^5755357-"; sources "Undefined,Undefined"; NMorMRNA "null"; degree "4"; dimension "2_2";
chrA01	Undefined	as_event	5753725	5754123	.	-	.	transcript_id "TCONS_00001948,TCONS_00001949"; gene_id "chrA01:5752218-5758623C"; flanks "5754123-,5753725^"; structure "0,1^2-3^4-"; splice_chain ",5754008^5753932-5753863^5753778-"; sources "Undefined,Undefined"; NMorMRNA "null"; degree "4"; dimension "2_2";
chrA01	Undefined	as_event	6045660	6046725	.	-	.	transcript_id "TCONS_00001964,TCONS_00001963"; gene_id "chrA01:6045660-6046725C"; flanks "6046725[,6045660]"; structure "1^3-,2^4-"; splice_chain "6046285^6046196-,6046265^6046176-"; sources "Undefined,Undefined"; NMorMRNA "null"; degree "4"; dimension "2_2";
chrA01	Undefined	as_event	6086694	6087330	.	-	.	transcript_id "TCONS_00001971,TCONS_00001970/TCONS_00001972"; gene_id "chrA01:6086694-6089862C"; flanks "6087330-,6086694]"; structure "1^3-,2^4-"; splice_chain "6087166^6086977-,6087156^6086967-"; sources "Undefined,Undefined"; NMorMRNA "null"; degree "4"; dimension "2_2";
chrA01	Undefined	as_event	6123204	6124991	.	-	.	transcript_id "TCONS_00001977,TCONS_00001975"; gene_id "chrA01:6120694-6126436C"; flanks "6124991^,6123204^"; structure "1-,2-"; splice_chain "6123569-,6123566-"; sources "Undefined,Undefined"; NMorMRNA "null"; degree "4"; dimension "2_2";
chrA01	Undefined	as_event	6123070	6123566	.	-	.	transcript_id "TCONS_00001976,TCONS_00001975"; gene_id "chrA01:6120694-6126436C"; flanks "6123566-,6123070^"; structure "0,1^2-"; splice_chain ",6123204^6123133-"; sources "Undefined,Undefined"; NMorMRNA "null"; degree "4"; dimension "2_2";
chrA01	Undefined	as_event	6123070	6124991	.	-	.	transcript_id "TCONS_00001977,TCONS_00001976,TCONS_00001975"; gene_id "chrA01:6120694-6126436C"; flanks "6124991^,6123070^"; structure "1-3^4-,2-,2-3^4-"; splice_chain "6123569-6123204^6123133-,6123566-,6123566-6123204^6123133-"; sources "Undefined,Undefined,Undefined"; NMorMRNA "null"; degree "9"; dimension "3_3";
chrA01	Undefined	as_event	6152336	6153451	.	-	.	transcript_id "TCONS_00001981,TCONS_00001980,TCONS_00001982"; gene_id "chrA01:6150210-6153451C"; flanks "6153451[,6152336^"; structure "1^4-,2^5-,3^6-"; splice_chain "6153214^6152427-,6153195^6152408-,6153192^6152405-"; sources "Undefined,Undefined,Undefined"; NMorMRNA "null"; degree "9"; dimension "3_3";
chrA01	Undefined	as_event	6733912	6734313	.	-	.	transcript_id "TCONS_00002007,TCONS_00002006"; gene_id "chrA01:6731782-6735508C"; flanks "6734313-,6733912^"; structure "0,1^2-"; splice_chain ",6734053^6733964-"; sources "Undefined,Undefined"; NMorMRNA "null"; degree "4"; dimension "2_2";
chrA01	Undefined	as_event	6737448	6737823	.	-	.	transcript_id "TCONS_00002008,TCONS_00002009"; gene_id "chrA01:6736227-6738887C"; flanks "6737823-,6737448^"; structure "0,1^2-"; splice_chain ",6737680^6737600-"; sources "Undefined,Undefined"; NMorMRNA "null"; degree "4"; dimension "2_2";
chrA01	Undefined	as_event	6854202	6854376	.	-	.	transcript_id "TCONS_00002013,TCONS_00002014"; gene_id "chrA01:6850655-6854991C"; flanks "6854376^,6854202^"; structure "1-,2-"; splice_chain "6854292-,6854291-"; sources "Undefined,Undefined"; NMorMRNA "null"; degree "4"; dimension "2_2";
chrA01	Undefined	as_event	6852833	6853110	.	-	.	transcript_id "TCONS_00002013,TCONS_00002014"; gene_id "chrA01:6850655-6854991C"; flanks "6853110-,6852833^"; structure "0,1^2-"; splice_chain ",6853000^6852920-"; sources "Undefined,Undefined"; NMorMRNA "null"; degree "4"; dimension "2_2";
chrA01	Undefined	as_event	6996844	6997029	.	-	.	transcript_id "TCONS_00002022,TCONS_00002020"; gene_id "chrA01:6996028-6998103C"; flanks "6997029^,6996844^"; structure "1-,2-"; splice_chain "6996937-,6996936-"; sources "Undefined,Undefined"; NMorMRNA "null"; degree "4"; dimension "2_2";
chrA01	Undefined	as_event	6996400	6997385	.	-	.	transcript_id "TCONS_00002021,TCONS_00002022,TCONS_00002020"; gene_id "chrA01:6996028-6998103C"; flanks "6997385-,6996400^"; structure "1^3-6^8-,2^4-7^9-,2^5-7^9-"; splice_chain "6997039^6996946-6996854^6996554-,6997029^6996937-6996844^6996544-,6997029^6996936-6996844^6996544-"; sources "Undefined,Undefined,Undefined"; NMorMRNA "null"; degree "9"; dimension "3_3";
chrA01	Undefined	as_event	6998891	6999131	.	-	.	transcript_id "TCONS_00002023,TCONS_00002024"; gene_id "chrA01:6998283-7001050C"; flanks "6999131^,6998891^"; structure "1-,2-"; splice_chain "6999018-,6999016-"; sources "Undefined,Undefined"; NMorMRNA "null"; degree "4"; dimension "2_2";
chrA01	Undefined	as_event	7089387	7089683	.	-	.	transcript_id "TCONS_00002031,TCONS_00002032"; gene_id "chrA01:7087626-7091065C"; flanks "7089683-,7089387^"; structure "0,1^2-"; splice_chain ",7089617^7089521-"; sources "Undefined,Undefined"; NMorMRNA "null"; degree "4"; dimension "2_2";
chrA01	Undefined	as_event	7106729	7107072	.	-	.	transcript_id "TCONS_00002035,TCONS_00002036/TCONS_00002037"; gene_id "chrA01:7104613-7107683C"; flanks "7107072-,7106729^"; structure "1^3-,2^4-"; splice_chain "7106952^7106829-,7106950^7106827-"; sources "Undefined,Undefined"; NMorMRNA "null"; degree "4"; dimension "2_2";
chrA01	Undefined	as_event	7105039	7105407	.	-	.	transcript_id "TCONS_00002035,TCONS_00002037"; gene_id "chrA01:7104613-7107683C"; flanks "7105407-,7105039^"; structure "1^3-,2^4-"; splice_chain "7105279^7105197-,7105269^7105182-"; sources "Undefined,Undefined"; NMorMRNA "null"; degree "4"; dimension "2_2";
chrA01	Undefined	as_event	7104867	7105182	.	-	.	transcript_id "TCONS_00002037,TCONS_00002036"; gene_id "chrA01:7104613-7107683C"; flanks "7105182-,7104867^"; structure "1^3-,2^4-"; splice_chain "7105039^7104958-,7105028^7104947-"; sources "Undefined,Undefined"; NMorMRNA "null"; degree "4"; dimension "2_2";
chrA01	Undefined	as_event	7104867	7105407	.	-	.	transcript_id "TCONS_00002035,TCONS_00002037,TCONS_00002036"; gene_id "chrA01:7104613-7107683C"; flanks "7105407-,7104867^"; structure "1^3-5^7-,2^4-5^7-,2^4-6^8-"; splice_chain "7105279^7105197-7105039^7104958-,7105269^7105182-7105039^7104958-,7105269^7105182-7105028^7104947-"; sources "Undefined,Undefined,Undefined"; NMorMRNA "null"; degree "9"; dimension "3_3";
chrA01	Undefined	as_event	7104613	7104774	.	-	.	transcript_id "TCONS_00002035,TCONS_00002036/TCONS_00002037"; gene_id "chrA01:7104613-7107683C"; flanks "7104774-,7104613]"; structure "0,1^2-"; splice_chain ",7104708^7104620-"; sources "Undefined,Undefined"; NMorMRNA "null"; degree "4"; dimension "2_2";
chrA01	Undefined	as_event	7165797	7165913	.	-	.	transcript_id "TCONS_00002041/TCONS_00002042/TCONS_00002043,TCONS_00002040"; gene_id "chrA01:7163998-7166760C"; flanks "7165913-,7165797-"; structure "1^,2^"; splice_chain "7165887^,7165886^"; sources "Undefined,Undefined"; NMorMRNA "null"; degree "4"; dimension "2_2";
chrA01	Undefined	as_event	7165261	7165524	.	-	.	transcript_id "TCONS_00002040,TCONS_00002041/TCONS_00002042"; gene_id "chrA01:7163998-7166760C"; flanks "7165524-,7165261^"; structure "0,1^2-"; splice_chain ",7165476^7165375-"; sources "Undefined,Undefined"; NMorMRNA "null"; degree "4"; dimension "2_2";
chrA01	Undefined	as_event	7165109	7165644	.	-	.	transcript_id "TCONS_00002043,TCONS_00002041/TCONS_00002042,TCONS_00002040"; gene_id "chrA01:7163998-7166760C"; flanks "7165644^,7165109-"; structure "0,1-2^3-4^,1-4^"; splice_chain ",7165524-7165476^7165375-7165261^,7165524-7165261^"; sources "Undefined,Undefined,Undefined"; NMorMRNA "null"; degree "9"; dimension "3_3";
chrA01	Undefined	as_event	7164236	7164541	.	-	.	transcript_id "TCONS_00002042,TCONS_00002040/TCONS_00002041/TCONS_00002043"; gene_id "chrA01:7163998-7166760C"; flanks "7164541-,7164236^"; structure "0,1^2-"; splice_chain ",7164444^7164338-"; sources "Undefined,Undefined"; NMorMRNA "null"; degree "4"; dimension "2_2";
chrA01	Undefined	as_event	7167685	7167960	.	-	.	transcript_id "TCONS_00002044,TCONS_00002045"; gene_id "chrA01:7167150-7169730C"; flanks "7167960-,7167685^"; structure "0,1^2-"; splice_chain ",7167873^7167752-"; sources "Undefined,Undefined"; NMorMRNA "null"; degree "4"; dimension "2_2";
chrA01	Undefined	as_event	7200040	7200579	.	-	.	transcript_id "TCONS_00002050,TCONS_00002049"; gene_id "chrA01:7199902-7201942C"; flanks "7200579-,7200040^"; structure "0,1^2-3^4-"; splice_chain ",7200505^7200402-7200217^7200128-"; sources "Undefined,Undefined"; NMorMRNA "null"; degree "4"; dimension "2_2";
chrA01	Undefined	as_event	7215270	7215556	.	-	.	transcript_id "TCONS_00002052,TCONS_00002053"; gene_id "chrA01:7213404-7216394C"; flanks "7215556-,7215270^"; structure "0,1^2-"; splice_chain ",7215437^7215362-"; sources "Undefined,Undefined"; NMorMRNA "null"; degree "4"; dimension "2_2";
chrA01	Undefined	as_event	7251022	7251556	.	-	.	transcript_id "TCONS_00002058,TCONS_00002057"; gene_id "chrA01:7249883-7251556C"; flanks "7251556[,7251022^"; structure "1^3-,2^4-"; splice_chain "7251338^7251248-,7251324^7251234-"; sources "Undefined,Undefined"; NMorMRNA "null"; degree "4"; dimension "2_2";
chrA01	Undefined	as_event	7506095	7506717	.	-	.	transcript_id "TCONS_00002072,TCONS_00002071"; gene_id "chrA01:7505948-7509075C"; flanks "7506717-,7506095^"; structure "0,1^2-3^4-"; splice_chain ",7506479^7506387-7506268^7506181-"; sources "Undefined,Undefined"; NMorMRNA "null"; degree "4"; dimension "2_2";
chrA01	Undefined	as_event	7525980	7526612	.	-	.	transcript_id "TCONS_00002077,TCONS_00002076"; gene_id "chrA01:7524520-7526612C"; flanks "7526612[,7525980^"; structure "1^3-,2^4-"; splice_chain "7526170^7526067-,7526142^7526039-"; sources "Undefined,Undefined"; NMorMRNA "null"; degree "4"; dimension "2_2";
chrA01	Undefined	as_event	7670307	7670746	.	-	.	transcript_id "TCONS_00002081,TCONS_00002082"; gene_id "chrA01:7667940-7675954C"; flanks "7670746-,7670307^"; structure "0,1^2-"; splice_chain ",7670501^7670402-"; sources "Undefined,Undefined"; NMorMRNA "null"; degree "4"; dimension "2_2";
chrA01	Undefined	as_event	7669974	7670218	.	-	.	transcript_id "TCONS_00002081,TCONS_00002082"; gene_id "chrA01:7667940-7675954C"; flanks "7670218-,7669974^"; structure "0,1^2-"; splice_chain ",7670124^7670037-"; sources "Undefined,Undefined"; NMorMRNA "null"; degree "4"; dimension "2_2";
chrA01	Undefined	as_event	7669648	7669874	.	-	.	transcript_id "TCONS_00002081,TCONS_00002082"; gene_id "chrA01:7667940-7675954C"; flanks "7669874-,7669648^"; structure "0,1^2-"; splice_chain ",7669796^7669724-"; sources "Undefined,Undefined"; NMorMRNA "null"; degree "4"; dimension "2_2";
chrA01	Undefined	as_event	7894401	7894696	.	-	.	transcript_id "TCONS_00002086,TCONS_00002087"; gene_id "chrA01:7893905-7894740C"; flanks "7894696^,7894401^"; structure "1-,2-"; splice_chain "7894505-,7894504-"; sources "Undefined,Undefined"; NMorMRNA "null"; degree "4"; dimension "2_2";
chrA01	Undefined	as_event	7894208	7894504	.	-	.	transcript_id "TCONS_00002088,TCONS_00002087"; gene_id "chrA01:7893905-7894740C"; flanks "7894504-,7894208]"; structure "1^3-,2^4-"; splice_chain "7894411^7894326-,7894401^7894316-"; sources "Undefined,Undefined"; NMorMRNA "null"; degree "4"; dimension "2_2";
chrA01	Undefined	as_event	7894208	7894696	.	-	.	transcript_id "TCONS_00002086,TCONS_00002088,TCONS_00002087"; gene_id "chrA01:7893905-7894740C"; flanks "7894696^,7894208]"; structure "1-4^6-,2-3^5-,2-4^6-"; splice_chain "7894505-7894401^7894316-,7894504-7894411^7894326-,7894504-7894401^7894316-"; sources "Undefined,Undefined,Undefined"; NMorMRNA "null"; degree "9"; dimension "3_3";
chrA01	Undefined	as_event	7900845	7901429	.	-	.	transcript_id "TCONS_00002094,TCONS_00002093"; gene_id "chrA01:7899993-7901542C"; flanks "7901429^,7900845^"; structure "1-,2-"; splice_chain "7901044-,7901039-"; sources "Undefined,Undefined"; NMorMRNA "null"; degree "4"; dimension "2_2";
chrA01	Undefined	as_event	7925695	7926395	.	-	.	transcript_id "TCONS_00002096,TCONS_00002097,TCONS_00002098"; gene_id "chrA01:7921859-7926524C"; flanks "7926395^,7925695^"; structure "1-,2-,3-"; splice_chain "7925775-,7925769-,7925765-"; sources "Undefined,Undefined,Undefined"; NMorMRNA "null"; degree "9"; dimension "3_3";
chrA01	Undefined	as_event	7922233	7922500	.	-	.	transcript_id "TCONS_00002096,TCONS_00002097/TCONS_00002098"; gene_id "chrA01:7921859-7926524C"; flanks "7922500-,7922233^"; structure "1^3-,2^4-"; splice_chain "7922442^7922341-,7922432^7922331-"; sources "Undefined,Undefined"; NMorMRNA "null"; degree "4"; dimension "2_2";
chrA01	Undefined	as_event	7947633	7948050	.	-	.	transcript_id "TCONS_00002099,TCONS_00002100"; gene_id "chrA01:7946459-7948616C"; flanks "7948050-,7947633^"; structure "1^3-,2^4-"; splice_chain "7947984^7947777-,7947974^7947767-"; sources "Undefined,Undefined"; NMorMRNA "null"; degree "4"; dimension "2_2";
chrA01	Undefined	as_event	8070150	8070453	.	-	.	transcript_id "TCONS_00002113,TCONS_00002114"; gene_id "chrA01:8069540-8071849C"; flanks "8070453^,8070150^"; structure "1-,2-"; splice_chain "8070234-,8070233-"; sources "Undefined,Undefined"; NMorMRNA "null"; degree "4"; dimension "2_2";
chrA01	Undefined	as_event	8081188	8081919	.	-	.	transcript_id "TCONS_00002118,TCONS_00002117"; gene_id "chrA01:8080139-8083286C"; flanks "8081919-,8081188^"; structure "1^3-,2^4-"; splice_chain "8081462^8081334-,8081460^8081332-"; sources "Undefined,Undefined"; NMorMRNA "null"; degree "4"; dimension "2_2";
chrA01	Undefined	as_event	8154456	8154894	.	-	.	transcript_id "TCONS_00002122,TCONS_00002123/TCONS_00002124"; gene_id "chrA01:8153209-8156373C"; flanks "8154894-,8154456^"; structure "1^3-,2^4-"; splice_chain "8154689^8154621-,8154679^8154611-"; sources "Undefined,Undefined"; NMorMRNA "null"; degree "4"; dimension "2_2";
chrA01	Undefined	as_event	8153668	8153987	.	-	.	transcript_id "TCONS_00002123,TCONS_00002124,TCONS_00002122"; gene_id "chrA01:8153209-8156373C"; flanks "8153987-,8153668^"; structure "1^4-,2^5-,3^6-"; splice_chain "8153910^8153826-,8153903^8153819-,8153900^8153816-"; sources "Undefined,Undefined,Undefined"; NMorMRNA "null"; degree "9"; dimension "3_3";
chrA01	Undefined	as_event	8237980	8238346	.	-	.	transcript_id "TCONS_00002133,TCONS_00002132"; gene_id "chrA01:8237798-8240173C"; flanks "8238346-,8237980^"; structure "0,1^2-"; splice_chain ",8238254^8238180-"; sources "Undefined,Undefined"; NMorMRNA "null"; degree "4"; dimension "2_2";
chrA01	Undefined	as_event	8269849	8270484	.	-	.	transcript_id "TCONS_00002139,TCONS_00002140"; gene_id "chrA01:8269503-8271177C"; flanks "8270484-,8269849^"; structure "1^3-,2^4-5^6-"; splice_chain "8270414^8270280-,8270404^8270270-8270065^8269902-"; sources "Undefined,Undefined"; NMorMRNA "null"; degree "4"; dimension "2_2";
chrA01	Undefined	as_event	8498684	8499130	.	-	.	transcript_id "TCONS_00002154,TCONS_00002153"; gene_id "chrA01:8498078-8499534C"; flanks "8499130-,8498684^"; structure "0,1^2-"; splice_chain ",8498890^8498804-"; sources "Undefined,Undefined"; NMorMRNA "null"; degree "4"; dimension "2_2";
chrA01	Undefined	as_event	8813853	8814461	.	-	.	transcript_id "TCONS_00002167,TCONS_00002166"; gene_id "chrA01:8813394-8814461C"; flanks "8814461[,8813853^"; structure "1^3-,2^4-"; splice_chain "8814408^8813951-,8814398^8813941-"; sources "Undefined,Undefined"; NMorMRNA "null"; degree "4"; dimension "2_2";
chrA01	Undefined	as_event	9275601	9275839	.	-	.	transcript_id "TCONS_00002187,TCONS_00002186"; gene_id "chrA01:9274028-9277058C"; flanks "9275839^,9275601^"; structure "1-,2-"; splice_chain "9275765-,9275694-"; sources "Undefined,Undefined"; NMorMRNA "null"; degree "4"; dimension "2_2";
chrA01	Undefined	as_event	9509105	9509277	.	-	.	transcript_id "TCONS_00002197,TCONS_00002196/TCONS_00002198"; gene_id "chrA01:9507777-9510270C"; flanks "9509277^,9509105^"; structure "1-,2-"; splice_chain "9509172-,9509171-"; sources "Undefined,Undefined"; NMorMRNA "null"; degree "4"; dimension "2_2";
chrA01	Undefined	as_event	9508426	9508549	.	-	.	transcript_id "TCONS_00002198,TCONS_00002196/TCONS_00002197"; gene_id "chrA01:9507777-9510270C"; flanks "9508549^,9508426^"; structure "1-,2-"; splice_chain "9508470-,9508464-"; sources "Undefined,Undefined"; NMorMRNA "null"; degree "4"; dimension "2_2";
chrA01	Undefined	as_event	9507777	9508188	.	-	.	transcript_id "TCONS_00002198,TCONS_00002196,TCONS_00002197"; gene_id "chrA01:9507777-9510270C"; flanks "9508188-,9507777]"; structure "1^4-,2^5-,3^6-"; splice_chain "9508139^9507997-,9508137^9507995-,9508135^9507993-"; sources "Undefined,Undefined,Undefined"; NMorMRNA "null"; degree "9"; dimension "3_3";
chrA01	Undefined	as_event	9839230	9839708	.	-	.	transcript_id "TCONS_00002209,TCONS_00002210"; gene_id "chrA01:9836009-9840132C"; flanks "9839708-,9839230^"; structure "0,1^2-"; splice_chain ",9839470^9839386-"; sources "Undefined,Undefined"; NMorMRNA "null"; degree "4"; dimension "2_2";
chrA01	Undefined	as_event	9839230	9840132	.	-	.	transcript_id "TCONS_00002208,TCONS_00002209,TCONS_00002210"; gene_id "chrA01:9836009-9840132C"; flanks "9840132[,9839230^"; structure "1^3-,2^4-,2^4-5^6-"; splice_chain "9839811^9839727-,9839792^9839708-,9839792^9839708-9839470^9839386-"; sources "Undefined,Undefined,Undefined"; NMorMRNA "null"; degree "9"; dimension "3_3";
chrA01	Undefined	as_event	9838699	9839134	.	-	.	transcript_id "TCONS_00002208/TCONS_00002209,TCONS_00002210"; gene_id "chrA01:9836009-9840132C"; flanks "9839134-,9838699^"; structure "0,1^2-3^4-"; splice_chain ",9839057^9838977-9838903^9838818-"; sources "Undefined,Undefined"; NMorMRNA "null"; degree "4"; dimension "2_2";
chrA01	Undefined	as_event	10001317	10002807	.	-	.	transcript_id "TCONS_00002216,TCONS_00002215"; gene_id "chrA01:9998879-10003681C"; flanks "10002807-,10001317^"; structure "1^3-,2^4-"; splice_chain "10001714^10001452-,10001701^10001439-"; sources "Undefined,Undefined"; NMorMRNA "null"; degree "4"; dimension "2_2";
chrA01	Undefined	as_event	10000517	10000818	.	-	.	transcript_id "TCONS_00002216,TCONS_00002215"; gene_id "chrA01:9998879-10003681C"; flanks "10000818-,10000517-"; structure "1^,2^"; splice_chain "10000587^,10000586^"; sources "Undefined,Undefined"; NMorMRNA "null"; degree "4"; dimension "2_2";
chrA01	Undefined	as_event	9999749	10000115	.	-	.	transcript_id "TCONS_00002215,TCONS_00002216"; gene_id "chrA01:9998879-10003681C"; flanks "10000115-,9999749^"; structure "1^3-,2^4-"; splice_chain "10000018^9999848-,9999987^9999817-"; sources "Undefined,Undefined"; NMorMRNA "null"; degree "4"; dimension "2_2";
chrA01	Undefined	as_event	10073481	10074118	.	-	.	transcript_id "TCONS_00002217,TCONS_00002218"; gene_id "chrA01:10072007-10074118C"; flanks "10074118[,10073481^"; structure "1^3-,2^4-"; splice_chain "10073796^10073716-,10073794^10073714-"; sources "Undefined,Undefined"; NMorMRNA "null"; degree "4"; dimension "2_2";
chrA01	Undefined	as_event	10072007	10073406	.	-	.	transcript_id "TCONS_00002217,TCONS_00002218"; gene_id "chrA01:10072007-10074118C"; flanks "10073406-,10072007]"; structure "0,1^2-"; splice_chain ",10073149^10073012-"; sources "Undefined,Undefined"; NMorMRNA "null"; degree "4"; dimension "2_2";
chrA01	Undefined	as_event	10215937	10216212	.	-	.	transcript_id "TCONS_00002224,TCONS_00002223"; gene_id "chrA01:10213844-10221699C"; flanks "10216212-,10215937-"; structure "1^,2^"; splice_chain "10216117^,10216115^"; sources "Undefined,Undefined"; NMorMRNA "null"; degree "4"; dimension "2_2";
chrA01	Undefined	as_event	10214403	10214902	.	-	.	transcript_id "TCONS_00002223,TCONS_00002224"; gene_id "chrA01:10213844-10221699C"; flanks "10214902-,10214403^"; structure "1^3-,2^4-"; splice_chain "10214804^10214715-,10214794^10214705-"; sources "Undefined,Undefined"; NMorMRNA "null"; degree "4"; dimension "2_2";
chrA01	Undefined	as_event	10300754	10301469	.	-	.	transcript_id "TCONS_00002226,TCONS_00002228,TCONS_00002227"; gene_id "chrA01:10299606-10301469C"; flanks "10301469[,10300754^"; structure "0,1^3-,2^4-"; splice_chain ",10301017^10300856-,10300964^10300854-"; sources "Undefined,Undefined,Undefined"; NMorMRNA "null"; degree "9"; dimension "3_3";
chrA01	Undefined	as_event	10300103	10300473	.	-	.	transcript_id "TCONS_00002227/TCONS_00002228,TCONS_00002226"; gene_id "chrA01:10299606-10301469C"; flanks "10300473-,10300103^"; structure "0,1^2-"; splice_chain ",10300395^10300297-"; sources "Undefined,Undefined"; NMorMRNA "null"; degree "4"; dimension "2_2";
chrA01	Undefined	as_event	10790291	10790640	.	-	.	transcript_id "TCONS_00002242,TCONS_00002241/TCONS_00002243/TCONS_00002244"; gene_id "chrA01:10787546-10791940C"; flanks "10790640-,10790291^"; structure "0,1^2-"; splice_chain ",10790449^10790365-"; sources "Undefined,Undefined"; NMorMRNA "null"; degree "4"; dimension "2_2";
chrA01	Undefined	as_event	10789849	10790145	.	-	.	transcript_id "TCONS_00002241/TCONS_00002243/TCONS_00002244,TCONS_00002242"; gene_id "chrA01:10787546-10791940C"; flanks "10790145-,10789849-"; structure "1^,2^"; splice_chain "10790007^,10790005^"; sources "Undefined,Undefined"; NMorMRNA "null"; degree "4"; dimension "2_2";
chrA01	Undefined	as_event	10788566	10788834	.	-	.	transcript_id "TCONS_00002242,TCONS_00002241/TCONS_00002243/TCONS_00002244"; gene_id "chrA01:10787546-10791940C"; flanks "10788834-,10788566^"; structure "1^3-,2^4-"; splice_chain "10788784^10788698-,10788774^10788688-"; sources "Undefined,Undefined"; NMorMRNA "null"; degree "4"; dimension "2_2";
chrA01	Undefined	as_event	10787984	10788217	.	-	.	transcript_id "TCONS_00002243,TCONS_00002241/TCONS_00002244"; gene_id "chrA01:10787546-10791940C"; flanks "10788217-,10787984^"; structure "0,1^2-"; splice_chain ",10788149^10788060-"; sources "Undefined,Undefined"; NMorMRNA "null"; degree "4"; dimension "2_2";
chrA01	Undefined	as_event	10787546	10788060	.	-	.	transcript_id "TCONS_00002242,TCONS_00002241/TCONS_00002244"; gene_id "chrA01:10787546-10791940C"; flanks "10788060-,10787546]"; structure "1^3-,2^4-"; splice_chain "10787994^10787876-,10787984^10787866-"; sources "Undefined,Undefined"; NMorMRNA "null"; degree "4"; dimension "2_2";
chrA01	Undefined	as_event	10787546	10788217	.	-	.	transcript_id "TCONS_00002242,TCONS_00002241/TCONS_00002244,TCONS_00002243"; gene_id "chrA01:10787546-10791940C"; flanks "10788217-,10787546]"; structure "1^2-3^5-,1^2-4^6-,4^6-"; splice_chain "10788149^10788060-10787994^10787876-,10788149^10788060-10787984^10787866-,10787984^10787866-"; sources "Undefined,Undefined,Undefined"; NMorMRNA "null"; degree "9"; dimension "3_3";
chrA01	Undefined	as_event	10818438	10819338	.	-	.	transcript_id "TCONS_00002246,TCONS_00002245"; gene_id "chrA01:10817364-10820116C"; flanks "10819338^,10818438^"; structure "1-5^7-,2-3^4-6^8-"; splice_chain "10818978-10818633^10818529-,10818974-10818802^10818706-10818623^10818519-"; sources "Undefined,Undefined"; NMorMRNA "null"; degree "4"; dimension "2_2";
chrA01	Undefined	as_event	10942259	10942451	.	-	.	transcript_id "TCONS_00002259,TCONS_00002260"; gene_id "chrA01:10941570-10942752C"; flanks "10942451^,10942259^"; structure "1-,2-"; splice_chain "10942346-,10942343-"; sources "Undefined,Undefined"; NMorMRNA "null"; degree "4"; dimension "2_2";
chrA01	Undefined	as_event	10945850	10946329	.	-	.	transcript_id "TCONS_00002262,TCONS_00002261,TCONS_00002263"; gene_id "chrA01:10944530-10946664C"; flanks "10946329^,10945850^"; structure "1-,2-,3-"; splice_chain "10946265-,10946249-,10946201-"; sources "Undefined,Undefined,Undefined"; NMorMRNA "null"; degree "9"; dimension "3_3";
chrA01	Undefined	as_event	10982482	10982806	.	-	.	transcript_id "TCONS_00002265,TCONS_00002264"; gene_id "chrA01:10979774-10982887C"; flanks "10982806^,10982482^"; structure "1-,2-"; splice_chain "10982582-,10982577-"; sources "Undefined,Undefined"; NMorMRNA "null"; degree "4"; dimension "2_2";
chrA01	Undefined	as_event	10981700	10982076	.	-	.	transcript_id "TCONS_00002264,TCONS_00002265"; gene_id "chrA01:10979774-10982887C"; flanks "10982076-,10981700^"; structure "0,1^2-"; splice_chain ",10981963^10981875-"; sources "Undefined,Undefined"; NMorMRNA "null"; degree "4"; dimension "2_2";
chrA01	Undefined	as_event	10980923	10981140	.	-	.	transcript_id "TCONS_00002264,TCONS_00002265"; gene_id "chrA01:10979774-10982887C"; flanks "10981140-,10980923^"; structure "0,1^2-"; splice_chain ",10981067^10980970-"; sources "Undefined,Undefined"; NMorMRNA "null"; degree "4"; dimension "2_2";
chrA01	Undefined	as_event	11277617	11277863	.	-	.	transcript_id "TCONS_00002268,TCONS_00002269"; gene_id "chrA01:11274202-11279487C"; flanks "11277863^,11277617^"; structure "1-,2-"; splice_chain "11277775-,11277773-"; sources "Undefined,Undefined"; NMorMRNA "null"; degree "4"; dimension "2_2";
chrA01	Undefined	as_event	11277617	11277960	.	-	.	transcript_id "TCONS_00002270,TCONS_00002268,TCONS_00002269"; gene_id "chrA01:11274202-11279487C"; flanks "11277960-,11277617^"; structure "0,1^2-,1^3-"; splice_chain ",11277863^11277775-,11277863^11277773-"; sources "Undefined,Undefined,Undefined"; NMorMRNA "null"; degree "9"; dimension "3_3";
chrA01	Undefined	as_event	11276964	11277181	.	-	.	transcript_id "TCONS_00002270,TCONS_00002268/TCONS_00002269"; gene_id "chrA01:11274202-11279487C"; flanks "11277181-,11276964^"; structure "0,1^2-"; splice_chain ",11277128^11277044-"; sources "Undefined,Undefined"; NMorMRNA "null"; degree "4"; dimension "2_2";
chrA01	Undefined	as_event	11276350	11276698	.	-	.	transcript_id "TCONS_00002270,TCONS_00002268/TCONS_00002269"; gene_id "chrA01:11274202-11279487C"; flanks "11276698-,11276350^"; structure "0,1^2-"; splice_chain ",11276612^11276525-"; sources "Undefined,Undefined"; NMorMRNA "null"; degree "4"; dimension "2_2";
chrA01	Undefined	as_event	11275237	11275605	.	-	.	transcript_id "TCONS_00002270,TCONS_00002268/TCONS_00002269"; gene_id "chrA01:11274202-11279487C"; flanks "11275605-,11275237^"; structure "0,1^2-"; splice_chain ",11275522^11275442-"; sources "Undefined,Undefined"; NMorMRNA "null"; degree "4"; dimension "2_2";
chrA01	Undefined	as_event	11274851	11275148	.	-	.	transcript_id "TCONS_00002270,TCONS_00002268/TCONS_00002269"; gene_id "chrA01:11274202-11279487C"; flanks "11275148-,11274851^"; structure "0,1^2-"; splice_chain ",11275047^11274960-"; sources "Undefined,Undefined"; NMorMRNA "null"; degree "4"; dimension "2_2";
chrA01	Undefined	as_event	11360245	11360810	.	-	.	transcript_id "TCONS_00002271,TCONS_00002273"; gene_id "chrA01:11359764-11360810C"; flanks "11360810[,11360245^"; structure "0,1^2-"; splice_chain ",11360416^11360325-"; sources "Undefined,Undefined"; NMorMRNA "null"; degree "4"; dimension "2_2";
chrA01	Undefined	as_event	11360090	11360810	.	-	.	transcript_id "TCONS_00002272,TCONS_00002273,TCONS_00002271"; gene_id "chrA01:11359764-11360810C"; flanks "11360810[,11360090-"; structure "1^2-3^5-8^,4^6-7^,7^"; splice_chain "11360608^11360522-11360477^11360359-11360244^,11360416^11360325-11360245^,11360245^"; sources "Undefined,Undefined,Undefined"; NMorMRNA "null"; degree "9"; dimension "3_3";
chrA01	Undefined	as_event	11600649	11601039	.	-	.	transcript_id "TCONS_00002275,TCONS_00002276"; gene_id "chrA01:11599575-11602672C"; flanks "11601039-,11600649^"; structure "1^3-,2^4-"; splice_chain "11600936^11600844-,11600932^11600840-"; sources "Undefined,Undefined"; NMorMRNA "null"; degree "4"; dimension "2_2";
chrA01	Undefined	as_event	11901572	11902278	.	-	.	transcript_id "TCONS_00002282,TCONS_00002283"; gene_id "chrA01:11901572-11903154C"; flanks "11902278-,11901572]"; structure "0,1^2-"; splice_chain ",11902061^11901961-"; sources "Undefined,Undefined"; NMorMRNA "null"; degree "4"; dimension "2_2";
chrA01	Undefined	as_event	11901572	11902462	.	-	.	transcript_id "TCONS_00002281,TCONS_00002282,TCONS_00002283"; gene_id "chrA01:11901572-11903154C"; flanks "11902462^,11901572]"; structure "1-,2-,2-3^4-"; splice_chain "11902279-,11902278-,11902278-11902061^11901961-"; sources "Undefined,Undefined,Undefined"; NMorMRNA "null"; degree "9"; dimension "3_3";
chrA01	Undefined	as_event	12296952	12297386	.	-	.	transcript_id "TCONS_00002289,TCONS_00002288"; gene_id "chrA01:12296587-12297744C"; flanks "12297386-,12296952^"; structure "0,1^2-"; splice_chain ",12297243^12297059-"; sources "Undefined,Undefined"; NMorMRNA "null"; degree "4"; dimension "2_2";
chrA01	Undefined	as_event	12646955	12647222	.	-	.	transcript_id "TCONS_00002300,TCONS_00002301"; gene_id "chrA01:12645167-12647757C"; flanks "12647222-,12646955^"; structure "0,1^2-"; splice_chain ",12647087^12647004-"; sources "Undefined,Undefined"; NMorMRNA "null"; degree "4"; dimension "2_2";
chrA01	Undefined	as_event	12645167	12646757	.	-	.	transcript_id "TCONS_00002300,TCONS_00002301"; gene_id "chrA01:12645167-12647757C"; flanks "12646757-,12645167]"; structure "0,1^2-"; splice_chain ",12645789^12645678-"; sources "Undefined,Undefined"; NMorMRNA "null"; degree "4"; dimension "2_2";
chrA01	Undefined	as_event	12804002	12804290	.	-	.	transcript_id "TCONS_00002302/TCONS_00002303,TCONS_00002304"; gene_id "chrA01:12802524-12804417C"; flanks "12804290^,12804002^"; structure "1-,2-"; splice_chain "12804161-,12804151-"; sources "Undefined,Undefined"; NMorMRNA "null"; degree "4"; dimension "2_2";
chrA01	Undefined	as_event	12803030	12803483	.	-	.	transcript_id "TCONS_00002303,TCONS_00002302/TCONS_00002304"; gene_id "chrA01:12802524-12804417C"; flanks "12803483^,12803030^"; structure "1-,2-"; splice_chain "12803407-,12803404-"; sources "Undefined,Undefined"; NMorMRNA "null"; degree "4"; dimension "2_2";
chrA01	Undefined	as_event	12961157	12961431	.	-	.	transcript_id "TCONS_00002309,TCONS_00002310"; gene_id "chrA01:12959373-12962500C"; flanks "12961431^,12961157^"; structure "1-,2-"; splice_chain "12961330-,12961313-"; sources "Undefined,Undefined"; NMorMRNA "null"; degree "4"; dimension "2_2";
chrA01	Undefined	as_event	12980283	12980684	.	-	.	transcript_id "TCONS_00002314,TCONS_00002313"; gene_id "chrA01:12979949-12981354C"; flanks "12980684-,12980283^"; structure "0,1^2-"; splice_chain ",12980483^12980413-"; sources "Undefined,Undefined"; NMorMRNA "null"; degree "4"; dimension "2_2";
chrA01	Undefined	as_event	13109376	13109668	.	-	.	transcript_id "TCONS_00002319,TCONS_00002318"; gene_id "chrA01:13103221-13117531C"; flanks "13109668-,13109376^"; structure "1^3-,2^4-"; splice_chain "13109528^13109433-,13109526^13109431-"; sources "Undefined,Undefined"; NMorMRNA "null"; degree "4"; dimension "2_2";
chrA01	Undefined	as_event	13109067	13109376	.	-	.	transcript_id "TCONS_00002318,TCONS_00002319"; gene_id "chrA01:13103221-13117531C"; flanks "13109376^,13109067^"; structure "1-,2-"; splice_chain "13109282-,13109280-"; sources "Undefined,Undefined"; NMorMRNA "null"; degree "4"; dimension "2_2";
chrA01	Undefined	as_event	13107290	13107652	.	-	.	transcript_id "TCONS_00002318,TCONS_00002317/TCONS_00002319"; gene_id "chrA01:13103221-13117531C"; flanks "13107652-,13107290-"; structure "1^,2^"; splice_chain "13107489^,13107388^"; sources "Undefined,Undefined"; NMorMRNA "null"; degree "4"; dimension "2_2";
chrA01	Undefined	as_event	13105464	13105789	.	-	.	transcript_id "TCONS_00002317,TCONS_00002318/TCONS_00002319"; gene_id "chrA01:13103221-13117531C"; flanks "13105789^,13105464^"; structure "1-,2-"; splice_chain "13105591-,13105589-"; sources "Undefined,Undefined"; NMorMRNA "null"; degree "4"; dimension "2_2";
chrA01	Undefined	as_event	14011767	14012600	.	-	.	transcript_id "TCONS_00002327,TCONS_00002326"; gene_id "chrA01:14003456-14012600C"; flanks "14012600[,14011767^"; structure "1^2-4^6-,3^5-"; splice_chain "14012458^14012367-14012123^14011909-,14012239^14011912-"; sources "Undefined,Undefined"; NMorMRNA "null"; degree "4"; dimension "2_2";
chrA01	Undefined	as_event	14003456	14004236	.	-	.	transcript_id "TCONS_00002327,TCONS_00002325/TCONS_00002326"; gene_id "chrA01:14003456-14012600C"; flanks "14004236^,14003456]"; structure "1-,2-"; splice_chain "14003901-,14003899-"; sources "Undefined,Undefined"; NMorMRNA "null"; degree "4"; dimension "2_2";
chrA01	Undefined	as_event	14038191	14038579	.	-	.	transcript_id "TCONS_00002329,TCONS_00002330"; gene_id "chrA01:14031525-14039188C"; flanks "14038579-,14038191-"; structure "1^,2^"; splice_chain "14038468^,14038395^"; sources "Undefined,Undefined"; NMorMRNA "null"; degree "4"; dimension "2_2";
chrA01	Undefined	as_event	14596480	14596616	.	-	.	transcript_id "TCONS_00002339,TCONS_00002340"; gene_id "chrA01:14594324-14597769C"; flanks "14596616^,14596480^"; structure "1-,2-"; splice_chain "14596532-,14596530-"; sources "Undefined,Undefined"; NMorMRNA "null"; degree "4"; dimension "2_2";
chrA01	Undefined	as_event	14614783	14615949	.	-	.	transcript_id "TCONS_00002342,TCONS_00002341"; gene_id "chrA01:14612066-14616385C"; flanks "14615949^,14614783^"; structure "1-,2-"; splice_chain "14615765-,14615039-"; sources "Undefined,Undefined"; NMorMRNA "null"; degree "4"; dimension "2_2";
chrA01	Undefined	as_event	14680064	14681261	.	-	.	transcript_id "TCONS_00002345,TCONS_00002344/TCONS_00002346"; gene_id "chrA01:14680064-14682978C"; flanks "14681261^,14680064]"; structure "1-,2-"; splice_chain "14681171-,14681167-"; sources "Undefined,Undefined"; NMorMRNA "null"; degree "4"; dimension "2_2";
chrA01	Undefined	as_event	14932490	14932771	.	-	.	transcript_id "TCONS_00002356,TCONS_00002355"; gene_id "chrA01:14931430-14934436C"; flanks "14932771^,14932490^"; structure "1-,2-"; splice_chain "14932700-,14932687-"; sources "Undefined,Undefined"; NMorMRNA "null"; degree "4"; dimension "2_2";
chrA01	Undefined	as_event	15017843	15018602	.	-	.	transcript_id "TCONS_00002360,TCONS_00002358/TCONS_00002359"; gene_id "chrA01:15017211-15018602C"; flanks "15018602[,15017843^"; structure "0,1^2-"; splice_chain ",15018022^15017913-"; sources "Undefined,Undefined"; NMorMRNA "null"; degree "4"; dimension "2_2";
chrA01	Undefined	as_event	15017616	15017843	.	-	.	transcript_id "TCONS_00002358/TCONS_00002360,TCONS_00002359"; gene_id "chrA01:15017211-15018602C"; flanks "15017843^,15017616^"; structure "1-,2-"; splice_chain "15017771-,15017768-"; sources "Undefined,Undefined"; NMorMRNA "null"; degree "4"; dimension "2_2";
chrA01	Undefined	as_event	15302787	15303023	.	-	.	transcript_id "TCONS_00002364,TCONS_00002365"; gene_id "chrA01:15302518-15304824C"; flanks "15303023^,15302787^"; structure "1-,2-"; splice_chain "15302930-,15302926-"; sources "Undefined,Undefined"; NMorMRNA "null"; degree "4"; dimension "2_2";
chrA01	Undefined	as_event	15302518	15302712	.	-	.	transcript_id "TCONS_00002365,TCONS_00002364"; gene_id "chrA01:15302518-15304824C"; flanks "15302712-,15302518]"; structure "0,1^2-"; splice_chain ",15302668^15302594-"; sources "Undefined,Undefined"; NMorMRNA "null"; degree "4"; dimension "2_2";
chrA01	Undefined	as_event	15357639	15358611	.	-	.	transcript_id "TCONS_00002366,TCONS_00002367"; gene_id "chrA01:15356729-15358611C"; flanks "15358611[,15357639^"; structure "1^3-,2^4-"; splice_chain "15358281^15357899-,15358271^15357889-"; sources "Undefined,Undefined"; NMorMRNA "null"; degree "4"; dimension "2_2";
chrA01	Undefined	as_event	15357051	15357377	.	-	.	transcript_id "TCONS_00002367,TCONS_00002366"; gene_id "chrA01:15356729-15358611C"; flanks "15357377^,15357051^"; structure "1-,2-"; splice_chain "15357248-,15357245-"; sources "Undefined,Undefined"; NMorMRNA "null"; degree "4"; dimension "2_2";
chrA01	Undefined	as_event	15413020	15413296	.	-	.	transcript_id "TCONS_00002369,TCONS_00002368"; gene_id "chrA01:15412672-15414576C"; flanks "15413296-,15413020^"; structure "0,1^2-"; splice_chain ",15413189^15413116-"; sources "Undefined,Undefined"; NMorMRNA "null"; degree "4"; dimension "2_2";
chrA01	Undefined	as_event	15431186	15431750	.	-	.	transcript_id "TCONS_00002371/TCONS_00002372,TCONS_00002370"; gene_id "chrA01:15429754-15433669C"; flanks "15431750-,15431186^"; structure "0,1^2-"; splice_chain ",15431604^15431527-"; sources "Undefined,Undefined"; NMorMRNA "null"; degree "4"; dimension "2_2";
chrA01	Undefined	as_event	15466106	15466523	.	-	.	transcript_id "TCONS_00002375,TCONS_00002374"; gene_id "chrA01:15464370-15475892C"; flanks "15466523-,15466106^"; structure "1^3-,2^4-"; splice_chain "15466315^15466210-,15466279^15466174-"; sources "Undefined,Undefined"; NMorMRNA "null"; degree "4"; dimension "2_2";
chrA01	Undefined	as_event	15464612	15465067	.	-	.	transcript_id "TCONS_00002375,TCONS_00002374"; gene_id "chrA01:15464370-15475892C"; flanks "15465067-,15464612^"; structure "1^3-5^7-,2^4-6^8-"; splice_chain "15465026^15464880-15464778^15464684-,15465022^15464876-15464768^15464674-"; sources "Undefined,Undefined"; NMorMRNA "null"; degree "4"; dimension "2_2";
chrA01	Undefined	as_event	15574695	15575023	.	-	.	transcript_id "TCONS_00002381,TCONS_00002380"; gene_id "chrA01:15573409-15575466C"; flanks "15575023-,15574695^"; structure "0,1^2-"; splice_chain ",15574849^15574778-"; sources "Undefined,Undefined"; NMorMRNA "null"; degree "4"; dimension "2_2";
chrA01	Undefined	as_event	15684122	15685206	.	-	.	transcript_id "TCONS_00002385/TCONS_00002387,TCONS_00002386"; gene_id "chrA01:15684122-15686774C"; flanks "15685206^,15684122]"; structure "1-,2-"; splice_chain "15684653-,15684644-"; sources "Undefined,Undefined"; NMorMRNA "null"; degree "4"; dimension "2_2";
chrA01	Undefined	as_event	15914662	15914909	.	-	.	transcript_id "TCONS_00002392,TCONS_00002391"; gene_id "chrA01:15914364-15916256C"; flanks "15914909-,15914662^"; structure "1^3-,2^4-"; splice_chain "15914853^15914745-,15914850^15914742-"; sources "Undefined,Undefined"; NMorMRNA "null"; degree "4"; dimension "2_2";
chrA01	Undefined	as_event	15946238	15946388	.	-	.	transcript_id "TCONS_00002396/TCONS_00002397,TCONS_00002395"; gene_id "chrA01:15945179-15946879C"; flanks "15946388-,15946238-"; structure "1^,2^"; splice_chain "15946316^,15946314^"; sources "Undefined,Undefined"; NMorMRNA "null"; degree "4"; dimension "2_2";
chrA01	Undefined	as_event	15945179	15945397	.	-	.	transcript_id "TCONS_00002397,TCONS_00002395"; gene_id "chrA01:15945179-15946879C"; flanks "15945397^,15945179]"; structure "1-,2-"; splice_chain "15945318-,15945317-"; sources "Undefined,Undefined"; NMorMRNA "null"; degree "4"; dimension "2_2";
chrA01	Undefined	as_event	15945179	15945467	.	-	.	transcript_id "TCONS_00002396,TCONS_00002397,TCONS_00002395"; gene_id "chrA01:15945179-15946879C"; flanks "15945467-,15945179]"; structure "0,1^2-,1^3-"; splice_chain ",15945397^15945318-,15945397^15945317-"; sources "Undefined,Undefined,Undefined"; NMorMRNA "null"; degree "9"; dimension "3_3";
chrA01	Undefined	as_event	15963726	15964240	.	-	.	transcript_id "TCONS_00002399,TCONS_00002398"; gene_id "chrA01:15963726-15965503C"; flanks "15964240-,15963726]"; structure "0,1^2-"; splice_chain ",15964095^15964005-"; sources "Undefined,Undefined"; NMorMRNA "null"; degree "4"; dimension "2_2";
chrA01	Undefined	as_event	15966466	15967065	.	-	.	transcript_id "TCONS_00002401,TCONS_00002400"; gene_id "chrA01:15966290-15988910C"; flanks "15967065-,15966466^"; structure "1^3-,2^4-"; splice_chain "15967005^15966562-,15966996^15966553-"; sources "Undefined,Undefined"; NMorMRNA "null"; degree "4"; dimension "2_2";
chrA01	Undefined	as_event	16168462	16168768	.	-	.	transcript_id "TCONS_00002409,TCONS_00002408"; gene_id "chrA01:16166731-16169838C"; flanks "16168768-,16168462^"; structure "0,1^2-"; splice_chain ",16168642^16168556-"; sources "Undefined,Undefined"; NMorMRNA "null"; degree "4"; dimension "2_2";
chrA01	Undefined	as_event	16167205	16167414	.	-	.	transcript_id "TCONS_00002409,TCONS_00002408"; gene_id "chrA01:16166731-16169838C"; flanks "16167414-,16167205^"; structure "0,1^2-"; splice_chain ",16167341^16167249-"; sources "Undefined,Undefined"; NMorMRNA "null"; degree "4"; dimension "2_2";
chrA01	Undefined	as_event	16275158	16275643	.	-	.	transcript_id "TCONS_00002412,TCONS_00002411"; gene_id "chrA01:16274881-16275643C"; flanks "16275643[,16275158^"; structure "1^3-,2^4-"; splice_chain "16275601^16275347-,16275591^16275337-"; sources "Undefined,Undefined"; NMorMRNA "null"; degree "4"; dimension "2_2";
chrA01	Undefined	as_event	16274999	16275158	.	-	.	transcript_id "TCONS_00002412,TCONS_00002411"; gene_id "chrA01:16274881-16275643C"; flanks "16275158^,16274999^"; structure "1-,2-"; splice_chain "16275075-,16275073-"; sources "Undefined,Undefined"; NMorMRNA "null"; degree "4"; dimension "2_2";
chrA01	Undefined	as_event	16301571	16301770	.	-	.	transcript_id "TCONS_00002414,TCONS_00002413"; gene_id "chrA01:16300260-16303333C"; flanks "16301770-,16301571^"; structure "0,1^2-"; splice_chain ",16301709^16301634-"; sources "Undefined,Undefined"; NMorMRNA "null"; degree "4"; dimension "2_2";
chrA01	Undefined	as_event	16301044	16301479	.	-	.	transcript_id "TCONS_00002414,TCONS_00002413"; gene_id "chrA01:16300260-16303333C"; flanks "16301479-,16301044^"; structure "0,1^2-3^4-"; splice_chain ",16301395^16301316-16301190^16301117-"; sources "Undefined,Undefined"; NMorMRNA "null"; degree "4"; dimension "2_2";
chrA01	Undefined	as_event	16333821	16334078	.	-	.	transcript_id "TCONS_00002415,TCONS_00002416"; gene_id "chrA01:16332052-16334644C"; flanks "16334078^,16333821^"; structure "1-,2-"; splice_chain "16333910-,16333909-"; sources "Undefined,Undefined"; NMorMRNA "null"; degree "4"; dimension "2_2";
chrA01	Undefined	as_event	16682056	16682274	.	-	.	transcript_id "TCONS_00002423,TCONS_00002424"; gene_id "chrA01:16680455-16682910C"; flanks "16682274^,16682056^"; structure "1-,2-"; splice_chain "16682148-,16682146-"; sources "Undefined,Undefined"; NMorMRNA "null"; degree "4"; dimension "2_2";
chrA01	Undefined	as_event	16681581	16681974	.	-	.	transcript_id "TCONS_00002423,TCONS_00002424"; gene_id "chrA01:16680455-16682910C"; flanks "16681974-,16681581^"; structure "0,1^2-"; splice_chain ",16681781^16681702-"; sources "Undefined,Undefined"; NMorMRNA "null"; degree "4"; dimension "2_2";
chrA01	Undefined	as_event	16994482	16994906	.	-	.	transcript_id "TCONS_00002429,TCONS_00002428"; gene_id "chrA01:16992480-16995092C"; flanks "16994906-,16994482-"; structure "1^,2^"; splice_chain "16994836^,16994820^"; sources "Undefined,Undefined"; NMorMRNA "null"; degree "4"; dimension "2_2";
chrA01	Undefined	as_event	17015801	17016090	.	-	.	transcript_id "TCONS_00002432,TCONS_00002435"; gene_id "chrA01:17015059-17016612C"; flanks "17016090-,17015801^"; structure "0,1^2-"; splice_chain ",17015986^17015893-"; sources "Undefined,Undefined"; NMorMRNA "null"; degree "4"; dimension "2_2";
chrA01	Undefined	as_event	17015713	17015893	.	-	.	transcript_id "TCONS_00002434,TCONS_00002435"; gene_id "chrA01:17015059-17016612C"; flanks "17015893-,17015713-"; structure "1^,2^"; splice_chain "17015810^,17015801^"; sources "Undefined,Undefined"; NMorMRNA "null"; degree "4"; dimension "2_2";
chrA01	Undefined	as_event	17015713	17016090	.	-	.	transcript_id "TCONS_00002434,TCONS_00002435,TCONS_00002432"; gene_id "chrA01:17015059-17016612C"; flanks "17016090-,17015713-"; structure "1^2-3^,1^2-4^,4^"; splice_chain "17015986^17015893-17015810^,17015986^17015893-17015801^,17015801^"; sources "Undefined,Undefined,Undefined"; NMorMRNA "null"; degree "9"; dimension "3_3";
chrA01	Undefined	as_event	17015639	17015893	.	-	.	transcript_id "TCONS_00002433,TCONS_00002434,TCONS_00002435"; gene_id "chrA01:17015059-17016612C"; flanks "17015893-,17015639^"; structure "0,1^3-,2^3-"; splice_chain ",17015810^17015713-,17015801^17015713-"; sources "Undefined,Undefined,Undefined"; NMorMRNA "null"; degree "9"; dimension "3_3";
chrA01	Undefined	as_event	17015639	17016090	.	-	.	transcript_id "TCONS_00002433,TCONS_00002434,TCONS_00002435,TCONS_00002432"; gene_id "chrA01:17015059-17016612C"; flanks "17016090-,17015639^"; structure "1^2-,1^2-3^5-,1^2-4^5-,4^5-"; splice_chain "17015986^17015893-,17015986^17015893-17015810^17015713-,17015986^17015893-17015801^17015713-,17015801^17015713-"; sources "Undefined,Undefined,Undefined,Undefined"; NMorMRNA "null"; degree "16"; dimen…
chrA01	Undefined	as_event	17015059	17015379	.	-	.	transcript_id "TCONS_00002432,TCONS_00002433/TCONS_00002434/TCONS_00002435"; gene_id "chrA01:17015059-17016612C"; flanks "17015379-,17015059]"; structure "1^3-,2^4-"; splice_chain "17015271^17015136-,17015270^17015135-"; sources "Undefined,Undefined"; NMorMRNA "null"; degree "4"; dimension "2_2";
chrA01	Undefined	as_event	17123904	17125932	.	-	.	transcript_id "TCONS_00002438,TCONS_00002439"; gene_id "chrA01:17123167-17127786C"; flanks "17125932^,17123904-"; structure "1-2^,3-4^"; splice_chain "17125842-17125681^,17124151-17123990^"; sources "Undefined,Undefined"; NMorMRNA "null"; degree "4"; dimension "2_2";
chrA01	Undefined	as_event	17186225	17186477	.	-	.	transcript_id "TCONS_00002446,TCONS_00002445"; gene_id "chrA01:17183500-17187101C"; flanks "17186477-,17186225^"; structure "0,1^2-"; splice_chain ",17186393^17186297-"; sources "Undefined,Undefined"; NMorMRNA "null"; degree "4"; dimension "2_2";
chrA01	Undefined	as_event	17184701	17184933	.	-	.	transcript_id "TCONS_00002446,TCONS_00002445"; gene_id "chrA01:17183500-17187101C"; flanks "17184933-,17184701^"; structure "1^3-,2^4-"; splice_chain "17184909^17184807-,17184886^17184784-"; sources "Undefined,Undefined"; NMorMRNA "null"; degree "4"; dimension "2_2";
chrA01	Undefined	as_event	17191967	17192573	.	-	.	transcript_id "TCONS_00002447,TCONS_00002448"; gene_id "chrA01:17189617-17192999C"; flanks "17192573-,17191967^"; structure "1^3-,2^4-"; splice_chain "17192245^17192063-,17192217^17192035-"; sources "Undefined,Undefined"; NMorMRNA "null"; degree "4"; dimension "2_2";
chrA01	Undefined	as_event	17715211	17715374	.	-	.	transcript_id "TCONS_00002456,TCONS_00002455/TCONS_00002458"; gene_id "chrA01:17712098-17716409C"; flanks "17715374^,17715211^"; structure "1-,2-"; splice_chain "17715295-,17715294-"; sources "Undefined,Undefined"; NMorMRNA "null"; degree "4"; dimension "2_2";
chrA01	Undefined	as_event	17713806	17714106	.	-	.	transcript_id "TCONS_00002455/TCONS_00002456,TCONS_00002457"; gene_id "chrA01:17712098-17716409C"; flanks "17714106-,17713806^"; structure "0,1^2-"; splice_chain ",17714047^17713970-"; sources "Undefined,Undefined"; NMorMRNA "null"; degree "4"; dimension "2_2";
chrA01	Undefined	as_event	17720028	17720339	.	-	.	transcript_id "TCONS_00002460,TCONS_00002461"; gene_id "chrA01:17718800-17721407C"; flanks "17720339-,17720028^"; structure "0,1^2-"; splice_chain ",17720253^17720161-"; sources "Undefined,Undefined"; NMorMRNA "null"; degree "4"; dimension "2_2";
chrA01	Undefined	as_event	17763642	17763869	.	-	.	transcript_id "TCONS_00002463,TCONS_00002464"; gene_id "chrA01:17763642-17766111C"; flanks "17763869^,17763642]"; structure "1-,2-"; splice_chain "17763780-,17763777-"; sources "Undefined,Undefined"; NMorMRNA "null"; degree "4"; dimension "2_2";
chrA01	Undefined	as_event	17840764	17840930	.	-	.	transcript_id "TCONS_00002467,TCONS_00002468"; gene_id "chrA01:17836264-17843813C"; flanks "17840930^,17840764^"; structure "1-,2-"; splice_chain "17840839-,17840836-"; sources "Undefined,Undefined"; NMorMRNA "null"; degree "4"; dimension "2_2";
chrA01	Undefined	as_event	17923923	17924112	.	-	.	transcript_id "TCONS_00002472,TCONS_00002473"; gene_id "chrA01:17923331-17926244C"; flanks "17924112^,17923923^"; structure "1-,2-"; splice_chain "17924008-,17924006-"; sources "Undefined,Undefined"; NMorMRNA "null"; degree "4"; dimension "2_2";
chrA01	Undefined	as_event	18132298	18132699	.	-	.	transcript_id "TCONS_00002484,TCONS_00002485"; gene_id "chrA01:18131180-18133542C"; flanks "18132699-,18132298^"; structure "0,1^2-"; splice_chain ",18132517^18132426-"; sources "Undefined,Undefined"; NMorMRNA "null"; degree "4"; dimension "2_2";
chrA01	Undefined	as_event	18212798	18212984	.	-	.	transcript_id "TCONS_00002491,TCONS_00002492/TCONS_00002493"; gene_id "chrA01:18210010-18213422C"; flanks "18212984^,18212798^"; structure "1-,2-"; splice_chain "18212901-,18212899-"; sources "Undefined,Undefined"; NMorMRNA "null"; degree "4"; dimension "2_2";
chrA01	Undefined	as_event	18212489	18212680	.	-	.	transcript_id "TCONS_00002492/TCONS_00002493,TCONS_00002491"; gene_id "chrA01:18210010-18213422C"; flanks "18212680-,18212489-"; structure "1^,2^"; splice_chain "18212624^,18212623^"; sources "Undefined,Undefined"; NMorMRNA "null"; degree "4"; dimension "2_2";
chrA01	Undefined	as_event	18211860	18212424	.	-	.	transcript_id "TCONS_00002492,TCONS_00002493"; gene_id "chrA01:18210010-18213422C"; flanks "18212424^,18211860^"; structure "1-,2-"; splice_chain "18212038-,18212036-"; sources "Undefined,Undefined"; NMorMRNA "null"; degree "4"; dimension "2_2";
chrA01	Undefined	as_event	18211860	18212489	.	-	.	transcript_id "TCONS_00002491,TCONS_00002492,TCONS_00002493"; gene_id "chrA01:18210010-18213422C"; flanks "18212489-,18211860^"; structure "1^3-,2^4-,2^5-"; splice_chain "18212434^18212046-,18212424^18212038-,18212424^18212036-"; sources "Undefined,Undefined,Undefined"; NMorMRNA "null"; degree "9"; dimension "3_3";
chrA01	Undefined	as_event	18272592	18272773	.	-	.	transcript_id "TCONS_00002496,TCONS_00002497"; gene_id "chrA01:18272014-18274237C"; flanks "18272773^,18272592^"; structure "1-,2-"; splice_chain "18272667-,18272663-"; sources "Undefined,Undefined"; NMorMRNA "null"; degree "4"; dimension "2_2";
chrA01	Undefined	as_event	18272592	18274237	.	-	.	transcript_id "TCONS_00002495,TCONS_00002496,TCONS_00002497"; gene_id "chrA01:18272014-18274237C"; flanks "18274237[,18272592^"; structure "1^3-,2^4-,2^5-"; splice_chain "18272780^18272670-,18272773^18272667-,18272773^18272663-"; sources "Undefined,Undefined,Undefined"; NMorMRNA "null"; degree "9"; dimension "3_3";
chrA01	Undefined	as_event	18581002	18581151	.	-	.	transcript_id "TCONS_00002504,TCONS_00002503/TCONS_00002505/TCONS_00002506"; gene_id "chrA01:18579096-18581639C"; flanks "18581151^,18581002^"; structure "1-,2-"; splice_chain "18581078-,18581075-"; sources "Undefined,Undefined"; NMorMRNA "null"; degree "4"; dimension "2_2";
chrA01	Undefined	as_event	18580083	18580445	.	-	.	transcript_id "TCONS_00002504,TCONS_00002503"; gene_id "chrA01:18579096-18581639C"; flanks "18580445-,18580083^"; structure "1^3-,2^4-"; splice_chain "18580320^18580175-,18580315^18580170-"; sources "Undefined,Undefined"; NMorMRNA "null"; degree "4"; dimension "2_2";
chrA01	Undefined	as_event	18579915	18580445	.	-	.	transcript_id "TCONS_00002504,TCONS_00002503,TCONS_00002505/TCONS_00002506"; gene_id "chrA01:18579096-18581639C"; flanks "18580445-,18579915^"; structure "1^4-7^8-,2^5-7^8-,3^6-"; splice_chain "18580320^18580175-18580083^18579973-,18580315^18580170-18580083^18579973-,18580307^18580162-"; sources "Undefined,Undefined,Undefined"; NMorMRNA "null"; degree "9"; dimension "3_3";
chrA01	Undefined	as_event	18579552	18579915	.	-	.	transcript_id "TCONS_00002503,TCONS_00002504/TCONS_00002506"; gene_id "chrA01:18579096-18581639C"; flanks "18579915^,18579552-"; structure "0,1-2^"; splice_chain ",18579826-18579798^"; sources "Undefined,Undefined"; NMorMRNA "null"; degree "4"; dimension "2_2";
chrA01	Undefined	as_event	18579421	18579826	.	-	.	transcript_id "TCONS_00002505,TCONS_00002504/TCONS_00002506"; gene_id "chrA01:18579096-18581639C"; flanks "18579826-,18579421^"; structure "1^3-,2^4-"; splice_chain "18579814^18579568-,18579798^18579552-"; sources "Undefined,Undefined"; NMorMRNA "null"; degree "4"; dimension "2_2";
chrA01	Undefined	as_event	18579421	18579915	.	-	.	transcript_id "TCONS_00002505,TCONS_00002504/TCONS_00002506,TCONS_00002503"; gene_id "chrA01:18579096-18581639C"; flanks "18579915^,18579421^"; structure "1-2^4-,1-3^5-,5-"; splice_chain "18579826-18579814^18579568-,18579826-18579798^18579552-,18579552-"; sources "Undefined,Undefined,Undefined"; NMorMRNA "null"; degree "9"; dimension "3_3";
chrA01	Undefined	as_event	18579200	18579342	.	-	.	transcript_id "TCONS_00002503,TCONS_00002504"; gene_id "chrA01:18579096-18581639C"; flanks "18579342-,18579200-"; structure "1^,2^"; splice_chain "18579274^,18579271^"; sources "Undefined,Undefined"; NMorMRNA "null"; degree "4"; dimension "2_2";
chrA01	Undefined	as_event	18579096	18579274	.	-	.	transcript_id "TCONS_00002506,TCONS_00002503"; gene_id "chrA01:18579096-18581639C"; flanks "18579274^,18579096]"; structure "1-,2-"; splice_chain "18579208-,18579200-"; sources "Undefined,Undefined"; NMorMRNA "null"; degree "4"; dimension "2_2";
chrA01	Undefined	as_event	18579096	18579342	.	-	.	transcript_id "TCONS_00002505,TCONS_00002506,TCONS_00002503,TCONS_00002504"; gene_id "chrA01:18579096-18581639C"; flanks "18579342-,18579096]"; structure "1^4-,2^5-,2^6-,3^6-"; splice_chain "18579284^18579210-,18579274^18579208-,18579274^18579200-,18579271^18579200-"; sources "Undefined,Undefined,Undefined,Undefined"; NMorMRNA "null"; degree "16"; dimension "4_4";
chrA01	Undefined	as_event	18697787	18698724	.	-	.	transcript_id "TCONS_00002510,TCONS_00002509/TCONS_00002511"; gene_id "chrA01:18696527-18699262C"; flanks "18698724-,18697787^"; structure "1^3-,2^4-"; splice_chain "18697997^18697884-,18697995^18697882-"; sources "Undefined,Undefined"; NMorMRNA "null"; degree "4"; dimension "2_2";
chrA01	Undefined	as_event	18742050	18742327	.	-	.	transcript_id "TCONS_00002513/TCONS_00002514,TCONS_00002512"; gene_id "chrA01:18738880-18743548C"; flanks "18742327-,18742050^"; structure "0,1^2-"; splice_chain ",18742239^18742159-"; sources "Undefined,Undefined"; NMorMRNA "null"; degree "4"; dimension "2_2";
chrA01	Undefined	as_event	18741687	18741885	.	-	.	transcript_id "TCONS_00002512,TCONS_00002514"; gene_id "chrA01:18738880-18743548C"; flanks "18741885-,18741687-"; structure "1^,2^"; splice_chain "18741791^,18741790^"; sources "Undefined,Undefined"; NMorMRNA "null"; degree "4"; dimension "2_2";
chrA01	Undefined	as_event	18741632	18741885	.	-	.	transcript_id "TCONS_00002513,TCONS_00002512,TCONS_00002514"; gene_id "chrA01:18738880-18743548C"; flanks "18741885-,18741632^"; structure "0,1^3-,2^3-"; splice_chain ",18741791^18741687-,18741790^18741687-"; sources "Undefined,Undefined,Undefined"; NMorMRNA "null"; degree "9"; dimension "3_3";
chrA01	Undefined	as_event	18740779	18741005	.	-	.	transcript_id "TCONS_00002512/TCONS_00002513,TCONS_00002514"; gene_id "chrA01:18738880-18743548C"; flanks "18741005-,18740779-"; structure "1^,2^"; splice_chain "18740877^,18740875^"; sources "Undefined,Undefined"; NMorMRNA "null"; degree "4"; dimension "2_2";
chrA01	Undefined	as_event	18745841	18746324	.	-	.	transcript_id "TCONS_00002517/TCONS_00002518,TCONS_00002516"; gene_id "chrA01:18744607-18747619C"; flanks "18746324-,18745841^"; structure "0,1^2-"; splice_chain ",18746055^18745977-"; sources "Undefined,Undefined"; NMorMRNA "null"; degree "4"; dimension "2_2";
chrA01	Undefined	as_event	18744607	18745616	.	-	.	transcript_id "TCONS_00002517,TCONS_00002515/TCONS_00002516/TCONS_00002518"; gene_id "chrA01:18744607-18747619C"; flanks "18745616^,18744607]"; structure "1-,2-"; splice_chain "18745530-,18745471-"; sources "Undefined,Undefined"; NMorMRNA "null"; degree "4"; dimension "2_2";
chrA01	Undefined	as_event	18769021	18769438	.	-	.	transcript_id "TCONS_00002523,TCONS_00002521"; gene_id "chrA01:18767255-18771025C"; flanks "18769438^,18769021^"; structure "1-,2-"; splice_chain "18769358-,18769353-"; sources "Undefined,Undefined"; NMorMRNA "null"; degree "4"; dimension "2_2";
chrA01	Undefined	as_event	18769021	18769755	.	-	.	transcript_id "TCONS_00002522,TCONS_00002523,TCONS_00002521"; gene_id "chrA01:18767255-18771025C"; flanks "18769755-,18769021^"; structure "1^3-,2^4-,2^5-"; splice_chain "18769439^18769359-,18769438^18769358-,18769438^18769353-"; sources "Undefined,Undefined,Undefined"; NMorMRNA "null"; degree "9"; dimension "3_3";
chrA01	Undefined	as_event	18874421	18875217	.	-	.	transcript_id "TCONS_00002531,TCONS_00002532"; gene_id "chrA01:18873427-18875217C"; flanks "18875217[,18874421^"; structure "1^3-,2^4-"; splice_chain "18874984^18874601-,18874982^18874599-"; sources "Undefined,Undefined"; NMorMRNA "null"; degree "4"; dimension "2_2";
chrA01	Undefined	as_event	18877187	18877461	.	-	.	transcript_id "TCONS_00002533,TCONS_00002534"; gene_id "chrA01:18875507-18878000C"; flanks "18877461-,18877187-"; structure "1^,2^"; splice_chain "18877289^,18877271^"; sources "Undefined,Undefined"; NMorMRNA "null"; degree "4"; dimension "2_2";
chrA01	Undefined	as_event	18902988	18903133	.	-	.	transcript_id "TCONS_00002536,TCONS_00002537"; gene_id "chrA01:18901135-18903673C"; flanks "18903133^,18902988^"; structure "1-,2-"; splice_chain "18903060-,18903059-"; sources "Undefined,Undefined"; NMorMRNA "null"; degree "4"; dimension "2_2";
chrA01	Undefined	as_event	19480411	19480654	.	-	.	transcript_id "TCONS_00002554,TCONS_00002555"; gene_id "chrA01:19476899-19480869C"; flanks "19480654^,19480411-"; structure "0,1-2^"; splice_chain ",19480526-19480504^"; sources "Undefined,Undefined"; NMorMRNA "null"; degree "4"; dimension "2_2";
chrA01	Undefined	as_event	19677068	19677380	.	-	.	transcript_id "TCONS_00002560,TCONS_00002559"; gene_id "chrA01:19676916-19678120C"; flanks "19677380-,19677068^"; structure "0,1^2-"; splice_chain ",19677201^19677121-"; sources "Undefined,Undefined"; NMorMRNA "null"; degree "4"; dimension "2_2";
chrA01	Undefined	as_event	19679202	19680050	.	-	.	transcript_id "TCONS_00002563,TCONS_00002562,TCONS_00002561/TCONS_00002564"; gene_id "chrA01:19678270-19680704C"; flanks "19680050-,19679202^"; structure "1^4-,2^5-,3^6-"; splice_chain "19679881^19679386-,19679878^19679383-,19679868^19679373-"; sources "Undefined,Undefined,Undefined"; NMorMRNA "null"; degree "9"; dimension "3_3";
chrA01	Undefined	as_event	19703592	19704499	.	-	.	transcript_id "TCONS_00002566,TCONS_00002565"; gene_id "chrA01:19703199-19705717C"; flanks "19704499-,19703592^"; structure "1^3-5^7-,2^4-6^8-"; splice_chain "19704360^19704281-19703935^19703789-,19704350^19704271-19703903^19703757-"; sources "Undefined,Undefined"; NMorMRNA "null"; degree "4"; dimension "2_2";
chrA01	Undefined	as_event	19721521	19721986	.	-	.	transcript_id "TCONS_00002568,TCONS_00002567"; gene_id "chrA01:19720219-19723380C"; flanks "19721986-,19721521^"; structure "0,1^2-3^4-"; splice_chain ",19721909^19721836-19721755^19721680-"; sources "Undefined,Undefined"; NMorMRNA "null"; degree "4"; dimension "2_2";
chrA01	Undefined	as_event	19720373	19720842	.	-	.	transcript_id "TCONS_00002568,TCONS_00002567"; gene_id "chrA01:19720219-19723380C"; flanks "19720842-,19720373^"; structure "0,1^2-"; splice_chain ",19720503^19720438-"; sources "Undefined,Undefined"; NMorMRNA "null"; degree "4"; dimension "2_2";
chrA01	Undefined	as_event	20006548	20007085	.	-	.	transcript_id "TCONS_00002582,TCONS_00002583/TCONS_00002584"; gene_id "chrA01:20005754-20009690C"; flanks "20007085^,20006548^"; structure "1-,2-"; splice_chain "20006699-,20006694-"; sources "Undefined,Undefined"; NMorMRNA "null"; degree "4"; dimension "2_2";
chrA01	Undefined	as_event	20005754	20006031	.	-	.	transcript_id "TCONS_00002583,TCONS_00002582,TCONS_00002584"; gene_id "chrA01:20005754-20009690C"; flanks "20006031-,20005754]"; structure "1^4-,2^5-,3^6-"; splice_chain "20005982^20005902-,20005973^20005894-,20005972^20005892-"; sources "Undefined,Undefined,Undefined"; NMorMRNA "null"; degree "9"; dimension "3_3";
chrA01	Undefined	as_event	20163488	20163900	.	-	.	transcript_id "TCONS_00002594,TCONS_00002593"; gene_id "chrA01:20163138-20165193C"; flanks "20163900-,20163488^"; structure "0,1^2-"; splice_chain ",20163725^20163646-"; sources "Undefined,Undefined"; NMorMRNA "null"; degree "4"; dimension "2_2";
chrA01	Undefined	as_event	20171357	20173041	.	-	.	transcript_id "TCONS_00002597,TCONS_00002596"; gene_id "chrA01:20167305-20173415C"; flanks "20173041^,20171357-"; structure "0,1-2^3-4^5-6^7-8^"; splice_chain ",20172174-20171936^20171847-20171776^20171673-20171603^20171517-20171445^"; sources "Undefined,Undefined"; NMorMRNA "null"; degree "4"; dimension "2_2";
chrA01	Undefined	as_event	20169047	20169991	.	-	.	transcript_id "TCONS_00002596,TCONS_00002595/TCONS_00002597"; gene_id "chrA01:20167305-20173415C"; flanks "20169991-,20169047^"; structure "1^3-,2^4-"; splice_chain "20169631^20169255-,20169618^20169242-"; sources "Undefined,Undefined"; NMorMRNA "null"; degree "4"; dimension "2_2";
chrA01	Undefined	as_event	20216481	20217388	.	-	.	transcript_id "TCONS_00002600,TCONS_00002601"; gene_id "chrA01:20215826-20218247C"; flanks "20217388-,20216481^"; structure "1^3-,2^4-"; splice_chain "20217145^20216854-,20217141^20216850-"; sources "Undefined,Undefined"; NMorMRNA "null"; degree "4"; dimension "2_2";
chrA01	Undefined	as_event	20353120	20353816	.	-	.	transcript_id "TCONS_00002610,TCONS_00002609"; gene_id "chrA01:20352961-20354871C"; flanks "20353816-,20353120]"; structure "0,1^2-"; splice_chain ",20353483^20353399-"; sources "Undefined,Undefined"; NMorMRNA "null"; degree "4"; dimension "2_2";
chrA01	Undefined	as_event	20381434	20381786	.	-	.	transcript_id "TCONS_00002612,TCONS_00002613"; gene_id "chrA01:20380637-20381786C"; flanks "20381786[,20381434^"; structure "0,1^2-"; splice_chain ",20381667^20381518-"; sources "Undefined,Undefined"; NMorMRNA "null"; degree "4"; dimension "2_2";
chrA01	Undefined	as_event	20380637	20381282	.	-	.	transcript_id "TCONS_00002611,TCONS_00002612/TCONS_00002613"; gene_id "chrA01:20380637-20381786C"; flanks "20381282-,20380637]"; structure "0,1^2-3^4-"; splice_chain ",20381170^20381094-20380884^20380807-"; sources "Undefined,Undefined"; NMorMRNA "null"; degree "4"; dimension "2_2";
chrA01	Undefined	as_event	20476365	20476715	.	-	.	transcript_id "TCONS_00002616,TCONS_00002617"; gene_id "chrA01:20472620-20478411C"; flanks "20476715-,20476365^"; structure "1^3-,2^4-"; splice_chain "20476625^20476534-,20476623^20476532-"; sources "Undefined,Undefined"; NMorMRNA "null"; degree "4"; dimension "2_2";
chrA01	Undefined	as_event	20474357	20474639	.	-	.	transcript_id "TCONS_00002615,TCONS_00002616/TCONS_00002617"; gene_id "chrA01:20472620-20478411C"; flanks "20474639^,20474357^"; structure "1-,2-"; splice_chain "20474457-,20474455-"; sources "Undefined,Undefined"; NMorMRNA "null"; degree "4"; dimension "2_2";
chrA01	Undefined	as_event	20536546	20536854	.	-	.	transcript_id "TCONS_00002620,TCONS_00002621/TCONS_00002622"; gene_id "chrA01:20534937-20537514C"; flanks "20536854-,20536546^"; structure "0,1^2-"; splice_chain ",20536756^20536630-"; sources "Undefined,Undefined"; NMorMRNA "null"; degree "4"; dimension "2_2";
chrA01	Undefined	as_event	20536304	20536546	.	-	.	transcript_id "TCONS_00002619,TCONS_00002620/TCONS_00002621,TCONS_00002622"; gene_id "chrA01:20534937-20537514C"; flanks "20536546^,20536304^"; structure "1-,2-,3-"; splice_chain "20536474-,20536472-,20536456-"; sources "Undefined,Undefined,Undefined"; NMorMRNA "null"; degree "9"; dimension "3_3";
chrA01	Undefined	as_event	20630280	20630763	.	-	.	transcript_id "TCONS_00002624,TCONS_00002623/TCONS_00002625/TCONS_00002626/TCONS_00002627"; gene_id "chrA01:20629084-20631999C"; flanks "20630763-,20630280^"; structure "1^3-,2^4-"; splice_chain "20630577^20630502-,20630567^20630492-"; sources "Undefined,Undefined"; NMorMRNA "null"; degree "4"; dimension "2_2";
chrA01	Undefined	as_event	20629514	20629986	.	-	.	transcript_id "TCONS_00002624,TCONS_00002626"; gene_id "chrA01:20629084-20631999C"; flanks "20629986-,20629514^"; structure "1^3-5^7-,2^4-6^8-"; splice_chain "20629871^20629780-20629727^20629630-,20629870^20629779-20629726^20629629-"; sources "Undefined,Undefined"; NMorMRNA "null"; degree "4"; dimension "2_2";
chrA01	Undefined	as_event	20629513	20629779	.	-	.	transcript_id "TCONS_00002623,TCONS_00002627,TCONS_00002625"; gene_id "chrA01:20629084-20631999C"; flanks "20629779-,20629513^"; structure "1^4-,2^5-,3^6-"; splice_chain "20629737^20629640-,20629736^20629639-,20629726^20629629-"; sources "Undefined,Undefined,Undefined"; NMorMRNA "null"; degree "9"; dimension "3_3";
chrA01	Undefined	as_event	20629341	20629629	.	-	.	transcript_id "TCONS_00002626,TCONS_00002625"; gene_id "chrA01:20629084-20631999C"; flanks "20629629-,20629341^"; structure "1^3-,2^4-"; splice_chain "20629514^20629435-,20629513^20629434-"; sources "Undefined,Undefined"; NMorMRNA "null"; degree "4"; dimension "2_2";
chrA01	Undefined	as_event	20629341	20629779	.	-	.	transcript_id "TCONS_00002623,TCONS_00002627,TCONS_00002626,TCONS_00002625"; gene_id "chrA01:20629084-20631999C"; flanks "20629779-,20629341^"; structure "1^4-8^10-,2^5-8^10-,3^6-7^9-,3^6-8^10-"; splice_chain "20629737^20629640-20629513^20629434-,20629736^20629639-20629513^20629434-,20629726^20629629-20629514^20629435-,20629726^20629629-20629513^20629434-"; sources "Undefined,Undefined,Undefined,…
chrA01	Undefined	as_event	20629341	20629986	.	-	.	transcript_id "TCONS_00002624,TCONS_00002623,TCONS_00002627,TCONS_00002626,TCONS_00002625"; gene_id "chrA01:20629084-20631999C"; flanks "20629986-,20629341^"; structure "1^3-7^11-13^15-,2^4-5^9-14^16-,2^4-6^10-14^16-,2^4-8^12-13^15-,2^4-8^12-14^16-"; splice_chain "20629871^20629780-20629727^20629630-20629514^20629435-,20629870^20629779-20629737^20629640-20629513^20629434-,20629870^20629779-206297…
chrA01	Undefined	as_event	20652109	20652756	.	-	.	transcript_id "TCONS_00002630,TCONS_00002629"; gene_id "chrA01:20652109-20653658C"; flanks "20652756-,20652109]"; structure "0,1^2-"; splice_chain ",20652587^20652430-"; sources "Undefined,Undefined"; NMorMRNA "null"; degree "4"; dimension "2_2";
chrA01	Undefined	as_event	20663787	20664085	.	-	.	transcript_id "TCONS_00002631,TCONS_00002632"; gene_id "chrA01:20663469-20665214C"; flanks "20664085-,20663787^"; structure "1^3-,2^4-"; splice_chain "20663990^20663891-,20663989^20663890-"; sources "Undefined,Undefined"; NMorMRNA "null"; degree "4"; dimension "2_2";
chrA01	Undefined	as_event	20702070	20702252	.	-	.	transcript_id "TCONS_00002634,TCONS_00002633"; gene_id "chrA01:20701179-20703341C"; flanks "20702252^,20702070^"; structure "1-,2-"; splice_chain "20702152-,20702151-"; sources "Undefined,Undefined"; NMorMRNA "null"; degree "4"; dimension "2_2";
chrA01	Undefined	as_event	20701785	20702151	.	-	.	transcript_id "TCONS_00002635,TCONS_00002633"; gene_id "chrA01:20701179-20703341C"; flanks "20702151-,20701785^"; structure "1^3-,2^4-"; splice_chain "20702071^20701982-,20702070^20701981-"; sources "Undefined,Undefined"; NMorMRNA "null"; degree "4"; dimension "2_2";
chrA01	Undefined	as_event	20701785	20702252	.	-	.	transcript_id "TCONS_00002634,TCONS_00002635,TCONS_00002633"; gene_id "chrA01:20701179-20703341C"; flanks "20702252^,20701785^"; structure "1-4^6-,2-3^5-,2-4^6-"; splice_chain "20702152-20702070^20701981-,20702151-20702071^20701982-,20702151-20702070^20701981-"; sources "Undefined,Undefined,Undefined"; NMorMRNA "null"; degree "9"; dimension "3_3";
chrA01	Undefined	as_event	20701179	20701785	.	-	.	transcript_id "TCONS_00002633/TCONS_00002635,TCONS_00002634"; gene_id "chrA01:20701179-20703341C"; flanks "20701785^,20701179]"; structure "1-,2-"; splice_chain "20701672-,20701662-"; sources "Undefined,Undefined"; NMorMRNA "null"; degree "4"; dimension "2_2";
chrA01	Undefined	as_event	20706587	20707019	.	-	.	transcript_id "TCONS_00002637,TCONS_00002636"; gene_id "chrA01:20703755-20707136C"; flanks "20707019^,20706587^"; structure "1-,2-"; splice_chain "20706627-,20706624-"; sources "Undefined,Undefined"; NMorMRNA "null"; degree "4"; dimension "2_2";
chrA01	Undefined	as_event	20707466	20708914	.	-	.	transcript_id "TCONS_00002638,TCONS_00002639"; gene_id "chrA01:20707466-20710020C"; flanks "20708914-,20707466]"; structure "1^3-,2^4-"; splice_chain "20708431^20708088-,20708398^20708055-"; sources "Undefined,Undefined"; NMorMRNA "null"; degree "4"; dimension "2_2";
chrA01	Undefined	as_event	20891558	20891726	.	-	.	transcript_id "TCONS_00002645,TCONS_00002644"; gene_id "chrA01:20890743-20893915C"; flanks "20891726^,20891558^"; structure "1-,2-"; splice_chain "20891620-,20891619-"; sources "Undefined,Undefined"; NMorMRNA "null"; degree "4"; dimension "2_2";
chrA01	Undefined	as_event	20908519	20909149	.	-	.	transcript_id "TCONS_00002648,TCONS_00002647"; gene_id "chrA01:20908519-20909767C"; flanks "20909149-,20908519]"; structure "0,1^2-3^4-"; splice_chain ",20909035^20908971-20908888^20908819-"; sources "Undefined,Undefined"; NMorMRNA "null"; degree "4"; dimension "2_2";
chrA01	Undefined	as_event	20978623	20979395	.	-	.	transcript_id "TCONS_00002652/TCONS_00002654,TCONS_00002653"; gene_id "chrA01:20977635-20981470C"; flanks "20979395-,20978623-"; structure "1^,2^"; splice_chain "20978986^,20978978^"; sources "Undefined,Undefined"; NMorMRNA "null"; degree "4"; dimension "2_2";
chrA01	Undefined	as_event	21482633	21484231	.	-	.	transcript_id "TCONS_00002678,TCONS_00002679"; gene_id "chrA01:21480545-21484443C"; flanks "21484231-,21482633^"; structure "1^3-,2^4-"; splice_chain "21482970^21482753-,21482968^21482751-"; sources "Undefined,Undefined"; NMorMRNA "null"; degree "4"; dimension "2_2";
chrA01	Undefined	as_event	21481888	21482751	.	-	.	transcript_id "TCONS_00002677,TCONS_00002679"; gene_id "chrA01:21480545-21484443C"; flanks "21482751-,21481888^"; structure "1^3-,2^4-"; splice_chain "21482635^21482453-,21482633^21482451-"; sources "Undefined,Undefined"; NMorMRNA "null"; degree "4"; dimension "2_2";
chrA01	Undefined	as_event	21481888	21484231	.	-	.	transcript_id "TCONS_00002678,TCONS_00002677,TCONS_00002679"; gene_id "chrA01:21480545-21484443C"; flanks "21484231-,21481888^"; structure "1^3-6^8-,2^4-5^7-,2^4-6^8-"; splice_chain "21482970^21482753-21482633^21482451-,21482968^21482751-21482635^21482453-,21482968^21482751-21482633^21482451-"; sources "Undefined,Undefined,Undefined"; NMorMRNA "null"; degree "9"; dimension "3_3";
chrA01	Undefined	as_event	21508383	21508570	.	-	.	transcript_id "TCONS_00002684,TCONS_00002683"; gene_id "chrA01:21507641-21510250C"; flanks "21508570^,21508383^"; structure "1-,2-"; splice_chain "21508489-,21508487-"; sources "Undefined,Undefined"; NMorMRNA "null"; degree "4"; dimension "2_2";
chrA01	Undefined	as_event	21675773	21676099	.	-	.	transcript_id "TCONS_00002695,TCONS_00002696"; gene_id "chrA01:21674948-21676871C"; flanks "21676099-,21675773^"; structure "1^3-,2^4-"; splice_chain "21675941^21675862-,21675937^21675858-"; sources "Undefined,Undefined"; NMorMRNA "null"; degree "4"; dimension "2_2";
chrA01	Undefined	as_event	21732201	21732779	.	-	.	transcript_id "TCONS_00002700,TCONS_00002701"; gene_id "chrA01:21732201-21733598C"; flanks "21732779-,21732201]"; structure "0,1^2-"; splice_chain ",21732706^21732617-"; sources "Undefined,Undefined"; NMorMRNA "null"; degree "4"; dimension "2_2";
chrA01	Undefined	as_event	22372908	22373083	.	-	.	transcript_id "TCONS_00002722,TCONS_00002723"; gene_id "chrA01:22370532-22373649C"; flanks "22373083^,22372908^"; structure "1-,2-"; splice_chain "22372997-,22372995-"; sources "Undefined,Undefined"; NMorMRNA "null"; degree "4"; dimension "2_2";
chrA01	Undefined	as_event	22372597	22372810	.	-	.	transcript_id "TCONS_00002723,TCONS_00002722"; gene_id "chrA01:22370532-22373649C"; flanks "22372810-,22372597-"; structure "1^,2^"; splice_chain "22372689^,22372687^"; sources "Undefined,Undefined"; NMorMRNA "null"; degree "4"; dimension "2_2";
chrA01	Undefined	as_event	22569327	22569693	.	-	.	transcript_id "TCONS_00002729,TCONS_00002730"; gene_id "chrA01:22568106-22571204C"; flanks "22569693-,22569327^"; structure "0,1^2-"; splice_chain ",22569508^22569416-"; sources "Undefined,Undefined"; NMorMRNA "null"; degree "4"; dimension "2_2";
chrA01	Undefined	as_event	22707790	22708158	.	-	.	transcript_id "TCONS_00002740,TCONS_00002741"; gene_id "chrA01:22706092-22708533C"; flanks "22708158-,22707790^"; structure "0,1^2-"; splice_chain ",22708039^22707975-"; sources "Undefined,Undefined"; NMorMRNA "null"; degree "4"; dimension "2_2";
chrA01	Undefined	as_event	22961214	22962001	.	-	.	transcript_id "TCONS_00002754,TCONS_00002755"; gene_id "chrA01:22960965-22962001C"; flanks "22962001[,22961214^"; structure "1^3-,2^4-"; splice_chain "22961935^22961404-,22961925^22961394-"; sources "Undefined,Undefined"; NMorMRNA "null"; degree "4"; dimension "2_2";
chrA01	Undefined	as_event	23037816	23037973	.	-	.	transcript_id "TCONS_00002757/TCONS_00002759,TCONS_00002758"; gene_id "chrA01:23035286-23038794C"; flanks "23037973-,23037816-"; structure "1^,2^"; splice_chain "23037927^,23037926^"; sources "Undefined,Undefined"; NMorMRNA "null"; degree "4"; dimension "2_2";
chrA01	Undefined	as_event	23036544	23037065	.	-	.	transcript_id "TCONS_00002758,TCONS_00002757/TCONS_00002759"; gene_id "chrA01:23035286-23038794C"; flanks "23037065^,23036544^"; structure "1-,2-"; splice_chain "23036655-,23036653-"; sources "Undefined,Undefined"; NMorMRNA "null"; degree "4"; dimension "2_2";
chrA01	Undefined	as_event	23035966	23036171	.	-	.	transcript_id "TCONS_00002757,TCONS_00002758/TCONS_00002759"; gene_id "chrA01:23035286-23038794C"; flanks "23036171-,23035966^"; structure "0,1^2-"; splice_chain ",23036137^23036068-"; sources "Undefined,Undefined"; NMorMRNA "null"; degree "4"; dimension "2_2";
chrA01	Undefined	as_event	23212009	23215141	.	-	.	transcript_id "TCONS_00002761,TCONS_00002762"; gene_id "chrA01:23212009-23215141C"; flanks "23215141[,23212009]"; structure "1^3-,2^4-"; splice_chain "23214707^23212882-,23214697^23212872-"; sources "Undefined,Undefined"; NMorMRNA "null"; degree "4"; dimension "2_2";
chrA01	Undefined	as_event	23222921	23223441	.	-	.	transcript_id "TCONS_00002764,TCONS_00002763"; gene_id "chrA01:23222090-23223704C"; flanks "23223441-,23222921^"; structure "1^2-4^6-,3^5-"; splice_chain "23223320^23223234-23223097^23223004-,23223107^23223014-"; sources "Undefined,Undefined"; NMorMRNA "null"; degree "4"; dimension "2_2";
chrA01	Undefined	as_event	23226275	23226432	.	-	.	transcript_id "TCONS_00002766,TCONS_00002767"; gene_id "chrA01:23225163-23232888C"; flanks "23226432-,23226275-"; structure "1^,2^"; splice_chain "23226353^,23226351^"; sources "Undefined,Undefined"; NMorMRNA "null"; degree "4"; dimension "2_2";
chrA01_random	Undefined	as_event	43827	44045	.	+	.	transcript_id "TCONS_00002828,TCONS_00002827/TCONS_00002829"; gene_id "chrA01_random:42259-45603W"; flanks "43827-,44045^"; structure "0,1^2-"; splice_chain ",43882^43960-"; sources "Undefined,Undefined"; NMorMRNA "null"; degree "4"; dimension "2_2";
chrA01_random	Undefined	as_event	44291	45034	.	+	.	transcript_id "TCONS_00002828,TCONS_00002827/TCONS_00002829"; gene_id "chrA01_random:42259-45603W"; flanks "44291-,45034^"; structure "0,1^2-"; splice_chain ",44564^44634-"; sources "Undefined,Undefined"; NMorMRNA "null"; degree "4"; dimension "2_2";
chrA01_random	Undefined	as_event	139209	143555	.	+	.	transcript_id "TCONS_00002841,TCONS_00002840"; gene_id "chrA01_random:138490-145938W"; flanks "139209-,143555^"; structure "0,1^2-"; splice_chain ",140210^140826-"; sources "Undefined,Undefined"; NMorMRNA "null"; degree "4"; dimension "2_2";
chrA01_random	Undefined	as_event	424753	425114	.	+	.	transcript_id "TCONS_00002849,TCONS_00002848"; gene_id "chrA01_random:421319-427592W"; flanks "424753-,425114^"; structure "1^3-,2^4-"; splice_chain "424836^424938-,424846^424948-"; sources "Undefined,Undefined"; NMorMRNA "null"; degree "4"; dimension "2_2";
chrA01_random	Undefined	as_event	425912	426276	.	+	.	transcript_id "TCONS_00002849,TCONS_00002848"; gene_id "chrA01_random:421319-427592W"; flanks "425912-,426276^"; structure "1^3-,2^4-"; splice_chain "426041^426151-,426052^426161-"; sources "Undefined,Undefined"; NMorMRNA "null"; degree "4"; dimension "2_2";
chrA01_random	Undefined	as_event	433318	433522	.	+	.	transcript_id "TCONS_00002851,TCONS_00002850"; gene_id "chrA01_random:431793-434275W"; flanks "433318-,433522-"; structure "1^,2^"; splice_chain "433425^,433426^"; sources "Undefined,Undefined"; NMorMRNA "null"; degree "4"; dimension "2_2";
chrA01_random	Undefined	as_event	551258	551571	.	+	.	transcript_id "TCONS_00002852,TCONS_00002853"; gene_id "chrA01_random:550475-553215W"; flanks "551258-,551571^"; structure "1^3-,2^4-"; splice_chain "551331^551412-,551364^551445-"; sources "Undefined,Undefined"; NMorMRNA "null"; degree "4"; dimension "2_2";
chrA01_random	Undefined	as_event	578781	579111	.	+	.	transcript_id "TCONS_00002855,TCONS_00002854"; gene_id "chrA01_random:575307-579111W"; flanks "578781-,579111]"; structure "0,1^2-"; splice_chain ",578851^578965-"; sources "Undefined,Undefined"; NMorMRNA "null"; degree "4"; dimension "2_2";
chrA01_random	Undefined	as_event	627553	627731	.	+	.	transcript_id "TCONS_00002860,TCONS_00002861"; gene_id "chrA01_random:625760-628729W"; flanks "627553-,627731-"; structure "1^,2^"; splice_chain "627638^,627639^"; sources "Undefined,Undefined"; NMorMRNA "null"; degree "4"; dimension "2_2";
chrA01_random	Undefined	as_event	699901	701490	.	+	.	transcript_id "TCONS_00002866,TCONS_00002865"; gene_id "chrA01_random:699901-702476W"; flanks "699901[,701490-"; structure "1^,2^"; splice_chain "701095^,701116^"; sources "Undefined,Undefined"; NMorMRNA "null"; degree "4"; dimension "2_2";
chrA01_random	Undefined	as_event	1044886	1045966	.	+	.	transcript_id "TCONS_00002870,TCONS_00002871"; gene_id "chrA01_random:1043375-1045966W"; flanks "1044886-,1045966]"; structure "1^2-3^5-,4^6-"; splice_chain "1045592^1045684-1045835^1045918-,1045845^1045928-"; sources "Undefined,Undefined"; NMorMRNA "null"; degree "4"; dimension "2_2";
chrA01_random	Undefined	as_event	1300200	1300423	.	+	.	transcript_id "TCONS_00002873,TCONS_00002874"; gene_id "chrA01_random:1298660-1302406W"; flanks "1300200^,1300423^"; structure "1-,2-"; splice_chain "1300300-,1300391-"; sources "Undefined,Undefined"; NMorMRNA "null"; degree "4"; dimension "2_2";
chrA01_random	Undefined	as_event	1301916	1302406	.	+	.	transcript_id "TCONS_00002873,TCONS_00002874"; gene_id "chrA01_random:1298660-1302406W"; flanks "1301916-,1302406]"; structure "1^3-,2^4-"; splice_chain "1302015^1302095-,1302027^1302107-"; sources "Undefined,Undefined"; NMorMRNA "null"; degree "4"; dimension "2_2";
chrA01_random	Undefined	as_event	2095669	2095905	.	+	.	transcript_id "TCONS_00002886,TCONS_00002887"; gene_id "chrA01_random:2093795-2097297W"; flanks "2095669-,2095905^"; structure "1^3-,2^4-"; splice_chain "2095725^2095808-,2095733^2095816-"; sources "Undefined,Undefined"; NMorMRNA "null"; degree "4"; dimension "2_2";
chrA01_random	Undefined	as_event	2095808	2096098	.	+	.	transcript_id "TCONS_00002886,TCONS_00002888"; gene_id "chrA01_random:2093795-2097297W"; flanks "2095808-,2096098^"; structure "1^3-,2^4-"; splice_chain "2095905^2096027-,2095915^2096037-"; sources "Undefined,Undefined"; NMorMRNA "null"; degree "4"; dimension "2_2";
chrA01_random	Undefined	as_event	2095669	2096098	.	+	.	transcript_id "TCONS_00002886,TCONS_00002888,TCONS_00002887"; gene_id "chrA01_random:2093795-2097297W"; flanks "2095669-,2096098^"; structure "1^3-5^7-,1^3-6^8-,2^4-5^7-"; splice_chain "2095725^2095808-2095905^2096027-,2095725^2095808-2095915^2096037-,2095733^2095816-2095905^2096027-"; sources "Undefined,Undefined,Undefined"; NMorMRNA "null"; degree "9"; dimension "3_3";
chrA01_random	Undefined	as_event	2096178	2096684	.	+	.	transcript_id "TCONS_00002887/TCONS_00002888,TCONS_00002886"; gene_id "chrA01_random:2093795-2097297W"; flanks "2096178-,2096684^"; structure "0,1^2-"; splice_chain ",2096407^2096488-"; sources "Undefined,Undefined"; NMorMRNA "null"; degree "4"; dimension "2_2";
chrA01_random	Undefined	as_event	2302307	2302595	.	+	.	transcript_id "TCONS_00002891,TCONS_00002890"; gene_id "chrA01_random:2301406-2303607W"; flanks "2302307-,2302595^"; structure "0,1^2-"; splice_chain ",2302413^2302500-"; sources "Undefined,Undefined"; NMorMRNA "null"; degree "4"; dimension "2_2";
chrA01_random	Undefined	as_event	2307400	2310045	.	+	.	transcript_id "TCONS_00002893,TCONS_00002892"; gene_id "chrA01_random:2307400-2310045W"; flanks "2307400[,2310045]"; structure "1^3-,2^4-"; splice_chain "2307593^2307971-,2307619^2307997-"; sources "Undefined,Undefined"; NMorMRNA "null"; degree "4"; dimension "2_2";
chrA01_random	Undefined	as_event	2403223	2403738	.	+	.	transcript_id "TCONS_00002896,TCONS_00002897"; gene_id "chrA01_random:2403223-2406119W"; flanks "2403223[,2403738^"; structure "1^3-,2^4-"; splice_chain "2403390^2403549-,2403413^2403572-"; sources "Undefined,Undefined"; NMorMRNA "null"; degree "4"; dimension "2_2";
chrA01_random	Undefined	as_event	2432811	2433346	.	+	.	transcript_id "TCONS_00002900,TCONS_00002899"; gene_id "chrA01_random:2431695-2434636W"; flanks "2432811-,2433346^"; structure "1^3-,2^4-"; splice_chain "2432946^2433095-,2432956^2433105-"; sources "Undefined,Undefined"; NMorMRNA "null"; degree "4"; dimension "2_2";
chrA01_random	Undefined	as_event	2501724	2502015	.	+	.	transcript_id "TCONS_00002906,TCONS_00002907"; gene_id "chrA01_random:2500856-2505231W"; flanks "2501724-,2502015^"; structure "0,1^2-"; splice_chain ",2501852^2501942-"; sources "Undefined,Undefined"; NMorMRNA "null"; degree "4"; dimension "2_2";
chrA01_random	Undefined	as_event	2502105	2502315	.	+	.	transcript_id "TCONS_00002906,TCONS_00002907"; gene_id "chrA01_random:2500856-2505231W"; flanks "2502105-,2502315^"; structure "0,1^2-"; splice_chain ",2502174^2502260-"; sources "Undefined,Undefined"; NMorMRNA "null"; degree "4"; dimension "2_2";
chrA01_random	Undefined	as_event	2503001	2503430	.	+	.	transcript_id "TCONS_00002906,TCONS_00002907"; gene_id "chrA01_random:2500856-2505231W"; flanks "2503001-,2503430^"; structure "0,1^2-"; splice_chain ",2503130^2503212-"; sources "Undefined,Undefined"; NMorMRNA "null"; degree "4"; dimension "2_2";
chrA01_random	Undefined	as_event	2517009	2517380	.	+	.	transcript_id "TCONS_00002908,TCONS_00002909"; gene_id "chrA01_random:2513578-2517670W"; flanks "2517009-,2517380^"; structure "0,1^2-"; splice_chain ",2517156^2517231-"; sources "Undefined,Undefined"; NMorMRNA "null"; degree "4"; dimension "2_2";
chrA01_random	Undefined	as_event	2546373	2546824	.	+	.	transcript_id "TCONS_00002910,TCONS_00002911"; gene_id "chrA01_random:2544509-2549390W"; flanks "2546373-,2546824^"; structure "0,1^2-3^4-"; splice_chain ",2546478^2546545-2546632^2546706-"; sources "Undefined,Undefined"; NMorMRNA "null"; degree "4"; dimension "2_2";
chrA01_random	Undefined	as_event	2593631	2593829	.	+	.	transcript_id "TCONS_00002912,TCONS_00002913"; gene_id "chrA01_random:2593270-2596207W"; flanks "2593631-,2593829-"; structure "1^,2^"; splice_chain "2593746^,2593747^"; sources "Undefined,Undefined"; NMorMRNA "null"; degree "4"; dimension "2_2";
chrA01_random	Undefined	as_event	2593829	2594203	.	+	.	transcript_id "TCONS_00002913,TCONS_00002912"; gene_id "chrA01_random:2593270-2596207W"; flanks "2593829-,2594203^"; structure "0,1^2-"; splice_chain ",2593914^2593988-"; sources "Undefined,Undefined"; NMorMRNA "null"; degree "4"; dimension "2_2";
chrA01_random	Undefined	as_event	2594301	2594783	.	+	.	transcript_id "TCONS_00002913,TCONS_00002912"; gene_id "chrA01_random:2593270-2596207W"; flanks "2594301-,2594783^"; structure "0,1^2-"; splice_chain ",2594390^2594479-"; sources "Undefined,Undefined"; NMorMRNA "null"; degree "4"; dimension "2_2";
chrA01_random	Undefined	as_event	33923	34109	.	-	.	transcript_id "TCONS_00002919,TCONS_00002918"; gene_id "chrA01_random:33286-34807C"; flanks "34109-,33923]"; structure "0,1^2-"; splice_chain ",34030^33940-"; sources "Undefined,Undefined"; NMorMRNA "null"; degree "4"; dimension "2_2";
chrA01_random	Undefined	as_event	130811	131248	.	-	.	transcript_id "TCONS_00002932,TCONS_00002933"; gene_id "chrA01_random:130445-132119C"; flanks "131248^,130811^"; structure "1-,2-"; splice_chain "130939-,130936-"; sources "Undefined,Undefined"; NMorMRNA "null"; degree "4"; dimension "2_2";
chrA01_random	Undefined	as_event	130445	132119	.	-	.	transcript_id "TCONS_00002934,TCONS_00002932,TCONS_00002933"; gene_id "chrA01_random:130445-132119C"; flanks "132119[,130445]"; structure "0,1^2-4^5-,1^3-4^5-"; splice_chain ",131248^130939-130811^130709-,131248^130936-130811^130709-"; sources "Undefined,Undefined,Undefined"; NMorMRNA "null"; degree "9"; dimension "3_3";
chrA01_random	Undefined	as_event	312000	312184	.	-	.	transcript_id "TCONS_00002941,TCONS_00002942"; gene_id "chrA01_random:308062-313132C"; flanks "312184^,312000^"; structure "1-,2-"; splice_chain "312090-,312088-"; sources "Undefined,Undefined"; NMorMRNA "null"; degree "4"; dimension "2_2";
chrA01_random	Undefined	as_event	311015	311402	.	-	.	transcript_id "TCONS_00002941,TCONS_00002940"; gene_id "chrA01_random:308062-313132C"; flanks "311402-,311015^"; structure "0,1^2-"; splice_chain ",311194^311102-"; sources "Undefined,Undefined"; NMorMRNA "null"; degree "4"; dimension "2_2";
chrA01_random	Undefined	as_event	310066	310266	.	-	.	transcript_id "TCONS_00002941,TCONS_00002940"; gene_id "chrA01_random:308062-313132C"; flanks "310266^,310066^"; structure "1-,2-"; splice_chain "310152-,310148-"; sources "Undefined,Undefined"; NMorMRNA "null"; degree "4"; dimension "2_2";
chrA01_random	Undefined	as_event	382843	384105	.	-	.	transcript_id "TCONS_00002945,TCONS_00002946"; gene_id "chrA01_random:381249-384105C"; flanks "384105[,382843^"; structure "0,1^2-"; splice_chain ",383110^382962-"; sources "Undefined,Undefined"; NMorMRNA "null"; degree "4"; dimension "2_2";
chrA01_random	Undefined	as_event	545156	545317	.	-	.	transcript_id "TCONS_00002955,TCONS_00002956"; gene_id "chrA01_random:543791-548333C"; flanks "545317^,545156^"; structure "1-,2-"; splice_chain "545196-,545194-"; sources "Undefined,Undefined"; NMorMRNA "null"; degree "4"; dimension "2_2";
chrA01_random	Undefined	as_event	544560	545075	.	-	.	transcript_id "TCONS_00002955,TCONS_00002956"; gene_id "chrA01_random:543791-548333C"; flanks "545075-,544560^"; structure "0,1^2-"; splice_chain ",544775^544682-"; sources "Undefined,Undefined"; NMorMRNA "null"; degree "4"; dimension "2_2";
chrA01_random	Undefined	as_event	639534	640177	.	-	.	transcript_id "TCONS_00002965,TCONS_00002966"; gene_id "chrA01_random:638558-640954C"; flanks "640177-,639534-"; structure "1^,2^"; splice_chain "639909^,639858^"; sources "Undefined,Undefined"; NMorMRNA "null"; degree "4"; dimension "2_2";
chrA01_random	Undefined	as_event	1305193	1305527	.	-	.	transcript_id "TCONS_00002968,TCONS_00002969"; gene_id "chrA01_random:1302543-1307288C"; flanks "1305527-,1305193^"; structure "0,1^2-"; splice_chain ",1305375^1305277-"; sources "Undefined,Undefined"; NMorMRNA "null"; degree "4"; dimension "2_2";
chrA01_random	Undefined	as_event	1355486	1356293	.	-	.	transcript_id "TCONS_00002970,TCONS_00002971"; gene_id "chrA01_random:1354721-1356886C"; flanks "1356293-,1355486^"; structure "0,1^2-"; splice_chain ",1356152^1355645-"; sources "Undefined,Undefined"; NMorMRNA "null"; degree "4"; dimension "2_2";
chrA01_random	Undefined	as_event	1435524	1435914	.	-	.	transcript_id "TCONS_00002976,TCONS_00002975"; gene_id "chrA01_random:1430051-1436519C"; flanks "1435914-,1435524^"; structure "1^3-,2^4-"; splice_chain "1435794^1435655-,1435784^1435641-"; sources "Undefined,Undefined"; NMorMRNA "null"; degree "4"; dimension "2_2";
chrA01_random	Undefined	as_event	1434577	1434829	.	-	.	transcript_id "TCONS_00002976,TCONS_00002975"; gene_id "chrA01_random:1430051-1436519C"; flanks "1434829-,1434577^"; structure "1^3-,2^4-"; splice_chain "1434776^1434668-,1434759^1434651-"; sources "Undefined,Undefined"; NMorMRNA "null"; degree "4"; dimension "2_2";
chrA01_random	Undefined	as_event	1431313	1432352	.	-	.	transcript_id "TCONS_00002975,TCONS_00002976"; gene_id "chrA01_random:1430051-1436519C"; flanks "1432352-,1431313^"; structure "0,1^2-"; splice_chain ",1431524^1431439-"; sources "Undefined,Undefined"; NMorMRNA "null"; degree "4"; dimension "2_2";
chrA01_random	Undefined	as_event	1430239	1430500	.	-	.	transcript_id "TCONS_00002976,TCONS_00002975"; gene_id "chrA01_random:1430051-1436519C"; flanks "1430500-,1430239^"; structure "0,1^2-"; splice_chain ",1430384^1430307-"; sources "Undefined,Undefined"; NMorMRNA "null"; degree "4"; dimension "2_2";
chrA01_random	Undefined	as_event	1478363	1478674	.	-	.	transcript_id "TCONS_00002980,TCONS_00002979"; gene_id "chrA01_random:1477646-1479315C"; flanks "1478674-,1478363^"; structure "1^3-,2^4-"; splice_chain "1478578^1478504-,1478568^1478494-"; sources "Undefined,Undefined"; NMorMRNA "null"; degree "4"; dimension "2_2";
chrA01_random	Undefined	as_event	1626191	1628506	.	-	.	transcript_id "TCONS_00002985,TCONS_00002986"; gene_id "chrA01_random:1626191-1629139C"; flanks "1628506^,1626191]"; structure "1-,2-"; splice_chain "1628426-,1628423-"; sources "Undefined,Undefined"; NMorMRNA "null"; degree "4"; dimension "2_2";
chrA01_random	Undefined	as_event	1636302	1636698	.	-	.	transcript_id "TCONS_00002989,TCONS_00002990"; gene_id "chrA01_random:1635676-1639283C"; flanks "1636698-,1636302^"; structure "1^3-,2^4-"; splice_chain "1636562^1636467-,1636552^1636457-"; sources "Undefined,Undefined"; NMorMRNA "null"; degree "4"; dimension "2_2";
chrA01_random	Undefined	as_event	1697355	1698590	.	-	.	transcript_id "TCONS_00002992,TCONS_00002991/TCONS_00002993"; gene_id "chrA01_random:1696417-1698590C"; flanks "1698590[,1697355^"; structure "1^3-,2^4-"; splice_chain "1697691^1697590-,1697681^1697580-"; sources "Undefined,Undefined"; NMorMRNA "null"; degree "4"; dimension "2_2";
chrA01_random	Undefined	as_event	1696417	1696951	.	-	.	transcript_id "TCONS_00002991/TCONS_00002992,TCONS_00002993"; gene_id "chrA01_random:1696417-1698590C"; flanks "1696951-,1696417]"; structure "1^3-,2^4-"; splice_chain "1696748^1696628-,1696738^1696618-"; sources "Undefined,Undefined"; NMorMRNA "null"; degree "4"; dimension "2_2";
chrA01_random	Undefined	as_event	2363664	2365645	.	-	.	transcript_id "TCONS_00002998,TCONS_00002997"; gene_id "chrA01_random:2360372-2367155C"; flanks "2365645^,2363664^"; structure "1-2^4-,3-"; splice_chain "2365562-2365537^2364993-,2365019-"; sources "Undefined,Undefined"; NMorMRNA "null"; degree "4"; dimension "2_2";
chrA01_random	Undefined	as_event	2409806	2410086	.	-	.	transcript_id "TCONS_00003001,TCONS_00003002"; gene_id "chrA01_random:2408480-2410798C"; flanks "2410086-,2409806^"; structure "0,1^2-"; splice_chain ",2409993^2409843-"; sources "Undefined,Undefined"; NMorMRNA "null"; degree "4"; dimension "2_2";
chrA01_random	Undefined	as_event	2412151	2414181	.	-	.	transcript_id "TCONS_00003004,TCONS_00003003"; gene_id "chrA01_random:2411169-2414181C"; flanks "2414181[,2412151^"; structure "1^3-,2^4-"; splice_chain "2412329^2412244-,2412319^2412234-"; sources "Undefined,Undefined"; NMorMRNA "null"; degree "4"; dimension "2_2";
chrA02	Undefined	as_event	55425	57301	.	+	.	transcript_id "TCONS_00003027,TCONS_00003028,TCONS_00003025,TCONS_00003026,TCONS_00003024"; gene_id "chrA02:55425-57301W"; flanks "55425[,57301]"; structure "1^6-,2^7-,3^8-,4^9-,5^10-"; splice_chain "56600^57093-,56602^57095-,56603^57096-,56610^57103-,56631^57124-"; sources "Undefined,Undefined,Undefined,Undefined,Undefined"; NMorMRNA "null"; degree "25"; dimension "5_5";
chrA02	Undefined	as_event	83852	84054	.	+	.	transcript_id "TCONS_00003033,TCONS_00003032"; gene_id "chrA02:81665-85209W"; flanks "83852^,84054^"; structure "1-,2-"; splice_chain "83938-,83941-"; sources "Undefined,Undefined"; NMorMRNA "null"; degree "4"; dimension "2_2";
chrA02	Undefined	as_event	200961	201921	.	+	.	transcript_id "TCONS_00003038,TCONS_00003037"; gene_id "chrA02:200209-201921W"; flanks "200961-,201921]"; structure "1^3-,2^4-"; splice_chain "201120^201339-,201130^201349-"; sources "Undefined,Undefined"; NMorMRNA "null"; degree "4"; dimension "2_2";
chrA02	Undefined	as_event	337706	337929	.	+	.	transcript_id "TCONS_00003048,TCONS_00003049"; gene_id "chrA02:337635-340980W"; flanks "337706^,337929^"; structure "1-,2-"; splice_chain "337814-,337816-"; sources "Undefined,Undefined"; NMorMRNA "null"; degree "4"; dimension "2_2";
chrA02	Undefined	as_event	340546	340726	.	+	.	transcript_id "TCONS_00003048,TCONS_00003049"; gene_id "chrA02:337635-340980W"; flanks "340546-,340726-"; structure "1^,2^"; splice_chain "340629^,340630^"; sources "Undefined,Undefined"; NMorMRNA "null"; degree "4"; dimension "2_2";
chrA02	Undefined	as_event	541910	542612	.	+	.	transcript_id "TCONS_00003059/TCONS_00003060/TCONS_00003061/TCONS_00003062/TCONS_00003063,TCONS_00003058"; gene_id "chrA02:541910-547015W"; flanks "541910[,542612-"; structure "1^,2^"; splice_chain "542282^,542283^"; sources "Undefined,Undefined"; NMorMRNA "null"; degree "4"; dimension "2_2";
chrA02	Undefined	as_event	542612	542839	.	+	.	transcript_id "TCONS_00003061/TCONS_00003062/TCONS_00003063,TCONS_00003060"; gene_id "chrA02:541910-547015W"; flanks "542612-,542839-"; structure "1^,2^"; splice_chain "542698^,542699^"; sources "Undefined,Undefined"; NMorMRNA "null"; degree "4"; dimension "2_2";
chrA02	Undefined	as_event	542612	542928	.	+	.	transcript_id "TCONS_00003061/TCONS_00003062,TCONS_00003059"; gene_id "chrA02:541910-547015W"; flanks "542612-,542928^"; structure "1^3-,2^4-"; splice_chain "542698^542839-,542700^542841-"; sources "Undefined,Undefined"; NMorMRNA "null"; degree "4"; dimension "2_2";
chrA02	Undefined	as_event	542841	543134	.	+	.	transcript_id "TCONS_00003058,TCONS_00003059"; gene_id "chrA02:541910-547015W"; flanks "542841-,543134^"; structure "0,1^2-"; splice_chain ",542928^543054-"; sources "Undefined,Undefined"; NMorMRNA "null"; degree "4"; dimension "2_2";
chrA02	Undefined	as_event	542839	543134	.	+	.	transcript_id "TCONS_00003063,TCONS_00003061/TCONS_00003062,TCONS_00003060"; gene_id "chrA02:541910-547015W"; flanks "542839-,543134^"; structure "0,1^3-,2^4-"; splice_chain ",542928^543054-,542938^543064-"; sources "Undefined,Undefined,Undefined"; NMorMRNA "null"; degree "9"; dimension "3_3";
chrA02	Undefined	as_event	542612	543134	.	+	.	transcript_id "TCONS_00003063,TCONS_00003061/TCONS_00003062,TCONS_00003060,TCONS_00003058,TCONS_00003059"; gene_id "chrA02:541910-547015W"; flanks "542612-,543134^"; structure "1^4-,1^4-6^8-,2^4-7^9-,3^5-,3^5-6^8-"; splice_chain "542698^542839-,542698^542839-542928^543054-,542699^542839-542938^543064-,542700^542841-,542700^542841-542928^543054-"; sources "Undefined,Undefined,Undefined,Undefined,U…
chrA02	Undefined	as_event	545805	547015	.	+	.	transcript_id "TCONS_00003058/TCONS_00003059/TCONS_00003060/TCONS_00003062/TCONS_00003063,TCONS_00003061"; gene_id "chrA02:541910-547015W"; flanks "545805-,547015]"; structure "1^3-,2^4-"; splice_chain "545951^546047-,545953^546049-"; sources "Undefined,Undefined"; NMorMRNA "null"; degree "4"; dimension "2_2";
chrA02	Undefined	as_event	626896	628832	.	+	.	transcript_id "TCONS_00003069,TCONS_00003070"; gene_id "chrA02:624286-628832W"; flanks "626896-,628832]"; structure "1^3-,2^4-"; splice_chain "627048^627133-,627049^627134-"; sources "Undefined,Undefined"; NMorMRNA "null"; degree "4"; dimension "2_2";
chrA02	Undefined	as_event	793808	794164	.	+	.	transcript_id "TCONS_00003087,TCONS_00003088"; gene_id "chrA02:793456-796155W"; flanks "793808-,794164^"; structure "0,1^2-"; splice_chain ",793959^794037-"; sources "Undefined,Undefined"; NMorMRNA "null"; degree "4"; dimension "2_2";
chrA02	Undefined	as_event	795353	795613	.	+	.	transcript_id "TCONS_00003087,TCONS_00003088"; gene_id "chrA02:793456-796155W"; flanks "795353-,795613^"; structure "0,1^2-"; splice_chain ",795456^795546-"; sources "Undefined,Undefined"; NMorMRNA "null"; degree "4"; dimension "2_2";
chrA02	Undefined	as_event	827357	827710	.	+	.	transcript_id "TCONS_00003094,TCONS_00003095/TCONS_00003096"; gene_id "chrA02:826818-831129W"; flanks "827357-,827710^"; structure "0,1^2-"; splice_chain ",827430^827496-"; sources "Undefined,Undefined"; NMorMRNA "null"; degree "4"; dimension "2_2";
chrA02	Undefined	as_event	828604	828779	.	+	.	transcript_id "TCONS_00003094,TCONS_00003095/TCONS_00003096"; gene_id "chrA02:826818-831129W"; flanks "828604^,828779^"; structure "1-,2-"; splice_chain "828748-,828749-"; sources "Undefined,Undefined"; NMorMRNA "null"; degree "4"; dimension "2_2";
chrA02	Undefined	as_event	829449	829627	.	+	.	transcript_id "TCONS_00003094,TCONS_00003095/TCONS_00003096"; gene_id "chrA02:826818-831129W"; flanks "829449^,829627^"; structure "1-,2-"; splice_chain "829524-,829525-"; sources "Undefined,Undefined"; NMorMRNA "null"; degree "4"; dimension "2_2";
chrA02	Undefined	as_event	829860	830051	.	+	.	transcript_id "TCONS_00003094/TCONS_00003095,TCONS_00003096"; gene_id "chrA02:826818-831129W"; flanks "829860-,830051-"; structure "1^,2^"; splice_chain "829970^,829971^"; sources "Undefined,Undefined"; NMorMRNA "null"; degree "4"; dimension "2_2";
chrA02	Undefined	as_event	921047	921271	.	+	.	transcript_id "TCONS_00003103,TCONS_00003104"; gene_id "chrA02:919738-922700W"; flanks "921047-,921271^"; structure "0,1^2-"; splice_chain ",921104^921182-"; sources "Undefined,Undefined"; NMorMRNA "null"; degree "4"; dimension "2_2";
chrA02	Undefined	as_event	921692	922033	.	+	.	transcript_id "TCONS_00003104,TCONS_00003103"; gene_id "chrA02:919738-922700W"; flanks "921692-,922033^"; structure "1^3-,2^4-"; splice_chain "921781^921875-,921792^921886-"; sources "Undefined,Undefined"; NMorMRNA "null"; degree "4"; dimension "2_2";
chrA02	Undefined	as_event	922126	922360	.	+	.	transcript_id "TCONS_00003104,TCONS_00003103"; gene_id "chrA02:919738-922700W"; flanks "922126-,922360-"; structure "1^,2^"; splice_chain "922247^,922248^"; sources "Undefined,Undefined"; NMorMRNA "null"; degree "4"; dimension "2_2";
chrA02	Undefined	as_event	1063273	1063491	.	+	.	transcript_id "TCONS_00003114,TCONS_00003115"; gene_id "chrA02:1062836-1065146W"; flanks "1063273-,1063491^"; structure "1^3-,2^4-"; splice_chain "1063350^1063435-,1063352^1063437-"; sources "Undefined,Undefined"; NMorMRNA "null"; degree "4"; dimension "2_2";
chrA02	Undefined	as_event	1066358	1067090	.	+	.	transcript_id "TCONS_00003116,TCONS_00003117"; gene_id "chrA02:1065444-1067215W"; flanks "1066358-,1067090^"; structure "0,1^2-3^4-"; splice_chain ",1066613^1066712-1066810^1066879-"; sources "Undefined,Undefined"; NMorMRNA "null"; degree "4"; dimension "2_2";
chrA02	Undefined	as_event	1216318	1216698	.	+	.	transcript_id "TCONS_00003128,TCONS_00003130"; gene_id "chrA02:1215974-1216969W"; flanks "1216318-,1216698-"; structure "1^,2^"; splice_chain "1216592^,1216593^"; sources "Undefined,Undefined"; NMorMRNA "null"; degree "4"; dimension "2_2";
chrA02	Undefined	as_event	1290064	1290304	.	+	.	transcript_id "TCONS_00003140,TCONS_00003139"; gene_id "chrA02:1289707-1291585W"; flanks "1290064-,1290304^"; structure "0,1^2-"; splice_chain ",1290130^1290216-"; sources "Undefined,Undefined"; NMorMRNA "null"; degree "4"; dimension "2_2";
chrA02	Undefined	as_event	1293735	1294044	.	+	.	transcript_id "TCONS_00003141,TCONS_00003142"; gene_id "chrA02:1291831-1294044W"; flanks "1293735-,1294044]"; structure "1^3-,2^4-"; splice_chain "1293893^1294005-,1293903^1294015-"; sources "Undefined,Undefined"; NMorMRNA "null"; degree "4"; dimension "2_2";
chrA02	Undefined	as_event	1308254	1308561	.	+	.	transcript_id "TCONS_00003145,TCONS_00003146"; gene_id "chrA02:1307514-1310548W"; flanks "1308254^,1308561^"; structure "1-,2-"; splice_chain "1308380-,1308383-"; sources "Undefined,Undefined"; NMorMRNA "null"; degree "4"; dimension "2_2";
chrA02	Undefined	as_event	1464777	1465038	.	+	.	transcript_id "TCONS_00003166,TCONS_00003165"; gene_id "chrA02:1463996-1466701W"; flanks "1464777-,1465038-"; structure "1^,2^"; splice_chain "1464950^,1464952^"; sources "Undefined,Undefined"; NMorMRNA "null"; degree "4"; dimension "2_2";
chrA02	Undefined	as_event	1521959	1522201	.	+	.	transcript_id "TCONS_00003171,TCONS_00003172"; gene_id "chrA02:1520900-1522296W"; flanks "1521959-,1522201^"; structure "0,1^2-"; splice_chain ",1522043^1522133-"; sources "Undefined,Undefined"; NMorMRNA "null"; degree "4"; dimension "2_2";
chrA02	Undefined	as_event	1597872	1598190	.	+	.	transcript_id "TCONS_00003178,TCONS_00003177"; gene_id "chrA02:1595347-1598456W"; flanks "1597872-,1598190^"; structure "0,1^2-"; splice_chain ",1597915^1597984-"; sources "Undefined,Undefined"; NMorMRNA "null"; degree "4"; dimension "2_2";
chrA02	Undefined	as_event	1610608	1611364	.	+	.	transcript_id "TCONS_00003179,TCONS_00003180"; gene_id "chrA02:1610558-1614424W"; flanks "1610608^,1611364-"; structure "0,1-2^"; splice_chain ",1610935-1611156^"; sources "Undefined,Undefined"; NMorMRNA "null"; degree "4"; dimension "2_2";
chrA02	Undefined	as_event	1879822	1880107	.	+	.	transcript_id "TCONS_00003191,TCONS_00003190"; gene_id "chrA02:1877875-1884033W"; flanks "1879822-,1880107^"; structure "1^3-,2^4-"; splice_chain "1879941^1880030-,1879943^1880032-"; sources "Undefined,Undefined"; NMorMRNA "null"; degree "4"; dimension "2_2";
chrA02	Undefined	as_event	1880734	1881279	.	+	.	transcript_id "TCONS_00003190,TCONS_00003191"; gene_id "chrA02:1877875-1884033W"; flanks "1880734-,1881279^"; structure "0,1^2-"; splice_chain ",1880980^1881061-"; sources "Undefined,Undefined"; NMorMRNA "null"; degree "4"; dimension "2_2";
chrA02	Undefined	as_event	1882703	1883051	.	+	.	transcript_id "TCONS_00003190,TCONS_00003192"; gene_id "chrA02:1877875-1884033W"; flanks "1882703-,1883051^"; structure "0,1^2-"; splice_chain ",1882813^1882897-"; sources "Undefined,Undefined"; NMorMRNA "null"; degree "4"; dimension "2_2";
chrA02	Undefined	as_event	1885157	1885755	.	+	.	transcript_id "TCONS_00003194,TCONS_00003193"; gene_id "chrA02:1885081-1889987W"; flanks "1885157^,1885755^"; structure "1-,2-"; splice_chain "1885672-,1885699-"; sources "Undefined,Undefined"; NMorMRNA "null"; degree "4"; dimension "2_2";
chrA02	Undefined	as_event	2067632	2068221	.	+	.	transcript_id "TCONS_00003204,TCONS_00003203"; gene_id "chrA02:2067291-2069669W"; flanks "2067632^,2068221^"; structure "1-,2-"; splice_chain "2068123-,2068124-"; sources "Undefined,Undefined"; NMorMRNA "null"; degree "4"; dimension "2_2";
chrA02	Undefined	as_event	2085024	2085299	.	+	.	transcript_id "TCONS_00003208,TCONS_00003210"; gene_id "chrA02:2083416-2085546W"; flanks "2085024-,2085299^"; structure "0,1^2-"; splice_chain ",2085123^2085207-"; sources "Undefined,Undefined"; NMorMRNA "null"; degree "4"; dimension "2_2";
chrA02	Undefined	as_event	2092988	2093459	.	+	.	transcript_id "TCONS_00003211,TCONS_00003212"; gene_id "chrA02:2091918-2093459W"; flanks "2092988-,2093459]"; structure "0,1^2-"; splice_chain ",2093039^2093128-"; sources "Undefined,Undefined"; NMorMRNA "null"; degree "4"; dimension "2_2";
chrA02	Undefined	as_event	2094660	2095476	.	+	.	transcript_id "TCONS_00003214,TCONS_00003213"; gene_id "chrA02:2093770-2095476W"; flanks "2094660-,2095476]"; structure "0,1^2-"; splice_chain ",2094884^2094978-"; sources "Undefined,Undefined"; NMorMRNA "null"; degree "4"; dimension "2_2";
chrA02	Undefined	as_event	2102653	2103058	.	+	.	transcript_id "TCONS_00003218,TCONS_00003220"; gene_id "chrA02:2101842-2103256W"; flanks "2102653-,2103058]"; structure "0,1^2-"; splice_chain ",2102825^2102902-"; sources "Undefined,Undefined"; NMorMRNA "null"; degree "4"; dimension "2_2";
chrA02	Undefined	as_event	2121666	2122107	.	+	.	transcript_id "TCONS_00003224,TCONS_00003223"; gene_id "chrA02:2119997-2122939W"; flanks "2121666-,2122107^"; structure "1^3-,2^4-"; splice_chain "2121875^2121973-,2121898^2121996-"; sources "Undefined,Undefined"; NMorMRNA "null"; degree "4"; dimension "2_2";
chrA02	Undefined	as_event	2291309	2291538	.	+	.	transcript_id "TCONS_00003237,TCONS_00003238"; gene_id "chrA02:2290614-2294681W"; flanks "2291309^,2291538^"; structure "1-,2-"; splice_chain "2291410-,2291418-"; sources "Undefined,Undefined"; NMorMRNA "null"; degree "4"; dimension "2_2";
chrA02	Undefined	as_event	2291836	2292447	.	+	.	transcript_id "TCONS_00003238,TCONS_00003237"; gene_id "chrA02:2290614-2294681W"; flanks "2291836-,2292447^"; structure "1^3-,2^4-"; splice_chain "2292187^2292326-,2292209^2292348-"; sources "Undefined,Undefined"; NMorMRNA "null"; degree "4"; dimension "2_2";
chrA02	Undefined	as_event	2481710	2482476	.	+	.	transcript_id "TCONS_00003253,TCONS_00003254"; gene_id "chrA02:2480813-2483507W"; flanks "2481710-,2482476^"; structure "1^3-,2^4-"; splice_chain "2481818^2482157-,2481827^2482166-"; sources "Undefined,Undefined"; NMorMRNA "null"; degree "4"; dimension "2_2";
chrA02	Undefined	as_event	2968155	2968605	.	+	.	transcript_id "TCONS_00003269,TCONS_00003270"; gene_id "chrA02:2966406-2969720W"; flanks "2968155-,2968605^"; structure "1^3-5^6-,2^4-"; splice_chain "2968273^2968355-2968435^2968516-,2968283^2968365-"; sources "Undefined,Undefined"; NMorMRNA "null"; degree "4"; dimension "2_2";
chrA02	Undefined	as_event	3218022	3219523	.	+	.	transcript_id "TCONS_00003283,TCONS_00003284"; gene_id "chrA02:3218022-3220226W"; flanks "3218022[,3219523^"; structure "1^3-,2^4-"; splice_chain "3218073^3219379-,3218074^3219390-"; sources "Undefined,Undefined"; NMorMRNA "null"; degree "4"; dimension "2_2";
chrA02	Undefined	as_event	3259374	3259564	.	+	.	transcript_id "TCONS_00003288,TCONS_00003290"; gene_id "chrA02:3259046-3261855W"; flanks "3259374^,3259564^"; structure "1-,2-"; splice_chain "3259451-,3259457-"; sources "Undefined,Undefined"; NMorMRNA "null"; degree "4"; dimension "2_2";
chrA02	Undefined	as_event	3259451	3259740	.	+	.	transcript_id "TCONS_00003288,TCONS_00003289"; gene_id "chrA02:3259046-3261855W"; flanks "3259451-,3259740^"; structure "1^3-,2^4-"; splice_chain "3259564^3259648-,3259574^3259658-"; sources "Undefined,Undefined"; NMorMRNA "null"; degree "4"; dimension "2_2";
chrA02	Undefined	as_event	3259374	3259740	.	+	.	transcript_id "TCONS_00003288,TCONS_00003289,TCONS_00003290"; gene_id "chrA02:3259046-3261855W"; flanks "3259374^,3259740^"; structure "1-3^5-,1-4^6-,2-3^5-"; splice_chain "3259451-3259564^3259648-,3259451-3259574^3259658-,3259457-3259564^3259648-"; sources "Undefined,Undefined,Undefined"; NMorMRNA "null"; degree "9"; dimension "3_3";
chrA02	Undefined	as_event	3307193	3307550	.	+	.	transcript_id "TCONS_00003293,TCONS_00003292"; gene_id "chrA02:3307193-3308075W"; flanks "3307193[,3307550^"; structure "1^3-,2^4-"; splice_chain "3307348^3307508-,3307358^3307518-"; sources "Undefined,Undefined"; NMorMRNA "null"; degree "4"; dimension "2_2";
chrA02	Undefined	as_event	3480932	3481353	.	+	.	transcript_id "TCONS_00003306,TCONS_00003305"; gene_id "chrA02:3480363-3482547W"; flanks "3480932-,3481353^"; structure "1^3-,2^4-"; splice_chain "3481067^3481220-,3481077^3481230-"; sources "Undefined,Undefined"; NMorMRNA "null"; degree "4"; dimension "2_2";
chrA02	Undefined	as_event	3481426	3481603	.	+	.	transcript_id "TCONS_00003306,TCONS_00003305"; gene_id "chrA02:3480363-3482547W"; flanks "3481426-,3481603-"; structure "1^,2^"; splice_chain "3481531^,3481532^"; sources "Undefined,Undefined"; NMorMRNA "null"; degree "4"; dimension "2_2";
chrA02	Undefined	as_event	3482038	3482390	.	+	.	transcript_id "TCONS_00003305,TCONS_00003306"; gene_id "chrA02:3480363-3482547W"; flanks "3482038-,3482390^"; structure "0,1^2-"; splice_chain ",3482202^3482277-"; sources "Undefined,Undefined"; NMorMRNA "null"; degree "4"; dimension "2_2";
chrA02	Undefined	as_event	3485276	3485813	.	+	.	transcript_id "TCONS_00003308/TCONS_00003309,TCONS_00003307"; gene_id "chrA02:3485028-3487253W"; flanks "3485276^,3485813^"; structure "1-,2-"; splice_chain "3485595-,3485620-"; sources "Undefined,Undefined"; NMorMRNA "null"; degree "4"; dimension "2_2";
chrA02	Undefined	as_event	3485890	3486299	.	+	.	transcript_id "TCONS_00003308/TCONS_00003309,TCONS_00003307"; gene_id "chrA02:3485028-3487253W"; flanks "3485890-,3486299^"; structure "1^3-,2^4-"; splice_chain "3486102^3486201-,3486112^3486211-"; sources "Undefined,Undefined"; NMorMRNA "null"; degree "4"; dimension "2_2";
chrA02	Undefined	as_event	3486715	3486964	.	+	.	transcript_id "TCONS_00003307/TCONS_00003308,TCONS_00003309"; gene_id "chrA02:3485028-3487253W"; flanks "3486715-,3486964^"; structure "1^3-,2^4-"; splice_chain "3486789^3486878-,3486791^3486880-"; sources "Undefined,Undefined"; NMorMRNA "null"; degree "4"; dimension "2_2";
chrA02	Undefined	as_event	3532818	3533354	.	+	.	transcript_id "TCONS_00003312,TCONS_00003313"; gene_id "chrA02:3532685-3534041W"; flanks "3532818-,3533354^"; structure "1^3-,2^4-"; splice_chain "3532902^3532995-,3532906^3532999-"; sources "Undefined,Undefined"; NMorMRNA "null"; degree "4"; dimension "2_2";
chrA02	Undefined	as_event	3573637	3573793	.	+	.	transcript_id "TCONS_00003315,TCONS_00003316"; gene_id "chrA02:3572496-3575588W"; flanks "3573637^,3573793^"; structure "1-,2-"; splice_chain "3573720-,3573723-"; sources "Undefined,Undefined"; NMorMRNA "null"; degree "4"; dimension "2_2";
chrA02	Undefined	as_event	3574068	3574369	.	+	.	transcript_id "TCONS_00003316,TCONS_00003315"; gene_id "chrA02:3572496-3575588W"; flanks "3574068-,3574369^"; structure "0,1^2-"; splice_chain ",3574089^3574123-"; sources "Undefined,Undefined"; NMorMRNA "null"; degree "4"; dimension "2_2";
chrA02	Undefined	as_event	3601218	3602092	.	+	.	transcript_id "TCONS_00003323,TCONS_00003322"; gene_id "chrA02:3600870-3602572W"; flanks "3601218-,3602092^"; structure "1^3-,2^4-"; splice_chain "3601286^3601707-,3601294^3601715-"; sources "Undefined,Undefined"; NMorMRNA "null"; degree "4"; dimension "2_2";
chrA02	Undefined	as_event	3690445	3691092	.	+	.	transcript_id "TCONS_00003329,TCONS_00003328,TCONS_00003330"; gene_id "chrA02:3689507-3691092W"; flanks "3690445^,3691092]"; structure "1-,2-,3-"; splice_chain "3690555-,3690558-,3690597-"; sources "Undefined,Undefined,Undefined"; NMorMRNA "null"; degree "9"; dimension "3_3";
chrA02	Undefined	as_event	3754978	3755186	.	+	.	transcript_id "TCONS_00003332,TCONS_00003333"; gene_id "chrA02:3754551-3757413W"; flanks "3754978-,3755186-"; structure "1^,2^"; splice_chain "3755041^,3755047^"; sources "Undefined,Undefined"; NMorMRNA "null"; degree "4"; dimension "2_2";
chrA02	Undefined	as_event	3852734	3853090	.	+	.	transcript_id "TCONS_00003343,TCONS_00003342"; gene_id "chrA02:3851441-3854608W"; flanks "3852734^,3853090-"; structure "0,1-2^"; splice_chain ",3852935-3852943^"; sources "Undefined,Undefined"; NMorMRNA "null"; degree "4"; dimension "2_2";
chrA02	Undefined	as_event	3872082	3872576	.	+	.	transcript_id "TCONS_00003346,TCONS_00003347"; gene_id "chrA02:3869468-3874590W"; flanks "3872082-,3872576^"; structure "0,1^2-"; splice_chain ",3872331^3872412-"; sources "Undefined,Undefined"; NMorMRNA "null"; degree "4"; dimension "2_2";
chrA02	Undefined	as_event	4129127	4129415	.	+	.	transcript_id "TCONS_00003357,TCONS_00003358"; gene_id "chrA02:4127409-4132808W"; flanks "4129127-,4129415^"; structure "0,1^2-"; splice_chain ",4129276^4129356-"; sources "Undefined,Undefined"; NMorMRNA "null"; degree "4"; dimension "2_2";
chrA02	Undefined	as_event	4188933	4189239	.	+	.	transcript_id "TCONS_00003362,TCONS_00003363"; gene_id "chrA02:4188800-4189504W"; flanks "4188933-,4189239-"; structure "1^,2^"; splice_chain "4189070^,4189071^"; sources "Undefined,Undefined"; NMorMRNA "null"; degree "4"; dimension "2_2";
chrA02	Undefined	as_event	4188933	4189504	.	+	.	transcript_id "TCONS_00003362,TCONS_00003363,TCONS_00003364"; gene_id "chrA02:4188800-4189504W"; flanks "4188933-,4189504]"; structure "1^4-,2^4-,3^5-"; splice_chain "4189070^4189239-,4189071^4189239-,4189080^4189249-"; sources "Undefined,Undefined,Undefined"; NMorMRNA "null"; degree "9"; dimension "3_3";
chrA02	Undefined	as_event	4409513	4411809	.	+	.	transcript_id "TCONS_00003372,TCONS_00003373"; gene_id "chrA02:4409513-4411809W"; flanks "4409513[,4411809]"; structure "1^3-,2^4-"; splice_chain "4410191^4410798-,4410193^4410800-"; sources "Undefined,Undefined"; NMorMRNA "null"; degree "4"; dimension "2_2";
chrA02	Undefined	as_event	4501866	4502298	.	+	.	transcript_id "TCONS_00003383,TCONS_00003382"; gene_id "chrA02:4500535-4503020W"; flanks "4501866^,4502298-"; structure "0,1-2^"; splice_chain ",4502152-4502218^"; sources "Undefined,Undefined"; NMorMRNA "null"; degree "4"; dimension "2_2";
chrA02	Undefined	as_event	4502298	4502670	.	+	.	transcript_id "TCONS_00003383,TCONS_00003382"; gene_id "chrA02:4500535-4503020W"; flanks "4502298-,4502670^"; structure "1^3-,2^4-"; splice_chain "4502394^4502569-,4502403^4502578-"; sources "Undefined,Undefined"; NMorMRNA "null"; degree "4"; dimension "2_2";
chrA02	Undefined	as_event	4505082	4505238	.	+	.	transcript_id "TCONS_00003385,TCONS_00003384"; gene_id "chrA02:4504281-4507051W"; flanks "4505082^,4505238^"; structure "1-,2-"; splice_chain "4505165-,4505167-"; sources "Undefined,Undefined"; NMorMRNA "null"; degree "4"; dimension "2_2";
chrA02	Undefined	as_event	4528814	4529123	.	+	.	transcript_id "TCONS_00003386,TCONS_00003387"; gene_id "chrA02:4525369-4530357W"; flanks "4528814-,4529123^"; structure "0,1^2-"; splice_chain ",4528904^4528990-"; sources "Undefined,Undefined"; NMorMRNA "null"; degree "4"; dimension "2_2";
chrA02	Undefined	as_event	4532464	4532881	.	+	.	transcript_id "TCONS_00003391,TCONS_00003390"; gene_id "chrA02:4531965-4533902W"; flanks "4532464-,4532881^"; structure "0,1^2-"; splice_chain ",4532563^4532652-"; sources "Undefined,Undefined"; NMorMRNA "null"; degree "4"; dimension "2_2";
chrA02	Undefined	as_event	4564929	4566160	.	+	.	transcript_id "TCONS_00003395,TCONS_00003394"; gene_id "chrA02:4564929-4566160W"; flanks "4564929[,4566160]"; structure "0,1^2-3^4-"; splice_chain ",4565080^4565176-4565224^4565326-"; sources "Undefined,Undefined"; NMorMRNA "null"; degree "4"; dimension "2_2";
chrA02	Undefined	as_event	4574374	4574877	.	+	.	transcript_id "TCONS_00003396,TCONS_00003397"; gene_id "chrA02:4572379-4574877W"; flanks "4574374-,4574877]"; structure "0,1^2-"; splice_chain ",4574490^4574560-"; sources "Undefined,Undefined"; NMorMRNA "null"; degree "4"; dimension "2_2";
chrA02	Undefined	as_event	4588703	4589162	.	+	.	transcript_id "TCONS_00003400,TCONS_00003399"; gene_id "chrA02:4587773-4589162W"; flanks "4588703^,4589162]"; structure "1-,2-"; splice_chain "4588836-,4589157-"; sources "Undefined,Undefined"; NMorMRNA "null"; degree "4"; dimension "2_2";
chrA02	Undefined	as_event	4685395	4685776	.	+	.	transcript_id "TCONS_00003404,TCONS_00003403"; gene_id "chrA02:4683929-4687075W"; flanks "4685395-,4685776^"; structure "1^3-,2^4-"; splice_chain "4685484^4685565-,4685524^4685605-"; sources "Undefined,Undefined"; NMorMRNA "null"; degree "4"; dimension "2_2";
chrA02	Undefined	as_event	4830940	4831647	.	+	.	transcript_id "TCONS_00003411,TCONS_00003410"; gene_id "chrA02:4830101-4832758W"; flanks "4830940-,4831647^"; structure "1^3-,2^4-"; splice_chain "4831121^4831464-,4831131^4831474-"; sources "Undefined,Undefined"; NMorMRNA "null"; degree "4"; dimension "2_2";
chrA02	Undefined	as_event	4832416	4832758	.	+	.	transcript_id "TCONS_00003410,TCONS_00003411"; gene_id "chrA02:4830101-4832758W"; flanks "4832416-,4832758]"; structure "1^3-,2^4-"; splice_chain "4832506^4832598-,4832508^4832600-"; sources "Undefined,Undefined"; NMorMRNA "null"; degree "4"; dimension "2_2";
chrA02	Undefined	as_event	4955268	4955479	.	+	.	transcript_id "TCONS_00003424/TCONS_00003425,TCONS_00003423"; gene_id "chrA02:4954498-4958215W"; flanks "4955268-,4955479^"; structure "0,1^2-"; splice_chain ",4955351^4955429-"; sources "Undefined,Undefined"; NMorMRNA "null"; degree "4"; dimension "2_2";
chrA02	Undefined	as_event	4955688	4955839	.	+	.	transcript_id "TCONS_00003423,TCONS_00003424/TCONS_00003425"; gene_id "chrA02:4954498-4958215W"; flanks "4955688^,4955839^"; structure "1-,2-"; splice_chain "4955756-,4955757-"; sources "Undefined,Undefined"; NMorMRNA "null"; degree "4"; dimension "2_2";
chrA02	Undefined	as_event	4955839	4956040	.	+	.	transcript_id "TCONS_00003423/TCONS_00003425,TCONS_00003424"; gene_id "chrA02:4954498-4958215W"; flanks "4955839^,4956040^"; structure "1-,2-"; splice_chain "4955917-,4955925-"; sources "Undefined,Undefined"; NMorMRNA "null"; degree "4"; dimension "2_2";
chrA02	Undefined	as_event	5073336	5073560	.	+	.	transcript_id "TCONS_00003430,TCONS_00003431"; gene_id "chrA02:5072234-5073560W"; flanks "5073336-,5073560]"; structure "1^3-,2^4-"; splice_chain "5073455^5073541-,5073465^5073551-"; sources "Undefined,Undefined"; NMorMRNA "null"; degree "4"; dimension "2_2";
chrA02	Undefined	as_event	5185031	5185287	.	+	.	transcript_id "TCONS_00003434,TCONS_00003435"; gene_id "chrA02:5183958-5186241W"; flanks "5185031-,5185287^"; structure "0,1^2-"; splice_chain ",5185142^5185221-"; sources "Undefined,Undefined"; NMorMRNA "null"; degree "4"; dimension "2_2";
chrA02	Undefined	as_event	5261612	5261953	.	+	.	transcript_id "TCONS_00003439,TCONS_00003440"; gene_id "chrA02:5261175-5262445W"; flanks "5261612-,5261953^"; structure "1^3-,2^4-"; splice_chain "5261739^5261849-,5261749^5261859-"; sources "Undefined,Undefined"; NMorMRNA "null"; degree "4"; dimension "2_2";
chrA02	Undefined	as_event	5570560	5571766	.	+	.	transcript_id "TCONS_00003447,TCONS_00003446"; gene_id "chrA02:5570220-5571766W"; flanks "5570560-,5571766]"; structure "0,1^2-"; splice_chain ",5570700^5570804-"; sources "Undefined,Undefined"; NMorMRNA "null"; degree "4"; dimension "2_2";
chrA02	Undefined	as_event	5900427	5900614	.	+	.	transcript_id "TCONS_00003456,TCONS_00003455"; gene_id "chrA02:5899476-5903451W"; flanks "5900427-,5900614-"; structure "1^,2^"; splice_chain "5900528^,5900530^"; sources "Undefined,Undefined"; NMorMRNA "null"; degree "4"; dimension "2_2";
chrA02	Undefined	as_event	5914911	5915876	.	+	.	transcript_id "TCONS_00003458,TCONS_00003457"; gene_id "chrA02:5913613-5915876W"; flanks "5914911-,5915876]"; structure "1^3-,2^4-"; splice_chain "5914994^5915247-,5915004^5915257-"; sources "Undefined,Undefined"; NMorMRNA "null"; degree "4"; dimension "2_2";
chrA02	Undefined	as_event	5946200	5946785	.	+	.	transcript_id "TCONS_00003460,TCONS_00003459"; gene_id "chrA02:5946200-5947402W"; flanks "5946200[,5946785-"; structure "1^,2^"; splice_chain "5946531^,5946532^"; sources "Undefined,Undefined"; NMorMRNA "null"; degree "4"; dimension "2_2";
chrA02	Undefined	as_event	6114841	6115426	.	+	.	transcript_id "TCONS_00003466,TCONS_00003465"; gene_id "chrA02:6114600-6116061W"; flanks "6114841-,6115426-"; structure "1^,2^"; splice_chain "6114956^,6114994^"; sources "Undefined,Undefined"; NMorMRNA "null"; degree "4"; dimension "2_2";
chrA02	Undefined	as_event	6159995	6160392	.	+	.	transcript_id "TCONS_00003473,TCONS_00003472"; gene_id "chrA02:6159386-6162477W"; flanks "6159995-,6160392-"; structure "1^,2^"; splice_chain "6160240^,6160317^"; sources "Undefined,Undefined"; NMorMRNA "null"; degree "4"; dimension "2_2";
chrA02	Undefined	as_event	6160778	6160953	.	+	.	transcript_id "TCONS_00003473,TCONS_00003472"; gene_id "chrA02:6159386-6162477W"; flanks "6160778^,6160953^"; structure "1-,2-"; splice_chain "6160861-,6160877-"; sources "Undefined,Undefined"; NMorMRNA "null"; degree "4"; dimension "2_2";
chrA02	Undefined	as_event	6193936	6194551	.	+	.	transcript_id "TCONS_00003477,TCONS_00003476"; gene_id "chrA02:6193936-6197298W"; flanks "6193936[,6194551-"; structure "1^,2^"; splice_chain "6194317^,6194318^"; sources "Undefined,Undefined"; NMorMRNA "null"; degree "4"; dimension "2_2";
chrA02	Undefined	as_event	6193936	6195532	.	+	.	transcript_id "TCONS_00003477,TCONS_00003476,TCONS_00003475"; gene_id "chrA02:6193936-6197298W"; flanks "6193936[,6195532^"; structure "1^4-,2^4-,3^5-"; splice_chain "6194317^6194551-,6194318^6194551-,6194334^6194568-"; sources "Undefined,Undefined,Undefined"; NMorMRNA "null"; degree "9"; dimension "3_3";
chrA02	Undefined	as_event	6287421	6287713	.	+	.	transcript_id "TCONS_00003486,TCONS_00003485"; gene_id "chrA02:6286613-6288460W"; flanks "6287421^,6287713^"; structure "1-,2-"; splice_chain "6287624-,6287633-"; sources "Undefined,Undefined"; NMorMRNA "null"; degree "4"; dimension "2_2";
chrA02	Undefined	as_event	6287207	6287713	.	+	.	transcript_id "TCONS_00003486,TCONS_00003485,TCONS_00003487"; gene_id "chrA02:6286613-6288460W"; flanks "6287207-,6287713^"; structure "1^3-,1^4-,2^5-"; splice_chain "6287421^6287624-,6287421^6287633-,6287431^6287643-"; sources "Undefined,Undefined,Undefined"; NMorMRNA "null"; degree "9"; dimension "3_3";
chrA02	Undefined	as_event	6287803	6288460	.	+	.	transcript_id "TCONS_00003486,TCONS_00003485/TCONS_00003487"; gene_id "chrA02:6286613-6288460W"; flanks "6287803-,6288460]"; structure "0,1^2-"; splice_chain ",6288150^6288228-"; sources "Undefined,Undefined"; NMorMRNA "null"; degree "4"; dimension "2_2";
chrA02	Undefined	as_event	6313262	6313879	.	+	.	transcript_id "TCONS_00003491,TCONS_00003492"; gene_id "chrA02:6313262-6314676W"; flanks "6313262[,6313879^"; structure "1^3-,2^4-"; splice_chain "6313423^6313602-,6313433^6313612-"; sources "Undefined,Undefined"; NMorMRNA "null"; degree "4"; dimension "2_2";
chrA02	Undefined	as_event	6521835	6522038	.	+	.	transcript_id "TCONS_00003498,TCONS_00003497"; gene_id "chrA02:6521038-6524063W"; flanks "6521835-,6522038-"; structure "1^,2^"; splice_chain "6521944^,6521945^"; sources "Undefined,Undefined"; NMorMRNA "null"; degree "4"; dimension "2_2";
chrA02	Undefined	as_event	6523727	6524063	.	+	.	transcript_id "TCONS_00003498,TCONS_00003497"; gene_id "chrA02:6521038-6524063W"; flanks "6523727-,6524063]"; structure "1^3-,2^4-"; splice_chain "6523849^6523934-,6523859^6523944-"; sources "Undefined,Undefined"; NMorMRNA "null"; degree "4"; dimension "2_2";
chrA02	Undefined	as_event	6841371	6841988	.	+	.	transcript_id "TCONS_00003506,TCONS_00003507"; gene_id "chrA02:6840541-6843769W"; flanks "6841371-,6841988^"; structure "0,1^2-"; splice_chain ",6841782^6841888-"; sources "Undefined,Undefined"; NMorMRNA "null"; degree "4"; dimension "2_2";
chrA02	Undefined	as_event	6842068	6842488	.	+	.	transcript_id "TCONS_00003506,TCONS_00003507"; gene_id "chrA02:6840541-6843769W"; flanks "6842068-,6842488^"; structure "1^3-,2^4-"; splice_chain "6842106^6842204-,6842108^6842206-"; sources "Undefined,Undefined"; NMorMRNA "null"; degree "4"; dimension "2_2";
chrA02	Undefined	as_event	6909983	6910161	.	+	.	transcript_id "TCONS_00003509,TCONS_00003508"; gene_id "chrA02:6907950-6910357W"; flanks "6909983-,6910161-"; structure "1^,2^"; splice_chain "6910052^,6910054^"; sources "Undefined,Undefined"; NMorMRNA "null"; degree "4"; dimension "2_2";
chrA02	Undefined	as_event	7053259	7053548	.	+	.	transcript_id "TCONS_00003513,TCONS_00003514"; gene_id "chrA02:7050573-7054685W"; flanks "7053259-,7053548^"; structure "0,1^2-"; splice_chain ",7053398^7053470-"; sources "Undefined,Undefined"; NMorMRNA "null"; degree "4"; dimension "2_2";
chrA02	Undefined	as_event	7053638	7054366	.	+	.	transcript_id "TCONS_00003514,TCONS_00003513"; gene_id "chrA02:7050573-7054685W"; flanks "7053638-,7054366^"; structure "0,1^2-"; splice_chain ",7054036^7054140-"; sources "Undefined,Undefined"; NMorMRNA "null"; degree "4"; dimension "2_2";
chrA02	Undefined	as_event	7227529	7228084	.	+	.	transcript_id "TCONS_00003520,TCONS_00003519"; gene_id "chrA02:7227453-7231444W"; flanks "7227529^,7228084^"; structure "1-,2-"; splice_chain "7228007-,7228012-"; sources "Undefined,Undefined"; NMorMRNA "null"; degree "4"; dimension "2_2";
chrA02	Undefined	as_event	7380716	7380980	.	+	.	transcript_id "TCONS_00003529,TCONS_00003530"; gene_id "chrA02:7379624-7382124W"; flanks "7380716-,7380980^"; structure "0,1^2-"; splice_chain ",7380799^7380865-"; sources "Undefined,Undefined"; NMorMRNA "null"; degree "4"; dimension "2_2";
chrA02	Undefined	as_event	7427847	7428079	.	+	.	transcript_id "TCONS_00003533,TCONS_00003532"; gene_id "chrA02:7427424-7429458W"; flanks "7427847-,7428079^"; structure "0,1^2-"; splice_chain ",7427931^7428030-"; sources "Undefined,Undefined"; NMorMRNA "null"; degree "4"; dimension "2_2";
chrA02	Undefined	as_event	7429142	7429458	.	+	.	transcript_id "TCONS_00003533,TCONS_00003532"; gene_id "chrA02:7427424-7429458W"; flanks "7429142^,7429458]"; structure "1-,2-"; splice_chain "7429238-,7429239-"; sources "Undefined,Undefined"; NMorMRNA "null"; degree "4"; dimension "2_2";
chrA02	Undefined	as_event	7493420	7493639	.	+	.	transcript_id "TCONS_00003534,TCONS_00003535"; gene_id "chrA02:7491655-7493933W"; flanks "7493420-,7493639^"; structure "1^3-,2^4-"; splice_chain "7493486^7493563-,7493496^7493573-"; sources "Undefined,Undefined"; NMorMRNA "null"; degree "4"; dimension "2_2";
chrA02	Undefined	as_event	7549100	7549380	.	+	.	transcript_id "TCONS_00003539/TCONS_00003540/TCONS_00003541/TCONS_00003543,TCONS_00003542"; gene_id "chrA02:7548698-7550066W"; flanks "7549100-,7549380^"; structure "1^3-,2^4-"; splice_chain "7549205^7549281-,7549215^7549291-"; sources "Undefined,Undefined"; NMorMRNA "null"; degree "4"; dimension "2_2";
chrA02	Undefined	as_event	7695145	7696446	.	+	.	transcript_id "TCONS_00003546,TCONS_00003547,TCONS_00003545"; gene_id "chrA02:7694808-7696446W"; flanks "7695145-,7696446]"; structure "1^4-,2^5-,3^6-"; splice_chain "7695367^7695787-,7695368^7695788-,7695379^7695799-"; sources "Undefined,Undefined,Undefined"; NMorMRNA "null"; degree "9"; dimension "3_3";
chrA02	Undefined	as_event	7844722	7845066	.	+	.	transcript_id "TCONS_00003550,TCONS_00003548/TCONS_00003549"; gene_id "chrA02:7844722-7847249W"; flanks "7844722[,7845066-"; structure "1^,2^"; splice_chain "7844947^,7844948^"; sources "Undefined,Undefined"; NMorMRNA "null"; degree "4"; dimension "2_2";
chrA02	Undefined	as_event	7845236	7845466	.	+	.	transcript_id "TCONS_00003549/TCONS_00003550,TCONS_00003548"; gene_id "chrA02:7844722-7847249W"; flanks "7845236-,7845466^"; structure "0,1^2-"; splice_chain ",7845320^7845397-"; sources "Undefined,Undefined"; NMorMRNA "null"; degree "4"; dimension "2_2";
chrA02	Undefined	as_event	7846735	7847249	.	+	.	transcript_id "TCONS_00003549,TCONS_00003550"; gene_id "chrA02:7844722-7847249W"; flanks "7846735-,7847249]"; structure "1^3-,2^4-"; splice_chain "7846872^7847173-,7846882^7847183-"; sources "Undefined,Undefined"; NMorMRNA "null"; degree "4"; dimension "2_2";
chrA02	Undefined	as_event	7985978	7986199	.	+	.	transcript_id "TCONS_00003557,TCONS_00003558"; gene_id "chrA02:7985874-7987610W"; flanks "7985978^,7986199^"; structure "1-,2-"; splice_chain "7986112-,7986115-"; sources "Undefined,Undefined"; NMorMRNA "null"; degree "4"; dimension "2_2";
chrA02	Undefined	as_event	8026377	8027506	.	+	.	transcript_id "TCONS_00003561,TCONS_00003562"; gene_id "chrA02:8024224-8027506W"; flanks "8026377^,8027506]"; structure "1-,2-"; splice_chain "8026468-,8026470-"; sources "Undefined,Undefined"; NMorMRNA "null"; degree "4"; dimension "2_2";
chrA02	Undefined	as_event	8322660	8322943	.	+	.	transcript_id "TCONS_00003576,TCONS_00003574/TCONS_00003575"; gene_id "chrA02:8321983-8326553W"; flanks "8322660-,8322943^"; structure "0,1^2-"; splice_chain ",8322723^8322823-"; sources "Undefined,Undefined"; NMorMRNA "null"; degree "4"; dimension "2_2";
chrA02	Undefined	as_event	8323971	8324290	.	+	.	transcript_id "TCONS_00003575/TCONS_00003576,TCONS_00003574"; gene_id "chrA02:8321983-8326553W"; flanks "8323971-,8324290^"; structure "1^3-,2^4-"; splice_chain "8324126^8324225-,8324136^8324235-"; sources "Undefined,Undefined"; NMorMRNA "null"; degree "4"; dimension "2_2";
chrA02	Undefined	as_event	8629795	8631431	.	+	.	transcript_id "TCONS_00003585,TCONS_00003584"; gene_id "chrA02:8629795-8633670W"; flanks "8629795[,8631431^"; structure "1^3-,2^4-"; splice_chain "8630292^8630946-,8630302^8630956-"; sources "Undefined,Undefined"; NMorMRNA "null"; degree "4"; dimension "2_2";
chrA02	Undefined	as_event	8641093	8641256	.	+	.	transcript_id "TCONS_00003587,TCONS_00003586"; gene_id "chrA02:8641039-8641910W"; flanks "8641093^,8641256^"; structure "1-,2-"; splice_chain "8641164-,8641182-"; sources "Undefined,Undefined"; NMorMRNA "null"; degree "4"; dimension "2_2";
chrA02	Undefined	as_event	8648743	8649258	.	+	.	transcript_id "TCONS_00003588,TCONS_00003590"; gene_id "chrA02:8648025-8652245W"; flanks "8648743-,8649258-"; structure "1^,2^"; splice_chain "8648990^,8649018^"; sources "Undefined,Undefined"; NMorMRNA "null"; degree "4"; dimension "2_2";
chrA02	Undefined	as_event	8649258	8650053	.	+	.	transcript_id "TCONS_00003590,TCONS_00003588"; gene_id "chrA02:8648025-8652245W"; flanks "8649258-,8650053^"; structure "0,1^2-"; splice_chain ",8649778^8649847-"; sources "Undefined,Undefined"; NMorMRNA "null"; degree "4"; dimension "2_2";
chrA02	Undefined	as_event	8648743	8650053	.	+	.	transcript_id "TCONS_00003589,TCONS_00003588,TCONS_00003590"; gene_id "chrA02:8648025-8652245W"; flanks "8648743-,8650053^"; structure "0,1^3-4^5-,2^3-"; splice_chain ",8648990^8649258-8649778^8649847-,8649018^8649258-"; sources "Undefined,Undefined,Undefined"; NMorMRNA "null"; degree "9"; dimension "3_3";
chrA02	Undefined	as_event	8651564	8652245	.	+	.	transcript_id "TCONS_00003589,TCONS_00003590"; gene_id "chrA02:8648025-8652245W"; flanks "8651564-,8652245]"; structure "0,1^2-3^4-"; splice_chain ",8651620^8651808-8651885^8652033-"; sources "Undefined,Undefined"; NMorMRNA "null"; degree "4"; dimension "2_2";
chrA02	Undefined	as_event	8677182	8677542	.	+	.	transcript_id "TCONS_00003593,TCONS_00003592"; gene_id "chrA02:8676329-8677870W"; flanks "8677182^,8677542^"; structure "1-,2-"; splice_chain "8677408-,8677411-"; sources "Undefined,Undefined"; NMorMRNA "null"; degree "4"; dimension "2_2";
chrA02	Undefined	as_event	9108687	9108978	.	+	.	transcript_id "TCONS_00003603,TCONS_00003604"; gene_id "chrA02:9107214-9109565W"; flanks "9108687-,9108978^"; structure "0,1^2-"; splice_chain ",9108779^9108873-"; sources "Undefined,Undefined"; NMorMRNA "null"; degree "4"; dimension "2_2";
chrA02	Undefined	as_event	9113139	9113441	.	+	.	transcript_id "TCONS_00003605,TCONS_00003606"; gene_id "chrA02:9112584-9114820W"; flanks "9113139-,9113441^"; structure "0,1^2-"; splice_chain ",9113222^9113287-"; sources "Undefined,Undefined"; NMorMRNA "null"; degree "4"; dimension "2_2";
chrA02	Undefined	as_event	9186700	9186964	.	+	.	transcript_id "TCONS_00003610,TCONS_00003609"; gene_id "chrA02:9186300-9188317W"; flanks "9186700^,9186964^"; structure "1-,2-"; splice_chain "9186792-,9186824-"; sources "Undefined,Undefined"; NMorMRNA "null"; degree "4"; dimension "2_2";
chrA02	Undefined	as_event	9211775	9212252	.	+	.	transcript_id "TCONS_00003613,TCONS_00003612"; gene_id "chrA02:9211509-9213499W"; flanks "9211775-,9212252-"; structure "1^,2^"; splice_chain "9211948^,9211992^"; sources "Undefined,Undefined"; NMorMRNA "null"; degree "4"; dimension "2_2";
chrA02	Undefined	as_event	9423964	9424192	.	+	.	transcript_id "TCONS_00003621,TCONS_00003622"; gene_id "chrA02:9423355-9429864W"; flanks "9423964-,9424192^"; structure "0,1^2-"; splice_chain ",9424028^9424100-"; sources "Undefined,Undefined"; NMorMRNA "null"; degree "4"; dimension "2_2";
chrA02	Undefined	as_event	9425202	9425519	.	+	.	transcript_id "TCONS_00003621,TCONS_00003622"; gene_id "chrA02:9423355-9429864W"; flanks "9425202-,9425519^"; structure "0,1^2-"; splice_chain ",9425339^9425421-"; sources "Undefined,Undefined"; NMorMRNA "null"; degree "4"; dimension "2_2";
chrA02	Undefined	as_event	9565182	9565654	.	+	.	transcript_id "TCONS_00003625/TCONS_00003626,TCONS_00003627"; gene_id "chrA02:9562451-9567788W"; flanks "9565182-,9565654^"; structure "1^3-,2^4-"; splice_chain "9565292^9565378-,9565302^9565388-"; sources "Undefined,Undefined"; NMorMRNA "null"; degree "4"; dimension "2_2";
chrA02	Undefined	as_event	9565899	9566068	.	+	.	transcript_id "TCONS_00003626,TCONS_00003625"; gene_id "chrA02:9562451-9567788W"; flanks "9565899-,9566068-"; structure "1^,2^"; splice_chain "9565986^,9565987^"; sources "Undefined,Undefined"; NMorMRNA "null"; degree "4"; dimension "2_2";
chrA02	Undefined	as_event	9572870	9573192	.	+	.	transcript_id "TCONS_00003630,TCONS_00003629"; gene_id "chrA02:9569557-9573781W"; flanks "9572870-,9573192^"; structure "0,1^2-"; splice_chain ",9572933^9573053-"; sources "Undefined,Undefined"; NMorMRNA "null"; degree "4"; dimension "2_2";
chrA02	Undefined	as_event	9676158	9677228	.	+	.	transcript_id "TCONS_00003633,TCONS_00003632"; gene_id "chrA02:9675663-9678984W"; flanks "9676158-,9677228^"; structure "1^3-,2^4-"; splice_chain "9676548^9676918-,9676558^9676928-"; sources "Undefined,Undefined"; NMorMRNA "null"; degree "4"; dimension "2_2";
chrA02	Undefined	as_event	9677302	9678690	.	+	.	transcript_id "TCONS_00003633,TCONS_00003632"; gene_id "chrA02:9675663-9678984W"; flanks "9677302-,9678690^"; structure "1^3-,2^4-"; splice_chain "9677687^9678122-,9677688^9678123-"; sources "Undefined,Undefined"; NMorMRNA "null"; degree "4"; dimension "2_2";
chrA02	Undefined	as_event	9702759	9703087	.	+	.	transcript_id "TCONS_00003636,TCONS_00003635"; gene_id "chrA02:9702031-9704178W"; flanks "9702759-,9703087^"; structure "1^3-,2^4-"; splice_chain "9702821^9702948-,9702858^9702985-"; sources "Undefined,Undefined"; NMorMRNA "null"; degree "4"; dimension "2_2";
chrA02	Undefined	as_event	9775517	9776217	.	+	.	transcript_id "TCONS_00003640,TCONS_00003639"; gene_id "chrA02:9775260-9777530W"; flanks "9775517^,9776217^"; structure "1-,2-"; splice_chain "9775890-,9776115-"; sources "Undefined,Undefined"; NMorMRNA "null"; degree "4"; dimension "2_2";
chrA02	Undefined	as_event	10312520	10312769	.	+	.	transcript_id "TCONS_00003656,TCONS_00003655"; gene_id "chrA02:10312520-10314178W"; flanks "10312520[,10312769-"; structure "1^,2^"; splice_chain "10312651^,10312686^"; sources "Undefined,Undefined"; NMorMRNA "null"; degree "4"; dimension "2_2";
chrA02	Undefined	as_event	10312520	10312875	.	+	.	transcript_id "TCONS_00003657,TCONS_00003656,TCONS_00003655"; gene_id "chrA02:10312520-10314178W"; flanks "10312520[,10312875^"; structure "0,1^3-,2^3-"; splice_chain ",10312651^10312769-,10312686^10312769-"; sources "Undefined,Undefined,Undefined"; NMorMRNA "null"; degree "9"; dimension "3_3";
chrA02	Undefined	as_event	10313133	10314178	.	+	.	transcript_id "TCONS_00003657,TCONS_00003655,TCONS_00003656"; gene_id "chrA02:10312520-10314178W"; flanks "10313133-,10314178]"; structure "0,1^4-,2^3-"; splice_chain ",10313164^10313303-,10313169^10313272-"; sources "Undefined,Undefined,Undefined"; NMorMRNA "null"; degree "9"; dimension "3_3";
chrA02	Undefined	as_event	10507935	10508333	.	+	.	transcript_id "TCONS_00003662,TCONS_00003663"; gene_id "chrA02:10507133-10512716W"; flanks "10507935-,10508333^"; structure "0,1^2-"; splice_chain ",10508126^10508214-"; sources "Undefined,Undefined"; NMorMRNA "null"; degree "4"; dimension "2_2";
chrA02	Undefined	as_event	10508828	10509152	.	+	.	transcript_id "TCONS_00003662,TCONS_00003663"; gene_id "chrA02:10507133-10512716W"; flanks "10508828-,10509152^"; structure "0,1^2-"; splice_chain ",10508992^10509075-"; sources "Undefined,Undefined"; NMorMRNA "null"; degree "4"; dimension "2_2";
chrA02	Undefined	as_event	10511754	10512716	.	+	.	transcript_id "TCONS_00003664,TCONS_00003662"; gene_id "chrA02:10507133-10512716W"; flanks "10511754-,10512716]"; structure "0,1^2-"; splice_chain ",10511896^10511982-"; sources "Undefined,Undefined"; NMorMRNA "null"; degree "4"; dimension "2_2";
chrA02	Undefined	as_event	10519768	10520640	.	+	.	transcript_id "TCONS_00003665,TCONS_00003666"; gene_id "chrA02:10519768-10521776W"; flanks "10519768[,10520640^"; structure "0,1^2-"; splice_chain ",10520208^10520305-"; sources "Undefined,Undefined"; NMorMRNA "null"; degree "4"; dimension "2_2";
chrA02	Undefined	as_event	10560407	10562537	.	+	.	transcript_id "TCONS_00003670,TCONS_00003669"; gene_id "chrA02:10560407-10562537W"; flanks "10560407[,10562537]"; structure "1^3-5^7-,2^4-6^8-"; splice_chain "10560537^10560626-10561325^10561995-,10560547^10560636-10561335^10562005-"; sources "Undefined,Undefined"; NMorMRNA "null"; degree "4"; dimension "2_2";
chrA02	Undefined	as_event	10684680	10685076	.	+	.	transcript_id "TCONS_00003676,TCONS_00003677"; gene_id "chrA02:10678105-10691999W"; flanks "10684680-,10685076^"; structure "0,1^2-"; splice_chain ",10684884^10684959-"; sources "Undefined,Undefined"; NMorMRNA "null"; degree "4"; dimension "2_2";
chrA02	Undefined	as_event	10821274	10822170	.	+	.	transcript_id "TCONS_00003682,TCONS_00003681"; gene_id "chrA02:10821274-10822170W"; flanks "10821274[,10822170]"; structure "0,1^2-"; splice_chain ",10821553^10821699-"; sources "Undefined,Undefined"; NMorMRNA "null"; degree "4"; dimension "2_2";
chrA02	Undefined	as_event	10823111	10823648	.	+	.	transcript_id "TCONS_00003684,TCONS_00003683"; gene_id "chrA02:10822682-10823877W"; flanks "10823111-,10823648-"; structure "1^,2^"; splice_chain "10823152^,10823154^"; sources "Undefined,Undefined"; NMorMRNA "null"; degree "4"; dimension "2_2";
chrA02	Undefined	as_event	10995324	10996217	.	+	.	transcript_id "TCONS_00003688,TCONS_00003689"; gene_id "chrA02:10995324-10999590W"; flanks "10995324[,10996217^"; structure "1^3-,2^4-"; splice_chain "10995587^10995703-,10995601^10995717-"; sources "Undefined,Undefined"; NMorMRNA "null"; degree "4"; dimension "2_2";
chrA02	Undefined	as_event	11054254	11055359	.	+	.	transcript_id "TCONS_00003695,TCONS_00003694"; gene_id "chrA02:11050915-11055359W"; flanks "11054254-,11055359]"; structure "0,1^2-"; splice_chain ",11054620^11055102-"; sources "Undefined,Undefined"; NMorMRNA "null"; degree "4"; dimension "2_2";
chrA02	Undefined	as_event	11059367	11059921	.	+	.	transcript_id "TCONS_00003696,TCONS_00003697"; gene_id "chrA02:11058289-11059921W"; flanks "11059367-,11059921]"; structure "1^3-,2^4-"; splice_chain "11059595^11059802-,11059605^11059812-"; sources "Undefined,Undefined"; NMorMRNA "null"; degree "4"; dimension "2_2";
chrA02	Undefined	as_event	11078660	11079148	.	+	.	transcript_id "TCONS_00003699/TCONS_00003701,TCONS_00003700"; gene_id "chrA02:11078179-11081104W"; flanks "11078660-,11079148^"; structure "1^3-,2^4-"; splice_chain "11078836^11079009-,11078846^11079019-"; sources "Undefined,Undefined"; NMorMRNA "null"; degree "4"; dimension "2_2";
chrA02	Undefined	as_event	11079935	11080543	.	+	.	transcript_id "TCONS_00003701,TCONS_00003699/TCONS_00003700"; gene_id "chrA02:11078179-11081104W"; flanks "11079935-,11080543^"; structure "1^3-,2^4-"; splice_chain "11080061^11080406-,11080071^11080416-"; sources "Undefined,Undefined"; NMorMRNA "null"; degree "4"; dimension "2_2";
chrA02	Undefined	as_event	11082953	11083614	.	+	.	transcript_id "TCONS_00003703,TCONS_00003702"; gene_id "chrA02:11081939-11084707W"; flanks "11082953-,11083614^"; structure "1^3-5^7-,2^4-6^8-"; splice_chain "11083341^11083420-11083487^11083563-,11083351^11083430-11083497^11083573-"; sources "Undefined,Undefined"; NMorMRNA "null"; degree "4"; dimension "2_2";
chrA02	Undefined	as_event	11084220	11084458	.	+	.	transcript_id "TCONS_00003702,TCONS_00003703"; gene_id "chrA02:11081939-11084707W"; flanks "11084220^,11084458^"; structure "1-,2-"; splice_chain "11084414-,11084415-"; sources "Undefined,Undefined"; NMorMRNA "null"; degree "4"; dimension "2_2";
chrA02	Undefined	as_event	11128459	11129740	.	+	.	transcript_id "TCONS_00003707,TCONS_00003708"; gene_id "chrA02:11128459-11129740W"; flanks "11128459[,11129740]"; structure "0,1^2-"; splice_chain ",11128949^11129040-"; sources "Undefined,Undefined"; NMorMRNA "null"; degree "4"; dimension "2_2";
chrA02	Undefined	as_event	11157349	11157827	.	+	.	transcript_id "TCONS_00003711,TCONS_00003710/TCONS_00003712"; gene_id "chrA02:11156309-11158554W"; flanks "11157349-,11157827^"; structure "0,1^2-"; splice_chain ",11157508^11157616-"; sources "Undefined,Undefined"; NMorMRNA "null"; degree "4"; dimension "2_2";
chrA02	Undefined	as_event	11158051	11158243	.	+	.	transcript_id "TCONS_00003710/TCONS_00003712/TCONS_00003713,TCONS_00003711"; gene_id "chrA02:11156309-11158554W"; flanks "11158051-,11158243-"; structure "1^,2^"; splice_chain "11158119^,11158121^"; sources "Undefined,Undefined"; NMorMRNA "null"; degree "4"; dimension "2_2";
chrA02	Undefined	as_event	11208173	11208798	.	+	.	transcript_id "TCONS_00003716,TCONS_00003717"; gene_id "chrA02:11205361-11208798W"; flanks "11208173-,11208798]"; structure "1^3-,2^4-"; splice_chain "11208328^11208410-,11208340^11208422-"; sources "Undefined,Undefined"; NMorMRNA "null"; degree "4"; dimension "2_2";
chrA02	Undefined	as_event	11393197	11395075	.	+	.	transcript_id "TCONS_00003719,TCONS_00003718"; gene_id "chrA02:11392576-11395075W"; flanks "11393197-,11395075]"; structure "1^3-,2^4-"; splice_chain "11393355^11393452-,11393365^11393462-"; sources "Undefined,Undefined"; NMorMRNA "null"; degree "4"; dimension "2_2";
chrA02	Undefined	as_event	11407608	11409898	.	+	.	transcript_id "TCONS_00003720/TCONS_00003722,TCONS_00003721"; gene_id "chrA02:11407608-11414570W"; flanks "11407608[,11409898^"; structure "1^3-,2^4-"; splice_chain "11409187^11409813-,11409197^11409823-"; sources "Undefined,Undefined"; NMorMRNA "null"; degree "4"; dimension "2_2";
chrA02	Undefined	as_event	11410567	11410887	.	+	.	transcript_id "TCONS_00003722,TCONS_00003721"; gene_id "chrA02:11407608-11414570W"; flanks "11410567-,11410887^"; structure "0,1^2-"; splice_chain ",11410663^11410814-"; sources "Undefined,Undefined"; NMorMRNA "null"; degree "4"; dimension "2_2";
chrA02	Undefined	as_event	11410567	11411109	.	+	.	transcript_id "TCONS_00003721,TCONS_00003722,TCONS_00003720"; gene_id "chrA02:11407608-11414570W"; flanks "11410567-,11411109^"; structure "1^2-3^5-,3^5-,4^6-"; splice_chain "11410663^11410814-11410887^11411052-,11410887^11411052-,11410897^11411062-"; sources "Undefined,Undefined,Undefined"; NMorMRNA "null"; degree "9"; dimension "3_3";
chrA02	Undefined	as_event	11413185	11413391	.	+	.	transcript_id "TCONS_00003720/TCONS_00003722/TCONS_00003723,TCONS_00003721"; gene_id "chrA02:11407608-11414570W"; flanks "11413185^,11413391^"; structure "1-,2-"; splice_chain "11413260-,11413265-"; sources "Undefined,Undefined"; NMorMRNA "null"; degree "4"; dimension "2_2";
chrA02	Undefined	as_event	11414159	11414570	.	+	.	transcript_id "TCONS_00003721,TCONS_00003722"; gene_id "chrA02:11407608-11414570W"; flanks "11414159^,11414570]"; structure "1-,2-"; splice_chain "11414267-,11414270-"; sources "Undefined,Undefined"; NMorMRNA "null"; degree "4"; dimension "2_2";
chrA02	Undefined	as_event	11413770	11414570	.	+	.	transcript_id "TCONS_00003721,TCONS_00003722,TCONS_00003720/TCONS_00003723"; gene_id "chrA02:11407608-11414570W"; flanks "11413770-,11414570]"; structure "1^3-,1^4-,2^5-"; splice_chain "11414159^11414267-,11414159^11414270-,11414195^11414277-"; sources "Undefined,Undefined,Undefined"; NMorMRNA "null"; degree "9"; dimension "3_3";
chrA02	Undefined	as_event	11710465	11711318	.	+	.	transcript_id "TCONS_00003734,TCONS_00003735"; gene_id "chrA02:11710031-11712505W"; flanks "11710465-,11711318^"; structure "1^2-3^5-,4^6-"; splice_chain "11710710^11711009-11711089^11711167-,11711099^11711177-"; sources "Undefined,Undefined"; NMorMRNA "null"; degree "4"; dimension "2_2";
chrA02	Undefined	as_event	11769026	11769229	.	+	.	transcript_id "TCONS_00003738,TCONS_00003739"; gene_id "chrA02:11768200-11770515W"; flanks "11769026-,11769229^"; structure "0,1^2-"; splice_chain ",11769067^11769156-"; sources "Undefined,Undefined"; NMorMRNA "null"; degree "4"; dimension "2_2";
chrA02	Undefined	as_event	11769323	11770515	.	+	.	transcript_id "TCONS_00003739,TCONS_00003738"; gene_id "chrA02:11768200-11770515W"; flanks "11769323-,11770515]"; structure "1^3-,2^4-"; splice_chain "11769420^11769521-,11769430^11769531-"; sources "Undefined,Undefined"; NMorMRNA "null"; degree "4"; dimension "2_2";
chrA02	Undefined	as_event	11781196	11781561	.	+	.	transcript_id "TCONS_00003741,TCONS_00003740"; gene_id "chrA02:11780947-11781947W"; flanks "11781196-,11781561-"; structure "1^,2^"; splice_chain "11781328^,11781329^"; sources "Undefined,Undefined"; NMorMRNA "null"; degree "4"; dimension "2_2";
chrA02	Undefined	as_event	11890105	11890561	.	+	.	transcript_id "TCONS_00003745,TCONS_00003743"; gene_id "chrA02:11889552-11891127W"; flanks "11890105^,11890561^"; structure "1-,2-"; splice_chain "11890433-,11890452-"; sources "Undefined,Undefined"; NMorMRNA "null"; degree "4"; dimension "2_2";
chrA02	Undefined	as_event	11889552	11890561	.	+	.	transcript_id "TCONS_00003746,TCONS_00003745,TCONS_00003743"; gene_id "chrA02:11889552-11891127W"; flanks "11889552[,11890561^"; structure "0,1^2-,1^3-"; splice_chain ",11890105^11890433-,11890105^11890452-"; sources "Undefined,Undefined,Undefined"; NMorMRNA "null"; degree "9"; dimension "3_3";
chrA02	Undefined	as_event	11890433	11890717	.	+	.	transcript_id "TCONS_00003744,TCONS_00003745"; gene_id "chrA02:11889552-11891127W"; flanks "11890433-,11890717^"; structure "0,1^2-"; splice_chain ",11890561^11890642-"; sources "Undefined,Undefined"; NMorMRNA "null"; degree "4"; dimension "2_2";
chrA02	Undefined	as_event	11890105	11890717	.	+	.	transcript_id "TCONS_00003744,TCONS_00003745,TCONS_00003743"; gene_id "chrA02:11889552-11891127W"; flanks "11890105^,11890717^"; structure "1-,1-3^4-,2-3^4-"; splice_chain "11890433-,11890433-11890561^11890642-,11890452-11890561^11890642-"; sources "Undefined,Undefined,Undefined"; NMorMRNA "null"; degree "9"; dimension "3_3";
chrA02	Undefined	as_event	11889552	11890717	.	+	.	transcript_id "TCONS_00003744,TCONS_00003745,TCONS_00003743,TCONS_00003746"; gene_id "chrA02:11889552-11891127W"; flanks "11889552[,11890717^"; structure "1^2-,1^2-4^5-,1^3-4^5-,4^5-"; splice_chain "11890105^11890433-,11890105^11890433-11890561^11890642-,11890105^11890452-11890561^11890642-,11890561^11890642-"; sources "Undefined,Undefined,Undefined,Undefined"; NMorMRNA "null"; degree "16"; dimen…
chrA02	Undefined	as_event	11905455	11906100	.	+	.	transcript_id "TCONS_00003748/TCONS_00003749,TCONS_00003747"; gene_id "chrA02:11904081-11909618W"; flanks "11905455-,11906100^"; structure "1^3-,2^4-"; splice_chain "11905907^11905993-,11905909^11905995-"; sources "Undefined,Undefined"; NMorMRNA "null"; degree "4"; dimension "2_2";
chrA02	Undefined	as_event	12031380	12031708	.	+	.	transcript_id "TCONS_00003753/TCONS_00003755,TCONS_00003754"; gene_id "chrA02:12031380-12033501W"; flanks "12031380[,12031708^"; structure "0,1^2-"; splice_chain ",12031455^12031650-"; sources "Undefined,Undefined"; NMorMRNA "null"; degree "4"; dimension "2_2";
chrA02	Undefined	as_event	12088573	12089118	.	+	.	transcript_id "TCONS_00003758,TCONS_00003757"; gene_id "chrA02:12088573-12091337W"; flanks "12088573[,12089118^"; structure "1^3-,2^4-"; splice_chain "12088772^12089032-,12088794^12089054-"; sources "Undefined,Undefined"; NMorMRNA "null"; degree "4"; dimension "2_2";
chrA02	Undefined	as_event	12123042	12124675	.	+	.	transcript_id "TCONS_00003760,TCONS_00003759"; gene_id "chrA02:12122453-12124675W"; flanks "12123042-,12124675]"; structure "1^3-,2^4-"; splice_chain "12123476^12124093-,12123486^12124103-"; sources "Undefined,Undefined"; NMorMRNA "null"; degree "4"; dimension "2_2";
chrA02	Undefined	as_event	12241192	12241459	.	+	.	transcript_id "TCONS_00003764,TCONS_00003766"; gene_id "chrA02:12240310-12242207W"; flanks "12241192-,12241459^"; structure "0,1^2-"; splice_chain ",12241305^12241373-"; sources "Undefined,Undefined"; NMorMRNA "null"; degree "4"; dimension "2_2";
chrA02	Undefined	as_event	12241192	12242207	.	+	.	transcript_id "TCONS_00003766,TCONS_00003764,TCONS_00003765"; gene_id "chrA02:12240310-12242207W"; flanks "12241192-,12242207]"; structure "1^2-3^5-,3^5-,4^6-"; splice_chain "12241305^12241373-12241459^12241577-,12241459^12241577-,12241466^12241584-"; sources "Undefined,Undefined,Undefined"; NMorMRNA "null"; degree "9"; dimension "3_3";
chrA02	Undefined	as_event	12245778	12245973	.	+	.	transcript_id "TCONS_00003769,TCONS_00003767/TCONS_00003768"; gene_id "chrA02:12242328-12249018W"; flanks "12245778^,12245973^"; structure "1-,2-"; splice_chain "12245877-,12245878-"; sources "Undefined,Undefined"; NMorMRNA "null"; degree "4"; dimension "2_2";
chrA02	Undefined	as_event	12246914	12247216	.	+	.	transcript_id "TCONS_00003768/TCONS_00003769,TCONS_00003767"; gene_id "chrA02:12242328-12249018W"; flanks "12246914-,12247216^"; structure "0,1^2-"; splice_chain ",12247037^12247109-"; sources "Undefined,Undefined"; NMorMRNA "null"; degree "4"; dimension "2_2";
chrA02	Undefined	as_event	12268016	12268333	.	+	.	transcript_id "TCONS_00003773,TCONS_00003772"; gene_id "chrA02:12266216-12268859W"; flanks "12268016-,12268333^"; structure "1^3-,2^4-"; splice_chain "12268174^12268246-,12268184^12268256-"; sources "Undefined,Undefined"; NMorMRNA "null"; degree "4"; dimension "2_2";
chrA02	Undefined	as_event	12362844	12363170	.	+	.	transcript_id "TCONS_00003780,TCONS_00003781"; gene_id "chrA02:12361619-12363170W"; flanks "12362844^,12363170]"; structure "1-,2-"; splice_chain "12362862-,12362866-"; sources "Undefined,Undefined"; NMorMRNA "null"; degree "4"; dimension "2_2";
chrA02	Undefined	as_event	12448536	12449460	.	+	.	transcript_id "TCONS_00003785,TCONS_00003784"; gene_id "chrA02:12448133-12450667W"; flanks "12448536^,12449460^"; structure "1-,2-"; splice_chain "12449294-,12449297-"; sources "Undefined,Undefined"; NMorMRNA "null"; degree "4"; dimension "2_2";
chrA02	Undefined	as_event	12474741	12475209	.	+	.	transcript_id "TCONS_00003787,TCONS_00003786"; gene_id "chrA02:12472400-12475209W"; flanks "12474741-,12475209]"; structure "0,1^2-"; splice_chain ",12474853^12474950-"; sources "Undefined,Undefined"; NMorMRNA "null"; degree "4"; dimension "2_2";
chrA02	Undefined	as_event	12841518	12841695	.	+	.	transcript_id "TCONS_00003797,TCONS_00003798"; gene_id "chrA02:12840625-12844023W"; flanks "12841518-,12841695-"; structure "1^,2^"; splice_chain "12841610^,12841611^"; sources "Undefined,Undefined"; NMorMRNA "null"; degree "4"; dimension "2_2";
chrA02	Undefined	as_event	12931176	12932026	.	+	.	transcript_id "TCONS_00003800,TCONS_00003801"; gene_id "chrA02:12929973-12932577W"; flanks "12931176-,12932026-"; structure "1^,2^"; splice_chain "12931393^,12931401^"; sources "Undefined,Undefined"; NMorMRNA "null"; degree "4"; dimension "2_2";
chrA02	Undefined	as_event	13047796	13048604	.	+	.	transcript_id "TCONS_00003803,TCONS_00003804"; gene_id "chrA02:13047796-13050599W"; flanks "13047796[,13048604^"; structure "1^3-,2^4-"; splice_chain "13048192^13048354-,13048202^13048364-"; sources "Undefined,Undefined"; NMorMRNA "null"; degree "4"; dimension "2_2";
chrA02	Undefined	as_event	13049034	13049284	.	+	.	transcript_id "TCONS_00003803,TCONS_00003805"; gene_id "chrA02:13047796-13050599W"; flanks "13049034-,13049284^"; structure "0,1^2-"; splice_chain ",13049131^13049210-"; sources "Undefined,Undefined"; NMorMRNA "null"; degree "4"; dimension "2_2";
chrA02	Undefined	as_event	13049034	13049501	.	+	.	transcript_id "TCONS_00003805,TCONS_00003803,TCONS_00003804"; gene_id "chrA02:13047796-13050599W"; flanks "13049034-,13049501^"; structure "1^2-3^5-,3^5-,4^6-"; splice_chain "13049131^13049210-13049284^13049363-,13049284^13049363-,13049285^13049364-"; sources "Undefined,Undefined,Undefined"; NMorMRNA "null"; degree "9"; dimension "3_3";
chrA02	Undefined	as_event	13049600	13050051	.	+	.	transcript_id "TCONS_00003805,TCONS_00003804"; gene_id "chrA02:13047796-13050599W"; flanks "13049600-,13050051^"; structure "0,1^2-"; splice_chain ",13049640^13049719-"; sources "Undefined,Undefined"; NMorMRNA "null"; degree "4"; dimension "2_2";
chrA02	Undefined	as_event	13090388	13091173	.	+	.	transcript_id "TCONS_00003807,TCONS_00003806"; gene_id "chrA02:13090388-13091531W"; flanks "13090388[,13091173^"; structure "1^3-,2^4-"; splice_chain "13090670^13091032-,13090680^13091042-"; sources "Undefined,Undefined"; NMorMRNA "null"; degree "4"; dimension "2_2";
chrA02	Undefined	as_event	13125887	13126406	.	+	.	transcript_id "TCONS_00003811,TCONS_00003810"; gene_id "chrA02:13123839-13126406W"; flanks "13125887-,13126406]"; structure "1^3-,2^4-"; splice_chain "13125933^13126067-,13125935^13126069-"; sources "Undefined,Undefined"; NMorMRNA "null"; degree "4"; dimension "2_2";
chrA02	Undefined	as_event	13706388	13706784	.	+	.	transcript_id "TCONS_00003822,TCONS_00003823"; gene_id "chrA02:13704802-13707457W"; flanks "13706388-,13706784^"; structure "0,1^2-"; splice_chain ",13706473^13706561-"; sources "Undefined,Undefined"; NMorMRNA "null"; degree "4"; dimension "2_2";
chrA02	Undefined	as_event	13706870	13707457	.	+	.	transcript_id "TCONS_00003822,TCONS_00003823"; gene_id "chrA02:13704802-13707457W"; flanks "13706870-,13707457]"; structure "0,1^2-"; splice_chain ",13706996^13707082-"; sources "Undefined,Undefined"; NMorMRNA "null"; degree "4"; dimension "2_2";
chrA02	Undefined	as_event	13750667	13751846	.	+	.	transcript_id "TCONS_00003825,TCONS_00003826"; gene_id "chrA02:13750604-13751846W"; flanks "13750667[,13751846]"; structure "1^3-,2^4-"; splice_chain "13750721^13751147-,13750724^13751150-"; sources "Undefined,Undefined"; NMorMRNA "null"; degree "4"; dimension "2_2";
chrA02	Undefined	as_event	13866764	13867431	.	+	.	transcript_id "TCONS_00003830,TCONS_00003829"; gene_id "chrA02:13866214-13867431W"; flanks "13866764-,13867431]"; structure "1^3-5^7-,2^4-6^8-"; splice_chain "13866945^13867061-13867183^13867329-,13866955^13867071-13867193^13867339-"; sources "Undefined,Undefined"; NMorMRNA "null"; degree "4"; dimension "2_2";
chrA02	Undefined	as_event	13948463	13948642	.	+	.	transcript_id "TCONS_00003832,TCONS_00003831"; gene_id "chrA02:13947754-13949710W"; flanks "13948463-,13948642^"; structure "0,1^2-"; splice_chain ",13948478^13948593-"; sources "Undefined,Undefined"; NMorMRNA "null"; degree "4"; dimension "2_2";
chrA02	Undefined	as_event	13948757	13949085	.	+	.	transcript_id "TCONS_00003831,TCONS_00003832"; gene_id "chrA02:13947754-13949710W"; flanks "13948757-,13949085^"; structure "0,1^2-"; splice_chain ",13948866^13948961-"; sources "Undefined,Undefined"; NMorMRNA "null"; degree "4"; dimension "2_2";
chrA02	Undefined	as_event	14352414	14352733	.	+	.	transcript_id "TCONS_00003840/TCONS_00003841,TCONS_00003842"; gene_id "chrA02:14351025-14354757W"; flanks "14352414-,14352733^"; structure "0,1^2-"; splice_chain ",14352584^14352668-"; sources "Undefined,Undefined"; NMorMRNA "null"; degree "4"; dimension "2_2";
chrA02	Undefined	as_event	14354339	14354542	.	+	.	transcript_id "TCONS_00003840,TCONS_00003841/TCONS_00003842"; gene_id "chrA02:14351025-14354757W"; flanks "14354339-,14354542^"; structure "0,1^2-"; splice_chain ",14354406^14354491-"; sources "Undefined,Undefined"; NMorMRNA "null"; degree "4"; dimension "2_2";
chrA02	Undefined	as_event	14394179	14394468	.	+	.	transcript_id "TCONS_00003844,TCONS_00003845"; gene_id "chrA02:14393836-14394629W"; flanks "14394179-,14394468^"; structure "0,1^2-"; splice_chain ",14394273^14394364-"; sources "Undefined,Undefined"; NMorMRNA "null"; degree "4"; dimension "2_2";
chrA02	Undefined	as_event	14465505	14465769	.	+	.	transcript_id "TCONS_00003848,TCONS_00003849"; gene_id "chrA02:14462187-14465769W"; flanks "14465505-,14465769]"; structure "0,1^2-"; splice_chain ",14465566^14465658-"; sources "Undefined,Undefined"; NMorMRNA "null"; degree "4"; dimension "2_2";
chrA02	Undefined	as_event	14552151	14552422	.	+	.	transcript_id "TCONS_00003850,TCONS_00003851"; gene_id "chrA02:14551152-14552629W"; flanks "14552151-,14552422^"; structure "0,1^2-"; splice_chain ",14552272^14552347-"; sources "Undefined,Undefined"; NMorMRNA "null"; degree "4"; dimension "2_2";
chrA02	Undefined	as_event	14752716	14753231	.	+	.	transcript_id "TCONS_00003852/TCONS_00003853,TCONS_00003854"; gene_id "chrA02:14752143-14755154W"; flanks "14752716-,14753231^"; structure "0,1^2-"; splice_chain ",14753039^14753111-"; sources "Undefined,Undefined"; NMorMRNA "null"; degree "4"; dimension "2_2";
chrA02	Undefined	as_event	14753891	14754145	.	+	.	transcript_id "TCONS_00003853,TCONS_00003854,TCONS_00003852"; gene_id "chrA02:14752143-14755154W"; flanks "14753891-,14754145^"; structure "1^4-,2^5-,3^6-"; splice_chain "14753980^14754075-,14753987^14754082-,14753990^14754085-"; sources "Undefined,Undefined,Undefined"; NMorMRNA "null"; degree "9"; dimension "3_3";
chrA02	Undefined	as_event	14964290	14964726	.	+	.	transcript_id "TCONS_00003859,TCONS_00003858"; gene_id "chrA02:14963633-14966863W"; flanks "14964290-,14964726^"; structure "1^3-,2^4-"; splice_chain "14964452^14964528-,14964454^14964530-"; sources "Undefined,Undefined"; NMorMRNA "null"; degree "4"; dimension "2_2";
chrA02	Undefined	as_event	14966606	14966863	.	+	.	transcript_id "TCONS_00003859/TCONS_00003861,TCONS_00003858"; gene_id "chrA02:14963633-14966863W"; flanks "14966606-,14966863]"; structure "1^3-,2^4-"; splice_chain "14966702^14966843-,14966719^14966860-"; sources "Undefined,Undefined"; NMorMRNA "null"; degree "4"; dimension "2_2";
chrA02	Undefined	as_event	15831756	15832817	.	+	.	transcript_id "TCONS_00003869,TCONS_00003867"; gene_id "chrA02:15831756-15833281W"; flanks "15831756[,15832817-"; structure "1^3-6^,2^4-5^"; splice_chain "15832348^15832426-15832757^,15832358^15832436-15832661^"; sources "Undefined,Undefined"; NMorMRNA "null"; degree "4"; dimension "2_2";
chrA02	Undefined	as_event	15832426	15833281	.	+	.	transcript_id "TCONS_00003868,TCONS_00003869"; gene_id "chrA02:15831756-15833281W"; flanks "15832426-,15833281]"; structure "0,1^2-"; splice_chain ",15832757^15832817-"; sources "Undefined,Undefined"; NMorMRNA "null"; degree "4"; dimension "2_2";
chrA02	Undefined	as_event	15831756	15833281	.	+	.	transcript_id "TCONS_00003868,TCONS_00003869,TCONS_00003867"; gene_id "chrA02:15831756-15833281W"; flanks "15831756[,15833281]"; structure "1^3-,1^3-6^7-,2^4-5^7-"; splice_chain "15832348^15832426-,15832348^15832426-15832757^15832817-,15832358^15832436-15832661^15832817-"; sources "Undefined,Undefined,Undefined"; NMorMRNA "null"; degree "9"; dimension "3_3";
chrA02	Undefined	as_event	16927331	16927771	.	+	.	transcript_id "TCONS_00003873,TCONS_00003872"; gene_id "chrA02:16927331-16928656W"; flanks "16927331[,16927771^"; structure "0,1^2-"; splice_chain ",16927414^16927567-"; sources "Undefined,Undefined"; NMorMRNA "null"; degree "4"; dimension "2_2";
chrA02	Undefined	as_event	17302396	17306166	.	+	.	transcript_id "TCONS_00003884,TCONS_00003883"; gene_id "chrA02:17302396-17312210W"; flanks "17302396[,17306166^"; structure "1^3-,2^4-"; splice_chain "17302509^17302728-,17302519^17302738-"; sources "Undefined,Undefined"; NMorMRNA "null"; degree "4"; dimension "2_2";
chrA02	Undefined	as_event	18003067	18003325	.	+	.	transcript_id "TCONS_00003895,TCONS_00003896"; gene_id "chrA02:18002234-18004133W"; flanks "18003067-,18003325-"; structure "1^,2^"; splice_chain "18003177^,18003179^"; sources "Undefined,Undefined"; NMorMRNA "null"; degree "4"; dimension "2_2";
chrA02	Undefined	as_event	18100850	18101166	.	+	.	transcript_id "TCONS_00003898,TCONS_00003900"; gene_id "chrA02:18097053-18101857W"; flanks "18100850^,18101166^"; structure "1-,2-"; splice_chain "18100930-,18100933-"; sources "Undefined,Undefined"; NMorMRNA "null"; degree "4"; dimension "2_2";
chrA02	Undefined	as_event	18100543	18101166	.	+	.	transcript_id "TCONS_00003898,TCONS_00003900,TCONS_00003899"; gene_id "chrA02:18097053-18101857W"; flanks "18100543-,18101166^"; structure "1^3-,1^4-,2^5-"; splice_chain "18100850^18100930-,18100850^18100933-,18100860^18100943-"; sources "Undefined,Undefined,Undefined"; NMorMRNA "null"; degree "9"; dimension "3_3";
chrA02	Undefined	as_event	18245950	18246115	.	+	.	transcript_id "TCONS_00003902,TCONS_00003901"; gene_id "chrA02:18244248-18246356W"; flanks "18245950-,18246115-"; structure "1^,2^"; splice_chain "18246042^,18246046^"; sources "Undefined,Undefined"; NMorMRNA "null"; degree "4"; dimension "2_2";
chrA02	Undefined	as_event	18387880	18388174	.	+	.	transcript_id "TCONS_00003907/TCONS_00003908,TCONS_00003909"; gene_id "chrA02:18386300-18388263W"; flanks "18387880-,18388174-"; structure "1^,2^"; splice_chain "18388098^,18388100^"; sources "Undefined,Undefined"; NMorMRNA "null"; degree "4"; dimension "2_2";
chrA02	Undefined	as_event	18425279	18425926	.	+	.	transcript_id "TCONS_00003915,TCONS_00003914"; gene_id "chrA02:18425279-18427314W"; flanks "18425279[,18425926^"; structure "1^3-,2^4-"; splice_chain "18425502^18425854-,18425505^18425857-"; sources "Undefined,Undefined"; NMorMRNA "null"; degree "4"; dimension "2_2";
chrA02	Undefined	as_event	18426477	18426630	.	+	.	transcript_id "TCONS_00003915,TCONS_00003914"; gene_id "chrA02:18425279-18427314W"; flanks "18426477-,18426630-"; structure "1^,2^"; splice_chain "18426548^,18426550^"; sources "Undefined,Undefined"; NMorMRNA "null"; degree "4"; dimension "2_2";
chrA02	Undefined	as_event	18574677	18575529	.	+	.	transcript_id "TCONS_00003919,TCONS_00003920"; gene_id "chrA02:18574677-18576136W"; flanks "18574677[,18575529-"; structure "1^,2^"; splice_chain "18575264^,18575270^"; sources "Undefined,Undefined"; NMorMRNA "null"; degree "4"; dimension "2_2";
chrA02	Undefined	as_event	18574677	18576136	.	+	.	transcript_id "TCONS_00003918,TCONS_00003919,TCONS_00003920"; gene_id "chrA02:18574677-18576136W"; flanks "18574677[,18576136]"; structure "0,1^3-4^5-,2^3-4^5-"; splice_chain ",18575264^18575529-18575573^18575706-,18575270^18575529-18575573^18575706-"; sources "Undefined,Undefined,Undefined"; NMorMRNA "null"; degree "9"; dimension "3_3";
chrA02	Undefined	as_event	18675488	18676640	.	+	.	transcript_id "TCONS_00003922,TCONS_00003921"; gene_id "chrA02:18675020-18676640W"; flanks "18675488-,18676640]"; structure "1^3-,2^4-"; splice_chain "18675696^18675898-,18675708^18675910-"; sources "Undefined,Undefined"; NMorMRNA "null"; degree "4"; dimension "2_2";
chrA02	Undefined	as_event	18678157	18678386	.	+	.	transcript_id "TCONS_00003924,TCONS_00003923"; gene_id "chrA02:18677310-18679364W"; flanks "18678157-,18678386^"; structure "1^4-,2^3-"; splice_chain "18678178^18678301-,18678195^18678297-"; sources "Undefined,Undefined"; NMorMRNA "null"; degree "4"; dimension "2_2";
chrA02	Undefined	as_event	18727169	18728380	.	+	.	transcript_id "TCONS_00003925,TCONS_00003926"; gene_id "chrA02:18726925-18728578W"; flanks "18727169-,18728380-"; structure "1^,2^"; splice_chain "18727287^,18727344^"; sources "Undefined,Undefined"; NMorMRNA "null"; degree "4"; dimension "2_2";
chrA02	Undefined	as_event	18798372	18798622	.	+	.	transcript_id "TCONS_00003933,TCONS_00003932"; gene_id "chrA02:18797657-18799339W"; flanks "18798372^,18798622^"; structure "1-,2-"; splice_chain "18798485-,18798486-"; sources "Undefined,Undefined"; NMorMRNA "null"; degree "4"; dimension "2_2";
chrA02	Undefined	as_event	18858703	18859024	.	+	.	transcript_id "TCONS_00003939,TCONS_00003938"; gene_id "chrA02:18858247-18861012W"; flanks "18858703-,18859024^"; structure "0,1^2-"; splice_chain ",18858800^18858886-"; sources "Undefined,Undefined"; NMorMRNA "null"; degree "4"; dimension "2_2";
chrA02	Undefined	as_event	18859116	18859426	.	+	.	transcript_id "TCONS_00003938,TCONS_00003939"; gene_id "chrA02:18858247-18861012W"; flanks "18859116-,18859426^"; structure "1^3-,2^4-"; splice_chain "18859243^18859334-,18859253^18859344-"; sources "Undefined,Undefined"; NMorMRNA "null"; degree "4"; dimension "2_2";
chrA02	Undefined	as_event	18859898	18860070	.	+	.	transcript_id "TCONS_00003939,TCONS_00003938"; gene_id "chrA02:18858247-18861012W"; flanks "18859898^,18860070^"; structure "1-,2-"; splice_chain "18859988-,18859990-"; sources "Undefined,Undefined"; NMorMRNA "null"; degree "4"; dimension "2_2";
chrA02	Undefined	as_event	19261110	19262442	.	+	.	transcript_id "TCONS_00003949,TCONS_00003948"; gene_id "chrA02:19258050-19262442W"; flanks "19261110-,19262442]"; structure "0,1^2-"; splice_chain ",19262270^19262357-"; sources "Undefined,Undefined"; NMorMRNA "null"; degree "4"; dimension "2_2";
chrA02	Undefined	as_event	19396378	19396784	.	+	.	transcript_id "TCONS_00003954,TCONS_00003953"; gene_id "chrA02:19396378-19400914W"; flanks "19396378[,19396784^"; structure "0,1^2-"; splice_chain ",19396485^19396617-"; sources "Undefined,Undefined"; NMorMRNA "null"; degree "4"; dimension "2_2";
chrA02	Undefined	as_event	19432745	19433401	.	+	.	transcript_id "TCONS_00003956,TCONS_00003955"; gene_id "chrA02:19432619-19434519W"; flanks "19432745^,19433401^"; structure "1-,2-"; splice_chain "19433119-,19433141-"; sources "Undefined,Undefined"; NMorMRNA "null"; degree "4"; dimension "2_2";
chrA02	Undefined	as_event	19540457	19540727	.	+	.	transcript_id "TCONS_00003958,TCONS_00003959"; gene_id "chrA02:19539641-19542188W"; flanks "19540457-,19540727-"; structure "1^,2^"; splice_chain "19540524^,19540532^"; sources "Undefined,Undefined"; NMorMRNA "null"; degree "4"; dimension "2_2";
chrA02	Undefined	as_event	19542777	19543137	.	+	.	transcript_id "TCONS_00003961,TCONS_00003960"; gene_id "chrA02:19542524-19544370W"; flanks "19542777-,19543137^"; structure "0,1^2-"; splice_chain ",19542875^19543041-"; sources "Undefined,Undefined"; NMorMRNA "null"; degree "4"; dimension "2_2";
chrA02	Undefined	as_event	19543041	19543357	.	+	.	transcript_id "TCONS_00003962,TCONS_00003960"; gene_id "chrA02:19542524-19544370W"; flanks "19543041-,19543357^"; structure "0,1^2-"; splice_chain ",19543137^19543234-"; sources "Undefined,Undefined"; NMorMRNA "null"; degree "4"; dimension "2_2";
chrA02	Undefined	as_event	19542777	19543357	.	+	.	transcript_id "TCONS_00003962,TCONS_00003960,TCONS_00003961"; gene_id "chrA02:19542524-19544370W"; flanks "19542777-,19543357^"; structure "1^2-,1^2-3^4-,3^4-"; splice_chain "19542875^19543041-,19542875^19543041-19543137^19543234-,19543137^19543234-"; sources "Undefined,Undefined,Undefined"; NMorMRNA "null"; degree "9"; dimension "3_3";
chrA02	Undefined	as_event	19543357	19543552	.	+	.	transcript_id "TCONS_00003961,TCONS_00003960/TCONS_00003962"; gene_id "chrA02:19542524-19544370W"; flanks "19543357^,19543552^"; structure "1-,2-"; splice_chain "19543440-,19543459-"; sources "Undefined,Undefined"; NMorMRNA "null"; degree "4"; dimension "2_2";
chrA02	Undefined	as_event	19546075	19547421	.	+	.	transcript_id "TCONS_00003965,TCONS_00003964"; gene_id "chrA02:19545856-19547421W"; flanks "19546075^,19547421]"; structure "1-,2-"; splice_chain "19546209-,19546241-"; sources "Undefined,Undefined"; NMorMRNA "null"; degree "4"; dimension "2_2";
chrA02	Undefined	as_event	19561447	19561647	.	+	.	transcript_id "TCONS_00003967,TCONS_00003966"; gene_id "chrA02:19558537-19566068W"; flanks "19561447-,19561647^"; structure "0,1^2-"; splice_chain ",19561497^19561565-"; sources "Undefined,Undefined"; NMorMRNA "null"; degree "4"; dimension "2_2";
chrA02	Undefined	as_event	19561746	19562005	.	+	.	transcript_id "TCONS_00003967,TCONS_00003966"; gene_id "chrA02:19558537-19566068W"; flanks "19561746-,19562005^"; structure "0,1^2-"; splice_chain ",19561830^19561904-"; sources "Undefined,Undefined"; NMorMRNA "null"; degree "4"; dimension "2_2";
chrA02	Undefined	as_event	19562851	19563160	.	+	.	transcript_id "TCONS_00003967,TCONS_00003966"; gene_id "chrA02:19558537-19566068W"; flanks "19562851-,19563160^"; structure "0,1^2-"; splice_chain ",19562991^19563068-"; sources "Undefined,Undefined"; NMorMRNA "null"; degree "4"; dimension "2_2";
chrA02	Undefined	as_event	19590874	19591303	.	+	.	transcript_id "TCONS_00003969,TCONS_00003968"; gene_id "chrA02:19590874-19592206W"; flanks "19590874[,19591303-"; structure "1^,2^"; splice_chain "19591010^,19591014^"; sources "Undefined,Undefined"; NMorMRNA "null"; degree "4"; dimension "2_2";
chrA02	Undefined	as_event	19651592	19652613	.	+	.	transcript_id "TCONS_00003972,TCONS_00003973"; gene_id "chrA02:19651158-19652613W"; flanks "19651592-,19652613]"; structure "0,1^2-"; splice_chain ",19651643^19651790-"; sources "Undefined,Undefined"; NMorMRNA "null"; degree "4"; dimension "2_2";
chrA02	Undefined	as_event	19823712	19823984	.	+	.	transcript_id "TCONS_00003978,TCONS_00003979"; gene_id "chrA02:19822868-19825210W"; flanks "19823712-,19823984^"; structure "0,1^2-"; splice_chain ",19823803^19823888-"; sources "Undefined,Undefined"; NMorMRNA "null"; degree "4"; dimension "2_2";
chrA02	Undefined	as_event	19843807	19844328	.	+	.	transcript_id "TCONS_00003980,TCONS_00003981"; gene_id "chrA02:19843078-19846435W"; flanks "19843807-,19844328-"; structure "1^,2^"; splice_chain "19844154^,19844233^"; sources "Undefined,Undefined"; NMorMRNA "null"; degree "4"; dimension "2_2";
chrA02	Undefined	as_event	19845060	19845512	.	+	.	transcript_id "TCONS_00003980,TCONS_00003981"; gene_id "chrA02:19843078-19846435W"; flanks "19845060-,19845512^"; structure "0,1^2-"; splice_chain ",19845209^19845357-"; sources "Undefined,Undefined"; NMorMRNA "null"; degree "4"; dimension "2_2";
chrA02	Undefined	as_event	19938758	19939175	.	+	.	transcript_id "TCONS_00003986/TCONS_00003987,TCONS_00003985"; gene_id "chrA02:19938349-19940405W"; flanks "19938758-,19939175^"; structure "1^3-,2^4-"; splice_chain "19938948^19939025-,19938958^19939035-"; sources "Undefined,Undefined"; NMorMRNA "null"; degree "4"; dimension "2_2";
chrA02	Undefined	as_event	19939256	19939673	.	+	.	transcript_id "TCONS_00003985,TCONS_00003987,TCONS_00003986"; gene_id "chrA02:19938349-19940405W"; flanks "19939256-,19939673^"; structure "0,1^3-,2^4-"; splice_chain ",19939388^19939472-,19939390^19939474-"; sources "Undefined,Undefined,Undefined"; NMorMRNA "null"; degree "9"; dimension "3_3";
chrA02	Undefined	as_event	19939760	19940281	.	+	.	transcript_id "TCONS_00003986/TCONS_00003987,TCONS_00003985"; gene_id "chrA02:19938349-19940405W"; flanks "19939760-,19940281^"; structure "1^3-,2^4-"; splice_chain "19940036^19940150-,19940040^19940154-"; sources "Undefined,Undefined"; NMorMRNA "null"; degree "4"; dimension "2_2";
chrA02	Undefined	as_event	20018682	20023477	.	+	.	transcript_id "TCONS_00003995,TCONS_00003996"; gene_id "chrA02:20017876-20023477W"; flanks "20018682-,20023477]"; structure "1^3-,2^4-"; splice_chain "20018913^20023315-,20018923^20023325-"; sources "Undefined,Undefined"; NMorMRNA "null"; degree "4"; dimension "2_2";
chrA02	Undefined	as_event	20156504	20156776	.	+	.	transcript_id "TCONS_00004001,TCONS_00004002"; gene_id "chrA02:20155923-20157823W"; flanks "20156504-,20156776^"; structure "0,1^2-"; splice_chain ",20156646^20156713-"; sources "Undefined,Undefined"; NMorMRNA "null"; degree "4"; dimension "2_2";
chrA02	Undefined	as_event	20171388	20171604	.	+	.	transcript_id "TCONS_00004005,TCONS_00004004"; gene_id "chrA02:20171095-20172258W"; flanks "20171388-,20171604^"; structure "0,1^2-"; splice_chain ",20171469^20171533-"; sources "Undefined,Undefined"; NMorMRNA "null"; degree "4"; dimension "2_2";
chrA02	Undefined	as_event	20279730	20280002	.	+	.	transcript_id "TCONS_00004010,TCONS_00004011"; gene_id "chrA02:20278436-20281624W"; flanks "20279730-,20280002^"; structure "1^3-,2^4-"; splice_chain "20279830^20279908-,20279831^20279909-"; sources "Undefined,Undefined"; NMorMRNA "null"; degree "4"; dimension "2_2";
chrA02	Undefined	as_event	20280152	20280297	.	+	.	transcript_id "TCONS_00004012,TCONS_00004010/TCONS_00004011"; gene_id "chrA02:20278436-20281624W"; flanks "20280152^,20280297^"; structure "1-,2-"; splice_chain "20280227-,20280228-"; sources "Undefined,Undefined"; NMorMRNA "null"; degree "4"; dimension "2_2";
chrA02	Undefined	as_event	20280648	20280819	.	+	.	transcript_id "TCONS_00004012,TCONS_00004011"; gene_id "chrA02:20278436-20281624W"; flanks "20280648-,20280819-"; structure "1^,2^"; splice_chain "20280732^,20280733^"; sources "Undefined,Undefined"; NMorMRNA "null"; degree "4"; dimension "2_2";
chrA02	Undefined	as_event	20280648	20280881	.	+	.	transcript_id "TCONS_00004012,TCONS_00004011,TCONS_00004010"; gene_id "chrA02:20278436-20281624W"; flanks "20280648-,20280881^"; structure "1^4-,2^4-,3^5-"; splice_chain "20280732^20280819-,20280733^20280819-,20280743^20280830-"; sources "Undefined,Undefined,Undefined"; NMorMRNA "null"; degree "9"; dimension "3_3";
chrA02	Undefined	as_event	20444939	20446558	.	+	.	transcript_id "TCONS_00004014,TCONS_00004013"; gene_id "chrA02:20444939-20446558W"; flanks "20444939[,20446558]"; structure "1^3-,2^4-"; splice_chain "20445170^20445265-,20445177^20445386-"; sources "Undefined,Undefined"; NMorMRNA "null"; degree "4"; dimension "2_2";
chrA02	Undefined	as_event	20472592	20473219	.	+	.	transcript_id "TCONS_00004016,TCONS_00004015"; gene_id "chrA02:20472592-20473810W"; flanks "20472592[,20473219^"; structure "1^3-,2^4-"; splice_chain "20472861^20473071-,20472871^20473081-"; sources "Undefined,Undefined"; NMorMRNA "null"; degree "4"; dimension "2_2";
chrA02	Undefined	as_event	20494772	20496194	.	+	.	transcript_id "TCONS_00004020,TCONS_00004019"; gene_id "chrA02:20494547-20497116W"; flanks "20494772-,20496194^"; structure "1^3-,2^4-"; splice_chain "20494859^20494948-,20494889^20494978-"; sources "Undefined,Undefined"; NMorMRNA "null"; degree "4"; dimension "2_2";
chrA02	Undefined	as_event	20494948	20497116	.	+	.	transcript_id "TCONS_00004020/TCONS_00004021,TCONS_00004018"; gene_id "chrA02:20494547-20497116W"; flanks "20494948-,20497116]"; structure "1^3-,2^4-"; splice_chain "20496194^20496829-,20496204^20496839-"; sources "Undefined,Undefined"; NMorMRNA "null"; degree "4"; dimension "2_2";
chrA02	Undefined	as_event	20502746	20503984	.	+	.	transcript_id "TCONS_00004023,TCONS_00004024"; gene_id "chrA02:20502746-20505223W"; flanks "20502746[,20503984^"; structure "1^3-4^5-,2^6-"; splice_chain "20503201^20503295-20503373^20503473-,20503231^20503502-"; sources "Undefined,Undefined"; NMorMRNA "null"; degree "4"; dimension "2_2";
chrA02	Undefined	as_event	20524048	20524434	.	+	.	transcript_id "TCONS_00004027,TCONS_00004028"; gene_id "chrA02:20523000-20524434W"; flanks "20524048-,20524434]"; structure "0,1^2-"; splice_chain ",20524138^20524210-"; sources "Undefined,Undefined"; NMorMRNA "null"; degree "4"; dimension "2_2";
chrA02	Undefined	as_event	20724230	20724707	.	+	.	transcript_id "TCONS_00004033,TCONS_00004034"; gene_id "chrA02:20723122-20727363W"; flanks "20724230-,20724707^"; structure "0,1^2-3^4-"; splice_chain ",20724291^20724377-20724540^20724610-"; sources "Undefined,Undefined"; NMorMRNA "null"; degree "4"; dimension "2_2";
chrA02	Undefined	as_event	20843444	20845487	.	+	.	transcript_id "TCONS_00004044,TCONS_00004043"; gene_id "chrA02:20842555-20845487W"; flanks "20843444-,20845487]"; structure "1^3-,2^4-"; splice_chain "20843939^20844507-,20843941^20844509-"; sources "Undefined,Undefined"; NMorMRNA "null"; degree "4"; dimension "2_2";
chrA02	Undefined	as_event	21035217	21035712	.	+	.	transcript_id "TCONS_00004046,TCONS_00004047"; gene_id "chrA02:21034865-21037354W"; flanks "21035217^,21035712^"; structure "1-,2-"; splice_chain "21035352-,21035413-"; sources "Undefined,Undefined"; NMorMRNA "null"; degree "4"; dimension "2_2";
chrA02	Undefined	as_event	21035217	21035914	.	+	.	transcript_id "TCONS_00004048,TCONS_00004047"; gene_id "chrA02:21034865-21037354W"; flanks "21035217^,21035914^"; structure "1-4^6-,2-3^5-"; splice_chain "21035329-21035722^21035818-,21035413-21035712^21035808-"; sources "Undefined,Undefined"; NMorMRNA "null"; degree "4"; dimension "2_2";
chrA02	Undefined	as_event	21035808	21036115	.	+	.	transcript_id "TCONS_00004046,TCONS_00004047"; gene_id "chrA02:21034865-21037354W"; flanks "21035808-,21036115^"; structure "0,1^2-"; splice_chain ",21035914^21035987-"; sources "Undefined,Undefined"; NMorMRNA "null"; degree "4"; dimension "2_2";
chrA02	Undefined	as_event	21035217	21036115	.	+	.	transcript_id "TCONS_00004048,TCONS_00004046,TCONS_00004047"; gene_id "chrA02:21034865-21037354W"; flanks "21035217^,21036115^"; structure "1-5^7-8^9-,2-4^6-,3-4^6-8^9-"; splice_chain "21035329-21035722^21035818-21035914^21035987-,21035352-21035712^21035808-,21035413-21035712^21035808-21035914^21035987-"; sources "Undefined,Undefined,Undefined"; NMorMRNA "null"; degree "9"; dimension "3_3";
chrA02	Undefined	as_event	21041659	21041900	.	+	.	transcript_id "TCONS_00004050,TCONS_00004051"; gene_id "chrA02:21040320-21042296W"; flanks "21041659-,21041900]"; structure "0,1^2-"; splice_chain ",21041769^21041872-"; sources "Undefined,Undefined"; NMorMRNA "null"; degree "4"; dimension "2_2";
chrA02	Undefined	as_event	21168367	21168781	.	+	.	transcript_id "TCONS_00004058,TCONS_00004057"; gene_id "chrA02:21167172-21171908W"; flanks "21168367-,21168781^"; structure "1^3-,2^4-"; splice_chain "21168503^21168599-,21168513^21168609-"; sources "Undefined,Undefined"; NMorMRNA "null"; degree "4"; dimension "2_2";
chrA02	Undefined	as_event	21170273	21170650	.	+	.	transcript_id "TCONS_00004058,TCONS_00004056"; gene_id "chrA02:21167172-21171908W"; flanks "21170273-,21170650^"; structure "1^3-,2^4-"; splice_chain "21170327^21170511-,21170328^21170512-"; sources "Undefined,Undefined"; NMorMRNA "null"; degree "4"; dimension "2_2";
chrA02	Undefined	as_event	21170963	21171908	.	+	.	transcript_id "TCONS_00004058,TCONS_00004056"; gene_id "chrA02:21167172-21171908W"; flanks "21170963-,21171908]"; structure "1^3-,2^4-"; splice_chain "21171185^21171275-,21171187^21171277-"; sources "Undefined,Undefined"; NMorMRNA "null"; degree "4"; dimension "2_2";
chrA02	Undefined	as_event	21185130	21185318	.	+	.	transcript_id "TCONS_00004060,TCONS_00004061"; gene_id "chrA02:21184083-21185588W"; flanks "21185130-,21185318-"; structure "1^,2^"; splice_chain "21185189^,21185194^"; sources "Undefined,Undefined"; NMorMRNA "null"; degree "4"; dimension "2_2";
chrA02	Undefined	as_event	21185194	21185588	.	+	.	transcript_id "TCONS_00004061,TCONS_00004059"; gene_id "chrA02:21184083-21185588W"; flanks "21185194^,21185588]"; structure "1-,2-"; splice_chain "21185318-,21185342-"; sources "Undefined,Undefined"; NMorMRNA "null"; degree "4"; dimension "2_2";
chrA02	Undefined	as_event	21185130	21185588	.	+	.	transcript_id "TCONS_00004060,TCONS_00004061,TCONS_00004059"; gene_id "chrA02:21184083-21185588W"; flanks "21185130-,21185588]"; structure "1^3-,2^3-,2^4-"; splice_chain "21185189^21185318-,21185194^21185318-,21185194^21185342-"; sources "Undefined,Undefined,Undefined"; NMorMRNA "null"; degree "9"; dimension "3_3";
chrA02	Undefined	as_event	21218604	21218916	.	+	.	transcript_id "TCONS_00004064,TCONS_00004063"; gene_id "chrA02:21217856-21219493W"; flanks "21218604-,21218916^"; structure "1^3-,2^4-"; splice_chain "21218759^21218858-,21218769^21218868-"; sources "Undefined,Undefined"; NMorMRNA "null"; degree "4"; dimension "2_2";
chrA02	Undefined	as_event	21471739	21472017	.	+	.	transcript_id "TCONS_00004075,TCONS_00004076"; gene_id "chrA02:21470207-21473182W"; flanks "21471739-,21472017^"; structure "0,1^2-"; splice_chain ",21471841^21471937-"; sources "Undefined,Undefined"; NMorMRNA "null"; degree "4"; dimension "2_2";
chrA02	Undefined	as_event	21478200	21478602	.	+	.	transcript_id "TCONS_00004078,TCONS_00004079"; gene_id "chrA02:21475107-21478602W"; flanks "21478200-,21478602]"; structure "0,1^2-"; splice_chain ",21478278^21478358-"; sources "Undefined,Undefined"; NMorMRNA "null"; degree "4"; dimension "2_2";
chrA02	Undefined	as_event	21533287	21533488	.	+	.	transcript_id "TCONS_00004081,TCONS_00004080"; gene_id "chrA02:21531399-21535325W"; flanks "21533287^,21533488^"; structure "1-,2-"; splice_chain "21533378-,21533380-"; sources "Undefined,Undefined"; NMorMRNA "null"; degree "4"; dimension "2_2";
chrA02	Undefined	as_event	21679394	21679743	.	+	.	transcript_id "TCONS_00004088,TCONS_00004089"; gene_id "chrA02:21676209-21681294W"; flanks "21679394-,21679743^"; structure "0,1^2-"; splice_chain ",21679546^21679615-"; sources "Undefined,Undefined"; NMorMRNA "null"; degree "4"; dimension "2_2";
chrA02	Undefined	as_event	21721797	21722364	.	+	.	transcript_id "TCONS_00004090,TCONS_00004091"; gene_id "chrA02:21719863-21727150W"; flanks "21721797-,21722364-"; structure "1^2-3^,4^"; splice_chain "21721883^21722216-21722260^,21722266^"; sources "Undefined,Undefined"; NMorMRNA "null"; degree "4"; dimension "2_2";
chrA02	Undefined	as_event	21723084	21724371	.	+	.	transcript_id "TCONS_00004091,TCONS_00004090"; gene_id "chrA02:21719863-21727150W"; flanks "21723084^,21724371^"; structure "1-,2-"; splice_chain "21723505-,21724104-"; sources "Undefined,Undefined"; NMorMRNA "null"; degree "4"; dimension "2_2";
chrA02	Undefined	as_event	21854655	21856816	.	+	.	transcript_id "TCONS_00004098,TCONS_00004097"; gene_id "chrA02:21854521-21859331W"; flanks "21854655^,21856816-"; structure "0,1-2^"; splice_chain ",21854867-21854935^"; sources "Undefined,Undefined"; NMorMRNA "null"; degree "4"; dimension "2_2";
chrA02	Undefined	as_event	22079272	22079427	.	+	.	transcript_id "TCONS_00004104,TCONS_00004105/TCONS_00004106"; gene_id "chrA02:22077587-22081302W"; flanks "22079272^,22079427^"; structure "1-,2-"; splice_chain "22079355-,22079356-"; sources "Undefined,Undefined"; NMorMRNA "null"; degree "4"; dimension "2_2";
chrA02	Undefined	as_event	22079173	22079427	.	+	.	transcript_id "TCONS_00004104,TCONS_00004105/TCONS_00004106,TCONS_00004107"; gene_id "chrA02:22077587-22081302W"; flanks "22079173-,22079427^"; structure "1^3-,1^4-,2^5-"; splice_chain "22079272^22079355-,22079272^22079356-,22079282^22079366-"; sources "Undefined,Undefined,Undefined"; NMorMRNA "null"; degree "9"; dimension "3_3";
chrA02	Undefined	as_event	22080930	22081302	.	+	.	transcript_id "TCONS_00004105/TCONS_00004106/TCONS_00004107,TCONS_00004104"; gene_id "chrA02:22077587-22081302W"; flanks "22080930-,22081302]"; structure "1^3-,2^4-"; splice_chain "22081008^22081096-,22081009^22081097-"; sources "Undefined,Undefined"; NMorMRNA "null"; degree "4"; dimension "2_2";
chrA02	Undefined	as_event	22083562	22083736	.	+	.	transcript_id "TCONS_00004109/TCONS_00004110/TCONS_00004111,TCONS_00004108"; gene_id "chrA02:22081870-22085212W"; flanks "22083562-,22083736-"; structure "1^,2^"; splice_chain "22083658^,22083659^"; sources "Undefined,Undefined"; NMorMRNA "null"; degree "4"; dimension "2_2";
chrA02	Undefined	as_event	22084072	22084279	.	+	.	transcript_id "TCONS_00004111,TCONS_00004110,TCONS_00004109"; gene_id "chrA02:22081870-22085212W"; flanks "22084072-,22084279-"; structure "1^,2^,3^"; splice_chain "22084149^,22084150^,22084156^"; sources "Undefined,Undefined,Undefined"; NMorMRNA "null"; degree "9"; dimension "3_3";
chrA02	Undefined	as_event	22294808	22295209	.	+	.	transcript_id "TCONS_00004119,TCONS_00004120"; gene_id "chrA02:22290626-22296743W"; flanks "22294808-,22295209^"; structure "0,1^2-"; splice_chain ",22294960^22295030-"; sources "Undefined,Undefined"; NMorMRNA "null"; degree "4"; dimension "2_2";
chrA02	Undefined	as_event	22295283	22296061	.	+	.	transcript_id "TCONS_00004119,TCONS_00004120"; gene_id "chrA02:22290626-22296743W"; flanks "22295283-,22296061^"; structure "0,1^2-3^4-5^6-"; splice_chain ",22295474^22295542-22295657^22295740-22295893^22295967-"; sources "Undefined,Undefined"; NMorMRNA "null"; degree "4"; dimension "2_2";
chrA02	Undefined	as_event	22387935	22389369	.	+	.	transcript_id "TCONS_00004122,TCONS_00004121"; gene_id "chrA02:22387860-22390462W"; flanks "22387935^,22389369^"; structure "1-,2-"; splice_chain "22388683-,22388737-"; sources "Undefined,Undefined"; NMorMRNA "null"; degree "4"; dimension "2_2";
chrA02	Undefined	as_event	22421991	22423141	.	+	.	transcript_id "TCONS_00004123/TCONS_00004124,TCONS_00004125"; gene_id "chrA02:22421460-22423698W"; flanks "22421991-,22423141^"; structure "1^3-,2^4-"; splice_chain "22422079^22423065-,22422084^22423070-"; sources "Undefined,Undefined"; NMorMRNA "null"; degree "4"; dimension "2_2";
chrA02	Undefined	as_event	22423306	22423698	.	+	.	transcript_id "TCONS_00004124,TCONS_00004123/TCONS_00004125"; gene_id "chrA02:22421460-22423698W"; flanks "22423306^,22423698]"; structure "1-,2-"; splice_chain "22423385-,22423388-"; sources "Undefined,Undefined"; NMorMRNA "null"; degree "4"; dimension "2_2";
chrA02	Undefined	as_event	22535195	22535950	.	+	.	transcript_id "TCONS_00004131,TCONS_00004130"; gene_id "chrA02:22533932-22535950W"; flanks "22535195-,22535950]"; structure "0,1^2-"; splice_chain ",22535602^22535714-"; sources "Undefined,Undefined"; NMorMRNA "null"; degree "4"; dimension "2_2";
chrA02	Undefined	as_event	22585937	22586288	.	+	.	transcript_id "TCONS_00004138,TCONS_00004137"; gene_id "chrA02:22584521-22587234W"; flanks "22585937^,22586288^"; structure "1-,2-"; splice_chain "22586152-,22586228-"; sources "Undefined,Undefined"; NMorMRNA "null"; degree "4"; dimension "2_2";
chrA02	Undefined	as_event	22811478	22811710	.	+	.	transcript_id "TCONS_00004153,TCONS_00004154"; gene_id "chrA02:22810292-22812844W"; flanks "22811478-,22811710-"; structure "1^,2^"; splice_chain "22811631^,22811634^"; sources "Undefined,Undefined"; NMorMRNA "null"; degree "4"; dimension "2_2";
chrA02	Undefined	as_event	22906479	22906808	.	+	.	transcript_id "TCONS_00004157/TCONS_00004158,TCONS_00004159"; gene_id "chrA02:22906479-22907179W"; flanks "22906479[,22906808^"; structure "1^3-,2^4-"; splice_chain "22906644^22906747-,22906654^22906757-"; sources "Undefined,Undefined"; NMorMRNA "null"; degree "4"; dimension "2_2";
chrA02	Undefined	as_event	22906945	22907179	.	+	.	transcript_id "TCONS_00004157/TCONS_00004159,TCONS_00004158"; gene_id "chrA02:22906479-22907179W"; flanks "22906945-,22907179]"; structure "1^3-,2^4-"; splice_chain "22907020^22907117-,22907030^22907127-"; sources "Undefined,Undefined"; NMorMRNA "null"; degree "4"; dimension "2_2";
chrA02	Undefined	as_event	22935422	22936132	.	+	.	transcript_id "TCONS_00004161,TCONS_00004160"; gene_id "chrA02:22934342-22936132W"; flanks "22935422-,22936132]"; structure "1^3-,2^4-"; splice_chain "22935553^22935757-,22935563^22935767-"; sources "Undefined,Undefined"; NMorMRNA "null"; degree "4"; dimension "2_2";
chrA02	Undefined	as_event	22970310	22970800	.	+	.	transcript_id "TCONS_00004165,TCONS_00004166"; gene_id "chrA02:22970310-22971055W"; flanks "22970310[,22970800-"; structure "1^,2^"; splice_chain "22970532^,22970553^"; sources "Undefined,Undefined"; NMorMRNA "null"; degree "4"; dimension "2_2";
chrA02	Undefined	as_event	23094885	23095424	.	+	.	transcript_id "TCONS_00004173,TCONS_00004174/TCONS_00004175"; gene_id "chrA02:23094120-23096224W"; flanks "23094885-,23095424^"; structure "0,1^2-3^4-"; splice_chain ",23095086^23095178-23095275^23095355-"; sources "Undefined,Undefined"; NMorMRNA "null"; degree "4"; dimension "2_2";
chrA02	Undefined	as_event	23095424	23095821	.	+	.	transcript_id "TCONS_00004173,TCONS_00004174/TCONS_00004175"; gene_id "chrA02:23094120-23096224W"; flanks "23095424^,23095821^"; structure "1-,2-"; splice_chain "23095748-,23095750-"; sources "Undefined,Undefined"; NMorMRNA "null"; degree "4"; dimension "2_2";
chrA02	Undefined	as_event	23095941	23096164	.	+	.	transcript_id "TCONS_00004173/TCONS_00004175,TCONS_00004174"; gene_id "chrA02:23094120-23096224W"; flanks "23095941-,23096164-"; structure "1^,2^"; splice_chain "23096054^,23096057^"; sources "Undefined,Undefined"; NMorMRNA "null"; degree "4"; dimension "2_2";
chrA02	Undefined	as_event	23199734	23199923	.	+	.	transcript_id "TCONS_00004179,TCONS_00004178"; gene_id "chrA02:23198921-23200224W"; flanks "23199734-,23199923-"; structure "1^,2^"; splice_chain "23199773^,23199837^"; sources "Undefined,Undefined"; NMorMRNA "null"; degree "4"; dimension "2_2";
chrA02	Undefined	as_event	23199734	23200224	.	+	.	transcript_id "TCONS_00004180,TCONS_00004179,TCONS_00004178"; gene_id "chrA02:23198921-23200224W"; flanks "23199734-,23200224]"; structure "0,1^3-,2^3-"; splice_chain ",23199773^23199923-,23199837^23199923-"; sources "Undefined,Undefined,Undefined"; NMorMRNA "null"; degree "9"; dimension "3_3";
chrA02	Undefined	as_event	23198921	23200224	.	+	.	transcript_id "TCONS_00004177,TCONS_00004179,TCONS_00004178"; gene_id "chrA02:23198921-23200224W"; flanks "23198921[,23200224]"; structure "0,1^2-3^5-,1^2-4^5-"; splice_chain ",23199391^23199734-23199773^23199923-,23199391^23199734-23199837^23199923-"; sources "Undefined,Undefined,Undefined"; NMorMRNA "null"; degree "9"; dimension "3_3";
chrA02	Undefined	as_event	23256669	23256975	.	+	.	transcript_id "TCONS_00004184,TCONS_00004183"; gene_id "chrA02:23253914-23260199W"; flanks "23256669-,23256975^"; structure "1^3-,2^4-"; splice_chain "23256797^23256877-,23256807^23256887-"; sources "Undefined,Undefined"; NMorMRNA "null"; degree "4"; dimension "2_2";
chrA02	Undefined	as_event	23257066	23257199	.	+	.	transcript_id "TCONS_00004184,TCONS_00004183"; gene_id "chrA02:23253914-23260199W"; flanks "23257066-,23257199-"; structure "1^,2^"; splice_chain "23257123^,23257124^"; sources "Undefined,Undefined"; NMorMRNA "null"; degree "4"; dimension "2_2";
chrA02	Undefined	as_event	23275856	23276135	.	+	.	transcript_id "TCONS_00004185,TCONS_00004186"; gene_id "chrA02:23275105-23277020W"; flanks "23275856^,23276135^"; structure "1-,2-"; splice_chain "23276052-,23276053-"; sources "Undefined,Undefined"; NMorMRNA "null"; degree "4"; dimension "2_2";
chrA02	Undefined	as_event	23276673	23276906	.	+	.	transcript_id "TCONS_00004186,TCONS_00004185"; gene_id "chrA02:23275105-23277020W"; flanks "23276673-,23276906-"; structure "1^,2^"; splice_chain "23276834^,23276835^"; sources "Undefined,Undefined"; NMorMRNA "null"; degree "4"; dimension "2_2";
chrA02	Undefined	as_event	23277980	23278228	.	+	.	transcript_id "TCONS_00004187/TCONS_00004188,TCONS_00004189"; gene_id "chrA02:23277846-23281634W"; flanks "23277980-,23278228^"; structure "1^3-,2^4-"; splice_chain "23278051^23278129-,23278071^23278149-"; sources "Undefined,Undefined"; NMorMRNA "null"; degree "4"; dimension "2_2";
chrA02	Undefined	as_event	23278669	23278896	.	+	.	transcript_id "TCONS_00004187/TCONS_00004189,TCONS_00004188"; gene_id "chrA02:23277846-23281634W"; flanks "23278669-,23278896^"; structure "1^3-,2^4-"; splice_chain "23278739^23278815-,23278752^23278828-"; sources "Undefined,Undefined"; NMorMRNA "null"; degree "4"; dimension "2_2";
chrA02	Undefined	as_event	23279305	23279605	.	+	.	transcript_id "TCONS_00004187/TCONS_00004189,TCONS_00004188"; gene_id "chrA02:23277846-23281634W"; flanks "23279305-,23279605-"; structure "1^,2^"; splice_chain "23279360^,23279423^"; sources "Undefined,Undefined"; NMorMRNA "null"; degree "4"; dimension "2_2";
chrA02	Undefined	as_event	23532851	23533082	.	+	.	transcript_id "TCONS_00004207/TCONS_00004209,TCONS_00004208"; gene_id "chrA02:23530848-23534618W"; flanks "23532851^,23533082^"; structure "1-,2-"; splice_chain "23532996-,23533016-"; sources "Undefined,Undefined"; NMorMRNA "null"; degree "4"; dimension "2_2";
chrA02	Undefined	as_event	23533504	23533718	.	+	.	transcript_id "TCONS_00004207,TCONS_00004208/TCONS_00004209"; gene_id "chrA02:23530848-23534618W"; flanks "23533504-,23533718^"; structure "0,1^2-"; splice_chain ",23533564^23533659-"; sources "Undefined,Undefined"; NMorMRNA "null"; degree "4"; dimension "2_2";
chrA02	Undefined	as_event	23549864	23550335	.	+	.	transcript_id "TCONS_00004211,TCONS_00004212"; gene_id "chrA02:23549572-23553307W"; flanks "23549864-,23550335^"; structure "0,1^2-"; splice_chain ",23550154^23550243-"; sources "Undefined,Undefined"; NMorMRNA "null"; degree "4"; dimension "2_2";
chrA02	Undefined	as_event	23551353	23551929	.	+	.	transcript_id "TCONS_00004212,TCONS_00004211"; gene_id "chrA02:23549572-23553307W"; flanks "23551353-,23551929^"; structure "1^3-,2^4-"; splice_chain "23551527^23551825-,23551537^23551835-"; sources "Undefined,Undefined"; NMorMRNA "null"; degree "4"; dimension "2_2";
chrA02	Undefined	as_event	23552378	23552932	.	+	.	transcript_id "TCONS_00004212,TCONS_00004211"; gene_id "chrA02:23549572-23553307W"; flanks "23552378-,23552932^"; structure "1^3-5^7-,2^4-6^8-"; splice_chain "23552560^23552677-23552727^23552807-,23552570^23552687-23552737^23552817-"; sources "Undefined,Undefined"; NMorMRNA "null"; degree "4"; dimension "2_2";
chrA02	Undefined	as_event	23701892	23703221	.	+	.	transcript_id "TCONS_00004224,TCONS_00004223"; gene_id "chrA02:23697987-23708863W"; flanks "23701892-,23703221^"; structure "0,1^2-"; splice_chain ",23702114^23702879-"; sources "Undefined,Undefined"; NMorMRNA "null"; degree "4"; dimension "2_2";
chrA02	Undefined	as_event	23795144	23796410	.	+	.	transcript_id "TCONS_00004227,TCONS_00004226"; gene_id "chrA02:23794766-23796410W"; flanks "23795144-,23796410]"; structure "0,1^2-"; splice_chain ",23795689^23795800-"; sources "Undefined,Undefined"; NMorMRNA "null"; degree "4"; dimension "2_2";
chrA02	Undefined	as_event	24000329	24000723	.	+	.	transcript_id "TCONS_00004233,TCONS_00004234"; gene_id "chrA02:24000203-24001493W"; flanks "24000329^,24000723^"; structure "1-,2-"; splice_chain "24000575-,24000580-"; sources "Undefined,Undefined"; NMorMRNA "null"; degree "4"; dimension "2_2";
chrA02	Undefined	as_event	24043402	24043736	.	+	.	transcript_id "TCONS_00004236,TCONS_00004237"; gene_id "chrA02:24041243-24044698W"; flanks "24043402-,24043736^"; structure "0,1^2-"; splice_chain ",24043483^24043576-"; sources "Undefined,Undefined"; NMorMRNA "null"; degree "4"; dimension "2_2";
chrA02	Undefined	as_event	24044335	24044698	.	+	.	transcript_id "TCONS_00004236,TCONS_00004237"; gene_id "chrA02:24041243-24044698W"; flanks "24044335-,24044698]"; structure "0,1^2-"; splice_chain ",24044513^24044588-"; sources "Undefined,Undefined"; NMorMRNA "null"; degree "4"; dimension "2_2";
chrA02	Undefined	as_event	24063043	24063431	.	+	.	transcript_id "TCONS_00004238,TCONS_00004240"; gene_id "chrA02:24062302-24064228W"; flanks "24063043-,24063431^"; structure "1^3-,2^4-"; splice_chain "24063163^24063243-,24063170^24063250-"; sources "Undefined,Undefined"; NMorMRNA "null"; degree "4"; dimension "2_2";
chrA02	Undefined	as_event	24091683	24091875	.	+	.	transcript_id "TCONS_00004242,TCONS_00004243/TCONS_00004244"; gene_id "chrA02:24090590-24092359W"; flanks "24091683-,24091875^"; structure "0,1^2-"; splice_chain ",24091747^24091810-"; sources "Undefined,Undefined"; NMorMRNA "null"; degree "4"; dimension "2_2";
chrA02	Undefined	as_event	24092059	24092359	.	+	.	transcript_id "TCONS_00004244,TCONS_00004243"; gene_id "chrA02:24090590-24092359W"; flanks "24092059^,24092359]"; structure "1-,2-"; splice_chain "24092140-,24092143-"; sources "Undefined,Undefined"; NMorMRNA "null"; degree "4"; dimension "2_2";
chrA02	Undefined	as_event	24091947	24092359	.	+	.	transcript_id "TCONS_00004242,TCONS_00004244,TCONS_00004243"; gene_id "chrA02:24090590-24092359W"; flanks "24091947-,24092359]"; structure "0,1^2-,1^3-"; splice_chain ",24092059^24092140-,24092059^24092143-"; sources "Undefined,Undefined,Undefined"; NMorMRNA "null"; degree "9"; dimension "3_3";
chrA02	Undefined	as_event	24154692	24155100	.	+	.	transcript_id "TCONS_00004249,TCONS_00004250"; gene_id "chrA02:24153827-24156115W"; flanks "24154692-,24155100^"; structure "0,1^2-"; splice_chain ",24154901^24154975-"; sources "Undefined,Undefined"; NMorMRNA "null"; degree "4"; dimension "2_2";
chrA02	Undefined	as_event	24228920	24229210	.	+	.	transcript_id "TCONS_00004256/TCONS_00004257,TCONS_00004255"; gene_id "chrA02:24228415-24231752W"; flanks "24228920-,24229210^"; structure "1^3-,2^4-"; splice_chain "24228967^24229098-,24228989^24229120-"; sources "Undefined,Undefined"; NMorMRNA "null"; degree "4"; dimension "2_2";
chrA02	Undefined	as_event	24230129	24230700	.	+	.	transcript_id "TCONS_00004255/TCONS_00004256,TCONS_00004257"; gene_id "chrA02:24228415-24231752W"; flanks "24230129-,24230700-"; structure "1^,2^"; splice_chain "24230204^,24230205^"; sources "Undefined,Undefined"; NMorMRNA "null"; degree "4"; dimension "2_2";
chrA02	Undefined	as_event	24230700	24231186	.	+	.	transcript_id "TCONS_00004257,TCONS_00004256,TCONS_00004255"; gene_id "chrA02:24228415-24231752W"; flanks "24230700-,24231186]"; structure "1^2-,3^5-,4^6-"; splice_chain "24230808^24230898-,24231093^24231159-,24231103^24231169-"; sources "Undefined,Undefined,Undefined"; NMorMRNA "null"; degree "9"; dimension "3_3";
chrA02	Undefined	as_event	24247831	24249664	.	+	.	transcript_id "TCONS_00004262,TCONS_00004261"; gene_id "chrA02:24247634-24251736W"; flanks "24247831^,24249664^"; structure "1-,2-"; splice_chain "24248701-,24248908-"; sources "Undefined,Undefined"; NMorMRNA "null"; degree "4"; dimension "2_2";
chrA02	Undefined	as_event	24568882	24569464	.	+	.	transcript_id "TCONS_00004280,TCONS_00004281"; gene_id "chrA02:24567924-24570743W"; flanks "24568882-,24569464^"; structure "1^2-3^5-,4^6-"; splice_chain "24568954^24569036-24569158^24569349-,24569168^24569359-"; sources "Undefined,Undefined"; NMorMRNA "null"; degree "4"; dimension "2_2";
chrA02	Undefined	as_event	24749398	24749892	.	+	.	transcript_id "TCONS_00004283,TCONS_00004285"; gene_id "chrA02:24749056-24751433W"; flanks "24749398-,24749892^"; structure "0,1^2-"; splice_chain ",24749541^24749615-"; sources "Undefined,Undefined"; NMorMRNA "null"; degree "4"; dimension "2_2";
chrA02	Undefined	as_event	24749615	24751433	.	+	.	transcript_id "TCONS_00004285/TCONS_00004286,TCONS_00004284"; gene_id "chrA02:24749056-24751433W"; flanks "24749615-,24751433]"; structure "1^3-,2^4-"; splice_chain "24749892^24749966-,24749902^24749976-"; sources "Undefined,Undefined"; NMorMRNA "null"; degree "4"; dimension "2_2";
chrA02	Undefined	as_event	24749398	24751433	.	+	.	transcript_id "TCONS_00004285,TCONS_00004284,TCONS_00004283"; gene_id "chrA02:24749056-24751433W"; flanks "24749398-,24751433]"; structure "1^2-3^5-,1^2-4^6-,3^5-"; splice_chain "24749541^24749615-24749892^24749966-,24749541^24749615-24749902^24749976-,24749892^24749966-"; sources "Undefined,Undefined,Undefined"; NMorMRNA "null"; degree "9"; dimension "3_3";
chrA02	Undefined	as_event	24781397	24781551	.	+	.	transcript_id "TCONS_00004290,TCONS_00004288/TCONS_00004289"; gene_id "chrA02:24780543-24783496W"; flanks "24781397^,24781551^"; structure "1-,2-"; splice_chain "24781466-,24781468-"; sources "Undefined,Undefined"; NMorMRNA "null"; degree "4"; dimension "2_2";
chrA02	Undefined	as_event	24781630	24781880	.	+	.	transcript_id "TCONS_00004290,TCONS_00004288/TCONS_00004289"; gene_id "chrA02:24780543-24783496W"; flanks "24781630-,24781880^"; structure "0,1^2-"; splice_chain ",24781714^24781795-"; sources "Undefined,Undefined"; NMorMRNA "null"; degree "4"; dimension "2_2";
chrA02	Undefined	as_event	24785189	24785557	.	+	.	transcript_id "TCONS_00004292/TCONS_00004293,TCONS_00004291"; gene_id "chrA02:24783974-24790060W"; flanks "24785189-,24785557^"; structure "1^3-,2^4-"; splice_chain "24785288^24785376-,24785290^24785378-"; sources "Undefined,Undefined"; NMorMRNA "null"; degree "4"; dimension "2_2";
chrA02	Undefined	as_event	24786103	24786510	.	+	.	transcript_id "TCONS_00004291/TCONS_00004292,TCONS_00004293"; gene_id "chrA02:24783974-24790060W"; flanks "24786103-,24786510^"; structure "1^3-,2^4-"; splice_chain "24786255^24786364-,24786265^24786374-"; sources "Undefined,Undefined"; NMorMRNA "null"; degree "4"; dimension "2_2";
chrA02	Undefined	as_event	24787751	24787942	.	+	.	transcript_id "TCONS_00004291/TCONS_00004292,TCONS_00004293"; gene_id "chrA02:24783974-24790060W"; flanks "24787751-,24787942^"; structure "0,1^2-"; splice_chain ",24787786^24787901-"; sources "Undefined,Undefined"; NMorMRNA "null"; degree "4"; dimension "2_2";
chrA02	Undefined	as_event	24788075	24788295	.	+	.	transcript_id "TCONS_00004292/TCONS_00004293,TCONS_00004291"; gene_id "chrA02:24783974-24790060W"; flanks "24788075-,24788295-"; structure "1^,2^"; splice_chain "24788201^,24788204^"; sources "Undefined,Undefined"; NMorMRNA "null"; degree "4"; dimension "2_2";
chrA02	Undefined	as_event	24788839	24789200	.	+	.	transcript_id "TCONS_00004292/TCONS_00004293,TCONS_00004294"; gene_id "chrA02:24783974-24790060W"; flanks "24788839-,24789200^"; structure "0,1^2-"; splice_chain ",24788934^24789003-"; sources "Undefined,Undefined"; NMorMRNA "null"; degree "4"; dimension "2_2";
chrA02	Undefined	as_event	24789475	24790060	.	+	.	transcript_id "TCONS_00004292/TCONS_00004293,TCONS_00004294"; gene_id "chrA02:24783974-24790060W"; flanks "24789475-,24790060]"; structure "0,1^2-"; splice_chain ",24789746^24789844-"; sources "Undefined,Undefined"; NMorMRNA "null"; degree "4"; dimension "2_2";
chrA02	Undefined	as_event	87740	88319	.	-	.	transcript_id "TCONS_00004301,TCONS_00004299"; gene_id "chrA02:85925-89363C"; flanks "88319^,87740-"; structure "0,1-2^"; splice_chain ",88184-88108^"; sources "Undefined,Undefined"; NMorMRNA "null"; degree "4"; dimension "2_2";
chrA02	Undefined	as_event	87527	88184	.	-	.	transcript_id "TCONS_00004300,TCONS_00004299"; gene_id "chrA02:85925-89363C"; flanks "88184-,87527^"; structure "0,1^2-"; splice_chain ",88108^87740-"; sources "Undefined,Undefined"; NMorMRNA "null"; degree "4"; dimension "2_2";
chrA02	Undefined	as_event	87527	88319	.	-	.	transcript_id "TCONS_00004300,TCONS_00004299,TCONS_00004301"; gene_id "chrA02:85925-89363C"; flanks "88319^,87527^"; structure "1-,1-2^3-,3-"; splice_chain "88184-,88184-88108^87740-,87740-"; sources "Undefined,Undefined,Undefined"; NMorMRNA "null"; degree "9"; dimension "3_3";
chrA02	Undefined	as_event	87138	87384	.	-	.	transcript_id "TCONS_00004299/TCONS_00004300,TCONS_00004301"; gene_id "chrA02:85925-89363C"; flanks "87384-,87138^"; structure "0,1^2-"; splice_chain ",87298^87215-"; sources "Undefined,Undefined"; NMorMRNA "null"; degree "4"; dimension "2_2";
chrA02	Undefined	as_event	268971	269315	.	-	.	transcript_id "TCONS_00004316,TCONS_00004315"; gene_id "chrA02:265312-269955C"; flanks "269315-,268971^"; structure "0,1^2-"; splice_chain ",269151^269080-"; sources "Undefined,Undefined"; NMorMRNA "null"; degree "4"; dimension "2_2";
chrA02	Undefined	as_event	268594	268890	.	-	.	transcript_id "TCONS_00004316,TCONS_00004315"; gene_id "chrA02:265312-269955C"; flanks "268890-,268594^"; structure "0,1^2-"; splice_chain ",268779^268706-"; sources "Undefined,Undefined"; NMorMRNA "null"; degree "4"; dimension "2_2";
chrA02	Undefined	as_event	272390	272617	.	-	.	transcript_id "TCONS_00004317,TCONS_00004318"; gene_id "chrA02:271861-273199C"; flanks "272617-,272390^"; structure "1^3-,2^4-"; splice_chain "272546^272473-,272536^272463-"; sources "Undefined,Undefined"; NMorMRNA "null"; degree "4"; dimension "2_2";
chrA02	Undefined	as_event	337061	337332	.	-	.	transcript_id "TCONS_00004325,TCONS_00004326"; gene_id "chrA02:334284-337381C"; flanks "337332^,337061^"; structure "1-,2-"; splice_chain "337218-,337192-"; sources "Undefined,Undefined"; NMorMRNA "null"; degree "4"; dimension "2_2";
chrA02	Undefined	as_event	334446	334600	.	-	.	transcript_id "TCONS_00004326,TCONS_00004325"; gene_id "chrA02:334284-337381C"; flanks "334600^,334446^"; structure "1-,2-"; splice_chain "334511-,334509-"; sources "Undefined,Undefined"; NMorMRNA "null"; degree "4"; dimension "2_2";
chrA02	Undefined	as_event	614999	615458	.	-	.	transcript_id "TCONS_00004338,TCONS_00004339"; gene_id "chrA02:611536-618644C"; flanks "615458-,614999^"; structure "0,1^2-3^4-"; splice_chain ",615349^615268-615146^615067-"; sources "Undefined,Undefined"; NMorMRNA "null"; degree "4"; dimension "2_2";
chrA02	Undefined	as_event	633659	633931	.	-	.	transcript_id "TCONS_00004342,TCONS_00004343"; gene_id "chrA02:633659-634535C"; flanks "633931-,633659]"; structure "0,1^2-"; splice_chain ",633767^633670-"; sources "Undefined,Undefined"; NMorMRNA "null"; degree "4"; dimension "2_2";
chrA02	Undefined	as_event	759613	760089	.	-	.	transcript_id "TCONS_00004354,TCONS_00004353"; gene_id "chrA02:759613-761297C"; flanks "760089-,759613]"; structure "1^3-,2^4-"; splice_chain "760013^759938-,760003^759928-"; sources "Undefined,Undefined"; NMorMRNA "null"; degree "4"; dimension "2_2";
chrA02	Undefined	as_event	775047	775304	.	-	.	transcript_id "TCONS_00004355,TCONS_00004356"; gene_id "chrA02:773704-778051C"; flanks "775304-,775047^"; structure "0,1^2-"; splice_chain ",775215^775132-"; sources "Undefined,Undefined"; NMorMRNA "null"; degree "4"; dimension "2_2";
chrA02	Undefined	as_event	824059	824296	.	-	.	transcript_id "TCONS_00004366,TCONS_00004367"; gene_id "chrA02:822944-824730C"; flanks "824296^,824059-"; structure "0,1-2^"; splice_chain ",824209-824147^"; sources "Undefined,Undefined"; NMorMRNA "null"; degree "4"; dimension "2_2";
chrA02	Undefined	as_event	831966	832287	.	-	.	transcript_id "TCONS_00004368,TCONS_00004369"; gene_id "chrA02:831770-834574C"; flanks "832287-,831966^"; structure "0,1^2-"; splice_chain ",832162^832063-"; sources "Undefined,Undefined"; NMorMRNA "null"; degree "4"; dimension "2_2";
chrA02	Undefined	as_event	854098	856218	.	-	.	transcript_id "TCONS_00004370,TCONS_00004371"; gene_id "chrA02:854098-856218C"; flanks "856218[,854098]"; structure "1^3-,2^4-"; splice_chain "855862^854559-,855861^854558-"; sources "Undefined,Undefined"; NMorMRNA "null"; degree "4"; dimension "2_2";
chrA02	Undefined	as_event	858408	859534	.	-	.	transcript_id "TCONS_00004372/TCONS_00004373,TCONS_00004374"; gene_id "chrA02:856888-859623C"; flanks "859534^,858408^"; structure "1-,2-"; splice_chain "859045-,859025-"; sources "Undefined,Undefined"; NMorMRNA "null"; degree "4"; dimension "2_2";
chrA02	Undefined	as_event	857785	858011	.	-	.	transcript_id "TCONS_00004373/TCONS_00004374,TCONS_00004372"; gene_id "chrA02:856888-859623C"; flanks "858011-,857785^"; structure "0,1^2-"; splice_chain ",857968^857869-"; sources "Undefined,Undefined"; NMorMRNA "null"; degree "4"; dimension "2_2";
chrA02	Undefined	as_event	897098	897542	.	-	.	transcript_id "TCONS_00004379,TCONS_00004380"; gene_id "chrA02:896727-898613C"; flanks "897542-,897098^"; structure "1^3-,2^4-"; splice_chain "897338^897232-,897328^897222-"; sources "Undefined,Undefined"; NMorMRNA "null"; degree "4"; dimension "2_2";
chrA02	Undefined	as_event	948599	948739	.	-	.	transcript_id "TCONS_00004386,TCONS_00004385"; gene_id "chrA02:948428-951565C"; flanks "948739^,948599^"; structure "1-,2-"; splice_chain "948656-,948655-"; sources "Undefined,Undefined"; NMorMRNA "null"; degree "4"; dimension "2_2";
chrA02	Undefined	as_event	978804	979009	.	-	.	transcript_id "TCONS_00004391,TCONS_00004390"; gene_id "chrA02:977265-979097C"; flanks "979009^,978804^"; structure "1-,2-"; splice_chain "978877-,978873-"; sources "Undefined,Undefined"; NMorMRNA "null"; degree "4"; dimension "2_2";
chrA02	Undefined	as_event	1060792	1061891	.	-	.	transcript_id "TCONS_00004402,TCONS_00004401"; gene_id "chrA02:1057163-1061891C"; flanks "1061891[,1060792^"; structure "0,1^2-"; splice_chain ",1061042^1060941-"; sources "Undefined,Undefined"; NMorMRNA "null"; degree "4"; dimension "2_2";
chrA02	Undefined	as_event	1077512	1077683	.	-	.	transcript_id "TCONS_00004403,TCONS_00004404"; gene_id "chrA02:1076347-1082948C"; flanks "1077683-,1077512-"; structure "1^,2^"; splice_chain "1077595^,1077593^"; sources "Undefined,Undefined"; NMorMRNA "null"; degree "4"; dimension "2_2";
chrA02	Undefined	as_event	1167354	1167890	.	-	.	transcript_id "TCONS_00004412,TCONS_00004411"; gene_id "chrA02:1166716-1169411C"; flanks "1167890-,1167354^"; structure "0,1^2-"; splice_chain ",1167740^1167662-"; sources "Undefined,Undefined"; NMorMRNA "null"; degree "4"; dimension "2_2";
chrA02	Undefined	as_event	1236685	1237249	.	-	.	transcript_id "TCONS_00004423,TCONS_00004422"; gene_id "chrA02:1234695-1239637C"; flanks "1237249-,1236685^"; structure "1^3-,2^4-"; splice_chain "1236902^1236808-,1236892^1236798-"; sources "Undefined,Undefined"; NMorMRNA "null"; degree "4"; dimension "2_2";
chrA02	Undefined	as_event	1241165	1241399	.	-	.	transcript_id "TCONS_00004424,TCONS_00004425"; gene_id "chrA02:1240404-1244045C"; flanks "1241399^,1241165^"; structure "1-,2-"; splice_chain "1241281-,1241279-"; sources "Undefined,Undefined"; NMorMRNA "null"; degree "4"; dimension "2_2";
chrA02	Undefined	as_event	1279891	1280216	.	-	.	transcript_id "TCONS_00004430,TCONS_00004429/TCONS_00004431"; gene_id "chrA02:1279009-1282311C"; flanks "1280216-,1279891^"; structure "0,1^2-"; splice_chain ",1280115^1280028-"; sources "Undefined,Undefined"; NMorMRNA "null"; degree "4"; dimension "2_2";
chrA02	Undefined	as_event	1279368	1279819	.	-	.	transcript_id "TCONS_00004430,TCONS_00004428/TCONS_00004429"; gene_id "chrA02:1279009-1282311C"; flanks "1279819-,1279368^"; structure "0,1^2-"; splice_chain ",1279754^1279687-"; sources "Undefined,Undefined"; NMorMRNA "null"; degree "4"; dimension "2_2";
chrA02	Undefined	as_event	1501272	1502777	.	-	.	transcript_id "TCONS_00004444,TCONS_00004445"; gene_id "chrA02:1501272-1503383C"; flanks "1502777^,1501272]"; structure "1-,2-"; splice_chain "1502596-,1502593-"; sources "Undefined,Undefined"; NMorMRNA "null"; degree "4"; dimension "2_2";
chrA02	Undefined	as_event	1506643	1506794	.	-	.	transcript_id "TCONS_00004447,TCONS_00004446"; gene_id "chrA02:1505024-1507775C"; flanks "1506794-,1506643-"; structure "1^,2^"; splice_chain "1506746^,1506736^"; sources "Undefined,Undefined"; NMorMRNA "null"; degree "4"; dimension "2_2";
chrA02	Undefined	as_event	1738814	1739004	.	-	.	transcript_id "TCONS_00004463,TCONS_00004461"; gene_id "chrA02:1736826-1740487C"; flanks "1739004-,1738814-"; structure "1^,2^"; splice_chain "1738908^,1738907^"; sources "Undefined,Undefined"; NMorMRNA "null"; degree "4"; dimension "2_2";
chrA02	Undefined	as_event	1738729	1739004	.	-	.	transcript_id "TCONS_00004462,TCONS_00004463,TCONS_00004461"; gene_id "chrA02:1736826-1740487C"; flanks "1739004-,1738729^"; structure "1^4-,2^5-,3^5-"; splice_chain "1738941^1738847-,1738908^1738814-,1738907^1738814-"; sources "Undefined,Undefined,Undefined"; NMorMRNA "null"; degree "9"; dimension "3_3";
chrA02	Undefined	as_event	1771995	1772213	.	-	.	transcript_id "TCONS_00004465,TCONS_00004464"; gene_id "chrA02:1771995-1773304C"; flanks "1772213^,1771995]"; structure "1-,2-"; splice_chain "1772134-,1772133-"; sources "Undefined,Undefined"; NMorMRNA "null"; degree "4"; dimension "2_2";
chrA02	Undefined	as_event	1797479	1797685	.	-	.	transcript_id "TCONS_00004468/TCONS_00004469,TCONS_00004470"; gene_id "chrA02:1796259-1798491C"; flanks "1797685-,1797479-"; structure "1^,2^"; splice_chain "1797556^,1797555^"; sources "Undefined,Undefined"; NMorMRNA "null"; degree "4"; dimension "2_2";
chrA02	Undefined	as_event	1797047	1797479	.	-	.	transcript_id "TCONS_00004468,TCONS_00004469/TCONS_00004470"; gene_id "chrA02:1796259-1798491C"; flanks "1797479-,1797047^"; structure "1^3-,2^4-"; splice_chain "1797271^1797187-,1797261^1797177-"; sources "Undefined,Undefined"; NMorMRNA "null"; degree "4"; dimension "2_2";
chrA02	Undefined	as_event	1796631	1796974	.	-	.	transcript_id "TCONS_00004469,TCONS_00004470"; gene_id "chrA02:1796259-1798491C"; flanks "1796974-,1796631]"; structure "1^3-,2^4-"; splice_chain "1796810^1796732-,1796800^1796722-"; sources "Undefined,Undefined"; NMorMRNA "null"; degree "4"; dimension "2_2";
chrA02	Undefined	as_event	1798728	1799263	.	-	.	transcript_id "TCONS_00004471,TCONS_00004472"; gene_id "chrA02:1798728-1799990C"; flanks "1799263-,1798728]"; structure "1^3-,2^4-"; splice_chain "1798864^1798770-,1798863^1798769-"; sources "Undefined,Undefined"; NMorMRNA "null"; degree "4"; dimension "2_2";
chrA02	Undefined	as_event	1804048	1804773	.	-	.	transcript_id "TCONS_00004473,TCONS_00004474"; gene_id "chrA02:1801821-1805964C"; flanks "1804773^,1804048^"; structure "1-,2-"; splice_chain "1804692-,1804673-"; sources "Undefined,Undefined"; NMorMRNA "null"; degree "4"; dimension "2_2";
chrA02	Undefined	as_event	1802755	1803129	.	-	.	transcript_id "TCONS_00004474,TCONS_00004473"; gene_id "chrA02:1801821-1805964C"; flanks "1803129-,1802755-"; structure "1^,2^"; splice_chain "1803048^,1803031^"; sources "Undefined,Undefined"; NMorMRNA "null"; degree "4"; dimension "2_2";
chrA02	Undefined	as_event	1835545	1836519	.	-	.	transcript_id "TCONS_00004478,TCONS_00004479"; gene_id "chrA02:1833705-1837214C"; flanks "1836519-,1835545-"; structure "1^,2^"; splice_chain "1835704^,1835620^"; sources "Undefined,Undefined"; NMorMRNA "null"; degree "4"; dimension "2_2";
chrA02	Undefined	as_event	1835403	1836519	.	-	.	transcript_id "TCONS_00004477,TCONS_00004478,TCONS_00004479"; gene_id "chrA02:1833705-1837214C"; flanks "1836519-,1835403^"; structure "0,1^3-,2^3-"; splice_chain ",1835704^1835545-,1835620^1835545-"; sources "Undefined,Undefined,Undefined"; NMorMRNA "null"; degree "9"; dimension "3_3";
chrA02	Undefined	as_event	1847900	1848205	.	-	.	transcript_id "TCONS_00004480,TCONS_00004481/TCONS_00004482/TCONS_00004483"; gene_id "chrA02:1845802-1848545C"; flanks "1848205-,1847900^"; structure "1^3-,2^4-"; splice_chain "1848148^1848021-,1848112^1847985-"; sources "Undefined,Undefined"; NMorMRNA "null"; degree "4"; dimension "2_2";
chrA02	Undefined	as_event	1847672	1847900	.	-	.	transcript_id "TCONS_00004480/TCONS_00004481/TCONS_00004483,TCONS_00004482"; gene_id "chrA02:1845802-1848545C"; flanks "1847900^,1847672^"; structure "1-,2-"; splice_chain "1847821-,1847814-"; sources "Undefined,Undefined"; NMorMRNA "null"; degree "4"; dimension "2_2";
chrA02	Undefined	as_event	1847317	1847554	.	-	.	transcript_id "TCONS_00004482/TCONS_00004483,TCONS_00004480"; gene_id "chrA02:1845802-1848545C"; flanks "1847554-,1847317^"; structure "0,1^2-"; splice_chain ",1847452^1847380-"; sources "Undefined,Undefined"; NMorMRNA "null"; degree "4"; dimension "2_2";
chrA02	Undefined	as_event	1846880	1847317	.	-	.	transcript_id "TCONS_00004483,TCONS_00004482,TCONS_00004480"; gene_id "chrA02:1845802-1848545C"; flanks "1847317^,1846880^"; structure "1-,2-4^5-,3-"; splice_chain "1847210-,1847198-1847127^1847033-,1847192-"; sources "Undefined,Undefined,Undefined"; NMorMRNA "null"; degree "9"; dimension "3_3";
chrA02	Undefined	as_event	1846880	1847554	.	-	.	transcript_id "TCONS_00004481,TCONS_00004480,TCONS_00004483,TCONS_00004482"; gene_id "chrA02:1845802-1848545C"; flanks "1847554-,1846880^"; structure "0,1^2-3^6-,3^4-,3^5-7^8-"; splice_chain ",1847452^1847380-1847317^1847192-,1847317^1847210-,1847317^1847198-1847127^1847033-"; sources "Undefined,Undefined,Undefined,Undefined"; NMorMRNA "null"; degree "16"; dimension "4_4";
chrA02	Undefined	as_event	1846684	1846880	.	-	.	transcript_id "TCONS_00004481/TCONS_00004483,TCONS_00004480/TCONS_00004482"; gene_id "chrA02:1845802-1848545C"; flanks "1846880^,1846684^"; structure "1-,2-"; splice_chain "1846805-,1846793-"; sources "Undefined,Undefined"; NMorMRNA "null"; degree "4"; dimension "2_2";
chrA02	Undefined	as_event	1846324	1846606	.	-	.	transcript_id "TCONS_00004482,TCONS_00004480"; gene_id "chrA02:1845802-1848545C"; flanks "1846606-,1846324^"; structure "0,1^2-"; splice_chain ",1846424^1846351-"; sources "Undefined,Undefined"; NMorMRNA "null"; degree "4"; dimension "2_2";
chrA02	Undefined	as_event	1846324	1846684	.	-	.	transcript_id "TCONS_00004482,TCONS_00004480,TCONS_00004481/TCONS_00004483"; gene_id "chrA02:1845802-1848545C"; flanks "1846684^,1846324^"; structure "1-,1-3^4-,2-"; splice_chain "1846606-,1846606-1846424^1846351-,1846597-"; sources "Undefined,Undefined,Undefined"; NMorMRNA "null"; degree "9"; dimension "3_3";
chrA02	Undefined	as_event	1845802	1846253	.	-	.	transcript_id "TCONS_00004481/TCONS_00004483,TCONS_00004480/TCONS_00004482"; gene_id "chrA02:1845802-1848545C"; flanks "1846253-,1845802]"; structure "0,1^2-"; splice_chain ",1846128^1846023-"; sources "Undefined,Undefined"; NMorMRNA "null"; degree "4"; dimension "2_2";
chrA02	Undefined	as_event	1873007	1874611	.	-	.	transcript_id "TCONS_00004485,TCONS_00004486"; gene_id "chrA02:1871127-1874611C"; flanks "1874611[,1873007^"; structure "1^3-,2^4-"; splice_chain "1874145^1873166-,1874137^1873152-"; sources "Undefined,Undefined"; NMorMRNA "null"; degree "4"; dimension "2_2";
chrA02	Undefined	as_event	1872242	1872609	.	-	.	transcript_id "TCONS_00004485,TCONS_00004486"; gene_id "chrA02:1871127-1874611C"; flanks "1872609-,1872242^"; structure "1^3-,2^4-"; splice_chain "1872504^1872351-,1872494^1872341-"; sources "Undefined,Undefined"; NMorMRNA "null"; degree "4"; dimension "2_2";
chrA02	Undefined	as_event	1895024	1895386	.	-	.	transcript_id "TCONS_00004488,TCONS_00004487"; gene_id "chrA02:1894550-1897491C"; flanks "1895386-,1895024^"; structure "0,1^2-"; splice_chain ",1895271^1895194-"; sources "Undefined,Undefined"; NMorMRNA "null"; degree "4"; dimension "2_2";
chrA02	Undefined	as_event	1918966	1919207	.	-	.	transcript_id "TCONS_00004492,TCONS_00004493"; gene_id "chrA02:1917645-1919486C"; flanks "1919207^,1918966^"; structure "1-,2-"; splice_chain "1919062-,1919060-"; sources "Undefined,Undefined"; NMorMRNA "null"; degree "4"; dimension "2_2";
chrA02	Undefined	as_event	1917645	1918050	.	-	.	transcript_id "TCONS_00004493,TCONS_00004492"; gene_id "chrA02:1917645-1919486C"; flanks "1918050-,1917645]"; structure "0,1^2-"; splice_chain ",1917855^1917775-"; sources "Undefined,Undefined"; NMorMRNA "null"; degree "4"; dimension "2_2";
chrA02	Undefined	as_event	2025404	2025973	.	-	.	transcript_id "TCONS_00004500,TCONS_00004501"; gene_id "chrA02:2025012-2026696C"; flanks "2025973-,2025404^"; structure "0,1^2-"; splice_chain ",2025916^2025469-"; sources "Undefined,Undefined"; NMorMRNA "null"; degree "4"; dimension "2_2";
chrA02	Undefined	as_event	2263653	2263895	.	-	.	transcript_id "TCONS_00004522,TCONS_00004524"; gene_id "chrA02:2259949-2264552C"; flanks "2263895-,2263653-"; structure "1^,2^"; splice_chain "2263740^,2263738^"; sources "Undefined,Undefined"; NMorMRNA "null"; degree "4"; dimension "2_2";
chrA02	Undefined	as_event	2263569	2263895	.	-	.	transcript_id "TCONS_00004523,TCONS_00004522,TCONS_00004524"; gene_id "chrA02:2259949-2264552C"; flanks "2263895-,2263569^"; structure "1^4-,2^5-,3^5-"; splice_chain "2263746^2263659-,2263740^2263653-,2263738^2263653-"; sources "Undefined,Undefined,Undefined"; NMorMRNA "null"; degree "9"; dimension "3_3";
chrA02	Undefined	as_event	2315435	2315821	.	-	.	transcript_id "TCONS_00004529,TCONS_00004530"; gene_id "chrA02:2312612-2316602C"; flanks "2315821-,2315435^"; structure "0,1^2-"; splice_chain ",2315617^2315525-"; sources "Undefined,Undefined"; NMorMRNA "null"; degree "4"; dimension "2_2";
chrA02	Undefined	as_event	2411931	2412255	.	-	.	transcript_id "TCONS_00004533/TCONS_00004534,TCONS_00004532"; gene_id "chrA02:2409908-2413806C"; flanks "2412255-,2411931^"; structure "0,1^2-"; splice_chain ",2412184^2412095-"; sources "Undefined,Undefined"; NMorMRNA "null"; degree "4"; dimension "2_2";
chrA02	Undefined	as_event	2411479	2411688	.	-	.	transcript_id "TCONS_00004534,TCONS_00004532/TCONS_00004533"; gene_id "chrA02:2409908-2413806C"; flanks "2411688^,2411479^"; structure "1-,2-"; splice_chain "2411550-,2411548-"; sources "Undefined,Undefined"; NMorMRNA "null"; degree "4"; dimension "2_2";
chrA02	Undefined	as_event	2409908	2410408	.	-	.	transcript_id "TCONS_00004532/TCONS_00004533/TCONS_00004534,TCONS_00004531"; gene_id "chrA02:2409908-2413806C"; flanks "2410408-,2409908]"; structure "0,1^2-3^4-"; splice_chain ",2410263^2410181-2410077^2409999-"; sources "Undefined,Undefined"; NMorMRNA "null"; degree "4"; dimension "2_2";
chrA02	Undefined	as_event	2714310	2714877	.	-	.	transcript_id "TCONS_00004559,TCONS_00004560"; gene_id "chrA02:2710982-2715726C"; flanks "2714877-,2714310^"; structure "1^3-,2^4-"; splice_chain "2714789^2714572-,2714779^2714562-"; sources "Undefined,Undefined"; NMorMRNA "null"; degree "4"; dimension "2_2";
chrA02	Undefined	as_event	2750162	2750640	.	-	.	transcript_id "TCONS_00004563,TCONS_00004564"; gene_id "chrA02:2749749-2752546C"; flanks "2750640-,2750162^"; structure "0,1^2-"; splice_chain ",2750366^2750286-"; sources "Undefined,Undefined"; NMorMRNA "null"; degree "4"; dimension "2_2";
chrA02	Undefined	as_event	2749749	2750162	.	-	.	transcript_id "TCONS_00004564,TCONS_00004563"; gene_id "chrA02:2749749-2752546C"; flanks "2750162^,2749749]"; structure "1-,2-"; splice_chain "2749973-,2749967-"; sources "Undefined,Undefined"; NMorMRNA "null"; degree "4"; dimension "2_2";
chrA02	Undefined	as_event	2756272	2756480	.	-	.	transcript_id "TCONS_00004566,TCONS_00004567"; gene_id "chrA02:2755828-2757714C"; flanks "2756480-,2756272^"; structure "0,1^2-"; splice_chain ",2756414^2756343-"; sources "Undefined,Undefined"; NMorMRNA "null"; degree "4"; dimension "2_2";
chrA02	Undefined	as_event	2883084	2883433	.	-	.	transcript_id "TCONS_00004572,TCONS_00004573"; gene_id "chrA02:2881398-2884495C"; flanks "2883433-,2883084^"; structure "0,1^2-"; splice_chain ",2883245^2883164-"; sources "Undefined,Undefined"; NMorMRNA "null"; degree "4"; dimension "2_2";
chrA02	Undefined	as_event	2882109	2882634	.	-	.	transcript_id "TCONS_00004572,TCONS_00004573"; gene_id "chrA02:2881398-2884495C"; flanks "2882634-,2882109^"; structure "0,1^2-"; splice_chain ",2882295^2882218-"; sources "Undefined,Undefined"; NMorMRNA "null"; degree "4"; dimension "2_2";
chrA02	Undefined	as_event	2970616	2971059	.	-	.	transcript_id "TCONS_00004574,TCONS_00004575"; gene_id "chrA02:2970128-2971613C"; flanks "2971059-,2970616^"; structure "1^3-,2^4-"; splice_chain "2970787^2970698-,2970777^2970688-"; sources "Undefined,Undefined"; NMorMRNA "null"; degree "4"; dimension "2_2";
chrA02	Undefined	as_event	2984517	2985084	.	-	.	transcript_id "TCONS_00004578,TCONS_00004577"; gene_id "chrA02:2982648-2985448C"; flanks "2985084-,2984517^"; structure "0,1^2-"; splice_chain ",2984894^2984815-"; sources "Undefined,Undefined"; NMorMRNA "null"; degree "4"; dimension "2_2";
chrA02	Undefined	as_event	2983921	2984093	.	-	.	transcript_id "TCONS_00004577,TCONS_00004578"; gene_id "chrA02:2982648-2985448C"; flanks "2984093^,2983921^"; structure "1-,2-"; splice_chain "2984009-,2984008-"; sources "Undefined,Undefined"; NMorMRNA "null"; degree "4"; dimension "2_2";
chrA02	Undefined	as_event	2983438	2983608	.	-	.	transcript_id "TCONS_00004578,TCONS_00004577"; gene_id "chrA02:2982648-2985448C"; flanks "2983608-,2983438-"; structure "1^,2^"; splice_chain "2983513^,2983512^"; sources "Undefined,Undefined"; NMorMRNA "null"; degree "4"; dimension "2_2";
chrA02	Undefined	as_event	3041738	3042117	.	-	.	transcript_id "TCONS_00004581,TCONS_00004580"; gene_id "chrA02:3037768-3043367C"; flanks "3042117-,3041738^"; structure "0,1^2-"; splice_chain ",3041955^3041868-"; sources "Undefined,Undefined"; NMorMRNA "null"; degree "4"; dimension "2_2";
chrA02	Undefined	as_event	3039491	3039766	.	-	.	transcript_id "TCONS_00004580,TCONS_00004579/TCONS_00004581"; gene_id "chrA02:3037768-3043367C"; flanks "3039766-,3039491^"; structure "0,1^2-"; splice_chain ",3039662^3039571-"; sources "Undefined,Undefined"; NMorMRNA "null"; degree "4"; dimension "2_2";
chrA02	Undefined	as_event	3107950	3108788	.	-	.	transcript_id "TCONS_00004591,TCONS_00004592"; gene_id "chrA02:3106272-3108788C"; flanks "3108788[,3107950^"; structure "1^3-,2^4-"; splice_chain "3108103^3108007-,3108102^3108006-"; sources "Undefined,Undefined"; NMorMRNA "null"; degree "4"; dimension "2_2";
chrA02	Undefined	as_event	3107769	3108006	.	-	.	transcript_id "TCONS_00004590,TCONS_00004592"; gene_id "chrA02:3106272-3108788C"; flanks "3108006-,3107769^"; structure "1^3-,2^4-"; splice_chain "3107989^3107895-,3107950^3107856-"; sources "Undefined,Undefined"; NMorMRNA "null"; degree "4"; dimension "2_2";
chrA02	Undefined	as_event	3107769	3108788	.	-	.	transcript_id "TCONS_00004591,TCONS_00004590,TCONS_00004592"; gene_id "chrA02:3106272-3108788C"; flanks "3108788[,3107769^"; structure "1^3-6^8-,2^4-5^7-,2^4-6^8-"; splice_chain "3108103^3108007-3107950^3107856-,3108102^3108006-3107989^3107895-,3108102^3108006-3107950^3107856-"; sources "Undefined,Undefined,Undefined"; NMorMRNA "null"; degree "9"; dimension "3_3";
chrA02	Undefined	as_event	3107059	3107267	.	-	.	transcript_id "TCONS_00004591,TCONS_00004590/TCONS_00004592"; gene_id "chrA02:3106272-3108788C"; flanks "3107267^,3107059^"; structure "1-,2-"; splice_chain "3107164-,3107162-"; sources "Undefined,Undefined"; NMorMRNA "null"; degree "4"; dimension "2_2";
chrA02	Undefined	as_event	3121164	3131319	.	-	.	transcript_id "TCONS_00004593,TCONS_00004594"; gene_id "chrA02:3121164-3139570C"; flanks "3131319-,3121164]"; structure "1^3-,2^4-"; splice_chain "3129681^3121573-,3129564^3121461-"; sources "Undefined,Undefined"; NMorMRNA "null"; degree "4"; dimension "2_2";
chrA02	Undefined	as_event	3195075	3195711	.	-	.	transcript_id "TCONS_00004597,TCONS_00004595"; gene_id "chrA02:3193129-3195711C"; flanks "3195711[,3195075^"; structure "1^3-,2^4-"; splice_chain "3195243^3195151-,3195241^3195149-"; sources "Undefined,Undefined"; NMorMRNA "null"; degree "4"; dimension "2_2";
chrA02	Undefined	as_event	3196372	3196657	.	-	.	transcript_id "TCONS_00004600,TCONS_00004598"; gene_id "chrA02:3196372-3197228C"; flanks "3196657-,3196372]"; structure "1^3-,2^4-"; splice_chain "3196598^3196518-,3196588^3196508-"; sources "Undefined,Undefined"; NMorMRNA "null"; degree "4"; dimension "2_2";
chrA02	Undefined	as_event	3196372	3196909	.	-	.	transcript_id "TCONS_00004600,TCONS_00004599"; gene_id "chrA02:3196372-3197228C"; flanks "3196909-,3196372]"; structure "1^3-5^7-,2^4-6^8-"; splice_chain "3196782^3196657-3196598^3196518-,3196781^3196656-3196588^3196508-"; sources "Undefined,Undefined"; NMorMRNA "null"; degree "4"; dimension "2_2";
chrA02	Undefined	as_event	3272230	3272488	.	-	.	transcript_id "TCONS_00004611,TCONS_00004610"; gene_id "chrA02:3270763-3275078C"; flanks "3272488^,3272230^"; structure "1-,2-"; splice_chain "3272320-,3272318-"; sources "Undefined,Undefined"; NMorMRNA "null"; degree "4"; dimension "2_2";
chrA02	Undefined	as_event	3270763	3271072	.	-	.	transcript_id "TCONS_00004611,TCONS_00004610"; gene_id "chrA02:3270763-3275078C"; flanks "3271072-,3270763]"; structure "0,1^2-"; splice_chain ",3270889^3270820-"; sources "Undefined,Undefined"; NMorMRNA "null"; degree "4"; dimension "2_2";
chrA02	Undefined	as_event	3314517	3315082	.	-	.	transcript_id "TCONS_00004613,TCONS_00004614"; gene_id "chrA02:3313929-3315653C"; flanks "3315082^,3314517^"; structure "1-,2-"; splice_chain "3314612-,3314611-"; sources "Undefined,Undefined"; NMorMRNA "null"; degree "4"; dimension "2_2";
chrA02	Undefined	as_event	3517125	3517945	.	-	.	transcript_id "TCONS_00004621,TCONS_00004622"; gene_id "chrA02:3511077-3518605C"; flanks "3517945-,3517125^"; structure "1^3-,2^4-"; splice_chain "3517695^3517610-,3517693^3517608-"; sources "Undefined,Undefined"; NMorMRNA "null"; degree "4"; dimension "2_2";
chrA02	Undefined	as_event	3667452	3667952	.	-	.	transcript_id "TCONS_00004628,TCONS_00004627"; gene_id "chrA02:3665370-3669211C"; flanks "3667952-,3667452^"; structure "0,1^2-"; splice_chain ",3667790^3667526-"; sources "Undefined,Undefined"; NMorMRNA "null"; degree "4"; dimension "2_2";
chrA02	Undefined	as_event	3693140	3693334	.	-	.	transcript_id "TCONS_00004633,TCONS_00004634"; gene_id "chrA02:3691585-3693627C"; flanks "3693334-,3693140^"; structure "0,1^2-"; splice_chain ",3693313^3693251-"; sources "Undefined,Undefined"; NMorMRNA "null"; degree "4"; dimension "2_2";
chrA02	Undefined	as_event	3692185	3692662	.	-	.	transcript_id "TCONS_00004633,TCONS_00004634"; gene_id "chrA02:3691585-3693627C"; flanks "3692662-,3692185^"; structure "1^3-,2^4-"; splice_chain "3692549^3692303-,3692537^3692291-"; sources "Undefined,Undefined"; NMorMRNA "null"; degree "4"; dimension "2_2";
chrA02	Undefined	as_event	3699939	3700129	.	-	.	transcript_id "TCONS_00004636,TCONS_00004635"; gene_id "chrA02:3697509-3700393C"; flanks "3700129^,3699939^"; structure "1-,2-"; splice_chain "3700059-,3700056-"; sources "Undefined,Undefined"; NMorMRNA "null"; degree "4"; dimension "2_2";
chrA02	Undefined	as_event	3699371	3699862	.	-	.	transcript_id "TCONS_00004636,TCONS_00004635"; gene_id "chrA02:3697509-3700393C"; flanks "3699862-,3699371^"; structure "0,1^2-"; splice_chain ",3699777^3699697-"; sources "Undefined,Undefined"; NMorMRNA "null"; degree "4"; dimension "2_2";
chrA02	Undefined	as_event	3785835	3786259	.	-	.	transcript_id "TCONS_00004643,TCONS_00004642"; gene_id "chrA02:3784836-3787759C"; flanks "3786259-,3785835^"; structure "0,1^2-"; splice_chain ",3786148^3786071-"; sources "Undefined,Undefined"; NMorMRNA "null"; degree "4"; dimension "2_2";
chrA02	Undefined	as_event	3864818	3866188	.	-	.	transcript_id "TCONS_00004647,TCONS_00004648"; gene_id "chrA02:3864818-3866188C"; flanks "3866188[,3864818]"; structure "0,1^2-"; splice_chain ",3865567^3865049-"; sources "Undefined,Undefined"; NMorMRNA "null"; degree "4"; dimension "2_2";
chrA02	Undefined	as_event	4014191	4014752	.	-	.	transcript_id "TCONS_00004650,TCONS_00004651"; gene_id "chrA02:4011640-4014923C"; flanks "4014752-,4014191^"; structure "1^3-5^7-,2^4-6^8-"; splice_chain "4014659^4014566-4014526^4014262-,4014657^4014564-4014524^4014260-"; sources "Undefined,Undefined"; NMorMRNA "null"; degree "4"; dimension "2_2";
chrA02	Undefined	as_event	4012171	4012335	.	-	.	transcript_id "TCONS_00004650,TCONS_00004651"; gene_id "chrA02:4011640-4014923C"; flanks "4012335^,4012171^"; structure "1-,2-"; splice_chain "4012263-,4012262-"; sources "Undefined,Undefined"; NMorMRNA "null"; degree "4"; dimension "2_2";
chrA02	Undefined	as_event	4427117	4427398	.	-	.	transcript_id "TCONS_00004663,TCONS_00004662"; gene_id "chrA02:4426765-4427981C"; flanks "4427398-,4427117-"; structure "1^,2^"; splice_chain "4427352^,4427306^"; sources "Undefined,Undefined"; NMorMRNA "null"; degree "4"; dimension "2_2";
chrA02	Undefined	as_event	4443180	4443421	.	-	.	transcript_id "TCONS_00004665,TCONS_00004666/TCONS_00004667"; gene_id "chrA02:4440892-4445260C"; flanks "4443421^,4443180^"; structure "1-,2-"; splice_chain "4443263-,4443262-"; sources "Undefined,Undefined"; NMorMRNA "null"; degree "4"; dimension "2_2";
chrA02	Undefined	as_event	4442488	4442736	.	-	.	transcript_id "TCONS_00004665,TCONS_00004666/TCONS_00004667"; gene_id "chrA02:4440892-4445260C"; flanks "4442736-,4442488^"; structure "0,1^2-"; splice_chain ",4442653^4442562-"; sources "Undefined,Undefined"; NMorMRNA "null"; degree "4"; dimension "2_2";
chrA02	Undefined	as_event	4537094	4537492	.	-	.	transcript_id "TCONS_00004672,TCONS_00004671"; gene_id "chrA02:4534609-4537841C"; flanks "4537492-,4537094^"; structure "0,1^2-"; splice_chain ",4537399^4537300-"; sources "Undefined,Undefined"; NMorMRNA "null"; degree "4"; dimension "2_2";
chrA02	Undefined	as_event	4535465	4536880	.	-	.	transcript_id "TCONS_00004671,TCONS_00004672"; gene_id "chrA02:4534609-4537841C"; flanks "4536880^,4535465^"; structure "1-,2-"; splice_chain "4536063-,4536062-"; sources "Undefined,Undefined"; NMorMRNA "null"; degree "4"; dimension "2_2";
[truncated: 18,779 more rows]
