# Supplementary material for: Differences in Alternative Splicing between Yellow and Black-Seeded Rapeseed
Source: Plants (Basel). 2020 Jul 31;9(8):977. doi: 10.3390/plants9080977 (PMC7465011; doi:10.3390/plants9080977)
Supplement: Supplementary file 1 [file plants-09-00977-s001.zip › Supplementary Materials/Table S2/SRR5590975.combined_sorted.gtf_astalavista.gtf]

chrA01	Undefined	as_event	63542	63768	.	+	.	transcript_id "TCONS_00000005,TCONS_00000006"; gene_id "chrA01:61574-64441W"; flanks "63542-,63768^"; structure "0,1^2-"; splice_chain ",63607^63691-"; sources "Undefined,Undefined"; NMorMRNA "null"; degree "4"; dimension "2_2";
chrA01	Undefined	as_event	63853	64138	.	+	.	transcript_id "TCONS_00000005,TCONS_00000006"; gene_id "chrA01:61574-64441W"; flanks "63853-,64138^"; structure "0,1^2-"; splice_chain ",63964^64028-"; sources "Undefined,Undefined"; NMorMRNA "null"; degree "4"; dimension "2_2";
chrA01	Undefined	as_event	76059	76318	.	+	.	transcript_id "TCONS_00000009,TCONS_00000010"; gene_id "chrA01:74616-78037W"; flanks "76059-,76318^"; structure "0,1^2-"; splice_chain ",76143^76218-"; sources "Undefined,Undefined"; NMorMRNA "null"; degree "4"; dimension "2_2";
chrA01	Undefined	as_event	76394	76957	.	+	.	transcript_id "TCONS_00000009,TCONS_00000010"; gene_id "chrA01:74616-78037W"; flanks "76394-,76957^"; structure "0,1^2-"; splice_chain ",76692^76784-"; sources "Undefined,Undefined"; NMorMRNA "null"; degree "4"; dimension "2_2";
chrA01	Undefined	as_event	96289	96463	.	+	.	transcript_id "TCONS_00000011,TCONS_00000012"; gene_id "chrA01:96023-96810W"; flanks "96289-,96463^"; structure "0,1^2-"; splice_chain ",96333^96421-"; sources "Undefined,Undefined"; NMorMRNA "null"; degree "4"; dimension "2_2";
chrA01	Undefined	as_event	180430	180715	.	+	.	transcript_id "TCONS_00000014,TCONS_00000015"; gene_id "chrA01:178762-181152W"; flanks "180430-,180715^"; structure "0,1^2-"; splice_chain ",180527^180604-"; sources "Undefined,Undefined"; NMorMRNA "null"; degree "4"; dimension "2_2";
chrA01	Undefined	as_event	256840	257435	.	+	.	transcript_id "TCONS_00000023,TCONS_00000024"; gene_id "chrA01:256094-257543W"; flanks "256840-,257435^"; structure "0,1^2-"; splice_chain ",257243^257319-"; sources "Undefined,Undefined"; NMorMRNA "null"; degree "4"; dimension "2_2";
chrA01	Undefined	as_event	353730	353879	.	+	.	transcript_id "TCONS_00000032,TCONS_00000031/TCONS_00000033/TCONS_00000034"; gene_id "chrA01:353065-359843W"; flanks "353730-,353879^"; structure "0,1^2-"; splice_chain ",353783^353866-"; sources "Undefined,Undefined"; NMorMRNA "null"; degree "4"; dimension "2_2";
chrA01	Undefined	as_event	354111	354357	.	+	.	transcript_id "TCONS_00000033,TCONS_00000031/TCONS_00000032/TCONS_00000034"; gene_id "chrA01:353065-359843W"; flanks "354111^,354357^"; structure "1-,2-"; splice_chain "354321-,354322-"; sources "Undefined,Undefined"; NMorMRNA "null"; degree "4"; dimension "2_2";
chrA01	Undefined	as_event	354565	354879	.	+	.	transcript_id "TCONS_00000033/TCONS_00000034,TCONS_00000032"; gene_id "chrA01:353065-359843W"; flanks "354565^,354879^"; structure "1-,2-"; splice_chain "354675-,354778-"; sources "Undefined,Undefined"; NMorMRNA "null"; degree "4"; dimension "2_2";
chrA01	Undefined	as_event	354525	354879	.	+	.	transcript_id "TCONS_00000031,TCONS_00000033/TCONS_00000034,TCONS_00000032"; gene_id "chrA01:353065-359843W"; flanks "354525-,354879^"; structure "0,1^2-,1^3-"; splice_chain ",354565^354675-,354565^354778-"; sources "Undefined,Undefined,Undefined"; NMorMRNA "null"; degree "9"; dimension "3_3";
chrA01	Undefined	as_event	354952	355282	.	+	.	transcript_id "TCONS_00000031/TCONS_00000033/TCONS_00000034,TCONS_00000032"; gene_id "chrA01:353065-359843W"; flanks "354952-,355282^"; structure "0,1^2-"; splice_chain ",355031^355113-"; sources "Undefined,Undefined"; NMorMRNA "null"; degree "4"; dimension "2_2";
chrA01	Undefined	as_event	357668	358231	.	+	.	transcript_id "TCONS_00000033,TCONS_00000031/TCONS_00000034"; gene_id "chrA01:353065-359843W"; flanks "357668-,358231^"; structure "0,1^2-"; splice_chain ",357780^357993-"; sources "Undefined,Undefined"; NMorMRNA "null"; degree "4"; dimension "2_2";
chrA01	Undefined	as_event	359641	359843	.	+	.	transcript_id "TCONS_00000031/TCONS_00000034,TCONS_00000033"; gene_id "chrA01:353065-359843W"; flanks "359641-,359843]"; structure "0,1^2-"; splice_chain ",359727^359808-"; sources "Undefined,Undefined"; NMorMRNA "null"; degree "4"; dimension "2_2";
chrA01	Undefined	as_event	430843	431511	.	+	.	transcript_id "TCONS_00000038,TCONS_00000037"; gene_id "chrA01:430843-432794W"; flanks "430843[,431511-"; structure "1^,2^"; splice_chain "431315^,431320^"; sources "Undefined,Undefined"; NMorMRNA "null"; degree "4"; dimension "2_2";
chrA01	Undefined	as_event	465398	465794	.	+	.	transcript_id "TCONS_00000042,TCONS_00000043"; gene_id "chrA01:464339-466072W"; flanks "465398-,465794^"; structure "0,1^2-3^4-"; splice_chain ",465469^465543-465622^465697-"; sources "Undefined,Undefined"; NMorMRNA "null"; degree "4"; dimension "2_2";
chrA01	Undefined	as_event	488781	488927	.	+	.	transcript_id "TCONS_00000045,TCONS_00000046"; gene_id "chrA01:488668-490132W"; flanks "488781^,488927^"; structure "1-,2-"; splice_chain "488874-,488875-"; sources "Undefined,Undefined"; NMorMRNA "null"; degree "4"; dimension "2_2";
chrA01	Undefined	as_event	489353	489538	.	+	.	transcript_id "TCONS_00000045,TCONS_00000046"; gene_id "chrA01:488668-490132W"; flanks "489353-,489538^"; structure "0,1^2-"; splice_chain ",489449^489474-"; sources "Undefined,Undefined"; NMorMRNA "null"; degree "4"; dimension "2_2";
chrA01	Undefined	as_event	512560	512986	.	+	.	transcript_id "TCONS_00000049,TCONS_00000051"; gene_id "chrA01:511866-513593W"; flanks "512560-,512986^"; structure "0,1^2-"; splice_chain ",512818^512910-"; sources "Undefined,Undefined"; NMorMRNA "null"; degree "4"; dimension "2_2";
chrA01	Undefined	as_event	517659	519682	.	+	.	transcript_id "TCONS_00000053,TCONS_00000052"; gene_id "chrA01:516418-519682W"; flanks "517659-,519682]"; structure "1^3-,2^4-"; splice_chain "518051^519408-,518057^519414-"; sources "Undefined,Undefined"; NMorMRNA "null"; degree "4"; dimension "2_2";
chrA01	Undefined	as_event	550056	550462	.	+	.	transcript_id "TCONS_00000056,TCONS_00000057"; gene_id "chrA01:547569-550885W"; flanks "550056-,550462^"; structure "0,1^2-3^4-"; splice_chain ",550118^550204-550322^550404-"; sources "Undefined,Undefined"; NMorMRNA "null"; degree "4"; dimension "2_2";
chrA01	Undefined	as_event	637755	639747	.	+	.	transcript_id "TCONS_00000076,TCONS_00000075"; gene_id "chrA01:637755-640293W"; flanks "637755[,639747^"; structure "1^3-,2^4-"; splice_chain "639527^639611-,639529^639613-"; sources "Undefined,Undefined"; NMorMRNA "null"; degree "4"; dimension "2_2";
chrA01	Undefined	as_event	649541	649825	.	+	.	transcript_id "TCONS_00000078/TCONS_00000080,TCONS_00000079"; gene_id "chrA01:648553-651851W"; flanks "649541-,649825^"; structure "1^3-,2^4-"; splice_chain "649613^649693-,649639^649719-"; sources "Undefined,Undefined"; NMorMRNA "null"; degree "4"; dimension "2_2";
chrA01	Undefined	as_event	649907	651068	.	+	.	transcript_id "TCONS_00000078,TCONS_00000079"; gene_id "chrA01:648553-651851W"; flanks "649907-,651068^"; structure "1^3-,2^4-"; splice_chain "650081^650928-,650096^650943-"; sources "Undefined,Undefined"; NMorMRNA "null"; degree "4"; dimension "2_2";
chrA01	Undefined	as_event	650928	651163	.	+	.	transcript_id "TCONS_00000078,TCONS_00000080"; gene_id "chrA01:648553-651851W"; flanks "650928-,651163-"; structure "1^,2^"; splice_chain "651068^,651072^"; sources "Undefined,Undefined"; NMorMRNA "null"; degree "4"; dimension "2_2";
chrA01	Undefined	as_event	649907	651163	.	+	.	transcript_id "TCONS_00000078,TCONS_00000080,TCONS_00000079"; gene_id "chrA01:648553-651851W"; flanks "649907-,651163-"; structure "1^3-5^,1^3-6^,2^4-5^"; splice_chain "650081^650928-651068^,650081^650928-651072^,650096^650943-651068^"; sources "Undefined,Undefined,Undefined"; NMorMRNA "null"; degree "9"; dimension "3_3";
chrA01	Undefined	as_event	659106	659295	.	+	.	transcript_id "TCONS_00000081,TCONS_00000082"; gene_id "chrA01:658210-661159W"; flanks "659106-,659295^"; structure "0,1^2-"; splice_chain ",659171^659253-"; sources "Undefined,Undefined"; NMorMRNA "null"; degree "4"; dimension "2_2";
chrA01	Undefined	as_event	701432	701625	.	+	.	transcript_id "TCONS_00000087,TCONS_00000086"; gene_id "chrA01:699952-704806W"; flanks "701432^,701625^"; structure "1-,2-"; splice_chain "701519-,701520-"; sources "Undefined,Undefined"; NMorMRNA "null"; degree "4"; dimension "2_2";
chrA01	Undefined	as_event	701708	701991	.	+	.	transcript_id "TCONS_00000087,TCONS_00000086"; gene_id "chrA01:699952-704806W"; flanks "701708-,701991^"; structure "0,1^2-"; splice_chain ",701795^701873-"; sources "Undefined,Undefined"; NMorMRNA "null"; degree "4"; dimension "2_2";
chrA01	Undefined	as_event	701344	701991	.	+	.	transcript_id "TCONS_00000085,TCONS_00000086"; gene_id "chrA01:699952-704806W"; flanks "701344-,701991^"; structure "0,1^2-3^4-5^6-"; splice_chain ",701432^701520-701625^701708-701795^701873-"; sources "Undefined,Undefined"; NMorMRNA "null"; degree "4"; dimension "2_2";
chrA01	Undefined	as_event	702590	702888	.	+	.	transcript_id "TCONS_00000085,TCONS_00000086/TCONS_00000087"; gene_id "chrA01:699952-704806W"; flanks "702590-,702888^"; structure "0,1^2-"; splice_chain ",702699^702779-"; sources "Undefined,Undefined"; NMorMRNA "null"; degree "4"; dimension "2_2";
chrA01	Undefined	as_event	702974	703160	.	+	.	transcript_id "TCONS_00000085/TCONS_00000087,TCONS_00000086"; gene_id "chrA01:699952-704806W"; flanks "702974-,703160-"; structure "1^,2^"; splice_chain "703084^,703085^"; sources "Undefined,Undefined"; NMorMRNA "null"; degree "4"; dimension "2_2";
chrA01	Undefined	as_event	703160	703360	.	+	.	transcript_id "TCONS_00000086/TCONS_00000087,TCONS_00000085"; gene_id "chrA01:699952-704806W"; flanks "703160-,703360-"; structure "1^,2^"; splice_chain "703273^,703274^"; sources "Undefined,Undefined"; NMorMRNA "null"; degree "4"; dimension "2_2";
chrA01	Undefined	as_event	708021	708208	.	+	.	transcript_id "TCONS_00000088,TCONS_00000089"; gene_id "chrA01:706687-714930W"; flanks "708021^,708208^"; structure "1-,2-"; splice_chain "708109-,708110-"; sources "Undefined,Undefined"; NMorMRNA "null"; degree "4"; dimension "2_2";
chrA01	Undefined	as_event	708956	709219	.	+	.	transcript_id "TCONS_00000089,TCONS_00000088"; gene_id "chrA01:706687-714930W"; flanks "708956-,709219^"; structure "0,1^2-"; splice_chain ",709007^709108-"; sources "Undefined,Undefined"; NMorMRNA "null"; degree "4"; dimension "2_2";
chrA01	Undefined	as_event	733827	734174	.	+	.	transcript_id "TCONS_00000093,TCONS_00000092"; gene_id "chrA01:733269-735670W"; flanks "733827^,734174^"; structure "1-,2-"; splice_chain "734007-,734055-"; sources "Undefined,Undefined"; NMorMRNA "null"; degree "4"; dimension "2_2";
chrA01	Undefined	as_event	734819	735670	.	+	.	transcript_id "TCONS_00000092,TCONS_00000093"; gene_id "chrA01:733269-735670W"; flanks "734819-,735670]"; structure "0,1^2-"; splice_chain ",734881^735186-"; sources "Undefined,Undefined"; NMorMRNA "null"; degree "4"; dimension "2_2";
chrA01	Undefined	as_event	782271	783025	.	+	.	transcript_id "TCONS_00000098,TCONS_00000096/TCONS_00000097"; gene_id "chrA01:782271-787171W"; flanks "782271[,783025-"; structure "1^,2^"; splice_chain "782855^,782859^"; sources "Undefined,Undefined"; NMorMRNA "null"; degree "4"; dimension "2_2";
chrA01	Undefined	as_event	784619	786573	.	+	.	transcript_id "TCONS_00000098,TCONS_00000097"; gene_id "chrA01:782271-787171W"; flanks "784619-,786573^"; structure "0,1^2-"; splice_chain ",785235^785316-"; sources "Undefined,Undefined"; NMorMRNA "null"; degree "4"; dimension "2_2";
chrA01	Undefined	as_event	784619	786850	.	+	.	transcript_id "TCONS_00000096,TCONS_00000097,TCONS_00000098"; gene_id "chrA01:782271-787171W"; flanks "784619-,786850^"; structure "0,1^2-3^4-,3^4-"; splice_chain ",785235^785316-786573^786663-,786573^786663-"; sources "Undefined,Undefined,Undefined"; NMorMRNA "null"; degree "9"; dimension "3_3";
chrA01	Undefined	as_event	857612	857894	.	+	.	transcript_id "TCONS_00000110,TCONS_00000109"; gene_id "chrA01:857612-861025W"; flanks "857612[,857894^"; structure "1^3-,2^4-"; splice_chain "857741^857843-,857742^857845-"; sources "Undefined,Undefined"; NMorMRNA "null"; degree "4"; dimension "2_2";
chrA01	Undefined	as_event	860841	861025	.	+	.	transcript_id "TCONS_00000109,TCONS_00000110"; gene_id "chrA01:857612-861025W"; flanks "860841-,861025]"; structure "0,1^2-"; splice_chain ",860935^861018-"; sources "Undefined,Undefined"; NMorMRNA "null"; degree "4"; dimension "2_2";
chrA01	Undefined	as_event	925745	926117	.	+	.	transcript_id "TCONS_00000117,TCONS_00000118"; gene_id "chrA01:924686-927621W"; flanks "925745^,926117^"; structure "1-,2-"; splice_chain "925832-,926048-"; sources "Undefined,Undefined"; NMorMRNA "null"; degree "4"; dimension "2_2";
chrA01	Undefined	as_event	933014	933433	.	+	.	transcript_id "TCONS_00000119,TCONS_00000120"; gene_id "chrA01:931435-933433W"; flanks "933014-,933433]"; structure "0,1^2-"; splice_chain ",933151^933230-"; sources "Undefined,Undefined"; NMorMRNA "null"; degree "4"; dimension "2_2";
chrA01	Undefined	as_event	1026263	1026461	.	+	.	transcript_id "TCONS_00000129,TCONS_00000128"; gene_id "chrA01:1025755-1028230W"; flanks "1026263-,1026461-"; structure "1^,2^"; splice_chain "1026328^,1026330^"; sources "Undefined,Undefined"; NMorMRNA "null"; degree "4"; dimension "2_2";
chrA01	Undefined	as_event	1026904	1027100	.	+	.	transcript_id "TCONS_00000128,TCONS_00000129"; gene_id "chrA01:1025755-1028230W"; flanks "1026904^,1027100^"; structure "1-,2-"; splice_chain "1026970-,1026972-"; sources "Undefined,Undefined"; NMorMRNA "null"; degree "4"; dimension "2_2";
chrA01	Undefined	as_event	1027268	1027428	.	+	.	transcript_id "TCONS_00000129,TCONS_00000128"; gene_id "chrA01:1025755-1028230W"; flanks "1027268^,1027428^"; structure "1-,2-"; splice_chain "1027353-,1027354-"; sources "Undefined,Undefined"; NMorMRNA "null"; degree "4"; dimension "2_2";
chrA01	Undefined	as_event	1041499	1042061	.	+	.	transcript_id "TCONS_00000131,TCONS_00000132"; gene_id "chrA01:1041422-1045038W"; flanks "1041499^,1042061^"; structure "1-,2-"; splice_chain "1041919-,1041955-"; sources "Undefined,Undefined"; NMorMRNA "null"; degree "4"; dimension "2_2";
chrA01	Undefined	as_event	1084333	1084993	.	+	.	transcript_id "TCONS_00000137,TCONS_00000138"; gene_id "chrA01:1082366-1084993W"; flanks "1084333-,1084993]"; structure "0,1^2-"; splice_chain ",1084556^1084624-"; sources "Undefined,Undefined"; NMorMRNA "null"; degree "4"; dimension "2_2";
chrA01	Undefined	as_event	1184644	1186436	.	+	.	transcript_id "TCONS_00000144,TCONS_00000145"; gene_id "chrA01:1184644-1186436W"; flanks "1184644[,1186436]"; structure "0,1^2-3^4-5^6-7^8-9^10-"; splice_chain ",1184909^1185078-1185201^1185307-1185424^1185511-1185756^1185845-1186030^1186124-"; sources "Undefined,Undefined"; NMorMRNA "null"; degree "4"; dimension "2_2";
chrA01	Undefined	as_event	1201373	1201981	.	+	.	transcript_id "TCONS_00000146,TCONS_00000147"; gene_id "chrA01:1201373-1207875W"; flanks "1201373[,1201981-"; structure "1^,2^"; splice_chain "1201812^,1201875^"; sources "Undefined,Undefined"; NMorMRNA "null"; degree "4"; dimension "2_2";
chrA01	Undefined	as_event	1347802	1348054	.	+	.	transcript_id "TCONS_00000166,TCONS_00000165"; gene_id "chrA01:1347233-1349354W"; flanks "1347802-,1348054^"; structure "0,1^2-"; splice_chain ",1347885^1347968-"; sources "Undefined,Undefined"; NMorMRNA "null"; degree "4"; dimension "2_2";
chrA01	Undefined	as_event	1394074	1394343	.	+	.	transcript_id "TCONS_00000170,TCONS_00000171"; gene_id "chrA01:1393309-1396750W"; flanks "1394074-,1394343^"; structure "0,1^2-"; splice_chain ",1394187^1394284-"; sources "Undefined,Undefined"; NMorMRNA "null"; degree "4"; dimension "2_2";
chrA01	Undefined	as_event	1555882	1556290	.	+	.	transcript_id "TCONS_00000183,TCONS_00000182"; gene_id "chrA01:1554972-1557560W"; flanks "1555882-,1556290^"; structure "1^3-,2^4-"; splice_chain "1556004^1556095-,1556005^1556096-"; sources "Undefined,Undefined"; NMorMRNA "null"; degree "4"; dimension "2_2";
chrA01	Undefined	as_event	1602317	1602467	.	+	.	transcript_id "TCONS_00000192,TCONS_00000191"; gene_id "chrA01:1601345-1605713W"; flanks "1602317^,1602467^"; structure "1-,2-"; splice_chain "1602415-,1602417-"; sources "Undefined,Undefined"; NMorMRNA "null"; degree "4"; dimension "2_2";
chrA01	Undefined	as_event	1602992	1603237	.	+	.	transcript_id "TCONS_00000192,TCONS_00000191"; gene_id "chrA01:1601345-1605713W"; flanks "1602992-,1603237^"; structure "0,1^2-"; splice_chain ",1603044^1603123-"; sources "Undefined,Undefined"; NMorMRNA "null"; degree "4"; dimension "2_2";
chrA01	Undefined	as_event	1630368	1630522	.	+	.	transcript_id "TCONS_00000199,TCONS_00000197/TCONS_00000198"; gene_id "chrA01:1629914-1632600W"; flanks "1630368^,1630522^"; structure "1-,2-"; splice_chain "1630447-,1630448-"; sources "Undefined,Undefined"; NMorMRNA "null"; degree "4"; dimension "2_2";
chrA01	Undefined	as_event	1630522	1630768	.	+	.	transcript_id "TCONS_00000197,TCONS_00000198/TCONS_00000199"; gene_id "chrA01:1629914-1632600W"; flanks "1630522^,1630768^"; structure "1-,2-"; splice_chain "1630666-,1630667-"; sources "Undefined,Undefined"; NMorMRNA "null"; degree "4"; dimension "2_2";
chrA01	Undefined	as_event	1631069	1631236	.	+	.	transcript_id "TCONS_00000198,TCONS_00000199,TCONS_00000197"; gene_id "chrA01:1629914-1632600W"; flanks "1631069-,1631236-"; structure "1^,2^,3^"; splice_chain "1631122^,1631125^,1631147^"; sources "Undefined,Undefined,Undefined"; NMorMRNA "null"; degree "9"; dimension "3_3";
chrA01	Undefined	as_event	1680749	1681384	.	+	.	transcript_id "TCONS_00000209,TCONS_00000210"; gene_id "chrA01:1680135-1682502W"; flanks "1680749-,1681384^"; structure "0,1^2-"; splice_chain ",1681030^1681115-"; sources "Undefined,Undefined"; NMorMRNA "null"; degree "4"; dimension "2_2";
chrA01	Undefined	as_event	1685631	1686117	.	+	.	transcript_id "TCONS_00000215,TCONS_00000214"; gene_id "chrA01:1685540-1693011W"; flanks "1685631^,1686117^"; structure "1-,2-"; splice_chain "1685985-,1686035-"; sources "Undefined,Undefined"; NMorMRNA "null"; degree "4"; dimension "2_2";
chrA01	Undefined	as_event	1686035	1686210	.	+	.	transcript_id "TCONS_00000214,TCONS_00000213"; gene_id "chrA01:1685540-1693011W"; flanks "1686035-,1686210-"; structure "1^,2^"; splice_chain "1686117^,1686119^"; sources "Undefined,Undefined"; NMorMRNA "null"; degree "4"; dimension "2_2";
chrA01	Undefined	as_event	1685631	1686210	.	+	.	transcript_id "TCONS_00000215,TCONS_00000214,TCONS_00000213"; gene_id "chrA01:1685540-1693011W"; flanks "1685631^,1686210-"; structure "1-3^,2-3^,2-4^"; splice_chain "1685985-1686117^,1686035-1686117^,1686035-1686119^"; sources "Undefined,Undefined,Undefined"; NMorMRNA "null"; degree "9"; dimension "3_3";
chrA01	Undefined	as_event	1699066	1699381	.	+	.	transcript_id "TCONS_00000218,TCONS_00000216/TCONS_00000217"; gene_id "chrA01:1698379-1703677W"; flanks "1699066^,1699381^"; structure "1-,2-"; splice_chain "1699156-,1699159-"; sources "Undefined,Undefined"; NMorMRNA "null"; degree "4"; dimension "2_2";
chrA01	Undefined	as_event	1701614	1702002	.	+	.	transcript_id "TCONS_00000216/TCONS_00000218,TCONS_00000217"; gene_id "chrA01:1698379-1703677W"; flanks "1701614-,1702002^"; structure "1^3-,2^4-"; splice_chain "1701766^1701842-,1701767^1701843-"; sources "Undefined,Undefined"; NMorMRNA "null"; degree "4"; dimension "2_2";
chrA01	Undefined	as_event	1708863	1709243	.	+	.	transcript_id "TCONS_00000220,TCONS_00000219"; gene_id "chrA01:1704382-1714213W"; flanks "1708863-,1709243^"; structure "0,1^2-"; splice_chain ",1708989^1709070-"; sources "Undefined,Undefined"; NMorMRNA "null"; degree "4"; dimension "2_2";
chrA01	Undefined	as_event	1716976	1717207	.	+	.	transcript_id "TCONS_00000221,TCONS_00000222"; gene_id "chrA01:1715081-1718453W"; flanks "1716976-,1717207^"; structure "0,1^2-"; splice_chain ",1717075^1717151-"; sources "Undefined,Undefined"; NMorMRNA "null"; degree "4"; dimension "2_2";
chrA01	Undefined	as_event	1733534	1733799	.	+	.	transcript_id "TCONS_00000224,TCONS_00000225"; gene_id "chrA01:1729366-1735614W"; flanks "1733534-,1733799^"; structure "0,1^2-"; splice_chain ",1733599^1733682-"; sources "Undefined,Undefined"; NMorMRNA "null"; degree "4"; dimension "2_2";
chrA01	Undefined	as_event	1734991	1735311	.	+	.	transcript_id "TCONS_00000225,TCONS_00000224"; gene_id "chrA01:1729366-1735614W"; flanks "1734991-,1735311^"; structure "0,1^2-"; splice_chain ",1735152^1735242-"; sources "Undefined,Undefined"; NMorMRNA "null"; degree "4"; dimension "2_2";
chrA01	Undefined	as_event	1744117	1744350	.	+	.	transcript_id "TCONS_00000228/TCONS_00000229,TCONS_00000227"; gene_id "chrA01:1743522-1745448W"; flanks "1744117-,1744350-"; structure "1^,2^"; splice_chain "1744213^,1744219^"; sources "Undefined,Undefined"; NMorMRNA "null"; degree "4"; dimension "2_2";
chrA01	Undefined	as_event	1748005	1749001	.	+	.	transcript_id "TCONS_00000230,TCONS_00000232"; gene_id "chrA01:1746807-1749611W"; flanks "1748005-,1749001^"; structure "0,1^2-"; splice_chain ",1748041^1748112-"; sources "Undefined,Undefined"; NMorMRNA "null"; degree "4"; dimension "2_2";
chrA01	Undefined	as_event	1749158	1749374	.	+	.	transcript_id "TCONS_00000232,TCONS_00000230"; gene_id "chrA01:1746807-1749611W"; flanks "1749158^,1749374]"; structure "1-,2-"; splice_chain "1749234-,1749235-"; sources "Undefined,Undefined"; NMorMRNA "null"; degree "4"; dimension "2_2";
chrA01	Undefined	as_event	1831200	1831715	.	+	.	transcript_id "TCONS_00000241,TCONS_00000240"; gene_id "chrA01:1829703-1832081W"; flanks "1831200-,1831715^"; structure "1^3-,2^4-"; splice_chain "1831409^1831509-,1831410^1831510-"; sources "Undefined,Undefined"; NMorMRNA "null"; degree "4"; dimension "2_2";
chrA01	Undefined	as_event	1845036	1845205	.	+	.	transcript_id "TCONS_00000242,TCONS_00000243"; gene_id "chrA01:1842410-1849393W"; flanks "1845036-,1845205-"; structure "1^,2^"; splice_chain "1845091^,1845106^"; sources "Undefined,Undefined"; NMorMRNA "null"; degree "4"; dimension "2_2";
chrA01	Undefined	as_event	1845376	1845783	.	+	.	transcript_id "TCONS_00000243,TCONS_00000242"; gene_id "chrA01:1842410-1849393W"; flanks "1845376-,1845783^"; structure "0,1^2-"; splice_chain ",1845493^1845574-"; sources "Undefined,Undefined"; NMorMRNA "null"; degree "4"; dimension "2_2";
chrA01	Undefined	as_event	1856119	1856274	.	+	.	transcript_id "TCONS_00000246,TCONS_00000245"; gene_id "chrA01:1854624-1856510W"; flanks "1856119-,1856274-"; structure "1^,2^"; splice_chain "1856158^,1856159^"; sources "Undefined,Undefined"; NMorMRNA "null"; degree "4"; dimension "2_2";
chrA01	Undefined	as_event	2073079	2073474	.	+	.	transcript_id "TCONS_00000257,TCONS_00000258"; gene_id "chrA01:2071669-2073787W"; flanks "2073079-,2073474^"; structure "0,1^2-"; splice_chain ",2073175^2073243-"; sources "Undefined,Undefined"; NMorMRNA "null"; degree "4"; dimension "2_2";
chrA01	Undefined	as_event	2150669	2151129	.	+	.	transcript_id "TCONS_00000267,TCONS_00000266"; gene_id "chrA01:2147765-2152367W"; flanks "2150669-,2151129^"; structure "1^3-,2^4-"; splice_chain "2150794^2150917-,2150795^2150918-"; sources "Undefined,Undefined"; NMorMRNA "null"; degree "4"; dimension "2_2";
chrA01	Undefined	as_event	2221851	2222235	.	+	.	transcript_id "TCONS_00000274,TCONS_00000273"; gene_id "chrA01:2219601-2225178W"; flanks "2221851-,2222235^"; structure "0,1^2-"; splice_chain ",2221963^2222043-"; sources "Undefined,Undefined"; NMorMRNA "null"; degree "4"; dimension "2_2";
chrA01	Undefined	as_event	2223238	2223411	.	+	.	transcript_id "TCONS_00000274,TCONS_00000273"; gene_id "chrA01:2219601-2225178W"; flanks "2223238-,2223411^"; structure "0,1^2-"; splice_chain ",2223282^2223363-"; sources "Undefined,Undefined"; NMorMRNA "null"; degree "4"; dimension "2_2";
chrA01	Undefined	as_event	2224564	2224916	.	+	.	transcript_id "TCONS_00000274,TCONS_00000275"; gene_id "chrA01:2219601-2225178W"; flanks "2224564-,2224916^"; structure "0,1^2-"; splice_chain ",2224758^2224845-"; sources "Undefined,Undefined"; NMorMRNA "null"; degree "4"; dimension "2_2";
chrA01	Undefined	as_event	2277497	2277676	.	+	.	transcript_id "TCONS_00000288,TCONS_00000287"; gene_id "chrA01:2276093-2278731W"; flanks "2277497-,2277676-"; structure "1^,2^"; splice_chain "2277606^,2277607^"; sources "Undefined,Undefined"; NMorMRNA "null"; degree "4"; dimension "2_2";
chrA01	Undefined	as_event	2278415	2278731	.	+	.	transcript_id "TCONS_00000287,TCONS_00000288"; gene_id "chrA01:2276093-2278731W"; flanks "2278415-,2278731]"; structure "0,1^2-"; splice_chain ",2278537^2278715-"; sources "Undefined,Undefined"; NMorMRNA "null"; degree "4"; dimension "2_2";
chrA01	Undefined	as_event	2386540	2386731	.	+	.	transcript_id "TCONS_00000292,TCONS_00000293"; gene_id "chrA01:2385576-2388090W"; flanks "2386540^,2386731^"; structure "1-,2-"; splice_chain "2386632-,2386633-"; sources "Undefined,Undefined"; NMorMRNA "null"; degree "4"; dimension "2_2";
chrA01	Undefined	as_event	2387565	2388090	.	+	.	transcript_id "TCONS_00000292,TCONS_00000293"; gene_id "chrA01:2385576-2388090W"; flanks "2387565-,2388090]"; structure "1^2-,3^4-"; splice_chain "2387639^2387745-,2387823^2387990-"; sources "Undefined,Undefined"; NMorMRNA "null"; degree "4"; dimension "2_2";
chrA01	Undefined	as_event	2487675	2487877	.	+	.	transcript_id "TCONS_00000298,TCONS_00000299"; gene_id "chrA01:2484874-2488132W"; flanks "2487675-,2487877^"; structure "0,1^2-"; splice_chain ",2487746^2487815-"; sources "Undefined,Undefined"; NMorMRNA "null"; degree "4"; dimension "2_2";
chrA01	Undefined	as_event	2496966	2497318	.	+	.	transcript_id "TCONS_00000300/TCONS_00000301,TCONS_00000302"; gene_id "chrA01:2495297-2499747W"; flanks "2496966-,2497318^"; structure "0,1^2-"; splice_chain ",2497073^2497170-"; sources "Undefined,Undefined"; NMorMRNA "null"; degree "4"; dimension "2_2";
chrA01	Undefined	as_event	2498620	2498808	.	+	.	transcript_id "TCONS_00000301,TCONS_00000300,TCONS_00000302"; gene_id "chrA01:2495297-2499747W"; flanks "2498620^,2498808^"; structure "1-,2-,3-"; splice_chain "2498723-,2498724-,2498725-"; sources "Undefined,Undefined,Undefined"; NMorMRNA "null"; degree "9"; dimension "3_3";
chrA01	Undefined	as_event	2517804	2518168	.	+	.	transcript_id "TCONS_00000305,TCONS_00000304"; gene_id "chrA01:2517654-2518660W"; flanks "2517804-,2518168^"; structure "1^3-,2^4-"; splice_chain "2517878^2518034-,2517882^2518038-"; sources "Undefined,Undefined"; NMorMRNA "null"; degree "4"; dimension "2_2";
chrA01	Undefined	as_event	2538208	2538635	.	+	.	transcript_id "TCONS_00000308,TCONS_00000310"; gene_id "chrA01:2535244-2540638W"; flanks "2538208-,2538635^"; structure "0,1^2-"; splice_chain ",2538333^2538423-"; sources "Undefined,Undefined"; NMorMRNA "null"; degree "4"; dimension "2_2";
chrA01	Undefined	as_event	2539069	2539660	.	+	.	transcript_id "TCONS_00000308,TCONS_00000310"; gene_id "chrA01:2535244-2540638W"; flanks "2539069-,2539660]"; structure "0,1^2-"; splice_chain ",2539265^2539353-"; sources "Undefined,Undefined"; NMorMRNA "null"; degree "4"; dimension "2_2";
chrA01	Undefined	as_event	2598249	2598386	.	+	.	transcript_id "TCONS_00000317,TCONS_00000316"; gene_id "chrA01:2597571-2599845W"; flanks "2598249^,2598386^"; structure "1-,2-"; splice_chain "2598326-,2598332-"; sources "Undefined,Undefined"; NMorMRNA "null"; degree "4"; dimension "2_2";
chrA01	Undefined	as_event	2599528	2599845	.	+	.	transcript_id "TCONS_00000317,TCONS_00000316"; gene_id "chrA01:2597571-2599845W"; flanks "2599528-,2599845]"; structure "0,1^2-"; splice_chain ",2599641^2599751-"; sources "Undefined,Undefined"; NMorMRNA "null"; degree "4"; dimension "2_2";
chrA01	Undefined	as_event	2938210	2938487	.	+	.	transcript_id "TCONS_00000340,TCONS_00000341"; gene_id "chrA01:2935298-2938928W"; flanks "2938210-,2938487^"; structure "0,1^2-"; splice_chain ",2938326^2938398-"; sources "Undefined,Undefined"; NMorMRNA "null"; degree "4"; dimension "2_2";
chrA01	Undefined	as_event	3167781	3168207	.	+	.	transcript_id "TCONS_00000365,TCONS_00000364"; gene_id "chrA01:3165568-3168207W"; flanks "3167781^,3168207]"; structure "1-,2-"; splice_chain "3168094-,3168130-"; sources "Undefined,Undefined"; NMorMRNA "null"; degree "4"; dimension "2_2";
chrA01	Undefined	as_event	3188816	3189265	.	+	.	transcript_id "TCONS_00000366,TCONS_00000367"; gene_id "chrA01:3187740-3192327W"; flanks "3188816-,3189265^"; structure "0,1^2-"; splice_chain ",3188935^3189029-"; sources "Undefined,Undefined"; NMorMRNA "null"; degree "4"; dimension "2_2";
chrA01	Undefined	as_event	3190913	3191686	.	+	.	transcript_id "TCONS_00000366,TCONS_00000368/TCONS_00000369"; gene_id "chrA01:3187740-3192327W"; flanks "3190913-,3191686^"; structure "0,1^2-"; splice_chain ",3191427^3191513-"; sources "Undefined,Undefined"; NMorMRNA "null"; degree "4"; dimension "2_2";
chrA01	Undefined	as_event	3311112	3311304	.	+	.	transcript_id "TCONS_00000377,TCONS_00000378"; gene_id "chrA01:3308288-3311304W"; flanks "3311112-,3311304]"; structure "1^3-,2^4-"; splice_chain "3311162^3311233-,3311189^3311260-"; sources "Undefined,Undefined"; NMorMRNA "null"; degree "4"; dimension "2_2";
chrA01	Undefined	as_event	3328935	3329244	.	+	.	transcript_id "TCONS_00000382,TCONS_00000381"; gene_id "chrA01:3328072-3330152W"; flanks "3328935-,3329244^"; structure "0,1^2-"; splice_chain ",3329111^3329181-"; sources "Undefined,Undefined"; NMorMRNA "null"; degree "4"; dimension "2_2";
chrA01	Undefined	as_event	3370703	3370943	.	+	.	transcript_id "TCONS_00000390,TCONS_00000391"; gene_id "chrA01:3368969-3370943W"; flanks "3370703-,3370943]"; structure "0,1^2-"; splice_chain ",3370748^3370835-"; sources "Undefined,Undefined"; NMorMRNA "null"; degree "4"; dimension "2_2";
chrA01	Undefined	as_event	3562461	3562736	.	+	.	transcript_id "TCONS_00000412,TCONS_00000413"; gene_id "chrA01:3560953-3565881W"; flanks "3562461-,3562736^"; structure "0,1^2-"; splice_chain ",3562529^3562607-"; sources "Undefined,Undefined"; NMorMRNA "null"; degree "4"; dimension "2_2";
chrA01	Undefined	as_event	3563510	3565881	.	+	.	transcript_id "TCONS_00000412,TCONS_00000413"; gene_id "chrA01:3560953-3565881W"; flanks "3563510-,3565881]"; structure "0,1^2-"; splice_chain ",3563694^3563939-"; sources "Undefined,Undefined"; NMorMRNA "null"; degree "4"; dimension "2_2";
chrA01	Undefined	as_event	3681547	3681888	.	+	.	transcript_id "TCONS_00000414,TCONS_00000415"; gene_id "chrA01:3680729-3685270W"; flanks "3681547-,3681888^"; structure "0,1^2-"; splice_chain ",3681648^3681738-"; sources "Undefined,Undefined"; NMorMRNA "null"; degree "4"; dimension "2_2";
chrA01	Undefined	as_event	3684087	3684227	.	+	.	transcript_id "TCONS_00000415,TCONS_00000414"; gene_id "chrA01:3680729-3685270W"; flanks "3684087-,3684227-"; structure "1^,2^"; splice_chain "3684154^,3684158^"; sources "Undefined,Undefined"; NMorMRNA "null"; degree "4"; dimension "2_2";
chrA01	Undefined	as_event	3738026	3738251	.	+	.	transcript_id "TCONS_00000419,TCONS_00000417/TCONS_00000418"; gene_id "chrA01:3737018-3741467W"; flanks "3738026-,3738251^"; structure "0,1^2-"; splice_chain ",3738107^3738196-"; sources "Undefined,Undefined"; NMorMRNA "null"; degree "4"; dimension "2_2";
chrA01	Undefined	as_event	3738637	3738807	.	+	.	transcript_id "TCONS_00000418,TCONS_00000417/TCONS_00000419"; gene_id "chrA01:3737018-3741467W"; flanks "3738637^,3738807^"; structure "1-,2-"; splice_chain "3738719-,3738721-"; sources "Undefined,Undefined"; NMorMRNA "null"; degree "4"; dimension "2_2";
chrA01	Undefined	as_event	4012110	4012656	.	+	.	transcript_id "TCONS_00000431,TCONS_00000430"; gene_id "chrA01:4012080-4014142W"; flanks "4012110^,4012656^"; structure "1-,2-"; splice_chain "4012469-,4012470-"; sources "Undefined,Undefined"; NMorMRNA "null"; degree "4"; dimension "2_2";
chrA01	Undefined	as_event	4073067	4073563	.	+	.	transcript_id "TCONS_00000434,TCONS_00000435"; gene_id "chrA01:4072922-4075785W"; flanks "4073067^,4073563^"; structure "1-,2-"; splice_chain "4073443-,4073449-"; sources "Undefined,Undefined"; NMorMRNA "null"; degree "4"; dimension "2_2";
chrA01	Undefined	as_event	4074287	4074591	.	+	.	transcript_id "TCONS_00000435,TCONS_00000434"; gene_id "chrA01:4072922-4075785W"; flanks "4074287-,4074591^"; structure "0,1^2-"; splice_chain ",4074346^4074483-"; sources "Undefined,Undefined"; NMorMRNA "null"; degree "4"; dimension "2_2";
chrA01	Undefined	as_event	4143324	4143503	.	+	.	transcript_id "TCONS_00000441,TCONS_00000442"; gene_id "chrA01:4142251-4143659W"; flanks "4143324^,4143503^"; structure "1-,2-"; splice_chain "4143402-,4143403-"; sources "Undefined,Undefined"; NMorMRNA "null"; degree "4"; dimension "2_2";
chrA01	Undefined	as_event	4387630	4387871	.	+	.	transcript_id "TCONS_00000457,TCONS_00000456"; gene_id "chrA01:4386970-4391015W"; flanks "4387630^,4387871^"; structure "1-,2-"; splice_chain "4387720-,4387787-"; sources "Undefined,Undefined"; NMorMRNA "null"; degree "4"; dimension "2_2";
chrA01	Undefined	as_event	4389622	4389928	.	+	.	transcript_id "TCONS_00000456,TCONS_00000457"; gene_id "chrA01:4386970-4391015W"; flanks "4389622-,4389928^"; structure "0,1^2-"; splice_chain ",4389823^4389890-"; sources "Undefined,Undefined"; NMorMRNA "null"; degree "4"; dimension "2_2";
chrA01	Undefined	as_event	4391319	4391464	.	+	.	transcript_id "TCONS_00000460,TCONS_00000458/TCONS_00000459"; gene_id "chrA01:4391117-4396878W"; flanks "4391319^,4391464^"; structure "1-,2-"; splice_chain "4391411-,4391412-"; sources "Undefined,Undefined"; NMorMRNA "null"; degree "4"; dimension "2_2";
chrA01	Undefined	as_event	4392476	4395663	.	+	.	transcript_id "TCONS_00000458,TCONS_00000461"; gene_id "chrA01:4391117-4396878W"; flanks "4392476^,4395663-"; structure "1-2^,3-4^"; splice_chain "4392565-4392588^,4395517-4395540^"; sources "Undefined,Undefined"; NMorMRNA "null"; degree "4"; dimension "2_2";
chrA01	Undefined	as_event	4518661	4518951	.	+	.	transcript_id "TCONS_00000468,TCONS_00000469"; gene_id "chrA01:4517018-4522869W"; flanks "4518661-,4518951^"; structure "0,1^2-"; splice_chain ",4518756^4518846-"; sources "Undefined,Undefined"; NMorMRNA "null"; degree "4"; dimension "2_2";
chrA01	Undefined	as_event	4519273	4519445	.	+	.	transcript_id "TCONS_00000469,TCONS_00000468"; gene_id "chrA01:4517018-4522869W"; flanks "4519273^,4519445^"; structure "1-,2-"; splice_chain "4519391-,4519392-"; sources "Undefined,Undefined"; NMorMRNA "null"; degree "4"; dimension "2_2";
chrA01	Undefined	as_event	4575913	4576380	.	+	.	transcript_id "TCONS_00000472,TCONS_00000471"; gene_id "chrA01:4574837-4577526W"; flanks "4575913[,4576380^"; structure "1^3-,2^4-"; splice_chain "4576125^4576276-,4576135^4576286-"; sources "Undefined,Undefined"; NMorMRNA "null"; degree "4"; dimension "2_2";
chrA01	Undefined	as_event	4576762	4576966	.	+	.	transcript_id "TCONS_00000472,TCONS_00000470/TCONS_00000471"; gene_id "chrA01:4574837-4577526W"; flanks "4576762^,4576966^"; structure "1-,2-"; splice_chain "4576847-,4576848-"; sources "Undefined,Undefined"; NMorMRNA "null"; degree "4"; dimension "2_2";
chrA01	Undefined	as_event	4577044	4577408	.	+	.	transcript_id "TCONS_00000470,TCONS_00000472"; gene_id "chrA01:4574837-4577526W"; flanks "4577044-,4577408^"; structure "1^3-,2^4-"; splice_chain "4577145^4577226-,4577147^4577228-"; sources "Undefined,Undefined"; NMorMRNA "null"; degree "4"; dimension "2_2";
chrA01	Undefined	as_event	4577228	4577526	.	+	.	transcript_id "TCONS_00000472,TCONS_00000471"; gene_id "chrA01:4574837-4577526W"; flanks "4577228-,4577526]"; structure "1^3-,2^4-"; splice_chain "4577408^4577492-,4577418^4577502-"; sources "Undefined,Undefined"; NMorMRNA "null"; degree "4"; dimension "2_2";
chrA01	Undefined	as_event	4577044	4577526	.	+	.	transcript_id "TCONS_00000470,TCONS_00000472,TCONS_00000471"; gene_id "chrA01:4574837-4577526W"; flanks "4577044-,4577526]"; structure "1^3-5^7-,2^4-5^7-,2^4-6^8-"; splice_chain "4577145^4577226-4577408^4577492-,4577147^4577228-4577408^4577492-,4577147^4577228-4577418^4577502-"; sources "Undefined,Undefined,Undefined"; NMorMRNA "null"; degree "9"; dimension "3_3";
chrA01	Undefined	as_event	4680321	4680463	.	+	.	transcript_id "TCONS_00000483,TCONS_00000482"; gene_id "chrA01:4679007-4681535W"; flanks "4680321^,4680463^"; structure "1-,2-"; splice_chain "4680387-,4680389-"; sources "Undefined,Undefined"; NMorMRNA "null"; degree "4"; dimension "2_2";
chrA01	Undefined	as_event	4679896	4680463	.	+	.	transcript_id "TCONS_00000481,TCONS_00000482"; gene_id "chrA01:4679007-4681535W"; flanks "4679896-,4680463^"; structure "0,1^2-"; splice_chain ",4680321^4680389-"; sources "Undefined,Undefined"; NMorMRNA "null"; degree "4"; dimension "2_2";
chrA01	Undefined	as_event	4777857	4778195	.	+	.	transcript_id "TCONS_00000487,TCONS_00000488"; gene_id "chrA01:4775676-4778871W"; flanks "4777857-,4778195^"; structure "0,1^2-"; splice_chain ",4777955^4778046-"; sources "Undefined,Undefined"; NMorMRNA "null"; degree "4"; dimension "2_2";
chrA01	Undefined	as_event	4802905	4803031	.	+	.	transcript_id "TCONS_00000493,TCONS_00000494"; gene_id "chrA01:4798780-4803562W"; flanks "4802905^,4803031^"; structure "1-,2-"; splice_chain "4802981-,4802990-"; sources "Undefined,Undefined"; NMorMRNA "null"; degree "4"; dimension "2_2";
chrA01	Undefined	as_event	4832018	4832347	.	+	.	transcript_id "TCONS_00000495,TCONS_00000496"; gene_id "chrA01:4828180-4834176W"; flanks "4832018-,4832347^"; structure "0,1^2-"; splice_chain ",4832143^4832211-"; sources "Undefined,Undefined"; NMorMRNA "null"; degree "4"; dimension "2_2";
chrA01	Undefined	as_event	4833249	4833438	.	+	.	transcript_id "TCONS_00000496,TCONS_00000495"; gene_id "chrA01:4828180-4834176W"; flanks "4833249^,4833438^"; structure "1-,2-"; splice_chain "4833394-,4833395-"; sources "Undefined,Undefined"; NMorMRNA "null"; degree "4"; dimension "2_2";
chrA01	Undefined	as_event	4868102	4868667	.	+	.	transcript_id "TCONS_00000497,TCONS_00000498"; gene_id "chrA01:4867557-4870382W"; flanks "4868102-,4868667^"; structure "0,1^2-"; splice_chain ",4868232^4868327-"; sources "Undefined,Undefined"; NMorMRNA "null"; degree "4"; dimension "2_2";
chrA01	Undefined	as_event	4877008	4877515	.	+	.	transcript_id "TCONS_00000499,TCONS_00000500"; gene_id "chrA01:4874958-4877515W"; flanks "4877008-,4877515]"; structure "0,1^2-3^4-"; splice_chain ",4877126^4877197-4877289^4877377-"; sources "Undefined,Undefined"; NMorMRNA "null"; degree "4"; dimension "2_2";
chrA01	Undefined	as_event	5016773	5017067	.	+	.	transcript_id "TCONS_00000512,TCONS_00000514"; gene_id "chrA01:5016230-5017938W"; flanks "5016773-,5017067^"; structure "1^3-,2^4-"; splice_chain "5016895^5016970-,5016897^5016972-"; sources "Undefined,Undefined"; NMorMRNA "null"; degree "4"; dimension "2_2";
chrA01	Undefined	as_event	5016970	5017166	.	+	.	transcript_id "TCONS_00000512,TCONS_00000513"; gene_id "chrA01:5016230-5017938W"; flanks "5016970-,5017166]"; structure "1^3-,2^4-"; splice_chain "5017067^5017147-,5017083^5017163-"; sources "Undefined,Undefined"; NMorMRNA "null"; degree "4"; dimension "2_2";
chrA01	Undefined	as_event	5029083	5029640	.	+	.	transcript_id "TCONS_00000517/TCONS_00000518,TCONS_00000519"; gene_id "chrA01:5029007-5032375W"; flanks "5029083^,5029640^"; structure "1-,2-"; splice_chain "5029356-,5029390-"; sources "Undefined,Undefined"; NMorMRNA "null"; degree "4"; dimension "2_2";
chrA01	Undefined	as_event	5030436	5031228	.	+	.	transcript_id "TCONS_00000518/TCONS_00000519,TCONS_00000517"; gene_id "chrA01:5029007-5032375W"; flanks "5030436-,5031228^"; structure "1^3-5^6-,2^4-"; splice_chain "5030570^5030810-5030985^5031077-,5030580^5030820-"; sources "Undefined,Undefined"; NMorMRNA "null"; degree "4"; dimension "2_2";
chrA01	Undefined	as_event	5033591	5034449	.	+	.	transcript_id "TCONS_00000521,TCONS_00000520"; gene_id "chrA01:5033210-5037035W"; flanks "5033591-,5034449^"; structure "1^3-,2^4-"; splice_chain "5034231^5034318-,5034241^5034328-"; sources "Undefined,Undefined"; NMorMRNA "null"; degree "4"; dimension "2_2";
chrA01	Undefined	as_event	5034710	5035241	.	+	.	transcript_id "TCONS_00000521,TCONS_00000520"; gene_id "chrA01:5033210-5037035W"; flanks "5034710-,5035241^"; structure "1^3-,2^4-"; splice_chain "5034827^5034921-,5034829^5034923-"; sources "Undefined,Undefined"; NMorMRNA "null"; degree "4"; dimension "2_2";
chrA01	Undefined	as_event	5168400	5168578	.	+	.	transcript_id "TCONS_00000526,TCONS_00000525"; gene_id "chrA01:5166053-5169344W"; flanks "5168400^,5168578^"; structure "1-,2-"; splice_chain "5168470-,5168471-"; sources "Undefined,Undefined"; NMorMRNA "null"; degree "4"; dimension "2_2";
chrA01	Undefined	as_event	5168948	5169344	.	+	.	transcript_id "TCONS_00000526,TCONS_00000525"; gene_id "chrA01:5166053-5169344W"; flanks "5168948-,5169344]"; structure "0,1^2-"; splice_chain ",5169001^5169105-"; sources "Undefined,Undefined"; NMorMRNA "null"; degree "4"; dimension "2_2";
chrA01	Undefined	as_event	5230998	5231639	.	+	.	transcript_id "TCONS_00000530,TCONS_00000531"; gene_id "chrA01:5230849-5232115W"; flanks "5230998-,5231639^"; structure "0,1^2-3^4-"; splice_chain ",5231307^5231374-5231461^5231540-"; sources "Undefined,Undefined"; NMorMRNA "null"; degree "4"; dimension "2_2";
chrA01	Undefined	as_event	5272087	5272302	.	+	.	transcript_id "TCONS_00000538,TCONS_00000537"; gene_id "chrA01:5270003-5274630W"; flanks "5272087-,5272302^"; structure "0,1^2-"; splice_chain ",5272170^5272252-"; sources "Undefined,Undefined"; NMorMRNA "null"; degree "4"; dimension "2_2";
chrA01	Undefined	as_event	5272664	5272826	.	+	.	transcript_id "TCONS_00000538,TCONS_00000537"; gene_id "chrA01:5270003-5274630W"; flanks "5272664-,5272826-"; structure "1^,2^"; splice_chain "5272733^,5272735^"; sources "Undefined,Undefined"; NMorMRNA "null"; degree "4"; dimension "2_2";
chrA01	Undefined	as_event	5288582	5288780	.	+	.	transcript_id "TCONS_00000541/TCONS_00000543/TCONS_00000544,TCONS_00000542"; gene_id "chrA01:5287983-5289825W"; flanks "5288582^,5288780^"; structure "1-,2-"; splice_chain "5288661-,5288670-"; sources "Undefined,Undefined"; NMorMRNA "null"; degree "4"; dimension "2_2";
chrA01	Undefined	as_event	5289335	5289484	.	+	.	transcript_id "TCONS_00000543/TCONS_00000544,TCONS_00000542"; gene_id "chrA01:5287983-5289825W"; flanks "5289335^,5289484^"; structure "1-,2-"; splice_chain "5289410-,5289413-"; sources "Undefined,Undefined"; NMorMRNA "null"; degree "4"; dimension "2_2";
chrA01	Undefined	as_event	5289410	5289576	.	+	.	transcript_id "TCONS_00000543/TCONS_00000544,TCONS_00000541"; gene_id "chrA01:5287983-5289825W"; flanks "5289410-,5289576-"; structure "1^,2^"; splice_chain "5289484^,5289486^"; sources "Undefined,Undefined"; NMorMRNA "null"; degree "4"; dimension "2_2";
chrA01	Undefined	as_event	5289335	5289576	.	+	.	transcript_id "TCONS_00000543/TCONS_00000544,TCONS_00000541,TCONS_00000542"; gene_id "chrA01:5287983-5289825W"; flanks "5289335^,5289576-"; structure "1-3^,1-4^,2-3^"; splice_chain "5289410-5289484^,5289410-5289486^,5289413-5289484^"; sources "Undefined,Undefined,Undefined"; NMorMRNA "null"; degree "9"; dimension "3_3";
chrA01	Undefined	as_event	5289576	5289825	.	+	.	transcript_id "TCONS_00000541/TCONS_00000542/TCONS_00000543,TCONS_00000544"; gene_id "chrA01:5287983-5289825W"; flanks "5289576-,5289825]"; structure "0,1^2-"; splice_chain ",5289676^5289761-"; sources "Undefined,Undefined"; NMorMRNA "null"; degree "4"; dimension "2_2";
chrA01	Undefined	as_event	5291249	5291681	.	+	.	transcript_id "TCONS_00000545,TCONS_00000546"; gene_id "chrA01:5290611-5296273W"; flanks "5291249^,5291681^"; structure "1-,2-"; splice_chain "5291643-,5291646-"; sources "Undefined,Undefined"; NMorMRNA "null"; degree "4"; dimension "2_2";
chrA01	Undefined	as_event	5489568	5489811	.	+	.	transcript_id "TCONS_00000562,TCONS_00000563"; gene_id "chrA01:5489509-5490808W"; flanks "5489568^,5489811^"; structure "1-,2-"; splice_chain "5489713-,5489718-"; sources "Undefined,Undefined"; NMorMRNA "null"; degree "4"; dimension "2_2";
chrA01	Undefined	as_event	5501778	5501967	.	+	.	transcript_id "TCONS_00000565,TCONS_00000564"; gene_id "chrA01:5500954-5518023W"; flanks "5501778-,5501967-"; structure "1^,2^"; splice_chain "5501867^,5501868^"; sources "Undefined,Undefined"; NMorMRNA "null"; degree "4"; dimension "2_2";
chrA01	Undefined	as_event	5524337	5524599	.	+	.	transcript_id "TCONS_00000568,TCONS_00000567"; gene_id "chrA01:5523212-5526060W"; flanks "5524337-,5524599-"; structure "1^,2^"; splice_chain "5524443^,5524444^"; sources "Undefined,Undefined"; NMorMRNA "null"; degree "4"; dimension "2_2";
chrA01	Undefined	as_event	5789122	5789225	.	+	.	transcript_id "TCONS_00000587,TCONS_00000588"; gene_id "chrA01:5783980-5789225W"; flanks "5789122^,5789225]"; structure "1-,2-"; splice_chain "5789200-,5789203-"; sources "Undefined,Undefined"; NMorMRNA "null"; degree "4"; dimension "2_2";
chrA01	Undefined	as_event	5811856	5812603	.	+	.	transcript_id "TCONS_00000590,TCONS_00000589"; gene_id "chrA01:5811856-5814277W"; flanks "5811856[,5812603^"; structure "1^3-,2^4-"; splice_chain "5812186^5812513-,5812196^5812523-"; sources "Undefined,Undefined"; NMorMRNA "null"; degree "4"; dimension "2_2";
chrA01	Undefined	as_event	6298209	6298443	.	+	.	transcript_id "TCONS_00000623,TCONS_00000624"; gene_id "chrA01:6297480-6299441W"; flanks "6298209-,6298443^"; structure "1^3-,2^4-"; splice_chain "6298309^6298387-,6298321^6298399-"; sources "Undefined,Undefined"; NMorMRNA "null"; degree "4"; dimension "2_2";
chrA01	Undefined	as_event	6304198	6304525	.	+	.	transcript_id "TCONS_00000626,TCONS_00000627"; gene_id "chrA01:6302408-6304783W"; flanks "6304198-,6304525]"; structure "0,1^2-"; splice_chain ",6304329^6304418-"; sources "Undefined,Undefined"; NMorMRNA "null"; degree "4"; dimension "2_2";
chrA01	Undefined	as_event	6353237	6354136	.	+	.	transcript_id "TCONS_00000630/TCONS_00000631,TCONS_00000632"; gene_id "chrA01:6352282-6356391W"; flanks "6353237-,6354136^"; structure "1^3-,2^4-"; splice_chain "6353324^6353407-,6353326^6353409-"; sources "Undefined,Undefined"; NMorMRNA "null"; degree "4"; dimension "2_2";
chrA01	Undefined	as_event	6354488	6354717	.	+	.	transcript_id "TCONS_00000632,TCONS_00000631"; gene_id "chrA01:6352282-6356391W"; flanks "6354488-,6354717^"; structure "0,1^2-"; splice_chain ",6354542^6354636-"; sources "Undefined,Undefined"; NMorMRNA "null"; degree "4"; dimension "2_2";
chrA01	Undefined	as_event	6510509	6510949	.	+	.	transcript_id "TCONS_00000639,TCONS_00000638"; gene_id "chrA01:6509739-6510949W"; flanks "6510509-,6510949]"; structure "0,1^2-"; splice_chain ",6510553^6510698-"; sources "Undefined,Undefined"; NMorMRNA "null"; degree "4"; dimension "2_2";
chrA01	Undefined	as_event	6838058	6838567	.	+	.	transcript_id "TCONS_00000650,TCONS_00000651"; gene_id "chrA01:6836992-6839082W"; flanks "6838058-,6838567^"; structure "0,1^2-3^4-"; splice_chain ",6838163^6838242-6838307^6838397-"; sources "Undefined,Undefined"; NMorMRNA "null"; degree "4"; dimension "2_2";
chrA01	Undefined	as_event	6878777	6880011	.	+	.	transcript_id "TCONS_00000655,TCONS_00000656"; gene_id "chrA01:6877992-6880640W"; flanks "6878777-,6880011^"; structure "0,1^2-"; splice_chain ",6878925^6879966-"; sources "Undefined,Undefined"; NMorMRNA "null"; degree "4"; dimension "2_2";
chrA01	Undefined	as_event	6885886	6886135	.	+	.	transcript_id "TCONS_00000657,TCONS_00000658"; gene_id "chrA01:6884126-6886587W"; flanks "6885886-,6886135^"; structure "0,1^2-"; splice_chain ",6885964^6886053-"; sources "Undefined,Undefined"; NMorMRNA "null"; degree "4"; dimension "2_2";
chrA01	Undefined	as_event	6889913	6890126	.	+	.	transcript_id "TCONS_00000659,TCONS_00000660"; gene_id "chrA01:6888479-6894162W"; flanks "6889913-,6890126^"; structure "0,1^2-"; splice_chain ",6889966^6890061-"; sources "Undefined,Undefined"; NMorMRNA "null"; degree "4"; dimension "2_2";
chrA01	Undefined	as_event	6945612	6945960	.	+	.	transcript_id "TCONS_00000663,TCONS_00000664"; gene_id "chrA01:6945154-6947401W"; flanks "6945612-,6945960^"; structure "0,1^2-"; splice_chain ",6945848^6945914-"; sources "Undefined,Undefined"; NMorMRNA "null"; degree "4"; dimension "2_2";
chrA01	Undefined	as_event	6959654	6960017	.	+	.	transcript_id "TCONS_00000666,TCONS_00000665"; gene_id "chrA01:6958691-6961744W"; flanks "6959654^,6960017^"; structure "1-,2-"; splice_chain "6959902-,6959904-"; sources "Undefined,Undefined"; NMorMRNA "null"; degree "4"; dimension "2_2";
chrA01	Undefined	as_event	7017903	7018985	.	+	.	transcript_id "TCONS_00000672,TCONS_00000673"; gene_id "chrA01:7015744-7018985W"; flanks "7017903-,7018985]"; structure "1^3-,2^4-"; splice_chain "7018301^7018415-,7018311^7018425-"; sources "Undefined,Undefined"; NMorMRNA "null"; degree "4"; dimension "2_2";
chrA01	Undefined	as_event	7038030	7038504	.	+	.	transcript_id "TCONS_00000676,TCONS_00000675"; gene_id "chrA01:7037378-7038859W"; flanks "7038030^,7038504^"; structure "1-,2-"; splice_chain "7038156-,7038253-"; sources "Undefined,Undefined"; NMorMRNA "null"; degree "4"; dimension "2_2";
chrA01	Undefined	as_event	7038593	7038859	.	+	.	transcript_id "TCONS_00000676,TCONS_00000675"; gene_id "chrA01:7037378-7038859W"; flanks "7038593-,7038859]"; structure "1^3-,2^4-"; splice_chain "7038706^7038800-,7038708^7038804-"; sources "Undefined,Undefined"; NMorMRNA "null"; degree "4"; dimension "2_2";
chrA01	Undefined	as_event	7048684	7048948	.	+	.	transcript_id "TCONS_00000677,TCONS_00000678"; gene_id "chrA01:7047992-7049153W"; flanks "7048684-,7048948]"; structure "0,1^2-"; splice_chain ",7048813^7048894-"; sources "Undefined,Undefined"; NMorMRNA "null"; degree "4"; dimension "2_2";
chrA01	Undefined	as_event	7130811	7131483	.	+	.	transcript_id "TCONS_00000687,TCONS_00000688,TCONS_00000686"; gene_id "chrA01:7130811-7137337W"; flanks "7130811[,7131483-"; structure "1^,2^,3^"; splice_chain "7131049^,7131051^,7131111^"; sources "Undefined,Undefined,Undefined"; NMorMRNA "null"; degree "9"; dimension "3_3";
chrA01	Undefined	as_event	7192136	7192526	.	+	.	transcript_id "TCONS_00000693,TCONS_00000692"; gene_id "chrA01:7192136-7192913W"; flanks "7192136[,7192526-"; structure "1^,2^"; splice_chain "7192323^,7192328^"; sources "Undefined,Undefined"; NMorMRNA "null"; degree "4"; dimension "2_2";
chrA01	Undefined	as_event	7218915	7219167	.	+	.	transcript_id "TCONS_00000696,TCONS_00000695"; gene_id "chrA01:7218225-7220061W"; flanks "7218915-,7219167^"; structure "0,1^2-"; splice_chain ",7218990^7219088-"; sources "Undefined,Undefined"; NMorMRNA "null"; degree "4"; dimension "2_2";
chrA01	Undefined	as_event	7219271	7220061	.	+	.	transcript_id "TCONS_00000695,TCONS_00000696"; gene_id "chrA01:7218225-7220061W"; flanks "7219271-,7220061]"; structure "1^3-,2^4-"; splice_chain "7219743^7219971-,7219785^7220013-"; sources "Undefined,Undefined"; NMorMRNA "null"; degree "4"; dimension "2_2";
chrA01	Undefined	as_event	7231575	7231855	.	+	.	transcript_id "TCONS_00000699,TCONS_00000698"; gene_id "chrA01:7230381-7232836W"; flanks "7231575-,7231855^"; structure "0,1^2-"; splice_chain ",7231654^7231739-"; sources "Undefined,Undefined"; NMorMRNA "null"; degree "4"; dimension "2_2";
chrA01	Undefined	as_event	7231935	7232051	.	+	.	transcript_id "TCONS_00000698,TCONS_00000699"; gene_id "chrA01:7230381-7232836W"; flanks "7231935-,7232051-"; structure "1^,2^"; splice_chain "7231985^,7231991^"; sources "Undefined,Undefined"; NMorMRNA "null"; degree "4"; dimension "2_2";
chrA01	Undefined	as_event	7235360	7235586	.	+	.	transcript_id "TCONS_00000701,TCONS_00000700"; gene_id "chrA01:7233832-7235586W"; flanks "7235360^,7235586]"; structure "1-,2-"; splice_chain "7235446-,7235448-"; sources "Undefined,Undefined"; NMorMRNA "null"; degree "4"; dimension "2_2";
chrA01	Undefined	as_event	7243908	7244157	.	+	.	transcript_id "TCONS_00000704,TCONS_00000705"; gene_id "chrA01:7242070-7245348W"; flanks "7243908-,7244157^"; structure "0,1^2-"; splice_chain ",7243959^7244046-"; sources "Undefined,Undefined"; NMorMRNA "null"; degree "4"; dimension "2_2";
chrA01	Undefined	as_event	7362858	7363172	.	+	.	transcript_id "TCONS_00000718/TCONS_00000720,TCONS_00000719"; gene_id "chrA01:7362298-7365214W"; flanks "7362858-,7363172-"; structure "1^,2^"; splice_chain "7362979^,7362980^"; sources "Undefined,Undefined"; NMorMRNA "null"; degree "4"; dimension "2_2";
chrA01	Undefined	as_event	7363172	7363476	.	+	.	transcript_id "TCONS_00000718/TCONS_00000719,TCONS_00000720"; gene_id "chrA01:7362298-7365214W"; flanks "7363172-,7363476^"; structure "0,1^2-"; splice_chain ",7363268^7363371-"; sources "Undefined,Undefined"; NMorMRNA "null"; degree "4"; dimension "2_2";
chrA01	Undefined	as_event	7363810	7364092	.	+	.	transcript_id "TCONS_00000718/TCONS_00000720,TCONS_00000719"; gene_id "chrA01:7362298-7365214W"; flanks "7363810-,7364092^"; structure "0,1^2-"; splice_chain ",7363947^7364025-"; sources "Undefined,Undefined"; NMorMRNA "null"; degree "4"; dimension "2_2";
chrA01	Undefined	as_event	7421891	7423342	.	+	.	transcript_id "TCONS_00000725,TCONS_00000724"; gene_id "chrA01:7421606-7424280W"; flanks "7421891-,7423342^"; structure "1^3-,2^4-"; splice_chain "7422558^7423068-,7422571^7423081-"; sources "Undefined,Undefined"; NMorMRNA "null"; degree "4"; dimension "2_2";
chrA01	Undefined	as_event	7452967	7453827	.	+	.	transcript_id "TCONS_00000727,TCONS_00000728"; gene_id "chrA01:7452357-7458928W"; flanks "7452967-,7453827-"; structure "1^,2^"; splice_chain "7453077^,7453668^"; sources "Undefined,Undefined"; NMorMRNA "null"; degree "4"; dimension "2_2";
chrA01	Undefined	as_event	7452967	7453939	.	+	.	transcript_id "TCONS_00000726,TCONS_00000727,TCONS_00000728"; gene_id "chrA01:7452357-7458928W"; flanks "7452967-,7453939^"; structure "0,1^3-,2^3-"; splice_chain ",7453077^7453827-,7453668^7453827-"; sources "Undefined,Undefined,Undefined"; NMorMRNA "null"; degree "9"; dimension "3_3";
chrA01	Undefined	as_event	7502739	7503052	.	+	.	transcript_id "TCONS_00000733,TCONS_00000732"; gene_id "chrA01:7502428-7504672W"; flanks "7502739-,7503052^"; structure "1^3-,2^4-"; splice_chain "7502755^7502783-,7502777^7502805-"; sources "Undefined,Undefined"; NMorMRNA "null"; degree "4"; dimension "2_2";
chrA01	Undefined	as_event	7516555	7517520	.	+	.	transcript_id "TCONS_00000736,TCONS_00000735"; gene_id "chrA01:7516555-7519220W"; flanks "7516555[,7517520^"; structure "0,1^2-"; splice_chain ",7516953^7517259-"; sources "Undefined,Undefined"; NMorMRNA "null"; degree "4"; dimension "2_2";
chrA01	Undefined	as_event	7632830	7633192	.	+	.	transcript_id "TCONS_00000742,TCONS_00000741"; gene_id "chrA01:7632830-7634135W"; flanks "7632830[,7633192^"; structure "0,1^2-"; splice_chain ",7633043^7633120-"; sources "Undefined,Undefined"; NMorMRNA "null"; degree "4"; dimension "2_2";
chrA01	Undefined	as_event	7690803	7691128	.	+	.	transcript_id "TCONS_00000747,TCONS_00000748"; gene_id "chrA01:7689629-7691641W"; flanks "7690803-,7691128^"; structure "0,1^2-"; splice_chain ",7690937^7691026-"; sources "Undefined,Undefined"; NMorMRNA "null"; degree "4"; dimension "2_2";
chrA01	Undefined	as_event	8015453	8015830	.	+	.	transcript_id "TCONS_00000765,TCONS_00000764"; gene_id "chrA01:8012944-8019102W"; flanks "8015453-,8015830^"; structure "0,1^2-"; splice_chain ",8015647^8015747-"; sources "Undefined,Undefined"; NMorMRNA "null"; degree "4"; dimension "2_2";
chrA01	Undefined	as_event	8061888	8062208	.	+	.	transcript_id "TCONS_00000766,TCONS_00000767"; gene_id "chrA01:8061106-8064819W"; flanks "8061888-,8062208^"; structure "0,1^2-"; splice_chain ",8062021^8062125-"; sources "Undefined,Undefined"; NMorMRNA "null"; degree "4"; dimension "2_2";
chrA01	Undefined	as_event	8063559	8063790	.	+	.	transcript_id "TCONS_00000766,TCONS_00000767"; gene_id "chrA01:8061106-8064819W"; flanks "8063559^,8063790^"; structure "1-,2-"; splice_chain "8063696-,8063698-"; sources "Undefined,Undefined"; NMorMRNA "null"; degree "4"; dimension "2_2";
chrA01	Undefined	as_event	8106226	8106538	.	+	.	transcript_id "TCONS_00000773,TCONS_00000772"; gene_id "chrA01:8106221-8109567W"; flanks "8106226[,8106538^"; structure "1^3-,2^4-"; splice_chain "8106386^8106461-,8106406^8106481-"; sources "Undefined,Undefined"; NMorMRNA "null"; degree "4"; dimension "2_2";
chrA01	Undefined	as_event	8109033	8109567	.	+	.	transcript_id "TCONS_00000772,TCONS_00000771/TCONS_00000773"; gene_id "chrA01:8106221-8109567W"; flanks "8109033-,8109567]"; structure "1^4-,2^3-"; splice_chain "8109053^8109202-,8109125^8109196-"; sources "Undefined,Undefined"; NMorMRNA "null"; degree "4"; dimension "2_2";
chrA01	Undefined	as_event	8122916	8123269	.	+	.	transcript_id "TCONS_00000774,TCONS_00000775"; gene_id "chrA01:8122846-8126665W"; flanks "8122916^,8123269^"; structure "1-,2-"; splice_chain "8123051-,8123133-"; sources "Undefined,Undefined"; NMorMRNA "null"; degree "4"; dimension "2_2";
chrA01	Undefined	as_event	8145909	8146072	.	+	.	transcript_id "TCONS_00000776,TCONS_00000777"; gene_id "chrA01:8145312-8147051W"; flanks "8145909^,8146072^"; structure "1-,2-"; splice_chain "8146008-,8146010-"; sources "Undefined,Undefined"; NMorMRNA "null"; degree "4"; dimension "2_2";
chrA01	Undefined	as_event	8146156	8146397	.	+	.	transcript_id "TCONS_00000776,TCONS_00000777"; gene_id "chrA01:8145312-8147051W"; flanks "8146156-,8146397^"; structure "0,1^2-"; splice_chain ",8146241^8146322-"; sources "Undefined,Undefined"; NMorMRNA "null"; degree "4"; dimension "2_2";
chrA01	Undefined	as_event	8146840	8147051	.	+	.	transcript_id "TCONS_00000777,TCONS_00000776"; gene_id "chrA01:8145312-8147051W"; flanks "8146840-,8147051]"; structure "0,1^2-"; splice_chain ",8146918^8146997-"; sources "Undefined,Undefined"; NMorMRNA "null"; degree "4"; dimension "2_2";
chrA01	Undefined	as_event	8460141	8460861	.	+	.	transcript_id "TCONS_00000789,TCONS_00000788"; gene_id "chrA01:8460141-8460861W"; flanks "8460141[,8460861]"; structure "0,1^2-"; splice_chain ",8460287^8460497-"; sources "Undefined,Undefined"; NMorMRNA "null"; degree "4"; dimension "2_2";
chrA01	Undefined	as_event	8536986	8537294	.	+	.	transcript_id "TCONS_00000799,TCONS_00000800"; gene_id "chrA01:8536512-8538414W"; flanks "8536986-,8537294^"; structure "0,1^2-"; splice_chain ",8537091^8537174-"; sources "Undefined,Undefined"; NMorMRNA "null"; degree "4"; dimension "2_2";
chrA01	Undefined	as_event	8683025	8683324	.	+	.	transcript_id "TCONS_00000804,TCONS_00000805"; gene_id "chrA01:8682873-8686463W"; flanks "8683025^,8683324^"; structure "1-,2-"; splice_chain "8683217-,8683283-"; sources "Undefined,Undefined"; NMorMRNA "null"; degree "4"; dimension "2_2";
chrA01	Undefined	as_event	8718833	8719355	.	+	.	transcript_id "TCONS_00000808,TCONS_00000809"; gene_id "chrA01:8718341-8722392W"; flanks "8718833^,8719355-"; structure "0,1-2^"; splice_chain ",8719093-8719161^"; sources "Undefined,Undefined"; NMorMRNA "null"; degree "4"; dimension "2_2";
chrA01	Undefined	as_event	8815114	8815413	.	+	.	transcript_id "TCONS_00000816,TCONS_00000817"; gene_id "chrA01:8814701-8817259W"; flanks "8815114-,8815413^"; structure "0,1^2-"; splice_chain ",8815214^8815288-"; sources "Undefined,Undefined"; NMorMRNA "null"; degree "4"; dimension "2_2";
chrA01	Undefined	as_event	8816280	8816601	.	+	.	transcript_id "TCONS_00000816,TCONS_00000818"; gene_id "chrA01:8814701-8817259W"; flanks "8816280-,8816601^"; structure "0,1^2-"; splice_chain ",8816408^8816511-"; sources "Undefined,Undefined"; NMorMRNA "null"; degree "4"; dimension "2_2";
chrA01	Undefined	as_event	8816686	8817041	.	+	.	transcript_id "TCONS_00000816,TCONS_00000818"; gene_id "chrA01:8814701-8817259W"; flanks "8816686-,8817041^"; structure "0,1^2-"; splice_chain ",8816774^8816848-"; sources "Undefined,Undefined"; NMorMRNA "null"; degree "4"; dimension "2_2";
chrA01	Undefined	as_event	8923218	8923614	.	+	.	transcript_id "TCONS_00000826,TCONS_00000827"; gene_id "chrA01:8922960-8924170W"; flanks "8923218^,8923614^"; structure "1-,2-"; splice_chain "8923369-,8923519-"; sources "Undefined,Undefined"; NMorMRNA "null"; degree "4"; dimension "2_2";
chrA01	Undefined	as_event	8923154	8923614	.	+	.	transcript_id "TCONS_00000826,TCONS_00000825"; gene_id "chrA01:8922960-8924170W"; flanks "8923154-,8923614^"; structure "1^3-,2^4-"; splice_chain "8923218^8923369-,8923228^8923379-"; sources "Undefined,Undefined"; NMorMRNA "null"; degree "4"; dimension "2_2";
chrA01	Undefined	as_event	8923614	8924170	.	+	.	transcript_id "TCONS_00000825/TCONS_00000826/TCONS_00000827,TCONS_00000828"; gene_id "chrA01:8922960-8924170W"; flanks "8923614^,8924170]"; structure "1-,2-"; splice_chain "8923698-,8923746-"; sources "Undefined,Undefined"; NMorMRNA "null"; degree "4"; dimension "2_2";
chrA01	Undefined	as_event	9004436	9004697	.	+	.	transcript_id "TCONS_00000831/TCONS_00000832,TCONS_00000830"; gene_id "chrA01:9003514-9006646W"; flanks "9004436-,9004697^"; structure "1^3-,2^4-"; splice_chain "9004512^9004609-,9004526^9004623-"; sources "Undefined,Undefined"; NMorMRNA "null"; degree "4"; dimension "2_2";
chrA01	Undefined	as_event	9022718	9023624	.	+	.	transcript_id "TCONS_00000835,TCONS_00000834"; gene_id "chrA01:9022718-9023861W"; flanks "9022718[,9023624^"; structure "1^3-,2^4-"; splice_chain "9023275^9023409-,9023277^9023411-"; sources "Undefined,Undefined"; NMorMRNA "null"; degree "4"; dimension "2_2";
chrA01	Undefined	as_event	9184162	9184746	.	+	.	transcript_id "TCONS_00000843,TCONS_00000844"; gene_id "chrA01:9184162-9185488W"; flanks "9184162[,9184746^"; structure "0,1^2-"; splice_chain ",9184524^9184614-"; sources "Undefined,Undefined"; NMorMRNA "null"; degree "4"; dimension "2_2";
chrA01	Undefined	as_event	9223275	9223444	.	+	.	transcript_id "TCONS_00000850,TCONS_00000849"; gene_id "chrA01:9222762-9227459W"; flanks "9223275^,9223444^"; structure "1-,2-"; splice_chain "9223352-,9223353-"; sources "Undefined,Undefined"; NMorMRNA "null"; degree "4"; dimension "2_2";
chrA01	Undefined	as_event	9223113	9223444	.	+	.	transcript_id "TCONS_00000848,TCONS_00000849"; gene_id "chrA01:9222762-9227459W"; flanks "9223113-,9223444^"; structure "0,1^2-"; splice_chain ",9223275^9223353-"; sources "Undefined,Undefined"; NMorMRNA "null"; degree "4"; dimension "2_2";
chrA01	Undefined	as_event	9223509	9223761	.	+	.	transcript_id "TCONS_00000848/TCONS_00000849,TCONS_00000850"; gene_id "chrA01:9222762-9227459W"; flanks "9223509-,9223761^"; structure "1^3-,2^4-"; splice_chain "9223621^9223706-,9223631^9223716-"; sources "Undefined,Undefined"; NMorMRNA "null"; degree "4"; dimension "2_2";
chrA01	Undefined	as_event	9226860	9227380	.	+	.	transcript_id "TCONS_00000848/TCONS_00000849,TCONS_00000850"; gene_id "chrA01:9222762-9227459W"; flanks "9226860-,9227380-"; structure "1^,2^"; splice_chain "9226929^,9226930^"; sources "Undefined,Undefined"; NMorMRNA "null"; degree "4"; dimension "2_2";
chrA01	Undefined	as_event	9228305	9228765	.	+	.	transcript_id "TCONS_00000851,TCONS_00000852"; gene_id "chrA01:9227851-9230568W"; flanks "9228305-,9228765^"; structure "1^3-,2^4-"; splice_chain "9228449^9228639-,9228459^9228649-"; sources "Undefined,Undefined"; NMorMRNA "null"; degree "4"; dimension "2_2";
chrA01	Undefined	as_event	9231621	9232270	.	+	.	transcript_id "TCONS_00000854,TCONS_00000853"; gene_id "chrA01:9231621-9234063W"; flanks "9231621[,9232270^"; structure "1^3-,2^4-"; splice_chain "9231863^9231941-,9231873^9231951-"; sources "Undefined,Undefined"; NMorMRNA "null"; degree "4"; dimension "2_2";
chrA01	Undefined	as_event	9235620	9236247	.	+	.	transcript_id "TCONS_00000855,TCONS_00000856"; gene_id "chrA01:9234829-9236247W"; flanks "9235620-,9236247]"; structure "0,1^2-"; splice_chain ",9235941^9236017-"; sources "Undefined,Undefined"; NMorMRNA "null"; degree "4"; dimension "2_2";
chrA01	Undefined	as_event	9237891	9238122	.	+	.	transcript_id "TCONS_00000857,TCONS_00000858/TCONS_00000859"; gene_id "chrA01:9237094-9244610W"; flanks "9237891-,9238122^"; structure "0,1^2-"; splice_chain ",9237961^9238044-"; sources "Undefined,Undefined"; NMorMRNA "null"; degree "4"; dimension "2_2";
chrA01	Undefined	as_event	9241740	9242131	.	+	.	transcript_id "TCONS_00000858,TCONS_00000859"; gene_id "chrA01:9237094-9244610W"; flanks "9241740^,9242131^"; structure "1-,2-"; splice_chain "9241833-,9242057-"; sources "Undefined,Undefined"; NMorMRNA "null"; degree "4"; dimension "2_2";
chrA01	Undefined	as_event	9301039	9301409	.	+	.	transcript_id "TCONS_00000862,TCONS_00000863"; gene_id "chrA01:9297218-9302045W"; flanks "9301039-,9301409^"; structure "0,1^2-"; splice_chain ",9301264^9301350-"; sources "Undefined,Undefined"; NMorMRNA "null"; degree "4"; dimension "2_2";
chrA01	Undefined	as_event	9466990	9467255	.	+	.	transcript_id "TCONS_00000875,TCONS_00000876"; gene_id "chrA01:9466161-9467959W"; flanks "9466990-,9467255^"; structure "1^3-,2^4-"; splice_chain "9467104^9467192-,9467105^9467193-"; sources "Undefined,Undefined"; NMorMRNA "null"; degree "4"; dimension "2_2";
chrA01	Undefined	as_event	9466990	9467523	.	+	.	transcript_id "TCONS_00000874,TCONS_00000875,TCONS_00000876"; gene_id "chrA01:9466161-9467959W"; flanks "9466990-,9467523^"; structure "0,1^3-5^6-,2^4-5^6-"; splice_chain ",9467104^9467192-9467255^9467358-,9467105^9467193-9467255^9467358-"; sources "Undefined,Undefined,Undefined"; NMorMRNA "null"; degree "9"; dimension "3_3";
chrA01	Undefined	as_event	9519841	9520479	.	+	.	transcript_id "TCONS_00000884,TCONS_00000883"; gene_id "chrA01:9519841-9521480W"; flanks "9519841[,9520479^"; structure "1^3-,2^4-"; splice_chain "9520025^9520370-,9520035^9520380-"; sources "Undefined,Undefined"; NMorMRNA "null"; degree "4"; dimension "2_2";
chrA01	Undefined	as_event	9520584	9521480	.	+	.	transcript_id "TCONS_00000884,TCONS_00000883"; gene_id "chrA01:9519841-9521480W"; flanks "9520584-,9521480]"; structure "1^3-,2^4-"; splice_chain "9520895^9521116-,9520905^9521126-"; sources "Undefined,Undefined"; NMorMRNA "null"; degree "4"; dimension "2_2";
chrA01	Undefined	as_event	9539577	9540579	.	+	.	transcript_id "TCONS_00000887,TCONS_00000886"; gene_id "chrA01:9538900-9541676W"; flanks "9539577-,9540579-"; structure "1^,2^"; splice_chain "9540485^,9540486^"; sources "Undefined,Undefined"; NMorMRNA "null"; degree "4"; dimension "2_2";
chrA01	Undefined	as_event	9862325	9862471	.	+	.	transcript_id "TCONS_00000895,TCONS_00000894"; gene_id "chrA01:9860656-9862503W"; flanks "9862325-,9862471-"; structure "1^,2^"; splice_chain "9862387^,9862388^"; sources "Undefined,Undefined"; NMorMRNA "null"; degree "4"; dimension "2_2";
chrA01	Undefined	as_event	9984776	9985107	.	+	.	transcript_id "TCONS_00000897,TCONS_00000898"; gene_id "chrA01:9984697-9986367W"; flanks "9984776^,9985107^"; structure "1-,2-"; splice_chain "9984855-,9984860-"; sources "Undefined,Undefined"; NMorMRNA "null"; degree "4"; dimension "2_2";
chrA01	Undefined	as_event	10062223	10063957	.	+	.	transcript_id "TCONS_00000902,TCONS_00000901"; gene_id "chrA01:10062223-10063957W"; flanks "10062223[,10063957]"; structure "1^2-3^6-8^10-,4^5-7^9-11^12-"; splice_chain "10062479^10062505-10062531^10062600-10063001^10063174-,10062532^10062599-10062999^10063172-10063448^10063537-"; sources "Undefined,Undefined"; NMorMRNA "null"; degree "4"; dimension "2_2";
chrA01	Undefined	as_event	10187257	10189161	.	+	.	transcript_id "TCONS_00000907,TCONS_00000906"; gene_id "chrA01:10187257-10189587W"; flanks "10187257[,10189161^"; structure "1^3-,2^4-"; splice_chain "10188181^10188628-,10188182^10188629-"; sources "Undefined,Undefined"; NMorMRNA "null"; degree "4"; dimension "2_2";
chrA01	Undefined	as_event	10189258	10189587	.	+	.	transcript_id "TCONS_00000907,TCONS_00000906"; gene_id "chrA01:10187257-10189587W"; flanks "10189258-,10189587]"; structure "0,1^2-"; splice_chain ",10189468^10189545-"; sources "Undefined,Undefined"; NMorMRNA "null"; degree "4"; dimension "2_2";
chrA01	Undefined	as_event	10268532	10268699	.	+	.	transcript_id "TCONS_00000908,TCONS_00000909"; gene_id "chrA01:10266781-10269167W"; flanks "10268532-,10268699-"; structure "1^,2^"; splice_chain "10268612^,10268613^"; sources "Undefined,Undefined"; NMorMRNA "null"; degree "4"; dimension "2_2";
chrA01	Undefined	as_event	10351834	10352190	.	+	.	transcript_id "TCONS_00000912,TCONS_00000914"; gene_id "chrA01:10350282-10352283W"; flanks "10351834-,10352190]"; structure "0,1^2-"; splice_chain ",10351888^10351961-"; sources "Undefined,Undefined"; NMorMRNA "null"; degree "4"; dimension "2_2";
chrA01	Undefined	as_event	10354783	10355617	.	+	.	transcript_id "TCONS_00000916,TCONS_00000915"; gene_id "chrA01:10353025-10356431W"; flanks "10354783-,10355617^"; structure "1^3-5^7-9^11-,2^4-6^8-10^12-"; splice_chain "10355046^10355125-10355262^10355358-10355409^10355538-,10355056^10355135-10355263^10355359-10355410^10355539-"; sources "Undefined,Undefined"; NMorMRNA "null"; degree "4"; dimension "2_2";
chrA01	Undefined	as_event	10355998	10356431	.	+	.	transcript_id "TCONS_00000916,TCONS_00000915"; gene_id "chrA01:10353025-10356431W"; flanks "10355998-,10356431]"; structure "1^3-,2^4-"; splice_chain "10356078^10356190-,10356079^10356191-"; sources "Undefined,Undefined"; NMorMRNA "null"; degree "4"; dimension "2_2";
chrA01	Undefined	as_event	10468587	10468872	.	+	.	transcript_id "TCONS_00000921,TCONS_00000919/TCONS_00000920"; gene_id "chrA01:10467892-10470325W"; flanks "10468587-,10468872-"; structure "1^,2^"; splice_chain "10468721^,10468781^"; sources "Undefined,Undefined"; NMorMRNA "null"; degree "4"; dimension "2_2";
chrA01	Undefined	as_event	10468872	10469127	.	+	.	transcript_id "TCONS_00000920,TCONS_00000919,TCONS_00000921"; gene_id "chrA01:10467892-10470325W"; flanks "10468872-,10469127-"; structure "1^,2^,3^"; splice_chain "10469005^,10469012^,10469029^"; sources "Undefined,Undefined,Undefined"; NMorMRNA "null"; degree "9"; dimension "3_3";
chrA01	Undefined	as_event	10469457	10470178	.	+	.	transcript_id "TCONS_00000919,TCONS_00000920,TCONS_00000921"; gene_id "chrA01:10467892-10470325W"; flanks "10469457-,10470178]"; structure "0,1^2-3^5-,4^6-"; splice_chain ",10469604^10469760-10469924^10470040-,10469985^10470082-"; sources "Undefined,Undefined,Undefined"; NMorMRNA "null"; degree "9"; dimension "3_3";
chrA01	Undefined	as_event	10504780	10505660	.	+	.	transcript_id "TCONS_00000925,TCONS_00000924"; gene_id "chrA01:10503730-10507616W"; flanks "10504780^,10505660^"; structure "1-,2-"; splice_chain "10505216-,10505219-"; sources "Undefined,Undefined"; NMorMRNA "null"; degree "4"; dimension "2_2";
chrA01	Undefined	as_event	10817134	10817309	.	+	.	transcript_id "TCONS_00000936,TCONS_00000935"; gene_id "chrA01:10815458-10818357W"; flanks "10817134-,10817309-"; structure "1^,2^"; splice_chain "10817232^,10817233^"; sources "Undefined,Undefined"; NMorMRNA "null"; degree "4"; dimension "2_2";
chrA01	Undefined	as_event	10828765	10829063	.	+	.	transcript_id "TCONS_00000939,TCONS_00000938"; gene_id "chrA01:10827666-10829792W"; flanks "10828765-,10829063^"; structure "1^3-,2^4-"; splice_chain "10828840^10828919-,10828851^10828930-"; sources "Undefined,Undefined"; NMorMRNA "null"; degree "4"; dimension "2_2";
chrA01	Undefined	as_event	10833979	10834404	.	+	.	transcript_id "TCONS_00000940,TCONS_00000941"; gene_id "chrA01:10832767-10835074W"; flanks "10833979-,10834404^"; structure "1^3-,2^4-"; splice_chain "10834194^10834268-,10834204^10834278-"; sources "Undefined,Undefined"; NMorMRNA "null"; degree "4"; dimension "2_2";
chrA01	Undefined	as_event	10875613	10875757	.	+	.	transcript_id "TCONS_00000944,TCONS_00000942/TCONS_00000943"; gene_id "chrA01:10875338-10877745W"; flanks "10875613^,10875757^"; structure "1-,2-"; splice_chain "10875694-,10875695-"; sources "Undefined,Undefined"; NMorMRNA "null"; degree "4"; dimension "2_2";
chrA01	Undefined	as_event	10877474	10877618	.	+	.	transcript_id "TCONS_00000943/TCONS_00000944,TCONS_00000942"; gene_id "chrA01:10875338-10877745W"; flanks "10877474-,10877618-"; structure "1^,2^"; splice_chain "10877537^,10877539^"; sources "Undefined,Undefined"; NMorMRNA "null"; degree "4"; dimension "2_2";
chrA01	Undefined	as_event	11042217	11042419	.	+	.	transcript_id "TCONS_00000949,TCONS_00000950"; gene_id "chrA01:11040959-11042776W"; flanks "11042217-,11042419^"; structure "0,1^2-"; splice_chain ",11042273^11042353-"; sources "Undefined,Undefined"; NMorMRNA "null"; degree "4"; dimension "2_2";
chrA01	Undefined	as_event	11105921	11106382	.	+	.	transcript_id "TCONS_00000951,TCONS_00000952"; gene_id "chrA01:11105818-11107070W"; flanks "11105921^,11106382^"; structure "1-,2-"; splice_chain "11106069-,11106072-"; sources "Undefined,Undefined"; NMorMRNA "null"; degree "4"; dimension "2_2";
chrA01	Undefined	as_event	11111788	11112300	.	+	.	transcript_id "TCONS_00000954,TCONS_00000953"; gene_id "chrA01:11111361-11112651W"; flanks "11111788-,11112300^"; structure "1^3-,2^4-"; splice_chain "11111967^11112059-,11111977^11112069-"; sources "Undefined,Undefined"; NMorMRNA "null"; degree "4"; dimension "2_2";
chrA01	Undefined	as_event	11333617	11336259	.	+	.	transcript_id "TCONS_00000958,TCONS_00000957"; gene_id "chrA01:11333227-11336259W"; flanks "11333617^,11336259]"; structure "1-,2-"; splice_chain "11333699-,11333707-"; sources "Undefined,Undefined"; NMorMRNA "null"; degree "4"; dimension "2_2";
chrA01	Undefined	as_event	11333227	11336259	.	+	.	transcript_id "TCONS_00000956,TCONS_00000958,TCONS_00000957"; gene_id "chrA01:11333227-11336259W"; flanks "11333227[,11336259]"; structure "0,1^2-,1^3-"; splice_chain ",11333617^11333699-,11333617^11333707-"; sources "Undefined,Undefined,Undefined"; NMorMRNA "null"; degree "9"; dimension "3_3";
chrA01	Undefined	as_event	11551058	11554921	.	+	.	transcript_id "TCONS_00000961,TCONS_00000962"; gene_id "chrA01:11551058-11556184W"; flanks "11551058[,11554921-"; structure "1^,2^"; splice_chain "11553398^,11553405^"; sources "Undefined,Undefined"; NMorMRNA "null"; degree "4"; dimension "2_2";
chrA01	Undefined	as_event	11551058	11556184	.	+	.	transcript_id "TCONS_00000963,TCONS_00000961,TCONS_00000962"; gene_id "chrA01:11551058-11556184W"; flanks "11551058[,11556184]"; structure "0,1^3-,2^3-"; splice_chain ",11553398^11554921-,11553405^11554921-"; sources "Undefined,Undefined,Undefined"; NMorMRNA "null"; degree "9"; dimension "3_3";
chrA01	Undefined	as_event	11570477	11572000	.	+	.	transcript_id "TCONS_00000964,TCONS_00000965"; gene_id "chrA01:11570477-11572000W"; flanks "11570477[,11572000]"; structure "1^3-,2^4-"; splice_chain "11571333^11571886-,11571335^11571887-"; sources "Undefined,Undefined"; NMorMRNA "null"; degree "4"; dimension "2_2";
chrA01	Undefined	as_event	12384870	12385245	.	+	.	transcript_id "TCONS_00000976,TCONS_00000975/TCONS_00000977"; gene_id "chrA01:12384558-12386791W"; flanks "12384870-,12385245^"; structure "0,1^2-"; splice_chain ",12385054^12385125-"; sources "Undefined,Undefined"; NMorMRNA "null"; degree "4"; dimension "2_2";
chrA01	Undefined	as_event	12443368	12443837	.	+	.	transcript_id "TCONS_00000983,TCONS_00000984"; gene_id "chrA01:12441357-12445571W"; flanks "12443368-,12443837-"; structure "1^,2^"; splice_chain "12443467^,12443468^"; sources "Undefined,Undefined"; NMorMRNA "null"; degree "4"; dimension "2_2";
chrA01	Undefined	as_event	12541973	12542300	.	+	.	transcript_id "TCONS_00000989,TCONS_00000990"; gene_id "chrA01:12541642-12544312W"; flanks "12541973-,12542300^"; structure "0,1^2-"; splice_chain ",12542086^12542167-"; sources "Undefined,Undefined"; NMorMRNA "null"; degree "4"; dimension "2_2";
chrA01	Undefined	as_event	12943489	12943999	.	+	.	transcript_id "TCONS_00000999/TCONS_00001000,TCONS_00000998"; gene_id "chrA01:12943092-12945489W"; flanks "12943489-,12943999^"; structure "1^3-,2^4-"; splice_chain "12943618^12943805-,12943628^12943815-"; sources "Undefined,Undefined"; NMorMRNA "null"; degree "4"; dimension "2_2";
chrA01	Undefined	as_event	12944364	12944619	.	+	.	transcript_id "TCONS_00000999/TCONS_00001000,TCONS_00000998"; gene_id "chrA01:12943092-12945489W"; flanks "12944364-,12944619^"; structure "1^3-,2^4-"; splice_chain "12944454^12944554-,12944464^12944564-"; sources "Undefined,Undefined"; NMorMRNA "null"; degree "4"; dimension "2_2";
chrA01	Undefined	as_event	12944873	12945097	.	+	.	transcript_id "TCONS_00000999,TCONS_00001000"; gene_id "chrA01:12943092-12945489W"; flanks "12944873-,12945097^"; structure "0,1^2-"; splice_chain ",12944936^12945029-"; sources "Undefined,Undefined"; NMorMRNA "null"; degree "4"; dimension "2_2";
chrA01	Undefined	as_event	12944701	12945097	.	+	.	transcript_id "TCONS_00000998,TCONS_00000999,TCONS_00001000"; gene_id "chrA01:12943092-12945489W"; flanks "12944701-,12945097^"; structure "0,1^2-,1^2-3^4-"; splice_chain ",12944783^12944873-,12944783^12944873-12944936^12945029-"; sources "Undefined,Undefined,Undefined"; NMorMRNA "null"; degree "9"; dimension "3_3";
chrA01	Undefined	as_event	13141962	13142549	.	+	.	transcript_id "TCONS_00001006/TCONS_00001007/TCONS_00001008,TCONS_00001009"; gene_id "chrA01:13140451-13144003W"; flanks "13141962-,13142549^"; structure "1^3-,2^4-"; splice_chain "13142393^13142488-,13142395^13142490-"; sources "Undefined,Undefined"; NMorMRNA "null"; degree "4"; dimension "2_2";
chrA01	Undefined	as_event	13142628	13142928	.	+	.	transcript_id "TCONS_00001007/TCONS_00001008/TCONS_00001009,TCONS_00001006"; gene_id "chrA01:13140451-13144003W"; flanks "13142628-,13142928^"; structure "1^3-,2^4-"; splice_chain "13142727^13142849-,13142737^13142859-"; sources "Undefined,Undefined"; NMorMRNA "null"; degree "4"; dimension "2_2";
chrA01	Undefined	as_event	13143136	13143520	.	+	.	transcript_id "TCONS_00001009,TCONS_00001006/TCONS_00001007/TCONS_00001008"; gene_id "chrA01:13140451-13144003W"; flanks "13143136-,13143520^"; structure "0,1^2-"; splice_chain ",13143381^13143463-"; sources "Undefined,Undefined"; NMorMRNA "null"; degree "4"; dimension "2_2";
chrA01	Undefined	as_event	13143655	13143833	.	+	.	transcript_id "TCONS_00001007,TCONS_00001008/TCONS_00001009"; gene_id "chrA01:13140451-13144003W"; flanks "13143655-,13143833-"; structure "1^,2^"; splice_chain "13143747^,13143751^"; sources "Undefined,Undefined"; NMorMRNA "null"; degree "4"; dimension "2_2";
chrA01	Undefined	as_event	13143655	13144003	.	+	.	transcript_id "TCONS_00001007,TCONS_00001008/TCONS_00001009,TCONS_00001006"; gene_id "chrA01:13140451-13144003W"; flanks "13143655-,13144003]"; structure "1^4-,2^4-,3^5-"; splice_chain "13143747^13143833-,13143751^13143833-,13143759^13143841-"; sources "Undefined,Undefined,Undefined"; NMorMRNA "null"; degree "9"; dimension "3_3";
chrA01	Undefined	as_event	13409009	13409643	.	+	.	transcript_id "TCONS_00001015,TCONS_00001016"; gene_id "chrA01:13407964-13410996W"; flanks "13409009-,13409643^"; structure "0,1^2-3^4-"; splice_chain ",13409094^13409163-13409270^13409342-"; sources "Undefined,Undefined"; NMorMRNA "null"; degree "4"; dimension "2_2";
chrA01	Undefined	as_event	13682305	13683582	.	+	.	transcript_id "TCONS_00001018,TCONS_00001017"; gene_id "chrA01:13682036-13683582W"; flanks "13682305^,13683582]"; structure "1-3^4-,2-"; splice_chain "13682414-13682502^13682828-,13682419-"; sources "Undefined,Undefined"; NMorMRNA "null"; degree "4"; dimension "2_2";
chrA01	Undefined	as_event	13682036	13683582	.	+	.	transcript_id "TCONS_00001019,TCONS_00001018,TCONS_00001017"; gene_id "chrA01:13682036-13683582W"; flanks "13682036[,13683582]"; structure "0,1^2-4^5-,1^3-"; splice_chain ",13682305^13682414-13682502^13682828-,13682305^13682419-"; sources "Undefined,Undefined,Undefined"; NMorMRNA "null"; degree "9"; dimension "3_3";
chrA01	Undefined	as_event	14019345	14020014	.	+	.	transcript_id "TCONS_00001024/TCONS_00001026,TCONS_00001025"; gene_id "chrA01:14019345-14021116W"; flanks "14019345[,14020014-"; structure "1^,2^"; splice_chain "14019675^,14019676^"; sources "Undefined,Undefined"; NMorMRNA "null"; degree "4"; dimension "2_2";
chrA01	Undefined	as_event	14020591	14021116	.	+	.	transcript_id "TCONS_00001026,TCONS_00001025"; gene_id "chrA01:14019345-14021116W"; flanks "14020591-,14021116]"; structure "1^3-,2^4-"; splice_chain "14020909^14021013-,14020911^14021015-"; sources "Undefined,Undefined"; NMorMRNA "null"; degree "4"; dimension "2_2";
chrA01	Undefined	as_event	14080368	14080773	.	+	.	transcript_id "TCONS_00001030,TCONS_00001028,TCONS_00001029"; gene_id "chrA01:14078798-14082474W"; flanks "14080368-,14080773^"; structure "1^4-,2^5-,3^6-"; splice_chain "14080461^14080559-,14080463^14080561-,14080471^14080569-"; sources "Undefined,Undefined,Undefined"; NMorMRNA "null"; degree "9"; dimension "3_3";
chrA01	Undefined	as_event	14359382	14359873	.	+	.	transcript_id "TCONS_00001039,TCONS_00001038"; gene_id "chrA01:14358984-14365031W"; flanks "14359382-,14359873^"; structure "1^3-,2^4-"; splice_chain "14359488^14359706-,14359490^14359708-"; sources "Undefined,Undefined"; NMorMRNA "null"; degree "4"; dimension "2_2";
chrA01	Undefined	as_event	14361338	14361669	.	+	.	transcript_id "TCONS_00001038,TCONS_00001039"; gene_id "chrA01:14358984-14365031W"; flanks "14361338^,14361669^"; structure "1-,2-"; splice_chain "14361546-,14361548-"; sources "Undefined,Undefined"; NMorMRNA "null"; degree "4"; dimension "2_2";
chrA01	Undefined	as_event	14362111	14363495	.	+	.	transcript_id "TCONS_00001039,TCONS_00001038"; gene_id "chrA01:14358984-14365031W"; flanks "14362111-,14363495^"; structure "1^3-5^6-,2^4-"; splice_chain "14362598^14362709-14363302^14363401-,14362600^14362711-"; sources "Undefined,Undefined"; NMorMRNA "null"; degree "4"; dimension "2_2";
chrA01	Undefined	as_event	14653718	14655542	.	+	.	transcript_id "TCONS_00001044,TCONS_00001045"; gene_id "chrA01:14653316-14655542W"; flanks "14653718-,14655542]"; structure "1^3-,2^4-"; splice_chain "14654677^14654755-,14654687^14654765-"; sources "Undefined,Undefined"; NMorMRNA "null"; degree "4"; dimension "2_2";
chrA01	Undefined	as_event	14714746	14715076	.	+	.	transcript_id "TCONS_00001047,TCONS_00001046"; gene_id "chrA01:14713551-14716246W"; flanks "14714746-,14715076^"; structure "0,1^2-"; splice_chain ",14714766^14714880-"; sources "Undefined,Undefined"; NMorMRNA "null"; degree "4"; dimension "2_2";
chrA01	Undefined	as_event	14840059	14840351	.	+	.	transcript_id "TCONS_00001050,TCONS_00001049"; gene_id "chrA01:14839316-14841675W"; flanks "14840059-,14840351^"; structure "0,1^2-"; splice_chain ",14840188^14840271-"; sources "Undefined,Undefined"; NMorMRNA "null"; degree "4"; dimension "2_2";
chrA01	Undefined	as_event	14865292	14865933	.	+	.	transcript_id "TCONS_00001053/TCONS_00001054,TCONS_00001052"; gene_id "chrA01:14862881-14865933W"; flanks "14865292-,14865933]"; structure "1^3-,2^4-"; splice_chain "14865388^14865496-,14865390^14865498-"; sources "Undefined,Undefined"; NMorMRNA "null"; degree "4"; dimension "2_2";
chrA01	Undefined	as_event	15329948	15330089	.	+	.	transcript_id "TCONS_00001065,TCONS_00001063/TCONS_00001064"; gene_id "chrA01:15328778-15334102W"; flanks "15329948^,15330089^"; structure "1-,2-"; splice_chain "15330032-,15330034-"; sources "Undefined,Undefined"; NMorMRNA "null"; degree "4"; dimension "2_2";
chrA01	Undefined	as_event	15331478	15331606	.	+	.	transcript_id "TCONS_00001064/TCONS_00001065,TCONS_00001063"; gene_id "chrA01:15328778-15334102W"; flanks "15331478-,15331606-"; structure "1^,2^"; splice_chain "15331511^,15331512^"; sources "Undefined,Undefined"; NMorMRNA "null"; degree "4"; dimension "2_2";
chrA01	Undefined	as_event	15332110	15332632	.	+	.	transcript_id "TCONS_00001064/TCONS_00001065,TCONS_00001063"; gene_id "chrA01:15328778-15334102W"; flanks "15332110-,15332632^"; structure "1^3-,2^4-"; splice_chain "15332236^15332355-,15332246^15332365-"; sources "Undefined,Undefined"; NMorMRNA "null"; degree "4"; dimension "2_2";
chrA01	Undefined	as_event	15333762	15334102	.	+	.	transcript_id "TCONS_00001064,TCONS_00001063"; gene_id "chrA01:15328778-15334102W"; flanks "15333762-,15334102]"; structure "0,1^2-"; splice_chain ",15333889^15333960-"; sources "Undefined,Undefined"; NMorMRNA "null"; degree "4"; dimension "2_2";
chrA01	Undefined	as_event	15498172	15498736	.	+	.	transcript_id "TCONS_00001069,TCONS_00001068"; gene_id "chrA01:15497107-15500460W"; flanks "15498172^,15498736-"; structure "0,1-2^3-4^"; splice_chain ",15498242-15498279^15498440-15498492^"; sources "Undefined,Undefined"; NMorMRNA "null"; degree "4"; dimension "2_2";
chrA01	Undefined	as_event	15498099	15498736	.	+	.	transcript_id "TCONS_00001069,TCONS_00001068,TCONS_00001066"; gene_id "chrA01:15497107-15500460W"; flanks "15498099-,15498736-"; structure "1^,1^3-4^5-6^,2^"; splice_chain "15498172^,15498172^15498242-15498279^15498440-15498492^,15498173^"; sources "Undefined,Undefined,Undefined"; NMorMRNA "null"; degree "9"; dimension "3_3";
chrA01	Undefined	as_event	15498242	15498812	.	+	.	transcript_id "TCONS_00001067,TCONS_00001068"; gene_id "chrA01:15497107-15500460W"; flanks "15498242-,15498812^"; structure "0,1^2-3^4-"; splice_chain ",15498279^15498440-15498492^15498736-"; sources "Undefined,Undefined"; NMorMRNA "null"; degree "4"; dimension "2_2";
chrA01	Undefined	as_event	15498172	15498812	.	+	.	transcript_id "TCONS_00001067,TCONS_00001068,TCONS_00001069"; gene_id "chrA01:15497107-15500460W"; flanks "15498172^,15498812^"; structure "1-,1-2^3-4^5-,5-"; splice_chain "15498242-,15498242-15498279^15498440-15498492^15498736-,15498736-"; sources "Undefined,Undefined,Undefined"; NMorMRNA "null"; degree "9"; dimension "3_3";
chrA01	Undefined	as_event	15498099	15498812	.	+	.	transcript_id "TCONS_00001067,TCONS_00001068,TCONS_00001069,TCONS_00001066"; gene_id "chrA01:15497107-15500460W"; flanks "15498099-,15498812^"; structure "1^3-,1^3-4^5-6^7-,1^7-,2^7-"; splice_chain "15498172^15498242-,15498172^15498242-15498279^15498440-15498492^15498736-,15498172^15498736-,15498173^15498736-"; sources "Undefined,Undefined,Undefined,Undefined"; NMorMRNA "null"; degree "16"; dimen…
chrA01	Undefined	as_event	15500064	15500344	.	+	.	transcript_id "TCONS_00001067/TCONS_00001068/TCONS_00001069,TCONS_00001066"; gene_id "chrA01:15497107-15500460W"; flanks "15500064-,15500344^"; structure "1^3-,2^4-"; splice_chain "15500199^15500277-,15500209^15500287-"; sources "Undefined,Undefined"; NMorMRNA "null"; degree "4"; dimension "2_2";
chrA01	Undefined	as_event	15540864	15541411	.	+	.	transcript_id "TCONS_00001072,TCONS_00001071"; gene_id "chrA01:15540864-15541617W"; flanks "15540864[,15541411^"; structure "0,1^2-"; splice_chain ",15541267^15541347-"; sources "Undefined,Undefined"; NMorMRNA "null"; degree "4"; dimension "2_2";
chrA01	Undefined	as_event	15552191	15552388	.	+	.	transcript_id "TCONS_00001074,TCONS_00001075"; gene_id "chrA01:15550632-15554576W"; flanks "15552191-,15552388^"; structure "0,1^2-"; splice_chain ",15552208^15552291-"; sources "Undefined,Undefined"; NMorMRNA "null"; degree "4"; dimension "2_2";
chrA01	Undefined	as_event	15552626	15552927	.	+	.	transcript_id "TCONS_00001074,TCONS_00001076,TCONS_00001075"; gene_id "chrA01:15550632-15554576W"; flanks "15552626^,15552927^"; structure "1-,2-,3-"; splice_chain "15552791-,15552792-,15552793-"; sources "Undefined,Undefined,Undefined"; NMorMRNA "null"; degree "9"; dimension "3_3";
chrA01	Undefined	as_event	15782860	15783112	.	+	.	transcript_id "TCONS_00001084,TCONS_00001085"; gene_id "chrA01:15782048-15786144W"; flanks "15782860^,15783112^"; structure "1-,2-"; splice_chain "15782969-,15783024-"; sources "Undefined,Undefined"; NMorMRNA "null"; degree "4"; dimension "2_2";
chrA01	Undefined	as_event	15783364	15783611	.	+	.	transcript_id "TCONS_00001084,TCONS_00001085"; gene_id "chrA01:15782048-15786144W"; flanks "15783364-,15783611-"; structure "1^,2^"; splice_chain "15783512^,15783517^"; sources "Undefined,Undefined"; NMorMRNA "null"; degree "4"; dimension "2_2";
chrA01	Undefined	as_event	16481259	16481999	.	+	.	transcript_id "TCONS_00001096/TCONS_00001098,TCONS_00001097"; gene_id "chrA01:16481259-16483466W"; flanks "16481259[,16481999-"; structure "1^2-3^,4^"; splice_chain "16481561^16481739-16481874^,16481876^"; sources "Undefined,Undefined"; NMorMRNA "null"; degree "4"; dimension "2_2";
chrA01	Undefined	as_event	16482724	16483466	.	+	.	transcript_id "TCONS_00001098,TCONS_00001096"; gene_id "chrA01:16481259-16483466W"; flanks "16482724^,16483466]"; structure "1-,2-"; splice_chain "16482827-,16482850-"; sources "Undefined,Undefined"; NMorMRNA "null"; degree "4"; dimension "2_2";
chrA01	Undefined	as_event	16482503	16483466	.	+	.	transcript_id "TCONS_00001097,TCONS_00001098,TCONS_00001096"; gene_id "chrA01:16481259-16483466W"; flanks "16482503-,16483466]"; structure "0,1^2-,1^3-"; splice_chain ",16482724^16482827-,16482724^16482850-"; sources "Undefined,Undefined,Undefined"; NMorMRNA "null"; degree "9"; dimension "3_3";
chrA01	Undefined	as_event	17188144	17188597	.	+	.	transcript_id "TCONS_00001121,TCONS_00001120"; gene_id "chrA01:17188144-17191246W"; flanks "17188144[,17188597-"; structure "1^,2^"; splice_chain "17188463^,17188516^"; sources "Undefined,Undefined"; NMorMRNA "null"; degree "4"; dimension "2_2";
chrA01	Undefined	as_event	17189002	17189517	.	+	.	transcript_id "TCONS_00001121,TCONS_00001120"; gene_id "chrA01:17188144-17191246W"; flanks "17189002^,17189517^"; structure "1-,2-"; splice_chain "17189100-,17189110-"; sources "Undefined,Undefined"; NMorMRNA "null"; degree "4"; dimension "2_2";
chrA01	Undefined	as_event	17197756	17200322	.	+	.	transcript_id "TCONS_00001122/TCONS_00001124,TCONS_00001123"; gene_id "chrA01:17197756-17201468W"; flanks "17197756[,17200322^"; structure "1^3-,2^4-"; splice_chain "17198021^17198205-,17198022^17198206-"; sources "Undefined,Undefined"; NMorMRNA "null"; degree "4"; dimension "2_2";
chrA01	Undefined	as_event	17200539	17200688	.	+	.	transcript_id "TCONS_00001122/TCONS_00001124,TCONS_00001123"; gene_id "chrA01:17197756-17201468W"; flanks "17200539-,17200688-"; structure "1^,2^"; splice_chain "17200607^,17200609^"; sources "Undefined,Undefined"; NMorMRNA "null"; degree "4"; dimension "2_2";
chrA01	Undefined	as_event	17200759	17200939	.	+	.	transcript_id "TCONS_00001124,TCONS_00001122/TCONS_00001123"; gene_id "chrA01:17197756-17201468W"; flanks "17200759^,17200939^"; structure "1-,2-"; splice_chain "17200871-,17200877-"; sources "Undefined,Undefined"; NMorMRNA "null"; degree "4"; dimension "2_2";
chrA01	Undefined	as_event	17500968	17501151	.	+	.	transcript_id "TCONS_00001131,TCONS_00001130"; gene_id "chrA01:17499684-17501151W"; flanks "17500968-,17501151]"; structure "0,1^2-"; splice_chain ",17501060^17501145-"; sources "Undefined,Undefined"; NMorMRNA "null"; degree "4"; dimension "2_2";
chrA01	Undefined	as_event	17510820	17511490	.	+	.	transcript_id "TCONS_00001132,TCONS_00001133"; gene_id "chrA01:17509862-17515294W"; flanks "17510820^,17511490]"; structure "1-,2-"; splice_chain "17511335-,17511338-"; sources "Undefined,Undefined"; NMorMRNA "null"; degree "4"; dimension "2_2";
chrA01	Undefined	as_event	17510820	17515294	.	+	.	transcript_id "TCONS_00001134,TCONS_00001135"; gene_id "chrA01:17509862-17515294W"; flanks "17510820^,17515294]"; structure "1-,2-"; splice_chain "17514825-,17514828-"; sources "Undefined,Undefined"; NMorMRNA "null"; degree "4"; dimension "2_2";
chrA01	Undefined	as_event	17684574	17685555	.	+	.	transcript_id "TCONS_00001138,TCONS_00001139"; gene_id "chrA01:17681719-17687384W"; flanks "17684574-,17685555^"; structure "0,1^2-3^4-"; splice_chain ",17684660^17684737-17685315^17685391-"; sources "Undefined,Undefined"; NMorMRNA "null"; degree "4"; dimension "2_2";
chrA01	Undefined	as_event	17698164	17698984	.	+	.	transcript_id "TCONS_00001140,TCONS_00001141"; gene_id "chrA01:17696478-17698984W"; flanks "17698164-,17698984]"; structure "0,1^2-"; splice_chain ",17698282^17698928-"; sources "Undefined,Undefined"; NMorMRNA "null"; degree "4"; dimension "2_2";
chrA01	Undefined	as_event	17709954	17710262	.	+	.	transcript_id "TCONS_00001142,TCONS_00001143"; gene_id "chrA01:17709398-17711305W"; flanks "17709954-,17710262^"; structure "0,1^2-"; splice_chain ",17710104^17710192-"; sources "Undefined,Undefined"; NMorMRNA "null"; degree "4"; dimension "2_2";
chrA01	Undefined	as_event	17728827	17729207	.	+	.	transcript_id "TCONS_00001145,TCONS_00001147,TCONS_00001146"; gene_id "chrA01:17728827-17730607W"; flanks "17728827[,17729207^"; structure "1^4-,2^5-,3^6-"; splice_chain "17729005^17729105-,17729006^17729106-,17729015^17729115-"; sources "Undefined,Undefined,Undefined"; NMorMRNA "null"; degree "9"; dimension "3_3";
chrA01	Undefined	as_event	17729344	17729584	.	+	.	transcript_id "TCONS_00001145,TCONS_00001147"; gene_id "chrA01:17728827-17730607W"; flanks "17729344-,17729584^"; structure "1^3-,2^4-"; splice_chain "17729423^17729507-,17729433^17729517-"; sources "Undefined,Undefined"; NMorMRNA "null"; degree "4"; dimension "2_2";
chrA01	Undefined	as_event	17729507	17729668	.	+	.	transcript_id "TCONS_00001145,TCONS_00001146"; gene_id "chrA01:17728827-17730607W"; flanks "17729507-,17729668-"; structure "1^,2^"; splice_chain "17729584^,17729585^"; sources "Undefined,Undefined"; NMorMRNA "null"; degree "4"; dimension "2_2";
chrA01	Undefined	as_event	17729344	17729668	.	+	.	transcript_id "TCONS_00001145,TCONS_00001146,TCONS_00001147"; gene_id "chrA01:17728827-17730607W"; flanks "17729344-,17729668-"; structure "1^3-5^,1^3-6^,2^4-5^"; splice_chain "17729423^17729507-17729584^,17729423^17729507-17729585^,17729433^17729517-17729584^"; sources "Undefined,Undefined,Undefined"; NMorMRNA "null"; degree "9"; dimension "3_3";
chrA01	Undefined	as_event	17729976	17730210	.	+	.	transcript_id "TCONS_00001147,TCONS_00001145/TCONS_00001146"; gene_id "chrA01:17728827-17730607W"; flanks "17729976^,17730210^"; structure "1-,2-"; splice_chain "17730084-,17730085-"; sources "Undefined,Undefined"; NMorMRNA "null"; degree "4"; dimension "2_2";
chrA01	Undefined	as_event	17795764	17796373	.	+	.	transcript_id "TCONS_00001155,TCONS_00001154"; gene_id "chrA01:17795289-17797288W"; flanks "17795764-,17796373^"; structure "0,1^2-"; splice_chain ",17796078^17796169-"; sources "Undefined,Undefined"; NMorMRNA "null"; degree "4"; dimension "2_2";
chrA01	Undefined	as_event	17795508	17796373	.	+	.	transcript_id "TCONS_00001155,TCONS_00001154,TCONS_00001153"; gene_id "chrA01:17795289-17797288W"; flanks "17795508^,17796373^"; structure "1-,1-3^4-,2-"; splice_chain "17795764-,17795764-17796078^17796169-,17795767-"; sources "Undefined,Undefined,Undefined"; NMorMRNA "null"; degree "9"; dimension "3_3";
chrA01	Undefined	as_event	17803021	17803275	.	+	.	transcript_id "TCONS_00001156,TCONS_00001158"; gene_id "chrA01:17801374-17804115W"; flanks "17803021-,17803275^"; structure "0,1^2-"; splice_chain ",17803108^17803202-"; sources "Undefined,Undefined"; NMorMRNA "null"; degree "4"; dimension "2_2";
chrA01	Undefined	as_event	17803360	17803738	.	+	.	transcript_id "TCONS_00001156,TCONS_00001158"; gene_id "chrA01:17801374-17804115W"; flanks "17803360-,17803738^"; structure "0,1^2-"; splice_chain ",17803434^17803519-"; sources "Undefined,Undefined"; NMorMRNA "null"; degree "4"; dimension "2_2";
chrA01	Undefined	as_event	18007113	18007502	.	+	.	transcript_id "TCONS_00001167,TCONS_00001166"; gene_id "chrA01:18007113-18009459W"; flanks "18007113[,18007502-"; structure "1^,2^"; splice_chain "18007256^,18007285^"; sources "Undefined,Undefined"; NMorMRNA "null"; degree "4"; dimension "2_2";
chrA01	Undefined	as_event	18064453	18065374	.	+	.	transcript_id "TCONS_00001172/TCONS_00001173,TCONS_00001174"; gene_id "chrA01:18062237-18068991W"; flanks "18064453-,18065374-"; structure "1^,2^"; splice_chain "18064504^,18064505^"; sources "Undefined,Undefined"; NMorMRNA "null"; degree "4"; dimension "2_2";
chrA01	Undefined	as_event	18066670	18067116	.	+	.	transcript_id "TCONS_00001172/TCONS_00001174,TCONS_00001173"; gene_id "chrA01:18062237-18068991W"; flanks "18066670-,18067116-"; structure "1^,2^"; splice_chain "18066745^,18066746^"; sources "Undefined,Undefined"; NMorMRNA "null"; degree "4"; dimension "2_2";
chrA01	Undefined	as_event	18067928	18068296	.	+	.	transcript_id "TCONS_00001174,TCONS_00001172/TCONS_00001173"; gene_id "chrA01:18062237-18068991W"; flanks "18067928-,18068296^"; structure "1^3-,2^4-"; splice_chain "18068011^18068112-,18068014^18068115-"; sources "Undefined,Undefined"; NMorMRNA "null"; degree "4"; dimension "2_2";
chrA01	Undefined	as_event	18068601	18068823	.	+	.	transcript_id "TCONS_00001174,TCONS_00001172/TCONS_00001173"; gene_id "chrA01:18062237-18068991W"; flanks "18068601-,18068823^"; structure "0,1^2-"; splice_chain ",18068660^18068749-"; sources "Undefined,Undefined"; NMorMRNA "null"; degree "4"; dimension "2_2";
chrA01	Undefined	as_event	18153190	18155110	.	+	.	transcript_id "TCONS_00001183,TCONS_00001182"; gene_id "chrA01:18152899-18155110W"; flanks "18153190-,18155110]"; structure "1^3-,2^4-"; splice_chain "18154192^18154415-,18154196^18154419-"; sources "Undefined,Undefined"; NMorMRNA "null"; degree "4"; dimension "2_2";
chrA01	Undefined	as_event	18304303	18304574	.	+	.	transcript_id "TCONS_00001191/TCONS_00001192,TCONS_00001190"; gene_id "chrA01:18303162-18309323W"; flanks "18304303-,18304574-"; structure "1^,2^"; splice_chain "18304435^,18304436^"; sources "Undefined,Undefined"; NMorMRNA "null"; degree "4"; dimension "2_2";
chrA01	Undefined	as_event	18305029	18305934	.	+	.	transcript_id "TCONS_00001191/TCONS_00001192,TCONS_00001190"; gene_id "chrA01:18303162-18309323W"; flanks "18305029-,18305934^"; structure "1^3-5^7-,2^4-6^8-"; splice_chain "18305112^18305221-18305311^18305414-,18305116^18305225-18305315^18305418-"; sources "Undefined,Undefined"; NMorMRNA "null"; degree "4"; dimension "2_2";
chrA01	Undefined	as_event	18375608	18375811	.	+	.	transcript_id "TCONS_00001195,TCONS_00001196"; gene_id "chrA01:18366294-18377774W"; flanks "18375608-,18375811^"; structure "0,1^2-"; splice_chain ",18375665^18375765-"; sources "Undefined,Undefined"; NMorMRNA "null"; degree "4"; dimension "2_2";
chrA01	Undefined	as_event	18588428	18589835	.	+	.	transcript_id "TCONS_00001199,TCONS_00001200"; gene_id "chrA01:18588168-18591732W"; flanks "18588428^,18589835^"; structure "1-,2-"; splice_chain "18588610-,18588616-"; sources "Undefined,Undefined"; NMorMRNA "null"; degree "4"; dimension "2_2";
chrA01	Undefined	as_event	18592813	18593187	.	+	.	transcript_id "TCONS_00001203,TCONS_00001201/TCONS_00001202"; gene_id "chrA01:18592063-18595854W"; flanks "18592813-,18593187^"; structure "0,1^2-"; splice_chain ",18592850^18592960-"; sources "Undefined,Undefined"; NMorMRNA "null"; degree "4"; dimension "2_2";
chrA01	Undefined	as_event	18593584	18594253	.	+	.	transcript_id "TCONS_00001202/TCONS_00001203,TCONS_00001201"; gene_id "chrA01:18592063-18595854W"; flanks "18593584-,18594253^"; structure "0,1^2-"; splice_chain ",18593741^18593830-"; sources "Undefined,Undefined"; NMorMRNA "null"; degree "4"; dimension "2_2";
chrA01	Undefined	as_event	18657974	18658098	.	+	.	transcript_id "TCONS_00001208,TCONS_00001207"; gene_id "chrA01:18655912-18659652W"; flanks "18657974-,18658098-"; structure "1^,2^"; splice_chain "18658015^,18658016^"; sources "Undefined,Undefined"; NMorMRNA "null"; degree "4"; dimension "2_2";
chrA01	Undefined	as_event	18763806	18764257	.	+	.	transcript_id "TCONS_00001212,TCONS_00001213"; gene_id "chrA01:18760799-18764257W"; flanks "18763806^,18764257]"; structure "1-,2-"; splice_chain "18763888-,18763891-"; sources "Undefined,Undefined"; NMorMRNA "null"; degree "4"; dimension "2_2";
chrA01	Undefined	as_event	18957859	18958116	.	+	.	transcript_id "TCONS_00001221,TCONS_00001220"; gene_id "chrA01:18956971-18958885W"; flanks "18957859^,18958116^"; structure "1-,2-"; splice_chain "18958008-,18958009-"; sources "Undefined,Undefined"; NMorMRNA "null"; degree "4"; dimension "2_2";
chrA01	Undefined	as_event	19062071	19062591	.	+	.	transcript_id "TCONS_00001225/TCONS_00001227,TCONS_00001226"; gene_id "chrA01:19060673-19066031W"; flanks "19062071-,19062591^"; structure "1^3-,2^4-"; splice_chain "19062366^19062495-,19062376^19062505-"; sources "Undefined,Undefined"; NMorMRNA "null"; degree "4"; dimension "2_2";
chrA01	Undefined	as_event	19063179	19063449	.	+	.	transcript_id "TCONS_00001225/TCONS_00001227,TCONS_00001226"; gene_id "chrA01:19060673-19066031W"; flanks "19063179-,19063449-"; structure "1^,2^"; splice_chain "19063265^,19063355^"; sources "Undefined,Undefined"; NMorMRNA "null"; degree "4"; dimension "2_2";
chrA01	Undefined	as_event	19063679	19064026	.	+	.	transcript_id "TCONS_00001225/TCONS_00001226,TCONS_00001227"; gene_id "chrA01:19060673-19066031W"; flanks "19063679-,19064026^"; structure "1^3-,2^4-"; splice_chain "19063804^19063928-,19063808^19063932-"; sources "Undefined,Undefined"; NMorMRNA "null"; degree "4"; dimension "2_2";
chrA01	Undefined	as_event	19064609	19064858	.	+	.	transcript_id "TCONS_00001226,TCONS_00001225/TCONS_00001227"; gene_id "chrA01:19060673-19066031W"; flanks "19064609-,19064858-"; structure "1^,2^"; splice_chain "19064731^,19064779^"; sources "Undefined,Undefined"; NMorMRNA "null"; degree "4"; dimension "2_2";
chrA01	Undefined	as_event	19233547	19233912	.	+	.	transcript_id "TCONS_00001237,TCONS_00001236"; gene_id "chrA01:19232421-19233912W"; flanks "19233547-,19233912]"; structure "1^3-,2^4-"; splice_chain "19233737^19233817-,19233747^19233827-"; sources "Undefined,Undefined"; NMorMRNA "null"; degree "4"; dimension "2_2";
chrA01	Undefined	as_event	19234146	19234836	.	+	.	transcript_id "TCONS_00001241,TCONS_00001239"; gene_id "chrA01:19234131-19236257W"; flanks "19234146[,19234836^"; structure "1^3-,2^4-"; splice_chain "19234284^19234459-,19234290^19234465-"; sources "Undefined,Undefined"; NMorMRNA "null"; degree "4"; dimension "2_2";
chrA01	Undefined	as_event	19234146	19234923	.	+	.	transcript_id "TCONS_00001241,TCONS_00001239,TCONS_00001240"; gene_id "chrA01:19234131-19236257W"; flanks "19234146[,19234923-"; structure "1^4-7^,2^5-7^,3^6-8^"; splice_chain "19234284^19234459-19234836^,19234290^19234465-19234836^,19234292^19234467-19234838^"; sources "Undefined,Undefined,Undefined"; NMorMRNA "null"; degree "9"; dimension "3_3";
chrA01	Undefined	as_event	19235103	19235320	.	+	.	transcript_id "TCONS_00001240,TCONS_00001238/TCONS_00001239/TCONS_00001241"; gene_id "chrA01:19234131-19236257W"; flanks "19235103^,19235320^"; structure "1-,2-"; splice_chain "19235197-,19235198-"; sources "Undefined,Undefined"; NMorMRNA "null"; degree "4"; dimension "2_2";
chrA01	Undefined	as_event	19511229	19511620	.	+	.	transcript_id "TCONS_00001248,TCONS_00001249"; gene_id "chrA01:19510296-19512177W"; flanks "19511229-,19511620^"; structure "0,1^2-"; splice_chain ",19511438^19511516-"; sources "Undefined,Undefined"; NMorMRNA "null"; degree "4"; dimension "2_2";
chrA01	Undefined	as_event	20003871	20004124	.	+	.	transcript_id "TCONS_00001263,TCONS_00001264"; gene_id "chrA01:20002514-20004803W"; flanks "20003871-,20004124^"; structure "0,1^2-"; splice_chain ",20003946^20004009-"; sources "Undefined,Undefined"; NMorMRNA "null"; degree "4"; dimension "2_2";
chrA01	Undefined	as_event	20020430	20020993	.	+	.	transcript_id "TCONS_00001267,TCONS_00001268"; gene_id "chrA01:20018466-20021343W"; flanks "20020430-,20020993]"; structure "0,1^2-"; splice_chain ",20020741^20020826-"; sources "Undefined,Undefined"; NMorMRNA "null"; degree "4"; dimension "2_2";
chrA01	Undefined	as_event	20185280	20187415	.	+	.	transcript_id "TCONS_00001275,TCONS_00001276"; gene_id "chrA01:20184904-20187415W"; flanks "20185280-,20187415]"; structure "1^3-,2^4-"; splice_chain "20187278^20187381-,20187288^20187391-"; sources "Undefined,Undefined"; NMorMRNA "null"; degree "4"; dimension "2_2";
chrA01	Undefined	as_event	20230601	20230963	.	+	.	transcript_id "TCONS_00001278,TCONS_00001277"; gene_id "chrA01:20229689-20232915W"; flanks "20230601-,20230963^"; structure "1^3-,2^4-"; splice_chain "20230732^20230811-,20230733^20230812-"; sources "Undefined,Undefined"; NMorMRNA "null"; degree "4"; dimension "2_2";
chrA01	Undefined	as_event	20231198	20231447	.	+	.	transcript_id "TCONS_00001278,TCONS_00001277"; gene_id "chrA01:20229689-20232915W"; flanks "20231198-,20231447^"; structure "1^3-,2^4-"; splice_chain "20231249^20231355-,20231254^20231360-"; sources "Undefined,Undefined"; NMorMRNA "null"; degree "4"; dimension "2_2";
chrA01	Undefined	as_event	20302777	20303965	.	+	.	transcript_id "TCONS_00001281,TCONS_00001279"; gene_id "chrA01:20302415-20305233W"; flanks "20302777-,20303965^"; structure "0,1^2-3^4-"; splice_chain ",20303050^20303590-20303781^20303871-"; sources "Undefined,Undefined"; NMorMRNA "null"; degree "4"; dimension "2_2";
chrA01	Undefined	as_event	20302777	20304276	.	+	.	transcript_id "TCONS_00001280,TCONS_00001279,TCONS_00001281"; gene_id "chrA01:20302415-20305233W"; flanks "20302777-,20304276^"; structure "0,1^2-3^4-5^6-,5^6-"; splice_chain ",20303050^20303590-20303781^20303871-20303965^20304058-,20303965^20304058-"; sources "Undefined,Undefined,Undefined"; NMorMRNA "null"; degree "9"; dimension "3_3";
chrA01	Undefined	as_event	20384773	20384995	.	+	.	transcript_id "TCONS_00001288/TCONS_00001290,TCONS_00001289"; gene_id "chrA01:20383968-20388438W"; flanks "20384773-,20384995^"; structure "1^3-,2^4-"; splice_chain "20384844^20384930-,20384848^20384934-"; sources "Undefined,Undefined"; NMorMRNA "null"; degree "4"; dimension "2_2";
chrA01	Undefined	as_event	20385080	20385299	.	+	.	transcript_id "TCONS_00001289/TCONS_00001290,TCONS_00001288"; gene_id "chrA01:20383968-20388438W"; flanks "20385080-,20385299^"; structure "1^3-,2^4-"; splice_chain "20385151^20385231-,20385161^20385241-"; sources "Undefined,Undefined"; NMorMRNA "null"; degree "4"; dimension "2_2";
chrA01	Undefined	as_event	20453365	20453745	.	+	.	transcript_id "TCONS_00001296,TCONS_00001297"; gene_id "chrA01:20452429-20454186W"; flanks "20453365-,20453745^"; structure "0,1^2-"; splice_chain ",20453421^20453509-"; sources "Undefined,Undefined"; NMorMRNA "null"; degree "4"; dimension "2_2";
chrA01	Undefined	as_event	20470055	20470417	.	+	.	transcript_id "TCONS_00001301,TCONS_00001300"; gene_id "chrA01:20469798-20472291W"; flanks "20470055-,20470417^"; structure "0,1^2-"; splice_chain ",20470196^20470293-"; sources "Undefined,Undefined"; NMorMRNA "null"; degree "4"; dimension "2_2";
chrA01	Undefined	as_event	20483571	20483873	.	+	.	transcript_id "TCONS_00001302,TCONS_00001303"; gene_id "chrA01:20482306-20484140W"; flanks "20483571-,20483873^"; structure "0,1^2-"; splice_chain ",20483673^20483755-"; sources "Undefined,Undefined"; NMorMRNA "null"; degree "4"; dimension "2_2";
chrA01	Undefined	as_event	20610768	20611015	.	+	.	transcript_id "TCONS_00001309,TCONS_00001308"; gene_id "chrA01:20610356-20612472W"; flanks "20610768-,20611015^"; structure "1^3-,2^4-"; splice_chain "20610870^20610953-,20610880^20610963-"; sources "Undefined,Undefined"; NMorMRNA "null"; degree "4"; dimension "2_2";
chrA01	Undefined	as_event	20640491	20640674	.	+	.	transcript_id "TCONS_00001311,TCONS_00001312/TCONS_00001313"; gene_id "chrA01:20638789-20643923W"; flanks "20640491^,20640674^"; structure "1-,2-"; splice_chain "20640580-,20640581-"; sources "Undefined,Undefined"; NMorMRNA "null"; degree "4"; dimension "2_2";
chrA01	Undefined	as_event	20641266	20641434	.	+	.	transcript_id "TCONS_00001311,TCONS_00001312"; gene_id "chrA01:20638789-20643923W"; flanks "20641266-,20641434-"; structure "1^,2^"; splice_chain "20641337^,20641338^"; sources "Undefined,Undefined"; NMorMRNA "null"; degree "4"; dimension "2_2";
chrA01	Undefined	as_event	20643336	20643923	.	+	.	transcript_id "TCONS_00001311,TCONS_00001312"; gene_id "chrA01:20638789-20643923W"; flanks "20643336-,20643923]"; structure "1^3-,2^4-"; splice_chain "20643423^20643514-,20643449^20643540-"; sources "Undefined,Undefined"; NMorMRNA "null"; degree "4"; dimension "2_2";
chrA01	Undefined	as_event	20645672	20646420	.	+	.	transcript_id "TCONS_00001315,TCONS_00001314"; gene_id "chrA01:20645672-20649848W"; flanks "20645672[,20646420^"; structure "1^3-,2^4-5^6-"; splice_chain "20645807^20646002-,20645817^20646012-20646091^20646194-"; sources "Undefined,Undefined"; NMorMRNA "null"; degree "4"; dimension "2_2";
chrA01	Undefined	as_event	20646002	20646721	.	+	.	transcript_id "TCONS_00001316,TCONS_00001315"; gene_id "chrA01:20645672-20649848W"; flanks "20646002-,20646721^"; structure "0,1^2-"; splice_chain ",20646420^20646591-"; sources "Undefined,Undefined"; NMorMRNA "null"; degree "4"; dimension "2_2";
chrA01	Undefined	as_event	20645672	20646721	.	+	.	transcript_id "TCONS_00001316,TCONS_00001315,TCONS_00001314"; gene_id "chrA01:20645672-20649848W"; flanks "20645672[,20646721^"; structure "1^3-,1^3-7^8-,2^4-5^6-7^8-"; splice_chain "20645807^20646002-,20645807^20646002-20646420^20646591-,20645817^20646012-20646091^20646194-20646420^20646591-"; sources "Undefined,Undefined,Undefined"; NMorMRNA "null"; degree "9"; dimension "3_3";
chrA01	Undefined	as_event	20665639	20665793	.	+	.	transcript_id "TCONS_00001320,TCONS_00001319"; gene_id "chrA01:20665534-20668572W"; flanks "20665639^,20665793^"; structure "1-,2-"; splice_chain "20665731-,20665736-"; sources "Undefined,Undefined"; NMorMRNA "null"; degree "4"; dimension "2_2";
chrA01	Undefined	as_event	20666593	20666785	.	+	.	transcript_id "TCONS_00001319,TCONS_00001320"; gene_id "chrA01:20665534-20668572W"; flanks "20666593^,20666785^"; structure "1-,2-"; splice_chain "20666689-,20666699-"; sources "Undefined,Undefined"; NMorMRNA "null"; degree "4"; dimension "2_2";
chrA01	Undefined	as_event	20685076	20685537	.	+	.	transcript_id "TCONS_00001324,TCONS_00001325/TCONS_00001326"; gene_id "chrA01:20684355-20691367W"; flanks "20685076-,20685537-"; structure "1^,2^"; splice_chain "20685410^,20685442^"; sources "Undefined,Undefined"; NMorMRNA "null"; degree "4"; dimension "2_2";
chrA01	Undefined	as_event	20872864	20873050	.	+	.	transcript_id "TCONS_00001337,TCONS_00001338"; gene_id "chrA01:20872202-20873219W"; flanks "20872864-,20873050^"; structure "0,1^2-"; splice_chain ",20872901^20872984-"; sources "Undefined,Undefined"; NMorMRNA "null"; degree "4"; dimension "2_2";
chrA01	Undefined	as_event	20924108	20926977	.	+	.	transcript_id "TCONS_00001345,TCONS_00001346"; gene_id "chrA01:20924108-20926977W"; flanks "20924108[,20926977]"; structure "0,1^2-"; splice_chain ",20924348^20925046-"; sources "Undefined,Undefined"; NMorMRNA "null"; degree "4"; dimension "2_2";
chrA01	Undefined	as_event	21056352	21056682	.	+	.	transcript_id "TCONS_00001358,TCONS_00001357"; gene_id "chrA01:21053910-21057506W"; flanks "21056352-,21056682-"; structure "1^,2^"; splice_chain "21056406^,21056415^"; sources "Undefined,Undefined"; NMorMRNA "null"; degree "4"; dimension "2_2";
chrA01	Undefined	as_event	21072519	21072936	.	+	.	transcript_id "TCONS_00001360,TCONS_00001359"; gene_id "chrA01:21072124-21072936W"; flanks "21072519^,21072936]"; structure "1-,2-"; splice_chain "21072632-,21072638-"; sources "Undefined,Undefined"; NMorMRNA "null"; degree "4"; dimension "2_2";
chrA01	Undefined	as_event	21350644	21351057	.	+	.	transcript_id "TCONS_00001379,TCONS_00001380"; gene_id "chrA01:21349990-21351549W"; flanks "21350644-,21351057^"; structure "0,1^2-"; splice_chain ",21350824^21350916-"; sources "Undefined,Undefined"; NMorMRNA "null"; degree "4"; dimension "2_2";
chrA01	Undefined	as_event	21379007	21380233	.	+	.	transcript_id "TCONS_00001387,TCONS_00001386"; gene_id "chrA01:21379007-21381012W"; flanks "21379007[,21380233^"; structure "1^3-,2^4-"; splice_chain "21379314^21379606-,21379324^21379616-"; sources "Undefined,Undefined"; NMorMRNA "null"; degree "4"; dimension "2_2";
chrA01	Undefined	as_event	21399597	21399993	.	+	.	transcript_id "TCONS_00001388,TCONS_00001389/TCONS_00001390"; gene_id "chrA01:21397872-21402551W"; flanks "21399597-,21399993^"; structure "0,1^2-"; splice_chain ",21399799^21399872-"; sources "Undefined,Undefined"; NMorMRNA "null"; degree "4"; dimension "2_2";
chrA01	Undefined	as_event	21400069	21400363	.	+	.	transcript_id "TCONS_00001388/TCONS_00001390,TCONS_00001389"; gene_id "chrA01:21397872-21402551W"; flanks "21400069-,21400363^"; structure "1^3-,2^4-"; splice_chain "21400222^21400294-,21400224^21400296-"; sources "Undefined,Undefined"; NMorMRNA "null"; degree "4"; dimension "2_2";
chrA01	Undefined	as_event	21400443	21400663	.	+	.	transcript_id "TCONS_00001388/TCONS_00001389,TCONS_00001390"; gene_id "chrA01:21397872-21402551W"; flanks "21400443-,21400663-"; structure "1^,2^"; splice_chain "21400588^,21400596^"; sources "Undefined,Undefined"; NMorMRNA "null"; degree "4"; dimension "2_2";
chrA01	Undefined	as_event	21401267	21401535	.	+	.	transcript_id "TCONS_00001389/TCONS_00001390,TCONS_00001388"; gene_id "chrA01:21397872-21402551W"; flanks "21401267-,21401535-"; structure "1^,2^"; splice_chain "21401338^,21401339^"; sources "Undefined,Undefined"; NMorMRNA "null"; degree "4"; dimension "2_2";
chrA01	Undefined	as_event	21542230	21542609	.	+	.	transcript_id "TCONS_00001402,TCONS_00001401"; gene_id "chrA01:21542076-21550687W"; flanks "21542230^,21542609^"; structure "1-,2-"; splice_chain "21542522-,21542523-"; sources "Undefined,Undefined"; NMorMRNA "null"; degree "4"; dimension "2_2";
chrA01	Undefined	as_event	21547060	21547445	.	+	.	transcript_id "TCONS_00001401,TCONS_00001402"; gene_id "chrA01:21542076-21550687W"; flanks "21547060^,21547445-"; structure "0,1-2^"; splice_chain ",21547158-21547260^"; sources "Undefined,Undefined"; NMorMRNA "null"; degree "4"; dimension "2_2";
chrA01	Undefined	as_event	21547729	21548618	.	+	.	transcript_id "TCONS_00001401,TCONS_00001402"; gene_id "chrA01:21542076-21550687W"; flanks "21547729-,21548618^"; structure "1^3-,2^4-"; splice_chain "21547836^21548436-,21547865^21548465-"; sources "Undefined,Undefined"; NMorMRNA "null"; degree "4"; dimension "2_2";
chrA01	Undefined	as_event	21548618	21548790	.	+	.	transcript_id "TCONS_00001402/TCONS_00001403,TCONS_00001401"; gene_id "chrA01:21542076-21550687W"; flanks "21548618^,21548790^"; structure "1-,2-"; splice_chain "21548704-,21548705-"; sources "Undefined,Undefined"; NMorMRNA "null"; degree "4"; dimension "2_2";
chrA01	Undefined	as_event	21583419	21583591	.	+	.	transcript_id "TCONS_00001407,TCONS_00001406"; gene_id "chrA01:21581175-21584023W"; flanks "21583419-,21583591-"; structure "1^,2^"; splice_chain "21583505^,21583506^"; sources "Undefined,Undefined"; NMorMRNA "null"; degree "4"; dimension "2_2";
chrA01	Undefined	as_event	21613023	21613180	.	+	.	transcript_id "TCONS_00001413,TCONS_00001411/TCONS_00001412"; gene_id "chrA01:21610704-21615630W"; flanks "21613023^,21613180^"; structure "1-,2-"; splice_chain "21613123-,21613124-"; sources "Undefined,Undefined"; NMorMRNA "null"; degree "4"; dimension "2_2";
chrA01	Undefined	as_event	21641648	21642542	.	+	.	transcript_id "TCONS_00001415,TCONS_00001416"; gene_id "chrA01:21641121-21644249W"; flanks "21641648^,21642542^"; structure "1-,2-"; splice_chain "21642092-,21642454-"; sources "Undefined,Undefined"; NMorMRNA "null"; degree "4"; dimension "2_2";
chrA01	Undefined	as_event	21641121	21642542	.	+	.	transcript_id "TCONS_00001414,TCONS_00001415,TCONS_00001416"; gene_id "chrA01:21641121-21644249W"; flanks "21641121[,21642542^"; structure "0,1^2-,1^3-"; splice_chain ",21641648^21642092-,21641648^21642454-"; sources "Undefined,Undefined,Undefined"; NMorMRNA "null"; degree "9"; dimension "3_3";
chrA01	Undefined	as_event	21642911	21643133	.	+	.	transcript_id "TCONS_00001416,TCONS_00001415"; gene_id "chrA01:21641121-21644249W"; flanks "21642911-,21643133^"; structure "0,1^2-"; splice_chain ",21642984^21643062-"; sources "Undefined,Undefined"; NMorMRNA "null"; degree "4"; dimension "2_2";
chrA01	Undefined	as_event	21756721	21757203	.	+	.	transcript_id "TCONS_00001434,TCONS_00001436"; gene_id "chrA01:21755376-21757587W"; flanks "21756721-,21757203^"; structure "0,1^2-"; splice_chain ",21757015^21757099-"; sources "Undefined,Undefined"; NMorMRNA "null"; degree "4"; dimension "2_2";
chrA01	Undefined	as_event	21759790	21760444	.	+	.	transcript_id "TCONS_00001437,TCONS_00001438"; gene_id "chrA01:21758482-21761007W"; flanks "21759790-,21760444^"; structure "1^3-6^8-,2^4-5^7-"; splice_chain "21759872^21759952-21760248^21760342-,21759873^21759953-21760246^21760340-"; sources "Undefined,Undefined"; NMorMRNA "null"; degree "4"; dimension "2_2";
chrA01	Undefined	as_event	21865297	21865694	.	+	.	transcript_id "TCONS_00001445,TCONS_00001446"; gene_id "chrA01:21862893-21867080W"; flanks "21865297-,21865694^"; structure "0,1^2-"; splice_chain ",21865404^21865491-"; sources "Undefined,Undefined"; NMorMRNA "null"; degree "4"; dimension "2_2";
chrA01	Undefined	as_event	21866414	21866796	.	+	.	transcript_id "TCONS_00001445,TCONS_00001446"; gene_id "chrA01:21862893-21867080W"; flanks "21866414-,21866796^"; structure "0,1^2-"; splice_chain ",21866570^21866669-"; sources "Undefined,Undefined"; NMorMRNA "null"; degree "4"; dimension "2_2";
chrA01	Undefined	as_event	21963282	21963480	.	+	.	transcript_id "TCONS_00001449,TCONS_00001450"; gene_id "chrA01:21962192-21963878W"; flanks "21963282-,21963480-"; structure "1^,2^"; splice_chain "21963401^,21963402^"; sources "Undefined,Undefined"; NMorMRNA "null"; degree "4"; dimension "2_2";
chrA01	Undefined	as_event	21999396	21999784	.	+	.	transcript_id "TCONS_00001457,TCONS_00001458"; gene_id "chrA01:21997952-22004368W"; flanks "21999396-,21999784-"; structure "1^,2^"; splice_chain "21999475^,21999478^"; sources "Undefined,Undefined"; NMorMRNA "null"; degree "4"; dimension "2_2";
chrA01	Undefined	as_event	22003485	22003812	.	+	.	transcript_id "TCONS_00001457,TCONS_00001458"; gene_id "chrA01:21997952-22004368W"; flanks "22003485-,22003812^"; structure "1^3-,2^4-"; splice_chain "22003616^22003705-,22003628^22003717-"; sources "Undefined,Undefined"; NMorMRNA "null"; degree "4"; dimension "2_2";
chrA01	Undefined	as_event	22004078	22004368	.	+	.	transcript_id "TCONS_00001458,TCONS_00001457"; gene_id "chrA01:21997952-22004368W"; flanks "22004078-,22004368]"; structure "1^3-,2^4-"; splice_chain "22004200^22004271-,22004202^22004273-"; sources "Undefined,Undefined"; NMorMRNA "null"; degree "4"; dimension "2_2";
chrA01	Undefined	as_event	22177596	22177969	.	+	.	transcript_id "TCONS_00001465,TCONS_00001466"; gene_id "chrA01:22175866-22178322W"; flanks "22177596-,22177969^"; structure "0,1^2-"; splice_chain ",22177724^22177793-"; sources "Undefined,Undefined"; NMorMRNA "null"; degree "4"; dimension "2_2";
chrA01	Undefined	as_event	22178050	22178322	.	+	.	transcript_id "TCONS_00001465,TCONS_00001466"; gene_id "chrA01:22175866-22178322W"; flanks "22178050-,22178322]"; structure "0,1^2-"; splice_chain ",22178157^22178232-"; sources "Undefined,Undefined"; NMorMRNA "null"; degree "4"; dimension "2_2";
chrA01	Undefined	as_event	22615680	22616065	.	+	.	transcript_id "TCONS_00001479,TCONS_00001480"; gene_id "chrA01:22615284-22617724W"; flanks "22615680-,22616065^"; structure "0,1^2-"; splice_chain ",22615799^22615880-"; sources "Undefined,Undefined"; NMorMRNA "null"; degree "4"; dimension "2_2";
chrA01	Undefined	as_event	22619266	22619613	.	+	.	transcript_id "TCONS_00001481,TCONS_00001482"; gene_id "chrA01:22618931-22624207W"; flanks "22619266-,22619613^"; structure "1^3-,2^4-"; splice_chain "22619367^22619464-,22619371^22619468-"; sources "Undefined,Undefined"; NMorMRNA "null"; degree "4"; dimension "2_2";
chrA01	Undefined	as_event	22620302	22620604	.	+	.	transcript_id "TCONS_00001481,TCONS_00001482"; gene_id "chrA01:22618931-22624207W"; flanks "22620302-,22620604^"; structure "1^3-,2^4-"; splice_chain "22620373^22620463-,22620374^22620464-"; sources "Undefined,Undefined"; NMorMRNA "null"; degree "4"; dimension "2_2";
chrA01	Undefined	as_event	22623563	22623948	.	+	.	transcript_id "TCONS_00001482,TCONS_00001481"; gene_id "chrA01:22618931-22624207W"; flanks "22623563-,22623948-"; structure "1^,2^"; splice_chain "22623857^,22623859^"; sources "Undefined,Undefined"; NMorMRNA "null"; degree "4"; dimension "2_2";
chrA01	Undefined	as_event	22749281	22749759	.	+	.	transcript_id "TCONS_00001488,TCONS_00001489"; gene_id "chrA01:22747069-22750069W"; flanks "22749281-,22749759^"; structure "0,1^2-"; splice_chain ",22749566^22749636-"; sources "Undefined,Undefined"; NMorMRNA "null"; degree "4"; dimension "2_2";
chrA01	Undefined	as_event	22769338	22769572	.	+	.	transcript_id "TCONS_00001491,TCONS_00001492/TCONS_00001493"; gene_id "chrA01:22768546-22774392W"; flanks "22769338-,22769572^"; structure "0,1^2-"; splice_chain ",22769436^22769522-"; sources "Undefined,Undefined"; NMorMRNA "null"; degree "4"; dimension "2_2";
chrA01	Undefined	as_event	22770525	22770938	.	+	.	transcript_id "TCONS_00001493,TCONS_00001491/TCONS_00001492"; gene_id "chrA01:22768546-22774392W"; flanks "22770525-,22770938^"; structure "0,1^2-3^4-"; splice_chain ",22770603^22770700-22770809^22770885-"; sources "Undefined,Undefined"; NMorMRNA "null"; degree "4"; dimension "2_2";
chrA01	Undefined	as_event	22771345	22771805	.	+	.	transcript_id "TCONS_00001491/TCONS_00001492,TCONS_00001493"; gene_id "chrA01:22768546-22774392W"; flanks "22771345-,22771805^"; structure "1^3-,2^4-"; splice_chain "22771547^22771709-,22771557^22771719-"; sources "Undefined,Undefined"; NMorMRNA "null"; degree "4"; dimension "2_2";
chrA01	Undefined	as_event	22772644	22772921	.	+	.	transcript_id "TCONS_00001491/TCONS_00001493,TCONS_00001492"; gene_id "chrA01:22768546-22774392W"; flanks "22772644-,22772921^"; structure "0,1^2-"; splice_chain ",22772754^22772835-"; sources "Undefined,Undefined"; NMorMRNA "null"; degree "4"; dimension "2_2";
chrA01	Undefined	as_event	22793007	22793232	.	+	.	transcript_id "TCONS_00001496,TCONS_00001497"; gene_id "chrA01:22792202-22795368W"; flanks "22793007-,22793232^"; structure "0,1^2-"; splice_chain ",22793063^22793140-"; sources "Undefined,Undefined"; NMorMRNA "null"; degree "4"; dimension "2_2";
chrA01	Undefined	as_event	22933059	22933293	.	+	.	transcript_id "TCONS_00001500,TCONS_00001501"; gene_id "chrA01:22930894-22935525W"; flanks "22933059^,22933293^"; structure "1-,2-"; splice_chain "22933198-,22933199-"; sources "Undefined,Undefined"; NMorMRNA "null"; degree "4"; dimension "2_2";
chrA01	Undefined	as_event	22936305	22936757	.	+	.	transcript_id "TCONS_00001504,TCONS_00001503"; gene_id "chrA01:22936305-22937356W"; flanks "22936305[,22936757^"; structure "1^3-,2^4-"; splice_chain "22936502^22936609-,22936512^22936619-"; sources "Undefined,Undefined"; NMorMRNA "null"; degree "4"; dimension "2_2";
chrA01	Undefined	as_event	22963682	22964432	.	+	.	transcript_id "TCONS_00001507,TCONS_00001508"; gene_id "chrA01:22963682-22964432W"; flanks "22963682[,22964432]"; structure "0,1^2-"; splice_chain ",22963917^22964022-"; sources "Undefined,Undefined"; NMorMRNA "null"; degree "4"; dimension "2_2";
chrA01	Undefined	as_event	23005173	23005915	.	+	.	transcript_id "TCONS_00001510,TCONS_00001509"; gene_id "chrA01:23005173-23006770W"; flanks "23005173[,23005915-"; structure "1^,2^"; splice_chain "23005566^,23005571^"; sources "Undefined,Undefined"; NMorMRNA "null"; degree "4"; dimension "2_2";
chrA01	Undefined	as_event	23041827	23042265	.	+	.	transcript_id "TCONS_00001511,TCONS_00001512"; gene_id "chrA01:23040155-23042265W"; flanks "23041827-,23042265]"; structure "1^2-3^5-,4^6-"; splice_chain "23041907^23041990-23042139^23042209-,23042149^23042219-"; sources "Undefined,Undefined"; NMorMRNA "null"; degree "4"; dimension "2_2";
chrA01	Undefined	as_event	23248638	23249075	.	+	.	transcript_id "TCONS_00001517,TCONS_00001515,TCONS_00001516"; gene_id "chrA01:23248091-23252199W"; flanks "23248638-,23249075^"; structure "1^4-,2^5-,3^6-"; splice_chain "23248728^23249015-,23248738^23249025-,23248739^23249026-"; sources "Undefined,Undefined,Undefined"; NMorMRNA "null"; degree "9"; dimension "3_3";
chrA01	Undefined	as_event	23251422	23251824	.	+	.	transcript_id "TCONS_00001517,TCONS_00001516"; gene_id "chrA01:23248091-23252199W"; flanks "23251422-,23251824-"; structure "1^2-3^,4^"; splice_chain "23251520^23251628-23251732^,23251733^"; sources "Undefined,Undefined"; NMorMRNA "null"; degree "4"; dimension "2_2";
chrA01	Undefined	as_event	23256008	23256575	.	+	.	transcript_id "TCONS_00001519,TCONS_00001520"; gene_id "chrA01:23256008-23257591W"; flanks "23256008[,23256575^"; structure "1^3-,2^4-"; splice_chain "23256257^23256364-,23256267^23256374-"; sources "Undefined,Undefined"; NMorMRNA "null"; degree "4"; dimension "2_2";
chrA01	Undefined	as_event	146	484	.	-	.	transcript_id "TCONS_00001522,TCONS_00001523"; gene_id "chrA01:110-508C"; flanks "484[,146]"; structure "1^3-,2^4-"; splice_chain "438^231-,436^229-"; sources "Undefined,Undefined"; NMorMRNA "null"; degree "4"; dimension "2_2";
chrA01	Undefined	as_event	3665	3855	.	-	.	transcript_id "TCONS_00001526,TCONS_00001525"; gene_id "chrA01:2782-5575C"; flanks "3855-,3665-"; structure "1^,2^"; splice_chain "3764^,3760^"; sources "Undefined,Undefined"; NMorMRNA "null"; degree "4"; dimension "2_2";
chrA01	Undefined	as_event	451339	451674	.	-	.	transcript_id "TCONS_00001553,TCONS_00001554/TCONS_00001555"; gene_id "chrA01:449007-452132C"; flanks "451674-,451339^"; structure "0,1^2-"; splice_chain ",451526^451414-"; sources "Undefined,Undefined"; NMorMRNA "null"; degree "4"; dimension "2_2";
chrA01	Undefined	as_event	450598	450836	.	-	.	transcript_id "TCONS_00001554,TCONS_00001553/TCONS_00001555"; gene_id "chrA01:449007-452132C"; flanks "450836-,450598^"; structure "0,1^2-"; splice_chain ",450727^450645-"; sources "Undefined,Undefined"; NMorMRNA "null"; degree "4"; dimension "2_2";
chrA01	Undefined	as_event	450016	450517	.	-	.	transcript_id "TCONS_00001553/TCONS_00001554,TCONS_00001555"; gene_id "chrA01:449007-452132C"; flanks "450517-,450016^"; structure "0,1^2-"; splice_chain ",450323^450117-"; sources "Undefined,Undefined"; NMorMRNA "null"; degree "4"; dimension "2_2";
chrA01	Undefined	as_event	449230	449718	.	-	.	transcript_id "TCONS_00001554/TCONS_00001555,TCONS_00001553"; gene_id "chrA01:449007-452132C"; flanks "449718-,449230^"; structure "0,1^2-"; splice_chain ",449577^449376-"; sources "Undefined,Undefined"; NMorMRNA "null"; degree "4"; dimension "2_2";
chrA01	Undefined	as_event	575897	576111	.	-	.	transcript_id "TCONS_00001569,TCONS_00001568"; gene_id "chrA01:574957-578144C"; flanks "576111-,575897^"; structure "0,1^2-"; splice_chain ",576031^575951-"; sources "Undefined,Undefined"; NMorMRNA "null"; degree "4"; dimension "2_2";
chrA01	Undefined	as_event	575308	575531	.	-	.	transcript_id "TCONS_00001569,TCONS_00001568"; gene_id "chrA01:574957-578144C"; flanks "575531^,575308^"; structure "1-,2-"; splice_chain "575433-,575432-"; sources "Undefined,Undefined"; NMorMRNA "null"; degree "4"; dimension "2_2";
chrA01	Undefined	as_event	756506	756856	.	-	.	transcript_id "TCONS_00001578,TCONS_00001577"; gene_id "chrA01:754667-760413C"; flanks "756856-,756506^"; structure "0,1^2-"; splice_chain ",756731^756661-"; sources "Undefined,Undefined"; NMorMRNA "null"; degree "4"; dimension "2_2";
chrA01	Undefined	as_event	755900	756025	.	-	.	transcript_id "TCONS_00001577,TCONS_00001578"; gene_id "chrA01:754667-760413C"; flanks "756025^,755900^"; structure "1-,2-"; splice_chain "755955-,755953-"; sources "Undefined,Undefined"; NMorMRNA "null"; degree "4"; dimension "2_2";
chrA01	Undefined	as_event	754965	755121	.	-	.	transcript_id "TCONS_00001577,TCONS_00001578"; gene_id "chrA01:754667-760413C"; flanks "755121^,754965^"; structure "1-,2-"; splice_chain "755049-,755048-"; sources "Undefined,Undefined"; NMorMRNA "null"; degree "4"; dimension "2_2";
chrA01	Undefined	as_event	846242	846560	.	-	.	transcript_id "TCONS_00001585,TCONS_00001584"; gene_id "chrA01:845957-847436C"; flanks "846560-,846242^"; structure "0,1^2-"; splice_chain ",846445^846374-"; sources "Undefined,Undefined"; NMorMRNA "null"; degree "4"; dimension "2_2";
chrA01	Undefined	as_event	911092	911365	.	-	.	transcript_id "TCONS_00001595,TCONS_00001596"; gene_id "chrA01:909942-911954C"; flanks "911365-,911092^"; structure "0,1^2-"; splice_chain ",911268^911189-"; sources "Undefined,Undefined"; NMorMRNA "null"; degree "4"; dimension "2_2";
chrA01	Undefined	as_event	999419	999672	.	-	.	transcript_id "TCONS_00001607,TCONS_00001606"; gene_id "chrA01:997203-999672C"; flanks "999672[,999419-"; structure "1^,2^"; splice_chain "999558^,999507^"; sources "Undefined,Undefined"; NMorMRNA "null"; degree "4"; dimension "2_2";
chrA01	Undefined	as_event	998803	999225	.	-	.	transcript_id "TCONS_00001606,TCONS_00001607"; gene_id "chrA01:997203-999672C"; flanks "999225-,998803^"; structure "0,1^2-"; splice_chain ",999098^999024-"; sources "Undefined,Undefined"; NMorMRNA "null"; degree "4"; dimension "2_2";
chrA01	Undefined	as_event	998146	998488	.	-	.	transcript_id "TCONS_00001606,TCONS_00001607"; gene_id "chrA01:997203-999672C"; flanks "998488-,998146^"; structure "0,1^2-"; splice_chain ",998320^998238-"; sources "Undefined,Undefined"; NMorMRNA "null"; degree "4"; dimension "2_2";
chrA01	Undefined	as_event	1008998	1009475	.	-	.	transcript_id "TCONS_00001609,TCONS_00001608"; gene_id "chrA01:1008176-1009475C"; flanks "1009475[,1008998^"; structure "0,1^2-"; splice_chain ",1009325^1009084-"; sources "Undefined,Undefined"; NMorMRNA "null"; degree "4"; dimension "2_2";
chrA01	Undefined	as_event	1008617	1008921	.	-	.	transcript_id "TCONS_00001608,TCONS_00001609"; gene_id "chrA01:1008176-1009475C"; flanks "1008921-,1008617^"; structure "0,1^2-"; splice_chain ",1008721^1008652-"; sources "Undefined,Undefined"; NMorMRNA "null"; degree "4"; dimension "2_2";
chrA01	Undefined	as_event	1035546	1036207	.	-	.	transcript_id "TCONS_00001614,TCONS_00001612/TCONS_00001613"; gene_id "chrA01:1035100-1038383C"; flanks "1036207-,1035546^"; structure "0,1^2-3^4-"; splice_chain ",1036092^1036006-1035839^1035770-"; sources "Undefined,Undefined"; NMorMRNA "null"; degree "4"; dimension "2_2";
chrA01	Undefined	as_event	1035100	1035466	.	-	.	transcript_id "TCONS_00001612/TCONS_00001614,TCONS_00001613"; gene_id "chrA01:1035100-1038383C"; flanks "1035466-,1035100]"; structure "0,1^2-"; splice_chain ",1035354^1035274-"; sources "Undefined,Undefined"; NMorMRNA "null"; degree "4"; dimension "2_2";
chrA01	Undefined	as_event	1251829	1252104	.	-	.	transcript_id "TCONS_00001625,TCONS_00001626"; gene_id "chrA01:1251829-1253355C"; flanks "1252104-,1251829]"; structure "0,1^2-"; splice_chain ",1252009^1251905-"; sources "Undefined,Undefined"; NMorMRNA "null"; degree "4"; dimension "2_2";
chrA01	Undefined	as_event	1268301	1268497	.	-	.	transcript_id "TCONS_00001630,TCONS_00001632"; gene_id "chrA01:1265976-1269817C"; flanks "1268497^,1268301^"; structure "1-,2-"; splice_chain "1268398-,1268390-"; sources "Undefined,Undefined"; NMorMRNA "null"; degree "4"; dimension "2_2";
chrA01	Undefined	as_event	1268205	1268398	.	-	.	transcript_id "TCONS_00001630,TCONS_00001631"; gene_id "chrA01:1265976-1269817C"; flanks "1268398-,1268205-"; structure "1^,2^"; splice_chain "1268301^,1268300^"; sources "Undefined,Undefined"; NMorMRNA "null"; degree "4"; dimension "2_2";
chrA01	Undefined	as_event	1268205	1268497	.	-	.	transcript_id "TCONS_00001630,TCONS_00001631,TCONS_00001632"; gene_id "chrA01:1265976-1269817C"; flanks "1268497^,1268205-"; structure "1-3^,1-4^,2-3^"; splice_chain "1268398-1268301^,1268398-1268300^,1268390-1268301^"; sources "Undefined,Undefined,Undefined"; NMorMRNA "null"; degree "9"; dimension "3_3";
chrA01	Undefined	as_event	1266698	1266938	.	-	.	transcript_id "TCONS_00001631,TCONS_00001630/TCONS_00001632"; gene_id "chrA01:1265976-1269817C"; flanks "1266938^,1266698^"; structure "1-,2-"; splice_chain "1266787-,1266786-"; sources "Undefined,Undefined"; NMorMRNA "null"; degree "4"; dimension "2_2";
chrA01	Undefined	as_event	1308102	1308923	.	-	.	transcript_id "TCONS_00001637,TCONS_00001638"; gene_id "chrA01:1307101-1308923C"; flanks "1308923[,1308102^"; structure "1^3-,2^4-"; splice_chain "1308458^1308368-,1308443^1308353-"; sources "Undefined,Undefined"; NMorMRNA "null"; degree "4"; dimension "2_2";
chrA01	Undefined	as_event	1363753	1364763	.	-	.	transcript_id "TCONS_00001648,TCONS_00001647"; gene_id "chrA01:1363753-1366825C"; flanks "1364763-,1363753]"; structure "0,1^2-"; splice_chain ",1364066^1363985-"; sources "Undefined,Undefined"; NMorMRNA "null"; degree "4"; dimension "2_2";
chrA01	Undefined	as_event	1378601	1379857	.	-	.	transcript_id "TCONS_00001651,TCONS_00001650"; gene_id "chrA01:1373241-1380597C"; flanks "1379857^,1378601^"; structure "1-,2-"; splice_chain "1379566-,1379523-"; sources "Undefined,Undefined"; NMorMRNA "null"; degree "4"; dimension "2_2";
chrA01	Undefined	as_event	1375824	1376037	.	-	.	transcript_id "TCONS_00001649,TCONS_00001650/TCONS_00001651"; gene_id "chrA01:1373241-1380597C"; flanks "1376037^,1375824^"; structure "1-,2-"; splice_chain "1375901-,1375900-"; sources "Undefined,Undefined"; NMorMRNA "null"; degree "4"; dimension "2_2";
chrA01	Undefined	as_event	1375585	1375824	.	-	.	transcript_id "TCONS_00001650,TCONS_00001649/TCONS_00001651"; gene_id "chrA01:1373241-1380597C"; flanks "1375824^,1375585^"; structure "1-,2-"; splice_chain "1375671-,1375669-"; sources "Undefined,Undefined"; NMorMRNA "null"; degree "4"; dimension "2_2";
chrA01	Undefined	as_event	1387598	1387742	.	-	.	transcript_id "TCONS_00001655,TCONS_00001654"; gene_id "chrA01:1387172-1391350C"; flanks "1387742^,1387598^"; structure "1-,2-"; splice_chain "1387669-,1387657-"; sources "Undefined,Undefined"; NMorMRNA "null"; degree "4"; dimension "2_2";
chrA01	Undefined	as_event	1450448	1452350	.	-	.	transcript_id "TCONS_00001663,TCONS_00001662"; gene_id "chrA01:1450448-1452350C"; flanks "1452350[,1450448]"; structure "0,1^2-3^4-5^6-"; splice_chain ",1451523^1451432-1451231^1451148-1451018^1450942-"; sources "Undefined,Undefined"; NMorMRNA "null"; degree "4"; dimension "2_2";
chrA01	Undefined	as_event	1455404	1455817	.	-	.	transcript_id "TCONS_00001665,TCONS_00001664"; gene_id "chrA01:1452574-1457797C"; flanks "1455817-,1455404^"; structure "0,1^2-"; splice_chain ",1455599^1455514-"; sources "Undefined,Undefined"; NMorMRNA "null"; degree "4"; dimension "2_2";
chrA01	Undefined	as_event	1454643	1455216	.	-	.	transcript_id "TCONS_00001664,TCONS_00001665"; gene_id "chrA01:1452574-1457797C"; flanks "1455216-,1454643^"; structure "1^3-,2^4-"; splice_chain "1455186^1454698-,1455134^1454695-"; sources "Undefined,Undefined"; NMorMRNA "null"; degree "4"; dimension "2_2";
chrA01	Undefined	as_event	1471128	1471440	.	-	.	transcript_id "TCONS_00001668,TCONS_00001666"; gene_id "chrA01:1469927-1473493C"; flanks "1471440-,1471128^"; structure "0,1^2-"; splice_chain ",1471351^1471265-"; sources "Undefined,Undefined"; NMorMRNA "null"; degree "4"; dimension "2_2";
chrA01	Undefined	as_event	1470364	1471265	.	-	.	transcript_id "TCONS_00001667,TCONS_00001666"; gene_id "chrA01:1469927-1473493C"; flanks "1471265-,1470364^"; structure "1^3-,2^4-"; splice_chain "1471138^1470774-,1471128^1470764-"; sources "Undefined,Undefined"; NMorMRNA "null"; degree "4"; dimension "2_2";
chrA01	Undefined	as_event	1470364	1471440	.	-	.	transcript_id "TCONS_00001667,TCONS_00001666,TCONS_00001668"; gene_id "chrA01:1469927-1473493C"; flanks "1471440-,1470364^"; structure "1^2-3^5-,1^2-4^6-,4^6-"; splice_chain "1471351^1471265-1471138^1470774-,1471351^1471265-1471128^1470764-,1471128^1470764-"; sources "Undefined,Undefined,Undefined"; NMorMRNA "null"; degree "9"; dimension "3_3";
chrA01	Undefined	as_event	1512199	1512480	.	-	.	transcript_id "TCONS_00001674,TCONS_00001673"; gene_id "chrA01:1511820-1513092C"; flanks "1512480-,1512199^"; structure "0,1^2-"; splice_chain ",1512382^1512250-"; sources "Undefined,Undefined"; NMorMRNA "null"; degree "4"; dimension "2_2";
chrA01	Undefined	as_event	1560885	1561468	.	-	.	transcript_id "TCONS_00001678,TCONS_00001677"; gene_id "chrA01:1559489-1561468C"; flanks "1561468[,1560885-"; structure "1^,2^"; splice_chain "1561304^,1561279^"; sources "Undefined,Undefined"; NMorMRNA "null"; degree "4"; dimension "2_2";
chrA01	Undefined	as_event	1575998	1577327	.	-	.	transcript_id "TCONS_00001680,TCONS_00001681"; gene_id "chrA01:1574848-1577327C"; flanks "1577327[,1575998^"; structure "1^3-,2^4-"; splice_chain "1576407^1576324-,1576400^1576317-"; sources "Undefined,Undefined"; NMorMRNA "null"; degree "4"; dimension "2_2";
chrA01	Undefined	as_event	1694945	1696334	.	-	.	transcript_id "TCONS_00001692,TCONS_00001693"; gene_id "chrA01:1693782-1696650C"; flanks "1696334^,1694945^"; structure "1-,2-"; splice_chain "1695076-,1695073-"; sources "Undefined,Undefined"; NMorMRNA "null"; degree "4"; dimension "2_2";
chrA01	Undefined	as_event	1793619	1793800	.	-	.	transcript_id "TCONS_00001704,TCONS_00001705"; gene_id "chrA01:1792692-1794606C"; flanks "1793800-,1793619-"; structure "1^,2^"; splice_chain "1793741^,1793740^"; sources "Undefined,Undefined"; NMorMRNA "null"; degree "4"; dimension "2_2";
chrA01	Undefined	as_event	1853601	1853780	.	-	.	transcript_id "TCONS_00001708,TCONS_00001710"; gene_id "chrA01:1850292-1854208C"; flanks "1853780^,1853601^"; structure "1-,2-"; splice_chain "1853704-,1853703-"; sources "Undefined,Undefined"; NMorMRNA "null"; degree "4"; dimension "2_2";
chrA01	Undefined	as_event	1851488	1851731	.	-	.	transcript_id "TCONS_00001710,TCONS_00001708/TCONS_00001709"; gene_id "chrA01:1850292-1854208C"; flanks "1851731-,1851488^"; structure "0,1^2-"; splice_chain ",1851630^1851544-"; sources "Undefined,Undefined"; NMorMRNA "null"; degree "4"; dimension "2_2";
chrA01	Undefined	as_event	1851078	1851381	.	-	.	transcript_id "TCONS_00001710,TCONS_00001708/TCONS_00001709"; gene_id "chrA01:1850292-1854208C"; flanks "1851381-,1851078^"; structure "0,1^2-"; splice_chain ",1851235^1851148-"; sources "Undefined,Undefined"; NMorMRNA "null"; degree "4"; dimension "2_2";
chrA01	Undefined	as_event	1883320	1883568	.	-	.	transcript_id "TCONS_00001713/TCONS_00001714,TCONS_00001715"; gene_id "chrA01:1880504-1885332C"; flanks "1883568-,1883320^"; structure "0,1^2-"; splice_chain ",1883455^1883382-"; sources "Undefined,Undefined"; NMorMRNA "null"; degree "4"; dimension "2_2";
chrA01	Undefined	as_event	1880504	1881099	.	-	.	transcript_id "TCONS_00001714,TCONS_00001713"; gene_id "chrA01:1880504-1885332C"; flanks "1881099-,1880504]"; structure "0,1^2-"; splice_chain ",1881023^1880919-"; sources "Undefined,Undefined"; NMorMRNA "null"; degree "4"; dimension "2_2";
chrA01	Undefined	as_event	1896402	1896684	.	-	.	transcript_id "TCONS_00001717,TCONS_00001716"; gene_id "chrA01:1895822-1897720C"; flanks "1896684-,1896402^"; structure "0,1^2-"; splice_chain ",1896589^1896498-"; sources "Undefined,Undefined"; NMorMRNA "null"; degree "4"; dimension "2_2";
chrA01	Undefined	as_event	1896007	1896305	.	-	.	transcript_id "TCONS_00001716,TCONS_00001717"; gene_id "chrA01:1895822-1897720C"; flanks "1896305-,1896007^"; structure "1^3-,2^4-"; splice_chain "1896210^1896101-,1896188^1896079-"; sources "Undefined,Undefined"; NMorMRNA "null"; degree "4"; dimension "2_2";
chrA01	Undefined	as_event	1983635	1984232	.	-	.	transcript_id "TCONS_00001724,TCONS_00001725"; gene_id "chrA01:1982800-1986477C"; flanks "1984232^,1983635^"; structure "1-,2-"; splice_chain "1983701-,1983699-"; sources "Undefined,Undefined"; NMorMRNA "null"; degree "4"; dimension "2_2";
chrA01	Undefined	as_event	1987323	1987926	.	-	.	transcript_id "TCONS_00001726,TCONS_00001727"; gene_id "chrA01:1986686-1988579C"; flanks "1987926-,1987323^"; structure "0,1^2-"; splice_chain ",1987796^1987467-"; sources "Undefined,Undefined"; NMorMRNA "null"; degree "4"; dimension "2_2";
chrA01	Undefined	as_event	2007501	2007908	.	-	.	transcript_id "TCONS_00001728,TCONS_00001729"; gene_id "chrA01:2005659-2008608C"; flanks "2007908-,2007501^"; structure "0,1^2-"; splice_chain ",2007633^2007549-"; sources "Undefined,Undefined"; NMorMRNA "null"; degree "4"; dimension "2_2";
chrA01	Undefined	as_event	2015230	2015354	.	-	.	transcript_id "TCONS_00001730,TCONS_00001731"; gene_id "chrA01:2014427-2015445C"; flanks "2015354^,2015230^"; structure "1-,2-"; splice_chain "2015263-,2015261-"; sources "Undefined,Undefined"; NMorMRNA "null"; degree "4"; dimension "2_2";
chrA01	Undefined	as_event	2032304	2034997	.	-	.	transcript_id "TCONS_00001736,TCONS_00001734/TCONS_00001735"; gene_id "chrA01:2027398-2034997C"; flanks "2034997[,2032304^"; structure "1^3-,2^4-"; splice_chain "2034815^2034638-,2034807^2034630-"; sources "Undefined,Undefined"; NMorMRNA "null"; degree "4"; dimension "2_2";
chrA01	Undefined	as_event	2027398	2028198	.	-	.	transcript_id "TCONS_00001733/TCONS_00001735,TCONS_00001734"; gene_id "chrA01:2027398-2034997C"; flanks "2028198^,2027398]"; structure "1-,2-"; splice_chain "2028109-,2028106-"; sources "Undefined,Undefined"; NMorMRNA "null"; degree "4"; dimension "2_2";
chrA01	Undefined	as_event	2046561	2047033	.	-	.	transcript_id "TCONS_00001738,TCONS_00001737"; gene_id "chrA01:2046156-2047235C"; flanks "2047033^,2046561^"; structure "1-,2-"; splice_chain "2046620-,2046617-"; sources "Undefined,Undefined"; NMorMRNA "null"; degree "4"; dimension "2_2";
chrA01	Undefined	as_event	2069550	2069767	.	-	.	transcript_id "TCONS_00001740,TCONS_00001741"; gene_id "chrA01:2069108-2070333C"; flanks "2069767^,2069550^"; structure "1-,2-"; splice_chain "2069619-,2069612-"; sources "Undefined,Undefined"; NMorMRNA "null"; degree "4"; dimension "2_2";
chrA01	Undefined	as_event	2078775	2078980	.	-	.	transcript_id "TCONS_00001744/TCONS_00001745,TCONS_00001743"; gene_id "chrA01:2077304-2081161C"; flanks "2078980-,2078775-"; structure "1^,2^"; splice_chain "2078863^,2078862^"; sources "Undefined,Undefined"; NMorMRNA "null"; degree "4"; dimension "2_2";
chrA01	Undefined	as_event	2078592	2078775	.	-	.	transcript_id "TCONS_00001743/TCONS_00001745,TCONS_00001744"; gene_id "chrA01:2077304-2081161C"; flanks "2078775-,2078592-"; structure "1^,2^"; splice_chain "2078666^,2078665^"; sources "Undefined,Undefined"; NMorMRNA "null"; degree "4"; dimension "2_2";
chrA01	Undefined	as_event	2077918	2078125	.	-	.	transcript_id "TCONS_00001743/TCONS_00001744,TCONS_00001745"; gene_id "chrA01:2077304-2081161C"; flanks "2078125-,2077918-"; structure "1^,2^"; splice_chain "2078009^,2078008^"; sources "Undefined,Undefined"; NMorMRNA "null"; degree "4"; dimension "2_2";
chrA01	Undefined	as_event	2133778	2134598	.	-	.	transcript_id "TCONS_00001752/TCONS_00001753,TCONS_00001755"; gene_id "chrA01:2132525-2135811C"; flanks "2134598-,2133778^"; structure "0,1^2-"; splice_chain ",2133957^2133816-"; sources "Undefined,Undefined"; NMorMRNA "null"; degree "4"; dimension "2_2";
chrA01	Undefined	as_event	2133453	2133957	.	-	.	transcript_id "TCONS_00001754,TCONS_00001755"; gene_id "chrA01:2132525-2135811C"; flanks "2133957^,2133453-"; structure "0,1-2^"; splice_chain ",2133816-2133778^"; sources "Undefined,Undefined"; NMorMRNA "null"; degree "4"; dimension "2_2";
chrA01	Undefined	as_event	2133453	2134598	.	-	.	transcript_id "TCONS_00001754,TCONS_00001755,TCONS_00001752/TCONS_00001753"; gene_id "chrA01:2132525-2135811C"; flanks "2134598-,2133453-"; structure "1^,1^2-3^,3^"; splice_chain "2133957^,2133957^2133816-2133778^,2133778^"; sources "Undefined,Undefined,Undefined"; NMorMRNA "null"; degree "9"; dimension "3_3";
chrA01	Undefined	as_event	2132525	2133264	.	-	.	transcript_id "TCONS_00001753,TCONS_00001752/TCONS_00001754/TCONS_00001755"; gene_id "chrA01:2132525-2135811C"; flanks "2133264-,2132525]"; structure "0,1^2-3^4-"; splice_chain ",2133148^2133042-2132969^2132857-"; sources "Undefined,Undefined"; NMorMRNA "null"; degree "4"; dimension "2_2";
chrA01	Undefined	as_event	2257465	2257807	.	-	.	transcript_id "TCONS_00001775,TCONS_00001776"; gene_id "chrA01:2253178-2257858C"; flanks "2257807^,2257465^"; structure "1-,2-"; splice_chain "2257720-,2257669-"; sources "Undefined,Undefined"; NMorMRNA "null"; degree "4"; dimension "2_2";
chrA01	Undefined	as_event	2256549	2256753	.	-	.	transcript_id "TCONS_00001775,TCONS_00001776"; gene_id "chrA01:2253178-2257858C"; flanks "2256753-,2256549-"; structure "1^,2^"; splice_chain "2256650^,2256648^"; sources "Undefined,Undefined"; NMorMRNA "null"; degree "4"; dimension "2_2";
chrA01	Undefined	as_event	2254928	2255067	.	-	.	transcript_id "TCONS_00001776,TCONS_00001775"; gene_id "chrA01:2253178-2257858C"; flanks "2255067^,2254928^"; structure "1-,2-"; splice_chain "2254985-,2254983-"; sources "Undefined,Undefined"; NMorMRNA "null"; degree "4"; dimension "2_2";
chrA01	Undefined	as_event	2261817	2262134	.	-	.	transcript_id "TCONS_00001780,TCONS_00001778,TCONS_00001779"; gene_id "chrA01:2261817-2263868C"; flanks "2262134-,2261817]"; structure "1^2-,3^5-,4^6-"; splice_chain "2262072^2261976-,2261940^2261860-,2261933^2261853-"; sources "Undefined,Undefined,Undefined"; NMorMRNA "null"; degree "9"; dimension "3_3";
chrA01	Undefined	as_event	2288362	2288693	.	-	.	transcript_id "TCONS_00001787,TCONS_00001786"; gene_id "chrA01:2286278-2293485C"; flanks "2288693-,2288362^"; structure "1^3-,2^4-"; splice_chain "2288533^2288456-,2288531^2288454-"; sources "Undefined,Undefined"; NMorMRNA "null"; degree "4"; dimension "2_2";
chrA01	Undefined	as_event	2372621	2372980	.	-	.	transcript_id "TCONS_00001795,TCONS_00001794"; gene_id "chrA01:2371437-2372980C"; flanks "2372980[,2372621^"; structure "1^3-,2^4-"; splice_chain "2372791^2372701-,2372773^2372683-"; sources "Undefined,Undefined"; NMorMRNA "null"; degree "4"; dimension "2_2";
chrA01	Undefined	as_event	2380138	2380575	.	-	.	transcript_id "TCONS_00001798,TCONS_00001797"; gene_id "chrA01:2379376-2381904C"; flanks "2380575-,2380138^"; structure "0,1^2-"; splice_chain ",2380434^2380362-"; sources "Undefined,Undefined"; NMorMRNA "null"; degree "4"; dimension "2_2";
chrA01	Undefined	as_event	2443193	2443594	.	-	.	transcript_id "TCONS_00001801,TCONS_00001802"; gene_id "chrA01:2440929-2443951C"; flanks "2443594-,2443193^"; structure "0,1^2-"; splice_chain ",2443484^2443408-"; sources "Undefined,Undefined"; NMorMRNA "null"; degree "4"; dimension "2_2";
chrA01	Undefined	as_event	2511218	2512165	.	-	.	transcript_id "TCONS_00001810,TCONS_00001811"; gene_id "chrA01:2510868-2513390C"; flanks "2512165-,2511218^"; structure "0,1^2-"; splice_chain ",2511907^2511792-"; sources "Undefined,Undefined"; NMorMRNA "null"; degree "4"; dimension "2_2";
chrA01	Undefined	as_event	2513499	2514154	.	-	.	transcript_id "TCONS_00001814,TCONS_00001813"; gene_id "chrA01:2513499-2514298C"; flanks "2514154^,2513499]"; structure "1-,2-"; splice_chain "2513800-,2513795-"; sources "Undefined,Undefined"; NMorMRNA "null"; degree "4"; dimension "2_2";
chrA01	Undefined	as_event	2517094	2517387	.	-	.	transcript_id "TCONS_00001815,TCONS_00001816"; gene_id "chrA01:2515016-2517440C"; flanks "2517387^,2517094^"; structure "1-,2-"; splice_chain "2517201-,2517198-"; sources "Undefined,Undefined"; NMorMRNA "null"; degree "4"; dimension "2_2";
chrA01	Undefined	as_event	2595207	2595493	.	-	.	transcript_id "TCONS_00001822,TCONS_00001821/TCONS_00001823"; gene_id "chrA01:2593349-2596743C"; flanks "2595493^,2595207^"; structure "1-,2-"; splice_chain "2595267-,2595266-"; sources "Undefined,Undefined"; NMorMRNA "null"; degree "4"; dimension "2_2";
chrA01	Undefined	as_event	2595020	2595207	.	-	.	transcript_id "TCONS_00001821,TCONS_00001822/TCONS_00001823"; gene_id "chrA01:2593349-2596743C"; flanks "2595207^,2595020^"; structure "1-,2-"; splice_chain "2595132-,2595129-"; sources "Undefined,Undefined"; NMorMRNA "null"; degree "4"; dimension "2_2";
chrA01	Undefined	as_event	2703863	2704195	.	-	.	transcript_id "TCONS_00001833,TCONS_00001832"; gene_id "chrA01:2703863-2706027C"; flanks "2704195^,2703863]"; structure "1-,2-"; splice_chain "2704120-,2704115-"; sources "Undefined,Undefined"; NMorMRNA "null"; degree "4"; dimension "2_2";
chrA01	Undefined	as_event	2703863	2706027	.	-	.	transcript_id "TCONS_00001834,TCONS_00001833,TCONS_00001832"; gene_id "chrA01:2703863-2706027C"; flanks "2706027[,2703863]"; structure "0,1^2-,1^3-"; splice_chain ",2704195^2704120-,2704195^2704115-"; sources "Undefined,Undefined,Undefined"; NMorMRNA "null"; degree "9"; dimension "3_3";
chrA01	Undefined	as_event	2708611	2709047	.	-	.	transcript_id "TCONS_00001835,TCONS_00001836"; gene_id "chrA01:2706563-2710131C"; flanks "2709047-,2708611^"; structure "1^2-4^6-,3^5-"; splice_chain "2708977^2708867-2708773^2708702-,2708774^2708703-"; sources "Undefined,Undefined"; NMorMRNA "null"; degree "4"; dimension "2_2";
chrA01	Undefined	as_event	2713160	2713435	.	-	.	transcript_id "TCONS_00001838,TCONS_00001837"; gene_id "chrA01:2713160-2714811C"; flanks "2713435-,2713160]"; structure "0,1^2-"; splice_chain ",2713381^2713287-"; sources "Undefined,Undefined"; NMorMRNA "null"; degree "4"; dimension "2_2";
chrA01	Undefined	as_event	2738238	2738463	.	-	.	transcript_id "TCONS_00001843,TCONS_00001842"; gene_id "chrA01:2737985-2740815C"; flanks "2738463^,2738238]"; structure "1-,2-"; splice_chain "2738374-,2738369-"; sources "Undefined,Undefined"; NMorMRNA "null"; degree "4"; dimension "2_2";
chrA01	Undefined	as_event	2822005	2822311	.	-	.	transcript_id "TCONS_00001852,TCONS_00001851"; gene_id "chrA01:2822005-2822828C"; flanks "2822311-,2822005]"; structure "0,1^2-"; splice_chain ",2822161^2822077-"; sources "Undefined,Undefined"; NMorMRNA "null"; degree "4"; dimension "2_2";
chrA01	Undefined	as_event	2830989	2831605	.	-	.	transcript_id "TCONS_00001853,TCONS_00001854"; gene_id "chrA01:2829688-2832344C"; flanks "2831605-,2830989^"; structure "0,1^2-"; splice_chain ",2831547^2831464-"; sources "Undefined,Undefined"; NMorMRNA "null"; degree "4"; dimension "2_2";
chrA01	Undefined	as_event	2835474	2835856	.	-	.	transcript_id "TCONS_00001856,TCONS_00001855"; gene_id "chrA01:2832727-2837589C"; flanks "2835856-,2835474^"; structure "0,1^2-"; splice_chain ",2835691^2835607-"; sources "Undefined,Undefined"; NMorMRNA "null"; degree "4"; dimension "2_2";
chrA01	Undefined	as_event	2839201	2839429	.	-	.	transcript_id "TCONS_00001859,TCONS_00001858"; gene_id "chrA01:2839201-2840214C"; flanks "2839429-,2839201]"; structure "1^3-,2^4-"; splice_chain "2839368^2839245-,2839346^2839223-"; sources "Undefined,Undefined"; NMorMRNA "null"; degree "4"; dimension "2_2";
chrA01	Undefined	as_event	2893435	2893948	.	-	.	transcript_id "TCONS_00001860,TCONS_00001861/TCONS_00001862"; gene_id "chrA01:2891345-2894174C"; flanks "2893948-,2893435^"; structure "0,1^2-"; splice_chain ",2893824^2893696-"; sources "Undefined,Undefined"; NMorMRNA "null"; degree "4"; dimension "2_2";
chrA01	Undefined	as_event	2892670	2892845	.	-	.	transcript_id "TCONS_00001862,TCONS_00001861"; gene_id "chrA01:2891345-2894174C"; flanks "2892845^,2892670^"; structure "1-,2-"; splice_chain "2892772-,2892768-"; sources "Undefined,Undefined"; NMorMRNA "null"; degree "4"; dimension "2_2";
chrA01	Undefined	as_event	2892670	2892927	.	-	.	transcript_id "TCONS_00001860,TCONS_00001862,TCONS_00001861"; gene_id "chrA01:2891345-2894174C"; flanks "2892927-,2892670^"; structure "0,1^2-,1^3-"; splice_chain ",2892845^2892772-,2892845^2892768-"; sources "Undefined,Undefined,Undefined"; NMorMRNA "null"; degree "9"; dimension "3_3";
chrA01	Undefined	as_event	3045356	3045737	.	-	.	transcript_id "TCONS_00001878,TCONS_00001879"; gene_id "chrA01:3045356-3046587C"; flanks "3045737-,3045356]"; structure "1^3-,2^4-"; splice_chain "3045682^3045488-,3045672^3045478-"; sources "Undefined,Undefined"; NMorMRNA "null"; degree "4"; dimension "2_2";
chrA01	Undefined	as_event	3150512	3151051	.	-	.	transcript_id "TCONS_00001882,TCONS_00001883"; gene_id "chrA01:3148900-3152909C"; flanks "3151051-,3150512^"; structure "0,1^2-3^4-"; splice_chain ",3150959^3150888-3150666^3150595-"; sources "Undefined,Undefined"; NMorMRNA "null"; degree "4"; dimension "2_2";
chrA01	Undefined	as_event	3150097	3150431	.	-	.	transcript_id "TCONS_00001883,TCONS_00001882"; gene_id "chrA01:3148900-3152909C"; flanks "3150431-,3150097^"; structure "0,1^2-"; splice_chain ",3150280^3150193-"; sources "Undefined,Undefined"; NMorMRNA "null"; degree "4"; dimension "2_2";
chrA01	Undefined	as_event	3215488	3216246	.	-	.	transcript_id "TCONS_00001885,TCONS_00001886"; gene_id "chrA01:3210373-3216495C"; flanks "3216246^,3215488^"; structure "1-,2-"; splice_chain "3215600-,3215583-"; sources "Undefined,Undefined"; NMorMRNA "null"; degree "4"; dimension "2_2";
chrA01	Undefined	as_event	3211657	3211930	.	-	.	transcript_id "TCONS_00001885,TCONS_00001886"; gene_id "chrA01:3210373-3216495C"; flanks "3211930-,3211657^"; structure "0,1^2-"; splice_chain ",3211802^3211722-"; sources "Undefined,Undefined"; NMorMRNA "null"; degree "4"; dimension "2_2";
chrA01	Undefined	as_event	3229013	3232346	.	-	.	transcript_id "TCONS_00001888,TCONS_00001887"; gene_id "chrA01:3225559-3232346C"; flanks "3232346[,3229013^"; structure "1^3-,2^4-"; splice_chain "3232067^3231854-,3232037^3231824-"; sources "Undefined,Undefined"; NMorMRNA "null"; degree "4"; dimension "2_2";
chrA01	Undefined	as_event	3225849	3226111	.	-	.	transcript_id "TCONS_00001888,TCONS_00001887"; gene_id "chrA01:3225559-3232346C"; flanks "3226111^,3225849^"; structure "1-,2-"; splice_chain "3225941-,3225940-"; sources "Undefined,Undefined"; NMorMRNA "null"; degree "4"; dimension "2_2";
chrA01	Undefined	as_event	3376481	3376732	.	-	.	transcript_id "TCONS_00001898,TCONS_00001900"; gene_id "chrA01:3373667-3382441C"; flanks "3376732-,3376481-"; structure "1^,2^"; splice_chain "3376661^,3376658^"; sources "Undefined,Undefined"; NMorMRNA "null"; degree "4"; dimension "2_2";
chrA01	Undefined	as_event	3445018	3445238	.	-	.	transcript_id "TCONS_00001902,TCONS_00001901"; gene_id "chrA01:3444297-3445402C"; flanks "3445238^,3445018^"; structure "1-,2-"; splice_chain "3445142-,3445137-"; sources "Undefined,Undefined"; NMorMRNA "null"; degree "4"; dimension "2_2";
chrA01	Undefined	as_event	3448586	3448864	.	-	.	transcript_id "TCONS_00001903,TCONS_00001904"; gene_id "chrA01:3447229-3449680C"; flanks "3448864-,3448586^"; structure "0,1^2-"; splice_chain ",3448801^3448728-"; sources "Undefined,Undefined"; NMorMRNA "null"; degree "4"; dimension "2_2";
chrA01	Undefined	as_event	3546742	3548213	.	-	.	transcript_id "TCONS_00001911,TCONS_00001912"; gene_id "chrA01:3546005-3551764C"; flanks "3548213-,3546742-"; structure "1^,2^"; splice_chain "3548079^,3548078^"; sources "Undefined,Undefined"; NMorMRNA "null"; degree "4"; dimension "2_2";
chrA01	Undefined	as_event	3602798	3602985	.	-	.	transcript_id "TCONS_00001914,TCONS_00001915"; gene_id "chrA01:3593451-3603067C"; flanks "3602985^,3602798^"; structure "1-,2-"; splice_chain "3602897-,3602895-"; sources "Undefined,Undefined"; NMorMRNA "null"; degree "4"; dimension "2_2";
chrA01	Undefined	as_event	3720833	3721301	.	-	.	transcript_id "TCONS_00001924,TCONS_00001923"; gene_id "chrA01:3720374-3722737C"; flanks "3721301-,3720833^"; structure "0,1^2-"; splice_chain ",3721132^3721049-"; sources "Undefined,Undefined"; NMorMRNA "null"; degree "4"; dimension "2_2";
chrA01	Undefined	as_event	3754467	3754779	.	-	.	transcript_id "TCONS_00001932,TCONS_00001933"; gene_id "chrA01:3752752-3758689C"; flanks "3754779-,3754467^"; structure "0,1^2-"; splice_chain ",3754593^3754516-"; sources "Undefined,Undefined"; NMorMRNA "null"; degree "4"; dimension "2_2";
chrA01	Undefined	as_event	3794702	3794918	.	-	.	transcript_id "TCONS_00001935,TCONS_00001936"; gene_id "chrA01:3793641-3796484C"; flanks "3794918^,3794702^"; structure "1-,2-"; splice_chain "3794830-,3794828-"; sources "Undefined,Undefined"; NMorMRNA "null"; degree "4"; dimension "2_2";
chrA01	Undefined	as_event	3793641	3794075	.	-	.	transcript_id "TCONS_00001935,TCONS_00001936"; gene_id "chrA01:3793641-3796484C"; flanks "3794075-,3793641]"; structure "0,1^2-"; splice_chain ",3793902^3793794-"; sources "Undefined,Undefined"; NMorMRNA "null"; degree "4"; dimension "2_2";
chrA01	Undefined	as_event	3855396	3856217	.	-	.	transcript_id "TCONS_00001941,TCONS_00001942"; gene_id "chrA01:3851779-3856566C"; flanks "3856217^,3855396-"; structure "0,1-2^"; splice_chain ",3855822-3855769^"; sources "Undefined,Undefined"; NMorMRNA "null"; degree "4"; dimension "2_2";
chrA01	Undefined	as_event	3908504	3908680	.	-	.	transcript_id "TCONS_00001947,TCONS_00001946/TCONS_00001948"; gene_id "chrA01:3906106-3908867C"; flanks "3908680^,3908504^"; structure "1-,2-"; splice_chain "3908578-,3908576-"; sources "Undefined,Undefined"; NMorMRNA "null"; degree "4"; dimension "2_2";
chrA01	Undefined	as_event	3907885	3908093	.	-	.	transcript_id "TCONS_00001946/TCONS_00001948,TCONS_00001947"; gene_id "chrA01:3906106-3908867C"; flanks "3908093-,3907885^"; structure "0,1^2-"; splice_chain ",3908019^3907937-"; sources "Undefined,Undefined"; NMorMRNA "null"; degree "4"; dimension "2_2";
chrA01	Undefined	as_event	3907262	3907632	.	-	.	transcript_id "TCONS_00001946,TCONS_00001947/TCONS_00001948"; gene_id "chrA01:3906106-3908867C"; flanks "3907632^,3907262^"; structure "1-,2-"; splice_chain "3907377-,3907372-"; sources "Undefined,Undefined"; NMorMRNA "null"; degree "4"; dimension "2_2";
chrA01	Undefined	as_event	4025775	4027109	.	-	.	transcript_id "TCONS_00001956,TCONS_00001957"; gene_id "chrA01:4024476-4027109C"; flanks "4027109[,4025775^"; structure "1^3-,2^4-"; splice_chain "4026765^4026233-,4026764^4026232-"; sources "Undefined,Undefined"; NMorMRNA "null"; degree "4"; dimension "2_2";
chrA01	Undefined	as_event	4039795	4040498	.	-	.	transcript_id "TCONS_00001963,TCONS_00001962"; gene_id "chrA01:4038591-4040498C"; flanks "4040498[,4039795-"; structure "1^,2^"; splice_chain "4039885^,4039879^"; sources "Undefined,Undefined"; NMorMRNA "null"; degree "4"; dimension "2_2";
chrA01	Undefined	as_event	4039106	4039394	.	-	.	transcript_id "TCONS_00001963,TCONS_00001962"; gene_id "chrA01:4038591-4040498C"; flanks "4039394-,4039106^"; structure "0,1^2-"; splice_chain ",4039250^4039175-"; sources "Undefined,Undefined"; NMorMRNA "null"; degree "4"; dimension "2_2";
chrA01	Undefined	as_event	4046109	4046970	.	-	.	transcript_id "TCONS_00001964/TCONS_00001965,TCONS_00001966"; gene_id "chrA01:4044828-4047887C"; flanks "4046970-,4046109-"; structure "1^,2^"; splice_chain "4046202^,4046196^"; sources "Undefined,Undefined"; NMorMRNA "null"; degree "4"; dimension "2_2";
chrA01	Undefined	as_event	4045383	4045764	.	-	.	transcript_id "TCONS_00001964,TCONS_00001965"; gene_id "chrA01:4044828-4047887C"; flanks "4045764-,4045383^"; structure "1^3-,2^4-"; splice_chain "4045574^4045493-,4045572^4045491-"; sources "Undefined,Undefined"; NMorMRNA "null"; degree "4"; dimension "2_2";
chrA01	Undefined	as_event	4044828	4045491	.	-	.	transcript_id "TCONS_00001966,TCONS_00001965"; gene_id "chrA01:4044828-4047887C"; flanks "4045491-,4044828]"; structure "1^3-,2^4-"; splice_chain "4045385^4045291-,4045383^4045289-"; sources "Undefined,Undefined"; NMorMRNA "null"; degree "4"; dimension "2_2";
chrA01	Undefined	as_event	4044828	4045764	.	-	.	transcript_id "TCONS_00001964,TCONS_00001966,TCONS_00001965"; gene_id "chrA01:4044828-4047887C"; flanks "4045764-,4044828]"; structure "1^3-6^8-,2^4-5^7-,2^4-6^8-"; splice_chain "4045574^4045493-4045383^4045289-,4045572^4045491-4045385^4045291-,4045572^4045491-4045383^4045289-"; sources "Undefined,Undefined,Undefined"; NMorMRNA "null"; degree "9"; dimension "3_3";
chrA01	Undefined	as_event	4059165	4059473	.	-	.	transcript_id "TCONS_00001968,TCONS_00001969"; gene_id "chrA01:4056131-4061435C"; flanks "4059473-,4059165^"; structure "0,1^2-"; splice_chain ",4059312^4059212-"; sources "Undefined,Undefined"; NMorMRNA "null"; degree "4"; dimension "2_2";
chrA01	Undefined	as_event	4056131	4056550	.	-	.	transcript_id "TCONS_00001969,TCONS_00001968"; gene_id "chrA01:4056131-4061435C"; flanks "4056550-,4056131]"; structure "0,1^2-"; splice_chain ",4056456^4056345-"; sources "Undefined,Undefined"; NMorMRNA "null"; degree "4"; dimension "2_2";
chrA01	Undefined	as_event	4063008	4063362	.	-	.	transcript_id "TCONS_00001970,TCONS_00001971"; gene_id "chrA01:4061578-4065277C"; flanks "4063362-,4063008^"; structure "1^4-,2^3-"; splice_chain "4063246^4063142-,4063245^4063145-"; sources "Undefined,Undefined"; NMorMRNA "null"; degree "4"; dimension "2_2";
chrA01	Undefined	as_event	4332884	4333097	.	-	.	transcript_id "TCONS_00001986,TCONS_00001985"; gene_id "chrA01:4332457-4333798C"; flanks "4333097^,4332884^"; structure "1-,2-"; splice_chain "4333009-,4332985-"; sources "Undefined,Undefined"; NMorMRNA "null"; degree "4"; dimension "2_2";
chrA01	Undefined	as_event	4382457	4382692	.	-	.	transcript_id "TCONS_00001990,TCONS_00001989"; gene_id "chrA01:4382220-4383438C"; flanks "4382692-,4382457-"; structure "1^,2^"; splice_chain "4382552^,4382549^"; sources "Undefined,Undefined"; NMorMRNA "null"; degree "4"; dimension "2_2";
chrA01	Undefined	as_event	4382398	4382692	.	-	.	transcript_id "TCONS_00001991,TCONS_00001990,TCONS_00001989"; gene_id "chrA01:4382220-4383438C"; flanks "4382692-,4382398^"; structure "0,1^3-,2^3-"; splice_chain ",4382552^4382457-,4382549^4382457-"; sources "Undefined,Undefined,Undefined"; NMorMRNA "null"; degree "9"; dimension "3_3";
chrA01	Undefined	as_event	4498406	4499041	.	-	.	transcript_id "TCONS_00001997,TCONS_00001998"; gene_id "chrA01:4496990-4499352C"; flanks "4499041-,4498406^"; structure "1^3-,2^4-"; splice_chain "4498890^4498805-,4498889^4498804-"; sources "Undefined,Undefined"; NMorMRNA "null"; degree "4"; dimension "2_2";
chrA01	Undefined	as_event	4683506	4683848	.	-	.	transcript_id "TCONS_00002007,TCONS_00002006"; gene_id "chrA01:4683506-4687275C"; flanks "4683848-,4683506]"; structure "0,1^2-"; splice_chain ",4683744^4683659-"; sources "Undefined,Undefined"; NMorMRNA "null"; degree "4"; dimension "2_2";
chrA01	Undefined	as_event	4820533	4820803	.	-	.	transcript_id "TCONS_00002017,TCONS_00002016"; gene_id "chrA01:4820533-4821935C"; flanks "4820803-,4820533]"; structure "0,1^2-"; splice_chain ",4820728^4820646-"; sources "Undefined,Undefined"; NMorMRNA "null"; degree "4"; dimension "2_2";
chrA01	Undefined	as_event	4892103	4892980	.	-	.	transcript_id "TCONS_00002024,TCONS_00002025"; gene_id "chrA01:4890663-4893167C"; flanks "4892980^,4892103^"; structure "1-,2-"; splice_chain "4892167-,4892165-"; sources "Undefined,Undefined"; NMorMRNA "null"; degree "4"; dimension "2_2";
chrA01	Undefined	as_event	5050902	5051339	.	-	.	transcript_id "TCONS_00002033,TCONS_00002034"; gene_id "chrA01:5050902-5051968C"; flanks "5051339-,5050902]"; structure "0,1^2-"; splice_chain ",5051246^5051149-"; sources "Undefined,Undefined"; NMorMRNA "null"; degree "4"; dimension "2_2";
chrA01	Undefined	as_event	5164950	5165147	.	-	.	transcript_id "TCONS_00002043,TCONS_00002044"; gene_id "chrA01:5164195-5165798C"; flanks "5165147^,5164950^"; structure "1-,2-"; splice_chain "5165018-,5165008-"; sources "Undefined,Undefined"; NMorMRNA "null"; degree "4"; dimension "2_2";
chrA01	Undefined	as_event	5347456	5348530	.	-	.	transcript_id "TCONS_00002059,TCONS_00002060"; gene_id "chrA01:5346769-5348530C"; flanks "5348530[,5347456^"; structure "0,1^2-"; splice_chain ",5348133^5348042-"; sources "Undefined,Undefined"; NMorMRNA "null"; degree "4"; dimension "2_2";
chrA01	Undefined	as_event	5412450	5412856	.	-	.	transcript_id "TCONS_00002069,TCONS_00002070"; gene_id "chrA01:5411798-5415827C"; flanks "5412856-,5412450^"; structure "1^3-,2^4-"; splice_chain "5412744^5412573-,5412740^5412569-"; sources "Undefined,Undefined"; NMorMRNA "null"; degree "4"; dimension "2_2";
chrA01	Undefined	as_event	5652250	5652904	.	-	.	transcript_id "TCONS_00002084,TCONS_00002083"; gene_id "chrA01:5652250-5653363C"; flanks "5652904-,5652250]"; structure "0,1^2-"; splice_chain ",5652830^5652753-"; sources "Undefined,Undefined"; NMorMRNA "null"; degree "4"; dimension "2_2";
chrA01	Undefined	as_event	5656372	5656519	.	-	.	transcript_id "TCONS_00002087,TCONS_00002085/TCONS_00002086"; gene_id "chrA01:5653771-5656711C"; flanks "5656519^,5656372^"; structure "1-,2-"; splice_chain "5656435-,5656434-"; sources "Undefined,Undefined"; NMorMRNA "null"; degree "4"; dimension "2_2";
chrA01	Undefined	as_event	5655750	5655970	.	-	.	transcript_id "TCONS_00002086,TCONS_00002085/TCONS_00002087"; gene_id "chrA01:5653771-5656711C"; flanks "5655970-,5655750-"; structure "1^,2^"; splice_chain "5655902^,5655897^"; sources "Undefined,Undefined"; NMorMRNA "null"; degree "4"; dimension "2_2";
chrA01	Undefined	as_event	5654114	5654573	.	-	.	transcript_id "TCONS_00002086,TCONS_00002085/TCONS_00002087"; gene_id "chrA01:5653771-5656711C"; flanks "5654573-,5654114^"; structure "1^3-5^7-,2^4-6^8-"; splice_chain "5654507^5654396-5654313^5654234-,5654489^5654378-5654312^5654233-"; sources "Undefined,Undefined"; NMorMRNA "null"; degree "4"; dimension "2_2";
chrA01	Undefined	as_event	5671933	5672585	.	-	.	transcript_id "TCONS_00002090,TCONS_00002089"; gene_id "chrA01:5671042-5672778C"; flanks "5672585^,5671933^"; structure "1-,2-"; splice_chain "5672220-,5672207-"; sources "Undefined,Undefined"; NMorMRNA "null"; degree "4"; dimension "2_2";
chrA01	Undefined	as_event	5704227	5704749	.	-	.	transcript_id "TCONS_00002094,TCONS_00002093"; gene_id "chrA01:5700300-5704749C"; flanks "5704749[,5704227^"; structure "1^3-,2^4-"; splice_chain "5704457^5704348-,5704455^5704346-"; sources "Undefined,Undefined"; NMorMRNA "null"; degree "4"; dimension "2_2";
chrA01	Undefined	as_event	5703094	5703486	.	-	.	transcript_id "TCONS_00002094,TCONS_00002093"; gene_id "chrA01:5700300-5704749C"; flanks "5703486-,5703094^"; structure "0,1^2-"; splice_chain ",5703452^5703171-"; sources "Undefined,Undefined"; NMorMRNA "null"; degree "4"; dimension "2_2";
chrA01	Undefined	as_event	5701977	5702173	.	-	.	transcript_id "TCONS_00002094,TCONS_00002093"; gene_id "chrA01:5700300-5704749C"; flanks "5702173^,5701977^"; structure "1-,2-"; splice_chain "5702094-,5702093-"; sources "Undefined,Undefined"; NMorMRNA "null"; degree "4"; dimension "2_2";
chrA01	Undefined	as_event	5996381	5996601	.	-	.	transcript_id "TCONS_00002111,TCONS_00002112"; gene_id "chrA01:5995567-5997883C"; flanks "5996601-,5996381-"; structure "1^,2^"; splice_chain "5996533^,5996532^"; sources "Undefined,Undefined"; NMorMRNA "null"; degree "4"; dimension "2_2";
chrA01	Undefined	as_event	5995567	5995755	.	-	.	transcript_id "TCONS_00002111,TCONS_00002112"; gene_id "chrA01:5995567-5997883C"; flanks "5995755-,5995567]"; structure "0,1^2-"; splice_chain ",5995676^5995577-"; sources "Undefined,Undefined"; NMorMRNA "null"; degree "4"; dimension "2_2";
chrA01	Undefined	as_event	6049636	6049797	.	-	.	transcript_id "TCONS_00002119,TCONS_00002118"; gene_id "chrA01:6049103-6050945C"; flanks "6049797^,6049636^"; structure "1-,2-"; splice_chain "6049708-,6049704-"; sources "Undefined,Undefined"; NMorMRNA "null"; degree "4"; dimension "2_2";
chrA01	Undefined	as_event	6083433	6083643	.	-	.	transcript_id "TCONS_00002122/TCONS_00002123,TCONS_00002124"; gene_id "chrA01:6082768-6085419C"; flanks "6083643-,6083433^"; structure "0,1^2-"; splice_chain ",6083596^6083519-"; sources "Undefined,Undefined"; NMorMRNA "null"; degree "4"; dimension "2_2";
chrA01	Undefined	as_event	6123204	6124991	.	-	.	transcript_id "TCONS_00002129,TCONS_00002130/TCONS_00002131"; gene_id "chrA01:6120643-6126423C"; flanks "6124991^,6123204^"; structure "1-,2-"; splice_chain "6123569-,6123566-"; sources "Undefined,Undefined"; NMorMRNA "null"; degree "4"; dimension "2_2";
chrA01	Undefined	as_event	6122639	6123070	.	-	.	transcript_id "TCONS_00002129/TCONS_00002131,TCONS_00002130"; gene_id "chrA01:6120643-6126423C"; flanks "6123070^,6122639^"; structure "1-,2-"; splice_chain "6122997-,6122990-"; sources "Undefined,Undefined"; NMorMRNA "null"; degree "4"; dimension "2_2";
chrA01	Undefined	as_event	6152336	6153192	.	-	.	transcript_id "TCONS_00002134,TCONS_00002135"; gene_id "chrA01:6150239-6153418C"; flanks "6153192^,6152336^"; structure "1-,2-"; splice_chain "6152408-,6152405-"; sources "Undefined,Undefined"; NMorMRNA "null"; degree "4"; dimension "2_2";
chrA01	Undefined	as_event	6150880	6151329	.	-	.	transcript_id "TCONS_00002134,TCONS_00002135"; gene_id "chrA01:6150239-6153418C"; flanks "6151329-,6150880^"; structure "0,1^2-"; splice_chain ",6151204^6151116-"; sources "Undefined,Undefined"; NMorMRNA "null"; degree "4"; dimension "2_2";
chrA01	Undefined	as_event	6216916	6217417	.	-	.	transcript_id "TCONS_00002137,TCONS_00002136"; gene_id "chrA01:6216916-6218052C"; flanks "6217417-,6216916]"; structure "1^3-,2^4-"; splice_chain "6217362^6217224-,6217352^6217214-"; sources "Undefined,Undefined"; NMorMRNA "null"; degree "4"; dimension "2_2";
chrA01	Undefined	as_event	6644966	6645297	.	-	.	transcript_id "TCONS_00002155,TCONS_00002156"; gene_id "chrA01:6642202-6645955C"; flanks "6645297-,6644966^"; structure "1^3-,2^4-"; splice_chain "6645188^6645059-,6645163^6645034-"; sources "Undefined,Undefined"; NMorMRNA "null"; degree "4"; dimension "2_2";
chrA01	Undefined	as_event	6734395	6734764	.	-	.	transcript_id "TCONS_00002162,TCONS_00002161"; gene_id "chrA01:6731776-6735473C"; flanks "6734764-,6734395^"; structure "0,1^2-"; splice_chain ",6734516^6734442-"; sources "Undefined,Undefined"; NMorMRNA "null"; degree "4"; dimension "2_2";
chrA01	Undefined	as_event	6733912	6734313	.	-	.	transcript_id "TCONS_00002162,TCONS_00002161"; gene_id "chrA01:6731776-6735473C"; flanks "6734313-,6733912^"; structure "0,1^2-"; splice_chain ",6734053^6733964-"; sources "Undefined,Undefined"; NMorMRNA "null"; degree "4"; dimension "2_2";
chrA01	Undefined	as_event	6737006	6737370	.	-	.	transcript_id "TCONS_00002164,TCONS_00002163"; gene_id "chrA01:6736487-6738963C"; flanks "6737370-,6737006^"; structure "0,1^2-"; splice_chain ",6737255^6737173-"; sources "Undefined,Undefined"; NMorMRNA "null"; degree "4"; dimension "2_2";
chrA01	Undefined	as_event	6736615	6736924	.	-	.	transcript_id "TCONS_00002164,TCONS_00002163"; gene_id "chrA01:6736487-6738963C"; flanks "6736924-,6736615^"; structure "0,1^2-"; splice_chain ",6736797^6736714-"; sources "Undefined,Undefined"; NMorMRNA "null"; degree "4"; dimension "2_2";
chrA01	Undefined	as_event	6938307	6938983	.	-	.	transcript_id "TCONS_00002171,TCONS_00002172"; gene_id "chrA01:6938307-6939495C"; flanks "6938983-,6938307]"; structure "0,1^2-"; splice_chain ",6938608^6938541-"; sources "Undefined,Undefined"; NMorMRNA "null"; degree "4"; dimension "2_2";
chrA01	Undefined	as_event	6967105	6967301	.	-	.	transcript_id "TCONS_00002176,TCONS_00002175/TCONS_00002177"; gene_id "chrA01:6964026-6968199C"; flanks "6967301^,6967105^"; structure "1-,2-"; splice_chain "6967219-,6967216-"; sources "Undefined,Undefined"; NMorMRNA "null"; degree "4"; dimension "2_2";
chrA01	Undefined	as_event	6966394	6966663	.	-	.	transcript_id "TCONS_00002176,TCONS_00002174/TCONS_00002175/TCONS_00002177"; gene_id "chrA01:6964026-6968199C"; flanks "6966663^,6966394^"; structure "1-,2-"; splice_chain "6966510-,6966508-"; sources "Undefined,Undefined"; NMorMRNA "null"; degree "4"; dimension "2_2";
chrA01	Undefined	as_event	6965310	6965561	.	-	.	transcript_id "TCONS_00002176,TCONS_00002177"; gene_id "chrA01:6964026-6968199C"; flanks "6965561^,6965310^"; structure "1-,2-"; splice_chain "6965453-,6965451-"; sources "Undefined,Undefined"; NMorMRNA "null"; degree "4"; dimension "2_2";
chrA01	Undefined	as_event	6965075	6965451	.	-	.	transcript_id "TCONS_00002174/TCONS_00002175,TCONS_00002177"; gene_id "chrA01:6964026-6968199C"; flanks "6965451-,6965075^"; structure "0,1^2-"; splice_chain ",6965310^6965225-"; sources "Undefined,Undefined"; NMorMRNA "null"; degree "4"; dimension "2_2";
chrA01	Undefined	as_event	6965075	6965561	.	-	.	transcript_id "TCONS_00002176,TCONS_00002174/TCONS_00002175,TCONS_00002177"; gene_id "chrA01:6964026-6968199C"; flanks "6965561^,6965075^"; structure "1-3^4-,2-,2-3^4-"; splice_chain "6965453-6965310^6965225-,6965451-,6965451-6965310^6965225-"; sources "Undefined,Undefined,Undefined"; NMorMRNA "null"; degree "9"; dimension "3_3";
chrA01	Undefined	as_event	7102468	7102797	.	-	.	transcript_id "TCONS_00002192,TCONS_00002191"; gene_id "chrA01:7101671-7103721C"; flanks "7102797-,7102468^"; structure "0,1^2-"; splice_chain ",7102625^7102539-"; sources "Undefined,Undefined"; NMorMRNA "null"; degree "4"; dimension "2_2";
chrA01	Undefined	as_event	7153105	7154661	.	-	.	transcript_id "TCONS_00002194,TCONS_00002195"; gene_id "chrA01:7153105-7154661C"; flanks "7154661[,7153105]"; structure "0,1^2-"; splice_chain ",7153840^7153672-"; sources "Undefined,Undefined"; NMorMRNA "null"; degree "4"; dimension "2_2";
chrA01	Undefined	as_event	7157625	7157775	.	-	.	transcript_id "TCONS_00002196,TCONS_00002197/TCONS_00002198"; gene_id "chrA01:7155044-7158350C"; flanks "7157775^,7157625^"; structure "1-,2-"; splice_chain "7157694-,7157692-"; sources "Undefined,Undefined"; NMorMRNA "null"; degree "4"; dimension "2_2";
chrA01	Undefined	as_event	7157433	7157625	.	-	.	transcript_id "TCONS_00002198,TCONS_00002196/TCONS_00002197"; gene_id "chrA01:7155044-7158350C"; flanks "7157625^,7157433^"; structure "1-,2-"; splice_chain "7157538-,7157536-"; sources "Undefined,Undefined"; NMorMRNA "null"; degree "4"; dimension "2_2";
chrA01	Undefined	as_event	7215270	7215556	.	-	.	transcript_id "TCONS_00002208,TCONS_00002207"; gene_id "chrA01:7213417-7216423C"; flanks "7215556-,7215270^"; structure "0,1^2-"; splice_chain ",7215437^7215362-"; sources "Undefined,Undefined"; NMorMRNA "null"; degree "4"; dimension "2_2";
chrA01	Undefined	as_event	7214909	7215203	.	-	.	transcript_id "TCONS_00002207,TCONS_00002208"; gene_id "chrA01:7213417-7216423C"; flanks "7215203-,7214909^"; structure "0,1^2-"; splice_chain ",7215074^7214990-"; sources "Undefined,Undefined"; NMorMRNA "null"; degree "4"; dimension "2_2";
chrA01	Undefined	as_event	7293366	7293503	.	-	.	transcript_id "TCONS_00002214,TCONS_00002213"; gene_id "chrA01:7291100-7294373C"; flanks "7293503^,7293366^"; structure "1-,2-"; splice_chain "7293420-,7293416-"; sources "Undefined,Undefined"; NMorMRNA "null"; degree "4"; dimension "2_2";
chrA01	Undefined	as_event	7343917	7344301	.	-	.	transcript_id "TCONS_00002222,TCONS_00002221"; gene_id "chrA01:7343322-7345389C"; flanks "7344301-,7343917^"; structure "0,1^2-"; splice_chain ",7344069^7343977-"; sources "Undefined,Undefined"; NMorMRNA "null"; degree "4"; dimension "2_2";
chrA01	Undefined	as_event	7343467	7343742	.	-	.	transcript_id "TCONS_00002220,TCONS_00002221"; gene_id "chrA01:7343322-7345389C"; flanks "7343742^,7343467^"; structure "1-,2-"; splice_chain "7343664-,7343661-"; sources "Undefined,Undefined"; NMorMRNA "null"; degree "4"; dimension "2_2";
chrA01	Undefined	as_event	7343467	7343836	.	-	.	transcript_id "TCONS_00002222,TCONS_00002220,TCONS_00002221"; gene_id "chrA01:7343322-7345389C"; flanks "7343836-,7343467^"; structure "0,1^2-,1^3-"; splice_chain ",7343742^7343664-,7343742^7343661-"; sources "Undefined,Undefined,Undefined"; NMorMRNA "null"; degree "9"; dimension "3_3";
chrA01	Undefined	as_event	7450018	7450285	.	-	.	transcript_id "TCONS_00002228,TCONS_00002229"; gene_id "chrA01:7448788-7450990C"; flanks "7450285-,7450018^"; structure "0,1^2-"; splice_chain ",7450196^7450119-"; sources "Undefined,Undefined"; NMorMRNA "null"; degree "4"; dimension "2_2";
chrA01	Undefined	as_event	7506095	7506387	.	-	.	transcript_id "TCONS_00002232,TCONS_00002231"; gene_id "chrA01:7505876-7509066C"; flanks "7506387-,7506095^"; structure "0,1^2-"; splice_chain ",7506269^7506181-"; sources "Undefined,Undefined"; NMorMRNA "null"; degree "4"; dimension "2_2";
chrA01	Undefined	as_event	7511246	7511589	.	-	.	transcript_id "TCONS_00002235,TCONS_00002234"; gene_id "chrA01:7509931-7512250C"; flanks "7511589-,7511246^"; structure "0,1^2-"; splice_chain ",7511402^7511331-"; sources "Undefined,Undefined"; NMorMRNA "null"; degree "4"; dimension "2_2";
chrA01	Undefined	as_event	7510394	7511040	.	-	.	transcript_id "TCONS_00002235,TCONS_00002234"; gene_id "chrA01:7509931-7512250C"; flanks "7511040-,7510394^"; structure "0,1^2-"; splice_chain ",7510865^7510773-"; sources "Undefined,Undefined"; NMorMRNA "null"; degree "4"; dimension "2_2";
chrA01	Undefined	as_event	7900845	7901429	.	-	.	transcript_id "TCONS_00002256,TCONS_00002257"; gene_id "chrA01:7900154-7901521C"; flanks "7901429^,7900845^"; structure "1-,2-"; splice_chain "7901044-,7901039-"; sources "Undefined,Undefined"; NMorMRNA "null"; degree "4"; dimension "2_2";
chrA01	Undefined	as_event	7925278	7925460	.	-	.	transcript_id "TCONS_00002260,TCONS_00002259"; gene_id "chrA01:7921793-7926501C"; flanks "7925460^,7925278^"; structure "1-,2-"; splice_chain "7925354-,7925353-"; sources "Undefined,Undefined"; NMorMRNA "null"; degree "4"; dimension "2_2";
chrA01	Undefined	as_event	8070829	8071414	.	-	.	transcript_id "TCONS_00002276,TCONS_00002275"; gene_id "chrA01:8069781-8071859C"; flanks "8071414^,8070829^"; structure "1-,2-"; splice_chain "8070916-,8070914-"; sources "Undefined,Undefined"; NMorMRNA "null"; degree "4"; dimension "2_2";
chrA01	Undefined	as_event	8069781	8070233	.	-	.	transcript_id "TCONS_00002275,TCONS_00002276"; gene_id "chrA01:8069781-8071859C"; flanks "8070233-,8069781]"; structure "0,1^2-"; splice_chain ",8070150^8070066-"; sources "Undefined,Undefined"; NMorMRNA "null"; degree "4"; dimension "2_2";
chrA01	Undefined	as_event	8152032	8152619	.	-	.	transcript_id "TCONS_00002283,TCONS_00002282"; gene_id "chrA01:8150259-8152920C"; flanks "8152619-,8152032^"; structure "1^3-,2^4-"; splice_chain "8152521^8152143-,8152519^8152141-"; sources "Undefined,Undefined"; NMorMRNA "null"; degree "4"; dimension "2_2";
chrA01	Undefined	as_event	8159884	8160541	.	-	.	transcript_id "TCONS_00002287,TCONS_00002288"; gene_id "chrA01:8159040-8160766C"; flanks "8160541^,8159884^"; structure "1-,2-"; splice_chain "8160316-,8160315-"; sources "Undefined,Undefined"; NMorMRNA "null"; degree "4"; dimension "2_2";
chrA01	Undefined	as_event	8159040	8159541	.	-	.	transcript_id "TCONS_00002287,TCONS_00002288"; gene_id "chrA01:8159040-8160766C"; flanks "8159541-,8159040]"; structure "1^3-,2^4-"; splice_chain "8159423^8159339-,8159413^8159329-"; sources "Undefined,Undefined"; NMorMRNA "null"; degree "4"; dimension "2_2";
chrA01	Undefined	as_event	8180905	8181420	.	-	.	transcript_id "TCONS_00002290,TCONS_00002291"; gene_id "chrA01:8179911-8182494C"; flanks "8181420-,8180905^"; structure "1^3-,2^4-"; splice_chain "8181179^8181091-,8181178^8181090-"; sources "Undefined,Undefined"; NMorMRNA "null"; degree "4"; dimension "2_2";
chrA01	Undefined	as_event	8225392	8226370	.	-	.	transcript_id "TCONS_00002298,TCONS_00002297"; gene_id "chrA01:8224402-8227359C"; flanks "8226370^,8225392-"; structure "0,1-2^"; splice_chain ",8226107-8226036^"; sources "Undefined,Undefined"; NMorMRNA "null"; degree "4"; dimension "2_2";
chrA01	Undefined	as_event	8270065	8270484	.	-	.	transcript_id "TCONS_00002306,TCONS_00002305"; gene_id "chrA01:8269507-8271161C"; flanks "8270484-,8270065^"; structure "1^3-,2^4-"; splice_chain "8270414^8270280-,8270404^8270270-"; sources "Undefined,Undefined"; NMorMRNA "null"; degree "4"; dimension "2_2";
chrA01	Undefined	as_event	8269762	8269902	.	-	.	transcript_id "TCONS_00002305,TCONS_00002306"; gene_id "chrA01:8269507-8271161C"; flanks "8269902-,8269762-"; structure "1^,2^"; splice_chain "8269849^,8269848^"; sources "Undefined,Undefined"; NMorMRNA "null"; degree "4"; dimension "2_2";
chrA01	Undefined	as_event	8498684	8498890	.	-	.	transcript_id "TCONS_00002321,TCONS_00002320"; gene_id "chrA01:8497917-8499665C"; flanks "8498890^,8498684^"; structure "1-,2-"; splice_chain "8498805-,8498804-"; sources "Undefined,Undefined"; NMorMRNA "null"; degree "4"; dimension "2_2";
chrA01	Undefined	as_event	8498684	8499130	.	-	.	transcript_id "TCONS_00002319,TCONS_00002321,TCONS_00002320"; gene_id "chrA01:8497917-8499665C"; flanks "8499130-,8498684^"; structure "0,1^2-,1^3-"; splice_chain ",8498890^8498805-,8498890^8498804-"; sources "Undefined,Undefined,Undefined"; NMorMRNA "null"; degree "9"; dimension "3_3";
chrA01	Undefined	as_event	8568392	8568866	.	-	.	transcript_id "TCONS_00002325,TCONS_00002324/TCONS_00002326"; gene_id "chrA01:8568392-8569899C"; flanks "8568866-,8568392]"; structure "1^3-,2^4-"; splice_chain "8568805^8568708-,8568795^8568698-"; sources "Undefined,Undefined"; NMorMRNA "null"; degree "4"; dimension "2_2";
chrA01	Undefined	as_event	8596086	8596788	.	-	.	transcript_id "TCONS_00002330,TCONS_00002331"; gene_id "chrA01:8594551-8596998C"; flanks "8596788^,8596086^"; structure "1-,2-"; splice_chain "8596316-,8596296-"; sources "Undefined,Undefined"; NMorMRNA "null"; degree "4"; dimension "2_2";
chrA01	Undefined	as_event	9022787	9023675	.	-	.	transcript_id "TCONS_00002343,TCONS_00002342"; gene_id "chrA01:9022787-9023880C"; flanks "9023675^,9022787]"; structure "1-,2-"; splice_chain "9023589-,9023558-"; sources "Undefined,Undefined"; NMorMRNA "null"; degree "4"; dimension "2_2";
chrA01	Undefined	as_event	9415192	9415382	.	-	.	transcript_id "TCONS_00002359/TCONS_00002360,TCONS_00002361"; gene_id "chrA01:9414676-9417116C"; flanks "9415382-,9415192-"; structure "1^,2^"; splice_chain "9415308^,9415306^"; sources "Undefined,Undefined"; NMorMRNA "null"; degree "4"; dimension "2_2";
chrA01	Undefined	as_event	9430316	9430490	.	-	.	transcript_id "TCONS_00002364,TCONS_00002362/TCONS_00002363"; gene_id "chrA01:9428855-9431213C"; flanks "9430490^,9430316^"; structure "1-,2-"; splice_chain "9430385-,9430384-"; sources "Undefined,Undefined"; NMorMRNA "null"; degree "4"; dimension "2_2";
chrA01	Undefined	as_event	9429967	9430123	.	-	.	transcript_id "TCONS_00002362,TCONS_00002363/TCONS_00002364"; gene_id "chrA01:9428855-9431213C"; flanks "9430123^,9429967^"; structure "1-,2-"; splice_chain "9430049-,9430011-"; sources "Undefined,Undefined"; NMorMRNA "null"; degree "4"; dimension "2_2";
chrA01	Undefined	as_event	9565376	9565634	.	-	.	transcript_id "TCONS_00002373/TCONS_00002374,TCONS_00002372"; gene_id "chrA01:9558651-9566059C"; flanks "9565634-,9565376^"; structure "0,1^2-"; splice_chain ",9565557^9565463-"; sources "Undefined,Undefined"; NMorMRNA "null"; degree "4"; dimension "2_2";
chrA01	Undefined	as_event	9838699	9838903	.	-	.	transcript_id "TCONS_00002379,TCONS_00002380/TCONS_00002383"; gene_id "chrA01:9836717-9840351C"; flanks "9838903^,9838699^"; structure "1-,2-"; splice_chain "9838826-,9838818-"; sources "Undefined,Undefined"; NMorMRNA "null"; degree "4"; dimension "2_2";
chrA01	Undefined	as_event	9838699	9838977	.	-	.	transcript_id "TCONS_00002381/TCONS_00002382,TCONS_00002379,TCONS_00002380/TCONS_00002383"; gene_id "chrA01:9836717-9840351C"; flanks "9838977-,9838699^"; structure "0,1^2-,1^3-"; splice_chain ",9838903^9838826-,9838903^9838818-"; sources "Undefined,Undefined,Undefined"; NMorMRNA "null"; degree "9"; dimension "3_3";
chrA01	Undefined	as_event	9837864	9838628	.	-	.	transcript_id "TCONS_00002381/TCONS_00002382,TCONS_00002379/TCONS_00002380"; gene_id "chrA01:9836717-9840351C"; flanks "9838628-,9837864^"; structure "0,1^2-"; splice_chain ",9838473^9838386-"; sources "Undefined,Undefined"; NMorMRNA "null"; degree "4"; dimension "2_2";
chrA01	Undefined	as_event	9837065	9837639	.	-	.	transcript_id "TCONS_00002382,TCONS_00002381,TCONS_00002379/TCONS_00002380"; gene_id "chrA01:9836717-9840351C"; flanks "9837639^,9837065^"; structure "1-,2-,3-"; splice_chain "9837176-,9837175-,9837174-"; sources "Undefined,Undefined,Undefined"; NMorMRNA "null"; degree "9"; dimension "3_3";
chrA01	Undefined	as_event	9836855	9837065	.	-	.	transcript_id "TCONS_00002380,TCONS_00002379/TCONS_00002381"; gene_id "chrA01:9836717-9840351C"; flanks "9837065^,9836855^"; structure "1-,2-"; splice_chain "9836969-,9836967-"; sources "Undefined,Undefined"; NMorMRNA "null"; degree "4"; dimension "2_2";
chrA01	Undefined	as_event	9836791	9836967	.	-	.	transcript_id "TCONS_00002379/TCONS_00002381,TCONS_00002382"; gene_id "chrA01:9836717-9840351C"; flanks "9836967-,9836791-"; structure "1^,2^"; splice_chain "9836855^,9836853^"; sources "Undefined,Undefined"; NMorMRNA "null"; degree "4"; dimension "2_2";
chrA01	Undefined	as_event	9836791	9837065	.	-	.	transcript_id "TCONS_00002380,TCONS_00002379/TCONS_00002381,TCONS_00002382"; gene_id "chrA01:9836717-9840351C"; flanks "9837065^,9836791-"; structure "1-3^,2-3^,2-4^"; splice_chain "9836969-9836855^,9836967-9836855^,9836967-9836853^"; sources "Undefined,Undefined,Undefined"; NMorMRNA "null"; degree "9"; dimension "3_3";
chrA01	Undefined	as_event	10000587	10001143	.	-	.	transcript_id "TCONS_00002388,TCONS_00002389"; gene_id "chrA01:9998748-10003688C"; flanks "10001143-,10000587^"; structure "1^3-,2^4-"; splice_chain "10000972^10000828-,10000962^10000818-"; sources "Undefined,Undefined"; NMorMRNA "null"; degree "4"; dimension "2_2";
chrA01	Undefined	as_event	9999749	9999987	.	-	.	transcript_id "TCONS_00002388,TCONS_00002389"; gene_id "chrA01:9998748-10003688C"; flanks "9999987^,9999749^"; structure "1-,2-"; splice_chain "9999818-,9999817-"; sources "Undefined,Undefined"; NMorMRNA "null"; degree "4"; dimension "2_2";
chrA01	Undefined	as_event	10216945	10217262	.	-	.	transcript_id "TCONS_00002392,TCONS_00002393"; gene_id "chrA01:10213832-10221350C"; flanks "10217262-,10216945^"; structure "1^3-,2^4-"; splice_chain "10217201^10217065-,10217191^10217055-"; sources "Undefined,Undefined"; NMorMRNA "null"; degree "4"; dimension "2_2";
chrA01	Undefined	as_event	10300754	10301499	.	-	.	transcript_id "TCONS_00002397,TCONS_00002396"; gene_id "chrA01:10299570-10301499C"; flanks "10301499[,10300754^"; structure "0,1^2-"; splice_chain ",10300964^10300856-"; sources "Undefined,Undefined"; NMorMRNA "null"; degree "4"; dimension "2_2";
chrA01	Undefined	as_event	10299570	10300473	.	-	.	transcript_id "TCONS_00002396,TCONS_00002397"; gene_id "chrA01:10299570-10301499C"; flanks "10300473-,10299570]"; structure "0,1^2-3^4-"; splice_chain ",10300395^10300297-10300103^10300024-"; sources "Undefined,Undefined"; NMorMRNA "null"; degree "4"; dimension "2_2";
chrA01	Undefined	as_event	10654178	10654546	.	-	.	transcript_id "TCONS_00002405,TCONS_00002406"; gene_id "chrA01:10652893-10658784C"; flanks "10654546^,10654178^"; structure "1-,2-"; splice_chain "10654380-,10654376-"; sources "Undefined,Undefined"; NMorMRNA "null"; degree "4"; dimension "2_2";
chrA01	Undefined	as_event	10653086	10654380	.	-	.	transcript_id "TCONS_00002404,TCONS_00002405"; gene_id "chrA01:10652893-10658784C"; flanks "10654380-,10653086^"; structure "1^3-,2^4-"; splice_chain "10654188^10653735-,10654178^10653725-"; sources "Undefined,Undefined"; NMorMRNA "null"; degree "4"; dimension "2_2";
chrA01	Undefined	as_event	10653086	10654546	.	-	.	transcript_id "TCONS_00002404,TCONS_00002405,TCONS_00002406"; gene_id "chrA01:10652893-10658784C"; flanks "10654546^,10653086^"; structure "1-3^5-,1-4^6-,2-4^6-"; splice_chain "10654380-10654188^10653735-,10654380-10654178^10653725-,10654376-10654178^10653725-"; sources "Undefined,Undefined,Undefined"; NMorMRNA "null"; degree "9"; dimension "3_3";
chrA01	Undefined	as_event	10791049	10791452	.	-	.	transcript_id "TCONS_00002409,TCONS_00002410"; gene_id "chrA01:10787642-10791954C"; flanks "10791452^,10791049^"; structure "1-,2-"; splice_chain "10791357-,10791355-"; sources "Undefined,Undefined"; NMorMRNA "null"; degree "4"; dimension "2_2";
chrA01	Undefined	as_event	10788566	10788834	.	-	.	transcript_id "TCONS_00002409,TCONS_00002410"; gene_id "chrA01:10787642-10791954C"; flanks "10788834-,10788566^"; structure "1^3-,2^4-"; splice_chain "10788784^10788698-,10788774^10788688-"; sources "Undefined,Undefined"; NMorMRNA "null"; degree "4"; dimension "2_2";
chrA01	Undefined	as_event	10818802	10819338	.	-	.	transcript_id "TCONS_00002411,TCONS_00002412"; gene_id "chrA01:10817655-10820162C"; flanks "10819338^,10818802^"; structure "1-,2-"; splice_chain "10818978-,10818974-"; sources "Undefined,Undefined"; NMorMRNA "null"; degree "4"; dimension "2_2";
chrA01	Undefined	as_event	10818438	10818706	.	-	.	transcript_id "TCONS_00002411,TCONS_00002412"; gene_id "chrA01:10817655-10820162C"; flanks "10818706-,10818438^"; structure "1^3-,2^4-"; splice_chain "10818633^10818529-,10818623^10818519-"; sources "Undefined,Undefined"; NMorMRNA "null"; degree "4"; dimension "2_2";
chrA01	Undefined	as_event	10868140	10868847	.	-	.	transcript_id "TCONS_00002413,TCONS_00002414"; gene_id "chrA01:10864764-10868847C"; flanks "10868847[,10868140^"; structure "1^3-,2^4-"; splice_chain "10868715^10868408-,10868700^10868393-"; sources "Undefined,Undefined"; NMorMRNA "null"; degree "4"; dimension "2_2";
chrA01	Undefined	as_event	10867108	10867650	.	-	.	transcript_id "TCONS_00002413,TCONS_00002414"; gene_id "chrA01:10864764-10868847C"; flanks "10867650-,10867108^"; structure "1^3-,2^4-"; splice_chain "10867568^10867300-,10867558^10867290-"; sources "Undefined,Undefined"; NMorMRNA "null"; degree "4"; dimension "2_2";
chrA01	Undefined	as_event	10928407	10928924	.	-	.	transcript_id "TCONS_00002422,TCONS_00002421"; gene_id "chrA01:10927835-10929572C"; flanks "10928924-,10928407^"; structure "0,1^2-"; splice_chain ",10928614^10928530-"; sources "Undefined,Undefined"; NMorMRNA "null"; degree "4"; dimension "2_2";
chrA01	Undefined	as_event	10932754	10933272	.	-	.	transcript_id "TCONS_00002425,TCONS_00002424"; gene_id "chrA01:10932084-10934061C"; flanks "10933272-,10932754^"; structure "0,1^2-"; splice_chain ",10932962^10932877-"; sources "Undefined,Undefined"; NMorMRNA "null"; degree "4"; dimension "2_2";
chrA01	Undefined	as_event	10942259	10942451	.	-	.	transcript_id "TCONS_00002426,TCONS_00002427"; gene_id "chrA01:10940887-10942469C"; flanks "10942451^,10942259^"; structure "1-,2-"; splice_chain "10942346-,10942342-"; sources "Undefined,Undefined"; NMorMRNA "null"; degree "4"; dimension "2_2";
chrA01	Undefined	as_event	10945850	10946329	.	-	.	transcript_id "TCONS_00002430,TCONS_00002429,TCONS_00002428"; gene_id "chrA01:10944619-10946662C"; flanks "10946329^,10945850^"; structure "1-,2-,3-"; splice_chain "10946265-,10946249-,10946201-"; sources "Undefined,Undefined,Undefined"; NMorMRNA "null"; degree "9"; dimension "3_3";
chrA01	Undefined	as_event	10982482	10982806	.	-	.	transcript_id "TCONS_00002433,TCONS_00002432"; gene_id "chrA01:10979778-10982887C"; flanks "10982806^,10982482^"; structure "1-,2-"; splice_chain "10982583-,10982582-"; sources "Undefined,Undefined"; NMorMRNA "null"; degree "4"; dimension "2_2";
chrA01	Undefined	as_event	11277863	11278517	.	-	.	transcript_id "TCONS_00002436,TCONS_00002438"; gene_id "chrA01:11274044-11279576C"; flanks "11278517-,11277863^"; structure "0,1^2-"; splice_chain ",11278041^11277960-"; sources "Undefined,Undefined"; NMorMRNA "null"; degree "4"; dimension "2_2";
chrA01	Undefined	as_event	11276964	11277181	.	-	.	transcript_id "TCONS_00002436,TCONS_00002437/TCONS_00002438"; gene_id "chrA01:11274044-11279576C"; flanks "11277181-,11276964^"; structure "0,1^2-"; splice_chain ",11277128^11277044-"; sources "Undefined,Undefined"; NMorMRNA "null"; degree "4"; dimension "2_2";
chrA01	Undefined	as_event	11276612	11276890	.	-	.	transcript_id "TCONS_00002436,TCONS_00002437/TCONS_00002438"; gene_id "chrA01:11274044-11279576C"; flanks "11276890-,11276612^"; structure "0,1^2-"; splice_chain ",11276779^11276698-"; sources "Undefined,Undefined"; NMorMRNA "null"; degree "4"; dimension "2_2";
chrA01	Undefined	as_event	11275237	11275605	.	-	.	transcript_id "TCONS_00002436,TCONS_00002437/TCONS_00002438"; gene_id "chrA01:11274044-11279576C"; flanks "11275605-,11275237^"; structure "0,1^2-"; splice_chain ",11275522^11275442-"; sources "Undefined,Undefined"; NMorMRNA "null"; degree "4"; dimension "2_2";
chrA01	Undefined	as_event	11360245	11361155	.	-	.	transcript_id "TCONS_00002440,TCONS_00002441,TCONS_00002439"; gene_id "chrA01:11359767-11361155C"; flanks "11361155[,11360245^"; structure "0,1^3-,2^4-"; splice_chain ",11360458^11360357-,11360416^11360325-"; sources "Undefined,Undefined,Undefined"; NMorMRNA "null"; degree "9"; dimension "3_3";
chrA01	Undefined	as_event	11600932	11601356	.	-	.	transcript_id "TCONS_00002444,TCONS_00002445"; gene_id "chrA01:11599523-11602690C"; flanks "11601356-,11600932^"; structure "0,1^2-"; splice_chain ",11601135^11601039-"; sources "Undefined,Undefined"; NMorMRNA "null"; degree "4"; dimension "2_2";
chrA01	Undefined	as_event	11653365	11654740	.	-	.	transcript_id "TCONS_00002448,TCONS_00002449"; gene_id "chrA01:11653365-11654740C"; flanks "11654740[,11653365]"; structure "0,1^2-"; splice_chain ",11654300^11654152-"; sources "Undefined,Undefined"; NMorMRNA "null"; degree "4"; dimension "2_2";
chrA01	Undefined	as_event	12194623	12196224	.	-	.	transcript_id "TCONS_00002455,TCONS_00002454"; gene_id "chrA01:12194623-12196816C"; flanks "12196224-,12194623]"; structure "0,1^2-"; splice_chain ",12195983^12195813-"; sources "Undefined,Undefined"; NMorMRNA "null"; degree "4"; dimension "2_2";
chrA01	Undefined	as_event	12804002	12804290	.	-	.	transcript_id "TCONS_00002471,TCONS_00002472/TCONS_00002473"; gene_id "chrA01:12802725-12804403C"; flanks "12804290^,12804002^"; structure "1-,2-"; splice_chain "12804161-,12804151-"; sources "Undefined,Undefined"; NMorMRNA "null"; degree "4"; dimension "2_2";
chrA01	Undefined	as_event	12803030	12803483	.	-	.	transcript_id "TCONS_00002472,TCONS_00002471/TCONS_00002473"; gene_id "chrA01:12802725-12804403C"; flanks "12803483^,12803030^"; structure "1-,2-"; splice_chain "12803407-,12803404-"; sources "Undefined,Undefined"; NMorMRNA "null"; degree "4"; dimension "2_2";
chrA01	Undefined	as_event	12980483	12981368	.	-	.	transcript_id "TCONS_00002481,TCONS_00002482"; gene_id "chrA01:12979837-12981368C"; flanks "12981368[,12980483^"; structure "1^3-,2^4-"; splice_chain "12980784^12980694-,12980774^12980684-"; sources "Undefined,Undefined"; NMorMRNA "null"; degree "4"; dimension "2_2";
chrA01	Undefined	as_event	13109962	13110281	.	-	.	transcript_id "TCONS_00002487,TCONS_00002485/TCONS_00002486"; gene_id "chrA01:13103193-13117502C"; flanks "13110281-,13109962^"; structure "1^3-,2^4-"; splice_chain "13110167^13110058-,13110165^13110056-"; sources "Undefined,Undefined"; NMorMRNA "null"; degree "4"; dimension "2_2";
chrA01	Undefined	as_event	13106041	13106603	.	-	.	transcript_id "TCONS_00002485,TCONS_00002486/TCONS_00002487"; gene_id "chrA01:13103193-13117502C"; flanks "13106603-,13106041^"; structure "1^3-,2^4-"; splice_chain "13106285^13106158-,13106284^13106157-"; sources "Undefined,Undefined"; NMorMRNA "null"; degree "4"; dimension "2_2";
chrA01	Undefined	as_event	13861390	13861543	.	-	.	transcript_id "TCONS_00002491,TCONS_00002490"; gene_id "chrA01:13859810-13862603C"; flanks "13861543^,13861390^"; structure "1-,2-"; splice_chain "13861455-,13861445-"; sources "Undefined,Undefined"; NMorMRNA "null"; degree "4"; dimension "2_2";
chrA01	Undefined	as_event	14012123	14012604	.	-	.	transcript_id "TCONS_00002497,TCONS_00002496"; gene_id "chrA01:14003546-14012690C"; flanks "14012604[,14012123^"; structure "0,1^2-"; splice_chain ",14012458^14012383-"; sources "Undefined,Undefined"; NMorMRNA "null"; degree "4"; dimension "2_2";
chrA01	Undefined	as_event	14011767	14012383	.	-	.	transcript_id "TCONS_00002498,TCONS_00002496"; gene_id "chrA01:14003546-14012690C"; flanks "14012383-,14011767^"; structure "0,1^2-"; splice_chain ",14012123^14011912-"; sources "Undefined,Undefined"; NMorMRNA "null"; degree "4"; dimension "2_2";
chrA01	Undefined	as_event	14004412	14011912	.	-	.	transcript_id "TCONS_00002496,TCONS_00002497"; gene_id "chrA01:14003546-14012690C"; flanks "14011912-,14004412-"; structure "1^,2^"; splice_chain "14011767^,14011764^"; sources "Undefined,Undefined"; NMorMRNA "null"; degree "4"; dimension "2_2";
chrA01	Undefined	as_event	14614783	14615949	.	-	.	transcript_id "TCONS_00002516,TCONS_00002514"; gene_id "chrA01:14611709-14616385C"; flanks "14615949^,14614783^"; structure "1-,2-"; splice_chain "14615765-,14615039-"; sources "Undefined,Undefined"; NMorMRNA "null"; degree "4"; dimension "2_2";
chrA01	Undefined	as_event	14614783	14616385	.	-	.	transcript_id "TCONS_00002515,TCONS_00002516,TCONS_00002514"; gene_id "chrA01:14611709-14616385C"; flanks "14616385[,14614783^"; structure "0,1^2-,1^3-"; splice_chain ",14615949^14615765-,14615949^14615039-"; sources "Undefined,Undefined,Undefined"; NMorMRNA "null"; degree "9"; dimension "3_3";
chrA01	Undefined	as_event	14681821	14682930	.	-	.	transcript_id "TCONS_00002517,TCONS_00002518"; gene_id "chrA01:14680009-14692063C"; flanks "14682930[,14681821^"; structure "1^3-,2^4-"; splice_chain "14682539^14682106-,14682536^14682103-"; sources "Undefined,Undefined"; NMorMRNA "null"; degree "4"; dimension "2_2";
chrA01	Undefined	as_event	14800071	14801183	.	-	.	transcript_id "TCONS_00002523,TCONS_00002524"; gene_id "chrA01:14800071-14801789C"; flanks "14801183-,14800071]"; structure "1^3-,2^4-"; splice_chain "14800819^14800731-,14800809^14800721-"; sources "Undefined,Undefined"; NMorMRNA "null"; degree "4"; dimension "2_2";
chrA01	Undefined	as_event	14850527	14850977	.	-	.	transcript_id "TCONS_00002531,TCONS_00002529"; gene_id "chrA01:14849976-14851363C"; flanks "14850977-,14850527^"; structure "1^3-,2^4-"; splice_chain "14850768^14850630-,14850748^14850610-"; sources "Undefined,Undefined"; NMorMRNA "null"; degree "4"; dimension "2_2";
chrA01	Undefined	as_event	14850353	14850610	.	-	.	transcript_id "TCONS_00002530,TCONS_00002529"; gene_id "chrA01:14849976-14851363C"; flanks "14850610-,14850353^"; structure "1^3-,2^4-"; splice_chain "14850539^14850460-,14850527^14850448-"; sources "Undefined,Undefined"; NMorMRNA "null"; degree "4"; dimension "2_2";
chrA01	Undefined	as_event	14850353	14850977	.	-	.	transcript_id "TCONS_00002531,TCONS_00002530,TCONS_00002529"; gene_id "chrA01:14849976-14851363C"; flanks "14850977-,14850353^"; structure "1^3-6^8-,2^4-5^7-,2^4-6^8-"; splice_chain "14850768^14850630-14850527^14850448-,14850748^14850610-14850539^14850460-,14850748^14850610-14850527^14850448-"; sources "Undefined,Undefined,Undefined"; NMorMRNA "null"; degree "9"; dimension "3_3";
chrA01	Undefined	as_event	14849976	14850272	.	-	.	transcript_id "TCONS_00002531,TCONS_00002530,TCONS_00002529"; gene_id "chrA01:14849976-14851363C"; flanks "14850272-,14849976]"; structure "1^4-,2^5-,3^6-"; splice_chain "14850234^14850160-,14850231^14850157-,14850207^14850133-"; sources "Undefined,Undefined,Undefined"; NMorMRNA "null"; degree "9"; dimension "3_3";
chrA01	Undefined	as_event	15302787	15303023	.	-	.	transcript_id "TCONS_00002540,TCONS_00002539"; gene_id "chrA01:15302472-15304893C"; flanks "15303023^,15302787^"; structure "1-,2-"; splice_chain "15302930-,15302924-"; sources "Undefined,Undefined"; NMorMRNA "null"; degree "4"; dimension "2_2";
chrA01	Undefined	as_event	15357639	15358611	.	-	.	transcript_id "TCONS_00002542,TCONS_00002543"; gene_id "chrA01:15356890-15358611C"; flanks "15358611[,15357639^"; structure "1^3-,2^4-"; splice_chain "15358281^15357899-,15358271^15357889-"; sources "Undefined,Undefined"; NMorMRNA "null"; degree "4"; dimension "2_2";
chrA01	Undefined	as_event	15356890	15357248	.	-	.	transcript_id "TCONS_00002542/TCONS_00002543,TCONS_00002541"; gene_id "chrA01:15356890-15358611C"; flanks "15357248-,15356890]"; structure "0,1^2-"; splice_chain ",15357051^15356973-"; sources "Undefined,Undefined"; NMorMRNA "null"; degree "4"; dimension "2_2";
chrA01	Undefined	as_event	15432010	15432224	.	-	.	transcript_id "TCONS_00002544,TCONS_00002545/TCONS_00002546"; gene_id "chrA01:15429801-15433642C"; flanks "15432224-,15432010^"; structure "1^3-,2^4-"; splice_chain "15432160^15432076-,15432153^15432069-"; sources "Undefined,Undefined"; NMorMRNA "null"; degree "4"; dimension "2_2";
chrA01	Undefined	as_event	15431186	15431604	.	-	.	transcript_id "TCONS_00002546,TCONS_00002544"; gene_id "chrA01:15429801-15433642C"; flanks "15431604^,15431186^"; structure "1-,2-"; splice_chain "15431527-,15431512-"; sources "Undefined,Undefined"; NMorMRNA "null"; degree "4"; dimension "2_2";
chrA01	Undefined	as_event	15431186	15431750	.	-	.	transcript_id "TCONS_00002545,TCONS_00002546,TCONS_00002544"; gene_id "chrA01:15429801-15433642C"; flanks "15431750-,15431186^"; structure "0,1^2-,1^3-"; splice_chain ",15431604^15431527-,15431604^15431512-"; sources "Undefined,Undefined,Undefined"; NMorMRNA "null"; degree "9"; dimension "3_3";
chrA01	Undefined	as_event	15473440	15473796	.	-	.	transcript_id "TCONS_00002547,TCONS_00002548/TCONS_00002549"; gene_id "chrA01:15464362-15475985C"; flanks "15473796-,15473440^"; structure "1^3-,2^4-"; splice_chain "15473612^15473506-,15473593^15473487-"; sources "Undefined,Undefined"; NMorMRNA "null"; degree "4"; dimension "2_2";
chrA01	Undefined	as_event	15464362	15464612	.	-	.	transcript_id "TCONS_00002548,TCONS_00002549"; gene_id "chrA01:15464362-15475985C"; flanks "15464612^,15464362]"; structure "1-,2-"; splice_chain "15464457-,15464454-"; sources "Undefined,Undefined"; NMorMRNA "null"; degree "4"; dimension "2_2";
chrA01	Undefined	as_event	15464362	15464674	.	-	.	transcript_id "TCONS_00002547,TCONS_00002548,TCONS_00002549"; gene_id "chrA01:15464362-15475985C"; flanks "15464674-,15464362]"; structure "1^3-,2^4-,2^5-"; splice_chain "15464630^15464472-,15464612^15464457-,15464612^15464454-"; sources "Undefined,Undefined,Undefined"; NMorMRNA "null"; degree "9"; dimension "3_3";
chrA01	Undefined	as_event	15573802	15574391	.	-	.	transcript_id "TCONS_00002555,TCONS_00002554"; gene_id "chrA01:15573596-15575494C"; flanks "15574391-,15573802^"; structure "1^3-,2^4-"; splice_chain "15574160^15574040-,15574150^15574030-"; sources "Undefined,Undefined"; NMorMRNA "null"; degree "4"; dimension "2_2";
chrA01	Undefined	as_event	15684166	15685206	.	-	.	transcript_id "TCONS_00002558,TCONS_00002559"; gene_id "chrA01:15684030-15686774C"; flanks "15685206^,15684166]"; structure "1-,2-"; splice_chain "15684653-,15684644-"; sources "Undefined,Undefined"; NMorMRNA "null"; degree "4"; dimension "2_2";
chrA01	Undefined	as_event	15937565	15938593	.	-	.	transcript_id "TCONS_00002565,TCONS_00002566"; gene_id "chrA01:15937008-15942936C"; flanks "15938593-,15937565^"; structure "0,1^2-"; splice_chain ",15938441^15938368-"; sources "Undefined,Undefined"; NMorMRNA "null"; degree "4"; dimension "2_2";
chrA01	Undefined	as_event	15946316	15946472	.	-	.	transcript_id "TCONS_00002569,TCONS_00002568"; gene_id "chrA01:15944858-15946583C"; flanks "15946472^,15946316^"; structure "1-,2-"; splice_chain "15946389-,15946388-"; sources "Undefined,Undefined"; NMorMRNA "null"; degree "4"; dimension "2_2";
chrA01	Undefined	as_event	15945919	15946128	.	-	.	transcript_id "TCONS_00002569,TCONS_00002568"; gene_id "chrA01:15944858-15946583C"; flanks "15946128^,15945919^"; structure "1-,2-"; splice_chain "15946053-,15946046-"; sources "Undefined,Undefined"; NMorMRNA "null"; degree "4"; dimension "2_2";
chrA01	Undefined	as_event	15944858	15945467	.	-	.	transcript_id "TCONS_00002568,TCONS_00002569"; gene_id "chrA01:15944858-15946583C"; flanks "15945467-,15944858]"; structure "0,1^2-"; splice_chain ",15945397^15945317-"; sources "Undefined,Undefined"; NMorMRNA "null"; degree "4"; dimension "2_2";
chrA01	Undefined	as_event	15963696	15964240	.	-	.	transcript_id "TCONS_00002572,TCONS_00002571"; gene_id "chrA01:15956423-15965028C"; flanks "15964240-,15963696]"; structure "0,1^2-"; splice_chain ",15964095^15964005-"; sources "Undefined,Undefined"; NMorMRNA "null"; degree "4"; dimension "2_2";
chrA01	Undefined	as_event	15968413	15988094	.	-	.	transcript_id "TCONS_00002573,TCONS_00002574/TCONS_00002575"; gene_id "chrA01:15966306-15988419C"; flanks "15988094^,15968413^"; structure "1-,2-3^4-"; splice_chain "15968732-,15968731-15968589^15968499-"; sources "Undefined,Undefined"; NMorMRNA "null"; degree "4"; dimension "2_2";
chrA01	Undefined	as_event	15966466	15967065	.	-	.	transcript_id "TCONS_00002573,TCONS_00002574/TCONS_00002575"; gene_id "chrA01:15966306-15988419C"; flanks "15967065-,15966466^"; structure "1^3-,2^4-"; splice_chain "15967006^15966564-,15966996^15966553-"; sources "Undefined,Undefined"; NMorMRNA "null"; degree "4"; dimension "2_2";
chrA01	Undefined	as_event	16167896	16168171	.	-	.	transcript_id "TCONS_00002581,TCONS_00002580"; gene_id "chrA01:16166213-16169813C"; flanks "16168171-,16167896^"; structure "0,1^2-"; splice_chain ",16168091^16167994-"; sources "Undefined,Undefined"; NMorMRNA "null"; degree "4"; dimension "2_2";
chrA01	Undefined	as_event	16236782	16237340	.	-	.	transcript_id "TCONS_00002584,TCONS_00002583"; gene_id "chrA01:16236782-16237877C"; flanks "16237340-,16236782]"; structure "0,1^2-"; splice_chain ",16237113^16237017-"; sources "Undefined,Undefined"; NMorMRNA "null"; degree "4"; dimension "2_2";
chrA01	Undefined	as_event	16236782	16237645	.	-	.	transcript_id "TCONS_00002584,TCONS_00002583,TCONS_00002585"; gene_id "chrA01:16236782-16237877C"; flanks "16237645^,16236782]"; structure "1-,1-3^4-,2-"; splice_chain "16237340-,16237340-16237113^16237017-,16237221-"; sources "Undefined,Undefined,Undefined"; NMorMRNA "null"; degree "9"; dimension "3_3";
chrA01	Undefined	as_event	16369306	16369454	.	-	.	transcript_id "TCONS_00002591,TCONS_00002590"; gene_id "chrA01:16368845-16370576C"; flanks "16369454^,16369306^"; structure "1-,2-"; splice_chain "16369376-,16369374-"; sources "Undefined,Undefined"; NMorMRNA "null"; degree "4"; dimension "2_2";
chrA01	Undefined	as_event	16496138	16498061	.	-	.	transcript_id "TCONS_00002595,TCONS_00002596"; gene_id "chrA01:16495549-16498497C"; flanks "16498061^,16496138^"; structure "1-,2-"; splice_chain "16497966-,16497925-"; sources "Undefined,Undefined"; NMorMRNA "null"; degree "4"; dimension "2_2";
chrA01	Undefined	as_event	17015713	17015893	.	-	.	transcript_id "TCONS_00002607,TCONS_00002608"; gene_id "chrA01:17015037-17016720C"; flanks "17015893-,17015713-"; structure "1^,2^"; splice_chain "17015810^,17015801^"; sources "Undefined,Undefined"; NMorMRNA "null"; degree "4"; dimension "2_2";
chrA01	Undefined	as_event	17123175	17125681	.	-	.	transcript_id "TCONS_00002612,TCONS_00002611"; gene_id "chrA01:17123175-17127809C"; flanks "17125681^,17123175]"; structure "1-2^4-,3-"; splice_chain "17125589-17125427^17123732-,17123904-"; sources "Undefined,Undefined"; NMorMRNA "null"; degree "4"; dimension "2_2";
chrA01	Undefined	as_event	17147234	17147856	.	-	.	transcript_id "TCONS_00002615,TCONS_00002616"; gene_id "chrA01:17145657-17147912C"; flanks "17147856[,17147234^"; structure "0,1^2-"; splice_chain ",17147785^17147466-"; sources "Undefined,Undefined"; NMorMRNA "null"; degree "4"; dimension "2_2";
chrA01	Undefined	as_event	17145657	17146625	.	-	.	transcript_id "TCONS_00002615/TCONS_00002616,TCONS_00002617"; gene_id "chrA01:17145657-17147912C"; flanks "17146625-,17145657]"; structure "1^2-4^6-8^10-12^14-,3^5-7^9-11^13-"; splice_chain "17146552^17146460-17146412^17146249-17146165^17146075-17146019^17145877-,17146433^17146270-17146166^17146076-17146020^17145878-"; sources "Undefined,Undefined"; NMorMRNA "null"; degree "4"; dimension "2_2";
chrA01	Undefined	as_event	17192641	17192967	.	-	.	transcript_id "TCONS_00002621,TCONS_00002622"; gene_id "chrA01:17188921-17192967C"; flanks "17192967[,17192641^"; structure "1^3-,2^4-"; splice_chain "17192849^17192755-,17192848^17192754-"; sources "Undefined,Undefined"; NMorMRNA "null"; degree "4"; dimension "2_2";
chrA01	Undefined	as_event	17191967	17192573	.	-	.	transcript_id "TCONS_00002621,TCONS_00002622"; gene_id "chrA01:17188921-17192967C"; flanks "17192573-,17191967^"; structure "1^3-,2^4-"; splice_chain "17192218^17192036-,17192217^17192035-"; sources "Undefined,Undefined"; NMorMRNA "null"; degree "4"; dimension "2_2";
chrA01	Undefined	as_event	17191823	17192035	.	-	.	transcript_id "TCONS_00002620,TCONS_00002622"; gene_id "chrA01:17188921-17192967C"; flanks "17192035-,17191823^"; structure "1^3-,2^4-"; splice_chain "17192013^17191940-,17191967^17191894-"; sources "Undefined,Undefined"; NMorMRNA "null"; degree "4"; dimension "2_2";
chrA01	Undefined	as_event	17191823	17192573	.	-	.	transcript_id "TCONS_00002621,TCONS_00002620,TCONS_00002622"; gene_id "chrA01:17188921-17192967C"; flanks "17192573-,17191823^"; structure "1^3-6^8-,2^4-5^7-,2^4-6^8-"; splice_chain "17192218^17192036-17191967^17191894-,17192217^17192035-17192013^17191940-,17192217^17192035-17191967^17191894-"; sources "Undefined,Undefined,Undefined"; NMorMRNA "null"; degree "9"; dimension "3_3";
chrA01	Undefined	as_event	17191448	17191608	.	-	.	transcript_id "TCONS_00002621,TCONS_00002620/TCONS_00002622"; gene_id "chrA01:17188921-17192967C"; flanks "17191608^,17191448^"; structure "1-,2-"; splice_chain "17191537-,17191528-"; sources "Undefined,Undefined"; NMorMRNA "null"; degree "4"; dimension "2_2";
chrA01	Undefined	as_event	17717066	17717394	.	-	.	transcript_id "TCONS_00002633,TCONS_00002632"; gene_id "chrA01:17716938-17718586C"; flanks "17717394-,17717066^"; structure "1^3-,2^4-"; splice_chain "17717286^17717207-,17717276^17717197-"; sources "Undefined,Undefined"; NMorMRNA "null"; degree "4"; dimension "2_2";
chrA01	Undefined	as_event	17720420	17721239	.	-	.	transcript_id "TCONS_00002636,TCONS_00002634/TCONS_00002635"; gene_id "chrA01:17718794-17721407C"; flanks "17721239^,17720420^"; structure "1-,2-"; splice_chain "17720715-,17720707-"; sources "Undefined,Undefined"; NMorMRNA "null"; degree "4"; dimension "2_2";
chrA01	Undefined	as_event	17720161	17720339	.	-	.	transcript_id "TCONS_00002636,TCONS_00002635"; gene_id "chrA01:17718794-17721407C"; flanks "17720339-,17720161-"; structure "1^,2^"; splice_chain "17720253^,17720247^"; sources "Undefined,Undefined"; NMorMRNA "null"; degree "4"; dimension "2_2";
chrA01	Undefined	as_event	17720028	17720339	.	-	.	transcript_id "TCONS_00002634,TCONS_00002636,TCONS_00002635"; gene_id "chrA01:17718794-17721407C"; flanks "17720339-,17720028^"; structure "0,1^3-,2^3-"; splice_chain ",17720253^17720161-,17720247^17720161-"; sources "Undefined,Undefined,Undefined"; NMorMRNA "null"; degree "9"; dimension "3_3";
chrA01	Undefined	as_event	17736586	17736911	.	-	.	transcript_id "TCONS_00002639,TCONS_00002640"; gene_id "chrA01:17736586-17738696C"; flanks "17736911^,17736586]"; structure "1-,2-"; splice_chain "17736837-,17736834-"; sources "Undefined,Undefined"; NMorMRNA "null"; degree "4"; dimension "2_2";
chrA01	Undefined	as_event	17840764	17841009	.	-	.	transcript_id "TCONS_00002647,TCONS_00002648"; gene_id "chrA01:17836442-17843832C"; flanks "17841009-,17840764^"; structure "0,1^2-"; splice_chain ",17840930^17840836-"; sources "Undefined,Undefined"; NMorMRNA "null"; degree "4"; dimension "2_2";
chrA01	Undefined	as_event	17878469	17878744	.	-	.	transcript_id "TCONS_00002650,TCONS_00002651"; gene_id "chrA01:17876926-17878964C"; flanks "17878744^,17878469^"; structure "1-,2-"; splice_chain "17878636-,17878633-"; sources "Undefined,Undefined"; NMorMRNA "null"; degree "4"; dimension "2_2";
chrA01	Undefined	as_event	17877769	17878152	.	-	.	transcript_id "TCONS_00002650,TCONS_00002651"; gene_id "chrA01:17876926-17878964C"; flanks "17878152-,17877769^"; structure "0,1^2-"; splice_chain ",17878067^17877971-"; sources "Undefined,Undefined"; NMorMRNA "null"; degree "4"; dimension "2_2";
chrA01	Undefined	as_event	17925688	17925959	.	-	.	transcript_id "TCONS_00002654,TCONS_00002655"; gene_id "chrA01:17923389-17926294C"; flanks "17925959-,17925688^"; structure "0,1^2-"; splice_chain ",17925878^17925790-"; sources "Undefined,Undefined"; NMorMRNA "null"; degree "4"; dimension "2_2";
chrA01	Undefined	as_event	17923389	17923837	.	-	.	transcript_id "TCONS_00002654,TCONS_00002653"; gene_id "chrA01:17923389-17926294C"; flanks "17923837-,17923389]"; structure "0,1^2-"; splice_chain ",17923742^17923646-"; sources "Undefined,Undefined"; NMorMRNA "null"; degree "4"; dimension "2_2";
chrA01	Undefined	as_event	17936318	17938532	.	-	.	transcript_id "TCONS_00002656,TCONS_00002657"; gene_id "chrA01:17936318-17938532C"; flanks "17938532[,17936318]"; structure "1^2-3^5-,4^6-"; splice_chain "17937607^17937567-17937534^17936860-,17937524^17936850-"; sources "Undefined,Undefined"; NMorMRNA "null"; degree "4"; dimension "2_2";
chrA01	Undefined	as_event	18132517	18133630	.	-	.	transcript_id "TCONS_00002665,TCONS_00002664"; gene_id "chrA01:18131625-18133630C"; flanks "18133630[,18132517^"; structure "1^3-,2^4-"; splice_chain "18133126^18132709-,18133116^18132699-"; sources "Undefined,Undefined"; NMorMRNA "null"; degree "4"; dimension "2_2";
chrA01	Undefined	as_event	18132298	18132517	.	-	.	transcript_id "TCONS_00002665,TCONS_00002664"; gene_id "chrA01:18131625-18133630C"; flanks "18132517^,18132298^"; structure "1-,2-"; splice_chain "18132428-,18132426-"; sources "Undefined,Undefined"; NMorMRNA "null"; degree "4"; dimension "2_2";
chrA01	Undefined	as_event	18132298	18132699	.	-	.	transcript_id "TCONS_00002663,TCONS_00002664"; gene_id "chrA01:18131625-18133630C"; flanks "18132699-,18132298^"; structure "0,1^2-"; splice_chain ",18132517^18132426-"; sources "Undefined,Undefined"; NMorMRNA "null"; degree "4"; dimension "2_2";
chrA01	Undefined	as_event	18132298	18133630	.	-	.	transcript_id "TCONS_00002665,TCONS_00002663,TCONS_00002664"; gene_id "chrA01:18131625-18133630C"; flanks "18133630[,18132298^"; structure "1^3-5^6-,2^4-,2^4-5^7-"; splice_chain "18133126^18132709-18132517^18132428-,18133116^18132699-,18133116^18132699-18132517^18132426-"; sources "Undefined,Undefined,Undefined"; NMorMRNA "null"; degree "9"; dimension "3_3";
chrA01	Undefined	as_event	18131772	18132189	.	-	.	transcript_id "TCONS_00002665,TCONS_00002664"; gene_id "chrA01:18131625-18133630C"; flanks "18132189-,18131772]"; structure "0,1^2-"; splice_chain ",18132032^18131942-"; sources "Undefined,Undefined"; NMorMRNA "null"; degree "4"; dimension "2_2";
chrA01	Undefined	as_event	18272592	18272773	.	-	.	transcript_id "TCONS_00002676,TCONS_00002675"; gene_id "chrA01:18272082-18274657C"; flanks "18272773^,18272592^"; structure "1-,2-"; splice_chain "18272667-,18272663-"; sources "Undefined,Undefined"; NMorMRNA "null"; degree "4"; dimension "2_2";
chrA01	Undefined	as_event	18321671	18321927	.	-	.	transcript_id "TCONS_00002680,TCONS_00002679"; gene_id "chrA01:18321122-18324491C"; flanks "18321927-,18321671^"; structure "0,1^2-"; splice_chain ",18321820^18321733-"; sources "Undefined,Undefined"; NMorMRNA "null"; degree "4"; dimension "2_2";
chrA01	Undefined	as_event	18581002	18581151	.	-	.	transcript_id "TCONS_00002686,TCONS_00002685/TCONS_00002687"; gene_id "chrA01:18579081-18581790C"; flanks "18581151^,18581002^"; structure "1-,2-"; splice_chain "18581078-,18581075-"; sources "Undefined,Undefined"; NMorMRNA "null"; degree "4"; dimension "2_2";
chrA01	Undefined	as_event	18580525	18580736	.	-	.	transcript_id "TCONS_00002685/TCONS_00002688,TCONS_00002686/TCONS_00002687"; gene_id "chrA01:18579081-18581790C"; flanks "18580736^,18580525^"; structure "1-,2-"; splice_chain "18580617-,18580613-"; sources "Undefined,Undefined"; NMorMRNA "null"; degree "4"; dimension "2_2";
chrA01	Undefined	as_event	18579552	18579915	.	-	.	transcript_id "TCONS_00002687,TCONS_00002685/TCONS_00002686"; gene_id "chrA01:18579081-18581790C"; flanks "18579915^,18579552-"; structure "0,1-2^"; splice_chain ",18579826-18579798^"; sources "Undefined,Undefined"; NMorMRNA "null"; degree "4"; dimension "2_2";
chrA01	Undefined	as_event	18698829	18699251	.	-	.	transcript_id "TCONS_00002692,TCONS_00002691"; gene_id "chrA01:18696577-18699251C"; flanks "18699251[,18698829^"; structure "0,1^2-"; splice_chain ",18698988^18698869-"; sources "Undefined,Undefined"; NMorMRNA "null"; degree "4"; dimension "2_2";
chrA01	Undefined	as_event	18742050	18742327	.	-	.	transcript_id "TCONS_00002694,TCONS_00002695"; gene_id "chrA01:18739092-18743549C"; flanks "18742327-,18742050^"; structure "0,1^2-"; splice_chain ",18742239^18742159-"; sources "Undefined,Undefined"; NMorMRNA "null"; degree "4"; dimension "2_2";
chrA01	Undefined	as_event	18739193	18739443	.	-	.	transcript_id "TCONS_00002694,TCONS_00002693"; gene_id "chrA01:18739092-18743549C"; flanks "18739443-,18739193^"; structure "0,1^2-"; splice_chain ",18739364^18739285-"; sources "Undefined,Undefined"; NMorMRNA "null"; degree "4"; dimension "2_2";
chrA01	Undefined	as_event	18769021	18769438	.	-	.	transcript_id "TCONS_00002701,TCONS_00002700"; gene_id "chrA01:18767098-18771032C"; flanks "18769438^,18769021^"; structure "1-,2-"; splice_chain "18769358-,18769353-"; sources "Undefined,Undefined"; NMorMRNA "null"; degree "4"; dimension "2_2";
chrA01	Undefined	as_event	18789331	18790092	.	-	.	transcript_id "TCONS_00002704,TCONS_00002703"; gene_id "chrA01:18784314-18790092C"; flanks "18790092[,18789331^"; structure "1^3-,2^4-"; splice_chain "18789640^18789542-,18789638^18789540-"; sources "Undefined,Undefined"; NMorMRNA "null"; degree "4"; dimension "2_2";
chrA01	Undefined	as_event	18894772	18894989	.	-	.	transcript_id "TCONS_00002712,TCONS_00002713"; gene_id "chrA01:18894124-18896986C"; flanks "18894989-,18894772^"; structure "0,1^2-"; splice_chain ",18894958^18894874-"; sources "Undefined,Undefined"; NMorMRNA "null"; degree "4"; dimension "2_2";
chrA01	Undefined	as_event	18973321	18973485	.	-	.	transcript_id "TCONS_00002717,TCONS_00002718"; gene_id "chrA01:18972002-18975488C"; flanks "18973485-,18973321-"; structure "1^,2^"; splice_chain "18973392^,18973391^"; sources "Undefined,Undefined"; NMorMRNA "null"; degree "4"; dimension "2_2";
chrA01	Undefined	as_event	19191283	19191850	.	-	.	transcript_id "TCONS_00002727,TCONS_00002726"; gene_id "chrA01:19191259-19191850C"; flanks "19191850[,19191283]"; structure "1^3-,2^4-"; splice_chain "19191412^19191309-,19191310^19191285-"; sources "Undefined,Undefined"; NMorMRNA "null"; degree "4"; dimension "2_2";
chrA01	Undefined	as_event	19280616	19282091	.	-	.	transcript_id "TCONS_00002730,TCONS_00002731"; gene_id "chrA01:19279967-19282091C"; flanks "19282091[,19280616^"; structure "0,1^2-"; splice_chain ",19281926^19281854-"; sources "Undefined,Undefined"; NMorMRNA "null"; degree "4"; dimension "2_2";
chrA01	Undefined	as_event	19315014	19315260	.	-	.	transcript_id "TCONS_00002733,TCONS_00002732"; gene_id "chrA01:19314761-19316125C"; flanks "19315260-,19315014^"; structure "1^3-,2^4-"; splice_chain "19315219^19315140-,19315210^19315131-"; sources "Undefined,Undefined"; NMorMRNA "null"; degree "4"; dimension "2_2";
chrA01	Undefined	as_event	19314761	19315014	.	-	.	transcript_id "TCONS_00002733,TCONS_00002732"; gene_id "chrA01:19314761-19316125C"; flanks "19315014^,19314761]"; structure "1-,2-"; splice_chain "19314878-,19314875-"; sources "Undefined,Undefined"; NMorMRNA "null"; degree "4"; dimension "2_2";
chrA01	Undefined	as_event	19325942	19326228	.	-	.	transcript_id "TCONS_00002734,TCONS_00002735"; gene_id "chrA01:19325249-19328100C"; flanks "19326228-,19325942^"; structure "1^3-,2^4-"; splice_chain "19326191^19326046-,19326151^19326006-"; sources "Undefined,Undefined"; NMorMRNA "null"; degree "4"; dimension "2_2";
chrA01	Undefined	as_event	19480411	19480654	.	-	.	transcript_id "TCONS_00002742,TCONS_00002741"; gene_id "chrA01:19476852-19480909C"; flanks "19480654^,19480411-"; structure "0,1-2^"; splice_chain ",19480526-19480504^"; sources "Undefined,Undefined"; NMorMRNA "null"; degree "4"; dimension "2_2";
chrA01	Undefined	as_event	19620564	19621248	.	-	.	transcript_id "TCONS_00002745/TCONS_00002747,TCONS_00002746"; gene_id "chrA01:19613876-19621248C"; flanks "19621248[,19620564-"; structure "1^,2^"; splice_chain "19620854^,19620826^"; sources "Undefined,Undefined"; NMorMRNA "null"; degree "4"; dimension "2_2";
chrA01	Undefined	as_event	19620355	19621248	.	-	.	transcript_id "TCONS_00002748,TCONS_00002745/TCONS_00002747,TCONS_00002746"; gene_id "chrA01:19613876-19621248C"; flanks "19621248[,19620355^"; structure "0,1^3-,2^3-"; splice_chain ",19620854^19620564-,19620826^19620564-"; sources "Undefined,Undefined,Undefined"; NMorMRNA "null"; degree "9"; dimension "3_3";
chrA01	Undefined	as_event	19619062	19619839	.	-	.	transcript_id "TCONS_00002745,TCONS_00002746,TCONS_00002747/TCONS_00002748"; gene_id "chrA01:19613876-19621248C"; flanks "19619839-,19619062^"; structure "1^4-,2^5-,3^6-"; splice_chain "19619734^19619177-,19619719^19619162-,19619709^19619152-"; sources "Undefined,Undefined,Undefined"; NMorMRNA "null"; degree "9"; dimension "3_3";
chrA01	Undefined	as_event	19616561	19616903	.	-	.	transcript_id "TCONS_00002745,TCONS_00002746/TCONS_00002747"; gene_id "chrA01:19613876-19621248C"; flanks "19616903-,19616561^"; structure "1^3-,2^4-"; splice_chain "19616796^19616716-,19616794^19616714-"; sources "Undefined,Undefined"; NMorMRNA "null"; degree "4"; dimension "2_2";
chrA01	Undefined	as_event	19679014	19680050	.	-	.	transcript_id "TCONS_00002752,TCONS_00002751"; gene_id "chrA01:19678265-19680649C"; flanks "19680050-,19679014^"; structure "1^3-5^7-,2^4-6^8-"; splice_chain "19679869^19679374-19679214^19679111-,19679868^19679373-19679202^19679099-"; sources "Undefined,Undefined"; NMorMRNA "null"; degree "4"; dimension "2_2";
chrA01	Undefined	as_event	19721909	19722170	.	-	.	transcript_id "TCONS_00002756,TCONS_00002757"; gene_id "chrA01:19719831-19723419C"; flanks "19722170-,19721909^"; structure "0,1^2-"; splice_chain ",19722069^19721986-"; sources "Undefined,Undefined"; NMorMRNA "null"; degree "4"; dimension "2_2";
chrA01	Undefined	as_event	19734747	19736300	.	-	.	transcript_id "TCONS_00002759,TCONS_00002758"; gene_id "chrA01:19734747-19736300C"; flanks "19736300[,19734747]"; structure "0,1^2-3^4-"; splice_chain ",19735952^19735808-19735482^19735403-"; sources "Undefined,Undefined"; NMorMRNA "null"; degree "4"; dimension "2_2";
chrA01	Undefined	as_event	20030011	20030336	.	-	.	transcript_id "TCONS_00002780,TCONS_00002779"; gene_id "chrA01:20028994-20031954C"; flanks "20030336^,20030011^"; structure "1-,2-"; splice_chain "20030258-,20030252-"; sources "Undefined,Undefined"; NMorMRNA "null"; degree "4"; dimension "2_2";
chrA01	Undefined	as_event	20029712	20029835	.	-	.	transcript_id "TCONS_00002779,TCONS_00002780"; gene_id "chrA01:20028994-20031954C"; flanks "20029835^,20029712^"; structure "1-,2-"; splice_chain "20029768-,20029761-"; sources "Undefined,Undefined"; NMorMRNA "null"; degree "4"; dimension "2_2";
chrA01	Undefined	as_event	20028994	20029217	.	-	.	transcript_id "TCONS_00002780,TCONS_00002779"; gene_id "chrA01:20028994-20031954C"; flanks "20029217^,20028994]"; structure "1-,2-"; splice_chain "20029136-,20029135-"; sources "Undefined,Undefined"; NMorMRNA "null"; degree "4"; dimension "2_2";
chrA01	Undefined	as_event	20170891	20173041	.	-	.	transcript_id "TCONS_00002792,TCONS_00002793"; gene_id "chrA01:20167217-20173471C"; flanks "20173041^,20170891-"; structure "0,1-2^3-4^5-6^7-8^9-10^11-12^13-14^15-16^"; splice_chain ",20172174-20172103^20172004-20171936^20171847-20171776^20171673-20171602^20171516-20171445^20171357-20171286^20171196-20171125^20171047-20170976^"; sources "Undefined,Undefined"; NMorMRNA "null"; degree "4"; dimensio…
chrA01	Undefined	as_event	20170648	20170891	.	-	.	transcript_id "TCONS_00002792,TCONS_00002791/TCONS_00002793"; gene_id "chrA01:20167217-20173471C"; flanks "20170891-,20170648^"; structure "1^3-,2^4-"; splice_chain "20170845^20170744-,20170820^20170719-"; sources "Undefined,Undefined"; NMorMRNA "null"; degree "4"; dimension "2_2";
chrA01	Undefined	as_event	20381434	20381878	.	-	.	transcript_id "TCONS_00002805,TCONS_00002804"; gene_id "chrA01:20380629-20381878C"; flanks "20381878[,20381434^"; structure "0,1^2-"; splice_chain ",20381640^20381514-"; sources "Undefined,Undefined"; NMorMRNA "null"; degree "4"; dimension "2_2";
chrA01	Undefined	as_event	20536756	20537130	.	-	.	transcript_id "TCONS_00002815,TCONS_00002814"; gene_id "chrA01:20535003-20537453C"; flanks "20537130-,20536756^"; structure "0,1^2-"; splice_chain ",20536975^20536854-"; sources "Undefined,Undefined"; NMorMRNA "null"; degree "4"; dimension "2_2";
chrA01	Undefined	as_event	20536304	20536546	.	-	.	transcript_id "TCONS_00002812,TCONS_00002813,TCONS_00002814,TCONS_00002815"; gene_id "chrA01:20535003-20537453C"; flanks "20536546^,20536304^"; structure "1-,2-,3-,4-"; splice_chain "20536474-,20536473-,20536472-,20536456-"; sources "Undefined,Undefined,Undefined,Undefined"; NMorMRNA "null"; degree "16"; dimension "4_4";
chrA01	Undefined	as_event	20629726	20629986	.	-	.	transcript_id "TCONS_00002817,TCONS_00002816"; gene_id "chrA01:20629100-20631999C"; flanks "20629986-,20629726^"; structure "0,1^2-"; splice_chain ",20629870^20629779-"; sources "Undefined,Undefined"; NMorMRNA "null"; degree "4"; dimension "2_2";
chrA01	Undefined	as_event	20651149	20652756	.	-	.	transcript_id "TCONS_00002820,TCONS_00002819"; gene_id "chrA01:20651149-20653658C"; flanks "20652756-,20651149]"; structure "0,1^2-"; splice_chain ",20652587^20652430-"; sources "Undefined,Undefined"; NMorMRNA "null"; degree "4"; dimension "2_2";
chrA01	Undefined	as_event	20703718	20704517	.	-	.	transcript_id "TCONS_00002824,TCONS_00002823"; gene_id "chrA01:20703718-20707323C"; flanks "20704517-,20703718]"; structure "0,1^2-"; splice_chain ",20704201^20703910-"; sources "Undefined,Undefined"; NMorMRNA "null"; degree "4"; dimension "2_2";
chrA01	Undefined	as_event	20892808	20893337	.	-	.	transcript_id "TCONS_00002834,TCONS_00002835"; gene_id "chrA01:20890721-20893915C"; flanks "20893337-,20892808^"; structure "0,1^2-"; splice_chain ",20893237^20893150-"; sources "Undefined,Undefined"; NMorMRNA "null"; degree "4"; dimension "2_2";
chrA01	Undefined	as_event	21280379	21280765	.	-	.	transcript_id "TCONS_00002858,TCONS_00002857"; gene_id "chrA01:21280379-21281969C"; flanks "21280765-,21280379]"; structure "0,1^2-"; splice_chain ",21280688^21280606-"; sources "Undefined,Undefined"; NMorMRNA "null"; degree "4"; dimension "2_2";
chrA01	Undefined	as_event	21424807	21425550	.	-	.	transcript_id "TCONS_00002866,TCONS_00002865"; gene_id "chrA01:21424412-21425550C"; flanks "21425550[,21424807^"; structure "0,1^2-"; splice_chain ",21425102^21424977-"; sources "Undefined,Undefined"; NMorMRNA "null"; degree "4"; dimension "2_2";
chrA01	Undefined	as_event	21447263	21447597	.	-	.	transcript_id "TCONS_00002868,TCONS_00002867"; gene_id "chrA01:21446744-21449873C"; flanks "21447597-,21447263^"; structure "0,1^2-"; splice_chain ",21447463^21447379-"; sources "Undefined,Undefined"; NMorMRNA "null"; degree "4"; dimension "2_2";
chrA01	Undefined	as_event	21460698	21461137	.	-	.	transcript_id "TCONS_00002869,TCONS_00002870"; gene_id "chrA01:21459544-21462049C"; flanks "21461137-,21460698^"; structure "0,1^2-3^4-"; splice_chain ",21461036^21460957-21460849^21460776-"; sources "Undefined,Undefined"; NMorMRNA "null"; degree "4"; dimension "2_2";
chrA01	Undefined	as_event	21464997	21465315	.	-	.	transcript_id "TCONS_00002871,TCONS_00002872"; gene_id "chrA01:21463395-21465649C"; flanks "21465315-,21464997^"; structure "1^3-,2^4-"; splice_chain "21465228^21465131-,21465226^21465129-"; sources "Undefined,Undefined"; NMorMRNA "null"; degree "4"; dimension "2_2";
chrA01	Undefined	as_event	21653980	21654316	.	-	.	transcript_id "TCONS_00002885,TCONS_00002886"; gene_id "chrA01:21653980-21654446C"; flanks "21654316^,21653980]"; structure "1-,2-"; splice_chain "21654186-,21654184-"; sources "Undefined,Undefined"; NMorMRNA "null"; degree "4"; dimension "2_2";
chrA01	Undefined	as_event	21663074	21663767	.	-	.	transcript_id "TCONS_00002889,TCONS_00002890"; gene_id "chrA01:21662380-21663767C"; flanks "21663767[,21663074^"; structure "0,1^2-"; splice_chain ",21663587^21663491-"; sources "Undefined,Undefined"; NMorMRNA "null"; degree "4"; dimension "2_2";
chrA01	Undefined	as_event	21732852	21733158	.	-	.	transcript_id "TCONS_00002898,TCONS_00002897"; gene_id "chrA01:21732289-21733653C"; flanks "21733158-,21732852^"; structure "0,1^2-"; splice_chain ",21733026^21732953-"; sources "Undefined,Undefined"; NMorMRNA "null"; degree "4"; dimension "2_2";
chrA01	Undefined	as_event	21973664	21974018	.	-	.	transcript_id "TCONS_00002906,TCONS_00002907"; gene_id "chrA01:21969782-21974197C"; flanks "21974018^,21973664^"; structure "1-,2-"; splice_chain "21973736-,21973735-"; sources "Undefined,Undefined"; NMorMRNA "null"; degree "4"; dimension "2_2";
chrA01	Undefined	as_event	21972759	21972997	.	-	.	transcript_id "TCONS_00002906,TCONS_00002907"; gene_id "chrA01:21969782-21974197C"; flanks "21972997^,21972759^"; structure "1-,2-"; splice_chain "21972816-,21972814-"; sources "Undefined,Undefined"; NMorMRNA "null"; degree "4"; dimension "2_2";
chrA01	Undefined	as_event	21971111	21971600	.	-	.	transcript_id "TCONS_00002906/TCONS_00002907,TCONS_00002908"; gene_id "chrA01:21969782-21974197C"; flanks "21971600-,21971111^"; structure "0,1^2-"; splice_chain ",21971437^21971365-"; sources "Undefined,Undefined"; NMorMRNA "null"; degree "4"; dimension "2_2";
chrA01	Undefined	as_event	21970722	21971031	.	-	.	transcript_id "TCONS_00002906/TCONS_00002907,TCONS_00002908"; gene_id "chrA01:21969782-21974197C"; flanks "21971031-,21970722^"; structure "0,1^2-"; splice_chain ",21970910^21970843-"; sources "Undefined,Undefined"; NMorMRNA "null"; degree "4"; dimension "2_2";
chrA01	Undefined	as_event	22372313	22372597	.	-	.	transcript_id "TCONS_00002925,TCONS_00002926"; gene_id "chrA01:22370630-22373714C"; flanks "22372597-,22372313^"; structure "1^3-,2^4-"; splice_chain "22372460^22372385-,22372458^22372383-"; sources "Undefined,Undefined"; NMorMRNA "null"; degree "4"; dimension "2_2";
chrA01	Undefined	as_event	22372146	22372311	.	-	.	transcript_id "TCONS_00002923,TCONS_00002924"; gene_id "chrA01:22370630-22373714C"; flanks "22372311^,22372146^"; structure "1-,2-"; splice_chain "22372236-,22372234-"; sources "Undefined,Undefined"; NMorMRNA "null"; degree "4"; dimension "2_2";
chrA01	Undefined	as_event	22372146	22372597	.	-	.	transcript_id "TCONS_00002925,TCONS_00002924"; gene_id "chrA01:22370630-22373714C"; flanks "22372597-,22372146^"; structure "1^3-5^7-,2^4-6^8-"; splice_chain "22372460^22372385-22372313^22372236-,22372458^22372383-22372311^22372234-"; sources "Undefined,Undefined"; NMorMRNA "null"; degree "4"; dimension "2_2";
chrA01	Undefined	as_event	22371945	22372236	.	-	.	transcript_id "TCONS_00002926,TCONS_00002923/TCONS_00002925"; gene_id "chrA01:22370630-22373714C"; flanks "22372236-,22371945^"; structure "1^3-,2^4-"; splice_chain "22372147^22372051-,22372146^22372050-"; sources "Undefined,Undefined"; NMorMRNA "null"; degree "4"; dimension "2_2";
chrA01	Undefined	as_event	22371945	22372383	.	-	.	transcript_id "TCONS_00002926,TCONS_00002924"; gene_id "chrA01:22370630-22373714C"; flanks "22372383-,22371945^"; structure "1^3-5^7-,2^4-6^8-"; splice_chain "22372313^22372236-22372147^22372051-,22372311^22372234-22372146^22372050-"; sources "Undefined,Undefined"; NMorMRNA "null"; degree "4"; dimension "2_2";
chrA01	Undefined	as_event	22371945	22372597	.	-	.	transcript_id "TCONS_00002925,TCONS_00002926,TCONS_00002924"; gene_id "chrA01:22370630-22373714C"; flanks "22372597-,22371945^"; structure "1^3-5^7-10^12-,2^4-5^7-9^11-,2^4-6^8-10^12-"; splice_chain "22372460^22372385-22372313^22372236-22372146^22372050-,22372458^22372383-22372313^22372236-22372147^22372051-,22372458^22372383-22372311^22372234-22372146^22372050-"; sources "Undefined,Undefined,Und…
chrA01	Undefined	as_event	22371291	22371787	.	-	.	transcript_id "TCONS_00002923/TCONS_00002924/TCONS_00002926,TCONS_00002925"; gene_id "chrA01:22370630-22373714C"; flanks "22371787-,22371291^"; structure "0,1^2-"; splice_chain ",22371596^22371485-"; sources "Undefined,Undefined"; NMorMRNA "null"; degree "4"; dimension "2_2";
chrA01	Undefined	as_event	22551461	22551792	.	-	.	transcript_id "TCONS_00002933,TCONS_00002932"; gene_id "chrA01:22551274-22553536C"; flanks "22551792-,22551461^"; structure "0,1^2-"; splice_chain ",22551641^22551569-"; sources "Undefined,Undefined"; NMorMRNA "null"; degree "4"; dimension "2_2";
chrA01	Undefined	as_event	22557390	22558073	.	-	.	transcript_id "TCONS_00002935,TCONS_00002934"; gene_id "chrA01:22557390-22559229C"; flanks "22558073-,22557390]"; structure "0,1^2-"; splice_chain ",22557855^22557783-"; sources "Undefined,Undefined"; NMorMRNA "null"; degree "4"; dimension "2_2";
chrA01	Undefined	as_event	22696095	22699125	.	-	.	transcript_id "TCONS_00002948,TCONS_00002947,TCONS_00002949,TCONS_00002950"; gene_id "chrA01:22696095-22699125C"; flanks "22699125[,22696095]"; structure "1^5-9^13-,2^6-10^14-,3^7-11^15-,4^8-12^16-"; splice_chain "22698900^22698726-22698664^22698496-,22698887^22698713-22698651^22698483-,22698886^22698712-22698650^22698482-,22698864^22698690-22698628^22698460-"; sources "Undefined,Undefined,Undefi…
chrA01	Undefined	as_event	22707790	22708158	.	-	.	transcript_id "TCONS_00002953,TCONS_00002952"; gene_id "chrA01:22706059-22708663C"; flanks "22708158-,22707790^"; structure "0,1^2-"; splice_chain ",22708039^22707975-"; sources "Undefined,Undefined"; NMorMRNA "null"; degree "4"; dimension "2_2";
chrA01	Undefined	as_event	23211992	23215110	.	-	.	transcript_id "TCONS_00002970,TCONS_00002971"; gene_id "chrA01:23211992-23215110C"; flanks "23215110[,23211992]"; structure "1^3-,2^4-"; splice_chain "23214707^23212882-,23214697^23212872-"; sources "Undefined,Undefined"; NMorMRNA "null"; degree "4"; dimension "2_2";
chrA01	Undefined	as_event	23231913	23232853	.	-	.	transcript_id "TCONS_00002977,TCONS_00002976"; gene_id "chrA01:23225170-23232853C"; flanks "23232853[,23231913^"; structure "1^3-5^7-,2^4-6^8-"; splice_chain "23232476^23232335-23232260^23232057-,23232461^23232320-23232250^23232047-"; sources "Undefined,Undefined"; NMorMRNA "null"; degree "4"; dimension "2_2";
chrA01	Undefined	as_event	23227428	23228441	.	-	.	transcript_id "TCONS_00002977,TCONS_00002975/TCONS_00002976"; gene_id "chrA01:23225170-23232853C"; flanks "23228441-,23227428^"; structure "1^3-,2^4-"; splice_chain "23228286^23227890-,23228276^23227880-"; sources "Undefined,Undefined"; NMorMRNA "null"; degree "4"; dimension "2_2";
chrA01_random	Undefined	as_event	43827	43960	.	+	.	transcript_id "TCONS_00003052,TCONS_00003053"; gene_id "chrA01_random:42285-45716W"; flanks "43827-,43960-"; structure "1^,2^"; splice_chain "43882^,43884^"; sources "Undefined,Undefined"; NMorMRNA "null"; degree "4"; dimension "2_2";
chrA01_random	Undefined	as_event	44121	44564	.	+	.	transcript_id "TCONS_00003053,TCONS_00003052"; gene_id "chrA01_random:42285-45716W"; flanks "44121-,44564^"; structure "0,1^2-"; splice_chain ",44213^44291-"; sources "Undefined,Undefined"; NMorMRNA "null"; degree "4"; dimension "2_2";
chrA01_random	Undefined	as_event	145650	145871	.	+	.	transcript_id "TCONS_00003062,TCONS_00003063"; gene_id "chrA01_random:138443-146044W"; flanks "145650-,145871-"; structure "1^,2^"; splice_chain "145769^,145771^"; sources "Undefined,Undefined"; NMorMRNA "null"; degree "4"; dimension "2_2";
chrA01_random	Undefined	as_event	424753	424938	.	+	.	transcript_id "TCONS_00003072,TCONS_00003071"; gene_id "chrA01_random:420757-427696W"; flanks "424753-,424938-"; structure "1^,2^"; splice_chain "424836^,424837^"; sources "Undefined,Undefined"; NMorMRNA "null"; degree "4"; dimension "2_2";
chrA01_random	Undefined	as_event	425912	426276	.	+	.	transcript_id "TCONS_00003071,TCONS_00003072"; gene_id "chrA01_random:420757-427696W"; flanks "425912-,426276^"; structure "0,1^2-"; splice_chain ",426041^426151-"; sources "Undefined,Undefined"; NMorMRNA "null"; degree "4"; dimension "2_2";
chrA01_random	Undefined	as_event	578781	579121	.	+	.	transcript_id "TCONS_00003079,TCONS_00003078"; gene_id "chrA01_random:575350-579121W"; flanks "578781-,579121]"; structure "0,1^2-"; splice_chain ",578851^578965-"; sources "Undefined,Undefined"; NMorMRNA "null"; degree "4"; dimension "2_2";
chrA01_random	Undefined	as_event	591146	591673	.	+	.	transcript_id "TCONS_00003081,TCONS_00003080"; gene_id "chrA01_random:589541-593568W"; flanks "591146-,591673^"; structure "1^3-,2^4-"; splice_chain "591225^591411-,591256^591442-"; sources "Undefined,Undefined"; NMorMRNA "null"; degree "4"; dimension "2_2";
chrA01_random	Undefined	as_event	592358	592686	.	+	.	transcript_id "TCONS_00003082,TCONS_00003080/TCONS_00003081"; gene_id "chrA01_random:589541-593568W"; flanks "592358-,592686^"; structure "1^3-,2^4-"; splice_chain "592451^592537-,592459^592545-"; sources "Undefined,Undefined"; NMorMRNA "null"; degree "4"; dimension "2_2";
chrA01_random	Undefined	as_event	619427	619620	.	+	.	transcript_id "TCONS_00003084,TCONS_00003085"; gene_id "chrA01_random:618742-622264W"; flanks "619427-,619620-"; structure "1^,2^"; splice_chain "619552^,619553^"; sources "Undefined,Undefined"; NMorMRNA "null"; degree "4"; dimension "2_2";
chrA01_random	Undefined	as_event	619427	619935	.	+	.	transcript_id "TCONS_00003083,TCONS_00003085"; gene_id "chrA01_random:618742-622264W"; flanks "619427-,619935^"; structure "0,1^2-"; splice_chain ",619553^619620-"; sources "Undefined,Undefined"; NMorMRNA "null"; degree "4"; dimension "2_2";
chrA01_random	Undefined	as_event	619620	620297	.	+	.	transcript_id "TCONS_00003085,TCONS_00003084"; gene_id "chrA01_random:618742-622264W"; flanks "619620-,620297^"; structure "1^3-,2^4-"; splice_chain "619935^620026-,619945^620036-"; sources "Undefined,Undefined"; NMorMRNA "null"; degree "4"; dimension "2_2";
chrA01_random	Undefined	as_event	619427	620297	.	+	.	transcript_id "TCONS_00003084,TCONS_00003085,TCONS_00003083"; gene_id "chrA01_random:618742-622264W"; flanks "619427-,620297^"; structure "1^3-5^7-,2^3-4^6-,4^6-"; splice_chain "619552^619620-619945^620036-,619553^619620-619935^620026-,619935^620026-"; sources "Undefined,Undefined,Undefined"; NMorMRNA "null"; degree "9"; dimension "3_3";
chrA01_random	Undefined	as_event	627553	627775	.	+	.	transcript_id "TCONS_00003087,TCONS_00003086"; gene_id "chrA01_random:625747-629064W"; flanks "627553-,627775^"; structure "1^3-,2^4-"; splice_chain "627638^627731-,627653^627746-"; sources "Undefined,Undefined"; NMorMRNA "null"; degree "4"; dimension "2_2";
chrA01_random	Undefined	as_event	649122	649706	.	+	.	transcript_id "TCONS_00003090,TCONS_00003091"; gene_id "chrA01_random:648297-653531W"; flanks "649122-,649706^"; structure "1^3-,2^4-"; splice_chain "649249^649359-,649259^649369-"; sources "Undefined,Undefined"; NMorMRNA "null"; degree "4"; dimension "2_2";
chrA01_random	Undefined	as_event	1045468	1045835	.	+	.	transcript_id "TCONS_00003098,TCONS_00003099"; gene_id "chrA01_random:1043333-1046467W"; flanks "1045468-,1045835^"; structure "0,1^2-"; splice_chain ",1045592^1045684-"; sources "Undefined,Undefined"; NMorMRNA "null"; degree "4"; dimension "2_2";
chrA01_random	Undefined	as_event	1298201	1298480	.	+	.	transcript_id "TCONS_00003101,TCONS_00003100"; gene_id "chrA01_random:1297558-1302134W"; flanks "1298201^,1298480^"; structure "1-,2-"; splice_chain "1298262-,1298288-"; sources "Undefined,Undefined"; NMorMRNA "null"; degree "4"; dimension "2_2";
chrA01_random	Undefined	as_event	1301916	1302134	.	+	.	transcript_id "TCONS_00003103,TCONS_00003100"; gene_id "chrA01_random:1297558-1302134W"; flanks "1301916-,1302134]"; structure "1^3-,2^4-"; splice_chain "1302015^1302095-,1302027^1302107-"; sources "Undefined,Undefined"; NMorMRNA "null"; degree "4"; dimension "2_2";
chrA01_random	Undefined	as_event	1301751	1302134	.	+	.	transcript_id "TCONS_00003103,TCONS_00003100,TCONS_00003102"; gene_id "chrA01_random:1297558-1302134W"; flanks "1301751-,1302134]"; structure "1^3-5^8-,1^3-6^9-,2^4-7^10-"; splice_chain "1301880^1301916-1302015^1302095-,1301880^1301916-1302027^1302107-,1301881^1301917-1302032^1302112-"; sources "Undefined,Undefined,Undefined"; NMorMRNA "null"; degree "9"; dimension "3_3";
chrA01_random	Undefined	as_event	1590860	1591036	.	+	.	transcript_id "TCONS_00003109,TCONS_00003108"; gene_id "chrA01_random:1589586-1591076W"; flanks "1590860-,1591036-"; structure "1^,2^"; splice_chain "1590921^,1590922^"; sources "Undefined,Undefined"; NMorMRNA "null"; degree "4"; dimension "2_2";
chrA01_random	Undefined	as_event	2095086	2095358	.	+	.	transcript_id "TCONS_00003118,TCONS_00003117"; gene_id "chrA01_random:2093732-2097296W"; flanks "2095086-,2095358^"; structure "0,1^2-"; splice_chain ",2095196^2095325-"; sources "Undefined,Undefined"; NMorMRNA "null"; degree "4"; dimension "2_2";
chrA01_random	Undefined	as_event	2096027	2096407	.	+	.	transcript_id "TCONS_00003118,TCONS_00003117"; gene_id "chrA01_random:2093732-2097296W"; flanks "2096027-,2096407^"; structure "0,1^2-"; splice_chain ",2096098^2096178-"; sources "Undefined,Undefined"; NMorMRNA "null"; degree "4"; dimension "2_2";
chrA01_random	Undefined	as_event	2307405	2310031	.	+	.	transcript_id "TCONS_00003124,TCONS_00003125,TCONS_00003123"; gene_id "chrA01_random:2307405-2310160W"; flanks "2307405[,2310031]"; structure "1^4-,2^5-,3^6-"; splice_chain "2307596^2307974-,2307598^2307976-,2307618^2307996-"; sources "Undefined,Undefined,Undefined"; NMorMRNA "null"; degree "9"; dimension "3_3";
chrA01_random	Undefined	as_event	2384766	2385212	.	+	.	transcript_id "TCONS_00003128,TCONS_00003129"; gene_id "chrA01_random:2384120-2386973W"; flanks "2384766-,2385212^"; structure "0,1^2-"; splice_chain ",2384884^2384965-"; sources "Undefined,Undefined"; NMorMRNA "null"; degree "4"; dimension "2_2";
chrA01_random	Undefined	as_event	2385292	2386064	.	+	.	transcript_id "TCONS_00003128,TCONS_00003129"; gene_id "chrA01_random:2384120-2386973W"; flanks "2385292-,2386064^"; structure "1^3-,2^4-"; splice_chain "2385418^2385791-,2385419^2385792-"; sources "Undefined,Undefined"; NMorMRNA "null"; degree "4"; dimension "2_2";
chrA01_random	Undefined	as_event	2545420	2545630	.	+	.	transcript_id "TCONS_00003139,TCONS_00003140"; gene_id "chrA01_random:2544506-2549397W"; flanks "2545420-,2545630-"; structure "1^,2^"; splice_chain "2545486^,2545487^"; sources "Undefined,Undefined"; NMorMRNA "null"; degree "4"; dimension "2_2";
chrA01_random	Undefined	as_event	2546201	2546478	.	+	.	transcript_id "TCONS_00003140,TCONS_00003139"; gene_id "chrA01_random:2544506-2549397W"; flanks "2546201-,2546478^"; structure "0,1^2-"; splice_chain ",2546289^2546373-"; sources "Undefined,Undefined"; NMorMRNA "null"; degree "4"; dimension "2_2";
chrA01_random	Undefined	as_event	2546706	2547322	.	+	.	transcript_id "TCONS_00003140,TCONS_00003139"; gene_id "chrA01_random:2544506-2549397W"; flanks "2546706-,2547322^"; structure "0,1^2-3^4-"; splice_chain ",2546824^2546901-2547065^2547144-"; sources "Undefined,Undefined"; NMorMRNA "null"; degree "4"; dimension "2_2";
chrA01_random	Undefined	as_event	2593631	2593914	.	+	.	transcript_id "TCONS_00003142,TCONS_00003143"; gene_id "chrA01_random:2593261-2596331W"; flanks "2593631-,2593914^"; structure "0,1^2-"; splice_chain ",2593746^2593829-"; sources "Undefined,Undefined"; NMorMRNA "null"; degree "4"; dimension "2_2";
chrA01_random	Undefined	as_event	33928	34109	.	-	.	transcript_id "TCONS_00003150,TCONS_00003149"; gene_id "chrA01_random:33291-34831C"; flanks "34109-,33928]"; structure "0,1^2-"; splice_chain ",34030^33940-"; sources "Undefined,Undefined"; NMorMRNA "null"; degree "4"; dimension "2_2";
chrA01_random	Undefined	as_event	130811	131248	.	-	.	transcript_id "TCONS_00003163,TCONS_00003164"; gene_id "chrA01_random:130462-132171C"; flanks "131248^,130811^"; structure "1-,2-"; splice_chain "130939-,130936-"; sources "Undefined,Undefined"; NMorMRNA "null"; degree "4"; dimension "2_2";
chrA01_random	Undefined	as_event	312000	312555	.	-	.	transcript_id "TCONS_00003173,TCONS_00003172"; gene_id "chrA01_random:308078-313180C"; flanks "312555-,312000^"; structure "0,1^2-"; splice_chain ",312184^312088-"; sources "Undefined,Undefined"; NMorMRNA "null"; degree "4"; dimension "2_2";
chrA01_random	Undefined	as_event	311015	311194	.	-	.	transcript_id "TCONS_00003173,TCONS_00003172"; gene_id "chrA01_random:308078-313180C"; flanks "311194^,311015^"; structure "1-,2-"; splice_chain "311103-,311102-"; sources "Undefined,Undefined"; NMorMRNA "null"; degree "4"; dimension "2_2";
chrA01_random	Undefined	as_event	308899	309125	.	-	.	transcript_id "TCONS_00003172,TCONS_00003173"; gene_id "chrA01_random:308078-313180C"; flanks "309125-,308899-"; structure "1^,2^"; splice_chain "308990^,308988^"; sources "Undefined,Undefined"; NMorMRNA "null"; degree "4"; dimension "2_2";
chrA01_random	Undefined	as_event	400528	400779	.	-	.	transcript_id "TCONS_00003180,TCONS_00003179"; gene_id "chrA01_random:398456-401457C"; flanks "400779-,400528^"; structure "0,1^2-"; splice_chain ",400672^400602-"; sources "Undefined,Undefined"; NMorMRNA "null"; degree "4"; dimension "2_2";
chrA01_random	Undefined	as_event	400188	400448	.	-	.	transcript_id "TCONS_00003180,TCONS_00003179"; gene_id "chrA01_random:398456-401457C"; flanks "400448-,400188^"; structure "0,1^2-"; splice_chain ",400395^400308-"; sources "Undefined,Undefined"; NMorMRNA "null"; degree "4"; dimension "2_2";
chrA01_random	Undefined	as_event	531389	531831	.	-	.	transcript_id "TCONS_00003187,TCONS_00003186"; gene_id "chrA01_random:530565-532511C"; flanks "531831-,531389^"; structure "0,1^2-3^4-"; splice_chain ",531747^531671-531545^531471-"; sources "Undefined,Undefined"; NMorMRNA "null"; degree "4"; dimension "2_2";
chrA01_random	Undefined	as_event	568178	568773	.	-	.	transcript_id "TCONS_00003192,TCONS_00003193"; gene_id "chrA01_random:568178-569623C"; flanks "568773-,568178]"; structure "1^3-,2^4-"; splice_chain "568718^568539-,568708^568529-"; sources "Undefined,Undefined"; NMorMRNA "null"; degree "4"; dimension "2_2";
chrA01_random	Undefined	as_event	638936	639534	.	-	.	transcript_id "TCONS_00003200,TCONS_00003201"; gene_id "chrA01_random:638936-643022C"; flanks "639534-,638936]"; structure "0,1^2-"; splice_chain ",639470^639304-"; sources "Undefined,Undefined"; NMorMRNA "null"; degree "4"; dimension "2_2";
chrA01_random	Undefined	as_event	791296	792488	.	-	.	transcript_id "TCONS_00003202,TCONS_00003203"; gene_id "chrA01_random:791296-794470C"; flanks "792488^,791296]"; structure "1-,2-"; splice_chain "791507-,791504-"; sources "Undefined,Undefined"; NMorMRNA "null"; degree "4"; dimension "2_2";
chrA01_random	Undefined	as_event	1306397	1307174	.	-	.	transcript_id "TCONS_00003206/TCONS_00003207,TCONS_00003205"; gene_id "chrA01_random:1302157-1307226C"; flanks "1307174^,1306397-"; structure "0,1-2^"; splice_chain ",1307084-1307002^"; sources "Undefined,Undefined"; NMorMRNA "null"; degree "4"; dimension "2_2";
chrA01_random	Undefined	as_event	1304711	1305052	.	-	.	transcript_id "TCONS_00003206,TCONS_00003205/TCONS_00003207/TCONS_00003208"; gene_id "chrA01_random:1302157-1307226C"; flanks "1305052-,1304711^"; structure "0,1^2-"; splice_chain ",1304962^1304875-"; sources "Undefined,Undefined"; NMorMRNA "null"; degree "4"; dimension "2_2";
chrA01_random	Undefined	as_event	1304013	1304217	.	-	.	transcript_id "TCONS_00003206/TCONS_00003207/TCONS_00003208,TCONS_00003205"; gene_id "chrA01_random:1302157-1307226C"; flanks "1304217-,1304013-"; structure "1^,2^"; splice_chain "1304142^,1304141^"; sources "Undefined,Undefined"; NMorMRNA "null"; degree "4"; dimension "2_2";
chrA01_random	Undefined	as_event	1355486	1356293	.	-	.	transcript_id "TCONS_00003209,TCONS_00003210"; gene_id "chrA01_random:1354692-1356887C"; flanks "1356293-,1355486^"; structure "0,1^2-"; splice_chain ",1356152^1355645-"; sources "Undefined,Undefined"; NMorMRNA "null"; degree "4"; dimension "2_2";
chrA01_random	Undefined	as_event	1419760	1420018	.	-	.	transcript_id "TCONS_00003213,TCONS_00003212"; gene_id "chrA01_random:1418612-1422265C"; flanks "1420018-,1419760^"; structure "1^3-,2^4-"; splice_chain "1419903^1419826-,1419902^1419825-"; sources "Undefined,Undefined"; NMorMRNA "null"; degree "4"; dimension "2_2";
chrA01_random	Undefined	as_event	1625327	1628506	.	-	.	transcript_id "TCONS_00003224,TCONS_00003223"; gene_id "chrA01_random:1625327-1629069C"; flanks "1628506^,1625327]"; structure "1-,2-"; splice_chain "1628426-,1628423-"; sources "Undefined,Undefined"; NMorMRNA "null"; degree "4"; dimension "2_2";
chrA01_random	Undefined	as_event	1697355	1698434	.	-	.	transcript_id "TCONS_00003229,TCONS_00003228"; gene_id "chrA01_random:1696364-1698434C"; flanks "1698434[,1697355^"; structure "1^3-,2^4-"; splice_chain "1697691^1697590-,1697681^1697580-"; sources "Undefined,Undefined"; NMorMRNA "null"; degree "4"; dimension "2_2";
chrA01_random	Undefined	as_event	1696364	1696951	.	-	.	transcript_id "TCONS_00003229,TCONS_00003228"; gene_id "chrA01_random:1696364-1698434C"; flanks "1696951-,1696364]"; structure "1^3-,2^4-"; splice_chain "1696748^1696628-,1696738^1696618-"; sources "Undefined,Undefined"; NMorMRNA "null"; degree "4"; dimension "2_2";
chrA01_random	Undefined	as_event	2098657	2099115	.	-	.	transcript_id "TCONS_00003234,TCONS_00003233"; gene_id "chrA01_random:2097915-2100318C"; flanks "2099115-,2098657-"; structure "1^,2^"; splice_chain "2099014^,2098755^"; sources "Undefined,Undefined"; NMorMRNA "null"; degree "4"; dimension "2_2";
chrA01_random	Undefined	as_event	2362477	2362788	.	-	.	transcript_id "TCONS_00003237,TCONS_00003236"; gene_id "chrA01_random:2360351-2367163C"; flanks "2362788-,2362477^"; structure "0,1^2-"; splice_chain ",2362648^2362569-"; sources "Undefined,Undefined"; NMorMRNA "null"; degree "4"; dimension "2_2";
chrA01_random	Undefined	as_event	2590299	2590483	.	-	.	transcript_id "TCONS_00003249,TCONS_00003250"; gene_id "chrA01_random:2590018-2590910C"; flanks "2590483^,2590299^"; structure "1-,2-"; splice_chain "2590361-,2590360-"; sources "Undefined,Undefined"; NMorMRNA "null"; degree "4"; dimension "2_2";
chrA02	Undefined	as_event	14930	15223	.	+	.	transcript_id "TCONS_00003271,TCONS_00003270"; gene_id "chrA02:14919-18514W"; flanks "14930[,15223^"; structure "1^3-,2^4-"; splice_chain "15063^15161-,15077^15175-"; sources "Undefined,Undefined"; NMorMRNA "null"; degree "4"; dimension "2_2";
chrA02	Undefined	as_event	82903	83315	.	+	.	transcript_id "TCONS_00003276/TCONS_00003277,TCONS_00003278"; gene_id "chrA02:81572-84612W"; flanks "82903-,83315^"; structure "1^3-5^7-,2^4-6^8-"; splice_chain "82968^83067-83113^83244-,82969^83068-83114^83245-"; sources "Undefined,Undefined"; NMorMRNA "null"; degree "4"; dimension "2_2";
chrA02	Undefined	as_event	83396	83674	.	+	.	transcript_id "TCONS_00003276/TCONS_00003278,TCONS_00003277"; gene_id "chrA02:81572-84612W"; flanks "83396-,83674-"; structure "1^,2^"; splice_chain "83521^,83528^"; sources "Undefined,Undefined"; NMorMRNA "null"; degree "4"; dimension "2_2";
chrA02	Undefined	as_event	83852	84054	.	+	.	transcript_id "TCONS_00003276/TCONS_00003277,TCONS_00003278"; gene_id "chrA02:81572-84612W"; flanks "83852^,84054^"; structure "1-,2-"; splice_chain "83938-,83941-"; sources "Undefined,Undefined"; NMorMRNA "null"; degree "4"; dimension "2_2";
chrA02	Undefined	as_event	144235	145223	.	+	.	transcript_id "TCONS_00003283,TCONS_00003282"; gene_id "chrA02:143769-145223W"; flanks "144235-,145223]"; structure "1^3-,2^4-"; splice_chain "144379^144924-,144389^144934-"; sources "Undefined,Undefined"; NMorMRNA "null"; degree "4"; dimension "2_2";
chrA02	Undefined	as_event	200961	201875	.	+	.	transcript_id "TCONS_00003285,TCONS_00003284"; gene_id "chrA02:200224-201875W"; flanks "200961-,201875]"; structure "1^3-,2^4-"; splice_chain "201120^201339-,201130^201349-"; sources "Undefined,Undefined"; NMorMRNA "null"; degree "4"; dimension "2_2";
chrA02	Undefined	as_event	235556	236300	.	+	.	transcript_id "TCONS_00003290,TCONS_00003291"; gene_id "chrA02:235018-239207W"; flanks "235556^,236300-"; structure "0,1-2^"; splice_chain ",235949-236152^"; sources "Undefined,Undefined"; NMorMRNA "null"; degree "4"; dimension "2_2";
chrA02	Undefined	as_event	236794	237309	.	+	.	transcript_id "TCONS_00003291,TCONS_00003290"; gene_id "chrA02:235018-239207W"; flanks "236794-,237309^"; structure "0,1^2-"; splice_chain ",237131^237199-"; sources "Undefined,Undefined"; NMorMRNA "null"; degree "4"; dimension "2_2";
chrA02	Undefined	as_event	306269	306667	.	+	.	transcript_id "TCONS_00003294,TCONS_00003295"; gene_id "chrA02:304081-306667W"; flanks "306269^,306667]"; structure "1-,2-"; splice_chain "306498-,306506-"; sources "Undefined,Undefined"; NMorMRNA "null"; degree "4"; dimension "2_2";
chrA02	Undefined	as_event	349235	349611	.	+	.	transcript_id "TCONS_00003298,TCONS_00003299"; gene_id "chrA02:348421-351946W"; flanks "349235-,349611^"; structure "1^3-,2^4-"; splice_chain "349389^349523-,349391^349525-"; sources "Undefined,Undefined"; NMorMRNA "null"; degree "4"; dimension "2_2";
chrA02	Undefined	as_event	410722	410924	.	+	.	transcript_id "TCONS_00003302,TCONS_00003301"; gene_id "chrA02:409050-413729W"; flanks "410722-,410924-"; structure "1^,2^"; splice_chain "410853^,410862^"; sources "Undefined,Undefined"; NMorMRNA "null"; degree "4"; dimension "2_2";
chrA02	Undefined	as_event	429665	430365	.	+	.	transcript_id "TCONS_00003303,TCONS_00003304"; gene_id "chrA02:428952-431326W"; flanks "429665-,430365]"; structure "0,1^2-"; splice_chain ",429910^429976-"; sources "Undefined,Undefined"; NMorMRNA "null"; degree "4"; dimension "2_2";
chrA02	Undefined	as_event	496102	496403	.	+	.	transcript_id "TCONS_00003308,TCONS_00003307"; gene_id "chrA02:495876-498457W"; flanks "496102^,496403-"; structure "1-4^,2-3^"; splice_chain "496199-496320^,496204-496319^"; sources "Undefined,Undefined"; NMorMRNA "null"; degree "4"; dimension "2_2";
chrA02	Undefined	as_event	497353	497477	.	+	.	transcript_id "TCONS_00003306/TCONS_00003307,TCONS_00003308"; gene_id "chrA02:495876-498457W"; flanks "497353-,497477-"; structure "1^,2^"; splice_chain "497402^,497403^"; sources "Undefined,Undefined"; NMorMRNA "null"; degree "4"; dimension "2_2";
chrA02	Undefined	as_event	497819	498068	.	+	.	transcript_id "TCONS_00003308,TCONS_00003306"; gene_id "chrA02:495876-498457W"; flanks "497819-,498068^"; structure "1^3-,2^4-"; splice_chain "497877^498011-,497885^498019-"; sources "Undefined,Undefined"; NMorMRNA "null"; degree "4"; dimension "2_2";
chrA02	Undefined	as_event	624412	624893	.	+	.	transcript_id "TCONS_00003317,TCONS_00003318"; gene_id "chrA02:622550-628850W"; flanks "624412^,624893-"; structure "1-4^,2-3^"; splice_chain "624636-624739^,624637-624737^"; sources "Undefined,Undefined"; NMorMRNA "null"; degree "4"; dimension "2_2";
chrA02	Undefined	as_event	637727	638143	.	+	.	transcript_id "TCONS_00003320/TCONS_00003321,TCONS_00003319"; gene_id "chrA02:635598-639486W"; flanks "637727-,638143^"; structure "1^3-5^7-,2^4-6^8-"; splice_chain "637795^637876-637935^638020-,637797^637878-637940^638025-"; sources "Undefined,Undefined"; NMorMRNA "null"; degree "4"; dimension "2_2";
chrA02	Undefined	as_event	638614	638837	.	+	.	transcript_id "TCONS_00003320/TCONS_00003321,TCONS_00003319"; gene_id "chrA02:635598-639486W"; flanks "638614-,638837^"; structure "1^3-,2^4-"; splice_chain "638693^638773-,638709^638789-"; sources "Undefined,Undefined"; NMorMRNA "null"; degree "4"; dimension "2_2";
chrA02	Undefined	as_event	829860	830292	.	+	.	transcript_id "TCONS_00003340,TCONS_00003339"; gene_id "chrA02:826787-831165W"; flanks "829860-,830292^"; structure "0,1^2-"; splice_chain ",829970^830051-"; sources "Undefined,Undefined"; NMorMRNA "null"; degree "4"; dimension "2_2";
chrA02	Undefined	as_event	842605	842801	.	+	.	transcript_id "TCONS_00003342,TCONS_00003341"; gene_id "chrA02:841514-845184W"; flanks "842605-,842801-"; structure "1^,2^"; splice_chain "842707^,842708^"; sources "Undefined,Undefined"; NMorMRNA "null"; degree "4"; dimension "2_2";
chrA02	Undefined	as_event	843752	844026	.	+	.	transcript_id "TCONS_00003342,TCONS_00003341"; gene_id "chrA02:841514-845184W"; flanks "843752-,844026-"; structure "1^,2^"; splice_chain "843839^,843841^"; sources "Undefined,Undefined"; NMorMRNA "null"; degree "4"; dimension "2_2";
chrA02	Undefined	as_event	866272	866451	.	+	.	transcript_id "TCONS_00003345,TCONS_00003346"; gene_id "chrA02:863800-866451W"; flanks "866272-,866451]"; structure "0,1^2-"; splice_chain ",866335^866404-"; sources "Undefined,Undefined"; NMorMRNA "null"; degree "4"; dimension "2_2";
chrA02	Undefined	as_event	895687	895809	.	+	.	transcript_id "TCONS_00003347,TCONS_00003348"; gene_id "chrA02:894792-896212W"; flanks "895687^,895809^"; structure "1-,2-"; splice_chain "895803-,895804-"; sources "Undefined,Undefined"; NMorMRNA "null"; degree "4"; dimension "2_2";
chrA02	Undefined	as_event	1011270	1011455	.	+	.	transcript_id "TCONS_00003356,TCONS_00003355"; gene_id "chrA02:1010038-1013118W"; flanks "1011270^,1011455^"; structure "1-,2-"; splice_chain "1011400-,1011402-"; sources "Undefined,Undefined"; NMorMRNA "null"; degree "4"; dimension "2_2";
chrA02	Undefined	as_event	1037926	1038382	.	+	.	transcript_id "TCONS_00003360,TCONS_00003361"; gene_id "chrA02:1035833-1040501W"; flanks "1037926-,1038382^"; structure "0,1^2-"; splice_chain ",1038049^1038128-"; sources "Undefined,Undefined"; NMorMRNA "null"; degree "4"; dimension "2_2";
chrA02	Undefined	as_event	1037797	1038382	.	+	.	transcript_id "TCONS_00003359,TCONS_00003360,TCONS_00003361"; gene_id "chrA02:1035833-1040501W"; flanks "1037797-,1038382^"; structure "0,1^2-,1^2-3^4-"; splice_chain ",1037849^1037926-,1037849^1037926-1038049^1038128-"; sources "Undefined,Undefined,Undefined"; NMorMRNA "null"; degree "9"; dimension "3_3";
chrA02	Undefined	as_event	1062980	1063122	.	+	.	transcript_id "TCONS_00003364,TCONS_00003363"; gene_id "chrA02:1062854-1065031W"; flanks "1062980-,1063122-"; structure "1^,2^"; splice_chain "1063047^,1063048^"; sources "Undefined,Undefined"; NMorMRNA "null"; degree "4"; dimension "2_2";
chrA02	Undefined	as_event	1293735	1294064	.	+	.	transcript_id "TCONS_00003383,TCONS_00003384"; gene_id "chrA02:1291831-1294064W"; flanks "1293735-,1294064]"; structure "1^3-,2^4-"; splice_chain "1293893^1294005-,1293903^1294015-"; sources "Undefined,Undefined"; NMorMRNA "null"; degree "4"; dimension "2_2";
chrA02	Undefined	as_event	1308254	1308561	.	+	.	transcript_id "TCONS_00003388,TCONS_00003387"; gene_id "chrA02:1307487-1310644W"; flanks "1308254^,1308561^"; structure "1-,2-"; splice_chain "1308380-,1308383-"; sources "Undefined,Undefined"; NMorMRNA "null"; degree "4"; dimension "2_2";
chrA02	Undefined	as_event	1318878	1319228	.	+	.	transcript_id "TCONS_00003389,TCONS_00003390"; gene_id "chrA02:1317839-1319698W"; flanks "1318878-,1319228^"; structure "0,1^2-"; splice_chain ",1319008^1319091-"; sources "Undefined,Undefined"; NMorMRNA "null"; degree "4"; dimension "2_2";
chrA02	Undefined	as_event	1340548	1340760	.	+	.	transcript_id "TCONS_00003396,TCONS_00003395"; gene_id "chrA02:1338132-1343541W"; flanks "1340548^,1340760^"; structure "1-,2-"; splice_chain "1340637-,1340638-"; sources "Undefined,Undefined"; NMorMRNA "null"; degree "4"; dimension "2_2";
chrA02	Undefined	as_event	1410172	1410354	.	+	.	transcript_id "TCONS_00003401,TCONS_00003402"; gene_id "chrA02:1408336-1411449W"; flanks "1410172-,1410354-"; structure "1^,2^"; splice_chain "1410235^,1410236^"; sources "Undefined,Undefined"; NMorMRNA "null"; degree "4"; dimension "2_2";
chrA02	Undefined	as_event	1411258	1411394	.	+	.	transcript_id "TCONS_00003401,TCONS_00003402"; gene_id "chrA02:1408336-1411449W"; flanks "1411258-,1411394-"; structure "1^,2^"; splice_chain "1411305^,1411307^"; sources "Undefined,Undefined"; NMorMRNA "null"; degree "4"; dimension "2_2";
chrA02	Undefined	as_event	1464777	1465195	.	+	.	transcript_id "TCONS_00003408,TCONS_00003409"; gene_id "chrA02:1463848-1466668W"; flanks "1464777-,1465195^"; structure "0,1^2-"; splice_chain ",1464950^1465038-"; sources "Undefined,Undefined"; NMorMRNA "null"; degree "4"; dimension "2_2";
chrA02	Undefined	as_event	1497443	1497767	.	+	.	transcript_id "TCONS_00003415,TCONS_00003414"; gene_id "chrA02:1493721-1503383W"; flanks "1497443^,1497767^"; structure "1-,2-"; splice_chain "1497656-,1497657-"; sources "Undefined,Undefined"; NMorMRNA "null"; degree "4"; dimension "2_2";
chrA02	Undefined	as_event	1498206	1498553	.	+	.	transcript_id "TCONS_00003414,TCONS_00003415"; gene_id "chrA02:1493721-1503383W"; flanks "1498206-,1498553-"; structure "1^,2^"; splice_chain "1498314^,1498315^"; sources "Undefined,Undefined"; NMorMRNA "null"; degree "4"; dimension "2_2";
chrA02	Undefined	as_event	1498553	1498805	.	+	.	transcript_id "TCONS_00003415,TCONS_00003414"; gene_id "chrA02:1493721-1503383W"; flanks "1498553-,1498805^"; structure "0,1^2-"; splice_chain ",1498618^1498707-"; sources "Undefined,Undefined"; NMorMRNA "null"; degree "4"; dimension "2_2";
chrA02	Undefined	as_event	1521959	1522201	.	+	.	transcript_id "TCONS_00003416,TCONS_00003417"; gene_id "chrA02:1520892-1522598W"; flanks "1521959-,1522201^"; structure "0,1^2-"; splice_chain ",1522043^1522133-"; sources "Undefined,Undefined"; NMorMRNA "null"; degree "4"; dimension "2_2";
chrA02	Undefined	as_event	1596771	1597080	.	+	.	transcript_id "TCONS_00003427,TCONS_00003424/TCONS_00003425/TCONS_00003426"; gene_id "chrA02:1595366-1598399W"; flanks "1596771^,1597080^"; structure "1-,2-"; splice_chain "1597016-,1597018-"; sources "Undefined,Undefined"; NMorMRNA "null"; degree "4"; dimension "2_2";
chrA02	Undefined	as_event	1597318	1597501	.	+	.	transcript_id "TCONS_00003425,TCONS_00003426/TCONS_00003427"; gene_id "chrA02:1595366-1598399W"; flanks "1597318^,1597501^"; structure "1-,2-"; splice_chain "1597454-,1597457-"; sources "Undefined,Undefined"; NMorMRNA "null"; degree "4"; dimension "2_2";
chrA02	Undefined	as_event	1597318	1597627	.	+	.	transcript_id "TCONS_00003424,TCONS_00003425,TCONS_00003426/TCONS_00003427"; gene_id "chrA02:1595366-1598399W"; flanks "1597318^,1597627-"; structure "0,1-3^,2-3^"; splice_chain ",1597454-1597501^,1597457-1597501^"; sources "Undefined,Undefined,Undefined"; NMorMRNA "null"; degree "9"; dimension "3_3";
chrA02	Undefined	as_event	1770821	1771041	.	+	.	transcript_id "TCONS_00003434,TCONS_00003435"; gene_id "chrA02:1768974-1772964W"; flanks "1770821-,1771041^"; structure "0,1^2-"; splice_chain ",1770911^1770982-"; sources "Undefined,Undefined"; NMorMRNA "null"; degree "4"; dimension "2_2";
chrA02	Undefined	as_event	2092050	2092525	.	+	.	transcript_id "TCONS_00003459,TCONS_00003458"; gene_id "chrA02:2091901-2093208W"; flanks "2092050^,2092525^"; structure "1-,2-"; splice_chain "2092217-,2092228-"; sources "Undefined,Undefined"; NMorMRNA "null"; degree "4"; dimension "2_2";
chrA02	Undefined	as_event	2150567	2150906	.	+	.	transcript_id "TCONS_00003470,TCONS_00003471"; gene_id "chrA02:2148189-2151445W"; flanks "2150567-,2150906^"; structure "1^3-,2^4-"; splice_chain "2150705^2150807-,2150706^2150808-"; sources "Undefined,Undefined"; NMorMRNA "null"; degree "4"; dimension "2_2";
chrA02	Undefined	as_event	2151239	2151432	.	+	.	transcript_id "TCONS_00003470,TCONS_00003471"; gene_id "chrA02:2148189-2151445W"; flanks "2151239-,2151432-"; structure "1^,2^"; splice_chain "2151316^,2151319^"; sources "Undefined,Undefined"; NMorMRNA "null"; degree "4"; dimension "2_2";
chrA02	Undefined	as_event	2404495	2406075	.	+	.	transcript_id "TCONS_00003489,TCONS_00003490"; gene_id "chrA02:2403213-2408434W"; flanks "2404495-,2406075^"; structure "0,1^2-3^4-5^6-7^8-9^10-11^12-13^14-"; splice_chain ",2404713^2404803-2404939^2405012-2405109^2405185-2405282^2405365-2405527^2405613-2405729^2405815-2405922^2406013-"; sources "Undefined,Undefined"; NMorMRNA "null"; degree "4"; dimension "2_2";
chrA02	Undefined	as_event	2406346	2406711	.	+	.	transcript_id "TCONS_00003489,TCONS_00003490/TCONS_00003491"; gene_id "chrA02:2403213-2408434W"; flanks "2406346-,2406711^"; structure "0,1^2-"; splice_chain ",2406514^2406596-"; sources "Undefined,Undefined"; NMorMRNA "null"; degree "4"; dimension "2_2";
chrA02	Undefined	as_event	2407591	2407759	.	+	.	transcript_id "TCONS_00003490,TCONS_00003491"; gene_id "chrA02:2403213-2408434W"; flanks "2407591^,2407759^"; structure "1-,2-"; splice_chain "2407679-,2407686-"; sources "Undefined,Undefined"; NMorMRNA "null"; degree "4"; dimension "2_2";
chrA02	Undefined	as_event	2407036	2407945	.	+	.	transcript_id "TCONS_00003489,TCONS_00003491"; gene_id "chrA02:2403213-2408434W"; flanks "2407036-,2407945^"; structure "0,1^2-3^4-5^6-7^8-"; splice_chain ",2407178^2407263-2407392^2407480-2407591^2407686-2407759^2407851-"; sources "Undefined,Undefined"; NMorMRNA "null"; degree "4"; dimension "2_2";
chrA02	Undefined	as_event	2407851	2408042	.	+	.	transcript_id "TCONS_00003491,TCONS_00003490"; gene_id "chrA02:2403213-2408434W"; flanks "2407851-,2408042-"; structure "1^,2^"; splice_chain "2407945^,2407948^"; sources "Undefined,Undefined"; NMorMRNA "null"; degree "4"; dimension "2_2";
chrA02	Undefined	as_event	2407036	2408042	.	+	.	transcript_id "TCONS_00003490,TCONS_00003491,TCONS_00003489"; gene_id "chrA02:2403213-2408434W"; flanks "2407036-,2408042-"; structure "1^2-3^4-5^6-8^9-11^,1^2-3^4-5^7-8^9-10^,10^"; splice_chain "2407178^2407263-2407392^2407480-2407591^2407679-2407759^2407851-2407948^,2407178^2407263-2407392^2407480-2407591^2407686-2407759^2407851-2407945^,2407945^"; sources "Undefined,Undefined,Undefined"; NMorM…
chrA02	Undefined	as_event	2479341	2479496	.	+	.	transcript_id "TCONS_00003498,TCONS_00003497"; gene_id "chrA02:2479119-2480098W"; flanks "2479341^,2479496^"; structure "1-,2-"; splice_chain "2479440-,2479441-"; sources "Undefined,Undefined"; NMorMRNA "null"; degree "4"; dimension "2_2";
chrA02	Undefined	as_event	2482746	2483204	.	+	.	transcript_id "TCONS_00003499,TCONS_00003500"; gene_id "chrA02:2480793-2483274W"; flanks "2482746-,2483204]"; structure "0,1^2-"; splice_chain ",2483102^2483195-"; sources "Undefined,Undefined"; NMorMRNA "null"; degree "4"; dimension "2_2";
chrA02	Undefined	as_event	2688357	2688936	.	+	.	transcript_id "TCONS_00003508,TCONS_00003507"; gene_id "chrA02:2686712-2688936W"; flanks "2688357-,2688936]"; structure "1^3-,2^4-"; splice_chain "2688781^2688885-,2688791^2688895-"; sources "Undefined,Undefined"; NMorMRNA "null"; degree "4"; dimension "2_2";
chrA02	Undefined	as_event	2722150	2723107	.	+	.	transcript_id "TCONS_00003512,TCONS_00003511"; gene_id "chrA02:2720066-2724247W"; flanks "2722150-,2723107^"; structure "0,1^2-"; splice_chain ",2722710^2722779-"; sources "Undefined,Undefined"; NMorMRNA "null"; degree "4"; dimension "2_2";
chrA02	Undefined	as_event	2723235	2723688	.	+	.	transcript_id "TCONS_00003512,TCONS_00003511"; gene_id "chrA02:2720066-2724247W"; flanks "2723235-,2723688^"; structure "1^3-,2^4-"; splice_chain "2723483^2723564-,2723507^2723588-"; sources "Undefined,Undefined"; NMorMRNA "null"; degree "4"; dimension "2_2";
chrA02	Undefined	as_event	3218074	3219523	.	+	.	transcript_id "TCONS_00003530,TCONS_00003531"; gene_id "chrA02:3218021-3220192W"; flanks "3218074^,3219523^"; structure "1-,2-"; splice_chain "3219361-,3219390-"; sources "Undefined,Undefined"; NMorMRNA "null"; degree "4"; dimension "2_2";
chrA02	Undefined	as_event	3218022	3219523	.	+	.	transcript_id "TCONS_00003532,TCONS_00003531"; gene_id "chrA02:3218021-3220192W"; flanks "3218022[,3219523^"; structure "1^3-,2^4-"; splice_chain "3218073^3219379-,3218074^3219390-"; sources "Undefined,Undefined"; NMorMRNA "null"; degree "4"; dimension "2_2";
chrA02	Undefined	as_event	3259374	3259564	.	+	.	transcript_id "TCONS_00003539,TCONS_00003537/TCONS_00003538"; gene_id "chrA02:3259029-3261734W"; flanks "3259374^,3259564^"; structure "1-,2-"; splice_chain "3259451-,3259457-"; sources "Undefined,Undefined"; NMorMRNA "null"; degree "4"; dimension "2_2";
chrA02	Undefined	as_event	3259564	3259740	.	+	.	transcript_id "TCONS_00003537,TCONS_00003538/TCONS_00003539"; gene_id "chrA02:3259029-3261734W"; flanks "3259564^,3259740^"; structure "1-,2-"; splice_chain "3259647-,3259648-"; sources "Undefined,Undefined"; NMorMRNA "null"; degree "4"; dimension "2_2";
chrA02	Undefined	as_event	3259955	3260260	.	+	.	transcript_id "TCONS_00003538/TCONS_00003539,TCONS_00003537"; gene_id "chrA02:3259029-3261734W"; flanks "3259955-,3260260^"; structure "1^3-,2^4-"; splice_chain "3260053^3260181-,3260064^3260192-"; sources "Undefined,Undefined"; NMorMRNA "null"; degree "4"; dimension "2_2";
chrA02	Undefined	as_event	3307221	3307550	.	+	.	transcript_id "TCONS_00003542,TCONS_00003541"; gene_id "chrA02:3307221-3308009W"; flanks "3307221[,3307550^"; structure "1^3-,2^4-"; splice_chain "3307348^3307508-,3307358^3307518-"; sources "Undefined,Undefined"; NMorMRNA "null"; degree "4"; dimension "2_2";
chrA02	Undefined	as_event	3348389	3349031	.	+	.	transcript_id "TCONS_00003546,TCONS_00003547"; gene_id "chrA02:3347576-3349031W"; flanks "3348389-,3349031]"; structure "1^3-,2^4-"; splice_chain "3348474^3348653-,3348476^3348655-"; sources "Undefined,Undefined"; NMorMRNA "null"; degree "4"; dimension "2_2";
chrA02	Undefined	as_event	3394890	3395265	.	+	.	transcript_id "TCONS_00003550,TCONS_00003551"; gene_id "chrA02:3393922-3395265W"; flanks "3394890-,3395265]"; structure "0,1^2-"; splice_chain ",3394967^3395047-"; sources "Undefined,Undefined"; NMorMRNA "null"; degree "4"; dimension "2_2";
chrA02	Undefined	as_event	3396812	3397492	.	+	.	transcript_id "TCONS_00003552,TCONS_00003553"; gene_id "chrA02:3396812-3399113W"; flanks "3396812[,3397492^"; structure "1^3-,2^4-"; splice_chain "3397082^3397318-,3397092^3397328-"; sources "Undefined,Undefined"; NMorMRNA "null"; degree "4"; dimension "2_2";
chrA02	Undefined	as_event	3398505	3398625	.	+	.	transcript_id "TCONS_00003553,TCONS_00003552"; gene_id "chrA02:3396812-3399113W"; flanks "3398505^,3398625^"; structure "1-,2-"; splice_chain "3398583-,3398585-"; sources "Undefined,Undefined"; NMorMRNA "null"; degree "4"; dimension "2_2";
chrA02	Undefined	as_event	3485276	3485813	.	+	.	transcript_id "TCONS_00003561,TCONS_00003562"; gene_id "chrA02:3485008-3487294W"; flanks "3485276^,3485813^"; structure "1-,2-"; splice_chain "3485595-,3485620-"; sources "Undefined,Undefined"; NMorMRNA "null"; degree "4"; dimension "2_2";
chrA02	Undefined	as_event	3486878	3487294	.	+	.	transcript_id "TCONS_00003562,TCONS_00003561"; gene_id "chrA02:3485008-3487294W"; flanks "3486878-,3487294]"; structure "1^3-,2^4-"; splice_chain "3486964^3487083-,3486965^3487084-"; sources "Undefined,Undefined"; NMorMRNA "null"; degree "4"; dimension "2_2";
chrA02	Undefined	as_event	3545257	3545644	.	+	.	transcript_id "TCONS_00003567,TCONS_00003568"; gene_id "chrA02:3544529-3546769W"; flanks "3545257-,3545644-"; structure "1^,2^"; splice_chain "3545348^,3545349^"; sources "Undefined,Undefined"; NMorMRNA "null"; degree "4"; dimension "2_2";
chrA02	Undefined	as_event	3573551	3573793	.	+	.	transcript_id "TCONS_00003569,TCONS_00003570/TCONS_00003571"; gene_id "chrA02:3572474-3576049W"; flanks "3573551-,3573793^"; structure "0,1^2-"; splice_chain ",3573637^3573723-"; sources "Undefined,Undefined"; NMorMRNA "null"; degree "4"; dimension "2_2";
chrA02	Undefined	as_event	3574068	3574369	.	+	.	transcript_id "TCONS_00003569,TCONS_00003570/TCONS_00003571"; gene_id "chrA02:3572474-3576049W"; flanks "3574068-,3574369^"; structure "0,1^2-"; splice_chain ",3574089^3574123-"; sources "Undefined,Undefined"; NMorMRNA "null"; degree "4"; dimension "2_2";
chrA02	Undefined	as_event	3574994	3575197	.	+	.	transcript_id "TCONS_00003569,TCONS_00003570/TCONS_00003571"; gene_id "chrA02:3572474-3576049W"; flanks "3574994^,3575197^"; structure "1-,2-"; splice_chain "3575090-,3575091-"; sources "Undefined,Undefined"; NMorMRNA "null"; degree "4"; dimension "2_2";
chrA02	Undefined	as_event	3690445	3690740	.	+	.	transcript_id "TCONS_00003581,TCONS_00003582"; gene_id "chrA02:3689511-3691134W"; flanks "3690445^,3690740]"; structure "1-,2-"; splice_chain "3690555-,3690597-"; sources "Undefined,Undefined"; NMorMRNA "null"; degree "4"; dimension "2_2";
chrA02	Undefined	as_event	3784092	3784267	.	+	.	transcript_id "TCONS_00003590,TCONS_00003591"; gene_id "chrA02:3781230-3784764W"; flanks "3784092^,3784267^"; structure "1-,2-"; splice_chain "3784177-,3784178-"; sources "Undefined,Undefined"; NMorMRNA "null"; degree "4"; dimension "2_2";
chrA02	Undefined	as_event	3852935	3853090	.	+	.	transcript_id "TCONS_00003597,TCONS_00003598"; gene_id "chrA02:3851437-3854651W"; flanks "3852935-,3853090-"; structure "1^,2^"; splice_chain "3852943^,3852944^"; sources "Undefined,Undefined"; NMorMRNA "null"; degree "4"; dimension "2_2";
chrA02	Undefined	as_event	3873676	3874137	.	+	.	transcript_id "TCONS_00003600,TCONS_00003601"; gene_id "chrA02:3869335-3874402W"; flanks "3873676-,3874137^"; structure "0,1^2-"; splice_chain ",3873858^3873956-"; sources "Undefined,Undefined"; NMorMRNA "null"; degree "4"; dimension "2_2";
chrA02	Undefined	as_event	4108031	4108305	.	+	.	transcript_id "TCONS_00003610,TCONS_00003609"; gene_id "chrA02:4106801-4109672W"; flanks "4108031-,4108305^"; structure "1^3-,2^4-"; splice_chain "4108162^4108255-,4108172^4108265-"; sources "Undefined,Undefined"; NMorMRNA "null"; degree "4"; dimension "2_2";
chrA02	Undefined	as_event	4188933	4189239	.	+	.	transcript_id "TCONS_00003617,TCONS_00003615,TCONS_00003616"; gene_id "chrA02:4188800-4189463W"; flanks "4188933-,4189239-"; structure "1^,2^,3^"; splice_chain "4189070^,4189071^,4189072^"; sources "Undefined,Undefined,Undefined"; NMorMRNA "null"; degree "9"; dimension "3_3";
chrA02	Undefined	as_event	4188933	4189463	.	+	.	transcript_id "TCONS_00003617,TCONS_00003615,TCONS_00003616,TCONS_00003614"; gene_id "chrA02:4188800-4189463W"; flanks "4188933-,4189463]"; structure "1^5-,2^5-,3^5-,4^6-"; splice_chain "4189070^4189239-,4189071^4189239-,4189072^4189239-,4189080^4189249-"; sources "Undefined,Undefined,Undefined,Undefined"; NMorMRNA "null"; degree "16"; dimension "4_4";
chrA02	Undefined	as_event	4192944	4193235	.	+	.	transcript_id "TCONS_00003618,TCONS_00003619"; gene_id "chrA02:4191626-4193754W"; flanks "4192944-,4193235^"; structure "0,1^2-"; splice_chain ",4193066^4193166-"; sources "Undefined,Undefined"; NMorMRNA "null"; degree "4"; dimension "2_2";
chrA02	Undefined	as_event	4505324	4505548	.	+	.	transcript_id "TCONS_00003641,TCONS_00003642"; gene_id "chrA02:4504393-4507085W"; flanks "4505324-,4505548-"; structure "1^,2^"; splice_chain "4505442^,4505443^"; sources "Undefined,Undefined"; NMorMRNA "null"; degree "4"; dimension "2_2";
chrA02	Undefined	as_event	4525755	4527531	.	+	.	transcript_id "TCONS_00003643,TCONS_00003644"; gene_id "chrA02:4525394-4530340W"; flanks "4525755-,4527531^"; structure "1^3-,2^4-"; splice_chain "4527197^4527337-,4527207^4527347-"; sources "Undefined,Undefined"; NMorMRNA "null"; degree "4"; dimension "2_2";
chrA02	Undefined	as_event	4528990	4529292	.	+	.	transcript_id "TCONS_00003643,TCONS_00003644"; gene_id "chrA02:4525394-4530340W"; flanks "4528990-,4529292^"; structure "1^3-,2^4-"; splice_chain "4529123^4529224-,4529133^4529234-"; sources "Undefined,Undefined"; NMorMRNA "null"; degree "4"; dimension "2_2";
chrA02	Undefined	as_event	4532464	4532881	.	+	.	transcript_id "TCONS_00003649,TCONS_00003648"; gene_id "chrA02:4531975-4533779W"; flanks "4532464-,4532881^"; structure "0,1^2-"; splice_chain ",4532563^4532652-"; sources "Undefined,Undefined"; NMorMRNA "null"; degree "4"; dimension "2_2";
chrA02	Undefined	as_event	4590047	4591811	.	+	.	transcript_id "TCONS_00003655,TCONS_00003654"; gene_id "chrA02:4587789-4591811W"; flanks "4590047-,4591811]"; structure "0,1^2-"; splice_chain ",4591410^4591507-"; sources "Undefined,Undefined"; NMorMRNA "null"; degree "4"; dimension "2_2";
chrA02	Undefined	as_event	4830940	4831647	.	+	.	transcript_id "TCONS_00003664,TCONS_00003665"; gene_id "chrA02:4830090-4832490W"; flanks "4830940-,4831647^"; structure "1^3-,2^4-"; splice_chain "4831121^4831464-,4831131^4831474-"; sources "Undefined,Undefined"; NMorMRNA "null"; degree "4"; dimension "2_2";
chrA02	Undefined	as_event	4834437	4834687	.	+	.	transcript_id "TCONS_00003666,TCONS_00003667"; gene_id "chrA02:4833804-4836421W"; flanks "4834437-,4834687^"; structure "0,1^2-"; splice_chain ",4834527^4834603-"; sources "Undefined,Undefined"; NMorMRNA "null"; degree "4"; dimension "2_2";
chrA02	Undefined	as_event	4872332	4872660	.	+	.	transcript_id "TCONS_00003672,TCONS_00003670/TCONS_00003671"; gene_id "chrA02:4870878-4876167W"; flanks "4872332-,4872660^"; structure "1^3-,2^4-"; splice_chain "4872433^4872517-,4872456^4872540-"; sources "Undefined,Undefined"; NMorMRNA "null"; degree "4"; dimension "2_2";
chrA02	Undefined	as_event	4873603	4873892	.	+	.	transcript_id "TCONS_00003671,TCONS_00003672,TCONS_00003670"; gene_id "chrA02:4870878-4876167W"; flanks "4873603-,4873892^"; structure "1^4-,2^5-,3^6-"; splice_chain "4873701^4873789-,4873703^4873791-,4873742^4873830-"; sources "Undefined,Undefined,Undefined"; NMorMRNA "null"; degree "9"; dimension "3_3";
chrA02	Undefined	as_event	4951220	4951605	.	+	.	transcript_id "TCONS_00003679,TCONS_00003678"; gene_id "chrA02:4946390-4954112W"; flanks "4951220-,4951605-"; structure "1^,2^"; splice_chain "4951369^,4951370^"; sources "Undefined,Undefined"; NMorMRNA "null"; degree "4"; dimension "2_2";
chrA02	Undefined	as_event	4951973	4952264	.	+	.	transcript_id "TCONS_00003679,TCONS_00003678"; gene_id "chrA02:4946390-4954112W"; flanks "4951973-,4952264^"; structure "1^3-,2^4-"; splice_chain "4952071^4952173-,4952075^4952177-"; sources "Undefined,Undefined"; NMorMRNA "null"; degree "4"; dimension "2_2";
chrA02	Undefined	as_event	4952748	4953441	.	+	.	transcript_id "TCONS_00003678,TCONS_00003679"; gene_id "chrA02:4946390-4954112W"; flanks "4952748-,4953441-"; structure "1^2-4^,3^"; splice_chain "4952897^4953151-4953328^,4953229^"; sources "Undefined,Undefined"; NMorMRNA "null"; degree "4"; dimension "2_2";
chrA02	Undefined	as_event	4952748	4953638	.	+	.	transcript_id "TCONS_00003677,TCONS_00003678,TCONS_00003679"; gene_id "chrA02:4946390-4954112W"; flanks "4952748-,4953638^"; structure "0,1^2-4^5-,3^5-"; splice_chain ",4952897^4953151-4953328^4953441-,4953229^4953441-"; sources "Undefined,Undefined,Undefined"; NMorMRNA "null"; degree "9"; dimension "3_3";
chrA02	Undefined	as_event	4955839	4956040	.	+	.	transcript_id "TCONS_00003680,TCONS_00003681"; gene_id "chrA02:4954494-4958374W"; flanks "4955839^,4956040^"; structure "1-,2-"; splice_chain "4955917-,4955925-"; sources "Undefined,Undefined"; NMorMRNA "null"; degree "4"; dimension "2_2";
chrA02	Undefined	as_event	4958040	4958374	.	+	.	transcript_id "TCONS_00003680,TCONS_00003681"; gene_id "chrA02:4954494-4958374W"; flanks "4958040^,4958374]"; structure "1-,2-"; splice_chain "4958127-,4958130-"; sources "Undefined,Undefined"; NMorMRNA "null"; degree "4"; dimension "2_2";
chrA02	Undefined	as_event	5047221	5047505	.	+	.	transcript_id "TCONS_00003686,TCONS_00003684"; gene_id "chrA02:5046469-5048544W"; flanks "5047221-,5047505-"; structure "1^,2^"; splice_chain "5047361^,5047372^"; sources "Undefined,Undefined"; NMorMRNA "null"; degree "4"; dimension "2_2";
chrA02	Undefined	as_event	5047221	5047610	.	+	.	transcript_id "TCONS_00003685,TCONS_00003686,TCONS_00003684"; gene_id "chrA02:5046469-5048544W"; flanks "5047221-,5047610^"; structure "0,1^3-,2^3-"; splice_chain ",5047361^5047505-,5047372^5047505-"; sources "Undefined,Undefined,Undefined"; NMorMRNA "null"; degree "9"; dimension "3_3";
chrA02	Undefined	as_event	5073336	5073579	.	+	.	transcript_id "TCONS_00003690,TCONS_00003689"; gene_id "chrA02:5072266-5073579W"; flanks "5073336-,5073579]"; structure "1^3-,2^4-"; splice_chain "5073455^5073541-,5073456^5073542-"; sources "Undefined,Undefined"; NMorMRNA "null"; degree "4"; dimension "2_2";
chrA02	Undefined	as_event	5345170	5345421	.	+	.	transcript_id "TCONS_00003701,TCONS_00003702"; gene_id "chrA02:5344220-5348653W"; flanks "5345170-,5345421^"; structure "0,1^2-"; splice_chain ",5345262^5345336-"; sources "Undefined,Undefined"; NMorMRNA "null"; degree "4"; dimension "2_2";
chrA02	Undefined	as_event	5424659	5425039	.	+	.	transcript_id "TCONS_00003705,TCONS_00003707"; gene_id "chrA02:5423787-5425039W"; flanks "5424659-,5425039]"; structure "0,1^2-"; splice_chain ",5424744^5424836-"; sources "Undefined,Undefined"; NMorMRNA "null"; degree "4"; dimension "2_2";
chrA02	Undefined	as_event	5570560	5571918	.	+	.	transcript_id "TCONS_00003710,TCONS_00003709"; gene_id "chrA02:5570220-5571918W"; flanks "5570560-,5571918]"; structure "0,1^2-"; splice_chain ",5570700^5570804-"; sources "Undefined,Undefined"; NMorMRNA "null"; degree "4"; dimension "2_2";
chrA02	Undefined	as_event	6078212	6078614	.	+	.	transcript_id "TCONS_00003724,TCONS_00003725"; gene_id "chrA02:6077268-6080960W"; flanks "6078212-,6078614^"; structure "1^3-,2^4-"; splice_chain "6078344^6078444-,6078354^6078454-"; sources "Undefined,Undefined"; NMorMRNA "null"; degree "4"; dimension "2_2";
chrA02	Undefined	as_event	6078732	6079044	.	+	.	transcript_id "TCONS_00003724,TCONS_00003725"; gene_id "chrA02:6077268-6080960W"; flanks "6078732-,6079044^"; structure "1^3-,2^4-"; splice_chain "6078810^6078931-,6078825^6078946-"; sources "Undefined,Undefined"; NMorMRNA "null"; degree "4"; dimension "2_2";
chrA02	Undefined	as_event	6114841	6115426	.	+	.	transcript_id "TCONS_00003727,TCONS_00003728"; gene_id "chrA02:6114574-6115491W"; flanks "6114841-,6115426-"; structure "1^,2^"; splice_chain "6114956^,6114994^"; sources "Undefined,Undefined"; NMorMRNA "null"; degree "4"; dimension "2_2";
chrA02	Undefined	as_event	6199799	6200060	.	+	.	transcript_id "TCONS_00003734,TCONS_00003735"; gene_id "chrA02:6199060-6201776W"; flanks "6199799-,6200060^"; structure "0,1^2-"; splice_chain ",6199912^6199989-"; sources "Undefined,Undefined"; NMorMRNA "null"; degree "4"; dimension "2_2";
chrA02	Undefined	as_event	6200527	6200778	.	+	.	transcript_id "TCONS_00003734,TCONS_00003735"; gene_id "chrA02:6199060-6201776W"; flanks "6200527-,6200778^"; structure "0,1^2-"; splice_chain ",6200628^6200706-"; sources "Undefined,Undefined"; NMorMRNA "null"; degree "4"; dimension "2_2";
chrA02	Undefined	as_event	6201045	6201306	.	+	.	transcript_id "TCONS_00003734,TCONS_00003735"; gene_id "chrA02:6199060-6201776W"; flanks "6201045-,6201306^"; structure "0,1^2-"; splice_chain ",6201109^6201205-"; sources "Undefined,Undefined"; NMorMRNA "null"; degree "4"; dimension "2_2";
chrA02	Undefined	as_event	6284377	6284744	.	+	.	transcript_id "TCONS_00003743,TCONS_00003742"; gene_id "chrA02:6283987-6286376W"; flanks "6284377^,6284744^"; structure "1-,2-"; splice_chain "6284638-,6284639-"; sources "Undefined,Undefined"; NMorMRNA "null"; degree "4"; dimension "2_2";
chrA02	Undefined	as_event	6287421	6287713	.	+	.	transcript_id "TCONS_00003744,TCONS_00003745"; gene_id "chrA02:6286618-6288369W"; flanks "6287421^,6287713^"; structure "1-,2-"; splice_chain "6287624-,6287633-"; sources "Undefined,Undefined"; NMorMRNA "null"; degree "4"; dimension "2_2";
chrA02	Undefined	as_event	6313260	6313879	.	+	.	transcript_id "TCONS_00003750,TCONS_00003749"; gene_id "chrA02:6313260-6314627W"; flanks "6313260[,6313879^"; structure "1^3-,2^4-"; splice_chain "6313423^6313602-,6313433^6313612-"; sources "Undefined,Undefined"; NMorMRNA "null"; degree "4"; dimension "2_2";
chrA02	Undefined	as_event	7227529	7228084	.	+	.	transcript_id "TCONS_00003779,TCONS_00003778"; gene_id "chrA02:7227452-7231294W"; flanks "7227529^,7228084^"; structure "1-,2-"; splice_chain "7228007-,7228012-"; sources "Undefined,Undefined"; NMorMRNA "null"; degree "4"; dimension "2_2";
chrA02	Undefined	as_event	7492197	7492482	.	+	.	transcript_id "TCONS_00003790,TCONS_00003791"; gene_id "chrA02:7491655-7493818W"; flanks "7492197-,7492482^"; structure "0,1^2-"; splice_chain ",7492258^7492334-"; sources "Undefined,Undefined"; NMorMRNA "null"; degree "4"; dimension "2_2";
chrA02	Undefined	as_event	7512092	7512970	.	+	.	transcript_id "TCONS_00003793/TCONS_00003795,TCONS_00003794"; gene_id "chrA02:7510445-7513468W"; flanks "7512092-,7512970-"; structure "1^,2^"; splice_chain "7512154^,7512155^"; sources "Undefined,Undefined"; NMorMRNA "null"; degree "4"; dimension "2_2";
chrA02	Undefined	as_event	7512970	7513468	.	+	.	transcript_id "TCONS_00003793/TCONS_00003795,TCONS_00003794"; gene_id "chrA02:7510445-7513468W"; flanks "7512970-,7513468]"; structure "1^3-,2^4-"; splice_chain "7513086^7513206-,7513096^7513216-"; sources "Undefined,Undefined"; NMorMRNA "null"; degree "4"; dimension "2_2";
chrA02	Undefined	as_event	7548745	7548892	.	+	.	transcript_id "TCONS_00003800,TCONS_00003801"; gene_id "chrA02:7548709-7550081W"; flanks "7548745[,7548892-"; structure "1^,2^"; splice_chain "7548771^,7548775^"; sources "Undefined,Undefined"; NMorMRNA "null"; degree "4"; dimension "2_2";
chrA02	Undefined	as_event	7548770	7549022	.	+	.	transcript_id "TCONS_00003797,TCONS_00003798"; gene_id "chrA02:7548709-7550081W"; flanks "7548770^,7549022^"; structure "1-,2-"; splice_chain "7548855-,7548891-"; sources "Undefined,Undefined"; NMorMRNA "null"; degree "4"; dimension "2_2";
chrA02	Undefined	as_event	7695145	7696495	.	+	.	transcript_id "TCONS_00003804,TCONS_00003803"; gene_id "chrA02:7694776-7696495W"; flanks "7695145-,7696495]"; structure "1^3-,2^4-"; splice_chain "7695367^7695787-,7695377^7695797-"; sources "Undefined,Undefined"; NMorMRNA "null"; degree "4"; dimension "2_2";
chrA02	Undefined	as_event	7846589	7846872	.	+	.	transcript_id "TCONS_00003805,TCONS_00003806"; gene_id "chrA02:7844721-7847358W"; flanks "7846589-,7846872^"; structure "0,1^2-"; splice_chain ",7846654^7846735-"; sources "Undefined,Undefined"; NMorMRNA "null"; degree "4"; dimension "2_2";
chrA02	Undefined	as_event	7932907	7933256	.	+	.	transcript_id "TCONS_00003812,TCONS_00003813"; gene_id "chrA02:7932311-7937514W"; flanks "7932907-,7933256^"; structure "1^3-,2^4-"; splice_chain "7932974^7933098-,7933009^7933133-"; sources "Undefined,Undefined"; NMorMRNA "null"; degree "4"; dimension "2_2";
chrA02	Undefined	as_event	7933940	7934198	.	+	.	transcript_id "TCONS_00003812,TCONS_00003813"; gene_id "chrA02:7932311-7937514W"; flanks "7933940-,7934198-"; structure "1^,2^"; splice_chain "7934051^,7934052^"; sources "Undefined,Undefined"; NMorMRNA "null"; degree "4"; dimension "2_2";
chrA02	Undefined	as_event	7935009	7935433	.	+	.	transcript_id "TCONS_00003812,TCONS_00003813"; gene_id "chrA02:7932311-7937514W"; flanks "7935009-,7935433^"; structure "1^3-,2^4-"; splice_chain "7935176^7935290-,7935186^7935300-"; sources "Undefined,Undefined"; NMorMRNA "null"; degree "4"; dimension "2_2";
chrA02	Undefined	as_event	7936637	7937000	.	+	.	transcript_id "TCONS_00003812,TCONS_00003813"; gene_id "chrA02:7932311-7937514W"; flanks "7936637-,7937000^"; structure "1^3-,2^4-"; splice_chain "7936794^7936893-,7936804^7936903-"; sources "Undefined,Undefined"; NMorMRNA "null"; degree "4"; dimension "2_2";
chrA02	Undefined	as_event	7973538	7974696	.	+	.	transcript_id "TCONS_00003815,TCONS_00003814"; gene_id "chrA02:7973027-7975685W"; flanks "7973538-,7974696-"; structure "1^,2^"; splice_chain "7974609^,7974611^"; sources "Undefined,Undefined"; NMorMRNA "null"; degree "4"; dimension "2_2";
chrA02	Undefined	as_event	8111186	8111584	.	+	.	transcript_id "TCONS_00003830,TCONS_00003829"; gene_id "chrA02:8111186-8113366W"; flanks "8111186[,8111584^"; structure "0,1^2-"; splice_chain ",8111373^8111452-"; sources "Undefined,Undefined"; NMorMRNA "null"; degree "4"; dimension "2_2";
chrA02	Undefined	as_event	8111665	8111969	.	+	.	transcript_id "TCONS_00003830,TCONS_00003829"; gene_id "chrA02:8111186-8113366W"; flanks "8111665-,8111969^"; structure "0,1^2-"; splice_chain ",8111753^8111841-"; sources "Undefined,Undefined"; NMorMRNA "null"; degree "4"; dimension "2_2";
chrA02	Undefined	as_event	8273845	8274722	.	+	.	transcript_id "TCONS_00003838,TCONS_00003837"; gene_id "chrA02:8273110-8274722W"; flanks "8273845-,8274722]"; structure "0,1^2-"; splice_chain ",8273975^8274051-"; sources "Undefined,Undefined"; NMorMRNA "null"; degree "4"; dimension "2_2";
chrA02	Undefined	as_event	8319784	8320058	.	+	.	transcript_id "TCONS_00003840,TCONS_00003841"; gene_id "chrA02:8318160-8320520W"; flanks "8319784-,8320058^"; structure "0,1^2-"; splice_chain ",8319899^8319993-"; sources "Undefined,Undefined"; NMorMRNA "null"; degree "4"; dimension "2_2";
chrA02	Undefined	as_event	8320127	8320520	.	+	.	transcript_id "TCONS_00003840,TCONS_00003841"; gene_id "chrA02:8318160-8320520W"; flanks "8320127-,8320520]"; structure "0,1^2-"; splice_chain ",8320187^8320282-"; sources "Undefined,Undefined"; NMorMRNA "null"; degree "4"; dimension "2_2";
chrA02	Undefined	as_event	8421486	8421857	.	+	.	transcript_id "TCONS_00003844,TCONS_00003845"; gene_id "chrA02:8419918-8422193W"; flanks "8421486-,8421857^"; structure "0,1^2-"; splice_chain ",8421578^8421657-"; sources "Undefined,Undefined"; NMorMRNA "null"; degree "4"; dimension "2_2";
chrA02	Undefined	as_event	8625289	8625837	.	+	.	transcript_id "TCONS_00003849,TCONS_00003850"; gene_id "chrA02:8623338-8626087W"; flanks "8625289-,8625837]"; structure "0,1^2-"; splice_chain ",8625575^8625679-"; sources "Undefined,Undefined"; NMorMRNA "null"; degree "4"; dimension "2_2";
chrA02	Undefined	as_event	8632082	8632345	.	+	.	transcript_id "TCONS_00003853,TCONS_00003852"; gene_id "chrA02:8629830-8633222W"; flanks "8632082-,8632345-"; structure "1^,2^"; splice_chain "8632163^,8632164^"; sources "Undefined,Undefined"; NMorMRNA "null"; degree "4"; dimension "2_2";
chrA02	Undefined	as_event	8641093	8641256	.	+	.	transcript_id "TCONS_00003855,TCONS_00003854"; gene_id "chrA02:8641035-8642054W"; flanks "8641093^,8641256^"; structure "1-,2-"; splice_chain "8641164-,8641182-"; sources "Undefined,Undefined"; NMorMRNA "null"; degree "4"; dimension "2_2";
chrA02	Undefined	as_event	8648657	8649018	.	+	.	transcript_id "TCONS_00003858,TCONS_00003859"; gene_id "chrA02:8648245-8652156W"; flanks "8648657^,8649018^"; structure "1-,2-"; splice_chain "8648743-,8648750-"; sources "Undefined,Undefined"; NMorMRNA "null"; degree "4"; dimension "2_2";
chrA02	Undefined	as_event	8648627	8649523	.	+	.	transcript_id "TCONS_00003857,TCONS_00003858,TCONS_00003859"; gene_id "chrA02:8648245-8652156W"; flanks "8648627-,8649523^"; structure "0,1^2-4^5-,1^3-4^5-"; splice_chain ",8648657^8648743-8649018^8649258-,8648657^8648750-8649018^8649258-"; sources "Undefined,Undefined,Undefined"; NMorMRNA "null"; degree "9"; dimension "3_3";
chrA02	Undefined	as_event	8677182	8677542	.	+	.	transcript_id "TCONS_00003860,TCONS_00003861"; gene_id "chrA02:8676300-8677742W"; flanks "8677182^,8677542^"; structure "1-,2-"; splice_chain "8677408-,8677411-"; sources "Undefined,Undefined"; NMorMRNA "null"; degree "4"; dimension "2_2";
chrA02	Undefined	as_event	8751692	8751860	.	+	.	transcript_id "TCONS_00003865/TCONS_00003866,TCONS_00003864"; gene_id "chrA02:8751427-8754170W"; flanks "8751692-,8751860-"; structure "1^,2^"; splice_chain "8751758^,8751763^"; sources "Undefined,Undefined"; NMorMRNA "null"; degree "4"; dimension "2_2";
chrA02	Undefined	as_event	8751982	8752131	.	+	.	transcript_id "TCONS_00003864,TCONS_00003866"; gene_id "chrA02:8751427-8754170W"; flanks "8751982-,8752131-"; structure "1^,2^"; splice_chain "8752042^,8752047^"; sources "Undefined,Undefined"; NMorMRNA "null"; degree "4"; dimension "2_2";
chrA02	Undefined	as_event	8751860	8752229	.	+	.	transcript_id "TCONS_00003865,TCONS_00003864,TCONS_00003866"; gene_id "chrA02:8751427-8754170W"; flanks "8751860-,8752229^"; structure "0,1^2-3^5-,1^2-4^5-"; splice_chain ",8751895^8751982-8752042^8752131-,8751895^8751982-8752047^8752131-"; sources "Undefined,Undefined,Undefined"; NMorMRNA "null"; degree "9"; dimension "3_3";
chrA02	Undefined	as_event	9108027	9108605	.	+	.	transcript_id "TCONS_00003872,TCONS_00003873"; gene_id "chrA02:9107219-9109538W"; flanks "9108027-,9108605^"; structure "0,1^2-3^4-"; splice_chain ",9108187^9108259-9108386^9108468-"; sources "Undefined,Undefined"; NMorMRNA "null"; degree "4"; dimension "2_2";
chrA02	Undefined	as_event	9113139	9113627	.	+	.	transcript_id "TCONS_00003875,TCONS_00003876"; gene_id "chrA02:9112646-9114816W"; flanks "9113139-,9113627^"; structure "0,1^2-3^4-"; splice_chain ",9113222^9113287-9113441^9113530-"; sources "Undefined,Undefined"; NMorMRNA "null"; degree "4"; dimension "2_2";
chrA02	Undefined	as_event	9186700	9186964	.	+	.	transcript_id "TCONS_00003880,TCONS_00003881"; gene_id "chrA02:9186300-9188297W"; flanks "9186700^,9186964^"; structure "1-,2-"; splice_chain "9186792-,9186824-"; sources "Undefined,Undefined"; NMorMRNA "null"; degree "4"; dimension "2_2";
chrA02	Undefined	as_event	9346872	9347174	.	+	.	transcript_id "TCONS_00003890,TCONS_00003889"; gene_id "chrA02:9344715-9350038W"; flanks "9346872-,9347174^"; structure "1^3-,2^4-"; splice_chain "9346971^9347076-,9346981^9347086-"; sources "Undefined,Undefined"; NMorMRNA "null"; degree "4"; dimension "2_2";
chrA02	Undefined	as_event	9348565	9348718	.	+	.	transcript_id "TCONS_00003890,TCONS_00003889"; gene_id "chrA02:9344715-9350038W"; flanks "9348565-,9348718-"; structure "1^,2^"; splice_chain "9348602^,9348603^"; sources "Undefined,Undefined"; NMorMRNA "null"; degree "4"; dimension "2_2";
chrA02	Undefined	as_event	9418944	9419290	.	+	.	transcript_id "TCONS_00003895,TCONS_00003894"; gene_id "chrA02:9417536-9419290W"; flanks "9418944-,9419290]"; structure "1^3-,2^4-"; splice_chain "9419185^9419254-,9419195^9419264-"; sources "Undefined,Undefined"; NMorMRNA "null"; degree "4"; dimension "2_2";
chrA02	Undefined	as_event	9424028	9424192	.	+	.	transcript_id "TCONS_00003896,TCONS_00003897"; gene_id "chrA02:9423357-9429871W"; flanks "9424028^,9424192^"; structure "1-,2-"; splice_chain "9424100-,9424115-"; sources "Undefined,Undefined"; NMorMRNA "null"; degree "4"; dimension "2_2";
chrA02	Undefined	as_event	9703188	9703357	.	+	.	transcript_id "TCONS_00003908,TCONS_00003907"; gene_id "chrA02:9702015-9704182W"; flanks "9703188-,9703357^"; structure "0,1^2-"; splice_chain ",9703225^9703312-"; sources "Undefined,Undefined"; NMorMRNA "null"; degree "4"; dimension "2_2";
chrA02	Undefined	as_event	9999275	9999737	.	+	.	transcript_id "TCONS_00003919,TCONS_00003920"; gene_id "chrA02:9999275-10003218W"; flanks "9999275[,9999737^"; structure "0,1^2-"; splice_chain ",9999448^9999578-"; sources "Undefined,Undefined"; NMorMRNA "null"; degree "4"; dimension "2_2";
chrA02	Undefined	as_event	10002850	10003171	.	+	.	transcript_id "TCONS_00003919,TCONS_00003920"; gene_id "chrA02:9999275-10003218W"; flanks "10002850-,10003171-"; structure "1^,2^"; splice_chain "10002985^,10002987^"; sources "Undefined,Undefined"; NMorMRNA "null"; degree "4"; dimension "2_2";
chrA02	Undefined	as_event	10312520	10312875	.	+	.	transcript_id "TCONS_00003931/TCONS_00003933,TCONS_00003932"; gene_id "chrA02:10312500-10314225W"; flanks "10312520[,10312875^"; structure "0,1^2-"; splice_chain ",10312651^10312769-"; sources "Undefined,Undefined"; NMorMRNA "null"; degree "4"; dimension "2_2";
chrA02	Undefined	as_event	10313133	10313303	.	+	.	transcript_id "TCONS_00003932,TCONS_00003930"; gene_id "chrA02:10312500-10314225W"; flanks "10313133-,10313303-"; structure "1^,2^"; splice_chain "10313164^,10313169^"; sources "Undefined,Undefined"; NMorMRNA "null"; degree "4"; dimension "2_2";
chrA02	Undefined	as_event	10313169	10314225	.	+	.	transcript_id "TCONS_00003931,TCONS_00003930"; gene_id "chrA02:10312500-10314225W"; flanks "10313169^,10314225]"; structure "1-,2-"; splice_chain "10313276-,10313303-"; sources "Undefined,Undefined"; NMorMRNA "null"; degree "4"; dimension "2_2";
chrA02	Undefined	as_event	10313133	10314225	.	+	.	transcript_id "TCONS_00003933,TCONS_00003932,TCONS_00003931,TCONS_00003930"; gene_id "chrA02:10312500-10314225W"; flanks "10313133-,10314225]"; structure "0,1^4-,2^3-,2^4-"; splice_chain ",10313164^10313303-,10313169^10313276-,10313169^10313303-"; sources "Undefined,Undefined,Undefined,Undefined"; NMorMRNA "null"; degree "16"; dimension "4_4";
chrA02	Undefined	as_event	10508333	10508476	.	+	.	transcript_id "TCONS_00003938,TCONS_00003939"; gene_id "chrA02:10507145-10512150W"; flanks "10508333^,10508476^"; structure "1-,2-"; splice_chain "10508413-,10508414-"; sources "Undefined,Undefined"; NMorMRNA "null"; degree "4"; dimension "2_2";
chrA02	Undefined	as_event	10511754	10512150	.	+	.	transcript_id "TCONS_00003939,TCONS_00003938"; gene_id "chrA02:10507145-10512150W"; flanks "10511754-,10512150]"; structure "0,1^2-"; splice_chain ",10511896^10511982-"; sources "Undefined,Undefined"; NMorMRNA "null"; degree "4"; dimension "2_2";
chrA02	Undefined	as_event	10821235	10822223	.	+	.	transcript_id "TCONS_00003954,TCONS_00003955"; gene_id "chrA02:10821235-10822223W"; flanks "10821235[,10822223]"; structure "0,1^2-"; splice_chain ",10821553^10821699-"; sources "Undefined,Undefined"; NMorMRNA "null"; degree "4"; dimension "2_2";
chrA02	Undefined	as_event	10995319	10996217	.	+	.	transcript_id "TCONS_00003962,TCONS_00003960"; gene_id "chrA02:10995319-10999637W"; flanks "10995319[,10996217^"; structure "1^3-,2^4-"; splice_chain "10995584^10995700-,10995600^10995716-"; sources "Undefined,Undefined"; NMorMRNA "null"; degree "4"; dimension "2_2";
chrA02	Undefined	as_event	10996217	10996466	.	+	.	transcript_id "TCONS_00003962/TCONS_00003963,TCONS_00003960"; gene_id "chrA02:10995319-10999637W"; flanks "10996217^,10996466^"; structure "1-,2-"; splice_chain "10996291-,10996336-"; sources "Undefined,Undefined"; NMorMRNA "null"; degree "4"; dimension "2_2";
chrA02	Undefined	as_event	10995700	10996466	.	+	.	transcript_id "TCONS_00003962,TCONS_00003961"; gene_id "chrA02:10995319-10999637W"; flanks "10995700-,10996466^"; structure "1^3-,2^4-"; splice_chain "10996217^10996291-,10996227^10996301-"; sources "Undefined,Undefined"; NMorMRNA "null"; degree "4"; dimension "2_2";
chrA02	Undefined	as_event	10995319	10996466	.	+	.	transcript_id "TCONS_00003962,TCONS_00003961,TCONS_00003960"; gene_id "chrA02:10995319-10999637W"; flanks "10995319[,10996466^"; structure "1^3-5^7-,1^3-6^8-,2^4-5^9-"; splice_chain "10995584^10995700-10996217^10996291-,10995584^10995700-10996227^10996301-,10995600^10995716-10996217^10996336-"; sources "Undefined,Undefined,Undefined"; NMorMRNA "null"; degree "9"; dimension "3_3";
chrA02	Undefined	as_event	11059367	11059921	.	+	.	transcript_id "TCONS_00003968,TCONS_00003969"; gene_id "chrA02:11058094-11059921W"; flanks "11059367-,11059921]"; structure "1^3-,2^4-"; splice_chain "11059595^11059802-,11059605^11059812-"; sources "Undefined,Undefined"; NMorMRNA "null"; degree "4"; dimension "2_2";
chrA02	Undefined	as_event	11157349	11157827	.	+	.	transcript_id "TCONS_00003976,TCONS_00003975"; gene_id "chrA02:11156309-11158542W"; flanks "11157349-,11157827^"; structure "0,1^2-"; splice_chain ",11157508^11157616-"; sources "Undefined,Undefined"; NMorMRNA "null"; degree "4"; dimension "2_2";
chrA02	Undefined	as_event	11158051	11158243	.	+	.	transcript_id "TCONS_00003975,TCONS_00003976"; gene_id "chrA02:11156309-11158542W"; flanks "11158051-,11158243-"; structure "1^,2^"; splice_chain "11158119^,11158121^"; sources "Undefined,Undefined"; NMorMRNA "null"; degree "4"; dimension "2_2";
chrA02	Undefined	as_event	11407609	11409898	.	+	.	transcript_id "TCONS_00003981,TCONS_00003980"; gene_id "chrA02:11407609-11414554W"; flanks "11407609[,11409898^"; structure "1^3-,2^4-"; splice_chain "11409187^11409813-,11409197^11409823-"; sources "Undefined,Undefined"; NMorMRNA "null"; degree "4"; dimension "2_2";
chrA02	Undefined	as_event	11414159	11414554	.	+	.	transcript_id "TCONS_00003980,TCONS_00003981"; gene_id "chrA02:11407609-11414554W"; flanks "11414159^,11414554]"; structure "1-,2-"; splice_chain "11414267-,11414270-"; sources "Undefined,Undefined"; NMorMRNA "null"; degree "4"; dimension "2_2";
chrA02	Undefined	as_event	11413770	11414554	.	+	.	transcript_id "TCONS_00003980,TCONS_00003981,TCONS_00003982"; gene_id "chrA02:11407609-11414554W"; flanks "11413770-,11414554]"; structure "1^3-,1^4-,2^5-"; splice_chain "11414159^11414267-,11414159^11414270-,11414195^11414277-"; sources "Undefined,Undefined,Undefined"; NMorMRNA "null"; degree "9"; dimension "3_3";
chrA02	Undefined	as_event	11461535	11462303	.	+	.	transcript_id "TCONS_00003984/TCONS_00003985,TCONS_00003986"; gene_id "chrA02:11460548-11462970W"; flanks "11461535-,11462303^"; structure "1^3-,2^4-"; splice_chain "11461653^11462147-,11461663^11462157-"; sources "Undefined,Undefined"; NMorMRNA "null"; degree "4"; dimension "2_2";
chrA02	Undefined	as_event	11462380	11462671	.	+	.	transcript_id "TCONS_00003984,TCONS_00003985/TCONS_00003986"; gene_id "chrA02:11460548-11462970W"; flanks "11462380-,11462671^"; structure "0,1^2-"; splice_chain ",11462481^11462552-"; sources "Undefined,Undefined"; NMorMRNA "null"; degree "4"; dimension "2_2";
chrA02	Undefined	as_event	11552950	11554351	.	+	.	transcript_id "TCONS_00003992,TCONS_00003993"; gene_id "chrA02:11552415-11554390W"; flanks "11552950-,11554351]"; structure "0,1^2-"; splice_chain ",11553698^11553775-"; sources "Undefined,Undefined"; NMorMRNA "null"; degree "4"; dimension "2_2";
chrA02	Undefined	as_event	11685724	11686773	.	+	.	transcript_id "TCONS_00003997,TCONS_00003998"; gene_id "chrA02:11683521-11686773W"; flanks "11685724^,11686773]"; structure "1-,2-"; splice_chain "11686272-,11686274-"; sources "Undefined,Undefined"; NMorMRNA "null"; degree "4"; dimension "2_2";
chrA02	Undefined	as_event	11710465	11711089	.	+	.	transcript_id "TCONS_00003999,TCONS_00004000"; gene_id "chrA02:11710004-11712051W"; flanks "11710465-,11711089^"; structure "0,1^2-"; splice_chain ",11710710^11711009-"; sources "Undefined,Undefined"; NMorMRNA "null"; degree "4"; dimension "2_2";
chrA02	Undefined	as_event	11781056	11781328	.	+	.	transcript_id "TCONS_00004006,TCONS_00004005"; gene_id "chrA02:11781004-11781947W"; flanks "11781056^,11781328^"; structure "1-,2-"; splice_chain "11781195-,11781196-"; sources "Undefined,Undefined"; NMorMRNA "null"; degree "4"; dimension "2_2";
chrA02	Undefined	as_event	11781561	11781822	.	+	.	transcript_id "TCONS_00004005,TCONS_00004006"; gene_id "chrA02:11781004-11781947W"; flanks "11781561-,11781822^"; structure "1^3-,2^4-"; splice_chain "11781687^11781767-,11781697^11781777-"; sources "Undefined,Undefined"; NMorMRNA "null"; degree "4"; dimension "2_2";
chrA02	Undefined	as_event	11889551	11890561	.	+	.	transcript_id "TCONS_00004008,TCONS_00004009"; gene_id "chrA02:11889551-11891160W"; flanks "11889551[,11890561^"; structure "0,1^2-"; splice_chain ",11890105^11890433-"; sources "Undefined,Undefined"; NMorMRNA "null"; degree "4"; dimension "2_2";
chrA02	Undefined	as_event	11890717	11891160	.	+	.	transcript_id "TCONS_00004008,TCONS_00004009"; gene_id "chrA02:11889551-11891160W"; flanks "11890717^,11891160]"; structure "1-,2-"; splice_chain "11890834-,11890836-"; sources "Undefined,Undefined"; NMorMRNA "null"; degree "4"; dimension "2_2";
chrA02	Undefined	as_event	11906178	11906514	.	+	.	transcript_id "TCONS_00004010,TCONS_00004011"; gene_id "chrA02:11904039-11909658W"; flanks "11906178-,11906514^"; structure "0,1^2-"; splice_chain ",11906308^11906385-"; sources "Undefined,Undefined"; NMorMRNA "null"; degree "4"; dimension "2_2";
chrA02	Undefined	as_event	11906514	11906923	.	+	.	transcript_id "TCONS_00004011,TCONS_00004010"; gene_id "chrA02:11904039-11909658W"; flanks "11906514^,11906923^"; structure "1-,2-"; splice_chain "11906617-,11906624-"; sources "Undefined,Undefined"; NMorMRNA "null"; degree "4"; dimension "2_2";
chrA02	Undefined	as_event	11918461	11920489	.	+	.	transcript_id "TCONS_00004014,TCONS_00004015"; gene_id "chrA02:11918461-11920489W"; flanks "11918461[,11920489]"; structure "0,1^2-"; splice_chain ",11919173^11920101-"; sources "Undefined,Undefined"; NMorMRNA "null"; degree "4"; dimension "2_2";
chrA02	Undefined	as_event	11990961	11991601	.	+	.	transcript_id "TCONS_00004018,TCONS_00004017"; gene_id "chrA02:11990961-11992644W"; flanks "11990961[,11991601^"; structure "1^3-,2^4-"; splice_chain "11991096^11991377-,11991106^11991387-"; sources "Undefined,Undefined"; NMorMRNA "null"; degree "4"; dimension "2_2";
chrA02	Undefined	as_event	12088576	12089118	.	+	.	transcript_id "TCONS_00004026,TCONS_00004025"; gene_id "chrA02:12088576-12092385W"; flanks "12088576[,12089118^"; structure "1^3-,2^4-"; splice_chain "12088772^12089032-,12088780^12089040-"; sources "Undefined,Undefined"; NMorMRNA "null"; degree "4"; dimension "2_2";
chrA02	Undefined	as_event	12241106	12241305	.	+	.	transcript_id "TCONS_00004031/TCONS_00004033,TCONS_00004032"; gene_id "chrA02:12240299-12241792W"; flanks "12241106^,12241305^"; structure "1-,2-"; splice_chain "12241192-,12241197-"; sources "Undefined,Undefined"; NMorMRNA "null"; degree "4"; dimension "2_2";
chrA02	Undefined	as_event	12241305	12241459	.	+	.	transcript_id "TCONS_00004031,TCONS_00004033"; gene_id "chrA02:12240299-12241792W"; flanks "12241305^,12241459^"; structure "1-,2-"; splice_chain "12241373-,12241377-"; sources "Undefined,Undefined"; NMorMRNA "null"; degree "4"; dimension "2_2";
chrA02	Undefined	as_event	12241373	12241792	.	+	.	transcript_id "TCONS_00004031,TCONS_00004032"; gene_id "chrA02:12240299-12241792W"; flanks "12241373-,12241792]"; structure "1^3-,2^4-"; splice_chain "12241459^12241577-,12241495^12241613-"; sources "Undefined,Undefined"; NMorMRNA "null"; degree "4"; dimension "2_2";
chrA02	Undefined	as_event	12241305	12241792	.	+	.	transcript_id "TCONS_00004031,TCONS_00004032,TCONS_00004033"; gene_id "chrA02:12240299-12241792W"; flanks "12241305^,12241792]"; structure "1-3^5-,1-4^6-,2-3^5-"; splice_chain "12241373-12241459^12241577-,12241373-12241495^12241613-,12241377-12241459^12241577-"; sources "Undefined,Undefined,Undefined"; NMorMRNA "null"; degree "9"; dimension "3_3";
chrA02	Undefined	as_event	12427717	12428211	.	+	.	transcript_id "TCONS_00004048,TCONS_00004047"; gene_id "chrA02:12422103-12438988W"; flanks "12427717-,12428211^"; structure "0,1^2-"; splice_chain ",12428010^12428095-"; sources "Undefined,Undefined"; NMorMRNA "null"; degree "4"; dimension "2_2";
chrA02	Undefined	as_event	12431722	12431966	.	+	.	transcript_id "TCONS_00004048,TCONS_00004049/TCONS_00004050"; gene_id "chrA02:12422103-12438988W"; flanks "12431722-,12431966^"; structure "0,1^2-"; splice_chain ",12431778^12431856-"; sources "Undefined,Undefined"; NMorMRNA "null"; degree "4"; dimension "2_2";
chrA02	Undefined	as_event	12432851	12433268	.	+	.	transcript_id "TCONS_00004048,TCONS_00004049/TCONS_00004050"; gene_id "chrA02:12422103-12438988W"; flanks "12432851-,12433268^"; structure "0,1^2-3^4-"; splice_chain ",12432961^12433038-12433107^12433190-"; sources "Undefined,Undefined"; NMorMRNA "null"; degree "4"; dimension "2_2";
chrA02	Undefined	as_event	12433559	12434040	.	+	.	transcript_id "TCONS_00004048/TCONS_00004049,TCONS_00004050"; gene_id "chrA02:12422103-12438988W"; flanks "12433559-,12434040^"; structure "1^3-,2^4-"; splice_chain "12433661^12433870-,12433679^12433888-"; sources "Undefined,Undefined"; NMorMRNA "null"; degree "4"; dimension "2_2";
chrA02	Undefined	as_event	12434330	12434910	.	+	.	transcript_id "TCONS_00004048/TCONS_00004049,TCONS_00004050"; gene_id "chrA02:12422103-12438988W"; flanks "12434330-,12434910^"; structure "1^3-,2^4-"; splice_chain "12434443^12434804-,12434453^12434814-"; sources "Undefined,Undefined"; NMorMRNA "null"; degree "4"; dimension "2_2";
chrA02	Undefined	as_event	12435647	12435846	.	+	.	transcript_id "TCONS_00004048,TCONS_00004049/TCONS_00004050"; gene_id "chrA02:12422103-12438988W"; flanks "12435647^,12435846^"; structure "1-,2-"; splice_chain "12435735-,12435736-"; sources "Undefined,Undefined"; NMorMRNA "null"; degree "4"; dimension "2_2";
chrA02	Undefined	as_event	12449294	12449632	.	+	.	transcript_id "TCONS_00004051,TCONS_00004052"; gene_id "chrA02:12448142-12450667W"; flanks "12449294-,12449632^"; structure "0,1^2-"; splice_chain ",12449460^12449528-"; sources "Undefined,Undefined"; NMorMRNA "null"; degree "4"; dimension "2_2";
chrA02	Undefined	as_event	12450219	12450667	.	+	.	transcript_id "TCONS_00004052,TCONS_00004051"; gene_id "chrA02:12448142-12450667W"; flanks "12450219-,12450667]"; structure "0,1^2-"; splice_chain ",12450321^12450386-"; sources "Undefined,Undefined"; NMorMRNA "null"; degree "4"; dimension "2_2";
chrA02	Undefined	as_event	12477334	12477568	.	+	.	transcript_id "TCONS_00004054/TCONS_00004055,TCONS_00004056"; gene_id "chrA02:12475855-12478781W"; flanks "12477334-,12477568^"; structure "0,1^2-"; splice_chain ",12477384^12477461-"; sources "Undefined,Undefined"; NMorMRNA "null"; degree "4"; dimension "2_2";
chrA02	Undefined	as_event	12478275	12478457	.	+	.	transcript_id "TCONS_00004055/TCONS_00004056,TCONS_00004054"; gene_id "chrA02:12475855-12478781W"; flanks "12478275-,12478457-"; structure "1^,2^"; splice_chain "12478373^,12478374^"; sources "Undefined,Undefined"; NMorMRNA "null"; degree "4"; dimension "2_2";
chrA02	Undefined	as_event	12478457	12478604	.	+	.	transcript_id "TCONS_00004054/TCONS_00004056,TCONS_00004055"; gene_id "chrA02:12475855-12478781W"; flanks "12478457-,12478604-"; structure "1^,2^"; splice_chain "12478516^,12478518^"; sources "Undefined,Undefined"; NMorMRNA "null"; degree "4"; dimension "2_2";
chrA02	Undefined	as_event	12722939	12724899	.	+	.	transcript_id "TCONS_00004061,TCONS_00004062"; gene_id "chrA02:12722939-12724899W"; flanks "12722939[,12724899]"; structure "0,1^2-3^4-"; splice_chain ",12723240^12723407-12723516^12723670-"; sources "Undefined,Undefined"; NMorMRNA "null"; degree "4"; dimension "2_2";
chrA02	Undefined	as_event	12768391	12768514	.	+	.	transcript_id "TCONS_00004066,TCONS_00004064/TCONS_00004065"; gene_id "chrA02:12767885-12771588W"; flanks "12768391^,12768514^"; structure "1-,2-"; splice_chain "12768462-,12768464-"; sources "Undefined,Undefined"; NMorMRNA "null"; degree "4"; dimension "2_2";
chrA02	Undefined	as_event	12768591	12768782	.	+	.	transcript_id "TCONS_00004064/TCONS_00004065,TCONS_00004066"; gene_id "chrA02:12767885-12771588W"; flanks "12768591-,12768782-"; structure "1^,2^"; splice_chain "12768708^,12768710^"; sources "Undefined,Undefined"; NMorMRNA "null"; degree "4"; dimension "2_2";
chrA02	Undefined	as_event	12770901	12771066	.	+	.	transcript_id "TCONS_00004064,TCONS_00004065/TCONS_00004066"; gene_id "chrA02:12767885-12771588W"; flanks "12770901^,12771066^"; structure "1-,2-"; splice_chain "12770984-,12770986-"; sources "Undefined,Undefined"; NMorMRNA "null"; degree "4"; dimension "2_2";
chrA02	Undefined	as_event	12771066	12771280	.	+	.	transcript_id "TCONS_00004065,TCONS_00004064/TCONS_00004066"; gene_id "chrA02:12767885-12771588W"; flanks "12771066^,12771280^"; structure "1-,2-"; splice_chain "12771186-,12771187-"; sources "Undefined,Undefined"; NMorMRNA "null"; degree "4"; dimension "2_2";
chrA02	Undefined	as_event	12931176	12932026	.	+	.	transcript_id "TCONS_00004069,TCONS_00004068"; gene_id "chrA02:12929739-12932657W"; flanks "12931176-,12932026-"; structure "1^,2^"; splice_chain "12931393^,12931401^"; sources "Undefined,Undefined"; NMorMRNA "null"; degree "4"; dimension "2_2";
chrA02	Undefined	as_event	13090301	13091173	.	+	.	transcript_id "TCONS_00004078,TCONS_00004077"; gene_id "chrA02:13090301-13091533W"; flanks "13090301[,13091173^"; structure "1^3-,2^4-"; splice_chain "13090670^13091032-,13090680^13091042-"; sources "Undefined,Undefined"; NMorMRNA "null"; degree "4"; dimension "2_2";
chrA02	Undefined	as_event	13125399	13125813	.	+	.	transcript_id "TCONS_00004081,TCONS_00004082"; gene_id "chrA02:13124700-13126487W"; flanks "13125399-,13125813^"; structure "1^3-,2^4-"; splice_chain "13125515^13125634-,13125516^13125635-"; sources "Undefined,Undefined"; NMorMRNA "null"; degree "4"; dimension "2_2";
chrA02	Undefined	as_event	13577996	13578661	.	+	.	transcript_id "TCONS_00004090/TCONS_00004092,TCONS_00004089"; gene_id "chrA02:13577299-13580645W"; flanks "13577996-,13578661-"; structure "1^,2^"; splice_chain "13578386^,13578390^"; sources "Undefined,Undefined"; NMorMRNA "null"; degree "4"; dimension "2_2";
chrA02	Undefined	as_event	13580044	13580645	.	+	.	transcript_id "TCONS_00004090,TCONS_00004092"; gene_id "chrA02:13577299-13580645W"; flanks "13580044^,13580645]"; structure "1-,2-"; splice_chain "13580150-,13580154-"; sources "Undefined,Undefined"; NMorMRNA "null"; degree "4"; dimension "2_2";
chrA02	Undefined	as_event	13578661	13580645	.	+	.	transcript_id "TCONS_00004090,TCONS_00004092,TCONS_00004089"; gene_id "chrA02:13577299-13580645W"; flanks "13578661-,13580645]"; structure "1^2-,1^4-,3^5-"; splice_chain "13580044^13580150-,13580044^13580154-,13580153^13580265-"; sources "Undefined,Undefined,Undefined"; NMorMRNA "null"; degree "9"; dimension "3_3";
chrA02	Undefined	as_event	13577299	13580645	.	+	.	transcript_id "TCONS_00004090,TCONS_00004092,TCONS_00004089,TCONS_00004091"; gene_id "chrA02:13577299-13580645W"; flanks "13577299[,13580645]"; structure "1^4-5^8-10^11-,1^4-5^8-10^13-,1^4-6^8-12^14-,2^3-7^9-"; splice_chain "13577871^13577996-13578386^13578661-13580044^13580150-,13577871^13577996-13578386^13578661-13580044^13580154-,13577871^13577996-13578390^13578661-13580153^13580265-,13577874^…
chrA02	Undefined	as_event	13947689	13948188	.	+	.	transcript_id "TCONS_00004101/TCONS_00004103,TCONS_00004102"; gene_id "chrA02:13947689-13949994W"; flanks "13947689[,13948188^"; structure "1^3-,2^4-"; splice_chain "13947842^13947930-,13947852^13947940-"; sources "Undefined,Undefined"; NMorMRNA "null"; degree "4"; dimension "2_2";
chrA02	Undefined	as_event	13948757	13949085	.	+	.	transcript_id "TCONS_00004102,TCONS_00004101/TCONS_00004103"; gene_id "chrA02:13947689-13949994W"; flanks "13948757-,13949085^"; structure "0,1^2-"; splice_chain ",13948866^13948961-"; sources "Undefined,Undefined"; NMorMRNA "null"; degree "4"; dimension "2_2";
chrA02	Undefined	as_event	13949184	13949994	.	+	.	transcript_id "TCONS_00004102,TCONS_00004101,TCONS_00004103"; gene_id "chrA02:13947689-13949994W"; flanks "13949184-,13949994]"; structure "0,1^2-3^5-,4^6-"; splice_chain ",13949276^13949402-13949587^13949667-,13949597^13949677-"; sources "Undefined,Undefined,Undefined"; NMorMRNA "null"; degree "9"; dimension "3_3";
chrA02	Undefined	as_event	13968379	13968713	.	+	.	transcript_id "TCONS_00004105,TCONS_00004106/TCONS_00004107"; gene_id "chrA02:13967053-13972035W"; flanks "13968379-,13968713-"; structure "1^,2^"; splice_chain "13968611^,13968627^"; sources "Undefined,Undefined"; NMorMRNA "null"; degree "4"; dimension "2_2";
chrA02	Undefined	as_event	13971357	13971800	.	+	.	transcript_id "TCONS_00004105/TCONS_00004107,TCONS_00004106"; gene_id "chrA02:13967053-13972035W"; flanks "13971357-,13971800-"; structure "1^,2^"; splice_chain "13971641^,13971642^"; sources "Undefined,Undefined"; NMorMRNA "null"; degree "4"; dimension "2_2";
chrA02	Undefined	as_event	14092883	14093813	.	+	.	transcript_id "TCONS_00004108,TCONS_00004109"; gene_id "chrA02:14092380-14093813W"; flanks "14092883-,14093813]"; structure "1^3-,2^4-5^6-"; splice_chain "14093113^14093192-,14093123^14093202-14093452^14093528-"; sources "Undefined,Undefined"; NMorMRNA "null"; degree "4"; dimension "2_2";
chrA02	Undefined	as_event	14354339	14354542	.	+	.	transcript_id "TCONS_00004116,TCONS_00004117"; gene_id "chrA02:14351017-14354828W"; flanks "14354339-,14354542^"; structure "0,1^2-"; splice_chain ",14354406^14354491-"; sources "Undefined,Undefined"; NMorMRNA "null"; degree "4"; dimension "2_2";
chrA02	Undefined	as_event	14465505	14465753	.	+	.	transcript_id "TCONS_00004123,TCONS_00004124"; gene_id "chrA02:14462507-14465753W"; flanks "14465505-,14465753]"; structure "0,1^2-"; splice_chain ",14465566^14465658-"; sources "Undefined,Undefined"; NMorMRNA "null"; degree "4"; dimension "2_2";
chrA02	Undefined	as_event	14754075	14754387	.	+	.	transcript_id "TCONS_00004127,TCONS_00004128"; gene_id "chrA02:14752148-14754923W"; flanks "14754075-,14754387^"; structure "0,1^2-"; splice_chain ",14754145^14754215-"; sources "Undefined,Undefined"; NMorMRNA "null"; degree "4"; dimension "2_2";
chrA02	Undefined	as_event	14754596	14754831	.	+	.	transcript_id "TCONS_00004127,TCONS_00004128"; gene_id "chrA02:14752148-14754923W"; flanks "14754596-,14754831^"; structure "0,1^2-"; splice_chain ",14754645^14754735-"; sources "Undefined,Undefined"; NMorMRNA "null"; degree "4"; dimension "2_2";
chrA02	Undefined	as_event	15369138	15369568	.	+	.	transcript_id "TCONS_00004137,TCONS_00004136"; gene_id "chrA02:15369051-15369568W"; flanks "15369138^,15369568]"; structure "1-,2-"; splice_chain "15369323-,15369329-"; sources "Undefined,Undefined"; NMorMRNA "null"; degree "4"; dimension "2_2";
chrA02	Undefined	as_event	15369051	15369568	.	+	.	transcript_id "TCONS_00004137,TCONS_00004136,TCONS_00004135"; gene_id "chrA02:15369051-15369568W"; flanks "15369051[,15369568]"; structure "1^3-,1^4-,2^5-"; splice_chain "15369138^15369323-,15369138^15369329-,15369148^15369333-"; sources "Undefined,Undefined,Undefined"; NMorMRNA "null"; degree "9"; dimension "3_3";
chrA02	Undefined	as_event	15827486	15827990	.	+	.	transcript_id "TCONS_00004139,TCONS_00004138"; gene_id "chrA02:15827139-15829241W"; flanks "15827486^,15827990^"; structure "1-,2-"; splice_chain "15827878-,15827880-"; sources "Undefined,Undefined"; NMorMRNA "null"; degree "4"; dimension "2_2";
chrA02	Undefined	as_event	15831756	15833363	.	+	.	transcript_id "TCONS_00004141,TCONS_00004140"; gene_id "chrA02:15831756-15833363W"; flanks "15831756[,15833363]"; structure "0,1^2-"; splice_chain ",15832661^15832817-"; sources "Undefined,Undefined"; NMorMRNA "null"; degree "4"; dimension "2_2";
chrA02	Undefined	as_event	17165120	17165291	.	+	.	transcript_id "TCONS_00004155,TCONS_00004154"; gene_id "chrA02:17164275-17167071W"; flanks "17165120^,17165291^"; structure "1-,2-"; splice_chain "17165210-,17165212-"; sources "Undefined,Undefined"; NMorMRNA "null"; degree "4"; dimension "2_2";
chrA02	Undefined	as_event	17246844	17247915	.	+	.	transcript_id "TCONS_00004159,TCONS_00004158"; gene_id "chrA02:17246844-17248685W"; flanks "17246844[,17247915^"; structure "0,1^2-"; splice_chain ",17247091^17247526-"; sources "Undefined,Undefined"; NMorMRNA "null"; degree "4"; dimension "2_2";
chrA02	Undefined	as_event	17302394	17305859	.	+	.	transcript_id "TCONS_00004162,TCONS_00004161"; gene_id "chrA02:17302394-17305859W"; flanks "17302394[,17305859]"; structure "1^3-,2^4-"; splice_chain "17302509^17302728-,17302519^17302738-"; sources "Undefined,Undefined"; NMorMRNA "null"; degree "4"; dimension "2_2";
chrA02	Undefined	as_event	17485430	17485995	.	+	.	transcript_id "TCONS_00004165,TCONS_00004166"; gene_id "chrA02:17485430-17488810W"; flanks "17485430[,17485995-"; structure "1^,2^"; splice_chain "17485639^,17485640^"; sources "Undefined,Undefined"; NMorMRNA "null"; degree "4"; dimension "2_2";
chrA02	Undefined	as_event	17571382	17571821	.	+	.	transcript_id "TCONS_00004170/TCONS_00004171,TCONS_00004168"; gene_id "chrA02:17570936-17573111W"; flanks "17571382-,17571821-"; structure "1^,2^"; splice_chain "17571733^,17571734^"; sources "Undefined,Undefined"; NMorMRNA "null"; degree "4"; dimension "2_2";
chrA02	Undefined	as_event	17571382	17571866	.	+	.	transcript_id "TCONS_00004171,TCONS_00004169"; gene_id "chrA02:17570936-17573111W"; flanks "17571382-,17571866^"; structure "1^3-,2^4-"; splice_chain "17571733^17571821-,17571747^17571835-"; sources "Undefined,Undefined"; NMorMRNA "null"; degree "4"; dimension "2_2";
chrA02	Undefined	as_event	17571821	17572632	.	+	.	transcript_id "TCONS_00004171,TCONS_00004170"; gene_id "chrA02:17570936-17573111W"; flanks "17571821-,17572632-"; structure "1^2-3^,4^"; splice_chain "17571866^17572428-17572490^,17572550^"; sources "Undefined,Undefined"; NMorMRNA "null"; degree "4"; dimension "2_2";
chrA02	Undefined	as_event	17572490	17572691	.	+	.	transcript_id "TCONS_00004171,TCONS_00004169"; gene_id "chrA02:17570936-17573111W"; flanks "17572490^,17572691^"; structure "1-,2-"; splice_chain "17572632-,17572639-"; sources "Undefined,Undefined"; NMorMRNA "null"; degree "4"; dimension "2_2";
chrA02	Undefined	as_event	17572632	17573111	.	+	.	transcript_id "TCONS_00004170,TCONS_00004171"; gene_id "chrA02:17570936-17573111W"; flanks "17572632-,17573111]"; structure "0,1^2-"; splice_chain ",17572691^17572886-"; sources "Undefined,Undefined"; NMorMRNA "null"; degree "4"; dimension "2_2";
chrA02	Undefined	as_event	17571382	17573111	.	+	.	transcript_id "TCONS_00004171,TCONS_00004170,TCONS_00004169"; gene_id "chrA02:17570936-17573111W"; flanks "17571382-,17573111]"; structure "1^3-5^6-7^9-11^12-,1^3-8^9-,2^4-5^6-7^10-11^12-"; splice_chain "17571733^17571821-17571866^17572428-17572490^17572632-17572691^17572886-,17571733^17571821-17572550^17572632-,17571747^17571835-17571866^17572428-17572490^17572639-17572691^17572886-"; sources "U…
chrA02	Undefined	as_event	18387292	18387482	.	+	.	transcript_id "TCONS_00004191,TCONS_00004192"; gene_id "chrA02:18376164-18388229W"; flanks "18387292^,18387482^"; structure "1-,2-"; splice_chain "18387370-,18387372-"; sources "Undefined,Undefined"; NMorMRNA "null"; degree "4"; dimension "2_2";
chrA02	Undefined	as_event	18387880	18388229	.	+	.	transcript_id "TCONS_00004192,TCONS_00004191"; gene_id "chrA02:18376164-18388229W"; flanks "18387880-,18388229]"; structure "1^3-,2^4-"; splice_chain "18388098^18388174-,18388108^18388184-"; sources "Undefined,Undefined"; NMorMRNA "null"; degree "4"; dimension "2_2";
chrA02	Undefined	as_event	18425854	18426147	.	+	.	transcript_id "TCONS_00004199,TCONS_00004198"; gene_id "chrA02:18425263-18427205W"; flanks "18425854-,18426147-"; structure "1^,2^"; splice_chain "18425926^,18425927^"; sources "Undefined,Undefined"; NMorMRNA "null"; degree "4"; dimension "2_2";
chrA02	Undefined	as_event	18426477	18426630	.	+	.	transcript_id "TCONS_00004199,TCONS_00004198"; gene_id "chrA02:18425263-18427205W"; flanks "18426477-,18426630-"; structure "1^,2^"; splice_chain "18426548^,18426550^"; sources "Undefined,Undefined"; NMorMRNA "null"; degree "4"; dimension "2_2";
chrA02	Undefined	as_event	18572672	18573382	.	+	.	transcript_id "TCONS_00004200,TCONS_00004201/TCONS_00004202"; gene_id "chrA02:18571996-18573382W"; flanks "18572672-,18573382]"; structure "0,1^2-"; splice_chain ",18572850^18573105-"; sources "Undefined,Undefined"; NMorMRNA "null"; degree "4"; dimension "2_2";
chrA02	Undefined	as_event	18574675	18575529	.	+	.	transcript_id "TCONS_00004205,TCONS_00004204"; gene_id "chrA02:18574675-18576045W"; flanks "18574675[,18575529-"; structure "1^,2^"; splice_chain "18575264^,18575270^"; sources "Undefined,Undefined"; NMorMRNA "null"; degree "4"; dimension "2_2";
chrA02	Undefined	as_event	18574675	18575573	.	+	.	transcript_id "TCONS_00004203,TCONS_00004205,TCONS_00004204"; gene_id "chrA02:18574675-18576045W"; flanks "18574675[,18575573^"; structure "0,1^3-,2^3-"; splice_chain ",18575264^18575529-,18575270^18575529-"; sources "Undefined,Undefined,Undefined"; NMorMRNA "null"; degree "9"; dimension "3_3";
chrA02	Undefined	as_event	18675488	18676660	.	+	.	transcript_id "TCONS_00004207,TCONS_00004206"; gene_id "chrA02:18675022-18676660W"; flanks "18675488-,18676660]"; structure "1^3-,2^4-"; splice_chain "18675696^18675898-,18675706^18675908-"; sources "Undefined,Undefined"; NMorMRNA "null"; degree "4"; dimension "2_2";
chrA02	Undefined	as_event	18727344	18728380	.	+	.	transcript_id "TCONS_00004210,TCONS_00004209"; gene_id "chrA02:18726889-18728713W"; flanks "18727344^,18728380-"; structure "0,1-2^"; splice_chain ",18727832-18727879^"; sources "Undefined,Undefined"; NMorMRNA "null"; degree "4"; dimension "2_2";
chrA02	Undefined	as_event	18727169	18728380	.	+	.	transcript_id "TCONS_00004211,TCONS_00004210,TCONS_00004209"; gene_id "chrA02:18726889-18728713W"; flanks "18727169-,18728380-"; structure "1^,2^,2^3-4^"; splice_chain "18727287^,18727344^,18727344^18727832-18727879^"; sources "Undefined,Undefined,Undefined"; NMorMRNA "null"; degree "9"; dimension "3_3";
chrA02	Undefined	as_event	18796548	18796779	.	+	.	transcript_id "TCONS_00004218,TCONS_00004219"; gene_id "chrA02:18793782-18801985W"; flanks "18796548^,18796779^"; structure "1-,2-"; splice_chain "18796630-,18796635-"; sources "Undefined,Undefined"; NMorMRNA "null"; degree "4"; dimension "2_2";
chrA02	Undefined	as_event	18798486	18798826	.	+	.	transcript_id "TCONS_00004219,TCONS_00004218"; gene_id "chrA02:18793782-18801985W"; flanks "18798486-,18798826^"; structure "0,1^2-"; splice_chain ",18798622^18798709-"; sources "Undefined,Undefined"; NMorMRNA "null"; degree "4"; dimension "2_2";
chrA02	Undefined	as_event	18800033	18800738	.	+	.	transcript_id "TCONS_00004219,TCONS_00004220"; gene_id "chrA02:18793782-18801985W"; flanks "18800033-,18800738^"; structure "0,1^2-"; splice_chain ",18800119^18800202-"; sources "Undefined,Undefined"; NMorMRNA "null"; degree "4"; dimension "2_2";
chrA02	Undefined	as_event	19433793	19434473	.	+	.	transcript_id "TCONS_00004241,TCONS_00004242"; gene_id "chrA02:19432619-19434473W"; flanks "19433793-,19434473]"; structure "1^3-,2^4-"; splice_chain "19434010^19434095-,19434020^19434105-"; sources "Undefined,Undefined"; NMorMRNA "null"; degree "4"; dimension "2_2";
chrA02	Undefined	as_event	19540457	19540727	.	+	.	transcript_id "TCONS_00004244,TCONS_00004245"; gene_id "chrA02:19539605-19541728W"; flanks "19540457-,19540727-"; structure "1^,2^"; splice_chain "19540524^,19540532^"; sources "Undefined,Undefined"; NMorMRNA "null"; degree "4"; dimension "2_2";
chrA02	Undefined	as_event	19541324	19541728	.	+	.	transcript_id "TCONS_00004244,TCONS_00004245"; gene_id "chrA02:19539605-19541728W"; flanks "19541324-,19541728]"; structure "0,1^2-"; splice_chain ",19541545^19541632-"; sources "Undefined,Undefined"; NMorMRNA "null"; degree "4"; dimension "2_2";
chrA02	Undefined	as_event	19542668	19543041	.	+	.	transcript_id "TCONS_00004247,TCONS_00004248"; gene_id "chrA02:19542310-19544300W"; flanks "19542668^,19543041-"; structure "0,1-2^"; splice_chain ",19542777-19542861^"; sources "Undefined,Undefined"; NMorMRNA "null"; degree "4"; dimension "2_2";
chrA02	Undefined	as_event	19543041	19543357	.	+	.	transcript_id "TCONS_00004248,TCONS_00004247"; gene_id "chrA02:19542310-19544300W"; flanks "19543041-,19543357^"; structure "0,1^2-"; splice_chain ",19543137^19543234-"; sources "Undefined,Undefined"; NMorMRNA "null"; degree "4"; dimension "2_2";
chrA02	Undefined	as_event	19558623	19559015	.	+	.	transcript_id "TCONS_00004250,TCONS_00004251"; gene_id "chrA02:19558538-19566100W"; flanks "19558623^,19559015^"; structure "1-,2-"; splice_chain "19558949-,19558953-"; sources "Undefined,Undefined"; NMorMRNA "null"; degree "4"; dimension "2_2";
chrA02	Undefined	as_event	19590854	19591303	.	+	.	transcript_id "TCONS_00004254,TCONS_00004253"; gene_id "chrA02:19590854-19592298W"; flanks "19590854[,19591303-"; structure "1^,2^"; splice_chain "19591010^,19591014^"; sources "Undefined,Undefined"; NMorMRNA "null"; degree "4"; dimension "2_2";
chrA02	Undefined	as_event	19651592	19653392	.	+	.	transcript_id "TCONS_00004257,TCONS_00004258"; gene_id "chrA02:19651301-19653392W"; flanks "19651592-,19653392]"; structure "0,1^2-"; splice_chain ",19651643^19651790-"; sources "Undefined,Undefined"; NMorMRNA "null"; degree "4"; dimension "2_2";
chrA02	Undefined	as_event	19823712	19823984	.	+	.	transcript_id "TCONS_00004265,TCONS_00004264"; gene_id "chrA02:19822858-19825220W"; flanks "19823712-,19823984^"; structure "0,1^2-"; splice_chain ",19823803^19823888-"; sources "Undefined,Undefined"; NMorMRNA "null"; degree "4"; dimension "2_2";
chrA02	Undefined	as_event	19845060	19845512	.	+	.	transcript_id "TCONS_00004267,TCONS_00004266"; gene_id "chrA02:19843181-19846514W"; flanks "19845060-,19845512^"; structure "0,1^2-"; splice_chain ",19845209^19845357-"; sources "Undefined,Undefined"; NMorMRNA "null"; degree "4"; dimension "2_2";
chrA02	Undefined	as_event	19918147	19918508	.	+	.	transcript_id "TCONS_00004271,TCONS_00004272"; gene_id "chrA02:19917746-19919733W"; flanks "19918147-,19918508^"; structure "0,1^2-"; splice_chain ",19918280^19918362-"; sources "Undefined,Undefined"; NMorMRNA "null"; degree "4"; dimension "2_2";
chrA02	Undefined	as_event	20018558	20018913	.	+	.	transcript_id "TCONS_00004281,TCONS_00004282"; gene_id "chrA02:20017888-20023472W"; flanks "20018558-,20018913^"; structure "0,1^2-3^4-"; splice_chain ",20018605^20018682-20018735^20018823-"; sources "Undefined,Undefined"; NMorMRNA "null"; degree "4"; dimension "2_2";
chrA02	Undefined	as_event	20018682	20023472	.	+	.	transcript_id "TCONS_00004282,TCONS_00004283"; gene_id "chrA02:20017888-20023472W"; flanks "20018682-,20023472]"; structure "1^2-3^5-,4^6-"; splice_chain "20018735^20018823-20018913^20023315-,20018923^20023325-"; sources "Undefined,Undefined"; NMorMRNA "null"; degree "4"; dimension "2_2";
chrA02	Undefined	as_event	20018558	20023472	.	+	.	transcript_id "TCONS_00004282,TCONS_00004283,TCONS_00004281"; gene_id "chrA02:20017888-20023472W"; flanks "20018558-,20023472]"; structure "1^2-3^4-5^7-,1^2-6^8-,5^7-"; splice_chain "20018605^20018682-20018735^20018823-20018913^20023315-,20018605^20018682-20018923^20023325-,20018913^20023315-"; sources "Undefined,Undefined,Undefined"; NMorMRNA "null"; degree "9"; dimension "3_3";
chrA02	Undefined	as_event	20026225	20026543	.	+	.	transcript_id "TCONS_00004284,TCONS_00004285"; gene_id "chrA02:20025618-20028001W"; flanks "20026225-,20026543^"; structure "0,1^2-"; splice_chain ",20026243^20026324-"; sources "Undefined,Undefined"; NMorMRNA "null"; degree "4"; dimension "2_2";
chrA02	Undefined	as_event	20156504	20156776	.	+	.	transcript_id "TCONS_00004290,TCONS_00004291"; gene_id "chrA02:20156002-20158653W"; flanks "20156504-,20156776^"; structure "0,1^2-"; splice_chain ",20156646^20156713-"; sources "Undefined,Undefined"; NMorMRNA "null"; degree "4"; dimension "2_2";
chrA02	Undefined	as_event	20171388	20171604	.	+	.	transcript_id "TCONS_00004293,TCONS_00004294"; gene_id "chrA02:20171099-20172243W"; flanks "20171388-,20171604^"; structure "0,1^2-"; splice_chain ",20171469^20171533-"; sources "Undefined,Undefined"; NMorMRNA "null"; degree "4"; dimension "2_2";
chrA02	Undefined	as_event	20279097	20279201	.	+	.	transcript_id "TCONS_00004303,TCONS_00004302"; gene_id "chrA02:20278387-20281653W"; flanks "20279097-,20279201-"; structure "1^,2^"; splice_chain "20279106^,20279109^"; sources "Undefined,Undefined"; NMorMRNA "null"; degree "4"; dimension "2_2";
chrA02	Undefined	as_event	20279493	20279657	.	+	.	transcript_id "TCONS_00004302,TCONS_00004303"; gene_id "chrA02:20278387-20281653W"; flanks "20279493-,20279657^"; structure "0,1^2-"; splice_chain ",20279568^20279635-"; sources "Undefined,Undefined"; NMorMRNA "null"; degree "4"; dimension "2_2";
chrA02	Undefined	as_event	20280084	20280297	.	+	.	transcript_id "TCONS_00004302,TCONS_00004303"; gene_id "chrA02:20278387-20281653W"; flanks "20280084-,20280297^"; structure "1^3-,2^4-"; splice_chain "20280152^20280228-,20280192^20280268-"; sources "Undefined,Undefined"; NMorMRNA "null"; degree "4"; dimension "2_2";
chrA02	Undefined	as_event	20280648	20280881	.	+	.	transcript_id "TCONS_00004302,TCONS_00004303"; gene_id "chrA02:20278387-20281653W"; flanks "20280648-,20280881^"; structure "0,1^2-"; splice_chain ",20280732^20280819-"; sources "Undefined,Undefined"; NMorMRNA "null"; degree "4"; dimension "2_2";
chrA02	Undefined	as_event	20445170	20446421	.	+	.	transcript_id "TCONS_00004306,TCONS_00004305"; gene_id "chrA02:20444974-20446421W"; flanks "20445170^,20446421]"; structure "1-,2-"; splice_chain "20445265-,20445368-"; sources "Undefined,Undefined"; NMorMRNA "null"; degree "4"; dimension "2_2";
chrA02	Undefined	as_event	20444974	20446421	.	+	.	transcript_id "TCONS_00004306,TCONS_00004305,TCONS_00004307"; gene_id "chrA02:20444974-20446421W"; flanks "20444974[,20446421]"; structure "1^3-,1^5-,2^4-"; splice_chain "20445170^20445265-,20445170^20445368-,20445187^20445282-"; sources "Undefined,Undefined,Undefined"; NMorMRNA "null"; degree "9"; dimension "3_3";
chrA02	Undefined	as_event	20472585	20473219	.	+	.	transcript_id "TCONS_00004309,TCONS_00004308"; gene_id "chrA02:20472585-20473705W"; flanks "20472585[,20473219^"; structure "1^3-,2^4-"; splice_chain "20472861^20473071-,20472871^20473081-"; sources "Undefined,Undefined"; NMorMRNA "null"; degree "4"; dimension "2_2";
chrA02	Undefined	as_event	20494478	20494859	.	+	.	transcript_id "TCONS_00004312,TCONS_00004314"; gene_id "chrA02:20494478-20497378W"; flanks "20494478[,20494859^"; structure "1^3-,2^4-"; splice_chain "20494662^20494772-,20494672^20494782-"; sources "Undefined,Undefined"; NMorMRNA "null"; degree "4"; dimension "2_2";
chrA02	Undefined	as_event	20494772	20496194	.	+	.	transcript_id "TCONS_00004312,TCONS_00004313"; gene_id "chrA02:20494478-20497378W"; flanks "20494772-,20496194^"; structure "1^3-,2^4-"; splice_chain "20494859^20494948-,20494878^20494967-"; sources "Undefined,Undefined"; NMorMRNA "null"; degree "4"; dimension "2_2";
chrA02	Undefined	as_event	20494478	20496194	.	+	.	transcript_id "TCONS_00004312,TCONS_00004313,TCONS_00004314"; gene_id "chrA02:20494478-20497378W"; flanks "20494478[,20496194^"; structure "1^3-5^7-,1^3-6^8-,2^4-5^7-"; splice_chain "20494662^20494772-20494859^20494948-,20494662^20494772-20494878^20494967-,20494672^20494782-20494859^20494948-"; sources "Undefined,Undefined,Undefined"; NMorMRNA "null"; degree "9"; dimension "3_3";
chrA02	Undefined	as_event	20504365	20504681	.	+	.	transcript_id "TCONS_00004316,TCONS_00004317"; gene_id "chrA02:20502465-20505257W"; flanks "20504365-,20504681^"; structure "1^3-,2^4-"; splice_chain "20504467^20504568-,20504470^20504571-"; sources "Undefined,Undefined"; NMorMRNA "null"; degree "4"; dimension "2_2";
chrA02	Undefined	as_event	20649969	20650934	.	+	.	transcript_id "TCONS_00004323,TCONS_00004322"; gene_id "chrA02:20649969-20650934W"; flanks "20649969[,20650934]"; structure "1^3-,2^4-"; splice_chain "20650161^20650902-,20650171^20650912-"; sources "Undefined,Undefined"; NMorMRNA "null"; degree "4"; dimension "2_2";
chrA02	Undefined	as_event	20676606	20677312	.	+	.	transcript_id "TCONS_00004325,TCONS_00004326"; gene_id "chrA02:20675030-20677312W"; flanks "20676606-,20677312]"; structure "0,1^2-"; splice_chain ",20677094^20677171-"; sources "Undefined,Undefined"; NMorMRNA "null"; degree "4"; dimension "2_2";
chrA02	Undefined	as_event	20724230	20724540	.	+	.	transcript_id "TCONS_00004328,TCONS_00004329"; gene_id "chrA02:20723114-20727215W"; flanks "20724230-,20724540^"; structure "0,1^2-"; splice_chain ",20724291^20724377-"; sources "Undefined,Undefined"; NMorMRNA "null"; degree "4"; dimension "2_2";
chrA02	Undefined	as_event	20724610	20725355	.	+	.	transcript_id "TCONS_00004328,TCONS_00004329"; gene_id "chrA02:20723114-20727215W"; flanks "20724610-,20725355^"; structure "0,1^2-3^4-5^6-"; splice_chain ",20724707^20724788-20724846^20724918-20725052^20725138-"; sources "Undefined,Undefined"; NMorMRNA "null"; degree "4"; dimension "2_2";
chrA02	Undefined	as_event	20786425	20786713	.	+	.	transcript_id "TCONS_00004336,TCONS_00004337/TCONS_00004338"; gene_id "chrA02:20784023-20788469W"; flanks "20786425-,20786713^"; structure "0,1^2-"; splice_chain ",20786527^20786609-"; sources "Undefined,Undefined"; NMorMRNA "null"; degree "4"; dimension "2_2";
chrA02	Undefined	as_event	21035217	21035560	.	+	.	transcript_id "TCONS_00004346,TCONS_00004345"; gene_id "chrA02:21034929-21037358W"; flanks "21035217^,21035560-"; structure "1-3^,2-4^"; splice_chain "21035352-21035457^,21035413-21035465^"; sources "Undefined,Undefined"; NMorMRNA "null"; degree "4"; dimension "2_2";
chrA02	Undefined	as_event	21035413	21035712	.	+	.	transcript_id "TCONS_00004347,TCONS_00004345"; gene_id "chrA02:21034929-21037358W"; flanks "21035413-,21035712^"; structure "0,1^2-"; splice_chain ",21035465^21035560-"; sources "Undefined,Undefined"; NMorMRNA "null"; degree "4"; dimension "2_2";
chrA02	Undefined	as_event	21035217	21035712	.	+	.	transcript_id "TCONS_00004348,TCONS_00004346,TCONS_00004347,TCONS_00004345"; gene_id "chrA02:21034929-21037358W"; flanks "21035217^,21035712^"; structure "1-6^8-,2-4^7-,3-,3-5^7-"; splice_chain "21035329-21035474^21035569-,21035352-21035457^21035560-,21035413-,21035413-21035465^21035560-"; sources "Undefined,Undefined,Undefined,Undefined"; NMorMRNA "null"; degree "16"; dimension "4_4";
chrA02	Undefined	as_event	21035987	21037358	.	+	.	transcript_id "TCONS_00004346/TCONS_00004348,TCONS_00004347"; gene_id "chrA02:21034929-21037358W"; flanks "21035987-,21037358]"; structure "1^2-,3^4-"; splice_chain "21036115^21036220-,21036621^21036830-"; sources "Undefined,Undefined"; NMorMRNA "null"; degree "4"; dimension "2_2";
chrA02	Undefined	as_event	21168781	21168989	.	+	.	transcript_id "TCONS_00004354/TCONS_00004355,TCONS_00004353"; gene_id "chrA02:21165330-21171871W"; flanks "21168781^,21168989^"; structure "1-,2-"; splice_chain "21168879-,21168922-"; sources "Undefined,Undefined"; NMorMRNA "null"; degree "4"; dimension "2_2";
chrA02	Undefined	as_event	21185130	21185318	.	+	.	transcript_id "TCONS_00004357,TCONS_00004356"; gene_id "chrA02:21184103-21185660W"; flanks "21185130-,21185318-"; structure "1^,2^"; splice_chain "21185189^,21185194^"; sources "Undefined,Undefined"; NMorMRNA "null"; degree "4"; dimension "2_2";
chrA02	Undefined	as_event	21533157	21533488	.	+	.	transcript_id "TCONS_00004374/TCONS_00004375,TCONS_00004376"; gene_id "chrA02:21531334-21535431W"; flanks "21533157-,21533488^"; structure "0,1^2-"; splice_chain ",21533287^21533380-"; sources "Undefined,Undefined"; NMorMRNA "null"; degree "4"; dimension "2_2";
chrA02	Undefined	as_event	21679394	21680077	.	+	.	transcript_id "TCONS_00004384,TCONS_00004385"; gene_id "chrA02:21676119-21681163W"; flanks "21679394-,21680077^"; structure "1^3-5^7-,2^4-6^8-"; splice_chain "21679546^21679615-21679743^21679841-,21679556^21679625-21679753^21679851-"; sources "Undefined,Undefined"; NMorMRNA "null"; degree "4"; dimension "2_2";
chrA02	Undefined	as_event	21723084	21724371	.	+	.	transcript_id "TCONS_00004387,TCONS_00004386"; gene_id "chrA02:21719859-21727089W"; flanks "21723084^,21724371^"; structure "1-,2-"; splice_chain "21723505-,21724104-"; sources "Undefined,Undefined"; NMorMRNA "null"; degree "4"; dimension "2_2";
chrA02	Undefined	as_event	21854655	21856816	.	+	.	transcript_id "TCONS_00004393,TCONS_00004394"; gene_id "chrA02:21854516-21859191W"; flanks "21854655^,21856816-"; structure "0,1-2^"; splice_chain ",21854867-21854935^"; sources "Undefined,Undefined"; NMorMRNA "null"; degree "4"; dimension "2_2";
chrA02	Undefined	as_event	22084072	22084279	.	+	.	transcript_id "TCONS_00004405/TCONS_00004406,TCONS_00004407"; gene_id "chrA02:22081882-22085143W"; flanks "22084072-,22084279-"; structure "1^,2^"; splice_chain "22084149^,22084156^"; sources "Undefined,Undefined"; NMorMRNA "null"; degree "4"; dimension "2_2";
chrA02	Undefined	as_event	22084279	22084646	.	+	.	transcript_id "TCONS_00004405/TCONS_00004407,TCONS_00004406"; gene_id "chrA02:22081882-22085143W"; flanks "22084279-,22084646^"; structure "1^3-,2^4-"; splice_chain "22084382^22084474-,22084394^22084486-"; sources "Undefined,Undefined"; NMorMRNA "null"; degree "4"; dimension "2_2";
chrA02	Undefined	as_event	22131808	22132706	.	+	.	transcript_id "TCONS_00004410/TCONS_00004411,TCONS_00004412"; gene_id "chrA02:22129578-22132706W"; flanks "22131808-,22132706]"; structure "0,1^2-"; splice_chain ",22132514^22132596-"; sources "Undefined,Undefined"; NMorMRNA "null"; degree "4"; dimension "2_2";
chrA02	Undefined	as_event	22135129	22135859	.	+	.	transcript_id "TCONS_00004413,TCONS_00004414"; gene_id "chrA02:22133399-22135859W"; flanks "22135129^,22135859]"; structure "1-,2-"; splice_chain "22135202-,22135208-"; sources "Undefined,Undefined"; NMorMRNA "null"; degree "4"; dimension "2_2";
chrA02	Undefined	as_event	22135032	22135859	.	+	.	transcript_id "TCONS_00004415,TCONS_00004413,TCONS_00004414"; gene_id "chrA02:22133399-22135859W"; flanks "22135032-,22135859]"; structure "0,1^2-,1^3-"; splice_chain ",22135129^22135202-,22135129^22135208-"; sources "Undefined,Undefined,Undefined"; NMorMRNA "null"; degree "9"; dimension "3_3";
chrA02	Undefined	as_event	22242218	22242474	.	+	.	transcript_id "TCONS_00004420,TCONS_00004419"; gene_id "chrA02:22240638-22249110W"; flanks "22242218-,22242474^"; structure "1^3-,2^4-"; splice_chain "22242321^22242403-,22242322^22242404-"; sources "Undefined,Undefined"; NMorMRNA "null"; degree "4"; dimension "2_2";
chrA02	Undefined	as_event	22387935	22389369	.	+	.	transcript_id "TCONS_00004423,TCONS_00004422"; gene_id "chrA02:22387859-22390414W"; flanks "22387935^,22389369^"; structure "1-,2-"; splice_chain "22388683-,22388737-"; sources "Undefined,Undefined"; NMorMRNA "null"; degree "4"; dimension "2_2";
chrA02	Undefined	as_event	22505729	22505961	.	+	.	transcript_id "TCONS_00004427,TCONS_00004426"; gene_id "chrA02:22502108-22506296W"; flanks "22505729-,22505961-"; structure "1^,2^"; splice_chain "22505813^,22505814^"; sources "Undefined,Undefined"; NMorMRNA "null"; degree "4"; dimension "2_2";
chrA02	Undefined	as_event	22539488	22539785	.	+	.	transcript_id "TCONS_00004432,TCONS_00004431"; gene_id "chrA02:22539346-22541464W"; flanks "22539488-,22539785^"; structure "0,1^2-"; splice_chain ",22539647^22539715-"; sources "Undefined,Undefined"; NMorMRNA "null"; degree "4"; dimension "2_2";
chrA02	Undefined	as_event	22540103	22540301	.	+	.	transcript_id "TCONS_00004432,TCONS_00004431"; gene_id "chrA02:22539346-22541464W"; flanks "22540103-,22540301-"; structure "1^,2^"; splice_chain "22540217^,22540219^"; sources "Undefined,Undefined"; NMorMRNA "null"; degree "4"; dimension "2_2";
chrA02	Undefined	as_event	22581617	22582183	.	+	.	transcript_id "TCONS_00004438,TCONS_00004437"; gene_id "chrA02:22581202-22583753W"; flanks "22581617-,22582183^"; structure "1^3-,2^4-"; splice_chain "22581698^22582107-,22581715^22582124-"; sources "Undefined,Undefined"; NMorMRNA "null"; degree "4"; dimension "2_2";
chrA02	Undefined	as_event	22583081	22583398	.	+	.	transcript_id "TCONS_00004437,TCONS_00004438"; gene_id "chrA02:22581202-22583753W"; flanks "22583081-,22583398^"; structure "0,1^2-"; splice_chain ",22583172^22583255-"; sources "Undefined,Undefined"; NMorMRNA "null"; degree "4"; dimension "2_2";
chrA02	Undefined	as_event	22655431	22655672	.	+	.	transcript_id "TCONS_00004443/TCONS_00004444,TCONS_00004445"; gene_id "chrA02:22652408-22659254W"; flanks "22655431-,22655672^"; structure "0,1^2-"; splice_chain ",22655504^22655577-"; sources "Undefined,Undefined"; NMorMRNA "null"; degree "4"; dimension "2_2";
chrA02	Undefined	as_event	22655843	22656079	.	+	.	transcript_id "TCONS_00004444,TCONS_00004443/TCONS_00004445"; gene_id "chrA02:22652408-22659254W"; flanks "22655843^,22656079^"; structure "1-,2-"; splice_chain "22655950-,22655952-"; sources "Undefined,Undefined"; NMorMRNA "null"; degree "4"; dimension "2_2";
chrA02	Undefined	as_event	22778277	22778441	.	+	.	transcript_id "TCONS_00004452,TCONS_00004451"; gene_id "chrA02:22777798-22781251W"; flanks "22778277^,22778441^"; structure "1-,2-"; splice_chain "22778353-,22778354-"; sources "Undefined,Undefined"; NMorMRNA "null"; degree "4"; dimension "2_2";
chrA02	Undefined	as_event	22811121	22811278	.	+	.	transcript_id "TCONS_00004457,TCONS_00004458"; gene_id "chrA02:22810251-22812338W"; flanks "22811121-,22811278-"; structure "1^,2^"; splice_chain "22811172^,22811174^"; sources "Undefined,Undefined"; NMorMRNA "null"; degree "4"; dimension "2_2";
chrA02	Undefined	as_event	22906808	22907020	.	+	.	transcript_id "TCONS_00004466,TCONS_00004465"; gene_id "chrA02:22906492-22907388W"; flanks "22906808^,22907020^"; structure "1-,2-"; splice_chain "22906944-,22906945-"; sources "Undefined,Undefined"; NMorMRNA "null"; degree "4"; dimension "2_2";
chrA02	Undefined	as_event	22955040	22955241	.	+	.	transcript_id "TCONS_00004470,TCONS_00004471"; gene_id "chrA02:22954277-22957302W"; flanks "22955040^,22955241^"; structure "1-,2-"; splice_chain "22955147-,22955155-"; sources "Undefined,Undefined"; NMorMRNA "null"; degree "4"; dimension "2_2";
chrA02	Undefined	as_event	23256669	23256975	.	+	.	transcript_id "TCONS_00004494,TCONS_00004493"; gene_id "chrA02:23253912-23260224W"; flanks "23256669-,23256975^"; structure "1^3-,2^4-"; splice_chain "23256797^23256877-,23256807^23256887-"; sources "Undefined,Undefined"; NMorMRNA "null"; degree "4"; dimension "2_2";
chrA02	Undefined	as_event	23256877	23257066	.	+	.	transcript_id "TCONS_00004494,TCONS_00004492"; gene_id "chrA02:23253912-23260224W"; flanks "23256877-,23257066-"; structure "1^,2^"; splice_chain "23256975^,23256977^"; sources "Undefined,Undefined"; NMorMRNA "null"; degree "4"; dimension "2_2";
chrA02	Undefined	as_event	23256669	23257066	.	+	.	transcript_id "TCONS_00004494,TCONS_00004492,TCONS_00004493"; gene_id "chrA02:23253912-23260224W"; flanks "23256669-,23257066-"; structure "1^3-5^,1^3-6^,2^4-5^"; splice_chain "23256797^23256877-23256975^,23256797^23256877-23256977^,23256807^23256887-23256975^"; sources "Undefined,Undefined,Undefined"; NMorMRNA "null"; degree "9"; dimension "3_3";
chrA02	Undefined	as_event	23257066	23257721	.	+	.	transcript_id "TCONS_00004493/TCONS_00004494,TCONS_00004492"; gene_id "chrA02:23253912-23260224W"; flanks "23257066-,23257721^"; structure "1^3-5^7-9^11-,2^4-6^8-10^12-"; splice_chain "23257123^23257199-23257274^23257345-23257474^23257564-,23257124^23257200-23257275^23257346-23257484^23257574-"; sources "Undefined,Undefined"; NMorMRNA "null"; degree "4"; dimension "2_2";
chrA02	Undefined	as_event	23278815	23278964	.	+	.	transcript_id "TCONS_00004499,TCONS_00004498,TCONS_00004497"; gene_id "chrA02:23277856-23281497W"; flanks "23278815-,23278964-"; structure "1^,2^,3^"; splice_chain "23278896^,23278897^,23278898^"; sources "Undefined,Undefined,Undefined"; NMorMRNA "null"; degree "9"; dimension "3_3";
chrA02	Undefined	as_event	23279305	23279605	.	+	.	transcript_id "TCONS_00004499,TCONS_00004497,TCONS_00004498"; gene_id "chrA02:23277856-23281497W"; flanks "23279305-,23279605-"; structure "1^,2^,3^"; splice_chain "23279360^,23279423^,23279427^"; sources "Undefined,Undefined,Undefined"; NMorMRNA "null"; degree "9"; dimension "3_3";
chrA02	Undefined	as_event	23431481	23432212	.	+	.	transcript_id "TCONS_00004506,TCONS_00004505"; gene_id "chrA02:23431481-23432212W"; flanks "23431481[,23432212]"; structure "0,1^2-"; splice_chain ",23431929^23432046-"; sources "Undefined,Undefined"; NMorMRNA "null"; degree "4"; dimension "2_2";
chrA02	Undefined	as_event	23552807	23553307	.	+	.	transcript_id "TCONS_00004519,TCONS_00004520"; gene_id "chrA02:23549561-23557025W"; flanks "23552807-,23553307^"; structure "1^3-,2^4-"; splice_chain "23552932^23553228-,23552942^23553238-"; sources "Undefined,Undefined"; NMorMRNA "null"; degree "4"; dimension "2_2";
chrA02	Undefined	as_event	23559507	23559814	.	+	.	transcript_id "TCONS_00004521,TCONS_00004522"; gene_id "chrA02:23557437-23559990W"; flanks "23559507-,23559814-"; structure "1^,2^"; splice_chain "23559612^,23559617^"; sources "Undefined,Undefined"; NMorMRNA "null"; degree "4"; dimension "2_2";
chrA02	Undefined	as_event	23600064	23600229	.	+	.	transcript_id "TCONS_00004530,TCONS_00004529"; gene_id "chrA02:23598531-23600260W"; flanks "23600064-,23600229-"; structure "1^,2^"; splice_chain "23600150^,23600151^"; sources "Undefined,Undefined"; NMorMRNA "null"; degree "4"; dimension "2_2";
chrA02	Undefined	as_event	23698400	23698652	.	+	.	transcript_id "TCONS_00004534,TCONS_00004535"; gene_id "chrA02:23698002-23708845W"; flanks "23698400-,23698652^"; structure "0,1^2-"; splice_chain ",23698466^23698542-"; sources "Undefined,Undefined"; NMorMRNA "null"; degree "4"; dimension "2_2";
chrA02	Undefined	as_event	23703963	23704226	.	+	.	transcript_id "TCONS_00004536,TCONS_00004535"; gene_id "chrA02:23698002-23708845W"; flanks "23703963-,23704226-"; structure "1^,2^"; splice_chain "23704033^,23704034^"; sources "Undefined,Undefined"; NMorMRNA "null"; degree "4"; dimension "2_2";
chrA02	Undefined	as_event	23704535	23704676	.	+	.	transcript_id "TCONS_00004536,TCONS_00004535"; gene_id "chrA02:23698002-23708845W"; flanks "23704535-,23704676-"; structure "1^,2^"; splice_chain "23704600^,23704601^"; sources "Undefined,Undefined"; NMorMRNA "null"; degree "4"; dimension "2_2";
chrA02	Undefined	as_event	23704818	23705370	.	+	.	transcript_id "TCONS_00004536,TCONS_00004535"; gene_id "chrA02:23698002-23708845W"; flanks "23704818-,23705370-"; structure "1^,2^"; splice_chain "23704913^,23704914^"; sources "Undefined,Undefined"; NMorMRNA "null"; degree "4"; dimension "2_2";
chrA02	Undefined	as_event	23795144	23796414	.	+	.	transcript_id "TCONS_00004537,TCONS_00004538"; gene_id "chrA02:23794797-23796414W"; flanks "23795144-,23796414]"; structure "0,1^2-"; splice_chain ",23795689^23795800-"; sources "Undefined,Undefined"; NMorMRNA "null"; degree "4"; dimension "2_2";
chrA02	Undefined	as_event	23899214	23899607	.	+	.	transcript_id "TCONS_00004544,TCONS_00004545"; gene_id "chrA02:23897752-23899727W"; flanks "23899214-,23899607^"; structure "0,1^2-3^4-"; splice_chain ",23899273^23899365-23899433^23899513-"; sources "Undefined,Undefined"; NMorMRNA "null"; degree "4"; dimension "2_2";
chrA02	Undefined	as_event	24000329	24000723	.	+	.	transcript_id "TCONS_00004548/TCONS_00004549,TCONS_00004550"; gene_id "chrA02:24000211-24001750W"; flanks "24000329^,24000723^"; structure "1-,2-"; splice_chain "24000575-,24000580-"; sources "Undefined,Undefined"; NMorMRNA "null"; degree "4"; dimension "2_2";
chrA02	Undefined	as_event	24001409	24001750	.	+	.	transcript_id "TCONS_00004549/TCONS_00004550,TCONS_00004548"; gene_id "chrA02:24000211-24001750W"; flanks "24001409-,24001750]"; structure "0,1^2-"; splice_chain ",24001543^24001638-"; sources "Undefined,Undefined"; NMorMRNA "null"; degree "4"; dimension "2_2";
chrA02	Undefined	as_event	24042141	24042458	.	+	.	transcript_id "TCONS_00004552,TCONS_00004553"; gene_id "chrA02:24041232-24044683W"; flanks "24042141-,24042458^"; structure "0,1^2-"; splice_chain ",24042245^24042314-"; sources "Undefined,Undefined"; NMorMRNA "null"; degree "4"; dimension "2_2";
chrA02	Undefined	as_event	24043402	24043736	.	+	.	transcript_id "TCONS_00004552,TCONS_00004553"; gene_id "chrA02:24041232-24044683W"; flanks "24043402-,24043736^"; structure "0,1^2-"; splice_chain ",24043483^24043576-"; sources "Undefined,Undefined"; NMorMRNA "null"; degree "4"; dimension "2_2";
chrA02	Undefined	as_event	24109838	24111096	.	+	.	transcript_id "TCONS_00004559,TCONS_00004560"; gene_id "chrA02:24109838-24111096W"; flanks "24109838[,24111096]"; structure "0,1^2-"; splice_chain ",24110156^24110254-"; sources "Undefined,Undefined"; NMorMRNA "null"; degree "4"; dimension "2_2";
chrA02	Undefined	as_event	24229331	24229578	.	+	.	transcript_id "TCONS_00004564,TCONS_00004565"; gene_id "chrA02:24228470-24231682W"; flanks "24229331-,24229578^"; structure "0,1^2-"; splice_chain ",24229409^24229480-"; sources "Undefined,Undefined"; NMorMRNA "null"; degree "4"; dimension "2_2";
chrA02	Undefined	as_event	24306087	24306253	.	+	.	transcript_id "TCONS_00004573,TCONS_00004572"; gene_id "chrA02:24305647-24309102W"; flanks "24306087-,24306253-"; structure "1^,2^"; splice_chain "24306169^,24306170^"; sources "Undefined,Undefined"; NMorMRNA "null"; degree "4"; dimension "2_2";
chrA02	Undefined	as_event	24567908	24568313	.	+	.	transcript_id "TCONS_00004587,TCONS_00004588"; gene_id "chrA02:24567908-24570762W"; flanks "24567908[,24568313^"; structure "1^3-,2^4-"; splice_chain "24568071^24568232-,24568081^24568242-"; sources "Undefined,Undefined"; NMorMRNA "null"; degree "4"; dimension "2_2";
chrA02	Undefined	as_event	24780538	24780795	.	+	.	transcript_id "TCONS_00004594,TCONS_00004595"; gene_id "chrA02:24780538-24783631W"; flanks "24780538[,24780795^"; structure "0,1^2-"; splice_chain ",24780615^24780723-"; sources "Undefined,Undefined"; NMorMRNA "null"; degree "4"; dimension "2_2";
chrA02	Undefined	as_event	24789475	24790108	.	+	.	transcript_id "TCONS_00004596,TCONS_00004597"; gene_id "chrA02:24784065-24790108W"; flanks "24789475-,24790108]"; structure "0,1^2-"; splice_chain ",24789746^24789844-"; sources "Undefined,Undefined"; NMorMRNA "null"; degree "4"; dimension "2_2";
chrA02	Undefined	as_event	87527	88319	.	-	.	transcript_id "TCONS_00004604,TCONS_00004605"; gene_id "chrA02:85927-89395C"; flanks "88319^,87527^"; structure "1-,2-"; splice_chain "88184-,87740-"; sources "Undefined,Undefined"; NMorMRNA "null"; degree "4"; dimension "2_2";
chrA02	Undefined	as_event	86957	87215	.	-	.	transcript_id "TCONS_00004604,TCONS_00004605"; gene_id "chrA02:85927-89395C"; flanks "87215-,86957^"; structure "0,1^2-"; splice_chain ",87138^87040-"; sources "Undefined,Undefined"; NMorMRNA "null"; degree "4"; dimension "2_2";
chrA02	Undefined	as_event	246234	246568	.	-	.	transcript_id "TCONS_00004616,TCONS_00004617"; gene_id "chrA02:245800-247682C"; flanks "246568-,246234^"; structure "0,1^2-"; splice_chain ",246407^246302-"; sources "Undefined,Undefined"; NMorMRNA "null"; degree "4"; dimension "2_2";
chrA02	Undefined	as_event	264780	265141	.	-	.	transcript_id "TCONS_00004621,TCONS_00004622"; gene_id "chrA02:263734-265141C"; flanks "265141[,264780^"; structure "1^3-,2^4-"; splice_chain "264980^264900-,264964^264884-"; sources "Undefined,Undefined"; NMorMRNA "null"; degree "4"; dimension "2_2";
chrA02	Undefined	as_event	335262	335804	.	-	.	transcript_id "TCONS_00004633,TCONS_00004634"; gene_id "chrA02:334283-336507C"; flanks "335804^,335262^"; structure "1-,2-"; splice_chain "335531-,335318-"; sources "Undefined,Undefined"; NMorMRNA "null"; degree "4"; dimension "2_2";
chrA02	Undefined	as_event	630536	630768	.	-	.	transcript_id "TCONS_00004658,TCONS_00004656/TCONS_00004657"; gene_id "chrA02:629293-631711C"; flanks "630768^,630536^"; structure "1-,2-"; splice_chain "630691-,630682-"; sources "Undefined,Undefined"; NMorMRNA "null"; degree "4"; dimension "2_2";
chrA02	Undefined	as_event	630536	631002	.	-	.	transcript_id "TCONS_00004659,TCONS_00004658,TCONS_00004656/TCONS_00004657"; gene_id "chrA02:629293-631711C"; flanks "631002-,630536^"; structure "0,1^2-,1^3-"; splice_chain ",630768^630691-,630768^630682-"; sources "Undefined,Undefined,Undefined"; NMorMRNA "null"; degree "9"; dimension "3_3";
chrA02	Undefined	as_event	630006	630356	.	-	.	transcript_id "TCONS_00004657,TCONS_00004655/TCONS_00004658/TCONS_00004659"; gene_id "chrA02:629293-631711C"; flanks "630356^,630006^"; structure "1-,2-"; splice_chain "630244-,630242-"; sources "Undefined,Undefined"; NMorMRNA "null"; degree "4"; dimension "2_2";
chrA02	Undefined	as_event	629850	630242	.	-	.	transcript_id "TCONS_00004656,TCONS_00004655/TCONS_00004658/TCONS_00004659"; gene_id "chrA02:629293-631711C"; flanks "630242-,629850^"; structure "0,1^2-"; splice_chain ",630006^629918-"; sources "Undefined,Undefined"; NMorMRNA "null"; degree "4"; dimension "2_2";
chrA02	Undefined	as_event	629651	629918	.	-	.	transcript_id "TCONS_00004657,TCONS_00004655/TCONS_00004658"; gene_id "chrA02:629293-631711C"; flanks "629918-,629651^"; structure "0,1^2-"; splice_chain ",629850^629751-"; sources "Undefined,Undefined"; NMorMRNA "null"; degree "4"; dimension "2_2";
chrA02	Undefined	as_event	629557	629751	.	-	.	transcript_id "TCONS_00004656,TCONS_00004659"; gene_id "chrA02:629293-631711C"; flanks "629751-,629557-"; structure "1^,2^"; splice_chain "629656^,629653^"; sources "Undefined,Undefined"; NMorMRNA "null"; degree "4"; dimension "2_2";
chrA02	Undefined	as_event	629293	629751	.	-	.	transcript_id "TCONS_00004656,TCONS_00004659,TCONS_00004655/TCONS_00004658"; gene_id "chrA02:629293-631711C"; flanks "629751-,629293]"; structure "1^4-,2^4-,3^5-"; splice_chain "629656^629557-,629653^629557-,629651^629552-"; sources "Undefined,Undefined,Undefined"; NMorMRNA "null"; degree "9"; dimension "3_3";
chrA02	Undefined	as_event	629293	629918	.	-	.	transcript_id "TCONS_00004659,TCONS_00004655/TCONS_00004658,TCONS_00004657"; gene_id "chrA02:629293-631711C"; flanks "629918-,629293]"; structure "1^2-3^5-,1^2-4^6-,4^6-"; splice_chain "629850^629751-629653^629557-,629850^629751-629651^629552-,629651^629552-"; sources "Undefined,Undefined,Undefined"; NMorMRNA "null"; degree "9"; dimension "3_3";
chrA02	Undefined	as_event	629293	630356	.	-	.	transcript_id "TCONS_00004657,TCONS_00004659,TCONS_00004655/TCONS_00004658,TCONS_00004656"; gene_id "chrA02:629293-631711C"; flanks "630356^,629293]"; structure "1-3^4-9^11-,2-3^4-5^6-8^10-,2-3^4-5^6-9^11-,2-5^6-7^10-"; splice_chain "630244-630006^629918-629651^629552-,630242-630006^629918-629850^629751-629653^629557-,630242-630006^629918-629850^629751-629651^629552-,630242-629850^629751-629656^6…
chrA02	Undefined	as_event	645626	647054	.	-	.	transcript_id "TCONS_00004661,TCONS_00004662"; gene_id "chrA02:645626-647054C"; flanks "647054[,645626]"; structure "1^3-,2^4-"; splice_chain "646782^646437-,646781^646436-"; sources "Undefined,Undefined"; NMorMRNA "null"; degree "4"; dimension "2_2";
chrA02	Undefined	as_event	760003	760291	.	-	.	transcript_id "TCONS_00004671,TCONS_00004672"; gene_id "chrA02:759811-761309C"; flanks "760291-,760003^"; structure "1^3-,2^4-"; splice_chain "760180^760090-,760179^760089-"; sources "Undefined,Undefined"; NMorMRNA "null"; degree "4"; dimension "2_2";
chrA02	Undefined	as_event	775813	775976	.	-	.	transcript_id "TCONS_00004674,TCONS_00004673/TCONS_00004675"; gene_id "chrA02:773819-778040C"; flanks "775976^,775813^"; structure "1-,2-"; splice_chain "775878-,775876-"; sources "Undefined,Undefined"; NMorMRNA "null"; degree "4"; dimension "2_2";
chrA02	Undefined	as_event	775047	775304	.	-	.	transcript_id "TCONS_00004673/TCONS_00004674,TCONS_00004675"; gene_id "chrA02:773819-778040C"; flanks "775304-,775047^"; structure "0,1^2-"; splice_chain ",775215^775132-"; sources "Undefined,Undefined"; NMorMRNA "null"; degree "4"; dimension "2_2";
chrA02	Undefined	as_event	783952	784745	.	-	.	transcript_id "TCONS_00004676,TCONS_00004677"; gene_id "chrA02:783952-787294C"; flanks "784745-,783952]"; structure "1^3-,2^4-"; splice_chain "784429^784295-,784419^784285-"; sources "Undefined,Undefined"; NMorMRNA "null"; degree "4"; dimension "2_2";
chrA02	Undefined	as_event	801466	801994	.	-	.	transcript_id "TCONS_00004682,TCONS_00004681"; gene_id "chrA02:798322-801994C"; flanks "801994[,801466^"; structure "1^3-,2^4-"; splice_chain "801820^801570-,801788^801538-"; sources "Undefined,Undefined"; NMorMRNA "null"; degree "4"; dimension "2_2";
chrA02	Undefined	as_event	798322	799263	.	-	.	transcript_id "TCONS_00004682,TCONS_00004680/TCONS_00004681"; gene_id "chrA02:798322-801994C"; flanks "799263-,798322]"; structure "1^3-,2^4-"; splice_chain "799152^799071-,799127^799046-"; sources "Undefined,Undefined"; NMorMRNA "null"; degree "4"; dimension "2_2";
chrA02	Undefined	as_event	833430	833637	.	-	.	transcript_id "TCONS_00004689,TCONS_00004687/TCONS_00004688"; gene_id "chrA02:831755-834573C"; flanks "833637^,833430^"; structure "1-,2-"; splice_chain "833517-,833514-"; sources "Undefined,Undefined"; NMorMRNA "null"; degree "4"; dimension "2_2";
chrA02	Undefined	as_event	833348	833514	.	-	.	transcript_id "TCONS_00004688,TCONS_00004686"; gene_id "chrA02:831755-834573C"; flanks "833514-,833348-"; structure "1^,2^"; splice_chain "833430^,833428^"; sources "Undefined,Undefined"; NMorMRNA "null"; degree "4"; dimension "2_2";
chrA02	Undefined	as_event	833348	833637	.	-	.	transcript_id "TCONS_00004689,TCONS_00004688,TCONS_00004686"; gene_id "chrA02:831755-834573C"; flanks "833637^,833348-"; structure "1-3^,2-3^,2-4^"; splice_chain "833517-833430^,833514-833430^,833514-833428^"; sources "Undefined,Undefined,Undefined"; NMorMRNA "null"; degree "9"; dimension "3_3";
chrA02	Undefined	as_event	833293	833430	.	-	.	transcript_id "TCONS_00004687,TCONS_00004688/TCONS_00004689"; gene_id "chrA02:831755-834573C"; flanks "833430^,833293^"; structure "1-,2-"; splice_chain "833350-,833348-"; sources "Undefined,Undefined"; NMorMRNA "null"; degree "4"; dimension "2_2";
chrA02	Undefined	as_event	833293	833514	.	-	.	transcript_id "TCONS_00004687,TCONS_00004688,TCONS_00004686"; gene_id "chrA02:831755-834573C"; flanks "833514-,833293^"; structure "1^3-,1^4-,2^4-"; splice_chain "833430^833350-,833430^833348-,833428^833348-"; sources "Undefined,Undefined,Undefined"; NMorMRNA "null"; degree "9"; dimension "3_3";
chrA02	Undefined	as_event	833293	833637	.	-	.	transcript_id "TCONS_00004689,TCONS_00004687,TCONS_00004688,TCONS_00004686"; gene_id "chrA02:831755-834573C"; flanks "833637^,833293^"; structure "1-3^6-,2-3^5-,2-3^6-,2-4^6-"; splice_chain "833517-833430^833348-,833514-833430^833350-,833514-833430^833348-,833514-833428^833348-"; sources "Undefined,Undefined,Undefined,Undefined"; NMorMRNA "null"; degree "16"; dimension "4_4";
chrA02	Undefined	as_event	832924	833152	.	-	.	transcript_id "TCONS_00004688,TCONS_00004686/TCONS_00004687/TCONS_00004689"; gene_id "chrA02:831755-834573C"; flanks "833152^,832924^"; structure "1-,2-"; splice_chain "832973-,832971-"; sources "Undefined,Undefined"; NMorMRNA "null"; degree "4"; dimension "2_2";
chrA02	Undefined	as_event	832381	832556	.	-	.	transcript_id "TCONS_00004688,TCONS_00004686/TCONS_00004687/TCONS_00004689"; gene_id "chrA02:831755-834573C"; flanks "832556^,832381^"; structure "1-,2-"; splice_chain "832466-,832464-"; sources "Undefined,Undefined"; NMorMRNA "null"; degree "4"; dimension "2_2";
chrA02	Undefined	as_event	897328	898097	.	-	.	transcript_id "TCONS_00004697,TCONS_00004696"; gene_id "chrA02:896727-898664C"; flanks "898097-,897328^"; structure "0,1^2-3^4-"; splice_chain ",897736^897658-897615^897542-"; sources "Undefined,Undefined"; NMorMRNA "null"; degree "4"; dimension "2_2";
chrA02	Undefined	as_event	949948	950544	.	-	.	transcript_id "TCONS_00004703,TCONS_00004704"; gene_id "chrA02:948255-951581C"; flanks "950544-,949948^"; structure "0,1^2-3^4-"; splice_chain ",950460^950381-950127^950045-"; sources "Undefined,Undefined"; NMorMRNA "null"; degree "4"; dimension "2_2";
chrA02	Undefined	as_event	949191	949458	.	-	.	transcript_id "TCONS_00004703,TCONS_00004704"; gene_id "chrA02:948255-951581C"; flanks "949458-,949191^"; structure "0,1^2-"; splice_chain ",949379^949296-"; sources "Undefined,Undefined"; NMorMRNA "null"; degree "4"; dimension "2_2";
chrA02	Undefined	as_event	956091	956433	.	-	.	transcript_id "TCONS_00004706,TCONS_00004705"; gene_id "chrA02:954470-956650C"; flanks "956433-,956091^"; structure "1^3-,2^4-"; splice_chain "956334^956201-,956333^956200-"; sources "Undefined,Undefined"; NMorMRNA "null"; degree "4"; dimension "2_2";
chrA02	Undefined	as_event	978804	979009	.	-	.	transcript_id "TCONS_00004710,TCONS_00004711"; gene_id "chrA02:977172-979143C"; flanks "979009^,978804^"; structure "1-,2-"; splice_chain "978877-,978873-"; sources "Undefined,Undefined"; NMorMRNA "null"; degree "4"; dimension "2_2";
chrA02	Undefined	as_event	1158809	1159420	.	-	.	transcript_id "TCONS_00004731,TCONS_00004730"; gene_id "chrA02:1156818-1162372C"; flanks "1159420-,1158809^"; structure "0,1^2-3^4-"; splice_chain ",1159217^1159136-1159024^1158923-"; sources "Undefined,Undefined"; NMorMRNA "null"; degree "4"; dimension "2_2";
chrA02	Undefined	as_event	1167965	1168282	.	-	.	transcript_id "TCONS_00004732,TCONS_00004733"; gene_id "chrA02:1165176-1169421C"; flanks "1168282-,1167965^"; structure "0,1^2-"; splice_chain ",1168087^1168019-"; sources "Undefined,Undefined"; NMorMRNA "null"; degree "4"; dimension "2_2";
chrA02	Undefined	as_event	1184472	1185093	.	-	.	transcript_id "TCONS_00004736,TCONS_00004737"; gene_id "chrA02:1183655-1191595C"; flanks "1185093-,1184472^"; structure "1^3-,2^4-"; splice_chain "1184689^1184571-,1184682^1184564-"; sources "Undefined,Undefined"; NMorMRNA "null"; degree "4"; dimension "2_2";
chrA02	Undefined	as_event	1280754	1281050	.	-	.	transcript_id "TCONS_00004748,TCONS_00004749"; gene_id "chrA02:1279132-1282030C"; flanks "1281050-,1280754^"; structure "1^3-,2^4-"; splice_chain "1280993^1280846-,1280981^1280834-"; sources "Undefined,Undefined"; NMorMRNA "null"; degree "4"; dimension "2_2";
chrA02	Undefined	as_event	1330306	1330494	.	-	.	transcript_id "TCONS_00004751,TCONS_00004752"; gene_id "chrA02:1330099-1333654C"; flanks "1330494^,1330306^"; structure "1-,2-"; splice_chain "1330412-,1330411-"; sources "Undefined,Undefined"; NMorMRNA "null"; degree "4"; dimension "2_2";
chrA02	Undefined	as_event	1423512	1423792	.	-	.	transcript_id "TCONS_00004759,TCONS_00004761"; gene_id "chrA02:1422576-1424323C"; flanks "1423792-,1423512^"; structure "0,1^2-"; splice_chain ",1423661^1423555-"; sources "Undefined,Undefined"; NMorMRNA "null"; degree "4"; dimension "2_2";
chrA02	Undefined	as_event	1486360	1491833	.	-	.	transcript_id "TCONS_00004766/TCONS_00004767,TCONS_00004768"; gene_id "chrA02:1483049-1491972C"; flanks "1491833^,1486360-"; structure "0,1-2^"; splice_chain ",1486890-1486784^"; sources "Undefined,Undefined"; NMorMRNA "null"; degree "4"; dimension "2_2";
chrA02	Undefined	as_event	1485581	1485869	.	-	.	transcript_id "TCONS_00004765,TCONS_00004766/TCONS_00004767/TCONS_00004768"; gene_id "chrA02:1483049-1491972C"; flanks "1485869-,1485581^"; structure "1^3-,2^4-"; splice_chain "1485805^1485707-,1485803^1485705-"; sources "Undefined,Undefined"; NMorMRNA "null"; degree "4"; dimension "2_2";
chrA02	Undefined	as_event	1484255	1484691	.	-	.	transcript_id "TCONS_00004767,TCONS_00004765/TCONS_00004766"; gene_id "chrA02:1483049-1491972C"; flanks "1484691-,1484255^"; structure "1^3-,2^4-"; splice_chain "1484656^1484362-,1484629^1484335-"; sources "Undefined,Undefined"; NMorMRNA "null"; degree "4"; dimension "2_2";
chrA02	Undefined	as_event	1556332	1556552	.	-	.	transcript_id "TCONS_00004779,TCONS_00004778"; gene_id "chrA02:1555441-1559905C"; flanks "1556552^,1556332^"; structure "1-,2-"; splice_chain "1556423-,1556421-"; sources "Undefined,Undefined"; NMorMRNA "null"; degree "4"; dimension "2_2";
chrA02	Undefined	as_event	1578238	1578678	.	-	.	transcript_id "TCONS_00004782,TCONS_00004783"; gene_id "chrA02:1577292-1579069C"; flanks "1578678^,1578238^"; structure "1-,2-"; splice_chain "1578609-,1578587-"; sources "Undefined,Undefined"; NMorMRNA "null"; degree "4"; dimension "2_2";
chrA02	Undefined	as_event	1797261	1797685	.	-	.	transcript_id "TCONS_00004793,TCONS_00004794"; gene_id "chrA02:1796251-1800017C"; flanks "1797685-,1797261^"; structure "0,1^2-"; splice_chain ",1797556^1797479-"; sources "Undefined,Undefined"; NMorMRNA "null"; degree "4"; dimension "2_2";
chrA02	Undefined	as_event	1805263	1805834	.	-	.	transcript_id "TCONS_00004796,TCONS_00004797"; gene_id "chrA02:1802130-1805964C"; flanks "1805834^,1805263^"; structure "1-,2-"; splice_chain "1805382-,1805377-"; sources "Undefined,Undefined"; NMorMRNA "null"; degree "4"; dimension "2_2";
chrA02	Undefined	as_event	1804048	1804882	.	-	.	transcript_id "TCONS_00004797,TCONS_00004795/TCONS_00004796"; gene_id "chrA02:1802130-1805964C"; flanks "1804882-,1804048^"; structure "0,1^2-"; splice_chain ",1804773^1804673-"; sources "Undefined,Undefined"; NMorMRNA "null"; degree "4"; dimension "2_2";
chrA02	Undefined	as_event	1802755	1803129	.	-	.	transcript_id "TCONS_00004795/TCONS_00004796,TCONS_00004797"; gene_id "chrA02:1802130-1805964C"; flanks "1803129-,1802755-"; structure "1^,2^"; splice_chain "1803048^,1803031^"; sources "Undefined,Undefined"; NMorMRNA "null"; degree "4"; dimension "2_2";
chrA02	Undefined	as_event	1835036	1836519	.	-	.	transcript_id "TCONS_00004801,TCONS_00004802"; gene_id "chrA02:1831635-1837204C"; flanks "1836519-,1835036^"; structure "0,1^2-"; splice_chain ",1835403^1835314-"; sources "Undefined,Undefined"; NMorMRNA "null"; degree "4"; dimension "2_2";
chrA02	Undefined	as_event	1831635	1834069	.	-	.	transcript_id "TCONS_00004802,TCONS_00004801"; gene_id "chrA02:1831635-1837204C"; flanks "1834069-,1831635]"; structure "0,1^2-"; splice_chain ",1832209^1832062-"; sources "Undefined,Undefined"; NMorMRNA "null"; degree "4"; dimension "2_2";
chrA02	Undefined	as_event	1847900	1848112	.	-	.	transcript_id "TCONS_00004805,TCONS_00004804/TCONS_00004806"; gene_id "chrA02:1845742-1848524C"; flanks "1848112^,1847900^"; structure "1-,2-"; splice_chain "1847985-,1847978-"; sources "Undefined,Undefined"; NMorMRNA "null"; degree "4"; dimension "2_2";
chrA02	Undefined	as_event	1847672	1847900	.	-	.	transcript_id "TCONS_00004805/TCONS_00004806,TCONS_00004804"; gene_id "chrA02:1845742-1848524C"; flanks "1847900^,1847672^"; structure "1-,2-"; splice_chain "1847821-,1847814-"; sources "Undefined,Undefined"; NMorMRNA "null"; degree "4"; dimension "2_2";
chrA02	Undefined	as_event	1847127	1847554	.	-	.	transcript_id "TCONS_00004804/TCONS_00004805,TCONS_00004806"; gene_id "chrA02:1845742-1848524C"; flanks "1847554-,1847127^"; structure "0,1^2-"; splice_chain ",1847317^1847198-"; sources "Undefined,Undefined"; NMorMRNA "null"; degree "4"; dimension "2_2";
chrA02	Undefined	as_event	1846880	1847127	.	-	.	transcript_id "TCONS_00004804/TCONS_00004805/TCONS_00004806,TCONS_00004803"; gene_id "chrA02:1845742-1848524C"; flanks "1847127^,1846880^"; structure "1-,2-"; splice_chain "1847033-,1846966-"; sources "Undefined,Undefined"; NMorMRNA "null"; degree "4"; dimension "2_2";
chrA02	Undefined	as_event	1846684	1846880	.	-	.	transcript_id "TCONS_00004804/TCONS_00004805/TCONS_00004806,TCONS_00004803"; gene_id "chrA02:1845742-1848524C"; flanks "1846880^,1846684^"; structure "1-,2-"; splice_chain "1846805-,1846793-"; sources "Undefined,Undefined"; NMorMRNA "null"; degree "4"; dimension "2_2";
chrA02	Undefined	as_event	1846424	1846684	.	-	.	transcript_id "TCONS_00004806,TCONS_00004803"; gene_id "chrA02:1845742-1848524C"; flanks "1846684^,1846424^"; structure "1-,2-"; splice_chain "1846606-,1846597-"; sources "Undefined,Undefined"; NMorMRNA "null"; degree "4"; dimension "2_2";
chrA02	Undefined	as_event	1846324	1846597	.	-	.	transcript_id "TCONS_00004804/TCONS_00004805,TCONS_00004803"; gene_id "chrA02:1845742-1848524C"; flanks "1846597-,1846324^"; structure "0,1^2-"; splice_chain ",1846424^1846351-"; sources "Undefined,Undefined"; NMorMRNA "null"; degree "4"; dimension "2_2";
chrA02	Undefined	as_event	1846324	1846684	.	-	.	transcript_id "TCONS_00004806,TCONS_00004804/TCONS_00004805,TCONS_00004803"; gene_id "chrA02:1845742-1848524C"; flanks "1846684^,1846324^"; structure "1-3^4-,2-,2-3^4-"; splice_chain "1846606-1846424^1846351-,1846597-,1846597-1846424^1846351-"; sources "Undefined,Undefined,Undefined"; NMorMRNA "null"; degree "9"; dimension "3_3";
chrA02	Undefined	as_event	1845742	1846253	.	-	.	transcript_id "TCONS_00004804/TCONS_00004805,TCONS_00004803/TCONS_00004806"; gene_id "chrA02:1845742-1848524C"; flanks "1846253-,1845742]"; structure "0,1^2-"; splice_chain ",1846128^1846023-"; sources "Undefined,Undefined"; NMorMRNA "null"; degree "4"; dimension "2_2";
chrA02	Undefined	as_event	1871998	1872157	.	-	.	transcript_id "TCONS_00004809,TCONS_00004808"; gene_id "chrA02:1871286-1874700C"; flanks "1872157-,1871998^"; structure "0,1^2-"; splice_chain ",1872122^1872048-"; sources "Undefined,Undefined"; NMorMRNA "null"; degree "4"; dimension "2_2";
chrA02	Undefined	as_event	1895271	1895602	.	-	.	transcript_id "TCONS_00004810,TCONS_00004811"; gene_id "chrA02:1894220-1897427C"; flanks "1895602-,1895271^"; structure "0,1^2-"; splice_chain ",1895450^1895386-"; sources "Undefined,Undefined"; NMorMRNA "null"; degree "4"; dimension "2_2";
chrA02	Undefined	as_event	1899277	1899496	.	-	.	transcript_id "TCONS_00004813,TCONS_00004812"; gene_id "chrA02:1897911-1901017C"; flanks "1899496-,1899277^"; structure "0,1^2-"; splice_chain ",1899447^1899364-"; sources "Undefined,Undefined"; NMorMRNA "null"; degree "4"; dimension "2_2";
chrA02	Undefined	as_event	1897911	1898300	.	-	.	transcript_id "TCONS_00004812,TCONS_00004813"; gene_id "chrA02:1897911-1901017C"; flanks "1898300-,1897911]"; structure "0,1^2-"; splice_chain ",1898194^1898018-"; sources "Undefined,Undefined"; NMorMRNA "null"; degree "4"; dimension "2_2";
chrA02	Undefined	as_event	2000250	2001027	.	-	.	transcript_id "TCONS_00004818,TCONS_00004819"; gene_id "chrA02:2000034-2001589C"; flanks "2001027-,2000250^"; structure "1^3-,2^4-"; splice_chain "2000838^2000768-,2000828^2000758-"; sources "Undefined,Undefined"; NMorMRNA "null"; degree "4"; dimension "2_2";
chrA02	Undefined	as_event	2013715	2014023	.	-	.	transcript_id "TCONS_00004821,TCONS_00004820"; gene_id "chrA02:2010198-2015902C"; flanks "2014023-,2013715^"; structure "0,1^2-"; splice_chain ",2013958^2013879-"; sources "Undefined,Undefined"; NMorMRNA "null"; degree "4"; dimension "2_2";
chrA02	Undefined	as_event	2013499	2013715	.	-	.	transcript_id "TCONS_00004821,TCONS_00004820"; gene_id "chrA02:2010198-2015902C"; flanks "2013715^,2013499^"; structure "1-,2-"; splice_chain "2013574-,2013573-"; sources "Undefined,Undefined"; NMorMRNA "null"; degree "4"; dimension "2_2";
chrA02	Undefined	as_event	2047439	2048033	.	-	.	transcript_id "TCONS_00004828,TCONS_00004829"; gene_id "chrA02:2047439-2049118C"; flanks "2048033-,2047439]"; structure "0,1^2-"; splice_chain ",2047948^2047725-"; sources "Undefined,Undefined"; NMorMRNA "null"; degree "4"; dimension "2_2";
chrA02	Undefined	as_event	2142898	2143957	.	-	.	transcript_id "TCONS_00004838,TCONS_00004839"; gene_id "chrA02:2142898-2143957C"; flanks "2143957[,2142898]"; structure "0,1^2-"; splice_chain ",2143772^2143702-"; sources "Undefined,Undefined"; NMorMRNA "null"; degree "4"; dimension "2_2";
chrA02	Undefined	as_event	2315435	2315821	.	-	.	transcript_id "TCONS_00004851,TCONS_00004852"; gene_id "chrA02:2312701-2316637C"; flanks "2315821-,2315435^"; structure "0,1^2-"; splice_chain ",2315617^2315525-"; sources "Undefined,Undefined"; NMorMRNA "null"; degree "4"; dimension "2_2";
chrA02	Undefined	as_event	2314283	2314714	.	-	.	transcript_id "TCONS_00004851,TCONS_00004852"; gene_id "chrA02:2312701-2316637C"; flanks "2314714-,2314283^"; structure "0,1^2-"; splice_chain ",2314471^2314387-"; sources "Undefined,Undefined"; NMorMRNA "null"; degree "4"; dimension "2_2";
chrA02	Undefined	as_event	2489993	2490276	.	-	.	transcript_id "TCONS_00004864,TCONS_00004863"; gene_id "chrA02:2483722-2490470C"; flanks "2490276-,2489993^"; structure "1^3-,2^4-"; splice_chain "2490235^2490112-,2490234^2490111-"; sources "Undefined,Undefined"; NMorMRNA "null"; degree "4"; dimension "2_2";
chrA02	Undefined	as_event	2488587	2488882	.	-	.	transcript_id "TCONS_00004864,TCONS_00004862/TCONS_00004863"; gene_id "chrA02:2483722-2490470C"; flanks "2488882-,2488587^"; structure "0,1^2-"; splice_chain ",2488821^2488732-"; sources "Undefined,Undefined"; NMorMRNA "null"; degree "4"; dimension "2_2";
chrA02	Undefined	as_event	2487785	2488185	.	-	.	transcript_id "TCONS_00004864,TCONS_00004862/TCONS_00004863"; gene_id "chrA02:2483722-2490470C"; flanks "2488185-,2487785^"; structure "0,1^2-"; splice_chain ",2487997^2487906-"; sources "Undefined,Undefined"; NMorMRNA "null"; degree "4"; dimension "2_2";
chrA02	Undefined	as_event	2487080	2487484	.	-	.	transcript_id "TCONS_00004862,TCONS_00004863/TCONS_00004864"; gene_id "chrA02:2483722-2490470C"; flanks "2487484^,2487080^"; structure "1-,2-"; splice_chain "2487135-,2487133-"; sources "Undefined,Undefined"; NMorMRNA "null"; degree "4"; dimension "2_2";
chrA02	Undefined	as_event	2486193	2486429	.	-	.	transcript_id "TCONS_00004862,TCONS_00004863/TCONS_00004864"; gene_id "chrA02:2483722-2490470C"; flanks "2486429^,2486193^"; structure "1-,2-"; splice_chain "2486289-,2486283-"; sources "Undefined,Undefined"; NMorMRNA "null"; degree "4"; dimension "2_2";
chrA02	Undefined	as_event	2484789	2484985	.	-	.	transcript_id "TCONS_00004862/TCONS_00004864,TCONS_00004863"; gene_id "chrA02:2483722-2490470C"; flanks "2484985-,2484789-"; structure "1^,2^"; splice_chain "2484913^,2484912^"; sources "Undefined,Undefined"; NMorMRNA "null"; degree "4"; dimension "2_2";
chrA02	Undefined	as_event	2483722	2484131	.	-	.	transcript_id "TCONS_00004863,TCONS_00004862/TCONS_00004864"; gene_id "chrA02:2483722-2490470C"; flanks "2484131^,2483722]"; structure "1-,2-"; splice_chain "2483983-,2483981-"; sources "Undefined,Undefined"; NMorMRNA "null"; degree "4"; dimension "2_2";
chrA02	Undefined	as_event	2563168	2563403	.	-	.	transcript_id "TCONS_00004874,TCONS_00004873"; gene_id "chrA02:2563052-2565743C"; flanks "2563403-,2563168^"; structure "0,1^2-"; splice_chain ",2563312^2563237-"; sources "Undefined,Undefined"; NMorMRNA "null"; degree "4"; dimension "2_2";
chrA02	Undefined	as_event	2567010	2567306	.	-	.	transcript_id "TCONS_00004876,TCONS_00004875"; gene_id "chrA02:2566610-2569778C"; flanks "2567306-,2567010^"; structure "0,1^2-"; splice_chain ",2567213^2567118-"; sources "Undefined,Undefined"; NMorMRNA "null"; degree "4"; dimension "2_2";
chrA02	Undefined	as_event	2714310	2714877	.	-	.	transcript_id "TCONS_00004882,TCONS_00004883"; gene_id "chrA02:2711027-2715728C"; flanks "2714877-,2714310^"; structure "1^3-,2^4-"; splice_chain "2714789^2714572-,2714779^2714562-"; sources "Undefined,Undefined"; NMorMRNA "null"; degree "4"; dimension "2_2";
chrA02	Undefined	as_event	2751105	2751344	.	-	.	transcript_id "TCONS_00004885,TCONS_00004886"; gene_id "chrA02:2749745-2752608C"; flanks "2751344^,2751105^"; structure "1-,2-"; splice_chain "2751256-,2751177-"; sources "Undefined,Undefined"; NMorMRNA "null"; degree "4"; dimension "2_2";
chrA02	Undefined	as_event	2840827	2841160	.	-	.	transcript_id "TCONS_00004891,TCONS_00004890"; gene_id "chrA02:2840827-2844203C"; flanks "2841160-,2840827]"; structure "1^3-,2^4-"; splice_chain "2841049^2840974-,2841047^2840972-"; sources "Undefined,Undefined"; NMorMRNA "null"; degree "4"; dimension "2_2";
chrA02	Undefined	as_event	2882109	2882634	.	-	.	transcript_id "TCONS_00004896,TCONS_00004895"; gene_id "chrA02:2881808-2885437C"; flanks "2882634-,2882109^"; structure "0,1^2-"; splice_chain ",2882294^2882217-"; sources "Undefined,Undefined"; NMorMRNA "null"; degree "4"; dimension "2_2";
chrA02	Undefined	as_event	2972389	2973118	.	-	.	transcript_id "TCONS_00004897/TCONS_00004899,TCONS_00004898"; gene_id "chrA02:2970048-2973313C"; flanks "2973118^,2972389^"; structure "1-,2-"; splice_chain "2972883-,2972880-"; sources "Undefined,Undefined"; NMorMRNA "null"; degree "4"; dimension "2_2";
chrA02	Undefined	as_event	3042881	3043436	.	-	.	transcript_id "TCONS_00004903,TCONS_00004902"; gene_id "chrA02:3037430-3043436C"; flanks "3043436[,3042881^"; structure "1^3-,2^4-"; splice_chain "3043116^3043026-,3043114^3043024-"; sources "Undefined,Undefined"; NMorMRNA "null"; degree "4"; dimension "2_2";
chrA02	Undefined	as_event	3037430	3039421	.	-	.	transcript_id "TCONS_00004901,TCONS_00004902/TCONS_00004903"; gene_id "chrA02:3037430-3043436C"; flanks "3039421-,3037430]"; structure "0,1^2-3^4-"; splice_chain ",3038272^3038190-3037926^3037822-"; sources "Undefined,Undefined"; NMorMRNA "null"; degree "4"; dimension "2_2";
chrA02	Undefined	as_event	3064062	3064666	.	-	.	transcript_id "TCONS_00004910,TCONS_00004909"; gene_id "chrA02:3063545-3065958C"; flanks "3064666-,3064062^"; structure "0,1^2-3^4-"; splice_chain ",3064593^3064533-3064269^3064193-"; sources "Undefined,Undefined"; NMorMRNA "null"; degree "4"; dimension "2_2";
chrA02	Undefined	as_event	3107059	3107319	.	-	.	transcript_id "TCONS_00004912,TCONS_00004913"; gene_id "chrA02:3106307-3108797C"; flanks "3107319-,3107059^"; structure "0,1^2-"; splice_chain ",3107267^3107162-"; sources "Undefined,Undefined"; NMorMRNA "null"; degree "4"; dimension "2_2";
chrA02	Undefined	as_event	3106307	3106963	.	-	.	transcript_id "TCONS_00004912,TCONS_00004913"; gene_id "chrA02:3106307-3108797C"; flanks "3106963-,3106307]"; structure "0,1^2-"; splice_chain ",3106847^3106755-"; sources "Undefined,Undefined"; NMorMRNA "null"; degree "4"; dimension "2_2";
chrA02	Undefined	as_event	3131807	3132259	.	-	.	transcript_id "TCONS_00004914,TCONS_00004915"; gene_id "chrA02:3121505-3139519C"; flanks "3132259-,3131807^"; structure "1^3-,2^4-"; splice_chain "3132175^3132021-,3132165^3132011-"; sources "Undefined,Undefined"; NMorMRNA "null"; degree "4"; dimension "2_2";
chrA02	Undefined	as_event	3195897	3196508	.	-	.	transcript_id "TCONS_00004920,TCONS_00004919/TCONS_00004921"; gene_id "chrA02:3195897-3197209C"; flanks "3196508-,3195897]"; structure "1^3-,2^4-"; splice_chain "3196382^3196288-,3196339^3196245-"; sources "Undefined,Undefined"; NMorMRNA "null"; degree "4"; dimension "2_2";
chrA02	Undefined	as_event	3274408	3274920	.	-	.	transcript_id "TCONS_00004934,TCONS_00004935"; gene_id "chrA02:3270582-3275071C"; flanks "3274920^,3274408^"; structure "1-,2-"; splice_chain "3274490-,3274488-"; sources "Undefined,Undefined"; NMorMRNA "null"; degree "4"; dimension "2_2";
chrA02	Undefined	as_event	3273939	3274302	.	-	.	transcript_id "TCONS_00004935,TCONS_00004934"; gene_id "chrA02:3270582-3275071C"; flanks "3274302-,3273939^"; structure "0,1^2-"; splice_chain ",3274191^3274117-"; sources "Undefined,Undefined"; NMorMRNA "null"; degree "4"; dimension "2_2";
chrA02	Undefined	as_event	3699939	3700129	.	-	.	transcript_id "TCONS_00004958,TCONS_00004959"; gene_id "chrA02:3697475-3700406C"; flanks "3700129^,3699939^"; structure "1-,2-"; splice_chain "3700063-,3700056-"; sources "Undefined,Undefined"; NMorMRNA "null"; degree "4"; dimension "2_2";
chrA02	Undefined	as_event	4014524	4014657	.	-	.	transcript_id "TCONS_00004972,TCONS_00004973"; gene_id "chrA02:4012049-4014860C"; flanks "4014657^,4014524^"; structure "1-,2-"; splice_chain "4014565-,4014564-"; sources "Undefined,Undefined"; NMorMRNA "null"; degree "4"; dimension "2_2";
chrA02	Undefined	as_event	4012335	4012644	.	-	.	transcript_id "TCONS_00004972/TCONS_00004973,TCONS_00004971"; gene_id "chrA02:4012049-4014860C"; flanks "4012644-,4012335^"; structure "0,1^2-"; splice_chain ",4012518^4012445-"; sources "Undefined,Undefined"; NMorMRNA "null"; degree "4"; dimension "2_2";
chrA02	Undefined	as_event	4136667	4136816	.	-	.	transcript_id "TCONS_00004975,TCONS_00004976/TCONS_00004977/TCONS_00004978"; gene_id "chrA02:4133240-4137865C"; flanks "4136816^,4136667^"; structure "1-,2-"; splice_chain "4136734-,4136733-"; sources "Undefined,Undefined"; NMorMRNA "null"; degree "4"; dimension "2_2";
chrA02	Undefined	as_event	4136474	4136667	.	-	.	transcript_id "TCONS_00004976,TCONS_00004975/TCONS_00004977/TCONS_00004978"; gene_id "chrA02:4133240-4137865C"; flanks "4136667^,4136474^"; structure "1-,2-"; splice_chain "4136567-,4136566-"; sources "Undefined,Undefined"; NMorMRNA "null"; degree "4"; dimension "2_2";
chrA02	Undefined	as_event	4135130	4135410	.	-	.	transcript_id "TCONS_00004977,TCONS_00004975/TCONS_00004976/TCONS_00004978"; gene_id "chrA02:4133240-4137865C"; flanks "4135410-,4135130^"; structure "0,1^2-"; splice_chain ",4135326^4135248-"; sources "Undefined,Undefined"; NMorMRNA "null"; degree "4"; dimension "2_2";
chrA02	Undefined	as_event	4133746	4133946	.	-	.	transcript_id "TCONS_00004978,TCONS_00004975/TCONS_00004976/TCONS_00004977"; gene_id "chrA02:4133240-4137865C"; flanks "4133946^,4133746^"; structure "1-,2-"; splice_chain "4133851-,4133850-"; sources "Undefined,Undefined"; NMorMRNA "null"; degree "4"; dimension "2_2";
chrA02	Undefined	as_event	4229714	4230224	.	-	.	transcript_id "TCONS_00004980,TCONS_00004981"; gene_id "chrA02:4228580-4230906C"; flanks "4230224-,4229714^"; structure "0,1^2-"; splice_chain ",4229967^4229878-"; sources "Undefined,Undefined"; NMorMRNA "null"; degree "4"; dimension "2_2";
chrA02	Undefined	as_event	4414344	4414498	.	-	.	transcript_id "TCONS_00004988,TCONS_00004989"; gene_id "chrA02:4412979-4415379C"; flanks "4414498^,4414344^"; structure "1-,2-"; splice_chain "4414474-,4414471-"; sources "Undefined,Undefined"; NMorMRNA "null"; degree "4"; dimension "2_2";
chrA02	Undefined	as_event	4414344	4414594	.	-	.	transcript_id "TCONS_00004987,TCONS_00004988,TCONS_00004989"; gene_id "chrA02:4412979-4415379C"; flanks "4414594-,4414344^"; structure "0,1^2-,1^3-"; splice_chain ",4414498^4414474-,4414498^4414471-"; sources "Undefined,Undefined,Undefined"; NMorMRNA "null"; degree "9"; dimension "3_3";
chrA02	Undefined	as_event	4430642	4430960	.	-	.	transcript_id "TCONS_00004991,TCONS_00004992"; gene_id "chrA02:4429531-4435837C"; flanks "4430960-,4430642^"; structure "0,1^2-"; splice_chain ",4430883^4430801-"; sources "Undefined,Undefined"; NMorMRNA "null"; degree "4"; dimension "2_2";
chrA02	Undefined	as_event	4541430	4541630	.	-	.	transcript_id "TCONS_00004997,TCONS_00004998"; gene_id "chrA02:4539542-4542189C"; flanks "4541630-,4541430-"; structure "1^,2^"; splice_chain "4541502^,4541500^"; sources "Undefined,Undefined"; NMorMRNA "null"; degree "4"; dimension "2_2";
chrA02	Undefined	as_event	4540996	4541430	.	-	.	transcript_id "TCONS_00004998,TCONS_00004997"; gene_id "chrA02:4539542-4542189C"; flanks "4541430-,4540996^"; structure "0,1^2-"; splice_chain ",4541158^4541086-"; sources "Undefined,Undefined"; NMorMRNA "null"; degree "4"; dimension "2_2";
chrA02	Undefined	as_event	4574420	4576019	.	-	.	transcript_id "TCONS_00005001,TCONS_00005002"; gene_id "chrA02:4574420-4576088C"; flanks "4576019^,4574420]"; structure "1-,2-"; splice_chain "4575491-,4575488-"; sources "Undefined,Undefined"; NMorMRNA "null"; degree "4"; dimension "2_2";
chrA02	Undefined	as_event	4601463	4601619	.	-	.	transcript_id "TCONS_00005005,TCONS_00005004"; gene_id "chrA02:4599133-4601801C"; flanks "4601619^,4601463^"; structure "1-,2-"; splice_chain "4601533-,4601530-"; sources "Undefined,Undefined"; NMorMRNA "null"; degree "4"; dimension "2_2";
chrA02	Undefined	as_event	4629383	4630436	.	-	.	transcript_id "TCONS_00005007,TCONS_00005008"; gene_id "chrA02:4629383-4630436C"; flanks "4630436[,4629383]"; structure "0,1^2-"; splice_chain ",4630259^4630190-"; sources "Undefined,Undefined"; NMorMRNA "null"; degree "4"; dimension "2_2";
chrA02	Undefined	as_event	4709726	4709977	.	-	.	transcript_id "TCONS_00005015,TCONS_00005014"; gene_id "chrA02:4708308-4710849C"; flanks "4709977-,4709726-"; structure "1^,2^"; splice_chain "4709915^,4709914^"; sources "Undefined,Undefined"; NMorMRNA "null"; degree "4"; dimension "2_2";
chrA02	Undefined	as_event	4935324	4935665	.	-	.	transcript_id "TCONS_00005027,TCONS_00005025/TCONS_00005026"; gene_id "chrA02:4934050-4936959C"; flanks "4935665-,4935324^"; structure "1^3-,2^4-"; splice_chain "4935558^4935450-,4935557^4935449-"; sources "Undefined,Undefined"; NMorMRNA "null"; degree "4"; dimension "2_2";
chrA02	Undefined	as_event	4935014	4935449	.	-	.	transcript_id "TCONS_00005024,TCONS_00005025/TCONS_00005026"; gene_id "chrA02:4934050-4936959C"; flanks "4935449-,4935014^"; structure "0,1^2-"; splice_chain ",4935324^4935124-"; sources "Undefined,Undefined"; NMorMRNA "null"; degree "4"; dimension "2_2";
chrA02	Undefined	as_event	4935014	4935665	.	-	.	transcript_id "TCONS_00005027,TCONS_00005024,TCONS_00005025/TCONS_00005026"; gene_id "chrA02:4934050-4936959C"; flanks "4935665-,4935014^"; structure "1^3-5^6-,2^4-,2^4-5^6-"; splice_chain "4935558^4935450-4935324^4935124-,4935557^4935449-,4935557^4935449-4935324^4935124-"; sources "Undefined,Undefined,Undefined"; NMorMRNA "null"; degree "9"; dimension "3_3";
chrA02	Undefined	as_event	4959117	4959445	.	-	.	transcript_id "TCONS_00005030,TCONS_00005029"; gene_id "chrA02:4958455-4960649C"; flanks "4959445-,4959117^"; structure "0,1^2-"; splice_chain ",4959270^4959186-"; sources "Undefined,Undefined"; NMorMRNA "null"; degree "4"; dimension "2_2";
chrA02	Undefined	as_event	4985642	4986884	.	-	.	transcript_id "TCONS_00005031,TCONS_00005032"; gene_id "chrA02:4984337-4986884C"; flanks "4986884[,4985642^"; structure "1^3-,2^4-"; splice_chain "4986520^4985981-,4986510^4985971-"; sources "Undefined,Undefined"; NMorMRNA "null"; degree "4"; dimension "2_2";
chrA02	Undefined	as_event	5151191	5151620	.	-	.	transcript_id "TCONS_00005036,TCONS_00005037"; gene_id "chrA02:5151191-5151620C"; flanks "5151620[,5151191]"; structure "1^3-,2^4-"; splice_chain "5151470^5151301-,5151460^5151291-"; sources "Undefined,Undefined"; NMorMRNA "null"; degree "4"; dimension "2_2";
chrA02	Undefined	as_event	5181039	5181302	.	-	.	transcript_id "TCONS_00005038,TCONS_00005039"; gene_id "chrA02:5180516-5181302C"; flanks "5181302[,5181039^"; structure "1^3-,2^4-"; splice_chain "5181285^5181159-,5181263^5181137-"; sources "Undefined,Undefined"; NMorMRNA "null"; degree "4"; dimension "2_2";
chrA02	Undefined	as_event	5382942	5383499	.	-	.	transcript_id "TCONS_00005049,TCONS_00005048"; gene_id "chrA02:5381911-5384313C"; flanks "5383499-,5382942^"; structure "1^3-,2^4-"; splice_chain "5383159^5383066-,5383126^5383033-"; sources "Undefined,Undefined"; NMorMRNA "null"; degree "4"; dimension "2_2";
chrA02	Undefined	as_event	5388071	5388552	.	-	.	transcript_id "TCONS_00005052,TCONS_00005051"; gene_id "chrA02:5387005-5390519C"; flanks "5388552-,5388071^"; structure "0,1^2-"; splice_chain ",5388337^5388141-"; sources "Undefined,Undefined"; NMorMRNA "null"; degree "4"; dimension "2_2";
chrA02	Undefined	as_event	5521616	5523529	.	-	.	transcript_id "TCONS_00005055,TCONS_00005054"; gene_id "chrA02:5521616-5523830C"; flanks "5523529^,5521616]"; structure "1-3^5-7^9-11^13-,2-4^6-8^10-12^14-"; splice_chain "5523449-5523340^5523257-5523191^5523095-5522870^5522740-,5523445-5523338^5523255-5523190^5523094-5522862^5522732-"; sources "Undefined,Undefined"; NMorMRNA "null"; degree "4"; dimension "2_2";
chrA02	Undefined	as_event	5576764	5577272	.	-	.	transcript_id "TCONS_00005058,TCONS_00005059"; gene_id "chrA02:5576764-5578243C"; flanks "5577272^,5576764]"; structure "1-,2-"; splice_chain "5577157-,5577146-"; sources "Undefined,Undefined"; NMorMRNA "null"; degree "4"; dimension "2_2";
chrA02	Undefined	as_event	5615872	5616400	.	-	.	transcript_id "TCONS_00005062,TCONS_00005063"; gene_id "chrA02:5614835-5632056C"; flanks "5616400[,5615872^"; structure "1^3-,2^4-"; splice_chain "5616084^5616000-,5616080^5615996-"; sources "Undefined,Undefined"; NMorMRNA "null"; degree "4"; dimension "2_2";
chrA02	Undefined	as_event	5647166	5647525	.	-	.	transcript_id "TCONS_00005065,TCONS_00005066"; gene_id "chrA02:5645778-5648314C"; flanks "5647525^,5647166^"; structure "1-,2-"; splice_chain "5647243-,5647241-"; sources "Undefined,Undefined"; NMorMRNA "null"; degree "4"; dimension "2_2";
chrA02	Undefined	as_event	5951872	5952163	.	-	.	transcript_id "TCONS_00005080,TCONS_00005079"; gene_id "chrA02:5948335-5953193C"; flanks "5952163-,5951872^"; structure "0,1^2-"; splice_chain ",5952004^5951922-"; sources "Undefined,Undefined"; NMorMRNA "null"; degree "4"; dimension "2_2";
chrA02	Undefined	as_event	5980341	5980589	.	-	.	transcript_id "TCONS_00005082,TCONS_00005081"; gene_id "chrA02:5979820-5982194C"; flanks "5980589-,5980341^"; structure "0,1^2-"; splice_chain ",5980502^5980406-"; sources "Undefined,Undefined"; NMorMRNA "null"; degree "4"; dimension "2_2";
chrA02	Undefined	as_event	6030360	6030647	.	-	.	transcript_id "TCONS_00005089,TCONS_00005088"; gene_id "chrA02:6028435-6031201C"; flanks "6030647-,6030360^"; structure "1^3-,2^4-"; splice_chain "6030544^6030432-,6030539^6030427-"; sources "Undefined,Undefined"; NMorMRNA "null"; degree "4"; dimension "2_2";
chrA02	Undefined	as_event	6240132	6240287	.	-	.	transcript_id "TCONS_00005101,TCONS_00005100"; gene_id "chrA02:6240084-6242418C"; flanks "6240287-,6240132-"; structure "1^,2^"; splice_chain "6240215^,6240214^"; sources "Undefined,Undefined"; NMorMRNA "null"; degree "4"; dimension "2_2";
chrA02	Undefined	as_event	6248881	6249639	.	-	.	transcript_id "TCONS_00005103,TCONS_00005104"; gene_id "chrA02:6248881-6251683C"; flanks "6249639-,6248881]"; structure "0,1^2-"; splice_chain ",6249115^6249026-"; sources "Undefined,Undefined"; NMorMRNA "null"; degree "4"; dimension "2_2";
chrA02	Undefined	as_event	6488841	6489845	.	-	.	transcript_id "TCONS_00005121,TCONS_00005122"; gene_id "chrA02:6488234-6489845C"; flanks "6489845[,6488841^"; structure "0,1^2-"; splice_chain ",6489066^6488897-"; sources "Undefined,Undefined"; NMorMRNA "null"; degree "4"; dimension "2_2";
chrA02	Undefined	as_event	6810667	6811994	.	-	.	transcript_id "TCONS_00005133,TCONS_00005132"; gene_id "chrA02:6810667-6814929C"; flanks "6811994-,6810667]"; structure "0,1^2-"; splice_chain ",6811344^6811253-"; sources "Undefined,Undefined"; NMorMRNA "null"; degree "4"; dimension "2_2";
chrA02	Undefined	as_event	6926386	6926693	.	-	.	transcript_id "TCONS_00005143,TCONS_00005142"; gene_id "chrA02:6925925-6927932C"; flanks "6926693-,6926386^"; structure "0,1^2-"; splice_chain ",6926565^6926474-"; sources "Undefined,Undefined"; NMorMRNA "null"; degree "4"; dimension "2_2";
chrA02	Undefined	as_event	6997093	6997443	.	-	.	transcript_id "TCONS_00005145,TCONS_00005146"; gene_id "chrA02:6980260-6999877C"; flanks "6997443^,6997093^"; structure "1-,2-"; splice_chain "6997126-,6997124-"; sources "Undefined,Undefined"; NMorMRNA "null"; degree "4"; dimension "2_2";
chrA02	Undefined	as_event	6980551	6980770	.	-	.	transcript_id "TCONS_00005145,TCONS_00005146"; gene_id "chrA02:6980260-6999877C"; flanks "6980770^,6980551^"; structure "1-,2-"; splice_chain "6980677-,6980676-"; sources "Undefined,Undefined"; NMorMRNA "null"; degree "4"; dimension "2_2";
chrA02	Undefined	as_event	7065740	7066021	.	-	.	transcript_id "TCONS_00005152,TCONS_00005151"; gene_id "chrA02:7065740-7067055C"; flanks "7066021-,7065740]"; structure "0,1^2-"; splice_chain ",7065927^7065818-"; sources "Undefined,Undefined"; NMorMRNA "null"; degree "4"; dimension "2_2";
chrA02	Undefined	as_event	7117480	7117706	.	-	.	transcript_id "TCONS_00005158,TCONS_00005156/TCONS_00005157"; gene_id "chrA02:7115132-7118659C"; flanks "7117706^,7117480^"; structure "1-,2-"; splice_chain "7117500-,7117499-"; sources "Undefined,Undefined"; NMorMRNA "null"; degree "4"; dimension "2_2";
chrA02	Undefined	as_event	7116362	7116556	.	-	.	transcript_id "TCONS_00005158,TCONS_00005156/TCONS_00005157"; gene_id "chrA02:7115132-7118659C"; flanks "7116556^,7116362^"; structure "1-,2-"; splice_chain "7116426-,7116421-"; sources "Undefined,Undefined"; NMorMRNA "null"; degree "4"; dimension "2_2";
chrA02	Undefined	as_event	7115915	7116096	.	-	.	transcript_id "TCONS_00005158,TCONS_00005156/TCONS_00005157"; gene_id "chrA02:7115132-7118659C"; flanks "7116096^,7115915^"; structure "1-,2-"; splice_chain "7116001-,7116000-"; sources "Undefined,Undefined"; NMorMRNA "null"; degree "4"; dimension "2_2";
chrA02	Undefined	as_event	7294576	7294723	.	-	.	transcript_id "TCONS_00005164,TCONS_00005163"; gene_id "chrA02:7293827-7297445C"; flanks "7294723^,7294576^"; structure "1-,2-"; splice_chain "7294620-,7294617-"; sources "Undefined,Undefined"; NMorMRNA "null"; degree "4"; dimension "2_2";
chrA02	Undefined	as_event	7444485	7444854	.	-	.	transcript_id "TCONS_00005167,TCONS_00005168"; gene_id "chrA02:7444211-7446043C"; flanks "7444854-,7444485^"; structure "0,1^2-"; splice_chain ",7444722^7444643-"; sources "Undefined,Undefined"; NMorMRNA "null"; degree "4"; dimension "2_2";
chrA02	Undefined	as_event	7604809	7605323	.	-	.	transcript_id "TCONS_00005177,TCONS_00005178"; gene_id "chrA02:7602904-7605746C"; flanks "7605323-,7604809^"; structure "0,1^2-"; splice_chain ",7605056^7604980-"; sources "Undefined,Undefined"; NMorMRNA "null"; degree "4"; dimension "2_2";
chrA02	Undefined	as_event	7803676	7804103	.	-	.	transcript_id "TCONS_00005183,TCONS_00005184"; gene_id "chrA02:7801198-7805203C"; flanks "7804103-,7803676^"; structure "1^3-,2^4-"; splice_chain "7803856^7803782-,7803833^7803759-"; sources "Undefined,Undefined"; NMorMRNA "null"; degree "4"; dimension "2_2";
chrA02	Undefined	as_event	7908149	7908419	.	-	.	transcript_id "TCONS_00005186,TCONS_00005187"; gene_id "chrA02:7907465-7912513C"; flanks "7908419-,7908149-"; structure "1^,2^"; splice_chain "7908392^,7908228^"; sources "Undefined,Undefined"; NMorMRNA "null"; degree "4"; dimension "2_2";
chrA02	Undefined	as_event	8008926	8009159	.	-	.	transcript_id "TCONS_00005193,TCONS_00005192"; gene_id "chrA02:8008926-8009515C"; flanks "8009159-,8008926]"; structure "0,1^2-"; splice_chain ",8009087^8009015-"; sources "Undefined,Undefined"; NMorMRNA "null"; degree "4"; dimension "2_2";
chrA02	Undefined	as_event	8299717	8300340	.	-	.	transcript_id "TCONS_00005198,TCONS_00005197"; gene_id "chrA02:8297554-8301185C"; flanks "8300340-,8299717-"; structure "1^,2^"; splice_chain "8300305^,8300078^"; sources "Undefined,Undefined"; NMorMRNA "null"; degree "4"; dimension "2_2";
chrA02	Undefined	as_event	8297554	8297755	.	-	.	transcript_id "TCONS_00005197,TCONS_00005198"; gene_id "chrA02:8297554-8301185C"; flanks "8297755-,8297554]"; structure "0,1^2-"; splice_chain ",8297670^8297589-"; sources "Undefined,Undefined"; NMorMRNA "null"; degree "4"; dimension "2_2";
chrA02	Undefined	as_event	8301870	8302151	.	-	.	transcript_id "TCONS_00005200,TCONS_00005199"; gene_id "chrA02:8301387-8302980C"; flanks "8302151-,8301870^"; structure "0,1^2-"; splice_chain ",8302063^8301977-"; sources "Undefined,Undefined"; NMorMRNA "null"; degree "4"; dimension "2_2";
chrA02	Undefined	as_event	8301638	8301870	.	-	.	transcript_id "TCONS_00005199,TCONS_00005200"; gene_id "chrA02:8301387-8302980C"; flanks "8301870^,8301638^"; structure "1-,2-"; splice_chain "8301745-,8301741-"; sources "Undefined,Undefined"; NMorMRNA "null"; degree "4"; dimension "2_2";
chrA02	Undefined	as_event	8303399	8303869	.	-	.	transcript_id "TCONS_00005201,TCONS_00005202"; gene_id "chrA02:8303399-8304982C"; flanks "8303869^,8303399]"; structure "1-,2-"; splice_chain "8303698-,8303695-"; sources "Undefined,Undefined"; NMorMRNA "null"; degree "4"; dimension "2_2";
chrA02	Undefined	as_event	8477455	8477943	.	-	.	transcript_id "TCONS_00005208,TCONS_00005209/TCONS_00005210"; gene_id "chrA02:8475252-8490981C"; flanks "8477943^,8477455^"; structure "1-,2-"; splice_chain "8477856-,8477831-"; sources "Undefined,Undefined"; NMorMRNA "null"; degree "4"; dimension "2_2";
chrA02	Undefined	as_event	8612814	8614102	.	-	.	transcript_id "TCONS_00005219,TCONS_00005220"; gene_id "chrA02:8610671-8614102C"; flanks "8614102[,8612814^"; structure "0,1^2-"; splice_chain ",8612972^8612872-"; sources "Undefined,Undefined"; NMorMRNA "null"; degree "4"; dimension "2_2";
[truncated: 19,313 more rows]
