# Supplementary material for: Differences in Alternative Splicing between Yellow and Black-Seeded Rapeseed
Source: Plants (Basel). 2020 Jul 31;9(8):977. doi: 10.3390/plants9080977 (PMC7465011; doi:10.3390/plants9080977)
Supplement: Supplementary file 1 [file plants-09-00977-s001.zip › Supplementary Materials/Table S2/SRR5591012.combined_sorted.gtf_astalavista.gtf]

chrA01	Undefined	as_event	27916	28237	.	+	.	transcript_id "TCONS_00000004,TCONS_00000005"; gene_id "chrA01:26802-30289W"; flanks "27916-,28237^"; structure "0,1^2-"; splice_chain ",28016^28102-"; sources "Undefined,Undefined"; NMorMRNA "null"; degree "4"; dimension "2_2";
chrA01	Undefined	as_event	76059	76692	.	+	.	transcript_id "TCONS_00000009,TCONS_00000010"; gene_id "chrA01:74760-78394W"; flanks "76059-,76692^"; structure "0,1^2-3^4-"; splice_chain ",76143^76218-76318^76394-"; sources "Undefined,Undefined"; NMorMRNA "null"; degree "4"; dimension "2_2";
chrA01	Undefined	as_event	96289	96463	.	+	.	transcript_id "TCONS_00000012,TCONS_00000011"; gene_id "chrA01:96023-96668W"; flanks "96289-,96463^"; structure "0,1^2-"; splice_chain ",96333^96421-"; sources "Undefined,Undefined"; NMorMRNA "null"; degree "4"; dimension "2_2";
chrA01	Undefined	as_event	180604	180942	.	+	.	transcript_id "TCONS_00000014,TCONS_00000015"; gene_id "chrA01:178630-181159W"; flanks "180604-,180942^"; structure "0,1^2-"; splice_chain ",180715^180783-"; sources "Undefined,Undefined"; NMorMRNA "null"; degree "4"; dimension "2_2";
chrA01	Undefined	as_event	237129	237526	.	+	.	transcript_id "TCONS_00000019,TCONS_00000020"; gene_id "chrA01:236671-238529W"; flanks "237129-,237526^"; structure "0,1^2-"; splice_chain ",237323^237407-"; sources "Undefined,Undefined"; NMorMRNA "null"; degree "4"; dimension "2_2";
chrA01	Undefined	as_event	353730	353879	.	+	.	transcript_id "TCONS_00000029,TCONS_00000028"; gene_id "chrA01:353077-356702W"; flanks "353730-,353879^"; structure "0,1^2-"; splice_chain ",353783^353866-"; sources "Undefined,Undefined"; NMorMRNA "null"; degree "4"; dimension "2_2";
chrA01	Undefined	as_event	354322	354879	.	+	.	transcript_id "TCONS_00000029,TCONS_00000028"; gene_id "chrA01:353077-356702W"; flanks "354322-,354879^"; structure "0,1^2-3^4-"; splice_chain ",354357^354525-354565^354778-"; sources "Undefined,Undefined"; NMorMRNA "null"; degree "4"; dimension "2_2";
chrA01	Undefined	as_event	354952	355282	.	+	.	transcript_id "TCONS_00000029,TCONS_00000028"; gene_id "chrA01:353077-356702W"; flanks "354952-,355282^"; structure "0,1^2-"; splice_chain ",355031^355113-"; sources "Undefined,Undefined"; NMorMRNA "null"; degree "4"; dimension "2_2";
chrA01	Undefined	as_event	458771	459984	.	+	.	transcript_id "TCONS_00000037,TCONS_00000036"; gene_id "chrA01:458771-459984W"; flanks "458771[,459984]"; structure "1^3-,2^4-"; splice_chain "459094^459323-,459095^459324-"; sources "Undefined,Undefined"; NMorMRNA "null"; degree "4"; dimension "2_2";
chrA01	Undefined	as_event	465398	465543	.	+	.	transcript_id "TCONS_00000040,TCONS_00000039"; gene_id "chrA01:464226-465991W"; flanks "465398-,465543-"; structure "1^,2^"; splice_chain "465469^,465471^"; sources "Undefined,Undefined"; NMorMRNA "null"; degree "4"; dimension "2_2";
chrA01	Undefined	as_event	517486	518057	.	+	.	transcript_id "TCONS_00000047,TCONS_00000046"; gene_id "chrA01:516414-519742W"; flanks "517486-,518057^"; structure "1^2-,3^4-"; splice_chain "517576^517659-,517872^517942-"; sources "Undefined,Undefined"; NMorMRNA "null"; degree "4"; dimension "2_2";
chrA01	Undefined	as_event	562245	562850	.	+	.	transcript_id "TCONS_00000054/TCONS_00000056,TCONS_00000055"; gene_id "chrA01:562238-563592W"; flanks "562245[,562850^"; structure "0,1^2-"; splice_chain ",562363^562751-"; sources "Undefined,Undefined"; NMorMRNA "null"; degree "4"; dimension "2_2";
chrA01	Undefined	as_event	563056	563213	.	+	.	transcript_id "TCONS_00000054,TCONS_00000053/TCONS_00000055"; gene_id "chrA01:562238-563592W"; flanks "563056^,563213^"; structure "1-,2-"; splice_chain "563127-,563135-"; sources "Undefined,Undefined"; NMorMRNA "null"; degree "4"; dimension "2_2";
chrA01	Undefined	as_event	563135	563405	.	+	.	transcript_id "TCONS_00000056,TCONS_00000053/TCONS_00000055"; gene_id "chrA01:562238-563592W"; flanks "563135-,563405^"; structure "0,1^2-"; splice_chain ",563213^563289-"; sources "Undefined,Undefined"; NMorMRNA "null"; degree "4"; dimension "2_2";
chrA01	Undefined	as_event	563056	563405	.	+	.	transcript_id "TCONS_00000054,TCONS_00000056,TCONS_00000053/TCONS_00000055"; gene_id "chrA01:562238-563592W"; flanks "563056^,563405^"; structure "1-3^4-,2-,2-3^4-"; splice_chain "563127-563213^563289-,563135-,563135-563213^563289-"; sources "Undefined,Undefined,Undefined"; NMorMRNA "null"; degree "9"; dimension "3_3";
chrA01	Undefined	as_event	595573	595771	.	+	.	transcript_id "TCONS_00000062,TCONS_00000061"; gene_id "chrA01:594065-596300W"; flanks "595573^,595771^"; structure "1-,2-"; splice_chain "595646-,595647-"; sources "Undefined,Undefined"; NMorMRNA "null"; degree "4"; dimension "2_2";
chrA01	Undefined	as_event	595995	596300	.	+	.	transcript_id "TCONS_00000061,TCONS_00000062"; gene_id "chrA01:594065-596300W"; flanks "595995-,596300]"; structure "0,1^2-"; splice_chain ",596120^596200-"; sources "Undefined,Undefined"; NMorMRNA "null"; degree "4"; dimension "2_2";
chrA01	Undefined	as_event	637773	639747	.	+	.	transcript_id "TCONS_00000070,TCONS_00000069"; gene_id "chrA01:637773-640448W"; flanks "637773[,639747^"; structure "1^3-,2^4-"; splice_chain "639527^639611-,639529^639613-"; sources "Undefined,Undefined"; NMorMRNA "null"; degree "4"; dimension "2_2";
chrA01	Undefined	as_event	658769	658972	.	+	.	transcript_id "TCONS_00000072,TCONS_00000073"; gene_id "chrA01:658173-661386W"; flanks "658769-,658972^"; structure "0,1^2-"; splice_chain ",658822^658898-"; sources "Undefined,Undefined"; NMorMRNA "null"; degree "4"; dimension "2_2";
chrA01	Undefined	as_event	659873	660224	.	+	.	transcript_id "TCONS_00000072,TCONS_00000073"; gene_id "chrA01:658173-661386W"; flanks "659873-,660224^"; structure "0,1^2-"; splice_chain ",660060^660132-"; sources "Undefined,Undefined"; NMorMRNA "null"; degree "4"; dimension "2_2";
chrA01	Undefined	as_event	690698	692763	.	+	.	transcript_id "TCONS_00000075,TCONS_00000076"; gene_id "chrA01:689092-693902W"; flanks "690698-,692763-"; structure "1^,2^"; splice_chain "690776^,690778^"; sources "Undefined,Undefined"; NMorMRNA "null"; degree "4"; dimension "2_2";
chrA01	Undefined	as_event	707375	707623	.	+	.	transcript_id "TCONS_00000078,TCONS_00000079/TCONS_00000080"; gene_id "chrA01:706679-710809W"; flanks "707375-,707623^"; structure "0,1^2-"; splice_chain ",707464^707548-"; sources "Undefined,Undefined"; NMorMRNA "null"; degree "4"; dimension "2_2";
chrA01	Undefined	as_event	708021	708208	.	+	.	transcript_id "TCONS_00000080,TCONS_00000079"; gene_id "chrA01:706679-710809W"; flanks "708021^,708208^"; structure "1-,2-"; splice_chain "708108-,708110-"; sources "Undefined,Undefined"; NMorMRNA "null"; degree "4"; dimension "2_2";
chrA01	Undefined	as_event	707893	708208	.	+	.	transcript_id "TCONS_00000078,TCONS_00000080,TCONS_00000079"; gene_id "chrA01:706679-710809W"; flanks "707893-,708208^"; structure "0,1^2-,1^3-"; splice_chain ",708021^708108-,708021^708110-"; sources "Undefined,Undefined,Undefined"; NMorMRNA "null"; degree "9"; dimension "3_3";
chrA01	Undefined	as_event	708864	709007	.	+	.	transcript_id "TCONS_00000078,TCONS_00000079/TCONS_00000080"; gene_id "chrA01:706679-710809W"; flanks "708864^,709007^"; structure "1-,2-"; splice_chain "708955-,708956-"; sources "Undefined,Undefined"; NMorMRNA "null"; degree "4"; dimension "2_2";
chrA01	Undefined	as_event	712547	712892	.	+	.	transcript_id "TCONS_00000082,TCONS_00000081"; gene_id "chrA01:711166-714924W"; flanks "712547-,712892^"; structure "0,1^2-"; splice_chain ",712645^712788-"; sources "Undefined,Undefined"; NMorMRNA "null"; degree "4"; dimension "2_2";
chrA01	Undefined	as_event	733827	734174	.	+	.	transcript_id "TCONS_00000084/TCONS_00000085,TCONS_00000083"; gene_id "chrA01:733260-735669W"; flanks "733827^,734174^"; structure "1-,2-"; splice_chain "734007-,734055-"; sources "Undefined,Undefined"; NMorMRNA "null"; degree "4"; dimension "2_2";
chrA01	Undefined	as_event	734819	735608	.	+	.	transcript_id "TCONS_00000083/TCONS_00000085,TCONS_00000084"; gene_id "chrA01:733260-735669W"; flanks "734819-,735608]"; structure "0,1^2-"; splice_chain ",734881^735186-"; sources "Undefined,Undefined"; NMorMRNA "null"; degree "4"; dimension "2_2";
chrA01	Undefined	as_event	782330	783025	.	+	.	transcript_id "TCONS_00000088,TCONS_00000089"; gene_id "chrA01:782330-787303W"; flanks "782330[,783025-"; structure "1^,2^"; splice_chain "782855^,782859^"; sources "Undefined,Undefined"; NMorMRNA "null"; degree "4"; dimension "2_2";
chrA01	Undefined	as_event	784619	786850	.	+	.	transcript_id "TCONS_00000088,TCONS_00000089"; gene_id "chrA01:782330-787303W"; flanks "784619-,786850^"; structure "0,1^2-"; splice_chain ",784640^784739-"; sources "Undefined,Undefined"; NMorMRNA "null"; degree "4"; dimension "2_2";
chrA01	Undefined	as_event	809904	810828	.	+	.	transcript_id "TCONS_00000092,TCONS_00000091"; gene_id "chrA01:809487-826543W"; flanks "809904-,810828^"; structure "0,1^2-"; splice_chain ",810619^810753-"; sources "Undefined,Undefined"; NMorMRNA "null"; degree "4"; dimension "2_2";
chrA01	Undefined	as_event	810930	811168	.	+	.	transcript_id "TCONS_00000092,TCONS_00000091"; gene_id "chrA01:809487-826543W"; flanks "810930-,811168-"; structure "1^,2^"; splice_chain "811015^,811016^"; sources "Undefined,Undefined"; NMorMRNA "null"; degree "4"; dimension "2_2";
chrA01	Undefined	as_event	821404	822702	.	+	.	transcript_id "TCONS_00000092,TCONS_00000091"; gene_id "chrA01:809487-826543W"; flanks "821404-,822702^"; structure "0,1^2-"; splice_chain ",822485^822568-"; sources "Undefined,Undefined"; NMorMRNA "null"; degree "4"; dimension "2_2";
chrA01	Undefined	as_event	823012	823272	.	+	.	transcript_id "TCONS_00000091,TCONS_00000092"; gene_id "chrA01:809487-826543W"; flanks "823012-,823272^"; structure "0,1^2-"; splice_chain ",823084^823177-"; sources "Undefined,Undefined"; NMorMRNA "null"; degree "4"; dimension "2_2";
chrA01	Undefined	as_event	858511	859964	.	+	.	transcript_id "TCONS_00000100,TCONS_00000101"; gene_id "chrA01:857302-861029W"; flanks "858511-,859964^"; structure "1^3-,2^4-"; splice_chain "858941^859552-,858951^859562-"; sources "Undefined,Undefined"; NMorMRNA "null"; degree "4"; dimension "2_2";
chrA01	Undefined	as_event	860841	861029	.	+	.	transcript_id "TCONS_00000101,TCONS_00000100"; gene_id "chrA01:857302-861029W"; flanks "860841-,861029]"; structure "0,1^2-"; splice_chain ",860934^861018-"; sources "Undefined,Undefined"; NMorMRNA "null"; degree "4"; dimension "2_2";
chrA01	Undefined	as_event	925745	926117	.	+	.	transcript_id "TCONS_00000109,TCONS_00000110"; gene_id "chrA01:924541-927178W"; flanks "925745^,926117^"; structure "1-,2-"; splice_chain "925832-,926048-"; sources "Undefined,Undefined"; NMorMRNA "null"; degree "4"; dimension "2_2";
chrA01	Undefined	as_event	933014	933607	.	+	.	transcript_id "TCONS_00000111,TCONS_00000112"; gene_id "chrA01:931424-933607W"; flanks "933014-,933607]"; structure "0,1^2-"; splice_chain ",933151^933230-"; sources "Undefined,Undefined"; NMorMRNA "null"; degree "4"; dimension "2_2";
chrA01	Undefined	as_event	1068883	1069058	.	+	.	transcript_id "TCONS_00000130,TCONS_00000131"; gene_id "chrA01:1067296-1069058W"; flanks "1068883-,1069058]"; structure "0,1^2-"; splice_chain ",1068961^1069037-"; sources "Undefined,Undefined"; NMorMRNA "null"; degree "4"; dimension "2_2";
chrA01	Undefined	as_event	1185307	1185756	.	+	.	transcript_id "TCONS_00000139,TCONS_00000140"; gene_id "chrA01:1184633-1186412W"; flanks "1185307-,1185756^"; structure "0,1^2-"; splice_chain ",1185424^1185511-"; sources "Undefined,Undefined"; NMorMRNA "null"; degree "4"; dimension "2_2";
chrA01	Undefined	as_event	1186030	1186412	.	+	.	transcript_id "TCONS_00000140,TCONS_00000139"; gene_id "chrA01:1184633-1186412W"; flanks "1186030^,1186412]"; structure "1-,2-"; splice_chain "1186124-,1186131-"; sources "Undefined,Undefined"; NMorMRNA "null"; degree "4"; dimension "2_2";
chrA01	Undefined	as_event	1237347	1237840	.	+	.	transcript_id "TCONS_00000145,TCONS_00000144"; gene_id "chrA01:1236376-1237840W"; flanks "1237347-,1237840]"; structure "0,1^2-"; splice_chain ",1237531^1237678-"; sources "Undefined,Undefined"; NMorMRNA "null"; degree "4"; dimension "2_2";
chrA01	Undefined	as_event	1297589	1297732	.	+	.	transcript_id "TCONS_00000152,TCONS_00000153"; gene_id "chrA01:1295479-1298320W"; flanks "1297589-,1297732-"; structure "1^,2^"; splice_chain "1297663^,1297665^"; sources "Undefined,Undefined"; NMorMRNA "null"; degree "4"; dimension "2_2";
chrA01	Undefined	as_event	1320846	1321214	.	+	.	transcript_id "TCONS_00000156/TCONS_00000158,TCONS_00000157"; gene_id "chrA01:1320227-1326462W"; flanks "1320846-,1321214^"; structure "0,1^2-"; splice_chain ",1321065^1321152-"; sources "Undefined,Undefined"; NMorMRNA "null"; degree "4"; dimension "2_2";
chrA01	Undefined	as_event	1433101	1433585	.	+	.	transcript_id "TCONS_00000167,TCONS_00000168"; gene_id "chrA01:1431444-1433698W"; flanks "1433101-,1433585-"; structure "1^,2^"; splice_chain "1433196^,1433198^"; sources "Undefined,Undefined"; NMorMRNA "null"; degree "4"; dimension "2_2";
chrA01	Undefined	as_event	1570082	1570305	.	+	.	transcript_id "TCONS_00000177,TCONS_00000178"; gene_id "chrA01:1568951-1571763W"; flanks "1570082^,1570305^"; structure "1-,2-"; splice_chain "1570191-,1570192-"; sources "Undefined,Undefined"; NMorMRNA "null"; degree "4"; dimension "2_2";
chrA01	Undefined	as_event	1570394	1570879	.	+	.	transcript_id "TCONS_00000178,TCONS_00000177"; gene_id "chrA01:1568951-1571763W"; flanks "1570394-,1570879^"; structure "0,1^2-"; splice_chain ",1570687^1570792-"; sources "Undefined,Undefined"; NMorMRNA "null"; degree "4"; dimension "2_2";
chrA01	Undefined	as_event	1601773	1602317	.	+	.	transcript_id "TCONS_00000184,TCONS_00000185"; gene_id "chrA01:1601280-1605073W"; flanks "1601773-,1602317^"; structure "0,1^2-"; splice_chain ",1602001^1602069-"; sources "Undefined,Undefined"; NMorMRNA "null"; degree "4"; dimension "2_2";
chrA01	Undefined	as_event	1602992	1603237	.	+	.	transcript_id "TCONS_00000184,TCONS_00000185"; gene_id "chrA01:1601280-1605073W"; flanks "1602992-,1603237^"; structure "0,1^2-"; splice_chain ",1603044^1603123-"; sources "Undefined,Undefined"; NMorMRNA "null"; degree "4"; dimension "2_2";
chrA01	Undefined	as_event	1631069	1631236	.	+	.	transcript_id "TCONS_00000190,TCONS_00000191"; gene_id "chrA01:1629883-1632626W"; flanks "1631069-,1631236-"; structure "1^,2^"; splice_chain "1631125^,1631147^"; sources "Undefined,Undefined"; NMorMRNA "null"; degree "4"; dimension "2_2";
chrA01	Undefined	as_event	1631236	1631746	.	+	.	transcript_id "TCONS_00000190,TCONS_00000191"; gene_id "chrA01:1629883-1632626W"; flanks "1631236-,1631746^"; structure "1^3-,2^4-"; splice_chain "1631487^1631565-,1631489^1631567-"; sources "Undefined,Undefined"; NMorMRNA "null"; degree "4"; dimension "2_2";
chrA01	Undefined	as_event	1648297	1648640	.	+	.	transcript_id "TCONS_00000194,TCONS_00000193"; gene_id "chrA01:1647594-1651214W"; flanks "1648297-,1648640-"; structure "1^,2^"; splice_chain "1648368^,1648369^"; sources "Undefined,Undefined"; NMorMRNA "null"; degree "4"; dimension "2_2";
chrA01	Undefined	as_event	1648862	1649085	.	+	.	transcript_id "TCONS_00000193,TCONS_00000194"; gene_id "chrA01:1647594-1651214W"; flanks "1648862-,1649085^"; structure "1^3-,2^4-"; splice_chain "1648933^1649014-,1648959^1649040-"; sources "Undefined,Undefined"; NMorMRNA "null"; degree "4"; dimension "2_2";
chrA01	Undefined	as_event	1685631	1686117	.	+	.	transcript_id "TCONS_00000203,TCONS_00000202"; gene_id "chrA01:1685536-1693158W"; flanks "1685631^,1686117^"; structure "1-,2-"; splice_chain "1685985-,1686035-"; sources "Undefined,Undefined"; NMorMRNA "null"; degree "4"; dimension "2_2";
chrA01	Undefined	as_event	1707717	1708058	.	+	.	transcript_id "TCONS_00000205,TCONS_00000206"; gene_id "chrA01:1704334-1714840W"; flanks "1707717-,1708058^"; structure "0,1^2-"; splice_chain ",1707863^1707957-"; sources "Undefined,Undefined"; NMorMRNA "null"; degree "4"; dimension "2_2";
chrA01	Undefined	as_event	1711441	1711746	.	+	.	transcript_id "TCONS_00000205/TCONS_00000206,TCONS_00000207"; gene_id "chrA01:1704334-1714840W"; flanks "1711441-,1711746^"; structure "0,1^2-"; splice_chain ",1711560^1711648-"; sources "Undefined,Undefined"; NMorMRNA "null"; degree "4"; dimension "2_2";
chrA01	Undefined	as_event	1713122	1713282	.	+	.	transcript_id "TCONS_00000206/TCONS_00000207,TCONS_00000205"; gene_id "chrA01:1704334-1714840W"; flanks "1713122-,1713282-"; structure "1^,2^"; splice_chain "1713172^,1713173^"; sources "Undefined,Undefined"; NMorMRNA "null"; degree "4"; dimension "2_2";
chrA01	Undefined	as_event	1717466	1717726	.	+	.	transcript_id "TCONS_00000208,TCONS_00000209"; gene_id "chrA01:1715256-1718452W"; flanks "1717466-,1717726^"; structure "0,1^2-"; splice_chain ",1717546^1717644-"; sources "Undefined,Undefined"; NMorMRNA "null"; degree "4"; dimension "2_2";
chrA01	Undefined	as_event	1729418	1729802	.	+	.	transcript_id "TCONS_00000212,TCONS_00000213"; gene_id "chrA01:1729360-1735511W"; flanks "1729418^,1729802-"; structure "0,1-2^"; splice_chain ",1729558-1729666^"; sources "Undefined,Undefined"; NMorMRNA "null"; degree "4"; dimension "2_2";
chrA01	Undefined	as_event	1734803	1735311	.	+	.	transcript_id "TCONS_00000213,TCONS_00000214"; gene_id "chrA01:1729360-1735511W"; flanks "1734803-,1735311^"; structure "0,1^2-3^4-"; splice_chain ",1734911^1734991-1735152^1735242-"; sources "Undefined,Undefined"; NMorMRNA "null"; degree "4"; dimension "2_2";
chrA01	Undefined	as_event	1744117	1744350	.	+	.	transcript_id "TCONS_00000216,TCONS_00000217"; gene_id "chrA01:1743576-1745549W"; flanks "1744117-,1744350-"; structure "1^,2^"; splice_chain "1744213^,1744219^"; sources "Undefined,Undefined"; NMorMRNA "null"; degree "4"; dimension "2_2";
chrA01	Undefined	as_event	1748005	1749001	.	+	.	transcript_id "TCONS_00000218,TCONS_00000220"; gene_id "chrA01:1746796-1749511W"; flanks "1748005-,1749001^"; structure "0,1^2-"; splice_chain ",1748041^1748112-"; sources "Undefined,Undefined"; NMorMRNA "null"; degree "4"; dimension "2_2";
chrA01	Undefined	as_event	1748005	1749158	.	+	.	transcript_id "TCONS_00000220,TCONS_00000218,TCONS_00000219"; gene_id "chrA01:1746796-1749511W"; flanks "1748005-,1749158^"; structure "1^2-3^5-,3^5-,4^6-"; splice_chain "1748041^1748112-1749001^1749096-,1749001^1749096-,1749011^1749106-"; sources "Undefined,Undefined,Undefined"; NMorMRNA "null"; degree "9"; dimension "3_3";
chrA01	Undefined	as_event	1756737	1756910	.	+	.	transcript_id "TCONS_00000223,TCONS_00000222"; gene_id "chrA01:1755592-1760057W"; flanks "1756737^,1756910^"; structure "1-,2-"; splice_chain "1756816-,1756817-"; sources "Undefined,Undefined"; NMorMRNA "null"; degree "4"; dimension "2_2";
chrA01	Undefined	as_event	1759374	1759522	.	+	.	transcript_id "TCONS_00000223,TCONS_00000222"; gene_id "chrA01:1755592-1760057W"; flanks "1759374-,1759522-"; structure "1^,2^"; splice_chain "1759441^,1759443^"; sources "Undefined,Undefined"; NMorMRNA "null"; degree "4"; dimension "2_2";
chrA01	Undefined	as_event	1788161	1788418	.	+	.	transcript_id "TCONS_00000225,TCONS_00000226"; gene_id "chrA01:1786299-1790885W"; flanks "1788161-,1788418^"; structure "0,1^2-"; splice_chain ",1788238^1788318-"; sources "Undefined,Undefined"; NMorMRNA "null"; degree "4"; dimension "2_2";
chrA01	Undefined	as_event	1797054	1797714	.	+	.	transcript_id "TCONS_00000227,TCONS_00000228"; gene_id "chrA01:1797054-1804600W"; flanks "1797054[,1797714-"; structure "1^,2^"; splice_chain "1797547^,1797552^"; sources "Undefined,Undefined"; NMorMRNA "null"; degree "4"; dimension "2_2";
chrA01	Undefined	as_event	1844284	1844506	.	+	.	transcript_id "TCONS_00000233,TCONS_00000231/TCONS_00000232/TCONS_00000234"; gene_id "chrA01:1842430-1847516W"; flanks "1844284^,1844506^"; structure "1-,2-"; splice_chain "1844386-,1844387-"; sources "Undefined,Undefined"; NMorMRNA "null"; degree "4"; dimension "2_2";
chrA01	Undefined	as_event	1845036	1845205	.	+	.	transcript_id "TCONS_00000232/TCONS_00000234,TCONS_00000233"; gene_id "chrA01:1842430-1847516W"; flanks "1845036-,1845205-"; structure "1^,2^"; splice_chain "1845091^,1845106^"; sources "Undefined,Undefined"; NMorMRNA "null"; degree "4"; dimension "2_2";
chrA01	Undefined	as_event	1845376	1845783	.	+	.	transcript_id "TCONS_00000232,TCONS_00000233/TCONS_00000234"; gene_id "chrA01:1842430-1847516W"; flanks "1845376-,1845783^"; structure "0,1^2-"; splice_chain ",1845493^1845574-"; sources "Undefined,Undefined"; NMorMRNA "null"; degree "4"; dimension "2_2";
chrA01	Undefined	as_event	1846000	1846412	.	+	.	transcript_id "TCONS_00000232,TCONS_00000233/TCONS_00000234"; gene_id "chrA01:1842430-1847516W"; flanks "1846000-,1846412-"; structure "1^,2^"; splice_chain "1846316^,1846321^"; sources "Undefined,Undefined"; NMorMRNA "null"; degree "4"; dimension "2_2";
chrA01	Undefined	as_event	1846694	1847204	.	+	.	transcript_id "TCONS_00000232,TCONS_00000233/TCONS_00000234"; gene_id "chrA01:1842430-1847516W"; flanks "1846694-,1847204^"; structure "1^3-,2^4-"; splice_chain "1846965^1847077-,1847002^1847114-"; sources "Undefined,Undefined"; NMorMRNA "null"; degree "4"; dimension "2_2";
chrA01	Undefined	as_event	1892929	1893092	.	+	.	transcript_id "TCONS_00000240,TCONS_00000239"; gene_id "chrA01:1892350-1895485W"; flanks "1892929-,1893092^"; structure "0,1^2-"; splice_chain ",1892975^1893053-"; sources "Undefined,Undefined"; NMorMRNA "null"; degree "4"; dimension "2_2";
chrA01	Undefined	as_event	1893560	1893863	.	+	.	transcript_id "TCONS_00000240,TCONS_00000239"; gene_id "chrA01:1892350-1895485W"; flanks "1893560-,1893863^"; structure "0,1^2-"; splice_chain ",1893718^1893810-"; sources "Undefined,Undefined"; NMorMRNA "null"; degree "4"; dimension "2_2";
chrA01	Undefined	as_event	2073079	2073474	.	+	.	transcript_id "TCONS_00000251,TCONS_00000252"; gene_id "chrA01:2071634-2073783W"; flanks "2073079-,2073474^"; structure "0,1^2-"; splice_chain ",2073175^2073243-"; sources "Undefined,Undefined"; NMorMRNA "null"; degree "4"; dimension "2_2";
chrA01	Undefined	as_event	2108974	2109177	.	+	.	transcript_id "TCONS_00000255,TCONS_00000256"; gene_id "chrA01:2107624-2110629W"; flanks "2108974-,2109177-"; structure "1^,2^"; splice_chain "2109091^,2109092^"; sources "Undefined,Undefined"; NMorMRNA "null"; degree "4"; dimension "2_2";
chrA01	Undefined	as_event	2108718	2109289	.	+	.	transcript_id "TCONS_00000254,TCONS_00000255,TCONS_00000256"; gene_id "chrA01:2107624-2110629W"; flanks "2108718-,2109289^"; structure "0,1^2-3^5-,1^2-4^5-"; splice_chain ",2108892^2108974-2109091^2109177-,2108892^2108974-2109092^2109177-"; sources "Undefined,Undefined,Undefined"; NMorMRNA "null"; degree "9"; dimension "3_3";
chrA01	Undefined	as_event	2109596	2109874	.	+	.	transcript_id "TCONS_00000254,TCONS_00000256"; gene_id "chrA01:2107624-2110629W"; flanks "2109596-,2109874^"; structure "0,1^2-"; splice_chain ",2109700^2109788-"; sources "Undefined,Undefined"; NMorMRNA "null"; degree "4"; dimension "2_2";
chrA01	Undefined	as_event	2141757	2142188	.	+	.	transcript_id "TCONS_00000261,TCONS_00000260"; gene_id "chrA01:2141742-2146094W"; flanks "2141757^,2142188^"; structure "1-,2-"; splice_chain "2142070-,2142071-"; sources "Undefined,Undefined"; NMorMRNA "null"; degree "4"; dimension "2_2";
chrA01	Undefined	as_event	2150669	2151129	.	+	.	transcript_id "TCONS_00000263,TCONS_00000264"; gene_id "chrA01:2147726-2152537W"; flanks "2150669-,2151129^"; structure "0,1^2-"; splice_chain ",2150794^2150917-"; sources "Undefined,Undefined"; NMorMRNA "null"; degree "4"; dimension "2_2";
chrA01	Undefined	as_event	2151594	2152219	.	+	.	transcript_id "TCONS_00000264,TCONS_00000263"; gene_id "chrA01:2147726-2152537W"; flanks "2151594-,2152219^"; structure "0,1^2-"; splice_chain ",2151790^2151869-"; sources "Undefined,Undefined"; NMorMRNA "null"; degree "4"; dimension "2_2";
chrA01	Undefined	as_event	2221851	2222235	.	+	.	transcript_id "TCONS_00000274,TCONS_00000273"; gene_id "chrA01:2219598-2225684W"; flanks "2221851-,2222235^"; structure "0,1^2-"; splice_chain ",2221963^2222043-"; sources "Undefined,Undefined"; NMorMRNA "null"; degree "4"; dimension "2_2";
chrA01	Undefined	as_event	2495613	2495790	.	+	.	transcript_id "TCONS_00000297,TCONS_00000296"; gene_id "chrA01:2495224-2499833W"; flanks "2495613^,2495790^"; structure "1-,2-"; splice_chain "2495681-,2495683-"; sources "Undefined,Undefined"; NMorMRNA "null"; degree "4"; dimension "2_2";
chrA01	Undefined	as_event	2495882	2496069	.	+	.	transcript_id "TCONS_00000296,TCONS_00000297"; gene_id "chrA01:2495224-2499833W"; flanks "2495882-,2496069-"; structure "1^,2^"; splice_chain "2495989^,2495990^"; sources "Undefined,Undefined"; NMorMRNA "null"; degree "4"; dimension "2_2";
chrA01	Undefined	as_event	2496785	2497073	.	+	.	transcript_id "TCONS_00000297,TCONS_00000296"; gene_id "chrA01:2495224-2499833W"; flanks "2496785-,2497073^"; structure "0,1^2-"; splice_chain ",2496892^2496966-"; sources "Undefined,Undefined"; NMorMRNA "null"; degree "4"; dimension "2_2";
chrA01	Undefined	as_event	2517804	2518168	.	+	.	transcript_id "TCONS_00000299,TCONS_00000300"; gene_id "chrA01:2517653-2518552W"; flanks "2517804-,2518168^"; structure "1^3-,2^4-"; splice_chain "2517878^2518034-,2517882^2518038-"; sources "Undefined,Undefined"; NMorMRNA "null"; degree "4"; dimension "2_2";
chrA01	Undefined	as_event	2575665	2577644	.	+	.	transcript_id "TCONS_00000308,TCONS_00000309"; gene_id "chrA01:2574847-2590578W"; flanks "2575665-,2577644^"; structure "0,1^2-3^4-"; splice_chain ",2577263^2577351-2577419^2577500-"; sources "Undefined,Undefined"; NMorMRNA "null"; degree "4"; dimension "2_2";
chrA01	Undefined	as_event	2639906	2640322	.	+	.	transcript_id "TCONS_00000315,TCONS_00000316/TCONS_00000317"; gene_id "chrA01:2638807-2641150W"; flanks "2639906-,2640322^"; structure "0,1^2-"; splice_chain ",2640049^2640143-"; sources "Undefined,Undefined"; NMorMRNA "null"; degree "4"; dimension "2_2";
chrA01	Undefined	as_event	2640863	2641019	.	+	.	transcript_id "TCONS_00000316,TCONS_00000317"; gene_id "chrA01:2638807-2641150W"; flanks "2640863^,2641019^"; structure "1-,2-"; splice_chain "2640931-,2640933-"; sources "Undefined,Undefined"; NMorMRNA "null"; degree "4"; dimension "2_2";
chrA01	Undefined	as_event	2640750	2641019	.	+	.	transcript_id "TCONS_00000315,TCONS_00000316,TCONS_00000317"; gene_id "chrA01:2638807-2641150W"; flanks "2640750-,2641019^"; structure "0,1^2-,1^3-"; splice_chain ",2640863^2640931-,2640863^2640933-"; sources "Undefined,Undefined,Undefined"; NMorMRNA "null"; degree "9"; dimension "3_3";
chrA01	Undefined	as_event	2712138	2712606	.	+	.	transcript_id "TCONS_00000318,TCONS_00000319"; gene_id "chrA01:2711258-2712916W"; flanks "2712138-,2712606^"; structure "0,1^2-"; splice_chain ",2712307^2712391-"; sources "Undefined,Undefined"; NMorMRNA "null"; degree "4"; dimension "2_2";
chrA01	Undefined	as_event	2896234	2896742	.	+	.	transcript_id "TCONS_00000333,TCONS_00000334"; gene_id "chrA01:2894496-2897652W"; flanks "2896234-,2896742^"; structure "0,1^2-"; splice_chain ",2896418^2896492-"; sources "Undefined,Undefined"; NMorMRNA "null"; degree "4"; dimension "2_2";
chrA01	Undefined	as_event	2896842	2897262	.	+	.	transcript_id "TCONS_00000333,TCONS_00000334"; gene_id "chrA01:2894496-2897652W"; flanks "2896842-,2897262^"; structure "0,1^2-"; splice_chain ",2896987^2897086-"; sources "Undefined,Undefined"; NMorMRNA "null"; degree "4"; dimension "2_2";
chrA01	Undefined	as_event	3027005	3027177	.	+	.	transcript_id "TCONS_00000346,TCONS_00000345,TCONS_00000347"; gene_id "chrA01:3025669-3028456W"; flanks "3027005^,3027177^"; structure "1-,2-,3-"; splice_chain "3027091-,3027092-,3027093-"; sources "Undefined,Undefined,Undefined"; NMorMRNA "null"; degree "9"; dimension "3_3";
chrA01	Undefined	as_event	3028148	3028322	.	+	.	transcript_id "TCONS_00000345/TCONS_00000346,TCONS_00000347"; gene_id "chrA01:3025669-3028456W"; flanks "3028148-,3028322-"; structure "1^,2^"; splice_chain "3028231^,3028233^"; sources "Undefined,Undefined"; NMorMRNA "null"; degree "4"; dimension "2_2";
chrA01	Undefined	as_event	3114317	3114556	.	+	.	transcript_id "TCONS_00000352,TCONS_00000353"; gene_id "chrA01:3112360-3115187W"; flanks "3114317-,3114556^"; structure "0,1^2-"; splice_chain ",3114387^3114479-"; sources "Undefined,Undefined"; NMorMRNA "null"; degree "4"; dimension "2_2";
chrA01	Undefined	as_event	3134980	3135300	.	+	.	transcript_id "TCONS_00000357,TCONS_00000359"; gene_id "chrA01:3134069-3135300W"; flanks "3134980-,3135300]"; structure "0,1^2-"; splice_chain ",3135054^3135162-"; sources "Undefined,Undefined"; NMorMRNA "null"; degree "4"; dimension "2_2";
chrA01	Undefined	as_event	3142316	3143027	.	+	.	transcript_id "TCONS_00000360,TCONS_00000361"; gene_id "chrA01:3141840-3143487W"; flanks "3142316-,3143027^"; structure "0,1^2-"; splice_chain ",3142430^3142506-"; sources "Undefined,Undefined"; NMorMRNA "null"; degree "4"; dimension "2_2";
chrA01	Undefined	as_event	3143288	3143487	.	+	.	transcript_id "TCONS_00000360,TCONS_00000361/TCONS_00000362"; gene_id "chrA01:3141840-3143487W"; flanks "3143288-,3143487]"; structure "0,1^2-"; splice_chain ",3143357^3143441-"; sources "Undefined,Undefined"; NMorMRNA "null"; degree "4"; dimension "2_2";
chrA01	Undefined	as_event	3328935	3329244	.	+	.	transcript_id "TCONS_00000376,TCONS_00000375"; gene_id "chrA01:3328074-3330152W"; flanks "3328935-,3329244^"; structure "0,1^2-"; splice_chain ",3329111^3329181-"; sources "Undefined,Undefined"; NMorMRNA "null"; degree "4"; dimension "2_2";
chrA01	Undefined	as_event	3348621	3348862	.	+	.	transcript_id "TCONS_00000380,TCONS_00000379"; gene_id "chrA01:3343773-3353473W"; flanks "3348621-,3348862^"; structure "0,1^2-"; splice_chain ",3348683^3348764-"; sources "Undefined,Undefined"; NMorMRNA "null"; degree "4"; dimension "2_2";
chrA01	Undefined	as_event	3355516	3355795	.	+	.	transcript_id "TCONS_00000381,TCONS_00000382"; gene_id "chrA01:3353628-3356265W"; flanks "3355516-,3355795^"; structure "0,1^2-"; splice_chain ",3355607^3355689-"; sources "Undefined,Undefined"; NMorMRNA "null"; degree "4"; dimension "2_2";
chrA01	Undefined	as_event	3370703	3370916	.	+	.	transcript_id "TCONS_00000386,TCONS_00000387"; gene_id "chrA01:3369026-3370916W"; flanks "3370703-,3370916]"; structure "0,1^2-"; splice_chain ",3370748^3370835-"; sources "Undefined,Undefined"; NMorMRNA "null"; degree "4"; dimension "2_2";
chrA01	Undefined	as_event	3397739	3397946	.	+	.	transcript_id "TCONS_00000392,TCONS_00000393"; gene_id "chrA01:3395219-3399990W"; flanks "3397739-,3397946^"; structure "0,1^2-"; splice_chain ",3397801^3397881-"; sources "Undefined,Undefined"; NMorMRNA "null"; degree "4"; dimension "2_2";
chrA01	Undefined	as_event	3466576	3467002	.	+	.	transcript_id "TCONS_00000403,TCONS_00000402"; gene_id "chrA01:3466576-3470618W"; flanks "3466576[,3467002^"; structure "0,1^2-"; splice_chain ",3466792^3466870-"; sources "Undefined,Undefined"; NMorMRNA "null"; degree "4"; dimension "2_2";
chrA01	Undefined	as_event	3563510	3565887	.	+	.	transcript_id "TCONS_00000409,TCONS_00000410"; gene_id "chrA01:3560910-3565887W"; flanks "3563510-,3565887]"; structure "0,1^2-"; splice_chain ",3563694^3563939-"; sources "Undefined,Undefined"; NMorMRNA "null"; degree "4"; dimension "2_2";
chrA01	Undefined	as_event	3773408	3773759	.	+	.	transcript_id "TCONS_00000416,TCONS_00000415"; gene_id "chrA01:3771789-3773759W"; flanks "3773408^,3773759]"; structure "1-,2-"; splice_chain "3773472-,3773475-"; sources "Undefined,Undefined"; NMorMRNA "null"; degree "4"; dimension "2_2";
chrA01	Undefined	as_event	4073067	4073563	.	+	.	transcript_id "TCONS_00000428/TCONS_00000429,TCONS_00000430"; gene_id "chrA01:4072922-4075608W"; flanks "4073067^,4073563^"; structure "1-,2-"; splice_chain "4073443-,4073449-"; sources "Undefined,Undefined"; NMorMRNA "null"; degree "4"; dimension "2_2";
chrA01	Undefined	as_event	4077789	4077964	.	+	.	transcript_id "TCONS_00000431,TCONS_00000432"; gene_id "chrA01:4076522-4079626W"; flanks "4077789-,4077964-"; structure "1^,2^"; splice_chain "4077840^,4077867^"; sources "Undefined,Undefined"; NMorMRNA "null"; degree "4"; dimension "2_2";
chrA01	Undefined	as_event	4078154	4078411	.	+	.	transcript_id "TCONS_00000432,TCONS_00000431"; gene_id "chrA01:4076522-4079626W"; flanks "4078154-,4078411^"; structure "0,1^2-"; splice_chain ",4078177^4078287-"; sources "Undefined,Undefined"; NMorMRNA "null"; degree "4"; dimension "2_2";
chrA01	Undefined	as_event	4078808	4078983	.	+	.	transcript_id "TCONS_00000432,TCONS_00000431"; gene_id "chrA01:4076522-4079626W"; flanks "4078808-,4078983^"; structure "0,1^2-"; splice_chain ",4078861^4078937-"; sources "Undefined,Undefined"; NMorMRNA "null"; degree "4"; dimension "2_2";
chrA01	Undefined	as_event	4142803	4143503	.	+	.	transcript_id "TCONS_00000438,TCONS_00000439"; gene_id "chrA01:4142227-4143658W"; flanks "4142803-,4143503^"; structure "0,1^2-3^4-5^6-"; splice_chain ",4142942^4143022-4143096^4143167-4143324^4143403-"; sources "Undefined,Undefined"; NMorMRNA "null"; degree "4"; dimension "2_2";
chrA01	Undefined	as_event	4193161	4193488	.	+	.	transcript_id "TCONS_00000441,TCONS_00000442"; gene_id "chrA01:4192075-4194411W"; flanks "4193161-,4193488^"; structure "0,1^2-"; splice_chain ",4193269^4193350-"; sources "Undefined,Undefined"; NMorMRNA "null"; degree "4"; dimension "2_2";
chrA01	Undefined	as_event	4394802	4395054	.	+	.	transcript_id "TCONS_00000457,TCONS_00000456"; gene_id "chrA01:4392972-4396924W"; flanks "4394802^,4395054^"; structure "1-,2-"; splice_chain "4394982-,4394984-"; sources "Undefined,Undefined"; NMorMRNA "null"; degree "4"; dimension "2_2";
chrA01	Undefined	as_event	4520531	4520782	.	+	.	transcript_id "TCONS_00000465,TCONS_00000466"; gene_id "chrA01:4517040-4522851W"; flanks "4520531-,4520782^"; structure "0,1^2-"; splice_chain ",4520602^4520684-"; sources "Undefined,Undefined"; NMorMRNA "null"; degree "4"; dimension "2_2";
chrA01	Undefined	as_event	4577044	4577408	.	+	.	transcript_id "TCONS_00000468,TCONS_00000467"; gene_id "chrA01:4574989-4577685W"; flanks "4577044-,4577408^"; structure "0,1^2-"; splice_chain ",4577145^4577226-"; sources "Undefined,Undefined"; NMorMRNA "null"; degree "4"; dimension "2_2";
chrA01	Undefined	as_event	4680389	4680816	.	+	.	transcript_id "TCONS_00000475,TCONS_00000476"; gene_id "chrA01:4678979-4681447W"; flanks "4680389-,4680816^"; structure "0,1^2-3^4-"; splice_chain ",4680463^4680530-4680586^4680676-"; sources "Undefined,Undefined"; NMorMRNA "null"; degree "4"; dimension "2_2";
chrA01	Undefined	as_event	4778283	4778463	.	+	.	transcript_id "TCONS_00000481,TCONS_00000480"; gene_id "chrA01:4775683-4778895W"; flanks "4778283-,4778463-"; structure "1^,2^"; splice_chain "4778375^,4778376^"; sources "Undefined,Undefined"; NMorMRNA "null"; degree "4"; dimension "2_2";
chrA01	Undefined	as_event	4792394	4792858	.	+	.	transcript_id "TCONS_00000484,TCONS_00000485"; gene_id "chrA01:4791558-4794086W"; flanks "4792394-,4792858^"; structure "0,1^2-3^4-"; splice_chain ",4792489^4792570-4792655^4792738-"; sources "Undefined,Undefined"; NMorMRNA "null"; degree "4"; dimension "2_2";
chrA01	Undefined	as_event	4798867	4799624	.	+	.	transcript_id "TCONS_00000487,TCONS_00000486"; gene_id "chrA01:4798787-4803670W"; flanks "4798867^,4799624^"; structure "1-,2-"; splice_chain "4799384-,4799390-"; sources "Undefined,Undefined"; NMorMRNA "null"; degree "4"; dimension "2_2";
chrA01	Undefined	as_event	4802905	4803031	.	+	.	transcript_id "TCONS_00000486,TCONS_00000487"; gene_id "chrA01:4798787-4803670W"; flanks "4802905^,4803031^"; structure "1-,2-"; splice_chain "4802981-,4802990-"; sources "Undefined,Undefined"; NMorMRNA "null"; degree "4"; dimension "2_2";
chrA01	Undefined	as_event	4868102	4868667	.	+	.	transcript_id "TCONS_00000489,TCONS_00000491"; gene_id "chrA01:4867582-4869165W"; flanks "4868102-,4868667^"; structure "1^3-,2^4-"; splice_chain "4868232^4868327-,4868242^4868337-"; sources "Undefined,Undefined"; NMorMRNA "null"; degree "4"; dimension "2_2";
chrA01	Undefined	as_event	4868102	4869165	.	+	.	transcript_id "TCONS_00000490,TCONS_00000489,TCONS_00000491"; gene_id "chrA01:4867582-4869165W"; flanks "4868102-,4869165]"; structure "0,1^3-5^6-,2^4-5^6-"; splice_chain ",4868232^4868327-4868667^4868770-,4868242^4868337-4868667^4868770-"; sources "Undefined,Undefined,Undefined"; NMorMRNA "null"; degree "9"; dimension "3_3";
chrA01	Undefined	as_event	4894270	4894517	.	+	.	transcript_id "TCONS_00000495,TCONS_00000494"; gene_id "chrA01:4893374-4896324W"; flanks "4894270-,4894517-"; structure "1^,2^"; splice_chain "4894395^,4894396^"; sources "Undefined,Undefined"; NMorMRNA "null"; degree "4"; dimension "2_2";
chrA01	Undefined	as_event	5019694	5020408	.	+	.	transcript_id "TCONS_00000506,TCONS_00000505"; gene_id "chrA01:5019518-5021758W"; flanks "5019694^,5020408-"; structure "0,1-2^"; splice_chain ",5019997-5020078^"; sources "Undefined,Undefined"; NMorMRNA "null"; degree "4"; dimension "2_2";
chrA01	Undefined	as_event	5029083	5029640	.	+	.	transcript_id "TCONS_00000507,TCONS_00000508"; gene_id "chrA01:5028984-5032344W"; flanks "5029083^,5029640^"; structure "1-,2-"; splice_chain "5029356-,5029390-"; sources "Undefined,Undefined"; NMorMRNA "null"; degree "4"; dimension "2_2";
chrA01	Undefined	as_event	5036621	5037058	.	+	.	transcript_id "TCONS_00000510,TCONS_00000511"; gene_id "chrA01:5033621-5037058W"; flanks "5036621-,5037058]"; structure "0,1^2-"; splice_chain ",5036755^5036840-"; sources "Undefined,Undefined"; NMorMRNA "null"; degree "4"; dimension "2_2";
chrA01	Undefined	as_event	5166057	5168400	.	+	.	transcript_id "TCONS_00000514,TCONS_00000513/TCONS_00000515"; gene_id "chrA01:5166057-5169314W"; flanks "5166057[,5168400^"; structure "0,1^2-"; splice_chain ",5166199^5166464-"; sources "Undefined,Undefined"; NMorMRNA "null"; degree "4"; dimension "2_2";
chrA01	Undefined	as_event	5235623	5236573	.	+	.	transcript_id "TCONS_00000519,TCONS_00000518"; gene_id "chrA01:5232991-5236573W"; flanks "5235623^,5236573]"; structure "1-,2-"; splice_chain "5236458-,5236461-"; sources "Undefined,Undefined"; NMorMRNA "null"; degree "4"; dimension "2_2";
chrA01	Undefined	as_event	5237596	5238922	.	+	.	transcript_id "TCONS_00000521,TCONS_00000520"; gene_id "chrA01:5237097-5239424W"; flanks "5237596-,5238922^"; structure "0,1^2-3^4-"; splice_chain ",5237687^5237750-5238547^5238623-"; sources "Undefined,Undefined"; NMorMRNA "null"; degree "4"; dimension "2_2";
chrA01	Undefined	as_event	5272664	5272826	.	+	.	transcript_id "TCONS_00000523,TCONS_00000522"; gene_id "chrA01:5269936-5274629W"; flanks "5272664-,5272826-"; structure "1^,2^"; splice_chain "5272733^,5272735^"; sources "Undefined,Undefined"; NMorMRNA "null"; degree "4"; dimension "2_2";
chrA01	Undefined	as_event	5288582	5288780	.	+	.	transcript_id "TCONS_00000527,TCONS_00000528"; gene_id "chrA01:5288053-5289807W"; flanks "5288582^,5288780^"; structure "1-,2-"; splice_chain "5288661-,5288670-"; sources "Undefined,Undefined"; NMorMRNA "null"; degree "4"; dimension "2_2";
chrA01	Undefined	as_event	5289335	5289484	.	+	.	transcript_id "TCONS_00000527,TCONS_00000528"; gene_id "chrA01:5288053-5289807W"; flanks "5289335^,5289484^"; structure "1-,2-"; splice_chain "5289410-,5289413-"; sources "Undefined,Undefined"; NMorMRNA "null"; degree "4"; dimension "2_2";
chrA01	Undefined	as_event	5289576	5289807	.	+	.	transcript_id "TCONS_00000527,TCONS_00000528"; gene_id "chrA01:5288053-5289807W"; flanks "5289576-,5289807]"; structure "0,1^2-"; splice_chain ",5289676^5289761-"; sources "Undefined,Undefined"; NMorMRNA "null"; degree "4"; dimension "2_2";
chrA01	Undefined	as_event	5291249	5291681	.	+	.	transcript_id "TCONS_00000530,TCONS_00000529"; gene_id "chrA01:5290811-5295679W"; flanks "5291249^,5291681^"; structure "1-,2-"; splice_chain "5291643-,5291646-"; sources "Undefined,Undefined"; NMorMRNA "null"; degree "4"; dimension "2_2";
chrA01	Undefined	as_event	5418255	5419479	.	+	.	transcript_id "TCONS_00000539,TCONS_00000540"; gene_id "chrA01:5417976-5421974W"; flanks "5418255^,5419479^"; structure "1-,2-"; splice_chain "5418368-,5418407-"; sources "Undefined,Undefined"; NMorMRNA "null"; degree "4"; dimension "2_2";
chrA01	Undefined	as_event	5468325	5469959	.	+	.	transcript_id "TCONS_00000545,TCONS_00000546"; gene_id "chrA01:5468325-5472244W"; flanks "5468325[,5469959^"; structure "1^3-,2^4-"; splice_chain "5469637^5469718-,5469639^5469720-"; sources "Undefined,Undefined"; NMorMRNA "null"; degree "4"; dimension "2_2";
chrA01	Undefined	as_event	5470418	5470817	.	+	.	transcript_id "TCONS_00000546,TCONS_00000545"; gene_id "chrA01:5468325-5472244W"; flanks "5470418-,5470817^"; structure "1^3-,2^4-"; splice_chain "5470546^5470644-,5470547^5470645-"; sources "Undefined,Undefined"; NMorMRNA "null"; degree "4"; dimension "2_2";
chrA01	Undefined	as_event	5638666	5638879	.	+	.	transcript_id "TCONS_00000558,TCONS_00000559"; gene_id "chrA01:5636982-5638879W"; flanks "5638666-,5638879]"; structure "1^3-,2^4-"; splice_chain "5638749^5638822-,5638755^5638828-"; sources "Undefined,Undefined"; NMorMRNA "null"; degree "4"; dimension "2_2";
chrA01	Undefined	as_event	5664194	5664475	.	+	.	transcript_id "TCONS_00000561,TCONS_00000560"; gene_id "chrA01:5663028-5665639W"; flanks "5664194-,5664475^"; structure "1^3-,2^4-"; splice_chain "5664275^5664377-,5664298^5664400-"; sources "Undefined,Undefined"; NMorMRNA "null"; degree "4"; dimension "2_2";
chrA01	Undefined	as_event	5682927	5683513	.	+	.	transcript_id "TCONS_00000564,TCONS_00000565"; gene_id "chrA01:5681697-5683513W"; flanks "5682927-,5683513]"; structure "0,1^2-"; splice_chain ",5683352^5683427-"; sources "Undefined,Undefined"; NMorMRNA "null"; degree "4"; dimension "2_2";
chrA01	Undefined	as_event	5787914	5788216	.	+	.	transcript_id "TCONS_00000572,TCONS_00000571"; gene_id "chrA01:5784059-5789372W"; flanks "5787914-,5788216-"; structure "1^,2^"; splice_chain "5788076^,5788088^"; sources "Undefined,Undefined"; NMorMRNA "null"; degree "4"; dimension "2_2";
chrA01	Undefined	as_event	5788216	5788647	.	+	.	transcript_id "TCONS_00000572,TCONS_00000571"; gene_id "chrA01:5784059-5789372W"; flanks "5788216-,5788647^"; structure "0,1^2-"; splice_chain ",5788487^5788552-"; sources "Undefined,Undefined"; NMorMRNA "null"; degree "4"; dimension "2_2";
chrA01	Undefined	as_event	5789122	5789372	.	+	.	transcript_id "TCONS_00000571,TCONS_00000572"; gene_id "chrA01:5784059-5789372W"; flanks "5789122^,5789372]"; structure "1-,2-"; splice_chain "5789200-,5789203-"; sources "Undefined,Undefined"; NMorMRNA "null"; degree "4"; dimension "2_2";
chrA01	Undefined	as_event	5814693	5815061	.	+	.	transcript_id "TCONS_00000574,TCONS_00000575"; gene_id "chrA01:5814663-5817182W"; flanks "5814693^,5815061^"; structure "1-,2-"; splice_chain "5814941-,5814995-"; sources "Undefined,Undefined"; NMorMRNA "null"; degree "4"; dimension "2_2";
chrA01	Undefined	as_event	5815163	5815604	.	+	.	transcript_id "TCONS_00000574,TCONS_00000575"; gene_id "chrA01:5814663-5817182W"; flanks "5815163-,5815604^"; structure "0,1^2-"; splice_chain ",5815283^5815378-"; sources "Undefined,Undefined"; NMorMRNA "null"; degree "4"; dimension "2_2";
chrA01	Undefined	as_event	5886948	5887286	.	+	.	transcript_id "TCONS_00000580,TCONS_00000581"; gene_id "chrA01:5885527-5888021W"; flanks "5886948-,5887286^"; structure "0,1^2-"; splice_chain ",5887100^5887174-"; sources "Undefined,Undefined"; NMorMRNA "null"; degree "4"; dimension "2_2";
chrA01	Undefined	as_event	6173641	6173877	.	+	.	transcript_id "TCONS_00000595,TCONS_00000596"; gene_id "chrA01:6173093-6175532W"; flanks "6173641^,6173877^"; structure "1-,2-"; splice_chain "6173716-,6173719-"; sources "Undefined,Undefined"; NMorMRNA "null"; degree "4"; dimension "2_2";
chrA01	Undefined	as_event	6304198	6304606	.	+	.	transcript_id "TCONS_00000608,TCONS_00000607"; gene_id "chrA01:6302380-6304773W"; flanks "6304198-,6304606]"; structure "1^3-,2^4-"; splice_chain "6304329^6304418-,6304339^6304428-"; sources "Undefined,Undefined"; NMorMRNA "null"; degree "4"; dimension "2_2";
chrA01	Undefined	as_event	6353237	6354136	.	+	.	transcript_id "TCONS_00000611,TCONS_00000612"; gene_id "chrA01:6352422-6356309W"; flanks "6353237-,6354136^"; structure "1^3-,2^4-"; splice_chain "6353324^6353407-,6353351^6353434-"; sources "Undefined,Undefined"; NMorMRNA "null"; degree "4"; dimension "2_2";
chrA01	Undefined	as_event	6355153	6355288	.	+	.	transcript_id "TCONS_00000612,TCONS_00000611"; gene_id "chrA01:6352422-6356309W"; flanks "6355153^,6355288^"; structure "1-,2-"; splice_chain "6355238-,6355239-"; sources "Undefined,Undefined"; NMorMRNA "null"; degree "4"; dimension "2_2";
chrA01	Undefined	as_event	6445745	6446133	.	+	.	transcript_id "TCONS_00000615,TCONS_00000614"; gene_id "chrA01:6443931-6447142W"; flanks "6445745-,6446133^"; structure "1^3-,2^4-"; splice_chain "6445957^6446056-,6445967^6446066-"; sources "Undefined,Undefined"; NMorMRNA "null"; degree "4"; dimension "2_2";
chrA01	Undefined	as_event	6475985	6476319	.	+	.	transcript_id "TCONS_00000616,TCONS_00000617"; gene_id "chrA01:6474991-6477748W"; flanks "6475985-,6476319^"; structure "0,1^2-"; splice_chain ",6476122^6476201-"; sources "Undefined,Undefined"; NMorMRNA "null"; degree "4"; dimension "2_2";
chrA01	Undefined	as_event	6745618	6746331	.	+	.	transcript_id "TCONS_00000625,TCONS_00000624"; gene_id "chrA01:6745618-6746331W"; flanks "6745618[,6746331]"; structure "0,1^2-"; splice_chain ",6745914^6746007-"; sources "Undefined,Undefined"; NMorMRNA "null"; degree "4"; dimension "2_2";
chrA01	Undefined	as_event	6773951	6774580	.	+	.	transcript_id "TCONS_00000627,TCONS_00000626"; gene_id "chrA01:6773921-6775081W"; flanks "6773951^,6774580^"; structure "1-,2-"; splice_chain "6774469-,6774470-"; sources "Undefined,Undefined"; NMorMRNA "null"; degree "4"; dimension "2_2";
chrA01	Undefined	as_event	6872433	6872961	.	+	.	transcript_id "TCONS_00000634,TCONS_00000633"; gene_id "chrA01:6871916-6872961W"; flanks "6872433-,6872961]"; structure "1^3-,2^4-"; splice_chain "6872574^6872758-,6872580^6872764-"; sources "Undefined,Undefined"; NMorMRNA "null"; degree "4"; dimension "2_2";
chrA01	Undefined	as_event	6878777	6880011	.	+	.	transcript_id "TCONS_00000635,TCONS_00000636"; gene_id "chrA01:6878321-6880736W"; flanks "6878777-,6880011^"; structure "0,1^2-"; splice_chain ",6878925^6879966-"; sources "Undefined,Undefined"; NMorMRNA "null"; degree "4"; dimension "2_2";
chrA01	Undefined	as_event	6945612	6945960	.	+	.	transcript_id "TCONS_00000641,TCONS_00000642"; gene_id "chrA01:6945150-6947552W"; flanks "6945612-,6945960^"; structure "0,1^2-"; splice_chain ",6945848^6945914-"; sources "Undefined,Undefined"; NMorMRNA "null"; degree "4"; dimension "2_2";
chrA01	Undefined	as_event	7038030	7038504	.	+	.	transcript_id "TCONS_00000652,TCONS_00000651"; gene_id "chrA01:7037416-7039126W"; flanks "7038030^,7038504^"; structure "1-,2-"; splice_chain "7038227-,7038253-"; sources "Undefined,Undefined"; NMorMRNA "null"; degree "4"; dimension "2_2";
chrA01	Undefined	as_event	7056812	7057053	.	+	.	transcript_id "TCONS_00000655,TCONS_00000656"; gene_id "chrA01:7056306-7060519W"; flanks "7056812-,7057053^"; structure "1^3-,2^4-"; splice_chain "7056871^7056977-,7056905^7057011-"; sources "Undefined,Undefined"; NMorMRNA "null"; degree "4"; dimension "2_2";
chrA01	Undefined	as_event	7130835	7131483	.	+	.	transcript_id "TCONS_00000662/TCONS_00000664,TCONS_00000663"; gene_id "chrA01:7130835-7137296W"; flanks "7130835[,7131483-"; structure "1^,2^"; splice_chain "7131049^,7131111^"; sources "Undefined,Undefined"; NMorMRNA "null"; degree "4"; dimension "2_2";
chrA01	Undefined	as_event	7131550	7131908	.	+	.	transcript_id "TCONS_00000664,TCONS_00000662/TCONS_00000663"; gene_id "chrA01:7130835-7137296W"; flanks "7131550^,7131908^"; structure "1-,2-"; splice_chain "7131825-,7131828-"; sources "Undefined,Undefined"; NMorMRNA "null"; degree "4"; dimension "2_2";
chrA01	Undefined	as_event	7192141	7192526	.	+	.	transcript_id "TCONS_00000668,TCONS_00000667"; gene_id "chrA01:7192141-7195040W"; flanks "7192141[,7192526-"; structure "1^,2^"; splice_chain "7192323^,7192328^"; sources "Undefined,Undefined"; NMorMRNA "null"; degree "4"; dimension "2_2";
chrA01	Undefined	as_event	7192323	7192773	.	+	.	transcript_id "TCONS_00000668,TCONS_00000669"; gene_id "chrA01:7192141-7195040W"; flanks "7192323^,7192773^"; structure "1-,2-"; splice_chain "7192526-,7192532-"; sources "Undefined,Undefined"; NMorMRNA "null"; degree "4"; dimension "2_2";
chrA01	Undefined	as_event	7192141	7192773	.	+	.	transcript_id "TCONS_00000668,TCONS_00000669,TCONS_00000667"; gene_id "chrA01:7192141-7195040W"; flanks "7192141[,7192773^"; structure "1^3-,1^4-,2^3-"; splice_chain "7192323^7192526-,7192323^7192532-,7192328^7192526-"; sources "Undefined,Undefined,Undefined"; NMorMRNA "null"; degree "9"; dimension "3_3";
chrA01	Undefined	as_event	7218224	7218816	.	+	.	transcript_id "TCONS_00000675,TCONS_00000672/TCONS_00000673/TCONS_00000674"; gene_id "chrA01:7218224-7220213W"; flanks "7218224[,7218816^"; structure "0,1^2-"; splice_chain ",7218490^7218690-"; sources "Undefined,Undefined"; NMorMRNA "null"; degree "4"; dimension "2_2";
chrA01	Undefined	as_event	7218915	7219167	.	+	.	transcript_id "TCONS_00000672/TCONS_00000675,TCONS_00000673/TCONS_00000674"; gene_id "chrA01:7218224-7220213W"; flanks "7218915-,7219167^"; structure "0,1^2-"; splice_chain ",7218990^7219088-"; sources "Undefined,Undefined"; NMorMRNA "null"; degree "4"; dimension "2_2";
chrA01	Undefined	as_event	7219271	7220213	.	+	.	transcript_id "TCONS_00000674/TCONS_00000675,TCONS_00000673"; gene_id "chrA01:7218224-7220213W"; flanks "7219271-,7220213]"; structure "1^3-,2^4-"; splice_chain "7219743^7219971-,7219790^7220018-"; sources "Undefined,Undefined"; NMorMRNA "null"; degree "4"; dimension "2_2";
chrA01	Undefined	as_event	7231291	7231654	.	+	.	transcript_id "TCONS_00000677/TCONS_00000678,TCONS_00000676"; gene_id "chrA01:7230405-7232888W"; flanks "7231291-,7231654^"; structure "0,1^2-"; splice_chain ",7231486^7231575-"; sources "Undefined,Undefined"; NMorMRNA "null"; degree "4"; dimension "2_2";
chrA01	Undefined	as_event	7235268	7235448	.	+	.	transcript_id "TCONS_00000679,TCONS_00000680"; gene_id "chrA01:7233832-7235455W"; flanks "7235268-,7235448-"; structure "1^,2^"; splice_chain "7235360^,7235361^"; sources "Undefined,Undefined"; NMorMRNA "null"; degree "4"; dimension "2_2";
chrA01	Undefined	as_event	7247458	7247805	.	+	.	transcript_id "TCONS_00000683,TCONS_00000684"; gene_id "chrA01:7247163-7248999W"; flanks "7247458-,7247805^"; structure "1^3-,2^4-"; splice_chain "7247612^7247710-,7247616^7247714-"; sources "Undefined,Undefined"; NMorMRNA "null"; degree "4"; dimension "2_2";
chrA01	Undefined	as_event	7348638	7349462	.	+	.	transcript_id "TCONS_00000691,TCONS_00000690"; gene_id "chrA01:7348638-7349462W"; flanks "7348638[,7349462]"; structure "0,1^2-"; splice_chain ",7348888^7348966-"; sources "Undefined,Undefined"; NMorMRNA "null"; degree "4"; dimension "2_2";
chrA01	Undefined	as_event	7363172	7363476	.	+	.	transcript_id "TCONS_00000694,TCONS_00000695"; gene_id "chrA01:7361325-7365256W"; flanks "7363172-,7363476^"; structure "0,1^2-"; splice_chain ",7363268^7363371-"; sources "Undefined,Undefined"; NMorMRNA "null"; degree "4"; dimension "2_2";
chrA01	Undefined	as_event	7368825	7369483	.	+	.	transcript_id "TCONS_00000696,TCONS_00000697"; gene_id "chrA01:7368226-7371081W"; flanks "7368825-,7369483^"; structure "0,1^2-3^4-"; splice_chain ",7368934^7369006-7369276^7369348-"; sources "Undefined,Undefined"; NMorMRNA "null"; degree "4"; dimension "2_2";
chrA01	Undefined	as_event	7370389	7370742	.	+	.	transcript_id "TCONS_00000696,TCONS_00000698"; gene_id "chrA01:7368226-7371081W"; flanks "7370389-,7370742^"; structure "0,1^2-"; splice_chain ",7370467^7370543-"; sources "Undefined,Undefined"; NMorMRNA "null"; degree "4"; dimension "2_2";
chrA01	Undefined	as_event	7452967	7453939	.	+	.	transcript_id "TCONS_00000704,TCONS_00000703"; gene_id "chrA01:7452355-7455153W"; flanks "7452967-,7453939^"; structure "0,1^2-"; splice_chain ",7453077^7453827-"; sources "Undefined,Undefined"; NMorMRNA "null"; degree "4"; dimension "2_2";
chrA01	Undefined	as_event	7478751	7479403	.	+	.	transcript_id "TCONS_00000706,TCONS_00000705"; gene_id "chrA01:7478751-7481427W"; flanks "7478751[,7479403-"; structure "1^,2^"; splice_chain "7478983^,7478986^"; sources "Undefined,Undefined"; NMorMRNA "null"; degree "4"; dimension "2_2";
chrA01	Undefined	as_event	7502739	7503052	.	+	.	transcript_id "TCONS_00000711,TCONS_00000710"; gene_id "chrA01:7502428-7504672W"; flanks "7502739-,7503052^"; structure "1^3-,2^4-"; splice_chain "7502755^7502783-,7502777^7502805-"; sources "Undefined,Undefined"; NMorMRNA "null"; degree "4"; dimension "2_2";
chrA01	Undefined	as_event	7504331	7504672	.	+	.	transcript_id "TCONS_00000711,TCONS_00000710"; gene_id "chrA01:7502428-7504672W"; flanks "7504331^,7504672]"; structure "1-,2-"; splice_chain "7504427-,7504428-"; sources "Undefined,Undefined"; NMorMRNA "null"; degree "4"; dimension "2_2";
chrA01	Undefined	as_event	7621316	7621854	.	+	.	transcript_id "TCONS_00000715,TCONS_00000716"; gene_id "chrA01:7620745-7622703W"; flanks "7621316^,7621854-"; structure "0,1-2^"; splice_chain ",7621431-7621613^"; sources "Undefined,Undefined"; NMorMRNA "null"; degree "4"; dimension "2_2";
chrA01	Undefined	as_event	7632833	7633652	.	+	.	transcript_id "TCONS_00000720,TCONS_00000719"; gene_id "chrA01:7632833-7634152W"; flanks "7632833[,7633652^"; structure "0,1^2-"; splice_chain ",7633192^7633532-"; sources "Undefined,Undefined"; NMorMRNA "null"; degree "4"; dimension "2_2";
chrA01	Undefined	as_event	7632833	7634152	.	+	.	transcript_id "TCONS_00000718,TCONS_00000719,TCONS_00000720"; gene_id "chrA01:7632833-7634152W"; flanks "7632833[,7634152]"; structure "0,1^2-3^4-,3^4-"; splice_chain ",7633192^7633532-7633652^7633738-,7633652^7633738-"; sources "Undefined,Undefined,Undefined"; NMorMRNA "null"; degree "9"; dimension "3_3";
chrA01	Undefined	as_event	7653383	7653831	.	+	.	transcript_id "TCONS_00000722,TCONS_00000723"; gene_id "chrA01:7651275-7653831W"; flanks "7653383-,7653831]"; structure "0,1^2-"; splice_chain ",7653680^7653769-"; sources "Undefined,Undefined"; NMorMRNA "null"; degree "4"; dimension "2_2";
chrA01	Undefined	as_event	7698538	7699497	.	+	.	transcript_id "TCONS_00000729,TCONS_00000728"; gene_id "chrA01:7698220-7699497W"; flanks "7698538-,7699497]"; structure "1^2-3^5-,4^6-"; splice_chain "7698655^7698731-7699032^7699128-,7699042^7699138-"; sources "Undefined,Undefined"; NMorMRNA "null"; degree "4"; dimension "2_2";
chrA01	Undefined	as_event	7826553	7826889	.	+	.	transcript_id "TCONS_00000734,TCONS_00000733"; gene_id "chrA01:7825492-7827968W"; flanks "7826553-,7826889^"; structure "0,1^2-"; splice_chain ",7826614^7826705-"; sources "Undefined,Undefined"; NMorMRNA "null"; degree "4"; dimension "2_2";
chrA01	Undefined	as_event	7951795	7951973	.	+	.	transcript_id "TCONS_00000740,TCONS_00000739"; gene_id "chrA01:7950991-7952714W"; flanks "7951795-,7951973-"; structure "1^,2^"; splice_chain "7951872^,7951873^"; sources "Undefined,Undefined"; NMorMRNA "null"; degree "4"; dimension "2_2";
chrA01	Undefined	as_event	7952557	7952701	.	+	.	transcript_id "TCONS_00000739,TCONS_00000740"; gene_id "chrA01:7950991-7952714W"; flanks "7952557-,7952701-"; structure "1^,2^"; splice_chain "7952615^,7952617^"; sources "Undefined,Undefined"; NMorMRNA "null"; degree "4"; dimension "2_2";
chrA01	Undefined	as_event	8015453	8015830	.	+	.	transcript_id "TCONS_00000746,TCONS_00000745"; gene_id "chrA01:8012949-8019116W"; flanks "8015453-,8015830^"; structure "0,1^2-"; splice_chain ",8015647^8015747-"; sources "Undefined,Undefined"; NMorMRNA "null"; degree "4"; dimension "2_2";
chrA01	Undefined	as_event	8109033	8109527	.	+	.	transcript_id "TCONS_00000753,TCONS_00000752"; gene_id "chrA01:8104418-8109527W"; flanks "8109033-,8109527]"; structure "1^4-,2^3-"; splice_chain "8109053^8109202-,8109125^8109196-"; sources "Undefined,Undefined"; NMorMRNA "null"; degree "4"; dimension "2_2";
chrA01	Undefined	as_event	8145757	8146072	.	+	.	transcript_id "TCONS_00000757,TCONS_00000756"; gene_id "chrA01:8145271-8147051W"; flanks "8145757-,8146072^"; structure "1^3-,2^4-"; splice_chain "8145909^8146010-,8145919^8146020-"; sources "Undefined,Undefined"; NMorMRNA "null"; degree "4"; dimension "2_2";
chrA01	Undefined	as_event	8254646	8254973	.	+	.	transcript_id "TCONS_00000764,TCONS_00000765"; gene_id "chrA01:8253499-8256596W"; flanks "8254646-,8254973^"; structure "0,1^2-"; splice_chain ",8254785^8254875-"; sources "Undefined,Undefined"; NMorMRNA "null"; degree "4"; dimension "2_2";
chrA01	Undefined	as_event	8256164	8256596	.	+	.	transcript_id "TCONS_00000765,TCONS_00000764"; gene_id "chrA01:8253499-8256596W"; flanks "8256164-,8256596]"; structure "1^3-,2^4-"; splice_chain "8256247^8256343-,8256282^8256378-"; sources "Undefined,Undefined"; NMorMRNA "null"; degree "4"; dimension "2_2";
chrA01	Undefined	as_event	8537947	8538480	.	+	.	transcript_id "TCONS_00000780,TCONS_00000779"; gene_id "chrA01:8536512-8538480W"; flanks "8537947^,8538480]"; structure "1-,2-"; splice_chain "8538172-,8538181-"; sources "Undefined,Undefined"; NMorMRNA "null"; degree "4"; dimension "2_2";
chrA01	Undefined	as_event	8683025	8683324	.	+	.	transcript_id "TCONS_00000787,TCONS_00000788"; gene_id "chrA01:8682873-8684443W"; flanks "8683025^,8683324^"; structure "1-,2-"; splice_chain "8683217-,8683283-"; sources "Undefined,Undefined"; NMorMRNA "null"; degree "4"; dimension "2_2";
chrA01	Undefined	as_event	8683217	8683576	.	+	.	transcript_id "TCONS_00000786,TCONS_00000787"; gene_id "chrA01:8682873-8684443W"; flanks "8683217-,8683576^"; structure "0,1^2-"; splice_chain ",8683324^8683425-"; sources "Undefined,Undefined"; NMorMRNA "null"; degree "4"; dimension "2_2";
chrA01	Undefined	as_event	8683025	8683576	.	+	.	transcript_id "TCONS_00000786,TCONS_00000787,TCONS_00000788"; gene_id "chrA01:8682873-8684443W"; flanks "8683025^,8683576^"; structure "1-,1-3^4-,2-3^4-"; splice_chain "8683217-,8683217-8683324^8683425-,8683283-8683324^8683425-"; sources "Undefined,Undefined,Undefined"; NMorMRNA "null"; degree "9"; dimension "3_3";
chrA01	Undefined	as_event	8718833	8719355	.	+	.	transcript_id "TCONS_00000793,TCONS_00000792"; gene_id "chrA01:8718261-8722372W"; flanks "8718833^,8719355-"; structure "0,1-2^"; splice_chain ",8719093-8719161^"; sources "Undefined,Undefined"; NMorMRNA "null"; degree "4"; dimension "2_2";
chrA01	Undefined	as_event	8815630	8815791	.	+	.	transcript_id "TCONS_00000801,TCONS_00000802"; gene_id "chrA01:8814705-8817272W"; flanks "8815630-,8815791-"; structure "1^,2^"; splice_chain "8815716^,8815718^"; sources "Undefined,Undefined"; NMorMRNA "null"; degree "4"; dimension "2_2";
chrA01	Undefined	as_event	8816280	8816511	.	+	.	transcript_id "TCONS_00000801,TCONS_00000802"; gene_id "chrA01:8814705-8817272W"; flanks "8816280-,8816511-"; structure "1^,2^"; splice_chain "8816408^,8816410^"; sources "Undefined,Undefined"; NMorMRNA "null"; degree "4"; dimension "2_2";
chrA01	Undefined	as_event	8816511	8817272	.	+	.	transcript_id "TCONS_00000801,TCONS_00000802"; gene_id "chrA01:8814705-8817272W"; flanks "8816511-,8817272]"; structure "1^3-5^6-7^8-,2^4-"; splice_chain "8816601^8816686-8816774^8816848-8817041^8817119-,8816611^8816696-"; sources "Undefined,Undefined"; NMorMRNA "null"; degree "4"; dimension "2_2";
chrA01	Undefined	as_event	8923218	8923519	.	+	.	transcript_id "TCONS_00000810,TCONS_00000807"; gene_id "chrA01:8923099-8924160W"; flanks "8923218^,8923519-"; structure "0,1-2^"; splice_chain ",8923369-8923422^"; sources "Undefined,Undefined"; NMorMRNA "null"; degree "4"; dimension "2_2";
chrA01	Undefined	as_event	8923369	8923614	.	+	.	transcript_id "TCONS_00000809,TCONS_00000807"; gene_id "chrA01:8923099-8924160W"; flanks "8923369-,8923614^"; structure "0,1^2-"; splice_chain ",8923422^8923519-"; sources "Undefined,Undefined"; NMorMRNA "null"; degree "4"; dimension "2_2";
chrA01	Undefined	as_event	8923218	8923614	.	+	.	transcript_id "TCONS_00000809,TCONS_00000807,TCONS_00000810"; gene_id "chrA01:8923099-8924160W"; flanks "8923218^,8923614^"; structure "1-,1-2^3-,3-"; splice_chain "8923369-,8923369-8923422^8923519-,8923519-"; sources "Undefined,Undefined,Undefined"; NMorMRNA "null"; degree "9"; dimension "3_3";
chrA01	Undefined	as_event	8923099	8923614	.	+	.	transcript_id "TCONS_00000808,TCONS_00000809,TCONS_00000807,TCONS_00000810"; gene_id "chrA01:8923099-8924160W"; flanks "8923099[,8923614^"; structure "0,1^2-,1^2-3^4-,1^4-"; splice_chain ",8923218^8923369-,8923218^8923369-8923422^8923519-,8923218^8923519-"; sources "Undefined,Undefined,Undefined,Undefined"; NMorMRNA "null"; degree "16"; dimension "4_4";
chrA01	Undefined	as_event	8923614	8924160	.	+	.	transcript_id "TCONS_00000807/TCONS_00000809/TCONS_00000810,TCONS_00000808"; gene_id "chrA01:8923099-8924160W"; flanks "8923614^,8924160]"; structure "1-,2-"; splice_chain "8923698-,8923746-"; sources "Undefined,Undefined"; NMorMRNA "null"; degree "4"; dimension "2_2";
chrA01	Undefined	as_event	9004436	9004697	.	+	.	transcript_id "TCONS_00000813,TCONS_00000812"; gene_id "chrA01:9003498-9005393W"; flanks "9004436-,9004697^"; structure "1^3-,2^4-"; splice_chain "9004512^9004609-,9004514^9004611-"; sources "Undefined,Undefined"; NMorMRNA "null"; degree "4"; dimension "2_2";
chrA01	Undefined	as_event	9005913	9006666	.	+	.	transcript_id "TCONS_00000815,TCONS_00000814"; gene_id "chrA01:9005504-9006666W"; flanks "9005913-,9006666]"; structure "1^3-,2^4-"; splice_chain "9006295^9006382-,9006333^9006420-"; sources "Undefined,Undefined"; NMorMRNA "null"; degree "4"; dimension "2_2";
chrA01	Undefined	as_event	9008746	9009247	.	+	.	transcript_id "TCONS_00000816,TCONS_00000817"; gene_id "chrA01:9007133-9011338W"; flanks "9008746-,9009247^"; structure "0,1^2-"; splice_chain ",9008905^9009002-"; sources "Undefined,Undefined"; NMorMRNA "null"; degree "4"; dimension "2_2";
chrA01	Undefined	as_event	9009333	9009890	.	+	.	transcript_id "TCONS_00000816,TCONS_00000817"; gene_id "chrA01:9007133-9011338W"; flanks "9009333-,9009890^"; structure "0,1^2-"; splice_chain ",9009469^9009548-"; sources "Undefined,Undefined"; NMorMRNA "null"; degree "4"; dimension "2_2";
chrA01	Undefined	as_event	9010269	9010677	.	+	.	transcript_id "TCONS_00000817,TCONS_00000816"; gene_id "chrA01:9007133-9011338W"; flanks "9010269-,9010677^"; structure "0,1^2-"; splice_chain ",9010524^9010608-"; sources "Undefined,Undefined"; NMorMRNA "null"; degree "4"; dimension "2_2";
chrA01	Undefined	as_event	9010899	9011046	.	+	.	transcript_id "TCONS_00000816,TCONS_00000817"; gene_id "chrA01:9007133-9011338W"; flanks "9010899-,9011046-"; structure "1^,2^"; splice_chain "9010960^,9010961^"; sources "Undefined,Undefined"; NMorMRNA "null"; degree "4"; dimension "2_2";
chrA01	Undefined	as_event	9184614	9185459	.	+	.	transcript_id "TCONS_00000825,TCONS_00000824"; gene_id "chrA01:9184190-9185459W"; flanks "9184614-,9185459]"; structure "1^3-,2^4-"; splice_chain "9184746^9185037-,9184756^9185047-"; sources "Undefined,Undefined"; NMorMRNA "null"; degree "4"; dimension "2_2";
chrA01	Undefined	as_event	9220039	9220822	.	+	.	transcript_id "TCONS_00000827,TCONS_00000828"; gene_id "chrA01:9220039-9221911W"; flanks "9220039[,9220822^"; structure "0,1^2-"; splice_chain ",9220245^9220332-"; sources "Undefined,Undefined"; NMorMRNA "null"; degree "4"; dimension "2_2";
chrA01	Undefined	as_event	9220903	9221103	.	+	.	transcript_id "TCONS_00000827,TCONS_00000828"; gene_id "chrA01:9220039-9221911W"; flanks "9220903-,9221103^"; structure "0,1^2-"; splice_chain ",9220973^9221044-"; sources "Undefined,Undefined"; NMorMRNA "null"; degree "4"; dimension "2_2";
chrA01	Undefined	as_event	9221371	9221574	.	+	.	transcript_id "TCONS_00000827,TCONS_00000828"; gene_id "chrA01:9220039-9221911W"; flanks "9221371-,9221574^"; structure "0,1^2-"; splice_chain ",9221423^9221494-"; sources "Undefined,Undefined"; NMorMRNA "null"; degree "4"; dimension "2_2";
chrA01	Undefined	as_event	9223509	9223761	.	+	.	transcript_id "TCONS_00000830,TCONS_00000829"; gene_id "chrA01:9222763-9227434W"; flanks "9223509-,9223761^"; structure "1^3-,2^4-"; splice_chain "9223621^9223706-,9223631^9223716-"; sources "Undefined,Undefined"; NMorMRNA "null"; degree "4"; dimension "2_2";
chrA01	Undefined	as_event	9223877	9224086	.	+	.	transcript_id "TCONS_00000830,TCONS_00000829"; gene_id "chrA01:9222763-9227434W"; flanks "9223877-,9224086-"; structure "1^,2^"; splice_chain "9223974^,9223975^"; sources "Undefined,Undefined"; NMorMRNA "null"; degree "4"; dimension "2_2";
chrA01	Undefined	as_event	9228305	9228765	.	+	.	transcript_id "TCONS_00000831,TCONS_00000832"; gene_id "chrA01:9227673-9230597W"; flanks "9228305-,9228765^"; structure "1^3-,2^4-"; splice_chain "9228449^9228639-,9228459^9228649-"; sources "Undefined,Undefined"; NMorMRNA "null"; degree "4"; dimension "2_2";
chrA01	Undefined	as_event	9231516	9232893	.	+	.	transcript_id "TCONS_00000834,TCONS_00000833"; gene_id "chrA01:9231357-9233854W"; flanks "9231516-,9232893^"; structure "1^3-5^7-,2^4-6^8-"; splice_chain "9231863^9231941-9232270^9232708-,9231873^9231951-9232280^9232718-"; sources "Undefined,Undefined"; NMorMRNA "null"; degree "4"; dimension "2_2";
chrA01	Undefined	as_event	9235620	9236429	.	+	.	transcript_id "TCONS_00000835,TCONS_00000836"; gene_id "chrA01:9234947-9236429W"; flanks "9235620-,9236429]"; structure "0,1^2-"; splice_chain ",9235941^9236017-"; sources "Undefined,Undefined"; NMorMRNA "null"; degree "4"; dimension "2_2";
chrA01	Undefined	as_event	9238044	9238433	.	+	.	transcript_id "TCONS_00000838,TCONS_00000837"; gene_id "chrA01:9237094-9244639W"; flanks "9238044-,9238433]"; structure "0,1^2-"; splice_chain ",9238122^9238182-"; sources "Undefined,Undefined"; NMorMRNA "null"; degree "4"; dimension "2_2";
chrA01	Undefined	as_event	9241430	9241740	.	+	.	transcript_id "TCONS_00000839,TCONS_00000840"; gene_id "chrA01:9237094-9244639W"; flanks "9241430-,9241740^"; structure "1^3-,2^4-"; splice_chain "9241489^9241578-,9241505^9241594-"; sources "Undefined,Undefined"; NMorMRNA "null"; degree "4"; dimension "2_2";
chrA01	Undefined	as_event	9282922	9283224	.	+	.	transcript_id "TCONS_00000842,TCONS_00000841"; gene_id "chrA01:9282408-9284528W"; flanks "9282922-,9283224^"; structure "1^3-,2^4-"; splice_chain "9283053^9283140-,9283063^9283150-"; sources "Undefined,Undefined"; NMorMRNA "null"; degree "4"; dimension "2_2";
chrA01	Undefined	as_event	9301350	9301668	.	+	.	transcript_id "TCONS_00000843,TCONS_00000844"; gene_id "chrA01:9297156-9302153W"; flanks "9301350-,9301668^"; structure "0,1^2-"; splice_chain ",9301409^9301495-"; sources "Undefined,Undefined"; NMorMRNA "null"; degree "4"; dimension "2_2";
chrA01	Undefined	as_event	9311433	9311722	.	+	.	transcript_id "TCONS_00000845,TCONS_00000846"; gene_id "chrA01:9310077-9313149W"; flanks "9311433-,9311722^"; structure "0,1^2-"; splice_chain ",9311558^9311642-"; sources "Undefined,Undefined"; NMorMRNA "null"; degree "4"; dimension "2_2";
chrA01	Undefined	as_event	9467192	9467523	.	+	.	transcript_id "TCONS_00000855,TCONS_00000854"; gene_id "chrA01:9466170-9467958W"; flanks "9467192-,9467523^"; structure "0,1^2-"; splice_chain ",9467255^9467358-"; sources "Undefined,Undefined"; NMorMRNA "null"; degree "4"; dimension "2_2";
chrA01	Undefined	as_event	9510575	9511542	.	+	.	transcript_id "TCONS_00000860/TCONS_00000861,TCONS_00000862"; gene_id "chrA01:9510575-9513805W"; flanks "9510575[,9511542^"; structure "1^3-,2^4-"; splice_chain "9510846^9511339-,9510857^9511350-"; sources "Undefined,Undefined"; NMorMRNA "null"; degree "4"; dimension "2_2";
chrA01	Undefined	as_event	10189258	10189744	.	+	.	transcript_id "TCONS_00000882,TCONS_00000881"; gene_id "chrA01:10187316-10189744W"; flanks "10189258-,10189744]"; structure "1^3-,2^4-"; splice_chain "10189459^10189536-,10189473^10189550-"; sources "Undefined,Undefined"; NMorMRNA "null"; degree "4"; dimension "2_2";
chrA01	Undefined	as_event	10267368	10267957	.	+	.	transcript_id "TCONS_00000883,TCONS_00000884"; gene_id "chrA01:10266877-10270372W"; flanks "10267368-,10267957^"; structure "0,1^2-"; splice_chain ",10267481^10267559-"; sources "Undefined,Undefined"; NMorMRNA "null"; degree "4"; dimension "2_2";
chrA01	Undefined	as_event	10268030	10268247	.	+	.	transcript_id "TCONS_00000883,TCONS_00000884"; gene_id "chrA01:10266877-10270372W"; flanks "10268030-,10268247^"; structure "0,1^2-"; splice_chain ",10268098^10268176-"; sources "Undefined,Undefined"; NMorMRNA "null"; degree "4"; dimension "2_2";
chrA01	Undefined	as_event	10353047	10354329	.	+	.	transcript_id "TCONS_00000887,TCONS_00000888"; gene_id "chrA01:10353047-10356396W"; flanks "10353047[,10354329^"; structure "0,1^2-"; splice_chain ",10354078^10354278-"; sources "Undefined,Undefined"; NMorMRNA "null"; degree "4"; dimension "2_2";
chrA01	Undefined	as_event	10354783	10355617	.	+	.	transcript_id "TCONS_00000888,TCONS_00000887"; gene_id "chrA01:10353047-10356396W"; flanks "10354783-,10355617^"; structure "1^3-5^7-9^11-,2^4-6^8-10^12-"; splice_chain "10355046^10355125-10355262^10355358-10355409^10355538-,10355056^10355135-10355265^10355359-10355410^10355539-"; sources "Undefined,Undefined"; NMorMRNA "null"; degree "4"; dimension "2_2";
chrA01	Undefined	as_event	10355727	10355998	.	+	.	transcript_id "TCONS_00000888,TCONS_00000887"; gene_id "chrA01:10353047-10356396W"; flanks "10355727-,10355998-"; structure "1^,2^"; splice_chain "10355786^,10355788^"; sources "Undefined,Undefined"; NMorMRNA "null"; degree "4"; dimension "2_2";
chrA01	Undefined	as_event	10468385	10468872	.	+	.	transcript_id "TCONS_00000892/TCONS_00000893/TCONS_00000894,TCONS_00000891"; gene_id "chrA01:10467893-10470394W"; flanks "10468385-,10468872-"; structure "1^3-6^,2^4-5^"; splice_chain "10468514^10468587-10468781^,10468524^10468597-10468721^"; sources "Undefined,Undefined"; NMorMRNA "null"; degree "4"; dimension "2_2";
chrA01	Undefined	as_event	10468872	10469127	.	+	.	transcript_id "TCONS_00000892/TCONS_00000893,TCONS_00000891/TCONS_00000894"; gene_id "chrA01:10467893-10470394W"; flanks "10468872-,10469127-"; structure "1^,2^"; splice_chain "10469012^,10469029^"; sources "Undefined,Undefined"; NMorMRNA "null"; degree "4"; dimension "2_2";
chrA01	Undefined	as_event	10469312	10469924	.	+	.	transcript_id "TCONS_00000894,TCONS_00000892"; gene_id "chrA01:10467893-10470394W"; flanks "10469312-,10469924^"; structure "0,1^2-"; splice_chain ",10469377^10469457-"; sources "Undefined,Undefined"; NMorMRNA "null"; degree "4"; dimension "2_2";
chrA01	Undefined	as_event	10469377	10470394	.	+	.	transcript_id "TCONS_00000892,TCONS_00000893"; gene_id "chrA01:10467893-10470394W"; flanks "10469377^,10470394]"; structure "1-3^4-,2-"; splice_chain "10469457-10469924^10470040-,10469760-"; sources "Undefined,Undefined"; NMorMRNA "null"; degree "4"; dimension "2_2";
chrA01	Undefined	as_event	10469312	10470394	.	+	.	transcript_id "TCONS_00000892,TCONS_00000893,TCONS_00000894"; gene_id "chrA01:10467893-10470394W"; flanks "10469312-,10470394]"; structure "1^2-4^5-,1^3-,4^5-"; splice_chain "10469377^10469457-10469924^10470040-,10469377^10469760-,10469924^10470040-"; sources "Undefined,Undefined,Undefined"; NMorMRNA "null"; degree "9"; dimension "3_3";
chrA01	Undefined	as_event	10469127	10470394	.	+	.	transcript_id "TCONS_00000892,TCONS_00000893,TCONS_00000894,TCONS_00000891"; gene_id "chrA01:10467893-10470394W"; flanks "10469127-,10470394]"; structure "1^3-5^6-8^9-,1^3-5^7-,1^3-8^9-,2^4-"; splice_chain "10469217^10469312-10469377^10469457-10469924^10470040-,10469217^10469312-10469377^10469760-,10469217^10469312-10469924^10470040-,10469227^10469322-"; sources "Undefined,Undefined,Undefined,Und…
chrA01	Undefined	as_event	10504780	10505660	.	+	.	transcript_id "TCONS_00000898,TCONS_00000899"; gene_id "chrA01:10503731-10507530W"; flanks "10504780^,10505660^"; structure "1-,2-"; splice_chain "10505216-,10505219-"; sources "Undefined,Undefined"; NMorMRNA "null"; degree "4"; dimension "2_2";
chrA01	Undefined	as_event	10829308	10829497	.	+	.	transcript_id "TCONS_00000907,TCONS_00000908"; gene_id "chrA01:10827635-10829604W"; flanks "10829308-,10829497-"; structure "1^,2^"; splice_chain "10829355^,10829356^"; sources "Undefined,Undefined"; NMorMRNA "null"; degree "4"; dimension "2_2";
chrA01	Undefined	as_event	10833232	10834194	.	+	.	transcript_id "TCONS_00000910,TCONS_00000909"; gene_id "chrA01:10832774-10834996W"; flanks "10833232-,10834194^"; structure "1^3-5^7-,2^4-6^8-"; splice_chain "10833381^10833457-10833610^10833979-,10833391^10833467-10833620^10833989-"; sources "Undefined,Undefined"; NMorMRNA "null"; degree "4"; dimension "2_2";
chrA01	Undefined	as_event	10834474	10834824	.	+	.	transcript_id "TCONS_00000910,TCONS_00000909"; gene_id "chrA01:10832774-10834996W"; flanks "10834474-,10834824^"; structure "0,1^2-"; splice_chain ",10834565^10834648-"; sources "Undefined,Undefined"; NMorMRNA "null"; degree "4"; dimension "2_2";
chrA01	Undefined	as_event	11105921	11106382	.	+	.	transcript_id "TCONS_00000917,TCONS_00000918"; gene_id "chrA01:11105822-11107268W"; flanks "11105921^,11106382^"; structure "1-,2-"; splice_chain "11106069-,11106072-"; sources "Undefined,Undefined"; NMorMRNA "null"; degree "4"; dimension "2_2";
chrA01	Undefined	as_event	11106069	11107268	.	+	.	transcript_id "TCONS_00000916,TCONS_00000917"; gene_id "chrA01:11105822-11107268W"; flanks "11106069-,11107268]"; structure "0,1^2-"; splice_chain ",11106382^11106459-"; sources "Undefined,Undefined"; NMorMRNA "null"; degree "4"; dimension "2_2";
chrA01	Undefined	as_event	11105921	11107268	.	+	.	transcript_id "TCONS_00000916,TCONS_00000917,TCONS_00000918"; gene_id "chrA01:11105822-11107268W"; flanks "11105921^,11107268]"; structure "1-,1-3^4-,2-3^4-"; splice_chain "11106069-,11106069-11106382^11106459-,11106072-11106382^11106459-"; sources "Undefined,Undefined,Undefined"; NMorMRNA "null"; degree "9"; dimension "3_3";
chrA01	Undefined	as_event	11333617	11336215	.	+	.	transcript_id "TCONS_00000923,TCONS_00000924"; gene_id "chrA01:11333226-11336385W"; flanks "11333617^,11336215]"; structure "1-,2-"; splice_chain "11333699-,11333760-"; sources "Undefined,Undefined"; NMorMRNA "null"; degree "4"; dimension "2_2";
chrA01	Undefined	as_event	11852894	11853147	.	+	.	transcript_id "TCONS_00000935,TCONS_00000934"; gene_id "chrA01:11852685-11854431W"; flanks "11852894^,11853147^"; structure "1-,2-"; splice_chain "11853047-,11853064-"; sources "Undefined,Undefined"; NMorMRNA "null"; degree "4"; dimension "2_2";
chrA01	Undefined	as_event	11852685	11853147	.	+	.	transcript_id "TCONS_00000933,TCONS_00000935,TCONS_00000934"; gene_id "chrA01:11852685-11854431W"; flanks "11852685[,11853147^"; structure "0,1^2-,1^3-"; splice_chain ",11852894^11853047-,11852894^11853064-"; sources "Undefined,Undefined,Undefined"; NMorMRNA "null"; degree "9"; dimension "3_3";
chrA01	Undefined	as_event	11852894	11853245	.	+	.	transcript_id "TCONS_00000932,TCONS_00000935,TCONS_00000934"; gene_id "chrA01:11852685-11854431W"; flanks "11852894^,11853245-"; structure "0,1-3^,2-3^"; splice_chain ",11853047-11853147^,11853064-11853147^"; sources "Undefined,Undefined,Undefined"; NMorMRNA "null"; degree "9"; dimension "3_3";
chrA01	Undefined	as_event	11852685	11853245	.	+	.	transcript_id "TCONS_00000932,TCONS_00000935,TCONS_00000934,TCONS_00000933"; gene_id "chrA01:11852685-11854431W"; flanks "11852685[,11853245-"; structure "1^,1^2-4^,1^3-4^,4^"; splice_chain "11852894^,11852894^11853047-11853147^,11852894^11853064-11853147^,11853147^"; sources "Undefined,Undefined,Undefined,Undefined"; NMorMRNA "null"; degree "16"; dimension "4_4";
chrA01	Undefined	as_event	12249985	12250999	.	+	.	transcript_id "TCONS_00000939,TCONS_00000940"; gene_id "chrA01:12249767-12250999W"; flanks "12249985-,12250999]"; structure "0,1^2-"; splice_chain ",12250700^12250781-"; sources "Undefined,Undefined"; NMorMRNA "null"; degree "4"; dimension "2_2";
chrA01	Undefined	as_event	12384575	12384804	.	+	.	transcript_id "TCONS_00000944,TCONS_00000945"; gene_id "chrA01:12384540-12386791W"; flanks "12384575[,12384804^"; structure "0,1^2-"; splice_chain ",12384651^12384764-"; sources "Undefined,Undefined"; NMorMRNA "null"; degree "4"; dimension "2_2";
chrA01	Undefined	as_event	12384870	12385245	.	+	.	transcript_id "TCONS_00000944/TCONS_00000945,TCONS_00000943"; gene_id "chrA01:12384540-12386791W"; flanks "12384870-,12385245^"; structure "0,1^2-"; splice_chain ",12385054^12385125-"; sources "Undefined,Undefined"; NMorMRNA "null"; degree "4"; dimension "2_2";
chrA01	Undefined	as_event	12934541	12935523	.	+	.	transcript_id "TCONS_00000968,TCONS_00000967"; gene_id "chrA01:12934541-12935523W"; flanks "12934541[,12935523]"; structure "0,1^2-"; splice_chain ",12935006^12935139-"; sources "Undefined,Undefined"; NMorMRNA "null"; degree "4"; dimension "2_2";
chrA01	Undefined	as_event	12943489	12943999	.	+	.	transcript_id "TCONS_00000970/TCONS_00000971,TCONS_00000969"; gene_id "chrA01:12943126-12945426W"; flanks "12943489-,12943999^"; structure "1^3-,2^4-"; splice_chain "12943618^12943805-,12943628^12943815-"; sources "Undefined,Undefined"; NMorMRNA "null"; degree "4"; dimension "2_2";
chrA01	Undefined	as_event	12944364	12944619	.	+	.	transcript_id "TCONS_00000970/TCONS_00000971,TCONS_00000969"; gene_id "chrA01:12943126-12945426W"; flanks "12944364-,12944619^"; structure "1^3-,2^4-"; splice_chain "12944454^12944554-,12944464^12944564-"; sources "Undefined,Undefined"; NMorMRNA "null"; degree "4"; dimension "2_2";
chrA01	Undefined	as_event	12944873	12945097	.	+	.	transcript_id "TCONS_00000971,TCONS_00000970"; gene_id "chrA01:12943126-12945426W"; flanks "12944873-,12945097^"; structure "0,1^2-"; splice_chain ",12944936^12945029-"; sources "Undefined,Undefined"; NMorMRNA "null"; degree "4"; dimension "2_2";
chrA01	Undefined	as_event	12945029	12945233	.	+	.	transcript_id "TCONS_00000970,TCONS_00000969"; gene_id "chrA01:12943126-12945426W"; flanks "12945029-,12945233-"; structure "1^,2^"; splice_chain "12945097^,12945098^"; sources "Undefined,Undefined"; NMorMRNA "null"; degree "4"; dimension "2_2";
chrA01	Undefined	as_event	12944873	12945233	.	+	.	transcript_id "TCONS_00000970,TCONS_00000969,TCONS_00000971"; gene_id "chrA01:12943126-12945426W"; flanks "12944873-,12945233-"; structure "1^2-3^,1^2-4^,3^"; splice_chain "12944936^12945029-12945097^,12944936^12945029-12945098^,12945097^"; sources "Undefined,Undefined,Undefined"; NMorMRNA "null"; degree "9"; dimension "3_3";
chrA01	Undefined	as_event	13140752	13140862	.	+	.	transcript_id "TCONS_00000975/TCONS_00000977,TCONS_00000978"; gene_id "chrA01:13140451-13144248W"; flanks "13140752-,13140862-"; structure "1^,2^"; splice_chain "13140790^,13140791^"; sources "Undefined,Undefined"; NMorMRNA "null"; degree "4"; dimension "2_2";
chrA01	Undefined	as_event	13141124	13141848	.	+	.	transcript_id "TCONS_00000978,TCONS_00000975/TCONS_00000977,TCONS_00000976"; gene_id "chrA01:13140451-13144248W"; flanks "13141124-,13141848^"; structure "0,1^3-,2^4-"; splice_chain ",13141210^13141288-,13141211^13141289-"; sources "Undefined,Undefined,Undefined"; NMorMRNA "null"; degree "9"; dimension "3_3";
chrA01	Undefined	as_event	13141962	13142727	.	+	.	transcript_id "TCONS_00000975,TCONS_00000976/TCONS_00000977/TCONS_00000978"; gene_id "chrA01:13140451-13144248W"; flanks "13141962-,13142727^"; structure "1^3-5^7-,2^4-6^8-"; splice_chain "13142393^13142488-13142549^13142628-,13142395^13142490-13142551^13142630-"; sources "Undefined,Undefined"; NMorMRNA "null"; degree "4"; dimension "2_2";
chrA01	Undefined	as_event	13143520	13143751	.	+	.	transcript_id "TCONS_00000978,TCONS_00000975/TCONS_00000976"; gene_id "chrA01:13140451-13144248W"; flanks "13143520^,13143751^"; structure "1-,2-"; splice_chain "13143591-,13143655-"; sources "Undefined,Undefined"; NMorMRNA "null"; degree "4"; dimension "2_2";
chrA01	Undefined	as_event	13143655	13143833	.	+	.	transcript_id "TCONS_00000977,TCONS_00000975/TCONS_00000976"; gene_id "chrA01:13140451-13144248W"; flanks "13143655-,13143833-"; structure "1^,2^"; splice_chain "13143747^,13143751^"; sources "Undefined,Undefined"; NMorMRNA "null"; degree "4"; dimension "2_2";
chrA01	Undefined	as_event	13143520	13143833	.	+	.	transcript_id "TCONS_00000978,TCONS_00000977,TCONS_00000975/TCONS_00000976"; gene_id "chrA01:13140451-13144248W"; flanks "13143520^,13143833-"; structure "1-4^,2-3^,2-4^"; splice_chain "13143591-13143751^,13143655-13143747^,13143655-13143751^"; sources "Undefined,Undefined,Undefined"; NMorMRNA "null"; degree "9"; dimension "3_3";
chrA01	Undefined	as_event	13682124	13683274	.	+	.	transcript_id "TCONS_00000987,TCONS_00000986"; gene_id "chrA01:13682124-13683274W"; flanks "13682124[,13683274]"; structure "0,1^2-"; splice_chain ",13682305^13682414-"; sources "Undefined,Undefined"; NMorMRNA "null"; degree "4"; dimension "2_2";
chrA01	Undefined	as_event	14019675	14020014	.	+	.	transcript_id "TCONS_00000993,TCONS_00000992"; gene_id "chrA01:14019201-14021145W"; flanks "14019675^,14020014-"; structure "0,1-2^"; splice_chain ",14019778-14019942^"; sources "Undefined,Undefined"; NMorMRNA "null"; degree "4"; dimension "2_2";
chrA01	Undefined	as_event	14144716	14145347	.	+	.	transcript_id "TCONS_00000997,TCONS_00000996"; gene_id "chrA01:14141660-14145455W"; flanks "14144716-,14145347^"; structure "1^3-,2^4-"; splice_chain "14144992^14145062-,14145016^14145086-"; sources "Undefined,Undefined"; NMorMRNA "null"; degree "4"; dimension "2_2";
chrA01	Undefined	as_event	14238844	14239112	.	+	.	transcript_id "TCONS_00001000,TCONS_00001001"; gene_id "chrA01:14232978-14239679W"; flanks "14238844-,14239112^"; structure "0,1^2-"; splice_chain ",14238957^14239045-"; sources "Undefined,Undefined"; NMorMRNA "null"; degree "4"; dimension "2_2";
chrA01	Undefined	as_event	14326628	14326983	.	+	.	transcript_id "TCONS_00001003,TCONS_00001002"; gene_id "chrA01:14321245-14329959W"; flanks "14326628-,14326983^"; structure "0,1^2-"; splice_chain ",14326691^14326771-"; sources "Undefined,Undefined"; NMorMRNA "null"; degree "4"; dimension "2_2";
chrA01	Undefined	as_event	14336527	14336878	.	+	.	transcript_id "TCONS_00001005,TCONS_00001004"; gene_id "chrA01:14335740-14337702W"; flanks "14336527-,14336878^"; structure "1^3-,2^4-"; splice_chain "14336708^14336808-,14336718^14336818-"; sources "Undefined,Undefined"; NMorMRNA "null"; degree "4"; dimension "2_2";
chrA01	Undefined	as_event	14336956	14337121	.	+	.	transcript_id "TCONS_00001005,TCONS_00001004"; gene_id "chrA01:14335740-14337702W"; flanks "14336956-,14337121-"; structure "1^,2^"; splice_chain "14337039^,14337041^"; sources "Undefined,Undefined"; NMorMRNA "null"; degree "4"; dimension "2_2";
chrA01	Undefined	as_event	14359382	14359873	.	+	.	transcript_id "TCONS_00001007/TCONS_00001009,TCONS_00001008"; gene_id "chrA01:14358953-14365081W"; flanks "14359382-,14359873^"; structure "1^3-,2^4-"; splice_chain "14359488^14359706-,14359493^14359711-"; sources "Undefined,Undefined"; NMorMRNA "null"; degree "4"; dimension "2_2";
chrA01	Undefined	as_event	14360197	14360519	.	+	.	transcript_id "TCONS_00001008,TCONS_00001007/TCONS_00001009"; gene_id "chrA01:14358953-14365081W"; flanks "14360197-,14360519^"; structure "1^4-,2^3-"; splice_chain "14360266^14360449-,14360295^14360379-"; sources "Undefined,Undefined"; NMorMRNA "null"; degree "4"; dimension "2_2";
chrA01	Undefined	as_event	14362709	14363495	.	+	.	transcript_id "TCONS_00001008,TCONS_00001007/TCONS_00001009"; gene_id "chrA01:14358953-14365081W"; flanks "14362709-,14363495^"; structure "0,1^2-"; splice_chain ",14363302^14363401-"; sources "Undefined,Undefined"; NMorMRNA "null"; degree "4"; dimension "2_2";
chrA01	Undefined	as_event	14363567	14363953	.	+	.	transcript_id "TCONS_00001008/TCONS_00001009,TCONS_00001007"; gene_id "chrA01:14358953-14365081W"; flanks "14363567-,14363953^"; structure "1^3-,2^4-"; splice_chain "14363705^14363801-,14363715^14363811-"; sources "Undefined,Undefined"; NMorMRNA "null"; degree "4"; dimension "2_2";
chrA01	Undefined	as_event	14364493	14365081	.	+	.	transcript_id "TCONS_00001008/TCONS_00001009,TCONS_00001007"; gene_id "chrA01:14358953-14365081W"; flanks "14364493-,14365081]"; structure "1^3-,2^4-"; splice_chain "14364687^14364792-,14364689^14364794-"; sources "Undefined,Undefined"; NMorMRNA "null"; degree "4"; dimension "2_2";
chrA01	Undefined	as_event	14653718	14655519	.	+	.	transcript_id "TCONS_00001014,TCONS_00001015"; gene_id "chrA01:14653304-14655519W"; flanks "14653718-,14655519]"; structure "1^3-,2^4-"; splice_chain "14654677^14654755-,14654687^14654765-"; sources "Undefined,Undefined"; NMorMRNA "null"; degree "4"; dimension "2_2";
chrA01	Undefined	as_event	14714746	14715076	.	+	.	transcript_id "TCONS_00001016,TCONS_00001017"; gene_id "chrA01:14713543-14716280W"; flanks "14714746-,14715076^"; structure "0,1^2-"; splice_chain ",14714766^14714880-"; sources "Undefined,Undefined"; NMorMRNA "null"; degree "4"; dimension "2_2";
chrA01	Undefined	as_event	14865292	14866164	.	+	.	transcript_id "TCONS_00001026,TCONS_00001025"; gene_id "chrA01:14862908-14866164W"; flanks "14865292-,14866164]"; structure "1^3-,2^4-"; splice_chain "14865388^14865496-,14865421^14865529-"; sources "Undefined,Undefined"; NMorMRNA "null"; degree "4"; dimension "2_2";
chrA01	Undefined	as_event	15498099	15498733	.	+	.	transcript_id "TCONS_00001037,TCONS_00001036"; gene_id "chrA01:15497126-15500446W"; flanks "15498099-,15498733-"; structure "1^,2^3-4^"; splice_chain "15498172^,15498279^15498440-15498492^"; sources "Undefined,Undefined"; NMorMRNA "null"; degree "4"; dimension "2_2";
chrA01	Undefined	as_event	15783364	15783736	.	+	.	transcript_id "TCONS_00001050,TCONS_00001049"; gene_id "chrA01:15782041-15786232W"; flanks "15783364-,15783736^"; structure "0,1^2-"; splice_chain ",15783512^15783611-"; sources "Undefined,Undefined"; NMorMRNA "null"; degree "4"; dimension "2_2";
chrA01	Undefined	as_event	16273157	16273651	.	+	.	transcript_id "TCONS_00001061,TCONS_00001060"; gene_id "chrA01:16272020-16273895W"; flanks "16273157-,16273651^"; structure "1^3-,2^4-"; splice_chain "16273435^16273515-,16273445^16273525-"; sources "Undefined,Undefined"; NMorMRNA "null"; degree "4"; dimension "2_2";
chrA01	Undefined	as_event	16481248	16481874	.	+	.	transcript_id "TCONS_00001063,TCONS_00001062"; gene_id "chrA01:16481248-16483495W"; flanks "16481248[,16481874^"; structure "0,1^2-"; splice_chain ",16481561^16481739-"; sources "Undefined,Undefined"; NMorMRNA "null"; degree "4"; dimension "2_2";
chrA01	Undefined	as_event	16482503	16483495	.	+	.	transcript_id "TCONS_00001063,TCONS_00001062"; gene_id "chrA01:16481248-16483495W"; flanks "16482503-,16483495]"; structure "0,1^2-"; splice_chain ",16482724^16482827-"; sources "Undefined,Undefined"; NMorMRNA "null"; degree "4"; dimension "2_2";
chrA01	Undefined	as_event	16565722	16565973	.	+	.	transcript_id "TCONS_00001066,TCONS_00001067"; gene_id "chrA01:16564445-16566416W"; flanks "16565722-,16565973^"; structure "0,1^2-"; splice_chain ",16565805^16565892-"; sources "Undefined,Undefined"; NMorMRNA "null"; degree "4"; dimension "2_2";
chrA01	Undefined	as_event	16695642	16696738	.	+	.	transcript_id "TCONS_00001070,TCONS_00001069"; gene_id "chrA01:16695042-16696738W"; flanks "16695642-,16696738]"; structure "1^3-,2^4-"; splice_chain "16696538^16696615-,16696548^16696625-"; sources "Undefined,Undefined"; NMorMRNA "null"; degree "4"; dimension "2_2";
chrA01	Undefined	as_event	16985568	16986869	.	+	.	transcript_id "TCONS_00001083,TCONS_00001081"; gene_id "chrA01:16985568-16987316W"; flanks "16985568[,16986869^"; structure "0,1^2-"; splice_chain ",16986076^16986161-"; sources "Undefined,Undefined"; NMorMRNA "null"; degree "4"; dimension "2_2";
chrA01	Undefined	as_event	16985568	16987316	.	+	.	transcript_id "TCONS_00001082,TCONS_00001081,TCONS_00001083"; gene_id "chrA01:16985568-16987316W"; flanks "16985568[,16987316]"; structure "1^3-6^8-,2^4-5^7-,5^7-"; splice_chain "16986060^16986145-16986879^16987005-,16986076^16986161-16986869^16986995-,16986869^16986995-"; sources "Undefined,Undefined,Undefined"; NMorMRNA "null"; degree "9"; dimension "3_3";
chrA01	Undefined	as_event	17188597	17191090	.	+	.	transcript_id "TCONS_00001088,TCONS_00001087"; gene_id "chrA01:17187742-17191090W"; flanks "17188597-,17191090]"; structure "1^2-5^6-7^8-,3^4-"; splice_chain "17188821^17188889-17189900^17190188-17190255^17190347-,17189002^17189110-"; sources "Undefined,Undefined"; NMorMRNA "null"; degree "4"; dimension "2_2";
chrA01	Undefined	as_event	17197656	17200452	.	+	.	transcript_id "TCONS_00001090,TCONS_00001091"; gene_id "chrA01:17197656-17201488W"; flanks "17197656[,17200452^"; structure "1^3-5^7-,2^4-6^8-"; splice_chain "17198026^17198210-17200322^17200393-,17198041^17198225-17200332^17200403-"; sources "Undefined,Undefined"; NMorMRNA "null"; degree "4"; dimension "2_2";
chrA01	Undefined	as_event	17198205	17200759	.	+	.	transcript_id "TCONS_00001092,TCONS_00001093"; gene_id "chrA01:17197656-17201488W"; flanks "17198205-,17200759^"; structure "1^3-5^7-9^11-,2^4-6^8-10^12-"; splice_chain "17200322^17200393-17200452^17200539-17200607^17200688-,17200333^17200404-17200460^17200547-17200615^17200696-"; sources "Undefined,Undefined"; NMorMRNA "null"; degree "4"; dimension "2_2";
chrA01	Undefined	as_event	17200871	17201029	.	+	.	transcript_id "TCONS_00001090/TCONS_00001091/TCONS_00001092,TCONS_00001093"; gene_id "chrA01:17197656-17201488W"; flanks "17200871-,17201029-"; structure "1^,2^"; splice_chain "17200939^,17200940^"; sources "Undefined,Undefined"; NMorMRNA "null"; degree "4"; dimension "2_2";
chrA01	Undefined	as_event	17378097	17378671	.	+	.	transcript_id "TCONS_00001097,TCONS_00001098"; gene_id "chrA01:17377480-17378671W"; flanks "17378097-,17378671]"; structure "0,1^2-"; splice_chain ",17378163^17378278-"; sources "Undefined,Undefined"; NMorMRNA "null"; degree "4"; dimension "2_2";
chrA01	Undefined	as_event	17500968	17501168	.	+	.	transcript_id "TCONS_00001103,TCONS_00001101,TCONS_00001102"; gene_id "chrA01:17499712-17501168W"; flanks "17500968-,17501168]"; structure "0,1^3-,2^4-"; splice_chain ",17501060^17501145-,17501073^17501158-"; sources "Undefined,Undefined,Undefined"; NMorMRNA "null"; degree "9"; dimension "3_3";
chrA01	Undefined	as_event	17684180	17685315	.	+	.	transcript_id "TCONS_00001108,TCONS_00001110"; gene_id "chrA01:17681835-17687397W"; flanks "17684180-,17685315^"; structure "0,1^2-3^4-"; splice_chain ",17684500^17684574-17684660^17684737-"; sources "Undefined,Undefined"; NMorMRNA "null"; degree "4"; dimension "2_2";
chrA01	Undefined	as_event	17686651	17687050	.	+	.	transcript_id "TCONS_00001108/TCONS_00001110,TCONS_00001111"; gene_id "chrA01:17681835-17687397W"; flanks "17686651-,17687050^"; structure "0,1^2-"; splice_chain ",17686714^17686811-"; sources "Undefined,Undefined"; NMorMRNA "null"; degree "4"; dimension "2_2";
chrA01	Undefined	as_event	17795508	17796078	.	+	.	transcript_id "TCONS_00001120,TCONS_00001119"; gene_id "chrA01:17795383-17797028W"; flanks "17795508^,17796078^"; structure "1-,2-"; splice_chain "17795764-,17795767-"; sources "Undefined,Undefined"; NMorMRNA "null"; degree "4"; dimension "2_2";
chrA01	Undefined	as_event	17895296	17895511	.	+	.	transcript_id "TCONS_00001127,TCONS_00001126"; gene_id "chrA01:17894272-17899493W"; flanks "17895296-,17895511^"; structure "0,1^2-"; splice_chain ",17895359^17895452-"; sources "Undefined,Undefined"; NMorMRNA "null"; degree "4"; dimension "2_2";
chrA01	Undefined	as_event	18006708	18007502	.	+	.	transcript_id "TCONS_00001129,TCONS_00001130"; gene_id "chrA01:18006708-18009519W"; flanks "18006708[,18007502-"; structure "1^,2^"; splice_chain "18007256^,18007285^"; sources "Undefined,Undefined"; NMorMRNA "null"; degree "4"; dimension "2_2";
chrA01	Undefined	as_event	18015845	18016082	.	+	.	transcript_id "TCONS_00001131,TCONS_00001132"; gene_id "chrA01:18013451-18016474W"; flanks "18015845-,18016082^"; structure "0,1^2-"; splice_chain ",18015931^18016012-"; sources "Undefined,Undefined"; NMorMRNA "null"; degree "4"; dimension "2_2";
chrA01	Undefined	as_event	18063299	18063523	.	+	.	transcript_id "TCONS_00001135/TCONS_00001137,TCONS_00001136"; gene_id "chrA01:18062253-18069168W"; flanks "18063299-,18063523-"; structure "1^,2^"; splice_chain "18063423^,18063424^"; sources "Undefined,Undefined"; NMorMRNA "null"; degree "4"; dimension "2_2";
chrA01	Undefined	as_event	18066670	18067116	.	+	.	transcript_id "TCONS_00001135/TCONS_00001137,TCONS_00001136"; gene_id "chrA01:18062253-18069168W"; flanks "18066670-,18067116-"; structure "1^,2^"; splice_chain "18066745^,18066746^"; sources "Undefined,Undefined"; NMorMRNA "null"; degree "4"; dimension "2_2";
chrA01	Undefined	as_event	18068601	18068749	.	+	.	transcript_id "TCONS_00001135/TCONS_00001137,TCONS_00001136"; gene_id "chrA01:18062253-18069168W"; flanks "18068601-,18068749-"; structure "1^,2^"; splice_chain "18068660^,18068661^"; sources "Undefined,Undefined"; NMorMRNA "null"; degree "4"; dimension "2_2";
chrA01	Undefined	as_event	18068749	18068948	.	+	.	transcript_id "TCONS_00001136/TCONS_00001137,TCONS_00001135"; gene_id "chrA01:18062253-18069168W"; flanks "18068749-,18068948-"; structure "1^,2^"; splice_chain "18068823^,18068825^"; sources "Undefined,Undefined"; NMorMRNA "null"; degree "4"; dimension "2_2";
chrA01	Undefined	as_event	18070972	18071271	.	+	.	transcript_id "TCONS_00001138,TCONS_00001139"; gene_id "chrA01:18069562-18074352W"; flanks "18070972-,18071271^"; structure "0,1^2-"; splice_chain ",18071105^18071179-"; sources "Undefined,Undefined"; NMorMRNA "null"; degree "4"; dimension "2_2";
chrA01	Undefined	as_event	18143698	18144300	.	+	.	transcript_id "TCONS_00001142,TCONS_00001143"; gene_id "chrA01:18143687-18145519W"; flanks "18143698[,18144300-"; structure "1^,2^"; splice_chain "18143764^,18143776^"; sources "Undefined,Undefined"; NMorMRNA "null"; degree "4"; dimension "2_2";
chrA01	Undefined	as_event	18158921	18159185	.	+	.	transcript_id "TCONS_00001150,TCONS_00001146/TCONS_00001147/TCONS_00001148/TCONS_00001149"; gene_id "chrA01:18158523-18164400W"; flanks "18158921-,18159185^"; structure "0,1^2-"; splice_chain ",18159022^18159065-"; sources "Undefined,Undefined"; NMorMRNA "null"; degree "4"; dimension "2_2";
chrA01	Undefined	as_event	18159814	18160092	.	+	.	transcript_id "TCONS_00001146/TCONS_00001150,TCONS_00001149"; gene_id "chrA01:18158523-18164400W"; flanks "18159814^,18160092^"; structure "1-,2-"; splice_chain "18159935-,18159938-"; sources "Undefined,Undefined"; NMorMRNA "null"; degree "4"; dimension "2_2";
chrA01	Undefined	as_event	18159727	18160092	.	+	.	transcript_id "TCONS_00001147,TCONS_00001146/TCONS_00001150,TCONS_00001149"; gene_id "chrA01:18158523-18164400W"; flanks "18159727-,18160092^"; structure "0,1^2-,1^3-"; splice_chain ",18159814^18159935-,18159814^18159938-"; sources "Undefined,Undefined,Undefined"; NMorMRNA "null"; degree "9"; dimension "3_3";
chrA01	Undefined	as_event	18159814	18160745	.	+	.	transcript_id "TCONS_00001148,TCONS_00001149"; gene_id "chrA01:18158523-18164400W"; flanks "18159814^,18160745^"; structure "1-4^6-,2-3^5-"; splice_chain "18159935-18160102^18160644-,18159938-18160092^18160634-"; sources "Undefined,Undefined"; NMorMRNA "null"; degree "4"; dimension "2_2";
chrA01	Undefined	as_event	18160634	18160977	.	+	.	transcript_id "TCONS_00001146/TCONS_00001147/TCONS_00001150,TCONS_00001149"; gene_id "chrA01:18158523-18164400W"; flanks "18160634-,18160977^"; structure "1^3-,2^4-"; splice_chain "18160742^18160829-,18160745^18160832-"; sources "Undefined,Undefined"; NMorMRNA "null"; degree "4"; dimension "2_2";
chrA01	Undefined	as_event	18159935	18160977	.	+	.	transcript_id "TCONS_00001146/TCONS_00001150,TCONS_00001148"; gene_id "chrA01:18158523-18164400W"; flanks "18159935-,18160977^"; structure "1^3-5^7-,2^4-6^8-"; splice_chain "18160092^18160634-18160742^18160829-,18160102^18160644-18160745^18160832-"; sources "Undefined,Undefined"; NMorMRNA "null"; degree "4"; dimension "2_2";
chrA01	Undefined	as_event	18159814	18160977	.	+	.	transcript_id "TCONS_00001146/TCONS_00001150,TCONS_00001148,TCONS_00001149"; gene_id "chrA01:18158523-18164400W"; flanks "18159814^,18160977^"; structure "1-3^5-7^9-,1-4^6-8^10-,2-3^5-8^10-"; splice_chain "18159935-18160092^18160634-18160742^18160829-,18159935-18160102^18160644-18160745^18160832-,18159938-18160092^18160634-18160745^18160832-"; sources "Undefined,Undefined,Undefined"; NMorMRNA "nu…
chrA01	Undefined	as_event	18159727	18160977	.	+	.	transcript_id "TCONS_00001146/TCONS_00001150,TCONS_00001148,TCONS_00001149,TCONS_00001147"; gene_id "chrA01:18158523-18164400W"; flanks "18159727-,18160977^"; structure "1^2-4^6-8^10-,1^2-5^7-9^11-,1^3-4^6-9^11-,4^6-8^10-"; splice_chain "18159814^18159935-18160092^18160634-18160742^18160829-,18159814^18159935-18160102^18160644-18160745^18160832-,18159814^18159938-18160092^18160634-18160745^181608…
chrA01	Undefined	as_event	18161316	18161465	.	+	.	transcript_id "TCONS_00001146/TCONS_00001148/TCONS_00001150,TCONS_00001149,TCONS_00001147"; gene_id "chrA01:18158523-18164400W"; flanks "18161316-,18161465-"; structure "1^,2^,3^"; splice_chain "18161383^,18161386^,18161401^"; sources "Undefined,Undefined,Undefined"; NMorMRNA "null"; degree "9"; dimension "3_3";
chrA01	Undefined	as_event	18161658	18161963	.	+	.	transcript_id "TCONS_00001146,TCONS_00001147,TCONS_00001150,TCONS_00001149"; gene_id "chrA01:18158523-18164400W"; flanks "18161658-,18161963-"; structure "1^,2^,3^,4^"; splice_chain "18161865^,18161866^,18161870^,18161882^"; sources "Undefined,Undefined,Undefined,Undefined"; NMorMRNA "null"; degree "16"; dimension "4_4";
chrA01	Undefined	as_event	18161465	18162010	.	+	.	transcript_id "TCONS_00001148,TCONS_00001146,TCONS_00001147,TCONS_00001150,TCONS_00001149"; gene_id "chrA01:18158523-18164400W"; flanks "18161465-,18162010^"; structure "0,1^2-3^7-,1^2-4^7-,1^2-5^7-,1^2-6^7-"; splice_chain ",18161591^18161658-18161865^18161963-,18161591^18161658-18161866^18161963-,18161591^18161658-18161870^18161963-,18161591^18161658-18161882^18161963-"; sources "Undefined,Undef…
chrA01	Undefined	as_event	18162788	18163291	.	+	.	transcript_id "TCONS_00001148,TCONS_00001146/TCONS_00001147"; gene_id "chrA01:18158523-18164400W"; flanks "18162788^,18163291^"; structure "1-,2-"; splice_chain "18163178-,18163180-"; sources "Undefined,Undefined"; NMorMRNA "null"; degree "4"; dimension "2_2";
chrA01	Undefined	as_event	18162788	18163386	.	+	.	transcript_id "TCONS_00001149/TCONS_00001150,TCONS_00001148,TCONS_00001146/TCONS_00001147"; gene_id "chrA01:18158523-18164400W"; flanks "18162788^,18163386-"; structure "0,1-3^,2-3^"; splice_chain ",18163178-18163291^,18163180-18163291^"; sources "Undefined,Undefined,Undefined"; NMorMRNA "null"; degree "9"; dimension "3_3";
chrA01	Undefined	as_event	18163609	18164069	.	+	.	transcript_id "TCONS_00001150,TCONS_00001147/TCONS_00001148/TCONS_00001149"; gene_id "chrA01:18158523-18164400W"; flanks "18163609-,18164069^"; structure "0,1^2-"; splice_chain ",18163717^18163814-"; sources "Undefined,Undefined"; NMorMRNA "null"; degree "4"; dimension "2_2";
chrA01	Undefined	as_event	18303753	18304188	.	+	.	transcript_id "TCONS_00001156/TCONS_00001158,TCONS_00001157"; gene_id "chrA01:18303179-18309384W"; flanks "18303753-,18304188^"; structure "1^3-,2^4-"; splice_chain "18303927^18304014-,18303928^18304015-"; sources "Undefined,Undefined"; NMorMRNA "null"; degree "4"; dimension "2_2";
chrA01	Undefined	as_event	18305221	18305934	.	+	.	transcript_id "TCONS_00001156/TCONS_00001158,TCONS_00001157"; gene_id "chrA01:18303179-18309384W"; flanks "18305221-,18305934^"; structure "1^3-,2^4-"; splice_chain "18305311^18305414-,18305321^18305424-"; sources "Undefined,Undefined"; NMorMRNA "null"; degree "4"; dimension "2_2";
chrA01	Undefined	as_event	18366389	18375429	.	+	.	transcript_id "TCONS_00001163,TCONS_00001162"; gene_id "chrA01:18365613-18377883W"; flanks "18366389^,18375429-"; structure "1-2^,3-4^"; splice_chain "18366542-18366597^,18375261-18375316^"; sources "Undefined,Undefined"; NMorMRNA "null"; degree "4"; dimension "2_2";
chrA01	Undefined	as_event	18375608	18375811	.	+	.	transcript_id "TCONS_00001164,TCONS_00001162/TCONS_00001163"; gene_id "chrA01:18365613-18377883W"; flanks "18375608-,18375811^"; structure "0,1^2-"; splice_chain ",18375665^18375765-"; sources "Undefined,Undefined"; NMorMRNA "null"; degree "4"; dimension "2_2";
chrA01	Undefined	as_event	18588428	18589835	.	+	.	transcript_id "TCONS_00001167,TCONS_00001166"; gene_id "chrA01:18588170-18590709W"; flanks "18588428^,18589835^"; structure "1-,2-"; splice_chain "18588610-,18588616-"; sources "Undefined,Undefined"; NMorMRNA "null"; degree "4"; dimension "2_2";
chrA01	Undefined	as_event	18658552	18658692	.	+	.	transcript_id "TCONS_00001173,TCONS_00001172"; gene_id "chrA01:18655914-18659647W"; flanks "18658552^,18658692^"; structure "1-,2-"; splice_chain "18658653-,18658654-"; sources "Undefined,Undefined"; NMorMRNA "null"; degree "4"; dimension "2_2";
chrA01	Undefined	as_event	18763035	18763218	.	+	.	transcript_id "TCONS_00001179,TCONS_00001178,TCONS_00001180"; gene_id "chrA01:18761944-18764167W"; flanks "18763035^,18763218^"; structure "1-,2-,3-"; splice_chain "18763142-,18763143-,18763149-"; sources "Undefined,Undefined,Undefined"; NMorMRNA "null"; degree "9"; dimension "3_3";
chrA01	Undefined	as_event	18763806	18764167	.	+	.	transcript_id "TCONS_00001179,TCONS_00001180"; gene_id "chrA01:18761944-18764167W"; flanks "18763806^,18764167]"; structure "1-,2-"; splice_chain "18763888-,18763891-"; sources "Undefined,Undefined"; NMorMRNA "null"; degree "4"; dimension "2_2";
chrA01	Undefined	as_event	18763687	18764167	.	+	.	transcript_id "TCONS_00001178,TCONS_00001179,TCONS_00001180"; gene_id "chrA01:18761944-18764167W"; flanks "18763687-,18764167]"; structure "0,1^2-,1^3-"; splice_chain ",18763806^18763888-,18763806^18763891-"; sources "Undefined,Undefined,Undefined"; NMorMRNA "null"; degree "9"; dimension "3_3";
chrA01	Undefined	as_event	18944948	18945821	.	+	.	transcript_id "TCONS_00001185,TCONS_00001184"; gene_id "chrA01:18944948-18945821W"; flanks "18944948[,18945821]"; structure "1^3-,2^4-"; splice_chain "18945354^18945435-,18945364^18945445-"; sources "Undefined,Undefined"; NMorMRNA "null"; degree "4"; dimension "2_2";
chrA01	Undefined	as_event	19061845	19062366	.	+	.	transcript_id "TCONS_00001188,TCONS_00001189"; gene_id "chrA01:19060668-19065799W"; flanks "19061845-,19062366^"; structure "1^3-,2^4-"; splice_chain "19061963^19062071-,19061973^19062081-"; sources "Undefined,Undefined"; NMorMRNA "null"; degree "4"; dimension "2_2";
chrA01	Undefined	as_event	19062591	19062901	.	+	.	transcript_id "TCONS_00001188,TCONS_00001189"; gene_id "chrA01:19060668-19065799W"; flanks "19062591^,19062901^"; structure "1-,2-"; splice_chain "19062761-,19062773-"; sources "Undefined,Undefined"; NMorMRNA "null"; degree "4"; dimension "2_2";
chrA01	Undefined	as_event	19426095	19426312	.	+	.	transcript_id "TCONS_00001208,TCONS_00001207"; gene_id "chrA01:19424888-19428484W"; flanks "19426095-,19426312-"; structure "1^,2^"; splice_chain "19426232^,19426236^"; sources "Undefined,Undefined"; NMorMRNA "null"; degree "4"; dimension "2_2";
chrA01	Undefined	as_event	19427305	19427494	.	+	.	transcript_id "TCONS_00001208,TCONS_00001207"; gene_id "chrA01:19424888-19428484W"; flanks "19427305-,19427494-"; structure "1^,2^"; splice_chain "19427382^,19427383^"; sources "Undefined,Undefined"; NMorMRNA "null"; degree "4"; dimension "2_2";
chrA01	Undefined	as_event	19511516	19511799	.	+	.	transcript_id "TCONS_00001209,TCONS_00001210"; gene_id "chrA01:19510682-19512040W"; flanks "19511516-,19511799^"; structure "0,1^2-"; splice_chain ",19511620^19511686-"; sources "Undefined,Undefined"; NMorMRNA "null"; degree "4"; dimension "2_2";
chrA01	Undefined	as_event	19659309	19660506	.	+	.	transcript_id "TCONS_00001212,TCONS_00001211"; gene_id "chrA01:19658889-19661169W"; flanks "19659309^,19660506^"; structure "1-,2-"; splice_chain "19660062-,19660066-"; sources "Undefined,Undefined"; NMorMRNA "null"; degree "4"; dimension "2_2";
chrA01	Undefined	as_event	19903079	19903240	.	+	.	transcript_id "TCONS_00001227,TCONS_00001225"; gene_id "chrA01:19901989-19904801W"; flanks "19903079^,19903240^"; structure "1-,2-"; splice_chain "19903149-,19903154-"; sources "Undefined,Undefined"; NMorMRNA "null"; degree "4"; dimension "2_2";
chrA01	Undefined	as_event	19903154	19903302	.	+	.	transcript_id "TCONS_00001226,TCONS_00001225"; gene_id "chrA01:19901989-19904801W"; flanks "19903154-,19903302-"; structure "1^,2^"; splice_chain "19903184^,19903240^"; sources "Undefined,Undefined"; NMorMRNA "null"; degree "4"; dimension "2_2";
chrA01	Undefined	as_event	19903079	19903302	.	+	.	transcript_id "TCONS_00001227,TCONS_00001226,TCONS_00001225"; gene_id "chrA01:19901989-19904801W"; flanks "19903079^,19903302-"; structure "1-4^,2-3^,2-4^"; splice_chain "19903149-19903240^,19903154-19903184^,19903154-19903240^"; sources "Undefined,Undefined,Undefined"; NMorMRNA "null"; degree "9"; dimension "3_3";
chrA01	Undefined	as_event	19903400	19903566	.	+	.	transcript_id "TCONS_00001228,TCONS_00001225/TCONS_00001226"; gene_id "chrA01:19901989-19904801W"; flanks "19903400^,19903566^"; structure "1-,2-"; splice_chain "19903481-,19903483-"; sources "Undefined,Undefined"; NMorMRNA "null"; degree "4"; dimension "2_2";
chrA01	Undefined	as_event	19903302	19903566	.	+	.	transcript_id "TCONS_00001225/TCONS_00001226,TCONS_00001227"; gene_id "chrA01:19901989-19904801W"; flanks "19903302-,19903566^"; structure "1^3-,2^4-"; splice_chain "19903400^19903483-,19903401^19903484-"; sources "Undefined,Undefined"; NMorMRNA "null"; degree "4"; dimension "2_2";
chrA01	Undefined	as_event	19903833	19903989	.	+	.	transcript_id "TCONS_00001225/TCONS_00001226,TCONS_00001227"; gene_id "chrA01:19901989-19904801W"; flanks "19903833-,19903989-"; structure "1^,2^"; splice_chain "19903904^,19903909^"; sources "Undefined,Undefined"; NMorMRNA "null"; degree "4"; dimension "2_2";
chrA01	Undefined	as_event	19903833	19904273	.	+	.	transcript_id "TCONS_00001225/TCONS_00001226,TCONS_00001227,TCONS_00001228"; gene_id "chrA01:19901989-19904801W"; flanks "19903833-,19904273^"; structure "1^4-,2^4-,3^5-"; splice_chain "19903904^19903989-,19903909^19903989-,19903914^19903999-"; sources "Undefined,Undefined,Undefined"; NMorMRNA "null"; degree "9"; dimension "3_3";
chrA01	Undefined	as_event	20020053	20020333	.	+	.	transcript_id "TCONS_00001234,TCONS_00001235"; gene_id "chrA01:20018497-20021198W"; flanks "20020053-,20020333^"; structure "0,1^2-"; splice_chain ",20020116^20020194-"; sources "Undefined,Undefined"; NMorMRNA "null"; degree "4"; dimension "2_2";
chrA01	Undefined	as_event	20185280	20187432	.	+	.	transcript_id "TCONS_00001241,TCONS_00001240"; gene_id "chrA01:20184914-20187432W"; flanks "20185280-,20187432]"; structure "1^3-,2^4-"; splice_chain "20187278^20187381-,20187288^20187391-"; sources "Undefined,Undefined"; NMorMRNA "null"; degree "4"; dimension "2_2";
chrA01	Undefined	as_event	20302777	20303781	.	+	.	transcript_id "TCONS_00001245,TCONS_00001244"; gene_id "chrA01:20302412-20305213W"; flanks "20302777-,20303781^"; structure "0,1^2-"; splice_chain ",20303050^20303590-"; sources "Undefined,Undefined"; NMorMRNA "null"; degree "4"; dimension "2_2";
chrA01	Undefined	as_event	20304587	20304917	.	+	.	transcript_id "TCONS_00001244,TCONS_00001245/TCONS_00001246"; gene_id "chrA01:20302412-20305213W"; flanks "20304587-,20304917-"; structure "1^,2^"; splice_chain "20304759^,20304835^"; sources "Undefined,Undefined"; NMorMRNA "null"; degree "4"; dimension "2_2";
chrA01	Undefined	as_event	20349957	20350598	.	+	.	transcript_id "TCONS_00001251,TCONS_00001250"; gene_id "chrA01:20349957-20351982W"; flanks "20349957[,20350598^"; structure "1^3-,2^4-"; splice_chain "20350102^20350491-,20350112^20350501-"; sources "Undefined,Undefined"; NMorMRNA "null"; degree "4"; dimension "2_2";
chrA01	Undefined	as_event	20350696	20350843	.	+	.	transcript_id "TCONS_00001250,TCONS_00001251"; gene_id "chrA01:20349957-20351982W"; flanks "20350696-,20350843-"; structure "1^,2^"; splice_chain "20350730^,20350750^"; sources "Undefined,Undefined"; NMorMRNA "null"; degree "4"; dimension "2_2";
chrA01	Undefined	as_event	20434404	20435359	.	+	.	transcript_id "TCONS_00001255,TCONS_00001254"; gene_id "chrA01:20433396-20435444W"; flanks "20434404-,20435359-"; structure "1^,2^"; splice_chain "20435210^,20435257^"; sources "Undefined,Undefined"; NMorMRNA "null"; degree "4"; dimension "2_2";
chrA01	Undefined	as_event	20646002	20646420	.	+	.	transcript_id "TCONS_00001277,TCONS_00001278"; gene_id "chrA01:20645693-20649858W"; flanks "20646002-,20646420^"; structure "0,1^2-"; splice_chain ",20646091^20646293-"; sources "Undefined,Undefined"; NMorMRNA "null"; degree "4"; dimension "2_2";
chrA01	Undefined	as_event	20646002	20646721	.	+	.	transcript_id "TCONS_00001276,TCONS_00001278,TCONS_00001277"; gene_id "chrA01:20645693-20649858W"; flanks "20646002-,20646721^"; structure "0,1^2-3^4-,3^4-"; splice_chain ",20646091^20646293-20646420^20646591-,20646420^20646591-"; sources "Undefined,Undefined,Undefined"; NMorMRNA "null"; degree "9"; dimension "3_3";
chrA01	Undefined	as_event	20839737	20840146	.	+	.	transcript_id "TCONS_00001299,TCONS_00001298"; gene_id "chrA01:20838699-20841214W"; flanks "20839737-,20840146^"; structure "0,1^2-"; splice_chain ",20839814^20839886-"; sources "Undefined,Undefined"; NMorMRNA "null"; degree "4"; dimension "2_2";
chrA01	Undefined	as_event	20924105	20926958	.	+	.	transcript_id "TCONS_00001309,TCONS_00001310"; gene_id "chrA01:20924105-20926958W"; flanks "20924105[,20926958]"; structure "1^3-,2^4-"; splice_chain "20924348^20925046-,20924358^20925056-"; sources "Undefined,Undefined"; NMorMRNA "null"; degree "4"; dimension "2_2";
chrA01	Undefined	as_event	20933382	20934293	.	+	.	transcript_id "TCONS_00001312,TCONS_00001311"; gene_id "chrA01:20932667-20936113W"; flanks "20933382-,20934293^"; structure "0,1^2-"; splice_chain ",20934045^20934120-"; sources "Undefined,Undefined"; NMorMRNA "null"; degree "4"; dimension "2_2";
chrA01	Undefined	as_event	21006589	21006816	.	+	.	transcript_id "TCONS_00001315/TCONS_00001316,TCONS_00001317"; gene_id "chrA01:21005429-21010504W"; flanks "21006589-,21006816^"; structure "0,1^2-"; splice_chain ",21006685^21006770-"; sources "Undefined,Undefined"; NMorMRNA "null"; degree "4"; dimension "2_2";
chrA01	Undefined	as_event	21006987	21007321	.	+	.	transcript_id "TCONS_00001315/TCONS_00001316,TCONS_00001317"; gene_id "chrA01:21005429-21010504W"; flanks "21006987-,21007321^"; structure "0,1^2-"; splice_chain ",21007179^21007255-"; sources "Undefined,Undefined"; NMorMRNA "null"; degree "4"; dimension "2_2";
chrA01	Undefined	as_event	21009242	21009626	.	+	.	transcript_id "TCONS_00001316,TCONS_00001315"; gene_id "chrA01:21005429-21010504W"; flanks "21009242-,21009626^"; structure "1^3-,2^4-"; splice_chain "21009418^21009507-,21009419^21009508-"; sources "Undefined,Undefined"; NMorMRNA "null"; degree "4"; dimension "2_2";
chrA01	Undefined	as_event	21010267	21010504	.	+	.	transcript_id "TCONS_00001315,TCONS_00001316"; gene_id "chrA01:21005429-21010504W"; flanks "21010267^,21010504]"; structure "1-,2-"; splice_chain "21010353-,21010356-"; sources "Undefined,Undefined"; NMorMRNA "null"; degree "4"; dimension "2_2";
chrA01	Undefined	as_event	21056352	21056773	.	+	.	transcript_id "TCONS_00001323,TCONS_00001322"; gene_id "chrA01:21053910-21056773W"; flanks "21056352-,21056773]"; structure "0,1^2-"; splice_chain ",21056415^21056682-"; sources "Undefined,Undefined"; NMorMRNA "null"; degree "4"; dimension "2_2";
chrA01	Undefined	as_event	21192037	21192181	.	+	.	transcript_id "TCONS_00001338,TCONS_00001340"; gene_id "chrA01:21188642-21196946W"; flanks "21192037^,21192181^"; structure "1-,2-"; splice_chain "21192120-,21192122-"; sources "Undefined,Undefined"; NMorMRNA "null"; degree "4"; dimension "2_2";
chrA01	Undefined	as_event	21192122	21192315	.	+	.	transcript_id "TCONS_00001340,TCONS_00001339"; gene_id "chrA01:21188642-21196946W"; flanks "21192122-,21192315-"; structure "1^,2^"; splice_chain "21192181^,21192183^"; sources "Undefined,Undefined"; NMorMRNA "null"; degree "4"; dimension "2_2";
chrA01	Undefined	as_event	21192037	21192315	.	+	.	transcript_id "TCONS_00001338,TCONS_00001340,TCONS_00001339"; gene_id "chrA01:21188642-21196946W"; flanks "21192037^,21192315-"; structure "1-3^,2-3^,2-4^"; splice_chain "21192120-21192181^,21192122-21192181^,21192122-21192183^"; sources "Undefined,Undefined,Undefined"; NMorMRNA "null"; degree "9"; dimension "3_3";
chrA01	Undefined	as_event	21193008	21193187	.	+	.	transcript_id "TCONS_00001338/TCONS_00001339,TCONS_00001340"; gene_id "chrA01:21188642-21196946W"; flanks "21193008-,21193187-"; structure "1^,2^"; splice_chain "21193112^,21193113^"; sources "Undefined,Undefined"; NMorMRNA "null"; degree "4"; dimension "2_2";
chrA01	Undefined	as_event	21397872	21398794	.	+	.	transcript_id "TCONS_00001349,TCONS_00001348"; gene_id "chrA01:21397872-21402564W"; flanks "21397872[,21398794^"; structure "1^3-,2^4-"; splice_chain "21398115^21398565-,21398133^21398583-"; sources "Undefined,Undefined"; NMorMRNA "null"; degree "4"; dimension "2_2";
chrA01	Undefined	as_event	21399597	21399993	.	+	.	transcript_id "TCONS_00001348,TCONS_00001349"; gene_id "chrA01:21397872-21402564W"; flanks "21399597-,21399993^"; structure "0,1^2-"; splice_chain ",21399799^21399872-"; sources "Undefined,Undefined"; NMorMRNA "null"; degree "4"; dimension "2_2";
chrA01	Undefined	as_event	21400069	21400363	.	+	.	transcript_id "TCONS_00001348,TCONS_00001349"; gene_id "chrA01:21397872-21402564W"; flanks "21400069-,21400363^"; structure "0,1^2-"; splice_chain ",21400222^21400294-"; sources "Undefined,Undefined"; NMorMRNA "null"; degree "4"; dimension "2_2";
chrA01	Undefined	as_event	21400443	21400708	.	+	.	transcript_id "TCONS_00001348/TCONS_00001349/TCONS_00001351,TCONS_00001350"; gene_id "chrA01:21397872-21402564W"; flanks "21400443-,21400708^"; structure "1^3-,2^4-"; splice_chain "21400588^21400663-,21400598^21400673-"; sources "Undefined,Undefined"; NMorMRNA "null"; degree "4"; dimension "2_2";
chrA01	Undefined	as_event	21400985	21401187	.	+	.	transcript_id "TCONS_00001351,TCONS_00001348/TCONS_00001350"; gene_id "chrA01:21397872-21402564W"; flanks "21400985^,21401187^"; structure "1-,2-"; splice_chain "21401067-,21401069-"; sources "Undefined,Undefined"; NMorMRNA "null"; degree "4"; dimension "2_2";
chrA01	Undefined	as_event	21400788	21401187	.	+	.	transcript_id "TCONS_00001349,TCONS_00001351,TCONS_00001348/TCONS_00001350"; gene_id "chrA01:21397872-21402564W"; flanks "21400788-,21401187^"; structure "0,1^2-,1^3-"; splice_chain ",21400985^21401067-,21400985^21401069-"; sources "Undefined,Undefined,Undefined"; NMorMRNA "null"; degree "9"; dimension "3_3";
chrA01	Undefined	as_event	21421809	21422420	.	+	.	transcript_id "TCONS_00001352,TCONS_00001353"; gene_id "chrA01:21419618-21425704W"; flanks "21421809-,21422420^"; structure "0,1^2-"; splice_chain ",21421950^21422033-"; sources "Undefined,Undefined"; NMorMRNA "null"; degree "4"; dimension "2_2";
chrA01	Undefined	as_event	21579596	21580104	.	+	.	transcript_id "TCONS_00001360,TCONS_00001361"; gene_id "chrA01:21578710-21580104W"; flanks "21579596-,21580104]"; structure "0,1^2-3^4-"; splice_chain ",21579737^21579822-21579891^21579985-"; sources "Undefined,Undefined"; NMorMRNA "null"; degree "4"; dimension "2_2";
chrA01	Undefined	as_event	21614676	21614984	.	+	.	transcript_id "TCONS_00001368,TCONS_00001369"; gene_id "chrA01:21610669-21615422W"; flanks "21614676-,21614984^"; structure "0,1^2-"; splice_chain ",21614754^21614829-"; sources "Undefined,Undefined"; NMorMRNA "null"; degree "4"; dimension "2_2";
chrA01	Undefined	as_event	21641648	21642542	.	+	.	transcript_id "TCONS_00001371,TCONS_00001372"; gene_id "chrA01:21641120-21644239W"; flanks "21641648^,21642542^"; structure "1-,2-"; splice_chain "21642092-,21642193-"; sources "Undefined,Undefined"; NMorMRNA "null"; degree "4"; dimension "2_2";
chrA01	Undefined	as_event	21719512	21719820	.	+	.	transcript_id "TCONS_00001382,TCONS_00001383"; gene_id "chrA01:21717248-21720907W"; flanks "21719512-,21719820^"; structure "1^3-,2^4-"; splice_chain "21719596^21719734-,21719641^21719779-"; sources "Undefined,Undefined"; NMorMRNA "null"; degree "4"; dimension "2_2";
chrA01	Undefined	as_event	21758513	21759702	.	+	.	transcript_id "TCONS_00001390,TCONS_00001389"; gene_id "chrA01:21758444-21764355W"; flanks "21758513^,21759702^"; structure "1-,2-"; splice_chain "21759024-,21759026-"; sources "Undefined,Undefined"; NMorMRNA "null"; degree "4"; dimension "2_2";
chrA01	Undefined	as_event	21810262	21810585	.	+	.	transcript_id "TCONS_00001391,TCONS_00001392"; gene_id "chrA01:21808661-21811538W"; flanks "21810262-,21810585^"; structure "0,1^2-"; splice_chain ",21810369^21810483-"; sources "Undefined,Undefined"; NMorMRNA "null"; degree "4"; dimension "2_2";
chrA01	Undefined	as_event	21814395	21814861	.	+	.	transcript_id "TCONS_00001395,TCONS_00001394"; gene_id "chrA01:21814395-21817885W"; flanks "21814395[,21814861-"; structure "1^,2^"; splice_chain "21814771^,21814775^"; sources "Undefined,Undefined"; NMorMRNA "null"; degree "4"; dimension "2_2";
chrA01	Undefined	as_event	21887003	21887608	.	+	.	transcript_id "TCONS_00001404,TCONS_00001403"; gene_id "chrA01:21887003-21888173W"; flanks "21887003[,21887608^"; structure "0,1^2-"; splice_chain ",21887314^21887403-"; sources "Undefined,Undefined"; NMorMRNA "null"; degree "4"; dimension "2_2";
chrA01	Undefined	as_event	22135542	22135880	.	+	.	transcript_id "TCONS_00001416,TCONS_00001415"; gene_id "chrA01:22135267-22138533W"; flanks "22135542^,22135880^"; structure "1-4^6-,2-3^5-"; splice_chain "22135600-22135750^22135825-,22135603-22135749^22135824-"; sources "Undefined,Undefined"; NMorMRNA "null"; degree "4"; dimension "2_2";
chrA01	Undefined	as_event	22137043	22137250	.	+	.	transcript_id "TCONS_00001418,TCONS_00001415/TCONS_00001416"; gene_id "chrA01:22135267-22138533W"; flanks "22137043^,22137250^"; structure "1-,2-"; splice_chain "22137134-,22137135-"; sources "Undefined,Undefined"; NMorMRNA "null"; degree "4"; dimension "2_2";
chrA01	Undefined	as_event	22137490	22137667	.	+	.	transcript_id "TCONS_00001415,TCONS_00001416/TCONS_00001418"; gene_id "chrA01:22135267-22138533W"; flanks "22137490^,22137667^"; structure "1-,2-"; splice_chain "22137578-,22137579-"; sources "Undefined,Undefined"; NMorMRNA "null"; degree "4"; dimension "2_2";
chrA01	Undefined	as_event	22137760	22137891	.	+	.	transcript_id "TCONS_00001416/TCONS_00001418,TCONS_00001415"; gene_id "chrA01:22135267-22138533W"; flanks "22137760-,22137891-"; structure "1^,2^"; splice_chain "22137822^,22137823^"; sources "Undefined,Undefined"; NMorMRNA "null"; degree "4"; dimension "2_2";
chrA01	Undefined	as_event	22137947	22138182	.	+	.	transcript_id "TCONS_00001416,TCONS_00001418"; gene_id "chrA01:22135267-22138533W"; flanks "22137947^,22138182^"; structure "1-,2-"; splice_chain "22138084-,22138086-"; sources "Undefined,Undefined"; NMorMRNA "null"; degree "4"; dimension "2_2";
chrA01	Undefined	as_event	22138086	22138263	.	+	.	transcript_id "TCONS_00001418,TCONS_00001415"; gene_id "chrA01:22135267-22138533W"; flanks "22138086-,22138263-"; structure "1^,2^"; splice_chain "22138182^,22138184^"; sources "Undefined,Undefined"; NMorMRNA "null"; degree "4"; dimension "2_2";
chrA01	Undefined	as_event	22137947	22138263	.	+	.	transcript_id "TCONS_00001416,TCONS_00001418,TCONS_00001415"; gene_id "chrA01:22135267-22138533W"; flanks "22137947^,22138263-"; structure "1-3^,2-3^,2-4^"; splice_chain "22138084-22138182^,22138086-22138182^,22138086-22138184^"; sources "Undefined,Undefined,Undefined"; NMorMRNA "null"; degree "9"; dimension "3_3";
chrA01	Undefined	as_event	22615680	22616065	.	+	.	transcript_id "TCONS_00001434,TCONS_00001435"; gene_id "chrA01:22615284-22617722W"; flanks "22615680-,22616065^"; structure "0,1^2-"; splice_chain ",22615799^22615880-"; sources "Undefined,Undefined"; NMorMRNA "null"; degree "4"; dimension "2_2";
chrA01	Undefined	as_event	22709065	22709741	.	+	.	transcript_id "TCONS_00001440,TCONS_00001441"; gene_id "chrA01:22709065-22710884W"; flanks "22709065[,22709741-"; structure "1^,2^"; splice_chain "22709533^,22709535^"; sources "Undefined,Undefined"; NMorMRNA "null"; degree "4"; dimension "2_2";
chrA01	Undefined	as_event	22749636	22749948	.	+	.	transcript_id "TCONS_00001444,TCONS_00001445"; gene_id "chrA01:22747165-22749948W"; flanks "22749636-,22749948]"; structure "0,1^2-"; splice_chain ",22749759^22749854-"; sources "Undefined,Undefined"; NMorMRNA "null"; degree "4"; dimension "2_2";
chrA01	Undefined	as_event	22932323	22932538	.	+	.	transcript_id "TCONS_00001453,TCONS_00001454"; gene_id "chrA01:22931931-22935692W"; flanks "22932323-,22932538-"; structure "1^,2^"; splice_chain "22932448^,22932449^"; sources "Undefined,Undefined"; NMorMRNA "null"; degree "4"; dimension "2_2";
chrA01	Undefined	as_event	22932988	22933293	.	+	.	transcript_id "TCONS_00001453,TCONS_00001454"; gene_id "chrA01:22931931-22935692W"; flanks "22932988-,22933293^"; structure "1^3-,2^4-"; splice_chain "22933059^22933199-,22933070^22933210-"; sources "Undefined,Undefined"; NMorMRNA "null"; degree "4"; dimension "2_2";
chrA01	Undefined	as_event	22936609	22936966	.	+	.	transcript_id "TCONS_00001455,TCONS_00001456"; gene_id "chrA01:22936285-22937317W"; flanks "22936609-,22936966^"; structure "0,1^2-"; splice_chain ",22936757^22936851-"; sources "Undefined,Undefined"; NMorMRNA "null"; degree "4"; dimension "2_2";
chrA01	Undefined	as_event	22936851	22937086	.	+	.	transcript_id "TCONS_00001456,TCONS_00001457"; gene_id "chrA01:22936285-22937317W"; flanks "22936851-,22937086-"; structure "1^,2^"; splice_chain "22936966^,22936967^"; sources "Undefined,Undefined"; NMorMRNA "null"; degree "4"; dimension "2_2";
chrA01	Undefined	as_event	22936609	22937086	.	+	.	transcript_id "TCONS_00001456,TCONS_00001457,TCONS_00001455"; gene_id "chrA01:22936285-22937317W"; flanks "22936609-,22937086-"; structure "1^2-3^,1^2-4^,3^"; splice_chain "22936757^22936851-22936966^,22936757^22936851-22936967^,22936966^"; sources "Undefined,Undefined,Undefined"; NMorMRNA "null"; degree "9"; dimension "3_3";
chrA01	Undefined	as_event	22951392	22951749	.	+	.	transcript_id "TCONS_00001458,TCONS_00001459"; gene_id "chrA01:22949367-22953537W"; flanks "22951392-,22951749^"; structure "1^3-,2^4-"; splice_chain "22951482^22951621-,22951484^22951623-"; sources "Undefined,Undefined"; NMorMRNA "null"; degree "4"; dimension "2_2";
chrA01	Undefined	as_event	23005091	23005915	.	+	.	transcript_id "TCONS_00001460,TCONS_00001461"; gene_id "chrA01:23005091-23007052W"; flanks "23005091[,23005915-"; structure "1^,2^"; splice_chain "23005566^,23005571^"; sources "Undefined,Undefined"; NMorMRNA "null"; degree "4"; dimension "2_2";
chrA01	Undefined	as_event	23040867	23041344	.	+	.	transcript_id "TCONS_00001462,TCONS_00001463"; gene_id "chrA01:23040138-23042236W"; flanks "23040867-,23041344^"; structure "0,1^2-"; splice_chain ",23041130^23041207-"; sources "Undefined,Undefined"; NMorMRNA "null"; degree "4"; dimension "2_2";
chrA01	Undefined	as_event	23041425	23041755	.	+	.	transcript_id "TCONS_00001462/TCONS_00001463,TCONS_00001464"; gene_id "chrA01:23040138-23042236W"; flanks "23041425-,23041755^"; structure "1^3-5^7-,2^4-6^8-"; splice_chain "23041488^23041586-23041623^23041696-,23041492^23041590-23041639^23041712-"; sources "Undefined,Undefined"; NMorMRNA "null"; degree "4"; dimension "2_2";
chrA01	Undefined	as_event	23041990	23042236	.	+	.	transcript_id "TCONS_00001463,TCONS_00001464"; gene_id "chrA01:23040138-23042236W"; flanks "23041990-,23042236]"; structure "1^3-,2^4-"; splice_chain "23042139^23042209-,23042149^23042219-"; sources "Undefined,Undefined"; NMorMRNA "null"; degree "4"; dimension "2_2";
chrA01	Undefined	as_event	23255929	23256575	.	+	.	transcript_id "TCONS_00001469,TCONS_00001468"; gene_id "chrA01:23255929-23257587W"; flanks "23255929[,23256575^"; structure "1^3-,2^4-"; splice_chain "23256257^23256364-,23256267^23256374-"; sources "Undefined,Undefined"; NMorMRNA "null"; degree "4"; dimension "2_2";
chrA01	Undefined	as_event	145	484	.	-	.	transcript_id "TCONS_00001471,TCONS_00001470"; gene_id "chrA01:145-488C"; flanks "484[,145]"; structure "1^3-,2^4-"; splice_chain "438^231-,436^229-"; sources "Undefined,Undefined"; NMorMRNA "null"; degree "4"; dimension "2_2";
chrA01	Undefined	as_event	212006	212299	.	-	.	transcript_id "TCONS_00001485,TCONS_00001486"; gene_id "chrA01:212006-214582C"; flanks "212299-,212006]"; structure "0,1^2-"; splice_chain ",212200^212059-"; sources "Undefined,Undefined"; NMorMRNA "null"; degree "4"; dimension "2_2";
chrA01	Undefined	as_event	445273	445780	.	-	.	transcript_id "TCONS_00001497,TCONS_00001498"; gene_id "chrA01:445081-446874C"; flanks "445780-,445273^"; structure "0,1^2-"; splice_chain ",445423^445354-"; sources "Undefined,Undefined"; NMorMRNA "null"; degree "4"; dimension "2_2";
chrA01	Undefined	as_event	564510	565040	.	-	.	transcript_id "TCONS_00001512,TCONS_00001511"; gene_id "chrA01:564346-565924C"; flanks "565040-,564510^"; structure "0,1^2-"; splice_chain ",564745^564673-"; sources "Undefined,Undefined"; NMorMRNA "null"; degree "4"; dimension "2_2";
chrA01	Undefined	as_event	575897	576111	.	-	.	transcript_id "TCONS_00001514,TCONS_00001513"; gene_id "chrA01:575018-578156C"; flanks "576111-,575897^"; structure "0,1^2-"; splice_chain ",576031^575951-"; sources "Undefined,Undefined"; NMorMRNA "null"; degree "4"; dimension "2_2";
chrA01	Undefined	as_event	875521	876156	.	-	.	transcript_id "TCONS_00001531,TCONS_00001532"; gene_id "chrA01:874657-878463C"; flanks "876156-,875521^"; structure "0,1^2-"; splice_chain ",876066^875592-"; sources "Undefined,Undefined"; NMorMRNA "null"; degree "4"; dimension "2_2";
chrA01	Undefined	as_event	885347	885879	.	-	.	transcript_id "TCONS_00001535,TCONS_00001536"; gene_id "chrA01:884206-886823C"; flanks "885879-,885347^"; structure "0,1^2-"; splice_chain ",885644^885571-"; sources "Undefined,Undefined"; NMorMRNA "null"; degree "4"; dimension "2_2";
chrA01	Undefined	as_event	884731	884910	.	-	.	transcript_id "TCONS_00001533/TCONS_00001534,TCONS_00001536"; gene_id "chrA01:884206-886823C"; flanks "884910-,884731-"; structure "1^,2^"; splice_chain "884811^,884810^"; sources "Undefined,Undefined"; NMorMRNA "null"; degree "4"; dimension "2_2";
chrA01	Undefined	as_event	884674	884910	.	-	.	transcript_id "TCONS_00001535,TCONS_00001533/TCONS_00001534"; gene_id "chrA01:884206-886823C"; flanks "884910-,884674^"; structure "0,1^2-"; splice_chain ",884811^884731-"; sources "Undefined,Undefined"; NMorMRNA "null"; degree "4"; dimension "2_2";
chrA01	Undefined	as_event	998146	998320	.	-	.	transcript_id "TCONS_00001548,TCONS_00001547"; gene_id "chrA01:997597-999680C"; flanks "998320^,998146^"; structure "1-,2-"; splice_chain "998239-,998238-"; sources "Undefined,Undefined"; NMorMRNA "null"; degree "4"; dimension "2_2";
chrA01	Undefined	as_event	1008617	1008921	.	-	.	transcript_id "TCONS_00001549,TCONS_00001550"; gene_id "chrA01:1008110-1009475C"; flanks "1008921-,1008617^"; structure "0,1^2-"; splice_chain ",1008721^1008652-"; sources "Undefined,Undefined"; NMorMRNA "null"; degree "4"; dimension "2_2";
chrA01	Undefined	as_event	1035546	1036644	.	-	.	transcript_id "TCONS_00001554,TCONS_00001553"; gene_id "chrA01:1035099-1038552C"; flanks "1036644-,1035546^"; structure "0,1^2-3^4-5^6-7^8-"; splice_chain ",1036501^1036432-1036280^1036207-1036092^1036006-1035839^1035770-"; sources "Undefined,Undefined"; NMorMRNA "null"; degree "4"; dimension "2_2";
chrA01	Undefined	as_event	1071163	1071643	.	-	.	transcript_id "TCONS_00001559,TCONS_00001557/TCONS_00001558"; gene_id "chrA01:1069807-1072424C"; flanks "1071643-,1071163^"; structure "1^3-,2^4-"; splice_chain "1071553^1071268-,1071543^1071258-"; sources "Undefined,Undefined"; NMorMRNA "null"; degree "4"; dimension "2_2";
chrA01	Undefined	as_event	1070014	1070205	.	-	.	transcript_id "TCONS_00001557,TCONS_00001558,TCONS_00001559"; gene_id "chrA01:1069807-1072424C"; flanks "1070205^,1070014^"; structure "1-,2-,3-"; splice_chain "1070114-,1070113-,1070112-"; sources "Undefined,Undefined,Undefined"; NMorMRNA "null"; degree "9"; dimension "3_3";
chrA01	Undefined	as_event	1330066	1330370	.	-	.	transcript_id "TCONS_00001581,TCONS_00001582"; gene_id "chrA01:1326960-1331798C"; flanks "1330370^,1330066^"; structure "1-,2-"; splice_chain "1330176-,1330173-"; sources "Undefined,Undefined"; NMorMRNA "null"; degree "4"; dimension "2_2";
chrA01	Undefined	as_event	1328795	1329201	.	-	.	transcript_id "TCONS_00001582,TCONS_00001581"; gene_id "chrA01:1326960-1331798C"; flanks "1329201-,1328795^"; structure "0,1^2-"; splice_chain ",1329030^1328950-"; sources "Undefined,Undefined"; NMorMRNA "null"; degree "4"; dimension "2_2";
chrA01	Undefined	as_event	1327717	1327938	.	-	.	transcript_id "TCONS_00001581,TCONS_00001582"; gene_id "chrA01:1326960-1331798C"; flanks "1327938-,1327717-"; structure "1^,2^"; splice_chain "1327807^,1327806^"; sources "Undefined,Undefined"; NMorMRNA "null"; degree "4"; dimension "2_2";
chrA01	Undefined	as_event	1357461	1358054	.	-	.	transcript_id "TCONS_00001586,TCONS_00001587"; gene_id "chrA01:1356379-1359752C"; flanks "1358054-,1357461^"; structure "0,1^2-"; splice_chain ",1357896^1357817-"; sources "Undefined,Undefined"; NMorMRNA "null"; degree "4"; dimension "2_2";
chrA01	Undefined	as_event	1387598	1387742	.	-	.	transcript_id "TCONS_00001596,TCONS_00001595"; gene_id "chrA01:1387193-1391326C"; flanks "1387742^,1387598^"; structure "1-,2-"; splice_chain "1387669-,1387657-"; sources "Undefined,Undefined"; NMorMRNA "null"; degree "4"; dimension "2_2";
chrA01	Undefined	as_event	1436733	1437211	.	-	.	transcript_id "TCONS_00001601,TCONS_00001602"; gene_id "chrA01:1436327-1439973C"; flanks "1437211-,1436733^"; structure "1^3-,2^4-"; splice_chain "1437096^1436922-,1437086^1436912-"; sources "Undefined,Undefined"; NMorMRNA "null"; degree "4"; dimension "2_2";
chrA01	Undefined	as_event	1454643	1455216	.	-	.	transcript_id "TCONS_00001604,TCONS_00001603"; gene_id "chrA01:1451774-1457795C"; flanks "1455216-,1454643^"; structure "0,1^2-"; splice_chain ",1455186^1454743-"; sources "Undefined,Undefined"; NMorMRNA "null"; degree "4"; dimension "2_2";
chrA01	Undefined	as_event	1453451	1454053	.	-	.	transcript_id "TCONS_00001604,TCONS_00001603"; gene_id "chrA01:1451774-1457795C"; flanks "1454053^,1453451^"; structure "1-,2-"; splice_chain "1453498-,1453496-"; sources "Undefined,Undefined"; NMorMRNA "null"; degree "4"; dimension "2_2";
chrA01	Undefined	as_event	1471128	1471440	.	-	.	transcript_id "TCONS_00001606,TCONS_00001605"; gene_id "chrA01:1469928-1473489C"; flanks "1471440-,1471128^"; structure "0,1^2-"; splice_chain ",1471351^1471265-"; sources "Undefined,Undefined"; NMorMRNA "null"; degree "4"; dimension "2_2";
chrA01	Undefined	as_event	1479729	1480009	.	-	.	transcript_id "TCONS_00001611,TCONS_00001610"; gene_id "chrA01:1479395-1485925C"; flanks "1480009-,1479729^"; structure "0,1^2-"; splice_chain ",1479944^1479882-"; sources "Undefined,Undefined"; NMorMRNA "null"; degree "4"; dimension "2_2";
chrA01	Undefined	as_event	1510257	1510890	.	-	.	transcript_id "TCONS_00001614,TCONS_00001615"; gene_id "chrA01:1508463-1511299C"; flanks "1510890-,1510257^"; structure "0,1^2-"; splice_chain ",1510609^1510540-"; sources "Undefined,Undefined"; NMorMRNA "null"; degree "4"; dimension "2_2";
chrA01	Undefined	as_event	1512199	1512480	.	-	.	transcript_id "TCONS_00001617,TCONS_00001616"; gene_id "chrA01:1511820-1513126C"; flanks "1512480-,1512199^"; structure "0,1^2-"; splice_chain ",1512382^1512250-"; sources "Undefined,Undefined"; NMorMRNA "null"; degree "4"; dimension "2_2";
chrA01	Undefined	as_event	1560885	1561468	.	-	.	transcript_id "TCONS_00001622,TCONS_00001621"; gene_id "chrA01:1559200-1561468C"; flanks "1561468[,1560885-"; structure "1^,2^"; splice_chain "1561304^,1561279^"; sources "Undefined,Undefined"; NMorMRNA "null"; degree "4"; dimension "2_2";
chrA01	Undefined	as_event	1575827	1577124	.	-	.	transcript_id "TCONS_00001625,TCONS_00001626"; gene_id "chrA01:1575518-1577124C"; flanks "1577124[,1575827-"; structure "1^,2^"; splice_chain "1576003^,1575998^"; sources "Undefined,Undefined"; NMorMRNA "null"; degree "4"; dimension "2_2";
chrA01	Undefined	as_event	1583456	1583676	.	-	.	transcript_id "TCONS_00001629,TCONS_00001628"; gene_id "chrA01:1579647-1584885C"; flanks "1583676-,1583456^"; structure "0,1^2-"; splice_chain ",1583648^1583557-"; sources "Undefined,Undefined"; NMorMRNA "null"; degree "4"; dimension "2_2";
chrA01	Undefined	as_event	1580769	1580966	.	-	.	transcript_id "TCONS_00001629,TCONS_00001627/TCONS_00001628"; gene_id "chrA01:1579647-1584885C"; flanks "1580966^,1580769^"; structure "1-,2-"; splice_chain "1580873-,1580870-"; sources "Undefined,Undefined"; NMorMRNA "null"; degree "4"; dimension "2_2";
chrA01	Undefined	as_event	1579773	1580254	.	-	.	transcript_id "TCONS_00001629,TCONS_00001627/TCONS_00001628"; gene_id "chrA01:1579647-1584885C"; flanks "1580254-,1579773^"; structure "0,1^2-3^4-"; splice_chain ",1580108^1580007-1579955^1579872-"; sources "Undefined,Undefined"; NMorMRNA "null"; degree "4"; dimension "2_2";
chrA01	Undefined	as_event	1612341	1612990	.	-	.	transcript_id "TCONS_00001636,TCONS_00001637"; gene_id "chrA01:1611183-1613976C"; flanks "1612990-,1612341^"; structure "0,1^2-"; splice_chain ",1612713^1612617-"; sources "Undefined,Undefined"; NMorMRNA "null"; degree "4"; dimension "2_2";
chrA01	Undefined	as_event	1754795	1755107	.	-	.	transcript_id "TCONS_00001644,TCONS_00001643"; gene_id "chrA01:1753929-1755283C"; flanks "1755107^,1754795^"; structure "1-,2-"; splice_chain "1754950-,1754945-"; sources "Undefined,Undefined"; NMorMRNA "null"; degree "4"; dimension "2_2";
chrA01	Undefined	as_event	1853235	1853514	.	-	.	transcript_id "TCONS_00001652,TCONS_00001651"; gene_id "chrA01:1850288-1854316C"; flanks "1853514-,1853235^"; structure "0,1^2-"; splice_chain ",1853404^1853318-"; sources "Undefined,Undefined"; NMorMRNA "null"; degree "4"; dimension "2_2";
chrA01	Undefined	as_event	1852005	1852142	.	-	.	transcript_id "TCONS_00001651,TCONS_00001652"; gene_id "chrA01:1850288-1854316C"; flanks "1852142-,1852005-"; structure "1^,2^"; splice_chain "1852105^,1852104^"; sources "Undefined,Undefined"; NMorMRNA "null"; degree "4"; dimension "2_2";
chrA01	Undefined	as_event	1850734	1850904	.	-	.	transcript_id "TCONS_00001652,TCONS_00001651"; gene_id "chrA01:1850288-1854316C"; flanks "1850904^,1850734^"; structure "1-,2-"; splice_chain "1850791-,1850790-"; sources "Undefined,Undefined"; NMorMRNA "null"; degree "4"; dimension "2_2";
chrA01	Undefined	as_event	1883320	1883568	.	-	.	transcript_id "TCONS_00001656/TCONS_00001657,TCONS_00001658"; gene_id "chrA01:1880506-1885292C"; flanks "1883568-,1883320^"; structure "0,1^2-"; splice_chain ",1883455^1883382-"; sources "Undefined,Undefined"; NMorMRNA "null"; degree "4"; dimension "2_2";
chrA01	Undefined	as_event	1880506	1881099	.	-	.	transcript_id "TCONS_00001657,TCONS_00001656"; gene_id "chrA01:1880506-1885292C"; flanks "1881099-,1880506]"; structure "1^3-,2^4-"; splice_chain "1881053^1880964-,1881023^1880919-"; sources "Undefined,Undefined"; NMorMRNA "null"; degree "4"; dimension "2_2";
chrA01	Undefined	as_event	1983635	1985062	.	-	.	transcript_id "TCONS_00001666,TCONS_00001667"; gene_id "chrA01:1975534-1986586C"; flanks "1985062-,1983635^"; structure "1^3-,2^4-"; splice_chain "1984274^1983741-,1984232^1983699-"; sources "Undefined,Undefined"; NMorMRNA "null"; degree "4"; dimension "2_2";
chrA01	Undefined	as_event	2008346	2008628	.	-	.	transcript_id "TCONS_00001671/TCONS_00001672,TCONS_00001670"; gene_id "chrA01:2005641-2008628C"; flanks "2008628[,2008346^"; structure "0,1^2-"; splice_chain ",2008545^2008478-"; sources "Undefined,Undefined"; NMorMRNA "null"; degree "4"; dimension "2_2";
chrA01	Undefined	as_event	2007633	2007908	.	-	.	transcript_id "TCONS_00001670/TCONS_00001671,TCONS_00001672"; gene_id "chrA01:2005641-2008628C"; flanks "2007908-,2007633^"; structure "0,1^2-"; splice_chain ",2007882^2007786-"; sources "Undefined,Undefined"; NMorMRNA "null"; degree "4"; dimension "2_2";
chrA01	Undefined	as_event	2015230	2015354	.	-	.	transcript_id "TCONS_00001673,TCONS_00001674"; gene_id "chrA01:2014449-2015445C"; flanks "2015354^,2015230^"; structure "1-,2-"; splice_chain "2015263-,2015261-"; sources "Undefined,Undefined"; NMorMRNA "null"; degree "4"; dimension "2_2";
chrA01	Undefined	as_event	2017515	2017717	.	-	.	transcript_id "TCONS_00001675,TCONS_00001677"; gene_id "chrA01:2015894-2022991C"; flanks "2017717-,2017515-"; structure "1^,2^"; splice_chain "2017646^,2017645^"; sources "Undefined,Undefined"; NMorMRNA "null"; degree "4"; dimension "2_2";
chrA01	Undefined	as_event	2017432	2017646	.	-	.	transcript_id "TCONS_00001676,TCONS_00001675"; gene_id "chrA01:2015894-2022991C"; flanks "2017646^,2017432^"; structure "1-,2-"; splice_chain "2017517-,2017515-"; sources "Undefined,Undefined"; NMorMRNA "null"; degree "4"; dimension "2_2";
chrA01	Undefined	as_event	2017432	2017717	.	-	.	transcript_id "TCONS_00001676,TCONS_00001675,TCONS_00001677"; gene_id "chrA01:2015894-2022991C"; flanks "2017717-,2017432^"; structure "1^3-,1^4-,2^4-"; splice_chain "2017646^2017517-,2017646^2017515-,2017645^2017515-"; sources "Undefined,Undefined,Undefined"; NMorMRNA "null"; degree "9"; dimension "3_3";
chrA01	Undefined	as_event	2015894	2016291	.	-	.	transcript_id "TCONS_00001675,TCONS_00001676/TCONS_00001677"; gene_id "chrA01:2015894-2022991C"; flanks "2016291-,2015894]"; structure "0,1^2-"; splice_chain ",2016127^2016028-"; sources "Undefined,Undefined"; NMorMRNA "null"; degree "4"; dimension "2_2";
chrA01	Undefined	as_event	2032304	2034991	.	-	.	transcript_id "TCONS_00001679,TCONS_00001680/TCONS_00001681"; gene_id "chrA01:2027472-2034991C"; flanks "2034991[,2032304^"; structure "1^3-,2^4-"; splice_chain "2034815^2034638-,2034807^2034630-"; sources "Undefined,Undefined"; NMorMRNA "null"; degree "4"; dimension "2_2";
chrA01	Undefined	as_event	2027761	2028198	.	-	.	transcript_id "TCONS_00001679,TCONS_00001680"; gene_id "chrA01:2027472-2034991C"; flanks "2028198^,2027761]"; structure "1-,2-"; splice_chain "2028109-,2028106-"; sources "Undefined,Undefined"; NMorMRNA "null"; degree "4"; dimension "2_2";
chrA01	Undefined	as_event	2068144	2068562	.	-	.	transcript_id "TCONS_00001683,TCONS_00001684"; gene_id "chrA01:2066478-2068562C"; flanks "2068562[,2068144-"; structure "1^,2^"; splice_chain "2068273^,2068259^"; sources "Undefined,Undefined"; NMorMRNA "null"; degree "4"; dimension "2_2";
chrA01	Undefined	as_event	2069550	2069820	.	-	.	transcript_id "TCONS_00001686,TCONS_00001685"; gene_id "chrA01:2069076-2070457C"; flanks "2069820-,2069550^"; structure "0,1^2-"; splice_chain ",2069767^2069612-"; sources "Undefined,Undefined"; NMorMRNA "null"; degree "4"; dimension "2_2";
chrA01	Undefined	as_event	2080461	2080630	.	-	.	transcript_id "TCONS_00001688,TCONS_00001689"; gene_id "chrA01:2077436-2081055C"; flanks "2080630^,2080461^"; structure "1-,2-"; splice_chain "2080540-,2080539-"; sources "Undefined,Undefined"; NMorMRNA "null"; degree "4"; dimension "2_2";
chrA01	Undefined	as_event	2085992	2086165	.	-	.	transcript_id "TCONS_00001690,TCONS_00001692,TCONS_00001691"; gene_id "chrA01:2083214-2086421C"; flanks "2086165^,2085992^"; structure "1-,2-,3-"; splice_chain "2086038-,2086035-,2086034-"; sources "Undefined,Undefined,Undefined"; NMorMRNA "null"; degree "9"; dimension "3_3";
chrA01	Undefined	as_event	2083916	2084085	.	-	.	transcript_id "TCONS_00001691,TCONS_00001690"; gene_id "chrA01:2083214-2086421C"; flanks "2084085^,2083916^"; structure "1-,2-"; splice_chain "2083995-,2083994-"; sources "Undefined,Undefined"; NMorMRNA "null"; degree "4"; dimension "2_2";
chrA01	Undefined	as_event	2133208	2134598	.	-	.	transcript_id "TCONS_00001697,TCONS_00001696"; gene_id "chrA01:2132523-2135776C"; flanks "2134598-,2133208^"; structure "0,1^2-3^4-"; splice_chain ",2133957^2133453-2133354^2133264-"; sources "Undefined,Undefined"; NMorMRNA "null"; degree "4"; dimension "2_2";
chrA01	Undefined	as_event	2133042	2133264	.	-	.	transcript_id "TCONS_00001696,TCONS_00001698"; gene_id "chrA01:2132523-2135776C"; flanks "2133264-,2133042-"; structure "1^,2^"; splice_chain "2133208^,2133148^"; sources "Undefined,Undefined"; NMorMRNA "null"; degree "4"; dimension "2_2";
chrA01	Undefined	as_event	2133042	2134598	.	-	.	transcript_id "TCONS_00001696,TCONS_00001698,TCONS_00001697"; gene_id "chrA01:2132523-2135776C"; flanks "2134598-,2133042-"; structure "1^2-3^4-5^,1^2-3^4-6^,5^"; splice_chain "2133957^2133453-2133354^2133264-2133208^,2133957^2133453-2133354^2133264-2133148^,2133208^"; sources "Undefined,Undefined,Undefined"; NMorMRNA "null"; degree "9"; dimension "3_3";
chrA01	Undefined	as_event	2132523	2133453	.	-	.	transcript_id "TCONS_00001695,TCONS_00001696,TCONS_00001698"; gene_id "chrA01:2132523-2135776C"; flanks "2133453-,2132523]"; structure "0,1^2-3^5-6^7-,1^2-4^5-6^7-"; splice_chain ",2133354^2133264-2133208^2133042-2132969^2132857-,2133354^2133264-2133148^2133042-2132969^2132857-"; sources "Undefined,Undefined,Undefined"; NMorMRNA "null"; degree "9"; dimension "3_3";
chrA01	Undefined	as_event	2132523	2134598	.	-	.	transcript_id "TCONS_00001695,TCONS_00001696,TCONS_00001698,TCONS_00001697"; gene_id "chrA01:2132523-2135776C"; flanks "2134598-,2132523]"; structure "1^2-,1^2-3^4-5^7-8^9-,1^2-3^4-6^7-8^9-,5^7-8^9-"; splice_chain "2133957^2133453-,2133957^2133453-2133354^2133264-2133208^2133042-2132969^2132857-,2133957^2133453-2133354^2133264-2133148^2133042-2132969^2132857-,2133208^2133042-2132969^2132857-"; so…
chrA01	Undefined	as_event	2251525	2252030	.	-	.	transcript_id "TCONS_00001716,TCONS_00001717"; gene_id "chrA01:2250558-2252978C"; flanks "2252030-,2251525^"; structure "0,1^2-"; splice_chain ",2251811^2251738-"; sources "Undefined,Undefined"; NMorMRNA "null"; degree "4"; dimension "2_2";
chrA01	Undefined	as_event	2443193	2443594	.	-	.	transcript_id "TCONS_00001736,TCONS_00001737"; gene_id "chrA01:2440993-2443947C"; flanks "2443594-,2443193^"; structure "0,1^2-"; splice_chain ",2443484^2443408-"; sources "Undefined,Undefined"; NMorMRNA "null"; degree "4"; dimension "2_2";
chrA01	Undefined	as_event	2446665	2446867	.	-	.	transcript_id "TCONS_00001738,TCONS_00001739"; gene_id "chrA01:2445296-2447309C"; flanks "2446867^,2446665^"; structure "1-,2-"; splice_chain "2446743-,2446739-"; sources "Undefined,Undefined"; NMorMRNA "null"; degree "4"; dimension "2_2";
chrA01	Undefined	as_event	2445296	2446580	.	-	.	transcript_id "TCONS_00001738/TCONS_00001740,TCONS_00001739/TCONS_00001741"; gene_id "chrA01:2445296-2447309C"; flanks "2446580-,2445296]"; structure "0,1^2-"; splice_chain ",2445787^2445567-"; sources "Undefined,Undefined"; NMorMRNA "null"; degree "4"; dimension "2_2";
chrA01	Undefined	as_event	2450109	2450297	.	-	.	transcript_id "TCONS_00001743,TCONS_00001744"; gene_id "chrA01:2447645-2452215C"; flanks "2450297^,2450109^"; structure "1-,2-"; splice_chain "2450178-,2450176-"; sources "Undefined,Undefined"; NMorMRNA "null"; degree "4"; dimension "2_2";
chrA01	Undefined	as_event	2449170	2449339	.	-	.	transcript_id "TCONS_00001743,TCONS_00001744"; gene_id "chrA01:2447645-2452215C"; flanks "2449339^,2449170^"; structure "1-,2-"; splice_chain "2449270-,2449268-"; sources "Undefined,Undefined"; NMorMRNA "null"; degree "4"; dimension "2_2";
chrA01	Undefined	as_event	2513491	2514154	.	-	.	transcript_id "TCONS_00001749,TCONS_00001747/TCONS_00001748"; gene_id "chrA01:2510859-2514269C"; flanks "2514154^,2513491^"; structure "1-,2-"; splice_chain "2513800-,2513795-"; sources "Undefined,Undefined"; NMorMRNA "null"; degree "4"; dimension "2_2";
chrA01	Undefined	as_event	2511580	2511792	.	-	.	transcript_id "TCONS_00001747,TCONS_00001748"; gene_id "chrA01:2510859-2514269C"; flanks "2511792-,2511580-"; structure "1^,2^"; splice_chain "2511764^,2511735^"; sources "Undefined,Undefined"; NMorMRNA "null"; degree "4"; dimension "2_2";
chrA01	Undefined	as_event	2517094	2517387	.	-	.	transcript_id "TCONS_00001751,TCONS_00001750"; gene_id "chrA01:2515019-2517459C"; flanks "2517387^,2517094^"; structure "1-,2-"; splice_chain "2517201-,2517198-"; sources "Undefined,Undefined"; NMorMRNA "null"; degree "4"; dimension "2_2";
chrA01	Undefined	as_event	2522455	2523212	.	-	.	transcript_id "TCONS_00001752,TCONS_00001753,TCONS_00001754"; gene_id "chrA01:2522455-2523212C"; flanks "2523212[,2522455]"; structure "0,1^3-,2^4-5^6-"; splice_chain ",2523057^2522771-,2523047^2522761-2522563^2522472-"; sources "Undefined,Undefined,Undefined"; NMorMRNA "null"; degree "9"; dimension "3_3";
chrA01	Undefined	as_event	2647631	2647828	.	-	.	transcript_id "TCONS_00001762,TCONS_00001763"; gene_id "chrA01:2645285-2648144C"; flanks "2647828^,2647631^"; structure "1-,2-"; splice_chain "2647688-,2647686-"; sources "Undefined,Undefined"; NMorMRNA "null"; degree "4"; dimension "2_2";
chrA01	Undefined	as_event	2744532	2744878	.	-	.	transcript_id "TCONS_00001777,TCONS_00001776"; gene_id "chrA01:2743403-2747066C"; flanks "2744878-,2744532^"; structure "1^3-,2^4-"; splice_chain "2744818^2744689-,2744816^2744687-"; sources "Undefined,Undefined"; NMorMRNA "null"; degree "4"; dimension "2_2";
chrA01	Undefined	as_event	2775315	2775558	.	-	.	transcript_id "TCONS_00001782,TCONS_00001781"; gene_id "chrA01:2775094-2781219C"; flanks "2775558-,2775315^"; structure "0,1^2-"; splice_chain ",2775493^2775410-"; sources "Undefined,Undefined"; NMorMRNA "null"; degree "4"; dimension "2_2";
chrA01	Undefined	as_event	2786234	2786521	.	-	.	transcript_id "TCONS_00001784,TCONS_00001783"; gene_id "chrA01:2784717-2789915C"; flanks "2786521-,2786234^"; structure "0,1^2-"; splice_chain ",2786423^2786341-"; sources "Undefined,Undefined"; NMorMRNA "null"; degree "4"; dimension "2_2";
chrA01	Undefined	as_event	2784717	2785029	.	-	.	transcript_id "TCONS_00001783,TCONS_00001784"; gene_id "chrA01:2784717-2789915C"; flanks "2785029-,2784717]"; structure "0,1^2-"; splice_chain ",2784915^2784827-"; sources "Undefined,Undefined"; NMorMRNA "null"; degree "4"; dimension "2_2";
chrA01	Undefined	as_event	2834962	2835401	.	-	.	transcript_id "TCONS_00001789,TCONS_00001788"; gene_id "chrA01:2834394-2837338C"; flanks "2835401-,2834962^"; structure "0,1^2-"; splice_chain ",2835289^2835203-"; sources "Undefined,Undefined"; NMorMRNA "null"; degree "4"; dimension "2_2";
chrA01	Undefined	as_event	2838060	2838283	.	-	.	transcript_id "TCONS_00001791,TCONS_00001790"; gene_id "chrA01:2838060-2839149C"; flanks "2838283-,2838060]"; structure "0,1^2-"; splice_chain ",2838235^2838152-"; sources "Undefined,Undefined"; NMorMRNA "null"; degree "4"; dimension "2_2";
chrA01	Undefined	as_event	2908681	2911409	.	-	.	transcript_id "TCONS_00001795,TCONS_00001796"; gene_id "chrA01:2908681-2911409C"; flanks "2911409[,2908681]"; structure "0,1^2-"; splice_chain ",2911254^2911130-"; sources "Undefined,Undefined"; NMorMRNA "null"; degree "4"; dimension "2_2";
chrA01	Undefined	as_event	2928846	2929197	.	-	.	transcript_id "TCONS_00001799,TCONS_00001798"; gene_id "chrA01:2922911-2930095C"; flanks "2929197-,2928846^"; structure "0,1^2-"; splice_chain ",2929024^2928952-"; sources "Undefined,Undefined"; NMorMRNA "null"; degree "4"; dimension "2_2";
chrA01	Undefined	as_event	3215488	3216246	.	-	.	transcript_id "TCONS_00001814,TCONS_00001815"; gene_id "chrA01:3210317-3216505C"; flanks "3216246^,3215488^"; structure "1-,2-"; splice_chain "3215600-,3215583-"; sources "Undefined,Undefined"; NMorMRNA "null"; degree "4"; dimension "2_2";
chrA01	Undefined	as_event	3214349	3214737	.	-	.	transcript_id "TCONS_00001814,TCONS_00001815"; gene_id "chrA01:3210317-3216505C"; flanks "3214737-,3214349^"; structure "0,1^2-"; splice_chain ",3214560^3214481-"; sources "Undefined,Undefined"; NMorMRNA "null"; degree "4"; dimension "2_2";
chrA01	Undefined	as_event	3229718	3232356	.	-	.	transcript_id "TCONS_00001818,TCONS_00001817"; gene_id "chrA01:3229718-3232356C"; flanks "3232356[,3229718]"; structure "1^3-,2^4-"; splice_chain "3232038^3231825-,3232037^3231824-"; sources "Undefined,Undefined"; NMorMRNA "null"; degree "4"; dimension "2_2";
chrA01	Undefined	as_event	3377697	3377868	.	-	.	transcript_id "TCONS_00001826,TCONS_00001827"; gene_id "chrA01:3375033-3382435C"; flanks "3377868^,3377697^"; structure "1-,2-"; splice_chain "3377786-,3377785-"; sources "Undefined,Undefined"; NMorMRNA "null"; degree "4"; dimension "2_2";
chrA01	Undefined	as_event	3376481	3376732	.	-	.	transcript_id "TCONS_00001826,TCONS_00001827"; gene_id "chrA01:3375033-3382435C"; flanks "3376732-,3376481-"; structure "1^,2^"; splice_chain "3376661^,3376658^"; sources "Undefined,Undefined"; NMorMRNA "null"; degree "4"; dimension "2_2";
chrA01	Undefined	as_event	3445018	3445238	.	-	.	transcript_id "TCONS_00001830,TCONS_00001829"; gene_id "chrA01:3444275-3445412C"; flanks "3445238^,3445018^"; structure "1-,2-"; splice_chain "3445142-,3445137-"; sources "Undefined,Undefined"; NMorMRNA "null"; degree "4"; dimension "2_2";
chrA01	Undefined	as_event	3452952	3453101	.	-	.	transcript_id "TCONS_00001831,TCONS_00001832"; gene_id "chrA01:3447707-3453413C"; flanks "3453101^,3452952^"; structure "1-,2-"; splice_chain "3453014-,3453012-"; sources "Undefined,Undefined"; NMorMRNA "null"; degree "4"; dimension "2_2";
chrA01	Undefined	as_event	3450392	3450549	.	-	.	transcript_id "TCONS_00001831,TCONS_00001832"; gene_id "chrA01:3447707-3453413C"; flanks "3450549-,3450392-"; structure "1^,2^"; splice_chain "3450481^,3450479^"; sources "Undefined,Undefined"; NMorMRNA "null"; degree "4"; dimension "2_2";
chrA01	Undefined	as_event	3751091	3751348	.	-	.	transcript_id "TCONS_00001853,TCONS_00001854"; gene_id "chrA01:3750310-3751959C"; flanks "3751348-,3751091^"; structure "0,1^2-"; splice_chain ",3751239^3751154-"; sources "Undefined,Undefined"; NMorMRNA "null"; degree "4"; dimension "2_2";
chrA01	Undefined	as_event	3814363	3814566	.	-	.	transcript_id "TCONS_00001860,TCONS_00001859"; gene_id "chrA01:3813755-3815212C"; flanks "3814566-,3814363^"; structure "0,1^2-"; splice_chain ",3814497^3814411-"; sources "Undefined,Undefined"; NMorMRNA "null"; degree "4"; dimension "2_2";
chrA01	Undefined	as_event	3901476	3901958	.	-	.	transcript_id "TCONS_00001867,TCONS_00001868"; gene_id "chrA01:3895672-3905005C"; flanks "3901958-,3901476-"; structure "1^,2^"; splice_chain "3901857^,3901846^"; sources "Undefined,Undefined"; NMorMRNA "null"; degree "4"; dimension "2_2";
chrA01	Undefined	as_event	3897584	3897926	.	-	.	transcript_id "TCONS_00001867/TCONS_00001868,TCONS_00001866"; gene_id "chrA01:3895672-3905005C"; flanks "3897926-,3897584^"; structure "0,1^2-"; splice_chain ",3897849^3897754-"; sources "Undefined,Undefined"; NMorMRNA "null"; degree "4"; dimension "2_2";
chrA01	Undefined	as_event	3896638	3896921	.	-	.	transcript_id "TCONS_00001867/TCONS_00001868,TCONS_00001866"; gene_id "chrA01:3895672-3905005C"; flanks "3896921-,3896638^"; structure "0,1^2-"; splice_chain ",3896793^3896708-"; sources "Undefined,Undefined"; NMorMRNA "null"; degree "4"; dimension "2_2";
chrA01	Undefined	as_event	3907262	3907632	.	-	.	transcript_id "TCONS_00001869,TCONS_00001870"; gene_id "chrA01:3905970-3908820C"; flanks "3907632^,3907262^"; structure "1-,2-"; splice_chain "3907377-,3907372-"; sources "Undefined,Undefined"; NMorMRNA "null"; degree "4"; dimension "2_2";
chrA01	Undefined	as_event	3906159	3906520	.	-	.	transcript_id "TCONS_00001870,TCONS_00001869"; gene_id "chrA01:3905970-3908820C"; flanks "3906520-,3906159-"; structure "1^,2^"; splice_chain "3906468^,3906467^"; sources "Undefined,Undefined"; NMorMRNA "null"; degree "4"; dimension "2_2";
chrA01	Undefined	as_event	3953518	3954551	.	-	.	transcript_id "TCONS_00001874,TCONS_00001873"; gene_id "chrA01:3950692-3954551C"; flanks "3954551[,3953518^"; structure "1^3-,2^4-"; splice_chain "3954117^3953814-,3954107^3953804-"; sources "Undefined,Undefined"; NMorMRNA "null"; degree "4"; dimension "2_2";
chrA01	Undefined	as_event	4257465	4258226	.	-	.	transcript_id "TCONS_00001895,TCONS_00001896"; gene_id "chrA01:4254730-4258226C"; flanks "4258226[,4257465-"; structure "1^,2^"; splice_chain "4257570^,4257546^"; sources "Undefined,Undefined"; NMorMRNA "null"; degree "4"; dimension "2_2";
chrA01	Undefined	as_event	4332884	4333097	.	-	.	transcript_id "TCONS_00001902,TCONS_00001901"; gene_id "chrA01:4332470-4333798C"; flanks "4333097^,4332884^"; structure "1-,2-"; splice_chain "4333009-,4332985-"; sources "Undefined,Undefined"; NMorMRNA "null"; degree "4"; dimension "2_2";
chrA01	Undefined	as_event	4382266	4382457	.	-	.	transcript_id "TCONS_00001906,TCONS_00001907"; gene_id "chrA01:4381942-4383438C"; flanks "4382457-,4382266-"; structure "1^,2^"; splice_chain "4382398^,4382397^"; sources "Undefined,Undefined"; NMorMRNA "null"; degree "4"; dimension "2_2";
chrA01	Undefined	as_event	4733381	4733592	.	-	.	transcript_id "TCONS_00001928,TCONS_00001926"; gene_id "chrA01:4731960-4735091C"; flanks "4733592-,4733381-"; structure "1^,2^"; splice_chain "4733467^,4733466^"; sources "Undefined,Undefined"; NMorMRNA "null"; degree "4"; dimension "2_2";
chrA01	Undefined	as_event	4733332	4733592	.	-	.	transcript_id "TCONS_00001927,TCONS_00001928,TCONS_00001926"; gene_id "chrA01:4731960-4735091C"; flanks "4733592-,4733332^"; structure "0,1^3-,2^3-"; splice_chain ",4733467^4733381-,4733466^4733381-"; sources "Undefined,Undefined,Undefined"; NMorMRNA "null"; degree "9"; dimension "3_3";
chrA01	Undefined	as_event	4732321	4732621	.	-	.	transcript_id "TCONS_00001927,TCONS_00001926"; gene_id "chrA01:4731960-4735091C"; flanks "4732621-,4732321^"; structure "0,1^2-"; splice_chain ",4732498^4732434-"; sources "Undefined,Undefined"; NMorMRNA "null"; degree "4"; dimension "2_2";
chrA01	Undefined	as_event	4820384	4820803	.	-	.	transcript_id "TCONS_00001933,TCONS_00001932"; gene_id "chrA01:4820384-4821715C"; flanks "4820803-,4820384]"; structure "0,1^2-"; splice_chain ",4820728^4820646-"; sources "Undefined,Undefined"; NMorMRNA "null"; degree "4"; dimension "2_2";
chrA01	Undefined	as_event	4822839	4823118	.	-	.	transcript_id "TCONS_00001935,TCONS_00001934"; gene_id "chrA01:4822436-4824814C"; flanks "4823118-,4822839^"; structure "0,1^2-"; splice_chain ",4822973^4822906-"; sources "Undefined,Undefined"; NMorMRNA "null"; degree "4"; dimension "2_2";
chrA01	Undefined	as_event	4838237	4838500	.	-	.	transcript_id "TCONS_00001936,TCONS_00001937"; gene_id "chrA01:4834648-4840592C"; flanks "4838500-,4838237^"; structure "0,1^2-"; splice_chain ",4838433^4838353-"; sources "Undefined,Undefined"; NMorMRNA "null"; degree "4"; dimension "2_2";
chrA01	Undefined	as_event	4836679	4837145	.	-	.	transcript_id "TCONS_00001936,TCONS_00001937"; gene_id "chrA01:4834648-4840592C"; flanks "4837145-,4836679^"; structure "0,1^2-3^4-"; splice_chain ",4837081^4836996-4836925^4836834-"; sources "Undefined,Undefined"; NMorMRNA "null"; degree "4"; dimension "2_2";
chrA01	Undefined	as_event	4889627	4890017	.	-	.	transcript_id "TCONS_00001941,TCONS_00001942"; gene_id "chrA01:4887113-4890017C"; flanks "4890017[,4889627-"; structure "1^,2^"; splice_chain "4889861^,4889754^"; sources "Undefined,Undefined"; NMorMRNA "null"; degree "4"; dimension "2_2";
chrA01	Undefined	as_event	4960440	4960630	.	-	.	transcript_id "TCONS_00001945,TCONS_00001944"; gene_id "chrA01:4959794-4960809C"; flanks "4960630^,4960440^"; structure "1-,2-"; splice_chain "4960511-,4960509-"; sources "Undefined,Undefined"; NMorMRNA "null"; degree "4"; dimension "2_2";
chrA01	Undefined	as_event	4970048	4970392	.	-	.	transcript_id "TCONS_00001950,TCONS_00001948"; gene_id "chrA01:4969820-4972833C"; flanks "4970392-,4970048^"; structure "1^3-,2^4-"; splice_chain "4970297^4970203-,4970287^4970193-"; sources "Undefined,Undefined"; NMorMRNA "null"; degree "4"; dimension "2_2";
chrA01	Undefined	as_event	4969820	4970193	.	-	.	transcript_id "TCONS_00001949,TCONS_00001948"; gene_id "chrA01:4969820-4972833C"; flanks "4970193-,4969820]"; structure "0,1^2-"; splice_chain ",4970048^4969919-"; sources "Undefined,Undefined"; NMorMRNA "null"; degree "4"; dimension "2_2";
chrA01	Undefined	as_event	4969820	4970392	.	-	.	transcript_id "TCONS_00001950,TCONS_00001949,TCONS_00001948"; gene_id "chrA01:4969820-4972833C"; flanks "4970392-,4969820]"; structure "1^3-5^6-,2^4-,2^4-5^6-"; splice_chain "4970297^4970203-4970048^4969919-,4970287^4970193-,4970287^4970193-4970048^4969919-"; sources "Undefined,Undefined,Undefined"; NMorMRNA "null"; degree "9"; dimension "3_3";
chrA01	Undefined	as_event	5309434	5309736	.	-	.	transcript_id "TCONS_00001975,TCONS_00001976"; gene_id "chrA01:5308190-5311022C"; flanks "5309736-,5309434^"; structure "0,1^2-"; splice_chain ",5309623^5309541-"; sources "Undefined,Undefined"; NMorMRNA "null"; degree "4"; dimension "2_2";
chrA01	Undefined	as_event	5479202	5479644	.	-	.	transcript_id "TCONS_00001988,TCONS_00001989"; gene_id "chrA01:5479202-5481059C"; flanks "5479644-,5479202]"; structure "1^3-,2^4-"; splice_chain "5479572^5479478-,5479562^5479468-"; sources "Undefined,Undefined"; NMorMRNA "null"; degree "4"; dimension "2_2";
chrA01	Undefined	as_event	5652377	5652904	.	-	.	transcript_id "TCONS_00001997,TCONS_00001996"; gene_id "chrA01:5652377-5653361C"; flanks "5652904-,5652377]"; structure "0,1^2-"; splice_chain ",5652830^5652753-"; sources "Undefined,Undefined"; NMorMRNA "null"; degree "4"; dimension "2_2";
chrA01	Undefined	as_event	5654489	5654868	.	-	.	transcript_id "TCONS_00001998,TCONS_00001999/TCONS_00002000"; gene_id "chrA01:5653878-5656431C"; flanks "5654868^,5654489^"; structure "1-,2-"; splice_chain "5654576-,5654573-"; sources "Undefined,Undefined"; NMorMRNA "null"; degree "4"; dimension "2_2";
chrA01	Undefined	as_event	5654114	5654378	.	-	.	transcript_id "TCONS_00001998,TCONS_00002000,TCONS_00001999"; gene_id "chrA01:5653878-5656431C"; flanks "5654378-,5654114^"; structure "0,1^3-,2^4-"; splice_chain ",5654313^5654234-,5654312^5654233-"; sources "Undefined,Undefined,Undefined"; NMorMRNA "null"; degree "9"; dimension "3_3";
chrA01	Undefined	as_event	5671933	5672585	.	-	.	transcript_id "TCONS_00002004,TCONS_00002005"; gene_id "chrA01:5670748-5672829C"; flanks "5672585^,5671933^"; structure "1-,2-"; splice_chain "5672220-,5672207-"; sources "Undefined,Undefined"; NMorMRNA "null"; degree "4"; dimension "2_2";
chrA01	Undefined	as_event	5698401	5698670	.	-	.	transcript_id "TCONS_00002008,TCONS_00002007/TCONS_00002009"; gene_id "chrA01:5696070-5699078C"; flanks "5698670^,5698401^"; structure "1-,2-"; splice_chain "5698500-,5698498-"; sources "Undefined,Undefined"; NMorMRNA "null"; degree "4"; dimension "2_2";
chrA01	Undefined	as_event	5696281	5696558	.	-	.	transcript_id "TCONS_00002007,TCONS_00002008/TCONS_00002009"; gene_id "chrA01:5696070-5699078C"; flanks "5696558^,5696281^"; structure "1-,2-"; splice_chain "5696474-,5696473-"; sources "Undefined,Undefined"; NMorMRNA "null"; degree "4"; dimension "2_2";
chrA01	Undefined	as_event	5703094	5703486	.	-	.	transcript_id "TCONS_00002010,TCONS_00002011"; gene_id "chrA01:5700298-5704724C"; flanks "5703486-,5703094^"; structure "0,1^2-"; splice_chain ",5703452^5703171-"; sources "Undefined,Undefined"; NMorMRNA "null"; degree "4"; dimension "2_2";
chrA01	Undefined	as_event	5926280	5927266	.	-	.	transcript_id "TCONS_00002021,TCONS_00002020"; gene_id "chrA01:5926280-5927376C"; flanks "5927266^,5926280]"; structure "1-,2-"; splice_chain "5926737-,5926732-"; sources "Undefined,Undefined"; NMorMRNA "null"; degree "4"; dimension "2_2";
chrA01	Undefined	as_event	6123070	6123566	.	-	.	transcript_id "TCONS_00002041,TCONS_00002043"; gene_id "chrA01:6120694-6126462C"; flanks "6123566-,6123070^"; structure "0,1^2-"; splice_chain ",6123204^6123133-"; sources "Undefined,Undefined"; NMorMRNA "null"; degree "4"; dimension "2_2";
chrA01	Undefined	as_event	6123070	6124991	.	-	.	transcript_id "TCONS_00002042,TCONS_00002041,TCONS_00002043"; gene_id "chrA01:6120694-6126462C"; flanks "6124991^,6123070^"; structure "1-,2-,2-3^4-"; splice_chain "6123569-,6123566-,6123566-6123204^6123133-"; sources "Undefined,Undefined,Undefined"; NMorMRNA "null"; degree "9"; dimension "3_3";
chrA01	Undefined	as_event	6460076	6460372	.	-	.	transcript_id "TCONS_00002056,TCONS_00002054/TCONS_00002055"; gene_id "chrA01:6458015-6461275C"; flanks "6460372-,6460076^"; structure "0,1^2-"; splice_chain ",6460265^6460168-"; sources "Undefined,Undefined"; NMorMRNA "null"; degree "4"; dimension "2_2";
chrA01	Undefined	as_event	6459421	6459569	.	-	.	transcript_id "TCONS_00002055,TCONS_00002054"; gene_id "chrA01:6458015-6461275C"; flanks "6459569^,6459421^"; structure "1-,2-"; splice_chain "6459491-,6459489-"; sources "Undefined,Undefined"; NMorMRNA "null"; degree "4"; dimension "2_2";
chrA01	Undefined	as_event	6459421	6459639	.	-	.	transcript_id "TCONS_00002056,TCONS_00002055,TCONS_00002054"; gene_id "chrA01:6458015-6461275C"; flanks "6459639-,6459421^"; structure "0,1^2-,1^3-"; splice_chain ",6459569^6459491-,6459569^6459489-"; sources "Undefined,Undefined,Undefined"; NMorMRNA "null"; degree "9"; dimension "3_3";
chrA01	Undefined	as_event	6458766	6458939	.	-	.	transcript_id "TCONS_00002054/TCONS_00002055,TCONS_00002056"; gene_id "chrA01:6458015-6461275C"; flanks "6458939-,6458766-"; structure "1^,2^"; splice_chain "6458859^,6458857^"; sources "Undefined,Undefined"; NMorMRNA "null"; degree "4"; dimension "2_2";
chrA01	Undefined	as_event	6458015	6458420	.	-	.	transcript_id "TCONS_00002056,TCONS_00002054/TCONS_00002055"; gene_id "chrA01:6458015-6461275C"; flanks "6458420-,6458015]"; structure "0,1^2-"; splice_chain ",6458351^6458268-"; sources "Undefined,Undefined"; NMorMRNA "null"; degree "4"; dimension "2_2";
chrA01	Undefined	as_event	6645804	6646343	.	-	.	transcript_id "TCONS_00002065,TCONS_00002066"; gene_id "chrA01:6642158-6646487C"; flanks "6646343-,6645804^"; structure "1^3-,2^4-"; splice_chain "6646109^6645991-,6646103^6645985-"; sources "Undefined,Undefined"; NMorMRNA "null"; degree "4"; dimension "2_2";
chrA01	Undefined	as_event	6645163	6645453	.	-	.	transcript_id "TCONS_00002065,TCONS_00002066"; gene_id "chrA01:6642158-6646487C"; flanks "6645453-,6645163^"; structure "1^3-,2^4-"; splice_chain "6645407^6645307-,6645397^6645297-"; sources "Undefined,Undefined"; NMorMRNA "null"; degree "4"; dimension "2_2";
chrA01	Undefined	as_event	6644520	6644878	.	-	.	transcript_id "TCONS_00002066,TCONS_00002065"; gene_id "chrA01:6642158-6646487C"; flanks "6644878-,6644520^"; structure "0,1^2-"; splice_chain ",6644765^6644681-"; sources "Undefined,Undefined"; NMorMRNA "null"; degree "4"; dimension "2_2";
chrA01	Undefined	as_event	6733912	6734313	.	-	.	transcript_id "TCONS_00002070,TCONS_00002069"; gene_id "chrA01:6732822-6735484C"; flanks "6734313-,6733912^"; structure "0,1^2-"; splice_chain ",6734053^6733964-"; sources "Undefined,Undefined"; NMorMRNA "null"; degree "4"; dimension "2_2";
chrA01	Undefined	as_event	6737448	6737823	.	-	.	transcript_id "TCONS_00002072,TCONS_00002071"; gene_id "chrA01:6736495-6738917C"; flanks "6737823-,6737448^"; structure "0,1^2-"; splice_chain ",6737680^6737600-"; sources "Undefined,Undefined"; NMorMRNA "null"; degree "4"; dimension "2_2";
chrA01	Undefined	as_event	6737006	6737370	.	-	.	transcript_id "TCONS_00002072,TCONS_00002071"; gene_id "chrA01:6736495-6738917C"; flanks "6737370-,6737006^"; structure "0,1^2-"; splice_chain ",6737255^6737173-"; sources "Undefined,Undefined"; NMorMRNA "null"; degree "4"; dimension "2_2";
chrA01	Undefined	as_event	6736615	6736924	.	-	.	transcript_id "TCONS_00002072,TCONS_00002071"; gene_id "chrA01:6736495-6738917C"; flanks "6736924-,6736615^"; structure "0,1^2-"; splice_chain ",6736797^6736714-"; sources "Undefined,Undefined"; NMorMRNA "null"; degree "4"; dimension "2_2";
chrA01	Undefined	as_event	6741204	6742030	.	-	.	transcript_id "TCONS_00002073,TCONS_00002074"; gene_id "chrA01:6739306-6742030C"; flanks "6742030[,6741204^"; structure "0,1^2-"; splice_chain ",6741413^6741339-"; sources "Undefined,Undefined"; NMorMRNA "null"; degree "4"; dimension "2_2";
chrA01	Undefined	as_event	6740696	6741204	.	-	.	transcript_id "TCONS_00002073,TCONS_00002074"; gene_id "chrA01:6739306-6742030C"; flanks "6741204^,6740696^"; structure "1-,2-"; splice_chain "6740819-,6740817-"; sources "Undefined,Undefined"; NMorMRNA "null"; degree "4"; dimension "2_2";
chrA01	Undefined	as_event	7000364	7000538	.	-	.	transcript_id "TCONS_00002082,TCONS_00002083"; gene_id "chrA01:6996249-7001069C"; flanks "7000538^,7000364^"; structure "1-,2-"; splice_chain "7000420-,7000418-"; sources "Undefined,Undefined"; NMorMRNA "null"; degree "4"; dimension "2_2";
chrA01	Undefined	as_event	6998891	6999131	.	-	.	transcript_id "TCONS_00002082,TCONS_00002083"; gene_id "chrA01:6996249-7001069C"; flanks "6999131^,6998891^"; structure "1-,2-"; splice_chain "6999018-,6999016-"; sources "Undefined,Undefined"; NMorMRNA "null"; degree "4"; dimension "2_2";
chrA01	Undefined	as_event	6996249	6996544	.	-	.	transcript_id "TCONS_00002083,TCONS_00002082"; gene_id "chrA01:6996249-7001069C"; flanks "6996544-,6996249]"; structure "0,1^2-"; splice_chain ",6996400^6996308-"; sources "Undefined,Undefined"; NMorMRNA "null"; degree "4"; dimension "2_2";
chrA01	Undefined	as_event	7061610	7062020	.	-	.	transcript_id "TCONS_00002087,TCONS_00002086"; gene_id "chrA01:7060763-7065017C"; flanks "7062020-,7061610^"; structure "0,1^2-"; splice_chain ",7061924^7061837-"; sources "Undefined,Undefined"; NMorMRNA "null"; degree "4"; dimension "2_2";
chrA01	Undefined	as_event	7102468	7102797	.	-	.	transcript_id "TCONS_00002093,TCONS_00002092"; gene_id "chrA01:7101581-7103849C"; flanks "7102797-,7102468^"; structure "0,1^2-"; splice_chain ",7102625^7102539-"; sources "Undefined,Undefined"; NMorMRNA "null"; degree "4"; dimension "2_2";
chrA01	Undefined	as_event	7165644	7165887	.	-	.	transcript_id "TCONS_00002099,TCONS_00002100/TCONS_00002101"; gene_id "chrA01:7164095-7166758C"; flanks "7165887^,7165644^"; structure "1-,2-"; splice_chain "7165799-,7165797-"; sources "Undefined,Undefined"; NMorMRNA "null"; degree "4"; dimension "2_2";
chrA01	Undefined	as_event	7164236	7164541	.	-	.	transcript_id "TCONS_00002100,TCONS_00002099/TCONS_00002101"; gene_id "chrA01:7164095-7166758C"; flanks "7164541-,7164236^"; structure "0,1^2-"; splice_chain ",7164444^7164338-"; sources "Undefined,Undefined"; NMorMRNA "null"; degree "4"; dimension "2_2";
chrA01	Undefined	as_event	7214909	7215074	.	-	.	transcript_id "TCONS_00002109,TCONS_00002108"; gene_id "chrA01:7213415-7216368C"; flanks "7215074^,7214909^"; structure "1-,2-"; splice_chain "7214991-,7214990-"; sources "Undefined,Undefined"; NMorMRNA "null"; degree "4"; dimension "2_2";
chrA01	Undefined	as_event	7506095	7506717	.	-	.	transcript_id "TCONS_00002129,TCONS_00002128"; gene_id "chrA01:7505955-7509137C"; flanks "7506717-,7506095^"; structure "0,1^2-3^4-"; splice_chain ",7506479^7506387-7506269^7506181-"; sources "Undefined,Undefined"; NMorMRNA "null"; degree "4"; dimension "2_2";
chrA01	Undefined	as_event	7514321	7515352	.	-	.	transcript_id "TCONS_00002134,TCONS_00002133"; gene_id "chrA01:7514321-7517519C"; flanks "7515352-,7514321]"; structure "0,1^2-"; splice_chain ",7515225^7515115-"; sources "Undefined,Undefined"; NMorMRNA "null"; degree "4"; dimension "2_2";
chrA01	Undefined	as_event	7669648	7669796	.	-	.	transcript_id "TCONS_00002140,TCONS_00002141"; gene_id "chrA01:7667990-7675954C"; flanks "7669796^,7669648^"; structure "1-,2-"; splice_chain "7669724-,7669721-"; sources "Undefined,Undefined"; NMorMRNA "null"; degree "4"; dimension "2_2";
chrA01	Undefined	as_event	7669648	7669874	.	-	.	transcript_id "TCONS_00002142/TCONS_00002143,TCONS_00002140,TCONS_00002141"; gene_id "chrA01:7667990-7675954C"; flanks "7669874-,7669648^"; structure "0,1^2-,1^3-"; splice_chain ",7669796^7669724-,7669796^7669721-"; sources "Undefined,Undefined,Undefined"; NMorMRNA "null"; degree "9"; dimension "3_3";
chrA01	Undefined	as_event	7840229	7840439	.	-	.	transcript_id "TCONS_00002148,TCONS_00002147"; gene_id "chrA01:7838577-7840745C"; flanks "7840439^,7840229^"; structure "1-,2-"; splice_chain "7840348-,7840347-"; sources "Undefined,Undefined"; NMorMRNA "null"; degree "4"; dimension "2_2";
chrA01	Undefined	as_event	7838624	7839079	.	-	.	transcript_id "TCONS_00002148,TCONS_00002147"; gene_id "chrA01:7838577-7840745C"; flanks "7839079-,7838624-"; structure "1^3-5^,2^4-6^"; splice_chain "7838971^7838893-7838686^,7838969^7838891-7838684^"; sources "Undefined,Undefined"; NMorMRNA "null"; degree "4"; dimension "2_2";
chrA01	Undefined	as_event	7894401	7894696	.	-	.	transcript_id "TCONS_00002150,TCONS_00002149"; gene_id "chrA01:7893987-7894741C"; flanks "7894696^,7894401^"; structure "1-,2-"; splice_chain "7894504-,7894498-"; sources "Undefined,Undefined"; NMorMRNA "null"; degree "4"; dimension "2_2";
chrA01	Undefined	as_event	7900845	7901429	.	-	.	transcript_id "TCONS_00002156,TCONS_00002155"; gene_id "chrA01:7900156-7901566C"; flanks "7901429^,7900845^"; structure "1-,2-"; splice_chain "7901044-,7901039-"; sources "Undefined,Undefined"; NMorMRNA "null"; degree "4"; dimension "2_2";
chrA01	Undefined	as_event	7925695	7926395	.	-	.	transcript_id "TCONS_00002158,TCONS_00002159"; gene_id "chrA01:7921808-7926498C"; flanks "7926395^,7925695^"; structure "1-,2-"; splice_chain "7925769-,7925765-"; sources "Undefined,Undefined"; NMorMRNA "null"; degree "4"; dimension "2_2";
chrA01	Undefined	as_event	8047528	8047784	.	-	.	transcript_id "TCONS_00002169,TCONS_00002168"; gene_id "chrA01:8046758-8049251C"; flanks "8047784-,8047528^"; structure "0,1^2-"; splice_chain ",8047725^8047636-"; sources "Undefined,Undefined"; NMorMRNA "null"; degree "4"; dimension "2_2";
chrA01	Undefined	as_event	8180004	8180791	.	-	.	transcript_id "TCONS_00002185,TCONS_00002184"; gene_id "chrA01:8179907-8182571C"; flanks "8180791-,8180004]"; structure "1^3-,2^4-"; splice_chain "8180545^8180457-,8180543^8180455-"; sources "Undefined,Undefined"; NMorMRNA "null"; degree "4"; dimension "2_2";
chrA01	Undefined	as_event	8270065	8270484	.	-	.	transcript_id "TCONS_00002200,TCONS_00002201"; gene_id "chrA01:8269156-8271173C"; flanks "8270484-,8270065^"; structure "1^3-,2^4-"; splice_chain "8270414^8270280-,8270404^8270270-"; sources "Undefined,Undefined"; NMorMRNA "null"; degree "4"; dimension "2_2";
chrA01	Undefined	as_event	8409768	8411730	.	-	.	transcript_id "TCONS_00002206,TCONS_00002205"; gene_id "chrA01:8409296-8411730C"; flanks "8411730[,8409768^"; structure "0,1^2-"; splice_chain ",8410617^8410024-"; sources "Undefined,Undefined"; NMorMRNA "null"; degree "4"; dimension "2_2";
chrA01	Undefined	as_event	8592554	8592838	.	-	.	transcript_id "TCONS_00002219,TCONS_00002220"; gene_id "chrA01:8591967-8594131C"; flanks "8592838^,8592554^"; structure "1-,2-"; splice_chain "8592762-,8592721-"; sources "Undefined,Undefined"; NMorMRNA "null"; degree "4"; dimension "2_2";
chrA01	Undefined	as_event	9022763	9023675	.	-	.	transcript_id "TCONS_00002234,TCONS_00002233"; gene_id "chrA01:9022763-9023925C"; flanks "9023675^,9022763]"; structure "1-,2-"; splice_chain "9023589-,9023558-"; sources "Undefined,Undefined"; NMorMRNA "null"; degree "4"; dimension "2_2";
chrA01	Undefined	as_event	9204885	9205932	.	-	.	transcript_id "TCONS_00002241,TCONS_00002242"; gene_id "chrA01:9204885-9206404C"; flanks "9205932-,9204885]"; structure "0,1^2-"; splice_chain ",9205851^9205735-"; sources "Undefined,Undefined"; NMorMRNA "null"; degree "4"; dimension "2_2";
chrA01	Undefined	as_event	9416454	9416643	.	-	.	transcript_id "TCONS_00002251/TCONS_00002252,TCONS_00002250"; gene_id "chrA01:9414109-9417102C"; flanks "9416643^,9416454^"; structure "1-,2-"; splice_chain "9416564-,9416520-"; sources "Undefined,Undefined"; NMorMRNA "null"; degree "4"; dimension "2_2";
chrA01	Undefined	as_event	9415109	9415382	.	-	.	transcript_id "TCONS_00002251,TCONS_00002250/TCONS_00002252"; gene_id "chrA01:9414109-9417102C"; flanks "9415382-,9415109^"; structure "1^3-,2^4-"; splice_chain "9415349^9415233-,9415308^9415192-"; sources "Undefined,Undefined"; NMorMRNA "null"; degree "4"; dimension "2_2";
chrA01	Undefined	as_event	9414444	9414835	.	-	.	transcript_id "TCONS_00002250,TCONS_00002251/TCONS_00002252"; gene_id "chrA01:9414109-9417102C"; flanks "9414835-,9414444^"; structure "0,1^2-"; splice_chain ",9414665^9414570-"; sources "Undefined,Undefined"; NMorMRNA "null"; degree "4"; dimension "2_2";
chrA01	Undefined	as_event	9565376	9565634	.	-	.	transcript_id "TCONS_00002262/TCONS_00002264,TCONS_00002263"; gene_id "chrA01:9558995-9566059C"; flanks "9565634-,9565376^"; structure "0,1^2-"; splice_chain ",9565557^9565463-"; sources "Undefined,Undefined"; NMorMRNA "null"; degree "4"; dimension "2_2";
chrA01	Undefined	as_event	9565015	9565291	.	-	.	transcript_id "TCONS_00002263,TCONS_00002262/TCONS_00002264"; gene_id "chrA01:9558995-9566059C"; flanks "9565291-,9565015^"; structure "1^3-,2^4-"; splice_chain "9565233^9565148-,9565223^9565138-"; sources "Undefined,Undefined"; NMorMRNA "null"; degree "4"; dimension "2_2";
chrA01	Undefined	as_event	9558995	9559148	.	-	.	transcript_id "TCONS_00002262/TCONS_00002263,TCONS_00002264"; gene_id "chrA01:9558995-9566059C"; flanks "9559148-,9558995]"; structure "0,1^2-"; splice_chain ",9559098^9559020-"; sources "Undefined,Undefined"; NMorMRNA "null"; degree "4"; dimension "2_2";
chrA01	Undefined	as_event	9804402	9804879	.	-	.	transcript_id "TCONS_00002267,TCONS_00002268"; gene_id "chrA01:9803798-9808203C"; flanks "9804879-,9804402^"; structure "1^3-,2^4-"; splice_chain "9804676^9804508-,9804675^9804507-"; sources "Undefined,Undefined"; NMorMRNA "null"; degree "4"; dimension "2_2";
chrA01	Undefined	as_event	10001701	10003129	.	-	.	transcript_id "TCONS_00002274,TCONS_00002275"; gene_id "chrA01:9998880-10003681C"; flanks "10003129-,10001701^"; structure "1^3-,2^4-"; splice_chain "10002924^10002817-,10002914^10002807-"; sources "Undefined,Undefined"; NMorMRNA "null"; degree "4"; dimension "2_2";
chrA01	Undefined	as_event	10072132	10073714	.	-	.	transcript_id "TCONS_00002278,TCONS_00002277"; gene_id "chrA01:10072132-10075122C"; flanks "10073714-,10072132]"; structure "1^2-3^4-,5^6-"; splice_chain "10073481^10073406-10072827^10072758-,10072525^10072406-"; sources "Undefined,Undefined"; NMorMRNA "null"; degree "4"; dimension "2_2";
chrA01	Undefined	as_event	10113411	10114925	.	-	.	transcript_id "TCONS_00002281,TCONS_00002280"; gene_id "chrA01:10112815-10114925C"; flanks "10114925[,10113411^"; structure "0,1^2-"; splice_chain ",10114676^10114522-"; sources "Undefined,Undefined"; NMorMRNA "null"; degree "4"; dimension "2_2";
chrA01	Undefined	as_event	10216117	10216390	.	-	.	transcript_id "TCONS_00002283/TCONS_00002284,TCONS_00002282"; gene_id "chrA01:10213841-10221704C"; flanks "10216390-,10216117^"; structure "0,1^2-"; splice_chain ",10216291^10216212-"; sources "Undefined,Undefined"; NMorMRNA "null"; degree "4"; dimension "2_2";
chrA01	Undefined	as_event	10213841	10214705	.	-	.	transcript_id "TCONS_00002283,TCONS_00002282/TCONS_00002284"; gene_id "chrA01:10213841-10221704C"; flanks "10214705-,10213841]"; structure "1^3-,2^4-"; splice_chain "10214413^10214313-,10214403^10214303-"; sources "Undefined,Undefined"; NMorMRNA "null"; degree "4"; dimension "2_2";
chrA01	Undefined	as_event	10300754	10301455	.	-	.	transcript_id "TCONS_00002288,TCONS_00002286,TCONS_00002287"; gene_id "chrA01:10299624-10301455C"; flanks "10301455[,10300754^"; structure "0,1^3-,2^4-"; splice_chain ",10300964^10300856-,10300909^10300815-"; sources "Undefined,Undefined,Undefined"; NMorMRNA "null"; degree "9"; dimension "3_3";
chrA01	Undefined	as_event	10300560	10301455	.	-	.	transcript_id "TCONS_00002289,TCONS_00002286,TCONS_00002287,TCONS_00002288"; gene_id "chrA01:10299624-10301455C"; flanks "10301455[,10300560^"; structure "0,1^3-5^6-,2^4-5^6-,5^6-"; splice_chain ",10300964^10300856-10300754^10300670-,10300909^10300815-10300754^10300670-,10300754^10300670-"; sources "Undefined,Undefined,Undefined,Undefined"; NMorMRNA "null"; degree "16"; dimension "4_4";
chrA01	Undefined	as_event	10300103	10300473	.	-	.	transcript_id "TCONS_00002288,TCONS_00002287"; gene_id "chrA01:10299624-10301455C"; flanks "10300473-,10300103^"; structure "0,1^2-"; splice_chain ",10300395^10300297-"; sources "Undefined,Undefined"; NMorMRNA "null"; degree "4"; dimension "2_2";
chrA01	Undefined	as_event	10299624	10300297	.	-	.	transcript_id "TCONS_00002286,TCONS_00002287"; gene_id "chrA01:10299624-10301455C"; flanks "10300297-,10299624]"; structure "0,1^2-"; splice_chain ",10300103^10300024-"; sources "Undefined,Undefined"; NMorMRNA "null"; degree "4"; dimension "2_2";
chrA01	Undefined	as_event	10299624	10300473	.	-	.	transcript_id "TCONS_00002289,TCONS_00002286,TCONS_00002287,TCONS_00002288"; gene_id "chrA01:10299624-10301455C"; flanks "10300473-,10299624]"; structure "0,1^2-,1^2-3^4-,3^4-"; splice_chain ",10300395^10300297-,10300395^10300297-10300103^10300024-,10300103^10300024-"; sources "Undefined,Undefined,Undefined,Undefined"; NMorMRNA "null"; degree "16"; dimension "4_4";
chrA01	Undefined	as_event	10684912	10685085	.	-	.	transcript_id "TCONS_00002302,TCONS_00002303"; gene_id "chrA01:10683450-10685195C"; flanks "10685085^,10684912^"; structure "1-,2-"; splice_chain "10684960-,10684951-"; sources "Undefined,Undefined"; NMorMRNA "null"; degree "4"; dimension "2_2";
chrA01	Undefined	as_event	10684902	10685085	.	-	.	transcript_id "TCONS_00002304,TCONS_00002305"; gene_id "chrA01:10683450-10685195C"; flanks "10685085^,10684902^"; structure "1-,2-"; splice_chain "10684960-,10684951-"; sources "Undefined,Undefined"; NMorMRNA "null"; degree "4"; dimension "2_2";
chrA01	Undefined	as_event	10683450	10684951	.	-	.	transcript_id "TCONS_00002303,TCONS_00002305"; gene_id "chrA01:10683450-10685195C"; flanks "10684951-,10683450]"; structure "1^3-,2^4-"; splice_chain "10684912^10684825-,10684902^10684815-"; sources "Undefined,Undefined"; NMorMRNA "null"; degree "4"; dimension "2_2";
chrA01	Undefined	as_event	10683450	10684960	.	-	.	transcript_id "TCONS_00002302,TCONS_00002304"; gene_id "chrA01:10683450-10685195C"; flanks "10684960-,10683450]"; structure "1^3-,2^4-"; splice_chain "10684912^10684825-,10684902^10684815-"; sources "Undefined,Undefined"; NMorMRNA "null"; degree "4"; dimension "2_2";
chrA01	Undefined	as_event	10683450	10685085	.	-	.	transcript_id "TCONS_00002302,TCONS_00002304,TCONS_00002303,TCONS_00002305"; gene_id "chrA01:10683450-10685195C"; flanks "10685085^,10683450]"; structure "1-3^5-,1-4^6-,2-3^5-,2-4^6-"; splice_chain "10684960-10684912^10684825-,10684960-10684902^10684815-,10684951-10684912^10684825-,10684951-10684902^10684815-"; sources "Undefined,Undefined,Undefined,Undefined"; NMorMRNA "null"; degree "16"; dimen…
chrA01	Undefined	as_event	10789616	10790007	.	-	.	transcript_id "TCONS_00002306,TCONS_00002307/TCONS_00002308"; gene_id "chrA01:10787614-10792084C"; flanks "10790007^,10789616-"; structure "1-3^,2-4^"; splice_chain "10789850-10789724^,10789849-10789698^"; sources "Undefined,Undefined"; NMorMRNA "null"; degree "4"; dimension "2_2";
chrA01	Undefined	as_event	10788913	10789248	.	-	.	transcript_id "TCONS_00002306/TCONS_00002307,TCONS_00002308"; gene_id "chrA01:10787614-10792084C"; flanks "10789248-,10788913^"; structure "0,1^2-"; splice_chain ",10789170^10789093-"; sources "Undefined,Undefined"; NMorMRNA "null"; degree "4"; dimension "2_2";
chrA01	Undefined	as_event	10818623	10819338	.	-	.	transcript_id "TCONS_00002310,TCONS_00002309"; gene_id "chrA01:10817169-10820026C"; flanks "10819338^,10818623^"; structure "1-3^4-,2-"; splice_chain "10818978-10818802^10818706-,10818974-"; sources "Undefined,Undefined"; NMorMRNA "null"; degree "4"; dimension "2_2";
chrA01	Undefined	as_event	10867108	10867650	.	-	.	transcript_id "TCONS_00002312,TCONS_00002311"; gene_id "chrA01:10864649-10868852C"; flanks "10867650-,10867108^"; structure "1^3-,2^4-"; splice_chain "10867568^10867300-,10867558^10867290-"; sources "Undefined,Undefined"; NMorMRNA "null"; degree "4"; dimension "2_2";
chrA01	Undefined	as_event	10901781	10902059	.	-	.	transcript_id "TCONS_00002314,TCONS_00002313"; gene_id "chrA01:10901604-10903327C"; flanks "10902059-,10901781^"; structure "0,1^2-"; splice_chain ",10901962^10901868-"; sources "Undefined,Undefined"; NMorMRNA "null"; degree "4"; dimension "2_2";
chrA01	Undefined	as_event	10905161	10905791	.	-	.	transcript_id "TCONS_00002316,TCONS_00002317"; gene_id "chrA01:10905161-10905791C"; flanks "10905791[,10905161]"; structure "1^3-,2^4-"; splice_chain "10905766^10905623-,10905756^10905613-"; sources "Undefined,Undefined"; NMorMRNA "null"; degree "4"; dimension "2_2";
chrA01	Undefined	as_event	10916437	10916712	.	-	.	transcript_id "TCONS_00002318,TCONS_00002319"; gene_id "chrA01:10916153-10920198C"; flanks "10916712-,10916437^"; structure "0,1^2-"; splice_chain ",10916619^10916529-"; sources "Undefined,Undefined"; NMorMRNA "null"; degree "4"; dimension "2_2";
chrA01	Undefined	as_event	10932754	10933272	.	-	.	transcript_id "TCONS_00002322,TCONS_00002321"; gene_id "chrA01:10932176-10934010C"; flanks "10933272-,10932754^"; structure "0,1^2-"; splice_chain ",10932962^10932877-"; sources "Undefined,Undefined"; NMorMRNA "null"; degree "4"; dimension "2_2";
chrA01	Undefined	as_event	10945850	10946329	.	-	.	transcript_id "TCONS_00002326,TCONS_00002325"; gene_id "chrA01:10944606-10946662C"; flanks "10946329^,10945850^"; structure "1-,2-"; splice_chain "10946249-,10946201-"; sources "Undefined,Undefined"; NMorMRNA "null"; degree "4"; dimension "2_2";
chrA01	Undefined	as_event	10982482	10982806	.	-	.	transcript_id "TCONS_00002328,TCONS_00002327"; gene_id "chrA01:10979815-10982914C"; flanks "10982806^,10982482^"; structure "1-,2-"; splice_chain "10982582-,10982577-"; sources "Undefined,Undefined"; NMorMRNA "null"; degree "4"; dimension "2_2";
chrA01	Undefined	as_event	11360245	11360811	.	-	.	transcript_id "TCONS_00002333,TCONS_00002332,TCONS_00002334"; gene_id "chrA01:11359768-11360811C"; flanks "11360811[,11360245^"; structure "0,1^3-,2^4-"; splice_chain ",11360450^11360359-,11360416^11360325-"; sources "Undefined,Undefined,Undefined"; NMorMRNA "null"; degree "9"; dimension "3_3";
chrA01	Undefined	as_event	11901915	11902278	.	-	.	transcript_id "TCONS_00002344,TCONS_00002345"; gene_id "chrA01:11901635-11903145C"; flanks "11902278-,11901915]"; structure "0,1^2-"; splice_chain ",11902061^11901980-"; sources "Undefined,Undefined"; NMorMRNA "null"; degree "4"; dimension "2_2";
chrA01	Undefined	as_event	12645035	12646757	.	-	.	transcript_id "TCONS_00002366,TCONS_00002367"; gene_id "chrA01:12645035-12647838C"; flanks "12646757-,12645035]"; structure "0,1^2-"; splice_chain ",12645789^12645678-"; sources "Undefined,Undefined"; NMorMRNA "null"; degree "4"; dimension "2_2";
chrA01	Undefined	as_event	12804002	12804290	.	-	.	transcript_id "TCONS_00002369,TCONS_00002370/TCONS_00002371"; gene_id "chrA01:12802705-12804397C"; flanks "12804290^,12804002^"; structure "1-,2-"; splice_chain "12804161-,12804151-"; sources "Undefined,Undefined"; NMorMRNA "null"; degree "4"; dimension "2_2";
chrA01	Undefined	as_event	12803030	12803483	.	-	.	transcript_id "TCONS_00002371,TCONS_00002369/TCONS_00002370"; gene_id "chrA01:12802705-12804397C"; flanks "12803483^,12803030^"; structure "1-,2-"; splice_chain "12803407-,12803404-"; sources "Undefined,Undefined"; NMorMRNA "null"; degree "4"; dimension "2_2";
chrA01	Undefined	as_event	12802899	12803030	.	-	.	transcript_id "TCONS_00002371,TCONS_00002369/TCONS_00002370"; gene_id "chrA01:12802705-12804397C"; flanks "12803030^,12802899^"; structure "1-,2-"; splice_chain "12802961-,12802954-"; sources "Undefined,Undefined"; NMorMRNA "null"; degree "4"; dimension "2_2";
chrA01	Undefined	as_event	12954438	12955439	.	-	.	transcript_id "TCONS_00002375,TCONS_00002376"; gene_id "chrA01:12953359-12955439C"; flanks "12955439[,12954438^"; structure "0,1^2-"; splice_chain ",12955207^12955068-"; sources "Undefined,Undefined"; NMorMRNA "null"; degree "4"; dimension "2_2";
chrA01	Undefined	as_event	12961157	12961431	.	-	.	transcript_id "TCONS_00002377,TCONS_00002378"; gene_id "chrA01:12959385-12962578C"; flanks "12961431^,12961157^"; structure "1-,2-"; splice_chain "12961330-,12961313-"; sources "Undefined,Undefined"; NMorMRNA "null"; degree "4"; dimension "2_2";
chrA01	Undefined	as_event	13112682	13114680	.	-	.	transcript_id "TCONS_00002385,TCONS_00002384"; gene_id "chrA01:13103447-13117514C"; flanks "13114680^,13112682^"; structure "1-4^6-,2-3^5-"; splice_chain "13114150-13114034^13113455-,13114148-13114036^13113457-"; sources "Undefined,Undefined"; NMorMRNA "null"; degree "4"; dimension "2_2";
chrA01	Undefined	as_event	13110355	13111215	.	-	.	transcript_id "TCONS_00002385,TCONS_00002384"; gene_id "chrA01:13103447-13117514C"; flanks "13111215-,13110355^"; structure "1^2-,3^4-"; splice_chain "13110835^13110722-,13110584^13110472-"; sources "Undefined,Undefined"; NMorMRNA "null"; degree "4"; dimension "2_2";
chrA01	Undefined	as_event	13107731	13107975	.	-	.	transcript_id "TCONS_00002384/TCONS_00002385,TCONS_00002383"; gene_id "chrA01:13103447-13117514C"; flanks "13107975-,13107731^"; structure "0,1^2-"; splice_chain ",13107890^13107817-"; sources "Undefined,Undefined"; NMorMRNA "null"; degree "4"; dimension "2_2";
chrA01	Undefined	as_event	13106895	13107388	.	-	.	transcript_id "TCONS_00002383/TCONS_00002385,TCONS_00002384"; gene_id "chrA01:13103447-13117514C"; flanks "13107388^,13106895^"; structure "1-,2-"; splice_chain "13107290-,13107277-"; sources "Undefined,Undefined"; NMorMRNA "null"; degree "4"; dimension "2_2";
chrA01	Undefined	as_event	13105464	13105789	.	-	.	transcript_id "TCONS_00002385,TCONS_00002384"; gene_id "chrA01:13103447-13117514C"; flanks "13105789^,13105464^"; structure "1-,2-"; splice_chain "13105591-,13105589-"; sources "Undefined,Undefined"; NMorMRNA "null"; degree "4"; dimension "2_2";
chrA01	Undefined	as_event	13105278	13105589	.	-	.	transcript_id "TCONS_00002383,TCONS_00002384"; gene_id "chrA01:13103447-13117514C"; flanks "13105589-,13105278^"; structure "0,1^2-"; splice_chain ",13105464^13105367-"; sources "Undefined,Undefined"; NMorMRNA "null"; degree "4"; dimension "2_2";
chrA01	Undefined	as_event	13105278	13105789	.	-	.	transcript_id "TCONS_00002385,TCONS_00002383,TCONS_00002384"; gene_id "chrA01:13103447-13117514C"; flanks "13105789^,13105278^"; structure "1-3^4-,2-,2-3^4-"; splice_chain "13105591-13105464^13105367-,13105589-,13105589-13105464^13105367-"; sources "Undefined,Undefined,Undefined"; NMorMRNA "null"; degree "9"; dimension "3_3";
chrA01	Undefined	as_event	13104468	13104728	.	-	.	transcript_id "TCONS_00002383,TCONS_00002384"; gene_id "chrA01:13103447-13117514C"; flanks "13104728-,13104468^"; structure "0,1^2-"; splice_chain ",13104646^13104563-"; sources "Undefined,Undefined"; NMorMRNA "null"; degree "4"; dimension "2_2";
chrA01	Undefined	as_event	13877063	13878127	.	-	.	transcript_id "TCONS_00002388,TCONS_00002389"; gene_id "chrA01:13876044-13878263C"; flanks "13878127^,13877063^"; structure "1-,2-"; splice_chain "13877675-,13877674-"; sources "Undefined,Undefined"; NMorMRNA "null"; degree "4"; dimension "2_2";
chrA01	Undefined	as_event	14011767	14012600	.	-	.	transcript_id "TCONS_00002396,TCONS_00002395"; gene_id "chrA01:14003524-14012600C"; flanks "14012600[,14011767^"; structure "1^4-,2^3-"; splice_chain "14012239^14011909-,14012123^14011912-"; sources "Undefined,Undefined"; NMorMRNA "null"; degree "4"; dimension "2_2";
chrA01	Undefined	as_event	14003524	14004328	.	-	.	transcript_id "TCONS_00002396,TCONS_00002393/TCONS_00002394/TCONS_00002395"; gene_id "chrA01:14003524-14012600C"; flanks "14004328-,14003524]"; structure "1^3-,2^4-"; splice_chain "14004246^14003909-,14004236^14003899-"; sources "Undefined,Undefined"; NMorMRNA "null"; degree "4"; dimension "2_2";
chrA01	Undefined	as_event	14038395	14039165	.	-	.	transcript_id "TCONS_00002398,TCONS_00002399"; gene_id "chrA01:14031530-14039165C"; flanks "14039165[,14038395^"; structure "1^3-,2^4-"; splice_chain "14038741^14038580-,14038740^14038579-"; sources "Undefined,Undefined"; NMorMRNA "null"; degree "4"; dimension "2_2";
chrA01	Undefined	as_event	14038191	14038579	.	-	.	transcript_id "TCONS_00002400,TCONS_00002399"; gene_id "chrA01:14031530-14039165C"; flanks "14038579-,14038191-"; structure "1^,2^"; splice_chain "14038468^,14038395^"; sources "Undefined,Undefined"; NMorMRNA "null"; degree "4"; dimension "2_2";
chrA01	Undefined	as_event	14038191	14039165	.	-	.	transcript_id "TCONS_00002398,TCONS_00002400,TCONS_00002399"; gene_id "chrA01:14031530-14039165C"; flanks "14039165[,14038191-"; structure "1^3-6^,2^4-5^,2^4-6^"; splice_chain "14038741^14038580-14038395^,14038740^14038579-14038468^,14038740^14038579-14038395^"; sources "Undefined,Undefined,Undefined"; NMorMRNA "null"; degree "9"; dimension "3_3";
chrA01	Undefined	as_event	14595551	14595994	.	-	.	transcript_id "TCONS_00002409,TCONS_00002410"; gene_id "chrA01:14594324-14597731C"; flanks "14595994-,14595551^"; structure "1^3-,2^4-"; splice_chain "14595881^14595806-,14595880^14595805-"; sources "Undefined,Undefined"; NMorMRNA "null"; degree "4"; dimension "2_2";
chrA01	Undefined	as_event	14595551	14596376	.	-	.	transcript_id "TCONS_00002411,TCONS_00002410"; gene_id "chrA01:14594324-14597731C"; flanks "14596376-,14595551^"; structure "1^3-5^7-,2^4-6^8-"; splice_chain "14596073^14596004-14595881^14595806-,14596063^14595994-14595880^14595805-"; sources "Undefined,Undefined"; NMorMRNA "null"; degree "4"; dimension "2_2";
chrA01	Undefined	as_event	14615039	14615949	.	-	.	transcript_id "TCONS_00002413,TCONS_00002412"; gene_id "chrA01:14612045-14616396C"; flanks "14615949^,14615039-"; structure "0,1-2^"; splice_chain ",14615765-14615707^"; sources "Undefined,Undefined"; NMorMRNA "null"; degree "4"; dimension "2_2";
chrA01	Undefined	as_event	14614783	14615765	.	-	.	transcript_id "TCONS_00002414,TCONS_00002412"; gene_id "chrA01:14612045-14616396C"; flanks "14615765-,14614783^"; structure "0,1^2-"; splice_chain ",14615707^14615039-"; sources "Undefined,Undefined"; NMorMRNA "null"; degree "4"; dimension "2_2";
chrA01	Undefined	as_event	14614783	14615949	.	-	.	transcript_id "TCONS_00002414,TCONS_00002412,TCONS_00002413"; gene_id "chrA01:14612045-14616396C"; flanks "14615949^,14614783^"; structure "1-,1-2^3-,3-"; splice_chain "14615765-,14615765-14615707^14615039-,14615039-"; sources "Undefined,Undefined,Undefined"; NMorMRNA "null"; degree "9"; dimension "3_3";
chrA01	Undefined	as_event	14614783	14616396	.	-	.	transcript_id "TCONS_00002415,TCONS_00002414,TCONS_00002412,TCONS_00002413"; gene_id "chrA01:14612045-14616396C"; flanks "14616396[,14614783^"; structure "0,1^2-,1^2-3^4-,1^4-"; splice_chain ",14615949^14615765-,14615949^14615765-14615707^14615039-,14615949^14615039-"; sources "Undefined,Undefined,Undefined,Undefined"; NMorMRNA "null"; degree "16"; dimension "4_4";
chrA01	Undefined	as_event	14681261	14681742	.	-	.	transcript_id "TCONS_00002417,TCONS_00002416"; gene_id "chrA01:14680032-14683087C"; flanks "14681742-,14681261^"; structure "0,1^2-"; splice_chain ",14681481^14681392-"; sources "Undefined,Undefined"; NMorMRNA "null"; degree "4"; dimension "2_2";
chrA01	Undefined	as_event	14850748	14851383	.	-	.	transcript_id "TCONS_00002422,TCONS_00002423"; gene_id "chrA01:14849856-14851383C"; flanks "14851383[,14850748^"; structure "1^3-,2^4-"; splice_chain "14851091^14850989-,14851079^14850977-"; sources "Undefined,Undefined"; NMorMRNA "null"; degree "4"; dimension "2_2";
chrA01	Undefined	as_event	14931504	14932070	.	-	.	transcript_id "TCONS_00002425,TCONS_00002426"; gene_id "chrA01:14931504-14934538C"; flanks "14932070-,14931504]"; structure "0,1^2-"; splice_chain ",14931920^14931841-"; sources "Undefined,Undefined"; NMorMRNA "null"; degree "4"; dimension "2_2";
chrA01	Undefined	as_event	15017843	15018602	.	-	.	transcript_id "TCONS_00002427,TCONS_00002428"; gene_id "chrA01:15017242-15018602C"; flanks "15018602[,15017843^"; structure "0,1^2-"; splice_chain ",15018022^15017913-"; sources "Undefined,Undefined"; NMorMRNA "null"; degree "4"; dimension "2_2";
chrA01	Undefined	as_event	15017458	15017771	.	-	.	transcript_id "TCONS_00002428,TCONS_00002427"; gene_id "chrA01:15017242-15018602C"; flanks "15017771-,15017458-"; structure "1^,2^"; splice_chain "15017616^,15017547^"; sources "Undefined,Undefined"; NMorMRNA "null"; degree "4"; dimension "2_2";
chrA01	Undefined	as_event	15257010	15258253	.	-	.	transcript_id "TCONS_00002433,TCONS_00002434"; gene_id "chrA01:15255705-15258253C"; flanks "15258253[,15257010^"; structure "1^3-,2^4-"; splice_chain "15257867^15257651-,15257857^15257641-"; sources "Undefined,Undefined"; NMorMRNA "null"; degree "4"; dimension "2_2";
chrA01	Undefined	as_event	15302548	15302712	.	-	.	transcript_id "TCONS_00002436,TCONS_00002435"; gene_id "chrA01:15302548-15304849C"; flanks "15302712-,15302548]"; structure "0,1^2-"; splice_chain ",15302668^15302594-"; sources "Undefined,Undefined"; NMorMRNA "null"; degree "4"; dimension "2_2";
chrA01	Undefined	as_event	15356627	15357248	.	-	.	transcript_id "TCONS_00002438,TCONS_00002440"; gene_id "chrA01:15356470-15358611C"; flanks "15357248-,15356627]"; structure "1^3-,2^4-"; splice_chain "15357061^15356983-,15357051^15356973-"; sources "Undefined,Undefined"; NMorMRNA "null"; degree "4"; dimension "2_2";
chrA01	Undefined	as_event	15356627	15357555	.	-	.	transcript_id "TCONS_00002439,TCONS_00002438,TCONS_00002440"; gene_id "chrA01:15356470-15358611C"; flanks "15357555-,15356627]"; structure "1^3-,2^4-5^7-,2^4-6^8-"; splice_chain "15357387^15357258-,15357377^15357248-15357061^15356983-,15357377^15357248-15357051^15356973-"; sources "Undefined,Undefined,Undefined"; NMorMRNA "null"; degree "9"; dimension "3_3";
chrA01	Undefined	as_event	15465482	15465840	.	-	.	transcript_id "TCONS_00002445,TCONS_00002444"; gene_id "chrA01:15464360-15473487C"; flanks "15465840-,15465482^"; structure "1^3-,2^4-"; splice_chain "15465673^15465562-,15465671^15465560-"; sources "Undefined,Undefined"; NMorMRNA "null"; degree "4"; dimension "2_2";
chrA01	Undefined	as_event	15464612	15464876	.	-	.	transcript_id "TCONS_00002445,TCONS_00002444"; gene_id "chrA01:15464360-15473487C"; flanks "15464876-,15464612^"; structure "1^3-,2^4-"; splice_chain "15464805^15464711-,15464768^15464674-"; sources "Undefined,Undefined"; NMorMRNA "null"; degree "4"; dimension "2_2";
chrA01	Undefined	as_event	15573802	15574391	.	-	.	transcript_id "TCONS_00002451,TCONS_00002450"; gene_id "chrA01:15573579-15575478C"; flanks "15574391-,15573802^"; structure "1^3-,2^4-"; splice_chain "15574160^15574040-,15574150^15574030-"; sources "Undefined,Undefined"; NMorMRNA "null"; degree "4"; dimension "2_2";
chrA01	Undefined	as_event	15685685	15686025	.	-	.	transcript_id "TCONS_00002456,TCONS_00002455"; gene_id "chrA01:15684082-15686777C"; flanks "15686025-,15685685^"; structure "0,1^2-"; splice_chain ",15685949^15685739-"; sources "Undefined,Undefined"; NMorMRNA "null"; degree "4"; dimension "2_2";
chrA01	Undefined	as_event	15684153	15685206	.	-	.	transcript_id "TCONS_00002456,TCONS_00002455"; gene_id "chrA01:15684082-15686777C"; flanks "15685206^,15684153]"; structure "1-,2-"; splice_chain "15684653-,15684644-"; sources "Undefined,Undefined"; NMorMRNA "null"; degree "4"; dimension "2_2";
chrA01	Undefined	as_event	16333821	16334158	.	-	.	transcript_id "TCONS_00002480,TCONS_00002478/TCONS_00002479"; gene_id "chrA01:16332057-16334631C"; flanks "16334158-,16333821^"; structure "0,1^2-"; splice_chain ",16334078^16333909-"; sources "Undefined,Undefined"; NMorMRNA "null"; degree "4"; dimension "2_2";
chrA01	Undefined	as_event	16333222	16333493	.	-	.	transcript_id "TCONS_00002479,TCONS_00002478/TCONS_00002480"; gene_id "chrA01:16332057-16334631C"; flanks "16333493-,16333222^"; structure "0,1^2-"; splice_chain ",16333412^16333324-"; sources "Undefined,Undefined"; NMorMRNA "null"; degree "4"; dimension "2_2";
chrA01	Undefined	as_event	17015801	17016090	.	-	.	transcript_id "TCONS_00002496,TCONS_00002497"; gene_id "chrA01:17015033-17016645C"; flanks "17016090-,17015801^"; structure "0,1^2-"; splice_chain ",17015986^17015893-"; sources "Undefined,Undefined"; NMorMRNA "null"; degree "4"; dimension "2_2";
chrA01	Undefined	as_event	17015713	17015893	.	-	.	transcript_id "TCONS_00002495,TCONS_00002497"; gene_id "chrA01:17015033-17016645C"; flanks "17015893-,17015713-"; structure "1^,2^"; splice_chain "17015810^,17015801^"; sources "Undefined,Undefined"; NMorMRNA "null"; degree "4"; dimension "2_2";
chrA01	Undefined	as_event	17015713	17016090	.	-	.	transcript_id "TCONS_00002495,TCONS_00002497,TCONS_00002496"; gene_id "chrA01:17015033-17016645C"; flanks "17016090-,17015713-"; structure "1^2-3^,1^2-4^,4^"; splice_chain "17015986^17015893-17015810^,17015986^17015893-17015801^,17015801^"; sources "Undefined,Undefined,Undefined"; NMorMRNA "null"; degree "9"; dimension "3_3";
chrA01	Undefined	as_event	17015490	17015639	.	-	.	transcript_id "TCONS_00002496,TCONS_00002495/TCONS_00002497"; gene_id "chrA01:17015033-17016645C"; flanks "17015639^,17015490^"; structure "1-,2-"; splice_chain "17015554-,17015552-"; sources "Undefined,Undefined"; NMorMRNA "null"; degree "4"; dimension "2_2";
chrA01	Undefined	as_event	17123904	17125932	.	-	.	transcript_id "TCONS_00002502,TCONS_00002500"; gene_id "chrA01:17123223-17127854C"; flanks "17125932^,17123904-"; structure "1-2^,3-4^"; splice_chain "17125842-17125681^,17124151-17123990^"; sources "Undefined,Undefined"; NMorMRNA "null"; degree "4"; dimension "2_2";
chrA01	Undefined	as_event	17123223	17125681	.	-	.	transcript_id "TCONS_00002501,TCONS_00002502"; gene_id "chrA01:17123223-17127854C"; flanks "17125681^,17123223]"; structure "1-2^4-,3-"; splice_chain "17125589-17125427^17123732-,17123904-"; sources "Undefined,Undefined"; NMorMRNA "null"; degree "4"; dimension "2_2";
chrA01	Undefined	as_event	17123223	17125932	.	-	.	transcript_id "TCONS_00002501,TCONS_00002502,TCONS_00002500"; gene_id "chrA01:17123223-17127854C"; flanks "17125932^,17123223]"; structure "1-2^3-4^8-,1-2^7-,5-6^7-"; splice_chain "17125842-17125681^17125589-17125427^17123732-,17125842-17125681^17123904-,17124151-17123990^17123904-"; sources "Undefined,Undefined,Undefined"; NMorMRNA "null"; degree "9"; dimension "3_3";
chrA01	Undefined	as_event	17191448	17191736	.	-	.	transcript_id "TCONS_00002511,TCONS_00002510"; gene_id "chrA01:17189604-17192990C"; flanks "17191736-,17191448^"; structure "0,1^2-"; splice_chain ",17191608^17191528-"; sources "Undefined,Undefined"; NMorMRNA "null"; degree "4"; dimension "2_2";
chrA01	Undefined	as_event	17720161	17720339	.	-	.	transcript_id "TCONS_00002523,TCONS_00002522"; gene_id "chrA01:17718795-17721440C"; flanks "17720339-,17720161-"; structure "1^,2^"; splice_chain "17720253^,17720247^"; sources "Undefined,Undefined"; NMorMRNA "null"; degree "4"; dimension "2_2";
chrA01	Undefined	as_event	17840764	17840930	.	-	.	transcript_id "TCONS_00002530,TCONS_00002529"; gene_id "chrA01:17836249-17843832C"; flanks "17840930^,17840764^"; structure "1-,2-"; splice_chain "17840839-,17840836-"; sources "Undefined,Undefined"; NMorMRNA "null"; degree "4"; dimension "2_2";
chrA01	Undefined	as_event	17915388	17915693	.	-	.	transcript_id "TCONS_00002534,TCONS_00002535"; gene_id "chrA01:17913816-17918009C"; flanks "17915693^,17915388^"; structure "1-,2-"; splice_chain "17915613-,17915609-"; sources "Undefined,Undefined"; NMorMRNA "null"; degree "4"; dimension "2_2";
chrA01	Undefined	as_event	18002890	18003207	.	-	.	transcript_id "TCONS_00002539,TCONS_00002540"; gene_id "chrA01:18002177-18006554C"; flanks "18003207-,18002890^"; structure "1^3-,2^4-"; splice_chain "18003096^18003008-,18003086^18002998-"; sources "Undefined,Undefined"; NMorMRNA "null"; degree "4"; dimension "2_2";
chrA01	Undefined	as_event	18018789	18020953	.	-	.	transcript_id "TCONS_00002541,TCONS_00002542"; gene_id "chrA01:18018789-18022794C"; flanks "18020953-,18018789]"; structure "1^3-,2^4-"; splice_chain "18020522^18020450-,18020514^18020442-"; sources "Undefined,Undefined"; NMorMRNA "null"; degree "4"; dimension "2_2";
chrA01	Undefined	as_event	18132298	18132699	.	-	.	transcript_id "TCONS_00002546,TCONS_00002547"; gene_id "chrA01:18131236-18133543C"; flanks "18132699-,18132298^"; structure "0,1^2-"; splice_chain ",18132517^18132426-"; sources "Undefined,Undefined"; NMorMRNA "null"; degree "4"; dimension "2_2";
chrA01	Undefined	as_event	18321820	18322108	.	-	.	transcript_id "TCONS_00002560,TCONS_00002559"; gene_id "chrA01:18321008-18324488C"; flanks "18322108-,18321820^"; structure "1^3-,2^4-"; splice_chain "18322006^18321937-,18321996^18321927-"; sources "Undefined,Undefined"; NMorMRNA "null"; degree "4"; dimension "2_2";
chrA01	Undefined	as_event	18581002	18581151	.	-	.	transcript_id "TCONS_00002566,TCONS_00002565"; gene_id "chrA01:18579081-18581768C"; flanks "18581151^,18581002^"; structure "1-,2-"; splice_chain "18581078-,18581075-"; sources "Undefined,Undefined"; NMorMRNA "null"; degree "4"; dimension "2_2";
chrA01	Undefined	as_event	18580802	18581151	.	-	.	transcript_id "TCONS_00002564,TCONS_00002566,TCONS_00002565"; gene_id "chrA01:18579081-18581768C"; flanks "18581151^,18580802-"; structure "0,1-3^,2-3^"; splice_chain ",18581078-18581002^,18581075-18581002^"; sources "Undefined,Undefined,Undefined"; NMorMRNA "null"; degree "9"; dimension "3_3";
chrA01	Undefined	as_event	18580525	18580736	.	-	.	transcript_id "TCONS_00002564,TCONS_00002565,TCONS_00002566"; gene_id "chrA01:18579081-18581768C"; flanks "18580736^,18580525^"; structure "1-,2-,3-"; splice_chain "18580629-,18580617-,18580613-"; sources "Undefined,Undefined,Undefined"; NMorMRNA "null"; degree "9"; dimension "3_3";
chrA01	Undefined	as_event	18579915	18580445	.	-	.	transcript_id "TCONS_00002565,TCONS_00002564"; gene_id "chrA01:18579081-18581768C"; flanks "18580445-,18579915^"; structure "1^3-,2^4-"; splice_chain "18580352^18580207-,18580318^18580173-"; sources "Undefined,Undefined"; NMorMRNA "null"; degree "4"; dimension "2_2";
chrA01	Undefined	as_event	18579081	18579274	.	-	.	transcript_id "TCONS_00002564,TCONS_00002565"; gene_id "chrA01:18579081-18581768C"; flanks "18579274^,18579081]"; structure "1-,2-"; splice_chain "18579208-,18579200-"; sources "Undefined,Undefined"; NMorMRNA "null"; degree "4"; dimension "2_2";
chrA01	Undefined	as_event	18745841	18746324	.	-	.	transcript_id "TCONS_00002574,TCONS_00002573"; gene_id "chrA01:18744676-18747651C"; flanks "18746324-,18745841^"; structure "0,1^2-"; splice_chain ",18746055^18745977-"; sources "Undefined,Undefined"; NMorMRNA "null"; degree "4"; dimension "2_2";
chrA01	Undefined	as_event	18759397	18759996	.	-	.	transcript_id "TCONS_00002578,TCONS_00002577"; gene_id "chrA01:18757725-18761750C"; flanks "18759996-,18759397-"; structure "1^,2^"; splice_chain "18759910^,18759866^"; sources "Undefined,Undefined"; NMorMRNA "null"; degree "4"; dimension "2_2";
chrA01	Undefined	as_event	18758398	18758964	.	-	.	transcript_id "TCONS_00002578,TCONS_00002577"; gene_id "chrA01:18757725-18761750C"; flanks "18758964-,18758398^"; structure "0,1^2-"; splice_chain ",18758808^18758690-"; sources "Undefined,Undefined"; NMorMRNA "null"; degree "4"; dimension "2_2";
chrA01	Undefined	as_event	18757772	18758301	.	-	.	transcript_id "TCONS_00002578,TCONS_00002577"; gene_id "chrA01:18757725-18761750C"; flanks "18758301-,18757772]"; structure "0,1^2-"; splice_chain ",18758242^18758138-"; sources "Undefined,Undefined"; NMorMRNA "null"; degree "4"; dimension "2_2";
chrA01	Undefined	as_event	18769021	18769438	.	-	.	transcript_id "TCONS_00002579,TCONS_00002580"; gene_id "chrA01:18767174-18771025C"; flanks "18769438^,18769021^"; structure "1-,2-"; splice_chain "18769358-,18769353-"; sources "Undefined,Undefined"; NMorMRNA "null"; degree "4"; dimension "2_2";
chrA01	Undefined	as_event	18967448	18968104	.	-	.	transcript_id "TCONS_00002592,TCONS_00002593"; gene_id "chrA01:18966784-18970729C"; flanks "18968104-,18967448^"; structure "1^3-,2^4-"; splice_chain "18967981^18967813-,18967971^18967803-"; sources "Undefined,Undefined"; NMorMRNA "null"; degree "4"; dimension "2_2";
chrA01	Undefined	as_event	19325753	19326006	.	-	.	transcript_id "TCONS_00002610,TCONS_00002609"; gene_id "chrA01:19325174-19328093C"; flanks "19326006-,19325753^"; structure "1^3-,2^4-"; splice_chain "19325957^19325845-,19325942^19325830-"; sources "Undefined,Undefined"; NMorMRNA "null"; degree "4"; dimension "2_2";
chrA01	Undefined	as_event	19439288	19439485	.	-	.	transcript_id "TCONS_00002614,TCONS_00002615"; gene_id "chrA01:19438173-19439759C"; flanks "19439485^,19439288^"; structure "1-,2-"; splice_chain "19439383-,19439378-"; sources "Undefined,Undefined"; NMorMRNA "null"; degree "4"; dimension "2_2";
chrA01	Undefined	as_event	19438173	19438583	.	-	.	transcript_id "TCONS_00002614,TCONS_00002615"; gene_id "chrA01:19438173-19439759C"; flanks "19438583-,19438173]"; structure "1^3-,2^4-"; splice_chain "19438429^19438357-,19438427^19438355-"; sources "Undefined,Undefined"; NMorMRNA "null"; degree "4"; dimension "2_2";
chrA01	Undefined	as_event	19679014	19679202	.	-	.	transcript_id "TCONS_00002619,TCONS_00002620"; gene_id "chrA01:19676859-19680884C"; flanks "19679202^,19679014^"; structure "1-,2-"; splice_chain "19679101-,19679099-"; sources "Undefined,Undefined"; NMorMRNA "null"; degree "4"; dimension "2_2";
chrA01	Undefined	as_event	19677637	19677963	.	-	.	transcript_id "TCONS_00002619/TCONS_00002620,TCONS_00002618"; gene_id "chrA01:19676859-19680884C"; flanks "19677963-,19677637^"; structure "0,1^2-"; splice_chain ",19677886^19677823-"; sources "Undefined,Undefined"; NMorMRNA "null"; degree "4"; dimension "2_2";
chrA01	Undefined	as_event	19677068	19677201	.	-	.	transcript_id "TCONS_00002619,TCONS_00002618/TCONS_00002620"; gene_id "chrA01:19676859-19680884C"; flanks "19677201^,19677068^"; structure "1-,2-"; splice_chain "19677128-,19677121-"; sources "Undefined,Undefined"; NMorMRNA "null"; degree "4"; dimension "2_2";
chrA01	Undefined	as_event	19721521	19721986	.	-	.	transcript_id "TCONS_00002623,TCONS_00002622"; gene_id "chrA01:19719834-19723388C"; flanks "19721986-,19721521^"; structure "0,1^2-3^4-"; splice_chain ",19721909^19721836-19721755^19721680-"; sources "Undefined,Undefined"; NMorMRNA "null"; degree "4"; dimension "2_2";
chrA01	Undefined	as_event	19734646	19736212	.	-	.	transcript_id "TCONS_00002625,TCONS_00002624"; gene_id "chrA01:19734646-19736212C"; flanks "19736212[,19734646]"; structure "0,1^2-"; splice_chain ",19735952^19735808-"; sources "Undefined,Undefined"; NMorMRNA "null"; degree "4"; dimension "2_2";
chrA01	Undefined	as_event	19859323	19859384	.	-	.	transcript_id "TCONS_00002632,TCONS_00002631"; gene_id "chrA01:19858874-19859529C"; flanks "19859384^,19859323^"; structure "1-,2-"; splice_chain "19859364-,19859362-"; sources "Undefined,Undefined"; NMorMRNA "null"; degree "4"; dimension "2_2";
chrA01	Undefined	as_event	19875873	19876192	.	-	.	transcript_id "TCONS_00002634,TCONS_00002635"; gene_id "chrA01:19875873-19878263C"; flanks "19876192^,19875873]"; structure "1-,2-"; splice_chain "19876102-,19876100-"; sources "Undefined,Undefined"; NMorMRNA "null"; degree "4"; dimension "2_2";
chrA01	Undefined	as_event	20028906	20029278	.	-	.	transcript_id "TCONS_00002643,TCONS_00002642"; gene_id "chrA01:20028906-20031954C"; flanks "20029278-,20028906]"; structure "1^3-,2^4-"; splice_chain "20029227^20029145-,20029217^20029135-"; sources "Undefined,Undefined"; NMorMRNA "null"; degree "4"; dimension "2_2";
chrA01	Undefined	as_event	20040805	20041105	.	-	.	transcript_id "TCONS_00002646,TCONS_00002645"; gene_id "chrA01:20039359-20041589C"; flanks "20041105-,20040805^"; structure "1^3-,2^4-"; splice_chain "20041037^20040939-,20041027^20040929-"; sources "Undefined,Undefined"; NMorMRNA "null"; degree "4"; dimension "2_2";
chrA01	Undefined	as_event	20163488	20163900	.	-	.	transcript_id "TCONS_00002655,TCONS_00002654"; gene_id "chrA01:20163147-20165243C"; flanks "20163900-,20163488^"; structure "0,1^2-"; splice_chain ",20163725^20163646-"; sources "Undefined,Undefined"; NMorMRNA "null"; degree "4"; dimension "2_2";
chrA01	Undefined	as_event	20171776	20172004	.	-	.	transcript_id "TCONS_00002657,TCONS_00002658"; gene_id "chrA01:20167195-20173484C"; flanks "20172004-,20171776^"; structure "1^3-,2^4-"; splice_chain "20171938^20171853-,20171936^20171847-"; sources "Undefined,Undefined"; NMorMRNA "null"; degree "4"; dimension "2_2";
chrA01	Undefined	as_event	20352981	20353816	.	-	.	transcript_id "TCONS_00002668,TCONS_00002667"; gene_id "chrA01:20352981-20354868C"; flanks "20353816-,20352981]"; structure "0,1^2-"; splice_chain ",20353483^20353399-"; sources "Undefined,Undefined"; NMorMRNA "null"; degree "4"; dimension "2_2";
chrA01	Undefined	as_event	20381434	20381942	.	-	.	transcript_id "TCONS_00002670,TCONS_00002671"; gene_id "chrA01:20380629-20381942C"; flanks "20381942[,20381434^"; structure "0,1^2-"; splice_chain ",20381667^20381518-"; sources "Undefined,Undefined"; NMorMRNA "null"; degree "4"; dimension "2_2";
chrA01	Undefined	as_event	20436518	20437031	.	-	.	transcript_id "TCONS_00002672,TCONS_00002673"; gene_id "chrA01:20436518-20437883C"; flanks "20437031-,20436518]"; structure "1^3-,2^4-"; splice_chain "20436786^20436692-,20436776^20436682-"; sources "Undefined,Undefined"; NMorMRNA "null"; degree "4"; dimension "2_2";
chrA01	Undefined	as_event	20476623	20477269	.	-	.	transcript_id "TCONS_00002674,TCONS_00002675"; gene_id "chrA01:20472625-20477848C"; flanks "20477269-,20476623^"; structure "1^3-,2^4-"; splice_chain "20477113^20476717-,20477111^20476715-"; sources "Undefined,Undefined"; NMorMRNA "null"; degree "4"; dimension "2_2";
chrA01	Undefined	as_event	20499301	20499790	.	-	.	transcript_id "TCONS_00002678,TCONS_00002677"; gene_id "chrA01:20495629-20500029C"; flanks "20499790^,20499301^"; structure "1-,2-"; splice_chain "20499445-,20499436-"; sources "Undefined,Undefined"; NMorMRNA "null"; degree "4"; dimension "2_2";
chrA01	Undefined	as_event	20497420	20497837	.	-	.	transcript_id "TCONS_00002678,TCONS_00002677"; gene_id "chrA01:20495629-20500029C"; flanks "20497837-,20497420^"; structure "0,1^2-"; splice_chain ",20497625^20497547-"; sources "Undefined,Undefined"; NMorMRNA "null"; degree "4"; dimension "2_2";
chrA01	Undefined	as_event	20536630	20536854	.	-	.	transcript_id "TCONS_00002679,TCONS_00002680/TCONS_00002681"; gene_id "chrA01:20534951-20537479C"; flanks "20536854-,20536630-"; structure "1^,2^"; splice_chain "20536759^,20536756^"; sources "Undefined,Undefined"; NMorMRNA "null"; degree "4"; dimension "2_2";
chrA01	Undefined	as_event	20536304	20536546	.	-	.	transcript_id "TCONS_00002679/TCONS_00002681,TCONS_00002680"; gene_id "chrA01:20534951-20537479C"; flanks "20536546^,20536304^"; structure "1-,2-"; splice_chain "20536472-,20536456-"; sources "Undefined,Undefined"; NMorMRNA "null"; degree "4"; dimension "2_2";
chrA01	Undefined	as_event	20629341	20629629	.	-	.	transcript_id "TCONS_00002683,TCONS_00002684"; gene_id "chrA01:20628988-20632117C"; flanks "20629629-,20629341^"; structure "0,1^2-"; splice_chain ",20629513^20629434-"; sources "Undefined,Undefined"; NMorMRNA "null"; degree "4"; dimension "2_2";
chrA01	Undefined	as_event	20651138	20652756	.	-	.	transcript_id "TCONS_00002687,TCONS_00002688"; gene_id "chrA01:20651138-20653669C"; flanks "20652756-,20651138]"; structure "0,1^2-"; splice_chain ",20652587^20652430-"; sources "Undefined,Undefined"; NMorMRNA "null"; degree "4"; dimension "2_2";
chrA01	Undefined	as_event	20702070	20702515	.	-	.	transcript_id "TCONS_00002692,TCONS_00002690/TCONS_00002691"; gene_id "chrA01:20701118-20703248C"; flanks "20702515-,20702070^"; structure "0,1^2-"; splice_chain ",20702252^20702151-"; sources "Undefined,Undefined"; NMorMRNA "null"; degree "4"; dimension "2_2";
chrA01	Undefined	as_event	20701118	20701785	.	-	.	transcript_id "TCONS_00002690/TCONS_00002692,TCONS_00002691"; gene_id "chrA01:20701118-20703248C"; flanks "20701785^,20701118]"; structure "1-,2-"; splice_chain "20701672-,20701662-"; sources "Undefined,Undefined"; NMorMRNA "null"; degree "4"; dimension "2_2";
chrA01	Undefined	as_event	20703630	20704517	.	-	.	transcript_id "TCONS_00002694,TCONS_00002693"; gene_id "chrA01:20703630-20707128C"; flanks "20704517-,20703630]"; structure "0,1^2-"; splice_chain ",20704201^20703910-"; sources "Undefined,Undefined"; NMorMRNA "null"; degree "4"; dimension "2_2";
chrA01	Undefined	as_event	20732086	20732993	.	-	.	transcript_id "TCONS_00002699,TCONS_00002698"; gene_id "chrA01:20729183-20735888C"; flanks "20732993^,20732086-"; structure "1-4^,2-3^"; splice_chain "20732917-20732639^,20732916-20732641^"; sources "Undefined,Undefined"; NMorMRNA "null"; degree "4"; dimension "2_2";
chrA01	Undefined	as_event	20730435	20730926	.	-	.	transcript_id "TCONS_00002698,TCONS_00002697"; gene_id "chrA01:20729183-20735888C"; flanks "20730926-,20730435-"; structure "1^,2^"; splice_chain "20730787^,20730520^"; sources "Undefined,Undefined"; NMorMRNA "null"; degree "4"; dimension "2_2";
chrA01	Undefined	as_event	20750699	20750870	.	-	.	transcript_id "TCONS_00002702,TCONS_00002701"; gene_id "chrA01:20750091-20753916C"; flanks "20750870^,20750699^"; structure "1-,2-"; splice_chain "20750788-,20750787-"; sources "Undefined,Undefined"; NMorMRNA "null"; degree "4"; dimension "2_2";
chrA01	Undefined	as_event	21166091	21166275	.	-	.	transcript_id "TCONS_00002725,TCONS_00002724"; gene_id "chrA01:21166091-21168998C"; flanks "21166275-,21166091]"; structure "0,1^2-"; splice_chain ",21166220^21166143-"; sources "Undefined,Undefined"; NMorMRNA "null"; degree "4"; dimension "2_2";
chrA01	Undefined	as_event	21280323	21280765	.	-	.	transcript_id "TCONS_00002730,TCONS_00002729"; gene_id "chrA01:21280323-21281966C"; flanks "21280765-,21280323]"; structure "0,1^2-"; splice_chain ",21280688^21280606-"; sources "Undefined,Undefined"; NMorMRNA "null"; degree "4"; dimension "2_2";
chrA01	Undefined	as_event	21447263	21447597	.	-	.	transcript_id "TCONS_00002738,TCONS_00002737"; gene_id "chrA01:21446750-21449878C"; flanks "21447597-,21447263^"; structure "0,1^2-"; splice_chain ",21447463^21447379-"; sources "Undefined,Undefined"; NMorMRNA "null"; degree "4"; dimension "2_2";
chrA01	Undefined	as_event	21461036	21461272	.	-	.	transcript_id "TCONS_00002739,TCONS_00002740"; gene_id "chrA01:21459504-21462046C"; flanks "21461272-,21461036^"; structure "0,1^2-"; splice_chain ",21461220^21461137-"; sources "Undefined,Undefined"; NMorMRNA "null"; degree "4"; dimension "2_2";
chrA01	Undefined	as_event	21460698	21460957	.	-	.	transcript_id "TCONS_00002739,TCONS_00002740"; gene_id "chrA01:21459504-21462046C"; flanks "21460957-,21460698^"; structure "0,1^2-"; splice_chain ",21460849^21460776-"; sources "Undefined,Undefined"; NMorMRNA "null"; degree "4"; dimension "2_2";
chrA01	Undefined	as_event	21460231	21460596	.	-	.	transcript_id "TCONS_00002739,TCONS_00002740"; gene_id "chrA01:21459504-21462046C"; flanks "21460596-,21460231^"; structure "0,1^2-"; splice_chain ",21460431^21460365-"; sources "Undefined,Undefined"; NMorMRNA "null"; degree "4"; dimension "2_2";
chrA01	Undefined	as_event	21480588	21481012	.	-	.	transcript_id "TCONS_00002744,TCONS_00002743"; gene_id "chrA01:21480588-21484451C"; flanks "21481012-,21480588]"; structure "1^3-,2^4-"; splice_chain "21480838^21480731-,21480836^21480729-"; sources "Undefined,Undefined"; NMorMRNA "null"; degree "4"; dimension "2_2";
chrA01	Undefined	as_event	21485837	21486539	.	-	.	transcript_id "TCONS_00002747,TCONS_00002746"; gene_id "chrA01:21485249-21487796C"; flanks "21486539-,21485837^"; structure "0,1^2-"; splice_chain ",21486027^21485960-"; sources "Undefined,Undefined"; NMorMRNA "null"; degree "4"; dimension "2_2";
chrA01	Undefined	as_event	21508220	21508487	.	-	.	transcript_id "TCONS_00002751/TCONS_00002752,TCONS_00002750"; gene_id "chrA01:21507686-21510250C"; flanks "21508487-,21508220^"; structure "0,1^2-"; splice_chain ",21508383^21508303-"; sources "Undefined,Undefined"; NMorMRNA "null"; degree "4"; dimension "2_2";
chrA01	Undefined	as_event	21558979	21559138	.	-	.	transcript_id "TCONS_00002757,TCONS_00002756"; gene_id "chrA01:21557668-21560079C"; flanks "21559138^,21558979^"; structure "1-,2-"; splice_chain "21559055-,21559053-"; sources "Undefined,Undefined"; NMorMRNA "null"; degree "4"; dimension "2_2";
chrA01	Undefined	as_event	21772330	21772594	.	-	.	transcript_id "TCONS_00002770,TCONS_00002769"; gene_id "chrA01:21770923-21772594C"; flanks "21772594[,21772330-"; structure "1^,2^"; splice_chain "21772439^,21772406^"; sources "Undefined,Undefined"; NMorMRNA "null"; degree "4"; dimension "2_2";
chrA01	Undefined	as_event	22528387	22532093	.	-	.	transcript_id "TCONS_00002795,TCONS_00002794"; gene_id "chrA01:22528387-22535045C"; flanks "22532093-,22528387]"; structure "0,1^2-"; splice_chain ",22529854^22529730-"; sources "Undefined,Undefined"; NMorMRNA "null"; degree "4"; dimension "2_2";
chrA01	Undefined	as_event	22551461	22551792	.	-	.	transcript_id "TCONS_00002798,TCONS_00002797"; gene_id "chrA01:22551333-22553528C"; flanks "22551792-,22551461^"; structure "0,1^2-"; splice_chain ",22551641^22551569-"; sources "Undefined,Undefined"; NMorMRNA "null"; degree "4"; dimension "2_2";
chrA01	Undefined	as_event	22557523	22558073	.	-	.	transcript_id "TCONS_00002801,TCONS_00002800"; gene_id "chrA01:22557523-22558387C"; flanks "22558073-,22557523]"; structure "0,1^2-"; splice_chain ",22557855^22557783-"; sources "Undefined,Undefined"; NMorMRNA "null"; degree "4"; dimension "2_2";
chrA01	Undefined	as_event	22572756	22573608	.	-	.	transcript_id "TCONS_00002804,TCONS_00002803"; gene_id "chrA01:22572756-22574147C"; flanks "22573608-,22572756]"; structure "0,1^2-"; splice_chain ",22573274^22573204-"; sources "Undefined,Undefined"; NMorMRNA "null"; degree "4"; dimension "2_2";
chrA01	Undefined	as_event	22592503	22593492	.	-	.	transcript_id "TCONS_00002805,TCONS_00002806"; gene_id "chrA01:22591356-22593552C"; flanks "22593492^,22592503^"; structure "1-,2-"; splice_chain "22593378-,22593371-"; sources "Undefined,Undefined"; NMorMRNA "null"; degree "4"; dimension "2_2";
chrA01	Undefined	as_event	22696072	22699097	.	-	.	transcript_id "TCONS_00002811,TCONS_00002812"; gene_id "chrA01:22696072-22699097C"; flanks "22699097[,22696072]"; structure "1^3-5^7-,2^4-6^8-"; splice_chain "22698866^22698692-22698630^22698462-,22698864^22698690-22698628^22698460-"; sources "Undefined,Undefined"; NMorMRNA "null"; degree "4"; dimension "2_2";
chrA01	Undefined	as_event	22707790	22708158	.	-	.	transcript_id "TCONS_00002814,TCONS_00002815"; gene_id "chrA01:22706044-22708528C"; flanks "22708158-,22707790^"; structure "0,1^2-"; splice_chain ",22708039^22707975-"; sources "Undefined,Undefined"; NMorMRNA "null"; degree "4"; dimension "2_2";
chrA01	Undefined	as_event	22926719	22927093	.	-	.	transcript_id "TCONS_00002825,TCONS_00002826"; gene_id "chrA01:22925349-22927721C"; flanks "22927093-,22926719^"; structure "0,1^2-"; splice_chain ",22927023^22926934-"; sources "Undefined,Undefined"; NMorMRNA "null"; degree "4"; dimension "2_2";
chrA01	Undefined	as_event	23047473	23047757	.	-	.	transcript_id "TCONS_00002832,TCONS_00002833"; gene_id "chrA01:23046339-23048390C"; flanks "23047757-,23047473^"; structure "0,1^2-"; splice_chain ",23047655^23047576-"; sources "Undefined,Undefined"; NMorMRNA "null"; degree "4"; dimension "2_2";
chrA01	Undefined	as_event	23223097	23223441	.	-	.	transcript_id "TCONS_00002837,TCONS_00002835/TCONS_00002836"; gene_id "chrA01:23222509-23223702C"; flanks "23223441-,23223097^"; structure "0,1^2-"; splice_chain ",23223320^23223234-"; sources "Undefined,Undefined"; NMorMRNA "null"; degree "4"; dimension "2_2";
chrA01	Undefined	as_event	23222774	23223004	.	-	.	transcript_id "TCONS_00002837,TCONS_00002835/TCONS_00002836"; gene_id "chrA01:23222509-23223702C"; flanks "23223004-,23222774-"; structure "1^,2^"; splice_chain "23222995^,23222921^"; sources "Undefined,Undefined"; NMorMRNA "null"; degree "4"; dimension "2_2";
chrA01	Undefined	as_event	23222509	23222774	.	-	.	transcript_id "TCONS_00002835/TCONS_00002837,TCONS_00002836"; gene_id "chrA01:23222509-23223702C"; flanks "23222774-,23222509]"; structure "0,1^2-"; splice_chain ",23222638^23222524-"; sources "Undefined,Undefined"; NMorMRNA "null"; degree "4"; dimension "2_2";
chrA01	Undefined	as_event	23226894	23227255	.	-	.	transcript_id "TCONS_00002839,TCONS_00002838"; gene_id "chrA01:23225163-23232853C"; flanks "23227255-,23226894^"; structure "1^3-,2^4-"; splice_chain "23227083^23227009-,23227073^23226999-"; sources "Undefined,Undefined"; NMorMRNA "null"; degree "4"; dimension "2_2";
chrA01_random	Undefined	as_event	137579	138186	.	+	.	transcript_id "TCONS_00002907,TCONS_00002906"; gene_id "chrA01_random:137028-138186W"; flanks "137579^,138186]"; structure "1-,2-"; splice_chain "137819-,137834-"; sources "Undefined,Undefined"; NMorMRNA "null"; degree "4"; dimension "2_2";
chrA01_random	Undefined	as_event	139209	143555	.	+	.	transcript_id "TCONS_00002908,TCONS_00002909"; gene_id "chrA01_random:138437-146049W"; flanks "139209-,143555^"; structure "0,1^2-"; splice_chain ",140210^140826-"; sources "Undefined,Undefined"; NMorMRNA "null"; degree "4"; dimension "2_2";
chrA01_random	Undefined	as_event	420978	421212	.	+	.	transcript_id "TCONS_00002915/TCONS_00002916/TCONS_00002917,TCONS_00002918"; gene_id "chrA01_random:420978-427687W"; flanks "420978[,421212^"; structure "1^3-,2^4-"; splice_chain "421069^421149-,421079^421159-"; sources "Undefined,Undefined"; NMorMRNA "null"; degree "4"; dimension "2_2";
chrA01_random	Undefined	as_event	422906	423288	.	+	.	transcript_id "TCONS_00002916/TCONS_00002917/TCONS_00002918,TCONS_00002915"; gene_id "chrA01_random:420978-427687W"; flanks "422906-,423288^"; structure "1^3-,2^4-"; splice_chain "423040^423126-,423050^423136-"; sources "Undefined,Undefined"; NMorMRNA "null"; degree "4"; dimension "2_2";
chrA01_random	Undefined	as_event	424417	424656	.	+	.	transcript_id "TCONS_00002916/TCONS_00002917/TCONS_00002918,TCONS_00002915"; gene_id "chrA01_random:420978-427687W"; flanks "424417^,424656^"; structure "1-,2-"; splice_chain "424504-,424507-"; sources "Undefined,Undefined"; NMorMRNA "null"; degree "4"; dimension "2_2";
chrA01_random	Undefined	as_event	425912	426286	.	+	.	transcript_id "TCONS_00002915,TCONS_00002916"; gene_id "chrA01_random:420978-427687W"; flanks "425912-,426286^"; structure "0,1^2-"; splice_chain ",426052^426161-"; sources "Undefined,Undefined"; NMorMRNA "null"; degree "4"; dimension "2_2";
chrA01_random	Undefined	as_event	425912	426477	.	+	.	transcript_id "TCONS_00002917/TCONS_00002918,TCONS_00002916"; gene_id "chrA01_random:420978-427687W"; flanks "425912-,426477^"; structure "1^3-5^7-,2^4-6^8-"; splice_chain "426041^426151-426276^426367-,426052^426161-426286^426377-"; sources "Undefined,Undefined"; NMorMRNA "null"; degree "4"; dimension "2_2";
chrA01_random	Undefined	as_event	425912	426662	.	+	.	transcript_id "TCONS_00002917/TCONS_00002918,TCONS_00002915"; gene_id "chrA01_random:420978-427687W"; flanks "425912-,426662^"; structure "1^2-3^5-7^8-,4^6-"; splice_chain "426041^426151-426276^426367-426477^426570-,426286^426377-"; sources "Undefined,Undefined"; NMorMRNA "null"; degree "4"; dimension "2_2";
chrA01_random	Undefined	as_event	426570	426748	.	+	.	transcript_id "TCONS_00002917/TCONS_00002918,TCONS_00002916"; gene_id "chrA01_random:420978-427687W"; flanks "426570-,426748-"; structure "1^,2^"; splice_chain "426662^,426664^"; sources "Undefined,Undefined"; NMorMRNA "null"; degree "4"; dimension "2_2";
chrA01_random	Undefined	as_event	426377	426748	.	+	.	transcript_id "TCONS_00002916,TCONS_00002915"; gene_id "chrA01_random:420978-427687W"; flanks "426377-,426748-"; structure "1^2-4^,3^"; splice_chain "426477^426570-426664^,426662^"; sources "Undefined,Undefined"; NMorMRNA "null"; degree "4"; dimension "2_2";
chrA01_random	Undefined	as_event	425912	426748	.	+	.	transcript_id "TCONS_00002917/TCONS_00002918,TCONS_00002916,TCONS_00002915"; gene_id "chrA01_random:420978-427687W"; flanks "425912-,426748-"; structure "1^3-5^7-9^10-11^,2^4-6^8-9^10-12^,6^8-11^"; splice_chain "426041^426151-426276^426367-426477^426570-426662^,426052^426161-426286^426377-426477^426570-426664^,426286^426377-426662^"; sources "Undefined,Undefined,Undefined"; NMorMRNA "null"; degre…
chrA01_random	Undefined	as_event	433318	433522	.	+	.	transcript_id "TCONS_00002920/TCONS_00002921,TCONS_00002922"; gene_id "chrA01_random:431633-434101W"; flanks "433318-,433522-"; structure "1^,2^"; splice_chain "433425^,433426^"; sources "Undefined,Undefined"; NMorMRNA "null"; degree "4"; dimension "2_2";
chrA01_random	Undefined	as_event	433522	433770	.	+	.	transcript_id "TCONS_00002921/TCONS_00002922,TCONS_00002920"; gene_id "chrA01_random:431633-434101W"; flanks "433522-,433770-"; structure "1^,2^"; splice_chain "433627^,433628^"; sources "Undefined,Undefined"; NMorMRNA "null"; degree "4"; dimension "2_2";
chrA01_random	Undefined	as_event	575306	578851	.	+	.	transcript_id "TCONS_00002925,TCONS_00002926"; gene_id "chrA01_random:575306-579120W"; flanks "575306[,578851^"; structure "1^3-,2^4-"; splice_chain "578630^578781-,578640^578791-"; sources "Undefined,Undefined"; NMorMRNA "null"; degree "4"; dimension "2_2";
chrA01_random	Undefined	as_event	578781	579120	.	+	.	transcript_id "TCONS_00002927,TCONS_00002925"; gene_id "chrA01_random:575306-579120W"; flanks "578781-,579120]"; structure "0,1^2-"; splice_chain ",578851^578965-"; sources "Undefined,Undefined"; NMorMRNA "null"; degree "4"; dimension "2_2";
chrA01_random	Undefined	as_event	575306	579120	.	+	.	transcript_id "TCONS_00002927,TCONS_00002925,TCONS_00002926"; gene_id "chrA01_random:575306-579120W"; flanks "575306[,579120]"; structure "1^3-,1^3-5^6-,2^4-5^6-"; splice_chain "578630^578781-,578630^578781-578851^578965-,578640^578791-578851^578965-"; sources "Undefined,Undefined,Undefined"; NMorMRNA "null"; degree "9"; dimension "3_3";
chrA01_random	Undefined	as_event	589573	590224	.	+	.	transcript_id "TCONS_00002928,TCONS_00002929"; gene_id "chrA01_random:589573-593569W"; flanks "589573[,590224^"; structure "1^3-,2^4-"; splice_chain "589915^590011-,589919^590015-"; sources "Undefined,Undefined"; NMorMRNA "null"; degree "4"; dimension "2_2";
chrA01_random	Undefined	as_event	626533	626791	.	+	.	transcript_id "TCONS_00002935,TCONS_00002933"; gene_id "chrA01_random:625710-630025W"; flanks "626533-,626791-"; structure "1^,2^"; splice_chain "626694^,626696^"; sources "Undefined,Undefined"; NMorMRNA "null"; degree "4"; dimension "2_2";
chrA01_random	Undefined	as_event	626533	627014	.	+	.	transcript_id "TCONS_00002934,TCONS_00002935,TCONS_00002933"; gene_id "chrA01_random:625710-630025W"; flanks "626533-,627014^"; structure "1^4-,2^5-,3^5-"; splice_chain "626693^626790-,626694^626791-,626696^626791-"; sources "Undefined,Undefined,Undefined"; NMorMRNA "null"; degree "9"; dimension "3_3";
chrA01_random	Undefined	as_event	626461	627014	.	+	.	transcript_id "TCONS_00002932,TCONS_00002934,TCONS_00002935,TCONS_00002933"; gene_id "chrA01_random:625710-630025W"; flanks "626461^,627014^"; structure "1-,2-3^6-,2-4^7-,2-5^7-"; splice_chain "626530-,626533-626693^626790-,626533-626694^626791-,626533-626696^626791-"; sources "Undefined,Undefined,Undefined,Undefined"; NMorMRNA "null"; degree "16"; dimension "4_4";
chrA01_random	Undefined	as_event	627553	627731	.	+	.	transcript_id "TCONS_00002933/TCONS_00002934/TCONS_00002935,TCONS_00002932"; gene_id "chrA01_random:625710-630025W"; flanks "627553-,627731-"; structure "1^,2^"; splice_chain "627638^,627639^"; sources "Undefined,Undefined"; NMorMRNA "null"; degree "4"; dimension "2_2";
chrA01_random	Undefined	as_event	627731	627948	.	+	.	transcript_id "TCONS_00002933/TCONS_00002934,TCONS_00002932/TCONS_00002935"; gene_id "chrA01_random:625710-630025W"; flanks "627731-,627948^"; structure "1^3-,2^4-"; splice_chain "627775^627837-,627776^627838-"; sources "Undefined,Undefined"; NMorMRNA "null"; degree "4"; dimension "2_2";
chrA01_random	Undefined	as_event	628033	628601	.	+	.	transcript_id "TCONS_00002935,TCONS_00002932"; gene_id "chrA01_random:625710-630025W"; flanks "628033-,628601^"; structure "1^3-5^7-,2^4-6^8-"; splice_chain "628138^628214-628311^628500-,628148^628224-628321^628510-"; sources "Undefined,Undefined"; NMorMRNA "null"; degree "4"; dimension "2_2";
chrA01_random	Undefined	as_event	628500	628684	.	+	.	transcript_id "TCONS_00002935,TCONS_00002934"; gene_id "chrA01_random:625710-630025W"; flanks "628500-,628684-"; structure "1^,2^"; splice_chain "628601^,628603^"; sources "Undefined,Undefined"; NMorMRNA "null"; degree "4"; dimension "2_2";
chrA01_random	Undefined	as_event	628033	628684	.	+	.	transcript_id "TCONS_00002935,TCONS_00002934,TCONS_00002932"; gene_id "chrA01_random:625710-630025W"; flanks "628033-,628684-"; structure "1^3-5^7-9^,1^3-5^7-10^,2^4-6^8-9^"; splice_chain "628138^628214-628311^628500-628601^,628138^628214-628311^628500-628603^,628148^628224-628321^628510-628601^"; sources "Undefined,Undefined,Undefined"; NMorMRNA "null"; degree "9"; dimension "3_3";
chrA01_random	Undefined	as_event	628500	628776	.	+	.	transcript_id "TCONS_00002933,TCONS_00002935"; gene_id "chrA01_random:625710-630025W"; flanks "628500-,628776^"; structure "0,1^2-"; splice_chain ",628601^628684-"; sources "Undefined,Undefined"; NMorMRNA "null"; degree "4"; dimension "2_2";
chrA01_random	Undefined	as_event	628033	628776	.	+	.	transcript_id "TCONS_00002933,TCONS_00002935,TCONS_00002932"; gene_id "chrA01_random:625710-630025W"; flanks "628033-,628776^"; structure "1^3-5^7-,1^3-5^7-9^10-,2^4-6^8-9^10-"; splice_chain "628138^628214-628311^628500-,628138^628214-628311^628500-628601^628684-,628148^628224-628321^628510-628601^628684-"; sources "Undefined,Undefined,Undefined"; NMorMRNA "null"; degree "9"; dimension "3_3";
chrA01_random	Undefined	as_event	628684	629063	.	+	.	transcript_id "TCONS_00002932/TCONS_00002935,TCONS_00002934"; gene_id "chrA01_random:625710-630025W"; flanks "628684-,629063^"; structure "1^3-,2^4-"; splice_chain "628776^629010-,628788^629022-"; sources "Undefined,Undefined"; NMorMRNA "null"; degree "4"; dimension "2_2";
chrA01_random	Undefined	as_event	628500	629063	.	+	.	transcript_id "TCONS_00002935,TCONS_00002934,TCONS_00002933"; gene_id "chrA01_random:625710-630025W"; flanks "628500-,629063^"; structure "1^3-4^6-,2^3-5^7-,4^6-"; splice_chain "628601^628684-628776^629010-,628603^628684-628788^629022-,628776^629010-"; sources "Undefined,Undefined,Undefined"; NMorMRNA "null"; degree "9"; dimension "3_3";
chrA01_random	Undefined	as_event	628033	629063	.	+	.	transcript_id "TCONS_00002935,TCONS_00002934,TCONS_00002933,TCONS_00002932"; gene_id "chrA01_random:625710-630025W"; flanks "628033-,629063^"; structure "1^3-5^7-9^11-12^14-,1^3-5^7-10^11-13^15-,1^3-5^7-12^14-,2^4-6^8-9^11-12^14-"; splice_chain "628138^628214-628311^628500-628601^628684-628776^629010-,628138^628214-628311^628500-628603^628684-628788^629022-,628138^628214-628311^628500-628776^6290…
chrA01_random	Undefined	as_event	629473	630025	.	+	.	transcript_id "TCONS_00002932/TCONS_00002934/TCONS_00002935,TCONS_00002933"; gene_id "chrA01_random:625710-630025W"; flanks "629473-,630025]"; structure "1^3-,2^4-"; splice_chain "629557^629640-,629567^629650-"; sources "Undefined,Undefined"; NMorMRNA "null"; degree "4"; dimension "2_2";
chrA01_random	Undefined	as_event	1045468	1045988	.	+	.	transcript_id "TCONS_00002946,TCONS_00002945"; gene_id "chrA01_random:1043370-1045988W"; flanks "1045468-,1045988]"; structure "1^2-3^5-,4^6-"; splice_chain "1045592^1045684-1045835^1045918-,1045845^1045928-"; sources "Undefined,Undefined"; NMorMRNA "null"; degree "4"; dimension "2_2";
chrA01_random	Undefined	as_event	1494955	1495828	.	+	.	transcript_id "TCONS_00002951,TCONS_00002952"; gene_id "chrA01_random:1491131-1496602W"; flanks "1494955-,1495828^"; structure "1^3-,2^4-"; splice_chain "1495146^1495340-,1495156^1495350-"; sources "Undefined,Undefined"; NMorMRNA "null"; degree "4"; dimension "2_2";
chrA01_random	Undefined	as_event	2093965	2095196	.	+	.	transcript_id "TCONS_00002964,TCONS_00002963"; gene_id "chrA01_random:2093803-2097296W"; flanks "2093965-,2095196^"; structure "0,1^2-"; splice_chain ",2094161^2095086-"; sources "Undefined,Undefined"; NMorMRNA "null"; degree "4"; dimension "2_2";
chrA01_random	Undefined	as_event	2095086	2095358	.	+	.	transcript_id "TCONS_00002962,TCONS_00002963"; gene_id "chrA01_random:2093803-2097296W"; flanks "2095086-,2095358^"; structure "0,1^2-"; splice_chain ",2095196^2095325-"; sources "Undefined,Undefined"; NMorMRNA "null"; degree "4"; dimension "2_2";
chrA01_random	Undefined	as_event	2093965	2095358	.	+	.	transcript_id "TCONS_00002962,TCONS_00002963,TCONS_00002964"; gene_id "chrA01_random:2093803-2097296W"; flanks "2093965-,2095358^"; structure "1^2-,1^2-3^4-,3^4-"; splice_chain "2094161^2095086-,2094161^2095086-2095196^2095325-,2095196^2095325-"; sources "Undefined,Undefined,Undefined"; NMorMRNA "null"; degree "9"; dimension "3_3";
chrA01_random	Undefined	as_event	2095905	2096098	.	+	.	transcript_id "TCONS_00002962,TCONS_00002963/TCONS_00002964"; gene_id "chrA01_random:2093803-2097296W"; flanks "2095905^,2096098^"; structure "1-,2-"; splice_chain "2096025-,2096027-"; sources "Undefined,Undefined"; NMorMRNA "null"; degree "4"; dimension "2_2";
chrA01_random	Undefined	as_event	2129924	2130550	.	+	.	transcript_id "TCONS_00002966,TCONS_00002965"; gene_id "chrA01_random:2128496-2134612W"; flanks "2129924-,2130550^"; structure "1^3-5^7-,2^4-6^8-"; splice_chain "2130245^2130332-2130371^2130458-,2130253^2130340-2130379^2130466-"; sources "Undefined,Undefined"; NMorMRNA "null"; degree "4"; dimension "2_2";
chrA01_random	Undefined	as_event	2302307	2302595	.	+	.	transcript_id "TCONS_00002968,TCONS_00002967"; gene_id "chrA01_random:2301411-2303373W"; flanks "2302307-,2302595^"; structure "0,1^2-"; splice_chain ",2302413^2302500-"; sources "Undefined,Undefined"; NMorMRNA "null"; degree "4"; dimension "2_2";
chrA01_random	Undefined	as_event	2302943	2303283	.	+	.	transcript_id "TCONS_00002968,TCONS_00002967"; gene_id "chrA01_random:2301411-2303373W"; flanks "2302943-,2303283^"; structure "0,1^2-"; splice_chain ",2303133^2303214-"; sources "Undefined,Undefined"; NMorMRNA "null"; degree "4"; dimension "2_2";
chrA01_random	Undefined	as_event	2516846	2517156	.	+	.	transcript_id "TCONS_00002987,TCONS_00002986"; gene_id "chrA01_random:2513558-2517871W"; flanks "2516846-,2517156^"; structure "0,1^2-"; splice_chain ",2516922^2517009-"; sources "Undefined,Undefined"; NMorMRNA "null"; degree "4"; dimension "2_2";
chrA01_random	Undefined	as_event	2593389	2593829	.	+	.	transcript_id "TCONS_00002991,TCONS_00002992"; gene_id "chrA01_random:2593230-2596324W"; flanks "2593389^,2593829-"; structure "1-4^,2-3^"; splice_chain "2593630-2593747^,2593631-2593746^"; sources "Undefined,Undefined"; NMorMRNA "null"; degree "4"; dimension "2_2";
chrA01_random	Undefined	as_event	2594301	2594783	.	+	.	transcript_id "TCONS_00002992,TCONS_00002991"; gene_id "chrA01_random:2593230-2596324W"; flanks "2594301-,2594783^"; structure "0,1^2-"; splice_chain ",2594390^2594479-"; sources "Undefined,Undefined"; NMorMRNA "null"; degree "4"; dimension "2_2";
chrA01_random	Undefined	as_event	3595	4061	.	-	.	transcript_id "TCONS_00002995/TCONS_00002996,TCONS_00002994"; gene_id "chrA01_random:3595-6482C"; flanks "4061-,3595]"; structure "0,1^2-"; splice_chain ",3970^3873-"; sources "Undefined,Undefined"; NMorMRNA "null"; degree "4"; dimension "2_2";
chrA01_random	Undefined	as_event	108265	108521	.	-	.	transcript_id "TCONS_00003007,TCONS_00003005/TCONS_00003006"; gene_id "chrA01_random:106077-108521C"; flanks "108521[,108265^"; structure "1^3-,2^4-"; splice_chain "108451^108353-,108441^108343-"; sources "Undefined,Undefined"; NMorMRNA "null"; degree "4"; dimension "2_2";
chrA01_random	Undefined	as_event	107777	108178	.	-	.	transcript_id "TCONS_00003007,TCONS_00003005/TCONS_00003006"; gene_id "chrA01_random:106077-108521C"; flanks "108178-,107777^"; structure "0,1^2-"; splice_chain ",108029^107919-"; sources "Undefined,Undefined"; NMorMRNA "null"; degree "4"; dimension "2_2";
chrA01_random	Undefined	as_event	107325	107684	.	-	.	transcript_id "TCONS_00003006,TCONS_00003005/TCONS_00003007"; gene_id "chrA01_random:106077-108521C"; flanks "107684-,107325^"; structure "1^3-,2^4-"; splice_chain "107538^107449-,107536^107447-"; sources "Undefined,Undefined"; NMorMRNA "null"; degree "4"; dimension "2_2";
chrA01_random	Undefined	as_event	106677	107245	.	-	.	transcript_id "TCONS_00003005/TCONS_00003007,TCONS_00003006"; gene_id "chrA01_random:106077-108521C"; flanks "107245-,106677^"; structure "1^3-,2^4-"; splice_chain "106926^106835-,106915^106824-"; sources "Undefined,Undefined"; NMorMRNA "null"; degree "4"; dimension "2_2";
chrA01_random	Undefined	as_event	106518	106677	.	-	.	transcript_id "TCONS_00003006,TCONS_00003005/TCONS_00003007"; gene_id "chrA01_random:106077-108521C"; flanks "106677^,106518^"; structure "1-,2-"; splice_chain "106591-,106590-"; sources "Undefined,Undefined"; NMorMRNA "null"; degree "4"; dimension "2_2";
chrA01_random	Undefined	as_event	130811	131248	.	-	.	transcript_id "TCONS_00003010,TCONS_00003011"; gene_id "chrA01_random:130372-132171C"; flanks "131248^,130811^"; structure "1-,2-"; splice_chain "130939-,130936-"; sources "Undefined,Undefined"; NMorMRNA "null"; degree "4"; dimension "2_2";
chrA01_random	Undefined	as_event	311491	311924	.	-	.	transcript_id "TCONS_00003018,TCONS_00003017"; gene_id "chrA01_random:308118-313129C"; flanks "311924-,311491^"; structure "0,1^2-"; splice_chain ",311621^311543-"; sources "Undefined,Undefined"; NMorMRNA "null"; degree "4"; dimension "2_2";
chrA01_random	Undefined	as_event	311015	311194	.	-	.	transcript_id "TCONS_00003018,TCONS_00003017"; gene_id "chrA01_random:308118-313129C"; flanks "311194^,311015^"; structure "1-,2-"; splice_chain "311103-,311102-"; sources "Undefined,Undefined"; NMorMRNA "null"; degree "4"; dimension "2_2";
chrA01_random	Undefined	as_event	308990	309207	.	-	.	transcript_id "TCONS_00003018,TCONS_00003016/TCONS_00003017"; gene_id "chrA01_random:308118-313129C"; flanks "309207^,308990^"; structure "1-,2-"; splice_chain "309126-,309125-"; sources "Undefined,Undefined"; NMorMRNA "null"; degree "4"; dimension "2_2";
chrA01_random	Undefined	as_event	381678	382004	.	-	.	transcript_id "TCONS_00003020,TCONS_00003021"; gene_id "chrA01_random:381248-384067C"; flanks "382004-,381678^"; structure "0,1^2-"; splice_chain ",381843^381765-"; sources "Undefined,Undefined"; NMorMRNA "null"; degree "4"; dimension "2_2";
chrA01_random	Undefined	as_event	386979	389262	.	-	.	transcript_id "TCONS_00003023,TCONS_00003025"; gene_id "chrA01_random:386979-390983C"; flanks "389262-,386979]"; structure "1^3-,2^4-"; splice_chain "388373^388286-,388371^388284-"; sources "Undefined,Undefined"; NMorMRNA "null"; degree "4"; dimension "2_2";
chrA01_random	Undefined	as_event	386979	389389	.	-	.	transcript_id "TCONS_00003024,TCONS_00003023,TCONS_00003025"; gene_id "chrA01_random:386979-390983C"; flanks "389389-,386979]"; structure "1^3-5^8-,2^4-6^9-,2^4-7^10-"; splice_chain "389352^389272-388381^388294-,389342^389262-388373^388286-,389342^389262-388371^388284-"; sources "Undefined,Undefined,Undefined"; NMorMRNA "null"; degree "9"; dimension "3_3";
chrA01_random	Undefined	as_event	445854	446944	.	-	.	transcript_id "TCONS_00003030,TCONS_00003031"; gene_id "chrA01_random:445854-448076C"; flanks "446944-,445854]"; structure "0,1^2-"; splice_chain ",446045^445880-"; sources "Undefined,Undefined"; NMorMRNA "null"; degree "4"; dimension "2_2";
chrA01_random	Undefined	as_event	531389	531671	.	-	.	transcript_id "TCONS_00003036,TCONS_00003035"; gene_id "chrA01_random:530775-532511C"; flanks "531671-,531389^"; structure "0,1^2-"; splice_chain ",531545^531471-"; sources "Undefined,Undefined"; NMorMRNA "null"; degree "4"; dimension "2_2";
chrA01_random	Undefined	as_event	568927	569156	.	-	.	transcript_id "TCONS_00003038,TCONS_00003039"; gene_id "chrA01_random:568278-569623C"; flanks "569156-,568927^"; structure "0,1^2-"; splice_chain ",569121^568959-"; sources "Undefined,Undefined"; NMorMRNA "null"; degree "4"; dimension "2_2";
chrA01_random	Undefined	as_event	568278	568773	.	-	.	transcript_id "TCONS_00003038,TCONS_00003039"; gene_id "chrA01_random:568278-569623C"; flanks "568773-,568278]"; structure "1^3-,2^4-"; splice_chain "568718^568539-,568708^568529-"; sources "Undefined,Undefined"; NMorMRNA "null"; degree "4"; dimension "2_2";
chrA01_random	Undefined	as_event	639534	640177	.	-	.	transcript_id "TCONS_00003045,TCONS_00003044"; gene_id "chrA01_random:638946-640925C"; flanks "640177-,639534-"; structure "1^,2^"; splice_chain "639909^,639858^"; sources "Undefined,Undefined"; NMorMRNA "null"; degree "4"; dimension "2_2";
chrA01_random	Undefined	as_event	791191	792488	.	-	.	transcript_id "TCONS_00003046,TCONS_00003047"; gene_id "chrA01_random:791191-794586C"; flanks "792488^,791191]"; structure "1-,2-"; splice_chain "791507-,791504-"; sources "Undefined,Undefined"; NMorMRNA "null"; degree "4"; dimension "2_2";
chrA01_random	Undefined	as_event	1305193	1305375	.	-	.	transcript_id "TCONS_00003048,TCONS_00003049"; gene_id "chrA01_random:1302627-1307211C"; flanks "1305375^,1305193^"; structure "1-,2-"; splice_chain "1305278-,1305277-"; sources "Undefined,Undefined"; NMorMRNA "null"; degree "4"; dimension "2_2";
chrA01_random	Undefined	as_event	1304711	1305052	.	-	.	transcript_id "TCONS_00003048,TCONS_00003049"; gene_id "chrA01_random:1302627-1307211C"; flanks "1305052-,1304711^"; structure "0,1^2-"; splice_chain ",1304962^1304875-"; sources "Undefined,Undefined"; NMorMRNA "null"; degree "4"; dimension "2_2";
chrA01_random	Undefined	as_event	1304142	1304314	.	-	.	transcript_id "TCONS_00003048,TCONS_00003049"; gene_id "chrA01_random:1302627-1307211C"; flanks "1304314^,1304142^"; structure "1-,2-"; splice_chain "1304220-,1304217-"; sources "Undefined,Undefined"; NMorMRNA "null"; degree "4"; dimension "2_2";
chrA01_random	Undefined	as_event	1479005	1479332	.	-	.	transcript_id "TCONS_00003057,TCONS_00003058/TCONS_00003059"; gene_id "chrA01_random:1477742-1479332C"; flanks "1479332[,1479005^"; structure "1^3-,2^4-"; splice_chain "1479236^1479116-,1479235^1479115-"; sources "Undefined,Undefined"; NMorMRNA "null"; degree "4"; dimension "2_2";
chrA01_random	Undefined	as_event	1478371	1478674	.	-	.	transcript_id "TCONS_00003058,TCONS_00003059"; gene_id "chrA01_random:1477742-1479332C"; flanks "1478674-,1478371]"; structure "1^3-,2^4-"; splice_chain "1478578^1478504-,1478568^1478494-"; sources "Undefined,Undefined"; NMorMRNA "null"; degree "4"; dimension "2_2";
chrA01_random	Undefined	as_event	1626164	1628506	.	-	.	transcript_id "TCONS_00003065,TCONS_00003064"; gene_id "chrA01_random:1626164-1629079C"; flanks "1628506^,1626164]"; structure "1-,2-"; splice_chain "1628426-,1628423-"; sources "Undefined,Undefined"; NMorMRNA "null"; degree "4"; dimension "2_2";
chrA01_random	Undefined	as_event	1626164	1628674	.	-	.	transcript_id "TCONS_00003066,TCONS_00003065,TCONS_00003064"; gene_id "chrA01_random:1626164-1629079C"; flanks "1628674-,1626164]"; structure "0,1^2-,1^3-"; splice_chain ",1628506^1628426-,1628506^1628423-"; sources "Undefined,Undefined,Undefined"; NMorMRNA "null"; degree "9"; dimension "3_3";
chrA01_random	Undefined	as_event	1697355	1698452	.	-	.	transcript_id "TCONS_00003070,TCONS_00003071"; gene_id "chrA01_random:1696355-1698452C"; flanks "1698452[,1697355^"; structure "1^3-,2^4-"; splice_chain "1697691^1697590-,1697681^1697580-"; sources "Undefined,Undefined"; NMorMRNA "null"; degree "4"; dimension "2_2";
chrA01_random	Undefined	as_event	1696355	1696951	.	-	.	transcript_id "TCONS_00003070,TCONS_00003071"; gene_id "chrA01_random:1696355-1698452C"; flanks "1696951-,1696355]"; structure "1^3-,2^4-"; splice_chain "1696748^1696628-,1696738^1696618-"; sources "Undefined,Undefined"; NMorMRNA "null"; degree "4"; dimension "2_2";
chrA01_random	Undefined	as_event	2026341	2027780	.	-	.	transcript_id "TCONS_00003074,TCONS_00003075"; gene_id "chrA01_random:2026341-2027780C"; flanks "2027780[,2026341]"; structure "1^2-,3^4-"; splice_chain "2027605^2027130-,2026504^2026425-"; sources "Undefined,Undefined"; NMorMRNA "null"; degree "4"; dimension "2_2";
chrA01_random	Undefined	as_event	2099014	2099259	.	-	.	transcript_id "TCONS_00003077,TCONS_00003076"; gene_id "chrA01_random:2098066-2100323C"; flanks "2099259-,2099014^"; structure "0,1^2-"; splice_chain ",2099203^2099115-"; sources "Undefined,Undefined"; NMorMRNA "null"; degree "4"; dimension "2_2";
chrA01_random	Undefined	as_event	2409806	2410086	.	-	.	transcript_id "TCONS_00003081,TCONS_00003082/TCONS_00003083"; gene_id "chrA01_random:2408425-2410788C"; flanks "2410086-,2409806^"; structure "0,1^2-"; splice_chain ",2409993^2409843-"; sources "Undefined,Undefined"; NMorMRNA "null"; degree "4"; dimension "2_2";
chrA02	Undefined	as_event	9862	11566	.	+	.	transcript_id "TCONS_00003103,TCONS_00003101/TCONS_00003102"; gene_id "chrA02:9329-12552W"; flanks "9862^,11566^"; structure "1-,2-"; splice_chain "11387-,11435-"; sources "Undefined,Undefined"; NMorMRNA "null"; degree "4"; dimension "2_2";
chrA02	Undefined	as_event	15751	16981	.	+	.	transcript_id "TCONS_00003107,TCONS_00003106"; gene_id "chrA02:14908-18446W"; flanks "15751-,16981-"; structure "1^,2^"; splice_chain "16222^,16317^"; sources "Undefined,Undefined"; NMorMRNA "null"; degree "4"; dimension "2_2";
chrA02	Undefined	as_event	15751	17601	.	+	.	transcript_id "TCONS_00003107,TCONS_00003106,TCONS_00003105"; gene_id "chrA02:14908-18446W"; flanks "15751-,17601^"; structure "1^4-,2^4-,3^5-"; splice_chain "16222^16981-,16317^16981-,16323^16987-"; sources "Undefined,Undefined,Undefined"; NMorMRNA "null"; degree "9"; dimension "3_3";
chrA02	Undefined	as_event	83244	83396	.	+	.	transcript_id "TCONS_00003111/TCONS_00003113,TCONS_00003112"; gene_id "chrA02:81690-85469W"; flanks "83244-,83396-"; structure "1^,2^"; splice_chain "83315^,83317^"; sources "Undefined,Undefined"; NMorMRNA "null"; degree "4"; dimension "2_2";
chrA02	Undefined	as_event	83852	84054	.	+	.	transcript_id "TCONS_00003111,TCONS_00003112"; gene_id "chrA02:81690-85469W"; flanks "83852^,84054^"; structure "1-,2-"; splice_chain "83938-,83941-"; sources "Undefined,Undefined"; NMorMRNA "null"; degree "4"; dimension "2_2";
chrA02	Undefined	as_event	83938	84211	.	+	.	transcript_id "TCONS_00003111,TCONS_00003113"; gene_id "chrA02:81690-85469W"; flanks "83938-,84211^"; structure "1^3-,2^4-"; splice_chain "84054^84129-,84064^84139-"; sources "Undefined,Undefined"; NMorMRNA "null"; degree "4"; dimension "2_2";
chrA02	Undefined	as_event	83852	84211	.	+	.	transcript_id "TCONS_00003111,TCONS_00003113,TCONS_00003112"; gene_id "chrA02:81690-85469W"; flanks "83852^,84211^"; structure "1-3^5-,1-4^6-,2-3^5-"; splice_chain "83938-84054^84129-,83938-84064^84139-,83941-84054^84129-"; sources "Undefined,Undefined,Undefined"; NMorMRNA "null"; degree "9"; dimension "3_3";
chrA02	Undefined	as_event	226686	227097	.	+	.	transcript_id "TCONS_00003120,TCONS_00003121/TCONS_00003122"; gene_id "chrA02:225402-229051W"; flanks "226686-,227097^"; structure "0,1^2-"; splice_chain ",226916^227007-"; sources "Undefined,Undefined"; NMorMRNA "null"; degree "4"; dimension "2_2";
chrA02	Undefined	as_event	228127	228585	.	+	.	transcript_id "TCONS_00003120,TCONS_00003121/TCONS_00003122"; gene_id "chrA02:225402-229051W"; flanks "228127-,228585^"; structure "0,1^2-3^4-"; splice_chain ",228244^228319-228478^228554-"; sources "Undefined,Undefined"; NMorMRNA "null"; degree "4"; dimension "2_2";
chrA02	Undefined	as_event	228675	228832	.	+	.	transcript_id "TCONS_00003120/TCONS_00003121,TCONS_00003122"; gene_id "chrA02:225402-229051W"; flanks "228675-,228832-"; structure "1^,2^"; splice_chain "228740^,228741^"; sources "Undefined,Undefined"; NMorMRNA "null"; degree "4"; dimension "2_2";
chrA02	Undefined	as_event	235556	236300	.	+	.	transcript_id "TCONS_00003125,TCONS_00003124"; gene_id "chrA02:235015-238992W"; flanks "235556^,236300-"; structure "0,1-2^"; splice_chain ",235949-236152^"; sources "Undefined,Undefined"; NMorMRNA "null"; degree "4"; dimension "2_2";
chrA02	Undefined	as_event	496102	496319	.	+	.	transcript_id "TCONS_00003141,TCONS_00003139/TCONS_00003140"; gene_id "chrA02:495909-498476W"; flanks "496102^,496319^"; structure "1-,2-"; splice_chain "496199-,496204-"; sources "Undefined,Undefined"; NMorMRNA "null"; degree "4"; dimension "2_2";
chrA02	Undefined	as_event	496744	496998	.	+	.	transcript_id "TCONS_00003140/TCONS_00003141,TCONS_00003139"; gene_id "chrA02:495909-498476W"; flanks "496744-,496998^"; structure "1^3-,2^4-"; splice_chain "496824^496942-,496844^496962-"; sources "Undefined,Undefined"; NMorMRNA "null"; degree "4"; dimension "2_2";
chrA02	Undefined	as_event	542839	543134	.	+	.	transcript_id "TCONS_00003144,TCONS_00003145"; gene_id "chrA02:541895-546378W"; flanks "542839-,543134^"; structure "0,1^2-"; splice_chain ",542928^543054-"; sources "Undefined,Undefined"; NMorMRNA "null"; degree "4"; dimension "2_2";
chrA02	Undefined	as_event	556547	557068	.	+	.	transcript_id "TCONS_00003148,TCONS_00003147"; gene_id "chrA02:552569-559087W"; flanks "556547-,557068^"; structure "1^3-,2^4-"; splice_chain "556832^556944-,556842^556954-"; sources "Undefined,Undefined"; NMorMRNA "null"; degree "4"; dimension "2_2";
chrA02	Undefined	as_event	638773	639038	.	+	.	transcript_id "TCONS_00003154,TCONS_00003155"; gene_id "chrA02:635597-639547W"; flanks "638773-,639038^"; structure "1^3-,2^4-"; splice_chain "638837^638921-,638864^638948-"; sources "Undefined,Undefined"; NMorMRNA "null"; degree "4"; dimension "2_2";
chrA02	Undefined	as_event	725505	725806	.	+	.	transcript_id "TCONS_00003166/TCONS_00003167,TCONS_00003168"; gene_id "chrA02:723485-726820W"; flanks "725505-,725806^"; structure "0,1^2-"; splice_chain ",725621^725687-"; sources "Undefined,Undefined"; NMorMRNA "null"; degree "4"; dimension "2_2";
chrA02	Undefined	as_event	725884	726066	.	+	.	transcript_id "TCONS_00003167/TCONS_00003168,TCONS_00003166"; gene_id "chrA02:723485-726820W"; flanks "725884-,726066-"; structure "1^,2^"; splice_chain "725976^,725978^"; sources "Undefined,Undefined"; NMorMRNA "null"; degree "4"; dimension "2_2";
chrA02	Undefined	as_event	726182	726368	.	+	.	transcript_id "TCONS_00003167,TCONS_00003166/TCONS_00003168"; gene_id "chrA02:723485-726820W"; flanks "726182^,726368^"; structure "1-,2-"; splice_chain "726248-,726252-"; sources "Undefined,Undefined"; NMorMRNA "null"; degree "4"; dimension "2_2";
chrA02	Undefined	as_event	865407	865807	.	+	.	transcript_id "TCONS_00003185,TCONS_00003184"; gene_id "chrA02:863781-866804W"; flanks "865407-,865807^"; structure "1^3-,2^4-"; splice_chain "865486^865578-,865527^865619-"; sources "Undefined,Undefined"; NMorMRNA "null"; degree "4"; dimension "2_2";
chrA02	Undefined	as_event	895687	895809	.	+	.	transcript_id "TCONS_00003187,TCONS_00003186"; gene_id "chrA02:894810-896026W"; flanks "895687^,895809^"; structure "1-,2-"; splice_chain "895803-,895804-"; sources "Undefined,Undefined"; NMorMRNA "null"; degree "4"; dimension "2_2";
chrA02	Undefined	as_event	1027695	1027910	.	+	.	transcript_id "TCONS_00003197,TCONS_00003196"; gene_id "chrA02:1026515-1029105W"; flanks "1027695^,1027910^"; structure "1-,2-"; splice_chain "1027802-,1027804-"; sources "Undefined,Undefined"; NMorMRNA "null"; degree "4"; dimension "2_2";
chrA02	Undefined	as_event	1036727	1036864	.	+	.	transcript_id "TCONS_00003199,TCONS_00003200"; gene_id "chrA02:1035771-1039273W"; flanks "1036727^,1036864^"; structure "1-,2-"; splice_chain "1036810-,1036811-"; sources "Undefined,Undefined"; NMorMRNA "null"; degree "4"; dimension "2_2";
chrA02	Undefined	as_event	1063435	1063651	.	+	.	transcript_id "TCONS_00003202,TCONS_00003203"; gene_id "chrA02:1062754-1065183W"; flanks "1063435-,1063651^"; structure "0,1^2-"; splice_chain ",1063491^1063573-"; sources "Undefined,Undefined"; NMorMRNA "null"; degree "4"; dimension "2_2";
chrA02	Undefined	as_event	1064365	1065183	.	+	.	transcript_id "TCONS_00003202,TCONS_00003203"; gene_id "chrA02:1062754-1065183W"; flanks "1064365-,1065183]"; structure "1^3-,2^4-"; splice_chain "1064746^1064886-,1064748^1064888-"; sources "Undefined,Undefined"; NMorMRNA "null"; degree "4"; dimension "2_2";
chrA02	Undefined	as_event	1181520	1181744	.	+	.	transcript_id "TCONS_00003212,TCONS_00003211"; gene_id "chrA02:1180508-1183199W"; flanks "1181520-,1181744^"; structure "1^3-,2^4-"; splice_chain "1181565^1181652-,1181574^1181661-"; sources "Undefined,Undefined"; NMorMRNA "null"; degree "4"; dimension "2_2";
chrA02	Undefined	as_event	1249692	1250331	.	+	.	transcript_id "TCONS_00003224,TCONS_00003225"; gene_id "chrA02:1249372-1251260W"; flanks "1249692-,1250331^"; structure "1^3-,2^4-"; splice_chain "1249799^1250257-,1249801^1250259-"; sources "Undefined,Undefined"; NMorMRNA "null"; degree "4"; dimension "2_2";
chrA02	Undefined	as_event	1290538	1290838	.	+	.	transcript_id "TCONS_00003228,TCONS_00003227"; gene_id "chrA02:1289707-1291574W"; flanks "1290538-,1290838-"; structure "1^3-6^,2^4-5^"; splice_chain "1290593^1290670-1290765^,1290595^1290672-1290763^"; sources "Undefined,Undefined"; NMorMRNA "null"; degree "4"; dimension "2_2";
chrA02	Undefined	as_event	1292470	1292906	.	+	.	transcript_id "TCONS_00003230,TCONS_00003229"; gene_id "chrA02:1291854-1294142W"; flanks "1292470-,1292906^"; structure "1^3-,2^4-"; splice_chain "1292665^1292736-,1292666^1292737-"; sources "Undefined,Undefined"; NMorMRNA "null"; degree "4"; dimension "2_2";
chrA02	Undefined	as_event	1293112	1293596	.	+	.	transcript_id "TCONS_00003230,TCONS_00003229"; gene_id "chrA02:1291854-1294142W"; flanks "1293112^,1293596^"; structure "1-,2-"; splice_chain "1293399-,1293403-"; sources "Undefined,Undefined"; NMorMRNA "null"; degree "4"; dimension "2_2";
chrA02	Undefined	as_event	1293735	1294142	.	+	.	transcript_id "TCONS_00003230,TCONS_00003229"; gene_id "chrA02:1291854-1294142W"; flanks "1293735-,1294142]"; structure "1^3-,2^4-"; splice_chain "1293893^1294005-,1293903^1294015-"; sources "Undefined,Undefined"; NMorMRNA "null"; degree "4"; dimension "2_2";
chrA02	Undefined	as_event	1319308	1319537	.	+	.	transcript_id "TCONS_00003235,TCONS_00003234"; gene_id "chrA02:1317838-1319537W"; flanks "1319308-,1319537]"; structure "1^3-,2^4-"; splice_chain "1319406^1319485-,1319416^1319495-"; sources "Undefined,Undefined"; NMorMRNA "null"; degree "4"; dimension "2_2";
chrA02	Undefined	as_event	1338736	1339112	.	+	.	transcript_id "TCONS_00003240,TCONS_00003241"; gene_id "chrA02:1338137-1343239W"; flanks "1338736-,1339112^"; structure "1^3-,2^4-"; splice_chain "1338949^1339029-,1338959^1339039-"; sources "Undefined,Undefined"; NMorMRNA "null"; degree "4"; dimension "2_2";
chrA02	Undefined	as_event	1340548	1340760	.	+	.	transcript_id "TCONS_00003241,TCONS_00003240"; gene_id "chrA02:1338137-1343239W"; flanks "1340548^,1340760^"; structure "1-,2-"; splice_chain "1340634-,1340638-"; sources "Undefined,Undefined"; NMorMRNA "null"; degree "4"; dimension "2_2";
chrA02	Undefined	as_event	1341587	1341743	.	+	.	transcript_id "TCONS_00003240,TCONS_00003241"; gene_id "chrA02:1338137-1343239W"; flanks "1341587-,1341743-"; structure "1^,2^"; splice_chain "1341652^,1341654^"; sources "Undefined,Undefined"; NMorMRNA "null"; degree "4"; dimension "2_2";
chrA02	Undefined	as_event	1418559	1418817	.	+	.	transcript_id "TCONS_00003250,TCONS_00003251"; gene_id "chrA02:1416848-1419692W"; flanks "1418559-,1418817^"; structure "0,1^2-"; splice_chain ",1418620^1418695-"; sources "Undefined,Undefined"; NMorMRNA "null"; degree "4"; dimension "2_2";
chrA02	Undefined	as_event	1521959	1522201	.	+	.	transcript_id "TCONS_00003259,TCONS_00003260"; gene_id "chrA02:1520977-1522296W"; flanks "1521959-,1522201^"; structure "0,1^2-"; splice_chain ",1522043^1522133-"; sources "Undefined,Undefined"; NMorMRNA "null"; degree "4"; dimension "2_2";
chrA02	Undefined	as_event	1597318	1597627	.	+	.	transcript_id "TCONS_00003269,TCONS_00003267/TCONS_00003268"; gene_id "chrA02:1595331-1598562W"; flanks "1597318^,1597627-"; structure "0,1-2^"; splice_chain ",1597457-1597501^"; sources "Undefined,Undefined"; NMorMRNA "null"; degree "4"; dimension "2_2";
chrA02	Undefined	as_event	1597872	1598190	.	+	.	transcript_id "TCONS_00003268,TCONS_00003267/TCONS_00003269"; gene_id "chrA02:1595331-1598562W"; flanks "1597872-,1598190^"; structure "0,1^2-"; splice_chain ",1597915^1597984-"; sources "Undefined,Undefined"; NMorMRNA "null"; degree "4"; dimension "2_2";
chrA02	Undefined	as_event	1882897	1883199	.	+	.	transcript_id "TCONS_00003281,TCONS_00003282"; gene_id "chrA02:1877981-1883988W"; flanks "1882897-,1883199^"; structure "0,1^2-"; splice_chain ",1883051^1883130-"; sources "Undefined,Undefined"; NMorMRNA "null"; degree "4"; dimension "2_2";
chrA02	Undefined	as_event	1885157	1885755	.	+	.	transcript_id "TCONS_00003283,TCONS_00003284"; gene_id "chrA02:1885071-1889990W"; flanks "1885157^,1885755^"; structure "1-,2-"; splice_chain "1885672-,1885699-"; sources "Undefined,Undefined"; NMorMRNA "null"; degree "4"; dimension "2_2";
chrA02	Undefined	as_event	1885968	1886777	.	+	.	transcript_id "TCONS_00003284,TCONS_00003283"; gene_id "chrA02:1885071-1889990W"; flanks "1885968-,1886777^"; structure "0,1^2-"; splice_chain ",1886579^1886655-"; sources "Undefined,Undefined"; NMorMRNA "null"; degree "4"; dimension "2_2";
chrA02	Undefined	as_event	1994270	1994747	.	+	.	transcript_id "TCONS_00003293,TCONS_00003292"; gene_id "chrA02:1992562-1995216W"; flanks "1994270^,1994747^"; structure "1-,2-"; splice_chain "1994512-,1994534-"; sources "Undefined,Undefined"; NMorMRNA "null"; degree "4"; dimension "2_2";
chrA02	Undefined	as_event	2068631	2068941	.	+	.	transcript_id "TCONS_00003296,TCONS_00003297"; gene_id "chrA02:2067152-2069743W"; flanks "2068631-,2068941^"; structure "0,1^2-"; splice_chain ",2068693^2068778-"; sources "Undefined,Undefined"; NMorMRNA "null"; degree "4"; dimension "2_2";
chrA02	Undefined	as_event	2069468	2069743	.	+	.	transcript_id "TCONS_00003296,TCONS_00003297"; gene_id "chrA02:2067152-2069743W"; flanks "2069468-,2069743]"; structure "0,1^2-"; splice_chain ",2069578^2069662-"; sources "Undefined,Undefined"; NMorMRNA "null"; degree "4"; dimension "2_2";
chrA02	Undefined	as_event	2151239	2151432	.	+	.	transcript_id "TCONS_00003312,TCONS_00003313"; gene_id "chrA02:2148196-2151453W"; flanks "2151239-,2151432-"; structure "1^,2^"; splice_chain "2151316^,2151319^"; sources "Undefined,Undefined"; NMorMRNA "null"; degree "4"; dimension "2_2";
chrA02	Undefined	as_event	2257080	2257445	.	+	.	transcript_id "TCONS_00003319,TCONS_00003318"; gene_id "chrA02:2256996-2259151W"; flanks "2257080^,2257445^"; structure "1-,2-"; splice_chain "2257267-,2257270-"; sources "Undefined,Undefined"; NMorMRNA "null"; degree "4"; dimension "2_2";
chrA02	Undefined	as_event	2258932	2259151	.	+	.	transcript_id "TCONS_00003319,TCONS_00003318/TCONS_00003320"; gene_id "chrA02:2256996-2259151W"; flanks "2258932-,2259151]"; structure "0,1^2-"; splice_chain ",2259009^2259093-"; sources "Undefined,Undefined"; NMorMRNA "null"; degree "4"; dimension "2_2";
chrA02	Undefined	as_event	2302804	2302959	.	+	.	transcript_id "TCONS_00003323,TCONS_00003324"; gene_id "chrA02:2301635-2303002W"; flanks "2302804-,2302959-"; structure "1^,2^"; splice_chain "2302861^,2302863^"; sources "Undefined,Undefined"; NMorMRNA "null"; degree "4"; dimension "2_2";
chrA02	Undefined	as_event	2404939	2405109	.	+	.	transcript_id "TCONS_00003335,TCONS_00003334"; gene_id "chrA02:2403212-2408389W"; flanks "2404939^,2405109^"; structure "1-,2-"; splice_chain "2405010-,2405012-"; sources "Undefined,Undefined"; NMorMRNA "null"; degree "4"; dimension "2_2";
chrA02	Undefined	as_event	2405185	2405365	.	+	.	transcript_id "TCONS_00003334,TCONS_00003335"; gene_id "chrA02:2403212-2408389W"; flanks "2405185-,2405365-"; structure "1^,2^"; splice_chain "2405282^,2405283^"; sources "Undefined,Undefined"; NMorMRNA "null"; degree "4"; dimension "2_2";
chrA02	Undefined	as_event	2404495	2405527	.	+	.	transcript_id "TCONS_00003333,TCONS_00003335,TCONS_00003334"; gene_id "chrA02:2403212-2408389W"; flanks "2404495-,2405527^"; structure "0,1^2-3^4-6^7-9^10-,1^2-3^5-6^7-8^10-"; splice_chain ",2404713^2404803-2404939^2405010-2405109^2405185-2405283^2405365-,2404713^2404803-2404939^2405012-2405109^2405185-2405282^2405365-"; sources "Undefined,Undefined,Undefined"; NMorMRNA "null"; degree "9"; dimens…
chrA02	Undefined	as_event	2405815	2406075	.	+	.	transcript_id "TCONS_00003333,TCONS_00003334/TCONS_00003335"; gene_id "chrA02:2403212-2408389W"; flanks "2405815-,2406075^"; structure "0,1^2-"; splice_chain ",2405922^2406013-"; sources "Undefined,Undefined"; NMorMRNA "null"; degree "4"; dimension "2_2";
chrA02	Undefined	as_event	2406075	2406263	.	+	.	transcript_id "TCONS_00003335,TCONS_00003333/TCONS_00003334"; gene_id "chrA02:2403212-2408389W"; flanks "2406075^,2406263^"; structure "1-,2-"; splice_chain "2406149-,2406150-"; sources "Undefined,Undefined"; NMorMRNA "null"; degree "4"; dimension "2_2";
chrA02	Undefined	as_event	2406514	2406711	.	+	.	transcript_id "TCONS_00003333,TCONS_00003334/TCONS_00003335"; gene_id "chrA02:2403212-2408389W"; flanks "2406514^,2406711^"; structure "1-,2-"; splice_chain "2406595-,2406596-"; sources "Undefined,Undefined"; NMorMRNA "null"; degree "4"; dimension "2_2";
chrA02	Undefined	as_event	2407263	2407591	.	+	.	transcript_id "TCONS_00003333,TCONS_00003334/TCONS_00003335"; gene_id "chrA02:2403212-2408389W"; flanks "2407263-,2407591^"; structure "0,1^2-"; splice_chain ",2407392^2407480-"; sources "Undefined,Undefined"; NMorMRNA "null"; degree "4"; dimension "2_2";
chrA02	Undefined	as_event	2407686	2407851	.	+	.	transcript_id "TCONS_00003333/TCONS_00003335,TCONS_00003334"; gene_id "chrA02:2403212-2408389W"; flanks "2407686-,2407851-"; structure "1^,2^"; splice_chain "2407759^,2407760^"; sources "Undefined,Undefined"; NMorMRNA "null"; degree "4"; dimension "2_2";
chrA02	Undefined	as_event	2479628	2480104	.	+	.	transcript_id "TCONS_00003341,TCONS_00003340"; gene_id "chrA02:2479112-2480104W"; flanks "2479628-,2480104]"; structure "0,1^2-"; splice_chain ",2479802^2479888-"; sources "Undefined,Undefined"; NMorMRNA "null"; degree "4"; dimension "2_2";
chrA02	Undefined	as_event	2482746	2483275	.	+	.	transcript_id "TCONS_00003342/TCONS_00003345,TCONS_00003344"; gene_id "chrA02:2480835-2483524W"; flanks "2482746-,2483275]"; structure "0,1^2-"; splice_chain ",2483101^2483194-"; sources "Undefined,Undefined"; NMorMRNA "null"; degree "4"; dimension "2_2";
chrA02	Undefined	as_event	2822451	2823210	.	+	.	transcript_id "TCONS_00003359,TCONS_00003358"; gene_id "chrA02:2821945-2824682W"; flanks "2822451^,2823210^"; structure "1-,2-"; splice_chain "2823024-,2823068-"; sources "Undefined,Undefined"; NMorMRNA "null"; degree "4"; dimension "2_2";
chrA02	Undefined	as_event	2821945	2823210	.	+	.	transcript_id "TCONS_00003357,TCONS_00003359,TCONS_00003358"; gene_id "chrA02:2821945-2824682W"; flanks "2821945[,2823210^"; structure "0,1^2-,1^3-"; splice_chain ",2822451^2823024-,2822451^2823068-"; sources "Undefined,Undefined,Undefined"; NMorMRNA "null"; degree "9"; dimension "3_3";
chrA02	Undefined	as_event	2823310	2823442	.	+	.	transcript_id "TCONS_00003359,TCONS_00003357/TCONS_00003358"; gene_id "chrA02:2821945-2824682W"; flanks "2823310-,2823442-"; structure "1^,2^"; splice_chain "2823366^,2823368^"; sources "Undefined,Undefined"; NMorMRNA "null"; degree "4"; dimension "2_2";
chrA02	Undefined	as_event	2968155	2968435	.	+	.	transcript_id "TCONS_00003360,TCONS_00003361"; gene_id "chrA02:2966412-2969649W"; flanks "2968155-,2968435^"; structure "1^3-,2^4-"; splice_chain "2968273^2968355-,2968283^2968365-"; sources "Undefined,Undefined"; NMorMRNA "null"; degree "4"; dimension "2_2";
chrA02	Undefined	as_event	2968435	2968605	.	+	.	transcript_id "TCONS_00003361,TCONS_00003360"; gene_id "chrA02:2966412-2969649W"; flanks "2968435^,2968605^"; structure "1-,2-"; splice_chain "2968515-,2968516-"; sources "Undefined,Undefined"; NMorMRNA "null"; degree "4"; dimension "2_2";
chrA02	Undefined	as_event	3218074	3219523	.	+	.	transcript_id "TCONS_00003372,TCONS_00003371"; gene_id "chrA02:3217972-3220249W"; flanks "3218074^,3219523^"; structure "1-,2-"; splice_chain "3219388-,3219390-"; sources "Undefined,Undefined"; NMorMRNA "null"; degree "4"; dimension "2_2";
chrA02	Undefined	as_event	3307218	3307550	.	+	.	transcript_id "TCONS_00003377,TCONS_00003378"; gene_id "chrA02:3307218-3308000W"; flanks "3307218[,3307550^"; structure "1^3-,2^4-"; splice_chain "3307348^3307508-,3307358^3307518-"; sources "Undefined,Undefined"; NMorMRNA "null"; degree "4"; dimension "2_2";
chrA02	Undefined	as_event	3396872	3397492	.	+	.	transcript_id "TCONS_00003386,TCONS_00003387"; gene_id "chrA02:3396872-3398702W"; flanks "3396872[,3397492^"; structure "1^3-,2^4-"; splice_chain "3397082^3397318-,3397092^3397328-"; sources "Undefined,Undefined"; NMorMRNA "null"; degree "4"; dimension "2_2";
chrA02	Undefined	as_event	3397812	3397953	.	+	.	transcript_id "TCONS_00003386,TCONS_00003387"; gene_id "chrA02:3396872-3398702W"; flanks "3397812-,3397953-"; structure "1^,2^"; splice_chain "3397876^,3397877^"; sources "Undefined,Undefined"; NMorMRNA "null"; degree "4"; dimension "2_2";
chrA02	Undefined	as_event	3398281	3398625	.	+	.	transcript_id "TCONS_00003386,TCONS_00003387"; gene_id "chrA02:3396872-3398702W"; flanks "3398281-,3398625^"; structure "1^3-,2^4-"; splice_chain "3398505^3398585-,3398515^3398595-"; sources "Undefined,Undefined"; NMorMRNA "null"; degree "4"; dimension "2_2";
chrA02	Undefined	as_event	3454526	3454817	.	+	.	transcript_id "TCONS_00003391,TCONS_00003390"; gene_id "chrA02:3453995-3455496W"; flanks "3454526-,3454817^"; structure "1^3-,2^4-"; splice_chain "3454691^3454767-,3454701^3454777-"; sources "Undefined,Undefined"; NMorMRNA "null"; degree "4"; dimension "2_2";
chrA02	Undefined	as_event	3480932	3481353	.	+	.	transcript_id "TCONS_00003392/TCONS_00003394,TCONS_00003393"; gene_id "chrA02:3480330-3482932W"; flanks "3480932-,3481353^"; structure "1^3-,2^4-"; splice_chain "3481067^3481220-,3481077^3481230-"; sources "Undefined,Undefined"; NMorMRNA "null"; degree "4"; dimension "2_2";
chrA02	Undefined	as_event	3485276	3485813	.	+	.	transcript_id "TCONS_00003395,TCONS_00003396"; gene_id "chrA02:3485026-3487327W"; flanks "3485276^,3485813^"; structure "1-,2-"; splice_chain "3485595-,3485620-"; sources "Undefined,Undefined"; NMorMRNA "null"; degree "4"; dimension "2_2";
chrA02	Undefined	as_event	3533674	3534695	.	+	.	transcript_id "TCONS_00003399,TCONS_00003400"; gene_id "chrA02:3532680-3534695W"; flanks "3533674-,3534695]"; structure "0,1^2-"; splice_chain ",3533915^3534404-"; sources "Undefined,Undefined"; NMorMRNA "null"; degree "4"; dimension "2_2";
chrA02	Undefined	as_event	3573637	3573793	.	+	.	transcript_id "TCONS_00003403,TCONS_00003402/TCONS_00003404"; gene_id "chrA02:3572446-3575541W"; flanks "3573637^,3573793^"; structure "1-,2-"; splice_chain "3573720-,3573723-"; sources "Undefined,Undefined"; NMorMRNA "null"; degree "4"; dimension "2_2";
chrA02	Undefined	as_event	3574068	3574369	.	+	.	transcript_id "TCONS_00003403/TCONS_00003404,TCONS_00003402"; gene_id "chrA02:3572446-3575541W"; flanks "3574068-,3574369^"; structure "0,1^2-"; splice_chain ",3574089^3574123-"; sources "Undefined,Undefined"; NMorMRNA "null"; degree "4"; dimension "2_2";
chrA02	Undefined	as_event	3584524	3585011	.	+	.	transcript_id "TCONS_00003407,TCONS_00003408"; gene_id "chrA02:3584524-3585183W"; flanks "3584524[,3585011^"; structure "0,1^2-"; splice_chain ",3584758^3584890-"; sources "Undefined,Undefined"; NMorMRNA "null"; degree "4"; dimension "2_2";
chrA02	Undefined	as_event	3601218	3602575	.	+	.	transcript_id "TCONS_00003412,TCONS_00003411"; gene_id "chrA02:3600873-3602575W"; flanks "3601218-,3602575]"; structure "1^2-,3^4-"; splice_chain "3601288^3601709-,3602226^3602313-"; sources "Undefined,Undefined"; NMorMRNA "null"; degree "4"; dimension "2_2";
chrA02	Undefined	as_event	3690445	3690734	.	+	.	transcript_id "TCONS_00003417,TCONS_00003418"; gene_id "chrA02:3689498-3691127W"; flanks "3690445^,3690734]"; structure "1-,2-"; splice_chain "3690555-,3690558-"; sources "Undefined,Undefined"; NMorMRNA "null"; degree "4"; dimension "2_2";
chrA02	Undefined	as_event	3782469	3782894	.	+	.	transcript_id "TCONS_00003425,TCONS_00003424"; gene_id "chrA02:3781490-3784741W"; flanks "3782469-,3782894^"; structure "1^3-,2^4-"; splice_chain "3782606^3782799-,3782610^3782803-"; sources "Undefined,Undefined"; NMorMRNA "null"; degree "4"; dimension "2_2";
chrA02	Undefined	as_event	3804688	3806361	.	+	.	transcript_id "TCONS_00003432,TCONS_00003431"; gene_id "chrA02:3804688-3807649W"; flanks "3804688[,3806361^"; structure "1^2-,3^4-"; splice_chain "3805595^3805664-,3806074^3806152-"; sources "Undefined,Undefined"; NMorMRNA "null"; degree "4"; dimension "2_2";
chrA02	Undefined	as_event	3804688	3807649	.	+	.	transcript_id "TCONS_00003430,TCONS_00003432,TCONS_00003431"; gene_id "chrA02:3804688-3807649W"; flanks "3804688[,3807649]"; structure "0,1^2-5^6-,3^4-5^6-"; splice_chain ",3805595^3805664-3806361^3806443-,3806074^3806152-3806361^3806443-"; sources "Undefined,Undefined,Undefined"; NMorMRNA "null"; degree "9"; dimension "3_3";
chrA02	Undefined	as_event	3853286	3853451	.	+	.	transcript_id "TCONS_00003433,TCONS_00003434"; gene_id "chrA02:3851362-3854585W"; flanks "3853286-,3853451-"; structure "1^,2^"; splice_chain "3853359^,3853363^"; sources "Undefined,Undefined"; NMorMRNA "null"; degree "4"; dimension "2_2";
chrA02	Undefined	as_event	4186746	4187715	.	+	.	transcript_id "TCONS_00003448,TCONS_00003447"; gene_id "chrA02:4186746-4187715W"; flanks "4186746[,4187715]"; structure "1^3-,2^4-"; splice_chain "4186855^4187298-,4186865^4187308-"; sources "Undefined,Undefined"; NMorMRNA "null"; degree "4"; dimension "2_2";
chrA02	Undefined	as_event	4188933	4189239	.	+	.	transcript_id "TCONS_00003451,TCONS_00003450"; gene_id "chrA02:4188803-4189342W"; flanks "4188933-,4189239-"; structure "1^,2^"; splice_chain "4189071^,4189072^"; sources "Undefined,Undefined"; NMorMRNA "null"; degree "4"; dimension "2_2";
chrA02	Undefined	as_event	4188933	4189342	.	+	.	transcript_id "TCONS_00003451,TCONS_00003450,TCONS_00003449"; gene_id "chrA02:4188803-4189342W"; flanks "4188933-,4189342]"; structure "1^4-,2^4-,3^5-"; splice_chain "4189071^4189239-,4189072^4189239-,4189080^4189249-"; sources "Undefined,Undefined,Undefined"; NMorMRNA "null"; degree "9"; dimension "3_3";
chrA02	Undefined	as_event	4193323	4193565	.	+	.	transcript_id "TCONS_00003454,TCONS_00003455"; gene_id "chrA02:4191818-4193913W"; flanks "4193323-,4193565^"; structure "0,1^2-"; splice_chain ",4193401^4193484-"; sources "Undefined,Undefined"; NMorMRNA "null"; degree "4"; dimension "2_2";
chrA02	Undefined	as_event	4500545	4501171	.	+	.	transcript_id "TCONS_00003473,TCONS_00003472"; gene_id "chrA02:4500529-4502389W"; flanks "4500545^,4501171^"; structure "1-,2-"; splice_chain "4500743-,4500748-"; sources "Undefined,Undefined"; NMorMRNA "null"; degree "4"; dimension "2_2";
chrA02	Undefined	as_event	4532464	4532881	.	+	.	transcript_id "TCONS_00003479,TCONS_00003478"; gene_id "chrA02:4531965-4533953W"; flanks "4532464-,4532881^"; structure "0,1^2-"; splice_chain ",4532563^4532652-"; sources "Undefined,Undefined"; NMorMRNA "null"; degree "4"; dimension "2_2";
chrA02	Undefined	as_event	4565176	4566183	.	+	.	transcript_id "TCONS_00003485,TCONS_00003484"; gene_id "chrA02:4564920-4566183W"; flanks "4565176-,4566183]"; structure "0,1^2-"; splice_chain ",4565224^4565326-"; sources "Undefined,Undefined"; NMorMRNA "null"; degree "4"; dimension "2_2";
chrA02	Undefined	as_event	4590047	4591818	.	+	.	transcript_id "TCONS_00003489,TCONS_00003490"; gene_id "chrA02:4589308-4591818W"; flanks "4590047-,4591818]"; structure "0,1^2-"; splice_chain ",4591410^4591507-"; sources "Undefined,Undefined"; NMorMRNA "null"; degree "4"; dimension "2_2";
chrA02	Undefined	as_event	4830940	4831647	.	+	.	transcript_id "TCONS_00003498,TCONS_00003499"; gene_id "chrA02:4830078-4832720W"; flanks "4830940-,4831647^"; structure "1^3-,2^4-"; splice_chain "4831121^4831464-,4831131^4831474-"; sources "Undefined,Undefined"; NMorMRNA "null"; degree "4"; dimension "2_2";
chrA02	Undefined	as_event	4874651	4875169	.	+	.	transcript_id "TCONS_00003505,TCONS_00003506"; gene_id "chrA02:4873832-4876357W"; flanks "4874651-,4875169^"; structure "1^3-5^7-,2^4-6^8-"; splice_chain "4874740^4874814-4874891^4875011-,4874771^4874845-4874892^4875012-"; sources "Undefined,Undefined"; NMorMRNA "null"; degree "4"; dimension "2_2";
chrA02	Undefined	as_event	4955757	4956040	.	+	.	transcript_id "TCONS_00003511,TCONS_00003512"; gene_id "chrA02:4954467-4958623W"; flanks "4955757-,4956040^"; structure "0,1^2-"; splice_chain ",4955839^4955917-"; sources "Undefined,Undefined"; NMorMRNA "null"; degree "4"; dimension "2_2";
chrA02	Undefined	as_event	4957020	4957149	.	+	.	transcript_id "TCONS_00003512,TCONS_00003511"; gene_id "chrA02:4954467-4958623W"; flanks "4957020-,4957149-"; structure "1^,2^"; splice_chain "4957067^,4957068^"; sources "Undefined,Undefined"; NMorMRNA "null"; degree "4"; dimension "2_2";
chrA02	Undefined	as_event	4957149	4957435	.	+	.	transcript_id "TCONS_00003512,TCONS_00003511"; gene_id "chrA02:4954467-4958623W"; flanks "4957149-,4957435^"; structure "1^3-,2^4-"; splice_chain "4957279^4957353-,4957289^4957363-"; sources "Undefined,Undefined"; NMorMRNA "null"; degree "4"; dimension "2_2";
chrA02	Undefined	as_event	5047221	5047505	.	+	.	transcript_id "TCONS_00003517,TCONS_00003515"; gene_id "chrA02:5046423-5048522W"; flanks "5047221-,5047505-"; structure "1^,2^"; splice_chain "5047361^,5047372^"; sources "Undefined,Undefined"; NMorMRNA "null"; degree "4"; dimension "2_2";
chrA02	Undefined	as_event	5047221	5047610	.	+	.	transcript_id "TCONS_00003516,TCONS_00003517,TCONS_00003515"; gene_id "chrA02:5046423-5048522W"; flanks "5047221-,5047610^"; structure "0,1^3-,2^3-"; splice_chain ",5047361^5047505-,5047372^5047505-"; sources "Undefined,Undefined,Undefined"; NMorMRNA "null"; degree "9"; dimension "3_3";
chrA02	Undefined	as_event	5073336	5073578	.	+	.	transcript_id "TCONS_00003520,TCONS_00003519"; gene_id "chrA02:5072237-5073578W"; flanks "5073336-,5073578]"; structure "1^3-,2^4-"; splice_chain "5073455^5073541-,5073465^5073551-"; sources "Undefined,Undefined"; NMorMRNA "null"; degree "4"; dimension "2_2";
chrA02	Undefined	as_event	5346479	5346710	.	+	.	transcript_id "TCONS_00003529,TCONS_00003530"; gene_id "chrA02:5344251-5348670W"; flanks "5346479-,5346710^"; structure "1^3-,2^4-"; splice_chain "5346540^5346653-,5346557^5346670-"; sources "Undefined,Undefined"; NMorMRNA "null"; degree "4"; dimension "2_2";
chrA02	Undefined	as_event	5346787	5347089	.	+	.	transcript_id "TCONS_00003530,TCONS_00003529"; gene_id "chrA02:5344251-5348670W"; flanks "5346787-,5347089^"; structure "0,1^2-"; splice_chain ",5346912^5347009-"; sources "Undefined,Undefined"; NMorMRNA "null"; degree "4"; dimension "2_2";
chrA02	Undefined	as_event	5347455	5347959	.	+	.	transcript_id "TCONS_00003529,TCONS_00003530"; gene_id "chrA02:5344251-5348670W"; flanks "5347455-,5347959^"; structure "0,1^2-"; splice_chain ",5347603^5347678-"; sources "Undefined,Undefined"; NMorMRNA "null"; degree "4"; dimension "2_2";
chrA02	Undefined	as_event	5348070	5348307	.	+	.	transcript_id "TCONS_00003530,TCONS_00003529"; gene_id "chrA02:5344251-5348670W"; flanks "5348070-,5348307^"; structure "0,1^2-"; splice_chain ",5348159^5348254-"; sources "Undefined,Undefined"; NMorMRNA "null"; degree "4"; dimension "2_2";
chrA02	Undefined	as_event	5424659	5425110	.	+	.	transcript_id "TCONS_00003533,TCONS_00003534"; gene_id "chrA02:5423792-5425110W"; flanks "5424659-,5425110]"; structure "0,1^2-"; splice_chain ",5424744^5424836-"; sources "Undefined,Undefined"; NMorMRNA "null"; degree "4"; dimension "2_2";
chrA02	Undefined	as_event	5570560	5571854	.	+	.	transcript_id "TCONS_00003537,TCONS_00003536"; gene_id "chrA02:5570220-5571854W"; flanks "5570560-,5571854]"; structure "0,1^2-"; splice_chain ",5570712^5570816-"; sources "Undefined,Undefined"; NMorMRNA "null"; degree "4"; dimension "2_2";
chrA02	Undefined	as_event	5978098	5978368	.	+	.	transcript_id "TCONS_00003551,TCONS_00003550"; gene_id "chrA02:5977173-5979575W"; flanks "5978098-,5978368^"; structure "1^3-,2^4-"; splice_chain "5978176^5978286-,5978196^5978306-"; sources "Undefined,Undefined"; NMorMRNA "null"; degree "4"; dimension "2_2";
chrA02	Undefined	as_event	6078344	6078614	.	+	.	transcript_id "TCONS_00003553,TCONS_00003554"; gene_id "chrA02:6077220-6080101W"; flanks "6078344^,6078614^"; structure "1-,2-"; splice_chain "6078444-,6078454-"; sources "Undefined,Undefined"; NMorMRNA "null"; degree "4"; dimension "2_2";
chrA02	Undefined	as_event	6114841	6115426	.	+	.	transcript_id "TCONS_00003557,TCONS_00003556"; gene_id "chrA02:6114609-6115686W"; flanks "6114841-,6115426-"; structure "1^,2^"; splice_chain "6114956^,6114994^"; sources "Undefined,Undefined"; NMorMRNA "null"; degree "4"; dimension "2_2";
chrA02	Undefined	as_event	6194126	6195532	.	+	.	transcript_id "TCONS_00003566,TCONS_00003567"; gene_id "chrA02:6194126-6197374W"; flanks "6194126[,6195532^"; structure "1^3-,2^4-"; splice_chain "6194317^6194551-,6194326^6194560-"; sources "Undefined,Undefined"; NMorMRNA "null"; degree "4"; dimension "2_2";
chrA02	Undefined	as_event	6194126	6196404	.	+	.	transcript_id "TCONS_00003566,TCONS_00003565,TCONS_00003567"; gene_id "chrA02:6194126-6197374W"; flanks "6194126[,6196404^"; structure "1^4-7^9-,2^5-8^10-,3^6-7^9-"; splice_chain "6194317^6194551-6195532^6195883-,6194319^6194553-6195533^6195884-,6194326^6194560-6195532^6195883-"; sources "Undefined,Undefined,Undefined"; NMorMRNA "null"; degree "9"; dimension "3_3";
chrA02	Undefined	as_event	6199605	6199912	.	+	.	transcript_id "TCONS_00003568,TCONS_00003569"; gene_id "chrA02:6199088-6201959W"; flanks "6199605^,6199912^"; structure "1-,2-"; splice_chain "6199797-,6199799-"; sources "Undefined,Undefined"; NMorMRNA "null"; degree "4"; dimension "2_2";
chrA02	Undefined	as_event	6200432	6200628	.	+	.	transcript_id "TCONS_00003568,TCONS_00003569"; gene_id "chrA02:6199088-6201959W"; flanks "6200432^,6200628^"; structure "1-,2-"; splice_chain "6200526-,6200527-"; sources "Undefined,Undefined"; NMorMRNA "null"; degree "4"; dimension "2_2";
chrA02	Undefined	as_event	6200706	6200961	.	+	.	transcript_id "TCONS_00003568,TCONS_00003569"; gene_id "chrA02:6199088-6201959W"; flanks "6200706-,6200961^"; structure "0,1^2-"; splice_chain ",6200778^6200878-"; sources "Undefined,Undefined"; NMorMRNA "null"; degree "4"; dimension "2_2";
chrA02	Undefined	as_event	6254519	6254834	.	+	.	transcript_id "TCONS_00003571,TCONS_00003572"; gene_id "chrA02:6252625-6256033W"; flanks "6254519-,6254834^"; structure "0,1^2-"; splice_chain ",6254566^6254655-"; sources "Undefined,Undefined"; NMorMRNA "null"; degree "4"; dimension "2_2";
chrA02	Undefined	as_event	6295089	6295353	.	+	.	transcript_id "TCONS_00003579,TCONS_00003578/TCONS_00003580"; gene_id "chrA02:6294434-6299670W"; flanks "6295089-,6295353^"; structure "0,1^2-"; splice_chain ",6295199^6295289-"; sources "Undefined,Undefined"; NMorMRNA "null"; degree "4"; dimension "2_2";
chrA02	Undefined	as_event	6295353	6295512	.	+	.	transcript_id "TCONS_00003578,TCONS_00003579/TCONS_00003580"; gene_id "chrA02:6294434-6299670W"; flanks "6295353^,6295512^"; structure "1-,2-"; splice_chain "6295430-,6295431-"; sources "Undefined,Undefined"; NMorMRNA "null"; degree "4"; dimension "2_2";
chrA02	Undefined	as_event	6301842	6302057	.	+	.	transcript_id "TCONS_00003581,TCONS_00003582"; gene_id "chrA02:6300903-6303003W"; flanks "6301842-,6302057^"; structure "0,1^2-"; splice_chain ",6301889^6301986-"; sources "Undefined,Undefined"; NMorMRNA "null"; degree "4"; dimension "2_2";
chrA02	Undefined	as_event	6321681	6321942	.	+	.	transcript_id "TCONS_00003585/TCONS_00003586,TCONS_00003587"; gene_id "chrA02:6320953-6323128W"; flanks "6321681-,6321942^"; structure "0,1^2-"; splice_chain ",6321776^6321865-"; sources "Undefined,Undefined"; NMorMRNA "null"; degree "4"; dimension "2_2";
chrA02	Undefined	as_event	6322556	6322906	.	+	.	transcript_id "TCONS_00003585,TCONS_00003586/TCONS_00003587"; gene_id "chrA02:6320953-6323128W"; flanks "6322556-,6322906^"; structure "0,1^2-"; splice_chain ",6322734^6322822-"; sources "Undefined,Undefined"; NMorMRNA "null"; degree "4"; dimension "2_2";
chrA02	Undefined	as_event	6522075	6522228	.	+	.	transcript_id "TCONS_00003592,TCONS_00003591"; gene_id "chrA02:6520970-6524178W"; flanks "6522075^,6522228^"; structure "1-,2-"; splice_chain "6522150-,6522151-"; sources "Undefined,Undefined"; NMorMRNA "null"; degree "4"; dimension "2_2";
chrA02	Undefined	as_event	6523510	6523849	.	+	.	transcript_id "TCONS_00003591,TCONS_00003592"; gene_id "chrA02:6520970-6524178W"; flanks "6523510-,6523849^"; structure "0,1^2-"; splice_chain ",6523652^6523727-"; sources "Undefined,Undefined"; NMorMRNA "null"; degree "4"; dimension "2_2";
chrA02	Undefined	as_event	6840975	6841988	.	+	.	transcript_id "TCONS_00003602,TCONS_00003601"; gene_id "chrA02:6840502-6843879W"; flanks "6840975-,6841988^"; structure "1^3-,2^4-"; splice_chain "6841268^6841371-,6841271^6841374-"; sources "Undefined,Undefined"; NMorMRNA "null"; degree "4"; dimension "2_2";
chrA02	Undefined	as_event	6842068	6842488	.	+	.	transcript_id "TCONS_00003602,TCONS_00003601"; gene_id "chrA02:6840502-6843879W"; flanks "6842068-,6842488^"; structure "0,1^2-"; splice_chain ",6842106^6842204-"; sources "Undefined,Undefined"; NMorMRNA "null"; degree "4"; dimension "2_2";
chrA02	Undefined	as_event	6909793	6910052	.	+	.	transcript_id "TCONS_00003604,TCONS_00003603"; gene_id "chrA02:6907883-6910330W"; flanks "6909793-,6910052^"; structure "0,1^2-"; splice_chain ",6909895^6909983-"; sources "Undefined,Undefined"; NMorMRNA "null"; degree "4"; dimension "2_2";
chrA02	Undefined	as_event	7051492	7052250	.	+	.	transcript_id "TCONS_00003611,TCONS_00003612"; gene_id "chrA02:7050343-7054800W"; flanks "7051492-,7052250^"; structure "1^3-,2^4-"; splice_chain "7051773^7051861-,7051783^7051871-"; sources "Undefined,Undefined"; NMorMRNA "null"; degree "4"; dimension "2_2";
chrA02	Undefined	as_event	7053470	7054366	.	+	.	transcript_id "TCONS_00003612,TCONS_00003611"; gene_id "chrA02:7050343-7054800W"; flanks "7053470-,7054366^"; structure "1^3-6^8-,2^4-5^7-"; splice_chain "7053548^7053638-7054046^7054150-,7053563^7053653-7054036^7054140-"; sources "Undefined,Undefined"; NMorMRNA "null"; degree "4"; dimension "2_2";
chrA02	Undefined	as_event	7227529	7228084	.	+	.	transcript_id "TCONS_00003617,TCONS_00003618"; gene_id "chrA02:7227454-7231427W"; flanks "7227529^,7228084^"; structure "1-,2-"; splice_chain "7228007-,7228012-"; sources "Undefined,Undefined"; NMorMRNA "null"; degree "4"; dimension "2_2";
chrA02	Undefined	as_event	7228425	7228666	.	+	.	transcript_id "TCONS_00003618,TCONS_00003617"; gene_id "chrA02:7227454-7231427W"; flanks "7228425^,7228666^"; structure "1-,2-"; splice_chain "7228558-,7228559-"; sources "Undefined,Undefined"; NMorMRNA "null"; degree "4"; dimension "2_2";
chrA02	Undefined	as_event	7241830	7242369	.	+	.	transcript_id "TCONS_00003620,TCONS_00003619"; gene_id "chrA02:7237465-7242369W"; flanks "7241830-,7242369]"; structure "0,1^2-"; splice_chain ",7241901^7241991-"; sources "Undefined,Undefined"; NMorMRNA "null"; degree "4"; dimension "2_2";
chrA02	Undefined	as_event	7380716	7380980	.	+	.	transcript_id "TCONS_00003625,TCONS_00003626/TCONS_00003627"; gene_id "chrA02:7379783-7382538W"; flanks "7380716-,7380980^"; structure "0,1^2-"; splice_chain ",7380799^7380865-"; sources "Undefined,Undefined"; NMorMRNA "null"; degree "4"; dimension "2_2";
chrA02	Undefined	as_event	7381239	7381494	.	+	.	transcript_id "TCONS_00003625,TCONS_00003627,TCONS_00003626"; gene_id "chrA02:7379783-7382538W"; flanks "7381239-,7381494^"; structure "0,1^3-,2^4-"; splice_chain ",7381352^7381438-,7381362^7381448-"; sources "Undefined,Undefined,Undefined"; NMorMRNA "null"; degree "9"; dimension "3_3";
chrA02	Undefined	as_event	7381816	7382001	.	+	.	transcript_id "TCONS_00003625,TCONS_00003626/TCONS_00003627"; gene_id "chrA02:7379783-7382538W"; flanks "7381816^,7382001^"; structure "1-,2-"; splice_chain "7381926-,7381927-"; sources "Undefined,Undefined"; NMorMRNA "null"; degree "4"; dimension "2_2";
chrA02	Undefined	as_event	7492578	7492939	.	+	.	transcript_id "TCONS_00003629,TCONS_00003630"; gene_id "chrA02:7491641-7493944W"; flanks "7492578-,7492939^"; structure "0,1^2-"; splice_chain ",7492698^7492784-"; sources "Undefined,Undefined"; NMorMRNA "null"; degree "4"; dimension "2_2";
chrA02	Undefined	as_event	7514040	7514457	.	+	.	transcript_id "TCONS_00003633,TCONS_00003632/TCONS_00003634"; gene_id "chrA02:7510488-7514457W"; flanks "7514040-,7514457]"; structure "0,1^2-"; splice_chain ",7514191^7514289-"; sources "Undefined,Undefined"; NMorMRNA "null"; degree "4"; dimension "2_2";
chrA02	Undefined	as_event	7695787	7696471	.	+	.	transcript_id "TCONS_00003640,TCONS_00003641"; gene_id "chrA02:7694813-7696471W"; flanks "7695787-,7696471]"; structure "0,1^2-"; splice_chain ",7695807^7695877-"; sources "Undefined,Undefined"; NMorMRNA "null"; degree "4"; dimension "2_2";
chrA02	Undefined	as_event	7975344	7975780	.	+	.	transcript_id "TCONS_00003647/TCONS_00003649,TCONS_00003648"; gene_id "chrA02:7973093-7975780W"; flanks "7975344-,7975780]"; structure "1^3-,2^4-"; splice_chain "7975443^7975527-,7975454^7975538-"; sources "Undefined,Undefined"; NMorMRNA "null"; degree "4"; dimension "2_2";
chrA02	Undefined	as_event	7985828	7986199	.	+	.	transcript_id "TCONS_00003652,TCONS_00003653"; gene_id "chrA02:7985828-7987368W"; flanks "7985828[,7986199^"; structure "1^3-,2^4-"; splice_chain "7985978^7986115-,7985980^7986117-"; sources "Undefined,Undefined"; NMorMRNA "null"; degree "4"; dimension "2_2";
chrA02	Undefined	as_event	7987130	7987329	.	+	.	transcript_id "TCONS_00003652,TCONS_00003653"; gene_id "chrA02:7985828-7987368W"; flanks "7987130-,7987329-"; structure "1^,2^"; splice_chain "7987238^,7987243^"; sources "Undefined,Undefined"; NMorMRNA "null"; degree "4"; dimension "2_2";
chrA02	Undefined	as_event	8005342	8005548	.	+	.	transcript_id "TCONS_00003654,TCONS_00003655"; gene_id "chrA02:8004559-8006080W"; flanks "8005342-,8005548^"; structure "1^3-,2^4-"; splice_chain "8005419^8005493-,8005429^8005503-"; sources "Undefined,Undefined"; NMorMRNA "null"; degree "4"; dimension "2_2";
chrA02	Undefined	as_event	8005830	8006080	.	+	.	transcript_id "TCONS_00003655,TCONS_00003654"; gene_id "chrA02:8004559-8006080W"; flanks "8005830-,8006080]"; structure "1^3-,2^4-"; splice_chain "8005949^8006063-,8005954^8006068-"; sources "Undefined,Undefined"; NMorMRNA "null"; degree "4"; dimension "2_2";
chrA02	Undefined	as_event	8006399	8007161	.	+	.	transcript_id "TCONS_00003657,TCONS_00003656"; gene_id "chrA02:8006254-8007941W"; flanks "8006399-,8007161^"; structure "1^3-6^8-,2^4-5^7-"; splice_chain "8006602^8006698-8006959^8007063-,8006604^8006700-8006949^8007053-"; sources "Undefined,Undefined"; NMorMRNA "null"; degree "4"; dimension "2_2";
chrA02	Undefined	as_event	8007718	8007941	.	+	.	transcript_id "TCONS_00003657,TCONS_00003656"; gene_id "chrA02:8006254-8007941W"; flanks "8007718-,8007941]"; structure "0,1^2-"; splice_chain ",8007809^8007895-"; sources "Undefined,Undefined"; NMorMRNA "null"; degree "4"; dimension "2_2";
chrA02	Undefined	as_event	8420596	8421413	.	+	.	transcript_id "TCONS_00003671,TCONS_00003672"; gene_id "chrA02:8419927-8422002W"; flanks "8420596-,8421413^"; structure "0,1^2-"; splice_chain ",8420736^8420805-"; sources "Undefined,Undefined"; NMorMRNA "null"; degree "4"; dimension "2_2";
chrA02	Undefined	as_event	8549762	8550057	.	+	.	transcript_id "TCONS_00003674,TCONS_00003675"; gene_id "chrA02:8548838-8551270W"; flanks "8549762-,8550057-"; structure "1^,2^"; splice_chain "8549795^,8549797^"; sources "Undefined,Undefined"; NMorMRNA "null"; degree "4"; dimension "2_2";
chrA02	Undefined	as_event	8550057	8550581	.	+	.	transcript_id "TCONS_00003674,TCONS_00003675"; gene_id "chrA02:8548838-8551270W"; flanks "8550057-,8550581^"; structure "1^3-6^8-,2^4-5^7-"; splice_chain "8550272^8550348-8550447^8550526-,8550274^8550350-8550437^8550516-"; sources "Undefined,Undefined"; NMorMRNA "null"; degree "4"; dimension "2_2";
chrA02	Undefined	as_event	8625289	8625846	.	+	.	transcript_id "TCONS_00003677,TCONS_00003678"; gene_id "chrA02:8623354-8625846W"; flanks "8625289-,8625846]"; structure "0,1^2-"; splice_chain ",8625575^8625679-"; sources "Undefined,Undefined"; NMorMRNA "null"; degree "4"; dimension "2_2";
chrA02	Undefined	as_event	8641093	8641256	.	+	.	transcript_id "TCONS_00003681,TCONS_00003680"; gene_id "chrA02:8641041-8641996W"; flanks "8641093^,8641256^"; structure "1-,2-"; splice_chain "8641164-,8641182-"; sources "Undefined,Undefined"; NMorMRNA "null"; degree "4"; dimension "2_2";
chrA02	Undefined	as_event	8648743	8649258	.	+	.	transcript_id "TCONS_00003682/TCONS_00003684,TCONS_00003685"; gene_id "chrA02:8648246-8652144W"; flanks "8648743-,8649258-"; structure "1^,2^"; splice_chain "8648990^,8649018^"; sources "Undefined,Undefined"; NMorMRNA "null"; degree "4"; dimension "2_2";
chrA02	Undefined	as_event	8648743	8649523	.	+	.	transcript_id "TCONS_00003683,TCONS_00003682/TCONS_00003684,TCONS_00003685"; gene_id "chrA02:8648246-8652144W"; flanks "8648743-,8649523^"; structure "0,1^3-,2^3-"; splice_chain ",8648990^8649258-,8649018^8649258-"; sources "Undefined,Undefined,Undefined"; NMorMRNA "null"; degree "9"; dimension "3_3";
chrA02	Undefined	as_event	8651564	8651885	.	+	.	transcript_id "TCONS_00003683,TCONS_00003682/TCONS_00003685"; gene_id "chrA02:8648246-8652144W"; flanks "8651564-,8651885^"; structure "0,1^2-"; splice_chain ",8651620^8651808-"; sources "Undefined,Undefined"; NMorMRNA "null"; degree "4"; dimension "2_2";
chrA02	Undefined	as_event	8651564	8652144	.	+	.	transcript_id "TCONS_00003684,TCONS_00003682/TCONS_00003685,TCONS_00003683"; gene_id "chrA02:8648246-8652144W"; flanks "8651564-,8652144]"; structure "0,1^2-3^4-,3^4-"; splice_chain ",8651620^8651808-8651885^8652033-,8651885^8652033-"; sources "Undefined,Undefined,Undefined"; NMorMRNA "null"; degree "9"; dimension "3_3";
chrA02	Undefined	as_event	8677182	8677542	.	+	.	transcript_id "TCONS_00003688,TCONS_00003687"; gene_id "chrA02:8676269-8677866W"; flanks "8677182^,8677542^"; structure "1-,2-"; splice_chain "8677408-,8677411-"; sources "Undefined,Undefined"; NMorMRNA "null"; degree "4"; dimension "2_2";
chrA02	Undefined	as_event	8677411	8677866	.	+	.	transcript_id "TCONS_00003687,TCONS_00003686"; gene_id "chrA02:8676269-8677866W"; flanks "8677411-,8677866]"; structure "1^3-,2^4-"; splice_chain "8677542^8677622-,8677552^8677632-"; sources "Undefined,Undefined"; NMorMRNA "null"; degree "4"; dimension "2_2";
chrA02	Undefined	as_event	8677182	8677866	.	+	.	transcript_id "TCONS_00003688,TCONS_00003687,TCONS_00003686"; gene_id "chrA02:8676269-8677866W"; flanks "8677182^,8677866]"; structure "1-3^5-,2-3^5-,2-4^6-"; splice_chain "8677408-8677542^8677622-,8677411-8677542^8677622-,8677411-8677552^8677632-"; sources "Undefined,Undefined,Undefined"; NMorMRNA "null"; degree "9"; dimension "3_3";
chrA02	Undefined	as_event	8751982	8754694	.	+	.	transcript_id "TCONS_00003691,TCONS_00003690"; gene_id "chrA02:8751406-8754694W"; flanks "8751982-,8754694]"; structure "0,1^2-3^4-"; splice_chain ",8752047^8752131-8752229^8753825-"; sources "Undefined,Undefined"; NMorMRNA "null"; degree "4"; dimension "2_2";
chrA02	Undefined	as_event	8947767	8948058	.	+	.	transcript_id "TCONS_00003695,TCONS_00003696"; gene_id "chrA02:8946997-8951860W"; flanks "8947767-,8948058^"; structure "0,1^2-"; splice_chain ",8947871^8947951-"; sources "Undefined,Undefined"; NMorMRNA "null"; degree "4"; dimension "2_2";
chrA02	Undefined	as_event	8949094	8949469	.	+	.	transcript_id "TCONS_00003695,TCONS_00003696/TCONS_00003697"; gene_id "chrA02:8946997-8951860W"; flanks "8949094^,8949469^"; structure "1-,2-"; splice_chain "8949353-,8949356-"; sources "Undefined,Undefined"; NMorMRNA "null"; degree "4"; dimension "2_2";
chrA02	Undefined	as_event	8949812	8950099	.	+	.	transcript_id "TCONS_00003696/TCONS_00003697,TCONS_00003695"; gene_id "chrA02:8946997-8951860W"; flanks "8949812-,8950099-"; structure "1^,2^"; splice_chain "8949940^,8949948^"; sources "Undefined,Undefined"; NMorMRNA "null"; degree "4"; dimension "2_2";
chrA02	Undefined	as_event	9000659	9001096	.	+	.	transcript_id "TCONS_00003699,TCONS_00003698"; gene_id "chrA02:8999012-9001861W"; flanks "9000659^,9001096^"; structure "1-,2-"; splice_chain "9000755-,9000761-"; sources "Undefined,Undefined"; NMorMRNA "null"; degree "4"; dimension "2_2";
chrA02	Undefined	as_event	9113139	9113441	.	+	.	transcript_id "TCONS_00003703,TCONS_00003704"; gene_id "chrA02:9112717-9114315W"; flanks "9113139-,9113441^"; structure "0,1^2-"; splice_chain ",9113222^9113287-"; sources "Undefined,Undefined"; NMorMRNA "null"; degree "4"; dimension "2_2";
chrA02	Undefined	as_event	9114026	9114315	.	+	.	transcript_id "TCONS_00003703,TCONS_00003704"; gene_id "chrA02:9112717-9114315W"; flanks "9114026-,9114315]"; structure "0,1^2-"; splice_chain ",9114183^9114265-"; sources "Undefined,Undefined"; NMorMRNA "null"; degree "4"; dimension "2_2";
chrA02	Undefined	as_event	9186700	9186964	.	+	.	transcript_id "TCONS_00003707,TCONS_00003708"; gene_id "chrA02:9186290-9188458W"; flanks "9186700^,9186964^"; structure "1-,2-"; splice_chain "9186792-,9186824-"; sources "Undefined,Undefined"; NMorMRNA "null"; degree "4"; dimension "2_2";
chrA02	Undefined	as_event	9211992	9213528	.	+	.	transcript_id "TCONS_00003710,TCONS_00003711"; gene_id "chrA02:9211535-9213528W"; flanks "9211992^,9213528]"; structure "1-,2-"; splice_chain "9212251-,9212252-"; sources "Undefined,Undefined"; NMorMRNA "null"; degree "4"; dimension "2_2";
chrA02	Undefined	as_event	9423543	9423752	.	+	.	transcript_id "TCONS_00003718,TCONS_00003719/TCONS_00003720"; gene_id "chrA02:9423369-9429801W"; flanks "9423543^,9423752^"; structure "1-,2-"; splice_chain "9423614-,9423617-"; sources "Undefined,Undefined"; NMorMRNA "null"; degree "4"; dimension "2_2";
chrA02	Undefined	as_event	9424028	9424192	.	+	.	transcript_id "TCONS_00003718/TCONS_00003719,TCONS_00003720"; gene_id "chrA02:9423369-9429801W"; flanks "9424028^,9424192^"; structure "1-,2-"; splice_chain "9424100-,9424115-"; sources "Undefined,Undefined"; NMorMRNA "null"; degree "4"; dimension "2_2";
chrA02	Undefined	as_event	9424636	9425202	.	+	.	transcript_id "TCONS_00003719/TCONS_00003720,TCONS_00003718"; gene_id "chrA02:9423369-9429801W"; flanks "9424636-,9425202-"; structure "1^,2^"; splice_chain "9424716^,9424717^"; sources "Undefined,Undefined"; NMorMRNA "null"; degree "4"; dimension "2_2";
chrA02	Undefined	as_event	9572870	9573192	.	+	.	transcript_id "TCONS_00003726,TCONS_00003727"; gene_id "chrA02:9569580-9574111W"; flanks "9572870-,9573192^"; structure "0,1^2-"; splice_chain ",9572933^9573053-"; sources "Undefined,Undefined"; NMorMRNA "null"; degree "4"; dimension "2_2";
chrA02	Undefined	as_event	9676158	9677228	.	+	.	transcript_id "TCONS_00003730,TCONS_00003729"; gene_id "chrA02:9675711-9678937W"; flanks "9676158-,9677228^"; structure "1^3-,2^4-"; splice_chain "9676548^9676918-,9676558^9676928-"; sources "Undefined,Undefined"; NMorMRNA "null"; degree "4"; dimension "2_2";
chrA02	Undefined	as_event	9775517	9776217	.	+	.	transcript_id "TCONS_00003738,TCONS_00003739"; gene_id "chrA02:9775250-9777695W"; flanks "9775517^,9776217^"; structure "1-,2-"; splice_chain "9775890-,9776115-"; sources "Undefined,Undefined"; NMorMRNA "null"; degree "4"; dimension "2_2";
chrA02	Undefined	as_event	9775250	9776217	.	+	.	transcript_id "TCONS_00003740,TCONS_00003738,TCONS_00003739"; gene_id "chrA02:9775250-9777695W"; flanks "9775250[,9776217^"; structure "0,1^2-,1^3-"; splice_chain ",9775517^9775890-,9775517^9776115-"; sources "Undefined,Undefined,Undefined"; NMorMRNA "null"; degree "9"; dimension "3_3";
chrA02	Undefined	as_event	10507786	10508126	.	+	.	transcript_id "TCONS_00003759,TCONS_00003760/TCONS_00003761"; gene_id "chrA02:10507162-10512010W"; flanks "10507786-,10508126^"; structure "0,1^2-"; splice_chain ",10507862^10507935-"; sources "Undefined,Undefined"; NMorMRNA "null"; degree "4"; dimension "2_2";
chrA02	Undefined	as_event	10511754	10512010	.	+	.	transcript_id "TCONS_00003761,TCONS_00003759/TCONS_00003760"; gene_id "chrA02:10507162-10512010W"; flanks "10511754-,10512010]"; structure "0,1^2-"; splice_chain ",10511896^10511982-"; sources "Undefined,Undefined"; NMorMRNA "null"; degree "4"; dimension "2_2";
chrA02	Undefined	as_event	10560386	10562419	.	+	.	transcript_id "TCONS_00003766,TCONS_00003765"; gene_id "chrA02:10560386-10564323W"; flanks "10560386[,10562419]"; structure "1^3-5^7-9^10-,2^4-6^8-"; splice_chain "10560537^10560626-10561325^10561995-10562334^10562406-,10560547^10560636-10561335^10562005-"; sources "Undefined,Undefined"; NMorMRNA "null"; degree "4"; dimension "2_2";
chrA02	Undefined	as_event	10686668	10686778	.	+	.	transcript_id "TCONS_00003773,TCONS_00003772"; gene_id "chrA02:10683802-10692128W"; flanks "10686668^,10686778^"; structure "1-,2-"; splice_chain "10686764-,10686766-"; sources "Undefined,Undefined"; NMorMRNA "null"; degree "4"; dimension "2_2";
chrA02	Undefined	as_event	10992508	10992868	.	+	.	transcript_id "TCONS_00003781,TCONS_00003782"; gene_id "chrA02:10992026-10993842W"; flanks "10992508-,10992868^"; structure "0,1^2-"; splice_chain ",10992654^10992736-"; sources "Undefined,Undefined"; NMorMRNA "null"; degree "4"; dimension "2_2";
chrA02	Undefined	as_event	10993229	10993395	.	+	.	transcript_id "TCONS_00003782,TCONS_00003781"; gene_id "chrA02:10992026-10993842W"; flanks "10993229-,10993395-"; structure "1^,2^"; splice_chain "10993321^,10993323^"; sources "Undefined,Undefined"; NMorMRNA "null"; degree "4"; dimension "2_2";
chrA02	Undefined	as_event	11025043	11025218	.	+	.	transcript_id "TCONS_00003785,TCONS_00003786"; gene_id "chrA02:11023938-11026624W"; flanks "11025043-,11025218-"; structure "1^,2^"; splice_chain "11025140^,11025141^"; sources "Undefined,Undefined"; NMorMRNA "null"; degree "4"; dimension "2_2";
chrA02	Undefined	as_event	11078660	11079148	.	+	.	transcript_id "TCONS_00003793/TCONS_00003794,TCONS_00003795"; gene_id "chrA02:11078191-11081103W"; flanks "11078660-,11079148^"; structure "1^3-,2^4-"; splice_chain "11078836^11079009-,11078846^11079019-"; sources "Undefined,Undefined"; NMorMRNA "null"; degree "4"; dimension "2_2";
chrA02	Undefined	as_event	11080061	11080543	.	+	.	transcript_id "TCONS_00003794/TCONS_00003795,TCONS_00003793"; gene_id "chrA02:11078191-11081103W"; flanks "11080061^,11080543^"; structure "1-,2-"; splice_chain "11080406-,11080409-"; sources "Undefined,Undefined"; NMorMRNA "null"; degree "4"; dimension "2_2";
chrA02	Undefined	as_event	11128949	11129740	.	+	.	transcript_id "TCONS_00003800,TCONS_00003802"; gene_id "chrA02:11128459-11129740W"; flanks "11128949^,11129740]"; structure "1-,2-"; splice_chain "11129033-,11129040-"; sources "Undefined,Undefined"; NMorMRNA "null"; degree "4"; dimension "2_2";
chrA02	Undefined	as_event	11128459	11129740	.	+	.	transcript_id "TCONS_00003801,TCONS_00003800"; gene_id "chrA02:11128459-11129740W"; flanks "11128459[,11129740]"; structure "0,1^2-"; splice_chain ",11128949^11129033-"; sources "Undefined,Undefined"; NMorMRNA "null"; degree "4"; dimension "2_2";
chrA02	Undefined	as_event	11710465	11711089	.	+	.	transcript_id "TCONS_00003822,TCONS_00003821"; gene_id "chrA02:11710004-11711870W"; flanks "11710465-,11711089^"; structure "0,1^2-"; splice_chain ",11710710^11711009-"; sources "Undefined,Undefined"; NMorMRNA "null"; degree "4"; dimension "2_2";
chrA02	Undefined	as_event	11781561	11781947	.	+	.	transcript_id "TCONS_00003828,TCONS_00003827"; gene_id "chrA02:11781109-11782185W"; flanks "11781561-,11781947^"; structure "1^3-5^7-,2^4-6^8-"; splice_chain "11781687^11781767-11781822^11781891-,11781697^11781777-11781832^11781901-"; sources "Undefined,Undefined"; NMorMRNA "null"; degree "4"; dimension "2_2";
chrA02	Undefined	as_event	11783981	11784218	.	+	.	transcript_id "TCONS_00003830,TCONS_00003829"; gene_id "chrA02:11782855-11784666W"; flanks "11783981^,11784218^"; structure "1-,2-"; splice_chain "11784130-,11784132-"; sources "Undefined,Undefined"; NMorMRNA "null"; degree "4"; dimension "2_2";
chrA02	Undefined	as_event	11784132	11784316	.	+	.	transcript_id "TCONS_00003829,TCONS_00003831"; gene_id "chrA02:11782855-11784666W"; flanks "11784132-,11784316-"; structure "1^,2^"; splice_chain "11784218^,11784219^"; sources "Undefined,Undefined"; NMorMRNA "null"; degree "4"; dimension "2_2";
chrA02	Undefined	as_event	11783981	11784316	.	+	.	transcript_id "TCONS_00003830,TCONS_00003829,TCONS_00003831"; gene_id "chrA02:11782855-11784666W"; flanks "11783981^,11784316-"; structure "1-3^,2-3^,2-4^"; splice_chain "11784130-11784218^,11784132-11784218^,11784132-11784219^"; sources "Undefined,Undefined,Undefined"; NMorMRNA "null"; degree "9"; dimension "3_3";
chrA02	Undefined	as_event	11890433	11890642	.	+	.	transcript_id "TCONS_00003834,TCONS_00003835"; gene_id "chrA02:11889549-11891175W"; flanks "11890433-,11890642-"; structure "1^,2^"; splice_chain "11890551^,11890561^"; sources "Undefined,Undefined"; NMorMRNA "null"; degree "4"; dimension "2_2";
chrA02	Undefined	as_event	11890433	11890717	.	+	.	transcript_id "TCONS_00003833,TCONS_00003834,TCONS_00003835"; gene_id "chrA02:11889549-11891175W"; flanks "11890433-,11890717^"; structure "0,1^3-,2^3-"; splice_chain ",11890551^11890642-,11890561^11890642-"; sources "Undefined,Undefined,Undefined"; NMorMRNA "null"; degree "9"; dimension "3_3";
chrA02	Undefined	as_event	11906178	11906514	.	+	.	transcript_id "TCONS_00003836,TCONS_00003837/TCONS_00003838"; gene_id "chrA02:11903986-11909665W"; flanks "11906178-,11906514^"; structure "0,1^2-"; splice_chain ",11906308^11906385-"; sources "Undefined,Undefined"; NMorMRNA "null"; degree "4"; dimension "2_2";
chrA02	Undefined	as_event	11906617	11906994	.	+	.	transcript_id "TCONS_00003837,TCONS_00003836/TCONS_00003838"; gene_id "chrA02:11903986-11909665W"; flanks "11906617-,11906994-"; structure "1^,2^"; splice_chain "11906901^,11906923^"; sources "Undefined,Undefined"; NMorMRNA "null"; degree "4"; dimension "2_2";
chrA02	Undefined	as_event	12031344	12031708	.	+	.	transcript_id "TCONS_00003845,TCONS_00003846"; gene_id "chrA02:12031344-12033411W"; flanks "12031344[,12031708^"; structure "0,1^2-"; splice_chain ",12031455^12031650-"; sources "Undefined,Undefined"; NMorMRNA "null"; degree "4"; dimension "2_2";
chrA02	Undefined	as_event	12036746	12038778	.	+	.	transcript_id "TCONS_00003847,TCONS_00003848"; gene_id "chrA02:12036746-12038778W"; flanks "12036746[,12038778]"; structure "0,1^2-"; splice_chain ",12037339^12037461-"; sources "Undefined,Undefined"; NMorMRNA "null"; degree "4"; dimension "2_2";
chrA02	Undefined	as_event	12088562	12089118	.	+	.	transcript_id "TCONS_00003851,TCONS_00003850"; gene_id "chrA02:12088562-12091372W"; flanks "12088562[,12089118^"; structure "1^3-,2^4-"; splice_chain "12088772^12089032-,12088774^12089034-"; sources "Undefined,Undefined"; NMorMRNA "null"; degree "4"; dimension "2_2";
chrA02	Undefined	as_event	12240816	12241106	.	+	.	transcript_id "TCONS_00003855/TCONS_00003856,TCONS_00003857"; gene_id "chrA02:12240302-12242011W"; flanks "12240816-,12241106^"; structure "1^3-,2^4-"; splice_chain "12240930^12241018-,12240932^12241020-"; sources "Undefined,Undefined"; NMorMRNA "null"; degree "4"; dimension "2_2";
chrA02	Undefined	as_event	12241106	12241305	.	+	.	transcript_id "TCONS_00003855/TCONS_00003856,TCONS_00003857"; gene_id "chrA02:12240302-12242011W"; flanks "12241106^,12241305^"; structure "1-,2-"; splice_chain "12241192-,12241197-"; sources "Undefined,Undefined"; NMorMRNA "null"; degree "4"; dimension "2_2";
chrA02	Undefined	as_event	12241373	12242011	.	+	.	transcript_id "TCONS_00003855/TCONS_00003856,TCONS_00003857"; gene_id "chrA02:12240302-12242011W"; flanks "12241373-,12242011]"; structure "1^3-,2^4-"; splice_chain "12241459^12241577-,12241469^12241587-"; sources "Undefined,Undefined"; NMorMRNA "null"; degree "4"; dimension "2_2";
chrA02	Undefined	as_event	12248286	12248669	.	+	.	transcript_id "TCONS_00003859,TCONS_00003858"; gene_id "chrA02:12242339-12248669W"; flanks "12248286-,12248669]"; structure "1^3-,2^4-"; splice_chain "12248386^12248521-,12248396^12248531-"; sources "Undefined,Undefined"; NMorMRNA "null"; degree "4"; dimension "2_2";
chrA02	Undefined	as_event	12429680	12429960	.	+	.	transcript_id "TCONS_00003872,TCONS_00003871"; gene_id "chrA02:12422104-12439186W"; flanks "12429680-,12429960^"; structure "0,1^2-"; splice_chain ",12429760^12429844-"; sources "Undefined,Undefined"; NMorMRNA "null"; degree "4"; dimension "2_2";
chrA02	Undefined	as_event	12430772	12431081	.	+	.	transcript_id "TCONS_00003871,TCONS_00003872"; gene_id "chrA02:12422104-12439186W"; flanks "12430772-,12431081^"; structure "0,1^2-"; splice_chain ",12430849^12430934-"; sources "Undefined,Undefined"; NMorMRNA "null"; degree "4"; dimension "2_2";
chrA02	Undefined	as_event	12435376	12435647	.	+	.	transcript_id "TCONS_00003871/TCONS_00003872,TCONS_00003873"; gene_id "chrA02:12422104-12439186W"; flanks "12435376-,12435647^"; structure "0,1^2-"; splice_chain ",12435435^12435533-"; sources "Undefined,Undefined"; NMorMRNA "null"; degree "4"; dimension "2_2";
chrA02	Undefined	as_event	12448536	12449460	.	+	.	transcript_id "TCONS_00003875,TCONS_00003874"; gene_id "chrA02:12448143-12450697W"; flanks "12448536^,12449460^"; structure "1-,2-"; splice_chain "12449294-,12449297-"; sources "Undefined,Undefined"; NMorMRNA "null"; degree "4"; dimension "2_2";
chrA02	Undefined	as_event	12450219	12450697	.	+	.	transcript_id "TCONS_00003874,TCONS_00003875"; gene_id "chrA02:12448143-12450697W"; flanks "12450219-,12450697]"; structure "0,1^2-"; splice_chain ",12450321^12450386-"; sources "Undefined,Undefined"; NMorMRNA "null"; degree "4"; dimension "2_2";
chrA02	Undefined	as_event	12768154	12768305	.	+	.	transcript_id "TCONS_00003885,TCONS_00003886"; gene_id "chrA02:12767858-12771619W"; flanks "12768154-,12768305-"; structure "1^,2^"; splice_chain "12768233^,12768234^"; sources "Undefined,Undefined"; NMorMRNA "null"; degree "4"; dimension "2_2";
chrA02	Undefined	as_event	12930099	12930504	.	+	.	transcript_id "TCONS_00003889,TCONS_00003888"; gene_id "chrA02:12929945-12932645W"; flanks "12930099-,12930504^"; structure "1^2-4^6-,3^5-"; splice_chain "12930164^12930237-12930312^12930385-,12930311^12930384-"; sources "Undefined,Undefined"; NMorMRNA "null"; degree "4"; dimension "2_2";
chrA02	Undefined	as_event	12930593	12930728	.	+	.	transcript_id "TCONS_00003888/TCONS_00003889,TCONS_00003890"; gene_id "chrA02:12929945-12932645W"; flanks "12930593-,12930728-"; structure "1^,2^"; splice_chain "12930639^,12930640^"; sources "Undefined,Undefined"; NMorMRNA "null"; degree "4"; dimension "2_2";
chrA02	Undefined	as_event	12930953	12931086	.	+	.	transcript_id "TCONS_00003888,TCONS_00003889/TCONS_00003890"; gene_id "chrA02:12929945-12932645W"; flanks "12930953^,12931086^"; structure "1-,2-"; splice_chain "12931029-,12931030-"; sources "Undefined,Undefined"; NMorMRNA "null"; degree "4"; dimension "2_2";
chrA02	Undefined	as_event	12931176	12932026	.	+	.	transcript_id "TCONS_00003889/TCONS_00003890,TCONS_00003888"; gene_id "chrA02:12929945-12932645W"; flanks "12931176-,12932026-"; structure "1^,2^"; splice_chain "12931393^,12931401^"; sources "Undefined,Undefined"; NMorMRNA "null"; degree "4"; dimension "2_2";
chrA02	Undefined	as_event	12932199	12932386	.	+	.	transcript_id "TCONS_00003890,TCONS_00003888/TCONS_00003889"; gene_id "chrA02:12929945-12932645W"; flanks "12932199-,12932386-"; structure "1^,2^"; splice_chain "12932299^,12932303^"; sources "Undefined,Undefined"; NMorMRNA "null"; degree "4"; dimension "2_2";
chrA02	Undefined	as_event	13578661	13580184	.	+	.	transcript_id "TCONS_00003905,TCONS_00003906"; gene_id "chrA02:13577319-13580184W"; flanks "13578661-,13580184]"; structure "0,1^2-"; splice_chain ",13580044^13580154-"; sources "Undefined,Undefined"; NMorMRNA "null"; degree "4"; dimension "2_2";
chrA02	Undefined	as_event	13706388	13706784	.	+	.	transcript_id "TCONS_00003908,TCONS_00003910"; gene_id "chrA02:13704805-13707479W"; flanks "13706388-,13706784^"; structure "0,1^2-"; splice_chain ",13706473^13706561-"; sources "Undefined,Undefined"; NMorMRNA "null"; degree "4"; dimension "2_2";
chrA02	Undefined	as_event	13948757	13949085	.	+	.	transcript_id "TCONS_00003919,TCONS_00003920"; gene_id "chrA02:13947758-13949992W"; flanks "13948757-,13949085^"; structure "0,1^2-"; splice_chain ",13948866^13948961-"; sources "Undefined,Undefined"; NMorMRNA "null"; degree "4"; dimension "2_2";
chrA02	Undefined	as_event	14323821	14324132	.	+	.	transcript_id "TCONS_00003929,TCONS_00003928"; gene_id "chrA02:14322528-14324961W"; flanks "14323821-,14324132^"; structure "0,1^2-"; splice_chain ",14323913^14323992-"; sources "Undefined,Undefined"; NMorMRNA "null"; degree "4"; dimension "2_2";
chrA02	Undefined	as_event	14394364	14394583	.	+	.	transcript_id "TCONS_00003933,TCONS_00003932"; gene_id "chrA02:14393830-14394583W"; flanks "14394364-,14394583]"; structure "1^3-,2^4-"; splice_chain "14394468^14394548-,14394473^14394553-"; sources "Undefined,Undefined"; NMorMRNA "null"; degree "4"; dimension "2_2";
chrA02	Undefined	as_event	14414041	14415164	.	+	.	transcript_id "TCONS_00003934,TCONS_00003935"; gene_id "chrA02:14414041-14415164W"; flanks "14414041[,14415164]"; structure "1^3-,2^4-"; splice_chain "14414197^14414304-,14414212^14414319-"; sources "Undefined,Undefined"; NMorMRNA "null"; degree "4"; dimension "2_2";
chrA02	Undefined	as_event	14552151	14552422	.	+	.	transcript_id "TCONS_00003938,TCONS_00003939"; gene_id "chrA02:14551138-14552923W"; flanks "14552151-,14552422^"; structure "0,1^2-"; splice_chain ",14552272^14552347-"; sources "Undefined,Undefined"; NMorMRNA "null"; degree "4"; dimension "2_2";
chrA02	Undefined	as_event	14752311	14752622	.	+	.	transcript_id "TCONS_00003940,TCONS_00003941"; gene_id "chrA02:14752143-14755068W"; flanks "14752311-,14752622^"; structure "0,1^2-"; splice_chain ",14752383^14752456-"; sources "Undefined,Undefined"; NMorMRNA "null"; degree "4"; dimension "2_2";
chrA02	Undefined	as_event	14966280	14966489	.	+	.	transcript_id "TCONS_00003944,TCONS_00003945"; gene_id "chrA02:14963625-14966893W"; flanks "14966280-,14966489^"; structure "0,1^2-"; splice_chain ",14966346^14966439-"; sources "Undefined,Undefined"; NMorMRNA "null"; degree "4"; dimension "2_2";
chrA02	Undefined	as_event	15124237	15124812	.	+	.	transcript_id "TCONS_00003947,TCONS_00003946"; gene_id "chrA02:15123989-15125800W"; flanks "15124237-,15124812^"; structure "0,1^2-"; splice_chain ",15124600^15124666-"; sources "Undefined,Undefined"; NMorMRNA "null"; degree "4"; dimension "2_2";
chrA02	Undefined	as_event	16777546	16778160	.	+	.	transcript_id "TCONS_00003953,TCONS_00003954"; gene_id "chrA02:16776706-16787957W"; flanks "16777546-,16778160^"; structure "1^3-,2^4-"; splice_chain "16777636^16778117-,16777652^16778133-"; sources "Undefined,Undefined"; NMorMRNA "null"; degree "4"; dimension "2_2";
chrA02	Undefined	as_event	16786851	16787386	.	+	.	transcript_id "TCONS_00003953,TCONS_00003954"; gene_id "chrA02:16776706-16787957W"; flanks "16786851-,16787386^"; structure "1^2-3^5-,4^6-"; splice_chain "16786916^16787017-16787129^16787215-,16787139^16787225-"; sources "Undefined,Undefined"; NMorMRNA "null"; degree "4"; dimension "2_2";
chrA02	Undefined	as_event	16927324	16928561	.	+	.	transcript_id "TCONS_00003958,TCONS_00003957"; gene_id "chrA02:16927324-16928838W"; flanks "16927324[,16928561^"; structure "1^3-5^7-9^11-,2^4-6^8-10^12-"; splice_chain "16927771^16927862-16928038^16928113-16928337^16928433-,16927781^16927872-16928048^16928123-16928338^16928434-"; sources "Undefined,Undefined"; NMorMRNA "null"; degree "4"; dimension "2_2";
chrA02	Undefined	as_event	16928113	16928838	.	+	.	transcript_id "TCONS_00003958,TCONS_00003956"; gene_id "chrA02:16927324-16928838W"; flanks "16928113-,16928838]"; structure "1^3-5^7-,2^4-6^8-"; splice_chain "16928337^16928433-16928561^16928645-,16928342^16928438-16928571^16928655-"; sources "Undefined,Undefined"; NMorMRNA "null"; degree "4"; dimension "2_2";
chrA02	Undefined	as_event	16927324	16928838	.	+	.	transcript_id "TCONS_00003958,TCONS_00003956,TCONS_00003957"; gene_id "chrA02:16927324-16928838W"; flanks "16927324[,16928838]"; structure "1^3-5^7-9^12-15^17-,1^3-5^7-11^14-16^18-,2^4-6^8-10^13-15^17-"; splice_chain "16927771^16927862-16928038^16928113-16928337^16928433-16928561^16928645-,16927771^16927862-16928038^16928113-16928342^16928438-16928571^16928655-,16927781^16927872-16928048^16928123…
chrA02	Undefined	as_event	17572428	17573133	.	+	.	transcript_id "TCONS_00003975,TCONS_00003974"; gene_id "chrA02:17570984-17573133W"; flanks "17572428-,17573133]"; structure "0,1^2-3^4-"; splice_chain ",17572490^17572632-17572691^17572886-"; sources "Undefined,Undefined"; NMorMRNA "null"; degree "4"; dimension "2_2";
chrA02	Undefined	as_event	17859296	17859866	.	+	.	transcript_id "TCONS_00003979,TCONS_00003978"; gene_id "chrA02:17858737-17863114W"; flanks "17859296-,17859866^"; structure "0,1^2-"; splice_chain ",17859534^17859655-"; sources "Undefined,Undefined"; NMorMRNA "null"; degree "4"; dimension "2_2";
chrA02	Undefined	as_event	17860513	17861361	.	+	.	transcript_id "TCONS_00003980,TCONS_00003978,TCONS_00003979"; gene_id "chrA02:17858737-17863114W"; flanks "17860513-,17861361^"; structure "1^4-,2^5-,3^6-"; splice_chain "17860815^17860939-,17860825^17860949-,17860827^17860951-"; sources "Undefined,Undefined,Undefined"; NMorMRNA "null"; degree "9"; dimension "3_3";
chrA02	Undefined	as_event	17862191	17863114	.	+	.	transcript_id "TCONS_00003979/TCONS_00003980,TCONS_00003978"; gene_id "chrA02:17858737-17863114W"; flanks "17862191-,17863114]"; structure "0,1^2-"; splice_chain ",17862833^17862918-"; sources "Undefined,Undefined"; NMorMRNA "null"; degree "4"; dimension "2_2";
chrA02	Undefined	as_event	18008147	18010524	.	+	.	transcript_id "TCONS_00003984,TCONS_00003983"; gene_id "chrA02:18008147-18012393W"; flanks "18008147[,18010524^"; structure "1^3-,2^4-"; splice_chain "18010073^18010163-,18010083^18010173-"; sources "Undefined,Undefined"; NMorMRNA "null"; degree "4"; dimension "2_2";
chrA02	Undefined	as_event	18100543	18101166	.	+	.	transcript_id "TCONS_00003985,TCONS_00003986"; gene_id "chrA02:18097307-18101439W"; flanks "18100543-,18101166^"; structure "0,1^2-"; splice_chain ",18100850^18100933-"; sources "Undefined,Undefined"; NMorMRNA "null"; degree "4"; dimension "2_2";
chrA02	Undefined	as_event	18403639	18403802	.	+	.	transcript_id "TCONS_00003994,TCONS_00003995"; gene_id "chrA02:18402280-18404818W"; flanks "18403639^,18403802^"; structure "1-,2-"; splice_chain "18403707-,18403708-"; sources "Undefined,Undefined"; NMorMRNA "null"; degree "4"; dimension "2_2";
chrA02	Undefined	as_event	18574676	18575529	.	+	.	transcript_id "TCONS_00004004,TCONS_00004003/TCONS_00004005"; gene_id "chrA02:18574676-18576136W"; flanks "18574676[,18575529-"; structure "1^,2^"; splice_chain "18575264^,18575270^"; sources "Undefined,Undefined"; NMorMRNA "null"; degree "4"; dimension "2_2";
chrA02	Undefined	as_event	18575529	18576136	.	+	.	transcript_id "TCONS_00004005,TCONS_00004003/TCONS_00004004"; gene_id "chrA02:18574676-18576136W"; flanks "18575529-,18576136]"; structure "0,1^2-"; splice_chain ",18575573^18575706-"; sources "Undefined,Undefined"; NMorMRNA "null"; degree "4"; dimension "2_2";
chrA02	Undefined	as_event	18675488	18676733	.	+	.	transcript_id "TCONS_00004008,TCONS_00004007"; gene_id "chrA02:18675027-18676733W"; flanks "18675488-,18676733]"; structure "1^3-,2^4-"; splice_chain "18675696^18675898-,18675706^18675908-"; sources "Undefined,Undefined"; NMorMRNA "null"; degree "4"; dimension "2_2";
chrA02	Undefined	as_event	18727344	18728380	.	+	.	transcript_id "TCONS_00004011,TCONS_00004010"; gene_id "chrA02:18726903-18728498W"; flanks "18727344^,18728380-"; structure "0,1-2^"; splice_chain ",18727832-18727879^"; sources "Undefined,Undefined"; NMorMRNA "null"; degree "4"; dimension "2_2";
chrA02	Undefined	as_event	18797847	18798053	.	+	.	transcript_id "TCONS_00004018,TCONS_00004019"; gene_id "chrA02:18796905-18799224W"; flanks "18797847-,18798053-"; structure "1^,2^"; splice_chain "18797973^,18797974^"; sources "Undefined,Undefined"; NMorMRNA "null"; degree "4"; dimension "2_2";
chrA02	Undefined	as_event	18799876	18800119	.	+	.	transcript_id "TCONS_00004021,TCONS_00004020"; gene_id "chrA02:18799452-18802009W"; flanks "18799876^,18800119^"; structure "1-,2-"; splice_chain "18800032-,18800033-"; sources "Undefined,Undefined"; NMorMRNA "null"; degree "4"; dimension "2_2";
chrA02	Undefined	as_event	19073320	19074523	.	+	.	transcript_id "TCONS_00004034,TCONS_00004033"; gene_id "chrA02:19072667-19074523W"; flanks "19073320-,19074523]"; structure "0,1^2-"; splice_chain ",19073510^19074052-"; sources "Undefined,Undefined"; NMorMRNA "null"; degree "4"; dimension "2_2";
chrA02	Undefined	as_event	19396485	19396784	.	+	.	transcript_id "TCONS_00004042,TCONS_00004040"; gene_id "chrA02:19396458-19400636W"; flanks "19396485^,19396784^"; structure "1-,2-"; splice_chain "19396617-,19396658-"; sources "Undefined,Undefined"; NMorMRNA "null"; degree "4"; dimension "2_2";
chrA02	Undefined	as_event	19398068	19398821	.	+	.	transcript_id "TCONS_00004041/TCONS_00004043,TCONS_00004040"; gene_id "chrA02:19396458-19400636W"; flanks "19398068-,19398821^"; structure "0,1^2-"; splice_chain ",19398424^19398513-"; sources "Undefined,Undefined"; NMorMRNA "null"; degree "4"; dimension "2_2";
chrA02	Undefined	as_event	19397517	19398821	.	+	.	transcript_id "TCONS_00004041/TCONS_00004043,TCONS_00004040,TCONS_00004042"; gene_id "chrA02:19396458-19400636W"; flanks "19397517-,19398821^"; structure "1^3-,1^3-5^6-,2^4-"; splice_chain "19397608^19398068-,19397608^19398068-19398424^19398513-,19397630^19398090-"; sources "Undefined,Undefined,Undefined"; NMorMRNA "null"; degree "9"; dimension "3_3";
chrA02	Undefined	as_event	19540457	19540727	.	+	.	transcript_id "TCONS_00004048/TCONS_00004049,TCONS_00004047/TCONS_00004050"; gene_id "chrA02:19539612-19542192W"; flanks "19540457-,19540727-"; structure "1^,2^"; splice_chain "19540524^,19540532^"; sources "Undefined,Undefined"; NMorMRNA "null"; degree "4"; dimension "2_2";
chrA02	Undefined	as_event	19541089	19541545	.	+	.	transcript_id "TCONS_00004047,TCONS_00004050,TCONS_00004048"; gene_id "chrA02:19539612-19542192W"; flanks "19541089-,19541545^"; structure "0,1^3-,2^4-"; splice_chain ",19541177^19541324-,19541184^19541328-"; sources "Undefined,Undefined,Undefined"; NMorMRNA "null"; degree "9"; dimension "3_3";
chrA02	Undefined	as_event	19541545	19542192	.	+	.	transcript_id "TCONS_00004048,TCONS_00004051,TCONS_00004050,TCONS_00004047"; gene_id "chrA02:19539612-19542192W"; flanks "19541545^,19542192]"; structure "1-,2-,3-,4-"; splice_chain "19541614-,19541621-,19541632-,19541646-"; sources "Undefined,Undefined,Undefined,Undefined"; NMorMRNA "null"; degree "16"; dimension "4_4";
chrA02	Undefined	as_event	19541324	19542192	.	+	.	transcript_id "TCONS_00004049,TCONS_00004050"; gene_id "chrA02:19539612-19542192W"; flanks "19541324-,19542192]"; structure "0,1^2-"; splice_chain ",19541545^19541632-"; sources "Undefined,Undefined"; NMorMRNA "null"; degree "4"; dimension "2_2";
chrA02	Undefined	as_event	19541089	19542192	.	+	.	transcript_id "TCONS_00004049,TCONS_00004050,TCONS_00004048,TCONS_00004047"; gene_id "chrA02:19539612-19542192W"; flanks "19541089-,19542192]"; structure "1^3-,1^3-5^7-,2^4-5^6-,5^8-"; splice_chain "19541177^19541324-,19541177^19541324-19541545^19541632-,19541184^19541328-19541545^19541614-,19541545^19541646-"; sources "Undefined,Undefined,Undefined,Undefined"; NMorMRNA "null"; degree "16"; dimen…
chrA02	Undefined	as_event	19543041	19543357	.	+	.	transcript_id "TCONS_00004052,TCONS_00004054"; gene_id "chrA02:19542446-19544368W"; flanks "19543041-,19543357^"; structure "1^3-,2^4-"; splice_chain "19543137^19543234-,19543164^19543261-"; sources "Undefined,Undefined"; NMorMRNA "null"; degree "4"; dimension "2_2";
chrA02	Undefined	as_event	19543357	19543552	.	+	.	transcript_id "TCONS_00004054,TCONS_00004052/TCONS_00004053"; gene_id "chrA02:19542446-19544368W"; flanks "19543357^,19543552^"; structure "1-,2-"; splice_chain "19543440-,19543459-"; sources "Undefined,Undefined"; NMorMRNA "null"; degree "4"; dimension "2_2";
chrA02	Undefined	as_event	19562851	19563160	.	+	.	transcript_id "TCONS_00004057,TCONS_00004056"; gene_id "chrA02:19558533-19566033W"; flanks "19562851-,19563160^"; structure "0,1^2-"; splice_chain ",19562991^19563068-"; sources "Undefined,Undefined"; NMorMRNA "null"; degree "4"; dimension "2_2";
chrA02	Undefined	as_event	19565151	19565481	.	+	.	transcript_id "TCONS_00004057,TCONS_00004058"; gene_id "chrA02:19558533-19566033W"; flanks "19565151-,19565481^"; structure "0,1^2-"; splice_chain ",19565319^19565404-"; sources "Undefined,Undefined"; NMorMRNA "null"; degree "4"; dimension "2_2";
chrA02	Undefined	as_event	19590870	19591303	.	+	.	transcript_id "TCONS_00004060,TCONS_00004061"; gene_id "chrA02:19590870-19592356W"; flanks "19590870[,19591303-"; structure "1^,2^"; splice_chain "19591010^,19591014^"; sources "Undefined,Undefined"; NMorMRNA "null"; degree "4"; dimension "2_2";
chrA02	Undefined	as_event	19651592	19653469	.	+	.	transcript_id "TCONS_00004064,TCONS_00004063"; gene_id "chrA02:19651268-19653469W"; flanks "19651592-,19653469]"; structure "0,1^2-"; splice_chain ",19651643^19651790-"; sources "Undefined,Undefined"; NMorMRNA "null"; degree "4"; dimension "2_2";
chrA02	Undefined	as_event	19823469	19824154	.	+	.	transcript_id "TCONS_00004071,TCONS_00004070"; gene_id "chrA02:19822813-19825072W"; flanks "19823469-,19824154^"; structure "1^3-5^6-7^8-,2^4-"; splice_chain "19823619^19823712-19823803^19823888-19823984^19824079-,19823629^19823722-"; sources "Undefined,Undefined"; NMorMRNA "null"; degree "4"; dimension "2_2";
chrA02	Undefined	as_event	19845060	19845512	.	+	.	transcript_id "TCONS_00004072,TCONS_00004073"; gene_id "chrA02:19843497-19846121W"; flanks "19845060-,19845512^"; structure "0,1^2-"; splice_chain ",19845209^19845357-"; sources "Undefined,Undefined"; NMorMRNA "null"; degree "4"; dimension "2_2";
chrA02	Undefined	as_event	19917914	19918280	.	+	.	transcript_id "TCONS_00004078,TCONS_00004077"; gene_id "chrA02:19917739-19919781W"; flanks "19917914-,19918280^"; structure "0,1^2-"; splice_chain ",19918062^19918147-"; sources "Undefined,Undefined"; NMorMRNA "null"; degree "4"; dimension "2_2";
chrA02	Undefined	as_event	19939256	19940036	.	+	.	transcript_id "TCONS_00004079/TCONS_00004080,TCONS_00004081"; gene_id "chrA02:19938299-19941101W"; flanks "19939256-,19940036^"; structure "0,1^2-3^4-"; splice_chain ",19939388^19939472-19939673^19939760-"; sources "Undefined,Undefined"; NMorMRNA "null"; degree "4"; dimension "2_2";
chrA02	Undefined	as_event	19940391	19941101	.	+	.	transcript_id "TCONS_00004080/TCONS_00004081,TCONS_00004079"; gene_id "chrA02:19938299-19941101W"; flanks "19940391-,19941101]"; structure "1^3-5^7-,2^4-6^8-"; splice_chain "19940611^19940752-19940964^19941045-,19940621^19940762-19940974^19941055-"; sources "Undefined,Undefined"; NMorMRNA "null"; degree "4"; dimension "2_2";
chrA02	Undefined	as_event	19961818	19962539	.	+	.	transcript_id "TCONS_00004085,TCONS_00004084"; gene_id "chrA02:19960205-19962539W"; flanks "19961818-,19962539]"; structure "1^3-,2^4-"; splice_chain "19961909^19962192-,19961919^19962202-"; sources "Undefined,Undefined"; NMorMRNA "null"; degree "4"; dimension "2_2";
chrA02	Undefined	as_event	20018682	20023519	.	+	.	transcript_id "TCONS_00004087,TCONS_00004088"; gene_id "chrA02:20017909-20023519W"; flanks "20018682-,20023519]"; structure "1^3-,2^4-"; splice_chain "20018913^20023315-,20018923^20023325-"; sources "Undefined,Undefined"; NMorMRNA "null"; degree "4"; dimension "2_2";
chrA02	Undefined	as_event	20156713	20156916	.	+	.	transcript_id "TCONS_00004093,TCONS_00004094"; gene_id "chrA02:20155978-20157747W"; flanks "20156713-,20156916^"; structure "0,1^2-"; splice_chain ",20156776^20156864-"; sources "Undefined,Undefined"; NMorMRNA "null"; degree "4"; dimension "2_2";
chrA02	Undefined	as_event	20157209	20157526	.	+	.	transcript_id "TCONS_00004093,TCONS_00004094"; gene_id "chrA02:20155978-20157747W"; flanks "20157209-,20157526^"; structure "0,1^2-"; splice_chain ",20157283^20157353-"; sources "Undefined,Undefined"; NMorMRNA "null"; degree "4"; dimension "2_2";
chrA02	Undefined	as_event	20171388	20171604	.	+	.	transcript_id "TCONS_00004095,TCONS_00004096"; gene_id "chrA02:20171104-20172263W"; flanks "20171388-,20171604^"; structure "0,1^2-"; splice_chain ",20171469^20171533-"; sources "Undefined,Undefined"; NMorMRNA "null"; degree "4"; dimension "2_2";
chrA02	Undefined	as_event	20248640	20249103	.	+	.	transcript_id "TCONS_00004099,TCONS_00004098"; gene_id "chrA02:20247799-20250072W"; flanks "20248640-,20249103^"; structure "1^3-,2^4-"; splice_chain "20248857^20248948-,20248867^20248958-"; sources "Undefined,Undefined"; NMorMRNA "null"; degree "4"; dimension "2_2";
chrA02	Undefined	as_event	20280648	20280819	.	+	.	transcript_id "TCONS_00004102/TCONS_00004103,TCONS_00004101"; gene_id "chrA02:20278846-20281644W"; flanks "20280648-,20280819-"; structure "1^,2^"; splice_chain "20280732^,20280733^"; sources "Undefined,Undefined"; NMorMRNA "null"; degree "4"; dimension "2_2";
chrA02	Undefined	as_event	20280961	20281205	.	+	.	transcript_id "TCONS_00004102,TCONS_00004101"; gene_id "chrA02:20278846-20281644W"; flanks "20280961-,20281205]"; structure "0,1^2-"; splice_chain ",20281019^20281114-"; sources "Undefined,Undefined"; NMorMRNA "null"; degree "4"; dimension "2_2";
chrA02	Undefined	as_event	20445170	20446422	.	+	.	transcript_id "TCONS_00004105,TCONS_00004104"; gene_id "chrA02:20444973-20446422W"; flanks "20445170^,20446422]"; structure "1-,2-"; splice_chain "20445265-,20445368-"; sources "Undefined,Undefined"; NMorMRNA "null"; degree "4"; dimension "2_2";
chrA02	Undefined	as_event	20444973	20446422	.	+	.	transcript_id "TCONS_00004106,TCONS_00004105,TCONS_00004104"; gene_id "chrA02:20444973-20446422W"; flanks "20444973[,20446422]"; structure "0,1^2-,1^3-"; splice_chain ",20445170^20445265-,20445170^20445368-"; sources "Undefined,Undefined,Undefined"; NMorMRNA "null"; degree "9"; dimension "3_3";
chrA02	Undefined	as_event	20523959	20524138	.	+	.	transcript_id "TCONS_00004116,TCONS_00004115"; gene_id "chrA02:20522998-20524430W"; flanks "20523959^,20524138^"; structure "1-,2-"; splice_chain "20524048-,20524069-"; sources "Undefined,Undefined"; NMorMRNA "null"; degree "4"; dimension "2_2";
chrA02	Undefined	as_event	20551013	20552165	.	+	.	transcript_id "TCONS_00004118,TCONS_00004117"; gene_id "chrA02:20550561-20552165W"; flanks "20551013-,20552165]"; structure "0,1^2-"; splice_chain ",20551099^20551949-"; sources "Undefined,Undefined"; NMorMRNA "null"; degree "4"; dimension "2_2";
chrA02	Undefined	as_event	20724230	20724540	.	+	.	transcript_id "TCONS_00004122,TCONS_00004123"; gene_id "chrA02:20723123-20727132W"; flanks "20724230-,20724540^"; structure "0,1^2-"; splice_chain ",20724291^20724377-"; sources "Undefined,Undefined"; NMorMRNA "null"; degree "4"; dimension "2_2";
chrA02	Undefined	as_event	20724610	20724846	.	+	.	transcript_id "TCONS_00004122,TCONS_00004123"; gene_id "chrA02:20723123-20727132W"; flanks "20724610-,20724846^"; structure "0,1^2-"; splice_chain ",20724707^20724788-"; sources "Undefined,Undefined"; NMorMRNA "null"; degree "4"; dimension "2_2";
chrA02	Undefined	as_event	20724918	20725355	.	+	.	transcript_id "TCONS_00004122,TCONS_00004123"; gene_id "chrA02:20723123-20727132W"; flanks "20724918-,20725355^"; structure "0,1^2-"; splice_chain ",20725052^20725138-"; sources "Undefined,Undefined"; NMorMRNA "null"; degree "4"; dimension "2_2";
chrA02	Undefined	as_event	20725601	20726797	.	+	.	transcript_id "TCONS_00004122,TCONS_00004123"; gene_id "chrA02:20723123-20727132W"; flanks "20725601^,20726797^"; structure "1-,2-"; splice_chain "20726721-,20726722-"; sources "Undefined,Undefined"; NMorMRNA "null"; degree "4"; dimension "2_2";
chrA02	Undefined	as_event	20842554	20845490	.	+	.	transcript_id "TCONS_00004130,TCONS_00004131"; gene_id "chrA02:20842554-20845490W"; flanks "20842554[,20845490]"; structure "1^3-,2^4-"; splice_chain "20843939^20844507-,20843940^20844508-"; sources "Undefined,Undefined"; NMorMRNA "null"; degree "4"; dimension "2_2";
chrA02	Undefined	as_event	21035217	21035560	.	+	.	transcript_id "TCONS_00004135,TCONS_00004134"; gene_id "chrA02:21034863-21036315W"; flanks "21035217^,21035560-"; structure "1-4^,2-3^"; splice_chain "21035329-21035465^,21035352-21035457^"; sources "Undefined,Undefined"; NMorMRNA "null"; degree "4"; dimension "2_2";
chrA02	Undefined	as_event	21035329	21035712	.	+	.	transcript_id "TCONS_00004136,TCONS_00004135"; gene_id "chrA02:21034863-21036315W"; flanks "21035329-,21035712^"; structure "0,1^2-"; splice_chain ",21035465^21035560-"; sources "Undefined,Undefined"; NMorMRNA "null"; degree "4"; dimension "2_2";
chrA02	Undefined	as_event	21035217	21035712	.	+	.	transcript_id "TCONS_00004136,TCONS_00004135,TCONS_00004134"; gene_id "chrA02:21034863-21036315W"; flanks "21035217^,21035712^"; structure "1-,1-4^5-,2-3^5-"; splice_chain "21035329-,21035329-21035465^21035560-,21035352-21035457^21035560-"; sources "Undefined,Undefined,Undefined"; NMorMRNA "null"; degree "9"; dimension "3_3";
chrA02	Undefined	as_event	21035987	21036315	.	+	.	transcript_id "TCONS_00004136,TCONS_00004135"; gene_id "chrA02:21034863-21036315W"; flanks "21035987-,21036315]"; structure "0,1^2-"; splice_chain ",21036115^21036220-"; sources "Undefined,Undefined"; NMorMRNA "null"; degree "4"; dimension "2_2";
chrA02	Undefined	as_event	21035808	21036315	.	+	.	transcript_id "TCONS_00004134,TCONS_00004136,TCONS_00004135"; gene_id "chrA02:21034863-21036315W"; flanks "21035808-,21036315]"; structure "0,1^2-,1^2-3^4-"; splice_chain ",21035914^21035987-,21035914^21035987-21036115^21036220-"; sources "Undefined,Undefined,Undefined"; NMorMRNA "null"; degree "9"; dimension "3_3";
chrA02	Undefined	as_event	21156485	21157967	.	+	.	transcript_id "TCONS_00004139,TCONS_00004140"; gene_id "chrA02:21155429-21157967W"; flanks "21156485^,21157967]"; structure "1-,2-"; splice_chain "21157184-,21157239-"; sources "Undefined,Undefined"; NMorMRNA "null"; degree "4"; dimension "2_2";
chrA02	Undefined	as_event	21155429	21157967	.	+	.	transcript_id "TCONS_00004141,TCONS_00004139,TCONS_00004140"; gene_id "chrA02:21155429-21157967W"; flanks "21155429[,21157967]"; structure "0,1^2-,1^3-"; splice_chain ",21156485^21157184-,21156485^21157239-"; sources "Undefined,Undefined,Undefined"; NMorMRNA "null"; degree "9"; dimension "3_3";
chrA02	Undefined	as_event	21169512	21170178	.	+	.	transcript_id "TCONS_00004143,TCONS_00004144"; gene_id "chrA02:21168154-21171874W"; flanks "21169512-,21170178^"; structure "1^3-,2^4-"; splice_chain "21169672^21169763-,21169673^21169764-"; sources "Undefined,Undefined"; NMorMRNA "null"; degree "4"; dimension "2_2";
chrA02	Undefined	as_event	21185130	21185318	.	+	.	transcript_id "TCONS_00004147,TCONS_00004146"; gene_id "chrA02:21184077-21185697W"; flanks "21185130-,21185318-"; structure "1^,2^"; splice_chain "21185189^,21185194^"; sources "Undefined,Undefined"; NMorMRNA "null"; degree "4"; dimension "2_2";
chrA02	Undefined	as_event	21185194	21185431	.	+	.	transcript_id "TCONS_00004146,TCONS_00004145"; gene_id "chrA02:21184077-21185697W"; flanks "21185194^,21185431]"; structure "1-,2-"; splice_chain "21185318-,21185347-"; sources "Undefined,Undefined"; NMorMRNA "null"; degree "4"; dimension "2_2";
chrA02	Undefined	as_event	21185130	21185431	.	+	.	transcript_id "TCONS_00004147,TCONS_00004146,TCONS_00004145"; gene_id "chrA02:21184077-21185697W"; flanks "21185130-,21185431]"; structure "1^3-,2^3-,2^4-"; splice_chain "21185189^21185318-,21185194^21185318-,21185194^21185347-"; sources "Undefined,Undefined,Undefined"; NMorMRNA "null"; degree "9"; dimension "3_3";
chrA02	Undefined	as_event	21217892	21218520	.	+	.	transcript_id "TCONS_00004151,TCONS_00004150"; gene_id "chrA02:21217858-21219533W"; flanks "21217892^,21218520^"; structure "1-,2-"; splice_chain "21218246-,21218251-"; sources "Undefined,Undefined"; NMorMRNA "null"; degree "4"; dimension "2_2";
chrA02	Undefined	as_event	21475941	21476225	.	+	.	transcript_id "TCONS_00004161,TCONS_00004162/TCONS_00004163"; gene_id "chrA02:21475107-21478562W"; flanks "21475941-,21476225^"; structure "0,1^2-"; splice_chain ",21476077^21476142-"; sources "Undefined,Undefined"; NMorMRNA "null"; degree "4"; dimension "2_2";
chrA02	Undefined	as_event	21476909	21477097	.	+	.	transcript_id "TCONS_00004161/TCONS_00004163,TCONS_00004162"; gene_id "chrA02:21475107-21478562W"; flanks "21476909-,21477097-"; structure "1^,2^"; splice_chain "21477001^,21477002^"; sources "Undefined,Undefined"; NMorMRNA "null"; degree "4"; dimension "2_2";
chrA02	Undefined	as_event	21532595	21533085	.	+	.	transcript_id "TCONS_00004164,TCONS_00004165"; gene_id "chrA02:21531273-21535349W"; flanks "21532595-,21533085^"; structure "0,1^2-"; splice_chain ",21532661^21532744-"; sources "Undefined,Undefined"; NMorMRNA "null"; degree "4"; dimension "2_2";
chrA02	Undefined	as_event	21533157	21533488	.	+	.	transcript_id "TCONS_00004164,TCONS_00004165"; gene_id "chrA02:21531273-21535349W"; flanks "21533157-,21533488^"; structure "0,1^2-"; splice_chain ",21533287^21533380-"; sources "Undefined,Undefined"; NMorMRNA "null"; degree "4"; dimension "2_2";
chrA02	Undefined	as_event	21721139	21721300	.	+	.	transcript_id "TCONS_00004173,TCONS_00004174"; gene_id "chrA02:21719869-21727085W"; flanks "21721139^,21721300^"; structure "1-,2-"; splice_chain "21721224-,21721225-"; sources "Undefined,Undefined"; NMorMRNA "null"; degree "4"; dimension "2_2";
chrA02	Undefined	as_event	21721797	21722266	.	+	.	transcript_id "TCONS_00004174,TCONS_00004173"; gene_id "chrA02:21719869-21727085W"; flanks "21721797-,21722266^"; structure "0,1^2-"; splice_chain ",21721874^21722207-"; sources "Undefined,Undefined"; NMorMRNA "null"; degree "4"; dimension "2_2";
chrA02	Undefined	as_event	21722364	21724371	.	+	.	transcript_id "TCONS_00004174,TCONS_00004173"; gene_id "chrA02:21719869-21727085W"; flanks "21722364-,21724371^"; structure "1^2-,3^4-"; splice_chain "21722481^21722580-,21723084^21724104-"; sources "Undefined,Undefined"; NMorMRNA "null"; degree "4"; dimension "2_2";
chrA02	Undefined	as_event	21854655	21856816	.	+	.	transcript_id "TCONS_00004179,TCONS_00004178"; gene_id "chrA02:21854511-21859222W"; flanks "21854655^,21856816-"; structure "0,1-2^"; splice_chain ",21854867-21854935^"; sources "Undefined,Undefined"; NMorMRNA "null"; degree "4"; dimension "2_2";
chrA02	Undefined	as_event	22078364	22078586	.	+	.	transcript_id "TCONS_00004189,TCONS_00004190"; gene_id "chrA02:22077852-22081359W"; flanks "22078364-,22078586-"; structure "1^,2^"; splice_chain "22078450^,22078458^"; sources "Undefined,Undefined"; NMorMRNA "null"; degree "4"; dimension "2_2";
chrA02	Undefined	as_event	22079356	22079501	.	+	.	transcript_id "TCONS_00004190,TCONS_00004189"; gene_id "chrA02:22077852-22081359W"; flanks "22079356-,22079501-"; structure "1^,2^"; splice_chain "22079427^,22079433^"; sources "Undefined,Undefined"; NMorMRNA "null"; degree "4"; dimension "2_2";
chrA02	Undefined	as_event	22134285	22134953	.	+	.	transcript_id "TCONS_00004198,TCONS_00004199"; gene_id "chrA02:22133281-22135767W"; flanks "22134285-,22134953^"; structure "0,1^2-3^4-"; splice_chain ",22134490^22134567-22134774^22134868-"; sources "Undefined,Undefined"; NMorMRNA "null"; degree "4"; dimension "2_2";
chrA02	Undefined	as_event	22292410	22292610	.	+	.	transcript_id "TCONS_00004204,TCONS_00004205"; gene_id "chrA02:22290636-22296480W"; flanks "22292410-,22292610-"; structure "1^,2^"; splice_chain "22292522^,22292524^"; sources "Undefined,Undefined"; NMorMRNA "null"; degree "4"; dimension "2_2";
chrA02	Undefined	as_event	22421865	22422079	.	+	.	transcript_id "TCONS_00004210,TCONS_00004211"; gene_id "chrA02:22421626-22423949W"; flanks "22421865^,22422079^"; structure "1-,2-"; splice_chain "22421975-,22421991-"; sources "Undefined,Undefined"; NMorMRNA "null"; degree "4"; dimension "2_2";
chrA02	Undefined	as_event	22423306	22423949	.	+	.	transcript_id "TCONS_00004210,TCONS_00004211"; gene_id "chrA02:22421626-22423949W"; flanks "22423306^,22423949]"; structure "1-,2-"; splice_chain "22423385-,22423388-"; sources "Undefined,Undefined"; NMorMRNA "null"; degree "4"; dimension "2_2";
chrA02	Undefined	as_event	22535195	22536003	.	+	.	transcript_id "TCONS_00004217,TCONS_00004218"; gene_id "chrA02:22533920-22536003W"; flanks "22535195-,22536003]"; structure "0,1^2-"; splice_chain ",22535602^22535705-"; sources "Undefined,Undefined"; NMorMRNA "null"; degree "4"; dimension "2_2";
chrA02	Undefined	as_event	22540103	22540301	.	+	.	transcript_id "TCONS_00004219/TCONS_00004221,TCONS_00004220"; gene_id "chrA02:22539277-22541583W"; flanks "22540103-,22540301-"; structure "1^,2^"; splice_chain "22540217^,22540219^"; sources "Undefined,Undefined"; NMorMRNA "null"; degree "4"; dimension "2_2";
chrA02	Undefined	as_event	22540568	22540920	.	+	.	transcript_id "TCONS_00004219,TCONS_00004220/TCONS_00004221"; gene_id "chrA02:22539277-22541583W"; flanks "22540568-,22540920^"; structure "0,1^2-"; splice_chain ",22540671^22540737-"; sources "Undefined,Undefined"; NMorMRNA "null"; degree "4"; dimension "2_2";
chrA02	Undefined	as_event	22569481	22569748	.	+	.	transcript_id "TCONS_00004225,TCONS_00004224"; gene_id "chrA02:22566192-22570908W"; flanks "22569481-,22569748^"; structure "0,1^2-"; splice_chain ",22569569^22569665-"; sources "Undefined,Undefined"; NMorMRNA "null"; degree "4"; dimension "2_2";
chrA02	Undefined	as_event	22587019	22587286	.	+	.	transcript_id "TCONS_00004228,TCONS_00004227"; gene_id "chrA02:22584491-22587286W"; flanks "22587019-,22587286]"; structure "0,1^2-"; splice_chain ",22587167^22587235-"; sources "Undefined,Undefined"; NMorMRNA "null"; degree "4"; dimension "2_2";
chrA02	Undefined	as_event	22655296	22655504	.	+	.	transcript_id "TCONS_00004234/TCONS_00004235,TCONS_00004236"; gene_id "chrA02:22652397-22659476W"; flanks "22655296-,22655504^"; structure "0,1^2-"; splice_chain ",22655365^22655431-"; sources "Undefined,Undefined"; NMorMRNA "null"; degree "4"; dimension "2_2";
chrA02	Undefined	as_event	22805734	22805974	.	+	.	transcript_id "TCONS_00004243,TCONS_00004242"; gene_id "chrA02:22801673-22808067W"; flanks "22805734-,22805974^"; structure "0,1^2-"; splice_chain ",22805820^22805888-"; sources "Undefined,Undefined"; NMorMRNA "null"; degree "4"; dimension "2_2";
chrA02	Undefined	as_event	22811121	22811278	.	+	.	transcript_id "TCONS_00004246,TCONS_00004247"; gene_id "chrA02:22810284-22812672W"; flanks "22811121-,22811278-"; structure "1^,2^"; splice_chain "22811172^,22811174^"; sources "Undefined,Undefined"; NMorMRNA "null"; degree "4"; dimension "2_2";
chrA02	Undefined	as_event	22827890	22828209	.	+	.	transcript_id "TCONS_00004248,TCONS_00004249"; gene_id "chrA02:22827479-22830742W"; flanks "22827890-,22828209^"; structure "0,1^2-"; splice_chain ",22828047^22828136-"; sources "Undefined,Undefined"; NMorMRNA "null"; degree "4"; dimension "2_2";
chrA02	Undefined	as_event	22955040	22955241	.	+	.	transcript_id "TCONS_00004255,TCONS_00004254"; gene_id "chrA02:22954280-22957298W"; flanks "22955040^,22955241^"; structure "1-,2-"; splice_chain "22955147-,22955155-"; sources "Undefined,Undefined"; NMorMRNA "null"; degree "4"; dimension "2_2";
chrA02	Undefined	as_event	23095178	23095424	.	+	.	transcript_id "TCONS_00004268,TCONS_00004269"; gene_id "chrA02:23094178-23096212W"; flanks "23095178-,23095424^"; structure "0,1^2-"; splice_chain ",23095275^23095355-"; sources "Undefined,Undefined"; NMorMRNA "null"; degree "4"; dimension "2_2";
chrA02	Undefined	as_event	23199734	23200342	.	+	.	transcript_id "TCONS_00004273,TCONS_00004272"; gene_id "chrA02:23198923-23200342W"; flanks "23199734-,23200342]"; structure "0,1^2-"; splice_chain ",23199773^23199923-"; sources "Undefined,Undefined"; NMorMRNA "null"; degree "4"; dimension "2_2";
chrA02	Undefined	as_event	23199182	23200342	.	+	.	transcript_id "TCONS_00004274,TCONS_00004273"; gene_id "chrA02:23198923-23200342W"; flanks "23199182-,23200342]"; structure "0,1^2-"; splice_chain ",23199391^23199734-"; sources "Undefined,Undefined"; NMorMRNA "null"; degree "4"; dimension "2_2";
chrA02	Undefined	as_event	23255763	23256106	.	+	.	transcript_id "TCONS_00004278,TCONS_00004279,TCONS_00004277"; gene_id "chrA02:23253896-23257208W"; flanks "23255763-,23256106^"; structure "0,1^3-,2^4-"; splice_chain ",23255863^23255938-,23255865^23255940-"; sources "Undefined,Undefined,Undefined"; NMorMRNA "null"; degree "9"; dimension "3_3";
chrA02	Undefined	as_event	23256198	23256797	.	+	.	transcript_id "TCONS_00004279,TCONS_00004278"; gene_id "chrA02:23253896-23257208W"; flanks "23256198-,23256797^"; structure "1^3-,2^4-"; splice_chain "23256319^23256669-,23256329^23256679-"; sources "Undefined,Undefined"; NMorMRNA "null"; degree "4"; dimension "2_2";
chrA02	Undefined	as_event	23256669	23256975	.	+	.	transcript_id "TCONS_00004279,TCONS_00004277"; gene_id "chrA02:23253896-23257208W"; flanks "23256669-,23256975^"; structure "1^3-,2^4-"; splice_chain "23256797^23256877-,23256807^23256887-"; sources "Undefined,Undefined"; NMorMRNA "null"; degree "4"; dimension "2_2";
chrA02	Undefined	as_event	23256198	23256975	.	+	.	transcript_id "TCONS_00004279,TCONS_00004277,TCONS_00004278"; gene_id "chrA02:23253896-23257208W"; flanks "23256198-,23256975^"; structure "1^3-5^7-,1^3-6^8-,2^4-5^7-"; splice_chain "23256319^23256669-23256797^23256877-,23256319^23256669-23256807^23256887-,23256329^23256679-23256797^23256877-"; sources "Undefined,Undefined,Undefined"; NMorMRNA "null"; degree "9"; dimension "3_3";
chrA02	Undefined	as_event	23257346	23257721	.	+	.	transcript_id "TCONS_00004281,TCONS_00004280"; gene_id "chrA02:23257346-23260224W"; flanks "23257346[,23257721^"; structure "1^3-,2^4-"; splice_chain "23257474^23257564-,23257484^23257574-"; sources "Undefined,Undefined"; NMorMRNA "null"; degree "4"; dimension "2_2";
chrA02	Undefined	as_event	23276673	23276906	.	+	.	transcript_id "TCONS_00004282,TCONS_00004283"; gene_id "chrA02:23275105-23277178W"; flanks "23276673-,23276906-"; structure "1^,2^"; splice_chain "23276834^,23276835^"; sources "Undefined,Undefined"; NMorMRNA "null"; degree "4"; dimension "2_2";
chrA02	Undefined	as_event	23532851	23533082	.	+	.	transcript_id "TCONS_00004301,TCONS_00004302,TCONS_00004300"; gene_id "chrA02:23530845-23534728W"; flanks "23532851^,23533082^"; structure "1-,2-,3-"; splice_chain "23532995-,23532996-,23533016-"; sources "Undefined,Undefined,Undefined"; NMorMRNA "null"; degree "9"; dimension "3_3";
chrA02	Undefined	as_event	23550932	23551272	.	+	.	transcript_id "TCONS_00004304,TCONS_00004305"; gene_id "chrA02:23549563-23557037W"; flanks "23550932-,23551272^"; structure "0,1^2-"; splice_chain ",23551004^23551100-"; sources "Undefined,Undefined"; NMorMRNA "null"; degree "4"; dimension "2_2";
chrA02	Undefined	as_event	23552214	23552560	.	+	.	transcript_id "TCONS_00004304,TCONS_00004305"; gene_id "chrA02:23549563-23557037W"; flanks "23552214-,23552560^"; structure "0,1^2-"; splice_chain ",23552300^23552378-"; sources "Undefined,Undefined"; NMorMRNA "null"; degree "4"; dimension "2_2";
chrA02	Undefined	as_event	23552807	23553307	.	+	.	transcript_id "TCONS_00004305,TCONS_00004304"; gene_id "chrA02:23549563-23557037W"; flanks "23552807-,23553307^"; structure "1^3-,2^4-"; splice_chain "23552932^23553228-,23552942^23553238-"; sources "Undefined,Undefined"; NMorMRNA "null"; degree "4"; dimension "2_2";
chrA02	Undefined	as_event	23589633	23589878	.	+	.	transcript_id "TCONS_00004310,TCONS_00004309"; gene_id "chrA02:23588121-23592757W"; flanks "23589633-,23589878^"; structure "1^3-,2^4-"; splice_chain "23589726^23589841-,23589736^23589851-"; sources "Undefined,Undefined"; NMorMRNA "null"; degree "4"; dimension "2_2";
chrA02	Undefined	as_event	23698400	23698542	.	+	.	transcript_id "TCONS_00004318,TCONS_00004319"; gene_id "chrA02:23697997-23708505W"; flanks "23698400-,23698542-"; structure "1^,2^"; splice_chain "23698466^,23698467^"; sources "Undefined,Undefined"; NMorMRNA "null"; degree "4"; dimension "2_2";
chrA02	Undefined	as_event	23698400	23698652	.	+	.	transcript_id "TCONS_00004317,TCONS_00004318,TCONS_00004319"; gene_id "chrA02:23697997-23708505W"; flanks "23698400-,23698652^"; structure "0,1^3-,2^3-"; splice_chain ",23698466^23698542-,23698467^23698542-"; sources "Undefined,Undefined,Undefined"; NMorMRNA "null"; degree "9"; dimension "3_3";
chrA02	Undefined	as_event	23795144	23796303	.	+	.	transcript_id "TCONS_00004322,TCONS_00004321"; gene_id "chrA02:23794760-23796420W"; flanks "23795144-,23796303]"; structure "0,1^2-"; splice_chain ",23795689^23795800-"; sources "Undefined,Undefined"; NMorMRNA "null"; degree "4"; dimension "2_2";
chrA02	Undefined	as_event	23886987	23887218	.	+	.	transcript_id "TCONS_00004324,TCONS_00004323"; gene_id "chrA02:23885650-23888043W"; flanks "23886987-,23887218-"; structure "1^,2^"; splice_chain "23887115^,23887116^"; sources "Undefined,Undefined"; NMorMRNA "null"; degree "4"; dimension "2_2";
chrA02	Undefined	as_event	24000329	24000723	.	+	.	transcript_id "TCONS_00004331,TCONS_00004330"; gene_id "chrA02:24000200-24001520W"; flanks "24000329^,24000723^"; structure "1-,2-"; splice_chain "24000575-,24000580-"; sources "Undefined,Undefined"; NMorMRNA "null"; degree "4"; dimension "2_2";
chrA02	Undefined	as_event	24043402	24043736	.	+	.	transcript_id "TCONS_00004333,TCONS_00004334"; gene_id "chrA02:24041232-24044681W"; flanks "24043402-,24043736^"; structure "0,1^2-"; splice_chain ",24043483^24043576-"; sources "Undefined,Undefined"; NMorMRNA "null"; degree "4"; dimension "2_2";
chrA02	Undefined	as_event	24063043	24063431	.	+	.	transcript_id "TCONS_00004335,TCONS_00004337"; gene_id "chrA02:24062301-24064224W"; flanks "24063043-,24063431^"; structure "1^3-,2^4-"; splice_chain "24063163^24063243-,24063170^24063250-"; sources "Undefined,Undefined"; NMorMRNA "null"; degree "4"; dimension "2_2";
chrA02	Undefined	as_event	24092059	24092297	.	+	.	transcript_id "TCONS_00004340,TCONS_00004339"; gene_id "chrA02:24090629-24092297W"; flanks "24092059^,24092297]"; structure "1-,2-"; splice_chain "24092140-,24092143-"; sources "Undefined,Undefined"; NMorMRNA "null"; degree "4"; dimension "2_2";
chrA02	Undefined	as_event	24229331	24229578	.	+	.	transcript_id "TCONS_00004347,TCONS_00004348"; gene_id "chrA02:24228555-24231758W"; flanks "24229331-,24229578^"; structure "0,1^2-"; splice_chain ",24229409^24229480-"; sources "Undefined,Undefined"; NMorMRNA "null"; degree "4"; dimension "2_2";
chrA02	Undefined	as_event	24230129	24230700	.	+	.	transcript_id "TCONS_00004348,TCONS_00004347"; gene_id "chrA02:24228555-24231758W"; flanks "24230129-,24230700-"; structure "1^,2^"; splice_chain "24230204^,24230205^"; sources "Undefined,Undefined"; NMorMRNA "null"; degree "4"; dimension "2_2";
chrA02	Undefined	as_event	24306087	24306253	.	+	.	transcript_id "TCONS_00004352,TCONS_00004353"; gene_id "chrA02:24305595-24309194W"; flanks "24306087-,24306253-"; structure "1^,2^"; splice_chain "24306169^,24306170^"; sources "Undefined,Undefined"; NMorMRNA "null"; degree "4"; dimension "2_2";
chrA02	Undefined	as_event	24780723	24780879	.	+	.	transcript_id "TCONS_00004372,TCONS_00004373"; gene_id "chrA02:24780544-24783544W"; flanks "24780723-,24780879-"; structure "1^,2^"; splice_chain "24780795^,24780796^"; sources "Undefined,Undefined"; NMorMRNA "null"; degree "4"; dimension "2_2";
chrA02	Undefined	as_event	24781318	24781551	.	+	.	transcript_id "TCONS_00004373,TCONS_00004372/TCONS_00004374"; gene_id "chrA02:24780544-24783544W"; flanks "24781318-,24781551^"; structure "0,1^2-"; splice_chain ",24781397^24781468-"; sources "Undefined,Undefined"; NMorMRNA "null"; degree "4"; dimension "2_2";
chrA02	Undefined	as_event	24781630	24781880	.	+	.	transcript_id "TCONS_00004372,TCONS_00004373/TCONS_00004374"; gene_id "chrA02:24780544-24783544W"; flanks "24781630-,24781880^"; structure "0,1^2-"; splice_chain ",24781714^24781795-"; sources "Undefined,Undefined"; NMorMRNA "null"; degree "4"; dimension "2_2";
chrA02	Undefined	as_event	24784154	24784433	.	+	.	transcript_id "TCONS_00004376/TCONS_00004377,TCONS_00004375"; gene_id "chrA02:24784059-24790122W"; flanks "24784154^,24784433^"; structure "1-,2-"; splice_chain "24784223-,24784226-"; sources "Undefined,Undefined"; NMorMRNA "null"; degree "4"; dimension "2_2";
chrA02	Undefined	as_event	24789475	24790122	.	+	.	transcript_id "TCONS_00004376,TCONS_00004375/TCONS_00004377"; gene_id "chrA02:24784059-24790122W"; flanks "24789475-,24790122]"; structure "0,1^2-"; splice_chain ",24789746^24789844-"; sources "Undefined,Undefined"; NMorMRNA "null"; degree "4"; dimension "2_2";
chrA02	Undefined	as_event	262624	263048	.	-	.	transcript_id "TCONS_00004396,TCONS_00004395"; gene_id "chrA02:261538-263622C"; flanks "263048-,262624-"; structure "1^,2^"; splice_chain "262928^,262925^"; sources "Undefined,Undefined"; NMorMRNA "null"; degree "4"; dimension "2_2";
chrA02	Undefined	as_event	265630	265798	.	-	.	transcript_id "TCONS_00004399,TCONS_00004398"; gene_id "chrA02:265334-269892C"; flanks "265798-,265630-"; structure "1^,2^"; splice_chain "265739^,265733^"; sources "Undefined,Undefined"; NMorMRNA "null"; degree "4"; dimension "2_2";
chrA02	Undefined	as_event	279085	279396	.	-	.	transcript_id "TCONS_00004404,TCONS_00004403"; gene_id "chrA02:278170-279678C"; flanks "279396-,279085^"; structure "1^3-,2^4-"; splice_chain "279288^279218-,279256^279186-"; sources "Undefined,Undefined"; NMorMRNA "null"; degree "4"; dimension "2_2";
chrA02	Undefined	as_event	278523	278806	.	-	.	transcript_id "TCONS_00004403,TCONS_00004404"; gene_id "chrA02:278170-279678C"; flanks "278806^,278523^"; structure "1-,2-"; splice_chain "278596-,278594-"; sources "Undefined,Undefined"; NMorMRNA "null"; degree "4"; dimension "2_2";
chrA02	Undefined	as_event	522896	523340	.	-	.	transcript_id "TCONS_00004417,TCONS_00004418"; gene_id "chrA02:520893-524655C"; flanks "523340-,522896^"; structure "1^3-,2^4-"; splice_chain "523180^523091-,523175^523086-"; sources "Undefined,Undefined"; NMorMRNA "null"; degree "4"; dimension "2_2";
chrA02	Undefined	as_event	567056	567248	.	-	.	transcript_id "TCONS_00004421,TCONS_00004420"; gene_id "chrA02:565919-567769C"; flanks "567248^,567056^"; structure "1-,2-"; splice_chain "567132-,567129-"; sources "Undefined,Undefined"; NMorMRNA "null"; degree "4"; dimension "2_2";
chrA02	Undefined	as_event	566654	566893	.	-	.	transcript_id "TCONS_00004420,TCONS_00004421"; gene_id "chrA02:565919-567769C"; flanks "566893^,566654^"; structure "1-,2-"; splice_chain "566818-,566815-"; sources "Undefined,Undefined"; NMorMRNA "null"; degree "4"; dimension "2_2";
chrA02	Undefined	as_event	614999	615268	.	-	.	transcript_id "TCONS_00004426,TCONS_00004427"; gene_id "chrA02:611587-618632C"; flanks "615268-,614999^"; structure "0,1^2-"; splice_chain ",615146^615067-"; sources "Undefined,Undefined"; NMorMRNA "null"; degree "4"; dimension "2_2";
chrA02	Undefined	as_event	753542	753858	.	-	.	transcript_id "TCONS_00004438,TCONS_00004439"; gene_id "chrA02:751983-754345C"; flanks "753858-,753542^"; structure "0,1^2-"; splice_chain ",753687^753591-"; sources "Undefined,Undefined"; NMorMRNA "null"; degree "4"; dimension "2_2";
chrA02	Undefined	as_event	760617	760865	.	-	.	transcript_id "TCONS_00004442,TCONS_00004441"; gene_id "chrA02:757507-761296C"; flanks "760865-,760617-"; structure "1^,2^"; splice_chain "760818^,760817^"; sources "Undefined,Undefined"; NMorMRNA "null"; degree "4"; dimension "2_2";
chrA02	Undefined	as_event	790072	790260	.	-	.	transcript_id "TCONS_00004445,TCONS_00004446"; gene_id "chrA02:788702-792617C"; flanks "790260-,790072-"; structure "1^,2^"; splice_chain "790194^,790193^"; sources "Undefined,Undefined"; NMorMRNA "null"; degree "4"; dimension "2_2";
chrA02	Undefined	as_event	824059	824296	.	-	.	transcript_id "TCONS_00004449,TCONS_00004450"; gene_id "chrA02:822472-824712C"; flanks "824296^,824059-"; structure "0,1-2^"; splice_chain ",824209-824147^"; sources "Undefined,Undefined"; NMorMRNA "null"; degree "4"; dimension "2_2";
chrA02	Undefined	as_event	897615	898097	.	-	.	transcript_id "TCONS_00004462,TCONS_00004461"; gene_id "chrA02:896729-898634C"; flanks "898097-,897615^"; structure "0,1^2-"; splice_chain ",897736^897658-"; sources "Undefined,Undefined"; NMorMRNA "null"; degree "4"; dimension "2_2";
chrA02	Undefined	as_event	897098	897542	.	-	.	transcript_id "TCONS_00004461,TCONS_00004460/TCONS_00004462"; gene_id "chrA02:896729-898634C"; flanks "897542-,897098^"; structure "1^3-,2^4-"; splice_chain "897338^897232-,897328^897222-"; sources "Undefined,Undefined"; NMorMRNA "null"; degree "4"; dimension "2_2";
chrA02	Undefined	as_event	949948	950544	.	-	.	transcript_id "TCONS_00004468,TCONS_00004469"; gene_id "chrA02:948238-951477C"; flanks "950544-,949948^"; structure "0,1^2-3^4-"; splice_chain ",950460^950381-950127^950045-"; sources "Undefined,Undefined"; NMorMRNA "null"; degree "4"; dimension "2_2";
chrA02	Undefined	as_event	949191	949458	.	-	.	transcript_id "TCONS_00004468,TCONS_00004469"; gene_id "chrA02:948238-951477C"; flanks "949458-,949191^"; structure "0,1^2-"; splice_chain ",949379^949296-"; sources "Undefined,Undefined"; NMorMRNA "null"; degree "4"; dimension "2_2";
chrA02	Undefined	as_event	978804	979009	.	-	.	transcript_id "TCONS_00004476,TCONS_00004475"; gene_id "chrA02:977150-979132C"; flanks "979009^,978804^"; structure "1-,2-"; splice_chain "978877-,978873-"; sources "Undefined,Undefined"; NMorMRNA "null"; degree "4"; dimension "2_2";
chrA02	Undefined	as_event	978804	979132	.	-	.	transcript_id "TCONS_00004477,TCONS_00004476"; gene_id "chrA02:977150-979132C"; flanks "979132[,978804^"; structure "0,1^2-"; splice_chain ",979009^978877-"; sources "Undefined,Undefined"; NMorMRNA "null"; degree "4"; dimension "2_2";
chrA02	Undefined	as_event	1000367	1000554	.	-	.	transcript_id "TCONS_00004483,TCONS_00004481/TCONS_00004482"; gene_id "chrA02:997875-1003979C"; flanks "1000554^,1000367^"; structure "1-,2-"; splice_chain "1000438-,1000435-"; sources "Undefined,Undefined"; NMorMRNA "null"; degree "4"; dimension "2_2";
chrA02	Undefined	as_event	998564	998724	.	-	.	transcript_id "TCONS_00004482,TCONS_00004480/TCONS_00004481"; gene_id "chrA02:997875-1003979C"; flanks "998724^,998564^"; structure "1-,2-"; splice_chain "998627-,998625-"; sources "Undefined,Undefined"; NMorMRNA "null"; degree "4"; dimension "2_2";
chrA02	Undefined	as_event	998378	998564	.	-	.	transcript_id "TCONS_00004481,TCONS_00004480/TCONS_00004482"; gene_id "chrA02:997875-1003979C"; flanks "998564^,998378^"; structure "1-,2-"; splice_chain "998434-,998429-"; sources "Undefined,Undefined"; NMorMRNA "null"; degree "4"; dimension "2_2";
chrA02	Undefined	as_event	1081302	1081647	.	-	.	transcript_id "TCONS_00004491/TCONS_00004492/TCONS_00004493/TCONS_00004494,TCONS_00004495"; gene_id "chrA02:1076457-1082945C"; flanks "1081647-,1081302^"; structure "0,1^2-"; splice_chain ",1081549^1081469-"; sources "Undefined,Undefined"; NMorMRNA "null"; degree "4"; dimension "2_2";
chrA02	Undefined	as_event	1080388	1080675	.	-	.	transcript_id "TCONS_00004492,TCONS_00004493,TCONS_00004494,TCONS_00004491/TCONS_00004495"; gene_id "chrA02:1076457-1082945C"; flanks "1080675-,1080388^"; structure "0,1^4-,2^5-,3^6-"; splice_chain ",1080565^1080489-,1080541^1080465-,1080539^1080463-"; sources "Undefined,Undefined,Undefined,Undefined"; NMorMRNA "null"; degree "16"; dimension "4_4";
chrA02	Undefined	as_event	1080277	1080388	.	-	.	transcript_id "TCONS_00004493,TCONS_00004491/TCONS_00004492/TCONS_00004494/TCONS_00004495"; gene_id "chrA02:1076457-1082945C"; flanks "1080388^,1080277^"; structure "1-,2-"; splice_chain "1080313-,1080312-"; sources "Undefined,Undefined"; NMorMRNA "null"; degree "4"; dimension "2_2";
chrA02	Undefined	as_event	1079756	1080185	.	-	.	transcript_id "TCONS_00004493,TCONS_00004491/TCONS_00004492/TCONS_00004494/TCONS_00004495"; gene_id "chrA02:1076457-1082945C"; flanks "1080185-,1079756^"; structure "1^3-,2^4-"; splice_chain "1080002^1079917-,1079992^1079907-"; sources "Undefined,Undefined"; NMorMRNA "null"; degree "4"; dimension "2_2";
chrA02	Undefined	as_event	1078788	1079418	.	-	.	transcript_id "TCONS_00004495,TCONS_00004494"; gene_id "chrA02:1076457-1082945C"; flanks "1079418-,1078788]"; structure "0,1^2-"; splice_chain ",1079164^1079073-"; sources "Undefined,Undefined"; NMorMRNA "null"; degree "4"; dimension "2_2";
chrA02	Undefined	as_event	1077374	1077683	.	-	.	transcript_id "TCONS_00004491/TCONS_00004492/TCONS_00004493,TCONS_00004490"; gene_id "chrA02:1076457-1082945C"; flanks "1077683-,1077374^"; structure "0,1^2-"; splice_chain ",1077595^1077512-"; sources "Undefined,Undefined"; NMorMRNA "null"; degree "4"; dimension "2_2";
chrA02	Undefined	as_event	1159024	1159217	.	-	.	transcript_id "TCONS_00004501,TCONS_00004502"; gene_id "chrA02:1156866-1162448C"; flanks "1159217^,1159024^"; structure "1-,2-"; splice_chain "1159137-,1159136-"; sources "Undefined,Undefined"; NMorMRNA "null"; degree "4"; dimension "2_2";
chrA02	Undefined	as_event	1175310	1177705	.	-	.	transcript_id "TCONS_00004508,TCONS_00004507"; gene_id "chrA02:1175310-1177705C"; flanks "1177705[,1175310]"; structure "1^3-,2^4-"; splice_chain "1177581^1176939-,1177578^1176936-"; sources "Undefined,Undefined"; NMorMRNA "null"; degree "4"; dimension "2_2";
chrA02	Undefined	as_event	1191579	1192000	.	-	.	transcript_id "TCONS_00004510,TCONS_00004511"; gene_id "chrA02:1183747-1193341C"; flanks "1192000-,1191579^"; structure "1^3-,2^4-"; splice_chain "1191761^1191686-,1191750^1191675-"; sources "Undefined,Undefined"; NMorMRNA "null"; degree "4"; dimension "2_2";
chrA02	Undefined	as_event	1186720	1187008	.	-	.	transcript_id "TCONS_00004509,TCONS_00004510/TCONS_00004511"; gene_id "chrA02:1183747-1193341C"; flanks "1187008^,1186720^"; structure "1-,2-"; splice_chain "1186829-,1186828-"; sources "Undefined,Undefined"; NMorMRNA "null"; degree "4"; dimension "2_2";
chrA02	Undefined	as_event	1186082	1186431	.	-	.	transcript_id "TCONS_00004509/TCONS_00004510,TCONS_00004511"; gene_id "chrA02:1183747-1193341C"; flanks "1186431-,1186082^"; structure "0,1^2-"; splice_chain ",1186270^1186186-"; sources "Undefined,Undefined"; NMorMRNA "null"; degree "4"; dimension "2_2";
chrA02	Undefined	as_event	1184472	1184682	.	-	.	transcript_id "TCONS_00004509,TCONS_00004510"; gene_id "chrA02:1183747-1193341C"; flanks "1184682^,1184472^"; structure "1-,2-"; splice_chain "1184565-,1184564-"; sources "Undefined,Undefined"; NMorMRNA "null"; degree "4"; dimension "2_2";
chrA02	Undefined	as_event	1183747	1184154	.	-	.	transcript_id "TCONS_00004510,TCONS_00004509"; gene_id "chrA02:1183747-1193341C"; flanks "1184154-,1183747]"; structure "0,1^2-"; splice_chain ",1183919^1183825-"; sources "Undefined,Undefined"; NMorMRNA "null"; degree "4"; dimension "2_2";
chrA02	Undefined	as_event	1201829	1202030	.	-	.	transcript_id "TCONS_00004512,TCONS_00004513"; gene_id "chrA02:1200090-1202932C"; flanks "1202030-,1201829^"; structure "0,1^2-"; splice_chain ",1201995^1201914-"; sources "Undefined,Undefined"; NMorMRNA "null"; degree "4"; dimension "2_2";
chrA02	Undefined	as_event	1201374	1201582	.	-	.	transcript_id "TCONS_00004512,TCONS_00004513"; gene_id "chrA02:1200090-1202932C"; flanks "1201582-,1201374-"; structure "1^,2^"; splice_chain "1201472^,1201469^"; sources "Undefined,Undefined"; NMorMRNA "null"; degree "4"; dimension "2_2";
chrA02	Undefined	as_event	1241165	1241399	.	-	.	transcript_id "TCONS_00004517,TCONS_00004518"; gene_id "chrA02:1240372-1243762C"; flanks "1241399^,1241165^"; structure "1-,2-"; splice_chain "1241281-,1241279-"; sources "Undefined,Undefined"; NMorMRNA "null"; degree "4"; dimension "2_2";
chrA02	Undefined	as_event	1244247	1244529	.	-	.	transcript_id "TCONS_00004521,TCONS_00004520"; gene_id "chrA02:1244038-1245953C"; flanks "1244529-,1244247^"; structure "1^3-,2^4-"; splice_chain "1244406^1244323-,1244396^1244313-"; sources "Undefined,Undefined"; NMorMRNA "null"; degree "4"; dimension "2_2";
chrA02	Undefined	as_event	1281167	1282056	.	-	.	transcript_id "TCONS_00004524,TCONS_00004525"; gene_id "chrA02:1278991-1282056C"; flanks "1282056[,1281167^"; structure "1^3-,2^4-"; splice_chain "1281595^1281245-,1281593^1281243-"; sources "Undefined,Undefined"; NMorMRNA "null"; degree "4"; dimension "2_2";
chrA02	Undefined	as_event	1280983	1282056	.	-	.	transcript_id "TCONS_00004524,TCONS_00004526"; gene_id "chrA02:1278991-1282056C"; flanks "1282056[,1280983^"; structure "1^3-6^8-,2^4-5^7-"; splice_chain "1281595^1281245-1281167^1281050-,1281594^1281239-1281168^1281051-"; sources "Undefined,Undefined"; NMorMRNA "null"; degree "4"; dimension "2_2";
chrA02	Undefined	as_event	1280754	1281050	.	-	.	transcript_id "TCONS_00004524,TCONS_00004525"; gene_id "chrA02:1278991-1282056C"; flanks "1281050-,1280754^"; structure "1^3-,2^4-"; splice_chain "1280983^1280836-,1280981^1280834-"; sources "Undefined,Undefined"; NMorMRNA "null"; degree "4"; dimension "2_2";
chrA02	Undefined	as_event	1280754	1282056	.	-	.	transcript_id "TCONS_00004524,TCONS_00004526,TCONS_00004525"; gene_id "chrA02:1278991-1282056C"; flanks "1282056[,1280754^"; structure "1^4-8^10-11^13-,2^6-7^9-11^13-,3^5-8^10-12^14-"; splice_chain "1281595^1281245-1281167^1281050-1280983^1280836-,1281594^1281239-1281168^1281051-1280983^1280836-,1281593^1281243-1281167^1281050-1280981^1280834-"; sources "Undefined,Undefined,Undefined"; NMorMRNA "…
chrA02	Undefined	as_event	1280115	1280404	.	-	.	transcript_id "TCONS_00004525,TCONS_00004523/TCONS_00004524/TCONS_00004526"; gene_id "chrA02:1278991-1282056C"; flanks "1280404^,1280115^"; structure "1-,2-"; splice_chain "1280217-,1280216-"; sources "Undefined,Undefined"; NMorMRNA "null"; degree "4"; dimension "2_2";
chrA02	Undefined	as_event	1279754	1279891	.	-	.	transcript_id "TCONS_00004523,TCONS_00004524"; gene_id "chrA02:1278991-1282056C"; flanks "1279891^,1279754^"; structure "1-,2-"; splice_chain "1279820-,1279819-"; sources "Undefined,Undefined"; NMorMRNA "null"; degree "4"; dimension "2_2";
chrA02	Undefined	as_event	1279754	1280028	.	-	.	transcript_id "TCONS_00004525,TCONS_00004523,TCONS_00004524"; gene_id "chrA02:1278991-1282056C"; flanks "1280028-,1279754^"; structure "0,1^2-,1^3-"; splice_chain ",1279891^1279820-,1279891^1279819-"; sources "Undefined,Undefined,Undefined"; NMorMRNA "null"; degree "9"; dimension "3_3";
chrA02	Undefined	as_event	1279544	1279819	.	-	.	transcript_id "TCONS_00004526,TCONS_00004524"; gene_id "chrA02:1278991-1282056C"; flanks "1279819-,1279544^"; structure "1^3-,2^4-"; splice_chain "1279764^1279697-,1279754^1279687-"; sources "Undefined,Undefined"; NMorMRNA "null"; degree "4"; dimension "2_2";
chrA02	Undefined	as_event	1279544	1279891	.	-	.	transcript_id "TCONS_00004523,TCONS_00004526,TCONS_00004524"; gene_id "chrA02:1278991-1282056C"; flanks "1279891^,1279544^"; structure "1-4^6-,2-3^5-,2-4^6-"; splice_chain "1279820-1279754^1279687-,1279819-1279764^1279697-,1279819-1279754^1279687-"; sources "Undefined,Undefined,Undefined"; NMorMRNA "null"; degree "9"; dimension "3_3";
chrA02	Undefined	as_event	1279544	1280028	.	-	.	transcript_id "TCONS_00004523,TCONS_00004526,TCONS_00004524,TCONS_00004525"; gene_id "chrA02:1278991-1282056C"; flanks "1280028-,1279544^"; structure "1^2-5^7-,1^3-4^6-,1^3-5^7-,5^7-"; splice_chain "1279891^1279820-1279754^1279687-,1279891^1279819-1279764^1279697-,1279891^1279819-1279754^1279687-,1279754^1279687-"; sources "Undefined,Undefined,Undefined,Undefined"; NMorMRNA "null"; degree "16"; d…
chrA02	Undefined	as_event	1331006	1331445	.	-	.	transcript_id "TCONS_00004529,TCONS_00004530"; gene_id "chrA02:1330128-1333665C"; flanks "1331445-,1331006^"; structure "1^3-,2^4-"; splice_chain "1331241^1331133-,1331231^1331123-"; sources "Undefined,Undefined"; NMorMRNA "null"; degree "4"; dimension "2_2";
chrA02	Undefined	as_event	1383484	1383694	.	-	.	transcript_id "TCONS_00004532,TCONS_00004533"; gene_id "chrA02:1381528-1384065C"; flanks "1383694^,1383484^"; structure "1-,2-"; splice_chain "1383588-,1383587-"; sources "Undefined,Undefined"; NMorMRNA "null"; degree "4"; dimension "2_2";
chrA02	Undefined	as_event	1382130	1382260	.	-	.	transcript_id "TCONS_00004532,TCONS_00004533"; gene_id "chrA02:1381528-1384065C"; flanks "1382260^,1382130^"; structure "1-,2-"; splice_chain "1382168-,1382167-"; sources "Undefined,Undefined"; NMorMRNA "null"; degree "4"; dimension "2_2";
chrA02	Undefined	as_event	1381528	1382049	.	-	.	transcript_id "TCONS_00004533,TCONS_00004532"; gene_id "chrA02:1381528-1384065C"; flanks "1382049-,1381528]"; structure "1^3-,2^4-"; splice_chain "1381900^1381829-,1381890^1381819-"; sources "Undefined,Undefined"; NMorMRNA "null"; degree "4"; dimension "2_2";
chrA02	Undefined	as_event	1423792	1424317	.	-	.	transcript_id "TCONS_00004537,TCONS_00004536"; gene_id "chrA02:1423152-1424317C"; flanks "1424317[,1423792-"; structure "1^,2^"; splice_chain "1424070^,1424043^"; sources "Undefined,Undefined"; NMorMRNA "null"; degree "4"; dimension "2_2";
chrA02	Undefined	as_event	1423512	1423792	.	-	.	transcript_id "TCONS_00004536,TCONS_00004535"; gene_id "chrA02:1423152-1424317C"; flanks "1423792-,1423512^"; structure "0,1^2-"; splice_chain ",1423661^1423555-"; sources "Undefined,Undefined"; NMorMRNA "null"; degree "4"; dimension "2_2";
chrA02	Undefined	as_event	1423152	1423792	.	-	.	transcript_id "TCONS_00004537,TCONS_00004535,TCONS_00004536"; gene_id "chrA02:1423152-1424317C"; flanks "1423792-,1423152]"; structure "0,1^2-3^4-,3^4-"; splice_chain ",1423661^1423555-1423512^1423411-,1423512^1423411-"; sources "Undefined,Undefined,Undefined"; NMorMRNA "null"; degree "9"; dimension "3_3";
chrA02	Undefined	as_event	1445515	1446749	.	-	.	transcript_id "TCONS_00004539,TCONS_00004538"; gene_id "chrA02:1442079-1446749C"; flanks "1446749[,1445515^"; structure "1^3-,2^4-"; splice_chain "1446434^1445701-,1446430^1445697-"; sources "Undefined,Undefined"; NMorMRNA "null"; degree "4"; dimension "2_2";
chrA02	Undefined	as_event	1444940	1445428	.	-	.	transcript_id "TCONS_00004539,TCONS_00004538"; gene_id "chrA02:1442079-1446749C"; flanks "1445428-,1444940^"; structure "1^3-,2^4-"; splice_chain "1445274^1445164-,1445267^1445157-"; sources "Undefined,Undefined"; NMorMRNA "null"; degree "4"; dimension "2_2";
chrA02	Undefined	as_event	1451711	1451976	.	-	.	transcript_id "TCONS_00004540,TCONS_00004541"; gene_id "chrA02:1451126-1454179C"; flanks "1451976-,1451711^"; structure "0,1^2-"; splice_chain ",1451895^1451757-"; sources "Undefined,Undefined"; NMorMRNA "null"; degree "4"; dimension "2_2";
chrA02	Undefined	as_event	1486784	1491833	.	-	.	transcript_id "TCONS_00004542/TCONS_00004543,TCONS_00004544"; gene_id "chrA02:1483049-1491976C"; flanks "1491833^,1486784^"; structure "1-,2-"; splice_chain "1486890-,1486877-"; sources "Undefined,Undefined"; NMorMRNA "null"; degree "4"; dimension "2_2";
chrA02	Undefined	as_event	1484926	1485501	.	-	.	transcript_id "TCONS_00004543,TCONS_00004542/TCONS_00004544"; gene_id "chrA02:1483049-1491976C"; flanks "1485501-,1484926^"; structure "0,1^2-"; splice_chain ",1485400^1485294-"; sources "Undefined,Undefined"; NMorMRNA "null"; degree "4"; dimension "2_2";
chrA02	Undefined	as_event	1578238	1578678	.	-	.	transcript_id "TCONS_00004555,TCONS_00004554"; gene_id "chrA02:1577431-1579073C"; flanks "1578678^,1578238^"; structure "1-,2-"; splice_chain "1578609-,1578587-"; sources "Undefined,Undefined"; NMorMRNA "null"; degree "4"; dimension "2_2";
chrA02	Undefined	as_event	1577431	1578609	.	-	.	transcript_id "TCONS_00004553,TCONS_00004555"; gene_id "chrA02:1577431-1579073C"; flanks "1578609-,1577431]"; structure "0,1^2-"; splice_chain ",1578238^1577867-"; sources "Undefined,Undefined"; NMorMRNA "null"; degree "4"; dimension "2_2";
chrA02	Undefined	as_event	1577431	1578678	.	-	.	transcript_id "TCONS_00004553,TCONS_00004555,TCONS_00004554"; gene_id "chrA02:1577431-1579073C"; flanks "1578678^,1577431]"; structure "1-,1-3^4-,2-3^4-"; splice_chain "1578609-,1578609-1578238^1577867-,1578587-1578238^1577867-"; sources "Undefined,Undefined,Undefined"; NMorMRNA "null"; degree "9"; dimension "3_3";
chrA02	Undefined	as_event	1738908	1739158	.	-	.	transcript_id "TCONS_00004560/TCONS_00004561,TCONS_00004562"; gene_id "chrA02:1736826-1740500C"; flanks "1739158-,1738908^"; structure "0,1^2-"; splice_chain ",1739085^1739004-"; sources "Undefined,Undefined"; NMorMRNA "null"; degree "4"; dimension "2_2";
chrA02	Undefined	as_event	1846684	1846880	.	-	.	transcript_id "TCONS_00004573/TCONS_00004574,TCONS_00004575"; gene_id "chrA02:1845768-1848631C"; flanks "1846880^,1846684^"; structure "1-,2-"; splice_chain "1846805-,1846793-"; sources "Undefined,Undefined"; NMorMRNA "null"; degree "4"; dimension "2_2";
chrA02	Undefined	as_event	1846324	1846684	.	-	.	transcript_id "TCONS_00004573,TCONS_00004574/TCONS_00004575"; gene_id "chrA02:1845768-1848631C"; flanks "1846684^,1846324^"; structure "1-3^4-,2-"; splice_chain "1846606-1846424^1846351-,1846597-"; sources "Undefined,Undefined"; NMorMRNA "null"; degree "4"; dimension "2_2";
chrA02	Undefined	as_event	1845768	1846253	.	-	.	transcript_id "TCONS_00004573/TCONS_00004574,TCONS_00004575"; gene_id "chrA02:1845768-1848631C"; flanks "1846253-,1845768]"; structure "0,1^2-"; splice_chain ",1846128^1846023-"; sources "Undefined,Undefined"; NMorMRNA "null"; degree "4"; dimension "2_2";
chrA02	Undefined	as_event	1872806	1873007	.	-	.	transcript_id "TCONS_00004577,TCONS_00004578/TCONS_00004579"; gene_id "chrA02:1871107-1874621C"; flanks "1873007^,1872806^"; structure "1-,2-"; splice_chain "1872844-,1872843-"; sources "Undefined,Undefined"; NMorMRNA "null"; degree "4"; dimension "2_2";
chrA02	Undefined	as_event	1872494	1872806	.	-	.	transcript_id "TCONS_00004578,TCONS_00004577/TCONS_00004579"; gene_id "chrA02:1871107-1874621C"; flanks "1872806^,1872494^"; structure "1-,2-"; splice_chain "1872610-,1872609-"; sources "Undefined,Undefined"; NMorMRNA "null"; degree "4"; dimension "2_2";
chrA02	Undefined	as_event	1895271	1895602	.	-	.	transcript_id "TCONS_00004581,TCONS_00004580"; gene_id "chrA02:1894438-1897446C"; flanks "1895602-,1895271^"; structure "0,1^2-"; splice_chain ",1895450^1895386-"; sources "Undefined,Undefined"; NMorMRNA "null"; degree "4"; dimension "2_2";
chrA02	Undefined	as_event	1943417	1944250	.	-	.	transcript_id "TCONS_00004588,TCONS_00004587"; gene_id "chrA02:1943177-1944250C"; flanks "1944250[,1943417-"; structure "1^,2^"; splice_chain "1943690^,1943683^"; sources "Undefined,Undefined"; NMorMRNA "null"; degree "4"; dimension "2_2";
chrA02	Undefined	as_event	2013715	2014023	.	-	.	transcript_id "TCONS_00004592,TCONS_00004591"; gene_id "chrA02:2009606-2015903C"; flanks "2014023-,2013715^"; structure "0,1^2-"; splice_chain ",2013958^2013879-"; sources "Undefined,Undefined"; NMorMRNA "null"; degree "4"; dimension "2_2";
chrA02	Undefined	as_event	2012956	2013270	.	-	.	transcript_id "TCONS_00004591,TCONS_00004592"; gene_id "chrA02:2009606-2015903C"; flanks "2013270^,2012956^"; structure "1-,2-"; splice_chain "2013093-,2013091-"; sources "Undefined,Undefined"; NMorMRNA "null"; degree "4"; dimension "2_2";
chrA02	Undefined	as_event	2011390	2011805	.	-	.	transcript_id "TCONS_00004591,TCONS_00004592"; gene_id "chrA02:2009606-2015903C"; flanks "2011805^,2011390^"; structure "1-,2-"; splice_chain "2011476-,2011475-"; sources "Undefined,Undefined"; NMorMRNA "null"; degree "4"; dimension "2_2";
chrA02	Undefined	as_event	2010576	2010767	.	-	.	transcript_id "TCONS_00004591,TCONS_00004592"; gene_id "chrA02:2009606-2015903C"; flanks "2010767-,2010576-"; structure "1^,2^"; splice_chain "2010676^,2010675^"; sources "Undefined,Undefined"; NMorMRNA "null"; degree "4"; dimension "2_2";
chrA02	Undefined	as_event	2086299	2086513	.	-	.	transcript_id "TCONS_00004602,TCONS_00004603"; gene_id "chrA02:2083949-2087126C"; flanks "2086513^,2086299^"; structure "1-,2-"; splice_chain "2086436-,2086434-"; sources "Undefined,Undefined"; NMorMRNA "null"; degree "4"; dimension "2_2";
chrA02	Undefined	as_event	2300428	2300647	.	-	.	transcript_id "TCONS_00004617,TCONS_00004618"; gene_id "chrA02:2298016-2301334C"; flanks "2300647^,2300428^"; structure "1-,2-"; splice_chain "2300557-,2300556-"; sources "Undefined,Undefined"; NMorMRNA "null"; degree "4"; dimension "2_2";
chrA02	Undefined	as_event	2315435	2315821	.	-	.	transcript_id "TCONS_00004620,TCONS_00004621"; gene_id "chrA02:2312626-2316638C"; flanks "2315821-,2315435^"; structure "0,1^2-"; splice_chain ",2315617^2315525-"; sources "Undefined,Undefined"; NMorMRNA "null"; degree "4"; dimension "2_2";
chrA02	Undefined	as_event	2409504	2410181	.	-	.	transcript_id "TCONS_00004623,TCONS_00004622"; gene_id "chrA02:2409504-2413776C"; flanks "2410181-,2409504]"; structure "0,1^2-"; splice_chain ",2410077^2409999-"; sources "Undefined,Undefined"; NMorMRNA "null"; degree "4"; dimension "2_2";
chrA02	Undefined	as_event	2475945	2477376	.	-	.	transcript_id "TCONS_00004630,TCONS_00004629"; gene_id "chrA02:2475945-2477376C"; flanks "2477376[,2475945]"; structure "1^3-,2^4-"; splice_chain "2477193^2476620-,2477185^2476612-"; sources "Undefined,Undefined"; NMorMRNA "null"; degree "4"; dimension "2_2";
chrA02	Undefined	as_event	2488587	2488882	.	-	.	transcript_id "TCONS_00004631,TCONS_00004632"; gene_id "chrA02:2483626-2490507C"; flanks "2488882-,2488587^"; structure "0,1^2-"; splice_chain ",2488821^2488732-"; sources "Undefined,Undefined"; NMorMRNA "null"; degree "4"; dimension "2_2";
chrA02	Undefined	as_event	2568395	2569540	.	-	.	transcript_id "TCONS_00004642,TCONS_00004643"; gene_id "chrA02:2566527-2569540C"; flanks "2569540[,2568395^"; structure "0,1^2-3^4-"; splice_chain ",2569189^2568817-2568585^2568491-"; sources "Undefined,Undefined"; NMorMRNA "null"; degree "4"; dimension "2_2";
chrA02	Undefined	as_event	2567659	2567923	.	-	.	transcript_id "TCONS_00004643,TCONS_00004642"; gene_id "chrA02:2566527-2569540C"; flanks "2567923-,2567659-"; structure "1^,2^"; splice_chain "2567797^,2567796^"; sources "Undefined,Undefined"; NMorMRNA "null"; degree "4"; dimension "2_2";
chrA02	Undefined	as_event	2589175	2589718	.	-	.	transcript_id "TCONS_00004647,TCONS_00004646"; gene_id "chrA02:2588463-2590635C"; flanks "2589718-,2589175^"; structure "0,1^2-"; splice_chain ",2589478^2589405-"; sources "Undefined,Undefined"; NMorMRNA "null"; degree "4"; dimension "2_2";
chrA02	Undefined	as_event	2732813	2733299	.	-	.	transcript_id "TCONS_00004652,TCONS_00004651"; gene_id "chrA02:2732259-2733627C"; flanks "2733299-,2732813^"; structure "1^3-,2^4-"; splice_chain "2733091^2732971-,2733090^2732970-"; sources "Undefined,Undefined"; NMorMRNA "null"; degree "4"; dimension "2_2";
chrA02	Undefined	as_event	2972389	2973118	.	-	.	transcript_id "TCONS_00004665/TCONS_00004666,TCONS_00004667"; gene_id "chrA02:2970016-2973304C"; flanks "2973118^,2972389^"; structure "1-,2-"; splice_chain "2972883-,2972880-"; sources "Undefined,Undefined"; NMorMRNA "null"; degree "4"; dimension "2_2";
chrA02	Undefined	as_event	2970616	2971059	.	-	.	transcript_id "TCONS_00004665,TCONS_00004664/TCONS_00004666"; gene_id "chrA02:2970016-2973304C"; flanks "2971059-,2970616^"; structure "1^3-,2^4-"; splice_chain "2970787^2970698-,2970777^2970688-"; sources "Undefined,Undefined"; NMorMRNA "null"; degree "4"; dimension "2_2";
chrA02	Undefined	as_event	2984517	2984894	.	-	.	transcript_id "TCONS_00004669,TCONS_00004668"; gene_id "chrA02:2982867-2985420C"; flanks "2984894^,2984517^"; structure "1-,2-"; splice_chain "2984862-,2984815-"; sources "Undefined,Undefined"; NMorMRNA "null"; degree "4"; dimension "2_2";
chrA02	Undefined	as_event	3042881	3043283	.	-	.	transcript_id "TCONS_00004671,TCONS_00004670"; gene_id "chrA02:3037656-3043283C"; flanks "3043283[,3042881^"; structure "1^3-,2^4-"; splice_chain "3043126^3043036-,3043114^3043024-"; sources "Undefined,Undefined"; NMorMRNA "null"; degree "4"; dimension "2_2";
chrA02	Undefined	as_event	3037656	3038190	.	-	.	transcript_id "TCONS_00004671,TCONS_00004670"; gene_id "chrA02:3037656-3043283C"; flanks "3038190-,3037656]"; structure "0,1^2-"; splice_chain ",3037926^3037822-"; sources "Undefined,Undefined"; NMorMRNA "null"; degree "4"; dimension "2_2";
chrA02	Undefined	as_event	3061473	3061847	.	-	.	transcript_id "TCONS_00004677,TCONS_00004676"; gene_id "chrA02:3061011-3062769C"; flanks "3061847-,3061473^"; structure "0,1^2-"; splice_chain ",3061692^3061626-"; sources "Undefined,Undefined"; NMorMRNA "null"; degree "4"; dimension "2_2";
chrA02	Undefined	as_event	3106273	3106963	.	-	.	transcript_id "TCONS_00004682,TCONS_00004681/TCONS_00004683"; gene_id "chrA02:3106273-3120795C"; flanks "3106963-,3106273]"; structure "0,1^2-"; splice_chain ",3106847^3106755-"; sources "Undefined,Undefined"; NMorMRNA "null"; degree "4"; dimension "2_2";
chrA02	Undefined	as_event	3196365	3196909	.	-	.	transcript_id "TCONS_00004689,TCONS_00004690"; gene_id "chrA02:3196365-3197189C"; flanks "3196909-,3196365]"; structure "1^3-,2^4-5^6-"; splice_chain "3196783^3196658-,3196781^3196656-3196588^3196508-"; sources "Undefined,Undefined"; NMorMRNA "null"; degree "4"; dimension "2_2";
chrA02	Undefined	as_event	3272318	3272586	.	-	.	transcript_id "TCONS_00004698,TCONS_00004699"; gene_id "chrA02:3270824-3275075C"; flanks "3272586-,3272318-"; structure "1^,2^"; splice_chain "3272488^,3272459^"; sources "Undefined,Undefined"; NMorMRNA "null"; degree "4"; dimension "2_2";
chrA02	Undefined	as_event	3314611	3315082	.	-	.	transcript_id "TCONS_00004702,TCONS_00004701"; gene_id "chrA02:3313913-3315652C"; flanks "3315082^,3314611-"; structure "0,1-2^"; splice_chain ",3314782-3314750^"; sources "Undefined,Undefined"; NMorMRNA "null"; degree "4"; dimension "2_2";
chrA02	Undefined	as_event	3518024	3518331	.	-	.	transcript_id "TCONS_00004713,TCONS_00004712/TCONS_00004714"; gene_id "chrA02:3511149-3518544C"; flanks "3518331-,3518024^"; structure "1^3-,2^4-"; splice_chain "3518247^3518125-,3518237^3518115-"; sources "Undefined,Undefined"; NMorMRNA "null"; degree "4"; dimension "2_2";
chrA02	Undefined	as_event	3516801	3517608	.	-	.	transcript_id "TCONS_00004713,TCONS_00004714,TCONS_00004712"; gene_id "chrA02:3511149-3518544C"; flanks "3517608-,3516801^"; structure "0,1^3-,2^4-"; splice_chain ",3517135^3517043-,3517125^3517033-"; sources "Undefined,Undefined,Undefined"; NMorMRNA "null"; degree "9"; dimension "3_3";
chrA02	Undefined	as_event	3693313	3693422	.	-	.	transcript_id "TCONS_00004723,TCONS_00004724"; gene_id "chrA02:3691594-3693627C"; flanks "3693422^,3693313^"; structure "1-,2-"; splice_chain "3693337-,3693334-"; sources "Undefined,Undefined"; NMorMRNA "null"; degree "4"; dimension "2_2";
chrA02	Undefined	as_event	3786349	3786963	.	-	.	transcript_id "TCONS_00004729,TCONS_00004730"; gene_id "chrA02:3784897-3787759C"; flanks "3786963-,3786349^"; structure "1^3-,2^4-"; splice_chain "3786753^3786667-,3786751^3786665-"; sources "Undefined,Undefined"; NMorMRNA "null"; degree "4"; dimension "2_2";
chrA02	Undefined	as_event	4013793	4013957	.	-	.	transcript_id "TCONS_00004735,TCONS_00004736"; gene_id "chrA02:4011957-4014850C"; flanks "4013957^,4013793^"; structure "1-,2-"; splice_chain "4013889-,4013888-"; sources "Undefined,Undefined"; NMorMRNA "null"; degree "4"; dimension "2_2";
chrA02	Undefined	as_event	4229598	4229714	.	-	.	transcript_id "TCONS_00004740,TCONS_00004741"; gene_id "chrA02:4227691-4230880C"; flanks "4229714^,4229598^"; structure "1-,2-"; splice_chain "4229652-,4229651-"; sources "Undefined,Undefined"; NMorMRNA "null"; degree "4"; dimension "2_2";
chrA02	Undefined	as_event	4243316	4243742	.	-	.	transcript_id "TCONS_00004742,TCONS_00004743"; gene_id "chrA02:4241279-4245685C"; flanks "4243742-,4243316^"; structure "0,1^2-"; splice_chain ",4243580^4243479-"; sources "Undefined,Undefined"; NMorMRNA "null"; degree "4"; dimension "2_2";
chrA02	Undefined	as_event	4430883	4431042	.	-	.	transcript_id "TCONS_00004749,TCONS_00004750"; gene_id "chrA02:4429506-4432755C"; flanks "4431042^,4430883^"; structure "1-,2-"; splice_chain "4430962-,4430960-"; sources "Undefined,Undefined"; NMorMRNA "null"; degree "4"; dimension "2_2";
chrA02	Undefined	as_event	4574575	4576019	.	-	.	transcript_id "TCONS_00004760,TCONS_00004761"; gene_id "chrA02:4574575-4576163C"; flanks "4576019^,4574575]"; structure "1-,2-"; splice_chain "4575491-,4575488-"; sources "Undefined,Undefined"; NMorMRNA "null"; degree "4"; dimension "2_2";
chrA02	Undefined	as_event	5102834	5102966	.	-	.	transcript_id "TCONS_00004794,TCONS_00004793"; gene_id "chrA02:5102143-5105122C"; flanks "5102966^,5102834^"; structure "1-,2-"; splice_chain "5102895-,5102894-"; sources "Undefined,Undefined"; NMorMRNA "null"; degree "4"; dimension "2_2";
chrA02	Undefined	as_event	5181039	5181477	.	-	.	transcript_id "TCONS_00004798,TCONS_00004797"; gene_id "chrA02:5180231-5181477C"; flanks "5181477[,5181039^"; structure "1^3-,2^4-"; splice_chain "5181273^5181147-,5181263^5181137-"; sources "Undefined,Undefined"; NMorMRNA "null"; degree "4"; dimension "2_2";
chrA02	Undefined	as_event	5225883	5226178	.	-	.	transcript_id "TCONS_00004803,TCONS_00004802"; gene_id "chrA02:5225460-5226873C"; flanks "5226178-,5225883^"; structure "0,1^2-"; splice_chain ",5226130^5226049-"; sources "Undefined,Undefined"; NMorMRNA "null"; degree "4"; dimension "2_2";
chrA02	Undefined	as_event	5388071	5388552	.	-	.	transcript_id "TCONS_00004811,TCONS_00004812"; gene_id "chrA02:5387188-5390480C"; flanks "5388552-,5388071^"; structure "0,1^2-"; splice_chain ",5388337^5388141-"; sources "Undefined,Undefined"; NMorMRNA "null"; degree "4"; dimension "2_2";
chrA02	Undefined	as_event	5576764	5577272	.	-	.	transcript_id "TCONS_00004818,TCONS_00004817"; gene_id "chrA02:5576764-5578252C"; flanks "5577272^,5576764]"; structure "1-,2-"; splice_chain "5577157-,5577146-"; sources "Undefined,Undefined"; NMorMRNA "null"; degree "4"; dimension "2_2";
chrA02	Undefined	as_event	5697565	5698104	.	-	.	transcript_id "TCONS_00004826,TCONS_00004825/TCONS_00004827"; gene_id "chrA02:5695613-5698841C"; flanks "5698104-,5697565^"; structure "1^3-,2^4-"; splice_chain "5697898^5697797-,5697896^5697795-"; sources "Undefined,Undefined"; NMorMRNA "null"; degree "4"; dimension "2_2";
chrA02	Undefined	as_event	5885528	5885790	.	-	.	transcript_id "TCONS_00004832,TCONS_00004833"; gene_id "chrA02:5884192-5887698C"; flanks "5885790-,5885528^"; structure "1^3-,2^4-"; splice_chain "5885682^5885601-,5885665^5885584-"; sources "Undefined,Undefined"; NMorMRNA "null"; degree "4"; dimension "2_2";
chrA02	Undefined	as_event	5884841	5885060	.	-	.	transcript_id "TCONS_00004832,TCONS_00004833"; gene_id "chrA02:5884192-5887698C"; flanks "5885060-,5884841^"; structure "1^3-,2^4-"; splice_chain "5885006^5884926-,5884991^5884911-"; sources "Undefined,Undefined"; NMorMRNA "null"; degree "4"; dimension "2_2";
chrA02	Undefined	as_event	5949913	5950097	.	-	.	transcript_id "TCONS_00004836,TCONS_00004835"; gene_id "chrA02:5948301-5953223C"; flanks "5950097^,5949913^"; structure "1-,2-"; splice_chain "5950013-,5949998-"; sources "Undefined,Undefined"; NMorMRNA "null"; degree "4"; dimension "2_2";
chrA02	Undefined	as_event	6240402	6240924	.	-	.	transcript_id "TCONS_00004855,TCONS_00004854/TCONS_00004856"; gene_id "chrA02:6240073-6242419C"; flanks "6240924-,6240402^"; structure "1^3-,2^4-"; splice_chain "6240732^6240565-,6240722^6240555-"; sources "Undefined,Undefined"; NMorMRNA "null"; degree "4"; dimension "2_2";
chrA02	Undefined	as_event	6240215	6240402	.	-	.	transcript_id "TCONS_00004855,TCONS_00004854"; gene_id "chrA02:6240073-6242419C"; flanks "6240402^,6240215^"; structure "1-,2-"; splice_chain "6240288-,6240287-"; sources "Undefined,Undefined"; NMorMRNA "null"; degree "4"; dimension "2_2";
chrA02	Undefined	as_event	6240132	6240287	.	-	.	transcript_id "TCONS_00004854,TCONS_00004856"; gene_id "chrA02:6240073-6242419C"; flanks "6240287-,6240132-"; structure "1^,2^"; splice_chain "6240215^,6240214^"; sources "Undefined,Undefined"; NMorMRNA "null"; degree "4"; dimension "2_2";
chrA02	Undefined	as_event	6240132	6240402	.	-	.	transcript_id "TCONS_00004855,TCONS_00004854,TCONS_00004856"; gene_id "chrA02:6240073-6242419C"; flanks "6240402^,6240132-"; structure "1-3^,2-3^,2-4^"; splice_chain "6240288-6240215^,6240287-6240215^,6240287-6240214^"; sources "Undefined,Undefined,Undefined"; NMorMRNA "null"; degree "9"; dimension "3_3";
chrA02	Undefined	as_event	6330536	6330738	.	-	.	transcript_id "TCONS_00004865,TCONS_00004864"; gene_id "chrA02:6328980-6331243C"; flanks "6330738^,6330536^"; structure "1-,2-"; splice_chain "6330648-,6330647-"; sources "Undefined,Undefined"; NMorMRNA "null"; degree "4"; dimension "2_2";
chrA02	Undefined	as_event	6329322	6329715	.	-	.	transcript_id "TCONS_00004865,TCONS_00004864"; gene_id "chrA02:6328980-6331243C"; flanks "6329715^,6329322^"; structure "1-,2-"; splice_chain "6329430-,6329429-"; sources "Undefined,Undefined"; NMorMRNA "null"; degree "4"; dimension "2_2";
chrA02	Undefined	as_event	6402395	6402569	.	-	.	transcript_id "TCONS_00004868,TCONS_00004867"; gene_id "chrA02:6401746-6403759C"; flanks "6402569^,6402395^"; structure "1-,2-"; splice_chain "6402479-,6402477-"; sources "Undefined,Undefined"; NMorMRNA "null"; degree "4"; dimension "2_2";
chrA02	Undefined	as_event	6406273	6407136	.	-	.	transcript_id "TCONS_00004870,TCONS_00004869"; gene_id "chrA02:6406273-6408725C"; flanks "6407136^,6406273]"; structure "1-,2-"; splice_chain "6406707-,6406703-"; sources "Undefined,Undefined"; NMorMRNA "null"; degree "4"; dimension "2_2";
chrA02	Undefined	as_event	6532717	6533655	.	-	.	transcript_id "TCONS_00004883,TCONS_00004882"; gene_id "chrA02:6532717-6533655C"; flanks "6533655[,6532717]"; structure "0,1^2-"; splice_chain ",6533391^6533327-"; sources "Undefined,Undefined"; NMorMRNA "null"; degree "4"; dimension "2_2";
chrA02	Undefined	as_event	6989843	6990067	.	-	.	transcript_id "TCONS_00004900,TCONS_00004901"; gene_id "chrA02:6980327-6994415C"; flanks "6990067^,6989843^"; structure "1-,2-"; splice_chain "6989968-,6989966-"; sources "Undefined,Undefined"; NMorMRNA "null"; degree "4"; dimension "2_2";
chrA02	Undefined	as_event	6989591	6989843	.	-	.	transcript_id "TCONS_00004900/TCONS_00004901,TCONS_00004899"; gene_id "chrA02:6980327-6994415C"; flanks "6989843^,6989591^"; structure "1-,2-"; splice_chain "6989745-,6989703-"; sources "Undefined,Undefined"; NMorMRNA "null"; degree "4"; dimension "2_2";
chrA02	Undefined	as_event	7066368	7066685	.	-	.	transcript_id "TCONS_00004908,TCONS_00004907"; gene_id "chrA02:7066331-7067094C"; flanks "7066685-,7066368-"; structure "1^,2^"; splice_chain "7066585^,7066583^"; sources "Undefined,Undefined"; NMorMRNA "null"; degree "4"; dimension "2_2";
chrA02	Undefined	as_event	7077894	7078180	.	-	.	transcript_id "TCONS_00004910,TCONS_00004909"; gene_id "chrA02:7077781-7079380C"; flanks "7078180-,7077894^"; structure "1^3-,2^4-"; splice_chain "7078076^7077995-,7078070^7077989-"; sources "Undefined,Undefined"; NMorMRNA "null"; degree "4"; dimension "2_2";
chrA02	Undefined	as_event	7113595	7113819	.	-	.	transcript_id "TCONS_00004912/TCONS_00004913,TCONS_00004914"; gene_id "chrA02:7109326-7114042C"; flanks "7113819^,7113595^"; structure "1-,2-"; splice_chain "7113720-,7113643-"; sources "Undefined,Undefined"; NMorMRNA "null"; degree "4"; dimension "2_2";
chrA02	Undefined	as_event	7113186	7113399	.	-	.	transcript_id "TCONS_00004912,TCONS_00004913/TCONS_00004914"; gene_id "chrA02:7109326-7114042C"; flanks "7113399^,7113186^"; structure "1-,2-"; splice_chain "7113276-,7113274-"; sources "Undefined,Undefined"; NMorMRNA "null"; degree "4"; dimension "2_2";
chrA02	Undefined	as_event	7109326	7110640	.	-	.	transcript_id "TCONS_00004912,TCONS_00004913/TCONS_00004914"; gene_id "chrA02:7109326-7114042C"; flanks "7110640-,7109326]"; structure "1^3-,2^4-"; splice_chain "7109726^7109617-,7109716^7109607-"; sources "Undefined,Undefined"; NMorMRNA "null"; degree "4"; dimension "2_2";
chrA02	Undefined	as_event	7271653	7273317	.	-	.	transcript_id "TCONS_00004919,TCONS_00004920"; gene_id "chrA02:7271653-7273317C"; flanks "7273317[,7271653]"; structure "0,1^2-3^4-"; splice_chain ",7272275^7272168-7272087^7271953-"; sources "Undefined,Undefined"; NMorMRNA "null"; degree "4"; dimension "2_2";
chrA02	Undefined	as_event	7294576	7294723	.	-	.	transcript_id "TCONS_00004922,TCONS_00004923"; gene_id "chrA02:7293772-7297475C"; flanks "7294723^,7294576^"; structure "1-,2-"; splice_chain "7294620-,7294617-"; sources "Undefined,Undefined"; NMorMRNA "null"; degree "4"; dimension "2_2";
chrA02	Undefined	as_event	7781118	7784961	.	-	.	transcript_id "TCONS_00004936,TCONS_00004935"; gene_id "chrA02:7781118-7784961C"; flanks "7784961[,7781118]"; structure "1^3-,2^4-"; splice_chain "7783960^7783045-,7783954^7783039-"; sources "Undefined,Undefined"; NMorMRNA "null"; degree "4"; dimension "2_2";
chrA02	Undefined	as_event	8009248	8009558	.	-	.	transcript_id "TCONS_00004941,TCONS_00004940"; gene_id "chrA02:8008955-8009558C"; flanks "8009558[,8009248^"; structure "1^3-,2^4-"; splice_chain "8009484^8009384-,8009474^8009374-"; sources "Undefined,Undefined"; NMorMRNA "null"; degree "4"; dimension "2_2";
chrA02	Undefined	as_event	8159468	8160079	.	-	.	transcript_id "TCONS_00004944,TCONS_00004945"; gene_id "chrA02:8159468-8161218C"; flanks "8160079-,8159468]"; structure "0,1^2-"; splice_chain ",8159525^8159481-"; sources "Undefined,Undefined"; NMorMRNA "null"; degree "4"; dimension "2_2";
chrA02	Undefined	as_event	8159468	8161218	.	-	.	transcript_id "TCONS_00004943,TCONS_00004944,TCONS_00004945"; gene_id "chrA02:8159468-8161218C"; flanks "8161218[,8159468]"; structure "1^3-,2^4-,2^4-5^6-"; splice_chain "8160835^8160080-,8160834^8160079-,8160834^8160079-8159525^8159481-"; sources "Undefined,Undefined,Undefined"; NMorMRNA "null"; degree "9"; dimension "3_3";
chrA02	Undefined	as_event	8301638	8301870	.	-	.	transcript_id "TCONS_00004948,TCONS_00004947"; gene_id "chrA02:8297471-8302974C"; flanks "8301870^,8301638^"; structure "1-,2-"; splice_chain "8301745-,8301741-"; sources "Undefined,Undefined"; NMorMRNA "null"; degree "4"; dimension "2_2";
chrA02	Undefined	as_event	8299717	8300340	.	-	.	transcript_id "TCONS_00004948,TCONS_00004947"; gene_id "chrA02:8297471-8302974C"; flanks "8300340-,8299717-"; structure "1^,2^"; splice_chain "8300305^,8300078^"; sources "Undefined,Undefined"; NMorMRNA "null"; degree "4"; dimension "2_2";
chrA02	Undefined	as_event	8297471	8297755	.	-	.	transcript_id "TCONS_00004947,TCONS_00004948"; gene_id "chrA02:8297471-8302974C"; flanks "8297755-,8297471]"; structure "0,1^2-"; splice_chain ",8297670^8297589-"; sources "Undefined,Undefined"; NMorMRNA "null"; degree "4"; dimension "2_2";
chrA02	Undefined	as_event	8466196	8468779	.	-	.	transcript_id "TCONS_00004954,TCONS_00004956"; gene_id "chrA02:8465248-8468784C"; flanks "8468779[,8466196^"; structure "1^3-,2^4-"; splice_chain "8468653^8468191-,8468650^8468188-"; sources "Undefined,Undefined"; NMorMRNA "null"; degree "4"; dimension "2_2";
chrA02	Undefined	as_event	8465702	8468779	.	-	.	transcript_id "TCONS_00004954,TCONS_00004955,TCONS_00004956"; gene_id "chrA02:8465248-8468784C"; flanks "8468779[,8465702^"; structure "1^4-8^10-,2^5-7^9-,3^6-8^10-"; splice_chain "8468653^8468191-8466196^8465975-,8468652^8468190-8466197^8465976-,8468650^8468188-8466196^8465975-"; sources "Undefined,Undefined,Undefined"; NMorMRNA "null"; degree "9"; dimension "3_3";
chrA02	Undefined	as_event	8537649	8537955	.	-	.	transcript_id "TCONS_00004968,TCONS_00004969"; gene_id "chrA02:8537649-8539517C"; flanks "8537955-,8537649]"; structure "0,1^2-"; splice_chain ",8537810^8537725-"; sources "Undefined,Undefined"; NMorMRNA "null"; degree "4"; dimension "2_2";
chrA02	Undefined	as_event	8612075	8612727	.	-	.	transcript_id "TCONS_00004973,TCONS_00004971"; gene_id "chrA02:8610813-8613514C"; flanks "8612727-,8612075^"; structure "0,1^2-"; splice_chain ",8612659^8612583-"; sources "Undefined,Undefined"; NMorMRNA "null"; degree "4"; dimension "2_2";
chrA02	Undefined	as_event	8612075	8613514	.	-	.	transcript_id "TCONS_00004972,TCONS_00004973,TCONS_00004971"; gene_id "chrA02:8610813-8613514C"; flanks "8613514[,8612075^"; structure "1^3-5^7-,2^4-,2^4-6^8-"; splice_chain "8612972^8612780-8612708^8612617-,8612814^8612727-,8612814^8612727-8612659^8612583-"; sources "Undefined,Undefined,Undefined"; NMorMRNA "null"; degree "9"; dimension "3_3";
chrA02	Undefined	as_event	8611281	8611748	.	-	.	transcript_id "TCONS_00004971,TCONS_00004970/TCONS_00004972"; gene_id "chrA02:8610813-8613514C"; flanks "8611748-,8611281^"; structure "0,1^2-"; splice_chain ",8611598^8611487-"; sources "Undefined,Undefined"; NMorMRNA "null"; degree "4"; dimension "2_2";
chrA02	Undefined	as_event	8707808	8708148	.	-	.	transcript_id "TCONS_00004975,TCONS_00004976"; gene_id "chrA02:8706784-8709739C"; flanks "8708148-,8707808^"; structure "0,1^2-"; splice_chain ",8708016^8707937-"; sources "Undefined,Undefined"; NMorMRNA "null"; degree "4"; dimension "2_2";
chrA02	Undefined	as_event	8842837	8843100	.	-	.	transcript_id "TCONS_00004986,TCONS_00004985"; gene_id "chrA02:8842266-8844114C"; flanks "8843100-,8842837^"; structure "0,1^2-"; splice_chain ",8843025^8842952-"; sources "Undefined,Undefined"; NMorMRNA "null"; degree "4"; dimension "2_2";
chrA02	Undefined	as_event	8886885	8887057	.	-	.	transcript_id "TCONS_00004990,TCONS_00004988"; gene_id "chrA02:8884178-8887595C"; flanks "8887057^,8886885^"; structure "1-,2-"; splice_chain "8886981-,8886980-"; sources "Undefined,Undefined"; NMorMRNA "null"; degree "4"; dimension "2_2";
chrA02	Undefined	as_event	8886711	8886980	.	-	.	transcript_id "TCONS_00004989,TCONS_00004988"; gene_id "chrA02:8884178-8887595C"; flanks "8886980-,8886711^"; structure "1^3-,2^4-"; splice_chain "8886893^8886749-,8886885^8886741-"; sources "Undefined,Undefined"; NMorMRNA "null"; degree "4"; dimension "2_2";
chrA02	Undefined	as_event	8886711	8887057	.	-	.	transcript_id "TCONS_00004990,TCONS_00004989,TCONS_00004988"; gene_id "chrA02:8884178-8887595C"; flanks "8887057^,8886711^"; structure "1-4^6-,2-3^5-,2-4^6-"; splice_chain "8886981-8886885^8886741-,8886980-8886893^8886749-,8886980-8886885^8886741-"; sources "Undefined,Undefined,Undefined"; NMorMRNA "null"; degree "9"; dimension "3_3";
chrA02	Undefined	as_event	8885774	8886029	.	-	.	transcript_id "TCONS_00004988,TCONS_00004989/TCONS_00004990"; gene_id "chrA02:8884178-8887595C"; flanks "8886029-,8885774^"; structure "1^3-,2^4-"; splice_chain "8885932^8885827-,8885925^8885820-"; sources "Undefined,Undefined"; NMorMRNA "null"; degree "4"; dimension "2_2";
chrA02	Undefined	as_event	9010375	9010594	.	-	.	transcript_id "TCONS_00004999,TCONS_00004998"; gene_id "chrA02:9009683-9012156C"; flanks "9010594^,9010375]"; structure "1-,2-"; splice_chain "9010515-,9010514-"; sources "Undefined,Undefined"; NMorMRNA "null"; degree "4"; dimension "2_2";
chrA02	Undefined	as_event	9271220	9271583	.	-	.	transcript_id "TCONS_00005006,TCONS_00005007"; gene_id "chrA02:9270464-9272710C"; flanks "9271583^,9271220^"; structure "1-,2-"; splice_chain "9271345-,9271344-"; sources "Undefined,Undefined"; NMorMRNA "null"; degree "4"; dimension "2_2";
chrA02	Undefined	as_event	9270464	9271113	.	-	.	transcript_id "TCONS_00005006,TCONS_00005007"; gene_id "chrA02:9270464-9272710C"; flanks "9271113-,9270464]"; structure "1^3-,2^4-"; splice_chain "9270973^9270851-,9270963^9270841-"; sources "Undefined,Undefined"; NMorMRNA "null"; degree "4"; dimension "2_2";
chrA02	Undefined	as_event	9546351	9546580	.	-	.	transcript_id "TCONS_00005012,TCONS_00005011/TCONS_00005013"; gene_id "chrA02:9545368-9546818C"; flanks "9546580^,9546351^"; structure "1-,2-"; splice_chain "9546501-,9546495-"; sources "Undefined,Undefined"; NMorMRNA "null"; degree "4"; dimension "2_2";
[truncated: 19,162 more rows]
