# Supplementary material for: Differences in Alternative Splicing between Yellow and Black-Seeded Rapeseed
Source: Plants (Basel). 2020 Jul 31;9(8):977. doi: 10.3390/plants9080977 (PMC7465011; doi:10.3390/plants9080977)
Supplement: Supplementary file 1 [file plants-09-00977-s001.zip › Supplementary Materials/Table S2/SRR5591412.combined_sorted.gtf_astalavista.gtf]

chrA01	Undefined	as_event	27916	28237	.	+	.	transcript_id "TCONS_00000003,TCONS_00000004"; gene_id "chrA01:26843-30000W"; flanks "27916-,28237^"; structure "1^3-,2^4-"; splice_chain "28016^28102-,28042^28128-"; sources "Undefined,Undefined"; NMorMRNA "null"; degree "4"; dimension "2_2";
chrA01	Undefined	as_event	63365	63607	.	+	.	transcript_id "TCONS_00000005,TCONS_00000006"; gene_id "chrA01:61584-64519W"; flanks "63365-,63607^"; structure "0,1^2-"; splice_chain ",63469^63542-"; sources "Undefined,Undefined"; NMorMRNA "null"; degree "4"; dimension "2_2";
chrA01	Undefined	as_event	76218	76692	.	+	.	transcript_id "TCONS_00000010,TCONS_00000009"; gene_id "chrA01:74765-78237W"; flanks "76218-,76692^"; structure "0,1^2-"; splice_chain ",76318^76394-"; sources "Undefined,Undefined"; NMorMRNA "null"; degree "4"; dimension "2_2";
chrA01	Undefined	as_event	96289	96463	.	+	.	transcript_id "TCONS_00000011,TCONS_00000012"; gene_id "chrA01:96019-96815W"; flanks "96289-,96463^"; structure "0,1^2-"; splice_chain ",96333^96421-"; sources "Undefined,Undefined"; NMorMRNA "null"; degree "4"; dimension "2_2";
chrA01	Undefined	as_event	244312	244567	.	+	.	transcript_id "TCONS_00000019,TCONS_00000020"; gene_id "chrA01:242874-249320W"; flanks "244312-,244567^"; structure "1^3-,2^4-"; splice_chain "244413^244487-,244423^244497-"; sources "Undefined,Undefined"; NMorMRNA "null"; degree "4"; dimension "2_2";
chrA01	Undefined	as_event	244872	245123	.	+	.	transcript_id "TCONS_00000019,TCONS_00000020"; gene_id "chrA01:242874-249320W"; flanks "244872^,245123^"; structure "1-,2-"; splice_chain "245023-,245039-"; sources "Undefined,Undefined"; NMorMRNA "null"; degree "4"; dimension "2_2";
chrA01	Undefined	as_event	247035	247320	.	+	.	transcript_id "TCONS_00000019,TCONS_00000020"; gene_id "chrA01:242874-249320W"; flanks "247035-,247320-"; structure "1^,2^"; splice_chain "247121^,247122^"; sources "Undefined,Undefined"; NMorMRNA "null"; degree "4"; dimension "2_2";
chrA01	Undefined	as_event	354565	354879	.	+	.	transcript_id "TCONS_00000026,TCONS_00000028/TCONS_00000029"; gene_id "chrA01:353086-355771W"; flanks "354565^,354879^"; structure "1-,2-"; splice_chain "354674-,354778-"; sources "Undefined,Undefined"; NMorMRNA "null"; degree "4"; dimension "2_2";
chrA01	Undefined	as_event	354525	354879	.	+	.	transcript_id "TCONS_00000027,TCONS_00000026,TCONS_00000028/TCONS_00000029"; gene_id "chrA01:353086-355771W"; flanks "354525-,354879^"; structure "0,1^2-,1^3-"; splice_chain ",354565^354674-,354565^354778-"; sources "Undefined,Undefined,Undefined"; NMorMRNA "null"; degree "9"; dimension "3_3";
chrA01	Undefined	as_event	357497	357780	.	+	.	transcript_id "TCONS_00000030,TCONS_00000032"; gene_id "chrA01:355910-359975W"; flanks "357497^,357780^"; structure "1-,2-"; splice_chain "357666-,357668-"; sources "Undefined,Undefined"; NMorMRNA "null"; degree "4"; dimension "2_2";
chrA01	Undefined	as_event	377004	379326	.	+	.	transcript_id "TCONS_00000034,TCONS_00000033"; gene_id "chrA01:377004-379326W"; flanks "377004[,379326]"; structure "0,1^2-"; splice_chain ",378574^378671-"; sources "Undefined,Undefined"; NMorMRNA "null"; degree "4"; dimension "2_2";
chrA01	Undefined	as_event	456329	457114	.	+	.	transcript_id "TCONS_00000036,TCONS_00000037"; gene_id "chrA01:456329-457114W"; flanks "456329[,457114]"; structure "1^3-,2^4-"; splice_chain "456914^457049-,456917^457052-"; sources "Undefined,Undefined"; NMorMRNA "null"; degree "4"; dimension "2_2";
chrA01	Undefined	as_event	465398	465543	.	+	.	transcript_id "TCONS_00000041,TCONS_00000040"; gene_id "chrA01:464354-466086W"; flanks "465398-,465543-"; structure "1^,2^"; splice_chain "465469^,465471^"; sources "Undefined,Undefined"; NMorMRNA "null"; degree "4"; dimension "2_2";
chrA01	Undefined	as_event	517486	517872	.	+	.	transcript_id "TCONS_00000046,TCONS_00000047"; gene_id "chrA01:516406-519583W"; flanks "517486-,517872^"; structure "0,1^2-"; splice_chain ",517576^517659-"; sources "Undefined,Undefined"; NMorMRNA "null"; degree "4"; dimension "2_2";
chrA01	Undefined	as_event	532484	532969	.	+	.	transcript_id "TCONS_00000050,TCONS_00000049"; gene_id "chrA01:532484-535109W"; flanks "532484[,532969^"; structure "1^3-,2^4-"; splice_chain "532531^532679-,532532^532680-"; sources "Undefined,Undefined"; NMorMRNA "null"; degree "4"; dimension "2_2";
chrA01	Undefined	as_event	554649	554952	.	+	.	transcript_id "TCONS_00000055,TCONS_00000054"; gene_id "chrA01:553872-556410W"; flanks "554649-,554952^"; structure "0,1^2-"; splice_chain ",554747^554840-"; sources "Undefined,Undefined"; NMorMRNA "null"; degree "4"; dimension "2_2";
chrA01	Undefined	as_event	555132	555512	.	+	.	transcript_id "TCONS_00000055,TCONS_00000054"; gene_id "chrA01:553872-556410W"; flanks "555132-,555512^"; structure "0,1^2-"; splice_chain ",555318^555411-"; sources "Undefined,Undefined"; NMorMRNA "null"; degree "4"; dimension "2_2";
chrA01	Undefined	as_event	620806	622099	.	+	.	transcript_id "TCONS_00000067,TCONS_00000066"; gene_id "chrA01:620806-622099W"; flanks "620806[,622099]"; structure "0,1^2-"; splice_chain ",621690^621988-"; sources "Undefined,Undefined"; NMorMRNA "null"; degree "4"; dimension "2_2";
chrA01	Undefined	as_event	701520	701795	.	+	.	transcript_id "TCONS_00000075,TCONS_00000076"; gene_id "chrA01:700028-704941W"; flanks "701520-,701795^"; structure "0,1^2-"; splice_chain ",701625^701708-"; sources "Undefined,Undefined"; NMorMRNA "null"; degree "4"; dimension "2_2";
chrA01	Undefined	as_event	702590	702888	.	+	.	transcript_id "TCONS_00000075,TCONS_00000076"; gene_id "chrA01:700028-704941W"; flanks "702590-,702888^"; structure "0,1^2-"; splice_chain ",702699^702779-"; sources "Undefined,Undefined"; NMorMRNA "null"; degree "4"; dimension "2_2";
chrA01	Undefined	as_event	707548	707781	.	+	.	transcript_id "TCONS_00000077,TCONS_00000078"; gene_id "chrA01:706702-710840W"; flanks "707548-,707781^"; structure "0,1^2-"; splice_chain ",707623^707703-"; sources "Undefined,Undefined"; NMorMRNA "null"; degree "4"; dimension "2_2";
chrA01	Undefined	as_event	708208	708404	.	+	.	transcript_id "TCONS_00000078,TCONS_00000079"; gene_id "chrA01:706702-710840W"; flanks "708208^,708404^"; structure "1-,2-"; splice_chain "708298-,708300-"; sources "Undefined,Undefined"; NMorMRNA "null"; degree "4"; dimension "2_2";
chrA01	Undefined	as_event	708110	708404	.	+	.	transcript_id "TCONS_00000077,TCONS_00000078,TCONS_00000079"; gene_id "chrA01:706702-710840W"; flanks "708110-,708404^"; structure "0,1^2-,1^3-"; splice_chain ",708208^708298-,708208^708300-"; sources "Undefined,Undefined,Undefined"; NMorMRNA "null"; degree "9"; dimension "3_3";
chrA01	Undefined	as_event	709219	709838	.	+	.	transcript_id "TCONS_00000079,TCONS_00000077"; gene_id "chrA01:706702-710840W"; flanks "709219^,709838^"; structure "1-,2-"; splice_chain "709323-,709331-"; sources "Undefined,Undefined"; NMorMRNA "null"; degree "4"; dimension "2_2";
chrA01	Undefined	as_event	733827	734174	.	+	.	transcript_id "TCONS_00000082,TCONS_00000081"; gene_id "chrA01:733270-735644W"; flanks "733827^,734174^"; structure "1-,2-"; splice_chain "734007-,734055-"; sources "Undefined,Undefined"; NMorMRNA "null"; degree "4"; dimension "2_2";
chrA01	Undefined	as_event	734819	735561	.	+	.	transcript_id "TCONS_00000082,TCONS_00000081"; gene_id "chrA01:733270-735644W"; flanks "734819-,735561]"; structure "0,1^2-3^4-"; splice_chain ",734881^735186-735253^735342-"; sources "Undefined,Undefined"; NMorMRNA "null"; degree "4"; dimension "2_2";
chrA01	Undefined	as_event	757368	760411	.	+	.	transcript_id "TCONS_00000085,TCONS_00000084"; gene_id "chrA01:757368-761458W"; flanks "757368[,760411^"; structure "1^3-,2^4-"; splice_chain "758068^758144-,758069^758145-"; sources "Undefined,Undefined"; NMorMRNA "null"; degree "4"; dimension "2_2";
chrA01	Undefined	as_event	812507	812796	.	+	.	transcript_id "TCONS_00000087,TCONS_00000088"; gene_id "chrA01:811851-826557W"; flanks "812507-,812796^"; structure "1^3-,2^4-"; splice_chain "812588^812672-,812618^812702-"; sources "Undefined,Undefined"; NMorMRNA "null"; degree "4"; dimension "2_2";
chrA01	Undefined	as_event	860528	860841	.	+	.	transcript_id "TCONS_00000096,TCONS_00000097"; gene_id "chrA01:857550-861357W"; flanks "860528-,860841-"; structure "1^,2^"; splice_chain "860634^,860635^"; sources "Undefined,Undefined"; NMorMRNA "null"; degree "4"; dimension "2_2";
chrA01	Undefined	as_event	919095	919499	.	+	.	transcript_id "TCONS_00000103,TCONS_00000102"; gene_id "chrA01:915229-919727W"; flanks "919095-,919499^"; structure "1^3-,2^4-"; splice_chain "919163^919301-,919192^919330-"; sources "Undefined,Undefined"; NMorMRNA "null"; degree "4"; dimension "2_2";
chrA01	Undefined	as_event	922601	922905	.	+	.	transcript_id "TCONS_00000105,TCONS_00000104"; gene_id "chrA01:920550-924469W"; flanks "922601-,922905^"; structure "1^3-,2^4-"; splice_chain "922669^922758-,922671^922760-"; sources "Undefined,Undefined"; NMorMRNA "null"; degree "4"; dimension "2_2";
chrA01	Undefined	as_event	925745	926117	.	+	.	transcript_id "TCONS_00000107,TCONS_00000106"; gene_id "chrA01:924687-927196W"; flanks "925745^,926117^"; structure "1-,2-"; splice_chain "925832-,926048-"; sources "Undefined,Undefined"; NMorMRNA "null"; degree "4"; dimension "2_2";
chrA01	Undefined	as_event	933014	933542	.	+	.	transcript_id "TCONS_00000108,TCONS_00000109"; gene_id "chrA01:931426-933542W"; flanks "933014-,933542]"; structure "0,1^2-"; splice_chain ",933151^933230-"; sources "Undefined,Undefined"; NMorMRNA "null"; degree "4"; dimension "2_2";
chrA01	Undefined	as_event	1041796	1042061	.	+	.	transcript_id "TCONS_00000117,TCONS_00000118"; gene_id "chrA01:1041235-1045114W"; flanks "1041796^,1042061^"; structure "1-,2-"; splice_chain "1041919-,1041955-"; sources "Undefined,Undefined"; NMorMRNA "null"; degree "4"; dimension "2_2";
chrA01	Undefined	as_event	1068883	1069125	.	+	.	transcript_id "TCONS_00000123,TCONS_00000124"; gene_id "chrA01:1067291-1069125W"; flanks "1068883-,1069125]"; structure "0,1^2-"; splice_chain ",1068961^1069037-"; sources "Undefined,Undefined"; NMorMRNA "null"; degree "4"; dimension "2_2";
chrA01	Undefined	as_event	1178720	1179321	.	+	.	transcript_id "TCONS_00000132,TCONS_00000133"; gene_id "chrA01:1175716-1181130W"; flanks "1178720-,1179321^"; structure "0,1^2-"; splice_chain ",1178959^1179037-"; sources "Undefined,Undefined"; NMorMRNA "null"; degree "4"; dimension "2_2";
chrA01	Undefined	as_event	1179430	1179896	.	+	.	transcript_id "TCONS_00000132,TCONS_00000133"; gene_id "chrA01:1175716-1181130W"; flanks "1179430-,1179896^"; structure "0,1^2-"; splice_chain ",1179651^1179735-"; sources "Undefined,Undefined"; NMorMRNA "null"; degree "4"; dimension "2_2";
chrA01	Undefined	as_event	1185845	1186415	.	+	.	transcript_id "TCONS_00000134,TCONS_00000136"; gene_id "chrA01:1184666-1186415W"; flanks "1185845-,1186415]"; structure "0,1^2-"; splice_chain ",1186030^1186124-"; sources "Undefined,Undefined"; NMorMRNA "null"; degree "4"; dimension "2_2";
chrA01	Undefined	as_event	1185511	1186415	.	+	.	transcript_id "TCONS_00000134,TCONS_00000135"; gene_id "chrA01:1184666-1186415W"; flanks "1185511-,1186415]"; structure "1^2-,3^4-"; splice_chain "1185744^1185845-,1186030^1186124-"; sources "Undefined,Undefined"; NMorMRNA "null"; degree "4"; dimension "2_2";
chrA01	Undefined	as_event	1295693	1295937	.	+	.	transcript_id "TCONS_00000147,TCONS_00000146"; gene_id "chrA01:1295467-1298336W"; flanks "1295693-,1295937-"; structure "1^,2^"; splice_chain "1295725^,1295741^"; sources "Undefined,Undefined"; NMorMRNA "null"; degree "4"; dimension "2_2";
chrA01	Undefined	as_event	1295725	1295982	.	+	.	transcript_id "TCONS_00000148,TCONS_00000147"; gene_id "chrA01:1295467-1298336W"; flanks "1295725^,1295982^"; structure "1-,2-"; splice_chain "1295936-,1295937-"; sources "Undefined,Undefined"; NMorMRNA "null"; degree "4"; dimension "2_2";
chrA01	Undefined	as_event	1295693	1295982	.	+	.	transcript_id "TCONS_00000148,TCONS_00000147,TCONS_00000146"; gene_id "chrA01:1295467-1298336W"; flanks "1295693-,1295982^"; structure "1^3-,1^4-,2^4-"; splice_chain "1295725^1295936-,1295725^1295937-,1295741^1295937-"; sources "Undefined,Undefined,Undefined"; NMorMRNA "null"; degree "9"; dimension "3_3";
chrA01	Undefined	as_event	1555592	1555882	.	+	.	transcript_id "TCONS_00000171,TCONS_00000170"; gene_id "chrA01:1555236-1557509W"; flanks "1555592-,1555882-"; structure "1^,2^"; splice_chain "1555697^,1555702^"; sources "Undefined,Undefined"; NMorMRNA "null"; degree "4"; dimension "2_2";
chrA01	Undefined	as_event	1556095	1556290	.	+	.	transcript_id "TCONS_00000170,TCONS_00000171"; gene_id "chrA01:1555236-1557509W"; flanks "1556095-,1556290^"; structure "0,1^2-"; splice_chain ",1556166^1556240-"; sources "Undefined,Undefined"; NMorMRNA "null"; degree "4"; dimension "2_2";
chrA01	Undefined	as_event	1556897	1557041	.	+	.	transcript_id "TCONS_00000171,TCONS_00000170"; gene_id "chrA01:1555236-1557509W"; flanks "1556897-,1557041-"; structure "1^,2^"; splice_chain "1556977^,1556978^"; sources "Undefined,Undefined"; NMorMRNA "null"; degree "4"; dimension "2_2";
chrA01	Undefined	as_event	1602992	1603237	.	+	.	transcript_id "TCONS_00000178,TCONS_00000179"; gene_id "chrA01:1601297-1605176W"; flanks "1602992-,1603237^"; structure "0,1^2-"; splice_chain ",1603044^1603123-"; sources "Undefined,Undefined"; NMorMRNA "null"; degree "4"; dimension "2_2";
chrA01	Undefined	as_event	1648297	1648640	.	+	.	transcript_id "TCONS_00000188,TCONS_00000187"; gene_id "chrA01:1647609-1649243W"; flanks "1648297-,1648640-"; structure "1^,2^"; splice_chain "1648368^,1648369^"; sources "Undefined,Undefined"; NMorMRNA "null"; degree "4"; dimension "2_2";
chrA01	Undefined	as_event	1698319	1699381	.	+	.	transcript_id "TCONS_00000199,TCONS_00000198"; gene_id "chrA01:1698319-1703526W"; flanks "1698319[,1699381^"; structure "0,1^2-3^4-"; splice_chain ",1698535^1698729-1699066^1699159-"; sources "Undefined,Undefined"; NMorMRNA "null"; degree "4"; dimension "2_2";
chrA01	Undefined	as_event	1700023	1700395	.	+	.	transcript_id "TCONS_00000199,TCONS_00000198"; gene_id "chrA01:1698319-1703526W"; flanks "1700023-,1700395^"; structure "0,1^2-"; splice_chain ",1700122^1700198-"; sources "Undefined,Undefined"; NMorMRNA "null"; degree "4"; dimension "2_2";
chrA01	Undefined	as_event	1732088	1732234	.	+	.	transcript_id "TCONS_00000202,TCONS_00000201"; gene_id "chrA01:1729365-1735500W"; flanks "1732088^,1732234^"; structure "1-,2-"; splice_chain "1732174-,1732177-"; sources "Undefined,Undefined"; NMorMRNA "null"; degree "4"; dimension "2_2";
chrA01	Undefined	as_event	1733338	1733599	.	+	.	transcript_id "TCONS_00000202,TCONS_00000201"; gene_id "chrA01:1729365-1735500W"; flanks "1733338^,1733599^"; structure "1-,2-"; splice_chain "1733532-,1733534-"; sources "Undefined,Undefined"; NMorMRNA "null"; degree "4"; dimension "2_2";
chrA01	Undefined	as_event	1744117	1744350	.	+	.	transcript_id "TCONS_00000204,TCONS_00000203"; gene_id "chrA01:1743819-1745548W"; flanks "1744117-,1744350-"; structure "1^,2^"; splice_chain "1744213^,1744219^"; sources "Undefined,Undefined"; NMorMRNA "null"; degree "4"; dimension "2_2";
chrA01	Undefined	as_event	1788161	1788418	.	+	.	transcript_id "TCONS_00000208,TCONS_00000209"; gene_id "chrA01:1786288-1790728W"; flanks "1788161-,1788418^"; structure "0,1^2-"; splice_chain ",1788238^1788318-"; sources "Undefined,Undefined"; NMorMRNA "null"; degree "4"; dimension "2_2";
chrA01	Undefined	as_event	1790296	1790495	.	+	.	transcript_id "TCONS_00000209,TCONS_00000208"; gene_id "chrA01:1786288-1790728W"; flanks "1790296-,1790495-"; structure "1^,2^"; splice_chain "1790394^,1790395^"; sources "Undefined,Undefined"; NMorMRNA "null"; degree "4"; dimension "2_2";
chrA01	Undefined	as_event	1790495	1790703	.	+	.	transcript_id "TCONS_00000208,TCONS_00000209"; gene_id "chrA01:1786288-1790728W"; flanks "1790495-,1790703-"; structure "1^,2^"; splice_chain "1790612^,1790613^"; sources "Undefined,Undefined"; NMorMRNA "null"; degree "4"; dimension "2_2";
chrA01	Undefined	as_event	1830621	1830774	.	+	.	transcript_id "TCONS_00000210,TCONS_00000211"; gene_id "chrA01:1829650-1832233W"; flanks "1830621-,1830774-"; structure "1^,2^"; splice_chain "1830706^,1830708^"; sources "Undefined,Undefined"; NMorMRNA "null"; degree "4"; dimension "2_2";
chrA01	Undefined	as_event	1831200	1831715	.	+	.	transcript_id "TCONS_00000210,TCONS_00000211"; gene_id "chrA01:1829650-1832233W"; flanks "1831200-,1831715^"; structure "0,1^2-"; splice_chain ",1831409^1831509-"; sources "Undefined,Undefined"; NMorMRNA "null"; degree "4"; dimension "2_2";
chrA01	Undefined	as_event	1844284	1844506	.	+	.	transcript_id "TCONS_00000212,TCONS_00000213"; gene_id "chrA01:1842425-1849969W"; flanks "1844284^,1844506^"; structure "1-,2-"; splice_chain "1844385-,1844387-"; sources "Undefined,Undefined"; NMorMRNA "null"; degree "4"; dimension "2_2";
chrA01	Undefined	as_event	1845036	1845205	.	+	.	transcript_id "TCONS_00000213,TCONS_00000212"; gene_id "chrA01:1842425-1849969W"; flanks "1845036-,1845205-"; structure "1^,2^"; splice_chain "1845091^,1845106^"; sources "Undefined,Undefined"; NMorMRNA "null"; degree "4"; dimension "2_2";
chrA01	Undefined	as_event	1846694	1847204	.	+	.	transcript_id "TCONS_00000213,TCONS_00000212"; gene_id "chrA01:1842425-1849969W"; flanks "1846694-,1847204^"; structure "1^3-,2^4-"; splice_chain "1846965^1847077-,1846971^1847083-"; sources "Undefined,Undefined"; NMorMRNA "null"; degree "4"; dimension "2_2";
chrA01	Undefined	as_event	1849500	1849969	.	+	.	transcript_id "TCONS_00000213,TCONS_00000212"; gene_id "chrA01:1842425-1849969W"; flanks "1849500-,1849969]"; structure "0,1^2-3^4-"; splice_chain ",1849574^1849685-1849758^1849878-"; sources "Undefined,Undefined"; NMorMRNA "null"; degree "4"; dimension "2_2";
chrA01	Undefined	as_event	1892975	1893092	.	+	.	transcript_id "TCONS_00000216,TCONS_00000215"; gene_id "chrA01:1892346-1895380W"; flanks "1892975^,1893092^"; structure "1-,2-"; splice_chain "1893051-,1893053-"; sources "Undefined,Undefined"; NMorMRNA "null"; degree "4"; dimension "2_2";
chrA01	Undefined	as_event	1894829	1895112	.	+	.	transcript_id "TCONS_00000215,TCONS_00000216"; gene_id "chrA01:1892346-1895380W"; flanks "1894829-,1895112^"; structure "0,1^2-"; splice_chain ",1894877^1894958-"; sources "Undefined,Undefined"; NMorMRNA "null"; degree "4"; dimension "2_2";
chrA01	Undefined	as_event	2148802	2149238	.	+	.	transcript_id "TCONS_00000230/TCONS_00000231,TCONS_00000232"; gene_id "chrA01:2147797-2152941W"; flanks "2148802-,2149238^"; structure "1^3-,2^4-"; splice_chain "2148968^2149124-,2148978^2149134-"; sources "Undefined,Undefined"; NMorMRNA "null"; degree "4"; dimension "2_2";
chrA01	Undefined	as_event	2150447	2150794	.	+	.	transcript_id "TCONS_00000231/TCONS_00000232,TCONS_00000230"; gene_id "chrA01:2147797-2152941W"; flanks "2150447-,2150794^"; structure "0,1^2-"; splice_chain ",2150584^2150669-"; sources "Undefined,Undefined"; NMorMRNA "null"; degree "4"; dimension "2_2";
chrA01	Undefined	as_event	2221089	2221386	.	+	.	transcript_id "TCONS_00000237,TCONS_00000236"; gene_id "chrA01:2219597-2225225W"; flanks "2221089-,2221386^"; structure "0,1^2-"; splice_chain ",2221208^2221292-"; sources "Undefined,Undefined"; NMorMRNA "null"; degree "4"; dimension "2_2";
chrA01	Undefined	as_event	2236677	2236859	.	+	.	transcript_id "TCONS_00000241,TCONS_00000242"; gene_id "chrA01:2236095-2238820W"; flanks "2236677-,2236859^"; structure "0,1^2-"; splice_chain ",2236740^2236810-"; sources "Undefined,Undefined"; NMorMRNA "null"; degree "4"; dimension "2_2";
chrA01	Undefined	as_event	2237945	2238148	.	+	.	transcript_id "TCONS_00000241,TCONS_00000242"; gene_id "chrA01:2236095-2238820W"; flanks "2237945-,2238148-"; structure "1^,2^"; splice_chain "2237995^,2237998^"; sources "Undefined,Undefined"; NMorMRNA "null"; degree "4"; dimension "2_2";
chrA01	Undefined	as_event	2273491	2273640	.	+	.	transcript_id "TCONS_00000250,TCONS_00000251"; gene_id "chrA01:2273022-2275607W"; flanks "2273491-,2273640^"; structure "0,1^2-"; splice_chain ",2273513^2273595-"; sources "Undefined,Undefined"; NMorMRNA "null"; degree "4"; dimension "2_2";
chrA01	Undefined	as_event	2275411	2275583	.	+	.	transcript_id "TCONS_00000250,TCONS_00000251"; gene_id "chrA01:2273022-2275607W"; flanks "2275411-,2275583-"; structure "1^,2^"; splice_chain "2275500^,2275501^"; sources "Undefined,Undefined"; NMorMRNA "null"; degree "4"; dimension "2_2";
chrA01	Undefined	as_event	2276159	2276391	.	+	.	transcript_id "TCONS_00000253,TCONS_00000252"; gene_id "chrA01:2276110-2278732W"; flanks "2276159^,2276391^"; structure "1-,2-"; splice_chain "2276312-,2276315-"; sources "Undefined,Undefined"; NMorMRNA "null"; degree "4"; dimension "2_2";
chrA01	Undefined	as_event	2278415	2278732	.	+	.	transcript_id "TCONS_00000253,TCONS_00000252"; gene_id "chrA01:2276110-2278732W"; flanks "2278415-,2278732]"; structure "0,1^2-"; splice_chain ",2278537^2278715-"; sources "Undefined,Undefined"; NMorMRNA "null"; degree "4"; dimension "2_2";
chrA01	Undefined	as_event	2387565	2388124	.	+	.	transcript_id "TCONS_00000256,TCONS_00000255"; gene_id "chrA01:2385602-2388124W"; flanks "2387565-,2388124]"; structure "0,1^2-"; splice_chain ",2387639^2387745-"; sources "Undefined,Undefined"; NMorMRNA "null"; degree "4"; dimension "2_2";
chrA01	Undefined	as_event	2406055	2406395	.	+	.	transcript_id "TCONS_00000261,TCONS_00000262"; gene_id "chrA01:2405189-2407538W"; flanks "2406055-,2406395^"; structure "0,1^2-"; splice_chain ",2406140^2406233-"; sources "Undefined,Undefined"; NMorMRNA "null"; degree "4"; dimension "2_2";
chrA01	Undefined	as_event	2406819	2407198	.	+	.	transcript_id "TCONS_00000261,TCONS_00000262"; gene_id "chrA01:2405189-2407538W"; flanks "2406819-,2407198^"; structure "0,1^2-"; splice_chain ",2406903^2406986-"; sources "Undefined,Undefined"; NMorMRNA "null"; degree "4"; dimension "2_2";
chrA01	Undefined	as_event	2517804	2518168	.	+	.	transcript_id "TCONS_00000266,TCONS_00000265"; gene_id "chrA01:2517653-2518541W"; flanks "2517804-,2518168^"; structure "1^3-,2^4-"; splice_chain "2517878^2518034-,2517882^2518038-"; sources "Undefined,Undefined"; NMorMRNA "null"; degree "4"; dimension "2_2";
chrA01	Undefined	as_event	2536941	2537886	.	+	.	transcript_id "TCONS_00000267,TCONS_00000268"; gene_id "chrA01:2535341-2540638W"; flanks "2536941-,2537886^"; structure "0,1^2-"; splice_chain ",2537109^2537192-"; sources "Undefined,Undefined"; NMorMRNA "null"; degree "4"; dimension "2_2";
chrA01	Undefined	as_event	2640750	2641019	.	+	.	transcript_id "TCONS_00000279,TCONS_00000280"; gene_id "chrA01:2638830-2641150W"; flanks "2640750-,2641019^"; structure "0,1^2-"; splice_chain ",2640863^2640933-"; sources "Undefined,Undefined"; NMorMRNA "null"; degree "4"; dimension "2_2";
chrA01	Undefined	as_event	2781993	2783347	.	+	.	transcript_id "TCONS_00000286,TCONS_00000285"; gene_id "chrA01:2781993-2783785W"; flanks "2781993[,2783347^"; structure "1^3-,2^4-"; splice_chain "2782950^2783076-,2782952^2783078-"; sources "Undefined,Undefined"; NMorMRNA "null"; degree "4"; dimension "2_2";
chrA01	Undefined	as_event	2890310	2890609	.	+	.	transcript_id "TCONS_00000295,TCONS_00000296"; gene_id "chrA01:2888792-2891363W"; flanks "2890310-,2890609^"; structure "0,1^2-"; splice_chain ",2890436^2890514-"; sources "Undefined,Undefined"; NMorMRNA "null"; degree "4"; dimension "2_2";
chrA01	Undefined	as_event	3028148	3028322	.	+	.	transcript_id "TCONS_00000307,TCONS_00000306"; gene_id "chrA01:3025665-3028427W"; flanks "3028148-,3028322-"; structure "1^,2^"; splice_chain "3028231^,3028233^"; sources "Undefined,Undefined"; NMorMRNA "null"; degree "4"; dimension "2_2";
chrA01	Undefined	as_event	3114317	3114556	.	+	.	transcript_id "TCONS_00000314,TCONS_00000313"; gene_id "chrA01:3112367-3115341W"; flanks "3114317-,3114556^"; structure "0,1^2-"; splice_chain ",3114387^3114479-"; sources "Undefined,Undefined"; NMorMRNA "null"; degree "4"; dimension "2_2";
chrA01	Undefined	as_event	3142316	3143027	.	+	.	transcript_id "TCONS_00000318,TCONS_00000319"; gene_id "chrA01:3141842-3143625W"; flanks "3142316-,3143027^"; structure "0,1^2-"; splice_chain ",3142430^3142506-"; sources "Undefined,Undefined"; NMorMRNA "null"; degree "4"; dimension "2_2";
chrA01	Undefined	as_event	3143100	3143357	.	+	.	transcript_id "TCONS_00000318,TCONS_00000319"; gene_id "chrA01:3141842-3143625W"; flanks "3143100-,3143357^"; structure "0,1^2-"; splice_chain ",3143199^3143288-"; sources "Undefined,Undefined"; NMorMRNA "null"; degree "4"; dimension "2_2";
chrA01	Undefined	as_event	3167781	3169157	.	+	.	transcript_id "TCONS_00000320,TCONS_00000321"; gene_id "chrA01:3165530-3169157W"; flanks "3167781^,3169157]"; structure "1-,2-"; splice_chain "3168094-,3168130-"; sources "Undefined,Undefined"; NMorMRNA "null"; degree "4"; dimension "2_2";
chrA01	Undefined	as_event	3255759	3257496	.	+	.	transcript_id "TCONS_00000325,TCONS_00000326"; gene_id "chrA01:3255759-3258789W"; flanks "3255759[,3257496^"; structure "1^3-,2^4-"; splice_chain "3255902^3256399-,3255912^3256409-"; sources "Undefined,Undefined"; NMorMRNA "null"; degree "4"; dimension "2_2";
chrA01	Undefined	as_event	3291865	3292239	.	+	.	transcript_id "TCONS_00000328,TCONS_00000329"; gene_id "chrA01:3290906-3292239W"; flanks "3291865-,3292239]"; structure "0,1^2-"; splice_chain ",3292037^3292121-"; sources "Undefined,Undefined"; NMorMRNA "null"; degree "4"; dimension "2_2";
chrA01	Undefined	as_event	3348862	3349083	.	+	.	transcript_id "TCONS_00000337,TCONS_00000336"; gene_id "chrA01:3343759-3352086W"; flanks "3348862^,3349083^"; structure "1-,2-"; splice_chain "3348967-,3348973-"; sources "Undefined,Undefined"; NMorMRNA "null"; degree "4"; dimension "2_2";
chrA01	Undefined	as_event	3396081	3396253	.	+	.	transcript_id "TCONS_00000343,TCONS_00000342"; gene_id "chrA01:3395275-3396257W"; flanks "3396081-,3396253-"; structure "1^,2^"; splice_chain "3396159^,3396163^"; sources "Undefined,Undefined"; NMorMRNA "null"; degree "4"; dimension "2_2";
chrA01	Undefined	as_event	3398232	3398529	.	+	.	transcript_id "TCONS_00000344/TCONS_00000345,TCONS_00000346"; gene_id "chrA01:3396625-3400001W"; flanks "3398232-,3398529^"; structure "0,1^2-"; splice_chain ",3398307^3398382-"; sources "Undefined,Undefined"; NMorMRNA "null"; degree "4"; dimension "2_2";
chrA01	Undefined	as_event	3398608	3398844	.	+	.	transcript_id "TCONS_00000344/TCONS_00000345,TCONS_00000346"; gene_id "chrA01:3396625-3400001W"; flanks "3398608-,3398844^"; structure "0,1^2-"; splice_chain ",3398689^3398771-"; sources "Undefined,Undefined"; NMorMRNA "null"; degree "4"; dimension "2_2";
chrA01	Undefined	as_event	3399037	3399189	.	+	.	transcript_id "TCONS_00000346,TCONS_00000344"; gene_id "chrA01:3396625-3400001W"; flanks "3399037^,3399189^"; structure "1-,2-"; splice_chain "3399115-,3399155-"; sources "Undefined,Undefined"; NMorMRNA "null"; degree "4"; dimension "2_2";
chrA01	Undefined	as_event	3398926	3399189	.	+	.	transcript_id "TCONS_00000346,TCONS_00000344,TCONS_00000345"; gene_id "chrA01:3396625-3400001W"; flanks "3398926-,3399189^"; structure "1^3-,1^5-,2^4-"; splice_chain "3399037^3399115-,3399037^3399155-,3399038^3399116-"; sources "Undefined,Undefined,Undefined"; NMorMRNA "null"; degree "9"; dimension "3_3";
chrA01	Undefined	as_event	3478381	3479290	.	+	.	transcript_id "TCONS_00000357,TCONS_00000356"; gene_id "chrA01:3478242-3479290W"; flanks "3478381-,3479290]"; structure "1^3-,2^4-"; splice_chain "3478518^3479028-,3478528^3479038-"; sources "Undefined,Undefined"; NMorMRNA "null"; degree "4"; dimension "2_2";
chrA01	Undefined	as_event	3562461	3562736	.	+	.	transcript_id "TCONS_00000362,TCONS_00000361"; gene_id "chrA01:3560956-3564234W"; flanks "3562461-,3562736^"; structure "0,1^2-"; splice_chain ",3562529^3562607-"; sources "Undefined,Undefined"; NMorMRNA "null"; degree "4"; dimension "2_2";
chrA01	Undefined	as_event	3684087	3684340	.	+	.	transcript_id "TCONS_00000363,TCONS_00000364"; gene_id "chrA01:3681045-3685380W"; flanks "3684087-,3684340^"; structure "0,1^2-"; splice_chain ",3684154^3684227-"; sources "Undefined,Undefined"; NMorMRNA "null"; degree "4"; dimension "2_2";
chrA01	Undefined	as_event	3684686	3684910	.	+	.	transcript_id "TCONS_00000363,TCONS_00000364"; gene_id "chrA01:3681045-3685380W"; flanks "3684686-,3684910^"; structure "0,1^2-"; splice_chain ",3684739^3684805-"; sources "Undefined,Undefined"; NMorMRNA "null"; degree "4"; dimension "2_2";
chrA01	Undefined	as_event	3816532	3816747	.	+	.	transcript_id "TCONS_00000371,TCONS_00000370"; gene_id "chrA01:3816062-3817549W"; flanks "3816532^,3816747^"; structure "1-,2-"; splice_chain "3816673-,3816676-"; sources "Undefined,Undefined"; NMorMRNA "null"; degree "4"; dimension "2_2";
chrA01	Undefined	as_event	4012110	4012656	.	+	.	transcript_id "TCONS_00000378,TCONS_00000377"; gene_id "chrA01:4012083-4013969W"; flanks "4012110^,4012656^"; structure "1-,2-"; splice_chain "4012469-,4012470-"; sources "Undefined,Undefined"; NMorMRNA "null"; degree "4"; dimension "2_2";
chrA01	Undefined	as_event	4078983	4079158	.	+	.	transcript_id "TCONS_00000382,TCONS_00000381"; gene_id "chrA01:4076532-4079638W"; flanks "4078983^,4079158^"; structure "1-,2-"; splice_chain "4079074-,4079076-"; sources "Undefined,Undefined"; NMorMRNA "null"; degree "4"; dimension "2_2";
chrA01	Undefined	as_event	4390459	4390627	.	+	.	transcript_id "TCONS_00000403,TCONS_00000402/TCONS_00000404/TCONS_00000405"; gene_id "chrA01:4386911-4392801W"; flanks "4390459^,4390627^"; structure "1-,2-"; splice_chain "4390555-,4390557-"; sources "Undefined,Undefined"; NMorMRNA "null"; degree "4"; dimension "2_2";
chrA01	Undefined	as_event	4576676	4576966	.	+	.	transcript_id "TCONS_00000414,TCONS_00000413"; gene_id "chrA01:4575122-4578329W"; flanks "4576676-,4576966^"; structure "0,1^2-"; splice_chain ",4576762^4576848-"; sources "Undefined,Undefined"; NMorMRNA "null"; degree "4"; dimension "2_2";
chrA01	Undefined	as_event	4679027	4680321	.	+	.	transcript_id "TCONS_00000422,TCONS_00000421"; gene_id "chrA01:4679027-4681771W"; flanks "4679027[,4680321^"; structure "1^3-,2^4-"; splice_chain "4679205^4679896-,4679216^4679907-"; sources "Undefined,Undefined"; NMorMRNA "null"; degree "4"; dimension "2_2";
chrA01	Undefined	as_event	4776666	4776969	.	+	.	transcript_id "TCONS_00000426,TCONS_00000427"; gene_id "chrA01:4775735-4778651W"; flanks "4776666-,4776969^"; structure "0,1^2-"; splice_chain ",4776770^4776846-"; sources "Undefined,Undefined"; NMorMRNA "null"; degree "4"; dimension "2_2";
chrA01	Undefined	as_event	4777293	4777424	.	+	.	transcript_id "TCONS_00000426,TCONS_00000427"; gene_id "chrA01:4775735-4778651W"; flanks "4777293^,4777424^"; structure "1-,2-"; splice_chain "4777362-,4777363-"; sources "Undefined,Undefined"; NMorMRNA "null"; degree "4"; dimension "2_2";
chrA01	Undefined	as_event	4778283	4778540	.	+	.	transcript_id "TCONS_00000426,TCONS_00000427"; gene_id "chrA01:4775735-4778651W"; flanks "4778283-,4778540^"; structure "0,1^2-"; splice_chain ",4778375^4778463-"; sources "Undefined,Undefined"; NMorMRNA "null"; degree "4"; dimension "2_2";
chrA01	Undefined	as_event	4798867	4799624	.	+	.	transcript_id "TCONS_00000431/TCONS_00000432,TCONS_00000433"; gene_id "chrA01:4798780-4803534W"; flanks "4798867^,4799624^"; structure "1-,2-"; splice_chain "4799384-,4799390-"; sources "Undefined,Undefined"; NMorMRNA "null"; degree "4"; dimension "2_2";
chrA01	Undefined	as_event	4802905	4803031	.	+	.	transcript_id "TCONS_00000432,TCONS_00000431/TCONS_00000433"; gene_id "chrA01:4798780-4803534W"; flanks "4802905^,4803031^"; structure "1-,2-"; splice_chain "4802981-,4802990-"; sources "Undefined,Undefined"; NMorMRNA "null"; degree "4"; dimension "2_2";
chrA01	Undefined	as_event	4828173	4828563	.	+	.	transcript_id "TCONS_00000434,TCONS_00000435/TCONS_00000436"; gene_id "chrA01:4828173-4834222W"; flanks "4828173[,4828563^"; structure "1^3-,2^4-"; splice_chain "4828449^4828527-,4828450^4828538-"; sources "Undefined,Undefined"; NMorMRNA "null"; degree "4"; dimension "2_2";
chrA01	Undefined	as_event	4830823	4831114	.	+	.	transcript_id "TCONS_00000434/TCONS_00000436,TCONS_00000435"; gene_id "chrA01:4828173-4834222W"; flanks "4830823-,4831114-"; structure "1^,2^"; splice_chain "4831004^,4831020^"; sources "Undefined,Undefined"; NMorMRNA "null"; degree "4"; dimension "2_2";
chrA01	Undefined	as_event	4832018	4832347	.	+	.	transcript_id "TCONS_00000435,TCONS_00000436"; gene_id "chrA01:4828173-4834222W"; flanks "4832018-,4832347^"; structure "0,1^2-"; splice_chain ",4832143^4832211-"; sources "Undefined,Undefined"; NMorMRNA "null"; degree "4"; dimension "2_2";
chrA01	Undefined	as_event	4831831	4832347	.	+	.	transcript_id "TCONS_00000435,TCONS_00000436,TCONS_00000434"; gene_id "chrA01:4828173-4834222W"; flanks "4831831-,4832347^"; structure "1^3-,1^3-5^6-,2^4-"; splice_chain "4831897^4832018-,4831897^4832018-4832143^4832211-,4831907^4832028-"; sources "Undefined,Undefined,Undefined"; NMorMRNA "null"; degree "9"; dimension "3_3";
chrA01	Undefined	as_event	4832589	4832845	.	+	.	transcript_id "TCONS_00000435/TCONS_00000436,TCONS_00000434"; gene_id "chrA01:4828173-4834222W"; flanks "4832589-,4832845^"; structure "1^3-,2^4-"; splice_chain "4832675^4832758-,4832685^4832768-"; sources "Undefined,Undefined"; NMorMRNA "null"; degree "4"; dimension "2_2";
chrA01	Undefined	as_event	4833145	4833395	.	+	.	transcript_id "TCONS_00000434/TCONS_00000435,TCONS_00000436"; gene_id "chrA01:4828173-4834222W"; flanks "4833145-,4833395-"; structure "1^,2^"; splice_chain "4833249^,4833252^"; sources "Undefined,Undefined"; NMorMRNA "null"; degree "4"; dimension "2_2";
chrA01	Undefined	as_event	4833660	4833868	.	+	.	transcript_id "TCONS_00000435/TCONS_00000436,TCONS_00000434"; gene_id "chrA01:4828173-4834222W"; flanks "4833660-,4833868-"; structure "1^,2^"; splice_chain "4833763^,4833764^"; sources "Undefined,Undefined"; NMorMRNA "null"; degree "4"; dimension "2_2";
chrA01	Undefined	as_event	5011318	5011869	.	+	.	transcript_id "TCONS_00000448,TCONS_00000447"; gene_id "chrA01:5008883-5015612W"; flanks "5011318-,5011869^"; structure "1^3-,2^4-"; splice_chain "5011474^5011781-,5011484^5011791-"; sources "Undefined,Undefined"; NMorMRNA "null"; degree "4"; dimension "2_2";
chrA01	Undefined	as_event	5014642	5014775	.	+	.	transcript_id "TCONS_00000447,TCONS_00000448"; gene_id "chrA01:5008883-5015612W"; flanks "5014642^,5014775^"; structure "1-,2-"; splice_chain "5014707-,5014708-"; sources "Undefined,Undefined"; NMorMRNA "null"; degree "4"; dimension "2_2";
chrA01	Undefined	as_event	5029083	5029640	.	+	.	transcript_id "TCONS_00000452,TCONS_00000451/TCONS_00000453"; gene_id "chrA01:5029007-5032420W"; flanks "5029083^,5029640^"; structure "1-,2-"; splice_chain "5029356-,5029390-"; sources "Undefined,Undefined"; NMorMRNA "null"; degree "4"; dimension "2_2";
chrA01	Undefined	as_event	5029941	5030570	.	+	.	transcript_id "TCONS_00000451/TCONS_00000452,TCONS_00000453"; gene_id "chrA01:5029007-5032420W"; flanks "5029941-,5030570^"; structure "1^3-,2^4-"; splice_chain "5030022^5030436-,5030024^5030438-"; sources "Undefined,Undefined"; NMorMRNA "null"; degree "4"; dimension "2_2";
chrA01	Undefined	as_event	5030810	5031228	.	+	.	transcript_id "TCONS_00000451/TCONS_00000453,TCONS_00000452"; gene_id "chrA01:5029007-5032420W"; flanks "5030810-,5031228^"; structure "0,1^2-"; splice_chain ",5030985^5031077-"; sources "Undefined,Undefined"; NMorMRNA "null"; degree "4"; dimension "2_2";
chrA01	Undefined	as_event	5168471	5168736	.	+	.	transcript_id "TCONS_00000457/TCONS_00000459,TCONS_00000458"; gene_id "chrA01:5166051-5169135W"; flanks "5168471-,5168736^"; structure "1^3-,2^4-"; splice_chain "5168578^5168668-,5168588^5168678-"; sources "Undefined,Undefined"; NMorMRNA "null"; degree "4"; dimension "2_2";
chrA01	Undefined	as_event	5168948	5169135	.	+	.	transcript_id "TCONS_00000459,TCONS_00000457/TCONS_00000458"; gene_id "chrA01:5166051-5169135W"; flanks "5168948-,5169135]"; structure "0,1^2-"; splice_chain ",5169001^5169105-"; sources "Undefined,Undefined"; NMorMRNA "null"; degree "4"; dimension "2_2";
chrA01	Undefined	as_event	5230998	5231461	.	+	.	transcript_id "TCONS_00000462,TCONS_00000463"; gene_id "chrA01:5230856-5231737W"; flanks "5230998-,5231461^"; structure "0,1^2-"; splice_chain ",5231307^5231374-"; sources "Undefined,Undefined"; NMorMRNA "null"; degree "4"; dimension "2_2";
chrA01	Undefined	as_event	5231540	5231737	.	+	.	transcript_id "TCONS_00000462,TCONS_00000463"; gene_id "chrA01:5230856-5231737W"; flanks "5231540-,5231737]"; structure "0,1^2-"; splice_chain ",5231639^5231714-"; sources "Undefined,Undefined"; NMorMRNA "null"; degree "4"; dimension "2_2";
chrA01	Undefined	as_event	5288582	5288780	.	+	.	transcript_id "TCONS_00000471,TCONS_00000472"; gene_id "chrA01:5287987-5289787W"; flanks "5288582^,5288780^"; structure "1-,2-"; splice_chain "5288661-,5288670-"; sources "Undefined,Undefined"; NMorMRNA "null"; degree "4"; dimension "2_2";
chrA01	Undefined	as_event	5291178	5291681	.	+	.	transcript_id "TCONS_00000474,TCONS_00000473"; gene_id "chrA01:5290560-5295872W"; flanks "5291178-,5291681^"; structure "1^3-,2^4-"; splice_chain "5291249^5291643-,5291251^5291646-"; sources "Undefined,Undefined"; NMorMRNA "null"; degree "4"; dimension "2_2";
chrA01	Undefined	as_event	5291681	5291924	.	+	.	transcript_id "TCONS_00000475,TCONS_00000473/TCONS_00000474"; gene_id "chrA01:5290560-5295872W"; flanks "5291681^,5291924^"; structure "1-,2-"; splice_chain "5291806-,5291808-"; sources "Undefined,Undefined"; NMorMRNA "null"; degree "4"; dimension "2_2";
chrA01	Undefined	as_event	5292462	5293272	.	+	.	transcript_id "TCONS_00000474/TCONS_00000475,TCONS_00000473"; gene_id "chrA01:5290560-5295872W"; flanks "5292462-,5293272^"; structure "0,1^2-"; splice_chain ",5292959^5293045-"; sources "Undefined,Undefined"; NMorMRNA "null"; degree "4"; dimension "2_2";
chrA01	Undefined	as_event	5424611	5425248	.	+	.	transcript_id "TCONS_00000485,TCONS_00000486"; gene_id "chrA01:5424611-5425858W"; flanks "5424611[,5425248^"; structure "0,1^2-"; splice_chain ",5424782^5424883-"; sources "Undefined,Undefined"; NMorMRNA "null"; degree "4"; dimension "2_2";
chrA01	Undefined	as_event	5501778	5501967	.	+	.	transcript_id "TCONS_00000495,TCONS_00000494"; gene_id "chrA01:5500964-5518017W"; flanks "5501778-,5501967-"; structure "1^,2^"; splice_chain "5501867^,5501868^"; sources "Undefined,Undefined"; NMorMRNA "null"; degree "4"; dimension "2_2";
chrA01	Undefined	as_event	5504034	5504334	.	+	.	transcript_id "TCONS_00000495,TCONS_00000494"; gene_id "chrA01:5500964-5518017W"; flanks "5504034-,5504334^"; structure "1^3-,2^4-"; splice_chain "5504138^5504245-,5504148^5504255-"; sources "Undefined,Undefined"; NMorMRNA "null"; degree "4"; dimension "2_2";
chrA01	Undefined	as_event	5637726	5638171	.	+	.	transcript_id "TCONS_00000505,TCONS_00000504,TCONS_00000506,TCONS_00000503"; gene_id "chrA01:5636982-5638890W"; flanks "5637726-,5638171^"; structure "1^5-,2^6-,3^7-,4^8-"; splice_chain "5637940^5638025-,5637941^5638026-,5637942^5638027-,5637947^5638032-"; sources "Undefined,Undefined,Undefined,Undefined"; NMorMRNA "null"; degree "16"; dimension "4_4";
chrA01	Undefined	as_event	5784345	5786266	.	+	.	transcript_id "TCONS_00000520,TCONS_00000519"; gene_id "chrA01:5784059-5789555W"; flanks "5784345^,5786266^"; structure "1-,2-"; splice_chain "5785902-,5785969-"; sources "Undefined,Undefined"; NMorMRNA "null"; degree "4"; dimension "2_2";
chrA01	Undefined	as_event	5787338	5787537	.	+	.	transcript_id "TCONS_00000519,TCONS_00000520"; gene_id "chrA01:5784059-5789555W"; flanks "5787338^,5787537^"; structure "1-,2-"; splice_chain "5787435-,5787436-"; sources "Undefined,Undefined"; NMorMRNA "null"; degree "4"; dimension "2_2";
chrA01	Undefined	as_event	5788647	5789122	.	+	.	transcript_id "TCONS_00000520,TCONS_00000519"; gene_id "chrA01:5784059-5789555W"; flanks "5788647^,5789122^"; structure "1-,2-"; splice_chain "5788719-,5788780-"; sources "Undefined,Undefined"; NMorMRNA "null"; degree "4"; dimension "2_2";
chrA01	Undefined	as_event	5811872	5812603	.	+	.	transcript_id "TCONS_00000521,TCONS_00000522"; gene_id "chrA01:5811872-5814537W"; flanks "5811872[,5812603^"; structure "1^3-,2^4-"; splice_chain "5812186^5812513-,5812196^5812523-"; sources "Undefined,Undefined"; NMorMRNA "null"; degree "4"; dimension "2_2";
chrA01	Undefined	as_event	5812942	5813140	.	+	.	transcript_id "TCONS_00000521,TCONS_00000522"; gene_id "chrA01:5811872-5814537W"; flanks "5812942-,5813140-"; structure "1^,2^"; splice_chain "5813034^,5813039^"; sources "Undefined,Undefined"; NMorMRNA "null"; degree "4"; dimension "2_2";
chrA01	Undefined	as_event	5813614	5813785	.	+	.	transcript_id "TCONS_00000522,TCONS_00000521"; gene_id "chrA01:5811872-5814537W"; flanks "5813614^,5813785^"; structure "1-,2-"; splice_chain "5813721-,5813722-"; sources "Undefined,Undefined"; NMorMRNA "null"; degree "4"; dimension "2_2";
chrA01	Undefined	as_event	5814693	5815061	.	+	.	transcript_id "TCONS_00000524,TCONS_00000523"; gene_id "chrA01:5814667-5817210W"; flanks "5814693^,5815061^"; structure "1-,2-"; splice_chain "5814941-,5814995-"; sources "Undefined,Undefined"; NMorMRNA "null"; degree "4"; dimension "2_2";
chrA01	Undefined	as_event	5815378	5815985	.	+	.	transcript_id "TCONS_00000524,TCONS_00000523"; gene_id "chrA01:5814667-5817210W"; flanks "5815378-,5815985^"; structure "0,1^2-"; splice_chain ",5815604^5815695-"; sources "Undefined,Undefined"; NMorMRNA "null"; degree "4"; dimension "2_2";
chrA01	Undefined	as_event	5886725	5887100	.	+	.	transcript_id "TCONS_00000529,TCONS_00000530/TCONS_00000531"; gene_id "chrA01:5885590-5888010W"; flanks "5886725-,5887100^"; structure "0,1^2-"; splice_chain ",5886868^5886948-"; sources "Undefined,Undefined"; NMorMRNA "null"; degree "4"; dimension "2_2";
chrA01	Undefined	as_event	5887174	5887534	.	+	.	transcript_id "TCONS_00000529,TCONS_00000530/TCONS_00000531"; gene_id "chrA01:5885590-5888010W"; flanks "5887174-,5887534^"; structure "0,1^2-"; splice_chain ",5887286^5887367-"; sources "Undefined,Undefined"; NMorMRNA "null"; degree "4"; dimension "2_2";
chrA01	Undefined	as_event	5887821	5888001	.	+	.	transcript_id "TCONS_00000530,TCONS_00000531"; gene_id "chrA01:5885590-5888010W"; flanks "5887821-,5888001-"; structure "1^,2^"; splice_chain "5887920^,5887921^"; sources "Undefined,Undefined"; NMorMRNA "null"; degree "4"; dimension "2_2";
chrA01	Undefined	as_event	5993399	5994334	.	+	.	transcript_id "TCONS_00000534,TCONS_00000535"; gene_id "chrA01:5993299-5994334W"; flanks "5993399-,5994334]"; structure "1^3-,2^4-"; splice_chain "5994223^5994292-,5994233^5994302-"; sources "Undefined,Undefined"; NMorMRNA "null"; degree "4"; dimension "2_2";
chrA01	Undefined	as_event	6081467	6081854	.	+	.	transcript_id "TCONS_00000541,TCONS_00000540"; gene_id "chrA01:6080791-6082405W"; flanks "6081467-,6081854-"; structure "1^,2^"; splice_chain "6081781^,6081785^"; sources "Undefined,Undefined"; NMorMRNA "null"; degree "4"; dimension "2_2";
chrA01	Undefined	as_event	6091092	6091456	.	+	.	transcript_id "TCONS_00000543,TCONS_00000544"; gene_id "chrA01:6090428-6092387W"; flanks "6091092-,6091456^"; structure "0,1^2-"; splice_chain ",6091191^6091285-"; sources "Undefined,Undefined"; NMorMRNA "null"; degree "4"; dimension "2_2";
chrA01	Undefined	as_event	6298209	6298443	.	+	.	transcript_id "TCONS_00000557,TCONS_00000558"; gene_id "chrA01:6297452-6299414W"; flanks "6298209-,6298443^"; structure "1^3-,2^4-"; splice_chain "6298309^6298387-,6298326^6298404-"; sources "Undefined,Undefined"; NMorMRNA "null"; degree "4"; dimension "2_2";
chrA01	Undefined	as_event	6354636	6354944	.	+	.	transcript_id "TCONS_00000561/TCONS_00000563,TCONS_00000562"; gene_id "chrA01:6352176-6356172W"; flanks "6354636-,6354944^"; structure "1^3-,2^4-"; splice_chain "6354717^6354864-,6354756^6354903-"; sources "Undefined,Undefined"; NMorMRNA "null"; degree "4"; dimension "2_2";
chrA01	Undefined	as_event	6355058	6355239	.	+	.	transcript_id "TCONS_00000561/TCONS_00000563,TCONS_00000562"; gene_id "chrA01:6352176-6356172W"; flanks "6355058-,6355239-"; structure "1^,2^"; splice_chain "6355153^,6355154^"; sources "Undefined,Undefined"; NMorMRNA "null"; degree "4"; dimension "2_2";
chrA01	Undefined	as_event	6355386	6356083	.	+	.	transcript_id "TCONS_00000562,TCONS_00000563"; gene_id "chrA01:6352176-6356172W"; flanks "6355386-,6356083-"; structure "1^,2^"; splice_chain "6355449^,6355451^"; sources "Undefined,Undefined"; NMorMRNA "null"; degree "4"; dimension "2_2";
chrA01	Undefined	as_event	6509705	6510150	.	+	.	transcript_id "TCONS_00000567,TCONS_00000568"; gene_id "chrA01:6509705-6510931W"; flanks "6509705[,6510150-"; structure "1^,2^"; splice_chain "6510015^,6510016^"; sources "Undefined,Undefined"; NMorMRNA "null"; degree "4"; dimension "2_2";
chrA01	Undefined	as_event	6510509	6510931	.	+	.	transcript_id "TCONS_00000568,TCONS_00000567"; gene_id "chrA01:6509705-6510931W"; flanks "6510509-,6510931]"; structure "0,1^2-"; splice_chain ",6510553^6510698-"; sources "Undefined,Undefined"; NMorMRNA "null"; degree "4"; dimension "2_2";
chrA01	Undefined	as_event	6559751	6560004	.	+	.	transcript_id "TCONS_00000571,TCONS_00000570"; gene_id "chrA01:6559414-6562274W"; flanks "6559751-,6560004^"; structure "0,1^2-"; splice_chain ",6559772^6559948-"; sources "Undefined,Undefined"; NMorMRNA "null"; degree "4"; dimension "2_2";
chrA01	Undefined	as_event	6836983	6837979	.	+	.	transcript_id "TCONS_00000580,TCONS_00000579"; gene_id "chrA01:6836983-6839221W"; flanks "6836983[,6837979^"; structure "1^3-,2^4-"; splice_chain "6837355^6837567-,6837357^6837569-"; sources "Undefined,Undefined"; NMorMRNA "null"; degree "4"; dimension "2_2";
chrA01	Undefined	as_event	6878607	6880011	.	+	.	transcript_id "TCONS_00000584,TCONS_00000583"; gene_id "chrA01:6878315-6880738W"; flanks "6878607-,6880011^"; structure "1^2-,3^4-"; splice_chain "6878696^6878777-,6878925^6879966-"; sources "Undefined,Undefined"; NMorMRNA "null"; degree "4"; dimension "2_2";
chrA01	Undefined	as_event	6886053	6886315	.	+	.	transcript_id "TCONS_00000585,TCONS_00000586"; gene_id "chrA01:6884165-6887850W"; flanks "6886053-,6886315^"; structure "1^3-,2^4-"; splice_chain "6886135^6886224-,6886137^6886226-"; sources "Undefined,Undefined"; NMorMRNA "null"; degree "4"; dimension "2_2";
chrA01	Undefined	as_event	6974297	6975751	.	+	.	transcript_id "TCONS_00000593,TCONS_00000592"; gene_id "chrA01:6974297-6975751W"; flanks "6974297[,6975751]"; structure "1^3-,2^4-"; splice_chain "6974414^6974492-,6974416^6974494-"; sources "Undefined,Undefined"; NMorMRNA "null"; degree "4"; dimension "2_2";
chrA01	Undefined	as_event	7015785	7016872	.	+	.	transcript_id "TCONS_00000598,TCONS_00000597"; gene_id "chrA01:7015785-7018982W"; flanks "7015785[,7016872^"; structure "1^3-,2^4-"; splice_chain "7016534^7016620-,7016545^7016631-"; sources "Undefined,Undefined"; NMorMRNA "null"; degree "4"; dimension "2_2";
chrA01	Undefined	as_event	7017419	7017821	.	+	.	transcript_id "TCONS_00000598,TCONS_00000597"; gene_id "chrA01:7015785-7018982W"; flanks "7017419-,7017821^"; structure "1^3-,2^4-"; splice_chain "7017517^7017632-,7017527^7017642-"; sources "Undefined,Undefined"; NMorMRNA "null"; degree "4"; dimension "2_2";
chrA01	Undefined	as_event	7017821	7018982	.	+	.	transcript_id "TCONS_00000597,TCONS_00000598"; gene_id "chrA01:7015785-7018982W"; flanks "7017821^,7018982]"; structure "1-4^6-,2-3^5-"; splice_chain "7017901-7018311^7018425-,7017903-7018301^7018415-"; sources "Undefined,Undefined"; NMorMRNA "null"; degree "4"; dimension "2_2";
chrA01	Undefined	as_event	7038593	7039137	.	+	.	transcript_id "TCONS_00000601/TCONS_00000602,TCONS_00000600"; gene_id "chrA01:7037364-7039137W"; flanks "7038593-,7039137]"; structure "1^3-,2^4-"; splice_chain "7038704^7038800-,7038708^7038804-"; sources "Undefined,Undefined"; NMorMRNA "null"; degree "4"; dimension "2_2";
chrA01	Undefined	as_event	7057512	7058159	.	+	.	transcript_id "TCONS_00000604,TCONS_00000605/TCONS_00000606"; gene_id "chrA01:7056232-7060516W"; flanks "7057512-,7058159^"; structure "1^3-5^6-,2^4-"; splice_chain "7057548^7057755-7057824^7057968-,7057549^7057756-"; sources "Undefined,Undefined"; NMorMRNA "null"; degree "4"; dimension "2_2";
chrA01	Undefined	as_event	7058788	7059111	.	+	.	transcript_id "TCONS_00000604/TCONS_00000605/TCONS_00000606,TCONS_00000607"; gene_id "chrA01:7056232-7060516W"; flanks "7058788-,7059111^"; structure "1^3-,2^4-"; splice_chain "7058871^7058960-,7058891^7058980-"; sources "Undefined,Undefined"; NMorMRNA "null"; degree "4"; dimension "2_2";
chrA01	Undefined	as_event	7059924	7060291	.	+	.	transcript_id "TCONS_00000606,TCONS_00000607"; gene_id "chrA01:7056232-7060516W"; flanks "7059924-,7060291-"; structure "1^3-4^,2^"; splice_chain "7059942^7060081-7060175^,7060037^"; sources "Undefined,Undefined"; NMorMRNA "null"; degree "4"; dimension "2_2";
chrA01	Undefined	as_event	7059211	7060516	.	+	.	transcript_id "TCONS_00000606,TCONS_00000607,TCONS_00000605"; gene_id "chrA01:7056232-7060516W"; flanks "7059211-,7060516]"; structure "1^3-5^7-9^11-13^16-17^18-,1^3-5^7-9^11-14^18-,2^4-6^8-10^12-15^19-"; splice_chain "7059307^7059385-7059612^7059703-7059825^7059924-7059942^7060081-7060175^7060291-,7059307^7059385-7059612^7059703-7059825^7059924-7060037^7060291-,7059329^7059407-7059622^7059713-70…
chrA01	Undefined	as_event	7100439	7100925	.	+	.	transcript_id "TCONS_00000611,TCONS_00000610"; gene_id "chrA01:7099889-7101182W"; flanks "7100439-,7100925^"; structure "0,1^2-3^4-"; splice_chain ",7100593^7100677-7100704^7100817-"; sources "Undefined,Undefined"; NMorMRNA "null"; degree "4"; dimension "2_2";
chrA01	Undefined	as_event	7130827	7131550	.	+	.	transcript_id "TCONS_00000614,TCONS_00000615"; gene_id "chrA01:7130818-7137314W"; flanks "7130827[,7131550^"; structure "1^3-,2^4-"; splice_chain "7131049^7131483-,7131050^7131484-"; sources "Undefined,Undefined"; NMorMRNA "null"; degree "4"; dimension "2_2";
chrA01	Undefined	as_event	7131550	7131908	.	+	.	transcript_id "TCONS_00000614,TCONS_00000613/TCONS_00000615"; gene_id "chrA01:7130818-7137314W"; flanks "7131550^,7131908^"; structure "1-,2-"; splice_chain "7131825-,7131828-"; sources "Undefined,Undefined"; NMorMRNA "null"; degree "4"; dimension "2_2";
chrA01	Undefined	as_event	7131908	7132040	.	+	.	transcript_id "TCONS_00000615,TCONS_00000613/TCONS_00000614"; gene_id "chrA01:7130818-7137314W"; flanks "7131908^,7132040^"; structure "1-,2-"; splice_chain "7131994-,7131996-"; sources "Undefined,Undefined"; NMorMRNA "null"; degree "4"; dimension "2_2";
chrA01	Undefined	as_event	7191944	7192526	.	+	.	transcript_id "TCONS_00000619,TCONS_00000618"; gene_id "chrA01:7191944-7192951W"; flanks "7191944[,7192526-"; structure "1^,2^"; splice_chain "7192323^,7192328^"; sources "Undefined,Undefined"; NMorMRNA "null"; degree "4"; dimension "2_2";
chrA01	Undefined	as_event	7218220	7218816	.	+	.	transcript_id "TCONS_00000622/TCONS_00000624/TCONS_00000625,TCONS_00000623"; gene_id "chrA01:7218220-7220094W"; flanks "7218220[,7218816^"; structure "1^3-,2^4-"; splice_chain "7218490^7218690-,7218500^7218700-"; sources "Undefined,Undefined"; NMorMRNA "null"; degree "4"; dimension "2_2";
chrA01	Undefined	as_event	7218915	7219167	.	+	.	transcript_id "TCONS_00000624,TCONS_00000623/TCONS_00000625"; gene_id "chrA01:7218220-7220094W"; flanks "7218915-,7219167^"; structure "0,1^2-"; splice_chain ",7218990^7219088-"; sources "Undefined,Undefined"; NMorMRNA "null"; degree "4"; dimension "2_2";
chrA01	Undefined	as_event	7219271	7220094	.	+	.	transcript_id "TCONS_00000625,TCONS_00000624,TCONS_00000623"; gene_id "chrA01:7218220-7220094W"; flanks "7219271-,7220094]"; structure "1^4-,2^5-,3^6-"; splice_chain "7219743^7219971-,7219753^7219981-,7219771^7219999-"; sources "Undefined,Undefined,Undefined"; NMorMRNA "null"; degree "9"; dimension "3_3";
chrA01	Undefined	as_event	7219088	7220094	.	+	.	transcript_id "TCONS_00000625,TCONS_00000623,TCONS_00000622"; gene_id "chrA01:7218220-7220094W"; flanks "7219088-,7220094]"; structure "1^2-3^6-,1^2-5^8-,4^7-"; splice_chain "7219167^7219271-7219743^7219971-,7219167^7219271-7219771^7219999-,7219744^7219972-"; sources "Undefined,Undefined,Undefined"; NMorMRNA "null"; degree "9"; dimension "3_3";
chrA01	Undefined	as_event	7218915	7220094	.	+	.	transcript_id "TCONS_00000625,TCONS_00000623,TCONS_00000622,TCONS_00000624"; gene_id "chrA01:7218220-7220094W"; flanks "7218915-,7220094]"; structure "1^2-3^4-5^9-,1^2-3^4-8^12-,1^2-6^10-,3^4-7^11-"; splice_chain "7218990^7219088-7219167^7219271-7219743^7219971-,7218990^7219088-7219167^7219271-7219771^7219999-,7218990^7219088-7219744^7219972-,7219167^7219271-7219753^7219981-"; sources "Undefined,…
chrA01	Undefined	as_event	7231935	7232117	.	+	.	transcript_id "TCONS_00000626,TCONS_00000627"; gene_id "chrA01:7230409-7232823W"; flanks "7231935-,7232117^"; structure "0,1^2-"; splice_chain ",7231985^7232051-"; sources "Undefined,Undefined"; NMorMRNA "null"; degree "4"; dimension "2_2";
chrA01	Undefined	as_event	7247458	7247805	.	+	.	transcript_id "TCONS_00000633,TCONS_00000634"; gene_id "chrA01:7247163-7248970W"; flanks "7247458-,7247805^"; structure "0,1^2-"; splice_chain ",7247612^7247710-"; sources "Undefined,Undefined"; NMorMRNA "null"; degree "4"; dimension "2_2";
chrA01	Undefined	as_event	7260971	7261688	.	+	.	transcript_id "TCONS_00000636,TCONS_00000637"; gene_id "chrA01:7260971-7262856W"; flanks "7260971[,7261688^"; structure "1^3-,2^4-"; splice_chain "7261201^7261542-,7261204^7261545-"; sources "Undefined,Undefined"; NMorMRNA "null"; degree "4"; dimension "2_2";
chrA01	Undefined	as_event	7362331	7362858	.	+	.	transcript_id "TCONS_00000644,TCONS_00000642/TCONS_00000643"; gene_id "chrA01:7361362-7365379W"; flanks "7362331^,7362858-"; structure "0,1-2^"; splice_chain ",7362678-7362764^"; sources "Undefined,Undefined"; NMorMRNA "null"; degree "4"; dimension "2_2";
chrA01	Undefined	as_event	7363172	7363476	.	+	.	transcript_id "TCONS_00000642,TCONS_00000643/TCONS_00000644"; gene_id "chrA01:7361362-7365379W"; flanks "7363172-,7363476^"; structure "0,1^2-"; splice_chain ",7363268^7363371-"; sources "Undefined,Undefined"; NMorMRNA "null"; degree "4"; dimension "2_2";
chrA01	Undefined	as_event	7364025	7364389	.	+	.	transcript_id "TCONS_00000642,TCONS_00000643/TCONS_00000644"; gene_id "chrA01:7361362-7365379W"; flanks "7364025-,7364389^"; structure "0,1^2-"; splice_chain ",7364092^7364171-"; sources "Undefined,Undefined"; NMorMRNA "null"; degree "4"; dimension "2_2";
chrA01	Undefined	as_event	7364488	7365379	.	+	.	transcript_id "TCONS_00000643,TCONS_00000642/TCONS_00000644"; gene_id "chrA01:7361362-7365379W"; flanks "7364488-,7365379]"; structure "0,1^2-"; splice_chain ",7364732^7364815-"; sources "Undefined,Undefined"; NMorMRNA "null"; degree "4"; dimension "2_2";
chrA01	Undefined	as_event	7368825	7369006	.	+	.	transcript_id "TCONS_00000645,TCONS_00000646"; gene_id "chrA01:7368266-7370865W"; flanks "7368825-,7369006-"; structure "1^,2^"; splice_chain "7368916^,7368934^"; sources "Undefined,Undefined"; NMorMRNA "null"; degree "4"; dimension "2_2";
chrA01	Undefined	as_event	7369006	7369483	.	+	.	transcript_id "TCONS_00000646,TCONS_00000645"; gene_id "chrA01:7368266-7370865W"; flanks "7369006-,7369483^"; structure "1^3-,2^4-"; splice_chain "7369276^7369348-,7369286^7369358-"; sources "Undefined,Undefined"; NMorMRNA "null"; degree "4"; dimension "2_2";
chrA01	Undefined	as_event	7452967	7453939	.	+	.	transcript_id "TCONS_00000652,TCONS_00000651"; gene_id "chrA01:7452362-7455145W"; flanks "7452967-,7453939^"; structure "0,1^2-"; splice_chain ",7453077^7453827-"; sources "Undefined,Undefined"; NMorMRNA "null"; degree "4"; dimension "2_2";
chrA01	Undefined	as_event	7502739	7503052	.	+	.	transcript_id "TCONS_00000656,TCONS_00000655"; gene_id "chrA01:7502428-7504611W"; flanks "7502739-,7503052^"; structure "1^3-,2^4-"; splice_chain "7502755^7502783-,7502777^7502805-"; sources "Undefined,Undefined"; NMorMRNA "null"; degree "4"; dimension "2_2";
chrA01	Undefined	as_event	7632655	7633192	.	+	.	transcript_id "TCONS_00000659,TCONS_00000660"; gene_id "chrA01:7632655-7634130W"; flanks "7632655[,7633192^"; structure "0,1^2-"; splice_chain ",7633043^7633120-"; sources "Undefined,Undefined"; NMorMRNA "null"; degree "4"; dimension "2_2";
chrA01	Undefined	as_event	7707348	7707892	.	+	.	transcript_id "TCONS_00000667,TCONS_00000668"; gene_id "chrA01:7705698-7711590W"; flanks "7707348-,7707892^"; structure "1^3-,2^4-"; splice_chain "7707548^7707633-,7707550^7707635-"; sources "Undefined,Undefined"; NMorMRNA "null"; degree "4"; dimension "2_2";
chrA01	Undefined	as_event	7713280	7713444	.	+	.	transcript_id "TCONS_00000670,TCONS_00000669"; gene_id "chrA01:7712524-7719787W"; flanks "7713280^,7713444^"; structure "1-,2-"; splice_chain "7713374-,7713376-"; sources "Undefined,Undefined"; NMorMRNA "null"; degree "4"; dimension "2_2";
chrA01	Undefined	as_event	7714849	7715030	.	+	.	transcript_id "TCONS_00000671,TCONS_00000670"; gene_id "chrA01:7712524-7719787W"; flanks "7714849^,7715030^"; structure "1-,2-"; splice_chain "7714945-,7714946-"; sources "Undefined,Undefined"; NMorMRNA "null"; degree "4"; dimension "2_2";
chrA01	Undefined	as_event	7714697	7715030	.	+	.	transcript_id "TCONS_00000669,TCONS_00000670"; gene_id "chrA01:7712524-7719787W"; flanks "7714697-,7715030^"; structure "0,1^2-"; splice_chain ",7714849^7714946-"; sources "Undefined,Undefined"; NMorMRNA "null"; degree "4"; dimension "2_2";
chrA01	Undefined	as_event	7715515	7715746	.	+	.	transcript_id "TCONS_00000671,TCONS_00000669/TCONS_00000670"; gene_id "chrA01:7712524-7719787W"; flanks "7715515-,7715746^"; structure "0,1^2-"; splice_chain ",7715615^7715699-"; sources "Undefined,Undefined"; NMorMRNA "null"; degree "4"; dimension "2_2";
chrA01	Undefined	as_event	7717013	7717162	.	+	.	transcript_id "TCONS_00000669,TCONS_00000670/TCONS_00000671"; gene_id "chrA01:7712524-7719787W"; flanks "7717013^,7717162^"; structure "1-,2-"; splice_chain "7717111-,7717112-"; sources "Undefined,Undefined"; NMorMRNA "null"; degree "4"; dimension "2_2";
chrA01	Undefined	as_event	7826553	7826889	.	+	.	transcript_id "TCONS_00000674,TCONS_00000673"; gene_id "chrA01:7825452-7828008W"; flanks "7826553-,7826889^"; structure "0,1^2-"; splice_chain ",7826614^7826705-"; sources "Undefined,Undefined"; NMorMRNA "null"; degree "4"; dimension "2_2";
chrA01	Undefined	as_event	7944471	7944694	.	+	.	transcript_id "TCONS_00000678,TCONS_00000679"; gene_id "chrA01:7943276-7945089W"; flanks "7944471-,7944694-"; structure "1^,2^"; splice_chain "7944537^,7944605^"; sources "Undefined,Undefined"; NMorMRNA "null"; degree "4"; dimension "2_2";
chrA01	Undefined	as_event	7986199	7986395	.	+	.	transcript_id "TCONS_00000683,TCONS_00000682"; gene_id "chrA01:7983866-7986395W"; flanks "7986199-,7986395]"; structure "1^3-,2^4-"; splice_chain "7986277^7986359-,7986300^7986382-"; sources "Undefined,Undefined"; NMorMRNA "null"; degree "4"; dimension "2_2";
chrA01	Undefined	as_event	7987034	7989220	.	+	.	transcript_id "TCONS_00000685,TCONS_00000684"; gene_id "chrA01:7987034-7989220W"; flanks "7987034[,7989220]"; structure "1^3-,2^4-"; splice_chain "7988274^7988387-,7988284^7988397-"; sources "Undefined,Undefined"; NMorMRNA "null"; degree "4"; dimension "2_2";
chrA01	Undefined	as_event	8109033	8109559	.	+	.	transcript_id "TCONS_00000694,TCONS_00000695"; gene_id "chrA01:8105083-8109559W"; flanks "8109033-,8109559]"; structure "1^3-,2^4-"; splice_chain "8109125^8109196-,8109135^8109206-"; sources "Undefined,Undefined"; NMorMRNA "null"; degree "4"; dimension "2_2";
chrA01	Undefined	as_event	8166544	8168038	.	+	.	transcript_id "TCONS_00000701,TCONS_00000700"; gene_id "chrA01:8166544-8168038W"; flanks "8166544[,8168038]"; structure "1^3-5^6-,2^4-"; splice_chain "8166754^8167091-8167580^8167650-,8166764^8167101-"; sources "Undefined,Undefined"; NMorMRNA "null"; degree "4"; dimension "2_2";
chrA01	Undefined	as_event	8229103	8229904	.	+	.	transcript_id "TCONS_00000706,TCONS_00000705"; gene_id "chrA01:8229048-8237295W"; flanks "8229103^,8229904^"; structure "1-,2-"; splice_chain "8229199-,8229225-"; sources "Undefined,Undefined"; NMorMRNA "null"; degree "4"; dimension "2_2";
chrA01	Undefined	as_event	8236934	8237295	.	+	.	transcript_id "TCONS_00000706/TCONS_00000707,TCONS_00000705"; gene_id "chrA01:8229048-8237295W"; flanks "8236934-,8237295]"; structure "1^3-,2^4-"; splice_chain "8237021^8237104-,8237032^8237115-"; sources "Undefined,Undefined"; NMorMRNA "null"; degree "4"; dimension "2_2";
chrA01	Undefined	as_event	8256164	8256343	.	+	.	transcript_id "TCONS_00000708,TCONS_00000709"; gene_id "chrA01:8253499-8256355W"; flanks "8256164-,8256343-"; structure "1^,2^"; splice_chain "8256247^,8256251^"; sources "Undefined,Undefined"; NMorMRNA "null"; degree "4"; dimension "2_2";
chrA01	Undefined	as_event	8461491	8462259	.	+	.	transcript_id "TCONS_00000720,TCONS_00000719"; gene_id "chrA01:8461491-8462889W"; flanks "8461491[,8462259^"; structure "0,1^2-"; splice_chain ",8461949^8462117-"; sources "Undefined,Undefined"; NMorMRNA "null"; degree "4"; dimension "2_2";
chrA01	Undefined	as_event	8496965	8497450	.	+	.	transcript_id "TCONS_00000724,TCONS_00000725"; gene_id "chrA01:8495845-8497450W"; flanks "8496965-,8497450]"; structure "0,1^2-"; splice_chain ",8497323^8497404-"; sources "Undefined,Undefined"; NMorMRNA "null"; degree "4"; dimension "2_2";
chrA01	Undefined	as_event	8683025	8683324	.	+	.	transcript_id "TCONS_00000733,TCONS_00000732"; gene_id "chrA01:8682808-8684228W"; flanks "8683025^,8683324^"; structure "1-,2-"; splice_chain "8683217-,8683283-"; sources "Undefined,Undefined"; NMorMRNA "null"; degree "4"; dimension "2_2";
chrA01	Undefined	as_event	8683217	8683576	.	+	.	transcript_id "TCONS_00000731,TCONS_00000733"; gene_id "chrA01:8682808-8684228W"; flanks "8683217-,8683576^"; structure "0,1^2-"; splice_chain ",8683324^8683425-"; sources "Undefined,Undefined"; NMorMRNA "null"; degree "4"; dimension "2_2";
chrA01	Undefined	as_event	8683025	8683576	.	+	.	transcript_id "TCONS_00000731,TCONS_00000733,TCONS_00000732"; gene_id "chrA01:8682808-8684228W"; flanks "8683025^,8683576^"; structure "1-,1-3^4-,2-3^4-"; splice_chain "8683217-,8683217-8683324^8683425-,8683283-8683324^8683425-"; sources "Undefined,Undefined,Undefined"; NMorMRNA "null"; degree "9"; dimension "3_3";
chrA01	Undefined	as_event	8689249	8690006	.	+	.	transcript_id "TCONS_00000735,TCONS_00000736"; gene_id "chrA01:8687265-8690006W"; flanks "8689249-,8690006]"; structure "0,1^2-"; splice_chain ",8689341^8689448-"; sources "Undefined,Undefined"; NMorMRNA "null"; degree "4"; dimension "2_2";
chrA01	Undefined	as_event	8719939	8720443	.	+	.	transcript_id "TCONS_00000739,TCONS_00000738"; gene_id "chrA01:8718407-8722359W"; flanks "8719939-,8720443^"; structure "1^3-,2^4-"; splice_chain "8720082^8720300-,8720113^8720331-"; sources "Undefined,Undefined"; NMorMRNA "null"; degree "4"; dimension "2_2";
chrA01	Undefined	as_event	8815288	8815547	.	+	.	transcript_id "TCONS_00000749,TCONS_00000748"; gene_id "chrA01:8814705-8817372W"; flanks "8815288-,8815547^"; structure "1^3-,2^4-"; splice_chain "8815413^8815478-,8815423^8815488-"; sources "Undefined,Undefined"; NMorMRNA "null"; degree "4"; dimension "2_2";
chrA01	Undefined	as_event	8816280	8816511	.	+	.	transcript_id "TCONS_00000749,TCONS_00000748"; gene_id "chrA01:8814705-8817372W"; flanks "8816280-,8816511-"; structure "1^,2^"; splice_chain "8816408^,8816410^"; sources "Undefined,Undefined"; NMorMRNA "null"; degree "4"; dimension "2_2";
chrA01	Undefined	as_event	8923218	8923519	.	+	.	transcript_id "TCONS_00000755,TCONS_00000754"; gene_id "chrA01:8922960-8924141W"; flanks "8923218^,8923519-"; structure "0,1-2^"; splice_chain ",8923369-8923422^"; sources "Undefined,Undefined"; NMorMRNA "null"; degree "4"; dimension "2_2";
chrA01	Undefined	as_event	9004097	9004512	.	+	.	transcript_id "TCONS_00000759/TCONS_00000760,TCONS_00000761"; gene_id "chrA01:9003487-9006621W"; flanks "9004097-,9004512^"; structure "1^3-,2^4-"; splice_chain "9004187^9004436-,9004197^9004446-"; sources "Undefined,Undefined"; NMorMRNA "null"; degree "4"; dimension "2_2";
chrA01	Undefined	as_event	9004783	9005241	.	+	.	transcript_id "TCONS_00000759/TCONS_00000761,TCONS_00000760"; gene_id "chrA01:9003487-9006621W"; flanks "9004783-,9005241^"; structure "1^3-,2^4-"; splice_chain "9004972^9005060-,9004973^9005061-"; sources "Undefined,Undefined"; NMorMRNA "null"; degree "4"; dimension "2_2";
chrA01	Undefined	as_event	9005503	9006135	.	+	.	transcript_id "TCONS_00000759,TCONS_00000760"; gene_id "chrA01:9003487-9006621W"; flanks "9005503-,9006135]"; structure "1^3-,2^4-"; splice_chain "9005830^9005913-,9005840^9005923-"; sources "Undefined,Undefined"; NMorMRNA "null"; degree "4"; dimension "2_2";
chrA01	Undefined	as_event	9009548	9010134	.	+	.	transcript_id "TCONS_00000763,TCONS_00000762"; gene_id "chrA01:9007124-9011512W"; flanks "9009548-,9010134^"; structure "1^3-,2^4-"; splice_chain "9009890^9009973-,9009892^9009975-"; sources "Undefined,Undefined"; NMorMRNA "null"; degree "4"; dimension "2_2";
chrA01	Undefined	as_event	9010899	9011046	.	+	.	transcript_id "TCONS_00000763,TCONS_00000762"; gene_id "chrA01:9007124-9011512W"; flanks "9010899-,9011046-"; structure "1^,2^"; splice_chain "9010960^,9010961^"; sources "Undefined,Undefined"; NMorMRNA "null"; degree "4"; dimension "2_2";
chrA01	Undefined	as_event	9011046	9011512	.	+	.	transcript_id "TCONS_00000763,TCONS_00000762"; gene_id "chrA01:9007124-9011512W"; flanks "9011046-,9011512]"; structure "1^3-,2^4-"; splice_chain "9011118^9011202-,9011120^9011204-"; sources "Undefined,Undefined"; NMorMRNA "null"; degree "4"; dimension "2_2";
chrA01	Undefined	as_event	9023707	9023880	.	+	.	transcript_id "TCONS_00000767,TCONS_00000764"; gene_id "chrA01:9021546-9023880W"; flanks "9023707-,9023880]"; structure "0,1^2-"; splice_chain ",9023756^9023844-"; sources "Undefined,Undefined"; NMorMRNA "null"; degree "4"; dimension "2_2";
chrA01	Undefined	as_event	9023409	9023880	.	+	.	transcript_id "TCONS_00000766,TCONS_00000767"; gene_id "chrA01:9021546-9023880W"; flanks "9023409-,9023880]"; structure "0,1^2-"; splice_chain ",9023624^9023707-"; sources "Undefined,Undefined"; NMorMRNA "null"; degree "4"; dimension "2_2";
chrA01	Undefined	as_event	9022882	9023880	.	+	.	transcript_id "TCONS_00000765,TCONS_00000766,TCONS_00000764"; gene_id "chrA01:9021546-9023880W"; flanks "9022882-,9023880]"; structure "0,1^3-,2^4-5^6-7^8-"; splice_chain ",9023275^9023409-,9023277^9023411-9023624^9023707-9023756^9023844-"; sources "Undefined,Undefined,Undefined"; NMorMRNA "null"; degree "9"; dimension "3_3";
chrA01	Undefined	as_event	9187971	9188265	.	+	.	transcript_id "TCONS_00000774,TCONS_00000773"; gene_id "chrA01:9186589-9189067W"; flanks "9187971-,9188265^"; structure "0,1^2-"; splice_chain ",9188020^9188094-"; sources "Undefined,Undefined"; NMorMRNA "null"; degree "4"; dimension "2_2";
chrA01	Undefined	as_event	9223509	9223761	.	+	.	transcript_id "TCONS_00000779,TCONS_00000778"; gene_id "chrA01:9222760-9227468W"; flanks "9223509-,9223761^"; structure "1^3-,2^4-"; splice_chain "9223621^9223706-,9223631^9223716-"; sources "Undefined,Undefined"; NMorMRNA "null"; degree "4"; dimension "2_2";
chrA01	Undefined	as_event	9231762	9232893	.	+	.	transcript_id "TCONS_00000781,TCONS_00000782"; gene_id "chrA01:9231762-9234359W"; flanks "9231762[,9232893^"; structure "1^3-6^8-,2^4-5^7-"; splice_chain "9231863^9231941-9232271^9232709-,9231873^9231951-9232270^9232708-"; sources "Undefined,Undefined"; NMorMRNA "null"; degree "4"; dimension "2_2";
chrA01	Undefined	as_event	9235620	9236443	.	+	.	transcript_id "TCONS_00000784,TCONS_00000785"; gene_id "chrA01:9234927-9236443W"; flanks "9235620-,9236443]"; structure "0,1^2-"; splice_chain ",9235941^9236017-"; sources "Undefined,Undefined"; NMorMRNA "null"; degree "4"; dimension "2_2";
chrA01	Undefined	as_event	9238044	9238432	.	+	.	transcript_id "TCONS_00000787,TCONS_00000786"; gene_id "chrA01:9237094-9244332W"; flanks "9238044-,9238432]"; structure "0,1^2-"; splice_chain ",9238122^9238182-"; sources "Undefined,Undefined"; NMorMRNA "null"; degree "4"; dimension "2_2";
chrA01	Undefined	as_event	9240810	9241036	.	+	.	transcript_id "TCONS_00000789,TCONS_00000788"; gene_id "chrA01:9237094-9244332W"; flanks "9240810-,9241036^"; structure "1^3-,2^4-"; splice_chain "9240876^9240957-,9240894^9240975-"; sources "Undefined,Undefined"; NMorMRNA "null"; degree "4"; dimension "2_2";
chrA01	Undefined	as_event	9282612	9283053	.	+	.	transcript_id "TCONS_00000791,TCONS_00000790"; gene_id "chrA01:9282612-9284483W"; flanks "9282612[,9283053^"; structure "1^3-,2^4-"; splice_chain "9282762^9282922-,9282772^9282932-"; sources "Undefined,Undefined"; NMorMRNA "null"; degree "4"; dimension "2_2";
chrA01	Undefined	as_event	9311433	9311722	.	+	.	transcript_id "TCONS_00000793,TCONS_00000794"; gene_id "chrA01:9310090-9313370W"; flanks "9311433-,9311722^"; structure "0,1^2-"; splice_chain ",9311558^9311642-"; sources "Undefined,Undefined"; NMorMRNA "null"; degree "4"; dimension "2_2";
chrA01	Undefined	as_event	9512780	9513723	.	+	.	transcript_id "TCONS_00000810,TCONS_00000809"; gene_id "chrA01:9510575-9513723W"; flanks "9512780-,9513723]"; structure "1^3-,2^4-"; splice_chain "9512890^9513584-,9512900^9513594-"; sources "Undefined,Undefined"; NMorMRNA "null"; degree "4"; dimension "2_2";
chrA01	Undefined	as_event	9819271	9819836	.	+	.	transcript_id "TCONS_00000815,TCONS_00000816"; gene_id "chrA01:9818892-9823173W"; flanks "9819271-,9819836^"; structure "0,1^2-3^4-"; splice_chain ",9819432^9819502-9819681^9819779-"; sources "Undefined,Undefined"; NMorMRNA "null"; degree "4"; dimension "2_2";
chrA01	Undefined	as_event	9821351	9821811	.	+	.	transcript_id "TCONS_00000816,TCONS_00000817"; gene_id "chrA01:9818892-9823173W"; flanks "9821351-,9821811^"; structure "1^3-,2^4-"; splice_chain "9821600^9821691-,9821618^9821709-"; sources "Undefined,Undefined"; NMorMRNA "null"; degree "4"; dimension "2_2";
chrA01	Undefined	as_event	9821691	9821880	.	+	.	transcript_id "TCONS_00000816,TCONS_00000815"; gene_id "chrA01:9818892-9823173W"; flanks "9821691-,9821880-"; structure "1^,2^"; splice_chain "9821811^,9821816^"; sources "Undefined,Undefined"; NMorMRNA "null"; degree "4"; dimension "2_2";
chrA01	Undefined	as_event	9821351	9821880	.	+	.	transcript_id "TCONS_00000816,TCONS_00000815,TCONS_00000817"; gene_id "chrA01:9818892-9823173W"; flanks "9821351-,9821880-"; structure "1^3-5^,1^3-6^,2^4-5^"; splice_chain "9821600^9821691-9821811^,9821600^9821691-9821816^,9821618^9821709-9821811^"; sources "Undefined,Undefined,Undefined"; NMorMRNA "null"; degree "9"; dimension "3_3";
chrA01	Undefined	as_event	9862004	9862807	.	+	.	transcript_id "TCONS_00000821,TCONS_00000822"; gene_id "chrA01:9860648-9862807W"; flanks "9862004-,9862807]"; structure "1^3-5^7-,2^4-6^8-"; splice_chain "9862124^9862325-9862387^9862471-,9862134^9862335-9862397^9862481-"; sources "Undefined,Undefined"; NMorMRNA "null"; degree "4"; dimension "2_2";
chrA01	Undefined	as_event	9984776	9985107	.	+	.	transcript_id "TCONS_00000824,TCONS_00000823"; gene_id "chrA01:9984704-9986779W"; flanks "9984776^,9985107^"; structure "1-,2-"; splice_chain "9984855-,9984860-"; sources "Undefined,Undefined"; NMorMRNA "null"; degree "4"; dimension "2_2";
chrA01	Undefined	as_event	10354437	10354693	.	+	.	transcript_id "TCONS_00000833,TCONS_00000834/TCONS_00000835"; gene_id "chrA01:10353065-10356539W"; flanks "10354437-,10354693^"; structure "0,1^2-"; splice_chain ",10354546^10354636-"; sources "Undefined,Undefined"; NMorMRNA "null"; degree "4"; dimension "2_2";
chrA01	Undefined	as_event	10354783	10355262	.	+	.	transcript_id "TCONS_00000833,TCONS_00000834/TCONS_00000836,TCONS_00000835"; gene_id "chrA01:10353065-10356539W"; flanks "10354783-,10355262^"; structure "0,1^3-,2^4-"; splice_chain ",10355046^10355125-,10355056^10355135-"; sources "Undefined,Undefined,Undefined"; NMorMRNA "null"; degree "9"; dimension "3_3";
chrA01	Undefined	as_event	10355262	10355409	.	+	.	transcript_id "TCONS_00000836,TCONS_00000833/TCONS_00000834/TCONS_00000835"; gene_id "chrA01:10353065-10356539W"; flanks "10355262^,10355409^"; structure "1-,2-"; splice_chain "10355357-,10355358-"; sources "Undefined,Undefined"; NMorMRNA "null"; degree "4"; dimension "2_2";
chrA01	Undefined	as_event	10388272	10388664	.	+	.	transcript_id "TCONS_00000837/TCONS_00000838,TCONS_00000839"; gene_id "chrA01:10387531-10391506W"; flanks "10388272-,10388664^"; structure "0,1^2-"; splice_chain ",10388393^10388474-"; sources "Undefined,Undefined"; NMorMRNA "null"; degree "4"; dimension "2_2";
chrA01	Undefined	as_event	10389261	10389434	.	+	.	transcript_id "TCONS_00000839,TCONS_00000838"; gene_id "chrA01:10387531-10391506W"; flanks "10389261-,10389434-"; structure "1^,2^"; splice_chain "10389338^,10389339^"; sources "Undefined,Undefined"; NMorMRNA "null"; degree "4"; dimension "2_2";
chrA01	Undefined	as_event	10390690	10390919	.	+	.	transcript_id "TCONS_00000838,TCONS_00000839"; gene_id "chrA01:10387531-10391506W"; flanks "10390690^,10390919^"; structure "1-,2-"; splice_chain "10390801-,10390803-"; sources "Undefined,Undefined"; NMorMRNA "null"; degree "4"; dimension "2_2";
chrA01	Undefined	as_event	10468587	10468872	.	+	.	transcript_id "TCONS_00000842,TCONS_00000841/TCONS_00000843"; gene_id "chrA01:10467889-10470280W"; flanks "10468587-,10468872-"; structure "1^,2^"; splice_chain "10468721^,10468781^"; sources "Undefined,Undefined"; NMorMRNA "null"; degree "4"; dimension "2_2";
chrA01	Undefined	as_event	10468872	10469127	.	+	.	transcript_id "TCONS_00000841,TCONS_00000843"; gene_id "chrA01:10467889-10470280W"; flanks "10468872-,10469127-"; structure "1^,2^"; splice_chain "10469005^,10469012^"; sources "Undefined,Undefined"; NMorMRNA "null"; degree "4"; dimension "2_2";
chrA01	Undefined	as_event	10468872	10469377	.	+	.	transcript_id "TCONS_00000841,TCONS_00000843,TCONS_00000842"; gene_id "chrA01:10467889-10470280W"; flanks "10468872-,10469377^"; structure "1^3-4^6-,2^3-4^6-,5^7-"; splice_chain "10469005^10469127-10469217^10469312-,10469012^10469127-10469217^10469312-,10469227^10469322-"; sources "Undefined,Undefined,Undefined"; NMorMRNA "null"; degree "9"; dimension "3_3";
chrA01	Undefined	as_event	10469457	10470280	.	+	.	transcript_id "TCONS_00000842/TCONS_00000843,TCONS_00000841"; gene_id "chrA01:10467889-10470280W"; flanks "10469457-,10470280]"; structure "0,1^2-"; splice_chain ",10469924^10470040-"; sources "Undefined,Undefined"; NMorMRNA "null"; degree "4"; dimension "2_2";
chrA01	Undefined	as_event	10828765	10829063	.	+	.	transcript_id "TCONS_00000856,TCONS_00000855"; gene_id "chrA01:10827655-10829595W"; flanks "10828765-,10829063^"; structure "1^3-,2^4-"; splice_chain "10828840^10828919-,10828850^10828929-"; sources "Undefined,Undefined"; NMorMRNA "null"; degree "4"; dimension "2_2";
chrA01	Undefined	as_event	10833457	10834194	.	+	.	transcript_id "TCONS_00000858,TCONS_00000857"; gene_id "chrA01:10832742-10834999W"; flanks "10833457-,10834194^"; structure "1^3-,2^4-"; splice_chain "10833610^10833979-,10833620^10833989-"; sources "Undefined,Undefined"; NMorMRNA "null"; degree "4"; dimension "2_2";
chrA01	Undefined	as_event	11106069	11106937	.	+	.	transcript_id "TCONS_00000865,TCONS_00000866"; gene_id "chrA01:11105820-11106937W"; flanks "11106069-,11106937]"; structure "0,1^2-"; splice_chain ",11106382^11106459-"; sources "Undefined,Undefined"; NMorMRNA "null"; degree "4"; dimension "2_2";
chrA01	Undefined	as_event	11111361	11112300	.	+	.	transcript_id "TCONS_00000868,TCONS_00000867"; gene_id "chrA01:11111361-11112651W"; flanks "11111361[,11112300^"; structure "1^3-6^8-,2^4-5^7-"; splice_chain "11111699^11111788-11111977^11112069-,11111709^11111798-11111967^11112059-"; sources "Undefined,Undefined"; NMorMRNA "null"; degree "4"; dimension "2_2";
chrA01	Undefined	as_event	11333617	11336489	.	+	.	transcript_id "TCONS_00000871,TCONS_00000870"; gene_id "chrA01:11333229-11336489W"; flanks "11333617^,11336489]"; structure "1-,2-"; splice_chain "11333699-,11333760-"; sources "Undefined,Undefined"; NMorMRNA "null"; degree "4"; dimension "2_2";
chrA01	Undefined	as_event	11333229	11336489	.	+	.	transcript_id "TCONS_00000872,TCONS_00000871,TCONS_00000870"; gene_id "chrA01:11333229-11336489W"; flanks "11333229[,11336489]"; structure "0,1^2-,1^3-"; splice_chain ",11333617^11333699-,11333617^11333760-"; sources "Undefined,Undefined,Undefined"; NMorMRNA "null"; degree "9"; dimension "3_3";
chrA01	Undefined	as_event	11571333	11572000	.	+	.	transcript_id "TCONS_00000878,TCONS_00000877"; gene_id "chrA01:11570458-11572000W"; flanks "11571333^,11572000]"; structure "1-,2-"; splice_chain "11571886-,11571938-"; sources "Undefined,Undefined"; NMorMRNA "null"; degree "4"; dimension "2_2";
chrA01	Undefined	as_event	11852693	11853147	.	+	.	transcript_id "TCONS_00000884,TCONS_00000882/TCONS_00000883"; gene_id "chrA01:11852693-11854402W"; flanks "11852693[,11853147^"; structure "0,1^2-"; splice_chain ",11852894^11853064-"; sources "Undefined,Undefined"; NMorMRNA "null"; degree "4"; dimension "2_2";
chrA01	Undefined	as_event	11853522	11854402	.	+	.	transcript_id "TCONS_00000882/TCONS_00000884/TCONS_00000885,TCONS_00000883"; gene_id "chrA01:11852693-11854402W"; flanks "11853522-,11854402]"; structure "1^3-,2^4-"; splice_chain "11853649^11853756-,11853659^11853766-"; sources "Undefined,Undefined"; NMorMRNA "null"; degree "4"; dimension "2_2";
chrA01	Undefined	as_event	12246182	12248112	.	+	.	transcript_id "TCONS_00000888,TCONS_00000889"; gene_id "chrA01:12246182-12248112W"; flanks "12246182[,12248112]"; structure "0,1^2-"; splice_chain ",12246814^12247627-"; sources "Undefined,Undefined"; NMorMRNA "null"; degree "4"; dimension "2_2";
chrA01	Undefined	as_event	12384870	12385245	.	+	.	transcript_id "TCONS_00000893/TCONS_00000894,TCONS_00000895"; gene_id "chrA01:12384564-12386797W"; flanks "12384870-,12385245^"; structure "0,1^2-"; splice_chain ",12385054^12385125-"; sources "Undefined,Undefined"; NMorMRNA "null"; degree "4"; dimension "2_2";
chrA01	Undefined	as_event	12385245	12385502	.	+	.	transcript_id "TCONS_00000894/TCONS_00000895,TCONS_00000893"; gene_id "chrA01:12384564-12386797W"; flanks "12385245^,12385502^"; structure "1-,2-"; splice_chain "12385329-,12385344-"; sources "Undefined,Undefined"; NMorMRNA "null"; degree "4"; dimension "2_2";
chrA01	Undefined	as_event	12385622	12386063	.	+	.	transcript_id "TCONS_00000894/TCONS_00000895,TCONS_00000893"; gene_id "chrA01:12384564-12386797W"; flanks "12385622-,12386063^"; structure "1^3-,2^4-"; splice_chain "12385785^12385976-,12385795^12385986-"; sources "Undefined,Undefined"; NMorMRNA "null"; degree "4"; dimension "2_2";
chrA01	Undefined	as_event	12394738	12395110	.	+	.	transcript_id "TCONS_00000897,TCONS_00000898"; gene_id "chrA01:12393043-12395837W"; flanks "12394738-,12395110^"; structure "1^3-,2^4-"; splice_chain "12394864^12394944-,12394874^12394954-"; sources "Undefined,Undefined"; NMorMRNA "null"; degree "4"; dimension "2_2";
chrA01	Undefined	as_event	12474864	12475231	.	+	.	transcript_id "TCONS_00000908,TCONS_00000907"; gene_id "chrA01:12474348-12475747W"; flanks "12474864-,12475231^"; structure "0,1^2-"; splice_chain ",12474986^12475065-"; sources "Undefined,Undefined"; NMorMRNA "null"; degree "4"; dimension "2_2";
chrA01	Undefined	as_event	12614587	12616659	.	+	.	transcript_id "TCONS_00000911,TCONS_00000912"; gene_id "chrA01:12614587-12616659W"; flanks "12614587[,12616659]"; structure "0,1^2-"; splice_chain ",12615280^12615361-"; sources "Undefined,Undefined"; NMorMRNA "null"; degree "4"; dimension "2_2";
chrA01	Undefined	as_event	12760462	12761694	.	+	.	transcript_id "TCONS_00000915,TCONS_00000914"; gene_id "chrA01:12760237-12763031W"; flanks "12760462-,12761694^"; structure "0,1^2-"; splice_chain ",12761500^12761604-"; sources "Undefined,Undefined"; NMorMRNA "null"; degree "4"; dimension "2_2";
chrA01	Undefined	as_event	12934602	12935557	.	+	.	transcript_id "TCONS_00000920,TCONS_00000919"; gene_id "chrA01:12934602-12935557W"; flanks "12934602[,12935557]"; structure "0,1^2-"; splice_chain ",12935006^12935139-"; sources "Undefined,Undefined"; NMorMRNA "null"; degree "4"; dimension "2_2";
chrA01	Undefined	as_event	12943489	12943999	.	+	.	transcript_id "TCONS_00000921/TCONS_00000923,TCONS_00000922"; gene_id "chrA01:12943138-12945368W"; flanks "12943489-,12943999^"; structure "1^3-,2^4-"; splice_chain "12943618^12943805-,12943628^12943815-"; sources "Undefined,Undefined"; NMorMRNA "null"; degree "4"; dimension "2_2";
chrA01	Undefined	as_event	12944364	12944619	.	+	.	transcript_id "TCONS_00000923,TCONS_00000921"; gene_id "chrA01:12943138-12945368W"; flanks "12944364-,12944619^"; structure "1^3-,2^4-"; splice_chain "12944454^12944554-,12944464^12944564-"; sources "Undefined,Undefined"; NMorMRNA "null"; degree "4"; dimension "2_2";
chrA01	Undefined	as_event	12944554	12944701	.	+	.	transcript_id "TCONS_00000923,TCONS_00000922"; gene_id "chrA01:12943138-12945368W"; flanks "12944554-,12944701-"; structure "1^,2^"; splice_chain "12944619^,12944626^"; sources "Undefined,Undefined"; NMorMRNA "null"; degree "4"; dimension "2_2";
chrA01	Undefined	as_event	12944364	12944701	.	+	.	transcript_id "TCONS_00000923,TCONS_00000922,TCONS_00000921"; gene_id "chrA01:12943138-12945368W"; flanks "12944364-,12944701-"; structure "1^3-5^,1^3-6^,2^4-5^"; splice_chain "12944454^12944554-12944619^,12944454^12944554-12944626^,12944464^12944564-12944619^"; sources "Undefined,Undefined,Undefined"; NMorMRNA "null"; degree "9"; dimension "3_3";
chrA01	Undefined	as_event	12944873	12945097	.	+	.	transcript_id "TCONS_00000922/TCONS_00000923,TCONS_00000921"; gene_id "chrA01:12943138-12945368W"; flanks "12944873-,12945097^"; structure "0,1^2-"; splice_chain ",12944936^12945029-"; sources "Undefined,Undefined"; NMorMRNA "null"; degree "4"; dimension "2_2";
chrA01	Undefined	as_event	13140451	13140678	.	+	.	transcript_id "TCONS_00000928,TCONS_00000927"; gene_id "chrA01:13140451-13143852W"; flanks "13140451[,13140678^"; structure "1^3-,2^4-"; splice_chain "13140534^13140617-,13140543^13140626-"; sources "Undefined,Undefined"; NMorMRNA "null"; degree "4"; dimension "2_2";
chrA01	Undefined	as_event	13141210	13141848	.	+	.	transcript_id "TCONS_00000928,TCONS_00000929"; gene_id "chrA01:13140451-13143852W"; flanks "13141210^,13141848^"; structure "1-,2-"; splice_chain "13141288-,13141293-"; sources "Undefined,Undefined"; NMorMRNA "null"; degree "4"; dimension "2_2";
chrA01	Undefined	as_event	13141124	13141848	.	+	.	transcript_id "TCONS_00000930,TCONS_00000928,TCONS_00000929,TCONS_00000927"; gene_id "chrA01:13140451-13143852W"; flanks "13141124-,13141848^"; structure "0,1^3-,1^4-,2^5-"; splice_chain ",13141210^13141288-,13141210^13141293-,13141220^13141298-"; sources "Undefined,Undefined,Undefined,Undefined"; NMorMRNA "null"; degree "16"; dimension "4_4";
chrA01	Undefined	as_event	13142488	13142727	.	+	.	transcript_id "TCONS_00000928,TCONS_00000930,TCONS_00000927"; gene_id "chrA01:13140451-13143852W"; flanks "13142488-,13142727^"; structure "0,1^3-,2^4-"; splice_chain ",13142549^13142628-,13142565^13142644-"; sources "Undefined,Undefined,Undefined"; NMorMRNA "null"; degree "9"; dimension "3_3";
chrA01	Undefined	as_event	13142628	13142928	.	+	.	transcript_id "TCONS_00000930,TCONS_00000929"; gene_id "chrA01:13140451-13143852W"; flanks "13142628-,13142928^"; structure "1^3-,2^4-"; splice_chain "13142727^13142849-,13142737^13142859-"; sources "Undefined,Undefined"; NMorMRNA "null"; degree "4"; dimension "2_2";
chrA01	Undefined	as_event	13142488	13142928	.	+	.	transcript_id "TCONS_00000930,TCONS_00000929,TCONS_00000927,TCONS_00000928"; gene_id "chrA01:13140451-13143852W"; flanks "13142488-,13142928^"; structure "1^3-5^7-,1^3-6^8-,2^4-5^7-,5^7-"; splice_chain "13142549^13142628-13142727^13142849-,13142549^13142628-13142737^13142859-,13142565^13142644-13142727^13142849-,13142727^13142849-"; sources "Undefined,Undefined,Undefined,Undefined"; NMorMRNA "nul…
chrA01	Undefined	as_event	13143520	13143833	.	+	.	transcript_id "TCONS_00000928/TCONS_00000930,TCONS_00000927/TCONS_00000929"; gene_id "chrA01:13140451-13143852W"; flanks "13143520^,13143833-"; structure "1-4^,2-3^"; splice_chain "13143591-13143751^,13143655-13143747^"; sources "Undefined,Undefined"; NMorMRNA "null"; degree "4"; dimension "2_2";
chrA01	Undefined	as_event	13409163	13409993	.	+	.	transcript_id "TCONS_00000937,TCONS_00000936"; gene_id "chrA01:13407965-13410257W"; flanks "13409163-,13409993^"; structure "0,1^2-3^4-"; splice_chain ",13409270^13409342-13409643^13409727-"; sources "Undefined,Undefined"; NMorMRNA "null"; degree "4"; dimension "2_2";
chrA01	Undefined	as_event	13682414	13683183	.	+	.	transcript_id "TCONS_00000938,TCONS_00000939"; gene_id "chrA01:13682117-13683183W"; flanks "13682414-,13683183]"; structure "0,1^2-"; splice_chain ",13682502^13682828-"; sources "Undefined,Undefined"; NMorMRNA "null"; degree "4"; dimension "2_2";
chrA01	Undefined	as_event	13682117	13683183	.	+	.	transcript_id "TCONS_00000940,TCONS_00000938,TCONS_00000939"; gene_id "chrA01:13682117-13683183W"; flanks "13682117[,13683183]"; structure "0,1^2-,1^2-3^4-"; splice_chain ",13682305^13682414-,13682305^13682414-13682502^13682828-"; sources "Undefined,Undefined,Undefined"; NMorMRNA "null"; degree "9"; dimension "3_3";
chrA01	Undefined	as_event	14143184	14144232	.	+	.	transcript_id "TCONS_00000949,TCONS_00000948"; gene_id "chrA01:14142741-14145865W"; flanks "14143184-,14144232-"; structure "1^3-5^,2^4-6^"; splice_chain "14143393^14143814-14144002^,14143403^14143824-14144003^"; sources "Undefined,Undefined"; NMorMRNA "null"; degree "4"; dimension "2_2";
chrA01	Undefined	as_event	14161526	14162061	.	+	.	transcript_id "TCONS_00000950,TCONS_00000951"; gene_id "chrA01:14158038-14162319W"; flanks "14161526-,14162061^"; structure "0,1^2-"; splice_chain ",14161648^14161835-"; sources "Undefined,Undefined"; NMorMRNA "null"; degree "4"; dimension "2_2";
chrA01	Undefined	as_event	14238844	14239045	.	+	.	transcript_id "TCONS_00000954,TCONS_00000953"; gene_id "chrA01:14232950-14239673W"; flanks "14238844-,14239045-"; structure "1^,2^"; splice_chain "14238957^,14238958^"; sources "Undefined,Undefined"; NMorMRNA "null"; degree "4"; dimension "2_2";
chrA01	Undefined	as_event	14335737	14336184	.	+	.	transcript_id "TCONS_00000957,TCONS_00000958,TCONS_00000959"; gene_id "chrA01:14335737-14337994W"; flanks "14335737[,14336184^"; structure "1^4-,2^5-,3^6-"; splice_chain "14335936^14336012-,14335937^14336013-,14335946^14336022-"; sources "Undefined,Undefined,Undefined"; NMorMRNA "null"; degree "9"; dimension "3_3";
chrA01	Undefined	as_event	14359382	14359873	.	+	.	transcript_id "TCONS_00000960,TCONS_00000961/TCONS_00000962"; gene_id "chrA01:14358970-14365178W"; flanks "14359382-,14359873^"; structure "1^3-,2^4-"; splice_chain "14359488^14359706-,14359490^14359708-"; sources "Undefined,Undefined"; NMorMRNA "null"; degree "4"; dimension "2_2";
chrA01	Undefined	as_event	14360197	14360519	.	+	.	transcript_id "TCONS_00000961,TCONS_00000960,TCONS_00000962"; gene_id "chrA01:14358970-14365178W"; flanks "14360197-,14360519^"; structure "1^4-,2^5-,3^6-"; splice_chain "14360295^14360379-,14360297^14360381-,14360310^14360394-"; sources "Undefined,Undefined,Undefined"; NMorMRNA "null"; degree "9"; dimension "3_3";
chrA01	Undefined	as_event	14714746	14715076	.	+	.	transcript_id "TCONS_00000970,TCONS_00000969"; gene_id "chrA01:14713537-14716818W"; flanks "14714746-,14715076^"; structure "0,1^2-"; splice_chain ",14714766^14714880-"; sources "Undefined,Undefined"; NMorMRNA "null"; degree "4"; dimension "2_2";
chrA01	Undefined	as_event	14714299	14715076	.	+	.	transcript_id "TCONS_00000970,TCONS_00000969,TCONS_00000968"; gene_id "chrA01:14713537-14716818W"; flanks "14714299-,14715076^"; structure "1^3-,1^3-5^6-,2^4-"; splice_chain "14714374^14714746-,14714374^14714746-14714766^14714880-,14714387^14714759-"; sources "Undefined,Undefined,Undefined"; NMorMRNA "null"; degree "9"; dimension "3_3";
chrA01	Undefined	as_event	14839785	14840188	.	+	.	transcript_id "TCONS_00000971,TCONS_00000972"; gene_id "chrA01:14839405-14841544W"; flanks "14839785-,14840188^"; structure "1^3-,2^4-"; splice_chain "14839976^14840059-,14839986^14840069-"; sources "Undefined,Undefined"; NMorMRNA "null"; degree "4"; dimension "2_2";
chrA01	Undefined	as_event	14840880	14841244	.	+	.	transcript_id "TCONS_00000971,TCONS_00000972"; gene_id "chrA01:14839405-14841544W"; flanks "14840880-,14841244^"; structure "1^3-,2^4-"; splice_chain "14840973^14841092-,14840983^14841102-"; sources "Undefined,Undefined"; NMorMRNA "null"; degree "4"; dimension "2_2";
chrA01	Undefined	as_event	14864439	14864946	.	+	.	transcript_id "TCONS_00000974/TCONS_00000975,TCONS_00000976"; gene_id "chrA01:14862892-14865966W"; flanks "14864439-,14864946^"; structure "1^3-,2^4-"; splice_chain "14864544^14864864-,14864563^14864883-"; sources "Undefined,Undefined"; NMorMRNA "null"; degree "4"; dimension "2_2";
chrA01	Undefined	as_event	14864946	14865292	.	+	.	transcript_id "TCONS_00000976,TCONS_00000974/TCONS_00000975"; gene_id "chrA01:14862892-14865966W"; flanks "14864946^,14865292-"; structure "0,1-2^"; splice_chain ",14865118-14865179^"; sources "Undefined,Undefined"; NMorMRNA "null"; degree "4"; dimension "2_2";
chrA01	Undefined	as_event	14865292	14865966	.	+	.	transcript_id "TCONS_00000975/TCONS_00000976,TCONS_00000974"; gene_id "chrA01:14862892-14865966W"; flanks "14865292-,14865966]"; structure "1^3-,2^4-"; splice_chain "14865388^14865496-,14865398^14865506-"; sources "Undefined,Undefined"; NMorMRNA "null"; degree "4"; dimension "2_2";
chrA01	Undefined	as_event	15498172	15498812	.	+	.	transcript_id "TCONS_00000986,TCONS_00000985"; gene_id "chrA01:15497117-15500756W"; flanks "15498172^,15498812^"; structure "1-,2-"; splice_chain "15498733-,15498736-"; sources "Undefined,Undefined"; NMorMRNA "null"; degree "4"; dimension "2_2";
chrA01	Undefined	as_event	15498099	15498812	.	+	.	transcript_id "TCONS_00000984,TCONS_00000986,TCONS_00000985"; gene_id "chrA01:15497117-15500756W"; flanks "15498099-,15498812^"; structure "0,1^2-,1^3-"; splice_chain ",15498172^15498733-,15498172^15498736-"; sources "Undefined,Undefined,Undefined"; NMorMRNA "null"; degree "9"; dimension "3_3";
chrA01	Undefined	as_event	15499519	15499965	.	+	.	transcript_id "TCONS_00000985/TCONS_00000986,TCONS_00000984"; gene_id "chrA01:15497117-15500756W"; flanks "15499519-,15499965^"; structure "0,1^2-"; splice_chain ",15499675^15499811-"; sources "Undefined,Undefined"; NMorMRNA "null"; degree "4"; dimension "2_2";
chrA01	Undefined	as_event	15606948	15607102	.	+	.	transcript_id "TCONS_00000991,TCONS_00000992"; gene_id "chrA01:15604810-15607956W"; flanks "15606948-,15607102-"; structure "1^,2^"; splice_chain "15607018^,15607019^"; sources "Undefined,Undefined"; NMorMRNA "null"; degree "4"; dimension "2_2";
chrA01	Undefined	as_event	15607315	15607483	.	+	.	transcript_id "TCONS_00000991,TCONS_00000992"; gene_id "chrA01:15604810-15607956W"; flanks "15607315-,15607483-"; structure "1^,2^"; splice_chain "15607395^,15607396^"; sources "Undefined,Undefined"; NMorMRNA "null"; degree "4"; dimension "2_2";
chrA01	Undefined	as_event	15607483	15607956	.	+	.	transcript_id "TCONS_00000991,TCONS_00000992"; gene_id "chrA01:15604810-15607956W"; flanks "15607483-,15607956]"; structure "1^3-,2^4-"; splice_chain "15607641^15607724-,15607651^15607734-"; sources "Undefined,Undefined"; NMorMRNA "null"; degree "4"; dimension "2_2";
chrA01	Undefined	as_event	15772677	15772828	.	+	.	transcript_id "TCONS_00000997,TCONS_00000996"; gene_id "chrA01:15771473-15774079W"; flanks "15772677-,15772828-"; structure "1^,2^"; splice_chain "15772747^,15772748^"; sources "Undefined,Undefined"; NMorMRNA "null"; degree "4"; dimension "2_2";
chrA01	Undefined	as_event	15772828	15773164	.	+	.	transcript_id "TCONS_00000997,TCONS_00000996"; gene_id "chrA01:15771473-15774079W"; flanks "15772828-,15773164^"; structure "0,1^2-"; splice_chain ",15772935^15773036-"; sources "Undefined,Undefined"; NMorMRNA "null"; degree "4"; dimension "2_2";
chrA01	Undefined	as_event	15782463	15782860	.	+	.	transcript_id "TCONS_00000998,TCONS_00000999"; gene_id "chrA01:15782163-15786104W"; flanks "15782463-,15782860^"; structure "1^3-,2^4-"; splice_chain "15782612^15782690-,15782614^15782692-"; sources "Undefined,Undefined"; NMorMRNA "null"; degree "4"; dimension "2_2";
chrA01	Undefined	as_event	16481274	16481874	.	+	.	transcript_id "TCONS_00001010,TCONS_00001009/TCONS_00001011"; gene_id "chrA01:16481274-16483439W"; flanks "16481274[,16481874^"; structure "0,1^2-"; splice_chain ",16481561^16481739-"; sources "Undefined,Undefined"; NMorMRNA "null"; degree "4"; dimension "2_2";
chrA01	Undefined	as_event	16481874	16482335	.	+	.	transcript_id "TCONS_00001009,TCONS_00001010/TCONS_00001011"; gene_id "chrA01:16481274-16483439W"; flanks "16481874^,16482335-"; structure "0,1-2^"; splice_chain ",16481999-16482066^"; sources "Undefined,Undefined"; NMorMRNA "null"; degree "4"; dimension "2_2";
chrA01	Undefined	as_event	16482503	16482850	.	+	.	transcript_id "TCONS_00001010,TCONS_00001009"; gene_id "chrA01:16481274-16483439W"; flanks "16482503-,16482850-"; structure "1^,2^"; splice_chain "16482671^,16482724^"; sources "Undefined,Undefined"; NMorMRNA "null"; degree "4"; dimension "2_2";
chrA01	Undefined	as_event	16482724	16483439	.	+	.	transcript_id "TCONS_00001011,TCONS_00001009"; gene_id "chrA01:16481274-16483439W"; flanks "16482724^,16483439]"; structure "1-,2-"; splice_chain "16482827-,16482850-"; sources "Undefined,Undefined"; NMorMRNA "null"; degree "4"; dimension "2_2";
chrA01	Undefined	as_event	16482503	16483439	.	+	.	transcript_id "TCONS_00001010,TCONS_00001011,TCONS_00001009"; gene_id "chrA01:16481274-16483439W"; flanks "16482503-,16483439]"; structure "1^4-,2^3-,2^4-"; splice_chain "16482671^16482850-,16482724^16482827-,16482724^16482850-"; sources "Undefined,Undefined,Undefined"; NMorMRNA "null"; degree "9"; dimension "3_3";
chrA01	Undefined	as_event	16695108	16696615	.	+	.	transcript_id "TCONS_00001016,TCONS_00001014"; gene_id "chrA01:16695108-16696821W"; flanks "16695108[,16696615-"; structure "1^3-5^,2^4-6^"; splice_chain "16696273^16696348-16696538^,16696283^16696358-16696539^"; sources "Undefined,Undefined"; NMorMRNA "null"; degree "4"; dimension "2_2";
chrA01	Undefined	as_event	16696348	16696821	.	+	.	transcript_id "TCONS_00001016,TCONS_00001015"; gene_id "chrA01:16695108-16696821W"; flanks "16696348-,16696821]"; structure "1^3-,2^4-"; splice_chain "16696538^16696615-,16696548^16696625-"; sources "Undefined,Undefined"; NMorMRNA "null"; degree "4"; dimension "2_2";
chrA01	Undefined	as_event	16695108	16696821	.	+	.	transcript_id "TCONS_00001016,TCONS_00001015,TCONS_00001014"; gene_id "chrA01:16695108-16696821W"; flanks "16695108[,16696821]"; structure "1^3-5^8-,1^3-7^9-,2^4-6^8-"; splice_chain "16696273^16696348-16696538^16696615-,16696273^16696348-16696548^16696625-,16696283^16696358-16696539^16696615-"; sources "Undefined,Undefined,Undefined"; NMorMRNA "null"; degree "9"; dimension "3_3";
chrA01	Undefined	as_event	16950201	16950594	.	+	.	transcript_id "TCONS_00001024,TCONS_00001025"; gene_id "chrA01:16948708-16951824W"; flanks "16950201-,16950594^"; structure "0,1^2-"; splice_chain ",16950375^16950460-"; sources "Undefined,Undefined"; NMorMRNA "null"; degree "4"; dimension "2_2";
chrA01	Undefined	as_event	17500968	17501207	.	+	.	transcript_id "TCONS_00001039,TCONS_00001040"; gene_id "chrA01:17499717-17501207W"; flanks "17500968-,17501207]"; structure "0,1^2-"; splice_chain ",17501060^17501145-"; sources "Undefined,Undefined"; NMorMRNA "null"; degree "4"; dimension "2_2";
chrA01	Undefined	as_event	17549746	17551132	.	+	.	transcript_id "TCONS_00001044,TCONS_00001043"; gene_id "chrA01:17549746-17551132W"; flanks "17549746[,17551132]"; structure "0,1^2-"; splice_chain ",17549951^17550321-"; sources "Undefined,Undefined"; NMorMRNA "null"; degree "4"; dimension "2_2";
chrA01	Undefined	as_event	17684574	17685315	.	+	.	transcript_id "TCONS_00001045,TCONS_00001046"; gene_id "chrA01:17681842-17687382W"; flanks "17684574-,17685315^"; structure "0,1^2-"; splice_chain ",17684660^17684737-"; sources "Undefined,Undefined"; NMorMRNA "null"; degree "4"; dimension "2_2";
chrA01	Undefined	as_event	17709954	17710262	.	+	.	transcript_id "TCONS_00001049,TCONS_00001048"; gene_id "chrA01:17709398-17711386W"; flanks "17709954-,17710262^"; structure "0,1^2-"; splice_chain ",17710104^17710192-"; sources "Undefined,Undefined"; NMorMRNA "null"; degree "4"; dimension "2_2";
chrA01	Undefined	as_event	17731889	17732928	.	+	.	transcript_id "TCONS_00001052,TCONS_00001053"; gene_id "chrA01:17731889-17735446W"; flanks "17731889[,17732928^"; structure "0,1^2-"; splice_chain ",17732746^17732869-"; sources "Undefined,Undefined"; NMorMRNA "null"; degree "4"; dimension "2_2";
chrA01	Undefined	as_event	17734111	17734301	.	+	.	transcript_id "TCONS_00001052,TCONS_00001053"; gene_id "chrA01:17731889-17735446W"; flanks "17734111^,17734301^"; structure "1-,2-"; splice_chain "17734220-,17734221-"; sources "Undefined,Undefined"; NMorMRNA "null"; degree "4"; dimension "2_2";
chrA01	Undefined	as_event	17795508	17796078	.	+	.	transcript_id "TCONS_00001057,TCONS_00001058"; gene_id "chrA01:17795383-17797198W"; flanks "17795508^,17796078^"; structure "1-,2-"; splice_chain "17795764-,17795767-"; sources "Undefined,Undefined"; NMorMRNA "null"; degree "4"; dimension "2_2";
chrA01	Undefined	as_event	17803108	17803275	.	+	.	transcript_id "TCONS_00001061,TCONS_00001060"; gene_id "chrA01:17802364-17804458W"; flanks "17803108^,17803275^"; structure "1-,2-"; splice_chain "17803200-,17803202-"; sources "Undefined,Undefined"; NMorMRNA "null"; degree "4"; dimension "2_2";
chrA01	Undefined	as_event	17897046	17897352	.	+	.	transcript_id "TCONS_00001068,TCONS_00001067"; gene_id "chrA01:17895998-17899222W"; flanks "17897046-,17897352-"; structure "1^,2^"; splice_chain "17897141^,17897143^"; sources "Undefined,Undefined"; NMorMRNA "null"; degree "4"; dimension "2_2";
chrA01	Undefined	as_event	17897904	17898163	.	+	.	transcript_id "TCONS_00001068,TCONS_00001067"; gene_id "chrA01:17895998-17899222W"; flanks "17897904-,17898163^"; structure "1^3-,2^4-"; splice_chain "17898000^17898077-,17898010^17898087-"; sources "Undefined,Undefined"; NMorMRNA "null"; degree "4"; dimension "2_2";
chrA01	Undefined	as_event	18006929	18007502	.	+	.	transcript_id "TCONS_00001071,TCONS_00001070"; gene_id "chrA01:18006929-18009599W"; flanks "18006929[,18007502-"; structure "1^,2^"; splice_chain "18007256^,18007285^"; sources "Undefined,Undefined"; NMorMRNA "null"; degree "4"; dimension "2_2";
chrA01	Undefined	as_event	18015283	18015511	.	+	.	transcript_id "TCONS_00001072,TCONS_00001073/TCONS_00001074"; gene_id "chrA01:18013451-18016191W"; flanks "18015283-,18015511^"; structure "0,1^2-"; splice_chain ",18015364^18015454-"; sources "Undefined,Undefined"; NMorMRNA "null"; degree "4"; dimension "2_2";
chrA01	Undefined	as_event	18016012	18016162	.	+	.	transcript_id "TCONS_00001072/TCONS_00001074,TCONS_00001073"; gene_id "chrA01:18013451-18016191W"; flanks "18016012-,18016162-"; structure "1^,2^"; splice_chain "18016082^,18016085^"; sources "Undefined,Undefined"; NMorMRNA "null"; degree "4"; dimension "2_2";
chrA01	Undefined	as_event	18062414	18063213	.	+	.	transcript_id "TCONS_00001078,TCONS_00001077"; gene_id "chrA01:18062270-18067184W"; flanks "18062414^,18063213^"; structure "1-,2-"; splice_chain "18062639-,18062648-"; sources "Undefined,Undefined"; NMorMRNA "null"; degree "4"; dimension "2_2";
chrA01	Undefined	as_event	18063299	18063523	.	+	.	transcript_id "TCONS_00001078,TCONS_00001077"; gene_id "chrA01:18062270-18067184W"; flanks "18063299-,18063523-"; structure "1^,2^"; splice_chain "18063423^,18063424^"; sources "Undefined,Undefined"; NMorMRNA "null"; degree "4"; dimension "2_2";
chrA01	Undefined	as_event	18063715	18064277	.	+	.	transcript_id "TCONS_00001078,TCONS_00001077"; gene_id "chrA01:18062270-18067184W"; flanks "18063715-,18064277^"; structure "1^3-,2^4-"; splice_chain "18063939^18064187-,18063950^18064198-"; sources "Undefined,Undefined"; NMorMRNA "null"; degree "4"; dimension "2_2";
chrA01	Undefined	as_event	18068749	18068948	.	+	.	transcript_id "TCONS_00001080,TCONS_00001079"; gene_id "chrA01:18067305-18069243W"; flanks "18068749-,18068948-"; structure "1^,2^"; splice_chain "18068823^,18068825^"; sources "Undefined,Undefined"; NMorMRNA "null"; degree "4"; dimension "2_2";
chrA01	Undefined	as_event	18068749	18069243	.	+	.	transcript_id "TCONS_00001080,TCONS_00001079,TCONS_00001081"; gene_id "chrA01:18067305-18069243W"; flanks "18068749-,18069243]"; structure "1^4-,2^4-,3^5-"; splice_chain "18068823^18068948-,18068825^18068948-,18068833^18068958-"; sources "Undefined,Undefined,Undefined"; NMorMRNA "null"; degree "9"; dimension "3_3";
chrA01	Undefined	as_event	18071179	18071444	.	+	.	transcript_id "TCONS_00001083,TCONS_00001082"; gene_id "chrA01:18069505-18074354W"; flanks "18071179-,18071444^"; structure "1^3-,2^4-"; splice_chain "18071271^18071381-,18071281^18071391-"; sources "Undefined,Undefined"; NMorMRNA "null"; degree "4"; dimension "2_2";
chrA01	Undefined	as_event	18072620	18072936	.	+	.	transcript_id "TCONS_00001083,TCONS_00001082"; gene_id "chrA01:18069505-18074354W"; flanks "18072620^,18072936^"; structure "1-,2-"; splice_chain "18072874-,18072878-"; sources "Undefined,Undefined"; NMorMRNA "null"; degree "4"; dimension "2_2";
chrA01	Undefined	as_event	18158789	18159022	.	+	.	transcript_id "TCONS_00001091,TCONS_00001090/TCONS_00001092"; gene_id "chrA01:18158523-18168118W"; flanks "18158789^,18159022^"; structure "1-,2-"; splice_chain "18158921-,18158924-"; sources "Undefined,Undefined"; NMorMRNA "null"; degree "4"; dimension "2_2";
chrA01	Undefined	as_event	18158921	18159185	.	+	.	transcript_id "TCONS_00001091,TCONS_00001089"; gene_id "chrA01:18158523-18168118W"; flanks "18158921-,18159185^"; structure "1^3-,2^4-"; splice_chain "18159022^18159065-,18159030^18159073-"; sources "Undefined,Undefined"; NMorMRNA "null"; degree "4"; dimension "2_2";
chrA01	Undefined	as_event	18158789	18159185	.	+	.	transcript_id "TCONS_00001091,TCONS_00001089,TCONS_00001090/TCONS_00001092"; gene_id "chrA01:18158523-18168118W"; flanks "18158789^,18159185^"; structure "1-3^5-,1-4^6-,2-3^5-"; splice_chain "18158921-18159022^18159065-,18158921-18159030^18159073-,18158924-18159022^18159065-"; sources "Undefined,Undefined,Undefined"; NMorMRNA "null"; degree "9"; dimension "3_3";
chrA01	Undefined	as_event	18159814	18160092	.	+	.	transcript_id "TCONS_00001089/TCONS_00001092,TCONS_00001090"; gene_id "chrA01:18158523-18168118W"; flanks "18159814^,18160092^"; structure "1-,2-"; splice_chain "18159935-,18159938-"; sources "Undefined,Undefined"; NMorMRNA "null"; degree "4"; dimension "2_2";
chrA01	Undefined	as_event	18159727	18160092	.	+	.	transcript_id "TCONS_00001091/TCONS_00001093,TCONS_00001089/TCONS_00001092,TCONS_00001090"; gene_id "chrA01:18158523-18168118W"; flanks "18159727-,18160092^"; structure "0,1^2-,1^3-"; splice_chain ",18159814^18159935-,18159814^18159938-"; sources "Undefined,Undefined,Undefined"; NMorMRNA "null"; degree "9"; dimension "3_3";
chrA01	Undefined	as_event	18161316	18161465	.	+	.	transcript_id "TCONS_00001090/TCONS_00001091/TCONS_00001092/TCONS_00001093,TCONS_00001089"; gene_id "chrA01:18158523-18168118W"; flanks "18161316-,18161465-"; structure "1^,2^"; splice_chain "18161383^,18161401^"; sources "Undefined,Undefined"; NMorMRNA "null"; degree "4"; dimension "2_2";
chrA01	Undefined	as_event	18161465	18161658	.	+	.	transcript_id "TCONS_00001089/TCONS_00001091/TCONS_00001092/TCONS_00001093,TCONS_00001090"; gene_id "chrA01:18158523-18168118W"; flanks "18161465-,18161658-"; structure "1^,2^"; splice_chain "18161591^,18161592^"; sources "Undefined,Undefined"; NMorMRNA "null"; degree "4"; dimension "2_2";
chrA01	Undefined	as_event	18161658	18161963	.	+	.	transcript_id "TCONS_00001090/TCONS_00001093,TCONS_00001091/TCONS_00001092"; gene_id "chrA01:18158523-18168118W"; flanks "18161658-,18161963-"; structure "1^,2^"; splice_chain "18161865^,18161870^"; sources "Undefined,Undefined"; NMorMRNA "null"; degree "4"; dimension "2_2";
chrA01	Undefined	as_event	18161870	18162010	.	+	.	transcript_id "TCONS_00001091/TCONS_00001092,TCONS_00001089"; gene_id "chrA01:18158523-18168118W"; flanks "18161870^,18162010^"; structure "1-,2-"; splice_chain "18161963-,18161970-"; sources "Undefined,Undefined"; NMorMRNA "null"; degree "4"; dimension "2_2";
chrA01	Undefined	as_event	18161658	18162010	.	+	.	transcript_id "TCONS_00001090/TCONS_00001093,TCONS_00001091/TCONS_00001092,TCONS_00001089"; gene_id "chrA01:18158523-18168118W"; flanks "18161658-,18162010^"; structure "1^3-,2^3-,2^4-"; splice_chain "18161865^18161963-,18161870^18161963-,18161870^18161970-"; sources "Undefined,Undefined,Undefined"; NMorMRNA "null"; degree "9"; dimension "3_3";
chrA01	Undefined	as_event	18163180	18163386	.	+	.	transcript_id "TCONS_00001094,TCONS_00001091/TCONS_00001092/TCONS_00001093"; gene_id "chrA01:18158523-18168118W"; flanks "18163180-,18163386-"; structure "1^,2^"; splice_chain "18163270^,18163291^"; sources "Undefined,Undefined"; NMorMRNA "null"; degree "4"; dimension "2_2";
chrA01	Undefined	as_event	18162788	18163386	.	+	.	transcript_id "TCONS_00001089/TCONS_00001090,TCONS_00001094,TCONS_00001091/TCONS_00001092/TCONS_00001093"; gene_id "chrA01:18158523-18168118W"; flanks "18162788^,18163386-"; structure "0,1-2^,1-3^"; splice_chain ",18163180-18163270^,18163180-18163291^"; sources "Undefined,Undefined,Undefined"; NMorMRNA "null"; degree "9"; dimension "3_3";
chrA01	Undefined	as_event	18163609	18164069	.	+	.	transcript_id "TCONS_00001089/TCONS_00001093,TCONS_00001090/TCONS_00001092/TCONS_00001094"; gene_id "chrA01:18158523-18168118W"; flanks "18163609-,18164069^"; structure "0,1^2-"; splice_chain ",18163717^18163814-"; sources "Undefined,Undefined"; NMorMRNA "null"; degree "4"; dimension "2_2";
chrA01	Undefined	as_event	18194133	18194791	.	+	.	transcript_id "TCONS_00001095,TCONS_00001096"; gene_id "chrA01:18191306-18194791W"; flanks "18194133-,18194791]"; structure "1^3-,2^4-"; splice_chain "18194222^18194326-,18194232^18194336-"; sources "Undefined,Undefined"; NMorMRNA "null"; degree "4"; dimension "2_2";
chrA01	Undefined	as_event	18307805	18308073	.	+	.	transcript_id "TCONS_00001100,TCONS_00001099"; gene_id "chrA01:18303178-18309407W"; flanks "18307805-,18308073^"; structure "0,1^2-"; splice_chain ",18307888^18307976-"; sources "Undefined,Undefined"; NMorMRNA "null"; degree "4"; dimension "2_2";
chrA01	Undefined	as_event	18366389	18375429	.	+	.	transcript_id "TCONS_00001102/TCONS_00001104,TCONS_00001103"; gene_id "chrA01:18365630-18377622W"; flanks "18366389^,18375429-"; structure "1-2^,3-4^"; splice_chain "18366542-18366597^,18375261-18375316^"; sources "Undefined,Undefined"; NMorMRNA "null"; degree "4"; dimension "2_2";
chrA01	Undefined	as_event	18375608	18375811	.	+	.	transcript_id "TCONS_00001102/TCONS_00001106,TCONS_00001103/TCONS_00001104/TCONS_00001105"; gene_id "chrA01:18365630-18377622W"; flanks "18375608-,18375811^"; structure "0,1^2-"; splice_chain ",18375665^18375765-"; sources "Undefined,Undefined"; NMorMRNA "null"; degree "4"; dimension "2_2";
chrA01	Undefined	as_event	18588428	18589835	.	+	.	transcript_id "TCONS_00001109,TCONS_00001108"; gene_id "chrA01:18588167-18590684W"; flanks "18588428^,18589835^"; structure "1-,2-"; splice_chain "18588610-,18588616-"; sources "Undefined,Undefined"; NMorMRNA "null"; degree "4"; dimension "2_2";
chrA01	Undefined	as_event	18592188	18592715	.	+	.	transcript_id "TCONS_00001110,TCONS_00001111"; gene_id "chrA01:18592063-18595852W"; flanks "18592188^,18592715^"; structure "1-,2-"; splice_chain "18592597-,18592599-"; sources "Undefined,Undefined"; NMorMRNA "null"; degree "4"; dimension "2_2";
chrA01	Undefined	as_event	18593584	18594253	.	+	.	transcript_id "TCONS_00001111,TCONS_00001110"; gene_id "chrA01:18592063-18595852W"; flanks "18593584-,18594253^"; structure "0,1^2-"; splice_chain ",18593741^18593830-"; sources "Undefined,Undefined"; NMorMRNA "null"; degree "4"; dimension "2_2";
chrA01	Undefined	as_event	18658015	18658166	.	+	.	transcript_id "TCONS_00001118,TCONS_00001116/TCONS_00001117"; gene_id "chrA01:18655927-18659696W"; flanks "18658015^,18658166^"; structure "1-,2-"; splice_chain "18658097-,18658098-"; sources "Undefined,Undefined"; NMorMRNA "null"; degree "4"; dimension "2_2";
chrA01	Undefined	as_event	18658253	18658692	.	+	.	transcript_id "TCONS_00001116/TCONS_00001118,TCONS_00001117"; gene_id "chrA01:18655927-18659696W"; flanks "18658253-,18658692^"; structure "1^3-,2^4-"; splice_chain "18658552^18658654-,18658554^18658656-"; sources "Undefined,Undefined"; NMorMRNA "null"; degree "4"; dimension "2_2";
chrA01	Undefined	as_event	18658962	18659109	.	+	.	transcript_id "TCONS_00001116,TCONS_00001117/TCONS_00001118"; gene_id "chrA01:18655927-18659696W"; flanks "18658962-,18659109-"; structure "1^,2^"; splice_chain "18659015^,18659030^"; sources "Undefined,Undefined"; NMorMRNA "null"; degree "4"; dimension "2_2";
chrA01	Undefined	as_event	18763311	18763455	.	+	.	transcript_id "TCONS_00001121,TCONS_00001120"; gene_id "chrA01:18761946-18764206W"; flanks "18763311-,18763455-"; structure "1^,2^"; splice_chain "18763362^,18763363^"; sources "Undefined,Undefined"; NMorMRNA "null"; degree "4"; dimension "2_2";
chrA01	Undefined	as_event	18763806	18764206	.	+	.	transcript_id "TCONS_00001120,TCONS_00001121"; gene_id "chrA01:18761946-18764206W"; flanks "18763806^,18764206]"; structure "1-,2-"; splice_chain "18763888-,18763891-"; sources "Undefined,Undefined"; NMorMRNA "null"; degree "4"; dimension "2_2";
chrA01	Undefined	as_event	19351002	19351342	.	+	.	transcript_id "TCONS_00001142,TCONS_00001143"; gene_id "chrA01:19348377-19353562W"; flanks "19351002-,19351342^"; structure "0,1^2-"; splice_chain ",19351083^19351180-"; sources "Undefined,Undefined"; NMorMRNA "null"; degree "4"; dimension "2_2";
chrA01	Undefined	as_event	19511516	19511799	.	+	.	transcript_id "TCONS_00001145,TCONS_00001146"; gene_id "chrA01:19510564-19512110W"; flanks "19511516-,19511799^"; structure "0,1^2-"; splice_chain ",19511620^19511686-"; sources "Undefined,Undefined"; NMorMRNA "null"; degree "4"; dimension "2_2";
chrA01	Undefined	as_event	19821456	19821697	.	+	.	transcript_id "TCONS_00001155,TCONS_00001156"; gene_id "chrA01:19821181-19827302W"; flanks "19821456-,19821697-"; structure "1^,2^"; splice_chain "19821563^,19821565^"; sources "Undefined,Undefined"; NMorMRNA "null"; degree "4"; dimension "2_2";
chrA01	Undefined	as_event	19822737	19822965	.	+	.	transcript_id "TCONS_00001156,TCONS_00001155"; gene_id "chrA01:19821181-19827302W"; flanks "19822737^,19822965^"; structure "1-,2-"; splice_chain "19822849-,19822850-"; sources "Undefined,Undefined"; NMorMRNA "null"; degree "4"; dimension "2_2";
chrA01	Undefined	as_event	19823222	19823456	.	+	.	transcript_id "TCONS_00001156,TCONS_00001155"; gene_id "chrA01:19821181-19827302W"; flanks "19823222^,19823456^"; structure "1-,2-"; splice_chain "19823346-,19823347-"; sources "Undefined,Undefined"; NMorMRNA "null"; degree "4"; dimension "2_2";
chrA01	Undefined	as_event	19824296	19824604	.	+	.	transcript_id "TCONS_00001155,TCONS_00001156"; gene_id "chrA01:19821181-19827302W"; flanks "19824296-,19824604^"; structure "0,1^2-"; splice_chain ",19824391^19824477-"; sources "Undefined,Undefined"; NMorMRNA "null"; degree "4"; dimension "2_2";
chrA01	Undefined	as_event	19902746	19903079	.	+	.	transcript_id "TCONS_00001160,TCONS_00001159"; gene_id "chrA01:19901989-19904007W"; flanks "19902746-,19903079^"; structure "1^3-,2^4-"; splice_chain "19902925^19903008-,19902927^19903010-"; sources "Undefined,Undefined"; NMorMRNA "null"; degree "4"; dimension "2_2";
chrA01	Undefined	as_event	19903154	19903400	.	+	.	transcript_id "TCONS_00001159,TCONS_00001160"; gene_id "chrA01:19901989-19904007W"; flanks "19903154-,19903400^"; structure "0,1^2-"; splice_chain ",19903240^19903302-"; sources "Undefined,Undefined"; NMorMRNA "null"; degree "4"; dimension "2_2";
chrA01	Undefined	as_event	20038599	20039340	.	+	.	transcript_id "TCONS_00001167,TCONS_00001168"; gene_id "chrA01:20038055-20039340W"; flanks "20038599-,20039340]"; structure "0,1^2-"; splice_chain ",20038963^20039041-"; sources "Undefined,Undefined"; NMorMRNA "null"; degree "4"; dimension "2_2";
chrA01	Undefined	as_event	20465567	20465812	.	+	.	transcript_id "TCONS_00001189,TCONS_00001190/TCONS_00001191"; gene_id "chrA01:20464848-20467536W"; flanks "20465567-,20465812^"; structure "0,1^2-"; splice_chain ",20465691^20465766-"; sources "Undefined,Undefined"; NMorMRNA "null"; degree "4"; dimension "2_2";
chrA01	Undefined	as_event	20465909	20466197	.	+	.	transcript_id "TCONS_00001189,TCONS_00001190/TCONS_00001191"; gene_id "chrA01:20464848-20467536W"; flanks "20465909-,20466197^"; structure "0,1^2-"; splice_chain ",20465986^20466073-"; sources "Undefined,Undefined"; NMorMRNA "null"; degree "4"; dimension "2_2";
chrA01	Undefined	as_event	20466845	20467036	.	+	.	transcript_id "TCONS_00001189/TCONS_00001191,TCONS_00001190"; gene_id "chrA01:20464848-20467536W"; flanks "20466845^,20467036^"; structure "1-,2-"; splice_chain "20466936-,20466943-"; sources "Undefined,Undefined"; NMorMRNA "null"; degree "4"; dimension "2_2";
chrA01	Undefined	as_event	20483571	20483873	.	+	.	transcript_id "TCONS_00001194,TCONS_00001193"; gene_id "chrA01:20482322-20484987W"; flanks "20483571-,20483873^"; structure "0,1^2-"; splice_chain ",20483673^20483755-"; sources "Undefined,Undefined"; NMorMRNA "null"; degree "4"; dimension "2_2";
chrA01	Undefined	as_event	20625767	20626797	.	+	.	transcript_id "TCONS_00001203,TCONS_00001204"; gene_id "chrA01:20625767-20627295W"; flanks "20625767[,20626797^"; structure "1^3-,2^4-"; splice_chain "20625907^20626044-,20625917^20626054-"; sources "Undefined,Undefined"; NMorMRNA "null"; degree "4"; dimension "2_2";
chrA01	Undefined	as_event	20646002	20646721	.	+	.	transcript_id "TCONS_00001210,TCONS_00001208"; gene_id "chrA01:20645687-20649999W"; flanks "20646002-,20646721^"; structure "0,1^2-"; splice_chain ",20646420^20646591-"; sources "Undefined,Undefined"; NMorMRNA "null"; degree "4"; dimension "2_2";
chrA01	Undefined	as_event	20645688	20646721	.	+	.	transcript_id "TCONS_00001210,TCONS_00001209"; gene_id "chrA01:20645687-20649999W"; flanks "20645688[,20646721^"; structure "1^3-,2^4-5^6-"; splice_chain "20645807^20646002-,20645817^20646012-20646420^20646591-"; sources "Undefined,Undefined"; NMorMRNA "null"; degree "4"; dimension "2_2";
chrA01	Undefined	as_event	20685076	20685537	.	+	.	transcript_id "TCONS_00001217,TCONS_00001216"; gene_id "chrA01:20684353-20685678W"; flanks "20685076-,20685537-"; structure "1^,2^"; splice_chain "20685410^,20685442^"; sources "Undefined,Undefined"; NMorMRNA "null"; degree "4"; dimension "2_2";
chrA01	Undefined	as_event	20742387	20743364	.	+	.	transcript_id "TCONS_00001221,TCONS_00001222"; gene_id "chrA01:20742387-20745398W"; flanks "20742387[,20743364^"; structure "1^3-6^8-,2^4-5^7-"; splice_chain "20742560^20742687-20743145^20743225-,20742570^20742697-20743135^20743215-"; sources "Undefined,Undefined"; NMorMRNA "null"; degree "4"; dimension "2_2";
chrA01	Undefined	as_event	20915781	20917083	.	+	.	transcript_id "TCONS_00001233/TCONS_00001234,TCONS_00001232"; gene_id "chrA01:20914899-20922212W"; flanks "20915781-,20917083^"; structure "1^3-,2^4-"; splice_chain "20915831^20916153-,20915860^20916182-"; sources "Undefined,Undefined"; NMorMRNA "null"; degree "4"; dimension "2_2";
chrA01	Undefined	as_event	20918872	20919379	.	+	.	transcript_id "TCONS_00001232/TCONS_00001234,TCONS_00001233"; gene_id "chrA01:20914899-20922212W"; flanks "20918872-,20919379^"; structure "1^3-,2^4-"; splice_chain "20918982^20919182-,20918992^20919192-"; sources "Undefined,Undefined"; NMorMRNA "null"; degree "4"; dimension "2_2";
chrA01	Undefined	as_event	20919865	20921103	.	+	.	transcript_id "TCONS_00001234,TCONS_00001232"; gene_id "chrA01:20914899-20922212W"; flanks "20919865-,20921103^"; structure "1^3-,2^4-"; splice_chain "20920476^20920643-,20920486^20920653-"; sources "Undefined,Undefined"; NMorMRNA "null"; degree "4"; dimension "2_2";
chrA01	Undefined	as_event	20920643	20921257	.	+	.	transcript_id "TCONS_00001234,TCONS_00001233"; gene_id "chrA01:20914899-20922212W"; flanks "20920643-,20921257^"; structure "1^3-,2^4-"; splice_chain "20921103^20921197-,20921115^20921207-"; sources "Undefined,Undefined"; NMorMRNA "null"; degree "4"; dimension "2_2";
chrA01	Undefined	as_event	20919865	20921257	.	+	.	transcript_id "TCONS_00001234,TCONS_00001233,TCONS_00001232"; gene_id "chrA01:20914899-20922212W"; flanks "20919865-,20921257^"; structure "1^3-5^7-,1^3-6^8-,2^4-5^7-"; splice_chain "20920476^20920643-20921103^20921197-,20920476^20920643-20921115^20921207-,20920486^20920653-20921103^20921197-"; sources "Undefined,Undefined,Undefined"; NMorMRNA "null"; degree "9"; dimension "3_3";
chrA01	Undefined	as_event	20921257	20921452	.	+	.	transcript_id "TCONS_00001232/TCONS_00001233,TCONS_00001234"; gene_id "chrA01:20914899-20922212W"; flanks "20921257^,20921452^"; structure "1-,2-"; splice_chain "20921383-,20921384-"; sources "Undefined,Undefined"; NMorMRNA "null"; degree "4"; dimension "2_2";
chrA01	Undefined	as_event	20924147	20926884	.	+	.	transcript_id "TCONS_00001237,TCONS_00001236"; gene_id "chrA01:20924147-20926884W"; flanks "20924147[,20926884]"; structure "1^3-,2^4-"; splice_chain "20924348^20925046-,20924358^20925056-"; sources "Undefined,Undefined"; NMorMRNA "null"; degree "4"; dimension "2_2";
chrA01	Undefined	as_event	20933201	20934045	.	+	.	transcript_id "TCONS_00001238,TCONS_00001239"; gene_id "chrA01:20932726-20936095W"; flanks "20933201-,20934045^"; structure "1^3-,2^4-"; splice_chain "20933307^20933382-,20933322^20933397-"; sources "Undefined,Undefined"; NMorMRNA "null"; degree "4"; dimension "2_2";
chrA01	Undefined	as_event	21056352	21056682	.	+	.	transcript_id "TCONS_00001249,TCONS_00001250"; gene_id "chrA01:21053913-21056730W"; flanks "21056352-,21056682-"; structure "1^,2^"; splice_chain "21056406^,21056415^"; sources "Undefined,Undefined"; NMorMRNA "null"; degree "4"; dimension "2_2";
chrA01	Undefined	as_event	21400443	21400708	.	+	.	transcript_id "TCONS_00001274,TCONS_00001275"; gene_id "chrA01:21397873-21402545W"; flanks "21400443-,21400708^"; structure "0,1^2-"; splice_chain ",21400588^21400663-"; sources "Undefined,Undefined"; NMorMRNA "null"; degree "4"; dimension "2_2";
chrA01	Undefined	as_event	21452460	21452687	.	+	.	transcript_id "TCONS_00001277/TCONS_00001278,TCONS_00001279"; gene_id "chrA01:21452238-21458484W"; flanks "21452460^,21452687^"; structure "1-,2-"; splice_chain "21452610-,21452613-"; sources "Undefined,Undefined"; NMorMRNA "null"; degree "4"; dimension "2_2";
chrA01	Undefined	as_event	21455726	21455900	.	+	.	transcript_id "TCONS_00001277,TCONS_00001278/TCONS_00001279"; gene_id "chrA01:21452238-21458484W"; flanks "21455726^,21455900^"; structure "1-,2-"; splice_chain "21455839-,21455841-"; sources "Undefined,Undefined"; NMorMRNA "null"; degree "4"; dimension "2_2";
chrA01	Undefined	as_event	21525913	21527180	.	+	.	transcript_id "TCONS_00001282,TCONS_00001281"; gene_id "chrA01:21525913-21528674W"; flanks "21525913[,21527180^"; structure "0,1^2-"; splice_chain ",21526772^21526834-"; sources "Undefined,Undefined"; NMorMRNA "null"; degree "4"; dimension "2_2";
chrA01	Undefined	as_event	21546400	21546675	.	+	.	transcript_id "TCONS_00001284,TCONS_00001283"; gene_id "chrA01:21542098-21550765W"; flanks "21546400-,21546675^"; structure "1^3-,2^4-"; splice_chain "21546470^21546545-,21546479^21546554-"; sources "Undefined,Undefined"; NMorMRNA "null"; degree "4"; dimension "2_2";
chrA01	Undefined	as_event	21643233	21643424	.	+	.	transcript_id "TCONS_00001292,TCONS_00001293"; gene_id "chrA01:21641081-21644287W"; flanks "21643233-,21643424^"; structure "1^3-,2^4-"; splice_chain "21643297^21643389-,21643299^21643391-"; sources "Undefined,Undefined"; NMorMRNA "null"; degree "4"; dimension "2_2";
chrA01	Undefined	as_event	21646607	21647365	.	+	.	transcript_id "TCONS_00001294,TCONS_00001295"; gene_id "chrA01:21644641-21647926W"; flanks "21646607-,21647365-"; structure "1^,2^"; splice_chain "21646855^,21646927^"; sources "Undefined,Undefined"; NMorMRNA "null"; degree "4"; dimension "2_2";
chrA01	Undefined	as_event	21647710	21647919	.	+	.	transcript_id "TCONS_00001294,TCONS_00001295"; gene_id "chrA01:21644641-21647926W"; flanks "21647710-,21647919-"; structure "1^,2^"; splice_chain "21647844^,21647845^"; sources "Undefined,Undefined"; NMorMRNA "null"; degree "4"; dimension "2_2";
chrA01	Undefined	as_event	21756721	21757203	.	+	.	transcript_id "TCONS_00001311,TCONS_00001310"; gene_id "chrA01:21755640-21757427W"; flanks "21756721-,21757203^"; structure "1^3-,2^4-"; splice_chain "21757015^21757099-,21757025^21757109-"; sources "Undefined,Undefined"; NMorMRNA "null"; degree "4"; dimension "2_2";
chrA01	Undefined	as_event	21864929	21865694	.	+	.	transcript_id "TCONS_00001318,TCONS_00001319"; gene_id "chrA01:21862883-21867091W"; flanks "21864929-,21865694^"; structure "1^3-5^6-,2^4-"; splice_chain "21865119^21865297-21865404^21865491-,21865129^21865307-"; sources "Undefined,Undefined"; NMorMRNA "null"; degree "4"; dimension "2_2";
chrA01	Undefined	as_event	21962280	21962833	.	+	.	transcript_id "TCONS_00001322,TCONS_00001323"; gene_id "chrA01:21962280-21964072W"; flanks "21962280[,21962833^"; structure "1^3-,2^4-"; splice_chain "21962659^21962743-,21962671^21962755-"; sources "Undefined,Undefined"; NMorMRNA "null"; degree "4"; dimension "2_2";
chrA01	Undefined	as_event	21962755	21963017	.	+	.	transcript_id "TCONS_00001323,TCONS_00001325"; gene_id "chrA01:21962280-21964072W"; flanks "21962755-,21963017^"; structure "1^3-,2^4-"; splice_chain "21962833^21962919-,21962834^21962920-"; sources "Undefined,Undefined"; NMorMRNA "null"; degree "4"; dimension "2_2";
chrA01	Undefined	as_event	21963660	21964072	.	+	.	transcript_id "TCONS_00001322/TCONS_00001323/TCONS_00001325,TCONS_00001324"; gene_id "chrA01:21962280-21964072W"; flanks "21963660-,21964072]"; structure "1^3-,2^4-"; splice_chain "21963732^21963829-,21963742^21963839-"; sources "Undefined,Undefined"; NMorMRNA "null"; degree "4"; dimension "2_2";
chrA01	Undefined	as_event	22002858	22003261	.	+	.	transcript_id "TCONS_00001329,TCONS_00001330"; gene_id "chrA01:21997938-22004802W"; flanks "22002858-,22003261^"; structure "1^3-,2^4-"; splice_chain "22003051^22003147-,22003081^22003177-"; sources "Undefined,Undefined"; NMorMRNA "null"; degree "4"; dimension "2_2";
chrA01	Undefined	as_event	22004078	22004802	.	+	.	transcript_id "TCONS_00001329,TCONS_00001330"; gene_id "chrA01:21997938-22004802W"; flanks "22004078-,22004802]"; structure "0,1^2-"; splice_chain ",22004200^22004271-"; sources "Undefined,Undefined"; NMorMRNA "null"; degree "4"; dimension "2_2";
chrA01	Undefined	as_event	22116192	22116415	.	+	.	transcript_id "TCONS_00001332,TCONS_00001333"; gene_id "chrA01:22113250-22118633W"; flanks "22116192-,22116415-"; structure "1^,2^"; splice_chain "22116270^,22116271^"; sources "Undefined,Undefined"; NMorMRNA "null"; degree "4"; dimension "2_2";
chrA01	Undefined	as_event	22136558	22137043	.	+	.	transcript_id "TCONS_00001336,TCONS_00001335/TCONS_00001337"; gene_id "chrA01:22135294-22138624W"; flanks "22136558-,22137043^"; structure "0,1^2-"; splice_chain ",22136707^22136788-"; sources "Undefined,Undefined"; NMorMRNA "null"; degree "4"; dimension "2_2";
chrA01	Undefined	as_event	22178050	22178557	.	+	.	transcript_id "TCONS_00001338,TCONS_00001339"; gene_id "chrA01:22175953-22178557W"; flanks "22178050-,22178557]"; structure "0,1^2-"; splice_chain ",22178157^22178232-"; sources "Undefined,Undefined"; NMorMRNA "null"; degree "4"; dimension "2_2";
chrA01	Undefined	as_event	22610492	22610728	.	+	.	transcript_id "TCONS_00001350,TCONS_00001351"; gene_id "chrA01:22609707-22610728W"; flanks "22610492-,22610728]"; structure "1^3-,2^4-"; splice_chain "22610578^22610667-,22610579^22610668-"; sources "Undefined,Undefined"; NMorMRNA "null"; degree "4"; dimension "2_2";
chrA01	Undefined	as_event	22749636	22749854	.	+	.	transcript_id "TCONS_00001363,TCONS_00001362"; gene_id "chrA01:22747332-22750519W"; flanks "22749636-,22749854-"; structure "1^,2^"; splice_chain "22749759^,22749761^"; sources "Undefined,Undefined"; NMorMRNA "null"; degree "4"; dimension "2_2";
chrA01	Undefined	as_event	22769522	22769774	.	+	.	transcript_id "TCONS_00001366,TCONS_00001367/TCONS_00001368"; gene_id "chrA01:22768539-22774061W"; flanks "22769522-,22769774^"; structure "0,1^2-"; splice_chain ",22769572^22769658-"; sources "Undefined,Undefined"; NMorMRNA "null"; degree "4"; dimension "2_2";
chrA01	Undefined	as_event	22769907	22770448	.	+	.	transcript_id "TCONS_00001368,TCONS_00001366/TCONS_00001367"; gene_id "chrA01:22768539-22774061W"; flanks "22769907^,22770448^"; structure "1-,2-"; splice_chain "22770169-,22770266-"; sources "Undefined,Undefined"; NMorMRNA "null"; degree "4"; dimension "2_2";
chrA01	Undefined	as_event	22770700	22770938	.	+	.	transcript_id "TCONS_00001366,TCONS_00001367/TCONS_00001368"; gene_id "chrA01:22768539-22774061W"; flanks "22770700-,22770938^"; structure "0,1^2-"; splice_chain ",22770809^22770885-"; sources "Undefined,Undefined"; NMorMRNA "null"; degree "4"; dimension "2_2";
chrA01	Undefined	as_event	22771345	22771805	.	+	.	transcript_id "TCONS_00001366/TCONS_00001369,TCONS_00001367"; gene_id "chrA01:22768539-22774061W"; flanks "22771345-,22771805^"; structure "1^3-,2^4-"; splice_chain "22771547^22771709-,22771557^22771719-"; sources "Undefined,Undefined"; NMorMRNA "null"; degree "4"; dimension "2_2";
chrA01	Undefined	as_event	22772644	22772921	.	+	.	transcript_id "TCONS_00001366/TCONS_00001369,TCONS_00001367"; gene_id "chrA01:22768539-22774061W"; flanks "22772644-,22772921^"; structure "1^3-,2^4-"; splice_chain "22772754^22772835-,22772764^22772845-"; sources "Undefined,Undefined"; NMorMRNA "null"; degree "4"; dimension "2_2";
chrA01	Undefined	as_event	22773384	22773573	.	+	.	transcript_id "TCONS_00001367/TCONS_00001369,TCONS_00001366"; gene_id "chrA01:22768539-22774061W"; flanks "22773384-,22773573-"; structure "1^,2^"; splice_chain "22773489^,22773490^"; sources "Undefined,Undefined"; NMorMRNA "null"; degree "4"; dimension "2_2";
chrA01	Undefined	as_event	22792189	22792927	.	+	.	transcript_id "TCONS_00001372,TCONS_00001373"; gene_id "chrA01:22792189-22795129W"; flanks "22792189[,22792927^"; structure "1^3-,2^4-"; splice_chain "22792700^22792799-,22792710^22792809-"; sources "Undefined,Undefined"; NMorMRNA "null"; degree "4"; dimension "2_2";
chrA01	Undefined	as_event	22794044	22794439	.	+	.	transcript_id "TCONS_00001373,TCONS_00001374"; gene_id "chrA01:22792189-22795129W"; flanks "22794044-,22794439^"; structure "0,1^2-"; splice_chain ",22794135^22794222-"; sources "Undefined,Undefined"; NMorMRNA "null"; degree "4"; dimension "2_2";
chrA01	Undefined	as_event	22932702	22932907	.	+	.	transcript_id "TCONS_00001375,TCONS_00001376"; gene_id "chrA01:22931018-22935729W"; flanks "22932702-,22932907^"; structure "0,1^2-"; splice_chain ",22932771^22932852-"; sources "Undefined,Undefined"; NMorMRNA "null"; degree "4"; dimension "2_2";
chrA01	Undefined	as_event	22936609	22936966	.	+	.	transcript_id "TCONS_00001377,TCONS_00001378"; gene_id "chrA01:22936285-22937411W"; flanks "22936609-,22936966^"; structure "1^3-,2^4-"; splice_chain "22936757^22936851-,22936767^22936861-"; sources "Undefined,Undefined"; NMorMRNA "null"; degree "4"; dimension "2_2";
chrA01	Undefined	as_event	23005171	23005915	.	+	.	transcript_id "TCONS_00001383,TCONS_00001382"; gene_id "chrA01:23005171-23006727W"; flanks "23005171[,23005915-"; structure "1^,2^"; splice_chain "23005566^,23005571^"; sources "Undefined,Undefined"; NMorMRNA "null"; degree "4"; dimension "2_2";
chrA01	Undefined	as_event	23040867	23041344	.	+	.	transcript_id "TCONS_00001385,TCONS_00001384"; gene_id "chrA01:23040155-23042227W"; flanks "23040867-,23041344^"; structure "1^3-,2^4-"; splice_chain "23041130^23041207-,23041140^23041217-"; sources "Undefined,Undefined"; NMorMRNA "null"; degree "4"; dimension "2_2";
chrA01	Undefined	as_event	142	505	.	-	.	transcript_id "TCONS_00001391,TCONS_00001390"; gene_id "chrA01:142-505C"; flanks "505[,142]"; structure "1^3-,2^4-"; splice_chain "438^231-,431^224-"; sources "Undefined,Undefined"; NMorMRNA "null"; degree "4"; dimension "2_2";
chrA01	Undefined	as_event	3477	3855	.	-	.	transcript_id "TCONS_00001394,TCONS_00001393"; gene_id "chrA01:3146-5594C"; flanks "3855-,3477^"; structure "0,1^2-"; splice_chain ",3764^3665-"; sources "Undefined,Undefined"; NMorMRNA "null"; degree "4"; dimension "2_2";
chrA01	Undefined	as_event	30148	30527	.	-	.	transcript_id "TCONS_00001398,TCONS_00001397"; gene_id "chrA01:30148-31826C"; flanks "30527-,30148]"; structure "0,1^2-"; splice_chain ",30370^30287-"; sources "Undefined,Undefined"; NMorMRNA "null"; degree "4"; dimension "2_2";
chrA01	Undefined	as_event	445273	445780	.	-	.	transcript_id "TCONS_00001416,TCONS_00001417"; gene_id "chrA01:444864-446839C"; flanks "445780-,445273^"; structure "0,1^2-"; splice_chain ",445423^445354-"; sources "Undefined,Undefined"; NMorMRNA "null"; degree "4"; dimension "2_2";
chrA01	Undefined	as_event	450016	450517	.	-	.	transcript_id "TCONS_00001419/TCONS_00001420,TCONS_00001418"; gene_id "chrA01:448932-452241C"; flanks "450517-,450016^"; structure "0,1^2-"; splice_chain ",450323^450117-"; sources "Undefined,Undefined"; NMorMRNA "null"; degree "4"; dimension "2_2";
chrA01	Undefined	as_event	449230	449718	.	-	.	transcript_id "TCONS_00001418/TCONS_00001420,TCONS_00001419"; gene_id "chrA01:448932-452241C"; flanks "449718-,449230^"; structure "0,1^2-"; splice_chain ",449577^449376-"; sources "Undefined,Undefined"; NMorMRNA "null"; degree "4"; dimension "2_2";
chrA01	Undefined	as_event	597622	599739	.	-	.	transcript_id "TCONS_00001435,TCONS_00001434"; gene_id "chrA01:596673-599739C"; flanks "599739[,597622^"; structure "0,1^2-"; splice_chain ",597844^597680-"; sources "Undefined,Undefined"; NMorMRNA "null"; degree "4"; dimension "2_2";
chrA01	Undefined	as_event	846242	846560	.	-	.	transcript_id "TCONS_00001441,TCONS_00001442"; gene_id "chrA01:845951-847472C"; flanks "846560-,846242^"; structure "0,1^2-"; splice_chain ",846445^846374-"; sources "Undefined,Undefined"; NMorMRNA "null"; degree "4"; dimension "2_2";
chrA01	Undefined	as_event	875521	876156	.	-	.	transcript_id "TCONS_00001446,TCONS_00001445"; gene_id "chrA01:874699-878102C"; flanks "876156-,875521^"; structure "0,1^2-"; splice_chain ",876066^875592-"; sources "Undefined,Undefined"; NMorMRNA "null"; degree "4"; dimension "2_2";
chrA01	Undefined	as_event	884674	884910	.	-	.	transcript_id "TCONS_00001448,TCONS_00001447"; gene_id "chrA01:884274-886812C"; flanks "884910-,884674^"; structure "0,1^2-"; splice_chain ",884811^884731-"; sources "Undefined,Undefined"; NMorMRNA "null"; degree "4"; dimension "2_2";
chrA01	Undefined	as_event	894785	895374	.	-	.	transcript_id "TCONS_00001451,TCONS_00001450"; gene_id "chrA01:894457-895934C"; flanks "895374-,894785^"; structure "0,1^2-3^4-"; splice_chain ",895196^895098-895015^894952-"; sources "Undefined,Undefined"; NMorMRNA "null"; degree "4"; dimension "2_2";
chrA01	Undefined	as_event	910797	911596	.	-	.	transcript_id "TCONS_00001453,TCONS_00001454"; gene_id "chrA01:909992-911970C"; flanks "911596-,910797-"; structure "1^2-3^,4^"; splice_chain "911506^911365-911096^,911092^"; sources "Undefined,Undefined"; NMorMRNA "null"; degree "4"; dimension "2_2";
chrA01	Undefined	as_event	1008998	1009456	.	-	.	transcript_id "TCONS_00001467,TCONS_00001466"; gene_id "chrA01:1008129-1009456C"; flanks "1009456[,1008998^"; structure "0,1^2-"; splice_chain ",1009160^1009084-"; sources "Undefined,Undefined"; NMorMRNA "null"; degree "4"; dimension "2_2";
chrA01	Undefined	as_event	1008617	1008921	.	-	.	transcript_id "TCONS_00001466,TCONS_00001467"; gene_id "chrA01:1008129-1009456C"; flanks "1008921-,1008617^"; structure "0,1^2-"; splice_chain ",1008721^1008652-"; sources "Undefined,Undefined"; NMorMRNA "null"; degree "4"; dimension "2_2";
chrA01	Undefined	as_event	1008129	1008529	.	-	.	transcript_id "TCONS_00001466,TCONS_00001467"; gene_id "chrA01:1008129-1009456C"; flanks "1008529-,1008129]"; structure "1^3-,2^4-"; splice_chain "1008453^1008348-,1008443^1008338-"; sources "Undefined,Undefined"; NMorMRNA "null"; degree "4"; dimension "2_2";
chrA01	Undefined	as_event	1036280	1036644	.	-	.	transcript_id "TCONS_00001472,TCONS_00001470/TCONS_00001471"; gene_id "chrA01:1035097-1038337C"; flanks "1036644-,1036280^"; structure "0,1^2-"; splice_chain ",1036501^1036432-"; sources "Undefined,Undefined"; NMorMRNA "null"; degree "4"; dimension "2_2";
chrA01	Undefined	as_event	1035097	1035466	.	-	.	transcript_id "TCONS_00001471,TCONS_00001470"; gene_id "chrA01:1035097-1038337C"; flanks "1035466-,1035097]"; structure "0,1^2-"; splice_chain ",1035354^1035274-"; sources "Undefined,Undefined"; NMorMRNA "null"; degree "4"; dimension "2_2";
chrA01	Undefined	as_event	1035097	1036207	.	-	.	transcript_id "TCONS_00001472,TCONS_00001471,TCONS_00001470"; gene_id "chrA01:1035097-1038337C"; flanks "1036207-,1035097]"; structure "0,1^2-3^4-5^6-,1^2-3^4-5^6-7^8-"; splice_chain ",1036092^1036006-1035839^1035770-1035546^1035466-,1036092^1036006-1035839^1035770-1035546^1035466-1035354^1035274-"; sources "Undefined,Undefined,Undefined"; NMorMRNA "null"; degree "9"; dimension "3_3";
chrA01	Undefined	as_event	1071543	1071850	.	-	.	transcript_id "TCONS_00001475,TCONS_00001474"; gene_id "chrA01:1069813-1072399C"; flanks "1071850-,1071543^"; structure "1^3-,2^4-"; splice_chain "1071733^1071643-,1071732^1071642-"; sources "Undefined,Undefined"; NMorMRNA "null"; degree "4"; dimension "2_2";
chrA01	Undefined	as_event	1305184	1305622	.	-	.	transcript_id "TCONS_00001492,TCONS_00001493"; gene_id "chrA01:1304610-1306084C"; flanks "1305622-,1305184^"; structure "0,1^2-"; splice_chain ",1305488^1305421-"; sources "Undefined,Undefined"; NMorMRNA "null"; degree "4"; dimension "2_2";
chrA01	Undefined	as_event	1335911	1336718	.	-	.	transcript_id "TCONS_00001497,TCONS_00001496"; gene_id "chrA01:1335564-1339137C"; flanks "1336718-,1335911^"; structure "0,1^2-"; splice_chain ",1336198^1336101-"; sources "Undefined,Undefined"; NMorMRNA "null"; degree "4"; dimension "2_2";
chrA01	Undefined	as_event	1378601	1379857	.	-	.	transcript_id "TCONS_00001503,TCONS_00001504"; gene_id "chrA01:1374654-1380688C"; flanks "1379857^,1378601^"; structure "1-,2-"; splice_chain "1379566-,1379523-"; sources "Undefined,Undefined"; NMorMRNA "null"; degree "4"; dimension "2_2";
chrA01	Undefined	as_event	1387598	1387742	.	-	.	transcript_id "TCONS_00001507,TCONS_00001508"; gene_id "chrA01:1387178-1391325C"; flanks "1387742^,1387598^"; structure "1-,2-"; splice_chain "1387669-,1387657-"; sources "Undefined,Undefined"; NMorMRNA "null"; degree "4"; dimension "2_2";
chrA01	Undefined	as_event	1413415	1413665	.	-	.	transcript_id "TCONS_00001510,TCONS_00001511"; gene_id "chrA01:1410789-1413841C"; flanks "1413665^,1413415^"; structure "1-,2-"; splice_chain "1413509-,1413507-"; sources "Undefined,Undefined"; NMorMRNA "null"; degree "4"; dimension "2_2";
chrA01	Undefined	as_event	1412919	1413312	.	-	.	transcript_id "TCONS_00001510,TCONS_00001511"; gene_id "chrA01:1410789-1413841C"; flanks "1413312-,1412919^"; structure "0,1^2-"; splice_chain ",1413060^1412987-"; sources "Undefined,Undefined"; NMorMRNA "null"; degree "4"; dimension "2_2";
chrA01	Undefined	as_event	1411897	1412403	.	-	.	transcript_id "TCONS_00001510,TCONS_00001511"; gene_id "chrA01:1410789-1413841C"; flanks "1412403-,1411897^"; structure "0,1^2-"; splice_chain ",1412081^1412001-"; sources "Undefined,Undefined"; NMorMRNA "null"; degree "4"; dimension "2_2";
chrA01	Undefined	as_event	1437401	1437826	.	-	.	transcript_id "TCONS_00001513,TCONS_00001512"; gene_id "chrA01:1436074-1439999C"; flanks "1437826^,1437401^"; structure "1-,2-"; splice_chain "1437527-,1437526-"; sources "Undefined,Undefined"; NMorMRNA "null"; degree "4"; dimension "2_2";
chrA01	Undefined	as_event	1436733	1437211	.	-	.	transcript_id "TCONS_00001513,TCONS_00001512"; gene_id "chrA01:1436074-1439999C"; flanks "1437211-,1436733^"; structure "1^3-,2^4-"; splice_chain "1437096^1436922-,1437086^1436912-"; sources "Undefined,Undefined"; NMorMRNA "null"; degree "4"; dimension "2_2";
chrA01	Undefined	as_event	1457159	1457306	.	-	.	transcript_id "TCONS_00001515,TCONS_00001516/TCONS_00001518"; gene_id "chrA01:1452688-1457747C"; flanks "1457306^,1457159^"; structure "1-,2-"; splice_chain "1457236-,1457216-"; sources "Undefined,Undefined"; NMorMRNA "null"; degree "4"; dimension "2_2";
chrA01	Undefined	as_event	1456781	1456970	.	-	.	transcript_id "TCONS_00001517,TCONS_00001515/TCONS_00001516/TCONS_00001518"; gene_id "chrA01:1452688-1457747C"; flanks "1456970^,1456781^"; structure "1-,2-"; splice_chain "1456865-,1456864-"; sources "Undefined,Undefined"; NMorMRNA "null"; degree "4"; dimension "2_2";
chrA01	Undefined	as_event	1455186	1455404	.	-	.	transcript_id "TCONS_00001515,TCONS_00001516/TCONS_00001517"; gene_id "chrA01:1452688-1457747C"; flanks "1455404^,1455186^"; structure "1-,2-"; splice_chain "1455218-,1455216-"; sources "Undefined,Undefined"; NMorMRNA "null"; degree "4"; dimension "2_2";
chrA01	Undefined	as_event	1454643	1455216	.	-	.	transcript_id "TCONS_00001518,TCONS_00001516/TCONS_00001517"; gene_id "chrA01:1452688-1457747C"; flanks "1455216-,1454643^"; structure "0,1^2-"; splice_chain ",1455186^1454695-"; sources "Undefined,Undefined"; NMorMRNA "null"; degree "4"; dimension "2_2";
chrA01	Undefined	as_event	1454643	1455404	.	-	.	transcript_id "TCONS_00001515,TCONS_00001518,TCONS_00001516/TCONS_00001517"; gene_id "chrA01:1452688-1457747C"; flanks "1455404^,1454643^"; structure "1-3^4-,2-,2-3^4-"; splice_chain "1455218-1455186^1454695-,1455216-,1455216-1455186^1454695-"; sources "Undefined,Undefined,Undefined"; NMorMRNA "null"; degree "9"; dimension "3_3";
chrA01	Undefined	as_event	1454228	1454535	.	-	.	transcript_id "TCONS_00001515/TCONS_00001516,TCONS_00001517/TCONS_00001518"; gene_id "chrA01:1452688-1457747C"; flanks "1454535-,1454228^"; structure "0,1^2-"; splice_chain ",1454431^1454354-"; sources "Undefined,Undefined"; NMorMRNA "null"; degree "4"; dimension "2_2";
chrA01	Undefined	as_event	1470364	1471265	.	-	.	transcript_id "TCONS_00001520,TCONS_00001519/TCONS_00001521"; gene_id "chrA01:1469916-1473499C"; flanks "1471265-,1470364^"; structure "1^3-,2^4-"; splice_chain "1471138^1470774-,1471128^1470764-"; sources "Undefined,Undefined"; NMorMRNA "null"; degree "4"; dimension "2_2";
chrA01	Undefined	as_event	1484133	1484311	.	-	.	transcript_id "TCONS_00001523,TCONS_00001524"; gene_id "chrA01:1479474-1485945C"; flanks "1484311^,1484133^"; structure "1-,2-"; splice_chain "1484199-,1484198-"; sources "Undefined,Undefined"; NMorMRNA "null"; degree "4"; dimension "2_2";
chrA01	Undefined	as_event	1510257	1510890	.	-	.	transcript_id "TCONS_00001527,TCONS_00001526"; gene_id "chrA01:1508464-1511206C"; flanks "1510890-,1510257^"; structure "0,1^2-"; splice_chain ",1510609^1510540-"; sources "Undefined,Undefined"; NMorMRNA "null"; degree "4"; dimension "2_2";
chrA01	Undefined	as_event	1512199	1512480	.	-	.	transcript_id "TCONS_00001529,TCONS_00001528"; gene_id "chrA01:1511866-1513093C"; flanks "1512480-,1512199^"; structure "0,1^2-"; splice_chain ",1512382^1512250-"; sources "Undefined,Undefined"; NMorMRNA "null"; degree "4"; dimension "2_2";
chrA01	Undefined	as_event	1580769	1580966	.	-	.	transcript_id "TCONS_00001534,TCONS_00001535,TCONS_00001536"; gene_id "chrA01:1579159-1584908C"; flanks "1580966^,1580769^"; structure "1-,2-,3-"; splice_chain "1580875-,1580873-,1580870-"; sources "Undefined,Undefined,Undefined"; NMorMRNA "null"; degree "9"; dimension "3_3";
chrA01	Undefined	as_event	1612341	1612990	.	-	.	transcript_id "TCONS_00001541,TCONS_00001542"; gene_id "chrA01:1611175-1613937C"; flanks "1612990-,1612341^"; structure "0,1^2-"; splice_chain ",1612713^1612617-"; sources "Undefined,Undefined"; NMorMRNA "null"; degree "4"; dimension "2_2";
chrA01	Undefined	as_event	1767289	1767640	.	-	.	transcript_id "TCONS_00001550,TCONS_00001549"; gene_id "chrA01:1760307-1767986C"; flanks "1767640-,1767289^"; structure "0,1^2-"; splice_chain ",1767462^1767390-"; sources "Undefined,Undefined"; NMorMRNA "null"; degree "4"; dimension "2_2";
chrA01	Undefined	as_event	1853601	1853780	.	-	.	transcript_id "TCONS_00001554,TCONS_00001555/TCONS_00001556"; gene_id "chrA01:1850320-1854196C"; flanks "1853780^,1853601^"; structure "1-,2-"; splice_chain "1853704-,1853703-"; sources "Undefined,Undefined"; NMorMRNA "null"; degree "4"; dimension "2_2";
chrA01	Undefined	as_event	1853140	1853318	.	-	.	transcript_id "TCONS_00001554/TCONS_00001555,TCONS_00001556"; gene_id "chrA01:1850320-1854196C"; flanks "1853318-,1853140-"; structure "1^,2^"; splice_chain "1853235^,1853234^"; sources "Undefined,Undefined"; NMorMRNA "null"; degree "4"; dimension "2_2";
chrA01	Undefined	as_event	1883320	1883568	.	-	.	transcript_id "TCONS_00001559/TCONS_00001560,TCONS_00001561"; gene_id "chrA01:1880423-1885333C"; flanks "1883568-,1883320^"; structure "0,1^2-"; splice_chain ",1883455^1883382-"; sources "Undefined,Undefined"; NMorMRNA "null"; degree "4"; dimension "2_2";
chrA01	Undefined	as_event	1880423	1881099	.	-	.	transcript_id "TCONS_00001560,TCONS_00001559"; gene_id "chrA01:1880423-1885333C"; flanks "1881099-,1880423]"; structure "0,1^2-"; splice_chain ",1881023^1880919-"; sources "Undefined,Undefined"; NMorMRNA "null"; degree "4"; dimension "2_2";
chrA01	Undefined	as_event	1975824	1976058	.	-	.	transcript_id "TCONS_00001567,TCONS_00001568"; gene_id "chrA01:1975525-1985052C"; flanks "1976058^,1975824^"; structure "1-,2-"; splice_chain "1975921-,1975920-"; sources "Undefined,Undefined"; NMorMRNA "null"; degree "4"; dimension "2_2";
chrA01	Undefined	as_event	2007633	2007908	.	-	.	transcript_id "TCONS_00001572,TCONS_00001571"; gene_id "chrA01:2005613-2008626C"; flanks "2007908-,2007633^"; structure "0,1^2-"; splice_chain ",2007882^2007786-"; sources "Undefined,Undefined"; NMorMRNA "null"; degree "4"; dimension "2_2";
chrA01	Undefined	as_event	2046426	2046617	.	-	.	transcript_id "TCONS_00001576,TCONS_00001577"; gene_id "chrA01:2046150-2047188C"; flanks "2046617-,2046426^"; structure "0,1^2-"; splice_chain ",2046561^2046477-"; sources "Undefined,Undefined"; NMorMRNA "null"; degree "4"; dimension "2_2";
chrA01	Undefined	as_event	2068144	2068796	.	-	.	transcript_id "TCONS_00001579,TCONS_00001578"; gene_id "chrA01:2064603-2068796C"; flanks "2068796[,2068144-"; structure "1^,2^"; splice_chain "2068273^,2068259^"; sources "Undefined,Undefined"; NMorMRNA "null"; degree "4"; dimension "2_2";
chrA01	Undefined	as_event	2080158	2080372	.	-	.	transcript_id "TCONS_00001586,TCONS_00001587"; gene_id "chrA01:2077358-2081144C"; flanks "2080372-,2080158^"; structure "0,1^2-"; splice_chain ",2080297^2080204-"; sources "Undefined,Undefined"; NMorMRNA "null"; degree "4"; dimension "2_2";
chrA01	Undefined	as_event	2078666	2078980	.	-	.	transcript_id "TCONS_00001586,TCONS_00001585"; gene_id "chrA01:2077358-2081144C"; flanks "2078980-,2078666^"; structure "0,1^2-"; splice_chain ",2078863^2078775-"; sources "Undefined,Undefined"; NMorMRNA "null"; degree "4"; dimension "2_2";
chrA01	Undefined	as_event	2077712	2078125	.	-	.	transcript_id "TCONS_00001586,TCONS_00001585"; gene_id "chrA01:2077358-2081144C"; flanks "2078125-,2077712^"; structure "0,1^2-"; splice_chain ",2078009^2077918-"; sources "Undefined,Undefined"; NMorMRNA "null"; degree "4"; dimension "2_2";
chrA01	Undefined	as_event	2084880	2085190	.	-	.	transcript_id "TCONS_00001589,TCONS_00001588"; gene_id "chrA01:2083762-2086525C"; flanks "2085190-,2084880^"; structure "1^3-,2^4-"; splice_chain "2085094^2084990-,2085093^2084989-"; sources "Undefined,Undefined"; NMorMRNA "null"; degree "4"; dimension "2_2";
chrA01	Undefined	as_event	2116800	2117019	.	-	.	transcript_id "TCONS_00001591,TCONS_00001590"; gene_id "chrA01:2115003-2118441C"; flanks "2117019-,2116800^"; structure "0,1^2-"; splice_chain ",2116921^2116832-"; sources "Undefined,Undefined"; NMorMRNA "null"; degree "4"; dimension "2_2";
chrA01	Undefined	as_event	2133453	2134598	.	-	.	transcript_id "TCONS_00001593/TCONS_00001595,TCONS_00001594"; gene_id "chrA01:2132557-2135828C"; flanks "2134598-,2133453-"; structure "1^,2^"; splice_chain "2133957^,2133778^"; sources "Undefined,Undefined"; NMorMRNA "null"; degree "4"; dimension "2_2";
chrA01	Undefined	as_event	2132969	2133264	.	-	.	transcript_id "TCONS_00001595,TCONS_00001594"; gene_id "chrA01:2132557-2135828C"; flanks "2133264-,2132969^"; structure "0,1^2-"; splice_chain ",2133208^2133042-"; sources "Undefined,Undefined"; NMorMRNA "null"; degree "4"; dimension "2_2";
chrA01	Undefined	as_event	2132557	2133453	.	-	.	transcript_id "TCONS_00001593,TCONS_00001594,TCONS_00001595"; gene_id "chrA01:2132557-2135828C"; flanks "2133453-,2132557]"; structure "0,1^2-3^4-5^6-,1^2-5^6-"; splice_chain ",2133354^2133264-2133208^2133042-2132969^2132857-,2133354^2133264-2132969^2132857-"; sources "Undefined,Undefined,Undefined"; NMorMRNA "null"; degree "9"; dimension "3_3";
chrA01	Undefined	as_event	2251525	2252030	.	-	.	transcript_id "TCONS_00001614,TCONS_00001613"; gene_id "chrA01:2250487-2252978C"; flanks "2252030-,2251525^"; structure "0,1^2-"; splice_chain ",2251811^2251738-"; sources "Undefined,Undefined"; NMorMRNA "null"; degree "4"; dimension "2_2";
chrA01	Undefined	as_event	2255394	2255776	.	-	.	transcript_id "TCONS_00001616,TCONS_00001615"; gene_id "chrA01:2253194-2257855C"; flanks "2255776-,2255394^"; structure "0,1^2-"; splice_chain ",2255656^2255584-"; sources "Undefined,Undefined"; NMorMRNA "null"; degree "4"; dimension "2_2";
chrA01	Undefined	as_event	2254036	2254302	.	-	.	transcript_id "TCONS_00001616,TCONS_00001615"; gene_id "chrA01:2253194-2257855C"; flanks "2254302-,2254036^"; structure "0,1^2-"; splice_chain ",2254198^2254108-"; sources "Undefined,Undefined"; NMorMRNA "null"; degree "4"; dimension "2_2";
chrA01	Undefined	as_event	2259196	2259599	.	-	.	transcript_id "TCONS_00001617,TCONS_00001618"; gene_id "chrA01:2258397-2260759C"; flanks "2259599-,2259196^"; structure "0,1^2-"; splice_chain ",2259479^2259395-"; sources "Undefined,Undefined"; NMorMRNA "null"; degree "4"; dimension "2_2";
chrA01	Undefined	as_event	2513491	2514154	.	-	.	transcript_id "TCONS_00001641,TCONS_00001640"; gene_id "chrA01:2510747-2514291C"; flanks "2514154^,2513491^"; structure "1-,2-"; splice_chain "2513800-,2513795-"; sources "Undefined,Undefined"; NMorMRNA "null"; degree "4"; dimension "2_2";
chrA01	Undefined	as_event	2517094	2517387	.	-	.	transcript_id "TCONS_00001643,TCONS_00001644"; gene_id "chrA01:2515058-2517473C"; flanks "2517387^,2517094^"; structure "1-,2-"; splice_chain "2517201-,2517198-"; sources "Undefined,Undefined"; NMorMRNA "null"; degree "4"; dimension "2_2";
chrA01	Undefined	as_event	2522216	2522761	.	-	.	transcript_id "TCONS_00001649,TCONS_00001646,TCONS_00001650"; gene_id "chrA01:2522166-2523213C"; flanks "2522761-,2522216]"; structure "0,1^4-,2^3-"; splice_chain ",2522608^2522370-,2522563^2522472-"; sources "Undefined,Undefined,Undefined"; NMorMRNA "null"; degree "9"; dimension "3_3";
chrA01	Undefined	as_event	2522216	2523198	.	-	.	transcript_id "TCONS_00001648,TCONS_00001646,TCONS_00001647"; gene_id "chrA01:2522166-2523213C"; flanks "2523198[,2522216]"; structure "1^3-,2^4-5^8-,6^7-"; splice_chain "2523057^2522771-,2523047^2522761-2522608^2522370-,2522582^2522473-"; sources "Undefined,Undefined,Undefined"; NMorMRNA "null"; degree "9"; dimension "3_3";
chrA01	Undefined	as_event	2739371	2739557	.	-	.	transcript_id "TCONS_00001671,TCONS_00001669/TCONS_00001670"; gene_id "chrA01:2738048-2740827C"; flanks "2739557^,2739371^"; structure "1-,2-"; splice_chain "2739444-,2739442-"; sources "Undefined,Undefined"; NMorMRNA "null"; degree "4"; dimension "2_2";
chrA01	Undefined	as_event	2738583	2738850	.	-	.	transcript_id "TCONS_00001671,TCONS_00001669"; gene_id "chrA01:2738048-2740827C"; flanks "2738850-,2738583^"; structure "0,1^2-"; splice_chain ",2738791^2738705-"; sources "Undefined,Undefined"; NMorMRNA "null"; degree "4"; dimension "2_2";
chrA01	Undefined	as_event	2738463	2738850	.	-	.	transcript_id "TCONS_00001670,TCONS_00001669,TCONS_00001671"; gene_id "chrA01:2738048-2740827C"; flanks "2738850-,2738463^"; structure "1^3-,2^4-5^6-,5^6-"; splice_chain "2738801^2738715-,2738791^2738705-2738583^2738501-,2738583^2738501-"; sources "Undefined,Undefined,Undefined"; NMorMRNA "null"; degree "9"; dimension "3_3";
chrA01	Undefined	as_event	2738048	2738463	.	-	.	transcript_id "TCONS_00001671,TCONS_00001669/TCONS_00001670"; gene_id "chrA01:2738048-2740827C"; flanks "2738463^,2738048]"; structure "1-,2-"; splice_chain "2738371-,2738369-"; sources "Undefined,Undefined"; NMorMRNA "null"; degree "4"; dimension "2_2";
chrA01	Undefined	as_event	2834964	2835401	.	-	.	transcript_id "TCONS_00001681,TCONS_00001682"; gene_id "chrA01:2834412-2836481C"; flanks "2835401-,2834964^"; structure "0,1^2-"; splice_chain ",2835289^2835203-"; sources "Undefined,Undefined"; NMorMRNA "null"; degree "4"; dimension "2_2";
chrA01	Undefined	as_event	2838126	2838283	.	-	.	transcript_id "TCONS_00001684,TCONS_00001683"; gene_id "chrA01:2838126-2839210C"; flanks "2838283-,2838126]"; structure "0,1^2-"; splice_chain ",2838235^2838152-"; sources "Undefined,Undefined"; NMorMRNA "null"; degree "4"; dimension "2_2";
chrA01	Undefined	as_event	3215488	3216246	.	-	.	transcript_id "TCONS_00001711,TCONS_00001709"; gene_id "chrA01:3210391-3216495C"; flanks "3216246^,3215488^"; structure "1-,2-"; splice_chain "3215600-,3215583-"; sources "Undefined,Undefined"; NMorMRNA "null"; degree "4"; dimension "2_2";
chrA01	Undefined	as_event	3213198	3213438	.	-	.	transcript_id "TCONS_00001711,TCONS_00001709/TCONS_00001710"; gene_id "chrA01:3210391-3216495C"; flanks "3213438-,3213198^"; structure "0,1^2-"; splice_chain ",3213370^3213266-"; sources "Undefined,Undefined"; NMorMRNA "null"; degree "4"; dimension "2_2";
chrA01	Undefined	as_event	3212290	3212405	.	-	.	transcript_id "TCONS_00001710,TCONS_00001709/TCONS_00001711"; gene_id "chrA01:3210391-3216495C"; flanks "3212405^,3212290^"; structure "1-,2-"; splice_chain "3212302-,3212300-"; sources "Undefined,Undefined"; NMorMRNA "null"; degree "4"; dimension "2_2";
chrA01	Undefined	as_event	3211657	3211930	.	-	.	transcript_id "TCONS_00001709,TCONS_00001710/TCONS_00001711"; gene_id "chrA01:3210391-3216495C"; flanks "3211930-,3211657^"; structure "0,1^2-"; splice_chain ",3211802^3211722-"; sources "Undefined,Undefined"; NMorMRNA "null"; degree "4"; dimension "2_2";
chrA01	Undefined	as_event	3378015	3378218	.	-	.	transcript_id "TCONS_00001724,TCONS_00001722"; gene_id "chrA01:3373666-3382469C"; flanks "3378218^,3378015^"; structure "1-,2-"; splice_chain "3378112-,3378109-"; sources "Undefined,Undefined"; NMorMRNA "null"; degree "4"; dimension "2_2";
chrA01	Undefined	as_event	3377697	3377868	.	-	.	transcript_id "TCONS_00001723,TCONS_00001724"; gene_id "chrA01:3373666-3382469C"; flanks "3377868^,3377697^"; structure "1-,2-"; splice_chain "3377786-,3377785-"; sources "Undefined,Undefined"; NMorMRNA "null"; degree "4"; dimension "2_2";
chrA01	Undefined	as_event	3377697	3377927	.	-	.	transcript_id "TCONS_00001722,TCONS_00001724"; gene_id "chrA01:3373666-3382469C"; flanks "3377927-,3377697^"; structure "0,1^2-"; splice_chain ",3377868^3377785-"; sources "Undefined,Undefined"; NMorMRNA "null"; degree "4"; dimension "2_2";
chrA01	Undefined	as_event	3376481	3376732	.	-	.	transcript_id "TCONS_00001723,TCONS_00001724"; gene_id "chrA01:3373666-3382469C"; flanks "3376732-,3376481-"; structure "1^,2^"; splice_chain "3376661^,3376658^"; sources "Undefined,Undefined"; NMorMRNA "null"; degree "4"; dimension "2_2";
chrA01	Undefined	as_event	3376411	3376661	.	-	.	transcript_id "TCONS_00001722,TCONS_00001723"; gene_id "chrA01:3373666-3382469C"; flanks "3376661^,3376411^"; structure "1-,2-"; splice_chain "3376483-,3376481-"; sources "Undefined,Undefined"; NMorMRNA "null"; degree "4"; dimension "2_2";
chrA01	Undefined	as_event	3376411	3376732	.	-	.	transcript_id "TCONS_00001722,TCONS_00001723,TCONS_00001724"; gene_id "chrA01:3373666-3382469C"; flanks "3376732-,3376411^"; structure "1^3-,1^4-,2^4-"; splice_chain "3376661^3376483-,3376661^3376481-,3376658^3376481-"; sources "Undefined,Undefined,Undefined"; NMorMRNA "null"; degree "9"; dimension "3_3";
chrA01	Undefined	as_event	3450392	3450549	.	-	.	transcript_id "TCONS_00001726,TCONS_00001727"; gene_id "chrA01:3447221-3453406C"; flanks "3450549-,3450392-"; structure "1^,2^"; splice_chain "3450481^,3450479^"; sources "Undefined,Undefined"; NMorMRNA "null"; degree "4"; dimension "2_2";
chrA01	Undefined	as_event	3751091	3751348	.	-	.	transcript_id "TCONS_00001748,TCONS_00001746/TCONS_00001747"; gene_id "chrA01:3750496-3752078C"; flanks "3751348-,3751091^"; structure "0,1^2-"; splice_chain ",3751239^3751154-"; sources "Undefined,Undefined"; NMorMRNA "null"; degree "4"; dimension "2_2";
chrA01	Undefined	as_event	3750562	3750782	.	-	.	transcript_id "TCONS_00001747,TCONS_00001748"; gene_id "chrA01:3750496-3752078C"; flanks "3750782-,3750562-"; structure "1^,2^"; splice_chain "3750673^,3750672^"; sources "Undefined,Undefined"; NMorMRNA "null"; degree "4"; dimension "2_2";
chrA01	Undefined	as_event	3750496	3750782	.	-	.	transcript_id "TCONS_00001746,TCONS_00001747,TCONS_00001748"; gene_id "chrA01:3750496-3752078C"; flanks "3750782-,3750496]"; structure "1^4-,2^5-,3^5-"; splice_chain "3750683^3750572-,3750673^3750562-,3750672^3750562-"; sources "Undefined,Undefined,Undefined"; NMorMRNA "null"; degree "9"; dimension "3_3";
chrA01	Undefined	as_event	3756279	3756473	.	-	.	transcript_id "TCONS_00001749,TCONS_00001750"; gene_id "chrA01:3752760-3758678C"; flanks "3756473-,3756279-"; structure "1^,2^"; splice_chain "3756360^,3756359^"; sources "Undefined,Undefined"; NMorMRNA "null"; degree "4"; dimension "2_2";
chrA01	Undefined	as_event	3814158	3814411	.	-	.	transcript_id "TCONS_00001755,TCONS_00001756"; gene_id "chrA01:3813720-3815194C"; flanks "3814411-,3814158^"; structure "0,1^2-"; splice_chain ",3814363^3814294-"; sources "Undefined,Undefined"; NMorMRNA "null"; degree "4"; dimension "2_2";
chrA01	Undefined	as_event	3851309	3853339	.	-	.	transcript_id "TCONS_00001760,TCONS_00001759"; gene_id "chrA01:3851309-3856501C"; flanks "3853339-,3851309]"; structure "0,1^2-"; splice_chain ",3853210^3853130-"; sources "Undefined,Undefined"; NMorMRNA "null"; degree "4"; dimension "2_2";
chrA01	Undefined	as_event	3901476	3901958	.	-	.	transcript_id "TCONS_00001762,TCONS_00001763"; gene_id "chrA01:3895362-3904957C"; flanks "3901958-,3901476-"; structure "1^,2^"; splice_chain "3901857^,3901846^"; sources "Undefined,Undefined"; NMorMRNA "null"; degree "4"; dimension "2_2";
chrA01	Undefined	as_event	3908504	3908680	.	-	.	transcript_id "TCONS_00001764,TCONS_00001765"; gene_id "chrA01:3905979-3908796C"; flanks "3908680^,3908504^"; structure "1-,2-"; splice_chain "3908578-,3908576-"; sources "Undefined,Undefined"; NMorMRNA "null"; degree "4"; dimension "2_2";
chrA01	Undefined	as_event	3907262	3907632	.	-	.	transcript_id "TCONS_00001764,TCONS_00001765"; gene_id "chrA01:3905979-3908796C"; flanks "3907632^,3907262^"; structure "1-,2-"; splice_chain "3907377-,3907372-"; sources "Undefined,Undefined"; NMorMRNA "null"; degree "4"; dimension "2_2";
chrA01	Undefined	as_event	4057788	4058006	.	-	.	transcript_id "TCONS_00001779,TCONS_00001780"; gene_id "chrA01:4056121-4060116C"; flanks "4058006-,4057788^"; structure "0,1^2-"; splice_chain ",4057919^4057847-"; sources "Undefined,Undefined"; NMorMRNA "null"; degree "4"; dimension "2_2";
chrA01	Undefined	as_event	4064905	4065064	.	-	.	transcript_id "TCONS_00001782,TCONS_00001781"; gene_id "chrA01:4060241-4065263C"; flanks "4065064^,4064905^"; structure "1-,2-"; splice_chain "4064984-,4064983-"; sources "Undefined,Undefined"; NMorMRNA "null"; degree "4"; dimension "2_2";
chrA01	Undefined	as_event	4117693	4118621	.	-	.	transcript_id "TCONS_00001786,TCONS_00001785"; gene_id "chrA01:4114078-4118621C"; flanks "4118621[,4117693^"; structure "0,1^2-"; splice_chain ",4117912^4117769-"; sources "Undefined,Undefined"; NMorMRNA "null"; degree "4"; dimension "2_2";
chrA01	Undefined	as_event	4194816	4195279	.	-	.	transcript_id "TCONS_00001791,TCONS_00001790"; gene_id "chrA01:4194706-4196235C"; flanks "4195279-,4194816^"; structure "0,1^2-"; splice_chain ",4195148^4195079-"; sources "Undefined,Undefined"; NMorMRNA "null"; degree "4"; dimension "2_2";
chrA01	Undefined	as_event	4257465	4258245	.	-	.	transcript_id "TCONS_00001795,TCONS_00001794"; gene_id "chrA01:4254904-4258245C"; flanks "4258245[,4257465-"; structure "1^,2^"; splice_chain "4257570^,4257546^"; sources "Undefined,Undefined"; NMorMRNA "null"; degree "4"; dimension "2_2";
chrA01	Undefined	as_event	4498406	4499041	.	-	.	transcript_id "TCONS_00001811,TCONS_00001812"; gene_id "chrA01:4497644-4499367C"; flanks "4499041-,4498406^"; structure "1^3-,2^4-"; splice_chain "4498905^4498820-,4498889^4498804-"; sources "Undefined,Undefined"; NMorMRNA "null"; degree "4"; dimension "2_2";
chrA01	Undefined	as_event	4515667	4515825	.	-	.	transcript_id "TCONS_00001813,TCONS_00001814"; gene_id "chrA01:4515378-4516715C"; flanks "4515825-,4515667^"; structure "0,1^2-"; splice_chain ",4515800^4515725-"; sources "Undefined,Undefined"; NMorMRNA "null"; degree "4"; dimension "2_2";
chrA01	Undefined	as_event	4733881	4734114	.	-	.	transcript_id "TCONS_00001824/TCONS_00001825,TCONS_00001823"; gene_id "chrA01:4731495-4735058C"; flanks "4734114-,4733881-"; structure "1^,2^"; splice_chain "4733980^,4733979^"; sources "Undefined,Undefined"; NMorMRNA "null"; degree "4"; dimension "2_2";
chrA01	Undefined	as_event	4733666	4733881	.	-	.	transcript_id "TCONS_00001825,TCONS_00001823/TCONS_00001824"; gene_id "chrA01:4731495-4735058C"; flanks "4733881-,4733666^"; structure "1^3-,2^4-"; splice_chain "4733868^4733787-,4733858^4733777-"; sources "Undefined,Undefined"; NMorMRNA "null"; degree "4"; dimension "2_2";
chrA01	Undefined	as_event	4732434	4732621	.	-	.	transcript_id "TCONS_00001823/TCONS_00001825,TCONS_00001824"; gene_id "chrA01:4731495-4735058C"; flanks "4732621-,4732434-"; structure "1^,2^"; splice_chain "4732498^,4732497^"; sources "Undefined,Undefined"; NMorMRNA "null"; degree "4"; dimension "2_2";
chrA01	Undefined	as_event	4732236	4732434	.	-	.	transcript_id "TCONS_00001823/TCONS_00001824,TCONS_00001825"; gene_id "chrA01:4731495-4735058C"; flanks "4732434-,4732236-"; structure "1^,2^"; splice_chain "4732321^,4732320^"; sources "Undefined,Undefined"; NMorMRNA "null"; degree "4"; dimension "2_2";
chrA01	Undefined	as_event	4732064	4732236	.	-	.	transcript_id "TCONS_00001823/TCONS_00001825,TCONS_00001824"; gene_id "chrA01:4731495-4735058C"; flanks "4732236-,4732064-"; structure "1^,2^"; splice_chain "4732156^,4732155^"; sources "Undefined,Undefined"; NMorMRNA "null"; degree "4"; dimension "2_2";
chrA01	Undefined	as_event	4818612	4819346	.	-	.	transcript_id "TCONS_00001828,TCONS_00001829"; gene_id "chrA01:4817346-4819588C"; flanks "4819346^,4818612-"; structure "0,1-2^"; splice_chain ",4818798-4818698^"; sources "Undefined,Undefined"; NMorMRNA "null"; degree "4"; dimension "2_2";
chrA01	Undefined	as_event	4820556	4820803	.	-	.	transcript_id "TCONS_00001831,TCONS_00001830"; gene_id "chrA01:4820556-4821715C"; flanks "4820803-,4820556]"; structure "0,1^2-"; splice_chain ",4820728^4820646-"; sources "Undefined,Undefined"; NMorMRNA "null"; degree "4"; dimension "2_2";
chrA01	Undefined	as_event	4838237	4838500	.	-	.	transcript_id "TCONS_00001836,TCONS_00001834/TCONS_00001835"; gene_id "chrA01:4835035-4840594C"; flanks "4838500-,4838237^"; structure "0,1^2-"; splice_chain ",4838433^4838353-"; sources "Undefined,Undefined"; NMorMRNA "null"; degree "4"; dimension "2_2";
chrA01	Undefined	as_event	4835035	4835316	.	-	.	transcript_id "TCONS_00001835,TCONS_00001833,TCONS_00001834/TCONS_00001836"; gene_id "chrA01:4835035-4840594C"; flanks "4835316-,4835035]"; structure "0,1^3-,2^4-"; splice_chain ",4835231^4835145-,4835221^4835135-"; sources "Undefined,Undefined,Undefined"; NMorMRNA "null"; degree "9"; dimension "3_3";
chrA01	Undefined	as_event	4887619	4889961	.	-	.	transcript_id "TCONS_00001840,TCONS_00001841"; gene_id "chrA01:4887113-4889985C"; flanks "4889961[,4887619^"; structure "0,1^2-"; splice_chain ",4889754^4889627-"; sources "Undefined,Undefined"; NMorMRNA "null"; degree "4"; dimension "2_2";
chrA01	Undefined	as_event	4971172	4971441	.	-	.	transcript_id "TCONS_00001848,TCONS_00001849"; gene_id "chrA01:4969803-4972840C"; flanks "4971441-,4971172^"; structure "0,1^2-"; splice_chain ",4971362^4971258-"; sources "Undefined,Undefined"; NMorMRNA "null"; degree "4"; dimension "2_2";
chrA01	Undefined	as_event	5050975	5051339	.	-	.	transcript_id "TCONS_00001855,TCONS_00001854"; gene_id "chrA01:5050975-5051968C"; flanks "5051339-,5050975]"; structure "0,1^2-"; splice_chain ",5051246^5051149-"; sources "Undefined,Undefined"; NMorMRNA "null"; degree "4"; dimension "2_2";
chrA01	Undefined	as_event	5164791	5165008	.	-	.	transcript_id "TCONS_00001866,TCONS_00001867"; gene_id "chrA01:5164310-5165787C"; flanks "5165008-,5164791^"; structure "0,1^2-"; splice_chain ",5164950^5164847-"; sources "Undefined,Undefined"; NMorMRNA "null"; degree "4"; dimension "2_2";
chrA01	Undefined	as_event	5296674	5296920	.	-	.	transcript_id "TCONS_00001881,TCONS_00001880"; gene_id "chrA01:5295980-5298603C"; flanks "5296920-,5296674^"; structure "0,1^2-"; splice_chain ",5296842^5296753-"; sources "Undefined,Undefined"; NMorMRNA "null"; degree "4"; dimension "2_2";
chrA01	Undefined	as_event	5363274	5363522	.	-	.	transcript_id "TCONS_00001885,TCONS_00001886"; gene_id "chrA01:5361898-5368315C"; flanks "5363522^,5363274^"; structure "1-,2-"; splice_chain "5363368-,5363366-"; sources "Undefined,Undefined"; NMorMRNA "null"; degree "4"; dimension "2_2";
chrA01	Undefined	as_event	5393930	5394663	.	-	.	transcript_id "TCONS_00001891,TCONS_00001890"; gene_id "chrA01:5392588-5394775C"; flanks "5394663^,5393930^"; structure "1-,2-"; splice_chain "5394007-,5394003-"; sources "Undefined,Undefined"; NMorMRNA "null"; degree "4"; dimension "2_2";
chrA01	Undefined	as_event	5404571	5404836	.	-	.	transcript_id "TCONS_00001894,TCONS_00001893"; gene_id "chrA01:5403852-5407309C"; flanks "5404836^,5404571^"; structure "1-,2-"; splice_chain "5404692-,5404690-"; sources "Undefined,Undefined"; NMorMRNA "null"; degree "4"; dimension "2_2";
chrA01	Undefined	as_event	5412450	5412944	.	-	.	transcript_id "TCONS_00001896,TCONS_00001895"; gene_id "chrA01:5411814-5415856C"; flanks "5412944^,5412450^"; structure "1-4^6-,2-3^5-"; splice_chain "5412857-5412740^5412569-,5412856-5412745^5412574-"; sources "Undefined,Undefined"; NMorMRNA "null"; degree "4"; dimension "2_2";
chrA01	Undefined	as_event	5589285	5589600	.	-	.	transcript_id "TCONS_00001901,TCONS_00001902"; gene_id "chrA01:5588264-5589600C"; flanks "5589600[,5589285^"; structure "0,1^2-"; splice_chain ",5589575^5589495-"; sources "Undefined,Undefined"; NMorMRNA "null"; degree "4"; dimension "2_2";
chrA01	Undefined	as_event	5608387	5608609	.	-	.	transcript_id "TCONS_00001904,TCONS_00001905"; gene_id "chrA01:5605547-5609953C"; flanks "5608609^,5608387^"; structure "1-,2-"; splice_chain "5608516-,5608513-"; sources "Undefined,Undefined"; NMorMRNA "null"; degree "4"; dimension "2_2";
chrA01	Undefined	as_event	5655099	5655227	.	-	.	transcript_id "TCONS_00001913,TCONS_00001912"; gene_id "chrA01:5653774-5656718C"; flanks "5655227^,5655099^"; structure "1-,2-"; splice_chain "5655149-,5655146-"; sources "Undefined,Undefined"; NMorMRNA "null"; degree "4"; dimension "2_2";
chrA01	Undefined	as_event	5703632	5703839	.	-	.	transcript_id "TCONS_00001922,TCONS_00001920/TCONS_00001921"; gene_id "chrA01:5700312-5704677C"; flanks "5703839^,5703632^"; structure "1-,2-"; splice_chain "5703744-,5703739-"; sources "Undefined,Undefined"; NMorMRNA "null"; degree "4"; dimension "2_2";
chrA01	Undefined	as_event	5703171	5703486	.	-	.	transcript_id "TCONS_00001922,TCONS_00001921"; gene_id "chrA01:5700312-5704677C"; flanks "5703486-,5703171-"; structure "1^,2^"; splice_chain "5703452^,5703448^"; sources "Undefined,Undefined"; NMorMRNA "null"; degree "4"; dimension "2_2";
chrA01	Undefined	as_event	5703171	5703632	.	-	.	transcript_id "TCONS_00001920,TCONS_00001922,TCONS_00001921"; gene_id "chrA01:5700312-5704677C"; flanks "5703632^,5703171-"; structure "0,1-2^,1-3^"; splice_chain ",5703486-5703452^,5703486-5703448^"; sources "Undefined,Undefined,Undefined"; NMorMRNA "null"; degree "9"; dimension "3_3";
chrA01	Undefined	as_event	5702370	5702541	.	-	.	transcript_id "TCONS_00001919,TCONS_00001921/TCONS_00001922"; gene_id "chrA01:5700312-5704677C"; flanks "5702541^,5702370^"; structure "1-,2-"; splice_chain "5702458-,5702456-"; sources "Undefined,Undefined"; NMorMRNA "null"; degree "4"; dimension "2_2";
chrA01	Undefined	as_event	5702370	5702633	.	-	.	transcript_id "TCONS_00001920,TCONS_00001921/TCONS_00001922"; gene_id "chrA01:5700312-5704677C"; flanks "5702633-,5702370^"; structure "0,1^2-"; splice_chain ",5702541^5702456-"; sources "Undefined,Undefined"; NMorMRNA "null"; degree "4"; dimension "2_2";
chrA01	Undefined	as_event	5701203	5701412	.	-	.	transcript_id "TCONS_00001919/TCONS_00001921/TCONS_00001922,TCONS_00001920"; gene_id "chrA01:5700312-5704677C"; flanks "5701412-,5701203-"; structure "1^,2^"; splice_chain "5701331^,5701329^"; sources "Undefined,Undefined"; NMorMRNA "null"; degree "4"; dimension "2_2";
chrA01	Undefined	as_event	5756531	5756693	.	-	.	transcript_id "TCONS_00001926,TCONS_00001924"; gene_id "chrA01:5752156-5758642C"; flanks "5756693-,5756531-"; structure "1^,2^"; splice_chain "5756607^,5756606^"; sources "Undefined,Undefined"; NMorMRNA "null"; degree "4"; dimension "2_2";
chrA01	Undefined	as_event	5756411	5756693	.	-	.	transcript_id "TCONS_00001925,TCONS_00001926,TCONS_00001924"; gene_id "chrA01:5752156-5758642C"; flanks "5756693-,5756411^"; structure "0,1^3-,2^3-"; splice_chain ",5756607^5756531-,5756606^5756531-"; sources "Undefined,Undefined,Undefined"; NMorMRNA "null"; degree "9"; dimension "3_3";
chrA01	Undefined	as_event	5755877	5756172	.	-	.	transcript_id "TCONS_00001925,TCONS_00001924/TCONS_00001926"; gene_id "chrA01:5752156-5758642C"; flanks "5756172-,5755877^"; structure "0,1^2-"; splice_chain ",5756035^5755949-"; sources "Undefined,Undefined"; NMorMRNA "null"; degree "4"; dimension "2_2";
chrA01	Undefined	as_event	5754209	5754479	.	-	.	transcript_id "TCONS_00001925,TCONS_00001924/TCONS_00001926"; gene_id "chrA01:5752156-5758642C"; flanks "5754479-,5754209^"; structure "0,1^2-"; splice_chain ",5754402^5754304-"; sources "Undefined,Undefined"; NMorMRNA "null"; degree "4"; dimension "2_2";
chrA01	Undefined	as_event	5753725	5754123	.	-	.	transcript_id "TCONS_00001924/TCONS_00001925,TCONS_00001926"; gene_id "chrA01:5752156-5758642C"; flanks "5754123-,5753725^"; structure "0,1^2-3^4-"; splice_chain ",5754008^5753932-5753863^5753778-"; sources "Undefined,Undefined"; NMorMRNA "null"; degree "4"; dimension "2_2";
chrA01	Undefined	as_event	6087425	6088411	.	-	.	transcript_id "TCONS_00001949,TCONS_00001950"; gene_id "chrA01:6086822-6089703C"; flanks "6088411-,6087425^"; structure "1^2-3^5-,4^6-"; splice_chain "6088244^6088148-6088013^6087598-,6088011^6087596-"; sources "Undefined,Undefined"; NMorMRNA "null"; degree "4"; dimension "2_2";
chrA01	Undefined	as_event	6123204	6124991	.	-	.	transcript_id "TCONS_00001955/TCONS_00001956,TCONS_00001957"; gene_id "chrA01:6120662-6126421C"; flanks "6124991^,6123204^"; structure "1-,2-"; splice_chain "6123569-,6123566-"; sources "Undefined,Undefined"; NMorMRNA "null"; degree "4"; dimension "2_2";
chrA01	Undefined	as_event	6122639	6123070	.	-	.	transcript_id "TCONS_00001956,TCONS_00001957"; gene_id "chrA01:6120662-6126421C"; flanks "6123070^,6122639^"; structure "1-,2-"; splice_chain "6122998-,6122997-"; sources "Undefined,Undefined"; NMorMRNA "null"; degree "4"; dimension "2_2";
chrA01	Undefined	as_event	6122414	6123133	.	-	.	transcript_id "TCONS_00001955,TCONS_00001956,TCONS_00001957"; gene_id "chrA01:6120662-6126421C"; flanks "6123133-,6122414^"; structure "0,1^2-4^5-,1^3-4^5-"; splice_chain ",6123070^6122998-6122639^6122569-,6123070^6122997-6122639^6122569-"; sources "Undefined,Undefined,Undefined"; NMorMRNA "null"; degree "9"; dimension "3_3";
chrA01	Undefined	as_event	6645538	6645804	.	-	.	transcript_id "TCONS_00001975,TCONS_00001976/TCONS_00001977"; gene_id "chrA01:6643866-6649075C"; flanks "6645804^,6645538^"; structure "1-,2-"; splice_chain "6645633-,6645631-"; sources "Undefined,Undefined"; NMorMRNA "null"; degree "4"; dimension "2_2";
chrA01	Undefined	as_event	6644122	6644319	.	-	.	transcript_id "TCONS_00001975,TCONS_00001976/TCONS_00001977"; gene_id "chrA01:6643866-6649075C"; flanks "6644319^,6644122^"; structure "1-,2-"; splice_chain "6644225-,6644223-"; sources "Undefined,Undefined"; NMorMRNA "null"; degree "4"; dimension "2_2";
chrA01	Undefined	as_event	6643894	6644042	.	-	.	transcript_id "TCONS_00001975/TCONS_00001977,TCONS_00001976"; gene_id "chrA01:6643866-6649075C"; flanks "6644042-,6643894-"; structure "1^,2^"; splice_chain "6643969^,6643968^"; sources "Undefined,Undefined"; NMorMRNA "null"; degree "4"; dimension "2_2";
chrA01	Undefined	as_event	6733912	6734313	.	-	.	transcript_id "TCONS_00001980,TCONS_00001979"; gene_id "chrA01:6731791-6735477C"; flanks "6734313-,6733912^"; structure "0,1^2-"; splice_chain ",6734053^6733964-"; sources "Undefined,Undefined"; NMorMRNA "null"; degree "4"; dimension "2_2";
chrA01	Undefined	as_event	6740463	6740696	.	-	.	transcript_id "TCONS_00001982,TCONS_00001983"; gene_id "chrA01:6736487-6741968C"; flanks "6740696^,6740463^"; structure "1-,2-"; splice_chain "6740534-,6740532-"; sources "Undefined,Undefined"; NMorMRNA "null"; degree "4"; dimension "2_2";
chrA01	Undefined	as_event	6737448	6737823	.	-	.	transcript_id "TCONS_00001982,TCONS_00001981"; gene_id "chrA01:6736487-6741968C"; flanks "6737823-,6737448^"; structure "0,1^2-"; splice_chain ",6737680^6737600-"; sources "Undefined,Undefined"; NMorMRNA "null"; degree "4"; dimension "2_2";
chrA01	Undefined	as_event	6736615	6736797	.	-	.	transcript_id "TCONS_00001982,TCONS_00001981"; gene_id "chrA01:6736487-6741968C"; flanks "6736797^,6736615^"; structure "1-,2-"; splice_chain "6736715-,6736714-"; sources "Undefined,Undefined"; NMorMRNA "null"; degree "4"; dimension "2_2";
chrA01	Undefined	as_event	7000538	7001047	.	-	.	transcript_id "TCONS_00001993,TCONS_00001991,TCONS_00001992"; gene_id "chrA01:6996255-7001047C"; flanks "7001047[,7000538^"; structure "1^4-,2^5-,3^6-"; splice_chain "7000807^7000681-,7000798^7000672-,7000797^7000671-"; sources "Undefined,Undefined,Undefined"; NMorMRNA "null"; degree "9"; dimension "3_3";
chrA01	Undefined	as_event	6996255	6996544	.	-	.	transcript_id "TCONS_00001991/TCONS_00001992,TCONS_00001993"; gene_id "chrA01:6996255-7001047C"; flanks "6996544-,6996255]"; structure "0,1^2-"; splice_chain ",6996400^6996311-"; sources "Undefined,Undefined"; NMorMRNA "null"; degree "4"; dimension "2_2";
chrA01	Undefined	as_event	7033178	7033966	.	-	.	transcript_id "TCONS_00001994,TCONS_00001995"; gene_id "chrA01:7033178-7035626C"; flanks "7033966-,7033178]"; structure "1^3-,2^4-"; splice_chain "7033773^7033701-,7033763^7033691-"; sources "Undefined,Undefined"; NMorMRNA "null"; degree "4"; dimension "2_2";
chrA01	Undefined	as_event	7061924	7062261	.	-	.	transcript_id "TCONS_00001999,TCONS_00001998"; gene_id "chrA01:7060800-7065043C"; flanks "7062261-,7061924^"; structure "0,1^2-"; splice_chain ",7062110^7062020-"; sources "Undefined,Undefined"; NMorMRNA "null"; degree "4"; dimension "2_2";
chrA01	Undefined	as_event	7102468	7102797	.	-	.	transcript_id "TCONS_00002004,TCONS_00002005"; gene_id "chrA01:7101581-7103714C"; flanks "7102797-,7102468^"; structure "0,1^2-"; splice_chain ",7102625^7102539-"; sources "Undefined,Undefined"; NMorMRNA "null"; degree "4"; dimension "2_2";
chrA01	Undefined	as_event	7102468	7103714	.	-	.	transcript_id "TCONS_00002003,TCONS_00002004,TCONS_00002005"; gene_id "chrA01:7101581-7103714C"; flanks "7103714[,7102468^"; structure "1^3-,2^4-,2^4-5^6-"; splice_chain "7103112^7102807-,7103102^7102797-,7103102^7102797-7102625^7102539-"; sources "Undefined,Undefined,Undefined"; NMorMRNA "null"; degree "9"; dimension "3_3";
chrA01	Undefined	as_event	7105026	7105407	.	-	.	transcript_id "TCONS_00002006,TCONS_00002007"; gene_id "chrA01:7104710-7107677C"; flanks "7105407-,7105026^"; structure "1^3-,2^4-"; splice_chain "7105276^7105197-,7105269^7105182-"; sources "Undefined,Undefined"; NMorMRNA "null"; degree "4"; dimension "2_2";
chrA01	Undefined	as_event	7165644	7165913	.	-	.	transcript_id "TCONS_00002011,TCONS_00002010"; gene_id "chrA01:7163823-7166791C"; flanks "7165913-,7165644^"; structure "0,1^2-"; splice_chain ",7165887^7165797-"; sources "Undefined,Undefined"; NMorMRNA "null"; degree "4"; dimension "2_2";
chrA01	Undefined	as_event	7345088	7345271	.	-	.	transcript_id "TCONS_00002029,TCONS_00002030"; gene_id "chrA01:7343020-7345426C"; flanks "7345271^,7345088^"; structure "1-,2-"; splice_chain "7345149-,7345144-"; sources "Undefined,Undefined"; NMorMRNA "null"; degree "4"; dimension "2_2";
chrA01	Undefined	as_event	7387008	7387230	.	-	.	transcript_id "TCONS_00002031,TCONS_00002032"; gene_id "chrA01:7382888-7387816C"; flanks "7387230^,7387008^"; structure "1-,2-"; splice_chain "7387127-,7387125-"; sources "Undefined,Undefined"; NMorMRNA "null"; degree "4"; dimension "2_2";
chrA01	Undefined	as_event	7450196	7450467	.	-	.	transcript_id "TCONS_00002036,TCONS_00002035"; gene_id "chrA01:7448761-7450982C"; flanks "7450467-,7450196^"; structure "0,1^2-"; splice_chain ",7450372^7450285-"; sources "Undefined,Undefined"; NMorMRNA "null"; degree "4"; dimension "2_2";
chrA01	Undefined	as_event	7448761	7449206	.	-	.	transcript_id "TCONS_00002035,TCONS_00002034"; gene_id "chrA01:7448761-7450982C"; flanks "7449206-,7448761]"; structure "0,1^2-"; splice_chain ",7449109^7449029-"; sources "Undefined,Undefined"; NMorMRNA "null"; degree "4"; dimension "2_2";
chrA01	Undefined	as_event	7669648	7669796	.	-	.	transcript_id "TCONS_00002046,TCONS_00002047"; gene_id "chrA01:7668080-7675864C"; flanks "7669796^,7669648^"; structure "1-,2-"; splice_chain "7669724-,7669721-"; sources "Undefined,Undefined"; NMorMRNA "null"; degree "4"; dimension "2_2";
chrA01	Undefined	as_event	7900845	7901429	.	-	.	transcript_id "TCONS_00002057,TCONS_00002056"; gene_id "chrA01:7900078-7901512C"; flanks "7901429^,7900845^"; structure "1-,2-"; splice_chain "7901044-,7901039-"; sources "Undefined,Undefined"; NMorMRNA "null"; degree "4"; dimension "2_2";
chrA01	Undefined	as_event	7925695	7926395	.	-	.	transcript_id "TCONS_00002061,TCONS_00002060,TCONS_00002062"; gene_id "chrA01:7921779-7926522C"; flanks "7926395^,7925695^"; structure "1-,2-,3-"; splice_chain "7925769-,7925766-,7925765-"; sources "Undefined,Undefined,Undefined"; NMorMRNA "null"; degree "9"; dimension "3_3";
chrA01	Undefined	as_event	7925086	7925278	.	-	.	transcript_id "TCONS_00002061,TCONS_00002059/TCONS_00002060/TCONS_00002062"; gene_id "chrA01:7921779-7926522C"; flanks "7925278^,7925086^"; structure "1-,2-"; splice_chain "7925189-,7925187-"; sources "Undefined,Undefined"; NMorMRNA "null"; degree "4"; dimension "2_2";
chrA01	Undefined	as_event	7924604	7925007	.	-	.	transcript_id "TCONS_00002060,TCONS_00002059/TCONS_00002061/TCONS_00002062"; gene_id "chrA01:7921779-7926522C"; flanks "7925007-,7924604^"; structure "1^3-,2^4-"; splice_chain "7924802^7924694-,7924792^7924684-"; sources "Undefined,Undefined"; NMorMRNA "null"; degree "4"; dimension "2_2";
chrA01	Undefined	as_event	7924077	7924278	.	-	.	transcript_id "TCONS_00002059/TCONS_00002060/TCONS_00002062,TCONS_00002061"; gene_id "chrA01:7921779-7926522C"; flanks "7924278-,7924077-"; structure "1^,2^"; splice_chain "7924174^,7924173^"; sources "Undefined,Undefined"; NMorMRNA "null"; degree "4"; dimension "2_2";
chrA01	Undefined	as_event	7923664	7923899	.	-	.	transcript_id "TCONS_00002060,TCONS_00002059/TCONS_00002061/TCONS_00002062"; gene_id "chrA01:7921779-7926522C"; flanks "7923899^,7923664^"; structure "1-,2-"; splice_chain "7923754-,7923748-"; sources "Undefined,Undefined"; NMorMRNA "null"; degree "4"; dimension "2_2";
chrA01	Undefined	as_event	7922233	7922500	.	-	.	transcript_id "TCONS_00002060,TCONS_00002059/TCONS_00002061/TCONS_00002062"; gene_id "chrA01:7921779-7926522C"; flanks "7922500-,7922233^"; structure "1^3-,2^4-"; splice_chain "7922442^7922341-,7922432^7922331-"; sources "Undefined,Undefined"; NMorMRNA "null"; degree "4"; dimension "2_2";
chrA01	Undefined	as_event	8047238	8047448	.	-	.	transcript_id "TCONS_00002072,TCONS_00002071"; gene_id "chrA01:8046811-8049244C"; flanks "8047448-,8047238^"; structure "0,1^2-"; splice_chain ",8047396^8047318-"; sources "Undefined,Undefined"; NMorMRNA "null"; degree "4"; dimension "2_2";
chrA01	Undefined	as_event	8159413	8159801	.	-	.	transcript_id "TCONS_00002081,TCONS_00002082"; gene_id "chrA01:8159050-8160754C"; flanks "8159801-,8159413^"; structure "1^3-,2^4-"; splice_chain "8159636^8159546-,8159631^8159541-"; sources "Undefined,Undefined"; NMorMRNA "null"; degree "4"; dimension "2_2";
chrA01	Undefined	as_event	8187153	8187444	.	-	.	transcript_id "TCONS_00002086,TCONS_00002085"; gene_id "chrA01:8187153-8188692C"; flanks "8187444-,8187153]"; structure "1^3-,2^4-"; splice_chain "8187348^8187187-,8187346^8187185-"; sources "Undefined,Undefined"; NMorMRNA "null"; degree "4"; dimension "2_2";
chrA01	Undefined	as_event	8237980	8238346	.	-	.	transcript_id "TCONS_00002092,TCONS_00002091"; gene_id "chrA01:8237827-8240156C"; flanks "8238346-,8237980^"; structure "0,1^2-"; splice_chain ",8238254^8238180-"; sources "Undefined,Undefined"; NMorMRNA "null"; degree "4"; dimension "2_2";
chrA01	Undefined	as_event	8251890	8252172	.	-	.	transcript_id "TCONS_00002098,TCONS_00002097"; gene_id "chrA01:8251257-8252172C"; flanks "8252172[,8251890^"; structure "1^3-,2^4-"; splice_chain "8252120^8252001-,8252110^8251991-"; sources "Undefined,Undefined"; NMorMRNA "null"; degree "4"; dimension "2_2";
chrA01	Undefined	as_event	8270065	8270484	.	-	.	transcript_id "TCONS_00002099,TCONS_00002100"; gene_id "chrA01:8269564-8271162C"; flanks "8270484-,8270065^"; structure "1^3-,2^4-"; splice_chain "8270414^8270280-,8270404^8270270-"; sources "Undefined,Undefined"; NMorMRNA "null"; degree "4"; dimension "2_2";
chrA01	Undefined	as_event	8269849	8270065	.	-	.	transcript_id "TCONS_00002099,TCONS_00002100"; gene_id "chrA01:8269564-8271162C"; flanks "8270065^,8269849^"; structure "1-,2-"; splice_chain "8269904-,8269902-"; sources "Undefined,Undefined"; NMorMRNA "null"; degree "4"; dimension "2_2";
chrA01	Undefined	as_event	8461716	8462889	.	-	.	transcript_id "TCONS_00002110,TCONS_00002111"; gene_id "chrA01:8461716-8462889C"; flanks "8462889[,8461716]"; structure "1^2-4^6-,3^5-"; splice_chain "8462394^8462291-8462023^8461947-,8462025^8461949-"; sources "Undefined,Undefined"; NMorMRNA "null"; degree "4"; dimension "2_2";
chrA01	Undefined	as_event	8490818	8491920	.	-	.	transcript_id "TCONS_00002114,TCONS_00002113"; gene_id "chrA01:8490818-8491920C"; flanks "8491920[,8490818]"; structure "0,1^2-"; splice_chain ",8491244^8491127-"; sources "Undefined,Undefined"; NMorMRNA "null"; degree "4"; dimension "2_2";
chrA01	Undefined	as_event	8498684	8499130	.	-	.	transcript_id "TCONS_00002115,TCONS_00002116"; gene_id "chrA01:8498164-8499536C"; flanks "8499130-,8498684^"; structure "0,1^2-"; splice_chain ",8498890^8498804-"; sources "Undefined,Undefined"; NMorMRNA "null"; degree "4"; dimension "2_2";
chrA01	Undefined	as_event	8553721	8553890	.	-	.	transcript_id "TCONS_00002118,TCONS_00002117"; gene_id "chrA01:8553446-8556029C"; flanks "8553890-,8553721-"; structure "1^,2^"; splice_chain "8553820^,8553816^"; sources "Undefined,Undefined"; NMorMRNA "null"; degree "4"; dimension "2_2";
chrA01	Undefined	as_event	8592554	8592955	.	-	.	transcript_id "TCONS_00002122,TCONS_00002123"; gene_id "chrA01:8592423-8594129C"; flanks "8592955-,8592554^"; structure "0,1^2-"; splice_chain ",8592838^8592762-"; sources "Undefined,Undefined"; NMorMRNA "null"; degree "4"; dimension "2_2";
chrA01	Undefined	as_event	8813853	8814458	.	-	.	transcript_id "TCONS_00002127,TCONS_00002128"; gene_id "chrA01:8813426-8814458C"; flanks "8814458[,8813853^"; structure "1^3-,2^4-"; splice_chain "8814408^8813951-,8814398^8813941-"; sources "Undefined,Undefined"; NMorMRNA "null"; degree "4"; dimension "2_2";
chrA01	Undefined	as_event	9275302	9275767	.	-	.	transcript_id "TCONS_00002143,TCONS_00002144"; gene_id "chrA01:9274040-9277130C"; flanks "9275767-,9275302^"; structure "1^3-,2^4-"; splice_chain "9275634^9275563-,9275601^9275530-"; sources "Undefined,Undefined"; NMorMRNA "null"; degree "4"; dimension "2_2";
chrA01	Undefined	as_event	9395165	9395307	.	-	.	transcript_id "TCONS_00002148,TCONS_00002149"; gene_id "chrA01:9389972-9396897C"; flanks "9395307^,9395165^"; structure "1-,2-"; splice_chain "9395229-,9395227-"; sources "Undefined,Undefined"; NMorMRNA "null"; degree "4"; dimension "2_2";
chrA01	Undefined	as_event	9394203	9394455	.	-	.	transcript_id "TCONS_00002148,TCONS_00002149"; gene_id "chrA01:9389972-9396897C"; flanks "9394455-,9394203-"; structure "1^,2^"; splice_chain "9394336^,9394334^"; sources "Undefined,Undefined"; NMorMRNA "null"; degree "4"; dimension "2_2";
chrA01	Undefined	as_event	9393331	9393597	.	-	.	transcript_id "TCONS_00002149,TCONS_00002148"; gene_id "chrA01:9389972-9396897C"; flanks "9393597^,9393331^"; structure "1-,2-"; splice_chain "9393415-,9393414-"; sources "Undefined,Undefined"; NMorMRNA "null"; degree "4"; dimension "2_2";
chrA01	Undefined	as_event	9509105	9509316	.	-	.	transcript_id "TCONS_00002158,TCONS_00002157"; gene_id "chrA01:9507806-9510237C"; flanks "9509316-,9509105^"; structure "0,1^2-"; splice_chain ",9509277^9509171-"; sources "Undefined,Undefined"; NMorMRNA "null"; degree "4"; dimension "2_2";
chrA01	Undefined	as_event	9806082	9806784	.	-	.	transcript_id "TCONS_00002168,TCONS_00002167"; gene_id "chrA01:9803796-9808251C"; flanks "9806784-,9806082^"; structure "1^3-,2^4-"; splice_chain "9806598^9806318-,9806596^9806316-"; sources "Undefined,Undefined"; NMorMRNA "null"; degree "4"; dimension "2_2";
chrA01	Undefined	as_event	9804402	9804879	.	-	.	transcript_id "TCONS_00002168,TCONS_00002167"; gene_id "chrA01:9803796-9808251C"; flanks "9804879-,9804402^"; structure "1^3-,2^4-"; splice_chain "9804676^9804508-,9804675^9804507-"; sources "Undefined,Undefined"; NMorMRNA "null"; degree "4"; dimension "2_2";
chrA01	Undefined	as_event	10001317	10002807	.	-	.	transcript_id "TCONS_00002178,TCONS_00002179,TCONS_00002177"; gene_id "chrA01:9999056-10003677C"; flanks "10002807-,10001317^"; structure "1^4-,2^5-,3^6-"; splice_chain "10001712^10001450-,10001702^10001440-,10001701^10001439-"; sources "Undefined,Undefined,Undefined"; NMorMRNA "null"; degree "9"; dimension "3_3";
chrA01	Undefined	as_event	9999229	9999483	.	-	.	transcript_id "TCONS_00002177/TCONS_00002178/TCONS_00002179,TCONS_00002176"; gene_id "chrA01:9999056-10003677C"; flanks "9999483-,9999229^"; structure "0,1^2-"; splice_chain ",9999361^9999279-"; sources "Undefined,Undefined"; NMorMRNA "null"; degree "4"; dimension "2_2";
chrA01	Undefined	as_event	10216761	10216945	.	-	.	transcript_id "TCONS_00002188,TCONS_00002186/TCONS_00002187"; gene_id "chrA01:10214297-10221681C"; flanks "10216945^,10216761^"; structure "1-,2-"; splice_chain "10216865-,10216861-"; sources "Undefined,Undefined"; NMorMRNA "null"; degree "4"; dimension "2_2";
chrA01	Undefined	as_event	10214403	10215230	.	-	.	transcript_id "TCONS_00002187,TCONS_00002186/TCONS_00002188"; gene_id "chrA01:10214297-10221681C"; flanks "10215230-,10214403^"; structure "0,1^2-3^4-"; splice_chain ",10214983^10214902-10214794^10214705-"; sources "Undefined,Undefined"; NMorMRNA "null"; degree "4"; dimension "2_2";
chrA01	Undefined	as_event	10300754	10300964	.	-	.	transcript_id "TCONS_00002192,TCONS_00002191"; gene_id "chrA01:10299511-10301580C"; flanks "10300964^,10300754^"; structure "1-,2-"; splice_chain "10300856-,10300854-"; sources "Undefined,Undefined"; NMorMRNA "null"; degree "4"; dimension "2_2";
chrA01	Undefined	as_event	10300754	10301580	.	-	.	transcript_id "TCONS_00002193,TCONS_00002192,TCONS_00002191"; gene_id "chrA01:10299511-10301580C"; flanks "10301580[,10300754^"; structure "0,1^2-,1^3-"; splice_chain ",10300964^10300856-,10300964^10300854-"; sources "Undefined,Undefined,Undefined"; NMorMRNA "null"; degree "9"; dimension "3_3";
chrA01	Undefined	as_event	10300103	10300473	.	-	.	transcript_id "TCONS_00002192,TCONS_00002193"; gene_id "chrA01:10299511-10301580C"; flanks "10300473-,10300103^"; structure "0,1^2-"; splice_chain ",10300395^10300297-"; sources "Undefined,Undefined"; NMorMRNA "null"; degree "4"; dimension "2_2";
chrA01	Undefined	as_event	10299511	10300297	.	-	.	transcript_id "TCONS_00002191,TCONS_00002193"; gene_id "chrA01:10299511-10301580C"; flanks "10300297-,10299511]"; structure "0,1^2-"; splice_chain ",10300103^10300024-"; sources "Undefined,Undefined"; NMorMRNA "null"; degree "4"; dimension "2_2";
chrA01	Undefined	as_event	10299511	10300473	.	-	.	transcript_id "TCONS_00002191,TCONS_00002193,TCONS_00002192"; gene_id "chrA01:10299511-10301580C"; flanks "10300473-,10299511]"; structure "1^2-,1^2-3^4-,3^4-"; splice_chain "10300395^10300297-,10300395^10300297-10300103^10300024-,10300103^10300024-"; sources "Undefined,Undefined,Undefined"; NMorMRNA "null"; degree "9"; dimension "3_3";
chrA01	Undefined	as_event	10424790	10425056	.	-	.	transcript_id "TCONS_00002199,TCONS_00002200"; gene_id "chrA01:10419261-10425811C"; flanks "10425056^,10424790^"; structure "1-,2-"; splice_chain "10424950-,10424897-"; sources "Undefined,Undefined"; NMorMRNA "null"; degree "4"; dimension "2_2";
chrA01	Undefined	as_event	10653331	10654380	.	-	.	transcript_id "TCONS_00002204,TCONS_00002205"; gene_id "chrA01:10653331-10654776C"; flanks "10654380-,10653331]"; structure "1^3-,2^4-"; splice_chain "10654188^10653735-,10654178^10653725-"; sources "Undefined,Undefined"; NMorMRNA "null"; degree "4"; dimension "2_2";
chrA01	Undefined	as_event	10791049	10791575	.	-	.	transcript_id "TCONS_00002208,TCONS_00002209"; gene_id "chrA01:10787637-10792143C"; flanks "10791575-,10791049^"; structure "1^3-,2^4-"; splice_chain "10791462^10791365-,10791452^10791355-"; sources "Undefined,Undefined"; NMorMRNA "null"; degree "4"; dimension "2_2";
chrA01	Undefined	as_event	10789616	10789849	.	-	.	transcript_id "TCONS_00002208,TCONS_00002209"; gene_id "chrA01:10787637-10792143C"; flanks "10789849-,10789616-"; structure "1^,2^"; splice_chain "10789724^,10789698^"; sources "Undefined,Undefined"; NMorMRNA "null"; degree "4"; dimension "2_2";
chrA01	Undefined	as_event	10788774	10788913	.	-	.	transcript_id "TCONS_00002208,TCONS_00002207/TCONS_00002209"; gene_id "chrA01:10787637-10792143C"; flanks "10788913^,10788774^"; structure "1-,2-"; splice_chain "10788835-,10788834-"; sources "Undefined,Undefined"; NMorMRNA "null"; degree "4"; dimension "2_2";
chrA01	Undefined	as_event	10787637	10788060	.	-	.	transcript_id "TCONS_00002207,TCONS_00002208/TCONS_00002209"; gene_id "chrA01:10787637-10792143C"; flanks "10788060-,10787637]"; structure "1^3-,2^4-"; splice_chain "10787994^10787876-,10787984^10787866-"; sources "Undefined,Undefined"; NMorMRNA "null"; degree "4"; dimension "2_2";
chrA01	Undefined	as_event	10865081	10866503	.	-	.	transcript_id "TCONS_00002211,TCONS_00002210"; gene_id "chrA01:10864819-10868837C"; flanks "10866503-,10865081^"; structure "0,1^2-"; splice_chain ",10865512^10865445-"; sources "Undefined,Undefined"; NMorMRNA "null"; degree "4"; dimension "2_2";
chrA01	Undefined	as_event	10916437	10916712	.	-	.	transcript_id "TCONS_00002217,TCONS_00002216"; gene_id "chrA01:10916101-10920176C"; flanks "10916712-,10916437^"; structure "0,1^2-"; splice_chain ",10916619^10916529-"; sources "Undefined,Undefined"; NMorMRNA "null"; degree "4"; dimension "2_2";
chrA01	Undefined	as_event	10928407	10928924	.	-	.	transcript_id "TCONS_00002219,TCONS_00002218"; gene_id "chrA01:10927907-10929680C"; flanks "10928924-,10928407^"; structure "0,1^2-"; splice_chain ",10928614^10928530-"; sources "Undefined,Undefined"; NMorMRNA "null"; degree "4"; dimension "2_2";
chrA01	Undefined	as_event	10932754	10933272	.	-	.	transcript_id "TCONS_00002222,TCONS_00002221"; gene_id "chrA01:10932079-10934032C"; flanks "10933272-,10932754^"; structure "0,1^2-"; splice_chain ",10932962^10932877-"; sources "Undefined,Undefined"; NMorMRNA "null"; degree "4"; dimension "2_2";
chrA01	Undefined	as_event	10945850	10946329	.	-	.	transcript_id "TCONS_00002226,TCONS_00002224,TCONS_00002225"; gene_id "chrA01:10944645-10946662C"; flanks "10946329^,10945850^"; structure "1-,2-,3-"; splice_chain "10946265-,10946249-,10946201-"; sources "Undefined,Undefined,Undefined"; NMorMRNA "null"; degree "9"; dimension "3_3";
chrA01	Undefined	as_event	10982482	10982806	.	-	.	transcript_id "TCONS_00002227/TCONS_00002229,TCONS_00002228"; gene_id "chrA01:10979757-10982897C"; flanks "10982806^,10982482^"; structure "1-,2-"; splice_chain "10982582-,10982577-"; sources "Undefined,Undefined"; NMorMRNA "null"; degree "4"; dimension "2_2";
chrA01	Undefined	as_event	10980923	10981140	.	-	.	transcript_id "TCONS_00002227/TCONS_00002228,TCONS_00002229"; gene_id "chrA01:10979757-10982897C"; flanks "10981140-,10980923^"; structure "0,1^2-"; splice_chain ",10981067^10980970-"; sources "Undefined,Undefined"; NMorMRNA "null"; degree "4"; dimension "2_2";
chrA01	Undefined	as_event	11360245	11360416	.	-	.	transcript_id "TCONS_00002234,TCONS_00002235"; gene_id "chrA01:11359887-11361140C"; flanks "11360416^,11360245^"; structure "1-,2-"; splice_chain "11360335-,11360325-"; sources "Undefined,Undefined"; NMorMRNA "null"; degree "4"; dimension "2_2";
chrA01	Undefined	as_event	11360245	11361140	.	-	.	transcript_id "TCONS_00002233,TCONS_00002234,TCONS_00002235"; gene_id "chrA01:11359887-11361140C"; flanks "11361140[,11360245^"; structure "0,1^2-,1^3-"; splice_chain ",11360416^11360335-,11360416^11360325-"; sources "Undefined,Undefined,Undefined"; NMorMRNA "null"; degree "9"; dimension "3_3";
chrA01	Undefined	as_event	11601135	11602689	.	-	.	transcript_id "TCONS_00002238,TCONS_00002239"; gene_id "chrA01:11599289-11602689C"; flanks "11602689[,11601135^"; structure "0,1^2-"; splice_chain ",11601460^11601356-"; sources "Undefined,Undefined"; NMorMRNA "null"; degree "4"; dimension "2_2";
chrA01	Undefined	as_event	11653358	11654772	.	-	.	transcript_id "TCONS_00002243,TCONS_00002242"; gene_id "chrA01:11653358-11654772C"; flanks "11654772[,11653358]"; structure "0,1^2-"; splice_chain ",11654300^11654154-"; sources "Undefined,Undefined"; NMorMRNA "null"; degree "4"; dimension "2_2";
chrA01	Undefined	as_event	12196308	12196600	.	-	.	transcript_id "TCONS_00002248,TCONS_00002249"; gene_id "chrA01:12194632-12196814C"; flanks "12196600^,12196308^"; structure "1-,2-"; splice_chain "12196518-,12196515-"; sources "Undefined,Undefined"; NMorMRNA "null"; degree "4"; dimension "2_2";
chrA01	Undefined	as_event	12296952	12297386	.	-	.	transcript_id "TCONS_00002252,TCONS_00002251"; gene_id "chrA01:12296587-12297726C"; flanks "12297386-,12296952^"; structure "0,1^2-"; splice_chain ",12297243^12297059-"; sources "Undefined,Undefined"; NMorMRNA "null"; degree "4"; dimension "2_2";
chrA01	Undefined	as_event	12416784	12417097	.	-	.	transcript_id "TCONS_00002258,TCONS_00002259"; gene_id "chrA01:12415292-12418089C"; flanks "12417097-,12416784^"; structure "0,1^2-"; splice_chain ",12416982^12416906-"; sources "Undefined,Undefined"; NMorMRNA "null"; degree "4"; dimension "2_2";
chrA01	Undefined	as_event	12415740	12416123	.	-	.	transcript_id "TCONS_00002258,TCONS_00002257"; gene_id "chrA01:12415292-12418089C"; flanks "12416123-,12415740^"; structure "0,1^2-"; splice_chain ",12415906^12415815-"; sources "Undefined,Undefined"; NMorMRNA "null"; degree "4"; dimension "2_2";
chrA01	Undefined	as_event	12645131	12646757	.	-	.	transcript_id "TCONS_00002265,TCONS_00002266"; gene_id "chrA01:12645131-12647782C"; flanks "12646757-,12645131]"; structure "0,1^2-"; splice_chain ",12645789^12645678-"; sources "Undefined,Undefined"; NMorMRNA "null"; degree "4"; dimension "2_2";
chrA01	Undefined	as_event	12804002	12804290	.	-	.	transcript_id "TCONS_00002269/TCONS_00002270,TCONS_00002271"; gene_id "chrA01:12802729-12804422C"; flanks "12804290^,12804002^"; structure "1-,2-"; splice_chain "12804161-,12804151-"; sources "Undefined,Undefined"; NMorMRNA "null"; degree "4"; dimension "2_2";
chrA01	Undefined	as_event	12803030	12803483	.	-	.	transcript_id "TCONS_00002268/TCONS_00002269/TCONS_00002271,TCONS_00002270"; gene_id "chrA01:12802729-12804422C"; flanks "12803483^,12803030^"; structure "1-,2-"; splice_chain "12803407-,12803404-"; sources "Undefined,Undefined"; NMorMRNA "null"; degree "4"; dimension "2_2";
chrA01	Undefined	as_event	12802899	12803030	.	-	.	transcript_id "TCONS_00002270,TCONS_00002268/TCONS_00002269/TCONS_00002271"; gene_id "chrA01:12802729-12804422C"; flanks "12803030^,12802899^"; structure "1-,2-"; splice_chain "12802962-,12802954-"; sources "Undefined,Undefined"; NMorMRNA "null"; degree "4"; dimension "2_2";
chrA01	Undefined	as_event	12961157	12961431	.	-	.	transcript_id "TCONS_00002277/TCONS_00002278,TCONS_00002279"; gene_id "chrA01:12959341-12962542C"; flanks "12961431^,12961157^"; structure "1-,2-"; splice_chain "12961330-,12961313-"; sources "Undefined,Undefined"; NMorMRNA "null"; degree "4"; dimension "2_2";
chrA01	Undefined	as_event	12959766	12960267	.	-	.	transcript_id "TCONS_00002278,TCONS_00002277/TCONS_00002279"; gene_id "chrA01:12959341-12962542C"; flanks "12960267-,12959766^"; structure "1^3-5^7-,2^4-6^8-"; splice_chain "12960150^12960063-12959962^12959873-,12960140^12960053-12959952^12959863-"; sources "Undefined,Undefined"; NMorMRNA "null"; degree "4"; dimension "2_2";
chrA01	Undefined	as_event	13116970	13117520	.	-	.	transcript_id "TCONS_00002285,TCONS_00002286"; gene_id "chrA01:13110651-13117520C"; flanks "13117520[,13116970^"; structure "1^3-,2^4-"; splice_chain "13117163^13117073-,13117153^13117063-"; sources "Undefined,Undefined"; NMorMRNA "null"; degree "4"; dimension "2_2";
chrA01	Undefined	as_event	14012123	14012598	.	-	.	transcript_id "TCONS_00002295,TCONS_00002293"; gene_id "chrA01:14003477-14012598C"; flanks "14012598[,14012123^"; structure "0,1^2-"; splice_chain ",14012458^14012367-"; sources "Undefined,Undefined"; NMorMRNA "null"; degree "4"; dimension "2_2";
chrA01	Undefined	as_event	14011912	14012458	.	-	.	transcript_id "TCONS_00002294,TCONS_00002293"; gene_id "chrA01:14003477-14012598C"; flanks "14012458^,14011912-"; structure "1-3^,2-4^"; splice_chain "14012383-14012239^,14012367-14012123^"; sources "Undefined,Undefined"; NMorMRNA "null"; degree "4"; dimension "2_2";
chrA01	Undefined	as_event	14011912	14012598	.	-	.	transcript_id "TCONS_00002294,TCONS_00002293,TCONS_00002295"; gene_id "chrA01:14003477-14012598C"; flanks "14012598[,14011912-"; structure "1^2-4^,1^3-5^,5^"; splice_chain "14012458^14012383-14012239^,14012458^14012367-14012123^,14012123^"; sources "Undefined,Undefined,Undefined"; NMorMRNA "null"; degree "9"; dimension "3_3";
chrA01	Undefined	as_event	14003477	14004328	.	-	.	transcript_id "TCONS_00002294,TCONS_00002292/TCONS_00002293/TCONS_00002295"; gene_id "chrA01:14003477-14012598C"; flanks "14004328-,14003477]"; structure "1^3-,2^4-"; splice_chain "14004246^14003909-,14004236^14003899-"; sources "Undefined,Undefined"; NMorMRNA "null"; degree "4"; dimension "2_2";
chrA01	Undefined	as_event	14037925	14039096	.	-	.	transcript_id "TCONS_00002300,TCONS_00002299"; gene_id "chrA01:14031560-14039096C"; flanks "14039096[,14037925^"; structure "1^3-5^7-,2^4-6^8-"; splice_chain "14038750^14038589-14038478^14038201-,14038740^14038579-14038468^14038191-"; sources "Undefined,Undefined"; NMorMRNA "null"; degree "4"; dimension "2_2";
chrA01	Undefined	as_event	14036500	14037025	.	-	.	transcript_id "TCONS_00002298,TCONS_00002299/TCONS_00002300"; gene_id "chrA01:14031560-14039096C"; flanks "14037025-,14036500-"; structure "1^,2^"; splice_chain "14036855^,14036845^"; sources "Undefined,Undefined"; NMorMRNA "null"; degree "4"; dimension "2_2";
chrA01	Undefined	as_event	14033486	14036024	.	-	.	transcript_id "TCONS_00002298,TCONS_00002297/TCONS_00002299/TCONS_00002300"; gene_id "chrA01:14031560-14039096C"; flanks "14036024-,14033486^"; structure "1^3-,2^4-"; splice_chain "14035774^14035592-,14035773^14035591-"; sources "Undefined,Undefined"; NMorMRNA "null"; degree "4"; dimension "2_2";
chrA01	Undefined	as_event	14052952	14053230	.	-	.	transcript_id "TCONS_00002301/TCONS_00002303,TCONS_00002302"; gene_id "chrA01:14051745-14053638C"; flanks "14053230-,14052952^"; structure "0,1^2-"; splice_chain ",14053123^14053031-"; sources "Undefined,Undefined"; NMorMRNA "null"; degree "4"; dimension "2_2";
chrA01	Undefined	as_event	14052407	14052560	.	-	.	transcript_id "TCONS_00002301/TCONS_00002303,TCONS_00002302"; gene_id "chrA01:14051745-14053638C"; flanks "14052560-,14052407-"; structure "1^,2^"; splice_chain "14052486^,14052485^"; sources "Undefined,Undefined"; NMorMRNA "null"; degree "4"; dimension "2_2";
chrA01	Undefined	as_event	14596063	14596480	.	-	.	transcript_id "TCONS_00002312,TCONS_00002313"; gene_id "chrA01:14594335-14597732C"; flanks "14596480^,14596063^"; structure "1-,2-"; splice_chain "14596379-,14596376-"; sources "Undefined,Undefined"; NMorMRNA "null"; degree "4"; dimension "2_2";
chrA01	Undefined	as_event	14614783	14615949	.	-	.	transcript_id "TCONS_00002317,TCONS_00002316"; gene_id "chrA01:14612066-14616381C"; flanks "14615949^,14614783^"; structure "1-,2-"; splice_chain "14615765-,14615039-"; sources "Undefined,Undefined"; NMorMRNA "null"; degree "4"; dimension "2_2";
chrA01	Undefined	as_event	14833386	14833832	.	-	.	transcript_id "TCONS_00002322,TCONS_00002321"; gene_id "chrA01:14832441-14834789C"; flanks "14833832^,14833386^"; structure "1-,2-"; splice_chain "14833741-,14833665-"; sources "Undefined,Undefined"; NMorMRNA "null"; degree "4"; dimension "2_2";
chrA01	Undefined	as_event	14850527	14850977	.	-	.	transcript_id "TCONS_00002325,TCONS_00002324/TCONS_00002326"; gene_id "chrA01:14849959-14851380C"; flanks "14850977-,14850527^"; structure "1^3-,2^4-"; splice_chain "14850768^14850630-,14850748^14850610-"; sources "Undefined,Undefined"; NMorMRNA "null"; degree "4"; dimension "2_2";
chrA01	Undefined	as_event	14850353	14850527	.	-	.	transcript_id "TCONS_00002326,TCONS_00002324/TCONS_00002325"; gene_id "chrA01:14849959-14851380C"; flanks "14850527^,14850353^"; structure "1-,2-"; splice_chain "14850451-,14850448-"; sources "Undefined,Undefined"; NMorMRNA "null"; degree "4"; dimension "2_2";
chrA01	Undefined	as_event	14850207	14850353	.	-	.	transcript_id "TCONS_00002325,TCONS_00002324/TCONS_00002326"; gene_id "chrA01:14849959-14851380C"; flanks "14850353^,14850207^"; structure "1-,2-"; splice_chain "14850274-,14850272-"; sources "Undefined,Undefined"; NMorMRNA "null"; degree "4"; dimension "2_2";
chrA01	Undefined	as_event	14932771	14933101	.	-	.	transcript_id "TCONS_00002328,TCONS_00002329"; gene_id "chrA01:14931437-14934587C"; flanks "14933101-,14932771^"; structure "0,1^2-"; splice_chain ",14932991^14932907-"; sources "Undefined,Undefined"; NMorMRNA "null"; degree "4"; dimension "2_2";
chrA01	Undefined	as_event	15017843	15018022	.	-	.	transcript_id "TCONS_00002330,TCONS_00002331/TCONS_00002334"; gene_id "chrA01:15017207-15018602C"; flanks "15018022^,15017843^"; structure "1-,2-"; splice_chain "15017915-,15017913-"; sources "Undefined,Undefined"; NMorMRNA "null"; degree "4"; dimension "2_2";
chrA01	Undefined	as_event	15017843	15018602	.	-	.	transcript_id "TCONS_00002332/TCONS_00002333,TCONS_00002330,TCONS_00002331/TCONS_00002334"; gene_id "chrA01:15017207-15018602C"; flanks "15018602[,15017843^"; structure "0,1^2-,1^3-"; splice_chain ",15018022^15017915-,15018022^15017913-"; sources "Undefined,Undefined,Undefined"; NMorMRNA "null"; degree "9"; dimension "3_3";
chrA01	Undefined	as_event	15017616	15017843	.	-	.	transcript_id "TCONS_00002331/TCONS_00002332,TCONS_00002333/TCONS_00002334"; gene_id "chrA01:15017207-15018602C"; flanks "15017843^,15017616^"; structure "1-,2-"; splice_chain "15017771-,15017768-"; sources "Undefined,Undefined"; NMorMRNA "null"; degree "4"; dimension "2_2";
chrA01	Undefined	as_event	15017458	15017843	.	-	.	transcript_id "TCONS_00002331/TCONS_00002332,TCONS_00002333/TCONS_00002334,TCONS_00002330"; gene_id "chrA01:15017207-15018602C"; flanks "15017843^,15017458-"; structure "1-4^,2-4^,3-5^"; splice_chain "15017771-15017616^,15017768-15017616^,15017765-15017547^"; sources "Undefined,Undefined,Undefined"; NMorMRNA "null"; degree "9"; dimension "3_3";
chrA01	Undefined	as_event	15357639	15358611	.	-	.	transcript_id "TCONS_00002339,TCONS_00002340"; gene_id "chrA01:15356871-15358611C"; flanks "15358611[,15357639^"; structure "1^3-,2^4-"; splice_chain "15358281^15357899-,15358271^15357889-"; sources "Undefined,Undefined"; NMorMRNA "null"; degree "4"; dimension "2_2";
chrA01	Undefined	as_event	15356871	15357248	.	-	.	transcript_id "TCONS_00002339,TCONS_00002340"; gene_id "chrA01:15356871-15358611C"; flanks "15357248-,15356871]"; structure "0,1^2-"; splice_chain ",15357051^15356973-"; sources "Undefined,Undefined"; NMorMRNA "null"; degree "4"; dimension "2_2";
chrA01	Undefined	as_event	15535674	15535942	.	-	.	transcript_id "TCONS_00002345,TCONS_00002346"; gene_id "chrA01:15534935-15536527C"; flanks "15535942^,15535674-"; structure "0,1-2^"; splice_chain ",15535873-15535768^"; sources "Undefined,Undefined"; NMorMRNA "null"; degree "4"; dimension "2_2";
chrA01	Undefined	as_event	15574695	15575023	.	-	.	transcript_id "TCONS_00002351,TCONS_00002350"; gene_id "chrA01:15573356-15575438C"; flanks "15575023-,15574695^"; structure "1^3-,2^4-"; splice_chain "15574861^15574790-,15574849^15574778-"; sources "Undefined,Undefined"; NMorMRNA "null"; degree "4"; dimension "2_2";
chrA01	Undefined	as_event	15574695	15575438	.	-	.	transcript_id "TCONS_00002349,TCONS_00002351,TCONS_00002350"; gene_id "chrA01:15573356-15575438C"; flanks "15575438[,15574695^"; structure "1^3-,2^4-5^7-,2^4-6^8-"; splice_chain "15575118^15575033-,15575108^15575023-15574861^15574790-,15575108^15575023-15574849^15574778-"; sources "Undefined,Undefined,Undefined"; NMorMRNA "null"; degree "9"; dimension "3_3";
chrA01	Undefined	as_event	15684159	15685206	.	-	.	transcript_id "TCONS_00002355,TCONS_00002354,TCONS_00002356"; gene_id "chrA01:15684159-15687018C"; flanks "15685206^,15684159]"; structure "1-,2-,3-"; splice_chain "15684653-,15684646-,15684644-"; sources "Undefined,Undefined,Undefined"; NMorMRNA "null"; degree "9"; dimension "3_3";
chrA01	Undefined	as_event	15940191	15940399	.	-	.	transcript_id "TCONS_00002363,TCONS_00002364"; gene_id "chrA01:15937043-15943047C"; flanks "15940399^,15940191^"; structure "1-,2-"; splice_chain "15940322-,15940320-"; sources "Undefined,Undefined"; NMorMRNA "null"; degree "4"; dimension "2_2";
chrA01	Undefined	as_event	16094645	16095211	.	-	.	transcript_id "TCONS_00002369,TCONS_00002370"; gene_id "chrA01:16094085-16095990C"; flanks "16095211-,16094645^"; structure "1^3-,2^4-"; splice_chain "16094976^16094897-,16094966^16094887-"; sources "Undefined,Undefined"; NMorMRNA "null"; degree "4"; dimension "2_2";
chrA01	Undefined	as_event	16113696	16114064	.	-	.	transcript_id "TCONS_00002373,TCONS_00002372"; gene_id "chrA01:16112726-16114394C"; flanks "16114064-,16113696^"; structure "1^3-,2^4-"; splice_chain "16114046^16113825-,16114043^16113822-"; sources "Undefined,Undefined"; NMorMRNA "null"; degree "4"; dimension "2_2";
chrA01	Undefined	as_event	16168854	16169261	.	-	.	transcript_id "TCONS_00002374,TCONS_00002375"; gene_id "chrA01:16166240-16169856C"; flanks "16169261-,16168854^"; structure "1^3-,2^4-"; splice_chain "16169181^16168958-,16169180^16168957-"; sources "Undefined,Undefined"; NMorMRNA "null"; degree "4"; dimension "2_2";
chrA01	Undefined	as_event	16168462	16168768	.	-	.	transcript_id "TCONS_00002374,TCONS_00002375"; gene_id "chrA01:16166240-16169856C"; flanks "16168768-,16168462^"; structure "1^3-,2^4-"; splice_chain "16168652^16168566-,16168642^16168556-"; sources "Undefined,Undefined"; NMorMRNA "null"; degree "4"; dimension "2_2";
chrA01	Undefined	as_event	16167016	16167249	.	-	.	transcript_id "TCONS_00002375,TCONS_00002374"; gene_id "chrA01:16166240-16169856C"; flanks "16167249-,16167016-"; structure "1^,2^"; splice_chain "16167205^,16167204^"; sources "Undefined,Undefined"; NMorMRNA "null"; degree "4"; dimension "2_2";
chrA01	Undefined	as_event	16275158	16275646	.	-	.	transcript_id "TCONS_00002377,TCONS_00002378"; gene_id "chrA01:16274683-16275646C"; flanks "16275646[,16275158^"; structure "1^3-,2^4-"; splice_chain "16275601^16275347-,16275591^16275337-"; sources "Undefined,Undefined"; NMorMRNA "null"; degree "4"; dimension "2_2";
chrA01	Undefined	as_event	16302175	16302468	.	-	.	transcript_id "TCONS_00002380,TCONS_00002381"; gene_id "chrA01:16300164-16303315C"; flanks "16302468-,16302175^"; structure "0,1^2-"; splice_chain ",16302399^16302323-"; sources "Undefined,Undefined"; NMorMRNA "null"; degree "4"; dimension "2_2";
chrA01	Undefined	as_event	16301571	16301770	.	-	.	transcript_id "TCONS_00002381,TCONS_00002379/TCONS_00002380"; gene_id "chrA01:16300164-16303315C"; flanks "16301770-,16301571^"; structure "0,1^2-"; splice_chain ",16301709^16301634-"; sources "Undefined,Undefined"; NMorMRNA "null"; degree "4"; dimension "2_2";
chrA01	Undefined	as_event	16369649	16370269	.	-	.	transcript_id "TCONS_00002384,TCONS_00002385"; gene_id "chrA01:16368977-16370576C"; flanks "16370269-,16369649^"; structure "0,1^2-"; splice_chain ",16369964^16369868-"; sources "Undefined,Undefined"; NMorMRNA "null"; degree "4"; dimension "2_2";
chrA01	Undefined	as_event	16546344	16546679	.	-	.	transcript_id "TCONS_00002388,TCONS_00002387"; gene_id "chrA01:16545863-16546930C"; flanks "16546679-,16546344^"; structure "0,1^2-"; splice_chain ",16546537^16546472-"; sources "Undefined,Undefined"; NMorMRNA "null"; degree "4"; dimension "2_2";
chrA01	Undefined	as_event	16994482	16994906	.	-	.	transcript_id "TCONS_00002395,TCONS_00002394"; gene_id "chrA01:16992463-16995092C"; flanks "16994906-,16994482-"; structure "1^,2^"; splice_chain "16994836^,16994820^"; sources "Undefined,Undefined"; NMorMRNA "null"; degree "4"; dimension "2_2";
chrA01	Undefined	as_event	17123904	17125932	.	-	.	transcript_id "TCONS_00002399,TCONS_00002400"; gene_id "chrA01:17123214-17127646C"; flanks "17125932^,17123904-"; structure "1-2^,3-4^"; splice_chain "17125842-17125681^,17124151-17123990^"; sources "Undefined,Undefined"; NMorMRNA "null"; degree "4"; dimension "2_2";
chrA01	Undefined	as_event	17123214	17125681	.	-	.	transcript_id "TCONS_00002401,TCONS_00002399"; gene_id "chrA01:17123214-17127646C"; flanks "17125681^,17123214]"; structure "1-2^4-,3-"; splice_chain "17125589-17125427^17123732-,17123904-"; sources "Undefined,Undefined"; NMorMRNA "null"; degree "4"; dimension "2_2";
chrA01	Undefined	as_event	17123214	17125932	.	-	.	transcript_id "TCONS_00002401,TCONS_00002399,TCONS_00002400"; gene_id "chrA01:17123214-17127646C"; flanks "17125932^,17123214]"; structure "1-2^3-4^8-,1-2^7-,5-6^7-"; splice_chain "17125842-17125681^17125589-17125427^17123732-,17125842-17125681^17123904-,17124151-17123990^17123904-"; sources "Undefined,Undefined,Undefined"; NMorMRNA "null"; degree "9"; dimension "3_3";
chrA01	Undefined	as_event	17183874	17184039	.	-	.	transcript_id "TCONS_00002405,TCONS_00002406"; gene_id "chrA01:17183518-17187064C"; flanks "17184039-,17183874-"; structure "1^,2^"; splice_chain "17183961^,17183959^"; sources "Undefined,Undefined"; NMorMRNA "null"; degree "4"; dimension "2_2";
chrA01	Undefined	as_event	17191823	17192573	.	-	.	transcript_id "TCONS_00002408,TCONS_00002409"; gene_id "chrA01:17189163-17192968C"; flanks "17192573-,17191823^"; structure "1^3-5^7-,2^4-6^8-"; splice_chain "17192223^17192041-17191981^17191908-,17192218^17192036-17191967^17191894-"; sources "Undefined,Undefined"; NMorMRNA "null"; degree "4"; dimension "2_2";
chrA01	Undefined	as_event	17191608	17191894	.	-	.	transcript_id "TCONS_00002407,TCONS_00002409"; gene_id "chrA01:17189163-17192968C"; flanks "17191894-,17191608^"; structure "1^3-,2^4-"; splice_chain "17191828^17191741-,17191823^17191736-"; sources "Undefined,Undefined"; NMorMRNA "null"; degree "4"; dimension "2_2";
chrA01	Undefined	as_event	17191448	17191608	.	-	.	transcript_id "TCONS_00002409,TCONS_00002407/TCONS_00002408"; gene_id "chrA01:17189163-17192968C"; flanks "17191608^,17191448^"; structure "1-,2-"; splice_chain "17191537-,17191528-"; sources "Undefined,Undefined"; NMorMRNA "null"; degree "4"; dimension "2_2";
chrA01	Undefined	as_event	17720161	17720339	.	-	.	transcript_id "TCONS_00002418,TCONS_00002419/TCONS_00002420"; gene_id "chrA01:17718653-17721408C"; flanks "17720339-,17720161-"; structure "1^,2^"; splice_chain "17720253^,17720247^"; sources "Undefined,Undefined"; NMorMRNA "null"; degree "4"; dimension "2_2";
chrA01	Undefined	as_event	17719202	17719376	.	-	.	transcript_id "TCONS_00002420,TCONS_00002418/TCONS_00002419"; gene_id "chrA01:17718653-17721408C"; flanks "17719376^,17719202^"; structure "1-,2-"; splice_chain "17719297-,17719273-"; sources "Undefined,Undefined"; NMorMRNA "null"; degree "4"; dimension "2_2";
chrA01	Undefined	as_event	17764575	17765826	.	-	.	transcript_id "TCONS_00002423,TCONS_00002422"; gene_id "chrA01:17763142-17766116C"; flanks "17765826-,17764575^"; structure "0,1^2-"; splice_chain ",17765728^17765662-"; sources "Undefined,Undefined"; NMorMRNA "null"; degree "4"; dimension "2_2";
chrA01	Undefined	as_event	17841679	17841823	.	-	.	transcript_id "TCONS_00002426,TCONS_00002427"; gene_id "chrA01:17836474-17843828C"; flanks "17841823^,17841679^"; structure "1-,2-"; splice_chain "17841742-,17841741-"; sources "Undefined,Undefined"; NMorMRNA "null"; degree "4"; dimension "2_2";
chrA01	Undefined	as_event	17840764	17841009	.	-	.	transcript_id "TCONS_00002425,TCONS_00002426/TCONS_00002427"; gene_id "chrA01:17836474-17843828C"; flanks "17841009-,17840764^"; structure "0,1^2-"; splice_chain ",17840930^17840836-"; sources "Undefined,Undefined"; NMorMRNA "null"; degree "4"; dimension "2_2";
chrA01	Undefined	as_event	17877769	17878152	.	-	.	transcript_id "TCONS_00002429,TCONS_00002430"; gene_id "chrA01:17876947-17878957C"; flanks "17878152-,17877769^"; structure "0,1^2-"; splice_chain ",17878067^17877971-"; sources "Undefined,Undefined"; NMorMRNA "null"; degree "4"; dimension "2_2";
chrA01	Undefined	as_event	17936351	17938438	.	-	.	transcript_id "TCONS_00002434,TCONS_00002435"; gene_id "chrA01:17936351-17938438C"; flanks "17938438[,17936351]"; structure "1^2-3^5-,4^6-"; splice_chain "17937634^17937594-17937534^17936860-,17937524^17936850-"; sources "Undefined,Undefined"; NMorMRNA "null"; degree "4"; dimension "2_2";
chrA01	Undefined	as_event	18002321	18002998	.	-	.	transcript_id "TCONS_00002437,TCONS_00002436"; gene_id "chrA01:18002321-18005109C"; flanks "18002998-,18002321]"; structure "1^3-,2^4-"; splice_chain "18002900^18002414-,18002890^18002404-"; sources "Undefined,Undefined"; NMorMRNA "null"; degree "4"; dimension "2_2";
chrA01	Undefined	as_event	18132298	18132699	.	-	.	transcript_id "TCONS_00002444,TCONS_00002443"; gene_id "chrA01:18131612-18133543C"; flanks "18132699-,18132298^"; structure "0,1^2-"; splice_chain ",18132517^18132426-"; sources "Undefined,Undefined"; NMorMRNA "null"; degree "4"; dimension "2_2";
chrA01	Undefined	as_event	18131732	18132189	.	-	.	transcript_id "TCONS_00002444,TCONS_00002443"; gene_id "chrA01:18131612-18133543C"; flanks "18132189-,18131732^"; structure "0,1^2-"; splice_chain ",18132032^18131942-"; sources "Undefined,Undefined"; NMorMRNA "null"; degree "4"; dimension "2_2";
chrA01	Undefined	as_event	18141786	18142014	.	-	.	transcript_id "TCONS_00002446,TCONS_00002445"; gene_id "chrA01:18139618-18142250C"; flanks "18142014-,18141786-"; structure "1^,2^"; splice_chain "18141884^,18141883^"; sources "Undefined,Undefined"; NMorMRNA "null"; degree "4"; dimension "2_2";
chrA01	Undefined	as_event	18140723	18140957	.	-	.	transcript_id "TCONS_00002445,TCONS_00002446"; gene_id "chrA01:18139618-18142250C"; flanks "18140957-,18140723^"; structure "0,1^2-"; splice_chain ",18140882^18140803-"; sources "Undefined,Undefined"; NMorMRNA "null"; degree "4"; dimension "2_2";
chrA01	Undefined	as_event	18211860	18212424	.	-	.	transcript_id "TCONS_00002450,TCONS_00002449"; gene_id "chrA01:18210490-18213440C"; flanks "18212424^,18211860^"; structure "1-,2-"; splice_chain "18212038-,18212036-"; sources "Undefined,Undefined"; NMorMRNA "null"; degree "4"; dimension "2_2";
chrA01	Undefined	as_event	18211542	18211782	.	-	.	transcript_id "TCONS_00002450,TCONS_00002449"; gene_id "chrA01:18210490-18213440C"; flanks "18211782-,18211542^"; structure "1^3-,2^4-"; splice_chain "18211716^18211626-,18211696^18211606-"; sources "Undefined,Undefined"; NMorMRNA "null"; degree "4"; dimension "2_2";
chrA01	Undefined	as_event	18272667	18273800	.	-	.	transcript_id "TCONS_00002454,TCONS_00002452"; gene_id "chrA01:18272089-18273800C"; flanks "18273800[,18272667-"; structure "1^,2^"; splice_chain "18272777^,18272773^"; sources "Undefined,Undefined"; NMorMRNA "null"; degree "4"; dimension "2_2";
chrA01	Undefined	as_event	18272592	18272773	.	-	.	transcript_id "TCONS_00002452,TCONS_00002453"; gene_id "chrA01:18272089-18273800C"; flanks "18272773^,18272592^"; structure "1-,2-"; splice_chain "18272667-,18272663-"; sources "Undefined,Undefined"; NMorMRNA "null"; degree "4"; dimension "2_2";
chrA01	Undefined	as_event	18272497	18272667	.	-	.	transcript_id "TCONS_00002454,TCONS_00002452"; gene_id "chrA01:18272089-18273800C"; flanks "18272667-,18272497^"; structure "1^3-,2^4-"; splice_chain "18272596^18272530-,18272592^18272526-"; sources "Undefined,Undefined"; NMorMRNA "null"; degree "4"; dimension "2_2";
chrA01	Undefined	as_event	18272497	18273800	.	-	.	transcript_id "TCONS_00002454,TCONS_00002452,TCONS_00002453"; gene_id "chrA01:18272089-18273800C"; flanks "18273800[,18272497^"; structure "1^3-5^7-,2^3-6^8-,2^4-6^8-"; splice_chain "18272777^18272667-18272596^18272530-,18272773^18272667-18272592^18272526-,18272773^18272663-18272592^18272526-"; sources "Undefined,Undefined,Undefined"; NMorMRNA "null"; degree "9"; dimension "3_3";
chrA01	Undefined	as_event	18580525	18580802	.	-	.	transcript_id "TCONS_00002463,TCONS_00002462"; gene_id "chrA01:18579078-18582076C"; flanks "18580802-,18580525^"; structure "1^4-,2^3-"; splice_chain "18580736^18580613-,18580727^18580617-"; sources "Undefined,Undefined"; NMorMRNA "null"; degree "4"; dimension "2_2";
chrA01	Undefined	as_event	18579552	18579915	.	-	.	transcript_id "TCONS_00002461,TCONS_00002462"; gene_id "chrA01:18579078-18582076C"; flanks "18579915^,18579552-"; structure "0,1-2^"; splice_chain ",18579826-18579798^"; sources "Undefined,Undefined"; NMorMRNA "null"; degree "4"; dimension "2_2";
chrA01	Undefined	as_event	18579421	18580162	.	-	.	transcript_id "TCONS_00002463,TCONS_00002462"; gene_id "chrA01:18579078-18582076C"; flanks "18580162-,18579421^"; structure "1^3-5^7-,2^4-6^8-"; splice_chain "18579920^18579831-18579803^18579557-,18579915^18579826-18579798^18579552-"; sources "Undefined,Undefined"; NMorMRNA "null"; degree "4"; dimension "2_2";
chrA01	Undefined	as_event	18742050	18742327	.	-	.	transcript_id "TCONS_00002469,TCONS_00002468"; gene_id "chrA01:18739091-18743546C"; flanks "18742327-,18742050^"; structure "0,1^2-"; splice_chain ",18742239^18742159-"; sources "Undefined,Undefined"; NMorMRNA "null"; degree "4"; dimension "2_2";
chrA01	Undefined	as_event	18741687	18741885	.	-	.	transcript_id "TCONS_00002468,TCONS_00002469"; gene_id "chrA01:18739091-18743546C"; flanks "18741885-,18741687-"; structure "1^,2^"; splice_chain "18741791^,18741790^"; sources "Undefined,Undefined"; NMorMRNA "null"; degree "4"; dimension "2_2";
chrA01	Undefined	as_event	18739193	18739443	.	-	.	transcript_id "TCONS_00002469,TCONS_00002468"; gene_id "chrA01:18739091-18743546C"; flanks "18739443-,18739193^"; structure "0,1^2-"; splice_chain ",18739364^18739285-"; sources "Undefined,Undefined"; NMorMRNA "null"; degree "4"; dimension "2_2";
chrA01	Undefined	as_event	18771616	18773068	.	-	.	transcript_id "TCONS_00002476,TCONS_00002477"; gene_id "chrA01:18771616-18773068C"; flanks "18773068[,18771616]"; structure "0,1^2-3^4-"; splice_chain ",18772588^18772503-18772417^18772082-"; sources "Undefined,Undefined"; NMorMRNA "null"; degree "4"; dimension "2_2";
chrA01	Undefined	as_event	18874421	18875238	.	-	.	transcript_id "TCONS_00002485,TCONS_00002486"; gene_id "chrA01:18873364-18875238C"; flanks "18875238[,18874421^"; structure "1^3-,2^4-"; splice_chain "18874983^18874600-,18874982^18874599-"; sources "Undefined,Undefined"; NMorMRNA "null"; degree "4"; dimension "2_2";
chrA01	Undefined	as_event	18877187	18877461	.	-	.	transcript_id "TCONS_00002487,TCONS_00002488"; gene_id "chrA01:18875496-18877999C"; flanks "18877461-,18877187-"; structure "1^,2^"; splice_chain "18877289^,18877271^"; sources "Undefined,Undefined"; NMorMRNA "null"; degree "4"; dimension "2_2";
chrA01	Undefined	as_event	18901558	18901753	.	-	.	transcript_id "TCONS_00002490,TCONS_00002491"; gene_id "chrA01:18901064-18903530C"; flanks "18901753-,18901558-"; structure "1^,2^"; splice_chain "18901651^,18901649^"; sources "Undefined,Undefined"; NMorMRNA "null"; degree "4"; dimension "2_2";
chrA01	Undefined	as_event	18967257	18967803	.	-	.	transcript_id "TCONS_00002493,TCONS_00002492/TCONS_00002494"; gene_id "chrA01:18966797-18970744C"; flanks "18967803-,18967257^"; structure "1^3-,2^4-"; splice_chain "18967458^18967370-,18967448^18967360-"; sources "Undefined,Undefined"; NMorMRNA "null"; degree "4"; dimension "2_2";
chrA01	Undefined	as_event	18973392	18973588	.	-	.	transcript_id "TCONS_00002498,TCONS_00002496/TCONS_00002497"; gene_id "chrA01:18972194-18975578C"; flanks "18973588^,18973392^"; structure "1-,2-"; splice_chain "18973486-,18973485-"; sources "Undefined,Undefined"; NMorMRNA "null"; degree "4"; dimension "2_2";
chrA01	Undefined	as_event	18972909	18973321	.	-	.	transcript_id "TCONS_00002497,TCONS_00002496/TCONS_00002498"; gene_id "chrA01:18972194-18975578C"; flanks "18973321-,18972909-"; structure "1^,2^"; splice_chain "18973021^,18973012^"; sources "Undefined,Undefined"; NMorMRNA "null"; degree "4"; dimension "2_2";
chrA01	Undefined	as_event	19279781	19282186	.	-	.	transcript_id "TCONS_00002509,TCONS_00002510"; gene_id "chrA01:19279781-19282186C"; flanks "19282186[,19279781]"; structure "0,1^2-"; splice_chain ",19280616^19280199-"; sources "Undefined,Undefined"; NMorMRNA "null"; degree "4"; dimension "2_2";
chrA01	Undefined	as_event	19676983	19677121	.	-	.	transcript_id "TCONS_00002525/TCONS_00002526,TCONS_00002527"; gene_id "chrA01:19676924-19678142C"; flanks "19677121-,19676983-"; structure "1^,2^"; splice_chain "19677068^,19677067^"; sources "Undefined,Undefined"; NMorMRNA "null"; degree "4"; dimension "2_2";
chrA01	Undefined	as_event	19679014	19679373	.	-	.	transcript_id "TCONS_00002530,TCONS_00002528,TCONS_00002529"; gene_id "chrA01:19678265-19680703C"; flanks "19679373-,19679014^"; structure "1^4-,2^5-,3^6-"; splice_chain "19679214^19679111-,19679212^19679109-,19679202^19679099-"; sources "Undefined,Undefined,Undefined"; NMorMRNA "null"; degree "9"; dimension "3_3";
chrA01	Undefined	as_event	19678265	19678639	.	-	.	transcript_id "TCONS_00002528/TCONS_00002530,TCONS_00002529"; gene_id "chrA01:19678265-19680703C"; flanks "19678639-,19678265]"; structure "1^3-,2^4-"; splice_chain "19678542^19678356-,19678532^19678346-"; sources "Undefined,Undefined"; NMorMRNA "null"; degree "4"; dimension "2_2";
chrA01	Undefined	as_event	19722069	19722441	.	-	.	transcript_id "TCONS_00002534,TCONS_00002533"; gene_id "chrA01:19720158-19723335C"; flanks "19722441-,19722069^"; structure "1^3-,2^4-"; splice_chain "19722278^19722180-,19722268^19722170-"; sources "Undefined,Undefined"; NMorMRNA "null"; degree "4"; dimension "2_2";
chrA01	Undefined	as_event	19721680	19721836	.	-	.	transcript_id "TCONS_00002533,TCONS_00002534"; gene_id "chrA01:19720158-19723335C"; flanks "19721836-,19721680-"; structure "1^,2^"; splice_chain "19721755^,19721754^"; sources "Undefined,Undefined"; NMorMRNA "null"; degree "4"; dimension "2_2";
chrA01	Undefined	as_event	19720158	19720438	.	-	.	transcript_id "TCONS_00002533/TCONS_00002534,TCONS_00002532"; gene_id "chrA01:19720158-19723335C"; flanks "19720438-,19720158]"; structure "0,1^2-"; splice_chain ",19720373^19720292-"; sources "Undefined,Undefined"; NMorMRNA "null"; degree "4"; dimension "2_2";
chrA01	Undefined	as_event	19863092	19865224	.	-	.	transcript_id "TCONS_00002543,TCONS_00002544"; gene_id "chrA01:19861977-19865686C"; flanks "19865224-,19863092^"; structure "1^3-,2^4-"; splice_chain "19865135^19865010-,19865125^19865000-"; sources "Undefined,Undefined"; NMorMRNA "null"; degree "4"; dimension "2_2";
chrA01	Undefined	as_event	19876192	19876384	.	-	.	transcript_id "TCONS_00002546,TCONS_00002545"; gene_id "chrA01:19876033-19878261C"; flanks "19876384-,19876192^"; structure "0,1^2-"; splice_chain ",19876316^19876237-"; sources "Undefined,Undefined"; NMorMRNA "null"; degree "4"; dimension "2_2";
chrA01	Undefined	as_event	20170891	20173041	.	-	.	transcript_id "TCONS_00002560,TCONS_00002561"; gene_id "chrA01:20167271-20173484C"; flanks "20173041^,20170891-"; structure "0,1-2^3-4^5-6^7-8^9-10^11-12^13-14^15-16^"; splice_chain ",20172174-20172103^20172004-20171936^20171847-20171776^20171673-20171602^20171516-20171445^20171357-20171286^20171196-20171125^20171047-20170976^"; sources "Undefined,Undefined"; NMorMRNA "null"; degree "4"; dimensio…
chrA01	Undefined	as_event	20475323	20475691	.	-	.	transcript_id "TCONS_00002571,TCONS_00002572"; gene_id "chrA01:20472611-20477841C"; flanks "20475691-,20475323^"; structure "1^3-,2^4-"; splice_chain "20475481^20475396-,20475465^20475380-"; sources "Undefined,Undefined"; NMorMRNA "null"; degree "4"; dimension "2_2";
chrA01	Undefined	as_event	20474357	20474639	.	-	.	transcript_id "TCONS_00002571,TCONS_00002572"; gene_id "chrA01:20472611-20477841C"; flanks "20474639^,20474357^"; structure "1-,2-"; splice_chain "20474457-,20474455-"; sources "Undefined,Undefined"; NMorMRNA "null"; degree "4"; dimension "2_2";
chrA01	Undefined	as_event	20497281	20497547	.	-	.	transcript_id "TCONS_00002575,TCONS_00002574"; gene_id "chrA01:20495505-20500007C"; flanks "20497547-,20497281^"; structure "0,1^2-"; splice_chain ",20497420^20497341-"; sources "Undefined,Undefined"; NMorMRNA "null"; degree "4"; dimension "2_2";
chrA01	Undefined	as_event	20536546	20536854	.	-	.	transcript_id "TCONS_00002577,TCONS_00002578/TCONS_00002579"; gene_id "chrA01:20535034-20537419C"; flanks "20536854-,20536546^"; structure "0,1^2-"; splice_chain ",20536756^20536630-"; sources "Undefined,Undefined"; NMorMRNA "null"; degree "4"; dimension "2_2";
chrA01	Undefined	as_event	20536304	20536546	.	-	.	transcript_id "TCONS_00002577/TCONS_00002578,TCONS_00002579"; gene_id "chrA01:20535034-20537419C"; flanks "20536546^,20536304^"; structure "1-,2-"; splice_chain "20536472-,20536456-"; sources "Undefined,Undefined"; NMorMRNA "null"; degree "4"; dimension "2_2";
chrA01	Undefined	as_event	20630567	20630869	.	-	.	transcript_id "TCONS_00002580,TCONS_00002581"; gene_id "chrA01:20629105-20632032C"; flanks "20630869-,20630567^"; structure "1^3-,2^4-"; splice_chain "20630842^20630764-,20630841^20630763-"; sources "Undefined,Undefined"; NMorMRNA "null"; degree "4"; dimension "2_2";
chrA01	Undefined	as_event	20630567	20631325	.	-	.	transcript_id "TCONS_00002582,TCONS_00002580,TCONS_00002581"; gene_id "chrA01:20629105-20632032C"; flanks "20631325-,20630567^"; structure "1^3-5^7-9^12-,2^4-6^8-10^13-,2^4-6^8-11^14-"; splice_chain "20631082^20631011-20630944^20630871-20630843^20630765-,20631080^20631009-20630942^20630869-20630842^20630764-,20631080^20631009-20630942^20630869-20630841^20630763-"; sources "Undefined,Undefined,Und…
chrA01	Undefined	as_event	20629513	20629779	.	-	.	transcript_id "TCONS_00002582,TCONS_00002580/TCONS_00002581"; gene_id "chrA01:20629105-20632032C"; flanks "20629779-,20629513^"; structure "1^3-,2^4-"; splice_chain "20629736^20629639-,20629726^20629629-"; sources "Undefined,Undefined"; NMorMRNA "null"; degree "4"; dimension "2_2";
chrA01	Undefined	as_event	20653403	20653520	.	-	.	transcript_id "TCONS_00002583,TCONS_00002584"; gene_id "chrA01:20651149-20653672C"; flanks "20653520^,20653403^"; structure "1-,2-"; splice_chain "20653444-,20653443-"; sources "Undefined,Undefined"; NMorMRNA "null"; degree "4"; dimension "2_2";
chrA01	Undefined	as_event	20651149	20652756	.	-	.	transcript_id "TCONS_00002583,TCONS_00002584"; gene_id "chrA01:20651149-20653672C"; flanks "20652756-,20651149]"; structure "0,1^2-"; splice_chain ",20652587^20652430-"; sources "Undefined,Undefined"; NMorMRNA "null"; degree "4"; dimension "2_2";
chrA01	Undefined	as_event	20703734	20704517	.	-	.	transcript_id "TCONS_00002589,TCONS_00002590"; gene_id "chrA01:20703734-20707127C"; flanks "20704517-,20703734]"; structure "0,1^2-"; splice_chain ",20704201^20703910-"; sources "Undefined,Undefined"; NMorMRNA "null"; degree "4"; dimension "2_2";
chrA01	Undefined	as_event	20731851	20732086	.	-	.	transcript_id "TCONS_00002593,TCONS_00002594"; gene_id "chrA01:20729126-20734171C"; flanks "20732086-,20731851-"; structure "1^,2^"; splice_chain "20731958^,20731957^"; sources "Undefined,Undefined"; NMorMRNA "null"; degree "4"; dimension "2_2";
chrA01	Undefined	as_event	20891185	20891459	.	-	.	transcript_id "TCONS_00002598,TCONS_00002597"; gene_id "chrA01:20891046-20893915C"; flanks "20891459-,20891185^"; structure "0,1^2-"; splice_chain ",20891353^20891272-"; sources "Undefined,Undefined"; NMorMRNA "null"; degree "4"; dimension "2_2";
chrA01	Undefined	as_event	20927417	20929425	.	-	.	transcript_id "TCONS_00002601,TCONS_00002602"; gene_id "chrA01:20927417-20929443C"; flanks "20929425[,20927417]"; structure "0,1^2-"; splice_chain ",20929373^20929178-"; sources "Undefined,Undefined"; NMorMRNA "null"; degree "4"; dimension "2_2";
chrA01	Undefined	as_event	21011230	21013600	.	-	.	transcript_id "TCONS_00002608,TCONS_00002607"; gene_id "chrA01:21011230-21014688C"; flanks "21013600-,21011230]"; structure "0,1^2-"; splice_chain ",21013329^21013255-"; sources "Undefined,Undefined"; NMorMRNA "null"; degree "4"; dimension "2_2";
chrA01	Undefined	as_event	21559138	21559699	.	-	.	transcript_id "TCONS_00002641,TCONS_00002642"; gene_id "chrA01:21557627-21559699C"; flanks "21559699[,21559138^"; structure "1^3-5^7-,2^4-6^8-"; splice_chain "21559488^21559420-21559358^21559250-,21559486^21559418-21559356^21559248-"; sources "Undefined,Undefined"; NMorMRNA "null"; degree "4"; dimension "2_2";
chrA01	Undefined	as_event	21973664	21974177	.	-	.	transcript_id "TCONS_00002658,TCONS_00002659"; gene_id "chrA01:21969735-21974177C"; flanks "21974177[,21973664^"; structure "1^3-,2^4-"; splice_chain "21974036^21973753-,21974018^21973735-"; sources "Undefined,Undefined"; NMorMRNA "null"; degree "4"; dimension "2_2";
chrA01	Undefined	as_event	21972051	21972275	.	-	.	transcript_id "TCONS_00002658,TCONS_00002659"; gene_id "chrA01:21969735-21974177C"; flanks "21972275-,21972051-"; structure "1^,2^"; splice_chain "21972189^,21972185^"; sources "Undefined,Undefined"; NMorMRNA "null"; degree "4"; dimension "2_2";
chrA01	Undefined	as_event	21970487	21971031	.	-	.	transcript_id "TCONS_00002658,TCONS_00002659"; gene_id "chrA01:21969735-21974177C"; flanks "21971031-,21970487^"; structure "1^3-5^7-,2^4-6^8-"; splice_chain "21970912^21970845-21970724^21970637-,21970910^21970843-21970722^21970635-"; sources "Undefined,Undefined"; NMorMRNA "null"; degree "4"; dimension "2_2";
chrA01	Undefined	as_event	22141856	22142749	.	-	.	transcript_id "TCONS_00002668,TCONS_00002667"; gene_id "chrA01:22141284-22144819C"; flanks "22142749-,22141856^"; structure "1^3-,2^4-"; splice_chain "22142517^22142006-,22142516^22142005-"; sources "Undefined,Undefined"; NMorMRNA "null"; degree "4"; dimension "2_2";
chrA01	Undefined	as_event	22141647	22142005	.	-	.	transcript_id "TCONS_00002666,TCONS_00002667"; gene_id "chrA01:22141284-22144819C"; flanks "22142005-,22141647^"; structure "1^3-,2^4-"; splice_chain "22141866^22141786-,22141856^22141776-"; sources "Undefined,Undefined"; NMorMRNA "null"; degree "4"; dimension "2_2";
chrA01	Undefined	as_event	22141647	22142749	.	-	.	transcript_id "TCONS_00002668,TCONS_00002666,TCONS_00002667"; gene_id "chrA01:22141284-22144819C"; flanks "22142749-,22141647^"; structure "1^3-6^8-,2^4-5^7-,2^4-6^8-"; splice_chain "22142517^22142006-22141856^22141776-,22142516^22142005-22141866^22141786-,22142516^22142005-22141856^22141776-"; sources "Undefined,Undefined,Undefined"; NMorMRNA "null"; degree "9"; dimension "3_3";
chrA01	Undefined	as_event	22372908	22373767	.	-	.	transcript_id "TCONS_00002679,TCONS_00002680"; gene_id "chrA01:22370530-22373767C"; flanks "22373767[,22372908^"; structure "1^3-,2^4-5^6-"; splice_chain "22373551^22373366-,22373525^22373340-22373083^22372995-"; sources "Undefined,Undefined"; NMorMRNA "null"; degree "4"; dimension "2_2";
chrA01	Undefined	as_event	22372311	22372597	.	-	.	transcript_id "TCONS_00002679,TCONS_00002680"; gene_id "chrA01:22370530-22373767C"; flanks "22372597-,22372311^"; structure "0,1^2-"; splice_chain ",22372458^22372383-"; sources "Undefined,Undefined"; NMorMRNA "null"; degree "4"; dimension "2_2";
chrA01	Undefined	as_event	22528384	22532181	.	-	.	transcript_id "TCONS_00002683,TCONS_00002684"; gene_id "chrA01:22528384-22535029C"; flanks "22532181^,22528384]"; structure "1-,2-"; splice_chain "22532097-,22532093-"; sources "Undefined,Undefined"; NMorMRNA "null"; degree "4"; dimension "2_2";
chrA01	Undefined	as_event	22551461	22551792	.	-	.	transcript_id "TCONS_00002688,TCONS_00002687"; gene_id "chrA01:22551274-22553518C"; flanks "22551792-,22551461^"; structure "0,1^2-"; splice_chain ",22551641^22551569-"; sources "Undefined,Undefined"; NMorMRNA "null"; degree "4"; dimension "2_2";
chrA01	Undefined	as_event	22570004	22570437	.	-	.	transcript_id "TCONS_00002691,TCONS_00002693,TCONS_00002692"; gene_id "chrA01:22568070-22571253C"; flanks "22570437-,22570004^"; structure "0,1^3-,2^4-"; splice_chain ",22570263^22570196-,22570253^22570186-"; sources "Undefined,Undefined,Undefined"; NMorMRNA "null"; degree "9"; dimension "3_3";
chrA01	Undefined	as_event	22569508	22569909	.	-	.	transcript_id "TCONS_00002693,TCONS_00002692"; gene_id "chrA01:22568070-22571253C"; flanks "22569909-,22569508^"; structure "1^3-,2^4-"; splice_chain "22569780^22569695-,22569778^22569693-"; sources "Undefined,Undefined"; NMorMRNA "null"; degree "4"; dimension "2_2";
chrA01	Undefined	as_event	22569327	22569909	.	-	.	transcript_id "TCONS_00002691,TCONS_00002693,TCONS_00002692"; gene_id "chrA01:22568070-22571253C"; flanks "22569909-,22569327^"; structure "0,1^3-5^6-,2^4-5^6-"; splice_chain ",22569780^22569695-22569508^22569416-,22569778^22569693-22569508^22569416-"; sources "Undefined,Undefined,Undefined"; NMorMRNA "null"; degree "9"; dimension "3_3";
chrA01	Undefined	as_event	22707371	22707568	.	-	.	transcript_id "TCONS_00002703,TCONS_00002702"; gene_id "chrA01:22706185-22708581C"; flanks "22707568-,22707371^"; structure "1^3-,2^4-"; splice_chain "22707507^22707429-,22707503^22707425-"; sources "Undefined,Undefined"; NMorMRNA "null"; degree "4"; dimension "2_2";
chrA01	Undefined	as_event	22922927	22923154	.	-	.	transcript_id "TCONS_00002711,TCONS_00002710"; gene_id "chrA01:22921625-22924806C"; flanks "22923154-,22922927^"; structure "0,1^2-"; splice_chain ",22923082^22923004-"; sources "Undefined,Undefined"; NMorMRNA "null"; degree "4"; dimension "2_2";
chrA01	Undefined	as_event	23037406	23037649	.	-	.	transcript_id "TCONS_00002718,TCONS_00002717"; gene_id "chrA01:23035336-23038774C"; flanks "23037649-,23037406^"; structure "0,1^2-"; splice_chain ",23037572^23037493-"; sources "Undefined,Undefined"; NMorMRNA "null"; degree "4"; dimension "2_2";
chrA01	Undefined	as_event	23035782	23036068	.	-	.	transcript_id "TCONS_00002718,TCONS_00002717"; gene_id "chrA01:23035336-23038774C"; flanks "23036068-,23035782^"; structure "0,1^2-"; splice_chain ",23035966^23035890-"; sources "Undefined,Undefined"; NMorMRNA "null"; degree "4"; dimension "2_2";
chrA01	Undefined	as_event	23047473	23047757	.	-	.	transcript_id "TCONS_00002719,TCONS_00002720"; gene_id "chrA01:23046334-23048404C"; flanks "23047757-,23047473^"; structure "0,1^2-"; splice_chain ",23047655^23047576-"; sources "Undefined,Undefined"; NMorMRNA "null"; degree "4"; dimension "2_2";
chrA01	Undefined	as_event	23223097	23223441	.	-	.	transcript_id "TCONS_00002723,TCONS_00002722"; gene_id "chrA01:23222485-23223702C"; flanks "23223441-,23223097^"; structure "0,1^2-"; splice_chain ",23223320^23223234-"; sources "Undefined,Undefined"; NMorMRNA "null"; degree "4"; dimension "2_2";
chrA01	Undefined	as_event	23222485	23222921	.	-	.	transcript_id "TCONS_00002723,TCONS_00002722"; gene_id "chrA01:23222485-23223702C"; flanks "23222921^,23222485]"; structure "1-,2-"; splice_chain "23222781-,23222774-"; sources "Undefined,Undefined"; NMorMRNA "null"; degree "4"; dimension "2_2";
chrA01_random	Undefined	as_event	139209	143555	.	+	.	transcript_id "TCONS_00002798,TCONS_00002797"; gene_id "chrA01_random:138512-146071W"; flanks "139209-,143555^"; structure "0,1^2-"; splice_chain ",140210^140826-"; sources "Undefined,Undefined"; NMorMRNA "null"; degree "4"; dimension "2_2";
chrA01_random	Undefined	as_event	422344	422653	.	+	.	transcript_id "TCONS_00002806,TCONS_00002805"; gene_id "chrA01_random:421177-427696W"; flanks "422344-,422653^"; structure "1^3-,2^4-"; splice_chain "422442^422519-,422444^422521-"; sources "Undefined,Undefined"; NMorMRNA "null"; degree "4"; dimension "2_2";
chrA01_random	Undefined	as_event	425912	426276	.	+	.	transcript_id "TCONS_00002805,TCONS_00002806"; gene_id "chrA01_random:421177-427696W"; flanks "425912-,426276^"; structure "0,1^2-"; splice_chain ",426041^426151-"; sources "Undefined,Undefined"; NMorMRNA "null"; degree "4"; dimension "2_2";
chrA01_random	Undefined	as_event	426570	426748	.	+	.	transcript_id "TCONS_00002806,TCONS_00002805"; gene_id "chrA01_random:421177-427696W"; flanks "426570-,426748-"; structure "1^,2^"; splice_chain "426662^,426664^"; sources "Undefined,Undefined"; NMorMRNA "null"; degree "4"; dimension "2_2";
chrA01_random	Undefined	as_event	427000	427298	.	+	.	transcript_id "TCONS_00002805/TCONS_00002806,TCONS_00002807"; gene_id "chrA01_random:421177-427696W"; flanks "427000-,427298^"; structure "1^3-,2^4-"; splice_chain "427092^427183-,427102^427193-"; sources "Undefined,Undefined"; NMorMRNA "null"; degree "4"; dimension "2_2";
chrA01_random	Undefined	as_event	441912	442164	.	+	.	transcript_id "TCONS_00002810,TCONS_00002811"; gene_id "chrA01_random:440372-443393W"; flanks "441912-,442164^"; structure "1^3-,2^4-"; splice_chain "442013^442097-,442014^442098-"; sources "Undefined,Undefined"; NMorMRNA "null"; degree "4"; dimension "2_2";
chrA01_random	Undefined	as_event	578781	579109	.	+	.	transcript_id "TCONS_00002814,TCONS_00002813"; gene_id "chrA01_random:575296-579109W"; flanks "578781-,579109]"; structure "0,1^2-"; splice_chain ",578851^578965-"; sources "Undefined,Undefined"; NMorMRNA "null"; degree "4"; dimension "2_2";
chrA01_random	Undefined	as_event	626314	626693	.	+	.	transcript_id "TCONS_00002819,TCONS_00002821"; gene_id "chrA01_random:625735-630017W"; flanks "626314-,626693^"; structure "0,1^2-"; splice_chain ",626461^626533-"; sources "Undefined,Undefined"; NMorMRNA "null"; degree "4"; dimension "2_2";
chrA01_random	Undefined	as_event	627731	627948	.	+	.	transcript_id "TCONS_00002819/TCONS_00002822/TCONS_00002823,TCONS_00002821"; gene_id "chrA01_random:625735-630017W"; flanks "627731-,627948^"; structure "1^3-,2^4-"; splice_chain "627775^627837-,627776^627838-"; sources "Undefined,Undefined"; NMorMRNA "null"; degree "4"; dimension "2_2";
chrA01_random	Undefined	as_event	628214	628601	.	+	.	transcript_id "TCONS_00002823,TCONS_00002822"; gene_id "chrA01_random:625735-630017W"; flanks "628214-,628601^"; structure "1^3-,2^4-"; splice_chain "628311^628500-,628321^628510-"; sources "Undefined,Undefined"; NMorMRNA "null"; degree "4"; dimension "2_2";
chrA01_random	Undefined	as_event	628500	628684	.	+	.	transcript_id "TCONS_00002823,TCONS_00002819"; gene_id "chrA01_random:625735-630017W"; flanks "628500-,628684-"; structure "1^,2^"; splice_chain "628601^,628603^"; sources "Undefined,Undefined"; NMorMRNA "null"; degree "4"; dimension "2_2";
chrA01_random	Undefined	as_event	628214	628684	.	+	.	transcript_id "TCONS_00002823,TCONS_00002819,TCONS_00002822"; gene_id "chrA01_random:625735-630017W"; flanks "628214-,628684-"; structure "1^3-5^,1^3-6^,2^4-5^"; splice_chain "628311^628500-628601^,628311^628500-628603^,628321^628510-628601^"; sources "Undefined,Undefined,Undefined"; NMorMRNA "null"; degree "9"; dimension "3_3";
chrA01_random	Undefined	as_event	629010	629315	.	+	.	transcript_id "TCONS_00002823,TCONS_00002819"; gene_id "chrA01_random:625735-630017W"; flanks "629010-,629315-"; structure "1^,2^"; splice_chain "629063^,629065^"; sources "Undefined,Undefined"; NMorMRNA "null"; degree "4"; dimension "2_2";
chrA01_random	Undefined	as_event	649122	649706	.	+	.	transcript_id "TCONS_00002826,TCONS_00002825"; gene_id "chrA01_random:648318-652876W"; flanks "649122-,649706^"; structure "1^3-,2^4-"; splice_chain "649249^649359-,649254^649364-"; sources "Undefined,Undefined"; NMorMRNA "null"; degree "4"; dimension "2_2";
chrA01_random	Undefined	as_event	649779	651565	.	+	.	transcript_id "TCONS_00002826,TCONS_00002825"; gene_id "chrA01_random:648318-652876W"; flanks "649779-,651565^"; structure "1^3-,2^4-"; splice_chain "650488^650702-,650489^650703-"; sources "Undefined,Undefined"; NMorMRNA "null"; degree "4"; dimension "2_2";
chrA01_random	Undefined	as_event	1043873	1044073	.	+	.	transcript_id "TCONS_00002832,TCONS_00002833/TCONS_00002834"; gene_id "chrA01_random:1043319-1046404W"; flanks "1043873-,1044073-"; structure "1^,2^"; splice_chain "1043960^,1043987^"; sources "Undefined,Undefined"; NMorMRNA "null"; degree "4"; dimension "2_2";
chrA01_random	Undefined	as_event	1045468	1045835	.	+	.	transcript_id "TCONS_00002833,TCONS_00002834"; gene_id "chrA01_random:1043319-1046404W"; flanks "1045468-,1045835^"; structure "0,1^2-"; splice_chain ",1045592^1045684-"; sources "Undefined,Undefined"; NMorMRNA "null"; degree "4"; dimension "2_2";
chrA01_random	Undefined	as_event	1044886	1046404	.	+	.	transcript_id "TCONS_00002834,TCONS_00002833,TCONS_00002832"; gene_id "chrA01_random:1043319-1046404W"; flanks "1044886-,1046404]"; structure "1^2-3^4-5^7-,1^2-5^7-,6^8-"; splice_chain "1045406^1045468-1045592^1045684-1045835^1045918-,1045406^1045468-1045835^1045918-,1045845^1045928-"; sources "Undefined,Undefined,Undefined"; NMorMRNA "null"; degree "9"; dimension "3_3";
chrA01_random	Undefined	as_event	1338506	1339194	.	+	.	transcript_id "TCONS_00002837,TCONS_00002836"; gene_id "chrA01_random:1338506-1340500W"; flanks "1338506[,1339194^"; structure "1^3-,2^4-"; splice_chain "1338868^1338953-,1338878^1338963-"; sources "Undefined,Undefined"; NMorMRNA "null"; degree "4"; dimension "2_2";
chrA01_random	Undefined	as_event	1610470	1610776	.	+	.	transcript_id "TCONS_00002843,TCONS_00002844"; gene_id "chrA01_random:1609084-1611140W"; flanks "1610470-,1610776^"; structure "0,1^2-"; splice_chain ",1610565^1610640-"; sources "Undefined,Undefined"; NMorMRNA "null"; degree "4"; dimension "2_2";
chrA01_random	Undefined	as_event	2307255	2310107	.	+	.	transcript_id "TCONS_00002859,TCONS_00002857,TCONS_00002858,TCONS_00002860"; gene_id "chrA01_random:2307255-2310107W"; flanks "2307255[,2310107]"; structure "1^5-,2^6-,3^7-,4^8-"; splice_chain "2307593^2307971-,2307596^2307974-,2307598^2307976-,2307616^2307994-"; sources "Undefined,Undefined,Undefined,Undefined"; NMorMRNA "null"; degree "16"; dimension "4_4";
chrA01_random	Undefined	as_event	2432811	2433346	.	+	.	transcript_id "TCONS_00002867,TCONS_00002866"; gene_id "chrA01_random:2431652-2434537W"; flanks "2432811-,2433346^"; structure "1^3-,2^4-"; splice_chain "2432946^2433095-,2432956^2433105-"; sources "Undefined,Undefined"; NMorMRNA "null"; degree "4"; dimension "2_2";
chrA01_random	Undefined	as_event	2433838	2434010	.	+	.	transcript_id "TCONS_00002866,TCONS_00002867"; gene_id "chrA01_random:2431652-2434537W"; flanks "2433838^,2434010^"; structure "1-,2-"; splice_chain "2433914-,2433915-"; sources "Undefined,Undefined"; NMorMRNA "null"; degree "4"; dimension "2_2";
chrA01_random	Undefined	as_event	2448460	2450120	.	+	.	transcript_id "TCONS_00002871,TCONS_00002870"; gene_id "chrA01_random:2447860-2451014W"; flanks "2448460-,2450120^"; structure "0,1^2-"; splice_chain ",2448588^2448666-"; sources "Undefined,Undefined"; NMorMRNA "null"; degree "4"; dimension "2_2";
chrA01_random	Undefined	as_event	2546545	2546824	.	+	.	transcript_id "TCONS_00002876,TCONS_00002875"; gene_id "chrA01_random:2544509-2549407W"; flanks "2546545-,2546824^"; structure "0,1^2-"; splice_chain ",2546632^2546706-"; sources "Undefined,Undefined"; NMorMRNA "null"; degree "4"; dimension "2_2";
chrA01_random	Undefined	as_event	2593829	2594203	.	+	.	transcript_id "TCONS_00002880,TCONS_00002879"; gene_id "chrA01_random:2593264-2596296W"; flanks "2593829-,2594203^"; structure "0,1^2-"; splice_chain ",2593914^2593988-"; sources "Undefined,Undefined"; NMorMRNA "null"; degree "4"; dimension "2_2";
chrA01_random	Undefined	as_event	108265	108540	.	-	.	transcript_id "TCONS_00002894,TCONS_00002895/TCONS_00002896"; gene_id "chrA01_random:107095-108540C"; flanks "108540[,108265^"; structure "1^3-,2^4-"; splice_chain "108451^108353-,108441^108343-"; sources "Undefined,Undefined"; NMorMRNA "null"; degree "4"; dimension "2_2";
chrA01_random	Undefined	as_event	107325	107684	.	-	.	transcript_id "TCONS_00002895,TCONS_00002896"; gene_id "chrA01_random:107095-108540C"; flanks "107684-,107325^"; structure "1^3-,2^4-"; splice_chain "107543^107454-,107536^107447-"; sources "Undefined,Undefined"; NMorMRNA "null"; degree "4"; dimension "2_2";
chrA01_random	Undefined	as_event	107095	107447	.	-	.	transcript_id "TCONS_00002894,TCONS_00002896"; gene_id "chrA01_random:107095-108540C"; flanks "107447-,107095]"; structure "0,1^2-"; splice_chain ",107325^107245-"; sources "Undefined,Undefined"; NMorMRNA "null"; degree "4"; dimension "2_2";
chrA01_random	Undefined	as_event	107095	107684	.	-	.	transcript_id "TCONS_00002895,TCONS_00002894,TCONS_00002896"; gene_id "chrA01_random:107095-108540C"; flanks "107684-,107095]"; structure "1^3-5^6-,2^4-,2^4-5^6-"; splice_chain "107543^107454-107325^107245-,107536^107447-,107536^107447-107325^107245-"; sources "Undefined,Undefined,Undefined"; NMorMRNA "null"; degree "9"; dimension "3_3";
chrA01_random	Undefined	as_event	130811	131248	.	-	.	transcript_id "TCONS_00002899,TCONS_00002900"; gene_id "chrA01_random:130482-132123C"; flanks "131248^,130811^"; structure "1-,2-"; splice_chain "130939-,130936-"; sources "Undefined,Undefined"; NMorMRNA "null"; degree "4"; dimension "2_2";
chrA01_random	Undefined	as_event	311015	311194	.	-	.	transcript_id "TCONS_00002905,TCONS_00002906"; gene_id "chrA01_random:308077-313129C"; flanks "311194^,311015^"; structure "1-,2-"; splice_chain "311103-,311102-"; sources "Undefined,Undefined"; NMorMRNA "null"; degree "4"; dimension "2_2";
chrA01_random	Undefined	as_event	522362	522904	.	-	.	transcript_id "TCONS_00002918,TCONS_00002917"; gene_id "chrA01_random:521935-523730C"; flanks "522904-,522362^"; structure "0,1^2-"; splice_chain ",522770^522675-"; sources "Undefined,Undefined"; NMorMRNA "null"; degree "4"; dimension "2_2";
chrA01_random	Undefined	as_event	521935	522362	.	-	.	transcript_id "TCONS_00002917,TCONS_00002918"; gene_id "chrA01_random:521935-523730C"; flanks "522362^,521935]"; structure "1-,2-"; splice_chain "522278-,522276-"; sources "Undefined,Undefined"; NMorMRNA "null"; degree "4"; dimension "2_2";
chrA01_random	Undefined	as_event	531915	532092	.	-	.	transcript_id "TCONS_00002920,TCONS_00002921"; gene_id "chrA01_random:530801-532505C"; flanks "532092^,531915^"; structure "1-,2-"; splice_chain "531979-,531978-"; sources "Undefined,Undefined"; NMorMRNA "null"; degree "4"; dimension "2_2";
chrA01_random	Undefined	as_event	587993	588316	.	-	.	transcript_id "TCONS_00002926,TCONS_00002927"; gene_id "chrA01_random:587274-588574C"; flanks "588316^,587993^"; structure "1-,2-"; splice_chain "588071-,588069-"; sources "Undefined,Undefined"; NMorMRNA "null"; degree "4"; dimension "2_2";
chrA01_random	Undefined	as_event	791155	792488	.	-	.	transcript_id "TCONS_00002934,TCONS_00002933"; gene_id "chrA01_random:791155-794497C"; flanks "792488^,791155]"; structure "1-,2-"; splice_chain "791507-,791504-"; sources "Undefined,Undefined"; NMorMRNA "null"; degree "4"; dimension "2_2";
chrA01_random	Undefined	as_event	1306397	1307174	.	-	.	transcript_id "TCONS_00002938,TCONS_00002936/TCONS_00002937"; gene_id "chrA01_random:1302607-1307266C"; flanks "1307174^,1306397-"; structure "0,1-2^"; splice_chain ",1307084-1307002^"; sources "Undefined,Undefined"; NMorMRNA "null"; degree "4"; dimension "2_2";
chrA01_random	Undefined	as_event	1304142	1304314	.	-	.	transcript_id "TCONS_00002936,TCONS_00002937/TCONS_00002938"; gene_id "chrA01_random:1302607-1307266C"; flanks "1304314^,1304142^"; structure "1-,2-"; splice_chain "1304219-,1304217-"; sources "Undefined,Undefined"; NMorMRNA "null"; degree "4"; dimension "2_2";
chrA01_random	Undefined	as_event	1303601	1303845	.	-	.	transcript_id "TCONS_00002938,TCONS_00002937"; gene_id "chrA01_random:1302607-1307266C"; flanks "1303845^,1303601]"; structure "1-,2-"; splice_chain "1303767-,1303758-"; sources "Undefined,Undefined"; NMorMRNA "null"; degree "4"; dimension "2_2";
chrA01_random	Undefined	as_event	1355486	1356152	.	-	.	transcript_id "TCONS_00002941,TCONS_00002940"; gene_id "chrA01_random:1354648-1356893C"; flanks "1356152^,1355486^"; structure "1-,2-"; splice_chain "1355645-,1355613-"; sources "Undefined,Undefined"; NMorMRNA "null"; degree "4"; dimension "2_2";
chrA01_random	Undefined	as_event	1412682	1412933	.	-	.	transcript_id "TCONS_00002943,TCONS_00002942"; gene_id "chrA01_random:1411241-1413489C"; flanks "1412933-,1412682-"; structure "1^,2^"; splice_chain "1412871^,1412870^"; sources "Undefined,Undefined"; NMorMRNA "null"; degree "4"; dimension "2_2";
chrA01_random	Undefined	as_event	1411847	1411999	.	-	.	transcript_id "TCONS_00002942,TCONS_00002943"; gene_id "chrA01_random:1411241-1413489C"; flanks "1411999^,1411847^"; structure "1-,2-"; splice_chain "1411915-,1411914-"; sources "Undefined,Undefined"; NMorMRNA "null"; degree "4"; dimension "2_2";
chrA01_random	Undefined	as_event	1411241	1411481	.	-	.	transcript_id "TCONS_00002942,TCONS_00002943"; gene_id "chrA01_random:1411241-1413489C"; flanks "1411481-,1411241]"; structure "1^3-,2^4-"; splice_chain "1411426^1411317-,1411416^1411305-"; sources "Undefined,Undefined"; NMorMRNA "null"; degree "4"; dimension "2_2";
chrA01_random	Undefined	as_event	1419470	1419670	.	-	.	transcript_id "TCONS_00002945,TCONS_00002944"; gene_id "chrA01_random:1418574-1421128C"; flanks "1419670-,1419470^"; structure "1^3-,2^4-"; splice_chain "1419633^1419552-,1419604^1419523-"; sources "Undefined,Undefined"; NMorMRNA "null"; degree "4"; dimension "2_2";
chrA01_random	Undefined	as_event	1569307	1570772	.	-	.	transcript_id "TCONS_00002951,TCONS_00002952"; gene_id "chrA01_random:1568744-1572389C"; flanks "1570772^,1569307^"; structure "1-,2-"; splice_chain "1570708-,1570706-"; sources "Undefined,Undefined"; NMorMRNA "null"; degree "4"; dimension "2_2";
chrA01_random	Undefined	as_event	1628506	1629080	.	-	.	transcript_id "TCONS_00002955,TCONS_00002956/TCONS_00002957"; gene_id "chrA01_random:1626008-1629080C"; flanks "1629080[,1628506^"; structure "1^3-,2^4-"; splice_chain "1628892^1628684-,1628882^1628674-"; sources "Undefined,Undefined"; NMorMRNA "null"; degree "4"; dimension "2_2";
chrA01_random	Undefined	as_event	1626008	1628506	.	-	.	transcript_id "TCONS_00002956,TCONS_00002955/TCONS_00002957"; gene_id "chrA01_random:1626008-1629080C"; flanks "1628506^,1626008]"; structure "1-,2-"; splice_chain "1628426-,1628423-"; sources "Undefined,Undefined"; NMorMRNA "null"; degree "4"; dimension "2_2";
chrA01_random	Undefined	as_event	1696748	1697264	.	-	.	transcript_id "TCONS_00002961,TCONS_00002962"; gene_id "chrA01_random:1696384-1698416C"; flanks "1697264-,1696748^"; structure "0,1^2-"; splice_chain ",1697042^1696951-"; sources "Undefined,Undefined"; NMorMRNA "null"; degree "4"; dimension "2_2";
chrA01_random	Undefined	as_event	2099259	2099538	.	-	.	transcript_id "TCONS_00002967,TCONS_00002966"; gene_id "chrA01_random:2099209-2100317C"; flanks "2099538-,2099259-"; structure "1^,2^"; splice_chain "2099491^,2099489^"; sources "Undefined,Undefined"; NMorMRNA "null"; degree "4"; dimension "2_2";
chrA02	Undefined	as_event	16317	17601	.	+	.	transcript_id "TCONS_00002990,TCONS_00002989"; gene_id "chrA02:14925-18381W"; flanks "16317^,17601^"; structure "1-,2-"; splice_chain "16980-,16981-"; sources "Undefined,Undefined"; NMorMRNA "null"; degree "4"; dimension "2_2";
chrA02	Undefined	as_event	55446	57833	.	+	.	transcript_id "TCONS_00002992,TCONS_00002991"; gene_id "chrA02:55446-57833W"; flanks "55446[,57833]"; structure "1^3-,2^4-"; splice_chain "56600^57093-,56610^57103-"; sources "Undefined,Undefined"; NMorMRNA "null"; degree "4"; dimension "2_2";
chrA02	Undefined	as_event	83811	84054	.	+	.	transcript_id "TCONS_00002996,TCONS_00002995"; gene_id "chrA02:81668-85467W"; flanks "83811-,84054^"; structure "1^3-,2^4-"; splice_chain "83852^83938-,83859^83945-"; sources "Undefined,Undefined"; NMorMRNA "null"; degree "4"; dimension "2_2";
chrA02	Undefined	as_event	200961	201912	.	+	.	transcript_id "TCONS_00003000,TCONS_00003001"; gene_id "chrA02:200243-201912W"; flanks "200961-,201912]"; structure "1^3-,2^4-"; splice_chain "201120^201339-,201130^201349-"; sources "Undefined,Undefined"; NMorMRNA "null"; degree "4"; dimension "2_2";
chrA02	Undefined	as_event	226091	226377	.	+	.	transcript_id "TCONS_00003004,TCONS_00003005"; gene_id "chrA02:225379-229183W"; flanks "226091-,226377^"; structure "0,1^2-"; splice_chain ",226214^226301-"; sources "Undefined,Undefined"; NMorMRNA "null"; degree "4"; dimension "2_2";
chrA02	Undefined	as_event	227181	227493	.	+	.	transcript_id "TCONS_00003004,TCONS_00003005"; gene_id "chrA02:225379-229183W"; flanks "227181-,227493^"; structure "0,1^2-"; splice_chain ",227302^227386-"; sources "Undefined,Undefined"; NMorMRNA "null"; degree "4"; dimension "2_2";
chrA02	Undefined	as_event	350476	350789	.	+	.	transcript_id "TCONS_00003018,TCONS_00003019"; gene_id "chrA02:349958-352079W"; flanks "350476^,350789^"; structure "1-,2-"; splice_chain "350654-,350655-"; sources "Undefined,Undefined"; NMorMRNA "null"; degree "4"; dimension "2_2";
chrA02	Undefined	as_event	543539	545951	.	+	.	transcript_id "TCONS_00003028,TCONS_00003027"; gene_id "chrA02:541932-546936W"; flanks "543539-,545951^"; structure "1^3-,2^4-"; splice_chain "545650^545805-,545660^545815-"; sources "Undefined,Undefined"; NMorMRNA "null"; degree "4"; dimension "2_2";
chrA02	Undefined	as_event	606804	607260	.	+	.	transcript_id "TCONS_00003032,TCONS_00003033"; gene_id "chrA02:605211-609073W"; flanks "606804-,607260^"; structure "0,1^2-"; splice_chain ",607001^607093-"; sources "Undefined,Undefined"; NMorMRNA "null"; degree "4"; dimension "2_2";
chrA02	Undefined	as_event	827921	828075	.	+	.	transcript_id "TCONS_00003059,TCONS_00003060"; gene_id "chrA02:826846-831219W"; flanks "827921^,828075^"; structure "1-,2-"; splice_chain "827990-,828009-"; sources "Undefined,Undefined"; NMorMRNA "null"; degree "4"; dimension "2_2";
chrA02	Undefined	as_event	828749	828955	.	+	.	transcript_id "TCONS_00003059,TCONS_00003060"; gene_id "chrA02:826846-831219W"; flanks "828749-,828955-"; structure "1^,2^"; splice_chain "828779^,828809^"; sources "Undefined,Undefined"; NMorMRNA "null"; degree "4"; dimension "2_2";
chrA02	Undefined	as_event	829340	829627	.	+	.	transcript_id "TCONS_00003060,TCONS_00003059"; gene_id "chrA02:826846-831219W"; flanks "829340-,829627^"; structure "0,1^2-"; splice_chain ",829449^829525-"; sources "Undefined,Undefined"; NMorMRNA "null"; degree "4"; dimension "2_2";
chrA02	Undefined	as_event	866272	866528	.	+	.	transcript_id "TCONS_00003064,TCONS_00003065"; gene_id "chrA02:863781-866528W"; flanks "866272-,866528]"; structure "0,1^2-"; splice_chain ",866335^866404-"; sources "Undefined,Undefined"; NMorMRNA "null"; degree "4"; dimension "2_2";
chrA02	Undefined	as_event	922360	922517	.	+	.	transcript_id "TCONS_00003067,TCONS_00003068"; gene_id "chrA02:919803-922537W"; flanks "922360-,922517-"; structure "1^,2^"; splice_chain "922432^,922434^"; sources "Undefined,Undefined"; NMorMRNA "null"; degree "4"; dimension "2_2";
chrA02	Undefined	as_event	1036235	1036727	.	+	.	transcript_id "TCONS_00003075,TCONS_00003076"; gene_id "chrA02:1035775-1040473W"; flanks "1036235-,1036727^"; structure "0,1^2-"; splice_chain ",1036428^1036538-"; sources "Undefined,Undefined"; NMorMRNA "null"; degree "4"; dimension "2_2";
chrA02	Undefined	as_event	1037926	1038382	.	+	.	transcript_id "TCONS_00003076,TCONS_00003075"; gene_id "chrA02:1035775-1040473W"; flanks "1037926-,1038382^"; structure "0,1^2-"; splice_chain ",1038049^1038128-"; sources "Undefined,Undefined"; NMorMRNA "null"; degree "4"; dimension "2_2";
chrA02	Undefined	as_event	1290670	1290838	.	+	.	transcript_id "TCONS_00003097,TCONS_00003095"; gene_id "chrA02:1289706-1291434W"; flanks "1290670-,1290838-"; structure "1^,2^"; splice_chain "1290763^,1290765^"; sources "Undefined,Undefined"; NMorMRNA "null"; degree "4"; dimension "2_2";
chrA02	Undefined	as_event	1290538	1290917	.	+	.	transcript_id "TCONS_00003096,TCONS_00003095"; gene_id "chrA02:1289706-1291434W"; flanks "1290538-,1290917^"; structure "0,1^2-3^4-"; splice_chain ",1290593^1290670-1290765^1290838-"; sources "Undefined,Undefined"; NMorMRNA "null"; degree "4"; dimension "2_2";
chrA02	Undefined	as_event	1308254	1308561	.	+	.	transcript_id "TCONS_00003100,TCONS_00003101"; gene_id "chrA02:1307549-1310496W"; flanks "1308254^,1308561^"; structure "1-,2-"; splice_chain "1308380-,1308383-"; sources "Undefined,Undefined"; NMorMRNA "null"; degree "4"; dimension "2_2";
chrA02	Undefined	as_event	1318370	1318589	.	+	.	transcript_id "TCONS_00003103,TCONS_00003102"; gene_id "chrA02:1317837-1319621W"; flanks "1318370^,1318589^"; structure "1-,2-"; splice_chain "1318461-,1318463-"; sources "Undefined,Undefined"; NMorMRNA "null"; degree "4"; dimension "2_2";
chrA02	Undefined	as_event	1319308	1319621	.	+	.	transcript_id "TCONS_00003103,TCONS_00003102"; gene_id "chrA02:1317837-1319621W"; flanks "1319308-,1319621]"; structure "1^3-,2^4-"; splice_chain "1319406^1319485-,1319408^1319487-"; sources "Undefined,Undefined"; NMorMRNA "null"; degree "4"; dimension "2_2";
chrA02	Undefined	as_event	1340444	1340760	.	+	.	transcript_id "TCONS_00003108,TCONS_00003107"; gene_id "chrA02:1338151-1343154W"; flanks "1340444-,1340760^"; structure "1^3-,2^4-"; splice_chain "1340548^1340638-,1340549^1340639-"; sources "Undefined,Undefined"; NMorMRNA "null"; degree "4"; dimension "2_2";
chrA02	Undefined	as_event	1463959	1464950	.	+	.	transcript_id "TCONS_00003121,TCONS_00003122"; gene_id "chrA02:1463959-1466642W"; flanks "1463959[,1464950^"; structure "1^3-,2^4-"; splice_chain "1464488^1464777-,1464490^1464779-"; sources "Undefined,Undefined"; NMorMRNA "null"; degree "4"; dimension "2_2";
chrA02	Undefined	as_event	1466206	1466642	.	+	.	transcript_id "TCONS_00003122,TCONS_00003121"; gene_id "chrA02:1463959-1466642W"; flanks "1466206-,1466642]"; structure "1^3-,2^4-"; splice_chain "1466274^1466367-,1466275^1466368-"; sources "Undefined,Undefined"; NMorMRNA "null"; degree "4"; dimension "2_2";
chrA02	Undefined	as_event	1521959	1522201	.	+	.	transcript_id "TCONS_00003129,TCONS_00003130"; gene_id "chrA02:1520900-1522515W"; flanks "1521959-,1522201^"; structure "0,1^2-"; splice_chain ",1522043^1522133-"; sources "Undefined,Undefined"; NMorMRNA "null"; degree "4"; dimension "2_2";
chrA02	Undefined	as_event	1543508	1543859	.	+	.	transcript_id "TCONS_00003135,TCONS_00003134"; gene_id "chrA02:1543093-1544864W"; flanks "1543508-,1543859^"; structure "0,1^2-"; splice_chain ",1543639^1543719-"; sources "Undefined,Undefined"; NMorMRNA "null"; degree "4"; dimension "2_2";
chrA02	Undefined	as_event	1597872	1597984	.	+	.	transcript_id "TCONS_00003139,TCONS_00003138"; gene_id "chrA02:1595355-1598336W"; flanks "1597872-,1597984-"; structure "1^,2^"; splice_chain "1597915^,1597917^"; sources "Undefined,Undefined"; NMorMRNA "null"; degree "4"; dimension "2_2";
chrA02	Undefined	as_event	1882897	1883199	.	+	.	transcript_id "TCONS_00003148,TCONS_00003149"; gene_id "chrA02:1877960-1883849W"; flanks "1882897-,1883199^"; structure "0,1^2-"; splice_chain ",1883051^1883130-"; sources "Undefined,Undefined"; NMorMRNA "null"; degree "4"; dimension "2_2";
chrA02	Undefined	as_event	1885157	1885755	.	+	.	transcript_id "TCONS_00003151,TCONS_00003150"; gene_id "chrA02:1885073-1889956W"; flanks "1885157^,1885755^"; structure "1-,2-"; splice_chain "1885672-,1885699-"; sources "Undefined,Undefined"; NMorMRNA "null"; degree "4"; dimension "2_2";
chrA02	Undefined	as_event	1962135	1962481	.	+	.	transcript_id "TCONS_00003156,TCONS_00003157"; gene_id "chrA02:1961179-1962795W"; flanks "1962135-,1962481^"; structure "0,1^2-"; splice_chain ",1962277^1962367-"; sources "Undefined,Undefined"; NMorMRNA "null"; degree "4"; dimension "2_2";
chrA02	Undefined	as_event	2005777	2006264	.	+	.	transcript_id "TCONS_00003159,TCONS_00003160"; gene_id "chrA02:2005521-2007318W"; flanks "2005777-,2006264^"; structure "0,1^2-"; splice_chain ",2005991^2006065-"; sources "Undefined,Undefined"; NMorMRNA "null"; degree "4"; dimension "2_2";
chrA02	Undefined	as_event	2092050	2092525	.	+	.	transcript_id "TCONS_00003167,TCONS_00003166"; gene_id "chrA02:2091966-2093527W"; flanks "2092050^,2092525^"; structure "1-,2-"; splice_chain "2092217-,2092228-"; sources "Undefined,Undefined"; NMorMRNA "null"; degree "4"; dimension "2_2";
chrA02	Undefined	as_event	2258932	2259185	.	+	.	transcript_id "TCONS_00003180,TCONS_00003179"; gene_id "chrA02:2257004-2259185W"; flanks "2258932-,2259185]"; structure "0,1^2-"; splice_chain ",2259009^2259093-"; sources "Undefined,Undefined"; NMorMRNA "null"; degree "4"; dimension "2_2";
chrA02	Undefined	as_event	2292818	2293413	.	+	.	transcript_id "TCONS_00003181,TCONS_00003182"; gene_id "chrA02:2290611-2294683W"; flanks "2292818-,2293413^"; structure "1^3-,2^4-"; splice_chain "2293006^2293237-,2293037^2293268-"; sources "Undefined,Undefined"; NMorMRNA "null"; degree "4"; dimension "2_2";
chrA02	Undefined	as_event	2301629	2302425	.	+	.	transcript_id "TCONS_00003185,TCONS_00003184,TCONS_00003183"; gene_id "chrA02:2301629-2303038W"; flanks "2301629[,2302425^"; structure "1^4-,2^5-,3^6-"; splice_chain "2301904^2302311-,2301906^2302313-,2301907^2302314-"; sources "Undefined,Undefined,Undefined"; NMorMRNA "null"; degree "9"; dimension "3_3";
chrA02	Undefined	as_event	2480810	2481327	.	+	.	transcript_id "TCONS_00003198,TCONS_00003199"; gene_id "chrA02:2480810-2483484W"; flanks "2480810[,2481327^"; structure "1^3-,2^4-"; splice_chain "2480993^2481190-,2481000^2481197-"; sources "Undefined,Undefined"; NMorMRNA "null"; degree "4"; dimension "2_2";
chrA02	Undefined	as_event	2482746	2483317	.	+	.	transcript_id "TCONS_00003198,TCONS_00003199"; gene_id "chrA02:2480810-2483484W"; flanks "2482746-,2483317]"; structure "0,1^2-"; splice_chain ",2483101^2483194-"; sources "Undefined,Undefined"; NMorMRNA "null"; degree "4"; dimension "2_2";
chrA02	Undefined	as_event	3219203	3219523	.	+	.	transcript_id "TCONS_00003228,TCONS_00003229"; gene_id "chrA02:3218019-3220226W"; flanks "3219203^,3219523^"; structure "1-,2-"; splice_chain "3219361-,3219390-"; sources "Undefined,Undefined"; NMorMRNA "null"; degree "4"; dimension "2_2";
chrA02	Undefined	as_event	3218074	3219523	.	+	.	transcript_id "TCONS_00003226,TCONS_00003225"; gene_id "chrA02:3218019-3220226W"; flanks "3218074^,3219523^"; structure "1-,2-"; splice_chain "3219361-,3219390-"; sources "Undefined,Undefined"; NMorMRNA "null"; degree "4"; dimension "2_2";
chrA02	Undefined	as_event	3218019	3219523	.	+	.	transcript_id "TCONS_00003224,TCONS_00003226,TCONS_00003225"; gene_id "chrA02:3218019-3220226W"; flanks "3218019[,3219523^"; structure "1^4-,2^3-,2^5-"; splice_chain "3218073^3219379-,3218074^3219361-,3218074^3219390-"; sources "Undefined,Undefined,Undefined"; NMorMRNA "null"; degree "9"; dimension "3_3";
chrA02	Undefined	as_event	3260599	3260864	.	+	.	transcript_id "TCONS_00003232,TCONS_00003231"; gene_id "chrA02:3259036-3261521W"; flanks "3260599-,3260864-"; structure "1^,2^"; splice_chain "3260687^,3260689^"; sources "Undefined,Undefined"; NMorMRNA "null"; degree "4"; dimension "2_2";
chrA02	Undefined	as_event	3261235	3261521	.	+	.	transcript_id "TCONS_00003231,TCONS_00003232"; gene_id "chrA02:3259036-3261521W"; flanks "3261235-,3261521]"; structure "0,1^2-"; splice_chain ",3261382^3261513-"; sources "Undefined,Undefined"; NMorMRNA "null"; degree "4"; dimension "2_2";
chrA02	Undefined	as_event	3307221	3307550	.	+	.	transcript_id "TCONS_00003234,TCONS_00003233"; gene_id "chrA02:3307221-3308025W"; flanks "3307221[,3307550^"; structure "1^3-,2^4-"; splice_chain "3307348^3307508-,3307358^3307518-"; sources "Undefined,Undefined"; NMorMRNA "null"; degree "4"; dimension "2_2";
chrA02	Undefined	as_event	3394890	3395256	.	+	.	transcript_id "TCONS_00003240,TCONS_00003241"; gene_id "chrA02:3393809-3395394W"; flanks "3394890-,3395256]"; structure "0,1^2-"; splice_chain ",3394967^3395047-"; sources "Undefined,Undefined"; NMorMRNA "null"; degree "4"; dimension "2_2";
chrA02	Undefined	as_event	3396796	3397492	.	+	.	transcript_id "TCONS_00003243/TCONS_00003244,TCONS_00003245"; gene_id "chrA02:3396796-3399065W"; flanks "3396796[,3397492^"; structure "1^3-,2^4-"; splice_chain "3397082^3397318-,3397092^3397328-"; sources "Undefined,Undefined"; NMorMRNA "null"; degree "4"; dimension "2_2";
chrA02	Undefined	as_event	3397581	3397876	.	+	.	transcript_id "TCONS_00003244,TCONS_00003243/TCONS_00003245"; gene_id "chrA02:3396796-3399065W"; flanks "3397581-,3397876^"; structure "1^3-,2^4-"; splice_chain "3397672^3397812-,3397682^3397822-"; sources "Undefined,Undefined"; NMorMRNA "null"; degree "4"; dimension "2_2";
chrA02	Undefined	as_event	3398281	3398585	.	+	.	transcript_id "TCONS_00003244,TCONS_00003245"; gene_id "chrA02:3396796-3399065W"; flanks "3398281-,3398585-"; structure "1^,2^"; splice_chain "3398505^,3398507^"; sources "Undefined,Undefined"; NMorMRNA "null"; degree "4"; dimension "2_2";
chrA02	Undefined	as_event	3480932	3481353	.	+	.	transcript_id "TCONS_00003252,TCONS_00003251"; gene_id "chrA02:3480363-3481689W"; flanks "3480932-,3481353^"; structure "1^3-,2^4-"; splice_chain "3481067^3481220-,3481077^3481230-"; sources "Undefined,Undefined"; NMorMRNA "null"; degree "4"; dimension "2_2";
chrA02	Undefined	as_event	3485276	3485813	.	+	.	transcript_id "TCONS_00003255,TCONS_00003254"; gene_id "chrA02:3485118-3487222W"; flanks "3485276^,3485813^"; structure "1-,2-"; splice_chain "3485595-,3485620-"; sources "Undefined,Undefined"; NMorMRNA "null"; degree "4"; dimension "2_2";
chrA02	Undefined	as_event	3573637	3573793	.	+	.	transcript_id "TCONS_00003263,TCONS_00003262"; gene_id "chrA02:3572482-3575731W"; flanks "3573637^,3573793^"; structure "1-,2-"; splice_chain "3573720-,3573723-"; sources "Undefined,Undefined"; NMorMRNA "null"; degree "4"; dimension "2_2";
chrA02	Undefined	as_event	3573551	3573793	.	+	.	transcript_id "TCONS_00003260/TCONS_00003261,TCONS_00003263,TCONS_00003262"; gene_id "chrA02:3572482-3575731W"; flanks "3573551-,3573793^"; structure "0,1^2-,1^3-"; splice_chain ",3573637^3573720-,3573637^3573723-"; sources "Undefined,Undefined,Undefined"; NMorMRNA "null"; degree "9"; dimension "3_3";
chrA02	Undefined	as_event	3574068	3574369	.	+	.	transcript_id "TCONS_00003261/TCONS_00003262/TCONS_00003263,TCONS_00003260"; gene_id "chrA02:3572482-3575731W"; flanks "3574068-,3574369^"; structure "0,1^2-"; splice_chain ",3574089^3574123-"; sources "Undefined,Undefined"; NMorMRNA "null"; degree "4"; dimension "2_2";
chrA02	Undefined	as_event	3584652	3585139	.	+	.	transcript_id "TCONS_00003266,TCONS_00003267"; gene_id "chrA02:3584652-3585139W"; flanks "3584652[,3585139]"; structure "1^3-,2^4-"; splice_chain "3585011^3585104-,3585021^3585114-"; sources "Undefined,Undefined"; NMorMRNA "null"; degree "4"; dimension "2_2";
chrA02	Undefined	as_event	3592417	3593383	.	+	.	transcript_id "TCONS_00003271,TCONS_00003268"; gene_id "chrA02:3590070-3593933W"; flanks "3592417-,3593383^"; structure "1^3-5^6-,2^4-"; splice_chain "3592593^3592824-3593150^3593228-,3592603^3592834-"; sources "Undefined,Undefined"; NMorMRNA "null"; degree "4"; dimension "2_2";
chrA02	Undefined	as_event	3625173	3625478	.	+	.	transcript_id "TCONS_00003273,TCONS_00003274"; gene_id "chrA02:3623963-3625889W"; flanks "3625173-,3625478^"; structure "0,1^2-"; splice_chain ",3625323^3625400-"; sources "Undefined,Undefined"; NMorMRNA "null"; degree "4"; dimension "2_2";
chrA02	Undefined	as_event	3690445	3690812	.	+	.	transcript_id "TCONS_00003279,TCONS_00003278,TCONS_00003277"; gene_id "chrA02:3689507-3691140W"; flanks "3690445^,3690812]"; structure "1-,2-,3-"; splice_chain "3690555-,3690558-,3690597-"; sources "Undefined,Undefined,Undefined"; NMorMRNA "null"; degree "9"; dimension "3_3";
chrA02	Undefined	as_event	3755186	3755335	.	+	.	transcript_id "TCONS_00003281,TCONS_00003282"; gene_id "chrA02:3754562-3756065W"; flanks "3755186-,3755335-"; structure "1^,2^"; splice_chain "3755263^,3755265^"; sources "Undefined,Undefined"; NMorMRNA "null"; degree "4"; dimension "2_2";
chrA02	Undefined	as_event	3755649	3756065	.	+	.	transcript_id "TCONS_00003281,TCONS_00003282"; gene_id "chrA02:3754562-3756065W"; flanks "3755649-,3756065]"; structure "1^3-,2^4-"; splice_chain "3755756^3755861-,3755766^3755871-"; sources "Undefined,Undefined"; NMorMRNA "null"; degree "4"; dimension "2_2";
chrA02	Undefined	as_event	3777764	3778140	.	+	.	transcript_id "TCONS_00003284,TCONS_00003283"; gene_id "chrA02:3777055-3780465W"; flanks "3777764-,3778140^"; structure "1^3-,2^4-"; splice_chain "3777874^3777968-,3777884^3777978-"; sources "Undefined,Undefined"; NMorMRNA "null"; degree "4"; dimension "2_2";
chrA02	Undefined	as_event	3872992	3873344	.	+	.	transcript_id "TCONS_00003292,TCONS_00003293"; gene_id "chrA02:3869308-3874454W"; flanks "3872992-,3873344^"; structure "0,1^2-"; splice_chain ",3873024^3873102-"; sources "Undefined,Undefined"; NMorMRNA "null"; degree "4"; dimension "2_2";
chrA02	Undefined	as_event	4186751	4187739	.	+	.	transcript_id "TCONS_00003303,TCONS_00003302"; gene_id "chrA02:4186751-4187739W"; flanks "4186751[,4187739]"; structure "1^3-,2^4-"; splice_chain "4186855^4187298-,4186865^4187308-"; sources "Undefined,Undefined"; NMorMRNA "null"; degree "4"; dimension "2_2";
chrA02	Undefined	as_event	4188933	4189239	.	+	.	transcript_id "TCONS_00003307,TCONS_00003304,TCONS_00003306"; gene_id "chrA02:4188803-4189463W"; flanks "4188933-,4189239-"; structure "1^,2^,3^"; splice_chain "4189070^,4189071^,4189072^"; sources "Undefined,Undefined,Undefined"; NMorMRNA "null"; degree "9"; dimension "3_3";
chrA02	Undefined	as_event	4188933	4189463	.	+	.	transcript_id "TCONS_00003307,TCONS_00003304,TCONS_00003306,TCONS_00003305"; gene_id "chrA02:4188803-4189463W"; flanks "4188933-,4189463]"; structure "1^5-,2^5-,3^5-,4^6-"; splice_chain "4189070^4189239-,4189071^4189239-,4189072^4189239-,4189080^4189249-"; sources "Undefined,Undefined,Undefined,Undefined"; NMorMRNA "null"; degree "16"; dimension "4_4";
chrA02	Undefined	as_event	4500545	4501171	.	+	.	transcript_id "TCONS_00003327,TCONS_00003326"; gene_id "chrA02:4500529-4503024W"; flanks "4500545^,4501171^"; structure "1-,2-"; splice_chain "4500743-,4500748-"; sources "Undefined,Undefined"; NMorMRNA "null"; degree "4"; dimension "2_2";
chrA02	Undefined	as_event	4527644	4527855	.	+	.	transcript_id "TCONS_00003331,TCONS_00003332"; gene_id "chrA02:4525376-4530330W"; flanks "4527644-,4527855^"; structure "0,1^2-"; splice_chain ",4527724^4527796-"; sources "Undefined,Undefined"; NMorMRNA "null"; degree "4"; dimension "2_2";
chrA02	Undefined	as_event	4532464	4532881	.	+	.	transcript_id "TCONS_00003336,TCONS_00003337"; gene_id "chrA02:4531998-4533742W"; flanks "4532464-,4532881^"; structure "0,1^2-"; splice_chain ",4532563^4532652-"; sources "Undefined,Undefined"; NMorMRNA "null"; degree "4"; dimension "2_2";
chrA02	Undefined	as_event	4588836	4589933	.	+	.	transcript_id "TCONS_00003343,TCONS_00003342"; gene_id "chrA02:4587789-4591822W"; flanks "4588836-,4589933^"; structure "1^3-,2^4-"; splice_chain "4588921^4589157-,4588927^4589163-"; sources "Undefined,Undefined"; NMorMRNA "null"; degree "4"; dimension "2_2";
chrA02	Undefined	as_event	4830940	4831647	.	+	.	transcript_id "TCONS_00003348,TCONS_00003349"; gene_id "chrA02:4830098-4832645W"; flanks "4830940-,4831647^"; structure "1^3-,2^4-"; splice_chain "4831121^4831464-,4831131^4831474-"; sources "Undefined,Undefined"; NMorMRNA "null"; degree "4"; dimension "2_2";
chrA02	Undefined	as_event	4832416	4832645	.	+	.	transcript_id "TCONS_00003349,TCONS_00003348"; gene_id "chrA02:4830098-4832645W"; flanks "4832416-,4832645]"; structure "0,1^2-"; splice_chain ",4832507^4832599-"; sources "Undefined,Undefined"; NMorMRNA "null"; degree "4"; dimension "2_2";
chrA02	Undefined	as_event	4834777	4835380	.	+	.	transcript_id "TCONS_00003351,TCONS_00003350"; gene_id "chrA02:4833809-4836254W"; flanks "4834777-,4835380^"; structure "1^3-,2^4-"; splice_chain "4834963^4835079-,4834965^4835081-"; sources "Undefined,Undefined"; NMorMRNA "null"; degree "4"; dimension "2_2";
chrA02	Undefined	as_event	4837963	4838476	.	+	.	transcript_id "TCONS_00003353,TCONS_00003352"; gene_id "chrA02:4837184-4838476W"; flanks "4837963-,4838476]"; structure "1^3-,2^4-"; splice_chain "4838336^4838423-,4838346^4838433-"; sources "Undefined,Undefined"; NMorMRNA "null"; degree "4"; dimension "2_2";
chrA02	Undefined	as_event	4955268	4955479	.	+	.	transcript_id "TCONS_00003358,TCONS_00003359"; gene_id "chrA02:4954498-4958286W"; flanks "4955268-,4955479^"; structure "0,1^2-"; splice_chain ",4955351^4955429-"; sources "Undefined,Undefined"; NMorMRNA "null"; degree "4"; dimension "2_2";
chrA02	Undefined	as_event	4955013	4955479	.	+	.	transcript_id "TCONS_00003357,TCONS_00003358,TCONS_00003359"; gene_id "chrA02:4954498-4958286W"; flanks "4955013-,4955479^"; structure "0,1^2-,1^2-3^4-"; splice_chain ",4955180^4955268-,4955180^4955268-4955351^4955429-"; sources "Undefined,Undefined,Undefined"; NMorMRNA "null"; degree "9"; dimension "3_3";
chrA02	Undefined	as_event	4955839	4956040	.	+	.	transcript_id "TCONS_00003357/TCONS_00003358,TCONS_00003359"; gene_id "chrA02:4954498-4958286W"; flanks "4955839^,4956040^"; structure "1-,2-"; splice_chain "4955917-,4955925-"; sources "Undefined,Undefined"; NMorMRNA "null"; degree "4"; dimension "2_2";
chrA02	Undefined	as_event	4958040	4958286	.	+	.	transcript_id "TCONS_00003357/TCONS_00003358,TCONS_00003359"; gene_id "chrA02:4954498-4958286W"; flanks "4958040^,4958286]"; structure "1-,2-"; splice_chain "4958127-,4958130-"; sources "Undefined,Undefined"; NMorMRNA "null"; degree "4"; dimension "2_2";
chrA02	Undefined	as_event	5022668	5023064	.	+	.	transcript_id "TCONS_00003361,TCONS_00003360"; gene_id "chrA02:5022219-5023564W"; flanks "5022668-,5023064^"; structure "0,1^2-"; splice_chain ",5022711^5022956-"; sources "Undefined,Undefined"; NMorMRNA "null"; degree "4"; dimension "2_2";
chrA02	Undefined	as_event	5073336	5073561	.	+	.	transcript_id "TCONS_00003366,TCONS_00003365"; gene_id "chrA02:5072231-5073561W"; flanks "5073336-,5073561]"; structure "1^3-,2^4-"; splice_chain "5073455^5073541-,5073456^5073542-"; sources "Undefined,Undefined"; NMorMRNA "null"; degree "4"; dimension "2_2";
chrA02	Undefined	as_event	5261612	5262232	.	+	.	transcript_id "TCONS_00003373,TCONS_00003374"; gene_id "chrA02:5261266-5262280W"; flanks "5261612-,5262232-"; structure "1^3-5^,2^4-6^"; splice_chain "5261739^5261849-5261953^,5261749^5261859-5261955^"; sources "Undefined,Undefined"; NMorMRNA "null"; degree "4"; dimension "2_2";
chrA02	Undefined	as_event	5345262	5345421	.	+	.	transcript_id "TCONS_00003378,TCONS_00003377"; gene_id "chrA02:5344220-5348660W"; flanks "5345262^,5345421^"; structure "1-,2-"; splice_chain "5345335-,5345336-"; sources "Undefined,Undefined"; NMorMRNA "null"; degree "4"; dimension "2_2";
chrA02	Undefined	as_event	5345170	5345421	.	+	.	transcript_id "TCONS_00003375/TCONS_00003376,TCONS_00003377"; gene_id "chrA02:5344220-5348660W"; flanks "5345170-,5345421^"; structure "0,1^2-"; splice_chain ",5345262^5345336-"; sources "Undefined,Undefined"; NMorMRNA "null"; degree "4"; dimension "2_2";
chrA02	Undefined	as_event	5346022	5346250	.	+	.	transcript_id "TCONS_00003377/TCONS_00003378,TCONS_00003375,TCONS_00003376"; gene_id "chrA02:5344220-5348660W"; flanks "5346022-,5346250-"; structure "1^,2^,3^"; splice_chain "5346141^,5346142^,5346146^"; sources "Undefined,Undefined,Undefined"; NMorMRNA "null"; degree "9"; dimension "3_3";
chrA02	Undefined	as_event	5346479	5346653	.	+	.	transcript_id "TCONS_00003376/TCONS_00003377/TCONS_00003378,TCONS_00003375"; gene_id "chrA02:5344220-5348660W"; flanks "5346479-,5346653-"; structure "1^,2^"; splice_chain "5346540^,5346542^"; sources "Undefined,Undefined"; NMorMRNA "null"; degree "4"; dimension "2_2";
chrA02	Undefined	as_event	5570560	5571882	.	+	.	transcript_id "TCONS_00003382,TCONS_00003383"; gene_id "chrA02:5570145-5571882W"; flanks "5570560-,5571882]"; structure "0,1^2-"; splice_chain ",5570700^5570804-"; sources "Undefined,Undefined"; NMorMRNA "null"; degree "4"; dimension "2_2";
chrA02	Undefined	as_event	5580443	5580905	.	+	.	transcript_id "TCONS_00003385,TCONS_00003386"; gene_id "chrA02:5578679-5580905W"; flanks "5580443-,5580905]"; structure "0,1^2-"; splice_chain ",5580684^5580779-"; sources "Undefined,Undefined"; NMorMRNA "null"; degree "4"; dimension "2_2";
chrA02	Undefined	as_event	5743321	5743802	.	+	.	transcript_id "TCONS_00003388,TCONS_00003389"; gene_id "chrA02:5742417-5744692W"; flanks "5743321-,5743802^"; structure "0,1^2-"; splice_chain ",5743577^5743656-"; sources "Undefined,Undefined"; NMorMRNA "null"; degree "4"; dimension "2_2";
chrA02	Undefined	as_event	5900897	5901574	.	+	.	transcript_id "TCONS_00003392,TCONS_00003393"; gene_id "chrA02:5899349-5904917W"; flanks "5900897^,5901574-"; structure "0,1-2^"; splice_chain ",5901045-5901190^"; sources "Undefined,Undefined"; NMorMRNA "null"; degree "4"; dimension "2_2";
chrA02	Undefined	as_event	5914911	5915247	.	+	.	transcript_id "TCONS_00003395,TCONS_00003394"; gene_id "chrA02:5913690-5915924W"; flanks "5914911-,5915247-"; structure "1^,2^"; splice_chain "5914994^,5914995^"; sources "Undefined,Undefined"; NMorMRNA "null"; degree "4"; dimension "2_2";
chrA02	Undefined	as_event	6114841	6115426	.	+	.	transcript_id "TCONS_00003403,TCONS_00003402"; gene_id "chrA02:6114594-6115619W"; flanks "6114841-,6115426-"; structure "1^,2^"; splice_chain "6114956^,6114994^"; sources "Undefined,Undefined"; NMorMRNA "null"; degree "4"; dimension "2_2";
chrA02	Undefined	as_event	6114841	6115619	.	+	.	transcript_id "TCONS_00003403,TCONS_00003402,TCONS_00003401"; gene_id "chrA02:6114594-6115619W"; flanks "6114841-,6115619]"; structure "1^4-,2^4-,3^5-"; splice_chain "6114956^6115426-,6114994^6115426-,6115004^6115436-"; sources "Undefined,Undefined,Undefined"; NMorMRNA "null"; degree "9"; dimension "3_3";
chrA02	Undefined	as_event	6199799	6200060	.	+	.	transcript_id "TCONS_00003411,TCONS_00003412"; gene_id "chrA02:6199065-6201954W"; flanks "6199799-,6200060^"; structure "0,1^2-"; splice_chain ",6199912^6199989-"; sources "Undefined,Undefined"; NMorMRNA "null"; degree "4"; dimension "2_2";
chrA02	Undefined	as_event	6200878	6201109	.	+	.	transcript_id "TCONS_00003411,TCONS_00003412"; gene_id "chrA02:6199065-6201954W"; flanks "6200878-,6201109^"; structure "0,1^2-"; splice_chain ",6200961^6201045-"; sources "Undefined,Undefined"; NMorMRNA "null"; degree "4"; dimension "2_2";
chrA02	Undefined	as_event	6201205	6201575	.	+	.	transcript_id "TCONS_00003411,TCONS_00003412"; gene_id "chrA02:6199065-6201954W"; flanks "6201205-,6201575^"; structure "0,1^2-"; splice_chain ",6201306^6201399-"; sources "Undefined,Undefined"; NMorMRNA "null"; degree "4"; dimension "2_2";
chrA02	Undefined	as_event	6255303	6255484	.	+	.	transcript_id "TCONS_00003415,TCONS_00003414"; gene_id "chrA02:6252626-6255532W"; flanks "6255303-,6255484-"; structure "1^,2^"; splice_chain "6255389^,6255390^"; sources "Undefined,Undefined"; NMorMRNA "null"; degree "4"; dimension "2_2";
chrA02	Undefined	as_event	6301842	6302057	.	+	.	transcript_id "TCONS_00003422,TCONS_00003423"; gene_id "chrA02:6300871-6302945W"; flanks "6301842-,6302057^"; structure "0,1^2-"; splice_chain ",6301889^6301986-"; sources "Undefined,Undefined"; NMorMRNA "null"; degree "4"; dimension "2_2";
chrA02	Undefined	as_event	6804514	6804634	.	+	.	transcript_id "TCONS_00003438/TCONS_00003441,TCONS_00003439"; gene_id "chrA02:6803853-6805497W"; flanks "6804514-,6804634-"; structure "1^,2^"; splice_chain "6804550^,6804551^"; sources "Undefined,Undefined"; NMorMRNA "null"; degree "4"; dimension "2_2";
chrA02	Undefined	as_event	6804634	6804870	.	+	.	transcript_id "TCONS_00003438,TCONS_00003441"; gene_id "chrA02:6803853-6805497W"; flanks "6804634-,6804870^"; structure "0,1^2-"; splice_chain ",6804692^6804802-"; sources "Undefined,Undefined"; NMorMRNA "null"; degree "4"; dimension "2_2";
chrA02	Undefined	as_event	6804634	6805008	.	+	.	transcript_id "TCONS_00003439,TCONS_00003441,TCONS_00003438"; gene_id "chrA02:6803853-6805497W"; flanks "6804634-,6805008^"; structure "0,1^2-3^4-,3^4-"; splice_chain ",6804692^6804802-6804870^6804961-,6804870^6804961-"; sources "Undefined,Undefined,Undefined"; NMorMRNA "null"; degree "9"; dimension "3_3";
chrA02	Undefined	as_event	7227529	7228084	.	+	.	transcript_id "TCONS_00003453,TCONS_00003452"; gene_id "chrA02:7227475-7231485W"; flanks "7227529^,7228084^"; structure "1-,2-"; splice_chain "7228007-,7228012-"; sources "Undefined,Undefined"; NMorMRNA "null"; degree "4"; dimension "2_2";
chrA02	Undefined	as_event	7512970	7513206	.	+	.	transcript_id "TCONS_00003464/TCONS_00003466,TCONS_00003465"; gene_id "chrA02:7510486-7514581W"; flanks "7512970-,7513206-"; structure "1^,2^"; splice_chain "7513086^,7513087^"; sources "Undefined,Undefined"; NMorMRNA "null"; degree "4"; dimension "2_2";
chrA02	Undefined	as_event	7589950	7592405	.	+	.	transcript_id "TCONS_00003472,TCONS_00003471"; gene_id "chrA02:7589950-7592405W"; flanks "7589950[,7592405]"; structure "1^3-,2^4-"; splice_chain "7590599^7591648-,7590601^7591650-"; sources "Undefined,Undefined"; NMorMRNA "null"; degree "4"; dimension "2_2";
chrA02	Undefined	as_event	7931980	7932204	.	+	.	transcript_id "TCONS_00003477,TCONS_00003478"; gene_id "chrA02:7929928-7937443W"; flanks "7931980-,7932204^"; structure "0,1^2-"; splice_chain ",7932015^7932102-"; sources "Undefined,Undefined"; NMorMRNA "null"; degree "4"; dimension "2_2";
chrA02	Undefined	as_event	7936637	7937000	.	+	.	transcript_id "TCONS_00003477/TCONS_00003478,TCONS_00003479"; gene_id "chrA02:7929928-7937443W"; flanks "7936637-,7937000^"; structure "1^3-,2^4-"; splice_chain "7936794^7936893-,7936804^7936903-"; sources "Undefined,Undefined"; NMorMRNA "null"; degree "4"; dimension "2_2";
chrA02	Undefined	as_event	7973538	7974761	.	+	.	transcript_id "TCONS_00003483,TCONS_00003482"; gene_id "chrA02:7973073-7975756W"; flanks "7973538-,7974761^"; structure "1^2-,3^4-"; splice_chain "7974324^7974403-,7974609^7974696-"; sources "Undefined,Undefined"; NMorMRNA "null"; degree "4"; dimension "2_2";
chrA02	Undefined	as_event	8111665	8111969	.	+	.	transcript_id "TCONS_00003494,TCONS_00003495"; gene_id "chrA02:8111195-8113551W"; flanks "8111665-,8111969^"; structure "0,1^2-"; splice_chain ",8111753^8111841-"; sources "Undefined,Undefined"; NMorMRNA "null"; degree "4"; dimension "2_2";
chrA02	Undefined	as_event	8319993	8320187	.	+	.	transcript_id "TCONS_00003503,TCONS_00003504"; gene_id "chrA02:8318114-8320419W"; flanks "8319993-,8320187^"; structure "0,1^2-"; splice_chain ",8320058^8320127-"; sources "Undefined,Undefined"; NMorMRNA "null"; degree "4"; dimension "2_2";
chrA02	Undefined	as_event	8321991	8322267	.	+	.	transcript_id "TCONS_00003505/TCONS_00003506,TCONS_00003507"; gene_id "chrA02:8321991-8326646W"; flanks "8321991[,8322267^"; structure "0,1^2-"; splice_chain ",8322004^8322112-"; sources "Undefined,Undefined"; NMorMRNA "null"; degree "4"; dimension "2_2";
chrA02	Undefined	as_event	8322660	8322943	.	+	.	transcript_id "TCONS_00003505,TCONS_00003506/TCONS_00003507"; gene_id "chrA02:8321991-8326646W"; flanks "8322660-,8322943^"; structure "0,1^2-"; splice_chain ",8322723^8322823-"; sources "Undefined,Undefined"; NMorMRNA "null"; degree "4"; dimension "2_2";
chrA02	Undefined	as_event	8324993	8325367	.	+	.	transcript_id "TCONS_00003505,TCONS_00003506/TCONS_00003507"; gene_id "chrA02:8321991-8326646W"; flanks "8324993-,8325367^"; structure "0,1^2-"; splice_chain ",8325120^8325194-"; sources "Undefined,Undefined"; NMorMRNA "null"; degree "4"; dimension "2_2";
chrA02	Undefined	as_event	8597093	8597283	.	+	.	transcript_id "TCONS_00003512,TCONS_00003513"; gene_id "chrA02:8595456-8598499W"; flanks "8597093^,8597283^"; structure "1-,2-"; splice_chain "8597230-,8597235-"; sources "Undefined,Undefined"; NMorMRNA "null"; degree "4"; dimension "2_2";
chrA02	Undefined	as_event	8641093	8641256	.	+	.	transcript_id "TCONS_00003517,TCONS_00003518"; gene_id "chrA02:8640974-8642041W"; flanks "8641093^,8641256^"; structure "1-,2-"; splice_chain "8641164-,8641182-"; sources "Undefined,Undefined"; NMorMRNA "null"; degree "4"; dimension "2_2";
chrA02	Undefined	as_event	8648743	8649258	.	+	.	transcript_id "TCONS_00003520,TCONS_00003521"; gene_id "chrA02:8648246-8652068W"; flanks "8648743-,8649258-"; structure "1^,2^"; splice_chain "8648990^,8649018^"; sources "Undefined,Undefined"; NMorMRNA "null"; degree "4"; dimension "2_2";
chrA02	Undefined	as_event	8649258	8650053	.	+	.	transcript_id "TCONS_00003521,TCONS_00003520"; gene_id "chrA02:8648246-8652068W"; flanks "8649258-,8650053^"; structure "0,1^2-3^4-"; splice_chain ",8649523^8649596-8649778^8649847-"; sources "Undefined,Undefined"; NMorMRNA "null"; degree "4"; dimension "2_2";
chrA02	Undefined	as_event	8648743	8650053	.	+	.	transcript_id "TCONS_00003522,TCONS_00003520,TCONS_00003521"; gene_id "chrA02:8648246-8652068W"; flanks "8648743-,8650053^"; structure "0,1^3-4^5-6^7-,2^3-"; splice_chain ",8648990^8649258-8649523^8649596-8649778^8649847-,8649018^8649258-"; sources "Undefined,Undefined,Undefined"; NMorMRNA "null"; degree "9"; dimension "3_3";
chrA02	Undefined	as_event	8651564	8652068	.	+	.	transcript_id "TCONS_00003521,TCONS_00003522"; gene_id "chrA02:8648246-8652068W"; flanks "8651564-,8652068]"; structure "0,1^2-3^4-"; splice_chain ",8651620^8651808-8651885^8652033-"; sources "Undefined,Undefined"; NMorMRNA "null"; degree "4"; dimension "2_2";
chrA02	Undefined	as_event	8677182	8677542	.	+	.	transcript_id "TCONS_00003525,TCONS_00003526"; gene_id "chrA02:8676258-8677835W"; flanks "8677182^,8677542^"; structure "1-,2-"; splice_chain "8677408-,8677411-"; sources "Undefined,Undefined"; NMorMRNA "null"; degree "4"; dimension "2_2";
chrA02	Undefined	as_event	8677411	8677835	.	+	.	transcript_id "TCONS_00003526,TCONS_00003524"; gene_id "chrA02:8676258-8677835W"; flanks "8677411-,8677835]"; structure "1^3-,2^4-"; splice_chain "8677542^8677622-,8677552^8677632-"; sources "Undefined,Undefined"; NMorMRNA "null"; degree "4"; dimension "2_2";
chrA02	Undefined	as_event	8677182	8677835	.	+	.	transcript_id "TCONS_00003525,TCONS_00003526,TCONS_00003524"; gene_id "chrA02:8676258-8677835W"; flanks "8677182^,8677835]"; structure "1-3^5-,2-3^5-,2-4^6-"; splice_chain "8677408-8677542^8677622-,8677411-8677542^8677622-,8677411-8677552^8677632-"; sources "Undefined,Undefined,Undefined"; NMorMRNA "null"; degree "9"; dimension "3_3";
chrA02	Undefined	as_event	8751692	8751860	.	+	.	transcript_id "TCONS_00003527/TCONS_00003528,TCONS_00003529"; gene_id "chrA02:8751433-8756301W"; flanks "8751692-,8751860-"; structure "1^,2^"; splice_chain "8751758^,8751759^"; sources "Undefined,Undefined"; NMorMRNA "null"; degree "4"; dimension "2_2";
chrA02	Undefined	as_event	8751982	8752229	.	+	.	transcript_id "TCONS_00003528,TCONS_00003527/TCONS_00003529"; gene_id "chrA02:8751433-8756301W"; flanks "8751982-,8752229^"; structure "0,1^2-"; splice_chain ",8752047^8752131-"; sources "Undefined,Undefined"; NMorMRNA "null"; degree "4"; dimension "2_2";
chrA02	Undefined	as_event	8782058	8783609	.	+	.	transcript_id "TCONS_00003530,TCONS_00003531"; gene_id "chrA02:8782058-8783609W"; flanks "8782058[,8783609]"; structure "0,1^2-"; splice_chain ",8782549^8782845-"; sources "Undefined,Undefined"; NMorMRNA "null"; degree "4"; dimension "2_2";
chrA02	Undefined	as_event	8999704	9000192	.	+	.	transcript_id "TCONS_00003535,TCONS_00003534"; gene_id "chrA02:8999034-9001774W"; flanks "8999704-,9000192^"; structure "1^3-,2^4-"; splice_chain "8999746^8999975-,8999748^8999977-"; sources "Undefined,Undefined"; NMorMRNA "null"; degree "4"; dimension "2_2";
chrA02	Undefined	as_event	9108259	9108605	.	+	.	transcript_id "TCONS_00003536,TCONS_00003537"; gene_id "chrA02:9107219-9109563W"; flanks "9108259-,9108605^"; structure "0,1^2-"; splice_chain ",9108386^9108468-"; sources "Undefined,Undefined"; NMorMRNA "null"; degree "4"; dimension "2_2";
chrA02	Undefined	as_event	9112566	9113072	.	+	.	transcript_id "TCONS_00003539,TCONS_00003540"; gene_id "chrA02:9112566-9114794W"; flanks "9112566[,9113072^"; structure "0,1^2-"; splice_chain ",9112806^9112884-"; sources "Undefined,Undefined"; NMorMRNA "null"; degree "4"; dimension "2_2";
chrA02	Undefined	as_event	9424028	9424192	.	+	.	transcript_id "TCONS_00003551,TCONS_00003550"; gene_id "chrA02:9423293-9429808W"; flanks "9424028^,9424192^"; structure "1-,2-"; splice_chain "9424100-,9424115-"; sources "Undefined,Undefined"; NMorMRNA "null"; degree "4"; dimension "2_2";
chrA02	Undefined	as_event	9883024	9883692	.	+	.	transcript_id "TCONS_00003565,TCONS_00003566"; gene_id "chrA02:9882728-9883692W"; flanks "9883024-,9883692]"; structure "1^3-,2^4-"; splice_chain "9883551^9883656-,9883565^9883670-"; sources "Undefined,Undefined"; NMorMRNA "null"; degree "4"; dimension "2_2";
chrA02	Undefined	as_event	10040617	10040897	.	+	.	transcript_id "TCONS_00003570,TCONS_00003569"; gene_id "chrA02:10039261-10040897W"; flanks "10040617-,10040897]"; structure "0,1^2-"; splice_chain ",10040736^10040791-"; sources "Undefined,Undefined"; NMorMRNA "null"; degree "4"; dimension "2_2";
chrA02	Undefined	as_event	10263608	10264945	.	+	.	transcript_id "TCONS_00003574,TCONS_00003575"; gene_id "chrA02:10262903-10264945W"; flanks "10263608-,10264945]"; structure "0,1^2-"; splice_chain ",10264196^10264286-"; sources "Undefined,Undefined"; NMorMRNA "null"; degree "4"; dimension "2_2";
chrA02	Undefined	as_event	10313133	10313303	.	+	.	transcript_id "TCONS_00003581,TCONS_00003580"; gene_id "chrA02:10312543-10314143W"; flanks "10313133-,10313303-"; structure "1^,2^"; splice_chain "10313164^,10313169^"; sources "Undefined,Undefined"; NMorMRNA "null"; degree "4"; dimension "2_2";
chrA02	Undefined	as_event	10313133	10314143	.	+	.	transcript_id "TCONS_00003579,TCONS_00003581,TCONS_00003580"; gene_id "chrA02:10312543-10314143W"; flanks "10313133-,10314143]"; structure "0,1^3-,2^3-"; splice_chain ",10313164^10313303-,10313169^10313303-"; sources "Undefined,Undefined,Undefined"; NMorMRNA "null"; degree "9"; dimension "3_3";
chrA02	Undefined	as_event	10508333	10508476	.	+	.	transcript_id "TCONS_00003586,TCONS_00003585"; gene_id "chrA02:10507143-10512215W"; flanks "10508333^,10508476^"; structure "1-,2-"; splice_chain "10508413-,10508414-"; sources "Undefined,Undefined"; NMorMRNA "null"; degree "4"; dimension "2_2";
chrA02	Undefined	as_event	10508828	10509152	.	+	.	transcript_id "TCONS_00003586,TCONS_00003585"; gene_id "chrA02:10507143-10512215W"; flanks "10508828-,10509152^"; structure "0,1^2-"; splice_chain ",10508992^10509075-"; sources "Undefined,Undefined"; NMorMRNA "null"; degree "4"; dimension "2_2";
chrA02	Undefined	as_event	10510533	10510807	.	+	.	transcript_id "TCONS_00003586,TCONS_00003587/TCONS_00003588"; gene_id "chrA02:10507143-10512215W"; flanks "10510533-,10510807^"; structure "0,1^2-"; splice_chain ",10510661^10510731-"; sources "Undefined,Undefined"; NMorMRNA "null"; degree "4"; dimension "2_2";
chrA02	Undefined	as_event	10510807	10510938	.	+	.	transcript_id "TCONS_00003586,TCONS_00003587/TCONS_00003588"; gene_id "chrA02:10507143-10512215W"; flanks "10510807^,10510938^"; structure "1-,2-"; splice_chain "10510897-,10510898-"; sources "Undefined,Undefined"; NMorMRNA "null"; degree "4"; dimension "2_2";
chrA02	Undefined	as_event	10511754	10512215	.	+	.	transcript_id "TCONS_00003586/TCONS_00003588,TCONS_00003587"; gene_id "chrA02:10507143-10512215W"; flanks "10511754-,10512215]"; structure "0,1^2-"; splice_chain ",10511896^10511982-"; sources "Undefined,Undefined"; NMorMRNA "null"; degree "4"; dimension "2_2";
chrA02	Undefined	as_event	10520012	10520640	.	+	.	transcript_id "TCONS_00003589,TCONS_00003590"; gene_id "chrA02:10520012-10521650W"; flanks "10520012[,10520640^"; structure "0,1^2-"; splice_chain ",10520208^10520305-"; sources "Undefined,Undefined"; NMorMRNA "null"; degree "4"; dimension "2_2";
chrA02	Undefined	as_event	10791804	10792666	.	+	.	transcript_id "TCONS_00003606,TCONS_00003605"; gene_id "chrA02:10791560-10793326W"; flanks "10791804^,10792666^"; structure "1-,2-"; splice_chain "10792260-,10792263-"; sources "Undefined,Undefined"; NMorMRNA "null"; degree "4"; dimension "2_2";
chrA02	Undefined	as_event	10793036	10793326	.	+	.	transcript_id "TCONS_00003604,TCONS_00003605,TCONS_00003606"; gene_id "chrA02:10791560-10793326W"; flanks "10793036-,10793326]"; structure "0,1^3-,2^4-"; splice_chain ",10793168^10793239-,10793170^10793241-"; sources "Undefined,Undefined,Undefined"; NMorMRNA "null"; degree "9"; dimension "3_3";
chrA02	Undefined	as_event	10821260	10822248	.	+	.	transcript_id "TCONS_00003607,TCONS_00003608"; gene_id "chrA02:10821260-10822248W"; flanks "10821260[,10822248]"; structure "0,1^2-"; splice_chain ",10821553^10821699-"; sources "Undefined,Undefined"; NMorMRNA "null"; degree "4"; dimension "2_2";
chrA02	Undefined	as_event	10823111	10823648	.	+	.	transcript_id "TCONS_00003610,TCONS_00003609"; gene_id "chrA02:10822675-10823877W"; flanks "10823111-,10823648-"; structure "1^,2^"; splice_chain "10823152^,10823154^"; sources "Undefined,Undefined"; NMorMRNA "null"; degree "4"; dimension "2_2";
chrA02	Undefined	as_event	10904375	10904767	.	+	.	transcript_id "TCONS_00003613,TCONS_00003612"; gene_id "chrA02:10904237-10905092W"; flanks "10904375-,10904767^"; structure "1^4-,2^3-"; splice_chain "10904607^10904685-,10904608^10904681-"; sources "Undefined,Undefined"; NMorMRNA "null"; degree "4"; dimension "2_2";
chrA02	Undefined	as_event	10904858	10905092	.	+	.	transcript_id "TCONS_00003612,TCONS_00003613"; gene_id "chrA02:10904237-10905092W"; flanks "10904858-,10905092]"; structure "0,1^2-"; splice_chain ",10904951^10905043-"; sources "Undefined,Undefined"; NMorMRNA "null"; degree "4"; dimension "2_2";
chrA02	Undefined	as_event	10997516	10997806	.	+	.	transcript_id "TCONS_00003616,TCONS_00003617"; gene_id "chrA02:10995330-10998994W"; flanks "10997516-,10997806^"; structure "0,1^2-"; splice_chain ",10997623^10997695-"; sources "Undefined,Undefined"; NMorMRNA "null"; degree "4"; dimension "2_2";
chrA02	Undefined	as_event	11051930	11054105	.	+	.	transcript_id "TCONS_00003618,TCONS_00003619"; gene_id "chrA02:11050786-11055225W"; flanks "11051930-,11054105-"; structure "1^,2^"; splice_chain "11054011^,11054012^"; sources "Undefined,Undefined"; NMorMRNA "null"; degree "4"; dimension "2_2";
chrA02	Undefined	as_event	11059367	11060207	.	+	.	transcript_id "TCONS_00003621,TCONS_00003620"; gene_id "chrA02:11058081-11060207W"; flanks "11059367-,11060207]"; structure "1^3-,2^4-"; splice_chain "11059595^11059802-,11059605^11059812-"; sources "Undefined,Undefined"; NMorMRNA "null"; degree "4"; dimension "2_2";
chrA02	Undefined	as_event	11082943	11083487	.	+	.	transcript_id "TCONS_00003625,TCONS_00003624"; gene_id "chrA02:11081864-11084762W"; flanks "11082943-,11083487^"; structure "1^3-,2^4-"; splice_chain "11083341^11083420-,11083351^11083430-"; sources "Undefined,Undefined"; NMorMRNA "null"; degree "4"; dimension "2_2";
chrA02	Undefined	as_event	11157349	11157827	.	+	.	transcript_id "TCONS_00003629,TCONS_00003630/TCONS_00003631/TCONS_00003632"; gene_id "chrA02:11156309-11158572W"; flanks "11157349-,11157827^"; structure "0,1^2-"; splice_chain ",11157508^11157616-"; sources "Undefined,Undefined"; NMorMRNA "null"; degree "4"; dimension "2_2";
chrA02	Undefined	as_event	11158051	11158243	.	+	.	transcript_id "TCONS_00003629/TCONS_00003632,TCONS_00003631"; gene_id "chrA02:11156309-11158572W"; flanks "11158051-,11158243-"; structure "1^,2^"; splice_chain "11158119^,11158121^"; sources "Undefined,Undefined"; NMorMRNA "null"; degree "4"; dimension "2_2";
chrA02	Undefined	as_event	11158051	11158572	.	+	.	transcript_id "TCONS_00003629/TCONS_00003632,TCONS_00003631,TCONS_00003630"; gene_id "chrA02:11156309-11158572W"; flanks "11158051-,11158572]"; structure "1^4-,2^4-,3^5-"; splice_chain "11158119^11158243-,11158121^11158243-,11158154^11158278-"; sources "Undefined,Undefined,Undefined"; NMorMRNA "null"; degree "9"; dimension "3_3";
chrA02	Undefined	as_event	11202768	11203721	.	+	.	transcript_id "TCONS_00003633,TCONS_00003634"; gene_id "chrA02:11202184-11204549W"; flanks "11202768-,11203721^"; structure "0,1^2-"; splice_chain ",11203023^11203164-"; sources "Undefined,Undefined"; NMorMRNA "null"; degree "4"; dimension "2_2";
chrA02	Undefined	as_event	11207892	11208328	.	+	.	transcript_id "TCONS_00003635,TCONS_00003636"; gene_id "chrA02:11205343-11208717W"; flanks "11207892-,11208328^"; structure "1^3-,2^4-"; splice_chain "11208039^11208173-,11208049^11208183-"; sources "Undefined,Undefined"; NMorMRNA "null"; degree "4"; dimension "2_2";
chrA02	Undefined	as_event	11407609	11409898	.	+	.	transcript_id "TCONS_00003639/TCONS_00003641,TCONS_00003640"; gene_id "chrA02:11407609-11414619W"; flanks "11407609[,11409898^"; structure "1^3-,2^4-"; splice_chain "11409187^11409813-,11409197^11409823-"; sources "Undefined,Undefined"; NMorMRNA "null"; degree "4"; dimension "2_2";
chrA02	Undefined	as_event	11412989	11413185	.	+	.	transcript_id "TCONS_00003639/TCONS_00003640/TCONS_00003641,TCONS_00003642"; gene_id "chrA02:11407609-11414619W"; flanks "11412989-,11413185^"; structure "0,1^2-"; splice_chain ",11413042^11413120-"; sources "Undefined,Undefined"; NMorMRNA "null"; degree "4"; dimension "2_2";
chrA02	Undefined	as_event	11413770	11414277	.	+	.	transcript_id "TCONS_00003641,TCONS_00003639"; gene_id "chrA02:11407609-11414619W"; flanks "11413770-,11414277-"; structure "1^,2^"; splice_chain "11414159^,11414195^"; sources "Undefined,Undefined"; NMorMRNA "null"; degree "4"; dimension "2_2";
chrA02	Undefined	as_event	11414159	11414619	.	+	.	transcript_id "TCONS_00003642,TCONS_00003640,TCONS_00003641"; gene_id "chrA02:11407609-11414619W"; flanks "11414159^,11414619]"; structure "1-,2-,3-"; splice_chain "11414267-,11414270-,11414277-"; sources "Undefined,Undefined,Undefined"; NMorMRNA "null"; degree "9"; dimension "3_3";
chrA02	Undefined	as_event	11413770	11414619	.	+	.	transcript_id "TCONS_00003642,TCONS_00003640,TCONS_00003641,TCONS_00003639"; gene_id "chrA02:11407609-11414619W"; flanks "11413770-,11414619]"; structure "1^3-,1^4-,1^5-,2^5-"; splice_chain "11414159^11414267-,11414159^11414270-,11414159^11414277-,11414195^11414277-"; sources "Undefined,Undefined,Undefined,Undefined"; NMorMRNA "null"; degree "16"; dimension "4_4";
chrA02	Undefined	as_event	11609246	11610595	.	+	.	transcript_id "TCONS_00003654,TCONS_00003653"; gene_id "chrA02:11609246-11610958W"; flanks "11609246[,11610595^"; structure "1^3-5^7-,2^4-6^8-"; splice_chain "11609804^11610260-11610382^11610479-,11609814^11610270-11610392^11610489-"; sources "Undefined,Undefined"; NMorMRNA "null"; degree "4"; dimension "2_2";
chrA02	Undefined	as_event	11710465	11711089	.	+	.	transcript_id "TCONS_00003657,TCONS_00003656"; gene_id "chrA02:11710031-11712240W"; flanks "11710465-,11711089^"; structure "0,1^2-"; splice_chain ",11710710^11711009-"; sources "Undefined,Undefined"; NMorMRNA "null"; degree "4"; dimension "2_2";
chrA02	Undefined	as_event	11769323	11770752	.	+	.	transcript_id "TCONS_00003660,TCONS_00003661"; gene_id "chrA02:11768201-11770752W"; flanks "11769323-,11770752]"; structure "1^3-,2^4-"; splice_chain "11769420^11769521-,11769430^11769531-"; sources "Undefined,Undefined"; NMorMRNA "null"; degree "4"; dimension "2_2";
chrA02	Undefined	as_event	11781561	11781832	.	+	.	transcript_id "TCONS_00003664,TCONS_00003663"; gene_id "chrA02:11781198-11782291W"; flanks "11781561-,11781832^"; structure "1^3-,2^4-"; splice_chain "11781687^11781767-,11781697^11781777-"; sources "Undefined,Undefined"; NMorMRNA "null"; degree "4"; dimension "2_2";
chrA02	Undefined	as_event	11781767	11781947	.	+	.	transcript_id "TCONS_00003662,TCONS_00003664"; gene_id "chrA02:11781198-11782291W"; flanks "11781767-,11781947^"; structure "1^3-,2^4-"; splice_chain "11781822^11781891-,11781832^11781901-"; sources "Undefined,Undefined"; NMorMRNA "null"; degree "4"; dimension "2_2";
chrA02	Undefined	as_event	11781561	11781947	.	+	.	transcript_id "TCONS_00003662,TCONS_00003664,TCONS_00003663"; gene_id "chrA02:11781198-11782291W"; flanks "11781561-,11781947^"; structure "1^3-5^7-,1^3-6^8-,2^4-6^8-"; splice_chain "11781687^11781767-11781822^11781891-,11781687^11781767-11781832^11781901-,11781697^11781777-11781832^11781901-"; sources "Undefined,Undefined,Undefined"; NMorMRNA "null"; degree "9"; dimension "3_3";
chrA02	Undefined	as_event	11783981	11784218	.	+	.	transcript_id "TCONS_00003666,TCONS_00003665"; gene_id "chrA02:11782854-11784682W"; flanks "11783981^,11784218^"; structure "1-,2-"; splice_chain "11784130-,11784132-"; sources "Undefined,Undefined"; NMorMRNA "null"; degree "4"; dimension "2_2";
chrA02	Undefined	as_event	11890433	11890717	.	+	.	transcript_id "TCONS_00003668,TCONS_00003669"; gene_id "chrA02:11889565-11891160W"; flanks "11890433-,11890717^"; structure "0,1^2-"; splice_chain ",11890561^11890642-"; sources "Undefined,Undefined"; NMorMRNA "null"; degree "4"; dimension "2_2";
chrA02	Undefined	as_event	11907720	11908028	.	+	.	transcript_id "TCONS_00003670,TCONS_00003671"; gene_id "chrA02:11904039-11909579W"; flanks "11907720-,11908028^"; structure "0,1^2-"; splice_chain ",11907878^11907954-"; sources "Undefined,Undefined"; NMorMRNA "null"; degree "4"; dimension "2_2";
chrA02	Undefined	as_event	11918406	11920481	.	+	.	transcript_id "TCONS_00003673,TCONS_00003672"; gene_id "chrA02:11918406-11920481W"; flanks "11918406[,11920481]"; structure "0,1^2-"; splice_chain ",11919173^11920101-"; sources "Undefined,Undefined"; NMorMRNA "null"; degree "4"; dimension "2_2";
chrA02	Undefined	as_event	12031346	12031708	.	+	.	transcript_id "TCONS_00003677,TCONS_00003676"; gene_id "chrA02:12031346-12033413W"; flanks "12031346[,12031708^"; structure "0,1^2-"; splice_chain ",12031455^12031650-"; sources "Undefined,Undefined"; NMorMRNA "null"; degree "4"; dimension "2_2";
chrA02	Undefined	as_event	12032948	12033413	.	+	.	transcript_id "TCONS_00003677,TCONS_00003676"; gene_id "chrA02:12031346-12033413W"; flanks "12032948-,12033413]"; structure "0,1^2-"; splice_chain ",12032995^12033065-"; sources "Undefined,Undefined"; NMorMRNA "null"; degree "4"; dimension "2_2";
chrA02	Undefined	as_event	12037461	12038707	.	+	.	transcript_id "TCONS_00003679,TCONS_00003678"; gene_id "chrA02:12037209-12039030W"; flanks "12037461-,12038707-"; structure "1^,2^"; splice_chain "12038613^,12038633^"; sources "Undefined,Undefined"; NMorMRNA "null"; degree "4"; dimension "2_2";
chrA02	Undefined	as_event	12088579	12089118	.	+	.	transcript_id "TCONS_00003680,TCONS_00003681"; gene_id "chrA02:12088579-12092035W"; flanks "12088579[,12089118^"; structure "1^3-,2^4-"; splice_chain "12088772^12089032-,12088780^12089040-"; sources "Undefined,Undefined"; NMorMRNA "null"; degree "4"; dimension "2_2";
chrA02	Undefined	as_event	12090571	12090747	.	+	.	transcript_id "TCONS_00003680,TCONS_00003681"; gene_id "chrA02:12088579-12092035W"; flanks "12090571-,12090747-"; structure "1^,2^"; splice_chain "12090648^,12090649^"; sources "Undefined,Undefined"; NMorMRNA "null"; degree "4"; dimension "2_2";
chrA02	Undefined	as_event	12123042	12124672	.	+	.	transcript_id "TCONS_00003684,TCONS_00003683"; gene_id "chrA02:12122443-12124672W"; flanks "12123042-,12124672]"; structure "1^3-,2^4-"; splice_chain "12123476^12124093-,12123486^12124103-"; sources "Undefined,Undefined"; NMorMRNA "null"; degree "4"; dimension "2_2";
chrA02	Undefined	as_event	12278008	12279548	.	+	.	transcript_id "TCONS_00003691,TCONS_00003692"; gene_id "chrA02:12278008-12279548W"; flanks "12278008[,12279548]"; structure "0,1^2-"; splice_chain ",12278486^12278678-"; sources "Undefined,Undefined"; NMorMRNA "null"; degree "4"; dimension "2_2";
chrA02	Undefined	as_event	12362790	12362949	.	+	.	transcript_id "TCONS_00003697,TCONS_00003696"; gene_id "chrA02:12361630-12363175W"; flanks "12362790-,12362949]"; structure "1^2-,3^4-"; splice_chain "12362844^12362866-,12362883^12362905-"; sources "Undefined,Undefined"; NMorMRNA "null"; degree "4"; dimension "2_2";
chrA02	Undefined	as_event	12388661	12389327	.	+	.	transcript_id "TCONS_00003700,TCONS_00003699"; gene_id "chrA02:12388174-12389810W"; flanks "12388661-,12389327^"; structure "1^3-,2^4-"; splice_chain "12388969^12389154-,12388979^12389164-"; sources "Undefined,Undefined"; NMorMRNA "null"; degree "4"; dimension "2_2";
chrA02	Undefined	as_event	12429586	12429760	.	+	.	transcript_id "TCONS_00003703,TCONS_00003701/TCONS_00003702"; gene_id "chrA02:12422099-12439156W"; flanks "12429586^,12429760^"; structure "1-,2-"; splice_chain "12429679-,12429680-"; sources "Undefined,Undefined"; NMorMRNA "null"; degree "4"; dimension "2_2";
chrA02	Undefined	as_event	12430048	12430849	.	+	.	transcript_id "TCONS_00003701/TCONS_00003702,TCONS_00003703"; gene_id "chrA02:12422099-12439156W"; flanks "12430048-,12430849^"; structure "1^3-,2^4-"; splice_chain "12430220^12430772-,12430230^12430782-"; sources "Undefined,Undefined"; NMorMRNA "null"; degree "4"; dimension "2_2";
chrA02	Undefined	as_event	12433190	12433559	.	+	.	transcript_id "TCONS_00003701/TCONS_00003702,TCONS_00003703"; gene_id "chrA02:12422099-12439156W"; flanks "12433190-,12433559-"; structure "1^,2^"; splice_chain "12433268^,12433270^"; sources "Undefined,Undefined"; NMorMRNA "null"; degree "4"; dimension "2_2";
chrA02	Undefined	as_event	12434129	12434443	.	+	.	transcript_id "TCONS_00003702/TCONS_00003703,TCONS_00003701"; gene_id "chrA02:12422099-12439156W"; flanks "12434129-,12434443^"; structure "0,1^2-"; splice_chain ",12434251^12434330-"; sources "Undefined,Undefined"; NMorMRNA "null"; degree "4"; dimension "2_2";
chrA02	Undefined	as_event	12436258	12436433	.	+	.	transcript_id "TCONS_00003703,TCONS_00003702/TCONS_00003704"; gene_id "chrA02:12422099-12439156W"; flanks "12436258^,12436433^"; structure "1-,2-"; splice_chain "12436361-,12436362-"; sources "Undefined,Undefined"; NMorMRNA "null"; degree "4"; dimension "2_2";
chrA02	Undefined	as_event	12436600	12436937	.	+	.	transcript_id "TCONS_00003702/TCONS_00003703,TCONS_00003704"; gene_id "chrA02:12422099-12439156W"; flanks "12436600-,12436937-"; structure "1^,2^"; splice_chain "12436712^,12436713^"; sources "Undefined,Undefined"; NMorMRNA "null"; degree "4"; dimension "2_2";
chrA02	Undefined	as_event	12437269	12437637	.	+	.	transcript_id "TCONS_00003703/TCONS_00003704,TCONS_00003702"; gene_id "chrA02:12422099-12439156W"; flanks "12437269-,12437637^"; structure "0,1^2-"; splice_chain ",12437365^12437455-"; sources "Undefined,Undefined"; NMorMRNA "null"; degree "4"; dimension "2_2";
chrA02	Undefined	as_event	12493254	12493551	.	+	.	transcript_id "TCONS_00003712,TCONS_00003713"; gene_id "chrA02:12493203-12495761W"; flanks "12493254^,12493551^"; structure "1-,2-"; splice_chain "12493478-,12493481-"; sources "Undefined,Undefined"; NMorMRNA "null"; degree "4"; dimension "2_2";
chrA02	Undefined	as_event	12841401	12841610	.	+	.	transcript_id "TCONS_00003721,TCONS_00003720"; gene_id "chrA02:12840549-12845944W"; flanks "12841401^,12841610^"; structure "1-,2-"; splice_chain "12841508-,12841518-"; sources "Undefined,Undefined"; NMorMRNA "null"; degree "4"; dimension "2_2";
chrA02	Undefined	as_event	12845269	12845406	.	+	.	transcript_id "TCONS_00003720/TCONS_00003721,TCONS_00003722"; gene_id "chrA02:12840549-12845944W"; flanks "12845269-,12845406-"; structure "1^,2^"; splice_chain "12845330^,12845331^"; sources "Undefined,Undefined"; NMorMRNA "null"; degree "4"; dimension "2_2";
chrA02	Undefined	as_event	13049210	13049501	.	+	.	transcript_id "TCONS_00003725,TCONS_00003726"; gene_id "chrA02:13047911-13050641W"; flanks "13049210-,13049501^"; structure "1^3-,2^4-"; splice_chain "13049284^13049363-,13049308^13049387-"; sources "Undefined,Undefined"; NMorMRNA "null"; degree "4"; dimension "2_2";
chrA02	Undefined	as_event	13049600	13050641	.	+	.	transcript_id "TCONS_00003725,TCONS_00003726"; gene_id "chrA02:13047911-13050641W"; flanks "13049600-,13050641]"; structure "1^2-3^5-,4^6-"; splice_chain "13049640^13049719-13050202^13050294-,13050212^13050304-"; sources "Undefined,Undefined"; NMorMRNA "null"; degree "4"; dimension "2_2";
chrA02	Undefined	as_event	13104054	13104410	.	+	.	transcript_id "TCONS_00003731,TCONS_00003730"; gene_id "chrA02:13104054-13106043W"; flanks "13104054[,13104410-"; structure "1^,2^"; splice_chain "13104309^,13104341^"; sources "Undefined,Undefined"; NMorMRNA "null"; degree "4"; dimension "2_2";
chrA02	Undefined	as_event	13104054	13106043	.	+	.	transcript_id "TCONS_00003729,TCONS_00003731,TCONS_00003730"; gene_id "chrA02:13104054-13106043W"; flanks "13104054[,13106043]"; structure "0,1^3-,2^3-"; splice_chain ",13104309^13104410-,13104341^13104410-"; sources "Undefined,Undefined,Undefined"; NMorMRNA "null"; degree "9"; dimension "3_3";
chrA02	Undefined	as_event	13577981	13580664	.	+	.	transcript_id "TCONS_00003740,TCONS_00003741"; gene_id "chrA02:13577321-13580664W"; flanks "13577981-,13580664]"; structure "1^3-7^9-,2^4-5^6-8^10-"; splice_chain "13578386^13578661-13580044^13580154-,13578388^13578663-13579051^13579504-13580153^13580265-"; sources "Undefined,Undefined"; NMorMRNA "null"; degree "4"; dimension "2_2";
chrA02	Undefined	as_event	13750611	13751768	.	+	.	transcript_id "TCONS_00003750,TCONS_00003749"; gene_id "chrA02:13750611-13751768W"; flanks "13750611[,13751768]"; structure "1^3-,2^4-"; splice_chain "13750694^13751120-,13750729^13751155-"; sources "Undefined,Undefined"; NMorMRNA "null"; degree "4"; dimension "2_2";
chrA02	Undefined	as_event	13866764	13867490	.	+	.	transcript_id "TCONS_00003754,TCONS_00003753"; gene_id "chrA02:13866214-13867490W"; flanks "13866764-,13867490]"; structure "1^3-5^7-,2^4-6^8-"; splice_chain "13866945^13867061-13867183^13867329-,13866955^13867071-13867193^13867339-"; sources "Undefined,Undefined"; NMorMRNA "null"; degree "4"; dimension "2_2";
chrA02	Undefined	as_event	13948757	13949085	.	+	.	transcript_id "TCONS_00003755,TCONS_00003756"; gene_id "chrA02:13947740-13950009W"; flanks "13948757-,13949085^"; structure "0,1^2-"; splice_chain ",13948866^13948961-"; sources "Undefined,Undefined"; NMorMRNA "null"; degree "4"; dimension "2_2";
chrA02	Undefined	as_event	14113643	14114102	.	+	.	transcript_id "TCONS_00003761,TCONS_00003760"; gene_id "chrA02:14112542-14117094W"; flanks "14113643^,14114102^"; structure "1-,2-"; splice_chain "14113734-,14113738-"; sources "Undefined,Undefined"; NMorMRNA "null"; degree "4"; dimension "2_2";
chrA02	Undefined	as_event	14115590	14115971	.	+	.	transcript_id "TCONS_00003761,TCONS_00003760"; gene_id "chrA02:14112542-14117094W"; flanks "14115590-,14115971^"; structure "1^3-,2^4-"; splice_chain "14115796^14115891-,14115806^14115901-"; sources "Undefined,Undefined"; NMorMRNA "null"; degree "4"; dimension "2_2";
chrA02	Undefined	as_event	14291993	14292463	.	+	.	transcript_id "TCONS_00003763,TCONS_00003764"; gene_id "chrA02:14290979-14292463W"; flanks "14291993-,14292463]"; structure "0,1^2-3^4-"; splice_chain ",14292160^14292250-14292362^14292443-"; sources "Undefined,Undefined"; NMorMRNA "null"; degree "4"; dimension "2_2";
chrA02	Undefined	as_event	14322655	14323649	.	+	.	transcript_id "TCONS_00003766,TCONS_00003767"; gene_id "chrA02:14322655-14324999W"; flanks "14322655[,14323649^"; structure "0,1^2-"; splice_chain ",14323083^14323167-"; sources "Undefined,Undefined"; NMorMRNA "null"; degree "4"; dimension "2_2";
chrA02	Undefined	as_event	14323821	14324999	.	+	.	transcript_id "TCONS_00003766,TCONS_00003767"; gene_id "chrA02:14322655-14324999W"; flanks "14323821-,14324999]"; structure "0,1^2-3^4-"; splice_chain ",14323913^14323992-14324132^14324206-"; sources "Undefined,Undefined"; NMorMRNA "null"; degree "4"; dimension "2_2";
chrA02	Undefined	as_event	14354339	14354542	.	+	.	transcript_id "TCONS_00003768,TCONS_00003769"; gene_id "chrA02:14351016-14354995W"; flanks "14354339-,14354542^"; structure "0,1^2-"; splice_chain ",14354406^14354491-"; sources "Undefined,Undefined"; NMorMRNA "null"; degree "4"; dimension "2_2";
chrA02	Undefined	as_event	14465505	14465708	.	+	.	transcript_id "TCONS_00003774,TCONS_00003775"; gene_id "chrA02:14462170-14465708W"; flanks "14465505-,14465708]"; structure "0,1^2-"; splice_chain ",14465566^14465658-"; sources "Undefined,Undefined"; NMorMRNA "null"; degree "4"; dimension "2_2";
chrA02	Undefined	as_event	14552500	14552626	.	+	.	transcript_id "TCONS_00003776,TCONS_00003777"; gene_id "chrA02:14551153-14552655W"; flanks "14552500-,14552626-"; structure "1^,2^"; splice_chain "14552559^,14552560^"; sources "Undefined,Undefined"; NMorMRNA "null"; degree "4"; dimension "2_2";
chrA02	Undefined	as_event	14763195	14763529	.	+	.	transcript_id "TCONS_00003783,TCONS_00003782"; gene_id "chrA02:14763195-14763529W"; flanks "14763195[,14763529]"; structure "1^3-,2^4-"; splice_chain "14763287^14763370-,14763297^14763380-"; sources "Undefined,Undefined"; NMorMRNA "null"; degree "4"; dimension "2_2";
chrA02	Undefined	as_event	14964290	14965802	.	+	.	transcript_id "TCONS_00003784,TCONS_00003785"; gene_id "chrA02:14963637-14966868W"; flanks "14964290-,14965802^"; structure "1^3-,2^4-"; splice_chain "14964452^14964528-,14964477^14964553-"; sources "Undefined,Undefined"; NMorMRNA "null"; degree "4"; dimension "2_2";
chrA02	Undefined	as_event	15369051	15369587	.	+	.	transcript_id "TCONS_00003790,TCONS_00003791"; gene_id "chrA02:15369051-15369587W"; flanks "15369051[,15369587]"; structure "1^3-,2^4-"; splice_chain "15369138^15369323-,15369148^15369333-"; sources "Undefined,Undefined"; NMorMRNA "null"; degree "4"; dimension "2_2";
chrA02	Undefined	as_event	15831759	15832817	.	+	.	transcript_id "TCONS_00003795,TCONS_00003793"; gene_id "chrA02:15831759-15833364W"; flanks "15831759[,15832817-"; structure "1^3-6^,2^4-5^"; splice_chain "15832348^15832426-15832757^,15832358^15832436-15832661^"; sources "Undefined,Undefined"; NMorMRNA "null"; degree "4"; dimension "2_2";
chrA02	Undefined	as_event	15832426	15833364	.	+	.	transcript_id "TCONS_00003796,TCONS_00003795,TCONS_00003794"; gene_id "chrA02:15831759-15833364W"; flanks "15832426-,15833364]"; structure "0,1^3-,2^4-"; splice_chain ",15832757^15832817-,15832767^15832827-"; sources "Undefined,Undefined,Undefined"; NMorMRNA "null"; degree "9"; dimension "3_3";
chrA02	Undefined	as_event	15831759	15833364	.	+	.	transcript_id "TCONS_00003796,TCONS_00003795,TCONS_00003794,TCONS_00003793"; gene_id "chrA02:15831759-15833364W"; flanks "15831759[,15833364]"; structure "1^3-,1^3-6^8-,1^3-7^9-,2^4-5^8-"; splice_chain "15832348^15832426-,15832348^15832426-15832757^15832817-,15832348^15832426-15832767^15832827-,15832358^15832436-15832661^15832817-"; sources "Undefined,Undefined,Undefined,Undefined"; NMorMRNA "nul…
chrA02	Undefined	as_event	16850483	16850644	.	+	.	transcript_id "TCONS_00003800,TCONS_00003799"; gene_id "chrA02:16849757-16852104W"; flanks "16850483^,16850644^"; structure "1-,2-"; splice_chain "16850583-,16850605-"; sources "Undefined,Undefined"; NMorMRNA "null"; degree "4"; dimension "2_2";
chrA02	Undefined	as_event	16850718	16850914	.	+	.	transcript_id "TCONS_00003800,TCONS_00003799"; gene_id "chrA02:16849757-16852104W"; flanks "16850718-,16850914^"; structure "0,1^2-"; splice_chain ",16850785^16850865-"; sources "Undefined,Undefined"; NMorMRNA "null"; degree "4"; dimension "2_2";
chrA02	Undefined	as_event	16851199	16851580	.	+	.	transcript_id "TCONS_00003800,TCONS_00003799"; gene_id "chrA02:16849757-16852104W"; flanks "16851199-,16851580^"; structure "1^3-,2^4-"; splice_chain "16851322^16851464-,16851332^16851474-"; sources "Undefined,Undefined"; NMorMRNA "null"; degree "4"; dimension "2_2";
chrA02	Undefined	as_event	16927862	16928561	.	+	.	transcript_id "TCONS_00003801,TCONS_00003802"; gene_id "chrA02:16927325-16928842W"; flanks "16927862-,16928561^"; structure "1^2-3^5-,4^6-"; splice_chain "16928038^16928113-16928337^16928433-,16928347^16928443-"; sources "Undefined,Undefined"; NMorMRNA "null"; degree "4"; dimension "2_2";
chrA02	Undefined	as_event	16928433	16928645	.	+	.	transcript_id "TCONS_00003801,TCONS_00003803"; gene_id "chrA02:16927325-16928842W"; flanks "16928433-,16928645-"; structure "1^,2^"; splice_chain "16928561^,16928562^"; sources "Undefined,Undefined"; NMorMRNA "null"; degree "4"; dimension "2_2";
chrA02	Undefined	as_event	17485442	17485995	.	+	.	transcript_id "TCONS_00003816/TCONS_00003817,TCONS_00003819"; gene_id "chrA02:17485442-17488811W"; flanks "17485442[,17485995-"; structure "1^,2^"; splice_chain "17485639^,17485640^"; sources "Undefined,Undefined"; NMorMRNA "null"; degree "4"; dimension "2_2";
chrA02	Undefined	as_event	17485442	17486212	.	+	.	transcript_id "TCONS_00003816/TCONS_00003817,TCONS_00003819,TCONS_00003818"; gene_id "chrA02:17485442-17488811W"; flanks "17485442[,17486212^"; structure "1^4-,2^4-,3^5-"; splice_chain "17485639^17485995-,17485640^17485995-,17485649^17486005-"; sources "Undefined,Undefined,Undefined"; NMorMRNA "null"; degree "9"; dimension "3_3";
chrA02	Undefined	as_event	17486285	17486722	.	+	.	transcript_id "TCONS_00003817/TCONS_00003818/TCONS_00003819,TCONS_00003816"; gene_id "chrA02:17485442-17488811W"; flanks "17486285-,17486722^"; structure "0,1^2-"; splice_chain ",17486531^17486625-"; sources "Undefined,Undefined"; NMorMRNA "null"; degree "4"; dimension "2_2";
chrA02	Undefined	as_event	17497601	17498010	.	+	.	transcript_id "TCONS_00003820,TCONS_00003821"; gene_id "chrA02:17495311-17498010W"; flanks "17497601-,17498010]"; structure "0,1^2-"; splice_chain ",17497643^17497709-"; sources "Undefined,Undefined"; NMorMRNA "null"; degree "4"; dimension "2_2";
chrA02	Undefined	as_event	17571382	17571866	.	+	.	transcript_id "TCONS_00003824,TCONS_00003822"; gene_id "chrA02:17570909-17573111W"; flanks "17571382-,17571866^"; structure "1^3-,2^4-"; splice_chain "17571733^17571821-,17571743^17571831-"; sources "Undefined,Undefined"; NMorMRNA "null"; degree "4"; dimension "2_2";
chrA02	Undefined	as_event	17571382	17572490	.	+	.	transcript_id "TCONS_00003823,TCONS_00003825"; gene_id "chrA02:17570909-17573111W"; flanks "17571382-,17572490^"; structure "1^3-,2^4-"; splice_chain "17571733^17571821-,17571747^17571835-"; sources "Undefined,Undefined"; NMorMRNA "null"; degree "4"; dimension "2_2";
chrA02	Undefined	as_event	17571821	17572886	.	+	.	transcript_id "TCONS_00003824,TCONS_00003823"; gene_id "chrA02:17570909-17573111W"; flanks "17571821-,17572886-"; structure "1^2-6^,3^4-5^"; splice_chain "17571866^17572428-17572809^,17572490^17572632-17572692^"; sources "Undefined,Undefined"; NMorMRNA "null"; degree "4"; dimension "2_2";
chrA02	Undefined	as_event	17572632	17573111	.	+	.	transcript_id "TCONS_00003825,TCONS_00003823"; gene_id "chrA02:17570909-17573111W"; flanks "17572632-,17573111]"; structure "0,1^2-"; splice_chain ",17572692^17572886-"; sources "Undefined,Undefined"; NMorMRNA "null"; degree "4"; dimension "2_2";
chrA02	Undefined	as_event	17572428	17573111	.	+	.	transcript_id "TCONS_00003822,TCONS_00003824"; gene_id "chrA02:17570909-17573111W"; flanks "17572428-,17573111]"; structure "1^2-,3^4-"; splice_chain "17572510^17572652-,17572809^17572886-"; sources "Undefined,Undefined"; NMorMRNA "null"; degree "4"; dimension "2_2";
chrA02	Undefined	as_event	17571382	17573111	.	+	.	transcript_id "TCONS_00003824,TCONS_00003823,TCONS_00003822,TCONS_00003825"; gene_id "chrA02:17570909-17573111W"; flanks "17571382-,17573111]"; structure "1^4-7^8-14^15-,1^4-9^11-13^15-,2^5-7^8-10^12-,3^6-9^11-"; splice_chain "17571733^17571821-17571866^17572428-17572809^17572886-,17571733^17571821-17572490^17572632-17572692^17572886-,17571743^17571831-17571866^17572428-17572510^17572652-,1757174…
chrA02	Undefined	as_event	18099404	18099622	.	+	.	transcript_id "TCONS_00003831,TCONS_00003832/TCONS_00003833"; gene_id "chrA02:18097237-18101470W"; flanks "18099404-,18099622^"; structure "0,1^2-"; splice_chain ",18099457^18099543-"; sources "Undefined,Undefined"; NMorMRNA "null"; degree "4"; dimension "2_2";
chrA02	Undefined	as_event	18099692	18100460	.	+	.	transcript_id "TCONS_00003831/TCONS_00003832,TCONS_00003833"; gene_id "chrA02:18097237-18101470W"; flanks "18099692-,18100460^"; structure "1^3-,2^4-"; splice_chain "18099969^18100065-,18099979^18100075-"; sources "Undefined,Undefined"; NMorMRNA "null"; degree "4"; dimension "2_2";
chrA02	Undefined	as_event	18248942	18249201	.	+	.	transcript_id "TCONS_00003836/TCONS_00003837,TCONS_00003838"; gene_id "chrA02:18244459-18251550W"; flanks "18248942-,18249201^"; structure "0,1^2-"; splice_chain ",18249040^18249124-"; sources "Undefined,Undefined"; NMorMRNA "null"; degree "4"; dimension "2_2";
chrA02	Undefined	as_event	18249283	18249656	.	+	.	transcript_id "TCONS_00003837/TCONS_00003838,TCONS_00003836"; gene_id "chrA02:18244459-18251550W"; flanks "18249283-,18249656^"; structure "1^3-,2^4-"; splice_chain "18249417^18249582-,18249427^18249592-"; sources "Undefined,Undefined"; NMorMRNA "null"; degree "4"; dimension "2_2";
chrA02	Undefined	as_event	18250440	18250604	.	+	.	transcript_id "TCONS_00003836,TCONS_00003837/TCONS_00003838"; gene_id "chrA02:18244459-18251550W"; flanks "18250440^,18250604^"; structure "1-,2-"; splice_chain "18250530-,18250533-"; sources "Undefined,Undefined"; NMorMRNA "null"; degree "4"; dimension "2_2";
chrA02	Undefined	as_event	18387880	18388234	.	+	.	transcript_id "TCONS_00003842/TCONS_00003843,TCONS_00003841"; gene_id "chrA02:18386291-18388234W"; flanks "18387880-,18388234]"; structure "1^3-,2^4-"; splice_chain "18388098^18388174-,18388108^18388184-"; sources "Undefined,Undefined"; NMorMRNA "null"; degree "4"; dimension "2_2";
chrA02	Undefined	as_event	18425854	18426147	.	+	.	transcript_id "TCONS_00003847,TCONS_00003848"; gene_id "chrA02:18425223-18427125W"; flanks "18425854-,18426147-"; structure "1^,2^"; splice_chain "18425926^,18425927^"; sources "Undefined,Undefined"; NMorMRNA "null"; degree "4"; dimension "2_2";
chrA02	Undefined	as_event	18426477	18426630	.	+	.	transcript_id "TCONS_00003847,TCONS_00003848"; gene_id "chrA02:18425223-18427125W"; flanks "18426477-,18426630-"; structure "1^,2^"; splice_chain "18426548^,18426550^"; sources "Undefined,Undefined"; NMorMRNA "null"; degree "4"; dimension "2_2";
chrA02	Undefined	as_event	18426630	18426972	.	+	.	transcript_id "TCONS_00003847,TCONS_00003848"; gene_id "chrA02:18425223-18427125W"; flanks "18426630-,18426972^"; structure "1^3-,2^4-"; splice_chain "18426785^18426869-,18426795^18426879-"; sources "Undefined,Undefined"; NMorMRNA "null"; degree "4"; dimension "2_2";
chrA02	Undefined	as_event	18574680	18575529	.	+	.	transcript_id "TCONS_00003853,TCONS_00003852"; gene_id "chrA02:18574680-18576060W"; flanks "18574680[,18575529-"; structure "1^,2^"; splice_chain "18575264^,18575270^"; sources "Undefined,Undefined"; NMorMRNA "null"; degree "4"; dimension "2_2";
chrA02	Undefined	as_event	18574680	18576060	.	+	.	transcript_id "TCONS_00003851,TCONS_00003853,TCONS_00003852"; gene_id "chrA02:18574680-18576060W"; flanks "18574680[,18576060]"; structure "0,1^3-4^5-,2^3-4^5-"; splice_chain ",18575264^18575529-18575573^18575706-,18575270^18575529-18575573^18575706-"; sources "Undefined,Undefined,Undefined"; NMorMRNA "null"; degree "9"; dimension "3_3";
chrA02	Undefined	as_event	18675488	18676717	.	+	.	transcript_id "TCONS_00003854,TCONS_00003855"; gene_id "chrA02:18674986-18676717W"; flanks "18675488-,18676717]"; structure "1^3-,2^4-"; splice_chain "18675696^18675898-,18675698^18675900-"; sources "Undefined,Undefined"; NMorMRNA "null"; degree "4"; dimension "2_2";
chrA02	Undefined	as_event	18678195	18678386	.	+	.	transcript_id "TCONS_00003857,TCONS_00003856"; gene_id "chrA02:18677291-18679425W"; flanks "18678195^,18678386^"; structure "1-,2-"; splice_chain "18678295-,18678297-"; sources "Undefined,Undefined"; NMorMRNA "null"; degree "4"; dimension "2_2";
chrA02	Undefined	as_event	18678732	18679080	.	+	.	transcript_id "TCONS_00003857,TCONS_00003856"; gene_id "chrA02:18677291-18679425W"; flanks "18678732-,18679080^"; structure "0,1^2-"; splice_chain ",18678856^18678989-"; sources "Undefined,Undefined"; NMorMRNA "null"; degree "4"; dimension "2_2";
chrA02	Undefined	as_event	18727879	18728380	.	+	.	transcript_id "TCONS_00003859,TCONS_00003858"; gene_id "chrA02:18726882-18729174W"; flanks "18727879^,18728380-"; structure "0,1-2^"; splice_chain ",18728115-18728158^"; sources "Undefined,Undefined"; NMorMRNA "null"; degree "4"; dimension "2_2";
chrA02	Undefined	as_event	18727344	18728380	.	+	.	transcript_id "TCONS_00003860,TCONS_00003859,TCONS_00003858"; gene_id "chrA02:18726882-18729174W"; flanks "18727344^,18728380-"; structure "0,1-2^,1-2^3-4^"; splice_chain ",18727832-18727879^,18727832-18727879^18728115-18728158^"; sources "Undefined,Undefined,Undefined"; NMorMRNA "null"; degree "9"; dimension "3_3";
chrA02	Undefined	as_event	18796630	18796934	.	+	.	transcript_id "TCONS_00003866,TCONS_00003867"; gene_id "chrA02:18793780-18797475W"; flanks "18796630-,18796934^"; structure "1^3-,2^4-"; splice_chain "18796779^18796886-,18796783^18796890-"; sources "Undefined,Undefined"; NMorMRNA "null"; degree "4"; dimension "2_2";
chrA02	Undefined	as_event	18800202	18800920	.	+	.	transcript_id "TCONS_00003868,TCONS_00003869"; gene_id "chrA02:18797619-18802062W"; flanks "18800202-,18800920^"; structure "0,1^2-"; splice_chain ",18800738^18800831-"; sources "Undefined,Undefined"; NMorMRNA "null"; degree "4"; dimension "2_2";
chrA02	Undefined	as_event	19073320	19074566	.	+	.	transcript_id "TCONS_00003879,TCONS_00003880"; gene_id "chrA02:19072650-19074566W"; flanks "19073320-,19074566]"; structure "0,1^2-"; splice_chain ",19073510^19074052-"; sources "Undefined,Undefined"; NMorMRNA "null"; degree "4"; dimension "2_2";
chrA02	Undefined	as_event	19543357	19543552	.	+	.	transcript_id "TCONS_00003893,TCONS_00003894"; gene_id "chrA02:19542529-19544359W"; flanks "19543357^,19543552^"; structure "1-,2-"; splice_chain "19543440-,19543459-"; sources "Undefined,Undefined"; NMorMRNA "null"; degree "4"; dimension "2_2";
chrA02	Undefined	as_event	19542529	19543552	.	+	.	transcript_id "TCONS_00003892,TCONS_00003893,TCONS_00003894"; gene_id "chrA02:19542529-19544359W"; flanks "19542529[,19543552^"; structure "0,1^2-3^4-,1^2-3^5-"; splice_chain ",19543137^19543234-19543357^19543440-,19543137^19543234-19543357^19543459-"; sources "Undefined,Undefined,Undefined"; NMorMRNA "null"; degree "9"; dimension "3_3";
chrA02	Undefined	as_event	19607373	19608366	.	+	.	transcript_id "TCONS_00003900,TCONS_00003899"; gene_id "chrA02:19607373-19609740W"; flanks "19607373[,19608366-"; structure "1^,2^"; splice_chain "19607709^,19607711^"; sources "Undefined,Undefined"; NMorMRNA "null"; degree "4"; dimension "2_2";
chrA02	Undefined	as_event	19651790	19652156	.	+	.	transcript_id "TCONS_00003904,TCONS_00003903"; gene_id "chrA02:19651305-19652156W"; flanks "19651790-,19652156]"; structure "0,1^2-"; splice_chain ",19652036^19652114-"; sources "Undefined,Undefined"; NMorMRNA "null"; degree "4"; dimension "2_2";
chrA02	Undefined	as_event	19651592	19652156	.	+	.	transcript_id "TCONS_00003902,TCONS_00003904,TCONS_00003903"; gene_id "chrA02:19651305-19652156W"; flanks "19651592-,19652156]"; structure "0,1^2-,1^2-3^4-"; splice_chain ",19651643^19651790-,19651643^19651790-19652036^19652114-"; sources "Undefined,Undefined,Undefined"; NMorMRNA "null"; degree "9"; dimension "3_3";
chrA02	Undefined	as_event	19656267	19656945	.	+	.	transcript_id "TCONS_00003906,TCONS_00003905"; gene_id "chrA02:19654776-19656945W"; flanks "19656267-,19656945]"; structure "1^3-,2^4-"; splice_chain "19656456^19656566-,19656466^19656576-"; sources "Undefined,Undefined"; NMorMRNA "null"; degree "4"; dimension "2_2";
chrA02	Undefined	as_event	19823469	19823984	.	+	.	transcript_id "TCONS_00003909,TCONS_00003910"; gene_id "chrA02:19822851-19825229W"; flanks "19823469-,19823984^"; structure "0,1^2-3^4-"; splice_chain ",19823619^19823712-19823803^19823888-"; sources "Undefined,Undefined"; NMorMRNA "null"; degree "4"; dimension "2_2";
chrA02	Undefined	as_event	19824079	19824371	.	+	.	transcript_id "TCONS_00003910,TCONS_00003909/TCONS_00003911"; gene_id "chrA02:19822851-19825229W"; flanks "19824079-,19824371^"; structure "1^3-,2^4-"; splice_chain "19824154^19824251-,19824179^19824276-"; sources "Undefined,Undefined"; NMorMRNA "null"; degree "4"; dimension "2_2";
chrA02	Undefined	as_event	19824474	19824693	.	+	.	transcript_id "TCONS_00003910/TCONS_00003911,TCONS_00003909"; gene_id "chrA02:19822851-19825229W"; flanks "19824474-,19824693-"; structure "1^,2^"; splice_chain "19824590^,19824593^"; sources "Undefined,Undefined"; NMorMRNA "null"; degree "4"; dimension "2_2";
chrA02	Undefined	as_event	19918147	19918508	.	+	.	transcript_id "TCONS_00003915,TCONS_00003916"; gene_id "chrA02:19917747-19919745W"; flanks "19918147-,19918508^"; structure "0,1^2-"; splice_chain ",19918280^19918362-"; sources "Undefined,Undefined"; NMorMRNA "null"; degree "4"; dimension "2_2";
chrA02	Undefined	as_event	19960755	19961233	.	+	.	transcript_id "TCONS_00003921,TCONS_00003920"; gene_id "chrA02:19960211-19962584W"; flanks "19960755-,19961233^"; structure "1^3-,2^4-"; splice_chain "19960954^19961026-,19960964^19961036-"; sources "Undefined,Undefined"; NMorMRNA "null"; degree "4"; dimension "2_2";
chrA02	Undefined	as_event	19961233	19961735	.	+	.	transcript_id "TCONS_00003920,TCONS_00003921"; gene_id "chrA02:19960211-19962584W"; flanks "19961233^,19961735^"; structure "1-,2-"; splice_chain "19961649-,19961650-"; sources "Undefined,Undefined"; NMorMRNA "null"; degree "4"; dimension "2_2";
chrA02	Undefined	as_event	20018682	20023507	.	+	.	transcript_id "TCONS_00003923,TCONS_00003924"; gene_id "chrA02:20017876-20023507W"; flanks "20018682-,20023507]"; structure "1^3-,2^4-"; splice_chain "20018913^20023315-,20018923^20023325-"; sources "Undefined,Undefined"; NMorMRNA "null"; degree "4"; dimension "2_2";
chrA02	Undefined	as_event	20156504	20156776	.	+	.	transcript_id "TCONS_00003929,TCONS_00003930"; gene_id "chrA02:20155971-20157684W"; flanks "20156504-,20156776^"; structure "0,1^2-"; splice_chain ",20156646^20156713-"; sources "Undefined,Undefined"; NMorMRNA "null"; degree "4"; dimension "2_2";
chrA02	Undefined	as_event	20156247	20156776	.	+	.	transcript_id "TCONS_00003931,TCONS_00003929,TCONS_00003930"; gene_id "chrA02:20155971-20157684W"; flanks "20156247-,20156776^"; structure "0,1^2-,1^2-3^4-"; splice_chain ",20156427^20156504-,20156427^20156504-20156646^20156713-"; sources "Undefined,Undefined,Undefined"; NMorMRNA "null"; degree "9"; dimension "3_3";
chrA02	Undefined	as_event	20171388	20171604	.	+	.	transcript_id "TCONS_00003933,TCONS_00003932"; gene_id "chrA02:20171102-20172422W"; flanks "20171388-,20171604^"; structure "0,1^2-"; splice_chain ",20171469^20171533-"; sources "Undefined,Undefined"; NMorMRNA "null"; degree "4"; dimension "2_2";
chrA02	Undefined	as_event	20278826	20279097	.	+	.	transcript_id "TCONS_00003941,TCONS_00003940"; gene_id "chrA02:20278421-20281509W"; flanks "20278826-,20279097-"; structure "1^,2^"; splice_chain "20278982^,20278984^"; sources "Undefined,Undefined"; NMorMRNA "null"; degree "4"; dimension "2_2";
chrA02	Undefined	as_event	20279330	20279568	.	+	.	transcript_id "TCONS_00003941,TCONS_00003940"; gene_id "chrA02:20278421-20281509W"; flanks "20279330-,20279568^"; structure "1^3-,2^4-"; splice_chain "20279407^20279493-,20279409^20279495-"; sources "Undefined,Undefined"; NMorMRNA "null"; degree "4"; dimension "2_2";
chrA02	Undefined	as_event	20280535	20280648	.	+	.	transcript_id "TCONS_00003941,TCONS_00003940"; gene_id "chrA02:20278421-20281509W"; flanks "20280535-,20280648-"; structure "1^,2^"; splice_chain "20280575^,20280579^"; sources "Undefined,Undefined"; NMorMRNA "null"; degree "4"; dimension "2_2";
chrA02	Undefined	as_event	20444972	20446425	.	+	.	transcript_id "TCONS_00003943,TCONS_00003942"; gene_id "chrA02:20444972-20446425W"; flanks "20444972[,20446425]"; structure "0,1^2-"; splice_chain ",20445170^20445265-"; sources "Undefined,Undefined"; NMorMRNA "null"; degree "4"; dimension "2_2";
chrA02	Undefined	as_event	20735574	20736471	.	+	.	transcript_id "TCONS_00003964,TCONS_00003965"; gene_id "chrA02:20735361-20736723W"; flanks "20735574-,20736471^"; structure "1^3-,2^4-"; splice_chain "20735694^20735835-,20735702^20735843-"; sources "Undefined,Undefined"; NMorMRNA "null"; degree "4"; dimension "2_2";
chrA02	Undefined	as_event	21035329	21035560	.	+	.	transcript_id "TCONS_00003976,TCONS_00003974"; gene_id "chrA02:21034853-21037398W"; flanks "21035329-,21035560-"; structure "1^,2^"; splice_chain "21035457^,21035465^"; sources "Undefined,Undefined"; NMorMRNA "null"; degree "4"; dimension "2_2";
chrA02	Undefined	as_event	21035329	21035712	.	+	.	transcript_id "TCONS_00003975,TCONS_00003974"; gene_id "chrA02:21034853-21037398W"; flanks "21035329-,21035712^"; structure "0,1^2-"; splice_chain ",21035465^21035560-"; sources "Undefined,Undefined"; NMorMRNA "null"; degree "4"; dimension "2_2";
chrA02	Undefined	as_event	21035329	21035914	.	+	.	transcript_id "TCONS_00003976,TCONS_00003975"; gene_id "chrA02:21034853-21037398W"; flanks "21035329-,21035914^"; structure "1^2-4^6-,3^5-"; splice_chain "21035457^21035560-21035722^21035818-,21035712^21035808-"; sources "Undefined,Undefined"; NMorMRNA "null"; degree "4"; dimension "2_2";
chrA02	Undefined	as_event	21041305	21041769	.	+	.	transcript_id "TCONS_00003977,TCONS_00003978"; gene_id "chrA02:21040476-21042226W"; flanks "21041305-,21041769^"; structure "1^3-5^6-,2^4-"; splice_chain "21041405^21041484-21041567^21041659-,21041415^21041494-"; sources "Undefined,Undefined"; NMorMRNA "null"; degree "4"; dimension "2_2";
chrA02	Undefined	as_event	21167558	21167802	.	+	.	transcript_id "TCONS_00003984,TCONS_00003985"; gene_id "chrA02:21165241-21171909W"; flanks "21167558^,21167802^"; structure "1-,2-"; splice_chain "21167631-,21167653-"; sources "Undefined,Undefined"; NMorMRNA "null"; degree "4"; dimension "2_2";
chrA02	Undefined	as_event	21168367	21168781	.	+	.	transcript_id "TCONS_00003984,TCONS_00003985"; gene_id "chrA02:21165241-21171909W"; flanks "21168367-,21168781^"; structure "0,1^2-"; splice_chain ",21168503^21168599-"; sources "Undefined,Undefined"; NMorMRNA "null"; degree "4"; dimension "2_2";
chrA02	Undefined	as_event	21168879	21169073	.	+	.	transcript_id "TCONS_00003985,TCONS_00003984"; gene_id "chrA02:21165241-21171909W"; flanks "21168879-,21169073-"; structure "1^,2^"; splice_chain "21168989^,21168990^"; sources "Undefined,Undefined"; NMorMRNA "null"; degree "4"; dimension "2_2";
chrA02	Undefined	as_event	21169268	21169672	.	+	.	transcript_id "TCONS_00003985,TCONS_00003984"; gene_id "chrA02:21165241-21171909W"; flanks "21169268-,21169672^"; structure "1^3-,2^4-"; splice_chain "21169424^21169512-,21169425^21169513-"; sources "Undefined,Undefined"; NMorMRNA "null"; degree "4"; dimension "2_2";
chrA02	Undefined	as_event	21185130	21185318	.	+	.	transcript_id "TCONS_00003989,TCONS_00003987"; gene_id "chrA02:21184089-21185431W"; flanks "21185130-,21185318-"; structure "1^,2^"; splice_chain "21185189^,21185194^"; sources "Undefined,Undefined"; NMorMRNA "null"; degree "4"; dimension "2_2";
chrA02	Undefined	as_event	21185130	21185347	.	+	.	transcript_id "TCONS_00003986,TCONS_00003988"; gene_id "chrA02:21184089-21185431W"; flanks "21185130-,21185347-"; structure "1^,2^"; splice_chain "21185189^,21185194^"; sources "Undefined,Undefined"; NMorMRNA "null"; degree "4"; dimension "2_2";
chrA02	Undefined	as_event	21185194	21185431	.	+	.	transcript_id "TCONS_00003987,TCONS_00003988"; gene_id "chrA02:21184089-21185431W"; flanks "21185194^,21185431]"; structure "1-,2-"; splice_chain "21185318-,21185347-"; sources "Undefined,Undefined"; NMorMRNA "null"; degree "4"; dimension "2_2";
chrA02	Undefined	as_event	21185189	21185431	.	+	.	transcript_id "TCONS_00003989,TCONS_00003986"; gene_id "chrA02:21184089-21185431W"; flanks "21185189^,21185431]"; structure "1-,2-"; splice_chain "21185318-,21185347-"; sources "Undefined,Undefined"; NMorMRNA "null"; degree "4"; dimension "2_2";
chrA02	Undefined	as_event	21185130	21185431	.	+	.	transcript_id "TCONS_00003989,TCONS_00003986,TCONS_00003987,TCONS_00003988"; gene_id "chrA02:21184089-21185431W"; flanks "21185130-,21185431]"; structure "1^3-,1^4-,2^3-,2^4-"; splice_chain "21185189^21185318-,21185189^21185347-,21185194^21185318-,21185194^21185347-"; sources "Undefined,Undefined,Undefined,Undefined"; NMorMRNA "null"; degree "16"; dimension "4_4";
chrA02	Undefined	as_event	21467261	21467737	.	+	.	transcript_id "TCONS_00004001,TCONS_00004000"; gene_id "chrA02:21466708-21469442W"; flanks "21467261^,21467737^"; structure "1-,2-"; splice_chain "21467412-,21467415-"; sources "Undefined,Undefined"; NMorMRNA "null"; degree "4"; dimension "2_2";
chrA02	Undefined	as_event	21472754	21472958	.	+	.	transcript_id "TCONS_00004003,TCONS_00004002"; gene_id "chrA02:21470271-21473182W"; flanks "21472754-,21472958]"; structure "0,1^2-"; splice_chain ",21472767^21472792-"; sources "Undefined,Undefined"; NMorMRNA "null"; degree "4"; dimension "2_2";
chrA02	Undefined	as_event	21531467	21532118	.	+	.	transcript_id "TCONS_00004008,TCONS_00004007/TCONS_00004009"; gene_id "chrA02:21531467-21535427W"; flanks "21531467[,21532118^"; structure "0,1^2-"; splice_chain ",21531602^21531679-"; sources "Undefined,Undefined"; NMorMRNA "null"; degree "4"; dimension "2_2";
chrA02	Undefined	as_event	21532118	21532661	.	+	.	transcript_id "TCONS_00004008,TCONS_00004007/TCONS_00004009"; gene_id "chrA02:21531467-21535427W"; flanks "21532118^,21532661^"; structure "1-,2-"; splice_chain "21532594-,21532595-"; sources "Undefined,Undefined"; NMorMRNA "null"; degree "4"; dimension "2_2";
chrA02	Undefined	as_event	21533157	21533488	.	+	.	transcript_id "TCONS_00004008/TCONS_00004009,TCONS_00004007"; gene_id "chrA02:21531467-21535427W"; flanks "21533157-,21533488^"; structure "0,1^2-"; splice_chain ",21533287^21533380-"; sources "Undefined,Undefined"; NMorMRNA "null"; degree "4"; dimension "2_2";
chrA02	Undefined	as_event	21678237	21678860	.	+	.	transcript_id "TCONS_00004016,TCONS_00004017/TCONS_00004018"; gene_id "chrA02:21676232-21681060W"; flanks "21678237^,21678860^"; structure "1-,2-"; splice_chain "21678742-,21678743-"; sources "Undefined,Undefined"; NMorMRNA "null"; degree "4"; dimension "2_2";
chrA02	Undefined	as_event	21679394	21679743	.	+	.	transcript_id "TCONS_00004016,TCONS_00004017/TCONS_00004018"; gene_id "chrA02:21676232-21681060W"; flanks "21679394-,21679743^"; structure "0,1^2-"; splice_chain ",21679546^21679615-"; sources "Undefined,Undefined"; NMorMRNA "null"; degree "4"; dimension "2_2";
chrA02	Undefined	as_event	21680754	21681060	.	+	.	transcript_id "TCONS_00004016/TCONS_00004018,TCONS_00004017"; gene_id "chrA02:21676232-21681060W"; flanks "21680754-,21681060]"; structure "0,1^2-"; splice_chain ",21680954^21681043-"; sources "Undefined,Undefined"; NMorMRNA "null"; degree "4"; dimension "2_2";
chrA02	Undefined	as_event	21721797	21722266	.	+	.	transcript_id "TCONS_00004019/TCONS_00004021/TCONS_00004022,TCONS_00004020"; gene_id "chrA02:21719872-21727141W"; flanks "21721797-,21722266^"; structure "0,1^2-"; splice_chain ",21721874^21722207-"; sources "Undefined,Undefined"; NMorMRNA "null"; degree "4"; dimension "2_2";
chrA02	Undefined	as_event	21723084	21723742	.	+	.	transcript_id "TCONS_00004019,TCONS_00004021"; gene_id "chrA02:21719872-21727141W"; flanks "21723084^,21723742^"; structure "1-,2-"; splice_chain "21723505-,21723579-"; sources "Undefined,Undefined"; NMorMRNA "null"; degree "4"; dimension "2_2";
chrA02	Undefined	as_event	21723084	21724104	.	+	.	transcript_id "TCONS_00004020,TCONS_00004019,TCONS_00004021"; gene_id "chrA02:21719872-21727141W"; flanks "21723084^,21724104-"; structure "0,1-3^,2-3^"; splice_chain ",21723505-21723742^,21723579-21723742^"; sources "Undefined,Undefined,Undefined"; NMorMRNA "null"; degree "9"; dimension "3_3";
chrA02	Undefined	as_event	21722580	21724371	.	+	.	transcript_id "TCONS_00004022,TCONS_00004019,TCONS_00004021,TCONS_00004020"; gene_id "chrA02:21719872-21727141W"; flanks "21722580-,21724371^"; structure "0,1^2-4^5-,1^3-4^5-,1^5-"; splice_chain ",21723084^21723505-21723742^21724104-,21723084^21723579-21723742^21724104-,21723084^21724104-"; sources "Undefined,Undefined,Undefined,Undefined"; NMorMRNA "null"; degree "16"; dimension "4_4";
chrA02	Undefined	as_event	22082764	22083324	.	+	.	transcript_id "TCONS_00004038,TCONS_00004037"; gene_id "chrA02:22081876-22085207W"; flanks "22082764-,22083324^"; structure "1^3-5^7-,2^4-6^8-"; splice_chain "22082907^22083044-22083147^22083226-,22082917^22083054-22083157^22083236-"; sources "Undefined,Undefined"; NMorMRNA "null"; degree "4"; dimension "2_2";
chrA02	Undefined	as_event	22084279	22084646	.	+	.	transcript_id "TCONS_00004038,TCONS_00004037"; gene_id "chrA02:22081876-22085207W"; flanks "22084279-,22084646^"; structure "1^3-,2^4-"; splice_chain "22084382^22084474-,22084395^22084487-"; sources "Undefined,Undefined"; NMorMRNA "null"; degree "4"; dimension "2_2";
chrA02	Undefined	as_event	22192985	22193200	.	+	.	transcript_id "TCONS_00004041,TCONS_00004042"; gene_id "chrA02:22191804-22195841W"; flanks "22192985-,22193200^"; structure "0,1^2-"; splice_chain ",22193069^22193151-"; sources "Undefined,Undefined"; NMorMRNA "null"; degree "4"; dimension "2_2";
chrA02	Undefined	as_event	22292410	22292683	.	+	.	transcript_id "TCONS_00004046,TCONS_00004047"; gene_id "chrA02:22290655-22296315W"; flanks "22292410-,22292683^"; structure "0,1^2-"; splice_chain ",22292522^22292610-"; sources "Undefined,Undefined"; NMorMRNA "null"; degree "4"; dimension "2_2";
chrA02	Undefined	as_event	22294808	22295474	.	+	.	transcript_id "TCONS_00004046,TCONS_00004048"; gene_id "chrA02:22290655-22296315W"; flanks "22294808-,22295474^"; structure "0,1^2-3^4-"; splice_chain ",22294960^22295030-22295209^22295283-"; sources "Undefined,Undefined"; NMorMRNA "null"; degree "4"; dimension "2_2";
chrA02	Undefined	as_event	22295542	22296315	.	+	.	transcript_id "TCONS_00004046,TCONS_00004048"; gene_id "chrA02:22290655-22296315W"; flanks "22295542-,22296315]"; structure "0,1^2-3^4-5^6-"; splice_chain ",22295657^22295740-22295893^22295967-22296061^22296140-"; sources "Undefined,Undefined"; NMorMRNA "null"; degree "4"; dimension "2_2";
chrA02	Undefined	as_event	22387935	22389369	.	+	.	transcript_id "TCONS_00004049,TCONS_00004050"; gene_id "chrA02:22387860-22390417W"; flanks "22387935^,22389369^"; structure "1-,2-"; splice_chain "22388683-,22388737-"; sources "Undefined,Undefined"; NMorMRNA "null"; degree "4"; dimension "2_2";
chrA02	Undefined	as_event	22423306	22423848	.	+	.	transcript_id "TCONS_00004052,TCONS_00004053"; gene_id "chrA02:22421637-22423949W"; flanks "22423306^,22423848]"; structure "1-,2-"; splice_chain "22423385-,22423388-"; sources "Undefined,Undefined"; NMorMRNA "null"; degree "4"; dimension "2_2";
chrA02	Undefined	as_event	22545311	22545509	.	+	.	transcript_id "TCONS_00004063,TCONS_00004064"; gene_id "chrA02:22542630-22547386W"; flanks "22545311-,22545509^"; structure "0,1^2-"; splice_chain ",22545379^22545454-"; sources "Undefined,Undefined"; NMorMRNA "null"; degree "4"; dimension "2_2";
chrA02	Undefined	as_event	22567158	22567445	.	+	.	transcript_id "TCONS_00004065,TCONS_00004066"; gene_id "chrA02:22566208-22570943W"; flanks "22567158-,22567445-"; structure "1^,2^"; splice_chain "22567227^,22567229^"; sources "Undefined,Undefined"; NMorMRNA "null"; degree "4"; dimension "2_2";
chrA02	Undefined	as_event	22568238	22568406	.	+	.	transcript_id "TCONS_00004066,TCONS_00004065"; gene_id "chrA02:22566208-22570943W"; flanks "22568238-,22568406-"; structure "1^,2^"; splice_chain "22568304^,22568309^"; sources "Undefined,Undefined"; NMorMRNA "null"; degree "4"; dimension "2_2";
chrA02	Undefined	as_event	22568701	22569127	.	+	.	transcript_id "TCONS_00004066,TCONS_00004065"; gene_id "chrA02:22566208-22570943W"; flanks "22568701-,22569127^"; structure "1^3-,2^4-"; splice_chain "22568840^22569001-,22568850^22569011-"; sources "Undefined,Undefined"; NMorMRNA "null"; degree "4"; dimension "2_2";
chrA02	Undefined	as_event	22569481	22569748	.	+	.	transcript_id "TCONS_00004066,TCONS_00004065"; gene_id "chrA02:22566208-22570943W"; flanks "22569481-,22569748^"; structure "1^3-,2^4-"; splice_chain "22569569^22569665-,22569603^22569699-"; sources "Undefined,Undefined"; NMorMRNA "null"; degree "4"; dimension "2_2";
chrA02	Undefined	as_event	22811121	22811278	.	+	.	transcript_id "TCONS_00004080,TCONS_00004081/TCONS_00004082"; gene_id "chrA02:22810289-22812376W"; flanks "22811121-,22811278-"; structure "1^,2^"; splice_chain "22811172^,22811174^"; sources "Undefined,Undefined"; NMorMRNA "null"; degree "4"; dimension "2_2";
chrA02	Undefined	as_event	22811478	22811710	.	+	.	transcript_id "TCONS_00004081,TCONS_00004080/TCONS_00004082"; gene_id "chrA02:22810289-22812376W"; flanks "22811478-,22811710-"; structure "1^,2^"; splice_chain "22811631^,22811634^"; sources "Undefined,Undefined"; NMorMRNA "null"; degree "4"; dimension "2_2";
chrA02	Undefined	as_event	22812063	22812310	.	+	.	transcript_id "TCONS_00004081,TCONS_00004082"; gene_id "chrA02:22810289-22812376W"; flanks "22812063-,22812310-"; structure "1^,2^"; splice_chain "22812134^,22812136^"; sources "Undefined,Undefined"; NMorMRNA "null"; degree "4"; dimension "2_2";
chrA02	Undefined	as_event	22812063	22812376	.	+	.	transcript_id "TCONS_00004081,TCONS_00004082,TCONS_00004080"; gene_id "chrA02:22810289-22812376W"; flanks "22812063-,22812376]"; structure "1^4-,2^4-,3^5-"; splice_chain "22812134^22812310-,22812136^22812310-,22812156^22812332-"; sources "Undefined,Undefined,Undefined"; NMorMRNA "null"; degree "9"; dimension "3_3";
chrA02	Undefined	as_event	22827890	22828209	.	+	.	transcript_id "TCONS_00004084,TCONS_00004085"; gene_id "chrA02:22827532-22830742W"; flanks "22827890-,22828209^"; structure "0,1^2-"; splice_chain ",22828047^22828136-"; sources "Undefined,Undefined"; NMorMRNA "null"; degree "4"; dimension "2_2";
chrA02	Undefined	as_event	22906495	22906808	.	+	.	transcript_id "TCONS_00004088,TCONS_00004089"; gene_id "chrA02:22906495-22907336W"; flanks "22906495[,22906808^"; structure "1^3-,2^4-"; splice_chain "22906644^22906747-,22906654^22906757-"; sources "Undefined,Undefined"; NMorMRNA "null"; degree "4"; dimension "2_2";
chrA02	Undefined	as_event	22935422	22936226	.	+	.	transcript_id "TCONS_00004091,TCONS_00004090"; gene_id "chrA02:22934335-22936226W"; flanks "22935422-,22936226]"; structure "1^3-,2^4-"; splice_chain "22935553^22935757-,22935563^22935767-"; sources "Undefined,Undefined"; NMorMRNA "null"; degree "4"; dimension "2_2";
chrA02	Undefined	as_event	23199734	23199923	.	+	.	transcript_id "TCONS_00004107,TCONS_00004108"; gene_id "chrA02:23198926-23200394W"; flanks "23199734-,23199923-"; structure "1^,2^"; splice_chain "23199772^,23199773^"; sources "Undefined,Undefined"; NMorMRNA "null"; degree "4"; dimension "2_2";
chrA02	Undefined	as_event	23199734	23200394	.	+	.	transcript_id "TCONS_00004109,TCONS_00004107,TCONS_00004108"; gene_id "chrA02:23198926-23200394W"; flanks "23199734-,23200394]"; structure "0,1^3-,2^3-"; splice_chain ",23199772^23199923-,23199773^23199923-"; sources "Undefined,Undefined,Undefined"; NMorMRNA "null"; degree "9"; dimension "3_3";
chrA02	Undefined	as_event	23257123	23257345	.	+	.	transcript_id "TCONS_00004111,TCONS_00004112"; gene_id "chrA02:23253869-23260202W"; flanks "23257123^,23257345-"; structure "0,1-2^"; splice_chain ",23257199-23257274^"; sources "Undefined,Undefined"; NMorMRNA "null"; degree "4"; dimension "2_2";
chrA02	Undefined	as_event	23257345	23257721	.	+	.	transcript_id "TCONS_00004111/TCONS_00004112,TCONS_00004113"; gene_id "chrA02:23253869-23260202W"; flanks "23257345-,23257721^"; structure "1^3-,2^4-"; splice_chain "23257474^23257564-,23257484^23257574-"; sources "Undefined,Undefined"; NMorMRNA "null"; degree "4"; dimension "2_2";
chrA02	Undefined	as_event	23276353	23276906	.	+	.	transcript_id "TCONS_00004115,TCONS_00004114"; gene_id "chrA02:23275088-23276971W"; flanks "23276353-,23276906-"; structure "1^3-5^,2^4-6^"; splice_chain "23276586^23276673-23276834^,23276596^23276683-23276835^"; sources "Undefined,Undefined"; NMorMRNA "null"; degree "4"; dimension "2_2";
chrA02	Undefined	as_event	23278815	23279065	.	+	.	transcript_id "TCONS_00004116,TCONS_00004117"; gene_id "chrA02:23277856-23281497W"; flanks "23278815-,23279065^"; structure "1^3-,2^4-"; splice_chain "23278896^23278964-,23278928^23278996-"; sources "Undefined,Undefined"; NMorMRNA "null"; degree "4"; dimension "2_2";
chrA02	Undefined	as_event	23278815	23279360	.	+	.	transcript_id "TCONS_00004118,TCONS_00004117"; gene_id "chrA02:23277856-23281497W"; flanks "23278815-,23279360^"; structure "1^3-6^8-,2^4-5^7-"; splice_chain "23278901^23278969-23279075^23279315-,23278928^23278996-23279065^23279305-"; sources "Undefined,Undefined"; NMorMRNA "null"; degree "4"; dimension "2_2";
chrA02	Undefined	as_event	23279305	23279605	.	+	.	transcript_id "TCONS_00004117,TCONS_00004116"; gene_id "chrA02:23277856-23281497W"; flanks "23279305-,23279605-"; structure "1^,2^"; splice_chain "23279360^,23279423^"; sources "Undefined,Undefined"; NMorMRNA "null"; degree "4"; dimension "2_2";
chrA02	Undefined	as_event	23278815	23279605	.	+	.	transcript_id "TCONS_00004116,TCONS_00004118,TCONS_00004117"; gene_id "chrA02:23277856-23281497W"; flanks "23278815-,23279605-"; structure "1^4-7^9-12^,2^5-8^10-11^,3^6-7^9-11^"; splice_chain "23278896^23278964-23279065^23279305-23279423^,23278901^23278969-23279075^23279315-23279360^,23278928^23278996-23279065^23279305-23279360^"; sources "Undefined,Undefined,Undefined"; NMorMRNA "null"; degree "…
chrA02	Undefined	as_event	23279605	23280235	.	+	.	transcript_id "TCONS_00004117/TCONS_00004118,TCONS_00004116"; gene_id "chrA02:23277856-23281497W"; flanks "23279605-,23280235^"; structure "1^3-,2^4-"; splice_chain "23279639^23279723-,23279651^23279735-"; sources "Undefined,Undefined"; NMorMRNA "null"; degree "4"; dimension "2_2";
chrA02	Undefined	as_event	23402765	23402993	.	+	.	transcript_id "TCONS_00004123,TCONS_00004124"; gene_id "chrA02:23401701-23402993W"; flanks "23402765-,23402993]"; structure "0,1^2-"; splice_chain ",23402838^23402931-"; sources "Undefined,Undefined"; NMorMRNA "null"; degree "4"; dimension "2_2";
chrA02	Undefined	as_event	23555163	23555368	.	+	.	transcript_id "TCONS_00004135,TCONS_00004134"; gene_id "chrA02:23549577-23557008W"; flanks "23555163-,23555368-"; structure "1^,2^"; splice_chain "23555274^,23555276^"; sources "Undefined,Undefined"; NMorMRNA "null"; degree "4"; dimension "2_2";
chrA02	Undefined	as_event	23558538	23558851	.	+	.	transcript_id "TCONS_00004136,TCONS_00004137"; gene_id "chrA02:23557457-23560193W"; flanks "23558538-,23558851^"; structure "0,1^2-"; splice_chain ",23558714^23558794-"; sources "Undefined,Undefined"; NMorMRNA "null"; degree "4"; dimension "2_2";
chrA02	Undefined	as_event	23559507	23559814	.	+	.	transcript_id "TCONS_00004137,TCONS_00004136"; gene_id "chrA02:23557457-23560193W"; flanks "23559507-,23559814-"; structure "1^,2^"; splice_chain "23559612^,23559618^"; sources "Undefined,Undefined"; NMorMRNA "null"; degree "4"; dimension "2_2";
chrA02	Undefined	as_event	23589878	23590502	.	+	.	transcript_id "TCONS_00004141,TCONS_00004142"; gene_id "chrA02:23588139-23592309W"; flanks "23589878^,23590502^"; structure "1-,2-"; splice_chain "23590084-,23590356-"; sources "Undefined,Undefined"; NMorMRNA "null"; degree "4"; dimension "2_2";
chrA02	Undefined	as_event	23698191	23698466	.	+	.	transcript_id "TCONS_00004152,TCONS_00004150/TCONS_00004151"; gene_id "chrA02:23698002-23708847W"; flanks "23698191-,23698466^"; structure "0,1^2-"; splice_chain ",23698315^23698400-"; sources "Undefined,Undefined"; NMorMRNA "null"; degree "4"; dimension "2_2";
chrA02	Undefined	as_event	23701892	23703221	.	+	.	transcript_id "TCONS_00004150,TCONS_00004151/TCONS_00004152"; gene_id "chrA02:23698002-23708847W"; flanks "23701892-,23703221^"; structure "0,1^2-"; splice_chain ",23702114^23702879-"; sources "Undefined,Undefined"; NMorMRNA "null"; degree "4"; dimension "2_2";
chrA02	Undefined	as_event	23704288	23704420	.	+	.	transcript_id "TCONS_00004151,TCONS_00004150/TCONS_00004152"; gene_id "chrA02:23698002-23708847W"; flanks "23704288^,23704420^"; structure "1-,2-"; splice_chain "23704374-,23704376-"; sources "Undefined,Undefined"; NMorMRNA "null"; degree "4"; dimension "2_2";
chrA02	Undefined	as_event	23704723	23704913	.	+	.	transcript_id "TCONS_00004151,TCONS_00004150/TCONS_00004152"; gene_id "chrA02:23698002-23708847W"; flanks "23704723^,23704913^"; structure "1-,2-"; splice_chain "23704817-,23704818-"; sources "Undefined,Undefined"; NMorMRNA "null"; degree "4"; dimension "2_2";
chrA02	Undefined	as_event	23795144	23796396	.	+	.	transcript_id "TCONS_00004154/TCONS_00004156,TCONS_00004155"; gene_id "chrA02:23794774-23796396W"; flanks "23795144-,23796396]"; structure "0,1^2-"; splice_chain ",23795689^23795800-"; sources "Undefined,Undefined"; NMorMRNA "null"; degree "4"; dimension "2_2";
chrA02	Undefined	as_event	24000329	24000723	.	+	.	transcript_id "TCONS_00004163,TCONS_00004164"; gene_id "chrA02:24000211-24001601W"; flanks "24000329^,24000723^"; structure "1-,2-"; splice_chain "24000575-,24000580-"; sources "Undefined,Undefined"; NMorMRNA "null"; degree "4"; dimension "2_2";
chrA02	Undefined	as_event	24041423	24042054	.	+	.	transcript_id "TCONS_00004166,TCONS_00004167"; gene_id "chrA02:24041235-24044692W"; flanks "24041423-,24042054^"; structure "0,1^2-"; splice_chain ",24041749^24041812-"; sources "Undefined,Undefined"; NMorMRNA "null"; degree "4"; dimension "2_2";
chrA02	Undefined	as_event	24043809	24044251	.	+	.	transcript_id "TCONS_00004166,TCONS_00004168"; gene_id "chrA02:24041235-24044692W"; flanks "24043809-,24044251^"; structure "0,1^2-"; splice_chain ",24043994^24044069-"; sources "Undefined,Undefined"; NMorMRNA "null"; degree "4"; dimension "2_2";
chrA02	Undefined	as_event	24090590	24091268	.	+	.	transcript_id "TCONS_00004173,TCONS_00004172"; gene_id "chrA02:24090590-24092206W"; flanks "24090590[,24091268^"; structure "1^3-,2^4-"; splice_chain "24090873^24091181-,24090883^24091191-"; sources "Undefined,Undefined"; NMorMRNA "null"; degree "4"; dimension "2_2";
chrA02	Undefined	as_event	24092059	24092206	.	+	.	transcript_id "TCONS_00004173,TCONS_00004172"; gene_id "chrA02:24090590-24092206W"; flanks "24092059^,24092206]"; structure "1-,2-"; splice_chain "24092140-,24092143-"; sources "Undefined,Undefined"; NMorMRNA "null"; degree "4"; dimension "2_2";
chrA02	Undefined	as_event	24106580	24106935	.	+	.	transcript_id "TCONS_00004175,TCONS_00004174"; gene_id "chrA02:24106417-24108857W"; flanks "24106580-,24106935^"; structure "0,1^2-"; splice_chain ",24106756^24106835-"; sources "Undefined,Undefined"; NMorMRNA "null"; degree "4"; dimension "2_2";
chrA02	Undefined	as_event	24107157	24107465	.	+	.	transcript_id "TCONS_00004175,TCONS_00004174"; gene_id "chrA02:24106417-24108857W"; flanks "24107157-,24107465^"; structure "0,1^2-"; splice_chain ",24107216^24107281-"; sources "Undefined,Undefined"; NMorMRNA "null"; degree "4"; dimension "2_2";
chrA02	Undefined	as_event	24108100	24108857	.	+	.	transcript_id "TCONS_00004174,TCONS_00004175"; gene_id "chrA02:24106417-24108857W"; flanks "24108100-,24108857]"; structure "1^3-,2^4-"; splice_chain "24108191^24108262-,24108201^24108272-"; sources "Undefined,Undefined"; NMorMRNA "null"; degree "4"; dimension "2_2";
chrA02	Undefined	as_event	24228665	24229098	.	+	.	transcript_id "TCONS_00004182,TCONS_00004181"; gene_id "chrA02:24228497-24231764W"; flanks "24228665^,24229098-"; structure "0,1-2^"; splice_chain ",24228920-24228967^"; sources "Undefined,Undefined"; NMorMRNA "null"; degree "4"; dimension "2_2";
chrA02	Undefined	as_event	24230129	24230700	.	+	.	transcript_id "TCONS_00004181,TCONS_00004182"; gene_id "chrA02:24228497-24231764W"; flanks "24230129-,24230700-"; structure "1^,2^"; splice_chain "24230204^,24230205^"; sources "Undefined,Undefined"; NMorMRNA "null"; degree "4"; dimension "2_2";
chrA02	Undefined	as_event	24230875	24231764	.	+	.	transcript_id "TCONS_00004183,TCONS_00004181/TCONS_00004182"; gene_id "chrA02:24228497-24231764W"; flanks "24230875-,24231764]"; structure "0,1^2-"; splice_chain ",24231093^24231159-"; sources "Undefined,Undefined"; NMorMRNA "null"; degree "4"; dimension "2_2";
chrA02	Undefined	as_event	24306087	24306484	.	+	.	transcript_id "TCONS_00004191,TCONS_00004190"; gene_id "chrA02:24305609-24309101W"; flanks "24306087-,24306484^"; structure "1^3-,2^4-"; splice_chain "24306184^24306268-,24306207^24306291-"; sources "Undefined,Undefined"; NMorMRNA "null"; degree "4"; dimension "2_2";
chrA02	Undefined	as_event	24780615	24780795	.	+	.	transcript_id "TCONS_00004214,TCONS_00004215"; gene_id "chrA02:24780543-24783682W"; flanks "24780615^,24780795^"; structure "1-,2-"; splice_chain "24780723-,24780727-"; sources "Undefined,Undefined"; NMorMRNA "null"; degree "4"; dimension "2_2";
chrA02	Undefined	as_event	24780543	24780795	.	+	.	transcript_id "TCONS_00004213,TCONS_00004214"; gene_id "chrA02:24780543-24783682W"; flanks "24780543[,24780795^"; structure "0,1^2-"; splice_chain ",24780615^24780723-"; sources "Undefined,Undefined"; NMorMRNA "null"; degree "4"; dimension "2_2";
chrA02	Undefined	as_event	24781630	24781880	.	+	.	transcript_id "TCONS_00004213,TCONS_00004214/TCONS_00004215"; gene_id "chrA02:24780543-24783682W"; flanks "24781630-,24781880^"; structure "0,1^2-"; splice_chain ",24781714^24781795-"; sources "Undefined,Undefined"; NMorMRNA "null"; degree "4"; dimension "2_2";
chrA02	Undefined	as_event	24784154	24785060	.	+	.	transcript_id "TCONS_00004217,TCONS_00004216"; gene_id "chrA02:24784049-24790040W"; flanks "24784154^,24785060^"; structure "1-,2-"; splice_chain "24784223-,24784226-"; sources "Undefined,Undefined"; NMorMRNA "null"; degree "4"; dimension "2_2";
chrA02	Undefined	as_event	24789475	24790040	.	+	.	transcript_id "TCONS_00004216/TCONS_00004217,TCONS_00004218"; gene_id "chrA02:24784049-24790040W"; flanks "24789475-,24790040]"; structure "0,1^2-"; splice_chain ",24789746^24789844-"; sources "Undefined,Undefined"; NMorMRNA "null"; degree "4"; dimension "2_2";
chrA02	Undefined	as_event	87740	88374	.	-	.	transcript_id "TCONS_00004225,TCONS_00004224"; gene_id "chrA02:85875-89406C"; flanks "88374-,87740-"; structure "1^,2^"; splice_chain "88319^,88317^"; sources "Undefined,Undefined"; NMorMRNA "null"; degree "4"; dimension "2_2";
chrA02	Undefined	as_event	87138	87384	.	-	.	transcript_id "TCONS_00004224,TCONS_00004225"; gene_id "chrA02:85875-89406C"; flanks "87384-,87138^"; structure "0,1^2-"; splice_chain ",87298^87215-"; sources "Undefined,Undefined"; NMorMRNA "null"; degree "4"; dimension "2_2";
chrA02	Undefined	as_event	85875	86295	.	-	.	transcript_id "TCONS_00004224,TCONS_00004223"; gene_id "chrA02:85875-89406C"; flanks "86295-,85875]"; structure "1^3-,2^4-"; splice_chain "86186^86095-,86181^86090-"; sources "Undefined,Undefined"; NMorMRNA "null"; degree "4"; dimension "2_2";
chrA02	Undefined	as_event	246860	247084	.	-	.	transcript_id "TCONS_00004237,TCONS_00004236"; gene_id "chrA02:246038-247685C"; flanks "247084^,246860^"; structure "1-,2-"; splice_chain "246962-,246957-"; sources "Undefined,Undefined"; NMorMRNA "null"; degree "4"; dimension "2_2";
chrA02	Undefined	as_event	246234	246568	.	-	.	transcript_id "TCONS_00004237,TCONS_00004236"; gene_id "chrA02:246038-247685C"; flanks "246568-,246234^"; structure "0,1^2-"; splice_chain ",246400^246302-"; sources "Undefined,Undefined"; NMorMRNA "null"; degree "4"; dimension "2_2";
chrA02	Undefined	as_event	272390	272617	.	-	.	transcript_id "TCONS_00004244,TCONS_00004243/TCONS_00004245"; gene_id "chrA02:271825-273251C"; flanks "272617-,272390^"; structure "1^3-,2^4-"; splice_chain "272546^272473-,272536^272463-"; sources "Undefined,Undefined"; NMorMRNA "null"; degree "4"; dimension "2_2";
chrA02	Undefined	as_event	272249	272390	.	-	.	transcript_id "TCONS_00004244,TCONS_00004245"; gene_id "chrA02:271825-273251C"; flanks "272390^,272249^"; structure "1-,2-"; splice_chain "272311-,272309-"; sources "Undefined,Undefined"; NMorMRNA "null"; degree "4"; dimension "2_2";
chrA02	Undefined	as_event	271825	272309	.	-	.	transcript_id "TCONS_00004243,TCONS_00004245"; gene_id "chrA02:271825-273251C"; flanks "272309-,271825]"; structure "1^3-,2^4-"; splice_chain "272259^272186-,272249^272176-"; sources "Undefined,Undefined"; NMorMRNA "null"; degree "4"; dimension "2_2";
chrA02	Undefined	as_event	271825	272390	.	-	.	transcript_id "TCONS_00004244,TCONS_00004243,TCONS_00004245"; gene_id "chrA02:271825-273251C"; flanks "272390^,271825]"; structure "1-4^6-,2-3^5-,2-4^6-"; splice_chain "272311-272249^272176-,272309-272259^272186-,272309-272249^272176-"; sources "Undefined,Undefined,Undefined"; NMorMRNA "null"; degree "9"; dimension "3_3";
chrA02	Undefined	as_event	617796	617934	.	-	.	transcript_id "TCONS_00004260,TCONS_00004261"; gene_id "chrA02:611535-618662C"; flanks "617934^,617796^"; structure "1-,2-"; splice_chain "617851-,617848-"; sources "Undefined,Undefined"; NMorMRNA "null"; degree "4"; dimension "2_2";
chrA02	Undefined	as_event	620020	620308	.	-	.	transcript_id "TCONS_00004262,TCONS_00004263"; gene_id "chrA02:618792-621252C"; flanks "620308-,620020^"; structure "0,1^2-"; splice_chain ",620198^620136-"; sources "Undefined,Undefined"; NMorMRNA "null"; degree "4"; dimension "2_2";
chrA02	Undefined	as_event	790072	790260	.	-	.	transcript_id "TCONS_00004281,TCONS_00004282"; gene_id "chrA02:789709-792254C"; flanks "790260-,790072-"; structure "1^,2^"; splice_chain "790194^,790193^"; sources "Undefined,Undefined"; NMorMRNA "null"; degree "4"; dimension "2_2";
chrA02	Undefined	as_event	824059	824296	.	-	.	transcript_id "TCONS_00004287,TCONS_00004288"; gene_id "chrA02:822504-824727C"; flanks "824296^,824059-"; structure "0,1-2^"; splice_chain ",824209-824147^"; sources "Undefined,Undefined"; NMorMRNA "null"; degree "4"; dimension "2_2";
chrA02	Undefined	as_event	832381	832672	.	-	.	transcript_id "TCONS_00004290,TCONS_00004289"; gene_id "chrA02:831753-834585C"; flanks "832672-,832381^"; structure "0,1^2-"; splice_chain ",832556^832464-"; sources "Undefined,Undefined"; NMorMRNA "null"; degree "4"; dimension "2_2";
chrA02	Undefined	as_event	854108	856211	.	-	.	transcript_id "TCONS_00004292,TCONS_00004293"; gene_id "chrA02:854058-856211C"; flanks "856211[,854108]"; structure "1^3-,2^4-"; splice_chain "855863^854560-,855861^854558-"; sources "Undefined,Undefined"; NMorMRNA "null"; degree "4"; dimension "2_2";
chrA02	Undefined	as_event	897615	898097	.	-	.	transcript_id "TCONS_00004301,TCONS_00004299/TCONS_00004300"; gene_id "chrA02:896729-898642C"; flanks "898097-,897615^"; structure "0,1^2-"; splice_chain ",897736^897658-"; sources "Undefined,Undefined"; NMorMRNA "null"; degree "4"; dimension "2_2";
chrA02	Undefined	as_event	897098	897542	.	-	.	transcript_id "TCONS_00004300,TCONS_00004299/TCONS_00004301"; gene_id "chrA02:896729-898642C"; flanks "897542-,897098^"; structure "1^3-,2^4-"; splice_chain "897338^897232-,897328^897222-"; sources "Undefined,Undefined"; NMorMRNA "null"; degree "4"; dimension "2_2";
chrA02	Undefined	as_event	950625	951438	.	-	.	transcript_id "TCONS_00004307,TCONS_00004308"; gene_id "chrA02:948294-951438C"; flanks "951438[,950625^"; structure "0,1^2-"; splice_chain ",951263^951002-"; sources "Undefined,Undefined"; NMorMRNA "null"; degree "4"; dimension "2_2";
chrA02	Undefined	as_event	948739	949121	.	-	.	transcript_id "TCONS_00004306,TCONS_00004307/TCONS_00004308"; gene_id "chrA02:948294-951438C"; flanks "949121-,948739^"; structure "0,1^2-"; splice_chain ",948994^948931-"; sources "Undefined,Undefined"; NMorMRNA "null"; degree "4"; dimension "2_2";
chrA02	Undefined	as_event	948294	948655	.	-	.	transcript_id "TCONS_00004307/TCONS_00004308,TCONS_00004306"; gene_id "chrA02:948294-951438C"; flanks "948655-,948294]"; structure "0,1^2-"; splice_chain ",948599^948510-"; sources "Undefined,Undefined"; NMorMRNA "null"; degree "4"; dimension "2_2";
chrA02	Undefined	as_event	961377	963186	.	-	.	transcript_id "TCONS_00004312,TCONS_00004311"; gene_id "chrA02:961377-963186C"; flanks "963186[,961377]"; structure "0,1^2-"; splice_chain ",961955^961884-"; sources "Undefined,Undefined"; NMorMRNA "null"; degree "4"; dimension "2_2";
chrA02	Undefined	as_event	972198	972897	.	-	.	transcript_id "TCONS_00004314,TCONS_00004313"; gene_id "chrA02:970711-974070C"; flanks "972897-,972198^"; structure "1^3-,2^4-"; splice_chain "972803^972297-,972801^972295-"; sources "Undefined,Undefined"; NMorMRNA "null"; degree "4"; dimension "2_2";
chrA02	Undefined	as_event	1183805	1184154	.	-	.	transcript_id "TCONS_00004338,TCONS_00004339"; gene_id "chrA02:1183805-1190927C"; flanks "1184154-,1183805]"; structure "0,1^2-"; splice_chain ",1183919^1183825-"; sources "Undefined,Undefined"; NMorMRNA "null"; degree "4"; dimension "2_2";
chrA02	Undefined	as_event	1238754	1239281	.	-	.	transcript_id "TCONS_00004343/TCONS_00004344,TCONS_00004345"; gene_id "chrA02:1234697-1239636C"; flanks "1239281-,1238754^"; structure "1^3-,2^4-"; splice_chain "1239194^1238830-,1239163^1238799-"; sources "Undefined,Undefined"; NMorMRNA "null"; degree "4"; dimension "2_2";
chrA02	Undefined	as_event	1235602	1236559	.	-	.	transcript_id "TCONS_00004343,TCONS_00004344"; gene_id "chrA02:1234697-1239636C"; flanks "1236559-,1235602^"; structure "1^3-,2^4-"; splice_chain "1235929^1235799-,1235928^1235798-"; sources "Undefined,Undefined"; NMorMRNA "null"; degree "4"; dimension "2_2";
chrA02	Undefined	as_event	1280404	1280754	.	-	.	transcript_id "TCONS_00004350,TCONS_00004348/TCONS_00004349"; gene_id "chrA02:1279611-1282435C"; flanks "1280754^,1280404^"; structure "1-,2-"; splice_chain "1280479-,1280478-"; sources "Undefined,Undefined"; NMorMRNA "null"; degree "4"; dimension "2_2";
chrA02	Undefined	as_event	1279611	1280028	.	-	.	transcript_id "TCONS_00004349/TCONS_00004350,TCONS_00004348"; gene_id "chrA02:1279611-1282435C"; flanks "1280028-,1279611]"; structure "1^2-4^6-,3^5-"; splice_chain "1279891^1279819-1279754^1279687-,1279764^1279697-"; sources "Undefined,Undefined"; NMorMRNA "null"; degree "4"; dimension "2_2";
chrA02	Undefined	as_event	1331006	1331445	.	-	.	transcript_id "TCONS_00004355,TCONS_00004354"; gene_id "chrA02:1330134-1333665C"; flanks "1331445-,1331006^"; structure "1^3-,2^4-"; splice_chain "1331232^1331124-,1331231^1331123-"; sources "Undefined,Undefined"; NMorMRNA "null"; degree "4"; dimension "2_2";
chrA02	Undefined	as_event	1486360	1491833	.	-	.	transcript_id "TCONS_00004365,TCONS_00004366"; gene_id "chrA02:1483044-1491913C"; flanks "1491833^,1486360-"; structure "0,1-2^"; splice_chain ",1486890-1486784^"; sources "Undefined,Undefined"; NMorMRNA "null"; degree "4"; dimension "2_2";
chrA02	Undefined	as_event	1506643	1506794	.	-	.	transcript_id "TCONS_00004369,TCONS_00004368"; gene_id "chrA02:1505014-1507834C"; flanks "1506794-,1506643-"; structure "1^,2^"; splice_chain "1506746^,1506736^"; sources "Undefined,Undefined"; NMorMRNA "null"; degree "4"; dimension "2_2";
chrA02	Undefined	as_event	1578238	1578678	.	-	.	transcript_id "TCONS_00004376,TCONS_00004377"; gene_id "chrA02:1577385-1579064C"; flanks "1578678^,1578238^"; structure "1-,2-"; splice_chain "1578609-,1578587-"; sources "Undefined,Undefined"; NMorMRNA "null"; degree "4"; dimension "2_2";
chrA02	Undefined	as_event	1740259	1740444	.	-	.	transcript_id "TCONS_00004381,TCONS_00004382"; gene_id "chrA02:1736858-1740859C"; flanks "1740444^,1740259^"; structure "1-,2-"; splice_chain "1740342-,1740341-"; sources "Undefined,Undefined"; NMorMRNA "null"; degree "4"; dimension "2_2";
chrA02	Undefined	as_event	1738814	1739004	.	-	.	transcript_id "TCONS_00004382,TCONS_00004381"; gene_id "chrA02:1736858-1740859C"; flanks "1739004-,1738814-"; structure "1^,2^"; splice_chain "1738908^,1738907^"; sources "Undefined,Undefined"; NMorMRNA "null"; degree "4"; dimension "2_2";
chrA02	Undefined	as_event	1794720	1795259	.	-	.	transcript_id "TCONS_00004387,TCONS_00004386"; gene_id "chrA02:1794222-1795259C"; flanks "1795259[,1794720^"; structure "1^3-,2^4-"; splice_chain "1795068^1794878-,1795058^1794868-"; sources "Undefined,Undefined"; NMorMRNA "null"; degree "4"; dimension "2_2";
chrA02	Undefined	as_event	1796284	1796722	.	-	.	transcript_id "TCONS_00004390,TCONS_00004389"; gene_id "chrA02:1796284-1798175C"; flanks "1796722-,1796284]"; structure "1^3-,2^4-"; splice_chain "1796484^1796406-,1796474^1796396-"; sources "Undefined,Undefined"; NMorMRNA "null"; degree "4"; dimension "2_2";
chrA02	Undefined	as_event	1804048	1804882	.	-	.	transcript_id "TCONS_00004394,TCONS_00004395/TCONS_00004396"; gene_id "chrA02:1802090-1805379C"; flanks "1804882-,1804048^"; structure "0,1^2-"; splice_chain ",1804773^1804673-"; sources "Undefined,Undefined"; NMorMRNA "null"; degree "4"; dimension "2_2";
chrA02	Undefined	as_event	1803719	1804048	.	-	.	transcript_id "TCONS_00004396,TCONS_00004394/TCONS_00004395"; gene_id "chrA02:1802090-1805379C"; flanks "1804048^,1803719^"; structure "1-,2-"; splice_chain "1803790-,1803789-"; sources "Undefined,Undefined"; NMorMRNA "null"; degree "4"; dimension "2_2";
chrA02	Undefined	as_event	1802755	1803129	.	-	.	transcript_id "TCONS_00004394/TCONS_00004396,TCONS_00004395"; gene_id "chrA02:1802090-1805379C"; flanks "1803129-,1802755-"; structure "1^,2^"; splice_chain "1803048^,1803031^"; sources "Undefined,Undefined"; NMorMRNA "null"; degree "4"; dimension "2_2";
chrA02	Undefined	as_event	1846684	1846805	.	-	.	transcript_id "TCONS_00004400/TCONS_00004401/TCONS_00004402/TCONS_00004404,TCONS_00004403"; gene_id "chrA02:1845814-1847309C"; flanks "1846805-,1846684^"; structure "0,1^2-"; splice_chain ",1846788^1846718-"; sources "Undefined,Undefined"; NMorMRNA "null"; degree "4"; dimension "2_2";
chrA02	Undefined	as_event	1846424	1846684	.	-	.	transcript_id "TCONS_00004400,TCONS_00004403/TCONS_00004404"; gene_id "chrA02:1845814-1847309C"; flanks "1846684^,1846424^"; structure "1-,2-"; splice_chain "1846606-,1846597-"; sources "Undefined,Undefined"; NMorMRNA "null"; degree "4"; dimension "2_2";
chrA02	Undefined	as_event	1846324	1846597	.	-	.	transcript_id "TCONS_00004402,TCONS_00004403/TCONS_00004404"; gene_id "chrA02:1845814-1847309C"; flanks "1846597-,1846324^"; structure "0,1^2-"; splice_chain ",1846424^1846351-"; sources "Undefined,Undefined"; NMorMRNA "null"; degree "4"; dimension "2_2";
chrA02	Undefined	as_event	1846324	1846606	.	-	.	transcript_id "TCONS_00004401,TCONS_00004400"; gene_id "chrA02:1845814-1847309C"; flanks "1846606-,1846324^"; structure "0,1^2-"; splice_chain ",1846424^1846351-"; sources "Undefined,Undefined"; NMorMRNA "null"; degree "4"; dimension "2_2";
chrA02	Undefined	as_event	1846324	1846684	.	-	.	transcript_id "TCONS_00004401,TCONS_00004400,TCONS_00004402,TCONS_00004403/TCONS_00004404"; gene_id "chrA02:1845814-1847309C"; flanks "1846684^,1846324^"; structure "1-,1-3^4-,2-,2-3^4-"; splice_chain "1846606-,1846606-1846424^1846351-,1846597-,1846597-1846424^1846351-"; sources "Undefined,Undefined,Undefined,Undefined"; NMorMRNA "null"; degree "16"; dimension "4_4";
chrA02	Undefined	as_event	1845814	1846253	.	-	.	transcript_id "TCONS_00004400/TCONS_00004401/TCONS_00004402/TCONS_00004404,TCONS_00004403"; gene_id "chrA02:1845814-1847309C"; flanks "1846253-,1845814]"; structure "0,1^2-"; splice_chain ",1846128^1846023-"; sources "Undefined,Undefined"; NMorMRNA "null"; degree "4"; dimension "2_2";
chrA02	Undefined	as_event	1895997	1896219	.	-	.	transcript_id "TCONS_00004407,TCONS_00004406"; gene_id "chrA02:1894426-1897339C"; flanks "1896219-,1895997-"; structure "1^,2^"; splice_chain "1896096^,1896095^"; sources "Undefined,Undefined"; NMorMRNA "null"; degree "4"; dimension "2_2";
chrA02	Undefined	as_event	1895271	1895450	.	-	.	transcript_id "TCONS_00004407,TCONS_00004406"; gene_id "chrA02:1894426-1897339C"; flanks "1895450^,1895271^"; structure "1-,2-"; splice_chain "1895387-,1895386-"; sources "Undefined,Undefined"; NMorMRNA "null"; degree "4"; dimension "2_2";
chrA02	Undefined	as_event	2012381	2012646	.	-	.	transcript_id "TCONS_00004415,TCONS_00004416"; gene_id "chrA02:2010037-2015904C"; flanks "2012646-,2012381^"; structure "0,1^2-"; splice_chain ",2012519^2012437-"; sources "Undefined,Undefined"; NMorMRNA "null"; degree "4"; dimension "2_2";
chrA02	Undefined	as_event	2011091	2011299	.	-	.	transcript_id "TCONS_00004416,TCONS_00004415"; gene_id "chrA02:2010037-2015904C"; flanks "2011299-,2011091^"; structure "0,1^2-"; splice_chain ",2011233^2011157-"; sources "Undefined,Undefined"; NMorMRNA "null"; degree "4"; dimension "2_2";
chrA02	Undefined	as_event	2086299	2086513	.	-	.	transcript_id "TCONS_00004424,TCONS_00004425"; gene_id "chrA02:2084088-2087062C"; flanks "2086513^,2086299^"; structure "1-,2-"; splice_chain "2086435-,2086434-"; sources "Undefined,Undefined"; NMorMRNA "null"; degree "4"; dimension "2_2";
chrA02	Undefined	as_event	2179305	2179525	.	-	.	transcript_id "TCONS_00004434,TCONS_00004435"; gene_id "chrA02:2178114-2180837C"; flanks "2179525^,2179305^"; structure "1-,2-"; splice_chain "2179423-,2179421-"; sources "Undefined,Undefined"; NMorMRNA "null"; degree "4"; dimension "2_2";
chrA02	Undefined	as_event	2300428	2300758	.	-	.	transcript_id "TCONS_00004446,TCONS_00004445"; gene_id "chrA02:2297945-2301387C"; flanks "2300758-,2300428^"; structure "0,1^2-"; splice_chain ",2300647^2300556-"; sources "Undefined,Undefined"; NMorMRNA "null"; degree "4"; dimension "2_2";
chrA02	Undefined	as_event	2298403	2299294	.	-	.	transcript_id "TCONS_00004445,TCONS_00004446"; gene_id "chrA02:2297945-2301387C"; flanks "2299294-,2298403^"; structure "0,1^2-"; splice_chain ",2298809^2298718-"; sources "Undefined,Undefined"; NMorMRNA "null"; degree "4"; dimension "2_2";
chrA02	Undefined	as_event	2315435	2315617	.	-	.	transcript_id "TCONS_00004448,TCONS_00004449"; gene_id "chrA02:2312631-2316597C"; flanks "2315617^,2315435^"; structure "1-,2-"; splice_chain "2315527-,2315525-"; sources "Undefined,Undefined"; NMorMRNA "null"; degree "4"; dimension "2_2";
chrA02	Undefined	as_event	2488957	2489177	.	-	.	transcript_id "TCONS_00004459,TCONS_00004458"; gene_id "chrA02:2483623-2490497C"; flanks "2489177-,2488957^"; structure "0,1^2-"; splice_chain ",2489110^2489032-"; sources "Undefined,Undefined"; NMorMRNA "null"; degree "4"; dimension "2_2";
chrA02	Undefined	as_event	2488587	2488882	.	-	.	transcript_id "TCONS_00004459,TCONS_00004458"; gene_id "chrA02:2483623-2490497C"; flanks "2488882-,2488587^"; structure "0,1^2-"; splice_chain ",2488821^2488732-"; sources "Undefined,Undefined"; NMorMRNA "null"; degree "4"; dimension "2_2";
chrA02	Undefined	as_event	2487080	2487484	.	-	.	transcript_id "TCONS_00004459,TCONS_00004458"; gene_id "chrA02:2483623-2490497C"; flanks "2487484^,2487080^"; structure "1-,2-"; splice_chain "2487135-,2487133-"; sources "Undefined,Undefined"; NMorMRNA "null"; degree "4"; dimension "2_2";
chrA02	Undefined	as_event	2485264	2485591	.	-	.	transcript_id "TCONS_00004458,TCONS_00004459"; gene_id "chrA02:2483623-2490497C"; flanks "2485591-,2485264-"; structure "1^,2^"; splice_chain "2485552^,2485551^"; sources "Undefined,Undefined"; NMorMRNA "null"; degree "4"; dimension "2_2";
chrA02	Undefined	as_event	2750723	2751013	.	-	.	transcript_id "TCONS_00004479,TCONS_00004477/TCONS_00004478"; gene_id "chrA02:2749712-2752596C"; flanks "2751013-,2750723^"; structure "1^3-,2^4-"; splice_chain "2750886^2750815-,2750878^2750807-"; sources "Undefined,Undefined"; NMorMRNA "null"; degree "4"; dimension "2_2";
chrA02	Undefined	as_event	2750162	2750640	.	-	.	transcript_id "TCONS_00004478,TCONS_00004477"; gene_id "chrA02:2749712-2752596C"; flanks "2750640-,2750162^"; structure "0,1^2-"; splice_chain ",2750366^2750286-"; sources "Undefined,Undefined"; NMorMRNA "null"; degree "4"; dimension "2_2";
chrA02	Undefined	as_event	2756272	2756480	.	-	.	transcript_id "TCONS_00004482,TCONS_00004481"; gene_id "chrA02:2755919-2757706C"; flanks "2756480-,2756272^"; structure "0,1^2-"; splice_chain ",2756414^2756343-"; sources "Undefined,Undefined"; NMorMRNA "null"; degree "4"; dimension "2_2";
chrA02	Undefined	as_event	2841383	2842728	.	-	.	transcript_id "TCONS_00004485,TCONS_00004486"; gene_id "chrA02:2841383-2844146C"; flanks "2842728-,2841383]"; structure "1^3-,2^4-"; splice_chain "2842346^2842094-,2842345^2842093-"; sources "Undefined,Undefined"; NMorMRNA "null"; degree "4"; dimension "2_2";
chrA02	Undefined	as_event	2984517	2985084	.	-	.	transcript_id "TCONS_00004496,TCONS_00004495"; gene_id "chrA02:2982607-2985447C"; flanks "2985084-,2984517^"; structure "0,1^2-"; splice_chain ",2984894^2984815-"; sources "Undefined,Undefined"; NMorMRNA "null"; degree "4"; dimension "2_2";
chrA02	Undefined	as_event	2983152	2983372	.	-	.	transcript_id "TCONS_00004494,TCONS_00004496"; gene_id "chrA02:2982607-2985447C"; flanks "2983372^,2983152^"; structure "1-,2-"; splice_chain "2983275-,2983273-"; sources "Undefined,Undefined"; NMorMRNA "null"; degree "4"; dimension "2_2";
chrA02	Undefined	as_event	2983152	2983438	.	-	.	transcript_id "TCONS_00004495,TCONS_00004494,TCONS_00004496"; gene_id "chrA02:2982607-2985447C"; flanks "2983438-,2983152^"; structure "0,1^2-,1^3-"; splice_chain ",2983372^2983275-,2983372^2983273-"; sources "Undefined,Undefined,Undefined"; NMorMRNA "null"; degree "9"; dimension "3_3";
chrA02	Undefined	as_event	3041738	3041955	.	-	.	transcript_id "TCONS_00004498,TCONS_00004499"; gene_id "chrA02:3037764-3043424C"; flanks "3041955^,3041738^"; structure "1-,2-"; splice_chain "3041873-,3041868-"; sources "Undefined,Undefined"; NMorMRNA "null"; degree "4"; dimension "2_2";
chrA02	Undefined	as_event	3107536	3107856	.	-	.	transcript_id "TCONS_00004506,TCONS_00004507"; gene_id "chrA02:3106241-3108816C"; flanks "3107856-,3107536^"; structure "0,1^2-"; splice_chain ",3107769^3107681-"; sources "Undefined,Undefined"; NMorMRNA "null"; degree "4"; dimension "2_2";
chrA02	Undefined	as_event	3135865	3136587	.	-	.	transcript_id "TCONS_00004509,TCONS_00004508"; gene_id "chrA02:3129607-3137745C"; flanks "3136587-,3135865^"; structure "1^3-,2^4-"; splice_chain "3136471^3136077-,3136447^3136053-"; sources "Undefined,Undefined"; NMorMRNA "null"; degree "4"; dimension "2_2";
chrA02	Undefined	as_event	3131807	3132259	.	-	.	transcript_id "TCONS_00004509,TCONS_00004508"; gene_id "chrA02:3129607-3137745C"; flanks "3132259-,3131807^"; structure "1^3-,2^4-"; splice_chain "3132175^3132021-,3132165^3132011-"; sources "Undefined,Undefined"; NMorMRNA "null"; degree "4"; dimension "2_2";
chrA02	Undefined	as_event	3195075	3195241	.	-	.	transcript_id "TCONS_00004511,TCONS_00004512"; gene_id "chrA02:3193116-3195728C"; flanks "3195241^,3195075^"; structure "1-,2-"; splice_chain "3195151-,3195149-"; sources "Undefined,Undefined"; NMorMRNA "null"; degree "4"; dimension "2_2";
chrA02	Undefined	as_event	3196588	3196909	.	-	.	transcript_id "TCONS_00004515,TCONS_00004514"; gene_id "chrA02:3195898-3197163C"; flanks "3196909-,3196588^"; structure "1^3-,2^4-"; splice_chain "3196782^3196657-,3196781^3196656-"; sources "Undefined,Undefined"; NMorMRNA "null"; degree "4"; dimension "2_2";
chrA02	Undefined	as_event	3196339	3196588	.	-	.	transcript_id "TCONS_00004514,TCONS_00004513/TCONS_00004515"; gene_id "chrA02:3195898-3197163C"; flanks "3196588^,3196339^"; structure "1-,2-"; splice_chain "3196510-,3196508-"; sources "Undefined,Undefined"; NMorMRNA "null"; degree "4"; dimension "2_2";
chrA02	Undefined	as_event	3516801	3517608	.	-	.	transcript_id "TCONS_00004536,TCONS_00004535"; gene_id "chrA02:3511060-3518522C"; flanks "3517608-,3516801^"; structure "1^3-,2^4-"; splice_chain "3517135^3517043-,3517125^3517033-"; sources "Undefined,Undefined"; NMorMRNA "null"; degree "4"; dimension "2_2";
chrA02	Undefined	as_event	3666098	3666665	.	-	.	transcript_id "TCONS_00004541,TCONS_00004540"; gene_id "chrA02:3665789-3668085C"; flanks "3666665-,3666098^"; structure "0,1^2-"; splice_chain ",3666400^3666321-"; sources "Undefined,Undefined"; NMorMRNA "null"; degree "4"; dimension "2_2";
chrA02	Undefined	as_event	3665789	3666029	.	-	.	transcript_id "TCONS_00004541,TCONS_00004540"; gene_id "chrA02:3665789-3668085C"; flanks "3666029-,3665789]"; structure "0,1^2-"; splice_chain ",3665873^3665792-"; sources "Undefined,Undefined"; NMorMRNA "null"; degree "4"; dimension "2_2";
chrA02	Undefined	as_event	3699939	3700129	.	-	.	transcript_id "TCONS_00004549,TCONS_00004550"; gene_id "chrA02:3697482-3700351C"; flanks "3700129^,3699939^"; structure "1-,2-"; splice_chain "3700059-,3700056-"; sources "Undefined,Undefined"; NMorMRNA "null"; degree "4"; dimension "2_2";
chrA02	Undefined	as_event	3786148	3786665	.	-	.	transcript_id "TCONS_00004555,TCONS_00004556"; gene_id "chrA02:3784919-3787759C"; flanks "3786665-,3786148^"; structure "0,1^2-"; splice_chain ",3786349^3786259-"; sources "Undefined,Undefined"; NMorMRNA "null"; degree "4"; dimension "2_2";
chrA02	Undefined	as_event	3791579	3791886	.	-	.	transcript_id "TCONS_00004558,TCONS_00004559,TCONS_00004557"; gene_id "chrA02:3790123-3791886C"; flanks "3791886[,3791579^"; structure "1^4-,2^5-,3^6-"; splice_chain "3791828^3791736-,3791825^3791733-,3791806^3791714-"; sources "Undefined,Undefined,Undefined"; NMorMRNA "null"; degree "9"; dimension "3_3";
chrA02	Undefined	as_event	3800730	3801246	.	-	.	transcript_id "TCONS_00004560,TCONS_00004561"; gene_id "chrA02:3799168-3802953C"; flanks "3801246-,3800730^"; structure "0,1^2-"; splice_chain ",3801159^3801080-"; sources "Undefined,Undefined"; NMorMRNA "null"; degree "4"; dimension "2_2";
chrA02	Undefined	as_event	4136667	4136928	.	-	.	transcript_id "TCONS_00004568,TCONS_00004569"; gene_id "chrA02:4133139-4137782C"; flanks "4136928-,4136667^"; structure "0,1^2-"; splice_chain ",4136816^4136733-"; sources "Undefined,Undefined"; NMorMRNA "null"; degree "4"; dimension "2_2";
chrA02	Undefined	as_event	4136474	4136667	.	-	.	transcript_id "TCONS_00004568,TCONS_00004569"; gene_id "chrA02:4133139-4137782C"; flanks "4136667^,4136474^"; structure "1-,2-"; splice_chain "4136570-,4136566-"; sources "Undefined,Undefined"; NMorMRNA "null"; degree "4"; dimension "2_2";
chrA02	Undefined	as_event	4135326	4135515	.	-	.	transcript_id "TCONS_00004568,TCONS_00004569"; gene_id "chrA02:4133139-4137782C"; flanks "4135515^,4135326^"; structure "1-,2-"; splice_chain "4135411-,4135410-"; sources "Undefined,Undefined"; NMorMRNA "null"; degree "4"; dimension "2_2";
chrA02	Undefined	as_event	4133850	4134056	.	-	.	transcript_id "TCONS_00004568,TCONS_00004569"; gene_id "chrA02:4133139-4137782C"; flanks "4134056-,4133850-"; structure "1^,2^"; splice_chain "4133946^,4133944^"; sources "Undefined,Undefined"; NMorMRNA "null"; degree "4"; dimension "2_2";
chrA02	Undefined	as_event	4229714	4230224	.	-	.	transcript_id "TCONS_00004571,TCONS_00004570"; gene_id "chrA02:4228860-4230830C"; flanks "4230224-,4229714^"; structure "1^3-,2^4-"; splice_chain "4229977^4229888-,4229967^4229878-"; sources "Undefined,Undefined"; NMorMRNA "null"; degree "4"; dimension "2_2";
chrA02	Undefined	as_event	4574577	4576019	.	-	.	transcript_id "TCONS_00004591,TCONS_00004592"; gene_id "chrA02:4574577-4576078C"; flanks "4576019^,4574577]"; structure "1-,2-"; splice_chain "4575491-,4575488-"; sources "Undefined,Undefined"; NMorMRNA "null"; degree "4"; dimension "2_2";
chrA02	Undefined	as_event	4717012	4717954	.	-	.	transcript_id "TCONS_00004604,TCONS_00004603"; gene_id "chrA02:4715832-4719433C"; flanks "4717954-,4717012^"; structure "1^3-,2^4-"; splice_chain "4717552^4717191-,4717549^4717188-"; sources "Undefined,Undefined"; NMorMRNA "null"; degree "4"; dimension "2_2";
chrA02	Undefined	as_event	4936242	4936806	.	-	.	transcript_id "TCONS_00004613,TCONS_00004612"; gene_id "chrA02:4934072-4936806C"; flanks "4936806[,4936242^"; structure "0,1^2-"; splice_chain ",4936418^4936347-"; sources "Undefined,Undefined"; NMorMRNA "null"; degree "4"; dimension "2_2";
chrA02	Undefined	as_event	4942296	4942513	.	-	.	transcript_id "TCONS_00004615,TCONS_00004614"; gene_id "chrA02:4939548-4943183C"; flanks "4942513^,4942296^"; structure "1-,2-"; splice_chain "4942418-,4942417-"; sources "Undefined,Undefined"; NMorMRNA "null"; degree "4"; dimension "2_2";
chrA02	Undefined	as_event	5205054	5205333	.	-	.	transcript_id "TCONS_00004627,TCONS_00004626"; gene_id "chrA02:5204736-5206817C"; flanks "5205333-,5205054^"; structure "1^3-,2^4-"; splice_chain "5205252^5205161-,5205242^5205151-"; sources "Undefined,Undefined"; NMorMRNA "null"; degree "4"; dimension "2_2";
chrA02	Undefined	as_event	5226130	5226424	.	-	.	transcript_id "TCONS_00004631,TCONS_00004630"; gene_id "chrA02:5225418-5226926C"; flanks "5226424-,5226130^"; structure "0,1^2-"; splice_chain ",5226252^5226178-"; sources "Undefined,Undefined"; NMorMRNA "null"; degree "4"; dimension "2_2";
chrA02	Undefined	as_event	5363199	5363589	.	-	.	transcript_id "TCONS_00004635,TCONS_00004634"; gene_id "chrA02:5362985-5365644C"; flanks "5363589-,5363199^"; structure "0,1^2-"; splice_chain ",5363397^5363328-"; sources "Undefined,Undefined"; NMorMRNA "null"; degree "4"; dimension "2_2";
chrA02	Undefined	as_event	5382942	5383499	.	-	.	transcript_id "TCONS_00004637,TCONS_00004638"; gene_id "chrA02:5381946-5384286C"; flanks "5383499-,5382942^"; structure "1^3-,2^4-"; splice_chain "5383136^5383043-,5383126^5383033-"; sources "Undefined,Undefined"; NMorMRNA "null"; degree "4"; dimension "2_2";
chrA02	Undefined	as_event	5583039	5583313	.	-	.	transcript_id "TCONS_00004649,TCONS_00004648"; gene_id "chrA02:5581578-5584433C"; flanks "5583313-,5583039^"; structure "0,1^2-"; splice_chain ",5583203^5583125-"; sources "Undefined,Undefined"; NMorMRNA "null"; degree "4"; dimension "2_2";
chrA02	Undefined	as_event	5582035	5582417	.	-	.	transcript_id "TCONS_00004648,TCONS_00004649"; gene_id "chrA02:5581578-5584433C"; flanks "5582417-,5582035^"; structure "0,1^2-"; splice_chain ",5582280^5582196-"; sources "Undefined,Undefined"; NMorMRNA "null"; degree "4"; dimension "2_2";
chrA02	Undefined	as_event	5581578	5581975	.	-	.	transcript_id "TCONS_00004649,TCONS_00004648"; gene_id "chrA02:5581578-5584433C"; flanks "5581975-,5581578]"; structure "0,1^2-"; splice_chain ",5581776^5581692-"; sources "Undefined,Undefined"; NMorMRNA "null"; degree "4"; dimension "2_2";
chrA02	Undefined	as_event	5615400	5615697	.	-	.	transcript_id "TCONS_00004652,TCONS_00004651"; gene_id "chrA02:5614863-5631661C"; flanks "5615697-,5615400^"; structure "1^3-,2^4-"; splice_chain "5615640^5615567-,5615638^5615565-"; sources "Undefined,Undefined"; NMorMRNA "null"; degree "4"; dimension "2_2";
chrA02	Undefined	as_event	5647166	5647525	.	-	.	transcript_id "TCONS_00004653,TCONS_00004654"; gene_id "chrA02:5645768-5647601C"; flanks "5647525^,5647166^"; structure "1-,2-"; splice_chain "5647243-,5647241-"; sources "Undefined,Undefined"; NMorMRNA "null"; degree "4"; dimension "2_2";
chrA02	Undefined	as_event	5698339	5698805	.	-	.	transcript_id "TCONS_00004656,TCONS_00004655"; gene_id "chrA02:5695509-5698805C"; flanks "5698805[,5698339^"; structure "1^3-,2^4-"; splice_chain "5698581^5698436-,5698579^5698434-"; sources "Undefined,Undefined"; NMorMRNA "null"; degree "4"; dimension "2_2";
chrA02	Undefined	as_event	5697565	5698104	.	-	.	transcript_id "TCONS_00004656,TCONS_00004655"; gene_id "chrA02:5695509-5698805C"; flanks "5698104-,5697565^"; structure "1^3-,2^4-"; splice_chain "5697898^5697797-,5697896^5697795-"; sources "Undefined,Undefined"; NMorMRNA "null"; degree "4"; dimension "2_2";
chrA02	Undefined	as_event	5713923	5714493	.	-	.	transcript_id "TCONS_00004661,TCONS_00004660"; gene_id "chrA02:5712710-5714493C"; flanks "5714493[,5713923^"; structure "1^3-,2^4-"; splice_chain "5714257^5714133-,5714247^5714123-"; sources "Undefined,Undefined"; NMorMRNA "null"; degree "4"; dimension "2_2";
chrA02	Undefined	as_event	5805638	5806662	.	-	.	transcript_id "TCONS_00004664,TCONS_00004665"; gene_id "chrA02:5805294-5807611C"; flanks "5806662-,5805638^"; structure "1^3-,2^4-"; splice_chain "5806281^5806186-,5806271^5806176-"; sources "Undefined,Undefined"; NMorMRNA "null"; degree "4"; dimension "2_2";
chrA02	Undefined	as_event	5886035	5886250	.	-	.	transcript_id "TCONS_00004668,TCONS_00004666/TCONS_00004667"; gene_id "chrA02:5884503-5887820C"; flanks "5886250^,5886035^"; structure "1-,2-"; splice_chain "5886178-,5886175-"; sources "Undefined,Undefined"; NMorMRNA "null"; degree "4"; dimension "2_2";
chrA02	Undefined	as_event	6222152	6222383	.	-	.	transcript_id "TCONS_00004686,TCONS_00004685"; gene_id "chrA02:6220854-6224816C"; flanks "6222383-,6222152^"; structure "0,1^2-"; splice_chain ",6222343^6222238-"; sources "Undefined,Undefined"; NMorMRNA "null"; degree "4"; dimension "2_2";
chrA02	Undefined	as_event	6235255	6235655	.	-	.	transcript_id "TCONS_00004687,TCONS_00004688/TCONS_00004689"; gene_id "chrA02:6234894-6236780C"; flanks "6235655-,6235255^"; structure "0,1^2-"; splice_chain ",6235476^6235397-"; sources "Undefined,Undefined"; NMorMRNA "null"; degree "4"; dimension "2_2";
chrA02	Undefined	as_event	6240402	6240924	.	-	.	transcript_id "TCONS_00004691,TCONS_00004690/TCONS_00004692"; gene_id "chrA02:6239857-6242428C"; flanks "6240924-,6240402^"; structure "1^3-,2^4-"; splice_chain "6240732^6240565-,6240722^6240555-"; sources "Undefined,Undefined"; NMorMRNA "null"; degree "4"; dimension "2_2";
chrA02	Undefined	as_event	6240215	6240402	.	-	.	transcript_id "TCONS_00004692,TCONS_00004690/TCONS_00004691"; gene_id "chrA02:6239857-6242428C"; flanks "6240402^,6240215^"; structure "1-,2-"; splice_chain "6240288-,6240287-"; sources "Undefined,Undefined"; NMorMRNA "null"; degree "4"; dimension "2_2";
chrA02	Undefined	as_event	6488177	6488897	.	-	.	transcript_id "TCONS_00004711,TCONS_00004712"; gene_id "chrA02:6488177-6489850C"; flanks "6488897-,6488177]"; structure "0,1^2-3^4-"; splice_chain ",6488841^6488753-6488662^6488509-"; sources "Undefined,Undefined"; NMorMRNA "null"; degree "4"; dimension "2_2";
chrA02	Undefined	as_event	6693100	6693388	.	-	.	transcript_id "TCONS_00004720,TCONS_00004721"; gene_id "chrA02:6692806-6695313C"; flanks "6693388-,6693100^"; structure "1^3-,2^4-"; splice_chain "6693285^6693177-,6693284^6693175-"; sources "Undefined,Undefined"; NMorMRNA "null"; degree "4"; dimension "2_2";
chrA02	Undefined	as_event	6987567	6987792	.	-	.	transcript_id "TCONS_00004735,TCONS_00004737,TCONS_00004736"; gene_id "chrA02:6984395-6995021C"; flanks "6987792^,6987567^"; structure "1-,2-,3-"; splice_chain "6987699-,6987698-,6987697-"; sources "Undefined,Undefined,Undefined"; NMorMRNA "null"; degree "9"; dimension "3_3";
chrA02	Undefined	as_event	7065788	7066271	.	-	.	transcript_id "TCONS_00004743,TCONS_00004742"; gene_id "chrA02:7065788-7067191C"; flanks "7066271^,7065788]"; structure "1-,2-"; splice_chain "7066022-,7066021-"; sources "Undefined,Undefined"; NMorMRNA "null"; degree "4"; dimension "2_2";
chrA02	Undefined	as_event	7444485	7444854	.	-	.	transcript_id "TCONS_00004752,TCONS_00004751"; gene_id "chrA02:7444252-7446023C"; flanks "7444854-,7444485^"; structure "0,1^2-"; splice_chain ",7444722^7444643-"; sources "Undefined,Undefined"; NMorMRNA "null"; degree "4"; dimension "2_2";
chrA02	Undefined	as_event	7604809	7605323	.	-	.	transcript_id "TCONS_00004759,TCONS_00004758"; gene_id "chrA02:7602901-7605534C"; flanks "7605323-,7604809^"; structure "0,1^2-"; splice_chain ",7605056^7604980-"; sources "Undefined,Undefined"; NMorMRNA "null"; degree "4"; dimension "2_2";
chrA02	Undefined	as_event	8009248	8009518	.	-	.	transcript_id "TCONS_00004769,TCONS_00004770"; gene_id "chrA02:8008619-8009518C"; flanks "8009518[,8009248^"; structure "1^3-,2^4-"; splice_chain "8009484^8009384-,8009474^8009374-"; sources "Undefined,Undefined"; NMorMRNA "null"; degree "4"; dimension "2_2";
chrA02	Undefined	as_event	8159471	8160079	.	-	.	transcript_id "TCONS_00004772,TCONS_00004773"; gene_id "chrA02:8159471-8161187C"; flanks "8160079-,8159471]"; structure "0,1^2-"; splice_chain ",8159525^8159481-"; sources "Undefined,Undefined"; NMorMRNA "null"; degree "4"; dimension "2_2";
chrA02	Undefined	as_event	8159471	8161187	.	-	.	transcript_id "TCONS_00004774,TCONS_00004772,TCONS_00004773"; gene_id "chrA02:8159471-8161187C"; flanks "8161187[,8159471]"; structure "1^3-,2^4-,2^4-5^6-"; splice_chain "8160835^8160080-,8160834^8160079-,8160834^8160079-8159525^8159481-"; sources "Undefined,Undefined,Undefined"; NMorMRNA "null"; degree "9"; dimension "3_3";
chrA02	Undefined	as_event	8299717	8300305	.	-	.	transcript_id "TCONS_00004778,TCONS_00004777"; gene_id "chrA02:8297307-8302956C"; flanks "8300305^,8299717-"; structure "0,1-2^"; splice_chain ",8300214-8300078^"; sources "Undefined,Undefined"; NMorMRNA "null"; degree "4"; dimension "2_2";
chrA02	Undefined	as_event	8476713	8476953	.	-	.	transcript_id "TCONS_00004786,TCONS_00004787"; gene_id "chrA02:8475292-8478887C"; flanks "8476953^,8476713^"; structure "1-,2-"; splice_chain "8476836-,8476831-"; sources "Undefined,Undefined"; NMorMRNA "null"; degree "4"; dimension "2_2";
chrA02	Undefined	as_event	8486760	8487421	.	-	.	transcript_id "TCONS_00004789,TCONS_00004788"; gene_id "chrA02:8486302-8489736C"; flanks "8487421-,8486760^"; structure "1^3-,2^4-"; splice_chain "8487200^8486920-,8487190^8486910-"; sources "Undefined,Undefined"; NMorMRNA "null"; degree "4"; dimension "2_2";
chrA02	Undefined	as_event	8492961	8495023	.	-	.	transcript_id "TCONS_00004790,TCONS_00004791"; gene_id "chrA02:8492961-8497481C"; flanks "8495023-,8492961]"; structure "1^3-,2^4-"; splice_chain "8494655^8494164-,8494645^8494154-"; sources "Undefined,Undefined"; NMorMRNA "null"; degree "4"; dimension "2_2";
chrA02	Undefined	as_event	8537699	8537955	.	-	.	transcript_id "TCONS_00004796,TCONS_00004795"; gene_id "chrA02:8537699-8539484C"; flanks "8537955-,8537699]"; structure "0,1^2-"; splice_chain ",8537810^8537725-"; sources "Undefined,Undefined"; NMorMRNA "null"; degree "4"; dimension "2_2";
chrA02	Undefined	as_event	8610798	8611281	.	-	.	transcript_id "TCONS_00004798,TCONS_00004797"; gene_id "chrA02:8610798-8613477C"; flanks "8611281^,8610798]"; structure "1-,2-"; splice_chain "8611170-,8611164-"; sources "Undefined,Undefined"; NMorMRNA "null"; degree "4"; dimension "2_2";
chrA02	Undefined	as_event	8692424	8692917	.	-	.	transcript_id "TCONS_00004800,TCONS_00004799"; gene_id "chrA02:8691002-8692917C"; flanks "8692917[,8692424^"; structure "1^4-,2^3-"; splice_chain "8692626^8692558-,8692625^8692560-"; sources "Undefined,Undefined"; NMorMRNA "null"; degree "4"; dimension "2_2";
chrA02	Undefined	as_event	8734571	8735054	.	-	.	transcript_id "TCONS_00004803,TCONS_00004804"; gene_id "chrA02:8734272-8735559C"; flanks "8735054-,8734571-"; structure "1^,2^"; splice_chain "8734792^,8734751^"; sources "Undefined,Undefined"; NMorMRNA "null"; degree "4"; dimension "2_2";
chrA02	Undefined	as_event	8734272	8735054	.	-	.	transcript_id "TCONS_00004802,TCONS_00004803,TCONS_00004804"; gene_id "chrA02:8734272-8735559C"; flanks "8735054-,8734272]"; structure "0,1^3-,2^3-"; splice_chain ",8734792^8734571-,8734751^8734571-"; sources "Undefined,Undefined,Undefined"; NMorMRNA "null"; degree "9"; dimension "3_3";
chrA02	Undefined	as_event	9271220	9271583	.	-	.	transcript_id "TCONS_00004821,TCONS_00004822"; gene_id "chrA02:9270433-9272607C"; flanks "9271583^,9271220^"; structure "1-,2-"; splice_chain "9271345-,9271344-"; sources "Undefined,Undefined"; NMorMRNA "null"; degree "4"; dimension "2_2";
chrA02	Undefined	as_event	9270433	9271113	.	-	.	transcript_id "TCONS_00004821,TCONS_00004822"; gene_id "chrA02:9270433-9272607C"; flanks "9271113-,9270433]"; structure "1^3-,2^4-"; splice_chain "9270973^9270851-,9270963^9270841-"; sources "Undefined,Undefined"; NMorMRNA "null"; degree "4"; dimension "2_2";
chrA02	Undefined	as_event	9545754	9546263	.	-	.	transcript_id "TCONS_00004828,TCONS_00004829"; gene_id "chrA02:9545430-9546845C"; flanks "9546263-,9545754^"; structure "0,1^2-"; splice_chain ",9546189^9545926-"; sources "Undefined,Undefined"; NMorMRNA "null"; degree "4"; dimension "2_2";
chrA02	Undefined	as_event	9545430	9545754	.	-	.	transcript_id "TCONS_00004829,TCONS_00004828"; gene_id "chrA02:9545430-9546845C"; flanks "9545754^,9545430]"; structure "1-,2-"; splice_chain "9545665-,9545655-"; sources "Undefined,Undefined"; NMorMRNA "null"; degree "4"; dimension "2_2";
chrA02	Undefined	as_event	9708313	9708892	.	-	.	transcript_id "TCONS_00004838,TCONS_00004837"; gene_id "chrA02:9708313-9708981C"; flanks "9708892^,9708313]"; structure "1-,2-"; splice_chain "9708771-,9708759-"; sources "Undefined,Undefined"; NMorMRNA "null"; degree "4"; dimension "2_2";
chrA02	Undefined	as_event	9715342	9715578	.	-	.	transcript_id "TCONS_00004840,TCONS_00004839"; gene_id "chrA02:9715342-9716854C"; flanks "9715578-,9715342]"; structure "1^3-,2^4-"; splice_chain "9715511^9715438-,9715501^9715428-"; sources "Undefined,Undefined"; NMorMRNA "null"; degree "4"; dimension "2_2";
chrA02	Undefined	as_event	9729606	9729905	.	-	.	transcript_id "TCONS_00004842,TCONS_00004841"; gene_id "chrA02:9727444-9730590C"; flanks "9729905-,9729606-"; structure "1^,2^"; splice_chain "9729691^,9729690^"; sources "Undefined,Undefined"; NMorMRNA "null"; degree "4"; dimension "2_2";
chrA02	Undefined	as_event	9735371	9736672	.	-	.	transcript_id "TCONS_00004844,TCONS_00004843"; gene_id "chrA02:9733762-9737122C"; flanks "9736672-,9735371^"; structure "1^3-,2^4-"; splice_chain "9736441^9736014-,9736431^9736004-"; sources "Undefined,Undefined"; NMorMRNA "null"; degree "4"; dimension "2_2";
chrA02	Undefined	as_event	9853348	9853565	.	-	.	transcript_id "TCONS_00004849,TCONS_00004848"; gene_id "chrA02:9851891-9854167C"; flanks "9853565-,9853348^"; structure "1^3-,2^4-"; splice_chain "9853540^9853451-,9853498^9853409-"; sources "Undefined,Undefined"; NMorMRNA "null"; degree "4"; dimension "2_2";
chrA02	Undefined	as_event	9853119	9853409	.	-	.	transcript_id "TCONS_00004848,TCONS_00004847"; gene_id "chrA02:9851891-9854167C"; flanks "9853409-,9853119-"; structure "1^,2^"; splice_chain "9853348^,9853200^"; sources "Undefined,Undefined"; NMorMRNA "null"; degree "4"; dimension "2_2";
[truncated: 19,510 more rows]
