# Supplementary material for: Differences in Alternative Splicing between Yellow and Black-Seeded Rapeseed
Source: Plants (Basel). 2020 Jul 31;9(8):977. doi: 10.3390/plants9080977 (PMC7465011; doi:10.3390/plants9080977)
Supplement: Supplementary file 1 [file plants-09-00977-s001.zip › Supplementary Materials/Table S2/SRR5591464.combined_sorted.gtf_astalavista.gtf]

chrA01	Undefined	as_event	63691	63853	.	+	.	transcript_id "TCONS_00000004/TCONS_00000006,TCONS_00000005"; gene_id "chrA01:61584-64316W"; flanks "63691-,63853-"; structure "1^,2^"; splice_chain "63768^,63769^"; sources "Undefined,Undefined"; NMorMRNA "null"; degree "4"; dimension "2_2";
chrA01	Undefined	as_event	64028	64235	.	+	.	transcript_id "TCONS_00000005/TCONS_00000006,TCONS_00000004"; gene_id "chrA01:61584-64316W"; flanks "64028-,64235-"; structure "1^,2^"; splice_chain "64138^,64139^"; sources "Undefined,Undefined"; NMorMRNA "null"; degree "4"; dimension "2_2";
chrA01	Undefined	as_event	76218	76692	.	+	.	transcript_id "TCONS_00000011,TCONS_00000010"; gene_id "chrA01:74644-78220W"; flanks "76218-,76692^"; structure "0,1^2-"; splice_chain ",76318^76394-"; sources "Undefined,Undefined"; NMorMRNA "null"; degree "4"; dimension "2_2";
chrA01	Undefined	as_event	96289	96463	.	+	.	transcript_id "TCONS_00000012,TCONS_00000013"; gene_id "chrA01:95983-96648W"; flanks "96289-,96463^"; structure "0,1^2-"; splice_chain ",96333^96421-"; sources "Undefined,Undefined"; NMorMRNA "null"; degree "4"; dimension "2_2";
chrA01	Undefined	as_event	180527	180715	.	+	.	transcript_id "TCONS_00000016,TCONS_00000015"; gene_id "chrA01:178607-181143W"; flanks "180527^,180715^"; structure "1-,2-"; splice_chain "180603-,180604-"; sources "Undefined,Undefined"; NMorMRNA "null"; degree "4"; dimension "2_2";
chrA01	Undefined	as_event	220600	221734	.	+	.	transcript_id "TCONS_00000019,TCONS_00000020"; gene_id "chrA01:220600-221734W"; flanks "220600[,221734]"; structure "0,1^2-"; splice_chain ",220901^221062-"; sources "Undefined,Undefined"; NMorMRNA "null"; degree "4"; dimension "2_2";
chrA01	Undefined	as_event	263791	264248	.	+	.	transcript_id "TCONS_00000030,TCONS_00000031"; gene_id "chrA01:263325-264248W"; flanks "263791-,264248]"; structure "0,1^2-"; splice_chain ",263851^263926-"; sources "Undefined,Undefined"; NMorMRNA "null"; degree "4"; dimension "2_2";
chrA01	Undefined	as_event	263325	264248	.	+	.	transcript_id "TCONS_00000029,TCONS_00000030"; gene_id "chrA01:263325-264248W"; flanks "263325[,264248]"; structure "0,1^2-3^4-"; splice_chain ",263468^263593-263707^263791-"; sources "Undefined,Undefined"; NMorMRNA "null"; degree "4"; dimension "2_2";
chrA01	Undefined	as_event	354322	354565	.	+	.	transcript_id "TCONS_00000034,TCONS_00000033/TCONS_00000035/TCONS_00000036"; gene_id "chrA01:353077-355582W"; flanks "354322-,354565^"; structure "0,1^2-"; splice_chain ",354357^354525-"; sources "Undefined,Undefined"; NMorMRNA "null"; degree "4"; dimension "2_2";
chrA01	Undefined	as_event	354565	354879	.	+	.	transcript_id "TCONS_00000036,TCONS_00000033/TCONS_00000034/TCONS_00000035"; gene_id "chrA01:353077-355582W"; flanks "354565^,354879^"; structure "1-,2-"; splice_chain "354675-,354778-"; sources "Undefined,Undefined"; NMorMRNA "null"; degree "4"; dimension "2_2";
chrA01	Undefined	as_event	357497	357780	.	+	.	transcript_id "TCONS_00000037,TCONS_00000039"; gene_id "chrA01:355906-359818W"; flanks "357497^,357780^"; structure "1-,2-"; splice_chain "357667-,357668-"; sources "Undefined,Undefined"; NMorMRNA "null"; degree "4"; dimension "2_2";
chrA01	Undefined	as_event	487374	487737	.	+	.	transcript_id "TCONS_00000049/TCONS_00000050,TCONS_00000051"; gene_id "chrA01:485408-487737W"; flanks "487374-,487737]"; structure "0,1^2-"; splice_chain ",487457^487541-"; sources "Undefined,Undefined"; NMorMRNA "null"; degree "4"; dimension "2_2";
chrA01	Undefined	as_event	512818	512986	.	+	.	transcript_id "TCONS_00000055,TCONS_00000056"; gene_id "chrA01:511857-513583W"; flanks "512818^,512986^"; structure "1-,2-"; splice_chain "512905-,512910-"; sources "Undefined,Undefined"; NMorMRNA "null"; degree "4"; dimension "2_2";
chrA01	Undefined	as_event	534194	534467	.	+	.	transcript_id "TCONS_00000062,TCONS_00000061"; gene_id "chrA01:532500-535105W"; flanks "534194-,534467^"; structure "0,1^2-"; splice_chain ",534315^534389-"; sources "Undefined,Undefined"; NMorMRNA "null"; degree "4"; dimension "2_2";
chrA01	Undefined	as_event	550204	550462	.	+	.	transcript_id "TCONS_00000063,TCONS_00000064"; gene_id "chrA01:547593-551103W"; flanks "550204-,550462^"; structure "0,1^2-"; splice_chain ",550322^550404-"; sources "Undefined,Undefined"; NMorMRNA "null"; degree "4"; dimension "2_2";
chrA01	Undefined	as_event	554649	554952	.	+	.	transcript_id "TCONS_00000065,TCONS_00000066"; gene_id "chrA01:553894-556346W"; flanks "554649-,554952^"; structure "0,1^2-"; splice_chain ",554747^554840-"; sources "Undefined,Undefined"; NMorMRNA "null"; degree "4"; dimension "2_2";
chrA01	Undefined	as_event	595185	595453	.	+	.	transcript_id "TCONS_00000074,TCONS_00000075"; gene_id "chrA01:593853-596380W"; flanks "595185-,595453^"; structure "0,1^2-"; splice_chain ",595324^595396-"; sources "Undefined,Undefined"; NMorMRNA "null"; degree "4"; dimension "2_2";
chrA01	Undefined	as_event	639999	640402	.	+	.	transcript_id "TCONS_00000085,TCONS_00000084"; gene_id "chrA01:637801-640402W"; flanks "639999-,640402]"; structure "1^3-,2^4-"; splice_chain "640175^640270-,640185^640280-"; sources "Undefined,Undefined"; NMorMRNA "null"; degree "4"; dimension "2_2";
chrA01	Undefined	as_event	648785	649115	.	+	.	transcript_id "TCONS_00000088,TCONS_00000087"; gene_id "chrA01:648394-651897W"; flanks "648785[,649115^"; structure "1^3-,2^4-"; splice_chain "648945^649021-,648955^649031-"; sources "Undefined,Undefined"; NMorMRNA "null"; degree "4"; dimension "2_2";
chrA01	Undefined	as_event	649907	651528	.	+	.	transcript_id "TCONS_00000087/TCONS_00000088,TCONS_00000086"; gene_id "chrA01:648394-651897W"; flanks "649907-,651528^"; structure "1^3-5^7-,2^4-6^8-"; splice_chain "650081^650928-651068^651163-,650103^650950-651079^651174-"; sources "Undefined,Undefined"; NMorMRNA "null"; degree "4"; dimension "2_2";
chrA01	Undefined	as_event	659171	659295	.	+	.	transcript_id "TCONS_00000091,TCONS_00000090"; gene_id "chrA01:658165-661236W"; flanks "659171^,659295^"; structure "1-,2-"; splice_chain "659251-,659253-"; sources "Undefined,Undefined"; NMorMRNA "null"; degree "4"; dimension "2_2";
chrA01	Undefined	as_event	659106	659295	.	+	.	transcript_id "TCONS_00000089,TCONS_00000090"; gene_id "chrA01:658165-661236W"; flanks "659106-,659295^"; structure "0,1^2-"; splice_chain ",659171^659253-"; sources "Undefined,Undefined"; NMorMRNA "null"; degree "4"; dimension "2_2";
chrA01	Undefined	as_event	659873	660224	.	+	.	transcript_id "TCONS_00000089,TCONS_00000090/TCONS_00000091"; gene_id "chrA01:658165-661236W"; flanks "659873-,660224^"; structure "0,1^2-"; splice_chain ",660060^660132-"; sources "Undefined,Undefined"; NMorMRNA "null"; degree "4"; dimension "2_2";
chrA01	Undefined	as_event	660303	660530	.	+	.	transcript_id "TCONS_00000089,TCONS_00000090/TCONS_00000091"; gene_id "chrA01:658165-661236W"; flanks "660303-,660530^"; structure "0,1^2-"; splice_chain ",660369^660464-"; sources "Undefined,Undefined"; NMorMRNA "null"; degree "4"; dimension "2_2";
chrA01	Undefined	as_event	700778	701020	.	+	.	transcript_id "TCONS_00000093,TCONS_00000094/TCONS_00000095"; gene_id "chrA01:699952-704941W"; flanks "700778-,701020^"; structure "0,1^2-"; splice_chain ",700844^700928-"; sources "Undefined,Undefined"; NMorMRNA "null"; degree "4"; dimension "2_2";
chrA01	Undefined	as_event	701344	701625	.	+	.	transcript_id "TCONS_00000093,TCONS_00000094/TCONS_00000095"; gene_id "chrA01:699952-704941W"; flanks "701344-,701625^"; structure "0,1^2-"; splice_chain ",701432^701520-"; sources "Undefined,Undefined"; NMorMRNA "null"; degree "4"; dimension "2_2";
chrA01	Undefined	as_event	702501	702699	.	+	.	transcript_id "TCONS_00000094,TCONS_00000095"; gene_id "chrA01:699952-704941W"; flanks "702501^,702699^"; structure "1-,2-"; splice_chain "702588-,702590-"; sources "Undefined,Undefined"; NMorMRNA "null"; degree "4"; dimension "2_2";
chrA01	Undefined	as_event	702323	702888	.	+	.	transcript_id "TCONS_00000093,TCONS_00000094,TCONS_00000095"; gene_id "chrA01:699952-704941W"; flanks "702323-,702888^"; structure "0,1^2-4^5-,1^3-4^5-"; splice_chain ",702501^702588-702699^702779-,702501^702590-702699^702779-"; sources "Undefined,Undefined,Undefined"; NMorMRNA "null"; degree "9"; dimension "3_3";
chrA01	Undefined	as_event	707548	707781	.	+	.	transcript_id "TCONS_00000096,TCONS_00000097/TCONS_00000098"; gene_id "chrA01:707394-710799W"; flanks "707548-,707781^"; structure "0,1^2-"; splice_chain ",707623^707703-"; sources "Undefined,Undefined"; NMorMRNA "null"; degree "4"; dimension "2_2";
chrA01	Undefined	as_event	708956	709219	.	+	.	transcript_id "TCONS_00000097,TCONS_00000096/TCONS_00000098"; gene_id "chrA01:707394-710799W"; flanks "708956-,709219^"; structure "0,1^2-"; splice_chain ",709007^709108-"; sources "Undefined,Undefined"; NMorMRNA "null"; degree "4"; dimension "2_2";
chrA01	Undefined	as_event	711629	711870	.	+	.	transcript_id "TCONS_00000100,TCONS_00000099"; gene_id "chrA01:711159-714859W"; flanks "711629-,711870^"; structure "1^3-,2^4-"; splice_chain "711707^711781-,711741^711815-"; sources "Undefined,Undefined"; NMorMRNA "null"; degree "4"; dimension "2_2";
chrA01	Undefined	as_event	712547	712892	.	+	.	transcript_id "TCONS_00000099,TCONS_00000100"; gene_id "chrA01:711159-714859W"; flanks "712547-,712892^"; structure "0,1^2-"; splice_chain ",712645^712788-"; sources "Undefined,Undefined"; NMorMRNA "null"; degree "4"; dimension "2_2";
chrA01	Undefined	as_event	714017	714433	.	+	.	transcript_id "TCONS_00000099,TCONS_00000100"; gene_id "chrA01:711159-714859W"; flanks "714017-,714433^"; structure "0,1^2-"; splice_chain ",714290^714363-"; sources "Undefined,Undefined"; NMorMRNA "null"; degree "4"; dimension "2_2";
chrA01	Undefined	as_event	733827	734174	.	+	.	transcript_id "TCONS_00000102/TCONS_00000103,TCONS_00000101"; gene_id "chrA01:733270-735494W"; flanks "733827^,734174^"; structure "1-,2-"; splice_chain "734007-,734055-"; sources "Undefined,Undefined"; NMorMRNA "null"; degree "4"; dimension "2_2";
chrA01	Undefined	as_event	734819	735494	.	+	.	transcript_id "TCONS_00000102,TCONS_00000101/TCONS_00000103"; gene_id "chrA01:733270-735494W"; flanks "734819-,735494]"; structure "0,1^2-"; splice_chain ",734881^735186-"; sources "Undefined,Undefined"; NMorMRNA "null"; degree "4"; dimension "2_2";
chrA01	Undefined	as_event	786663	787015	.	+	.	transcript_id "TCONS_00000105,TCONS_00000106,TCONS_00000107"; gene_id "chrA01:782274-787015W"; flanks "786663-,787015]"; structure "1^4-,2^5-,3^6-"; splice_chain "786850^786939-,786852^786941-,786860^786949-"; sources "Undefined,Undefined,Undefined"; NMorMRNA "null"; degree "9"; dimension "3_3";
chrA01	Undefined	as_event	811276	811712	.	+	.	transcript_id "TCONS_00000109,TCONS_00000110"; gene_id "chrA01:810570-826545W"; flanks "811276^,811712^"; structure "1-,2-"; splice_chain "811616-,811617-"; sources "Undefined,Undefined"; NMorMRNA "null"; degree "4"; dimension "2_2";
chrA01	Undefined	as_event	815526	816236	.	+	.	transcript_id "TCONS_00000109,TCONS_00000110"; gene_id "chrA01:810570-826545W"; flanks "815526-,816236^"; structure "0,1^2-"; splice_chain ",815861^815978-"; sources "Undefined,Undefined"; NMorMRNA "null"; degree "4"; dimension "2_2";
chrA01	Undefined	as_event	816632	817332	.	+	.	transcript_id "TCONS_00000109,TCONS_00000110"; gene_id "chrA01:810570-826545W"; flanks "816632-,817332-"; structure "1^,2^"; splice_chain "817009^,817011^"; sources "Undefined,Undefined"; NMorMRNA "null"; degree "4"; dimension "2_2";
chrA01	Undefined	as_event	817481	817797	.	+	.	transcript_id "TCONS_00000109/TCONS_00000110,TCONS_00000111"; gene_id "chrA01:810570-826545W"; flanks "817481^,817797^"; structure "1-,2-"; splice_chain "817576-,817583-"; sources "Undefined,Undefined"; NMorMRNA "null"; degree "4"; dimension "2_2";
chrA01	Undefined	as_event	823012	823272	.	+	.	transcript_id "TCONS_00000109/TCONS_00000110,TCONS_00000111"; gene_id "chrA01:810570-826545W"; flanks "823012-,823272^"; structure "0,1^2-"; splice_chain ",823078^823171-"; sources "Undefined,Undefined"; NMorMRNA "null"; degree "4"; dimension "2_2";
chrA01	Undefined	as_event	823741	824740	.	+	.	transcript_id "TCONS_00000109/TCONS_00000110,TCONS_00000111"; gene_id "chrA01:810570-826545W"; flanks "823741-,824740^"; structure "1^3-,2^4-"; splice_chain "824124^824312-,824134^824322-"; sources "Undefined,Undefined"; NMorMRNA "null"; degree "4"; dimension "2_2";
chrA01	Undefined	as_event	925745	926117	.	+	.	transcript_id "TCONS_00000128,TCONS_00000127"; gene_id "chrA01:924691-927311W"; flanks "925745^,926117^"; structure "1-,2-"; splice_chain "925832-,926048-"; sources "Undefined,Undefined"; NMorMRNA "null"; degree "4"; dimension "2_2";
chrA01	Undefined	as_event	933014	933560	.	+	.	transcript_id "TCONS_00000129,TCONS_00000130"; gene_id "chrA01:931424-933560W"; flanks "933014-,933560]"; structure "0,1^2-"; splice_chain ",933151^933230-"; sources "Undefined,Undefined"; NMorMRNA "null"; degree "4"; dimension "2_2";
chrA01	Undefined	as_event	1001611	1002157	.	+	.	transcript_id "TCONS_00000138,TCONS_00000139"; gene_id "chrA01:999812-1003797W"; flanks "1001611-,1002157-"; structure "1^,2^"; splice_chain "1002069^,1002074^"; sources "Undefined,Undefined"; NMorMRNA "null"; degree "4"; dimension "2_2";
chrA01	Undefined	as_event	1002678	1002973	.	+	.	transcript_id "TCONS_00000139,TCONS_00000138"; gene_id "chrA01:999812-1003797W"; flanks "1002678^,1002973^"; structure "1-,2-"; splice_chain "1002765-,1002768-"; sources "Undefined,Undefined"; NMorMRNA "null"; degree "4"; dimension "2_2";
chrA01	Undefined	as_event	1051099	1052013	.	+	.	transcript_id "TCONS_00000145,TCONS_00000144"; gene_id "chrA01:1050449-1053171W"; flanks "1051099-,1052013-"; structure "1^,2^"; splice_chain "1051800^,1051803^"; sources "Undefined,Undefined"; NMorMRNA "null"; degree "4"; dimension "2_2";
chrA01	Undefined	as_event	1051099	1052209	.	+	.	transcript_id "TCONS_00000145,TCONS_00000146"; gene_id "chrA01:1050449-1053171W"; flanks "1051099-,1052209^"; structure "1^3-,2^4-"; splice_chain "1051800^1052013-,1051851^1052061-"; sources "Undefined,Undefined"; NMorMRNA "null"; degree "4"; dimension "2_2";
chrA01	Undefined	as_event	1052589	1052830	.	+	.	transcript_id "TCONS_00000146,TCONS_00000145/TCONS_00000147"; gene_id "chrA01:1050449-1053171W"; flanks "1052589^,1052830^"; structure "1-,2-"; splice_chain "1052742-,1052744-"; sources "Undefined,Undefined"; NMorMRNA "null"; degree "4"; dimension "2_2";
chrA01	Undefined	as_event	1068883	1069094	.	+	.	transcript_id "TCONS_00000149,TCONS_00000151"; gene_id "chrA01:1067230-1069094W"; flanks "1068883-,1069094]"; structure "0,1^2-"; splice_chain ",1068961^1069037-"; sources "Undefined,Undefined"; NMorMRNA "null"; degree "4"; dimension "2_2";
chrA01	Undefined	as_event	1180005	1180470	.	+	.	transcript_id "TCONS_00000159,TCONS_00000160"; gene_id "chrA01:1174528-1180940W"; flanks "1180005-,1180470^"; structure "0,1^2-"; splice_chain ",1180139^1180234-"; sources "Undefined,Undefined"; NMorMRNA "null"; degree "4"; dimension "2_2";
chrA01	Undefined	as_event	1185845	1186210	.	+	.	transcript_id "TCONS_00000162,TCONS_00000161"; gene_id "chrA01:1184709-1186210W"; flanks "1185845-,1186210]"; structure "0,1^2-"; splice_chain ",1186030^1186124-"; sources "Undefined,Undefined"; NMorMRNA "null"; degree "4"; dimension "2_2";
chrA01	Undefined	as_event	1206391	1206744	.	+	.	transcript_id "TCONS_00000163,TCONS_00000164"; gene_id "chrA01:1201385-1207284W"; flanks "1206391^,1206744^"; structure "1-,2-"; splice_chain "1206650-,1206651-"; sources "Undefined,Undefined"; NMorMRNA "null"; degree "4"; dimension "2_2";
chrA01	Undefined	as_event	1295725	1295982	.	+	.	transcript_id "TCONS_00000174,TCONS_00000173"; gene_id "chrA01:1295469-1298294W"; flanks "1295725^,1295982^"; structure "1-,2-"; splice_chain "1295857-,1295937-"; sources "Undefined,Undefined"; NMorMRNA "null"; degree "4"; dimension "2_2";
chrA01	Undefined	as_event	1315279	1315645	.	+	.	transcript_id "TCONS_00000176,TCONS_00000177"; gene_id "chrA01:1312808-1315645W"; flanks "1315279-,1315645]"; structure "0,1^2-"; splice_chain ",1315491^1315574-"; sources "Undefined,Undefined"; NMorMRNA "null"; degree "4"; dimension "2_2";
chrA01	Undefined	as_event	1571046	1571246	.	+	.	transcript_id "TCONS_00000200,TCONS_00000201"; gene_id "chrA01:1568853-1571765W"; flanks "1571046^,1571246^"; structure "1-,2-"; splice_chain "1571122-,1571130-"; sources "Undefined,Undefined"; NMorMRNA "null"; degree "4"; dimension "2_2";
chrA01	Undefined	as_event	1571331	1571765	.	+	.	transcript_id "TCONS_00000200,TCONS_00000201"; gene_id "chrA01:1568853-1571765W"; flanks "1571331-,1571765]"; structure "1^3-,2^4-"; splice_chain "1571593^1571687-,1571603^1571697-"; sources "Undefined,Undefined"; NMorMRNA "null"; degree "4"; dimension "2_2";
chrA01	Undefined	as_event	1631069	1631236	.	+	.	transcript_id "TCONS_00000212,TCONS_00000211"; gene_id "chrA01:1629938-1632549W"; flanks "1631069-,1631236-"; structure "1^,2^"; splice_chain "1631125^,1631147^"; sources "Undefined,Undefined"; NMorMRNA "null"; degree "4"; dimension "2_2";
chrA01	Undefined	as_event	1634358	1634884	.	+	.	transcript_id "TCONS_00000213,TCONS_00000214"; gene_id "chrA01:1633922-1635648W"; flanks "1634358-,1634884^"; structure "1^3-,2^4-"; splice_chain "1634444^1634756-,1634463^1634775-"; sources "Undefined,Undefined"; NMorMRNA "null"; degree "4"; dimension "2_2";
chrA01	Undefined	as_event	1685631	1687631	.	+	.	transcript_id "TCONS_00000224,TCONS_00000223"; gene_id "chrA01:1685534-1693031W"; flanks "1685631^,1687631^"; structure "1-,2-"; splice_chain "1685985-,1686035-"; sources "Undefined,Undefined"; NMorMRNA "null"; degree "4"; dimension "2_2";
chrA01	Undefined	as_event	1689972	1690191	.	+	.	transcript_id "TCONS_00000223,TCONS_00000224"; gene_id "chrA01:1685534-1693031W"; flanks "1689972-,1690191-"; structure "1^,2^"; splice_chain "1690095^,1690096^"; sources "Undefined,Undefined"; NMorMRNA "null"; degree "4"; dimension "2_2";
chrA01	Undefined	as_event	1698526	1699381	.	+	.	transcript_id "TCONS_00000226,TCONS_00000225"; gene_id "chrA01:1698526-1703853W"; flanks "1698526[,1699381^"; structure "0,1^2-"; splice_chain ",1699066^1699159-"; sources "Undefined,Undefined"; NMorMRNA "null"; degree "4"; dimension "2_2";
chrA01	Undefined	as_event	1707717	1708058	.	+	.	transcript_id "TCONS_00000227,TCONS_00000228/TCONS_00000229"; gene_id "chrA01:1704340-1718433W"; flanks "1707717-,1708058^"; structure "0,1^2-"; splice_chain ",1707863^1707957-"; sources "Undefined,Undefined"; NMorMRNA "null"; degree "4"; dimension "2_2";
chrA01	Undefined	as_event	1708249	1708491	.	+	.	transcript_id "TCONS_00000227,TCONS_00000228/TCONS_00000229"; gene_id "chrA01:1704340-1718433W"; flanks "1708249-,1708491^"; structure "0,1^2-"; splice_chain ",1708306^1708390-"; sources "Undefined,Undefined"; NMorMRNA "null"; degree "4"; dimension "2_2";
chrA01	Undefined	as_event	1710133	1710479	.	+	.	transcript_id "TCONS_00000228,TCONS_00000227/TCONS_00000229"; gene_id "chrA01:1704340-1718433W"; flanks "1710133^,1710479^"; structure "1-,2-"; splice_chain "1710419-,1710422-"; sources "Undefined,Undefined"; NMorMRNA "null"; degree "4"; dimension "2_2";
chrA01	Undefined	as_event	1713122	1713282	.	+	.	transcript_id "TCONS_00000228/TCONS_00000229,TCONS_00000227"; gene_id "chrA01:1704340-1718433W"; flanks "1713122-,1713282-"; structure "1^,2^"; splice_chain "1713172^,1713173^"; sources "Undefined,Undefined"; NMorMRNA "null"; degree "4"; dimension "2_2";
chrA01	Undefined	as_event	1717312	1717546	.	+	.	transcript_id "TCONS_00000227/TCONS_00000229,TCONS_00000230"; gene_id "chrA01:1704340-1718433W"; flanks "1717312-,1717546^"; structure "0,1^2-"; splice_chain ",1717368^1717466-"; sources "Undefined,Undefined"; NMorMRNA "null"; degree "4"; dimension "2_2";
chrA01	Undefined	as_event	1729418	1729802	.	+	.	transcript_id "TCONS_00000233,TCONS_00000234"; gene_id "chrA01:1729313-1735506W"; flanks "1729418^,1729802-"; structure "0,1-2^"; splice_chain ",1729558-1729631^"; sources "Undefined,Undefined"; NMorMRNA "null"; degree "4"; dimension "2_2";
chrA01	Undefined	as_event	1732088	1732234	.	+	.	transcript_id "TCONS_00000234,TCONS_00000233"; gene_id "chrA01:1729313-1735506W"; flanks "1732088^,1732234^"; structure "1-,2-"; splice_chain "1732174-,1732177-"; sources "Undefined,Undefined"; NMorMRNA "null"; degree "4"; dimension "2_2";
chrA01	Undefined	as_event	1733599	1733799	.	+	.	transcript_id "TCONS_00000234,TCONS_00000233"; gene_id "chrA01:1729313-1735506W"; flanks "1733599^,1733799^"; structure "1-,2-"; splice_chain "1733681-,1733682-"; sources "Undefined,Undefined"; NMorMRNA "null"; degree "4"; dimension "2_2";
chrA01	Undefined	as_event	1744117	1744350	.	+	.	transcript_id "TCONS_00000237,TCONS_00000236"; gene_id "chrA01:1743818-1745600W"; flanks "1744117-,1744350-"; structure "1^,2^"; splice_chain "1744213^,1744219^"; sources "Undefined,Undefined"; NMorMRNA "null"; degree "4"; dimension "2_2";
chrA01	Undefined	as_event	1758129	1758799	.	+	.	transcript_id "TCONS_00000241,TCONS_00000239/TCONS_00000240"; gene_id "chrA01:1755585-1759966W"; flanks "1758129-,1758799^"; structure "0,1^2-3^4-"; splice_chain ",1758414^1758507-1758628^1758702-"; sources "Undefined,Undefined"; NMorMRNA "null"; degree "4"; dimension "2_2";
chrA01	Undefined	as_event	1759182	1759374	.	+	.	transcript_id "TCONS_00000239/TCONS_00000241,TCONS_00000240"; gene_id "chrA01:1755585-1759966W"; flanks "1759182-,1759374-"; structure "1^,2^"; splice_chain "1759296^,1759297^"; sources "Undefined,Undefined"; NMorMRNA "null"; degree "4"; dimension "2_2";
chrA01	Undefined	as_event	1788161	1788707	.	+	.	transcript_id "TCONS_00000243,TCONS_00000244"; gene_id "chrA01:1786324-1790723W"; flanks "1788161-,1788707^"; structure "0,1^2-3^4-"; splice_chain ",1788238^1788318-1788418^1788512-"; sources "Undefined,Undefined"; NMorMRNA "null"; degree "4"; dimension "2_2";
chrA01	Undefined	as_event	1789007	1789539	.	+	.	transcript_id "TCONS_00000243,TCONS_00000244"; gene_id "chrA01:1786324-1790723W"; flanks "1789007-,1789539^"; structure "0,1^2-"; splice_chain ",1789306^1789387-"; sources "Undefined,Undefined"; NMorMRNA "null"; degree "4"; dimension "2_2";
chrA01	Undefined	as_event	1789643	1790394	.	+	.	transcript_id "TCONS_00000243,TCONS_00000244"; gene_id "chrA01:1786324-1790723W"; flanks "1789643-,1790394^"; structure "0,1^2-3^4-5^6-"; splice_chain ",1789831^1789929-1790006^1790087-1790212^1790296-"; sources "Undefined,Undefined"; NMorMRNA "null"; degree "4"; dimension "2_2";
chrA01	Undefined	as_event	1790394	1790703	.	+	.	transcript_id "TCONS_00000243,TCONS_00000244"; gene_id "chrA01:1786324-1790723W"; flanks "1790394^,1790703-"; structure "1-4^,2-3^"; splice_chain "1790493-1790613^,1790495-1790612^"; sources "Undefined,Undefined"; NMorMRNA "null"; degree "4"; dimension "2_2";
chrA01	Undefined	as_event	1844387	1844594	.	+	.	transcript_id "TCONS_00000246,TCONS_00000247"; gene_id "chrA01:1842424-1849947W"; flanks "1844387-,1844594-"; structure "1^,2^"; splice_chain "1844506^,1844508^"; sources "Undefined,Undefined"; NMorMRNA "null"; degree "4"; dimension "2_2";
chrA01	Undefined	as_event	1844818	1845036	.	+	.	transcript_id "TCONS_00000247,TCONS_00000246"; gene_id "chrA01:1842424-1849947W"; flanks "1844818-,1845036-"; structure "1^,2^"; splice_chain "1844943^,1844944^"; sources "Undefined,Undefined"; NMorMRNA "null"; degree "4"; dimension "2_2";
chrA01	Undefined	as_event	2054380	2055996	.	+	.	transcript_id "TCONS_00000257,TCONS_00000256"; gene_id "chrA01:2054271-2055996W"; flanks "2054380^,2055996]"; structure "1-,2-3^4-"; splice_chain "2054489-,2054710-2054880^2054986-"; sources "Undefined,Undefined"; NMorMRNA "null"; degree "4"; dimension "2_2";
chrA01	Undefined	as_event	2073079	2073243	.	+	.	transcript_id "TCONS_00000262,TCONS_00000261"; gene_id "chrA01:2071669-2073756W"; flanks "2073079-,2073243-"; structure "1^,2^"; splice_chain "2073175^,2073176^"; sources "Undefined,Undefined"; NMorMRNA "null"; degree "4"; dimension "2_2";
chrA01	Undefined	as_event	2108718	2109091	.	+	.	transcript_id "TCONS_00000264,TCONS_00000265"; gene_id "chrA01:2107623-2110390W"; flanks "2108718-,2109091^"; structure "0,1^2-"; splice_chain ",2108892^2108974-"; sources "Undefined,Undefined"; NMorMRNA "null"; degree "4"; dimension "2_2";
chrA01	Undefined	as_event	2109700	2109874	.	+	.	transcript_id "TCONS_00000265,TCONS_00000264/TCONS_00000266"; gene_id "chrA01:2107623-2110390W"; flanks "2109700^,2109874^"; structure "1-,2-"; splice_chain "2109787-,2109788-"; sources "Undefined,Undefined"; NMorMRNA "null"; degree "4"; dimension "2_2";
chrA01	Undefined	as_event	2110168	2110390	.	+	.	transcript_id "TCONS_00000264/TCONS_00000266,TCONS_00000265"; gene_id "chrA01:2107623-2110390W"; flanks "2110168-,2110390]"; structure "1^3-,2^4-"; splice_chain "2110240^2110360-,2110242^2110362-"; sources "Undefined,Undefined"; NMorMRNA "null"; degree "4"; dimension "2_2";
chrA01	Undefined	as_event	2247325	2249722	.	+	.	transcript_id "TCONS_00000284,TCONS_00000285"; gene_id "chrA01:2247325-2250350W"; flanks "2247325[,2249722^"; structure "0,1^2-"; splice_chain ",2249453^2249530-"; sources "Undefined,Undefined"; NMorMRNA "null"; degree "4"; dimension "2_2";
chrA01	Undefined	as_event	2275411	2275583	.	+	.	transcript_id "TCONS_00000287,TCONS_00000288"; gene_id "chrA01:2272738-2275613W"; flanks "2275411-,2275583-"; structure "1^,2^"; splice_chain "2275500^,2275502^"; sources "Undefined,Undefined"; NMorMRNA "null"; degree "4"; dimension "2_2";
chrA01	Undefined	as_event	2387565	2388009	.	+	.	transcript_id "TCONS_00000293,TCONS_00000292"; gene_id "chrA01:2385633-2388009W"; flanks "2387565-,2388009]"; structure "0,1^2-"; splice_chain ",2387639^2387745-"; sources "Undefined,Undefined"; NMorMRNA "null"; degree "4"; dimension "2_2";
chrA01	Undefined	as_event	2406472	2406903	.	+	.	transcript_id "TCONS_00000297,TCONS_00000298"; gene_id "chrA01:2405142-2407476W"; flanks "2406472-,2406903^"; structure "0,1^2-"; splice_chain ",2406753^2406819-"; sources "Undefined,Undefined"; NMorMRNA "null"; degree "4"; dimension "2_2";
chrA01	Undefined	as_event	2407288	2407476	.	+	.	transcript_id "TCONS_00000297,TCONS_00000298"; gene_id "chrA01:2405142-2407476W"; flanks "2407288-,2407476]"; structure "0,1^2-"; splice_chain ",2407350^2407430-"; sources "Undefined,Undefined"; NMorMRNA "null"; degree "4"; dimension "2_2";
chrA01	Undefined	as_event	2517804	2518168	.	+	.	transcript_id "TCONS_00000302,TCONS_00000301"; gene_id "chrA01:2517654-2518585W"; flanks "2517804-,2518168^"; structure "1^3-,2^4-"; splice_chain "2517878^2518034-,2517882^2518038-"; sources "Undefined,Undefined"; NMorMRNA "null"; degree "4"; dimension "2_2";
chrA01	Undefined	as_event	2575665	2577644	.	+	.	transcript_id "TCONS_00000309,TCONS_00000310"; gene_id "chrA01:2575085-2590585W"; flanks "2575665-,2577644^"; structure "0,1^2-"; splice_chain ",2576517^2576606-"; sources "Undefined,Undefined"; NMorMRNA "null"; degree "4"; dimension "2_2";
chrA01	Undefined	as_event	2582643	2583113	.	+	.	transcript_id "TCONS_00000310,TCONS_00000309"; gene_id "chrA01:2575085-2590585W"; flanks "2582643-,2583113-"; structure "1^,2^"; splice_chain "2582770^,2582771^"; sources "Undefined,Undefined"; NMorMRNA "null"; degree "4"; dimension "2_2";
chrA01	Undefined	as_event	2639906	2640322	.	+	.	transcript_id "TCONS_00000316,TCONS_00000317/TCONS_00000318"; gene_id "chrA01:2638762-2641150W"; flanks "2639906-,2640322^"; structure "0,1^2-"; splice_chain ",2640049^2640143-"; sources "Undefined,Undefined"; NMorMRNA "null"; degree "4"; dimension "2_2";
chrA01	Undefined	as_event	2640863	2641019	.	+	.	transcript_id "TCONS_00000317,TCONS_00000318"; gene_id "chrA01:2638762-2641150W"; flanks "2640863^,2641019^"; structure "1-,2-"; splice_chain "2640931-,2640933-"; sources "Undefined,Undefined"; NMorMRNA "null"; degree "4"; dimension "2_2";
chrA01	Undefined	as_event	2640750	2641019	.	+	.	transcript_id "TCONS_00000316,TCONS_00000317,TCONS_00000318"; gene_id "chrA01:2638762-2641150W"; flanks "2640750-,2641019^"; structure "0,1^2-,1^3-"; splice_chain ",2640863^2640931-,2640863^2640933-"; sources "Undefined,Undefined,Undefined"; NMorMRNA "null"; degree "9"; dimension "3_3";
chrA01	Undefined	as_event	2712138	2712606	.	+	.	transcript_id "TCONS_00000321,TCONS_00000322"; gene_id "chrA01:2711239-2712930W"; flanks "2712138-,2712606^"; structure "0,1^2-"; splice_chain ",2712307^2712391-"; sources "Undefined,Undefined"; NMorMRNA "null"; degree "4"; dimension "2_2";
chrA01	Undefined	as_event	2824868	2825393	.	+	.	transcript_id "TCONS_00000329,TCONS_00000330"; gene_id "chrA01:2823056-2825393W"; flanks "2824868-,2825393]"; structure "0,1^2-"; splice_chain ",2825003^2825099-"; sources "Undefined,Undefined"; NMorMRNA "null"; degree "4"; dimension "2_2";
chrA01	Undefined	as_event	2942451	2942952	.	+	.	transcript_id "TCONS_00000341,TCONS_00000342"; gene_id "chrA01:2942272-2945827W"; flanks "2942451-,2942952-"; structure "1^,2^"; splice_chain "2942621^,2942812^"; sources "Undefined,Undefined"; NMorMRNA "null"; degree "4"; dimension "2_2";
chrA01	Undefined	as_event	3113410	3113758	.	+	.	transcript_id "TCONS_00000352,TCONS_00000353"; gene_id "chrA01:3112373-3115350W"; flanks "3113410-,3113758^"; structure "0,1^2-"; splice_chain ",3113532^3113621-"; sources "Undefined,Undefined"; NMorMRNA "null"; degree "4"; dimension "2_2";
chrA01	Undefined	as_event	3114317	3114556	.	+	.	transcript_id "TCONS_00000352,TCONS_00000353"; gene_id "chrA01:3112373-3115350W"; flanks "3114317-,3114556^"; structure "0,1^2-"; splice_chain ",3114387^3114479-"; sources "Undefined,Undefined"; NMorMRNA "null"; degree "4"; dimension "2_2";
chrA01	Undefined	as_event	3167781	3169228	.	+	.	transcript_id "TCONS_00000358,TCONS_00000357"; gene_id "chrA01:3165568-3169228W"; flanks "3167781^,3169228]"; structure "1-,2-"; splice_chain "3168094-,3168130-"; sources "Undefined,Undefined"; NMorMRNA "null"; degree "4"; dimension "2_2";
chrA01	Undefined	as_event	3326149	3326595	.	+	.	transcript_id "TCONS_00000371,TCONS_00000370"; gene_id "chrA01:3326113-3327851W"; flanks "3326149-,3326595^"; structure "0,1^2-"; splice_chain ",3326405^3326491-"; sources "Undefined,Undefined"; NMorMRNA "null"; degree "4"; dimension "2_2";
chrA01	Undefined	as_event	3346267	3346496	.	+	.	transcript_id "TCONS_00000377,TCONS_00000376"; gene_id "chrA01:3343772-3352269W"; flanks "3346267-,3346496^"; structure "0,1^2-"; splice_chain ",3346336^3346426-"; sources "Undefined,Undefined"; NMorMRNA "null"; degree "4"; dimension "2_2";
chrA01	Undefined	as_event	3346582	3346756	.	+	.	transcript_id "TCONS_00000376,TCONS_00000377"; gene_id "chrA01:3343772-3352269W"; flanks "3346582-,3346756-"; structure "1^,2^"; splice_chain "3346665^,3346666^"; sources "Undefined,Undefined"; NMorMRNA "null"; degree "4"; dimension "2_2";
chrA01	Undefined	as_event	3397641	3397801	.	+	.	transcript_id "TCONS_00000385,TCONS_00000384"; gene_id "chrA01:3396610-3399988W"; flanks "3397641^,3397801^"; structure "1-,2-"; splice_chain "3397738-,3397739-"; sources "Undefined,Undefined"; NMorMRNA "null"; degree "4"; dimension "2_2";
chrA01	Undefined	as_event	3738335	3738721	.	+	.	transcript_id "TCONS_00000405/TCONS_00000406,TCONS_00000407"; gene_id "chrA01:3737034-3741436W"; flanks "3738335-,3738721-"; structure "1^,2^"; splice_chain "3738637^,3738638^"; sources "Undefined,Undefined"; NMorMRNA "null"; degree "4"; dimension "2_2";
chrA01	Undefined	as_event	3738721	3738933	.	+	.	transcript_id "TCONS_00000406/TCONS_00000407,TCONS_00000405"; gene_id "chrA01:3737034-3741436W"; flanks "3738721-,3738933-"; structure "1^,2^"; splice_chain "3738807^,3738810^"; sources "Undefined,Undefined"; NMorMRNA "null"; degree "4"; dimension "2_2";
chrA01	Undefined	as_event	3739799	3740455	.	+	.	transcript_id "TCONS_00000407,TCONS_00000405/TCONS_00000406"; gene_id "chrA01:3737034-3741436W"; flanks "3739799-,3740455^"; structure "0,1^2-3^4-"; splice_chain ",3740053^3740146-3740267^3740334-"; sources "Undefined,Undefined"; NMorMRNA "null"; degree "4"; dimension "2_2";
chrA01	Undefined	as_event	4012110	4012656	.	+	.	transcript_id "TCONS_00000418,TCONS_00000417"; gene_id "chrA01:4012080-4013947W"; flanks "4012110^,4012656^"; structure "1-,2-"; splice_chain "4012469-,4012470-"; sources "Undefined,Undefined"; NMorMRNA "null"; degree "4"; dimension "2_2";
chrA01	Undefined	as_event	4028232	4028501	.	+	.	transcript_id "TCONS_00000419,TCONS_00000420"; gene_id "chrA01:4027241-4032685W"; flanks "4028232-,4028501-"; structure "1^,2^"; splice_chain "4028291^,4028299^"; sources "Undefined,Undefined"; NMorMRNA "null"; degree "4"; dimension "2_2";
chrA01	Undefined	as_event	4029521	4029846	.	+	.	transcript_id "TCONS_00000419,TCONS_00000420"; gene_id "chrA01:4027241-4032685W"; flanks "4029521-,4029846^"; structure "0,1^2-"; splice_chain ",4029595^4029688-"; sources "Undefined,Undefined"; NMorMRNA "null"; degree "4"; dimension "2_2";
chrA01	Undefined	as_event	4030140	4030330	.	+	.	transcript_id "TCONS_00000420,TCONS_00000419"; gene_id "chrA01:4027241-4032685W"; flanks "4030140-,4030330-"; structure "1^,2^"; splice_chain "4030241^,4030242^"; sources "Undefined,Undefined"; NMorMRNA "null"; degree "4"; dimension "2_2";
chrA01	Undefined	as_event	4073067	4073563	.	+	.	transcript_id "TCONS_00000422,TCONS_00000421"; gene_id "chrA01:4072935-4075778W"; flanks "4073067^,4073563^"; structure "1-,2-"; splice_chain "4073443-,4073449-"; sources "Undefined,Undefined"; NMorMRNA "null"; degree "4"; dimension "2_2";
chrA01	Undefined	as_event	4075037	4075340	.	+	.	transcript_id "TCONS_00000421,TCONS_00000422"; gene_id "chrA01:4072935-4075778W"; flanks "4075037-,4075340^"; structure "0,1^2-"; splice_chain ",4075117^4075228-"; sources "Undefined,Undefined"; NMorMRNA "null"; degree "4"; dimension "2_2";
chrA01	Undefined	as_event	4077553	4077789	.	+	.	transcript_id "TCONS_00000423,TCONS_00000424"; gene_id "chrA01:4076522-4079675W"; flanks "4077553-,4077789-"; structure "1^,2^"; splice_chain "4077613^,4077618^"; sources "Undefined,Undefined"; NMorMRNA "null"; degree "4"; dimension "2_2";
chrA01	Undefined	as_event	4082544	4082959	.	+	.	transcript_id "TCONS_00000426,TCONS_00000428"; gene_id "chrA01:4081958-4083369W"; flanks "4082544-,4082959^"; structure "0,1^2-"; splice_chain ",4082739^4082828-"; sources "Undefined,Undefined"; NMorMRNA "null"; degree "4"; dimension "2_2";
chrA01	Undefined	as_event	4101288	4101680	.	+	.	transcript_id "TCONS_00000430,TCONS_00000429"; gene_id "chrA01:4101288-4103153W"; flanks "4101288[,4101680^"; structure "0,1^2-"; splice_chain ",4101369^4101471-"; sources "Undefined,Undefined"; NMorMRNA "null"; degree "4"; dimension "2_2";
chrA01	Undefined	as_event	4193161	4193488	.	+	.	transcript_id "TCONS_00000433,TCONS_00000434"; gene_id "chrA01:4192063-4194334W"; flanks "4193161-,4193488^"; structure "0,1^2-"; splice_chain ",4193269^4193350-"; sources "Undefined,Undefined"; NMorMRNA "null"; degree "4"; dimension "2_2";
chrA01	Undefined	as_event	4260540	4261984	.	+	.	transcript_id "TCONS_00000441,TCONS_00000440"; gene_id "chrA01:4260540-4261984W"; flanks "4260540[,4261984]"; structure "0,1^2-"; splice_chain ",4260868^4261540-"; sources "Undefined,Undefined"; NMorMRNA "null"; degree "4"; dimension "2_2";
chrA01	Undefined	as_event	4337661	4337916	.	+	.	transcript_id "TCONS_00000442,TCONS_00000443"; gene_id "chrA01:4336305-4339492W"; flanks "4337661^,4337916^"; structure "1-,2-"; splice_chain "4337765-,4337821-"; sources "Undefined,Undefined"; NMorMRNA "null"; degree "4"; dimension "2_2";
chrA01	Undefined	as_event	4389622	4389928	.	+	.	transcript_id "TCONS_00000449,TCONS_00000448"; gene_id "chrA01:4387987-4392799W"; flanks "4389622-,4389928^"; structure "0,1^2-"; splice_chain ",4389823^4389890-"; sources "Undefined,Undefined"; NMorMRNA "null"; degree "4"; dimension "2_2";
chrA01	Undefined	as_event	4394159	4394415	.	+	.	transcript_id "TCONS_00000451,TCONS_00000452"; gene_id "chrA01:4393006-4396831W"; flanks "4394159-,4394415^"; structure "1^3-,2^4-"; splice_chain "4394267^4394363-,4394269^4394365-"; sources "Undefined,Undefined"; NMorMRNA "null"; degree "4"; dimension "2_2";
chrA01	Undefined	as_event	4517591	4517878	.	+	.	transcript_id "TCONS_00000459,TCONS_00000458"; gene_id "chrA01:4517011-4522833W"; flanks "4517591-,4517878^"; structure "1^3-,2^4-"; splice_chain "4517665^4517789-,4517693^4517817-"; sources "Undefined,Undefined"; NMorMRNA "null"; degree "4"; dimension "2_2";
chrA01	Undefined	as_event	4518846	4519092	.	+	.	transcript_id "TCONS_00000458,TCONS_00000459"; gene_id "chrA01:4517011-4522833W"; flanks "4518846-,4519092^"; structure "0,1^2-"; splice_chain ",4518951^4519046-"; sources "Undefined,Undefined"; NMorMRNA "null"; degree "4"; dimension "2_2";
chrA01	Undefined	as_event	4576676	4576848	.	+	.	transcript_id "TCONS_00000460/TCONS_00000462,TCONS_00000461"; gene_id "chrA01:4575088-4577547W"; flanks "4576676-,4576848-"; structure "1^,2^"; splice_chain "4576762^,4576765^"; sources "Undefined,Undefined"; NMorMRNA "null"; degree "4"; dimension "2_2";
chrA01	Undefined	as_event	4577044	4577547	.	+	.	transcript_id "TCONS_00000460/TCONS_00000462,TCONS_00000461"; gene_id "chrA01:4575088-4577547W"; flanks "4577044-,4577547]"; structure "1^2-3^5-,4^6-"; splice_chain "4577145^4577226-4577408^4577492-,4577418^4577502-"; sources "Undefined,Undefined"; NMorMRNA "null"; degree "4"; dimension "2_2";
chrA01	Undefined	as_event	4798867	4799624	.	+	.	transcript_id "TCONS_00000477,TCONS_00000478"; gene_id "chrA01:4798771-4803631W"; flanks "4798867^,4799624^"; structure "1-,2-"; splice_chain "4799384-,4799390-"; sources "Undefined,Undefined"; NMorMRNA "null"; degree "4"; dimension "2_2";
chrA01	Undefined	as_event	4802905	4803031	.	+	.	transcript_id "TCONS_00000478,TCONS_00000477"; gene_id "chrA01:4798771-4803631W"; flanks "4802905^,4803031^"; structure "1-,2-"; splice_chain "4802981-,4802990-"; sources "Undefined,Undefined"; NMorMRNA "null"; degree "4"; dimension "2_2";
chrA01	Undefined	as_event	4894270	4894718	.	+	.	transcript_id "TCONS_00000485,TCONS_00000486"; gene_id "chrA01:4893375-4895059W"; flanks "4894270-,4894718^"; structure "1^3-,2^4-"; splice_chain "4894395^4894517-,4894396^4894518-"; sources "Undefined,Undefined"; NMorMRNA "null"; degree "4"; dimension "2_2";
chrA01	Undefined	as_event	4894830	4895059	.	+	.	transcript_id "TCONS_00000485,TCONS_00000486"; gene_id "chrA01:4893375-4895059W"; flanks "4894830-,4895059]"; structure "0,1^2-"; splice_chain ",4894944^4895031-"; sources "Undefined,Undefined"; NMorMRNA "null"; degree "4"; dimension "2_2";
chrA01	Undefined	as_event	4908111	4908412	.	+	.	transcript_id "TCONS_00000489,TCONS_00000488"; gene_id "chrA01:4907172-4910816W"; flanks "4908111-,4908412^"; structure "0,1^2-"; splice_chain ",4908208^4908295-"; sources "Undefined,Undefined"; NMorMRNA "null"; degree "4"; dimension "2_2";
chrA01	Undefined	as_event	4908491	4908968	.	+	.	transcript_id "TCONS_00000489,TCONS_00000488"; gene_id "chrA01:4907172-4910816W"; flanks "4908491-,4908968^"; structure "0,1^2-"; splice_chain ",4908580^4908664-"; sources "Undefined,Undefined"; NMorMRNA "null"; degree "4"; dimension "2_2";
chrA01	Undefined	as_event	5009916	5010088	.	+	.	transcript_id "TCONS_00000494,TCONS_00000493"; gene_id "chrA01:5008884-5016004W"; flanks "5009916-,5010088-"; structure "1^,2^"; splice_chain "5009978^,5009979^"; sources "Undefined,Undefined"; NMorMRNA "null"; degree "4"; dimension "2_2";
chrA01	Undefined	as_event	5014103	5014275	.	+	.	transcript_id "TCONS_00000494,TCONS_00000493"; gene_id "chrA01:5008884-5016004W"; flanks "5014103^,5014275^"; structure "1-,2-"; splice_chain "5014195-,5014196-"; sources "Undefined,Undefined"; NMorMRNA "null"; degree "4"; dimension "2_2";
chrA01	Undefined	as_event	5015375	5016004	.	+	.	transcript_id "TCONS_00000494,TCONS_00000493"; gene_id "chrA01:5008884-5016004W"; flanks "5015375-,5016004]"; structure "0,1^2-"; splice_chain ",5015597^5015799-"; sources "Undefined,Undefined"; NMorMRNA "null"; degree "4"; dimension "2_2";
chrA01	Undefined	as_event	5029083	5029640	.	+	.	transcript_id "TCONS_00000499,TCONS_00000498"; gene_id "chrA01:5029007-5032304W"; flanks "5029083^,5029640^"; structure "1-,2-"; splice_chain "5029356-,5029390-"; sources "Undefined,Undefined"; NMorMRNA "null"; degree "4"; dimension "2_2";
chrA01	Undefined	as_event	5030810	5031228	.	+	.	transcript_id "TCONS_00000499,TCONS_00000498"; gene_id "chrA01:5029007-5032304W"; flanks "5030810-,5031228^"; structure "0,1^2-"; splice_chain ",5030985^5031077-"; sources "Undefined,Undefined"; NMorMRNA "null"; degree "4"; dimension "2_2";
chrA01	Undefined	as_event	5033397	5033591	.	+	.	transcript_id "TCONS_00000502,TCONS_00000500/TCONS_00000501/TCONS_00000503"; gene_id "chrA01:5033189-5036933W"; flanks "5033397-,5033591-"; structure "1^,2^"; splice_chain "5033465^,5033511^"; sources "Undefined,Undefined"; NMorMRNA "null"; degree "4"; dimension "2_2";
chrA01	Undefined	as_event	5033591	5034449	.	+	.	transcript_id "TCONS_00000500/TCONS_00000502/TCONS_00000503,TCONS_00000501"; gene_id "chrA01:5033189-5036933W"; flanks "5033591-,5034449^"; structure "1^3-,2^4-"; splice_chain "5034231^5034318-,5034241^5034328-"; sources "Undefined,Undefined"; NMorMRNA "null"; degree "4"; dimension "2_2";
chrA01	Undefined	as_event	5035912	5036114	.	+	.	transcript_id "TCONS_00000500/TCONS_00000501/TCONS_00000503,TCONS_00000502"; gene_id "chrA01:5033189-5036933W"; flanks "5035912-,5036114-"; structure "1^,2^"; splice_chain "5036016^,5036020^"; sources "Undefined,Undefined"; NMorMRNA "null"; degree "4"; dimension "2_2";
chrA01	Undefined	as_event	5036621	5036933	.	+	.	transcript_id "TCONS_00000500/TCONS_00000501,TCONS_00000502/TCONS_00000503"; gene_id "chrA01:5033189-5036933W"; flanks "5036621-,5036933]"; structure "0,1^2-"; splice_chain ",5036755^5036840-"; sources "Undefined,Undefined"; NMorMRNA "null"; degree "4"; dimension "2_2";
chrA01	Undefined	as_event	5168948	5169329	.	+	.	transcript_id "TCONS_00000507,TCONS_00000508"; gene_id "chrA01:5166051-5169329W"; flanks "5168948-,5169329]"; structure "0,1^2-"; splice_chain ",5169001^5169105-"; sources "Undefined,Undefined"; NMorMRNA "null"; degree "4"; dimension "2_2";
chrA01	Undefined	as_event	5231540	5231841	.	+	.	transcript_id "TCONS_00000511,TCONS_00000512"; gene_id "chrA01:5230856-5231841W"; flanks "5231540-,5231841]"; structure "0,1^2-"; splice_chain ",5231639^5231714-"; sources "Undefined,Undefined"; NMorMRNA "null"; degree "4"; dimension "2_2";
chrA01	Undefined	as_event	5235623	5237530	.	+	.	transcript_id "TCONS_00000513,TCONS_00000514"; gene_id "chrA01:5232986-5239389W"; flanks "5235623^,5237530^"; structure "1-,2-"; splice_chain "5236458-,5236461-"; sources "Undefined,Undefined"; NMorMRNA "null"; degree "4"; dimension "2_2";
chrA01	Undefined	as_event	5270504	5271132	.	+	.	transcript_id "TCONS_00000516,TCONS_00000517"; gene_id "chrA01:5269974-5274323W"; flanks "5270504-,5271132^"; structure "1^3-,2^4-"; splice_chain "5270682^5271053-,5270692^5271063-"; sources "Undefined,Undefined"; NMorMRNA "null"; degree "4"; dimension "2_2";
chrA01	Undefined	as_event	5271488	5271710	.	+	.	transcript_id "TCONS_00000518,TCONS_00000516/TCONS_00000517"; gene_id "chrA01:5269974-5274323W"; flanks "5271488^,5271710^"; structure "1-,2-"; splice_chain "5271590-,5271593-"; sources "Undefined,Undefined"; NMorMRNA "null"; degree "4"; dimension "2_2";
chrA01	Undefined	as_event	5272664	5272826	.	+	.	transcript_id "TCONS_00000516/TCONS_00000517,TCONS_00000518"; gene_id "chrA01:5269974-5274323W"; flanks "5272664-,5272826-"; structure "1^,2^"; splice_chain "5272733^,5272735^"; sources "Undefined,Undefined"; NMorMRNA "null"; degree "4"; dimension "2_2";
chrA01	Undefined	as_event	5288582	5288780	.	+	.	transcript_id "TCONS_00000520,TCONS_00000521"; gene_id "chrA01:5288043-5289641W"; flanks "5288582^,5288780^"; structure "1-,2-"; splice_chain "5288661-,5288670-"; sources "Undefined,Undefined"; NMorMRNA "null"; degree "4"; dimension "2_2";
chrA01	Undefined	as_event	5289335	5289484	.	+	.	transcript_id "TCONS_00000520,TCONS_00000521"; gene_id "chrA01:5288043-5289641W"; flanks "5289335^,5289484^"; structure "1-,2-"; splice_chain "5289410-,5289413-"; sources "Undefined,Undefined"; NMorMRNA "null"; degree "4"; dimension "2_2";
chrA01	Undefined	as_event	5291249	5291681	.	+	.	transcript_id "TCONS_00000523,TCONS_00000522"; gene_id "chrA01:5290663-5296517W"; flanks "5291249^,5291681^"; structure "1-,2-"; splice_chain "5291643-,5291646-"; sources "Undefined,Undefined"; NMorMRNA "null"; degree "4"; dimension "2_2";
chrA01	Undefined	as_event	5489568	5489811	.	+	.	transcript_id "TCONS_00000546,TCONS_00000545"; gene_id "chrA01:5489525-5490749W"; flanks "5489568^,5489811^"; structure "1-,2-"; splice_chain "5489713-,5489718-"; sources "Undefined,Undefined"; NMorMRNA "null"; degree "4"; dimension "2_2";
chrA01	Undefined	as_event	5637867	5638171	.	+	.	transcript_id "TCONS_00000555,TCONS_00000556"; gene_id "chrA01:5636985-5638863W"; flanks "5637867-,5638171^"; structure "0,1^2-"; splice_chain ",5637932^5638017-"; sources "Undefined,Undefined"; NMorMRNA "null"; degree "4"; dimension "2_2";
chrA01	Undefined	as_event	5638431	5638666	.	+	.	transcript_id "TCONS_00000556,TCONS_00000555"; gene_id "chrA01:5636985-5638863W"; flanks "5638431-,5638666-"; structure "1^,2^"; splice_chain "5638582^,5638583^"; sources "Undefined,Undefined"; NMorMRNA "null"; degree "4"; dimension "2_2";
chrA01	Undefined	as_event	5815163	5815604	.	+	.	transcript_id "TCONS_00000572,TCONS_00000571"; gene_id "chrA01:5814666-5817210W"; flanks "5815163-,5815604^"; structure "0,1^2-"; splice_chain ",5815283^5815378-"; sources "Undefined,Undefined"; NMorMRNA "null"; degree "4"; dimension "2_2";
chrA01	Undefined	as_event	6173716	6174254	.	+	.	transcript_id "TCONS_00000592,TCONS_00000590"; gene_id "chrA01:6173076-6175535W"; flanks "6173716-,6174254^"; structure "0,1^2-3^4-"; splice_chain ",6173877^6173953-6174121^6174190-"; sources "Undefined,Undefined"; NMorMRNA "null"; degree "4"; dimension "2_2";
chrA01	Undefined	as_event	6173641	6174254	.	+	.	transcript_id "TCONS_00000592,TCONS_00000590,TCONS_00000591"; gene_id "chrA01:6173076-6175535W"; flanks "6173641^,6174254^"; structure "1-,1-3^4-5^6-,2-"; splice_chain "6173716-,6173716-6173877^6173953-6174121^6174190-,6173719-"; sources "Undefined,Undefined,Undefined"; NMorMRNA "null"; degree "9"; dimension "3_3";
chrA01	Undefined	as_event	6288801	6289556	.	+	.	transcript_id "TCONS_00000599,TCONS_00000598"; gene_id "chrA01:6287875-6289556W"; flanks "6288801-,6289556]"; structure "0,1^2-"; splice_chain ",6289018^6289108-"; sources "Undefined,Undefined"; NMorMRNA "null"; degree "4"; dimension "2_2";
chrA01	Undefined	as_event	6298022	6298309	.	+	.	transcript_id "TCONS_00000602,TCONS_00000603"; gene_id "chrA01:6297450-6299426W"; flanks "6298022-,6298309^"; structure "0,1^2-"; splice_chain ",6298118^6298209-"; sources "Undefined,Undefined"; NMorMRNA "null"; degree "4"; dimension "2_2";
chrA01	Undefined	as_event	6559751	6560004	.	+	.	transcript_id "TCONS_00000614,TCONS_00000615"; gene_id "chrA01:6559430-6561321W"; flanks "6559751-,6560004^"; structure "0,1^2-"; splice_chain ",6559772^6559948-"; sources "Undefined,Undefined"; NMorMRNA "null"; degree "4"; dimension "2_2";
chrA01	Undefined	as_event	6878777	6879966	.	+	.	transcript_id "TCONS_00000629,TCONS_00000631"; gene_id "chrA01:6877991-6880737W"; flanks "6878777-,6879966-"; structure "1^,2^"; splice_chain "6878925^,6879896^"; sources "Undefined,Undefined"; NMorMRNA "null"; degree "4"; dimension "2_2";
chrA01	Undefined	as_event	6878777	6880011	.	+	.	transcript_id "TCONS_00000630,TCONS_00000629,TCONS_00000631"; gene_id "chrA01:6877991-6880737W"; flanks "6878777-,6880011^"; structure "0,1^3-,2^3-"; splice_chain ",6878925^6879966-,6879896^6879966-"; sources "Undefined,Undefined,Undefined"; NMorMRNA "null"; degree "9"; dimension "3_3";
chrA01	Undefined	as_event	6885886	6886135	.	+	.	transcript_id "TCONS_00000634,TCONS_00000633"; gene_id "chrA01:6884184-6887765W"; flanks "6885886-,6886135^"; structure "0,1^2-"; splice_chain ",6885964^6886053-"; sources "Undefined,Undefined"; NMorMRNA "null"; degree "4"; dimension "2_2";
chrA01	Undefined	as_event	7017903	7018954	.	+	.	transcript_id "TCONS_00000643,TCONS_00000644"; gene_id "chrA01:7015750-7018954W"; flanks "7017903-,7018954]"; structure "1^3-,2^4-"; splice_chain "7018301^7018415-,7018311^7018425-"; sources "Undefined,Undefined"; NMorMRNA "null"; degree "4"; dimension "2_2";
chrA01	Undefined	as_event	7026952	7027326	.	+	.	transcript_id "TCONS_00000646,TCONS_00000645"; gene_id "chrA01:7025948-7029073W"; flanks "7026952-,7027326^"; structure "1^3-,2^4-"; splice_chain "7027153^7027258-,7027163^7027268-"; sources "Undefined,Undefined"; NMorMRNA "null"; degree "4"; dimension "2_2";
chrA01	Undefined	as_event	7038030	7038504	.	+	.	transcript_id "TCONS_00000647,TCONS_00000648"; gene_id "chrA01:7037399-7039135W"; flanks "7038030^,7038504^"; structure "1-,2-"; splice_chain "7038227-,7038253-"; sources "Undefined,Undefined"; NMorMRNA "null"; degree "4"; dimension "2_2";
chrA01	Undefined	as_event	7038593	7039082	.	+	.	transcript_id "TCONS_00000647/TCONS_00000648,TCONS_00000650"; gene_id "chrA01:7037399-7039135W"; flanks "7038593-,7039082]"; structure "1^3-,2^4-"; splice_chain "7038704^7038800-,7038708^7038804-"; sources "Undefined,Undefined"; NMorMRNA "null"; degree "4"; dimension "2_2";
chrA01	Undefined	as_event	7100677	7100925	.	+	.	transcript_id "TCONS_00000658,TCONS_00000659"; gene_id "chrA01:7099845-7101175W"; flanks "7100677-,7100925^"; structure "0,1^2-"; splice_chain ",7100704^7100817-"; sources "Undefined,Undefined"; NMorMRNA "null"; degree "4"; dimension "2_2";
chrA01	Undefined	as_event	7131550	7131908	.	+	.	transcript_id "TCONS_00000661,TCONS_00000662"; gene_id "chrA01:7130812-7137263W"; flanks "7131550^,7131908^"; structure "1-,2-"; splice_chain "7131825-,7131828-"; sources "Undefined,Undefined"; NMorMRNA "null"; degree "4"; dimension "2_2";
chrA01	Undefined	as_event	7192151	7192526	.	+	.	transcript_id "TCONS_00000666,TCONS_00000665"; gene_id "chrA01:7192151-7194942W"; flanks "7192151[,7192526-"; structure "1^,2^"; splice_chain "7192323^,7192328^"; sources "Undefined,Undefined"; NMorMRNA "null"; degree "4"; dimension "2_2";
chrA01	Undefined	as_event	7218915	7219167	.	+	.	transcript_id "TCONS_00000670,TCONS_00000668"; gene_id "chrA01:7218212-7220146W"; flanks "7218915-,7219167^"; structure "0,1^2-"; splice_chain ",7218990^7219088-"; sources "Undefined,Undefined"; NMorMRNA "null"; degree "4"; dimension "2_2";
chrA01	Undefined	as_event	7218915	7219743	.	+	.	transcript_id "TCONS_00000669,TCONS_00000670"; gene_id "chrA01:7218212-7220146W"; flanks "7218915-,7219743^"; structure "1^2-,3^4-"; splice_chain "7218990^7219088-,7219167^7219271-"; sources "Undefined,Undefined"; NMorMRNA "null"; degree "4"; dimension "2_2";
chrA01	Undefined	as_event	7219271	7220146	.	+	.	transcript_id "TCONS_00000670/TCONS_00000671,TCONS_00000668"; gene_id "chrA01:7218212-7220146W"; flanks "7219271-,7220146]"; structure "1^3-,2^4-"; splice_chain "7219743^7219971-,7219753^7219981-"; sources "Undefined,Undefined"; NMorMRNA "null"; degree "4"; dimension "2_2";
chrA01	Undefined	as_event	7219088	7220146	.	+	.	transcript_id "TCONS_00000668,TCONS_00000669"; gene_id "chrA01:7218212-7220146W"; flanks "7219088-,7220146]"; structure "1^2-4^6-,3^5-"; splice_chain "7219167^7219271-7219753^7219981-,7219743^7219971-"; sources "Undefined,Undefined"; NMorMRNA "null"; degree "4"; dimension "2_2";
chrA01	Undefined	as_event	7218915	7220146	.	+	.	transcript_id "TCONS_00000668,TCONS_00000669,TCONS_00000670"; gene_id "chrA01:7218212-7220146W"; flanks "7218915-,7220146]"; structure "1^2-3^4-6^8-,1^2-5^7-,3^4-5^7-"; splice_chain "7218990^7219088-7219167^7219271-7219753^7219981-,7218990^7219088-7219743^7219971-,7219167^7219271-7219743^7219971-"; sources "Undefined,Undefined,Undefined"; NMorMRNA "null"; degree "9"; dimension "3_3";
chrA01	Undefined	as_event	7235057	7235360	.	+	.	transcript_id "TCONS_00000675,TCONS_00000674"; gene_id "chrA01:7233792-7235619W"; flanks "7235057-,7235360^"; structure "1^3-,2^4-"; splice_chain "7235185^7235268-,7235195^7235278-"; sources "Undefined,Undefined"; NMorMRNA "null"; degree "4"; dimension "2_2";
chrA01	Undefined	as_event	7242243	7242752	.	+	.	transcript_id "TCONS_00000678,TCONS_00000677"; gene_id "chrA01:7241263-7245174W"; flanks "7242243-,7242752^"; structure "1^3-5^7-,2^4-6^8-"; splice_chain "7242327^7242422-7242497^7242624-,7242329^7242424-7242499^7242626-"; sources "Undefined,Undefined"; NMorMRNA "null"; degree "4"; dimension "2_2";
chrA01	Undefined	as_event	7243801	7243959	.	+	.	transcript_id "TCONS_00000677,TCONS_00000678"; gene_id "chrA01:7241263-7245174W"; flanks "7243801^,7243959^"; structure "1-,2-"; splice_chain "7243906-,7243908-"; sources "Undefined,Undefined"; NMorMRNA "null"; degree "4"; dimension "2_2";
chrA01	Undefined	as_event	7362678	7362979	.	+	.	transcript_id "TCONS_00000689,TCONS_00000690"; gene_id "chrA01:7361342-7365246W"; flanks "7362678-,7362979^"; structure "1^3-,2^4-"; splice_chain "7362764^7362858-,7362774^7362868-"; sources "Undefined,Undefined"; NMorMRNA "null"; degree "4"; dimension "2_2";
chrA01	Undefined	as_event	7362256	7362979	.	+	.	transcript_id "TCONS_00000689,TCONS_00000688"; gene_id "chrA01:7361342-7365246W"; flanks "7362256-,7362979^"; structure "1^3-5^7-,2^4-6^8-"; splice_chain "7362331^7362678-7362764^7362858-,7362359^7362706-7362774^7362868-"; sources "Undefined,Undefined"; NMorMRNA "null"; degree "4"; dimension "2_2";
chrA01	Undefined	as_event	7363172	7363476	.	+	.	transcript_id "TCONS_00000691,TCONS_00000688/TCONS_00000690,TCONS_00000689"; gene_id "chrA01:7361342-7365246W"; flanks "7363172-,7363476^"; structure "0,1^3-,2^4-"; splice_chain ",7363268^7363371-,7363273^7363376-"; sources "Undefined,Undefined,Undefined"; NMorMRNA "null"; degree "9"; dimension "3_3";
chrA01	Undefined	as_event	7364025	7364171	.	+	.	transcript_id "TCONS_00000688/TCONS_00000689/TCONS_00000690,TCONS_00000691"; gene_id "chrA01:7361342-7365246W"; flanks "7364025-,7364171-"; structure "1^,2^"; splice_chain "7364092^,7364094^"; sources "Undefined,Undefined"; NMorMRNA "null"; degree "4"; dimension "2_2";
chrA01	Undefined	as_event	7364171	7364389	.	+	.	transcript_id "TCONS_00000688/TCONS_00000689/TCONS_00000690,TCONS_00000691"; gene_id "chrA01:7361342-7365246W"; flanks "7364171-,7364389^"; structure "0,1^2-"; splice_chain ",7364181^7364266-"; sources "Undefined,Undefined"; NMorMRNA "null"; degree "4"; dimension "2_2";
chrA01	Undefined	as_event	7369006	7369483	.	+	.	transcript_id "TCONS_00000692,TCONS_00000693"; gene_id "chrA01:7368222-7371014W"; flanks "7369006-,7369483^"; structure "0,1^2-"; splice_chain ",7369276^7369348-"; sources "Undefined,Undefined"; NMorMRNA "null"; degree "4"; dimension "2_2";
chrA01	Undefined	as_event	7370389	7370742	.	+	.	transcript_id "TCONS_00000692,TCONS_00000694"; gene_id "chrA01:7368222-7371014W"; flanks "7370389-,7370742^"; structure "0,1^2-"; splice_chain ",7370467^7370543-"; sources "Undefined,Undefined"; NMorMRNA "null"; degree "4"; dimension "2_2";
chrA01	Undefined	as_event	7452967	7453939	.	+	.	transcript_id "TCONS_00000699,TCONS_00000698"; gene_id "chrA01:7452355-7455145W"; flanks "7452967-,7453939^"; structure "0,1^2-"; splice_chain ",7453077^7453827-"; sources "Undefined,Undefined"; NMorMRNA "null"; degree "4"; dimension "2_2";
chrA01	Undefined	as_event	7502739	7503052	.	+	.	transcript_id "TCONS_00000704,TCONS_00000703"; gene_id "chrA01:7502428-7504567W"; flanks "7502739-,7503052^"; structure "1^3-,2^4-"; splice_chain "7502755^7502783-,7502777^7502805-"; sources "Undefined,Undefined"; NMorMRNA "null"; degree "4"; dimension "2_2";
chrA01	Undefined	as_event	7691026	7691303	.	+	.	transcript_id "TCONS_00000716,TCONS_00000717"; gene_id "chrA01:7689589-7691657W"; flanks "7691026-,7691303^"; structure "0,1^2-"; splice_chain ",7691128^7691204-"; sources "Undefined,Undefined"; NMorMRNA "null"; degree "4"; dimension "2_2";
chrA01	Undefined	as_event	7713444	7713774	.	+	.	transcript_id "TCONS_00000721,TCONS_00000720/TCONS_00000722"; gene_id "chrA01:7712638-7719820W"; flanks "7713444^,7713774^"; structure "1-,2-"; splice_chain "7713683-,7713685-"; sources "Undefined,Undefined"; NMorMRNA "null"; degree "4"; dimension "2_2";
chrA01	Undefined	as_event	7713849	7714229	.	+	.	transcript_id "TCONS_00000721/TCONS_00000722,TCONS_00000720"; gene_id "chrA01:7712638-7719820W"; flanks "7713849-,7714229-"; structure "1^,2^"; splice_chain "7713899^,7713900^"; sources "Undefined,Undefined"; NMorMRNA "null"; degree "4"; dimension "2_2";
chrA01	Undefined	as_event	7716662	7716927	.	+	.	transcript_id "TCONS_00000720/TCONS_00000721,TCONS_00000722"; gene_id "chrA01:7712638-7719820W"; flanks "7716662-,7716927-"; structure "1^,2^"; splice_chain "7716754^,7716756^"; sources "Undefined,Undefined"; NMorMRNA "null"; degree "4"; dimension "2_2";
chrA01	Undefined	as_event	7718132	7718554	.	+	.	transcript_id "TCONS_00000722,TCONS_00000721"; gene_id "chrA01:7712638-7719820W"; flanks "7718132-,7718554^"; structure "0,1^2-"; splice_chain ",7718314^7718392-"; sources "Undefined,Undefined"; NMorMRNA "null"; degree "4"; dimension "2_2";
chrA01	Undefined	as_event	7826553	7826889	.	+	.	transcript_id "TCONS_00000726,TCONS_00000727"; gene_id "chrA01:7825489-7828058W"; flanks "7826553-,7826889^"; structure "0,1^2-"; splice_chain ",7826614^7826705-"; sources "Undefined,Undefined"; NMorMRNA "null"; degree "4"; dimension "2_2";
chrA01	Undefined	as_event	7831592	7832400	.	+	.	transcript_id "TCONS_00000729,TCONS_00000728"; gene_id "chrA01:7829865-7832400W"; flanks "7831592-,7832400]"; structure "0,1^2-"; splice_chain ",7831795^7831879-"; sources "Undefined,Undefined"; NMorMRNA "null"; degree "4"; dimension "2_2";
chrA01	Undefined	as_event	7966508	7966737	.	+	.	transcript_id "TCONS_00000735,TCONS_00000736"; gene_id "chrA01:7965749-7967800W"; flanks "7966508-,7966737^"; structure "0,1^2-"; splice_chain ",7966569^7966659-"; sources "Undefined,Undefined"; NMorMRNA "null"; degree "4"; dimension "2_2";
chrA01	Undefined	as_event	8109033	8109352	.	+	.	transcript_id "TCONS_00000746,TCONS_00000747"; gene_id "chrA01:8106202-8109352W"; flanks "8109033-,8109352]"; structure "1^4-,2^3-"; splice_chain "8109053^8109202-,8109125^8109196-"; sources "Undefined,Undefined"; NMorMRNA "null"; degree "4"; dimension "2_2";
chrA01	Undefined	as_event	8125376	8125831	.	+	.	transcript_id "TCONS_00000748,TCONS_00000749"; gene_id "chrA01:8122730-8126759W"; flanks "8125376-,8125831^"; structure "1^3-,2^4-"; splice_chain "8125575^8125674-,8125577^8125676-"; sources "Undefined,Undefined"; NMorMRNA "null"; degree "4"; dimension "2_2";
chrA01	Undefined	as_event	8146840	8146997	.	+	.	transcript_id "TCONS_00000750,TCONS_00000751"; gene_id "chrA01:8145304-8147002W"; flanks "8146840-,8146997-"; structure "1^,2^"; splice_chain "8146918^,8146919^"; sources "Undefined,Undefined"; NMorMRNA "null"; degree "4"; dimension "2_2";
chrA01	Undefined	as_event	8253474	8254363	.	+	.	transcript_id "TCONS_00000758,TCONS_00000757"; gene_id "chrA01:8253474-8256588W"; flanks "8253474[,8254363^"; structure "1^3-,2^4-"; splice_chain "8253789^8254268-,8253801^8254280-"; sources "Undefined,Undefined"; NMorMRNA "null"; degree "4"; dimension "2_2";
chrA01	Undefined	as_event	8255434	8255721	.	+	.	transcript_id "TCONS_00000758,TCONS_00000757"; gene_id "chrA01:8253474-8256588W"; flanks "8255434-,8255721^"; structure "0,1^2-"; splice_chain ",8255539^8255624-"; sources "Undefined,Undefined"; NMorMRNA "null"; degree "4"; dimension "2_2";
chrA01	Undefined	as_event	8559497	8560664	.	+	.	transcript_id "TCONS_00000774,TCONS_00000773"; gene_id "chrA01:8559497-8560664W"; flanks "8559497[,8560664]"; structure "0,1^2-"; splice_chain ",8559860^8560011-"; sources "Undefined,Undefined"; NMorMRNA "null"; degree "4"; dimension "2_2";
chrA01	Undefined	as_event	8683025	8683324	.	+	.	transcript_id "TCONS_00000776,TCONS_00000777"; gene_id "chrA01:8682861-8684456W"; flanks "8683025^,8683324^"; structure "1-,2-"; splice_chain "8683217-,8683283-"; sources "Undefined,Undefined"; NMorMRNA "null"; degree "4"; dimension "2_2";
chrA01	Undefined	as_event	8689249	8689837	.	+	.	transcript_id "TCONS_00000780,TCONS_00000779"; gene_id "chrA01:8687210-8689837W"; flanks "8689249-,8689837]"; structure "0,1^2-"; splice_chain ",8689341^8689448-"; sources "Undefined,Undefined"; NMorMRNA "null"; degree "4"; dimension "2_2";
chrA01	Undefined	as_event	8737497	8737772	.	+	.	transcript_id "TCONS_00000785,TCONS_00000786"; gene_id "chrA01:8736848-8738708W"; flanks "8737497-,8737772^"; structure "0,1^2-"; splice_chain ",8737625^8737713-"; sources "Undefined,Undefined"; NMorMRNA "null"; degree "4"; dimension "2_2";
chrA01	Undefined	as_event	8737855	8738245	.	+	.	transcript_id "TCONS_00000786,TCONS_00000785"; gene_id "chrA01:8736848-8738708W"; flanks "8737855-,8738245^"; structure "1^3-,2^4-"; splice_chain "8738025^8738143-,8738035^8738153-"; sources "Undefined,Undefined"; NMorMRNA "null"; degree "4"; dimension "2_2";
chrA01	Undefined	as_event	8815288	8815547	.	+	.	transcript_id "TCONS_00000790,TCONS_00000789"; gene_id "chrA01:8814817-8817360W"; flanks "8815288-,8815547^"; structure "1^3-,2^4-"; splice_chain "8815413^8815478-,8815415^8815480-"; sources "Undefined,Undefined"; NMorMRNA "null"; degree "4"; dimension "2_2";
chrA01	Undefined	as_event	8815856	8816045	.	+	.	transcript_id "TCONS_00000789,TCONS_00000790"; gene_id "chrA01:8814817-8817360W"; flanks "8815856^,8816045^"; structure "1-,2-"; splice_chain "8815948-,8815953-"; sources "Undefined,Undefined"; NMorMRNA "null"; degree "4"; dimension "2_2";
chrA01	Undefined	as_event	8923218	8923519	.	+	.	transcript_id "TCONS_00000797,TCONS_00000798"; gene_id "chrA01:8922605-8924135W"; flanks "8923218^,8923519-"; structure "0,1-2^"; splice_chain ",8923369-8923422^"; sources "Undefined,Undefined"; NMorMRNA "null"; degree "4"; dimension "2_2";
chrA01	Undefined	as_event	8923614	8924135	.	+	.	transcript_id "TCONS_00000797/TCONS_00000799/TCONS_00000800,TCONS_00000798"; gene_id "chrA01:8922605-8924135W"; flanks "8923614^,8924135]"; structure "1-,2-"; splice_chain "8923698-,8923746-"; sources "Undefined,Undefined"; NMorMRNA "null"; degree "4"; dimension "2_2";
chrA01	Undefined	as_event	9023409	9023867	.	+	.	transcript_id "TCONS_00000805,TCONS_00000806"; gene_id "chrA01:9021551-9023867W"; flanks "9023409-,9023867]"; structure "0,1^2-3^4-"; splice_chain ",9023624^9023707-9023756^9023844-"; sources "Undefined,Undefined"; NMorMRNA "null"; degree "4"; dimension "2_2";
chrA01	Undefined	as_event	9187109	9187650	.	+	.	transcript_id "TCONS_00000811,TCONS_00000812"; gene_id "chrA01:9186749-9188629W"; flanks "9187109-,9187650^"; structure "0,1^2-"; splice_chain ",9187449^9187524-"; sources "Undefined,Undefined"; NMorMRNA "null"; degree "4"; dimension "2_2";
chrA01	Undefined	as_event	9220022	9220822	.	+	.	transcript_id "TCONS_00000814,TCONS_00000815"; gene_id "chrA01:9220022-9222089W"; flanks "9220022[,9220822^"; structure "0,1^2-"; splice_chain ",9220245^9220332-"; sources "Undefined,Undefined"; NMorMRNA "null"; degree "4"; dimension "2_2";
chrA01	Undefined	as_event	9228305	9228765	.	+	.	transcript_id "TCONS_00000818,TCONS_00000819"; gene_id "chrA01:9227828-9230597W"; flanks "9228305-,9228765^"; structure "1^3-,2^4-"; splice_chain "9228449^9228639-,9228459^9228649-"; sources "Undefined,Undefined"; NMorMRNA "null"; degree "4"; dimension "2_2";
chrA01	Undefined	as_event	9231526	9232270	.	+	.	transcript_id "TCONS_00000820,TCONS_00000821"; gene_id "chrA01:9231292-9234349W"; flanks "9231526-,9232270^"; structure "1^3-,2^4-"; splice_chain "9231863^9231941-,9231873^9231951-"; sources "Undefined,Undefined"; NMorMRNA "null"; degree "4"; dimension "2_2";
chrA01	Undefined	as_event	9235620	9236350	.	+	.	transcript_id "TCONS_00000822,TCONS_00000823"; gene_id "chrA01:9234962-9236350W"; flanks "9235620-,9236350]"; structure "0,1^2-"; splice_chain ",9235941^9236017-"; sources "Undefined,Undefined"; NMorMRNA "null"; degree "4"; dimension "2_2";
chrA01	Undefined	as_event	9237891	9238122	.	+	.	transcript_id "TCONS_00000824,TCONS_00000825"; gene_id "chrA01:9237099-9244620W"; flanks "9237891-,9238122^"; structure "0,1^2-"; splice_chain ",9237961^9238044-"; sources "Undefined,Undefined"; NMorMRNA "null"; degree "4"; dimension "2_2";
chrA01	Undefined	as_event	9376525	9376824	.	+	.	transcript_id "TCONS_00000832,TCONS_00000831"; gene_id "chrA01:9375886-9379260W"; flanks "9376525-,9376824^"; structure "0,1^2-"; splice_chain ",9376616^9376693-"; sources "Undefined,Undefined"; NMorMRNA "null"; degree "4"; dimension "2_2";
chrA01	Undefined	as_event	9377172	9377498	.	+	.	transcript_id "TCONS_00000832,TCONS_00000831"; gene_id "chrA01:9375886-9379260W"; flanks "9377172-,9377498^"; structure "0,1^2-"; splice_chain ",9377335^9377420-"; sources "Undefined,Undefined"; NMorMRNA "null"; degree "4"; dimension "2_2";
chrA01	Undefined	as_event	9478706	9479266	.	+	.	transcript_id "TCONS_00000840,TCONS_00000841"; gene_id "chrA01:9478706-9480405W"; flanks "9478706[,9479266^"; structure "1^3-,2^4-"; splice_chain "9478921^9479127-,9478922^9479128-"; sources "Undefined,Undefined"; NMorMRNA "null"; degree "4"; dimension "2_2";
chrA01	Undefined	as_event	10062600	10063457	.	+	.	transcript_id "TCONS_00000862,TCONS_00000860"; gene_id "chrA01:10062274-10063927W"; flanks "10062600-,10063457^"; structure "0,1^2-"; splice_chain ",10062999^10063172-"; sources "Undefined,Undefined"; NMorMRNA "null"; degree "4"; dimension "2_2";
chrA01	Undefined	as_event	10063172	10063537	.	+	.	transcript_id "TCONS_00000861,TCONS_00000860"; gene_id "chrA01:10062274-10063927W"; flanks "10063172-,10063537-"; structure "1^,2^"; splice_chain "10063448^,10063457^"; sources "Undefined,Undefined"; NMorMRNA "null"; degree "4"; dimension "2_2";
chrA01	Undefined	as_event	10062600	10063537	.	+	.	transcript_id "TCONS_00000861,TCONS_00000860,TCONS_00000862"; gene_id "chrA01:10062274-10063927W"; flanks "10062600-,10063537-"; structure "1^2-3^,1^2-4^,4^"; splice_chain "10062999^10063172-10063448^,10062999^10063172-10063457^,10063457^"; sources "Undefined,Undefined,Undefined"; NMorMRNA "null"; degree "9"; dimension "3_3";
chrA01	Undefined	as_event	10063537	10063927	.	+	.	transcript_id "TCONS_00000862,TCONS_00000860/TCONS_00000861"; gene_id "chrA01:10062274-10063927W"; flanks "10063537-,10063927]"; structure "0,1^2-"; splice_chain ",10063644^10063741-"; sources "Undefined,Undefined"; NMorMRNA "null"; degree "4"; dimension "2_2";
chrA01	Undefined	as_event	10063172	10063927	.	+	.	transcript_id "TCONS_00000863,TCONS_00000861,TCONS_00000860"; gene_id "chrA01:10062274-10063927W"; flanks "10063172-,10063927]"; structure "0,1^3-4^5-,2^3-4^5-"; splice_chain ",10063448^10063537-10063644^10063741-,10063457^10063537-10063644^10063741-"; sources "Undefined,Undefined,Undefined"; NMorMRNA "null"; degree "9"; dimension "3_3";
chrA01	Undefined	as_event	10062600	10063927	.	+	.	transcript_id "TCONS_00000863,TCONS_00000861,TCONS_00000860,TCONS_00000862"; gene_id "chrA01:10062274-10063927W"; flanks "10062600-,10063927]"; structure "1^2-,1^2-3^5-6^7-,1^2-4^5-6^7-,4^5-"; splice_chain "10062999^10063172-,10062999^10063172-10063448^10063537-10063644^10063741-,10062999^10063172-10063457^10063537-10063644^10063741-,10063457^10063537-"; sources "Undefined,Undefined,Undefined,Und…
chrA01	Undefined	as_event	10189258	10189595	.	+	.	transcript_id "TCONS_00000867,TCONS_00000866"; gene_id "chrA01:10187248-10189595W"; flanks "10189258-,10189595]"; structure "1^3-,2^4-"; splice_chain "10189459^10189536-,10189475^10189559-"; sources "Undefined,Undefined"; NMorMRNA "null"; degree "4"; dimension "2_2";
chrA01	Undefined	as_event	10303116	10303834	.	+	.	transcript_id "TCONS_00000869,TCONS_00000870"; gene_id "chrA01:10302022-10304545W"; flanks "10303116-,10303834^"; structure "1^3-,2^4-"; splice_chain "10303568^10303682-,10303570^10303684-"; sources "Undefined,Undefined"; NMorMRNA "null"; degree "4"; dimension "2_2";
chrA01	Undefined	as_event	10351834	10352100	.	+	.	transcript_id "TCONS_00000872,TCONS_00000871"; gene_id "chrA01:10350282-10352100W"; flanks "10351834-,10352100]"; structure "0,1^2-"; splice_chain ",10351888^10351961-"; sources "Undefined,Undefined"; NMorMRNA "null"; degree "4"; dimension "2_2";
chrA01	Undefined	as_event	10354783	10355262	.	+	.	transcript_id "TCONS_00000874,TCONS_00000873"; gene_id "chrA01:10353016-10356329W"; flanks "10354783-,10355262^"; structure "1^3-,2^4-"; splice_chain "10355046^10355125-,10355056^10355135-"; sources "Undefined,Undefined"; NMorMRNA "null"; degree "4"; dimension "2_2";
chrA01	Undefined	as_event	10468587	10468872	.	+	.	transcript_id "TCONS_00000879,TCONS_00000878/TCONS_00000880/TCONS_00000881/TCONS_00000882"; gene_id "chrA01:10467891-10470281W"; flanks "10468587-,10468872-"; structure "1^,2^"; splice_chain "10468721^,10468781^"; sources "Undefined,Undefined"; NMorMRNA "null"; degree "4"; dimension "2_2";
chrA01	Undefined	as_event	10468872	10469127	.	+	.	transcript_id "TCONS_00000880,TCONS_00000878/TCONS_00000882"; gene_id "chrA01:10467891-10470281W"; flanks "10468872-,10469127-"; structure "1^,2^"; splice_chain "10469005^,10469012^"; sources "Undefined,Undefined"; NMorMRNA "null"; degree "4"; dimension "2_2";
chrA01	Undefined	as_event	10468872	10469217	.	+	.	transcript_id "TCONS_00000879/TCONS_00000881,TCONS_00000880,TCONS_00000878/TCONS_00000882"; gene_id "chrA01:10467891-10470281W"; flanks "10468872-,10469217^"; structure "0,1^3-,2^3-"; splice_chain ",10469005^10469127-,10469012^10469127-"; sources "Undefined,Undefined,Undefined"; NMorMRNA "null"; degree "9"; dimension "3_3";
chrA01	Undefined	as_event	10469312	10469604	.	+	.	transcript_id "TCONS_00000878,TCONS_00000879"; gene_id "chrA01:10467891-10470281W"; flanks "10469312-,10469604^"; structure "1^3-,2^4-"; splice_chain "10469377^10469457-,10469400^10469480-"; sources "Undefined,Undefined"; NMorMRNA "null"; degree "4"; dimension "2_2";
chrA01	Undefined	as_event	10469457	10469924	.	+	.	transcript_id "TCONS_00000882,TCONS_00000878"; gene_id "chrA01:10467891-10470281W"; flanks "10469457-,10469924^"; structure "0,1^2-"; splice_chain ",10469604^10469760-"; sources "Undefined,Undefined"; NMorMRNA "null"; degree "4"; dimension "2_2";
chrA01	Undefined	as_event	10469312	10469924	.	+	.	transcript_id "TCONS_00000882,TCONS_00000878,TCONS_00000879"; gene_id "chrA01:10467891-10470281W"; flanks "10469312-,10469924^"; structure "1^3-,1^3-5^6-,2^4-5^6-"; splice_chain "10469377^10469457-,10469377^10469457-10469604^10469760-,10469400^10469480-10469604^10469760-"; sources "Undefined,Undefined,Undefined"; NMorMRNA "null"; degree "9"; dimension "3_3";
chrA01	Undefined	as_event	10469457	10470281	.	+	.	transcript_id "TCONS_00000880/TCONS_00000881,TCONS_00000878,TCONS_00000882"; gene_id "chrA01:10467891-10470281W"; flanks "10469457-,10470281]"; structure "0,1^2-3^4-,3^4-"; splice_chain ",10469604^10469760-10469924^10470040-,10469924^10470040-"; sources "Undefined,Undefined,Undefined"; NMorMRNA "null"; degree "9"; dimension "3_3";
chrA01	Undefined	as_event	10469312	10470281	.	+	.	transcript_id "TCONS_00000880/TCONS_00000881,TCONS_00000878,TCONS_00000882,TCONS_00000879"; gene_id "chrA01:10467891-10470281W"; flanks "10469312-,10470281]"; structure "1^3-,1^3-5^6-7^8-,1^3-7^8-,2^4-5^6-7^8-"; splice_chain "10469377^10469457-,10469377^10469457-10469604^10469760-10469924^10470040-,10469377^10469457-10469924^10470040-,10469400^10469480-10469604^10469760-10469924^10470040-"; sourc…
chrA01	Undefined	as_event	10504780	10505660	.	+	.	transcript_id "TCONS_00000886,TCONS_00000887"; gene_id "chrA01:10503496-10507641W"; flanks "10504780^,10505660^"; structure "1-,2-"; splice_chain "10505216-,10505219-"; sources "Undefined,Undefined"; NMorMRNA "null"; degree "4"; dimension "2_2";
chrA01	Undefined	as_event	10607891	10608182	.	+	.	transcript_id "TCONS_00000889,TCONS_00000890"; gene_id "chrA01:10606463-10609185W"; flanks "10607891^,10608182^"; structure "1-,2-"; splice_chain "10608123-,10608128-"; sources "Undefined,Undefined"; NMorMRNA "null"; degree "4"; dimension "2_2";
chrA01	Undefined	as_event	10828324	10828465	.	+	.	transcript_id "TCONS_00000896,TCONS_00000897"; gene_id "chrA01:10827184-10829793W"; flanks "10828324-,10828465-"; structure "1^,2^"; splice_chain "10828389^,10828390^"; sources "Undefined,Undefined"; NMorMRNA "null"; degree "4"; dimension "2_2";
chrA01	Undefined	as_event	11111361	11111967	.	+	.	transcript_id "TCONS_00000906,TCONS_00000905"; gene_id "chrA01:11111361-11112620W"; flanks "11111361[,11111967^"; structure "1^3-,2^4-"; splice_chain "11111699^11111788-,11111709^11111798-"; sources "Undefined,Undefined"; NMorMRNA "null"; degree "4"; dimension "2_2";
chrA01	Undefined	as_event	11333210	11336436	.	+	.	transcript_id "TCONS_00000909,TCONS_00000910"; gene_id "chrA01:11333210-11336436W"; flanks "11333210[,11336436]"; structure "0,1^2-"; splice_chain ",11333617^11333699-"; sources "Undefined,Undefined"; NMorMRNA "null"; degree "4"; dimension "2_2";
chrA01	Undefined	as_event	11852678	11853147	.	+	.	transcript_id "TCONS_00000918,TCONS_00000917"; gene_id "chrA01:11852678-11854346W"; flanks "11852678[,11853147^"; structure "0,1^2-"; splice_chain ",11852894^11853064-"; sources "Undefined,Undefined"; NMorMRNA "null"; degree "4"; dimension "2_2";
chrA01	Undefined	as_event	11853066	11853348	.	+	.	transcript_id "TCONS_00000920,TCONS_00000919"; gene_id "chrA01:11852678-11854346W"; flanks "11853066-,11853348^"; structure "1^3-,2^4-"; splice_chain "11853157^11853255-,11853158^11853256-"; sources "Undefined,Undefined"; NMorMRNA "null"; degree "4"; dimension "2_2";
chrA01	Undefined	as_event	11852678	11853348	.	+	.	transcript_id "TCONS_00000917,TCONS_00000920,TCONS_00000919,TCONS_00000918"; gene_id "chrA01:11852678-11854346W"; flanks "11852678[,11853348^"; structure "1^3-5^8-,2^4-6^9-,2^4-7^10-,5^8-"; splice_chain "11852894^11853064-11853147^11853245-,11852896^11853066-11853157^11853255-,11852896^11853066-11853158^11853256-,11853147^11853245-"; sources "Undefined,Undefined,Undefined,Undefined"; NMorMRNA "nu…
chrA01	Undefined	as_event	12249985	12251126	.	+	.	transcript_id "TCONS_00000924,TCONS_00000925"; gene_id "chrA01:12249766-12251126W"; flanks "12249985-,12251126]"; structure "0,1^2-"; splice_chain ",12250700^12250781-"; sources "Undefined,Undefined"; NMorMRNA "null"; degree "4"; dimension "2_2";
chrA01	Undefined	as_event	12384764	12385245	.	+	.	transcript_id "TCONS_00000928,TCONS_00000929"; gene_id "chrA01:12384566-12386943W"; flanks "12384764-,12385245^"; structure "0,1^2-"; splice_chain ",12384804^12384870-"; sources "Undefined,Undefined"; NMorMRNA "null"; degree "4"; dimension "2_2";
chrA01	Undefined	as_event	12393622	12394054	.	+	.	transcript_id "TCONS_00000931,TCONS_00000932"; gene_id "chrA01:12392992-12395476W"; flanks "12393622-,12394054^"; structure "0,1^2-"; splice_chain ",12393892^12393961-"; sources "Undefined,Undefined"; NMorMRNA "null"; degree "4"; dimension "2_2";
chrA01	Undefined	as_event	12394552	12394864	.	+	.	transcript_id "TCONS_00000932,TCONS_00000931"; gene_id "chrA01:12392992-12395476W"; flanks "12394552^,12394864^"; structure "1-,2-"; splice_chain "12394737-,12394738-"; sources "Undefined,Undefined"; NMorMRNA "null"; degree "4"; dimension "2_2";
chrA01	Undefined	as_event	12395201	12395476	.	+	.	transcript_id "TCONS_00000932,TCONS_00000931"; gene_id "chrA01:12392992-12395476W"; flanks "12395201-,12395476]"; structure "0,1^2-"; splice_chain ",12395308^12395406-"; sources "Undefined,Undefined"; NMorMRNA "null"; degree "4"; dimension "2_2";
chrA01	Undefined	as_event	12474864	12475231	.	+	.	transcript_id "TCONS_00000940,TCONS_00000941"; gene_id "chrA01:12474317-12475713W"; flanks "12474864-,12475231^"; structure "0,1^2-"; splice_chain ",12474986^12475065-"; sources "Undefined,Undefined"; NMorMRNA "null"; degree "4"; dimension "2_2";
chrA01	Undefined	as_event	12934469	12935518	.	+	.	transcript_id "TCONS_00000954,TCONS_00000953"; gene_id "chrA01:12934469-12935518W"; flanks "12934469[,12935518]"; structure "0,1^2-"; splice_chain ",12935006^12935139-"; sources "Undefined,Undefined"; NMorMRNA "null"; degree "4"; dimension "2_2";
chrA01	Undefined	as_event	12943489	12943999	.	+	.	transcript_id "TCONS_00000956/TCONS_00000957,TCONS_00000955"; gene_id "chrA01:12943138-12945417W"; flanks "12943489-,12943999^"; structure "1^3-,2^4-"; splice_chain "12943618^12943805-,12943628^12943815-"; sources "Undefined,Undefined"; NMorMRNA "null"; degree "4"; dimension "2_2";
chrA01	Undefined	as_event	12944454	12944619	.	+	.	transcript_id "TCONS_00000955,TCONS_00000956/TCONS_00000957/TCONS_00000958"; gene_id "chrA01:12943138-12945417W"; flanks "12944454^,12944619^"; structure "1-,2-"; splice_chain "12944553-,12944554-"; sources "Undefined,Undefined"; NMorMRNA "null"; degree "4"; dimension "2_2";
chrA01	Undefined	as_event	12944873	12945029	.	+	.	transcript_id "TCONS_00000957/TCONS_00000958,TCONS_00000955"; gene_id "chrA01:12943138-12945417W"; flanks "12944873-,12945029-"; structure "1^,2^"; splice_chain "12944936^,12944938^"; sources "Undefined,Undefined"; NMorMRNA "null"; degree "4"; dimension "2_2";
chrA01	Undefined	as_event	12944873	12945097	.	+	.	transcript_id "TCONS_00000956,TCONS_00000957/TCONS_00000958,TCONS_00000955"; gene_id "chrA01:12943138-12945417W"; flanks "12944873-,12945097^"; structure "0,1^3-,2^3-"; splice_chain ",12944936^12945029-,12944938^12945029-"; sources "Undefined,Undefined,Undefined"; NMorMRNA "null"; degree "9"; dimension "3_3";
chrA01	Undefined	as_event	13140862	13141848	.	+	.	transcript_id "TCONS_00000965,TCONS_00000964"; gene_id "chrA01:13140451-13144071W"; flanks "13140862-,13141848^"; structure "1^3-5^6-,2^4-"; splice_chain "13140939^13141124-13141210^13141288-,13140940^13141125-"; sources "Undefined,Undefined"; NMorMRNA "null"; degree "4"; dimension "2_2";
chrA01	Undefined	as_event	13141124	13142393	.	+	.	transcript_id "TCONS_00000965,TCONS_00000963"; gene_id "chrA01:13140451-13144071W"; flanks "13141124-,13142393^"; structure "1^2-3^5-,4^6-"; splice_chain "13141210^13141288-13141848^13141962-,13141850^13141964-"; sources "Undefined,Undefined"; NMorMRNA "null"; degree "4"; dimension "2_2";
chrA01	Undefined	as_event	13140862	13142393	.	+	.	transcript_id "TCONS_00000965,TCONS_00000963,TCONS_00000964"; gene_id "chrA01:13140451-13144071W"; flanks "13140862-,13142393^"; structure "1^3-5^6-7^9-,1^3-8^10-,2^4-7^9-"; splice_chain "13140939^13141124-13141210^13141288-13141848^13141962-,13140939^13141124-13141850^13141964-,13140940^13141125-13141848^13141962-"; sources "Undefined,Undefined,Undefined"; NMorMRNA "null"; degree "9"; dimension …
chrA01	Undefined	as_event	13142628	13142928	.	+	.	transcript_id "TCONS_00000963/TCONS_00000965,TCONS_00000964"; gene_id "chrA01:13140451-13144071W"; flanks "13142628-,13142928^"; structure "1^3-,2^4-"; splice_chain "13142727^13142849-,13142737^13142859-"; sources "Undefined,Undefined"; NMorMRNA "null"; degree "4"; dimension "2_2";
chrA01	Undefined	as_event	13143655	13143833	.	+	.	transcript_id "TCONS_00000965,TCONS_00000964"; gene_id "chrA01:13140451-13144071W"; flanks "13143655-,13143833-"; structure "1^,2^"; splice_chain "13143747^,13143751^"; sources "Undefined,Undefined"; NMorMRNA "null"; degree "4"; dimension "2_2";
chrA01	Undefined	as_event	13682414	13683717	.	+	.	transcript_id "TCONS_00000976,TCONS_00000975"; gene_id "chrA01:13682127-13683717W"; flanks "13682414-,13683717]"; structure "0,1^2-"; splice_chain ",13682502^13682828-"; sources "Undefined,Undefined"; NMorMRNA "null"; degree "4"; dimension "2_2";
chrA01	Undefined	as_event	13682127	13683717	.	+	.	transcript_id "TCONS_00000974,TCONS_00000976,TCONS_00000975"; gene_id "chrA01:13682127-13683717W"; flanks "13682127[,13683717]"; structure "0,1^2-,1^2-3^4-"; splice_chain ",13682305^13682414-,13682305^13682414-13682502^13682828-"; sources "Undefined,Undefined,Undefined"; NMorMRNA "null"; degree "9"; dimension "3_3";
chrA01	Undefined	as_event	14158060	14158603	.	+	.	transcript_id "TCONS_00000990,TCONS_00000989,TCONS_00000988"; gene_id "chrA01:14158060-14162279W"; flanks "14158060[,14158603^"; structure "1^4-,2^5-,3^6-"; splice_chain "14158269^14158414-,14158271^14158416-,14158283^14158428-"; sources "Undefined,Undefined,Undefined"; NMorMRNA "null"; degree "9"; dimension "3_3";
chrA01	Undefined	as_event	14238844	14239112	.	+	.	transcript_id "TCONS_00000992,TCONS_00000993"; gene_id "chrA01:14232975-14239740W"; flanks "14238844-,14239112^"; structure "0,1^2-"; splice_chain ",14238957^14239045-"; sources "Undefined,Undefined"; NMorMRNA "null"; degree "4"; dimension "2_2";
chrA01	Undefined	as_event	14336527	14336878	.	+	.	transcript_id "TCONS_00000995/TCONS_00000997/TCONS_00000998,TCONS_00000996"; gene_id "chrA01:14335741-14337653W"; flanks "14336527-,14336878^"; structure "1^3-,2^4-"; splice_chain "14336708^14336808-,14336718^14336818-"; sources "Undefined,Undefined"; NMorMRNA "null"; degree "4"; dimension "2_2";
chrA01	Undefined	as_event	14336878	14337039	.	+	.	transcript_id "TCONS_00000998,TCONS_00000997"; gene_id "chrA01:14335741-14337653W"; flanks "14336878^,14337039^"; structure "1-,2-"; splice_chain "14336955-,14336956-"; sources "Undefined,Undefined"; NMorMRNA "null"; degree "4"; dimension "2_2";
chrA01	Undefined	as_event	14336956	14337121	.	+	.	transcript_id "TCONS_00000997,TCONS_00000995"; gene_id "chrA01:14335741-14337653W"; flanks "14336956-,14337121-"; structure "1^,2^"; splice_chain "14337039^,14337041^"; sources "Undefined,Undefined"; NMorMRNA "null"; degree "4"; dimension "2_2";
chrA01	Undefined	as_event	14336878	14337121	.	+	.	transcript_id "TCONS_00000998,TCONS_00000997,TCONS_00000995"; gene_id "chrA01:14335741-14337653W"; flanks "14336878^,14337121-"; structure "1-3^,2-3^,2-4^"; splice_chain "14336955-14337039^,14336956-14337039^,14336956-14337041^"; sources "Undefined,Undefined,Undefined"; NMorMRNA "null"; degree "9"; dimension "3_3";
chrA01	Undefined	as_event	14336956	14337304	.	+	.	transcript_id "TCONS_00000996,TCONS_00000997,TCONS_00000995"; gene_id "chrA01:14335741-14337653W"; flanks "14336956-,14337304]"; structure "0,1^3-,2^3-"; splice_chain ",14337039^14337121-,14337041^14337121-"; sources "Undefined,Undefined,Undefined"; NMorMRNA "null"; degree "9"; dimension "3_3";
chrA01	Undefined	as_event	14362709	14363302	.	+	.	transcript_id "TCONS_00001000,TCONS_00000999"; gene_id "chrA01:14358918-14364977W"; flanks "14362709-,14363302^"; structure "0,1^2-"; splice_chain ",14362811^14362899-"; sources "Undefined,Undefined"; NMorMRNA "null"; degree "4"; dimension "2_2";
chrA01	Undefined	as_event	14363567	14363953	.	+	.	transcript_id "TCONS_00001000,TCONS_00000999"; gene_id "chrA01:14358918-14364977W"; flanks "14363567-,14363953^"; structure "1^3-,2^4-"; splice_chain "14363705^14363801-,14363715^14363811-"; sources "Undefined,Undefined"; NMorMRNA "null"; degree "4"; dimension "2_2";
chrA01	Undefined	as_event	14653718	14655607	.	+	.	transcript_id "TCONS_00001008,TCONS_00001007"; gene_id "chrA01:14653305-14655607W"; flanks "14653718-,14655607]"; structure "1^3-,2^4-"; splice_chain "14654677^14654755-,14654687^14654765-"; sources "Undefined,Undefined"; NMorMRNA "null"; degree "4"; dimension "2_2";
chrA01	Undefined	as_event	15326092	15327798	.	+	.	transcript_id "TCONS_00001023,TCONS_00001022"; gene_id "chrA01:15326092-15327798W"; flanks "15326092[,15327798]"; structure "0,1^2-"; splice_chain ",15327225^15327595-"; sources "Undefined,Undefined"; NMorMRNA "null"; degree "4"; dimension "2_2";
chrA01	Undefined	as_event	15607315	15607641	.	+	.	transcript_id "TCONS_00001032,TCONS_00001033"; gene_id "chrA01:15606584-15607938W"; flanks "15607315-,15607641^"; structure "0,1^2-"; splice_chain ",15607395^15607483-"; sources "Undefined,Undefined"; NMorMRNA "null"; degree "4"; dimension "2_2";
chrA01	Undefined	as_event	15783364	15783611	.	+	.	transcript_id "TCONS_00001039,TCONS_00001038"; gene_id "chrA01:15782151-15786144W"; flanks "15783364-,15783611-"; structure "1^,2^"; splice_chain "15783512^,15783517^"; sources "Undefined,Undefined"; NMorMRNA "null"; degree "4"; dimension "2_2";
chrA01	Undefined	as_event	16273157	16273651	.	+	.	transcript_id "TCONS_00001049,TCONS_00001048"; gene_id "chrA01:16272028-16273947W"; flanks "16273157-,16273651^"; structure "1^3-,2^4-"; splice_chain "16273435^16273515-,16273445^16273525-"; sources "Undefined,Undefined"; NMorMRNA "null"; degree "4"; dimension "2_2";
chrA01	Undefined	as_event	16481230	16481874	.	+	.	transcript_id "TCONS_00001050,TCONS_00001051/TCONS_00001052"; gene_id "chrA01:16481230-16482991W"; flanks "16481230[,16481874^"; structure "0,1^2-"; splice_chain ",16481561^16481739-"; sources "Undefined,Undefined"; NMorMRNA "null"; degree "4"; dimension "2_2";
chrA01	Undefined	as_event	16482503	16482991	.	+	.	transcript_id "TCONS_00001051,TCONS_00001050,TCONS_00001052"; gene_id "chrA01:16481230-16482991W"; flanks "16482503-,16482991]"; structure "0,1^4-,2^3-"; splice_chain ",16482671^16482850-,16482724^16482827-"; sources "Undefined,Undefined,Undefined"; NMorMRNA "null"; degree "9"; dimension "3_3";
chrA01	Undefined	as_event	16791525	16791714	.	+	.	transcript_id "TCONS_00001060,TCONS_00001059"; gene_id "chrA01:16790400-16793210W"; flanks "16791525-,16791714^"; structure "0,1^2-"; splice_chain ",16791582^16791669-"; sources "Undefined,Undefined"; NMorMRNA "null"; degree "4"; dimension "2_2";
chrA01	Undefined	as_event	16985568	16986869	.	+	.	transcript_id "TCONS_00001069,TCONS_00001068"; gene_id "chrA01:16985568-16987349W"; flanks "16985568[,16986869^"; structure "0,1^2-"; splice_chain ",16986060^16986145-"; sources "Undefined,Undefined"; NMorMRNA "null"; degree "4"; dimension "2_2";
chrA01	Undefined	as_event	17200759	17200939	.	+	.	transcript_id "TCONS_00001076,TCONS_00001075"; gene_id "chrA01:17197709-17201477W"; flanks "17200759^,17200939^"; structure "1-,2-"; splice_chain "17200871-,17200877-"; sources "Undefined,Undefined"; NMorMRNA "null"; degree "4"; dimension "2_2";
chrA01	Undefined	as_event	17500968	17501213	.	+	.	transcript_id "TCONS_00001080,TCONS_00001081"; gene_id "chrA01:17499719-17501213W"; flanks "17500968-,17501213]"; structure "0,1^2-"; splice_chain ",17501060^17501145-"; sources "Undefined,Undefined"; NMorMRNA "null"; degree "4"; dimension "2_2";
chrA01	Undefined	as_event	17795508	17796078	.	+	.	transcript_id "TCONS_00001094,TCONS_00001095"; gene_id "chrA01:17795383-17797120W"; flanks "17795508^,17796078^"; structure "1-,2-"; splice_chain "17795764-,17795767-"; sources "Undefined,Undefined"; NMorMRNA "null"; degree "4"; dimension "2_2";
chrA01	Undefined	as_event	17802632	17803108	.	+	.	transcript_id "TCONS_00001096,TCONS_00001097"; gene_id "chrA01:17801374-17804104W"; flanks "17802632-,17803108^"; structure "0,1^2-"; splice_chain ",17802943^17803021-"; sources "Undefined,Undefined"; NMorMRNA "null"; degree "4"; dimension "2_2";
chrA01	Undefined	as_event	17803360	17803738	.	+	.	transcript_id "TCONS_00001096,TCONS_00001097"; gene_id "chrA01:17801374-17804104W"; flanks "17803360-,17803738^"; structure "0,1^2-"; splice_chain ",17803434^17803519-"; sources "Undefined,Undefined"; NMorMRNA "null"; degree "4"; dimension "2_2";
chrA01	Undefined	as_event	17832713	17832965	.	+	.	transcript_id "TCONS_00001099,TCONS_00001098"; gene_id "chrA01:17831726-17834231W"; flanks "17832713-,17832965^"; structure "0,1^2-"; splice_chain ",17832793^17832873-"; sources "Undefined,Undefined"; NMorMRNA "null"; degree "4"; dimension "2_2";
chrA01	Undefined	as_event	17833839	17834015	.	+	.	transcript_id "TCONS_00001098,TCONS_00001099"; gene_id "chrA01:17831726-17834231W"; flanks "17833839-,17834015-"; structure "1^,2^"; splice_chain "17833902^,17833903^"; sources "Undefined,Undefined"; NMorMRNA "null"; degree "4"; dimension "2_2";
chrA01	Undefined	as_event	17866237	17866669	.	+	.	transcript_id "TCONS_00001101,TCONS_00001100,TCONS_00001102"; gene_id "chrA01:17865816-17868460W"; flanks "17866237-,17866669^"; structure "0,1^2-3^5-,4^6-"; splice_chain ",17866379^17866458-17866526^17866598-,17866551^17866623-"; sources "Undefined,Undefined,Undefined"; NMorMRNA "null"; degree "9"; dimension "3_3";
chrA01	Undefined	as_event	17867597	17867748	.	+	.	transcript_id "TCONS_00001100,TCONS_00001101/TCONS_00001102"; gene_id "chrA01:17865816-17868460W"; flanks "17867597^,17867748^"; structure "1-,2-"; splice_chain "17867684-,17867686-"; sources "Undefined,Undefined"; NMorMRNA "null"; degree "4"; dimension "2_2";
chrA01	Undefined	as_event	17868025	17868460	.	+	.	transcript_id "TCONS_00001100,TCONS_00001101/TCONS_00001102"; gene_id "chrA01:17865816-17868460W"; flanks "17868025-,17868460]"; structure "0,1^2-"; splice_chain ",17868086^17868158-"; sources "Undefined,Undefined"; NMorMRNA "null"; degree "4"; dimension "2_2";
chrA01	Undefined	as_event	18006881	18007502	.	+	.	transcript_id "TCONS_00001106,TCONS_00001105"; gene_id "chrA01:18006881-18009392W"; flanks "18006881[,18007502-"; structure "1^,2^"; splice_chain "18007256^,18007285^"; sources "Undefined,Undefined"; NMorMRNA "null"; degree "4"; dimension "2_2";
chrA01	Undefined	as_event	18070481	18070899	.	+	.	transcript_id "TCONS_00001112,TCONS_00001113"; gene_id "chrA01:18069568-18074326W"; flanks "18070481-,18070899^"; structure "0,1^2-"; splice_chain ",18070603^18070678-"; sources "Undefined,Undefined"; NMorMRNA "null"; degree "4"; dimension "2_2";
chrA01	Undefined	as_event	18070972	18071271	.	+	.	transcript_id "TCONS_00001112,TCONS_00001113"; gene_id "chrA01:18069568-18074326W"; flanks "18070972-,18071271^"; structure "0,1^2-"; splice_chain ",18071105^18071179-"; sources "Undefined,Undefined"; NMorMRNA "null"; degree "4"; dimension "2_2";
chrA01	Undefined	as_event	18153052	18154192	.	+	.	transcript_id "TCONS_00001117,TCONS_00001118"; gene_id "chrA01:18152771-18155149W"; flanks "18153052^,18154192^"; structure "1-,2-"; splice_chain "18153189-,18153190-"; sources "Undefined,Undefined"; NMorMRNA "null"; degree "4"; dimension "2_2";
chrA01	Undefined	as_event	18160634	18160977	.	+	.	transcript_id "TCONS_00001120/TCONS_00001121,TCONS_00001122"; gene_id "chrA01:18158529-18164267W"; flanks "18160634-,18160977^"; structure "1^3-,2^4-"; splice_chain "18160742^18160829-,18160745^18160832-"; sources "Undefined,Undefined"; NMorMRNA "null"; degree "4"; dimension "2_2";
chrA01	Undefined	as_event	18161316	18161465	.	+	.	transcript_id "TCONS_00001120/TCONS_00001121,TCONS_00001122"; gene_id "chrA01:18158529-18164267W"; flanks "18161316-,18161465-"; structure "1^,2^"; splice_chain "18161383^,18161401^"; sources "Undefined,Undefined"; NMorMRNA "null"; degree "4"; dimension "2_2";
chrA01	Undefined	as_event	18161658	18161963	.	+	.	transcript_id "TCONS_00001122,TCONS_00001120,TCONS_00001121"; gene_id "chrA01:18158529-18164267W"; flanks "18161658-,18161963-"; structure "1^,2^,3^"; splice_chain "18161865^,18161870^,18161882^"; sources "Undefined,Undefined,Undefined"; NMorMRNA "null"; degree "9"; dimension "3_3";
chrA01	Undefined	as_event	18162788	18163386	.	+	.	transcript_id "TCONS_00001121,TCONS_00001120/TCONS_00001122"; gene_id "chrA01:18158529-18164267W"; flanks "18162788^,18163386-"; structure "0,1-2^"; splice_chain ",18163180-18163291^"; sources "Undefined,Undefined"; NMorMRNA "null"; degree "4"; dimension "2_2";
chrA01	Undefined	as_event	18192961	18193672	.	+	.	transcript_id "TCONS_00001124,TCONS_00001123"; gene_id "chrA01:18191306-18194794W"; flanks "18192961-,18193672^"; structure "1^3-,2^4-"; splice_chain "18193073^18193151-,18193075^18193153-"; sources "Undefined,Undefined"; NMorMRNA "null"; degree "4"; dimension "2_2";
chrA01	Undefined	as_event	18374400	18375107	.	+	.	transcript_id "TCONS_00001132,TCONS_00001131"; gene_id "chrA01:18366123-18377755W"; flanks "18374400[,18375107^"; structure "0,1^2-"; splice_chain ",18374727^18374792-"; sources "Undefined,Undefined"; NMorMRNA "null"; degree "4"; dimension "2_2";
chrA01	Undefined	as_event	18375608	18375811	.	+	.	transcript_id "TCONS_00001131,TCONS_00001130/TCONS_00001132"; gene_id "chrA01:18366123-18377755W"; flanks "18375608-,18375811^"; structure "0,1^2-"; splice_chain ",18375665^18375765-"; sources "Undefined,Undefined"; NMorMRNA "null"; degree "4"; dimension "2_2";
chrA01	Undefined	as_event	18588428	18589835	.	+	.	transcript_id "TCONS_00001134,TCONS_00001135"; gene_id "chrA01:18588068-18590681W"; flanks "18588428^,18589835^"; structure "1-,2-"; splice_chain "18588610-,18588616-"; sources "Undefined,Undefined"; NMorMRNA "null"; degree "4"; dimension "2_2";
chrA01	Undefined	as_event	18643352	18644407	.	+	.	transcript_id "TCONS_00001137,TCONS_00001138"; gene_id "chrA01:18643158-18647215W"; flanks "18643352-,18644407^"; structure "1^3-,2^4-"; splice_chain "18643585^18643788-,18643586^18643789-"; sources "Undefined,Undefined"; NMorMRNA "null"; degree "4"; dimension "2_2";
chrA01	Undefined	as_event	18658654	18658881	.	+	.	transcript_id "TCONS_00001142,TCONS_00001141"; gene_id "chrA01:18655922-18659662W"; flanks "18658654-,18658881^"; structure "1^3-,2^4-"; splice_chain "18658692^18658777-,18658694^18658779-"; sources "Undefined,Undefined"; NMorMRNA "null"; degree "4"; dimension "2_2";
chrA01	Undefined	as_event	18763806	18764063	.	+	.	transcript_id "TCONS_00001146,TCONS_00001145"; gene_id "chrA01:18761944-18764343W"; flanks "18763806^,18764063]"; structure "1-,2-"; splice_chain "18763888-,18763891-"; sources "Undefined,Undefined"; NMorMRNA "null"; degree "4"; dimension "2_2";
chrA01	Undefined	as_event	19062071	19062591	.	+	.	transcript_id "TCONS_00001155/TCONS_00001156,TCONS_00001154"; gene_id "chrA01:19060671-19065770W"; flanks "19062071-,19062591^"; structure "1^3-,2^4-"; splice_chain "19062366^19062495-,19062376^19062505-"; sources "Undefined,Undefined"; NMorMRNA "null"; degree "4"; dimension "2_2";
chrA01	Undefined	as_event	19062495	19062761	.	+	.	transcript_id "TCONS_00001155/TCONS_00001156,TCONS_00001157"; gene_id "chrA01:19060671-19065770W"; flanks "19062495-,19062761-"; structure "1^,2^"; splice_chain "19062591^,19062592^"; sources "Undefined,Undefined"; NMorMRNA "null"; degree "4"; dimension "2_2";
chrA01	Undefined	as_event	19062071	19062761	.	+	.	transcript_id "TCONS_00001155/TCONS_00001156,TCONS_00001157,TCONS_00001154"; gene_id "chrA01:19060671-19065770W"; flanks "19062071-,19062761-"; structure "1^3-5^,1^3-6^,2^4-5^"; splice_chain "19062366^19062495-19062591^,19062366^19062495-19062592^,19062376^19062505-19062591^"; sources "Undefined,Undefined,Undefined"; NMorMRNA "null"; degree "9"; dimension "3_3";
chrA01	Undefined	as_event	19063179	19063449	.	+	.	transcript_id "TCONS_00001156/TCONS_00001157,TCONS_00001155"; gene_id "chrA01:19060671-19065770W"; flanks "19063179-,19063449-"; structure "1^,2^"; splice_chain "19063265^,19063331^"; sources "Undefined,Undefined"; NMorMRNA "null"; degree "4"; dimension "2_2";
chrA01	Undefined	as_event	19064609	19064858	.	+	.	transcript_id "TCONS_00001157,TCONS_00001155/TCONS_00001156"; gene_id "chrA01:19060671-19065770W"; flanks "19064609-,19064858-"; structure "1^,2^"; splice_chain "19064731^,19064779^"; sources "Undefined,Undefined"; NMorMRNA "null"; degree "4"; dimension "2_2";
chrA01	Undefined	as_event	19065410	19065557	.	+	.	transcript_id "TCONS_00001156/TCONS_00001157,TCONS_00001155"; gene_id "chrA01:19060671-19065770W"; flanks "19065410-,19065557-"; structure "1^,2^"; splice_chain "19065481^,19065482^"; sources "Undefined,Undefined"; NMorMRNA "null"; degree "4"; dimension "2_2";
chrA01	Undefined	as_event	19297325	19297699	.	+	.	transcript_id "TCONS_00001167,TCONS_00001166"; gene_id "chrA01:19295566-19298662W"; flanks "19297325-,19297699-"; structure "1^2-3^,4^"; splice_chain "19297474^19297533-19297637^,19297638^"; sources "Undefined,Undefined"; NMorMRNA "null"; degree "4"; dimension "2_2";
chrA01	Undefined	as_event	19297699	19298035	.	+	.	transcript_id "TCONS_00001167,TCONS_00001166"; gene_id "chrA01:19295566-19298662W"; flanks "19297699-,19298035^"; structure "1^3-,2^4-"; splice_chain "19297800^19297880-,19297810^19297890-"; sources "Undefined,Undefined"; NMorMRNA "null"; degree "4"; dimension "2_2";
chrA01	Undefined	as_event	19658924	19660062	.	+	.	transcript_id "TCONS_00001177,TCONS_00001176"; gene_id "chrA01:19658924-19661245W"; flanks "19658924[,19660062-"; structure "1^,2^"; splice_chain "19659309^,19659310^"; sources "Undefined,Undefined"; NMorMRNA "null"; degree "4"; dimension "2_2";
chrA01	Undefined	as_event	19660576	19660816	.	+	.	transcript_id "TCONS_00001177,TCONS_00001176"; gene_id "chrA01:19658924-19661245W"; flanks "19660576-,19660816]"; structure "0,1^2-"; splice_chain ",19660691^19660764-"; sources "Undefined,Undefined"; NMorMRNA "null"; degree "4"; dimension "2_2";
chrA01	Undefined	as_event	19770772	19770932	.	+	.	transcript_id "TCONS_00001182,TCONS_00001183"; gene_id "chrA01:19770148-19776844W"; flanks "19770772^,19770932^"; structure "1-,2-"; splice_chain "19770877-,19770878-"; sources "Undefined,Undefined"; NMorMRNA "null"; degree "4"; dimension "2_2";
chrA01	Undefined	as_event	19772649	19772835	.	+	.	transcript_id "TCONS_00001182,TCONS_00001183"; gene_id "chrA01:19770148-19776844W"; flanks "19772649^,19772835^"; structure "1-,2-"; splice_chain "19772768-,19772770-"; sources "Undefined,Undefined"; NMorMRNA "null"; degree "4"; dimension "2_2";
chrA01	Undefined	as_event	19775307	19775492	.	+	.	transcript_id "TCONS_00001184,TCONS_00001182"; gene_id "chrA01:19770148-19776844W"; flanks "19775307^,19775492^"; structure "1-,2-"; splice_chain "19775398-,19775399-"; sources "Undefined,Undefined"; NMorMRNA "null"; degree "4"; dimension "2_2";
chrA01	Undefined	as_event	19775111	19775685	.	+	.	transcript_id "TCONS_00001183,TCONS_00001184,TCONS_00001182"; gene_id "chrA01:19770148-19776844W"; flanks "19775111-,19775685^"; structure "0,1^2-4^5-,1^3-4^5-"; splice_chain ",19775307^19775398-19775492^19775579-,19775307^19775399-19775492^19775579-"; sources "Undefined,Undefined,Undefined"; NMorMRNA "null"; degree "9"; dimension "3_3";
chrA01	Undefined	as_event	19775891	19776349	.	+	.	transcript_id "TCONS_00001182/TCONS_00001184,TCONS_00001183"; gene_id "chrA01:19770148-19776844W"; flanks "19775891-,19776349^"; structure "1^3-,2^4-"; splice_chain "19776020^19776135-,19776030^19776145-"; sources "Undefined,Undefined"; NMorMRNA "null"; degree "4"; dimension "2_2";
chrA01	Undefined	as_event	19809027	19809814	.	+	.	transcript_id "TCONS_00001186,TCONS_00001187"; gene_id "chrA01:19807369-19810884W"; flanks "19809027-,19809814^"; structure "0,1^2-"; splice_chain ",19809571^19809650-"; sources "Undefined,Undefined"; NMorMRNA "null"; degree "4"; dimension "2_2";
chrA01	Undefined	as_event	19903154	19903400	.	+	.	transcript_id "TCONS_00001195,TCONS_00001196"; gene_id "chrA01:19901977-19904881W"; flanks "19903154-,19903400^"; structure "0,1^2-"; splice_chain ",19903240^19903302-"; sources "Undefined,Undefined"; NMorMRNA "null"; degree "4"; dimension "2_2";
chrA01	Undefined	as_event	20020053	20020333	.	+	.	transcript_id "TCONS_00001205,TCONS_00001206"; gene_id "chrA01:20018491-20020832W"; flanks "20020053-,20020333^"; structure "0,1^2-"; splice_chain ",20020116^20020194-"; sources "Undefined,Undefined"; NMorMRNA "null"; degree "4"; dimension "2_2";
chrA01	Undefined	as_event	20020430	20020832	.	+	.	transcript_id "TCONS_00001205,TCONS_00001206"; gene_id "chrA01:20018491-20020832W"; flanks "20020430-,20020832]"; structure "0,1^2-"; splice_chain ",20020741^20020826-"; sources "Undefined,Undefined"; NMorMRNA "null"; degree "4"; dimension "2_2";
chrA01	Undefined	as_event	20038599	20039260	.	+	.	transcript_id "TCONS_00001207,TCONS_00001208"; gene_id "chrA01:20038059-20039260W"; flanks "20038599-,20039260]"; structure "0,1^2-"; splice_chain ",20038963^20039041-"; sources "Undefined,Undefined"; NMorMRNA "null"; degree "4"; dimension "2_2";
chrA01	Undefined	as_event	20120909	20121624	.	+	.	transcript_id "TCONS_00001211,TCONS_00001210"; gene_id "chrA01:20120909-20123448W"; flanks "20120909[,20121624^"; structure "0,1^2-"; splice_chain ",20121095^20121169-"; sources "Undefined,Undefined"; NMorMRNA "null"; degree "4"; dimension "2_2";
chrA01	Undefined	as_event	20450012	20450372	.	+	.	transcript_id "TCONS_00001229,TCONS_00001230"; gene_id "chrA01:20448300-20451328W"; flanks "20450012-,20450372^"; structure "1^3-,2^4-"; splice_chain "20450125^20450199-,20450126^20450200-"; sources "Undefined,Undefined"; NMorMRNA "null"; degree "4"; dimension "2_2";
chrA01	Undefined	as_event	20483755	20485060	.	+	.	transcript_id "TCONS_00001234/TCONS_00001236,TCONS_00001235"; gene_id "chrA01:20482248-20485060W"; flanks "20483755-,20485060]"; structure "1^3-,2^4-"; splice_chain "20483873^20483951-,20483883^20483961-"; sources "Undefined,Undefined"; NMorMRNA "null"; degree "4"; dimension "2_2";
chrA01	Undefined	as_event	20611951	20612317	.	+	.	transcript_id "TCONS_00001244,TCONS_00001245"; gene_id "chrA01:20611772-20612317W"; flanks "20611951-,20612317]"; structure "1^3-,2^4-"; splice_chain "20612162^20612243-,20612172^20612253-"; sources "Undefined,Undefined"; NMorMRNA "null"; degree "4"; dimension "2_2";
chrA01	Undefined	as_event	20639228	20639558	.	+	.	transcript_id "TCONS_00001250,TCONS_00001249"; gene_id "chrA01:20638567-20641789W"; flanks "20639228-,20639558^"; structure "0,1^2-"; splice_chain ",20639358^20639447-"; sources "Undefined,Undefined"; NMorMRNA "null"; degree "4"; dimension "2_2";
chrA01	Undefined	as_event	20640430	20640674	.	+	.	transcript_id "TCONS_00001250,TCONS_00001251"; gene_id "chrA01:20638567-20641789W"; flanks "20640430-,20640674^"; structure "0,1^2-"; splice_chain ",20640491^20640581-"; sources "Undefined,Undefined"; NMorMRNA "null"; degree "4"; dimension "2_2";
chrA01	Undefined	as_event	20641096	20641337	.	+	.	transcript_id "TCONS_00001251,TCONS_00001250"; gene_id "chrA01:20638567-20641789W"; flanks "20641096-,20641337^"; structure "1^3-,2^4-"; splice_chain "20641166^20641266-,20641173^20641273-"; sources "Undefined,Undefined"; NMorMRNA "null"; degree "4"; dimension "2_2";
chrA01	Undefined	as_event	20645674	20646091	.	+	.	transcript_id "TCONS_00001254,TCONS_00001253"; gene_id "chrA01:20645674-20649755W"; flanks "20645674[,20646091^"; structure "1^3-,2^4-"; splice_chain "20645807^20646002-,20645817^20646012-"; sources "Undefined,Undefined"; NMorMRNA "null"; degree "4"; dimension "2_2";
chrA01	Undefined	as_event	20646293	20646721	.	+	.	transcript_id "TCONS_00001254,TCONS_00001253"; gene_id "chrA01:20645674-20649755W"; flanks "20646293-,20646721^"; structure "0,1^2-"; splice_chain ",20646420^20646591-"; sources "Undefined,Undefined"; NMorMRNA "null"; degree "4"; dimension "2_2";
chrA01	Undefined	as_event	20685076	20685537	.	+	.	transcript_id "TCONS_00001261,TCONS_00001262"; gene_id "chrA01:20684381-20685660W"; flanks "20685076-,20685537-"; structure "1^,2^"; splice_chain "20685410^,20685442^"; sources "Undefined,Undefined"; NMorMRNA "null"; degree "4"; dimension "2_2";
chrA01	Undefined	as_event	20917604	20918238	.	+	.	transcript_id "TCONS_00001275,TCONS_00001274"; gene_id "chrA01:20916844-20922225W"; flanks "20917604-,20918238^"; structure "1^3-,2^4-"; splice_chain "20917669^20918059-,20917687^20918077-"; sources "Undefined,Undefined"; NMorMRNA "null"; degree "4"; dimension "2_2";
chrA01	Undefined	as_event	20921384	20922225	.	+	.	transcript_id "TCONS_00001274/TCONS_00001275/TCONS_00001276,TCONS_00001277"; gene_id "chrA01:20916844-20922225W"; flanks "20921384-,20922225]"; structure "1^3-,2^4-"; splice_chain "20921452^20921569-,20921454^20921571-"; sources "Undefined,Undefined"; NMorMRNA "null"; degree "4"; dimension "2_2";
chrA01	Undefined	as_event	20924122	20926868	.	+	.	transcript_id "TCONS_00001280,TCONS_00001279"; gene_id "chrA01:20924122-20926868W"; flanks "20924122[,20926868]"; structure "1^3-,2^4-"; splice_chain "20924348^20925046-,20924358^20925056-"; sources "Undefined,Undefined"; NMorMRNA "null"; degree "4"; dimension "2_2";
chrA01	Undefined	as_event	21010152	21010713	.	+	.	transcript_id "TCONS_00001286,TCONS_00001287"; gene_id "chrA01:21005414-21010713W"; flanks "21010152-,21010713]"; structure "0,1^2-"; splice_chain ",21010267^21010356-"; sources "Undefined,Undefined"; NMorMRNA "null"; degree "4"; dimension "2_2";
chrA01	Undefined	as_event	21032628	21032837	.	+	.	transcript_id "TCONS_00001290,TCONS_00001291"; gene_id "chrA01:21031826-21035123W"; flanks "21032628-,21032837^"; structure "0,1^2-"; splice_chain ",21032693^21032791-"; sources "Undefined,Undefined"; NMorMRNA "null"; degree "4"; dimension "2_2";
chrA01	Undefined	as_event	21033241	21033410	.	+	.	transcript_id "TCONS_00001290,TCONS_00001291"; gene_id "chrA01:21031826-21035123W"; flanks "21033241-,21033410^"; structure "0,1^2-"; splice_chain ",21033283^21033361-"; sources "Undefined,Undefined"; NMorMRNA "null"; degree "4"; dimension "2_2";
chrA01	Undefined	as_event	21033820	21034016	.	+	.	transcript_id "TCONS_00001290,TCONS_00001291"; gene_id "chrA01:21031826-21035123W"; flanks "21033820-,21034016^"; structure "0,1^2-"; splice_chain ",21033893^21033965-"; sources "Undefined,Undefined"; NMorMRNA "null"; degree "4"; dimension "2_2";
chrA01	Undefined	as_event	21055885	21056278	.	+	.	transcript_id "TCONS_00001293,TCONS_00001294"; gene_id "chrA01:21053911-21056921W"; flanks "21055885-,21056278^"; structure "0,1^2-"; splice_chain ",21056133^21056210-"; sources "Undefined,Undefined"; NMorMRNA "null"; degree "4"; dimension "2_2";
chrA01	Undefined	as_event	21074638	21075505	.	+	.	transcript_id "TCONS_00001296,TCONS_00001297"; gene_id "chrA01:21074495-21077548W"; flanks "21074638^,21075505^"; structure "1-,2-"; splice_chain "21075212-,21075217-"; sources "Undefined,Undefined"; NMorMRNA "null"; degree "4"; dimension "2_2";
chrA01	Undefined	as_event	21399597	21399993	.	+	.	transcript_id "TCONS_00001320,TCONS_00001319"; gene_id "chrA01:21397940-21402549W"; flanks "21399597-,21399993^"; structure "1^3-,2^4-"; splice_chain "21399799^21399872-,21399802^21399875-"; sources "Undefined,Undefined"; NMorMRNA "null"; degree "4"; dimension "2_2";
chrA01	Undefined	as_event	21452460	21452687	.	+	.	transcript_id "TCONS_00001322,TCONS_00001323"; gene_id "chrA01:21452220-21458948W"; flanks "21452460^,21452687^"; structure "1-,2-"; splice_chain "21452604-,21452610-"; sources "Undefined,Undefined"; NMorMRNA "null"; degree "4"; dimension "2_2";
chrA01	Undefined	as_event	21453452	21453923	.	+	.	transcript_id "TCONS_00001323,TCONS_00001322"; gene_id "chrA01:21452220-21458948W"; flanks "21453452-,21453923^"; structure "1^3-,2^4-"; splice_chain "21453741^21453850-,21453751^21453860-"; sources "Undefined,Undefined"; NMorMRNA "null"; degree "4"; dimension "2_2";
chrA01	Undefined	as_event	21453923	21454077	.	+	.	transcript_id "TCONS_00001323,TCONS_00001322"; gene_id "chrA01:21452220-21458948W"; flanks "21453923^,21454077^"; structure "1-,2-"; splice_chain "21454014-,21454018-"; sources "Undefined,Undefined"; NMorMRNA "null"; degree "4"; dimension "2_2";
chrA01	Undefined	as_event	21542230	21542609	.	+	.	transcript_id "TCONS_00001329,TCONS_00001328"; gene_id "chrA01:21542113-21550780W"; flanks "21542230^,21542609^"; structure "1-,2-"; splice_chain "21542521-,21542523-"; sources "Undefined,Undefined"; NMorMRNA "null"; degree "4"; dimension "2_2";
chrA01	Undefined	as_event	21544041	21544316	.	+	.	transcript_id "TCONS_00001328,TCONS_00001329"; gene_id "chrA01:21542113-21550780W"; flanks "21544041^,21544316^"; structure "1-,2-"; splice_chain "21544137-,21544142-"; sources "Undefined,Undefined"; NMorMRNA "null"; degree "4"; dimension "2_2";
chrA01	Undefined	as_event	21610638	21611476	.	+	.	transcript_id "TCONS_00001337,TCONS_00001336"; gene_id "chrA01:21610638-21615625W"; flanks "21610638[,21611476-"; structure "1^,2^"; splice_chain "21610756^,21610907^"; sources "Undefined,Undefined"; NMorMRNA "null"; degree "4"; dimension "2_2";
chrA01	Undefined	as_event	21646607	21647365	.	+	.	transcript_id "TCONS_00001341,TCONS_00001340"; gene_id "chrA01:21644628-21647982W"; flanks "21646607-,21647365-"; structure "1^,2^"; splice_chain "21646855^,21646927^"; sources "Undefined,Undefined"; NMorMRNA "null"; degree "4"; dimension "2_2";
chrA01	Undefined	as_event	21684088	21684338	.	+	.	transcript_id "TCONS_00001346,TCONS_00001347"; gene_id "chrA01:21681773-21684338W"; flanks "21684088-,21684338]"; structure "0,1^2-"; splice_chain ",21684238^21684327-"; sources "Undefined,Undefined"; NMorMRNA "null"; degree "4"; dimension "2_2";
chrA01	Undefined	as_event	21688451	21688885	.	+	.	transcript_id "TCONS_00001349,TCONS_00001348"; gene_id "chrA01:21688332-21689324W"; flanks "21688451^,21688885^"; structure "1-,2-"; splice_chain "21688706-,21688707-"; sources "Undefined,Undefined"; NMorMRNA "null"; degree "4"; dimension "2_2";
chrA01	Undefined	as_event	21750981	21754608	.	+	.	transcript_id "TCONS_00001355,TCONS_00001356"; gene_id "chrA01:21749442-21754608W"; flanks "21750981-,21754608]"; structure "1^3-,2^4-"; splice_chain "21751238^21753856-,21751248^21753866-"; sources "Undefined,Undefined"; NMorMRNA "null"; degree "4"; dimension "2_2";
chrA01	Undefined	as_event	21866414	21866796	.	+	.	transcript_id "TCONS_00001364,TCONS_00001365"; gene_id "chrA01:21863100-21867023W"; flanks "21866414-,21866796^"; structure "0,1^2-"; splice_chain ",21866570^21866669-"; sources "Undefined,Undefined"; NMorMRNA "null"; degree "4"; dimension "2_2";
chrA01	Undefined	as_event	21886913	21887608	.	+	.	transcript_id "TCONS_00001368,TCONS_00001367"; gene_id "chrA01:21886913-21888208W"; flanks "21886913[,21887608^"; structure "1^3-,2^4-"; splice_chain "21887314^21887403-,21887324^21887413-"; sources "Undefined,Undefined"; NMorMRNA "null"; degree "4"; dimension "2_2";
chrA01	Undefined	as_event	22132308	22132652	.	+	.	transcript_id "TCONS_00001380,TCONS_00001381"; gene_id "chrA01:22128320-22133823W"; flanks "22132308-,22132652^"; structure "0,1^2-"; splice_chain ",22132376^22132467-"; sources "Undefined,Undefined"; NMorMRNA "null"; degree "4"; dimension "2_2";
chrA01	Undefined	as_event	22133234	22133539	.	+	.	transcript_id "TCONS_00001381,TCONS_00001380"; gene_id "chrA01:22128320-22133823W"; flanks "22133234-,22133539^"; structure "1^3-,2^4-"; splice_chain "22133311^22133398-,22133320^22133407-"; sources "Undefined,Undefined"; NMorMRNA "null"; degree "4"; dimension "2_2";
chrA01	Undefined	as_event	22135542	22135749	.	+	.	transcript_id "TCONS_00001382,TCONS_00001383"; gene_id "chrA01:22135274-22138728W"; flanks "22135542^,22135749^"; structure "1-,2-"; splice_chain "22135600-,22135603-"; sources "Undefined,Undefined"; NMorMRNA "null"; degree "4"; dimension "2_2";
chrA01	Undefined	as_event	22178050	22178306	.	+	.	transcript_id "TCONS_00001385,TCONS_00001387"; gene_id "chrA01:22175953-22178607W"; flanks "22178050-,22178306]"; structure "0,1^2-"; splice_chain ",22178157^22178241-"; sources "Undefined,Undefined"; NMorMRNA "null"; degree "4"; dimension "2_2";
chrA01	Undefined	as_event	22221900	22222146	.	+	.	transcript_id "TCONS_00001391,TCONS_00001392"; gene_id "chrA01:22220866-22222555W"; flanks "22221900-,22222146^"; structure "0,1^2-"; splice_chain ",22221953^22222033-"; sources "Undefined,Undefined"; NMorMRNA "null"; degree "4"; dimension "2_2";
chrA01	Undefined	as_event	22222217	22222555	.	+	.	transcript_id "TCONS_00001391,TCONS_00001392"; gene_id "chrA01:22220866-22222555W"; flanks "22222217-,22222555]"; structure "0,1^2-"; splice_chain ",22222273^22222363-"; sources "Undefined,Undefined"; NMorMRNA "null"; degree "4"; dimension "2_2";
chrA01	Undefined	as_event	22346995	22347598	.	+	.	transcript_id "TCONS_00001394/TCONS_00001395,TCONS_00001396"; gene_id "chrA01:22344102-22350620W"; flanks "22346995-,22347598^"; structure "1^3-,2^4-"; splice_chain "22347086^22347473-,22347087^22347474-"; sources "Undefined,Undefined"; NMorMRNA "null"; degree "4"; dimension "2_2";
chrA01	Undefined	as_event	22344343	22347899	.	+	.	transcript_id "TCONS_00001393,TCONS_00001394"; gene_id "chrA01:22344102-22350620W"; flanks "22344343^,22347899-"; structure "1-2^3-4^5-6^7-8^,9-10^11-12^13-14^15-16^"; splice_chain "22344490-22344601^22344697-22344788^22345159-22345284^22345376-22345496^,22346788-22346899^22346995-22347086^22347473-22347598^22347690-22347810^"; sources "Undefined,Undefined"; NMorMRNA "null"; degree "4"; dimension…
chrA01	Undefined	as_event	22748852	22749202	.	+	.	transcript_id "TCONS_00001413,TCONS_00001412"; gene_id "chrA01:22747157-22750509W"; flanks "22748852-,22749202^"; structure "0,1^2-"; splice_chain ",22748986^22749065-"; sources "Undefined,Undefined"; NMorMRNA "null"; degree "4"; dimension "2_2";
chrA01	Undefined	as_event	22769907	22770448	.	+	.	transcript_id "TCONS_00001415,TCONS_00001416"; gene_id "chrA01:22768534-22774201W"; flanks "22769907^,22770448^"; structure "1-,2-"; splice_chain "22770169-,22770266-"; sources "Undefined,Undefined"; NMorMRNA "null"; degree "4"; dimension "2_2";
chrA01	Undefined	as_event	22770525	22770700	.	+	.	transcript_id "TCONS_00001416,TCONS_00001415"; gene_id "chrA01:22768534-22774201W"; flanks "22770525-,22770700-"; structure "1^,2^"; splice_chain "22770603^,22770604^"; sources "Undefined,Undefined"; NMorMRNA "null"; degree "4"; dimension "2_2";
chrA01	Undefined	as_event	22793007	22793232	.	+	.	transcript_id "TCONS_00001420,TCONS_00001421"; gene_id "chrA01:22792218-22795229W"; flanks "22793007-,22793232^"; structure "0,1^2-"; splice_chain ",22793063^22793140-"; sources "Undefined,Undefined"; NMorMRNA "null"; degree "4"; dimension "2_2";
chrA01	Undefined	as_event	23005049	23005915	.	+	.	transcript_id "TCONS_00001427,TCONS_00001428"; gene_id "chrA01:23005049-23007007W"; flanks "23005049[,23005915-"; structure "1^,2^"; splice_chain "23005566^,23005571^"; sources "Undefined,Undefined"; NMorMRNA "null"; degree "4"; dimension "2_2";
chrA01	Undefined	as_event	23255985	23256575	.	+	.	transcript_id "TCONS_00001436,TCONS_00001435"; gene_id "chrA01:23255985-23257587W"; flanks "23255985[,23256575^"; structure "1^3-,2^4-"; splice_chain "23256257^23256364-,23256267^23256374-"; sources "Undefined,Undefined"; NMorMRNA "null"; degree "4"; dimension "2_2";
chrA01	Undefined	as_event	142	489	.	-	.	transcript_id "TCONS_00001438,TCONS_00001439"; gene_id "chrA01:142-489C"; flanks "489[,142]"; structure "1^3-,2^4-"; splice_chain "438^231-,436^229-"; sources "Undefined,Undefined"; NMorMRNA "null"; degree "4"; dimension "2_2";
chrA01	Undefined	as_event	3665	3855	.	-	.	transcript_id "TCONS_00001442,TCONS_00001441"; gene_id "chrA01:2653-5591C"; flanks "3855-,3665-"; structure "1^,2^"; splice_chain "3764^,3760^"; sources "Undefined,Undefined"; NMorMRNA "null"; degree "4"; dimension "2_2";
chrA01	Undefined	as_event	143910	144526	.	-	.	transcript_id "TCONS_00001451,TCONS_00001450"; gene_id "chrA01:142032-144526C"; flanks "144526[,143910^"; structure "1^3-,2^4-"; splice_chain "144285^144033-,144273^144021-"; sources "Undefined,Undefined"; NMorMRNA "null"; degree "4"; dimension "2_2";
chrA01	Undefined	as_event	213706	213979	.	-	.	transcript_id "TCONS_00001455,TCONS_00001456"; gene_id "chrA01:212103-214575C"; flanks "213979^,213706^"; structure "1-,2-"; splice_chain "213896-,213881-"; sources "Undefined,Undefined"; NMorMRNA "null"; degree "4"; dimension "2_2";
chrA01	Undefined	as_event	264970	265493	.	-	.	transcript_id "TCONS_00001461,TCONS_00001462"; gene_id "chrA01:264472-266136C"; flanks "265493^,264970^"; structure "1-,2-"; splice_chain "265406-,265372-"; sources "Undefined,Undefined"; NMorMRNA "null"; degree "4"; dimension "2_2";
chrA01	Undefined	as_event	384613	385714	.	-	.	transcript_id "TCONS_00001468,TCONS_00001469"; gene_id "chrA01:384613-389256C"; flanks "385714-,384613]"; structure "0,1^2-"; splice_chain ",385304^385200-"; sources "Undefined,Undefined"; NMorMRNA "null"; degree "4"; dimension "2_2";
chrA01	Undefined	as_event	445273	445780	.	-	.	transcript_id "TCONS_00001471,TCONS_00001470"; gene_id "chrA01:445117-446829C"; flanks "445780-,445273^"; structure "0,1^2-"; splice_chain ",445423^445354-"; sources "Undefined,Undefined"; NMorMRNA "null"; degree "4"; dimension "2_2";
chrA01	Undefined	as_event	451339	451674	.	-	.	transcript_id "TCONS_00001474,TCONS_00001473"; gene_id "chrA01:448936-452237C"; flanks "451674-,451339^"; structure "0,1^2-"; splice_chain ",451526^451414-"; sources "Undefined,Undefined"; NMorMRNA "null"; degree "4"; dimension "2_2";
chrA01	Undefined	as_event	450598	450727	.	-	.	transcript_id "TCONS_00001473,TCONS_00001472/TCONS_00001474"; gene_id "chrA01:448936-452237C"; flanks "450727^,450598^"; structure "1-,2-"; splice_chain "450647-,450645-"; sources "Undefined,Undefined"; NMorMRNA "null"; degree "4"; dimension "2_2";
chrA01	Undefined	as_event	450016	450517	.	-	.	transcript_id "TCONS_00001474,TCONS_00001472/TCONS_00001473"; gene_id "chrA01:448936-452237C"; flanks "450517-,450016^"; structure "0,1^2-"; splice_chain ",450323^450117-"; sources "Undefined,Undefined"; NMorMRNA "null"; degree "4"; dimension "2_2";
chrA01	Undefined	as_event	449230	449718	.	-	.	transcript_id "TCONS_00001472,TCONS_00001473/TCONS_00001474"; gene_id "chrA01:448936-452237C"; flanks "449718-,449230^"; structure "0,1^2-"; splice_chain ",449577^449376-"; sources "Undefined,Undefined"; NMorMRNA "null"; degree "4"; dimension "2_2";
chrA01	Undefined	as_event	575531	575951	.	-	.	transcript_id "TCONS_00001486,TCONS_00001487"; gene_id "chrA01:574955-578156C"; flanks "575951-,575531^"; structure "1^3-,2^4-"; splice_chain "575908^575821-,575897^575810-"; sources "Undefined,Undefined"; NMorMRNA "null"; degree "4"; dimension "2_2";
chrA01	Undefined	as_event	756506	756856	.	-	.	transcript_id "TCONS_00001494,TCONS_00001493"; gene_id "chrA01:754840-760409C"; flanks "756856-,756506^"; structure "0,1^2-"; splice_chain ",756731^756661-"; sources "Undefined,Undefined"; NMorMRNA "null"; degree "4"; dimension "2_2";
chrA01	Undefined	as_event	755457	755815	.	-	.	transcript_id "TCONS_00001493,TCONS_00001494"; gene_id "chrA01:754840-760409C"; flanks "755815-,755457^"; structure "0,1^2-"; splice_chain ",755744^755662-"; sources "Undefined,Undefined"; NMorMRNA "null"; degree "4"; dimension "2_2";
chrA01	Undefined	as_event	803827	804053	.	-	.	transcript_id "TCONS_00001498,TCONS_00001497"; gene_id "chrA01:803827-805475C"; flanks "804053^,803827]"; structure "1-,2-"; splice_chain "803974-,803954-"; sources "Undefined,Undefined"; NMorMRNA "null"; degree "4"; dimension "2_2";
chrA01	Undefined	as_event	846696	847001	.	-	.	transcript_id "TCONS_00001501/TCONS_00001502,TCONS_00001500"; gene_id "chrA01:845820-847436C"; flanks "847001-,846696-"; structure "1^,2^"; splice_chain "846922^,846920^"; sources "Undefined,Undefined"; NMorMRNA "null"; degree "4"; dimension "2_2";
chrA01	Undefined	as_event	846242	846560	.	-	.	transcript_id "TCONS_00001501,TCONS_00001500/TCONS_00001502"; gene_id "chrA01:845820-847436C"; flanks "846560-,846242^"; structure "0,1^2-"; splice_chain ",846445^846374-"; sources "Undefined,Undefined"; NMorMRNA "null"; degree "4"; dimension "2_2";
chrA01	Undefined	as_event	853324	854419	.	-	.	transcript_id "TCONS_00001505,TCONS_00001507,TCONS_00001506"; gene_id "chrA01:853230-854419C"; flanks "854419[,853324]"; structure "1^4-,2^5-,3^6-7^8-"; splice_chain "854109^853790-,854101^853782-,854099^853780-853481^853388-"; sources "Undefined,Undefined,Undefined"; NMorMRNA "null"; degree "9"; dimension "3_3";
chrA01	Undefined	as_event	875521	876156	.	-	.	transcript_id "TCONS_00001509,TCONS_00001510"; gene_id "chrA01:874657-878100C"; flanks "876156-,875521^"; structure "0,1^2-"; splice_chain ",876066^875592-"; sources "Undefined,Undefined"; NMorMRNA "null"; degree "4"; dimension "2_2";
chrA01	Undefined	as_event	911092	911365	.	-	.	transcript_id "TCONS_00001517,TCONS_00001516"; gene_id "chrA01:909921-911998C"; flanks "911365-,911092^"; structure "0,1^2-"; splice_chain ",911268^911189-"; sources "Undefined,Undefined"; NMorMRNA "null"; degree "4"; dimension "2_2";
chrA01	Undefined	as_event	910016	910310	.	-	.	transcript_id "TCONS_00001516,TCONS_00001517"; gene_id "chrA01:909921-911998C"; flanks "910310-,910016]"; structure "0,1^2-"; splice_chain ",910222^910142-"; sources "Undefined,Undefined"; NMorMRNA "null"; degree "4"; dimension "2_2";
chrA01	Undefined	as_event	999419	999679	.	-	.	transcript_id "TCONS_00001526,TCONS_00001525"; gene_id "chrA01:997639-999679C"; flanks "999679[,999419-"; structure "1^,2^"; splice_chain "999558^,999507^"; sources "Undefined,Undefined"; NMorMRNA "null"; degree "4"; dimension "2_2";
chrA01	Undefined	as_event	1008998	1009475	.	-	.	transcript_id "TCONS_00001527,TCONS_00001528"; gene_id "chrA01:1008144-1009475C"; flanks "1009475[,1008998^"; structure "0,1^2-"; splice_chain ",1009160^1009084-"; sources "Undefined,Undefined"; NMorMRNA "null"; degree "4"; dimension "2_2";
chrA01	Undefined	as_event	1008617	1008921	.	-	.	transcript_id "TCONS_00001528,TCONS_00001527"; gene_id "chrA01:1008144-1009475C"; flanks "1008921-,1008617^"; structure "0,1^2-"; splice_chain ",1008721^1008652-"; sources "Undefined,Undefined"; NMorMRNA "null"; degree "4"; dimension "2_2";
chrA01	Undefined	as_event	1035839	1036644	.	-	.	transcript_id "TCONS_00001533,TCONS_00001531/TCONS_00001532"; gene_id "chrA01:1035123-1038453C"; flanks "1036644-,1035839^"; structure "0,1^2-3^4-5^6-"; splice_chain ",1036501^1036432-1036280^1036207-1036092^1036006-"; sources "Undefined,Undefined"; NMorMRNA "null"; degree "4"; dimension "2_2";
chrA01	Undefined	as_event	1035123	1035466	.	-	.	transcript_id "TCONS_00001532/TCONS_00001533,TCONS_00001531"; gene_id "chrA01:1035123-1038453C"; flanks "1035466-,1035123]"; structure "0,1^2-"; splice_chain ",1035354^1035274-"; sources "Undefined,Undefined"; NMorMRNA "null"; degree "4"; dimension "2_2";
chrA01	Undefined	as_event	1268301	1268497	.	-	.	transcript_id "TCONS_00001553,TCONS_00001554"; gene_id "chrA01:1265964-1269758C"; flanks "1268497^,1268301^"; structure "1-,2-"; splice_chain "1268398-,1268390-"; sources "Undefined,Undefined"; NMorMRNA "null"; degree "4"; dimension "2_2";
chrA01	Undefined	as_event	1266348	1266510	.	-	.	transcript_id "TCONS_00001553,TCONS_00001554"; gene_id "chrA01:1265964-1269758C"; flanks "1266510^,1266348^"; structure "1-,2-"; splice_chain "1266389-,1266387-"; sources "Undefined,Undefined"; NMorMRNA "null"; degree "4"; dimension "2_2";
chrA01	Undefined	as_event	1457159	1457306	.	-	.	transcript_id "TCONS_00001580,TCONS_00001581"; gene_id "chrA01:1452767-1457796C"; flanks "1457306^,1457159^"; structure "1-,2-"; splice_chain "1457218-,1457216-"; sources "Undefined,Undefined"; NMorMRNA "null"; degree "4"; dimension "2_2";
chrA01	Undefined	as_event	1454431	1454643	.	-	.	transcript_id "TCONS_00001579,TCONS_00001580"; gene_id "chrA01:1452767-1457796C"; flanks "1454643^,1454431^"; structure "1-,2-"; splice_chain "1454536-,1454535-"; sources "Undefined,Undefined"; NMorMRNA "null"; degree "4"; dimension "2_2";
chrA01	Undefined	as_event	1512382	1512558	.	-	.	transcript_id "TCONS_00001590,TCONS_00001589"; gene_id "chrA01:1511748-1513093C"; flanks "1512558^,1512382^"; structure "1-,2-"; splice_chain "1512480-,1512471-"; sources "Undefined,Undefined"; NMorMRNA "null"; degree "4"; dimension "2_2";
chrA01	Undefined	as_event	1513789	1514179	.	-	.	transcript_id "TCONS_00001592,TCONS_00001591"; gene_id "chrA01:1513789-1514799C"; flanks "1514179-,1513789]"; structure "0,1^2-"; splice_chain ",1514072^1513995-"; sources "Undefined,Undefined"; NMorMRNA "null"; degree "4"; dimension "2_2";
chrA01	Undefined	as_event	1608331	1608794	.	-	.	transcript_id "TCONS_00001602,TCONS_00001603"; gene_id "chrA01:1603769-1610364C"; flanks "1608794-,1608331^"; structure "1^3-,2^4-"; splice_chain "1608578^1608431-,1608576^1608429-"; sources "Undefined,Undefined"; NMorMRNA "null"; degree "4"; dimension "2_2";
chrA01	Undefined	as_event	1607612	1607754	.	-	.	transcript_id "TCONS_00001603,TCONS_00001602"; gene_id "chrA01:1603769-1610364C"; flanks "1607754^,1607612^"; structure "1-,2-"; splice_chain "1607680-,1607662-"; sources "Undefined,Undefined"; NMorMRNA "null"; degree "4"; dimension "2_2";
chrA01	Undefined	as_event	1612341	1612990	.	-	.	transcript_id "TCONS_00001604,TCONS_00001605"; gene_id "chrA01:1611174-1614006C"; flanks "1612990-,1612341^"; structure "0,1^2-"; splice_chain ",1612713^1612617-"; sources "Undefined,Undefined"; NMorMRNA "null"; degree "4"; dimension "2_2";
chrA01	Undefined	as_event	1763956	1764189	.	-	.	transcript_id "TCONS_00001612,TCONS_00001613"; gene_id "chrA01:1760364-1767980C"; flanks "1764189^,1763956^"; structure "1-,2-"; splice_chain "1764041-,1764039-"; sources "Undefined,Undefined"; NMorMRNA "null"; degree "4"; dimension "2_2";
chrA01	Undefined	as_event	1761936	1762275	.	-	.	transcript_id "TCONS_00001613,TCONS_00001612"; gene_id "chrA01:1760364-1767980C"; flanks "1762275-,1761936^"; structure "0,1^2-"; splice_chain ",1762141^1762049-"; sources "Undefined,Undefined"; NMorMRNA "null"; degree "4"; dimension "2_2";
chrA01	Undefined	as_event	1853235	1853514	.	-	.	transcript_id "TCONS_00001617,TCONS_00001616"; gene_id "chrA01:1850288-1854264C"; flanks "1853514-,1853235^"; structure "0,1^2-"; splice_chain ",1853404^1853318-"; sources "Undefined,Undefined"; NMorMRNA "null"; degree "4"; dimension "2_2";
chrA01	Undefined	as_event	1852713	1852972	.	-	.	transcript_id "TCONS_00001617,TCONS_00001616"; gene_id "chrA01:1850288-1854264C"; flanks "1852972-,1852713^"; structure "0,1^2-"; splice_chain ",1852916^1852832-"; sources "Undefined,Undefined"; NMorMRNA "null"; degree "4"; dimension "2_2";
chrA01	Undefined	as_event	1852232	1852628	.	-	.	transcript_id "TCONS_00001617,TCONS_00001616"; gene_id "chrA01:1850288-1854264C"; flanks "1852628-,1852232^"; structure "0,1^2-"; splice_chain ",1852428^1852342-"; sources "Undefined,Undefined"; NMorMRNA "null"; degree "4"; dimension "2_2";
chrA01	Undefined	as_event	1882666	1883236	.	-	.	transcript_id "TCONS_00001621,TCONS_00001620"; gene_id "chrA01:1880416-1885327C"; flanks "1883236-,1882666^"; structure "0,1^2-"; splice_chain ",1882907^1882830-"; sources "Undefined,Undefined"; NMorMRNA "null"; degree "4"; dimension "2_2";
chrA01	Undefined	as_event	1880416	1881099	.	-	.	transcript_id "TCONS_00001621,TCONS_00001620"; gene_id "chrA01:1880416-1885327C"; flanks "1881099-,1880416]"; structure "0,1^2-3^4-"; splice_chain ",1881023^1880919-1880849^1880593-"; sources "Undefined,Undefined"; NMorMRNA "null"; degree "4"; dimension "2_2";
chrA01	Undefined	as_event	1896498	1896684	.	-	.	transcript_id "TCONS_00001622,TCONS_00001623"; gene_id "chrA01:1895849-1897714C"; flanks "1896684-,1896498-"; structure "1^,2^"; splice_chain "1896589^,1896588^"; sources "Undefined,Undefined"; NMorMRNA "null"; degree "4"; dimension "2_2";
chrA01	Undefined	as_event	2007633	2007908	.	-	.	transcript_id "TCONS_00001634,TCONS_00001635"; gene_id "chrA01:2005645-2008608C"; flanks "2007908-,2007633^"; structure "0,1^2-"; splice_chain ",2007882^2007786-"; sources "Undefined,Undefined"; NMorMRNA "null"; degree "4"; dimension "2_2";
chrA01	Undefined	as_event	2076733	2076941	.	-	.	transcript_id "TCONS_00001643,TCONS_00001644"; gene_id "chrA01:2074456-2077150C"; flanks "2076941^,2076733^"; structure "1-,2-"; splice_chain "2076811-,2076810-"; sources "Undefined,Undefined"; NMorMRNA "null"; degree "4"; dimension "2_2";
chrA01	Undefined	as_event	2075621	2075822	.	-	.	transcript_id "TCONS_00001644,TCONS_00001643"; gene_id "chrA01:2074456-2077150C"; flanks "2075822^,2075621^"; structure "1-,2-"; splice_chain "2075729-,2075728-"; sources "Undefined,Undefined"; NMorMRNA "null"; degree "4"; dimension "2_2";
chrA01	Undefined	as_event	2133453	2134598	.	-	.	transcript_id "TCONS_00001650/TCONS_00001651,TCONS_00001652"; gene_id "chrA01:2132570-2135836C"; flanks "2134598-,2133453-"; structure "1^,2^"; splice_chain "2133957^,2133778^"; sources "Undefined,Undefined"; NMorMRNA "null"; degree "4"; dimension "2_2";
chrA01	Undefined	as_event	2132969	2133453	.	-	.	transcript_id "TCONS_00001650,TCONS_00001652"; gene_id "chrA01:2132570-2135836C"; flanks "2133453-,2132969^"; structure "0,1^2-3^4-"; splice_chain ",2133354^2133264-2133208^2133042-"; sources "Undefined,Undefined"; NMorMRNA "null"; degree "4"; dimension "2_2";
chrA01	Undefined	as_event	2132588	2133264	.	-	.	transcript_id "TCONS_00001651,TCONS_00001652"; gene_id "chrA01:2132570-2135836C"; flanks "2133264-,2132588]"; structure "0,1^2-3^4-"; splice_chain ",2133208^2133042-2132969^2132857-"; sources "Undefined,Undefined"; NMorMRNA "null"; degree "4"; dimension "2_2";
chrA01	Undefined	as_event	2132588	2133453	.	-	.	transcript_id "TCONS_00001651,TCONS_00001652,TCONS_00001650"; gene_id "chrA01:2132570-2135836C"; flanks "2133453-,2132588]"; structure "1^2-,1^2-3^4-5^6-,5^6-"; splice_chain "2133354^2133264-,2133354^2133264-2133208^2133042-2132969^2132857-,2132969^2132857-"; sources "Undefined,Undefined,Undefined"; NMorMRNA "null"; degree "9"; dimension "3_3";
chrA01	Undefined	as_event	2168925	2169388	.	-	.	transcript_id "TCONS_00001659,TCONS_00001660"; gene_id "chrA01:2168925-2171575C"; flanks "2169388-,2168925]"; structure "0,1^2-"; splice_chain ",2169287^2169211-"; sources "Undefined,Undefined"; NMorMRNA "null"; degree "4"; dimension "2_2";
chrA01	Undefined	as_event	2252413	2252556	.	-	.	transcript_id "TCONS_00001671,TCONS_00001672"; gene_id "chrA01:2250472-2252978C"; flanks "2252556^,2252413^"; structure "1-,2-"; splice_chain "2252482-,2252480-"; sources "Undefined,Undefined"; NMorMRNA "null"; degree "4"; dimension "2_2";
chrA01	Undefined	as_event	2251525	2252030	.	-	.	transcript_id "TCONS_00001671,TCONS_00001672"; gene_id "chrA01:2250472-2252978C"; flanks "2252030-,2251525^"; structure "0,1^2-"; splice_chain ",2251811^2251738-"; sources "Undefined,Undefined"; NMorMRNA "null"; degree "4"; dimension "2_2";
chrA01	Undefined	as_event	2443193	2443594	.	-	.	transcript_id "TCONS_00001688,TCONS_00001689"; gene_id "chrA01:2441090-2443943C"; flanks "2443594-,2443193^"; structure "0,1^2-"; splice_chain ",2443484^2443408-"; sources "Undefined,Undefined"; NMorMRNA "null"; degree "4"; dimension "2_2";
chrA01	Undefined	as_event	2450849	2451244	.	-	.	transcript_id "TCONS_00001695,TCONS_00001694/TCONS_00001696"; gene_id "chrA01:2447689-2451493C"; flanks "2451244^,2450849^"; structure "1-,2-"; splice_chain "2450939-,2450938-"; sources "Undefined,Undefined"; NMorMRNA "null"; degree "4"; dimension "2_2";
chrA01	Undefined	as_event	2450463	2450668	.	-	.	transcript_id "TCONS_00001695,TCONS_00001694/TCONS_00001696"; gene_id "chrA01:2447689-2451493C"; flanks "2450668^,2450463^"; structure "1-,2-"; splice_chain "2450578-,2450576-"; sources "Undefined,Undefined"; NMorMRNA "null"; degree "4"; dimension "2_2";
chrA01	Undefined	as_event	2449955	2450176	.	-	.	transcript_id "TCONS_00001695,TCONS_00001694/TCONS_00001696"; gene_id "chrA01:2447689-2451493C"; flanks "2450176-,2449955^"; structure "0,1^2-"; splice_chain ",2450109^2450020-"; sources "Undefined,Undefined"; NMorMRNA "null"; degree "4"; dimension "2_2";
chrA01	Undefined	as_event	2449170	2449339	.	-	.	transcript_id "TCONS_00001694,TCONS_00001695/TCONS_00001696"; gene_id "chrA01:2447689-2451493C"; flanks "2449339^,2449170^"; structure "1-,2-"; splice_chain "2449270-,2449268-"; sources "Undefined,Undefined"; NMorMRNA "null"; degree "4"; dimension "2_2";
chrA01	Undefined	as_event	2448223	2449095	.	-	.	transcript_id "TCONS_00001694,TCONS_00001695"; gene_id "chrA01:2447689-2451493C"; flanks "2449095-,2448223^"; structure "0,1^2-"; splice_chain ",2448571^2448506-"; sources "Undefined,Undefined"; NMorMRNA "null"; degree "4"; dimension "2_2";
chrA01	Undefined	as_event	2517094	2517387	.	-	.	transcript_id "TCONS_00001703,TCONS_00001704"; gene_id "chrA01:2515053-2517440C"; flanks "2517387^,2517094^"; structure "1-,2-"; splice_chain "2517201-,2517198-"; sources "Undefined,Undefined"; NMorMRNA "null"; degree "4"; dimension "2_2";
chrA01	Undefined	as_event	2522092	2522761	.	-	.	transcript_id "TCONS_00001708,TCONS_00001707"; gene_id "chrA01:2522059-2523377C"; flanks "2522761-,2522092]"; structure "0,1^2-"; splice_chain ",2522557^2522448-"; sources "Undefined,Undefined"; NMorMRNA "null"; degree "4"; dimension "2_2";
chrA01	Undefined	as_event	2522092	2523377	.	-	.	transcript_id "TCONS_00001708,TCONS_00001707,TCONS_00001706"; gene_id "chrA01:2522059-2523377C"; flanks "2523377[,2522092]"; structure "1^2-,1^2-4^6-,3^5-"; splice_chain "2523047^2522761-,2523047^2522761-2522557^2522448-,2522563^2522472-"; sources "Undefined,Undefined,Undefined"; NMorMRNA "null"; degree "9"; dimension "3_3";
chrA01	Undefined	as_event	2595129	2595266	.	-	.	transcript_id "TCONS_00001710,TCONS_00001711"; gene_id "chrA01:2593238-2596836C"; flanks "2595266-,2595129-"; structure "1^,2^"; splice_chain "2595207^,2595205^"; sources "Undefined,Undefined"; NMorMRNA "null"; degree "4"; dimension "2_2";
chrA01	Undefined	as_event	2778587	2778818	.	-	.	transcript_id "TCONS_00001734,TCONS_00001733"; gene_id "chrA01:2774180-2780197C"; flanks "2778818-,2778587^"; structure "0,1^2-"; splice_chain ",2778772^2778696-"; sources "Undefined,Undefined"; NMorMRNA "null"; degree "4"; dimension "2_2";
chrA01	Undefined	as_event	2838831	2839132	.	-	.	transcript_id "TCONS_00001744,TCONS_00001743"; gene_id "chrA01:2838007-2839132C"; flanks "2839132[,2838831^"; structure "1^3-,2^4-"; splice_chain "2839018^2838928-,2839006^2838916-"; sources "Undefined,Undefined"; NMorMRNA "null"; degree "4"; dimension "2_2";
chrA01	Undefined	as_event	3102859	3104612	.	-	.	transcript_id "TCONS_00001767,TCONS_00001768"; gene_id "chrA01:3102859-3106016C"; flanks "3104612-,3102859]"; structure "1^3-,2^4-"; splice_chain "3104393^3104302-,3104387^3104296-"; sources "Undefined,Undefined"; NMorMRNA "null"; degree "4"; dimension "2_2";
chrA01	Undefined	as_event	3215488	3216246	.	-	.	transcript_id "TCONS_00001774,TCONS_00001773"; gene_id "chrA01:3210271-3216495C"; flanks "3216246^,3215488^"; structure "1-,2-"; splice_chain "3215600-,3215583-"; sources "Undefined,Undefined"; NMorMRNA "null"; degree "4"; dimension "2_2";
chrA01	Undefined	as_event	3212041	3212290	.	-	.	transcript_id "TCONS_00001773,TCONS_00001771/TCONS_00001772/TCONS_00001774"; gene_id "chrA01:3210271-3216495C"; flanks "3212290^,3212041^"; structure "1-,2-"; splice_chain "3212183-,3212181-"; sources "Undefined,Undefined"; NMorMRNA "null"; degree "4"; dimension "2_2";
chrA01	Undefined	as_event	3211657	3211930	.	-	.	transcript_id "TCONS_00001771/TCONS_00001772/TCONS_00001773,TCONS_00001774"; gene_id "chrA01:3210271-3216495C"; flanks "3211930-,3211657^"; structure "0,1^2-"; splice_chain ",3211802^3211722-"; sources "Undefined,Undefined"; NMorMRNA "null"; degree "4"; dimension "2_2";
chrA01	Undefined	as_event	3229013	3232349	.	-	.	transcript_id "TCONS_00001776,TCONS_00001775"; gene_id "chrA01:3225531-3232349C"; flanks "3232349[,3229013^"; structure "1^3-,2^4-"; splice_chain "3232061^3231848-,3232037^3231824-"; sources "Undefined,Undefined"; NMorMRNA "null"; degree "4"; dimension "2_2";
chrA01	Undefined	as_event	3225849	3226111	.	-	.	transcript_id "TCONS_00001775,TCONS_00001776"; gene_id "chrA01:3225531-3232349C"; flanks "3226111^,3225849^"; structure "1-,2-"; splice_chain "3225942-,3225940-"; sources "Undefined,Undefined"; NMorMRNA "null"; degree "4"; dimension "2_2";
chrA01	Undefined	as_event	3377697	3377868	.	-	.	transcript_id "TCONS_00001786,TCONS_00001785"; gene_id "chrA01:3373686-3382441C"; flanks "3377868^,3377697^"; structure "1-,2-"; splice_chain "3377786-,3377785-"; sources "Undefined,Undefined"; NMorMRNA "null"; degree "4"; dimension "2_2";
chrA01	Undefined	as_event	3445018	3445238	.	-	.	transcript_id "TCONS_00001788,TCONS_00001787"; gene_id "chrA01:3444300-3445422C"; flanks "3445238^,3445018^"; structure "1-,2-"; splice_chain "3445142-,3445137-"; sources "Undefined,Undefined"; NMorMRNA "null"; degree "4"; dimension "2_2";
chrA01	Undefined	as_event	3508098	3508384	.	-	.	transcript_id "TCONS_00001795,TCONS_00001794"; gene_id "chrA01:3506957-3509015C"; flanks "3508384-,3508098^"; structure "0,1^2-"; splice_chain ",3508249^3508171-"; sources "Undefined,Undefined"; NMorMRNA "null"; degree "4"; dimension "2_2";
chrA01	Undefined	as_event	3507467	3507682	.	-	.	transcript_id "TCONS_00001795,TCONS_00001794"; gene_id "chrA01:3506957-3509015C"; flanks "3507682-,3507467-"; structure "1^,2^"; splice_chain "3507554^,3507553^"; sources "Undefined,Undefined"; NMorMRNA "null"; degree "4"; dimension "2_2";
chrA01	Undefined	as_event	3720833	3721301	.	-	.	transcript_id "TCONS_00001810,TCONS_00001809"; gene_id "chrA01:3720375-3722733C"; flanks "3721301-,3720833^"; structure "0,1^2-"; splice_chain ",3721132^3721049-"; sources "Undefined,Undefined"; NMorMRNA "null"; degree "4"; dimension "2_2";
chrA01	Undefined	as_event	3720375	3720745	.	-	.	transcript_id "TCONS_00001810,TCONS_00001809"; gene_id "chrA01:3720375-3722733C"; flanks "3720745-,3720375]"; structure "0,1^2-"; splice_chain ",3720605^3720516-"; sources "Undefined,Undefined"; NMorMRNA "null"; degree "4"; dimension "2_2";
chrA01	Undefined	as_event	3751239	3751522	.	-	.	transcript_id "TCONS_00001817,TCONS_00001816"; gene_id "chrA01:3750497-3751959C"; flanks "3751522-,3751239^"; structure "0,1^2-"; splice_chain ",3751435^3751348-"; sources "Undefined,Undefined"; NMorMRNA "null"; degree "4"; dimension "2_2";
chrA01	Undefined	as_event	3750872	3751154	.	-	.	transcript_id "TCONS_00001817,TCONS_00001816"; gene_id "chrA01:3750497-3751959C"; flanks "3751154-,3750872^"; structure "0,1^2-"; splice_chain ",3751091^3750996-"; sources "Undefined,Undefined"; NMorMRNA "null"; degree "4"; dimension "2_2";
chrA01	Undefined	as_event	3823739	3823992	.	-	.	transcript_id "TCONS_00001823,TCONS_00001824"; gene_id "chrA01:3822454-3825036C"; flanks "3823992-,3823739^"; structure "0,1^2-"; splice_chain ",3823915^3823804-"; sources "Undefined,Undefined"; NMorMRNA "null"; degree "4"; dimension "2_2";
chrA01	Undefined	as_event	3901419	3901958	.	-	.	transcript_id "TCONS_00001829,TCONS_00001828"; gene_id "chrA01:3895392-3905014C"; flanks "3901958-,3901419^"; structure "1^4-,2^3-"; splice_chain "3901857^3901476-,3901846^3901477-"; sources "Undefined,Undefined"; NMorMRNA "null"; degree "4"; dimension "2_2";
chrA01	Undefined	as_event	3900416	3900638	.	-	.	transcript_id "TCONS_00001828,TCONS_00001829"; gene_id "chrA01:3895392-3905014C"; flanks "3900638^,3900416^"; structure "1-,2-"; splice_chain "3900548-,3900547-"; sources "Undefined,Undefined"; NMorMRNA "null"; degree "4"; dimension "2_2";
chrA01	Undefined	as_event	3900077	3900324	.	-	.	transcript_id "TCONS_00001828,TCONS_00001829"; gene_id "chrA01:3895392-3905014C"; flanks "3900324-,3900077^"; structure "0,1^2-"; splice_chain ",3900215^3900137-"; sources "Undefined,Undefined"; NMorMRNA "null"; degree "4"; dimension "2_2";
chrA01	Undefined	as_event	3898010	3898226	.	-	.	transcript_id "TCONS_00001828,TCONS_00001827"; gene_id "chrA01:3895392-3905014C"; flanks "3898226-,3898010^"; structure "0,1^2-"; splice_chain ",3898127^3898054-"; sources "Undefined,Undefined"; NMorMRNA "null"; degree "4"; dimension "2_2";
chrA01	Undefined	as_event	3896793	3897193	.	-	.	transcript_id "TCONS_00001828,TCONS_00001827"; gene_id "chrA01:3895392-3905014C"; flanks "3897193-,3896793^"; structure "0,1^2-"; splice_chain ",3896993^3896921-"; sources "Undefined,Undefined"; NMorMRNA "null"; degree "4"; dimension "2_2";
chrA01	Undefined	as_event	3896455	3896708	.	-	.	transcript_id "TCONS_00001828,TCONS_00001827"; gene_id "chrA01:3895392-3905014C"; flanks "3896708-,3896455^"; structure "0,1^2-"; splice_chain ",3896638^3896554-"; sources "Undefined,Undefined"; NMorMRNA "null"; degree "4"; dimension "2_2";
chrA01	Undefined	as_event	3895806	3896042	.	-	.	transcript_id "TCONS_00001828,TCONS_00001827"; gene_id "chrA01:3895392-3905014C"; flanks "3896042-,3895806^"; structure "0,1^2-"; splice_chain ",3895962^3895888-"; sources "Undefined,Undefined"; NMorMRNA "null"; degree "4"; dimension "2_2";
chrA01	Undefined	as_event	3907262	3907632	.	-	.	transcript_id "TCONS_00001830,TCONS_00001831"; gene_id "chrA01:3906086-3908820C"; flanks "3907632^,3907262^"; structure "1-,2-"; splice_chain "3907377-,3907372-"; sources "Undefined,Undefined"; NMorMRNA "null"; degree "4"; dimension "2_2";
chrA01	Undefined	as_event	4038447	4038867	.	-	.	transcript_id "TCONS_00001844,TCONS_00001843"; gene_id "chrA01:4038447-4040449C"; flanks "4038867-,4038447]"; structure "0,1^2-"; splice_chain ",4038745^4038667-"; sources "Undefined,Undefined"; NMorMRNA "null"; degree "4"; dimension "2_2";
chrA01	Undefined	as_event	4045383	4045764	.	-	.	transcript_id "TCONS_00001846,TCONS_00001847"; gene_id "chrA01:4044868-4047878C"; flanks "4045764-,4045383^"; structure "1^3-,2^4-"; splice_chain "4045573^4045492-,4045572^4045491-"; sources "Undefined,Undefined"; NMorMRNA "null"; degree "4"; dimension "2_2";
chrA01	Undefined	as_event	4062826	4063008	.	-	.	transcript_id "TCONS_00001851,TCONS_00001850"; gene_id "chrA01:4056073-4065295C"; flanks "4063008^,4062826^"; structure "1-,2-"; splice_chain "4062908-,4062907-"; sources "Undefined,Undefined"; NMorMRNA "null"; degree "4"; dimension "2_2";
chrA01	Undefined	as_event	4059974	4060355	.	-	.	transcript_id "TCONS_00001851,TCONS_00001850"; gene_id "chrA01:4056073-4065295C"; flanks "4060355-,4059974^"; structure "1^3-,2^4-"; splice_chain "4060239^4060136-,4060238^4060135-"; sources "Undefined,Undefined"; NMorMRNA "null"; degree "4"; dimension "2_2";
chrA01	Undefined	as_event	4278033	4278473	.	-	.	transcript_id "TCONS_00001861,TCONS_00001862"; gene_id "chrA01:4276409-4279626C"; flanks "4278473-,4278033^"; structure "0,1^2-"; splice_chain ",4278338^4278272-"; sources "Undefined,Undefined"; NMorMRNA "null"; degree "4"; dimension "2_2";
chrA01	Undefined	as_event	4332884	4333097	.	-	.	transcript_id "TCONS_00001866,TCONS_00001865"; gene_id "chrA01:4332414-4333814C"; flanks "4333097^,4332884^"; structure "1-,2-"; splice_chain "4333009-,4332985-"; sources "Undefined,Undefined"; NMorMRNA "null"; degree "4"; dimension "2_2";
chrA01	Undefined	as_event	4473511	4474364	.	-	.	transcript_id "TCONS_00001872,TCONS_00001873"; gene_id "chrA01:4471990-4474424C"; flanks "4474364^,4473511-"; structure "0,1-2^"; splice_chain ",4474188-4474063^"; sources "Undefined,Undefined"; NMorMRNA "null"; degree "4"; dimension "2_2";
chrA01	Undefined	as_event	4498406	4499136	.	-	.	transcript_id "TCONS_00001875,TCONS_00001876"; gene_id "chrA01:4496995-4499389C"; flanks "4499136^,4498406^"; structure "1-,2-"; splice_chain "4499043-,4499041-"; sources "Undefined,Undefined"; NMorMRNA "null"; degree "4"; dimension "2_2";
chrA01	Undefined	as_event	4497778	4498328	.	-	.	transcript_id "TCONS_00001875/TCONS_00001876,TCONS_00001877"; gene_id "chrA01:4496995-4499389C"; flanks "4498328-,4497778^"; structure "0,1^2-"; splice_chain ",4498107^4498038-"; sources "Undefined,Undefined"; NMorMRNA "null"; degree "4"; dimension "2_2";
chrA01	Undefined	as_event	4608443	4611877	.	-	.	transcript_id "TCONS_00001882,TCONS_00001883"; gene_id "chrA01:4608443-4611877C"; flanks "4611877[,4608443]"; structure "1^3-,2^4-"; splice_chain "4608687^4608588-,4608686^4608587-"; sources "Undefined,Undefined"; NMorMRNA "null"; degree "4"; dimension "2_2";
chrA01	Undefined	as_event	4820539	4820803	.	-	.	transcript_id "TCONS_00001895,TCONS_00001896"; gene_id "chrA01:4820539-4821773C"; flanks "4820803-,4820539]"; structure "0,1^2-"; splice_chain ",4820728^4820646-"; sources "Undefined,Undefined"; NMorMRNA "null"; degree "4"; dimension "2_2";
chrA01	Undefined	as_event	4822567	4822906	.	-	.	transcript_id "TCONS_00001897,TCONS_00001898"; gene_id "chrA01:4822151-4824787C"; flanks "4822906-,4822567^"; structure "1^3-,2^4-"; splice_chain "4822840^4822670-,4822839^4822669-"; sources "Undefined,Undefined"; NMorMRNA "null"; degree "4"; dimension "2_2";
chrA01	Undefined	as_event	4860052	4860621	.	-	.	transcript_id "TCONS_00001901,TCONS_00001902"; gene_id "chrA01:4858390-4861752C"; flanks "4860621-,4860052^"; structure "1^3-,2^4-"; splice_chain "4860319^4860210-,4860309^4860200-"; sources "Undefined,Undefined"; NMorMRNA "null"; degree "4"; dimension "2_2";
chrA01	Undefined	as_event	4889627	4889962	.	-	.	transcript_id "TCONS_00001905,TCONS_00001906"; gene_id "chrA01:4887110-4889962C"; flanks "4889962[,4889627-"; structure "1^,2^"; splice_chain "4889861^,4889754^"; sources "Undefined,Undefined"; NMorMRNA "null"; degree "4"; dimension "2_2";
chrA01	Undefined	as_event	4892103	4892980	.	-	.	transcript_id "TCONS_00001908,TCONS_00001909"; gene_id "chrA01:4890561-4893213C"; flanks "4892980^,4892103^"; structure "1-,2-"; splice_chain "4892167-,4892165-"; sources "Undefined,Undefined"; NMorMRNA "null"; degree "4"; dimension "2_2";
chrA01	Undefined	as_event	5054409	5054738	.	-	.	transcript_id "TCONS_00001919,TCONS_00001918"; gene_id "chrA01:5054153-5055569C"; flanks "5054738-,5054409^"; structure "0,1^2-"; splice_chain ",5054541^5054468-"; sources "Undefined,Undefined"; NMorMRNA "null"; degree "4"; dimension "2_2";
chrA01	Undefined	as_event	5127835	5128093	.	-	.	transcript_id "TCONS_00001923,TCONS_00001924"; gene_id "chrA01:5126245-5128885C"; flanks "5128093-,5127835^"; structure "0,1^2-"; splice_chain ",5127958^5127886-"; sources "Undefined,Undefined"; NMorMRNA "null"; degree "4"; dimension "2_2";
chrA01	Undefined	as_event	5164950	5165147	.	-	.	transcript_id "TCONS_00001928,TCONS_00001927"; gene_id "chrA01:5164203-5165751C"; flanks "5165147^,5164950^"; structure "1-,2-"; splice_chain "5165018-,5165008-"; sources "Undefined,Undefined"; NMorMRNA "null"; degree "4"; dimension "2_2";
chrA01	Undefined	as_event	5605906	5606113	.	-	.	transcript_id "TCONS_00001961,TCONS_00001962"; gene_id "chrA01:5605567-5609975C"; flanks "5606113^,5605906^"; structure "1-,2-"; splice_chain "5606027-,5606025-"; sources "Undefined,Undefined"; NMorMRNA "null"; degree "4"; dimension "2_2";
chrA01	Undefined	as_event	5671933	5672585	.	-	.	transcript_id "TCONS_00001971,TCONS_00001972"; gene_id "chrA01:5671026-5672763C"; flanks "5672585^,5671933^"; structure "1-,2-"; splice_chain "5672220-,5672207-"; sources "Undefined,Undefined"; NMorMRNA "null"; degree "4"; dimension "2_2";
chrA01	Undefined	as_event	5857691	5858914	.	-	.	transcript_id "TCONS_00001988,TCONS_00001987"; gene_id "chrA01:5856783-5858914C"; flanks "5858914[,5857691^"; structure "1^3-,2^4-"; splice_chain "5857873^5857793-,5857872^5857792-"; sources "Undefined,Undefined"; NMorMRNA "null"; degree "4"; dimension "2_2";
chrA01	Undefined	as_event	5926277	5927266	.	-	.	transcript_id "TCONS_00001992,TCONS_00001993"; gene_id "chrA01:5926277-5927302C"; flanks "5927266^,5926277]"; structure "1-,2-"; splice_chain "5926737-,5926732-"; sources "Undefined,Undefined"; NMorMRNA "null"; degree "4"; dimension "2_2";
chrA01	Undefined	as_event	6050245	6050593	.	-	.	transcript_id "TCONS_00002001,TCONS_00002000"; gene_id "chrA01:6048838-6050900C"; flanks "6050593-,6050245^"; structure "0,1^2-"; splice_chain ",6050407^6050338-"; sources "Undefined,Undefined"; NMorMRNA "null"; degree "4"; dimension "2_2";
chrA01	Undefined	as_event	6123070	6123566	.	-	.	transcript_id "TCONS_00002011,TCONS_00002013"; gene_id "chrA01:6120653-6126486C"; flanks "6123566-,6123070^"; structure "0,1^2-"; splice_chain ",6123204^6123133-"; sources "Undefined,Undefined"; NMorMRNA "null"; degree "4"; dimension "2_2";
chrA01	Undefined	as_event	6123070	6124991	.	-	.	transcript_id "TCONS_00002012,TCONS_00002011,TCONS_00002013"; gene_id "chrA01:6120653-6126486C"; flanks "6124991^,6123070^"; structure "1-,2-,2-3^4-"; splice_chain "6123569-,6123566-,6123566-6123204^6123133-"; sources "Undefined,Undefined,Undefined"; NMorMRNA "null"; degree "9"; dimension "3_3";
chrA01	Undefined	as_event	6646414	6647068	.	-	.	transcript_id "TCONS_00002031,TCONS_00002033"; gene_id "chrA01:6643557-6649074C"; flanks "6647068-,6646414^"; structure "0,1^2-"; splice_chain ",6646732^6646595-"; sources "Undefined,Undefined"; NMorMRNA "null"; degree "4"; dimension "2_2";
chrA01	Undefined	as_event	6646103	6646595	.	-	.	transcript_id "TCONS_00002032,TCONS_00002033"; gene_id "chrA01:6643557-6649074C"; flanks "6646595-,6646103^"; structure "1^3-,2^4-"; splice_chain "6646424^6646343-,6646414^6646333-"; sources "Undefined,Undefined"; NMorMRNA "null"; degree "4"; dimension "2_2";
chrA01	Undefined	as_event	6646103	6647068	.	-	.	transcript_id "TCONS_00002032,TCONS_00002033,TCONS_00002031"; gene_id "chrA01:6643557-6649074C"; flanks "6647068-,6646103^"; structure "1^2-3^5-,1^2-4^6-,4^6-"; splice_chain "6646732^6646595-6646424^6646343-,6646732^6646595-6646414^6646333-,6646414^6646333-"; sources "Undefined,Undefined,Undefined"; NMorMRNA "null"; degree "9"; dimension "3_3";
chrA01	Undefined	as_event	6645163	6645453	.	-	.	transcript_id "TCONS_00002031,TCONS_00002032/TCONS_00002033"; gene_id "chrA01:6643557-6649074C"; flanks "6645453-,6645163^"; structure "1^3-,2^4-"; splice_chain "6645399^6645299-,6645397^6645297-"; sources "Undefined,Undefined"; NMorMRNA "null"; degree "4"; dimension "2_2";
chrA01	Undefined	as_event	6644765	6645034	.	-	.	transcript_id "TCONS_00002031,TCONS_00002032/TCONS_00002033"; gene_id "chrA01:6643557-6649074C"; flanks "6645034-,6644765^"; structure "1^3-,2^4-"; splice_chain "6644968^6644880-,6644966^6644878-"; sources "Undefined,Undefined"; NMorMRNA "null"; degree "4"; dimension "2_2";
chrA01	Undefined	as_event	6734395	6734764	.	-	.	transcript_id "TCONS_00002038,TCONS_00002037"; gene_id "chrA01:6731786-6735467C"; flanks "6734764-,6734395^"; structure "0,1^2-"; splice_chain ",6734516^6734442-"; sources "Undefined,Undefined"; NMorMRNA "null"; degree "4"; dimension "2_2";
chrA01	Undefined	as_event	6733912	6734313	.	-	.	transcript_id "TCONS_00002038,TCONS_00002037"; gene_id "chrA01:6731786-6735467C"; flanks "6734313-,6733912^"; structure "0,1^2-"; splice_chain ",6734053^6733964-"; sources "Undefined,Undefined"; NMorMRNA "null"; degree "4"; dimension "2_2";
chrA01	Undefined	as_event	6737006	6737370	.	-	.	transcript_id "TCONS_00002040,TCONS_00002039"; gene_id "chrA01:6736514-6742011C"; flanks "6737370-,6737006^"; structure "0,1^2-"; splice_chain ",6737255^6737173-"; sources "Undefined,Undefined"; NMorMRNA "null"; degree "4"; dimension "2_2";
chrA01	Undefined	as_event	6736615	6736924	.	-	.	transcript_id "TCONS_00002040,TCONS_00002039"; gene_id "chrA01:6736514-6742011C"; flanks "6736924-,6736615^"; structure "0,1^2-"; splice_chain ",6736797^6736714-"; sources "Undefined,Undefined"; NMorMRNA "null"; degree "4"; dimension "2_2";
chrA01	Undefined	as_event	6967105	6967301	.	-	.	transcript_id "TCONS_00002044,TCONS_00002045"; gene_id "chrA01:6964040-6968039C"; flanks "6967301^,6967105^"; structure "1-,2-"; splice_chain "6967218-,6967216-"; sources "Undefined,Undefined"; NMorMRNA "null"; degree "4"; dimension "2_2";
chrA01	Undefined	as_event	6998891	6999265	.	-	.	transcript_id "TCONS_00002050,TCONS_00002051/TCONS_00002052"; gene_id "chrA01:6998278-7001132C"; flanks "6999265-,6998891^"; structure "1^3-,2^4-"; splice_chain "6999133^6999018-,6999131^6999016-"; sources "Undefined,Undefined"; NMorMRNA "null"; degree "4"; dimension "2_2";
chrA01	Undefined	as_event	6998471	6998714	.	-	.	transcript_id "TCONS_00002052,TCONS_00002050/TCONS_00002051"; gene_id "chrA01:6998278-7001132C"; flanks "6998714-,6998471^"; structure "0,1^2-"; splice_chain ",6998670^6998575-"; sources "Undefined,Undefined"; NMorMRNA "null"; degree "4"; dimension "2_2";
chrA01	Undefined	as_event	7106289	7106641	.	-	.	transcript_id "TCONS_00002065,TCONS_00002063/TCONS_00002064"; gene_id "chrA01:7105066-7107747C"; flanks "7106641-,7106289^"; structure "1^3-,2^4-"; splice_chain "7106568^7106442-,7106558^7106432-"; sources "Undefined,Undefined"; NMorMRNA "null"; degree "4"; dimension "2_2";
chrA01	Undefined	as_event	7168260	7168450	.	-	.	transcript_id "TCONS_00002072,TCONS_00002071"; gene_id "chrA01:7167317-7169689C"; flanks "7168450-,7168260^"; structure "0,1^2-"; splice_chain ",7168411^7168334-"; sources "Undefined,Undefined"; NMorMRNA "null"; degree "4"; dimension "2_2";
chrA01	Undefined	as_event	7198559	7198773	.	-	.	transcript_id "TCONS_00002076,TCONS_00002077"; gene_id "chrA01:7196579-7199009C"; flanks "7198773^,7198559^"; structure "1-,2-"; splice_chain "7198674-,7198673-"; sources "Undefined,Undefined"; NMorMRNA "null"; degree "4"; dimension "2_2";
chrA01	Undefined	as_event	7197941	7198259	.	-	.	transcript_id "TCONS_00002076,TCONS_00002077"; gene_id "chrA01:7196579-7199009C"; flanks "7198259-,7197941^"; structure "0,1^2-"; splice_chain ",7198169^7198086-"; sources "Undefined,Undefined"; NMorMRNA "null"; degree "4"; dimension "2_2";
chrA01	Undefined	as_event	7387008	7387230	.	-	.	transcript_id "TCONS_00002097,TCONS_00002099"; gene_id "chrA01:7382870-7387703C"; flanks "7387230^,7387008^"; structure "1-,2-"; splice_chain "7387127-,7387125-"; sources "Undefined,Undefined"; NMorMRNA "null"; degree "4"; dimension "2_2";
chrA01	Undefined	as_event	7386116	7386297	.	-	.	transcript_id "TCONS_00002096/TCONS_00002097,TCONS_00002099"; gene_id "chrA01:7382870-7387703C"; flanks "7386297-,7386116-"; structure "1^,2^"; splice_chain "7386229^,7386222^"; sources "Undefined,Undefined"; NMorMRNA "null"; degree "4"; dimension "2_2";
chrA01	Undefined	as_event	7450196	7450372	.	-	.	transcript_id "TCONS_00002101,TCONS_00002102"; gene_id "chrA01:7448768-7450953C"; flanks "7450372^,7450196^"; structure "1-,2-"; splice_chain "7450287-,7450285-"; sources "Undefined,Undefined"; NMorMRNA "null"; degree "4"; dimension "2_2";
chrA01	Undefined	as_event	7506095	7506717	.	-	.	transcript_id "TCONS_00002106,TCONS_00002105"; gene_id "chrA01:7505973-7509138C"; flanks "7506717-,7506095^"; structure "0,1^2-3^4-"; splice_chain ",7506479^7506387-7506269^7506181-"; sources "Undefined,Undefined"; NMorMRNA "null"; degree "4"; dimension "2_2";
chrA01	Undefined	as_event	7669648	7669796	.	-	.	transcript_id "TCONS_00002116,TCONS_00002117"; gene_id "chrA01:7668067-7675864C"; flanks "7669796^,7669648^"; structure "1-,2-"; splice_chain "7669724-,7669721-"; sources "Undefined,Undefined"; NMorMRNA "null"; degree "4"; dimension "2_2";
chrA01	Undefined	as_event	7668404	7668672	.	-	.	transcript_id "TCONS_00002117,TCONS_00002116"; gene_id "chrA01:7668067-7675864C"; flanks "7668672-,7668404^"; structure "0,1^2-"; splice_chain ",7668554^7668481-"; sources "Undefined,Undefined"; NMorMRNA "null"; degree "4"; dimension "2_2";
chrA01	Undefined	as_event	7811661	7811898	.	-	.	transcript_id "TCONS_00002119,TCONS_00002120"; gene_id "chrA01:7811661-7812488C"; flanks "7811898-,7811661]"; structure "0,1^2-"; splice_chain ",7811829^7811751-"; sources "Undefined,Undefined"; NMorMRNA "null"; degree "4"; dimension "2_2";
chrA01	Undefined	as_event	7925695	7926395	.	-	.	transcript_id "TCONS_00002131,TCONS_00002130"; gene_id "chrA01:7921842-7926535C"; flanks "7926395^,7925695^"; structure "1-,2-"; splice_chain "7925769-,7925765-"; sources "Undefined,Undefined"; NMorMRNA "null"; degree "4"; dimension "2_2";
chrA01	Undefined	as_event	7924604	7925007	.	-	.	transcript_id "TCONS_00002131,TCONS_00002129/TCONS_00002130"; gene_id "chrA01:7921842-7926535C"; flanks "7925007-,7924604^"; structure "1^3-,2^4-"; splice_chain "7924794^7924686-,7924792^7924684-"; sources "Undefined,Undefined"; NMorMRNA "null"; degree "4"; dimension "2_2";
chrA01	Undefined	as_event	7923228	7923384	.	-	.	transcript_id "TCONS_00002129,TCONS_00002130/TCONS_00002131"; gene_id "chrA01:7921842-7926535C"; flanks "7923384^,7923228^"; structure "1-,2-"; splice_chain "7923298-,7923297-"; sources "Undefined,Undefined"; NMorMRNA "null"; degree "4"; dimension "2_2";
chrA01	Undefined	as_event	7922233	7922500	.	-	.	transcript_id "TCONS_00002129,TCONS_00002130/TCONS_00002131"; gene_id "chrA01:7921842-7926535C"; flanks "7922500-,7922233^"; structure "1^3-,2^4-"; splice_chain "7922442^7922341-,7922432^7922331-"; sources "Undefined,Undefined"; NMorMRNA "null"; degree "4"; dimension "2_2";
chrA01	Undefined	as_event	7947346	7947493	.	-	.	transcript_id "TCONS_00002134,TCONS_00002133"; gene_id "chrA01:7946347-7948642C"; flanks "7947493-,7947346-"; structure "1^,2^"; splice_chain "7947439^,7947438^"; sources "Undefined,Undefined"; NMorMRNA "null"; degree "4"; dimension "2_2";
chrA01	Undefined	as_event	7947259	7947439	.	-	.	transcript_id "TCONS_00002132,TCONS_00002134"; gene_id "chrA01:7946347-7948642C"; flanks "7947439^,7947259^"; structure "1-,2-"; splice_chain "7947347-,7947346-"; sources "Undefined,Undefined"; NMorMRNA "null"; degree "4"; dimension "2_2";
chrA01	Undefined	as_event	7947259	7947493	.	-	.	transcript_id "TCONS_00002132,TCONS_00002134,TCONS_00002133"; gene_id "chrA01:7946347-7948642C"; flanks "7947493-,7947259^"; structure "1^3-,1^4-,2^4-"; splice_chain "7947439^7947347-,7947439^7947346-,7947438^7947346-"; sources "Undefined,Undefined,Undefined"; NMorMRNA "null"; degree "9"; dimension "3_3";
chrA01	Undefined	as_event	7957166	7957739	.	-	.	transcript_id "TCONS_00002138,TCONS_00002137"; gene_id "chrA01:7956942-7958453C"; flanks "7957739-,7957166]"; structure "0,1^2-"; splice_chain ",7957452^7957357-"; sources "Undefined,Undefined"; NMorMRNA "null"; degree "4"; dimension "2_2";
chrA01	Undefined	as_event	8073948	8075095	.	-	.	transcript_id "TCONS_00002149,TCONS_00002148"; gene_id "chrA01:8071973-8075917C"; flanks "8075095-,8073948^"; structure "0,1^2-"; splice_chain ",8074058^8073981-"; sources "Undefined,Undefined"; NMorMRNA "null"; degree "4"; dimension "2_2";
chrA01	Undefined	as_event	8225392	8226370	.	-	.	transcript_id "TCONS_00002164,TCONS_00002165"; gene_id "chrA01:8224403-8227352C"; flanks "8226370^,8225392-"; structure "0,1-2^"; splice_chain ",8226107-8226036^"; sources "Undefined,Undefined"; NMorMRNA "null"; degree "4"; dimension "2_2";
chrA01	Undefined	as_event	8270065	8270484	.	-	.	transcript_id "TCONS_00002173,TCONS_00002174"; gene_id "chrA01:8269595-8271170C"; flanks "8270484-,8270065^"; structure "1^3-,2^4-"; splice_chain "8270414^8270280-,8270404^8270270-"; sources "Undefined,Undefined"; NMorMRNA "null"; degree "4"; dimension "2_2";
chrA01	Undefined	as_event	8461460	8462825	.	-	.	transcript_id "TCONS_00002188,TCONS_00002187"; gene_id "chrA01:8461460-8462825C"; flanks "8462825[,8461460]"; structure "1^2-,3^4-"; splice_chain "8462394^8462291-,8462023^8461947-"; sources "Undefined,Undefined"; NMorMRNA "null"; degree "4"; dimension "2_2";
chrA01	Undefined	as_event	8488886	8491906	.	-	.	transcript_id "TCONS_00002190,TCONS_00002191"; gene_id "chrA01:8488886-8491906C"; flanks "8491906[,8488886]"; structure "0,1^2-"; splice_chain ",8491244^8491127-"; sources "Undefined,Undefined"; NMorMRNA "null"; degree "4"; dimension "2_2";
chrA01	Undefined	as_event	8929475	8930388	.	-	.	transcript_id "TCONS_00002214,TCONS_00002213"; gene_id "chrA01:8929475-8931358C"; flanks "8930388-,8929475]"; structure "1^3-6^8-,2^4-5^7-"; splice_chain "8930276^8930179-8929958^8929888-,8930266^8930169-8929960^8929890-"; sources "Undefined,Undefined"; NMorMRNA "null"; degree "4"; dimension "2_2";
chrA01	Undefined	as_event	9276237	9277053	.	-	.	transcript_id "TCONS_00002226,TCONS_00002225"; gene_id "chrA01:9274007-9277053C"; flanks "9277053[,9276237^"; structure "1^3-,2^4-"; splice_chain "9276664^9276324-,9276644^9276304-"; sources "Undefined,Undefined"; NMorMRNA "null"; degree "4"; dimension "2_2";
chrA01	Undefined	as_event	9396322	9396505	.	-	.	transcript_id "TCONS_00002230,TCONS_00002231"; gene_id "chrA01:9389491-9396897C"; flanks "9396505-,9396322-"; structure "1^,2^"; splice_chain "9396398^,9396395^"; sources "Undefined,Undefined"; NMorMRNA "null"; degree "4"; dimension "2_2";
chrA01	Undefined	as_event	9415192	9415382	.	-	.	transcript_id "TCONS_00002235,TCONS_00002234"; gene_id "chrA01:9414711-9417156C"; flanks "9415382-,9415192-"; structure "1^,2^"; splice_chain "9415315^,9415308^"; sources "Undefined,Undefined"; NMorMRNA "null"; degree "4"; dimension "2_2";
chrA01	Undefined	as_event	9429967	9430221	.	-	.	transcript_id "TCONS_00002238,TCONS_00002237"; gene_id "chrA01:9428952-9431183C"; flanks "9430221-,9429967^"; structure "0,1^2-"; splice_chain ",9430123^9430011-"; sources "Undefined,Undefined"; NMorMRNA "null"; degree "4"; dimension "2_2";
chrA01	Undefined	as_event	9565376	9565634	.	-	.	transcript_id "TCONS_00002244,TCONS_00002245"; gene_id "chrA01:9558510-9566071C"; flanks "9565634-,9565376^"; structure "0,1^2-"; splice_chain ",9565557^9565463-"; sources "Undefined,Undefined"; NMorMRNA "null"; degree "4"; dimension "2_2";
chrA01	Undefined	as_event	9806082	9806596	.	-	.	transcript_id "TCONS_00002252,TCONS_00002249/TCONS_00002250"; gene_id "chrA01:9803801-9808201C"; flanks "9806596^,9806082^"; structure "1-,2-"; splice_chain "9806318-,9806316-"; sources "Undefined,Undefined"; NMorMRNA "null"; degree "4"; dimension "2_2";
chrA01	Undefined	as_event	9805753	9806316	.	-	.	transcript_id "TCONS_00002251,TCONS_00002249"; gene_id "chrA01:9803801-9808201C"; flanks "9806316-,9805753^"; structure "1^3-,2^4-"; splice_chain "9806092^9806020-,9806082^9806010-"; sources "Undefined,Undefined"; NMorMRNA "null"; degree "4"; dimension "2_2";
chrA01	Undefined	as_event	9805753	9806596	.	-	.	transcript_id "TCONS_00002252,TCONS_00002251,TCONS_00002249"; gene_id "chrA01:9803801-9808201C"; flanks "9806596^,9805753^"; structure "1-4^6-,2-3^5-,2-4^6-"; splice_chain "9806318-9806082^9806010-,9806316-9806092^9806020-,9806316-9806082^9806010-"; sources "Undefined,Undefined,Undefined"; NMorMRNA "null"; degree "9"; dimension "3_3";
chrA01	Undefined	as_event	9805519	9806010	.	-	.	transcript_id "TCONS_00002250,TCONS_00002249/TCONS_00002252"; gene_id "chrA01:9803801-9808201C"; flanks "9806010-,9805519^"; structure "1^3-,2^4-"; splice_chain "9805763^9805686-,9805753^9805673-"; sources "Undefined,Undefined"; NMorMRNA "null"; degree "4"; dimension "2_2";
chrA01	Undefined	as_event	9805519	9806316	.	-	.	transcript_id "TCONS_00002251,TCONS_00002250,TCONS_00002249"; gene_id "chrA01:9803801-9808201C"; flanks "9806316-,9805519^"; structure "1^3-6^8-,2^4-5^7-,2^4-6^8-"; splice_chain "9806092^9806020-9805753^9805673-,9806082^9806010-9805763^9805686-,9806082^9806010-9805753^9805673-"; sources "Undefined,Undefined,Undefined"; NMorMRNA "null"; degree "9"; dimension "3_3";
chrA01	Undefined	as_event	9805519	9806596	.	-	.	transcript_id "TCONS_00002252,TCONS_00002251,TCONS_00002250,TCONS_00002249"; gene_id "chrA01:9803801-9808201C"; flanks "9806596^,9805519^"; structure "1-4^6-8^10-,2-3^5-8^10-,2-4^6-7^9-,2-4^6-8^10-"; splice_chain "9806318-9806082^9806010-9805753^9805673-,9806316-9806092^9806020-9805753^9805673-,9806316-9806082^9806010-9805763^9805686-,9806316-9806082^9806010-9805753^9805673-"; sources "Undefined,…
chrA01	Undefined	as_event	9803801	9804507	.	-	.	transcript_id "TCONS_00002250,TCONS_00002249/TCONS_00002251/TCONS_00002252"; gene_id "chrA01:9803801-9808201C"; flanks "9804507-,9803801]"; structure "1^3-,2^4-"; splice_chain "9804412^9804113-,9804402^9804103-"; sources "Undefined,Undefined"; NMorMRNA "null"; degree "4"; dimension "2_2";
chrA01	Undefined	as_event	9863682	9864484	.	-	.	transcript_id "TCONS_00002256,TCONS_00002255"; gene_id "chrA01:9863682-9868124C"; flanks "9864484-,9863682]"; structure "0,1^2-"; splice_chain ",9864443^9864314-"; sources "Undefined,Undefined"; NMorMRNA "null"; degree "4"; dimension "2_2";
chrA01	Undefined	as_event	9955100	9955322	.	-	.	transcript_id "TCONS_00002258,TCONS_00002257"; gene_id "chrA01:9954114-9956035C"; flanks "9955322-,9955100^"; structure "0,1^2-"; splice_chain ",9955283^9955195-"; sources "Undefined,Undefined"; NMorMRNA "null"; degree "4"; dimension "2_2";
chrA01	Undefined	as_event	10215558	10215937	.	-	.	transcript_id "TCONS_00002267,TCONS_00002268"; gene_id "chrA01:10213840-10221704C"; flanks "10215937-,10215558^"; structure "0,1^2-"; splice_chain ",10215770^10215683-"; sources "Undefined,Undefined"; NMorMRNA "null"; degree "4"; dimension "2_2";
chrA01	Undefined	as_event	10221886	10224065	.	-	.	transcript_id "TCONS_00002269,TCONS_00002270"; gene_id "chrA01:10221886-10224065C"; flanks "10224065[,10221886]"; structure "0,1^2-"; splice_chain ",10223820^10223672-"; sources "Undefined,Undefined"; NMorMRNA "null"; degree "4"; dimension "2_2";
chrA01	Undefined	as_event	10300754	10300964	.	-	.	transcript_id "TCONS_00002271,TCONS_00002272"; gene_id "chrA01:10299556-10301467C"; flanks "10300964^,10300754^"; structure "1-,2-"; splice_chain "10300856-,10300854-"; sources "Undefined,Undefined"; NMorMRNA "null"; degree "4"; dimension "2_2";
chrA01	Undefined	as_event	10300754	10301467	.	-	.	transcript_id "TCONS_00002273,TCONS_00002271,TCONS_00002272"; gene_id "chrA01:10299556-10301467C"; flanks "10301467[,10300754^"; structure "0,1^2-,1^3-"; splice_chain ",10300964^10300856-,10300964^10300854-"; sources "Undefined,Undefined,Undefined"; NMorMRNA "null"; degree "9"; dimension "3_3";
chrA01	Undefined	as_event	10300560	10301467	.	-	.	transcript_id "TCONS_00002274,TCONS_00002271,TCONS_00002272,TCONS_00002273"; gene_id "chrA01:10299556-10301467C"; flanks "10301467[,10300560^"; structure "0,1^2-4^5-,1^3-4^5-,4^5-"; splice_chain ",10300964^10300856-10300754^10300670-,10300964^10300854-10300754^10300670-,10300754^10300670-"; sources "Undefined,Undefined,Undefined,Undefined"; NMorMRNA "null"; degree "16"; dimension "4_4";
chrA01	Undefined	as_event	10300103	10300473	.	-	.	transcript_id "TCONS_00002272/TCONS_00002273,TCONS_00002271"; gene_id "chrA01:10299556-10301467C"; flanks "10300473-,10300103^"; structure "0,1^2-"; splice_chain ",10300395^10300297-"; sources "Undefined,Undefined"; NMorMRNA "null"; degree "4"; dimension "2_2";
chrA01	Undefined	as_event	10299556	10300297	.	-	.	transcript_id "TCONS_00002274,TCONS_00002271"; gene_id "chrA01:10299556-10301467C"; flanks "10300297-,10299556]"; structure "0,1^2-"; splice_chain ",10300103^10300024-"; sources "Undefined,Undefined"; NMorMRNA "null"; degree "4"; dimension "2_2";
chrA01	Undefined	as_event	10299556	10300473	.	-	.	transcript_id "TCONS_00002274,TCONS_00002271,TCONS_00002272/TCONS_00002273"; gene_id "chrA01:10299556-10301467C"; flanks "10300473-,10299556]"; structure "1^2-,1^2-3^4-,3^4-"; splice_chain "10300395^10300297-,10300395^10300297-10300103^10300024-,10300103^10300024-"; sources "Undefined,Undefined,Undefined"; NMorMRNA "null"; degree "9"; dimension "3_3";
chrA01	Undefined	as_event	10425056	10425487	.	-	.	transcript_id "TCONS_00002281,TCONS_00002280"; gene_id "chrA01:10419253-10425837C"; flanks "10425487^,10425056^"; structure "1-,2-"; splice_chain "10425113-,10425112-"; sources "Undefined,Undefined"; NMorMRNA "null"; degree "4"; dimension "2_2";
chrA01	Undefined	as_event	10791049	10791575	.	-	.	transcript_id "TCONS_00002288,TCONS_00002289/TCONS_00002290/TCONS_00002291"; gene_id "chrA01:10787609-10792175C"; flanks "10791575-,10791049^"; structure "1^3-,2^4-"; splice_chain "10791462^10791365-,10791452^10791355-"; sources "Undefined,Undefined"; NMorMRNA "null"; degree "4"; dimension "2_2";
chrA01	Undefined	as_event	10790291	10790640	.	-	.	transcript_id "TCONS_00002289/TCONS_00002290,TCONS_00002288/TCONS_00002291"; gene_id "chrA01:10787609-10792175C"; flanks "10790640-,10790291^"; structure "1^3-,2^4-"; splice_chain "10790459^10790375-,10790449^10790365-"; sources "Undefined,Undefined"; NMorMRNA "null"; degree "4"; dimension "2_2";
chrA01	Undefined	as_event	10788566	10788834	.	-	.	transcript_id "TCONS_00002288,TCONS_00002289/TCONS_00002291"; gene_id "chrA01:10787609-10792175C"; flanks "10788834-,10788566^"; structure "1^3-,2^4-"; splice_chain "10788784^10788698-,10788774^10788688-"; sources "Undefined,Undefined"; NMorMRNA "null"; degree "4"; dimension "2_2";
chrA01	Undefined	as_event	10788566	10789093	.	-	.	transcript_id "TCONS_00002290,TCONS_00002288,TCONS_00002289/TCONS_00002291"; gene_id "chrA01:10787609-10792175C"; flanks "10789093-,10788566^"; structure "1^3-6^9-,2^4-5^8-,2^4-7^10-"; splice_chain "10788914^10788835-10788775^10788689-,10788913^10788834-10788784^10788698-,10788913^10788834-10788774^10788688-"; sources "Undefined,Undefined,Undefined"; NMorMRNA "null"; degree "9"; dimension "3_3";
chrA01	Undefined	as_event	10928407	10928924	.	-	.	transcript_id "TCONS_00002302,TCONS_00002301"; gene_id "chrA01:10928249-10929468C"; flanks "10928924-,10928407^"; structure "0,1^2-"; splice_chain ",10928614^10928530-"; sources "Undefined,Undefined"; NMorMRNA "null"; degree "4"; dimension "2_2";
chrA01	Undefined	as_event	10932754	10933272	.	-	.	transcript_id "TCONS_00002304,TCONS_00002303"; gene_id "chrA01:10932074-10934016C"; flanks "10933272-,10932754^"; structure "0,1^2-"; splice_chain ",10932962^10932877-"; sources "Undefined,Undefined"; NMorMRNA "null"; degree "4"; dimension "2_2";
chrA01	Undefined	as_event	10945850	10946329	.	-	.	transcript_id "TCONS_00002308,TCONS_00002306,TCONS_00002307"; gene_id "chrA01:10944601-10946662C"; flanks "10946329^,10945850^"; structure "1-,2-,3-"; splice_chain "10946265-,10946249-,10946201-"; sources "Undefined,Undefined,Undefined"; NMorMRNA "null"; degree "9"; dimension "3_3";
chrA01	Undefined	as_event	10982482	10982806	.	-	.	transcript_id "TCONS_00002309,TCONS_00002310"; gene_id "chrA01:10979834-10982887C"; flanks "10982806^,10982482^"; structure "1-,2-"; splice_chain "10982583-,10982582-"; sources "Undefined,Undefined"; NMorMRNA "null"; degree "4"; dimension "2_2";
chrA01	Undefined	as_event	11277469	11277773	.	-	.	transcript_id "TCONS_00002312,TCONS_00002313"; gene_id "chrA01:11274022-11279497C"; flanks "11277773-,11277469^"; structure "0,1^2-"; splice_chain ",11277617^11277538-"; sources "Undefined,Undefined"; NMorMRNA "null"; degree "4"; dimension "2_2";
chrA01	Undefined	as_event	11276612	11276890	.	-	.	transcript_id "TCONS_00002312,TCONS_00002313"; gene_id "chrA01:11274022-11279497C"; flanks "11276890-,11276612^"; structure "0,1^2-"; splice_chain ",11276779^11276698-"; sources "Undefined,Undefined"; NMorMRNA "null"; degree "4"; dimension "2_2";
chrA01	Undefined	as_event	11275522	11275840	.	-	.	transcript_id "TCONS_00002312,TCONS_00002313"; gene_id "chrA01:11274022-11279497C"; flanks "11275840-,11275522^"; structure "0,1^2-"; splice_chain ",11275682^11275605-"; sources "Undefined,Undefined"; NMorMRNA "null"; degree "4"; dimension "2_2";
chrA01	Undefined	as_event	11275047	11275442	.	-	.	transcript_id "TCONS_00002312,TCONS_00002313"; gene_id "chrA01:11274022-11279497C"; flanks "11275442-,11275047^"; structure "0,1^2-"; splice_chain ",11275237^11275148-"; sources "Undefined,Undefined"; NMorMRNA "null"; degree "4"; dimension "2_2";
chrA01	Undefined	as_event	11360245	11360416	.	-	.	transcript_id "TCONS_00002315,TCONS_00002316"; gene_id "chrA01:11359793-11360810C"; flanks "11360416^,11360245^"; structure "1-,2-"; splice_chain "11360335-,11360325-"; sources "Undefined,Undefined"; NMorMRNA "null"; degree "4"; dimension "2_2";
chrA01	Undefined	as_event	11653371	11654740	.	-	.	transcript_id "TCONS_00002322,TCONS_00002323"; gene_id "chrA01:11653371-11654740C"; flanks "11654740[,11653371]"; structure "0,1^2-"; splice_chain ",11654300^11654152-"; sources "Undefined,Undefined"; NMorMRNA "null"; degree "4"; dimension "2_2";
chrA01	Undefined	as_event	12646955	12647222	.	-	.	transcript_id "TCONS_00002346,TCONS_00002345/TCONS_00002347"; gene_id "chrA01:12645133-12647811C"; flanks "12647222-,12646955^"; structure "0,1^2-"; splice_chain ",12647087^12647004-"; sources "Undefined,Undefined"; NMorMRNA "null"; degree "4"; dimension "2_2";
chrA01	Undefined	as_event	12804002	12804290	.	-	.	transcript_id "TCONS_00002349,TCONS_00002350/TCONS_00002351"; gene_id "chrA01:12802699-12804425C"; flanks "12804290^,12804002^"; structure "1-,2-"; splice_chain "12804161-,12804151-"; sources "Undefined,Undefined"; NMorMRNA "null"; degree "4"; dimension "2_2";
chrA01	Undefined	as_event	12803030	12803483	.	-	.	transcript_id "TCONS_00002349/TCONS_00002351,TCONS_00002350"; gene_id "chrA01:12802699-12804425C"; flanks "12803483^,12803030^"; structure "1-,2-"; splice_chain "12803407-,12803404-"; sources "Undefined,Undefined"; NMorMRNA "null"; degree "4"; dimension "2_2";
chrA01	Undefined	as_event	12961157	12961431	.	-	.	transcript_id "TCONS_00002357,TCONS_00002358"; gene_id "chrA01:12959438-12962561C"; flanks "12961431^,12961157^"; structure "1-,2-"; splice_chain "12961330-,12961313-"; sources "Undefined,Undefined"; NMorMRNA "null"; degree "4"; dimension "2_2";
chrA01	Undefined	as_event	12961157	12961858	.	-	.	transcript_id "TCONS_00002356,TCONS_00002357,TCONS_00002358"; gene_id "chrA01:12959438-12962561C"; flanks "12961858-,12961157^"; structure "0,1^2-,1^3-"; splice_chain ",12961431^12961330-,12961431^12961313-"; sources "Undefined,Undefined,Undefined"; NMorMRNA "null"; degree "9"; dimension "3_3";
chrA01	Undefined	as_event	13876683	13876978	.	-	.	transcript_id "TCONS_00002364,TCONS_00002365"; gene_id "chrA01:13875993-13878261C"; flanks "13876978-,13876683^"; structure "0,1^2-"; splice_chain ",13876903^13876809-"; sources "Undefined,Undefined"; NMorMRNA "null"; degree "4"; dimension "2_2";
chrA01	Undefined	as_event	13891109	13891422	.	-	.	transcript_id "TCONS_00002367,TCONS_00002366/TCONS_00002368"; gene_id "chrA01:13889471-13891422C"; flanks "13891422[,13891109^"; structure "1^3-,2^4-"; splice_chain "13891255^13891172-,13891253^13891170-"; sources "Undefined,Undefined"; NMorMRNA "null"; degree "4"; dimension "2_2";
chrA01	Undefined	as_event	13890701	13891022	.	-	.	transcript_id "TCONS_00002366,TCONS_00002367/TCONS_00002368"; gene_id "chrA01:13889471-13891422C"; flanks "13891022-,13890701^"; structure "0,1^2-"; splice_chain ",13890958^13890832-"; sources "Undefined,Undefined"; NMorMRNA "null"; degree "4"; dimension "2_2";
chrA01	Undefined	as_event	14011767	14012605	.	-	.	transcript_id "TCONS_00002371,TCONS_00002370"; gene_id "chrA01:14003475-14012606C"; flanks "14012605[,14011767^"; structure "1^2-,3^4-"; splice_chain "14012458^14012383-,14012123^14011912-"; sources "Undefined,Undefined"; NMorMRNA "null"; degree "4"; dimension "2_2";
chrA01	Undefined	as_event	14038191	14038579	.	-	.	transcript_id "TCONS_00002376/TCONS_00002377,TCONS_00002375"; gene_id "chrA01:14031559-14039095C"; flanks "14038579-,14038191-"; structure "1^,2^"; splice_chain "14038468^,14038395^"; sources "Undefined,Undefined"; NMorMRNA "null"; degree "4"; dimension "2_2";
chrA01	Undefined	as_event	14037550	14038191	.	-	.	transcript_id "TCONS_00002375,TCONS_00002376/TCONS_00002377"; gene_id "chrA01:14031559-14039095C"; flanks "14038191-,14037550^"; structure "1^3-,2^4-"; splice_chain "14037935^14037822-,14037925^14037812-"; sources "Undefined,Undefined"; NMorMRNA "null"; degree "4"; dimension "2_2";
chrA01	Undefined	as_event	14031559	14033486	.	-	.	transcript_id "TCONS_00002374,TCONS_00002373/TCONS_00002375/TCONS_00002377"; gene_id "chrA01:14031559-14039095C"; flanks "14033486^,14031559]"; structure "1-,2-"; splice_chain "14033365-,14033363-"; sources "Undefined,Undefined"; NMorMRNA "null"; degree "4"; dimension "2_2";
chrA01	Undefined	as_event	14031559	14035591	.	-	.	transcript_id "TCONS_00002376,TCONS_00002374,TCONS_00002373/TCONS_00002375/TCONS_00002377"; gene_id "chrA01:14031559-14039095C"; flanks "14035591-,14031559]"; structure "1^4-,2^3-,2^5-"; splice_chain "14033487^14033364-,14033486^14033365-,14033486^14033363-"; sources "Undefined,Undefined,Undefined"; NMorMRNA "null"; degree "9"; dimension "3_3";
chrA01	Undefined	as_event	14053300	14053554	.	-	.	transcript_id "TCONS_00002379,TCONS_00002380"; gene_id "chrA01:14051638-14053784C"; flanks "14053554^,14053300^"; structure "1-,2-"; splice_chain "14053363-,14053361-"; sources "Undefined,Undefined"; NMorMRNA "null"; degree "4"; dimension "2_2";
chrA01	Undefined	as_event	14460848	14461151	.	-	.	transcript_id "TCONS_00002385,TCONS_00002386"; gene_id "chrA01:14459943-14462597C"; flanks "14461151-,14460848^"; structure "1^3-,2^4-"; splice_chain "14461056^14460935-,14461055^14460934-"; sources "Undefined,Undefined"; NMorMRNA "null"; degree "4"; dimension "2_2";
chrA01	Undefined	as_event	14460206	14460614	.	-	.	transcript_id "TCONS_00002385,TCONS_00002386"; gene_id "chrA01:14459943-14462597C"; flanks "14460614-,14460206^"; structure "1^3-,2^4-"; splice_chain "14460447^14460368-,14460445^14460366-"; sources "Undefined,Undefined"; NMorMRNA "null"; degree "4"; dimension "2_2";
chrA01	Undefined	as_event	14614783	14615949	.	-	.	transcript_id "TCONS_00002392,TCONS_00002391"; gene_id "chrA01:14612052-14616385C"; flanks "14615949^,14614783^"; structure "1-,2-"; splice_chain "14615765-,14615039-"; sources "Undefined,Undefined"; NMorMRNA "null"; degree "4"; dimension "2_2";
chrA01	Undefined	as_event	14614783	14616385	.	-	.	transcript_id "TCONS_00002393,TCONS_00002392,TCONS_00002391"; gene_id "chrA01:14612052-14616385C"; flanks "14616385[,14614783^"; structure "0,1^2-,1^3-"; splice_chain ",14615949^14615765-,14615949^14615039-"; sources "Undefined,Undefined,Undefined"; NMorMRNA "null"; degree "9"; dimension "3_3";
chrA01	Undefined	as_event	14613241	14614372	.	-	.	transcript_id "TCONS_00002393,TCONS_00002391/TCONS_00002392"; gene_id "chrA01:14612052-14616385C"; flanks "14614372-,14613241^"; structure "1^3-,2^4-"; splice_chain "14613989^14613886-,14613979^14613876-"; sources "Undefined,Undefined"; NMorMRNA "null"; degree "4"; dimension "2_2";
chrA01	Undefined	as_event	14849897	14850272	.	-	.	transcript_id "TCONS_00002398,TCONS_00002399"; gene_id "chrA01:14849897-14851386C"; flanks "14850272-,14849897]"; structure "1^3-,2^4-"; splice_chain "14850222^14850148-,14850207^14850133-"; sources "Undefined,Undefined"; NMorMRNA "null"; degree "4"; dimension "2_2";
chrA01	Undefined	as_event	14932991	14933206	.	-	.	transcript_id "TCONS_00002401,TCONS_00002402"; gene_id "chrA01:14931644-14934483C"; flanks "14933206^,14932991^"; structure "1-,2-"; splice_chain "14933102-,14933101-"; sources "Undefined,Undefined"; NMorMRNA "null"; degree "4"; dimension "2_2";
chrA01	Undefined	as_event	15017843	15018602	.	-	.	transcript_id "TCONS_00002404/TCONS_00002406,TCONS_00002405"; gene_id "chrA01:15017258-15018602C"; flanks "15018602[,15017843^"; structure "0,1^2-"; splice_chain ",15018022^15017913-"; sources "Undefined,Undefined"; NMorMRNA "null"; degree "4"; dimension "2_2";
chrA01	Undefined	as_event	15017616	15017843	.	-	.	transcript_id "TCONS_00002404/TCONS_00002406,TCONS_00002405"; gene_id "chrA01:15017258-15018602C"; flanks "15017843^,15017616^"; structure "1-,2-"; splice_chain "15017771-,15017768-"; sources "Undefined,Undefined"; NMorMRNA "null"; degree "4"; dimension "2_2";
chrA01	Undefined	as_event	15017258	15017616	.	-	.	transcript_id "TCONS_00002404,TCONS_00002405/TCONS_00002406"; gene_id "chrA01:15017258-15018602C"; flanks "15017616^,15017258]"; structure "1-,2-"; splice_chain "15017460-,15017458-"; sources "Undefined,Undefined"; NMorMRNA "null"; degree "4"; dimension "2_2";
chrA01	Undefined	as_event	15357639	15358611	.	-	.	transcript_id "TCONS_00002411,TCONS_00002412"; gene_id "chrA01:15356903-15358611C"; flanks "15358611[,15357639^"; structure "1^3-,2^4-"; splice_chain "15358281^15357899-,15358271^15357889-"; sources "Undefined,Undefined"; NMorMRNA "null"; degree "4"; dimension "2_2";
chrA01	Undefined	as_event	15413020	15413296	.	-	.	transcript_id "TCONS_00002414,TCONS_00002413"; gene_id "chrA01:15412171-15414609C"; flanks "15413296-,15413020^"; structure "0,1^2-"; splice_chain ",15413189^15413116-"; sources "Undefined,Undefined"; NMorMRNA "null"; degree "4"; dimension "2_2";
chrA01	Undefined	as_event	15684177	15685206	.	-	.	transcript_id "TCONS_00002424,TCONS_00002425"; gene_id "chrA01:15684177-15686756C"; flanks "15685206^,15684177]"; structure "1-,2-"; splice_chain "15684653-,15684644-"; sources "Undefined,Undefined"; NMorMRNA "null"; degree "4"; dimension "2_2";
chrA01	Undefined	as_event	15914987	15915536	.	-	.	transcript_id "TCONS_00002430,TCONS_00002429"; gene_id "chrA01:15914333-15916237C"; flanks "15915536-,15914987^"; structure "0,1^2-"; splice_chain ",15915462^15915043-"; sources "Undefined,Undefined"; NMorMRNA "null"; degree "4"; dimension "2_2";
chrA01	Undefined	as_event	15940191	15940399	.	-	.	transcript_id "TCONS_00002432,TCONS_00002433"; gene_id "chrA01:15937064-15943088C"; flanks "15940399^,15940191^"; structure "1-,2-"; splice_chain "15940320-,15940314-"; sources "Undefined,Undefined"; NMorMRNA "null"; degree "4"; dimension "2_2";
chrA01	Undefined	as_event	15946316	15946472	.	-	.	transcript_id "TCONS_00002434,TCONS_00002435"; gene_id "chrA01:15945043-15946606C"; flanks "15946472^,15946316^"; structure "1-,2-"; splice_chain "15946390-,15946388-"; sources "Undefined,Undefined"; NMorMRNA "null"; degree "4"; dimension "2_2";
chrA01	Undefined	as_event	15945043	15945467	.	-	.	transcript_id "TCONS_00002435,TCONS_00002434"; gene_id "chrA01:15945043-15946606C"; flanks "15945467-,15945043]"; structure "0,1^2-"; splice_chain ",15945397^15945317-"; sources "Undefined,Undefined"; NMorMRNA "null"; degree "4"; dimension "2_2";
chrA01	Undefined	as_event	16094507	16094887	.	-	.	transcript_id "TCONS_00002439,TCONS_00002438"; gene_id "chrA01:16094348-16095995C"; flanks "16094887-,16094507^"; structure "0,1^2-"; splice_chain ",16094645^16094572-"; sources "Undefined,Undefined"; NMorMRNA "null"; degree "4"; dimension "2_2";
chrA01	Undefined	as_event	16236782	16237340	.	-	.	transcript_id "TCONS_00002446,TCONS_00002447"; gene_id "chrA01:16236782-16237849C"; flanks "16237340-,16236782]"; structure "0,1^2-"; splice_chain ",16237113^16237017-"; sources "Undefined,Undefined"; NMorMRNA "null"; degree "4"; dimension "2_2";
chrA01	Undefined	as_event	16681581	16681974	.	-	.	transcript_id "TCONS_00002459,TCONS_00002458"; gene_id "chrA01:16680922-16682925C"; flanks "16681974-,16681581^"; structure "0,1^2-"; splice_chain ",16681781^16681702-"; sources "Undefined,Undefined"; NMorMRNA "null"; degree "4"; dimension "2_2";
chrA01	Undefined	as_event	16994482	16994906	.	-	.	transcript_id "TCONS_00002464,TCONS_00002465"; gene_id "chrA01:16992564-16995092C"; flanks "16994906-,16994482-"; structure "1^,2^"; splice_chain "16994836^,16994820^"; sources "Undefined,Undefined"; NMorMRNA "null"; degree "4"; dimension "2_2";
chrA01	Undefined	as_event	17015801	17016090	.	-	.	transcript_id "TCONS_00002467,TCONS_00002468"; gene_id "chrA01:17015045-17016622C"; flanks "17016090-,17015801^"; structure "0,1^2-"; splice_chain ",17015986^17015893-"; sources "Undefined,Undefined"; NMorMRNA "null"; degree "4"; dimension "2_2";
chrA01	Undefined	as_event	17015490	17015639	.	-	.	transcript_id "TCONS_00002467,TCONS_00002468"; gene_id "chrA01:17015045-17016622C"; flanks "17015639^,17015490^"; structure "1-,2-"; splice_chain "17015554-,17015552-"; sources "Undefined,Undefined"; NMorMRNA "null"; degree "4"; dimension "2_2";
chrA01	Undefined	as_event	17186225	17186393	.	-	.	transcript_id "TCONS_00002477,TCONS_00002478"; gene_id "chrA01:17183513-17187050C"; flanks "17186393^,17186225^"; structure "1-,2-"; splice_chain "17186299-,17186297-"; sources "Undefined,Undefined"; NMorMRNA "null"; degree "4"; dimension "2_2";
chrA01	Undefined	as_event	17185193	17185431	.	-	.	transcript_id "TCONS_00002477,TCONS_00002478"; gene_id "chrA01:17183513-17187050C"; flanks "17185431-,17185193^"; structure "0,1^2-"; splice_chain ",17185343^17185269-"; sources "Undefined,Undefined"; NMorMRNA "null"; degree "4"; dimension "2_2";
chrA01	Undefined	as_event	17183874	17184039	.	-	.	transcript_id "TCONS_00002477,TCONS_00002476"; gene_id "chrA01:17183513-17187050C"; flanks "17184039-,17183874-"; structure "1^,2^"; splice_chain "17183961^,17183960^"; sources "Undefined,Undefined"; NMorMRNA "null"; degree "4"; dimension "2_2";
chrA01	Undefined	as_event	17720161	17720339	.	-	.	transcript_id "TCONS_00002490,TCONS_00002491"; gene_id "chrA01:17718836-17721411C"; flanks "17720339-,17720161-"; structure "1^,2^"; splice_chain "17720253^,17720247^"; sources "Undefined,Undefined"; NMorMRNA "null"; degree "4"; dimension "2_2";
chrA01	Undefined	as_event	17720028	17720339	.	-	.	transcript_id "TCONS_00002489,TCONS_00002490,TCONS_00002491"; gene_id "chrA01:17718836-17721411C"; flanks "17720339-,17720028^"; structure "0,1^3-,2^3-"; splice_chain ",17720253^17720161-,17720247^17720161-"; sources "Undefined,Undefined,Undefined"; NMorMRNA "null"; degree "9"; dimension "3_3";
chrA01	Undefined	as_event	17731154	17731556	.	-	.	transcript_id "TCONS_00002493,TCONS_00002492"; gene_id "chrA01:17731052-17732751C"; flanks "17731556-,17731154^"; structure "0,1^2-"; splice_chain ",17731451^17731360-"; sources "Undefined,Undefined"; NMorMRNA "null"; degree "4"; dimension "2_2";
chrA01	Undefined	as_event	18002307	18002998	.	-	.	transcript_id "TCONS_00002503,TCONS_00002504"; gene_id "chrA01:18002307-18005103C"; flanks "18002998-,18002307]"; structure "1^3-,2^4-"; splice_chain "18002900^18002414-,18002890^18002404-"; sources "Undefined,Undefined"; NMorMRNA "null"; degree "4"; dimension "2_2";
chrA01	Undefined	as_event	18272497	18274657	.	-	.	transcript_id "TCONS_00002523,TCONS_00002522"; gene_id "chrA01:18272167-18274657C"; flanks "18274657[,18272497^"; structure "1^3-5^7-,2^4-6^8-"; splice_chain "18272777^18272667-18272596^18272530-,18272773^18272663-18272592^18272526-"; sources "Undefined,Undefined"; NMorMRNA "null"; degree "4"; dimension "2_2";
chrA01	Undefined	as_event	18322638	18322865	.	-	.	transcript_id "TCONS_00002527,TCONS_00002526"; gene_id "chrA01:18321081-18324497C"; flanks "18322865-,18322638^"; structure "0,1^2-"; splice_chain ",18322824^18322746-"; sources "Undefined,Undefined"; NMorMRNA "null"; degree "4"; dimension "2_2";
chrA01	Undefined	as_event	18321996	18322559	.	-	.	transcript_id "TCONS_00002527,TCONS_00002526"; gene_id "chrA01:18321081-18324497C"; flanks "18322559-,18321996^"; structure "0,1^2-"; splice_chain ",18322184^18322108-"; sources "Undefined,Undefined"; NMorMRNA "null"; degree "4"; dimension "2_2";
chrA01	Undefined	as_event	18321671	18321927	.	-	.	transcript_id "TCONS_00002527,TCONS_00002526"; gene_id "chrA01:18321081-18324497C"; flanks "18321927-,18321671^"; structure "0,1^2-"; splice_chain ",18321820^18321733-"; sources "Undefined,Undefined"; NMorMRNA "null"; degree "4"; dimension "2_2";
chrA01	Undefined	as_event	18581002	18581151	.	-	.	transcript_id "TCONS_00002530,TCONS_00002531/TCONS_00002532"; gene_id "chrA01:18579077-18581908C"; flanks "18581151^,18581002^"; structure "1-,2-"; splice_chain "18581078-,18581075-"; sources "Undefined,Undefined"; NMorMRNA "null"; degree "4"; dimension "2_2";
chrA01	Undefined	as_event	18580525	18580736	.	-	.	transcript_id "TCONS_00002531,TCONS_00002532"; gene_id "chrA01:18579077-18581908C"; flanks "18580736^,18580525^"; structure "1-,2-"; splice_chain "18580617-,18580613-"; sources "Undefined,Undefined"; NMorMRNA "null"; degree "4"; dimension "2_2";
chrA01	Undefined	as_event	18580473	18580802	.	-	.	transcript_id "TCONS_00002530,TCONS_00002533"; gene_id "chrA01:18579077-18581908C"; flanks "18580802-,18580473-"; structure "1^,2^"; splice_chain "18580736^,18580721^"; sources "Undefined,Undefined"; NMorMRNA "null"; degree "4"; dimension "2_2";
chrA01	Undefined	as_event	18580307	18580736	.	-	.	transcript_id "TCONS_00002531,TCONS_00002532,TCONS_00002530"; gene_id "chrA01:18579077-18581908C"; flanks "18580736^,18580307^"; structure "1-3^5-,2-3^5-,4-"; splice_chain "18580617-18580525^18580445-,18580613-18580525^18580445-,18580473-"; sources "Undefined,Undefined,Undefined"; NMorMRNA "null"; degree "9"; dimension "3_3";
chrA01	Undefined	as_event	18580307	18580802	.	-	.	transcript_id "TCONS_00002531,TCONS_00002532,TCONS_00002530,TCONS_00002533"; gene_id "chrA01:18579077-18581908C"; flanks "18580802-,18580307^"; structure "1^3-5^7-,1^4-5^7-,1^6-,2^6-"; splice_chain "18580736^18580617-18580525^18580445-,18580736^18580613-18580525^18580445-,18580736^18580473-,18580721^18580473-"; sources "Undefined,Undefined,Undefined,Undefined"; NMorMRNA "null"; degree "16"; dimen…
chrA01	Undefined	as_event	18579552	18579915	.	-	.	transcript_id "TCONS_00002530,TCONS_00002531/TCONS_00002532/TCONS_00002533"; gene_id "chrA01:18579077-18581908C"; flanks "18579915^,18579552-"; structure "0,1-2^"; splice_chain ",18579826-18579798^"; sources "Undefined,Undefined"; NMorMRNA "null"; degree "4"; dimension "2_2";
chrA01	Undefined	as_event	18697995	18699240	.	-	.	transcript_id "TCONS_00002536,TCONS_00002537"; gene_id "chrA01:18697185-18699240C"; flanks "18699240[,18697995^"; structure "0,1^2-3^4-"; splice_chain ",18698988^18698869-18698839^18698734-"; sources "Undefined,Undefined"; NMorMRNA "null"; degree "4"; dimension "2_2";
chrA01	Undefined	as_event	18742050	18742327	.	-	.	transcript_id "TCONS_00002539,TCONS_00002538"; gene_id "chrA01:18738952-18743549C"; flanks "18742327-,18742050^"; structure "0,1^2-"; splice_chain ",18742239^18742159-"; sources "Undefined,Undefined"; NMorMRNA "null"; degree "4"; dimension "2_2";
chrA01	Undefined	as_event	18741143	18741356	.	-	.	transcript_id "TCONS_00002539,TCONS_00002538"; gene_id "chrA01:18738952-18743549C"; flanks "18741356^,18741143^"; structure "1-,2-"; splice_chain "18741237-,18741235-"; sources "Undefined,Undefined"; NMorMRNA "null"; degree "4"; dimension "2_2";
chrA01	Undefined	as_event	18745841	18746324	.	-	.	transcript_id "TCONS_00002543,TCONS_00002541/TCONS_00002542"; gene_id "chrA01:18744652-18747613C"; flanks "18746324-,18745841^"; structure "0,1^2-"; splice_chain ",18746055^18745977-"; sources "Undefined,Undefined"; NMorMRNA "null"; degree "4"; dimension "2_2";
chrA01	Undefined	as_event	18744652	18745762	.	-	.	transcript_id "TCONS_00002542,TCONS_00002540/TCONS_00002541/TCONS_00002543"; gene_id "chrA01:18744652-18747613C"; flanks "18745762-,18744652]"; structure "1^3-,2^4-"; splice_chain "18745626^18745481-,18745616^18745471-"; sources "Undefined,Undefined"; NMorMRNA "null"; degree "4"; dimension "2_2";
chrA01	Undefined	as_event	18759397	18759996	.	-	.	transcript_id "TCONS_00002546,TCONS_00002547"; gene_id "chrA01:18757625-18761737C"; flanks "18759996-,18759397-"; structure "1^,2^"; splice_chain "18759910^,18759866^"; sources "Undefined,Undefined"; NMorMRNA "null"; degree "4"; dimension "2_2";
chrA01	Undefined	as_event	18757625	18758301	.	-	.	transcript_id "TCONS_00002546,TCONS_00002545/TCONS_00002547"; gene_id "chrA01:18757625-18761737C"; flanks "18758301-,18757625]"; structure "0,1^2-"; splice_chain ",18758242^18758138-"; sources "Undefined,Undefined"; NMorMRNA "null"; degree "4"; dimension "2_2";
chrA01	Undefined	as_event	18874421	18875240	.	-	.	transcript_id "TCONS_00002558,TCONS_00002557"; gene_id "chrA01:18873436-18875240C"; flanks "18875240[,18874421^"; structure "1^3-,2^4-"; splice_chain "18874984^18874601-,18874982^18874599-"; sources "Undefined,Undefined"; NMorMRNA "null"; degree "4"; dimension "2_2";
chrA01	Undefined	as_event	18877187	18877461	.	-	.	transcript_id "TCONS_00002559,TCONS_00002560"; gene_id "chrA01:18875552-18878000C"; flanks "18877461-,18877187-"; structure "1^,2^"; splice_chain "18877289^,18877271^"; sources "Undefined,Undefined"; NMorMRNA "null"; degree "4"; dimension "2_2";
chrA01	Undefined	as_event	19097329	19098669	.	-	.	transcript_id "TCONS_00002569,TCONS_00002570"; gene_id "chrA01:19097329-19099293C"; flanks "19098669-,19097329]"; structure "1^3-,2^4-5^6-"; splice_chain "19097958^19097859-,19097957^19097858-19097699^19097604-"; sources "Undefined,Undefined"; NMorMRNA "null"; degree "4"; dimension "2_2";
chrA01	Undefined	as_event	19615187	19615403	.	-	.	transcript_id "TCONS_00002589,TCONS_00002588"; gene_id "chrA01:19613889-19621350C"; flanks "19615403^,19615187^"; structure "1-,2-"; splice_chain "19615329-,19615320-"; sources "Undefined,Undefined"; NMorMRNA "null"; degree "4"; dimension "2_2";
chrA01	Undefined	as_event	19679202	19680050	.	-	.	transcript_id "TCONS_00002594,TCONS_00002592/TCONS_00002593"; gene_id "chrA01:19678296-19680717C"; flanks "19680050-,19679202^"; structure "1^3-,2^4-"; splice_chain "19679871^19679376-,19679868^19679373-"; sources "Undefined,Undefined"; NMorMRNA "null"; degree "4"; dimension "2_2";
chrA01	Undefined	as_event	19678723	19679014	.	-	.	transcript_id "TCONS_00002592,TCONS_00002593/TCONS_00002594"; gene_id "chrA01:19678296-19680717C"; flanks "19679014^,19678723^"; structure "1-,2-"; splice_chain "19678848-,19678845-"; sources "Undefined,Undefined"; NMorMRNA "null"; degree "4"; dimension "2_2";
chrA01	Undefined	as_event	19721755	19721986	.	-	.	transcript_id "TCONS_00002598,TCONS_00002599"; gene_id "chrA01:19720242-19723406C"; flanks "19721986-,19721755^"; structure "0,1^2-"; splice_chain ",19721909^19721836-"; sources "Undefined,Undefined"; NMorMRNA "null"; degree "4"; dimension "2_2";
chrA01	Undefined	as_event	19720242	19720842	.	-	.	transcript_id "TCONS_00002598,TCONS_00002597"; gene_id "chrA01:19720242-19723406C"; flanks "19720842-,19720242]"; structure "0,1^2-3^4-"; splice_chain ",19720503^19720438-19720373^19720292-"; sources "Undefined,Undefined"; NMorMRNA "null"; degree "4"; dimension "2_2";
chrA01	Undefined	as_event	19742419	19742691	.	-	.	transcript_id "TCONS_00002602,TCONS_00002603"; gene_id "chrA01:19740611-19744671C"; flanks "19742691-,19742419^"; structure "0,1^2-"; splice_chain ",19742626^19742532-"; sources "Undefined,Undefined"; NMorMRNA "null"; degree "4"; dimension "2_2";
chrA01	Undefined	as_event	20109004	20109778	.	-	.	transcript_id "TCONS_00002623,TCONS_00002622"; gene_id "chrA01:20109004-20110575C"; flanks "20109778-,20109004]"; structure "0,1^2-"; splice_chain ",20109495^20109418-"; sources "Undefined,Undefined"; NMorMRNA "null"; degree "4"; dimension "2_2";
chrA01	Undefined	as_event	20171936	20172174	.	-	.	transcript_id "TCONS_00002632,TCONS_00002631"; gene_id "chrA01:20167191-20173509C"; flanks "20172174-,20171936^"; structure "0,1^2-"; splice_chain ",20172103^20172004-"; sources "Undefined,Undefined"; NMorMRNA "null"; degree "4"; dimension "2_2";
chrA01	Undefined	as_event	20171286	20171516	.	-	.	transcript_id "TCONS_00002632,TCONS_00002631"; gene_id "chrA01:20167191-20173509C"; flanks "20171516-,20171286^"; structure "0,1^2-"; splice_chain ",20171445^20171357-"; sources "Undefined,Undefined"; NMorMRNA "null"; degree "4"; dimension "2_2";
chrA01	Undefined	as_event	20170891	20173041	.	-	.	transcript_id "TCONS_00002630,TCONS_00002631,TCONS_00002632"; gene_id "chrA01:20167191-20173509C"; flanks "20173041^,20170891-"; structure "0,1-2^3-4^5-6^7-8^9-10^11-12^13-14^15-16^,1-4^5-6^7-8^9-12^13-14^15-16^"; splice_chain ",20172174-20172103^20172004-20171936^20171847-20171776^20171673-20171602^20171516-20171445^20171357-20171286^20171196-20171125^20171047-20170976^,20172174-20171936^2017184…
chrA01	Undefined	as_event	20210830	20211006	.	-	.	transcript_id "TCONS_00002635,TCONS_00002636"; gene_id "chrA01:20210130-20213148C"; flanks "20211006-,20210830-"; structure "1^,2^"; splice_chain "20210905^,20210904^"; sources "Undefined,Undefined"; NMorMRNA "null"; degree "4"; dimension "2_2";
chrA01	Undefined	as_event	20475323	20475691	.	-	.	transcript_id "TCONS_00002645,TCONS_00002644"; gene_id "chrA01:20471831-20479168C"; flanks "20475691-,20475323^"; structure "0,1^2-"; splice_chain ",20475465^20475380-"; sources "Undefined,Undefined"; NMorMRNA "null"; degree "4"; dimension "2_2";
chrA01	Undefined	as_event	20499301	20499790	.	-	.	transcript_id "TCONS_00002648/TCONS_00002649,TCONS_00002647"; gene_id "chrA01:20495476-20500029C"; flanks "20499790^,20499301^"; structure "1-,2-"; splice_chain "20499445-,20499436-"; sources "Undefined,Undefined"; NMorMRNA "null"; degree "4"; dimension "2_2";
chrA01	Undefined	as_event	20497281	20497837	.	-	.	transcript_id "TCONS_00002647/TCONS_00002648,TCONS_00002649"; gene_id "chrA01:20495476-20500029C"; flanks "20497837-,20497281^"; structure "0,1^2-3^4-"; splice_chain ",20497625^20497547-20497420^20497341-"; sources "Undefined,Undefined"; NMorMRNA "null"; degree "4"; dimension "2_2";
chrA01	Undefined	as_event	20653403	20653520	.	-	.	transcript_id "TCONS_00002655,TCONS_00002656"; gene_id "chrA01:20651011-20653676C"; flanks "20653520^,20653403^"; structure "1-,2-"; splice_chain "20653444-,20653443-"; sources "Undefined,Undefined"; NMorMRNA "null"; degree "4"; dimension "2_2";
chrA01	Undefined	as_event	20651011	20652756	.	-	.	transcript_id "TCONS_00002655,TCONS_00002656"; gene_id "chrA01:20651011-20653676C"; flanks "20652756-,20651011]"; structure "0,1^2-"; splice_chain ",20652587^20652430-"; sources "Undefined,Undefined"; NMorMRNA "null"; degree "4"; dimension "2_2";
chrA01	Undefined	as_event	20663890	20664085	.	-	.	transcript_id "TCONS_00002657,TCONS_00002658"; gene_id "chrA01:20663651-20665211C"; flanks "20664085-,20663890-"; structure "1^,2^"; splice_chain "20663989^,20663988^"; sources "Undefined,Undefined"; NMorMRNA "null"; degree "4"; dimension "2_2";
chrA01	Undefined	as_event	20701785	20702151	.	-	.	transcript_id "TCONS_00002660,TCONS_00002659"; gene_id "chrA01:20701248-20703320C"; flanks "20702151-,20701785^"; structure "1^3-,2^4-"; splice_chain "20702071^20701982-,20702070^20701981-"; sources "Undefined,Undefined"; NMorMRNA "null"; degree "4"; dimension "2_2";
chrA01	Undefined	as_event	20703718	20704517	.	-	.	transcript_id "TCONS_00002661,TCONS_00002662"; gene_id "chrA01:20703718-20707333C"; flanks "20704517-,20703718]"; structure "0,1^2-"; splice_chain ",20704201^20703910-"; sources "Undefined,Undefined"; NMorMRNA "null"; degree "4"; dimension "2_2";
chrA01	Undefined	as_event	20891558	20891726	.	-	.	transcript_id "TCONS_00002670,TCONS_00002669"; gene_id "chrA01:20890705-20893915C"; flanks "20891726^,20891558^"; structure "1-,2-"; splice_chain "20891620-,20891619-"; sources "Undefined,Undefined"; NMorMRNA "null"; degree "4"; dimension "2_2";
chrA01	Undefined	as_event	21280316	21280765	.	-	.	transcript_id "TCONS_00002691/TCONS_00002692,TCONS_00002690"; gene_id "chrA01:21280316-21281959C"; flanks "21280765-,21280316]"; structure "0,1^2-"; splice_chain ",21280688^21280606-"; sources "Undefined,Undefined"; NMorMRNA "null"; degree "4"; dimension "2_2";
chrA01	Undefined	as_event	21424977	21425550	.	-	.	transcript_id "TCONS_00002699,TCONS_00002700"; gene_id "chrA01:21424402-21425550C"; flanks "21425550[,21424977-"; structure "1^,2^"; splice_chain "21425102^,21425079^"; sources "Undefined,Undefined"; NMorMRNA "null"; degree "4"; dimension "2_2";
chrA01	Undefined	as_event	21447263	21447597	.	-	.	transcript_id "TCONS_00002702,TCONS_00002701"; gene_id "chrA01:21446773-21449866C"; flanks "21447597-,21447263^"; structure "0,1^2-"; splice_chain ",21447463^21447379-"; sources "Undefined,Undefined"; NMorMRNA "null"; degree "4"; dimension "2_2";
chrA01	Undefined	as_event	21460698	21460957	.	-	.	transcript_id "TCONS_00002704,TCONS_00002705"; gene_id "chrA01:21459497-21462074C"; flanks "21460957-,21460698^"; structure "0,1^2-"; splice_chain ",21460849^21460776-"; sources "Undefined,Undefined"; NMorMRNA "null"; degree "4"; dimension "2_2";
chrA01	Undefined	as_event	21464458	21464658	.	-	.	transcript_id "TCONS_00002707,TCONS_00002706"; gene_id "chrA01:21463918-21465889C"; flanks "21464658-,21464458^"; structure "0,1^2-"; splice_chain ",21464591^21464506-"; sources "Undefined,Undefined"; NMorMRNA "null"; degree "4"; dimension "2_2";
chrA01	Undefined	as_event	21508756	21508917	.	-	.	transcript_id "TCONS_00002714,TCONS_00002715"; gene_id "chrA01:21507652-21508964C"; flanks "21508917^,21508756^"; structure "1-,2-"; splice_chain "21508814-,21508813-"; sources "Undefined,Undefined"; NMorMRNA "null"; degree "4"; dimension "2_2";
chrA01	Undefined	as_event	21653938	21654316	.	-	.	transcript_id "TCONS_00002722,TCONS_00002723"; gene_id "chrA01:21653938-21654437C"; flanks "21654316^,21653938]"; structure "1-,2-"; splice_chain "21654186-,21654184-"; sources "Undefined,Undefined"; NMorMRNA "null"; degree "4"; dimension "2_2";
chrA01	Undefined	as_event	21732852	21733158	.	-	.	transcript_id "TCONS_00002734,TCONS_00002733"; gene_id "chrA01:21732364-21733578C"; flanks "21733158-,21732852^"; structure "0,1^2-"; splice_chain ",21733026^21732953-"; sources "Undefined,Undefined"; NMorMRNA "null"; degree "4"; dimension "2_2";
chrA01	Undefined	as_event	21732364	21732779	.	-	.	transcript_id "TCONS_00002734,TCONS_00002733"; gene_id "chrA01:21732364-21733578C"; flanks "21732779-,21732364]"; structure "0,1^2-"; splice_chain ",21732706^21732617-"; sources "Undefined,Undefined"; NMorMRNA "null"; degree "4"; dimension "2_2";
chrA01	Undefined	as_event	21970910	21971600	.	-	.	transcript_id "TCONS_00002742,TCONS_00002741"; gene_id "chrA01:21969807-21972816C"; flanks "21971600-,21970910^"; structure "0,1^2-3^4-"; splice_chain ",21971437^21971365-21971111^21971031-"; sources "Undefined,Undefined"; NMorMRNA "null"; degree "4"; dimension "2_2";
chrA01	Undefined	as_event	22372146	22372383	.	-	.	transcript_id "TCONS_00002763,TCONS_00002764"; gene_id "chrA01:22370734-22373708C"; flanks "22372383-,22372146^"; structure "0,1^2-"; splice_chain ",22372311^22372234-"; sources "Undefined,Undefined"; NMorMRNA "null"; degree "4"; dimension "2_2";
chrA01	Undefined	as_event	22551461	22551792	.	-	.	transcript_id "TCONS_00002769,TCONS_00002770"; gene_id "chrA01:22550452-22553507C"; flanks "22551792-,22551461^"; structure "0,1^2-"; splice_chain ",22551641^22551569-"; sources "Undefined,Undefined"; NMorMRNA "null"; degree "4"; dimension "2_2";
chrA01	Undefined	as_event	22569150	22569416	.	-	.	transcript_id "TCONS_00002773,TCONS_00002772"; gene_id "chrA01:22568400-22571300C"; flanks "22569416-,22569150^"; structure "0,1^2-"; splice_chain ",22569327^22569233-"; sources "Undefined,Undefined"; NMorMRNA "null"; degree "4"; dimension "2_2";
chrA01	Undefined	as_event	22642175	22642497	.	-	.	transcript_id "TCONS_00002778,TCONS_00002777"; gene_id "chrA01:22642036-22644537C"; flanks "22642497-,22642175^"; structure "0,1^2-"; splice_chain ",22642327^22642254-"; sources "Undefined,Undefined"; NMorMRNA "null"; degree "4"; dimension "2_2";
chrA01	Undefined	as_event	22707790	22708158	.	-	.	transcript_id "TCONS_00002785,TCONS_00002786/TCONS_00002787"; gene_id "chrA01:22706032-22708528C"; flanks "22708158-,22707790^"; structure "0,1^2-"; splice_chain ",22708039^22707975-"; sources "Undefined,Undefined"; NMorMRNA "null"; degree "4"; dimension "2_2";
chrA01	Undefined	as_event	22707020	22707425	.	-	.	transcript_id "TCONS_00002787,TCONS_00002785/TCONS_00002786"; gene_id "chrA01:22706032-22708528C"; flanks "22707425-,22707020^"; structure "1^3-,2^4-"; splice_chain "22707350^22707127-,22707339^22707116-"; sources "Undefined,Undefined"; NMorMRNA "null"; degree "4"; dimension "2_2";
chrA01	Undefined	as_event	22706865	22707020	.	-	.	transcript_id "TCONS_00002785,TCONS_00002786/TCONS_00002787"; gene_id "chrA01:22706032-22708528C"; flanks "22707020^,22706865^"; structure "1-,2-"; splice_chain "22706948-,22706941-"; sources "Undefined,Undefined"; NMorMRNA "null"; degree "4"; dimension "2_2";
chrA01	Undefined	as_event	22706609	22706767	.	-	.	transcript_id "TCONS_00002786/TCONS_00002787,TCONS_00002785"; gene_id "chrA01:22706032-22708528C"; flanks "22706767-,22706609-"; structure "1^,2^"; splice_chain "22706696^,22706694^"; sources "Undefined,Undefined"; NMorMRNA "null"; degree "4"; dimension "2_2";
chrA01	Undefined	as_event	22706335	22706609	.	-	.	transcript_id "TCONS_00002787,TCONS_00002785/TCONS_00002786"; gene_id "chrA01:22706032-22708528C"; flanks "22706609-,22706335^"; structure "0,1^2-"; splice_chain ",22706541^22706445-"; sources "Undefined,Undefined"; NMorMRNA "null"; degree "4"; dimension "2_2";
chrA01	Undefined	as_event	22924011	22924489	.	-	.	transcript_id "TCONS_00002797,TCONS_00002796"; gene_id "chrA01:22921631-22924811C"; flanks "22924489-,22924011^"; structure "0,1^2-"; splice_chain ",22924227^22924157-"; sources "Undefined,Undefined"; NMorMRNA "null"; degree "4"; dimension "2_2";
chrA01	Undefined	as_event	22923313	22923560	.	-	.	transcript_id "TCONS_00002796,TCONS_00002795/TCONS_00002797"; gene_id "chrA01:22921631-22924811C"; flanks "22923560^,22923313^"; structure "1-,2-"; splice_chain "22923447-,22923446-"; sources "Undefined,Undefined"; NMorMRNA "null"; degree "4"; dimension "2_2";
chrA01	Undefined	as_event	22922401	22922595	.	-	.	transcript_id "TCONS_00002795/TCONS_00002797,TCONS_00002796"; gene_id "chrA01:22921631-22924811C"; flanks "22922595-,22922401-"; structure "1^,2^"; splice_chain "22922501^,22922500^"; sources "Undefined,Undefined"; NMorMRNA "null"; degree "4"; dimension "2_2";
chrA01	Undefined	as_event	23047473	23047757	.	-	.	transcript_id "TCONS_00002805,TCONS_00002804"; gene_id "chrA01:23046377-23048433C"; flanks "23047757-,23047473^"; structure "0,1^2-"; splice_chain ",23047655^23047576-"; sources "Undefined,Undefined"; NMorMRNA "null"; degree "4"; dimension "2_2";
chrA01	Undefined	as_event	23222921	23223441	.	-	.	transcript_id "TCONS_00002808,TCONS_00002807"; gene_id "chrA01:23222483-23223714C"; flanks "23223441-,23222921^"; structure "0,1^2-3^4-"; splice_chain ",23223320^23223234-23223097^23223004-"; sources "Undefined,Undefined"; NMorMRNA "null"; degree "4"; dimension "2_2";
chrA01	Undefined	as_event	23230836	23231322	.	-	.	transcript_id "TCONS_00002810,TCONS_00002809/TCONS_00002811"; gene_id "chrA01:23224746-23232853C"; flanks "23231322-,23230836^"; structure "1^3-,2^4-"; splice_chain "23231213^23230941-,23231197^23230925-"; sources "Undefined,Undefined"; NMorMRNA "null"; degree "4"; dimension "2_2";
chrA01	Undefined	as_event	23230126	23230341	.	-	.	transcript_id "TCONS_00002811,TCONS_00002809/TCONS_00002810"; gene_id "chrA01:23224746-23232853C"; flanks "23230341-,23230126^"; structure "0,1^2-"; splice_chain ",23230276^23230182-"; sources "Undefined,Undefined"; NMorMRNA "null"; degree "4"; dimension "2_2";
chrA01	Undefined	as_event	23227428	23228441	.	-	.	transcript_id "TCONS_00002811,TCONS_00002809/TCONS_00002810"; gene_id "chrA01:23224746-23232853C"; flanks "23228441-,23227428^"; structure "1^3-,2^4-"; splice_chain "23228286^23227890-,23228276^23227880-"; sources "Undefined,Undefined"; NMorMRNA "null"; degree "4"; dimension "2_2";
chrA01	Undefined	as_event	23225662	23226275	.	-	.	transcript_id "TCONS_00002811,TCONS_00002809/TCONS_00002810"; gene_id "chrA01:23224746-23232853C"; flanks "23226275-,23225662^"; structure "1^3-,2^4-"; splice_chain "23226058^23225887-,23226048^23225877-"; sources "Undefined,Undefined"; NMorMRNA "null"; degree "4"; dimension "2_2";
chrA01_random	Undefined	as_event	42753	42999	.	+	.	transcript_id "TCONS_00002872,TCONS_00002873/TCONS_00002874"; gene_id "chrA01_random:42281-45613W"; flanks "42753-,42999^"; structure "0,1^2-"; splice_chain ",42819^42884-"; sources "Undefined,Undefined"; NMorMRNA "null"; degree "4"; dimension "2_2";
chrA01_random	Undefined	as_event	43150	43275	.	+	.	transcript_id "TCONS_00002872/TCONS_00002873,TCONS_00002874"; gene_id "chrA01_random:42281-45613W"; flanks "43150^,43275^"; structure "1-,2-"; splice_chain "43227-,43258-"; sources "Undefined,Undefined"; NMorMRNA "null"; degree "4"; dimension "2_2";
chrA01_random	Undefined	as_event	43827	44045	.	+	.	transcript_id "TCONS_00002872/TCONS_00002874,TCONS_00002873"; gene_id "chrA01_random:42281-45613W"; flanks "43827-,44045^"; structure "0,1^2-"; splice_chain ",43882^43960-"; sources "Undefined,Undefined"; NMorMRNA "null"; degree "4"; dimension "2_2";
chrA01_random	Undefined	as_event	137579	138107	.	+	.	transcript_id "TCONS_00002879,TCONS_00002880"; gene_id "chrA01_random:137305-138107W"; flanks "137579^,138107]"; structure "1-,2-"; splice_chain "137819-,137834-"; sources "Undefined,Undefined"; NMorMRNA "null"; degree "4"; dimension "2_2";
chrA01_random	Undefined	as_event	139209	143555	.	+	.	transcript_id "TCONS_00002882,TCONS_00002881"; gene_id "chrA01_random:138512-146068W"; flanks "139209-,143555^"; structure "1^2-,3^4-"; splice_chain "139754^140031-,140093^140826-"; sources "Undefined,Undefined"; NMorMRNA "null"; degree "4"; dimension "2_2";
chrA01_random	Undefined	as_event	578781	579119	.	+	.	transcript_id "TCONS_00002903,TCONS_00002900"; gene_id "chrA01_random:575267-579119W"; flanks "578781-,579119]"; structure "0,1^2-"; splice_chain ",578851^578965-"; sources "Undefined,Undefined"; NMorMRNA "null"; degree "4"; dimension "2_2";
chrA01_random	Undefined	as_event	575267	579119	.	+	.	transcript_id "TCONS_00002902,TCONS_00002900,TCONS_00002901"; gene_id "chrA01_random:575267-579119W"; flanks "575267[,579119]"; structure "0,1^3-5^6-,2^4-"; splice_chain ",578630^578781-578851^578965-,578640^578791-"; sources "Undefined,Undefined,Undefined"; NMorMRNA "null"; degree "9"; dimension "3_3";
chrA01_random	Undefined	as_event	626314	626693	.	+	.	transcript_id "TCONS_00002909,TCONS_00002910"; gene_id "chrA01_random:625750-629708W"; flanks "626314-,626693^"; structure "0,1^2-"; splice_chain ",626461^626533-"; sources "Undefined,Undefined"; NMorMRNA "null"; degree "4"; dimension "2_2";
chrA01_random	Undefined	as_event	626461	627014	.	+	.	transcript_id "TCONS_00002911,TCONS_00002910"; gene_id "chrA01_random:625750-629708W"; flanks "626461^,627014^"; structure "1-4^6-,2-3^5-"; splice_chain "626530-626703^626800-,626533-626693^626790-"; sources "Undefined,Undefined"; NMorMRNA "null"; degree "4"; dimension "2_2";
chrA01_random	Undefined	as_event	628684	629708	.	+	.	transcript_id "TCONS_00002910,TCONS_00002911"; gene_id "chrA01_random:625750-629708W"; flanks "628684-,629708]"; structure "1^3-5^7-9^11-,2^4-6^8-10^12-13^14-"; splice_chain "628776^629010-629063^629315-629373^629473-,628786^629020-629074^629326-629384^629484-629567^629650-"; sources "Undefined,Undefined"; NMorMRNA "null"; degree "4"; dimension "2_2";
chrA01_random	Undefined	as_event	1000733	1001605	.	+	.	transcript_id "TCONS_00002917,TCONS_00002918"; gene_id "chrA01_random:1000080-1001605W"; flanks "1000733^,1001605]"; structure "1-,2-"; splice_chain "1001274-,1001286-"; sources "Undefined,Undefined"; NMorMRNA "null"; degree "4"; dimension "2_2";
chrA01_random	Undefined	as_event	1045468	1045969	.	+	.	transcript_id "TCONS_00002920,TCONS_00002921"; gene_id "chrA01_random:1043408-1045969W"; flanks "1045468-,1045969]"; structure "1^2-3^5-,4^6-"; splice_chain "1045592^1045684-1045835^1045918-,1045845^1045928-"; sources "Undefined,Undefined"; NMorMRNA "null"; degree "4"; dimension "2_2";
chrA01_random	Undefined	as_event	1298201	1298480	.	+	.	transcript_id "TCONS_00002922/TCONS_00002923,TCONS_00002924"; gene_id "chrA01_random:1297616-1302417W"; flanks "1298201^,1298480^"; structure "1-,2-"; splice_chain "1298262-,1298288-"; sources "Undefined,Undefined"; NMorMRNA "null"; degree "4"; dimension "2_2";
chrA01_random	Undefined	as_event	1301751	1301916	.	+	.	transcript_id "TCONS_00002922/TCONS_00002923,TCONS_00002924"; gene_id "chrA01_random:1297616-1302417W"; flanks "1301751-,1301916-"; structure "1^,2^"; splice_chain "1301880^,1301883^"; sources "Undefined,Undefined"; NMorMRNA "null"; degree "4"; dimension "2_2";
chrA01_random	Undefined	as_event	1301916	1302417	.	+	.	transcript_id "TCONS_00002923/TCONS_00002924,TCONS_00002922"; gene_id "chrA01_random:1297616-1302417W"; flanks "1301916-,1302417]"; structure "0,1^2-"; splice_chain ",1302015^1302095-"; sources "Undefined,Undefined"; NMorMRNA "null"; degree "4"; dimension "2_2";
chrA01_random	Undefined	as_event	2095196	2095358	.	+	.	transcript_id "TCONS_00002942,TCONS_00002939/TCONS_00002941"; gene_id "chrA01_random:2093793-2097150W"; flanks "2095196^,2095358^"; structure "1-,2-"; splice_chain "2095324-,2095325-"; sources "Undefined,Undefined"; NMorMRNA "null"; degree "4"; dimension "2_2";
chrA01_random	Undefined	as_event	2095808	2096098	.	+	.	transcript_id "TCONS_00002940/TCONS_00002942,TCONS_00002941"; gene_id "chrA01_random:2093793-2097150W"; flanks "2095808-,2096098^"; structure "1^3-,2^4-"; splice_chain "2095905^2096027-,2095915^2096037-"; sources "Undefined,Undefined"; NMorMRNA "null"; degree "4"; dimension "2_2";
chrA01_random	Undefined	as_event	2096027	2096178	.	+	.	transcript_id "TCONS_00002940/TCONS_00002942,TCONS_00002939"; gene_id "chrA01_random:2093793-2097150W"; flanks "2096027-,2096178-"; structure "1^,2^"; splice_chain "2096098^,2096099^"; sources "Undefined,Undefined"; NMorMRNA "null"; degree "4"; dimension "2_2";
chrA01_random	Undefined	as_event	2095808	2096178	.	+	.	transcript_id "TCONS_00002940/TCONS_00002942,TCONS_00002939,TCONS_00002941"; gene_id "chrA01_random:2093793-2097150W"; flanks "2095808-,2096178-"; structure "1^3-5^,1^3-6^,2^4-5^"; splice_chain "2095905^2096027-2096098^,2095905^2096027-2096099^,2095915^2096037-2096098^"; sources "Undefined,Undefined,Undefined"; NMorMRNA "null"; degree "9"; dimension "3_3";
chrA01_random	Undefined	as_event	2096178	2096522	.	+	.	transcript_id "TCONS_00002942,TCONS_00002940"; gene_id "chrA01_random:2093793-2097150W"; flanks "2096178-,2096522]"; structure "1^3-,2^4-"; splice_chain "2096407^2096488-,2096417^2096498-"; sources "Undefined,Undefined"; NMorMRNA "null"; degree "4"; dimension "2_2";
chrA01_random	Undefined	as_event	2130245	2130371	.	+	.	transcript_id "TCONS_00002944/TCONS_00002945,TCONS_00002943"; gene_id "chrA01_random:2128592-2134455W"; flanks "2130245^,2130371^"; structure "1-,2-"; splice_chain "2130332-,2130335-"; sources "Undefined,Undefined"; NMorMRNA "null"; degree "4"; dimension "2_2";
chrA01_random	Undefined	as_event	2302104	2302595	.	+	.	transcript_id "TCONS_00002947,TCONS_00002946"; gene_id "chrA01_random:2301433-2303664W"; flanks "2302104-,2302595^"; structure "1^3-5^6-,2^4-"; splice_chain "2302146^2302307-2302413^2302500-,2302148^2302309-"; sources "Undefined,Undefined"; NMorMRNA "null"; degree "4"; dimension "2_2";
chrA01_random	Undefined	as_event	2303214	2303664	.	+	.	transcript_id "TCONS_00002947,TCONS_00002946"; gene_id "chrA01_random:2301433-2303664W"; flanks "2303214-,2303664]"; structure "1^3-,2^4-"; splice_chain "2303283^2303361-,2303296^2303374-"; sources "Undefined,Undefined"; NMorMRNA "null"; degree "4"; dimension "2_2";
chrA01_random	Undefined	as_event	2433618	2433838	.	+	.	transcript_id "TCONS_00002956,TCONS_00002957"; gene_id "chrA01_random:2431661-2434498W"; flanks "2433618-,2433838^"; structure "0,1^2-"; splice_chain ",2433687^2433768-"; sources "Undefined,Undefined"; NMorMRNA "null"; degree "4"; dimension "2_2";
chrA01_random	Undefined	as_event	2446251	2446790	.	+	.	transcript_id "TCONS_00002960,TCONS_00002959"; gene_id "chrA01_random:2444019-2446790W"; flanks "2446251-,2446790]"; structure "1^3-,2^4-"; splice_chain "2446404^2446502-,2446414^2446512-"; sources "Undefined,Undefined"; NMorMRNA "null"; degree "4"; dimension "2_2";
chrA01_random	Undefined	as_event	2501724	2502015	.	+	.	transcript_id "TCONS_00002964,TCONS_00002965"; gene_id "chrA01_random:2500836-2505052W"; flanks "2501724-,2502015^"; structure "0,1^2-"; splice_chain ",2501852^2501942-"; sources "Undefined,Undefined"; NMorMRNA "null"; degree "4"; dimension "2_2";
chrA01_random	Undefined	as_event	2593631	2594203	.	+	.	transcript_id "TCONS_00002972,TCONS_00002971"; gene_id "chrA01_random:2593134-2596211W"; flanks "2593631-,2594203^"; structure "0,1^2-3^4-"; splice_chain ",2593746^2593829-2593914^2593988-"; sources "Undefined,Undefined"; NMorMRNA "null"; degree "4"; dimension "2_2";
chrA01_random	Undefined	as_event	2594301	2594783	.	+	.	transcript_id "TCONS_00002972,TCONS_00002971"; gene_id "chrA01_random:2593134-2596211W"; flanks "2594301-,2594783^"; structure "0,1^2-"; splice_chain ",2594390^2594479-"; sources "Undefined,Undefined"; NMorMRNA "null"; degree "4"; dimension "2_2";
chrA01_random	Undefined	as_event	107325	107684	.	-	.	transcript_id "TCONS_00002989,TCONS_00002990"; gene_id "chrA01_random:106061-108528C"; flanks "107684-,107325^"; structure "0,1^2-"; splice_chain ",107536^107447-"; sources "Undefined,Undefined"; NMorMRNA "null"; degree "4"; dimension "2_2";
chrA01_random	Undefined	as_event	130811	131248	.	-	.	transcript_id "TCONS_00002993,TCONS_00002994"; gene_id "chrA01_random:130444-132093C"; flanks "131248^,130811^"; structure "1-,2-"; splice_chain "130939-,130936-"; sources "Undefined,Undefined"; NMorMRNA "null"; degree "4"; dimension "2_2";
chrA01_random	Undefined	as_event	400866	401074	.	-	.	transcript_id "TCONS_00003006,TCONS_00003007"; gene_id "chrA01_random:398415-401505C"; flanks "401074-,400866^"; structure "0,1^2-"; splice_chain ",401012^400937-"; sources "Undefined,Undefined"; NMorMRNA "null"; degree "4"; dimension "2_2";
chrA01_random	Undefined	as_event	400528	400779	.	-	.	transcript_id "TCONS_00003006,TCONS_00003007"; gene_id "chrA01_random:398415-401505C"; flanks "400779-,400528^"; structure "0,1^2-"; splice_chain ",400672^400602-"; sources "Undefined,Undefined"; NMorMRNA "null"; degree "4"; dimension "2_2";
chrA01_random	Undefined	as_event	399411	399652	.	-	.	transcript_id "TCONS_00003006,TCONS_00003005"; gene_id "chrA01_random:398415-401505C"; flanks "399652-,399411-"; structure "1^,2^"; splice_chain "399530^,399529^"; sources "Undefined,Undefined"; NMorMRNA "null"; degree "4"; dimension "2_2";
chrA01_random	Undefined	as_event	522770	523179	.	-	.	transcript_id "TCONS_00003011,TCONS_00003012"; gene_id "chrA01_random:522127-523729C"; flanks "523179-,522770^"; structure "1^3-,2^4-"; splice_chain "523006^522933-,523001^522928-"; sources "Undefined,Undefined"; NMorMRNA "null"; degree "4"; dimension "2_2";
chrA01_random	Undefined	as_event	553098	553767	.	-	.	transcript_id "TCONS_00003017,TCONS_00003018"; gene_id "chrA01_random:552013-554717C"; flanks "553767-,553098^"; structure "0,1^2-"; splice_chain ",553371^553274-"; sources "Undefined,Undefined"; NMorMRNA "null"; degree "4"; dimension "2_2";
chrA01_random	Undefined	as_event	568188	568773	.	-	.	transcript_id "TCONS_00003019,TCONS_00003020"; gene_id "chrA01_random:568188-569623C"; flanks "568773-,568188]"; structure "1^3-,2^4-"; splice_chain "568718^568539-,568708^568529-"; sources "Undefined,Undefined"; NMorMRNA "null"; degree "4"; dimension "2_2";
chrA01_random	Undefined	as_event	639534	640177	.	-	.	transcript_id "TCONS_00003027,TCONS_00003028"; gene_id "chrA01_random:638781-640944C"; flanks "640177-,639534-"; structure "1^,2^"; splice_chain "639909^,639858^"; sources "Undefined,Undefined"; NMorMRNA "null"; degree "4"; dimension "2_2";
chrA01_random	Undefined	as_event	638936	639534	.	-	.	transcript_id "TCONS_00003028,TCONS_00003026/TCONS_00003027"; gene_id "chrA01_random:638781-640944C"; flanks "639534-,638936]"; structure "0,1^2-"; splice_chain ",639470^639304-"; sources "Undefined,Undefined"; NMorMRNA "null"; degree "4"; dimension "2_2";
chrA01_random	Undefined	as_event	792840	793030	.	-	.	transcript_id "TCONS_00003030,TCONS_00003031"; gene_id "chrA01_random:791211-794034C"; flanks "793030^,792840^"; structure "1-,2-"; splice_chain "792932-,792928-"; sources "Undefined,Undefined"; NMorMRNA "null"; degree "4"; dimension "2_2";
chrA01_random	Undefined	as_event	1435524	1435914	.	-	.	transcript_id "TCONS_00003040,TCONS_00003041"; gene_id "chrA01_random:1429710-1436513C"; flanks "1435914-,1435524^"; structure "1^3-,2^4-"; splice_chain "1435794^1435655-,1435784^1435641-"; sources "Undefined,Undefined"; NMorMRNA "null"; degree "4"; dimension "2_2";
chrA01_random	Undefined	as_event	1430239	1430500	.	-	.	transcript_id "TCONS_00003040/TCONS_00003041,TCONS_00003039"; gene_id "chrA01_random:1429710-1436513C"; flanks "1430500-,1430239^"; structure "0,1^2-"; splice_chain ",1430384^1430307-"; sources "Undefined,Undefined"; NMorMRNA "null"; degree "4"; dimension "2_2";
chrA01_random	Undefined	as_event	1478568	1478917	.	-	.	transcript_id "TCONS_00003043,TCONS_00003044"; gene_id "chrA01_random:1477674-1479315C"; flanks "1478917-,1478568^"; structure "0,1^2-"; splice_chain ",1478758^1478674-"; sources "Undefined,Undefined"; NMorMRNA "null"; degree "4"; dimension "2_2";
chrA01_random	Undefined	as_event	2098657	2099259	.	-	.	transcript_id "TCONS_00003055,TCONS_00003056"; gene_id "chrA01_random:2098083-2100323C"; flanks "2099259-,2098657-"; structure "1^,2^"; splice_chain "2099014^,2098755^"; sources "Undefined,Undefined"; NMorMRNA "null"; degree "4"; dimension "2_2";
chrA01_random	Undefined	as_event	2408727	2408973	.	-	.	transcript_id "TCONS_00003064,TCONS_00003063"; gene_id "chrA01_random:2408727-2410798C"; flanks "2408973-,2408727]"; structure "0,1^2-"; splice_chain ",2408899^2408807-"; sources "Undefined,Undefined"; NMorMRNA "null"; degree "4"; dimension "2_2";
chrA02	Undefined	as_event	14849	15223	.	+	.	transcript_id "TCONS_00003084/TCONS_00003086,TCONS_00003085"; gene_id "chrA02:14849-18485W"; flanks "14849[,15223^"; structure "1^3-,2^4-"; splice_chain "15049^15147-,15059^15157-"; sources "Undefined,Undefined"; NMorMRNA "null"; degree "4"; dimension "2_2";
chrA02	Undefined	as_event	15314	16317	.	+	.	transcript_id "TCONS_00003084/TCONS_00003085,TCONS_00003086"; gene_id "chrA02:14849-18485W"; flanks "15314-,16317^"; structure "1^3-,2^4-"; splice_chain "15392^15751-,15394^15753-"; sources "Undefined,Undefined"; NMorMRNA "null"; degree "4"; dimension "2_2";
chrA02	Undefined	as_event	17601	18485	.	+	.	transcript_id "TCONS_00003086,TCONS_00003084/TCONS_00003085"; gene_id "chrA02:14849-18485W"; flanks "17601^,18485]"; structure "1-,2-"; splice_chain "17694-,17696-"; sources "Undefined,Undefined"; NMorMRNA "null"; degree "4"; dimension "2_2";
chrA02	Undefined	as_event	55428	57759	.	+	.	transcript_id "TCONS_00003089,TCONS_00003088"; gene_id "chrA02:55428-57759W"; flanks "55428[,57759]"; structure "1^3-,2^4-"; splice_chain "56600^57093-,56601^57094-"; sources "Undefined,Undefined"; NMorMRNA "null"; degree "4"; dimension "2_2";
chrA02	Undefined	as_event	82373	82663	.	+	.	transcript_id "TCONS_00003092,TCONS_00003093/TCONS_00003094"; gene_id "chrA02:81669-85469W"; flanks "82373-,82663^"; structure "0,1^2-"; splice_chain ",82518^82592-"; sources "Undefined,Undefined"; NMorMRNA "null"; degree "4"; dimension "2_2";
chrA02	Undefined	as_event	83852	84054	.	+	.	transcript_id "TCONS_00003094,TCONS_00003092"; gene_id "chrA02:81669-85469W"; flanks "83852^,84054^"; structure "1-,2-"; splice_chain "83938-,83941-"; sources "Undefined,Undefined"; NMorMRNA "null"; degree "4"; dimension "2_2";
chrA02	Undefined	as_event	83811	84054	.	+	.	transcript_id "TCONS_00003093,TCONS_00003094,TCONS_00003092"; gene_id "chrA02:81669-85469W"; flanks "83811-,84054^"; structure "0,1^2-,1^3-"; splice_chain ",83852^83938-,83852^83941-"; sources "Undefined,Undefined,Undefined"; NMorMRNA "null"; degree "9"; dimension "3_3";
chrA02	Undefined	as_event	84541	84818	.	+	.	transcript_id "TCONS_00003094,TCONS_00003092/TCONS_00003093"; gene_id "chrA02:81669-85469W"; flanks "84541-,84818^"; structure "1^3-,2^4-"; splice_chain "84612^84708-,84652^84748-"; sources "Undefined,Undefined"; NMorMRNA "null"; degree "4"; dimension "2_2";
chrA02	Undefined	as_event	235556	236300	.	+	.	transcript_id "TCONS_00003104,TCONS_00003105"; gene_id "chrA02:234981-239290W"; flanks "235556^,236300-"; structure "0,1-2^"; splice_chain ",235949-236152^"; sources "Undefined,Undefined"; NMorMRNA "null"; degree "4"; dimension "2_2";
chrA02	Undefined	as_event	237199	237788	.	+	.	transcript_id "TCONS_00003104,TCONS_00003105"; gene_id "chrA02:234981-239290W"; flanks "237199-,237788-"; structure "1^,2^"; splice_chain "237309^,237310^"; sources "Undefined,Undefined"; NMorMRNA "null"; degree "4"; dimension "2_2";
chrA02	Undefined	as_event	429665	430015	.	+	.	transcript_id "TCONS_00003117,TCONS_00003116"; gene_id "chrA02:428913-430015W"; flanks "429665-,430015]"; structure "0,1^2-"; splice_chain ",429910^429976-"; sources "Undefined,Undefined"; NMorMRNA "null"; degree "4"; dimension "2_2";
chrA02	Undefined	as_event	648421	648764	.	+	.	transcript_id "TCONS_00003128,TCONS_00003127"; gene_id "chrA02:648421-651013W"; flanks "648421[,648764^"; structure "0,1^2-"; splice_chain ",648474^648593-"; sources "Undefined,Undefined"; NMorMRNA "null"; degree "4"; dimension "2_2";
chrA02	Undefined	as_event	702879	703435	.	+	.	transcript_id "TCONS_00003133,TCONS_00003135"; gene_id "chrA02:701493-704777W"; flanks "702879-,703435-"; structure "1^,2^"; splice_chain "702936^,702989^"; sources "Undefined,Undefined"; NMorMRNA "null"; degree "4"; dimension "2_2";
chrA02	Undefined	as_event	702879	703610	.	+	.	transcript_id "TCONS_00003134,TCONS_00003133,TCONS_00003135"; gene_id "chrA02:701493-704777W"; flanks "702879-,703610]"; structure "0,1^3-,2^3-"; splice_chain ",702936^703435-,702989^703435-"; sources "Undefined,Undefined,Undefined"; NMorMRNA "null"; degree "9"; dimension "3_3";
chrA02	Undefined	as_event	725327	725621	.	+	.	transcript_id "TCONS_00003138,TCONS_00003139"; gene_id "chrA02:723488-726808W"; flanks "725327-,725621^"; structure "0,1^2-"; splice_chain ",725422^725505-"; sources "Undefined,Undefined"; NMorMRNA "null"; degree "4"; dimension "2_2";
chrA02	Undefined	as_event	726182	726808	.	+	.	transcript_id "TCONS_00003138,TCONS_00003139"; gene_id "chrA02:723488-726808W"; flanks "726182^,726808]"; structure "1-4^6-,2-3^5-"; splice_chain "726251-726372^726450-,726252-726368^726446-"; sources "Undefined,Undefined"; NMorMRNA "null"; degree "4"; dimension "2_2";
chrA02	Undefined	as_event	795546	795993	.	+	.	transcript_id "TCONS_00003147,TCONS_00003148"; gene_id "chrA02:793456-795993W"; flanks "795546-,795993]"; structure "0,1^2-"; splice_chain ",795613^795699-"; sources "Undefined,Undefined"; NMorMRNA "null"; degree "4"; dimension "2_2";
chrA02	Undefined	as_event	827921	828075	.	+	.	transcript_id "TCONS_00003155,TCONS_00003153"; gene_id "chrA02:826931-831160W"; flanks "827921^,828075^"; structure "1-,2-"; splice_chain "827990-,828004-"; sources "Undefined,Undefined"; NMorMRNA "null"; degree "4"; dimension "2_2";
chrA02	Undefined	as_event	827990	828142	.	+	.	transcript_id "TCONS_00003155,TCONS_00003154"; gene_id "chrA02:826931-831160W"; flanks "827990-,828142-"; structure "1^,2^"; splice_chain "828075^,828076^"; sources "Undefined,Undefined"; NMorMRNA "null"; degree "4"; dimension "2_2";
chrA02	Undefined	as_event	827921	828142	.	+	.	transcript_id "TCONS_00003155,TCONS_00003154,TCONS_00003153"; gene_id "chrA02:826931-831160W"; flanks "827921^,828142-"; structure "1-3^,1-4^,2-3^"; splice_chain "827990-828075^,827990-828076^,828004-828075^"; sources "Undefined,Undefined,Undefined"; NMorMRNA "null"; degree "9"; dimension "3_3";
chrA02	Undefined	as_event	828332	828604	.	+	.	transcript_id "TCONS_00003154,TCONS_00003153/TCONS_00003155"; gene_id "chrA02:826931-831160W"; flanks "828332-,828604^"; structure "0,1^2-"; splice_chain ",828413^828498-"; sources "Undefined,Undefined"; NMorMRNA "null"; degree "4"; dimension "2_2";
chrA02	Undefined	as_event	828604	828779	.	+	.	transcript_id "TCONS_00003153,TCONS_00003154/TCONS_00003155"; gene_id "chrA02:826931-831160W"; flanks "828604^,828779^"; structure "1-,2-"; splice_chain "828748-,828749-"; sources "Undefined,Undefined"; NMorMRNA "null"; degree "4"; dimension "2_2";
chrA02	Undefined	as_event	829860	830051	.	+	.	transcript_id "TCONS_00003153,TCONS_00003154"; gene_id "chrA02:826931-831160W"; flanks "829860-,830051-"; structure "1^,2^"; splice_chain "829970^,829971^"; sources "Undefined,Undefined"; NMorMRNA "null"; degree "4"; dimension "2_2";
chrA02	Undefined	as_event	829860	830292	.	+	.	transcript_id "TCONS_00003155,TCONS_00003153,TCONS_00003154"; gene_id "chrA02:826931-831160W"; flanks "829860-,830292^"; structure "0,1^3-,2^3-"; splice_chain ",829970^830051-,829971^830051-"; sources "Undefined,Undefined,Undefined"; NMorMRNA "null"; degree "9"; dimension "3_3";
chrA02	Undefined	as_event	895687	895809	.	+	.	transcript_id "TCONS_00003163,TCONS_00003162"; gene_id "chrA02:894801-896053W"; flanks "895687^,895809^"; structure "1-,2-"; splice_chain "895803-,895804-"; sources "Undefined,Undefined"; NMorMRNA "null"; degree "4"; dimension "2_2";
chrA02	Undefined	as_event	921047	921271	.	+	.	transcript_id "TCONS_00003164,TCONS_00003165"; gene_id "chrA02:919812-922751W"; flanks "921047-,921271^"; structure "0,1^2-"; splice_chain ",921104^921182-"; sources "Undefined,Undefined"; NMorMRNA "null"; degree "4"; dimension "2_2";
chrA02	Undefined	as_event	1036235	1036864	.	+	.	transcript_id "TCONS_00003173,TCONS_00003174/TCONS_00003175"; gene_id "chrA02:1035900-1039280W"; flanks "1036235-,1036864^"; structure "0,1^2-"; splice_chain ",1036727^1036811-"; sources "Undefined,Undefined"; NMorMRNA "null"; degree "4"; dimension "2_2";
chrA02	Undefined	as_event	1037926	1038382	.	+	.	transcript_id "TCONS_00003173/TCONS_00003175,TCONS_00003174"; gene_id "chrA02:1035900-1039280W"; flanks "1037926-,1038382^"; structure "0,1^2-"; splice_chain ",1038049^1038128-"; sources "Undefined,Undefined"; NMorMRNA "null"; degree "4"; dimension "2_2";
chrA02	Undefined	as_event	1063883	1064113	.	+	.	transcript_id "TCONS_00003178,TCONS_00003177"; gene_id "chrA02:1062825-1065100W"; flanks "1063883-,1064113^"; structure "0,1^2-"; splice_chain ",1063950^1064041-"; sources "Undefined,Undefined"; NMorMRNA "null"; degree "4"; dimension "2_2";
chrA02	Undefined	as_event	1181520	1181744	.	+	.	transcript_id "TCONS_00003185/TCONS_00003186,TCONS_00003184"; gene_id "chrA02:1180491-1183203W"; flanks "1181520-,1181744^"; structure "1^3-,2^4-"; splice_chain "1181565^1181652-,1181578^1181665-"; sources "Undefined,Undefined"; NMorMRNA "null"; degree "4"; dimension "2_2";
chrA02	Undefined	as_event	1182188	1182556	.	+	.	transcript_id "TCONS_00003184/TCONS_00003185,TCONS_00003186"; gene_id "chrA02:1180491-1183203W"; flanks "1182188-,1182556^"; structure "1^3-,2^4-"; splice_chain "1182286^1182497-,1182296^1182507-"; sources "Undefined,Undefined"; NMorMRNA "null"; degree "4"; dimension "2_2";
chrA02	Undefined	as_event	1226525	1227198	.	+	.	transcript_id "TCONS_00003194,TCONS_00003195"; gene_id "chrA02:1225451-1227198W"; flanks "1226525-,1227198]"; structure "0,1^2-"; splice_chain ",1226944^1227017-"; sources "Undefined,Undefined"; NMorMRNA "null"; degree "4"; dimension "2_2";
chrA02	Undefined	as_event	1290670	1290917	.	+	.	transcript_id "TCONS_00003197,TCONS_00003198"; gene_id "chrA02:1289707-1291523W"; flanks "1290670-,1290917^"; structure "0,1^2-"; splice_chain ",1290763^1290838-"; sources "Undefined,Undefined"; NMorMRNA "null"; degree "4"; dimension "2_2";
chrA02	Undefined	as_event	1308254	1308561	.	+	.	transcript_id "TCONS_00003203,TCONS_00003202"; gene_id "chrA02:1307460-1310564W"; flanks "1308254^,1308561^"; structure "1-,2-"; splice_chain "1308380-,1308383-"; sources "Undefined,Undefined"; NMorMRNA "null"; degree "4"; dimension "2_2";
chrA02	Undefined	as_event	1465038	1465424	.	+	.	transcript_id "TCONS_00003220,TCONS_00003219"; gene_id "chrA02:1464017-1466630W"; flanks "1465038-,1465424^"; structure "0,1^2-"; splice_chain ",1465195^1465277-"; sources "Undefined,Undefined"; NMorMRNA "null"; degree "4"; dimension "2_2";
chrA02	Undefined	as_event	1464777	1465424	.	+	.	transcript_id "TCONS_00003218,TCONS_00003219"; gene_id "chrA02:1464017-1466630W"; flanks "1464777-,1465424^"; structure "0,1^2-3^4-"; splice_chain ",1464950^1465038-1465195^1465277-"; sources "Undefined,Undefined"; NMorMRNA "null"; degree "4"; dimension "2_2";
chrA02	Undefined	as_event	1478642	1478837	.	+	.	transcript_id "TCONS_00003224,TCONS_00003223"; gene_id "chrA02:1477653-1480866W"; flanks "1478642-,1478837-"; structure "1^,2^"; splice_chain "1478752^,1478754^"; sources "Undefined,Undefined"; NMorMRNA "null"; degree "4"; dimension "2_2";
chrA02	Undefined	as_event	1498553	1498707	.	+	.	transcript_id "TCONS_00003226,TCONS_00003225"; gene_id "chrA02:1493702-1501389W"; flanks "1498553-,1498707-"; structure "1^,2^"; splice_chain "1498618^,1498620^"; sources "Undefined,Undefined"; NMorMRNA "null"; degree "4"; dimension "2_2";
chrA02	Undefined	as_event	1501069	1501389	.	+	.	transcript_id "TCONS_00003226,TCONS_00003225"; gene_id "chrA02:1493702-1501389W"; flanks "1501069-,1501389]"; structure "0,1^2-"; splice_chain ",1501173^1501257-"; sources "Undefined,Undefined"; NMorMRNA "null"; degree "4"; dimension "2_2";
chrA02	Undefined	as_event	1521959	1522133	.	+	.	transcript_id "TCONS_00003228,TCONS_00003227"; gene_id "chrA02:1520843-1522328W"; flanks "1521959-,1522133-"; structure "1^,2^"; splice_chain "1522043^,1522048^"; sources "Undefined,Undefined"; NMorMRNA "null"; degree "4"; dimension "2_2";
chrA02	Undefined	as_event	1543508	1543859	.	+	.	transcript_id "TCONS_00003231,TCONS_00003232"; gene_id "chrA02:1543093-1544942W"; flanks "1543508-,1543859^"; structure "0,1^2-"; splice_chain ",1543639^1543719-"; sources "Undefined,Undefined"; NMorMRNA "null"; degree "4"; dimension "2_2";
chrA02	Undefined	as_event	1595759	1596191	.	+	.	transcript_id "TCONS_00003236,TCONS_00003234/TCONS_00003235"; gene_id "chrA02:1595362-1598492W"; flanks "1595759-,1596191^"; structure "0,1^2-3^4-"; splice_chain ",1595811^1595885-1596053^1596128-"; sources "Undefined,Undefined"; NMorMRNA "null"; degree "4"; dimension "2_2";
chrA02	Undefined	as_event	1596771	1597080	.	+	.	transcript_id "TCONS_00003236,TCONS_00003234/TCONS_00003235"; gene_id "chrA02:1595362-1598492W"; flanks "1596771^,1597080^"; structure "1-,2-"; splice_chain "1597016-,1597018-"; sources "Undefined,Undefined"; NMorMRNA "null"; degree "4"; dimension "2_2";
chrA02	Undefined	as_event	1597318	1597627	.	+	.	transcript_id "TCONS_00003234,TCONS_00003235/TCONS_00003236"; gene_id "chrA02:1595362-1598492W"; flanks "1597318^,1597627-"; structure "0,1-2^"; splice_chain ",1597457-1597501^"; sources "Undefined,Undefined"; NMorMRNA "null"; degree "4"; dimension "2_2";
chrA02	Undefined	as_event	1597872	1598190	.	+	.	transcript_id "TCONS_00003236,TCONS_00003234/TCONS_00003235"; gene_id "chrA02:1595362-1598492W"; flanks "1597872-,1598190^"; structure "0,1^2-"; splice_chain ",1597915^1597984-"; sources "Undefined,Undefined"; NMorMRNA "null"; degree "4"; dimension "2_2";
chrA02	Undefined	as_event	1610608	1611364	.	+	.	transcript_id "TCONS_00003237,TCONS_00003238"; gene_id "chrA02:1610550-1614421W"; flanks "1610608^,1611364-"; structure "0,1-2^"; splice_chain ",1610935-1611156^"; sources "Undefined,Undefined"; NMorMRNA "null"; degree "4"; dimension "2_2";
chrA02	Undefined	as_event	1770821	1771041	.	+	.	transcript_id "TCONS_00003243,TCONS_00003244"; gene_id "chrA02:1769020-1771467W"; flanks "1770821-,1771041^"; structure "0,1^2-"; splice_chain ",1770911^1770982-"; sources "Undefined,Undefined"; NMorMRNA "null"; degree "4"; dimension "2_2";
chrA02	Undefined	as_event	1885157	1885755	.	+	.	transcript_id "TCONS_00003250,TCONS_00003251"; gene_id "chrA02:1885073-1889991W"; flanks "1885157^,1885755^"; structure "1-,2-"; splice_chain "1885672-,1885699-"; sources "Undefined,Undefined"; NMorMRNA "null"; degree "4"; dimension "2_2";
chrA02	Undefined	as_event	2005777	2006264	.	+	.	transcript_id "TCONS_00003260,TCONS_00003261"; gene_id "chrA02:2005533-2007344W"; flanks "2005777-,2006264^"; structure "0,1^2-"; splice_chain ",2005991^2006065-"; sources "Undefined,Undefined"; NMorMRNA "null"; degree "4"; dimension "2_2";
chrA02	Undefined	as_event	2068326	2068693	.	+	.	transcript_id "TCONS_00003263,TCONS_00003264"; gene_id "chrA02:2067231-2069703W"; flanks "2068326-,2068693^"; structure "0,1^2-"; splice_chain ",2068550^2068631-"; sources "Undefined,Undefined"; NMorMRNA "null"; degree "4"; dimension "2_2";
chrA02	Undefined	as_event	2069468	2069703	.	+	.	transcript_id "TCONS_00003263,TCONS_00003264"; gene_id "chrA02:2067231-2069703W"; flanks "2069468-,2069703]"; structure "0,1^2-"; splice_chain ",2069578^2069662-"; sources "Undefined,Undefined"; NMorMRNA "null"; degree "4"; dimension "2_2";
chrA02	Undefined	as_event	2152001	2152870	.	+	.	transcript_id "TCONS_00003281,TCONS_00003280"; gene_id "chrA02:2151829-2153058W"; flanks "2152001-,2152870^"; structure "1^3-,2^4-"; splice_chain "2152149^2152332-,2152151^2152334-"; sources "Undefined,Undefined"; NMorMRNA "null"; degree "4"; dimension "2_2";
chrA02	Undefined	as_event	2232710	2233030	.	+	.	transcript_id "TCONS_00003284,TCONS_00003285"; gene_id "chrA02:2231959-2234016W"; flanks "2232710^,2233030^"; structure "1-,2-"; splice_chain "2232872-,2232875-"; sources "Undefined,Undefined"; NMorMRNA "null"; degree "4"; dimension "2_2";
chrA02	Undefined	as_event	2258932	2259093	.	+	.	transcript_id "TCONS_00003287,TCONS_00003286"; gene_id "chrA02:2256996-2259357W"; flanks "2258932-,2259093-"; structure "1^,2^"; splice_chain "2259009^,2259011^"; sources "Undefined,Undefined"; NMorMRNA "null"; degree "4"; dimension "2_2";
chrA02	Undefined	as_event	2291309	2291538	.	+	.	transcript_id "TCONS_00003289,TCONS_00003290"; gene_id "chrA02:2290899-2294636W"; flanks "2291309^,2291538^"; structure "1-,2-"; splice_chain "2291410-,2291418-"; sources "Undefined,Undefined"; NMorMRNA "null"; degree "4"; dimension "2_2";
chrA02	Undefined	as_event	2301635	2302425	.	+	.	transcript_id "TCONS_00003292,TCONS_00003291"; gene_id "chrA02:2301635-2303204W"; flanks "2301635[,2302425^"; structure "1^3-,2^4-"; splice_chain "2301904^2302311-,2301905^2302312-"; sources "Undefined,Undefined"; NMorMRNA "null"; degree "4"; dimension "2_2";
chrA02	Undefined	as_event	2404495	2406075	.	+	.	transcript_id "TCONS_00003300,TCONS_00003301"; gene_id "chrA02:2403222-2408431W"; flanks "2404495-,2406075^"; structure "0,1^2-3^4-5^6-7^8-9^10-11^12-13^14-"; splice_chain ",2404713^2404803-2404939^2405012-2405109^2405185-2405282^2405365-2405527^2405613-2405729^2405815-2405922^2406013-"; sources "Undefined,Undefined"; NMorMRNA "null"; degree "4"; dimension "2_2";
chrA02	Undefined	as_event	2406346	2406711	.	+	.	transcript_id "TCONS_00003300,TCONS_00003301"; gene_id "chrA02:2403222-2408431W"; flanks "2406346-,2406711^"; structure "0,1^2-"; splice_chain ",2406514^2406596-"; sources "Undefined,Undefined"; NMorMRNA "null"; degree "4"; dimension "2_2";
chrA02	Undefined	as_event	2407036	2407759	.	+	.	transcript_id "TCONS_00003300,TCONS_00003301"; gene_id "chrA02:2403222-2408431W"; flanks "2407036-,2407759^"; structure "0,1^2-3^4-5^6-"; splice_chain ",2407178^2407263-2407392^2407480-2407591^2407686-"; sources "Undefined,Undefined"; NMorMRNA "null"; degree "4"; dimension "2_2";
chrA02	Undefined	as_event	2482746	2483324	.	+	.	transcript_id "TCONS_00003311,TCONS_00003312"; gene_id "chrA02:2481206-2483324W"; flanks "2482746-,2483324]"; structure "0,1^2-"; splice_chain ",2483101^2483194-"; sources "Undefined,Undefined"; NMorMRNA "null"; degree "4"; dimension "2_2";
chrA02	Undefined	as_event	2482561	2483324	.	+	.	transcript_id "TCONS_00003310,TCONS_00003311,TCONS_00003312"; gene_id "chrA02:2481206-2483324W"; flanks "2482561-,2483324]"; structure "0,1^2-,1^2-3^4-"; splice_chain ",2482665^2482746-,2482665^2482746-2483101^2483194-"; sources "Undefined,Undefined,Undefined"; NMorMRNA "null"; degree "9"; dimension "3_3";
chrA02	Undefined	as_event	3219203	3219523	.	+	.	transcript_id "TCONS_00003344,TCONS_00003343"; gene_id "chrA02:3218019-3220261W"; flanks "3219203^,3219523^"; structure "1-,2-"; splice_chain "3219361-,3219390-"; sources "Undefined,Undefined"; NMorMRNA "null"; degree "4"; dimension "2_2";
chrA02	Undefined	as_event	3218074	3219523	.	+	.	transcript_id "TCONS_00003341,TCONS_00003340"; gene_id "chrA02:3218019-3220261W"; flanks "3218074^,3219523^"; structure "1-,2-"; splice_chain "3219361-,3219390-"; sources "Undefined,Undefined"; NMorMRNA "null"; degree "4"; dimension "2_2";
chrA02	Undefined	as_event	3223732	3223967	.	+	.	transcript_id "TCONS_00003346,TCONS_00003345/TCONS_00003347"; gene_id "chrA02:3222701-3224499W"; flanks "3223732-,3223967^"; structure "0,1^2-"; splice_chain ",3223797^3223870-"; sources "Undefined,Undefined"; NMorMRNA "null"; degree "4"; dimension "2_2";
chrA02	Undefined	as_event	3224217	3224409	.	+	.	transcript_id "TCONS_00003347,TCONS_00003345"; gene_id "chrA02:3222701-3224499W"; flanks "3224217-,3224409-"; structure "1^,2^"; splice_chain "3224309^,3224312^"; sources "Undefined,Undefined"; NMorMRNA "null"; degree "4"; dimension "2_2";
chrA02	Undefined	as_event	3224217	3224499	.	+	.	transcript_id "TCONS_00003346,TCONS_00003347,TCONS_00003345"; gene_id "chrA02:3222701-3224499W"; flanks "3224217-,3224499]"; structure "0,1^3-,2^3-"; splice_chain ",3224309^3224409-,3224312^3224409-"; sources "Undefined,Undefined,Undefined"; NMorMRNA "null"; degree "9"; dimension "3_3";
chrA02	Undefined	as_event	3344232	3344384	.	+	.	transcript_id "TCONS_00003355,TCONS_00003354"; gene_id "chrA02:3343035-3344613W"; flanks "3344232-,3344384-"; structure "1^,2^"; splice_chain "3344297^,3344299^"; sources "Undefined,Undefined"; NMorMRNA "null"; degree "4"; dimension "2_2";
chrA02	Undefined	as_event	3396818	3397672	.	+	.	transcript_id "TCONS_00003362/TCONS_00003363,TCONS_00003361"; gene_id "chrA02:3396818-3398724W"; flanks "3396818[,3397672^"; structure "1^3-5^6-,2^4-"; splice_chain "3397082^3397318-3397492^3397581-,3397092^3397328-"; sources "Undefined,Undefined"; NMorMRNA "null"; degree "4"; dimension "2_2";
chrA02	Undefined	as_event	3397953	3398204	.	+	.	transcript_id "TCONS_00003362/TCONS_00003363,TCONS_00003361"; gene_id "chrA02:3396818-3398724W"; flanks "3397953-,3398204^"; structure "1^3-,2^4-"; splice_chain "3398041^3398127-,3398051^3398137-"; sources "Undefined,Undefined"; NMorMRNA "null"; degree "4"; dimension "2_2";
chrA02	Undefined	as_event	3398281	3398585	.	+	.	transcript_id "TCONS_00003362,TCONS_00003361"; gene_id "chrA02:3396818-3398724W"; flanks "3398281-,3398585-"; structure "1^,2^"; splice_chain "3398505^,3398507^"; sources "Undefined,Undefined"; NMorMRNA "null"; degree "4"; dimension "2_2";
chrA02	Undefined	as_event	3398281	3398724	.	+	.	transcript_id "TCONS_00003362,TCONS_00003361,TCONS_00003363"; gene_id "chrA02:3396818-3398724W"; flanks "3398281-,3398724]"; structure "1^4-6^7-,2^4-6^7-,3^5-"; splice_chain "3398505^3398585-3398625^3398698-,3398507^3398585-3398625^3398698-,3398515^3398595-"; sources "Undefined,Undefined,Undefined"; NMorMRNA "null"; degree "9"; dimension "3_3";
chrA02	Undefined	as_event	3450733	3452452	.	+	.	transcript_id "TCONS_00003368,TCONS_00003367"; gene_id "chrA02:3450733-3453053W"; flanks "3450733[,3452452^"; structure "1^3-,2^4-"; splice_chain "3451077^3451893-,3451078^3451894-"; sources "Undefined,Undefined"; NMorMRNA "null"; degree "4"; dimension "2_2";
chrA02	Undefined	as_event	3480932	3481353	.	+	.	transcript_id "TCONS_00003372,TCONS_00003371"; gene_id "chrA02:3480330-3482561W"; flanks "3480932-,3481353^"; structure "1^3-,2^4-"; splice_chain "3481067^3481220-,3481077^3481230-"; sources "Undefined,Undefined"; NMorMRNA "null"; degree "4"; dimension "2_2";
chrA02	Undefined	as_event	3574068	3574369	.	+	.	transcript_id "TCONS_00003379,TCONS_00003378"; gene_id "chrA02:3572474-3575808W"; flanks "3574068-,3574369^"; structure "0,1^2-"; splice_chain ",3574089^3574123-"; sources "Undefined,Undefined"; NMorMRNA "null"; degree "4"; dimension "2_2";
chrA02	Undefined	as_event	3584580	3585145	.	+	.	transcript_id "TCONS_00003383,TCONS_00003382"; gene_id "chrA02:3584580-3585145W"; flanks "3584580[,3585145]"; structure "1^3-,2^4-"; splice_chain "3585011^3585104-,3585021^3585114-"; sources "Undefined,Undefined"; NMorMRNA "null"; degree "4"; dimension "2_2";
chrA02	Undefined	as_event	3593488	3594074	.	+	.	transcript_id "TCONS_00003386,TCONS_00003385"; gene_id "chrA02:3590170-3594074W"; flanks "3593488-,3594074]"; structure "1^3-,2^4-"; splice_chain "3593574^3593700-,3593584^3593710-"; sources "Undefined,Undefined"; NMorMRNA "null"; degree "4"; dimension "2_2";
chrA02	Undefined	as_event	3602092	3602575	.	+	.	transcript_id "TCONS_00003389,TCONS_00003388"; gene_id "chrA02:3600843-3602575W"; flanks "3602092^,3602575]"; structure "1-,2-"; splice_chain "3602175-,3602179-"; sources "Undefined,Undefined"; NMorMRNA "null"; degree "4"; dimension "2_2";
chrA02	Undefined	as_event	3601218	3602575	.	+	.	transcript_id "TCONS_00003387,TCONS_00003389,TCONS_00003388"; gene_id "chrA02:3600843-3602575W"; flanks "3601218-,3602575]"; structure "0,1^2-,1^3-"; splice_chain ",3602092^3602175-,3602092^3602179-"; sources "Undefined,Undefined,Undefined"; NMorMRNA "null"; degree "9"; dimension "3_3";
chrA02	Undefined	as_event	3623948	3624259	.	+	.	transcript_id "TCONS_00003392,TCONS_00003391"; gene_id "chrA02:3623948-3626001W"; flanks "3623948[,3624259-"; structure "1^,2^"; splice_chain "3624172^,3624177^"; sources "Undefined,Undefined"; NMorMRNA "null"; degree "4"; dimension "2_2";
chrA02	Undefined	as_event	3671485	3671624	.	+	.	transcript_id "TCONS_00003394,TCONS_00003395"; gene_id "chrA02:3669504-3671892W"; flanks "3671485^,3671624^"; structure "1-,2-"; splice_chain "3671570-,3671571-"; sources "Undefined,Undefined"; NMorMRNA "null"; degree "4"; dimension "2_2";
chrA02	Undefined	as_event	3690445	3690796	.	+	.	transcript_id "TCONS_00003397,TCONS_00003398,TCONS_00003399"; gene_id "chrA02:3689506-3690796W"; flanks "3690445^,3690796]"; structure "1-,2-,3-"; splice_chain "3690555-,3690558-,3690597-"; sources "Undefined,Undefined,Undefined"; NMorMRNA "null"; degree "9"; dimension "3_3";
chrA02	Undefined	as_event	3777764	3778140	.	+	.	transcript_id "TCONS_00003402,TCONS_00003403"; gene_id "chrA02:3777099-3780455W"; flanks "3777764-,3778140^"; structure "0,1^2-"; splice_chain ",3777874^3777968-"; sources "Undefined,Undefined"; NMorMRNA "null"; degree "4"; dimension "2_2";
chrA02	Undefined	as_event	3783775	3783964	.	+	.	transcript_id "TCONS_00003405,TCONS_00003404"; gene_id "chrA02:3781248-3784761W"; flanks "3783775-,3783964-"; structure "1^,2^"; splice_chain "3783868^,3783873^"; sources "Undefined,Undefined"; NMorMRNA "null"; degree "4"; dimension "2_2";
chrA02	Undefined	as_event	3784267	3784761	.	+	.	transcript_id "TCONS_00003404,TCONS_00003405"; gene_id "chrA02:3781248-3784761W"; flanks "3784267^,3784761]"; structure "1-,2-"; splice_chain "3784363-,3784373-"; sources "Undefined,Undefined"; NMorMRNA "null"; degree "4"; dimension "2_2";
chrA02	Undefined	as_event	4045417	4045964	.	+	.	transcript_id "TCONS_00003420,TCONS_00003421"; gene_id "chrA02:4044907-4045964W"; flanks "4045417^,4045964]"; structure "1-,2-"; splice_chain "4045536-,4045539-"; sources "Undefined,Undefined"; NMorMRNA "null"; degree "4"; dimension "2_2";
chrA02	Undefined	as_event	4188939	4189239	.	+	.	transcript_id "TCONS_00003432,TCONS_00003431"; gene_id "chrA02:4188788-4189385W"; flanks "4188939-,4189239-"; structure "1^,2^"; splice_chain "4189070^,4189071^"; sources "Undefined,Undefined"; NMorMRNA "null"; degree "4"; dimension "2_2";
chrA02	Undefined	as_event	4188933	4189239	.	+	.	transcript_id "TCONS_00003428,TCONS_00003429"; gene_id "chrA02:4188788-4189385W"; flanks "4188933-,4189239-"; structure "1^,2^"; splice_chain "4189070^,4189072^"; sources "Undefined,Undefined"; NMorMRNA "null"; degree "4"; dimension "2_2";
chrA02	Undefined	as_event	4192570	4192754	.	+	.	transcript_id "TCONS_00003434/TCONS_00003435,TCONS_00003433"; gene_id "chrA02:4191548-4193915W"; flanks "4192570-,4192754-"; structure "1^,2^"; splice_chain "4192629^,4192630^"; sources "Undefined,Undefined"; NMorMRNA "null"; degree "4"; dimension "2_2";
chrA02	Undefined	as_event	4421744	4424084	.	+	.	transcript_id "TCONS_00003445,TCONS_00003444"; gene_id "chrA02:4421744-4424084W"; flanks "4421744[,4424084]"; structure "0,1^2-"; splice_chain ",4422572^4423215-"; sources "Undefined,Undefined"; NMorMRNA "null"; degree "4"; dimension "2_2";
chrA02	Undefined	as_event	4505324	4505548	.	+	.	transcript_id "TCONS_00003452,TCONS_00003453"; gene_id "chrA02:4504200-4507137W"; flanks "4505324-,4505548-"; structure "1^,2^"; splice_chain "4505442^,4505445^"; sources "Undefined,Undefined"; NMorMRNA "null"; degree "4"; dimension "2_2";
chrA02	Undefined	as_event	4528814	4529123	.	+	.	transcript_id "TCONS_00003455,TCONS_00003456"; gene_id "chrA02:4525390-4530353W"; flanks "4528814-,4529123^"; structure "0,1^2-"; splice_chain ",4528904^4528990-"; sources "Undefined,Undefined"; NMorMRNA "null"; degree "4"; dimension "2_2";
chrA02	Undefined	as_event	4532464	4532881	.	+	.	transcript_id "TCONS_00003460,TCONS_00003461"; gene_id "chrA02:4531954-4533761W"; flanks "4532464-,4532881^"; structure "0,1^2-"; splice_chain ",4532563^4532652-"; sources "Undefined,Undefined"; NMorMRNA "null"; degree "4"; dimension "2_2";
chrA02	Undefined	as_event	4588703	4589157	.	+	.	transcript_id "TCONS_00003466,TCONS_00003465"; gene_id "chrA02:4587794-4591831W"; flanks "4588703^,4589157-"; structure "0,1-2^"; splice_chain ",4588836-4588921^"; sources "Undefined,Undefined"; NMorMRNA "null"; degree "4"; dimension "2_2";
chrA02	Undefined	as_event	4830940	4831647	.	+	.	transcript_id "TCONS_00003474,TCONS_00003475"; gene_id "chrA02:4830078-4832675W"; flanks "4830940-,4831647^"; structure "1^3-,2^4-"; splice_chain "4831121^4831464-,4831131^4831474-"; sources "Undefined,Undefined"; NMorMRNA "null"; degree "4"; dimension "2_2";
chrA02	Undefined	as_event	4834777	4835380	.	+	.	transcript_id "TCONS_00003477,TCONS_00003476"; gene_id "chrA02:4833811-4836358W"; flanks "4834777-,4835380^"; structure "1^3-,2^4-"; splice_chain "4834963^4835079-,4834964^4835080-"; sources "Undefined,Undefined"; NMorMRNA "null"; degree "4"; dimension "2_2";
chrA02	Undefined	as_event	4955839	4956040	.	+	.	transcript_id "TCONS_00003484,TCONS_00003485"; gene_id "chrA02:4954475-4958374W"; flanks "4955839^,4956040^"; structure "1-,2-"; splice_chain "4955917-,4955925-"; sources "Undefined,Undefined"; NMorMRNA "null"; degree "4"; dimension "2_2";
chrA02	Undefined	as_event	4958040	4958374	.	+	.	transcript_id "TCONS_00003485,TCONS_00003484"; gene_id "chrA02:4954475-4958374W"; flanks "4958040^,4958374]"; structure "1-,2-"; splice_chain "4958127-,4958130-"; sources "Undefined,Undefined"; NMorMRNA "null"; degree "4"; dimension "2_2";
chrA02	Undefined	as_event	5022668	5023064	.	+	.	transcript_id "TCONS_00003487,TCONS_00003486"; gene_id "chrA02:5022219-5023600W"; flanks "5022668-,5023064^"; structure "0,1^2-"; splice_chain ",5022711^5022956-"; sources "Undefined,Undefined"; NMorMRNA "null"; degree "4"; dimension "2_2";
chrA02	Undefined	as_event	5345170	5345421	.	+	.	transcript_id "TCONS_00003500,TCONS_00003501"; gene_id "chrA02:5344179-5348574W"; flanks "5345170-,5345421^"; structure "0,1^2-"; splice_chain ",5345262^5345336-"; sources "Undefined,Undefined"; NMorMRNA "null"; degree "4"; dimension "2_2";
chrA02	Undefined	as_event	5570560	5571813	.	+	.	transcript_id "TCONS_00003507,TCONS_00003506"; gene_id "chrA02:5570209-5571813W"; flanks "5570560-,5571813]"; structure "0,1^2-"; splice_chain ",5570700^5570804-"; sources "Undefined,Undefined"; NMorMRNA "null"; degree "4"; dimension "2_2";
chrA02	Undefined	as_event	5742453	5743040	.	+	.	transcript_id "TCONS_00003511,TCONS_00003510"; gene_id "chrA02:5742453-5744037W"; flanks "5742453[,5743040^"; structure "0,1^2-"; splice_chain ",5742701^5742775-"; sources "Undefined,Undefined"; NMorMRNA "null"; degree "4"; dimension "2_2";
chrA02	Undefined	as_event	5816797	5818520	.	+	.	transcript_id "TCONS_00003512,TCONS_00003513"; gene_id "chrA02:5816797-5818520W"; flanks "5816797[,5818520]"; structure "0,1^2-"; splice_chain ",5818184^5818332-"; sources "Undefined,Undefined"; NMorMRNA "null"; degree "4"; dimension "2_2";
chrA02	Undefined	as_event	5900345	5900528	.	+	.	transcript_id "TCONS_00003517,TCONS_00003516"; gene_id "chrA02:5899558-5904748W"; flanks "5900345^,5900528^"; structure "1-,2-"; splice_chain "5900425-,5900427-"; sources "Undefined,Undefined"; NMorMRNA "null"; degree "4"; dimension "2_2";
chrA02	Undefined	as_event	5914840	5914994	.	+	.	transcript_id "TCONS_00003519,TCONS_00003518"; gene_id "chrA02:5913623-5916071W"; flanks "5914840^,5914994^"; structure "1-,2-"; splice_chain "5914910-,5914911-"; sources "Undefined,Undefined"; NMorMRNA "null"; degree "4"; dimension "2_2";
chrA02	Undefined	as_event	6114841	6115426	.	+	.	transcript_id "TCONS_00003526,TCONS_00003527"; gene_id "chrA02:6114613-6115622W"; flanks "6114841-,6115426-"; structure "1^,2^"; splice_chain "6114956^,6114994^"; sources "Undefined,Undefined"; NMorMRNA "null"; degree "4"; dimension "2_2";
chrA02	Undefined	as_event	6196572	6196973	.	+	.	transcript_id "TCONS_00003536,TCONS_00003535"; gene_id "chrA02:6193941-6197344W"; flanks "6196572-,6196973^"; structure "1^3-,2^4-"; splice_chain "6196760^6196843-,6196762^6196845-"; sources "Undefined,Undefined"; NMorMRNA "null"; degree "4"; dimension "2_2";
chrA02	Undefined	as_event	6253563	6253900	.	+	.	transcript_id "TCONS_00003539,TCONS_00003540"; gene_id "chrA02:6252647-6255983W"; flanks "6253563^,6253900^"; structure "1-,2-"; splice_chain "6253799-,6253820-"; sources "Undefined,Undefined"; NMorMRNA "null"; degree "4"; dimension "2_2";
chrA02	Undefined	as_event	6253900	6254098	.	+	.	transcript_id "TCONS_00003540,TCONS_00003539"; gene_id "chrA02:6252647-6255983W"; flanks "6253900^,6254098^"; structure "1-,2-"; splice_chain "6253996-,6254039-"; sources "Undefined,Undefined"; NMorMRNA "null"; degree "4"; dimension "2_2";
chrA02	Undefined	as_event	6255303	6255484	.	+	.	transcript_id "TCONS_00003539,TCONS_00003540"; gene_id "chrA02:6252647-6255983W"; flanks "6255303-,6255484-"; structure "1^,2^"; splice_chain "6255389^,6255390^"; sources "Undefined,Undefined"; NMorMRNA "null"; degree "4"; dimension "2_2";
chrA02	Undefined	as_event	6287421	6287713	.	+	.	transcript_id "TCONS_00003545,TCONS_00003546"; gene_id "chrA02:6286619-6288393W"; flanks "6287421^,6287713^"; structure "1-,2-"; splice_chain "6287624-,6287633-"; sources "Undefined,Undefined"; NMorMRNA "null"; degree "4"; dimension "2_2";
chrA02	Undefined	as_event	6493952	6494142	.	+	.	transcript_id "TCONS_00003558,TCONS_00003557"; gene_id "chrA02:6491954-6494669W"; flanks "6493952-,6494142-"; structure "1^,2^"; splice_chain "6494049^,6494050^"; sources "Undefined,Undefined"; NMorMRNA "null"; degree "4"; dimension "2_2";
chrA02	Undefined	as_event	6521835	6522038	.	+	.	transcript_id "TCONS_00003559/TCONS_00003560,TCONS_00003561"; gene_id "chrA02:6520969-6524080W"; flanks "6521835-,6522038-"; structure "1^,2^"; splice_chain "6521944^,6521946^"; sources "Undefined,Undefined"; NMorMRNA "null"; degree "4"; dimension "2_2";
chrA02	Undefined	as_event	6523395	6523510	.	+	.	transcript_id "TCONS_00003559/TCONS_00003561/TCONS_00003562,TCONS_00003560"; gene_id "chrA02:6520969-6524080W"; flanks "6523395-,6523510-"; structure "1^,2^"; splice_chain "6523429^,6523432^"; sources "Undefined,Undefined"; NMorMRNA "null"; degree "4"; dimension "2_2";
chrA02	Undefined	as_event	6523510	6523849	.	+	.	transcript_id "TCONS_00003562,TCONS_00003560/TCONS_00003561"; gene_id "chrA02:6520969-6524080W"; flanks "6523510-,6523849^"; structure "0,1^2-"; splice_chain ",6523652^6523727-"; sources "Undefined,Undefined"; NMorMRNA "null"; degree "4"; dimension "2_2";
chrA02	Undefined	as_event	6523727	6524080	.	+	.	transcript_id "TCONS_00003559,TCONS_00003560/TCONS_00003561"; gene_id "chrA02:6520969-6524080W"; flanks "6523727-,6524080]"; structure "0,1^2-"; splice_chain ",6523849^6523934-"; sources "Undefined,Undefined"; NMorMRNA "null"; degree "4"; dimension "2_2";
chrA02	Undefined	as_event	6523510	6524080	.	+	.	transcript_id "TCONS_00003559,TCONS_00003560/TCONS_00003561,TCONS_00003562"; gene_id "chrA02:6520969-6524080W"; flanks "6523510-,6524080]"; structure "1^2-,1^2-3^4-,3^4-"; splice_chain "6523652^6523727-,6523652^6523727-6523849^6523934-,6523849^6523934-"; sources "Undefined,Undefined,Undefined"; NMorMRNA "null"; degree "9"; dimension "3_3";
chrA02	Undefined	as_event	7053398	7053548	.	+	.	transcript_id "TCONS_00003576,TCONS_00003577"; gene_id "chrA02:7051536-7054731W"; flanks "7053398^,7053548^"; structure "1-,2-"; splice_chain "7053468-,7053470-"; sources "Undefined,Undefined"; NMorMRNA "null"; degree "4"; dimension "2_2";
chrA02	Undefined	as_event	7227529	7228084	.	+	.	transcript_id "TCONS_00003582,TCONS_00003583"; gene_id "chrA02:7227452-7231417W"; flanks "7227529^,7228084^"; structure "1-,2-"; splice_chain "7228007-,7228012-"; sources "Undefined,Undefined"; NMorMRNA "null"; degree "4"; dimension "2_2";
chrA02	Undefined	as_event	7427847	7428079	.	+	.	transcript_id "TCONS_00003591,TCONS_00003592"; gene_id "chrA02:7427397-7429334W"; flanks "7427847-,7428079^"; structure "0,1^2-"; splice_chain ",7427931^7428030-"; sources "Undefined,Undefined"; NMorMRNA "null"; degree "4"; dimension "2_2";
chrA02	Undefined	as_event	7695145	7696442	.	+	.	transcript_id "TCONS_00003606,TCONS_00003607"; gene_id "chrA02:7694741-7696539W"; flanks "7695145-,7696442]"; structure "1^3-,2^4-"; splice_chain "7695367^7695787-,7695379^7695799-"; sources "Undefined,Undefined"; NMorMRNA "null"; degree "4"; dimension "2_2";
chrA02	Undefined	as_event	7846589	7846872	.	+	.	transcript_id "TCONS_00003609,TCONS_00003610"; gene_id "chrA02:7844736-7847369W"; flanks "7846589-,7846872^"; structure "0,1^2-"; splice_chain ",7846654^7846735-"; sources "Undefined,Undefined"; NMorMRNA "null"; degree "4"; dimension "2_2";
chrA02	Undefined	as_event	7930520	7930787	.	+	.	transcript_id "TCONS_00003612/TCONS_00003613,TCONS_00003614"; gene_id "chrA02:7927935-7937523W"; flanks "7930520^,7930787^"; structure "1-,2-"; splice_chain "7930593-,7930606-"; sources "Undefined,Undefined"; NMorMRNA "null"; degree "4"; dimension "2_2";
chrA02	Undefined	as_event	7933940	7934198	.	+	.	transcript_id "TCONS_00003612/TCONS_00003613,TCONS_00003614"; gene_id "chrA02:7927935-7937523W"; flanks "7933940-,7934198-"; structure "1^,2^"; splice_chain "7934051^,7934052^"; sources "Undefined,Undefined"; NMorMRNA "null"; degree "4"; dimension "2_2";
chrA02	Undefined	as_event	7935009	7935433	.	+	.	transcript_id "TCONS_00003612/TCONS_00003614,TCONS_00003613"; gene_id "chrA02:7927935-7937523W"; flanks "7935009-,7935433^"; structure "1^3-,2^4-"; splice_chain "7935176^7935290-,7935183^7935297-"; sources "Undefined,Undefined"; NMorMRNA "null"; degree "4"; dimension "2_2";
chrA02	Undefined	as_event	7935696	7936555	.	+	.	transcript_id "TCONS_00003612/TCONS_00003614,TCONS_00003613"; gene_id "chrA02:7927935-7937523W"; flanks "7935696-,7936555^"; structure "1^3-,2^4-"; splice_chain "7936157^7936268-,7936167^7936278-"; sources "Undefined,Undefined"; NMorMRNA "null"; degree "4"; dimension "2_2";
chrA02	Undefined	as_event	7973538	7974609	.	+	.	transcript_id "TCONS_00003616,TCONS_00003615"; gene_id "chrA02:7973096-7975689W"; flanks "7973538-,7974609^"; structure "1^3-,2^4-"; splice_chain "7974318^7974397-,7974319^7974398-"; sources "Undefined,Undefined"; NMorMRNA "null"; degree "4"; dimension "2_2";
chrA02	Undefined	as_event	7975012	7975344	.	+	.	transcript_id "TCONS_00003615/TCONS_00003616/TCONS_00003617,TCONS_00003618"; gene_id "chrA02:7973096-7975689W"; flanks "7975012-,7975344-"; structure "1^,2^"; splice_chain "7975254^,7975255^"; sources "Undefined,Undefined"; NMorMRNA "null"; degree "4"; dimension "2_2";
chrA02	Undefined	as_event	8006698	8007161	.	+	.	transcript_id "TCONS_00003622,TCONS_00003623"; gene_id "chrA02:8006236-8008181W"; flanks "8006698-,8007161^"; structure "1^3-,2^4-"; splice_chain "8006949^8007053-,8006959^8007063-"; sources "Undefined,Undefined"; NMorMRNA "null"; degree "4"; dimension "2_2";
chrA02	Undefined	as_event	8111665	8111969	.	+	.	transcript_id "TCONS_00003630,TCONS_00003631"; gene_id "chrA02:8111220-8113272W"; flanks "8111665-,8111969^"; structure "0,1^2-"; splice_chain ",8111753^8111841-"; sources "Undefined,Undefined"; NMorMRNA "null"; degree "4"; dimension "2_2";
chrA02	Undefined	as_event	8321991	8322267	.	+	.	transcript_id "TCONS_00003641,TCONS_00003642"; gene_id "chrA02:8321991-8326639W"; flanks "8321991[,8322267^"; structure "0,1^2-"; splice_chain ",8322004^8322112-"; sources "Undefined,Undefined"; NMorMRNA "null"; degree "4"; dimension "2_2";
chrA02	Undefined	as_event	8595100	8595872	.	+	.	transcript_id "TCONS_00003648,TCONS_00003647/TCONS_00003649"; gene_id "chrA02:8595100-8598592W"; flanks "8595100[,8595872^"; structure "0,1^2-"; splice_chain ",8595658^8595786-"; sources "Undefined,Undefined"; NMorMRNA "null"; degree "4"; dimension "2_2";
chrA02	Undefined	as_event	8597093	8597283	.	+	.	transcript_id "TCONS_00003649,TCONS_00003648"; gene_id "chrA02:8595100-8598592W"; flanks "8597093^,8597283^"; structure "1-,2-"; splice_chain "8597230-,8597235-"; sources "Undefined,Undefined"; NMorMRNA "null"; degree "4"; dimension "2_2";
chrA02	Undefined	as_event	8641093	8641256	.	+	.	transcript_id "TCONS_00003654,TCONS_00003653"; gene_id "chrA02:8641042-8642360W"; flanks "8641093^,8641256^"; structure "1-,2-"; splice_chain "8641164-,8641182-"; sources "Undefined,Undefined"; NMorMRNA "null"; degree "4"; dimension "2_2";
chrA02	Undefined	as_event	8648743	8649258	.	+	.	transcript_id "TCONS_00003656,TCONS_00003657"; gene_id "chrA02:8648260-8652411W"; flanks "8648743-,8649258-"; structure "1^,2^"; splice_chain "8648990^,8649018^"; sources "Undefined,Undefined"; NMorMRNA "null"; degree "4"; dimension "2_2";
chrA02	Undefined	as_event	8651379	8651564	.	+	.	transcript_id "TCONS_00003656/TCONS_00003657,TCONS_00003658"; gene_id "chrA02:8648260-8652411W"; flanks "8651379-,8651564-"; structure "1^,2^"; splice_chain "8651480^,8651481^"; sources "Undefined,Undefined"; NMorMRNA "null"; degree "4"; dimension "2_2";
chrA02	Undefined	as_event	8651808	8652411	.	+	.	transcript_id "TCONS_00003658,TCONS_00003657"; gene_id "chrA02:8648260-8652411W"; flanks "8651808-,8652411]"; structure "0,1^2-"; splice_chain ",8651885^8652033-"; sources "Undefined,Undefined"; NMorMRNA "null"; degree "4"; dimension "2_2";
chrA02	Undefined	as_event	8752131	8754165	.	+	.	transcript_id "TCONS_00003664,TCONS_00003663"; gene_id "chrA02:8751406-8754165W"; flanks "8752131-,8754165]"; structure "0,1^2-"; splice_chain ",8752229^8753825-"; sources "Undefined,Undefined"; NMorMRNA "null"; degree "4"; dimension "2_2";
chrA02	Undefined	as_event	8751982	8754165	.	+	.	transcript_id "TCONS_00003664,TCONS_00003663,TCONS_00003662"; gene_id "chrA02:8751406-8754165W"; flanks "8751982-,8754165]"; structure "1^2-,1^2-3^5-,4^6-"; splice_chain "8752047^8752131-,8752047^8752131-8752229^8753825-,8752237^8753833-"; sources "Undefined,Undefined,Undefined"; NMorMRNA "null"; degree "9"; dimension "3_3";
chrA02	Undefined	as_event	9186700	9186964	.	+	.	transcript_id "TCONS_00003674/TCONS_00003675,TCONS_00003673"; gene_id "chrA02:9186300-9188202W"; flanks "9186700^,9186964^"; structure "1-,2-"; splice_chain "9186792-,9186827-"; sources "Undefined,Undefined"; NMorMRNA "null"; degree "4"; dimension "2_2";
chrA02	Undefined	as_event	9187076	9188202	.	+	.	transcript_id "TCONS_00003673/TCONS_00003675,TCONS_00003674"; gene_id "chrA02:9186300-9188202W"; flanks "9187076-,9188202]"; structure "1^2-,3^4-"; splice_chain "9187424^9187519-,9187757^9187832-"; sources "Undefined,Undefined"; NMorMRNA "null"; degree "4"; dimension "2_2";
chrA02	Undefined	as_event	9211507	9211992	.	+	.	transcript_id "TCONS_00003679,TCONS_00003678"; gene_id "chrA02:9211507-9213568W"; flanks "9211507[,9211992^"; structure "1^3-,2^4-"; splice_chain "9211686^9211775-,9211696^9211785-"; sources "Undefined,Undefined"; NMorMRNA "null"; degree "4"; dimension "2_2";
chrA02	Undefined	as_event	9418944	9419293	.	+	.	transcript_id "TCONS_00003686,TCONS_00003687"; gene_id "chrA02:9417506-9419293W"; flanks "9418944-,9419293]"; structure "0,1^2-"; splice_chain ",9419185^9419254-"; sources "Undefined,Undefined"; NMorMRNA "null"; degree "4"; dimension "2_2";
chrA02	Undefined	as_event	9775517	9776422	.	+	.	transcript_id "TCONS_00003701,TCONS_00003700"; gene_id "chrA02:9775260-9777787W"; flanks "9775517^,9776422^"; structure "1-,2-"; splice_chain "9775890-,9776115-"; sources "Undefined,Undefined"; NMorMRNA "null"; degree "4"; dimension "2_2";
chrA02	Undefined	as_event	9781813	9781979	.	+	.	transcript_id "TCONS_00003703,TCONS_00003704"; gene_id "chrA02:9781615-9784001W"; flanks "9781813-,9781979-"; structure "1^,2^"; splice_chain "9781897^,9781898^"; sources "Undefined,Undefined"; NMorMRNA "null"; degree "4"; dimension "2_2";
chrA02	Undefined	as_event	9782735	9783007	.	+	.	transcript_id "TCONS_00003703/TCONS_00003705,TCONS_00003704"; gene_id "chrA02:9781615-9784001W"; flanks "9782735-,9783007^"; structure "1^3-,2^4-"; splice_chain "9782885^9782969-,9782895^9782979-"; sources "Undefined,Undefined"; NMorMRNA "null"; degree "4"; dimension "2_2";
chrA02	Undefined	as_event	9783083	9783329	.	+	.	transcript_id "TCONS_00003705,TCONS_00003703,TCONS_00003704"; gene_id "chrA02:9781615-9784001W"; flanks "9783083-,9783329^"; structure "0,1^3-,2^4-"; splice_chain ",9783157^9783270-,9783181^9783294-"; sources "Undefined,Undefined,Undefined"; NMorMRNA "null"; degree "9"; dimension "3_3";
chrA02	Undefined	as_event	10047161	10047771	.	+	.	transcript_id "TCONS_00003710,TCONS_00003711"; gene_id "chrA02:10045344-10047771W"; flanks "10047161-,10047771]"; structure "0,1^2-"; splice_chain ",10047222^10047320-"; sources "Undefined,Undefined"; NMorMRNA "null"; degree "4"; dimension "2_2";
chrA02	Undefined	as_event	10312519	10312769	.	+	.	transcript_id "TCONS_00003718,TCONS_00003721"; gene_id "chrA02:10312519-10314214W"; flanks "10312519[,10312769-"; structure "1^,2^"; splice_chain "10312651^,10312686^"; sources "Undefined,Undefined"; NMorMRNA "null"; degree "4"; dimension "2_2";
chrA02	Undefined	as_event	10312519	10312875	.	+	.	transcript_id "TCONS_00003719/TCONS_00003720/TCONS_00003722,TCONS_00003718,TCONS_00003721"; gene_id "chrA02:10312519-10314214W"; flanks "10312519[,10312875^"; structure "0,1^3-,2^3-"; splice_chain ",10312651^10312769-,10312686^10312769-"; sources "Undefined,Undefined,Undefined"; NMorMRNA "null"; degree "9"; dimension "3_3";
chrA02	Undefined	as_event	10313133	10313303	.	+	.	transcript_id "TCONS_00003719,TCONS_00003720"; gene_id "chrA02:10312519-10314214W"; flanks "10313133-,10313303-"; structure "1^,2^"; splice_chain "10313164^,10313169^"; sources "Undefined,Undefined"; NMorMRNA "null"; degree "4"; dimension "2_2";
chrA02	Undefined	as_event	10313169	10314214	.	+	.	transcript_id "TCONS_00003718,TCONS_00003720"; gene_id "chrA02:10312519-10314214W"; flanks "10313169^,10314214]"; structure "1-,2-"; splice_chain "10313276-,10313303-"; sources "Undefined,Undefined"; NMorMRNA "null"; degree "4"; dimension "2_2";
chrA02	Undefined	as_event	10313133	10314214	.	+	.	transcript_id "TCONS_00003721/TCONS_00003722,TCONS_00003719,TCONS_00003718,TCONS_00003720"; gene_id "chrA02:10312519-10314214W"; flanks "10313133-,10314214]"; structure "0,1^4-,2^3-,2^4-"; splice_chain ",10313164^10313303-,10313169^10313276-,10313169^10313303-"; sources "Undefined,Undefined,Undefined,Undefined"; NMorMRNA "null"; degree "16"; dimension "4_4";
chrA02	Undefined	as_event	10508126	10508333	.	+	.	transcript_id "TCONS_00003729,TCONS_00003727/TCONS_00003728"; gene_id "chrA02:10507158-10512670W"; flanks "10508126^,10508333^"; structure "1-,2-"; splice_chain "10508212-,10508214-"; sources "Undefined,Undefined"; NMorMRNA "null"; degree "4"; dimension "2_2";
chrA02	Undefined	as_event	10508333	10508476	.	+	.	transcript_id "TCONS_00003726/TCONS_00003727,TCONS_00003729"; gene_id "chrA02:10507158-10512670W"; flanks "10508333^,10508476^"; structure "1-,2-"; splice_chain "10508413-,10508414-"; sources "Undefined,Undefined"; NMorMRNA "null"; degree "4"; dimension "2_2";
chrA02	Undefined	as_event	10508414	10508589	.	+	.	transcript_id "TCONS_00003729,TCONS_00003728"; gene_id "chrA02:10507158-10512670W"; flanks "10508414-,10508589-"; structure "1^,2^"; splice_chain "10508476^,10508478^"; sources "Undefined,Undefined"; NMorMRNA "null"; degree "4"; dimension "2_2";
chrA02	Undefined	as_event	10508333	10508589	.	+	.	transcript_id "TCONS_00003726/TCONS_00003727,TCONS_00003729,TCONS_00003728"; gene_id "chrA02:10507158-10512670W"; flanks "10508333^,10508589-"; structure "1-3^,2-3^,2-4^"; splice_chain "10508413-10508476^,10508414-10508476^,10508414-10508478^"; sources "Undefined,Undefined,Undefined"; NMorMRNA "null"; degree "9"; dimension "3_3";
chrA02	Undefined	as_event	10508828	10509152	.	+	.	transcript_id "TCONS_00003726,TCONS_00003727/TCONS_00003728/TCONS_00003729"; gene_id "chrA02:10507158-10512670W"; flanks "10508828-,10509152^"; structure "0,1^2-"; splice_chain ",10508992^10509075-"; sources "Undefined,Undefined"; NMorMRNA "null"; degree "4"; dimension "2_2";
chrA02	Undefined	as_event	10510007	10510191	.	+	.	transcript_id "TCONS_00003727/TCONS_00003728/TCONS_00003729,TCONS_00003726"; gene_id "chrA02:10507158-10512670W"; flanks "10510007-,10510191-"; structure "1^,2^"; splice_chain "10510102^,10510104^"; sources "Undefined,Undefined"; NMorMRNA "null"; degree "4"; dimension "2_2";
chrA02	Undefined	as_event	10511607	10511754	.	+	.	transcript_id "TCONS_00003727/TCONS_00003728/TCONS_00003729,TCONS_00003726"; gene_id "chrA02:10507158-10512670W"; flanks "10511607-,10511754-"; structure "1^,2^"; splice_chain "10511682^,10511684^"; sources "Undefined,Undefined"; NMorMRNA "null"; degree "4"; dimension "2_2";
chrA02	Undefined	as_event	10511754	10512670	.	+	.	transcript_id "TCONS_00003727/TCONS_00003729,TCONS_00003726/TCONS_00003728"; gene_id "chrA02:10507158-10512670W"; flanks "10511754-,10512670]"; structure "0,1^2-"; splice_chain ",10511896^10511982-"; sources "Undefined,Undefined"; NMorMRNA "null"; degree "4"; dimension "2_2";
chrA02	Undefined	as_event	10996537	10997806	.	+	.	transcript_id "TCONS_00003752,TCONS_00003753"; gene_id "chrA02:10995321-10999000W"; flanks "10996537-,10997806^"; structure "1^3-,2^4-"; splice_chain "10997623^10997695-,10997624^10997696-"; sources "Undefined,Undefined"; NMorMRNA "null"; degree "4"; dimension "2_2";
chrA02	Undefined	as_event	11059367	11060165	.	+	.	transcript_id "TCONS_00003757,TCONS_00003756"; gene_id "chrA02:11058171-11060165W"; flanks "11059367-,11060165]"; structure "1^3-,2^4-"; splice_chain "11059595^11059802-,11059605^11059812-"; sources "Undefined,Undefined"; NMorMRNA "null"; degree "4"; dimension "2_2";
chrA02	Undefined	as_event	11080406	11080667	.	+	.	transcript_id "TCONS_00003759,TCONS_00003760"; gene_id "chrA02:11078179-11082644W"; flanks "11080406-,11080667-"; structure "1^,2^"; splice_chain "11080543^,11080544^"; sources "Undefined,Undefined"; NMorMRNA "null"; degree "4"; dimension "2_2";
chrA02	Undefined	as_event	11083487	11083614	.	+	.	transcript_id "TCONS_00003762,TCONS_00003761"; gene_id "chrA02:11082800-11084813W"; flanks "11083487^,11083614^"; structure "1-,2-"; splice_chain "11083562-,11083563-"; sources "Undefined,Undefined"; NMorMRNA "null"; degree "4"; dimension "2_2";
chrA02	Undefined	as_event	11412989	11413120	.	+	.	transcript_id "TCONS_00003774,TCONS_00003773"; gene_id "chrA02:11407757-11414477W"; flanks "11412989-,11413120-"; structure "1^,2^"; splice_chain "11413042^,11413043^"; sources "Undefined,Undefined"; NMorMRNA "null"; degree "4"; dimension "2_2";
chrA02	Undefined	as_event	11413770	11414477	.	+	.	transcript_id "TCONS_00003773,TCONS_00003774"; gene_id "chrA02:11407757-11414477W"; flanks "11413770-,11414477]"; structure "1^3-,2^4-"; splice_chain "11414159^11414270-,11414195^11414277-"; sources "Undefined,Undefined"; NMorMRNA "null"; degree "4"; dimension "2_2";
chrA02	Undefined	as_event	11460935	11461453	.	+	.	transcript_id "TCONS_00003778,TCONS_00003777"; gene_id "chrA02:11460545-11462776W"; flanks "11460935-,11461453^"; structure "1^3-,2^4-"; splice_chain "11461155^11461230-,11461157^11461232-"; sources "Undefined,Undefined"; NMorMRNA "null"; degree "4"; dimension "2_2";
chrA02	Undefined	as_event	11462552	11462776	.	+	.	transcript_id "TCONS_00003778,TCONS_00003777"; gene_id "chrA02:11460545-11462776W"; flanks "11462552-,11462776]"; structure "1^3-,2^4-"; splice_chain "11462671^11462753-,11462681^11462763-"; sources "Undefined,Undefined"; NMorMRNA "null"; degree "4"; dimension "2_2";
chrA02	Undefined	as_event	11558115	11558631	.	+	.	transcript_id "TCONS_00003786,TCONS_00003787"; gene_id "chrA02:11557036-11558631W"; flanks "11558115-,11558631]"; structure "0,1^2-"; splice_chain ",11558396^11558474-"; sources "Undefined,Undefined"; NMorMRNA "null"; degree "4"; dimension "2_2";
chrA02	Undefined	as_event	11710465	11711089	.	+	.	transcript_id "TCONS_00003792,TCONS_00003791"; gene_id "chrA02:11710026-11712454W"; flanks "11710465-,11711089^"; structure "0,1^2-"; splice_chain ",11710710^11711009-"; sources "Undefined,Undefined"; NMorMRNA "null"; degree "4"; dimension "2_2";
chrA02	Undefined	as_event	11781196	11781561	.	+	.	transcript_id "TCONS_00003797,TCONS_00003796"; gene_id "chrA02:11781019-11782185W"; flanks "11781196-,11781561-"; structure "1^,2^"; splice_chain "11781328^,11781329^"; sources "Undefined,Undefined"; NMorMRNA "null"; degree "4"; dimension "2_2";
chrA02	Undefined	as_event	11781561	11781822	.	+	.	transcript_id "TCONS_00003797,TCONS_00003796"; gene_id "chrA02:11781019-11782185W"; flanks "11781561-,11781822^"; structure "1^3-,2^4-"; splice_chain "11781687^11781767-,11781697^11781777-"; sources "Undefined,Undefined"; NMorMRNA "null"; degree "4"; dimension "2_2";
chrA02	Undefined	as_event	11918679	11920426	.	+	.	transcript_id "TCONS_00003804,TCONS_00003805"; gene_id "chrA02:11918679-11920426W"; flanks "11918679[,11920426]"; structure "0,1^2-"; splice_chain ",11919173^11920101-"; sources "Undefined,Undefined"; NMorMRNA "null"; degree "4"; dimension "2_2";
chrA02	Undefined	as_event	12031344	12031708	.	+	.	transcript_id "TCONS_00003809,TCONS_00003810"; gene_id "chrA02:12031344-12033087W"; flanks "12031344[,12031708^"; structure "0,1^2-"; splice_chain ",12031455^12031650-"; sources "Undefined,Undefined"; NMorMRNA "null"; degree "4"; dimension "2_2";
chrA02	Undefined	as_event	12032948	12033065	.	+	.	transcript_id "TCONS_00003809,TCONS_00003810"; gene_id "chrA02:12031344-12033087W"; flanks "12032948-,12033065-"; structure "1^,2^"; splice_chain "12032995^,12032996^"; sources "Undefined,Undefined"; NMorMRNA "null"; degree "4"; dimension "2_2";
chrA02	Undefined	as_event	12241018	12241305	.	+	.	transcript_id "TCONS_00003819,TCONS_00003818"; gene_id "chrA02:12240299-12241918W"; flanks "12241018-,12241305^"; structure "0,1^2-"; splice_chain ",12241106^12241192-"; sources "Undefined,Undefined"; NMorMRNA "null"; degree "4"; dimension "2_2";
chrA02	Undefined	as_event	12277967	12279307	.	+	.	transcript_id "TCONS_00003824,TCONS_00003825"; gene_id "chrA02:12277967-12279307W"; flanks "12277967[,12279307]"; structure "0,1^2-"; splice_chain ",12278486^12278678-"; sources "Undefined,Undefined"; NMorMRNA "null"; degree "4"; dimension "2_2";
chrA02	Undefined	as_event	12362790	12363081	.	+	.	transcript_id "TCONS_00003829,TCONS_00003830"; gene_id "chrA02:12361596-12363081W"; flanks "12362790-,12363081]"; structure "0,1^2-"; splice_chain ",12362844^12362866-"; sources "Undefined,Undefined"; NMorMRNA "null"; degree "4"; dimension "2_2";
chrA02	Undefined	as_event	12431722	12431856	.	+	.	transcript_id "TCONS_00003833,TCONS_00003834"; gene_id "chrA02:12422048-12439198W"; flanks "12431722-,12431856-"; structure "1^,2^"; splice_chain "12431778^,12431779^"; sources "Undefined,Undefined"; NMorMRNA "null"; degree "4"; dimension "2_2";
chrA02	Undefined	as_event	12436362	12436600	.	+	.	transcript_id "TCONS_00003833,TCONS_00003834"; gene_id "chrA02:12422048-12439198W"; flanks "12436362-,12436600-"; structure "1^,2^"; splice_chain "12436433^,12436434^"; sources "Undefined,Undefined"; NMorMRNA "null"; degree "4"; dimension "2_2";
chrA02	Undefined	as_event	12449294	12449632	.	+	.	transcript_id "TCONS_00003835,TCONS_00003836"; gene_id "chrA02:12448134-12450670W"; flanks "12449294-,12449632^"; structure "0,1^2-"; splice_chain ",12449460^12449528-"; sources "Undefined,Undefined"; NMorMRNA "null"; degree "4"; dimension "2_2";
chrA02	Undefined	as_event	12493478	12493837	.	+	.	transcript_id "TCONS_00003841,TCONS_00003840"; gene_id "chrA02:12493201-12496153W"; flanks "12493478-,12493837^"; structure "0,1^2-"; splice_chain ",12493551^12493616-"; sources "Undefined,Undefined"; NMorMRNA "null"; degree "4"; dimension "2_2";
chrA02	Undefined	as_event	12755028	12755438	.	+	.	transcript_id "TCONS_00003847,TCONS_00003845"; gene_id "chrA02:12754915-12756952W"; flanks "12755028-,12755438-"; structure "1^,2^"; splice_chain "12755363^,12755365^"; sources "Undefined,Undefined"; NMorMRNA "null"; degree "4"; dimension "2_2";
chrA02	Undefined	as_event	12755028	12755506	.	+	.	transcript_id "TCONS_00003847,TCONS_00003845,TCONS_00003846"; gene_id "chrA02:12754915-12756952W"; flanks "12755028-,12755506^"; structure "1^4-,2^4-,3^5-"; splice_chain "12755363^12755438-,12755365^12755438-,12755370^12755445-"; sources "Undefined,Undefined,Undefined"; NMorMRNA "null"; degree "9"; dimension "3_3";
chrA02	Undefined	as_event	12930593	12930785	.	+	.	transcript_id "TCONS_00003850,TCONS_00003851"; gene_id "chrA02:12930242-12932606W"; flanks "12930593-,12930785^"; structure "0,1^2-"; splice_chain ",12930639^12930728-"; sources "Undefined,Undefined"; NMorMRNA "null"; degree "4"; dimension "2_2";
chrA02	Undefined	as_event	12931176	12932059	.	+	.	transcript_id "TCONS_00003851,TCONS_00003850"; gene_id "chrA02:12930242-12932606W"; flanks "12931176-,12932059^"; structure "1^3-,2^4-"; splice_chain "12931393^12932026-,12931403^12932036-"; sources "Undefined,Undefined"; NMorMRNA "null"; degree "4"; dimension "2_2";
chrA02	Undefined	as_event	12932199	12932606	.	+	.	transcript_id "TCONS_00003850,TCONS_00003851"; gene_id "chrA02:12930242-12932606W"; flanks "12932199-,12932606]"; structure "0,1^2-"; splice_chain ",12932299^12932386-"; sources "Undefined,Undefined"; NMorMRNA "null"; degree "4"; dimension "2_2";
chrA02	Undefined	as_event	13863710	13864532	.	+	.	transcript_id "TCONS_00003877,TCONS_00003876"; gene_id "chrA02:13863055-13864532W"; flanks "13863710-,13864532]"; structure "1^3-,2^4-"; splice_chain "13863914^13864126-,13863924^13864136-"; sources "Undefined,Undefined"; NMorMRNA "null"; degree "4"; dimension "2_2";
chrA02	Undefined	as_event	13948866	13949085	.	+	.	transcript_id "TCONS_00003881,TCONS_00003883"; gene_id "chrA02:13947625-13950042W"; flanks "13948866^,13949085^"; structure "1-,2-"; splice_chain "13948958-,13948961-"; sources "Undefined,Undefined"; NMorMRNA "null"; degree "4"; dimension "2_2";
chrA02	Undefined	as_event	13948757	13949085	.	+	.	transcript_id "TCONS_00003882,TCONS_00003881"; gene_id "chrA02:13947625-13950042W"; flanks "13948757-,13949085^"; structure "0,1^2-"; splice_chain ",13948866^13948958-"; sources "Undefined,Undefined"; NMorMRNA "null"; degree "4"; dimension "2_2";
chrA02	Undefined	as_event	13948961	13949184	.	+	.	transcript_id "TCONS_00003883,TCONS_00003880"; gene_id "chrA02:13947625-13950042W"; flanks "13948961-,13949184-"; structure "1^,2^"; splice_chain "13949085^,13949086^"; sources "Undefined,Undefined"; NMorMRNA "null"; degree "4"; dimension "2_2";
chrA02	Undefined	as_event	13948866	13949184	.	+	.	transcript_id "TCONS_00003881,TCONS_00003883,TCONS_00003880"; gene_id "chrA02:13947625-13950042W"; flanks "13948866^,13949184-"; structure "1-3^,2-3^,2-4^"; splice_chain "13948958-13949085^,13948961-13949085^,13948961-13949086^"; sources "Undefined,Undefined,Undefined"; NMorMRNA "null"; degree "9"; dimension "3_3";
chrA02	Undefined	as_event	13948757	13949184	.	+	.	transcript_id "TCONS_00003881,TCONS_00003880,TCONS_00003882"; gene_id "chrA02:13947625-13950042W"; flanks "13948757-,13949184-"; structure "1^2-4^,1^3-5^,4^"; splice_chain "13948866^13948958-13949085^,13948866^13948961-13949086^,13949085^"; sources "Undefined,Undefined,Undefined"; NMorMRNA "null"; degree "9"; dimension "3_3";
chrA02	Undefined	as_event	13949276	13949667	.	+	.	transcript_id "TCONS_00003882,TCONS_00003881"; gene_id "chrA02:13947625-13950042W"; flanks "13949276^,13949667-"; structure "0,1-2^"; splice_chain ",13949402-13949587^"; sources "Undefined,Undefined"; NMorMRNA "null"; degree "4"; dimension "2_2";
chrA02	Undefined	as_event	13949402	13950042	.	+	.	transcript_id "TCONS_00003883,TCONS_00003881"; gene_id "chrA02:13947625-13950042W"; flanks "13949402-,13950042]"; structure "0,1^2-"; splice_chain ",13949587^13949667-"; sources "Undefined,Undefined"; NMorMRNA "null"; degree "4"; dimension "2_2";
chrA02	Undefined	as_event	13949276	13950042	.	+	.	transcript_id "TCONS_00003883,TCONS_00003881,TCONS_00003882"; gene_id "chrA02:13947625-13950042W"; flanks "13949276^,13950042]"; structure "1-,1-2^3-,3-"; splice_chain "13949402-,13949402-13949587^13949667-,13949667-"; sources "Undefined,Undefined,Undefined"; NMorMRNA "null"; degree "9"; dimension "3_3";
chrA02	Undefined	as_event	13953252	13953553	.	+	.	transcript_id "TCONS_00003885,TCONS_00003884/TCONS_00003886"; gene_id "chrA02:13951400-13955019W"; flanks "13953252-,13953553^"; structure "0,1^2-"; splice_chain ",13953410^13953480-"; sources "Undefined,Undefined"; NMorMRNA "null"; degree "4"; dimension "2_2";
chrA02	Undefined	as_event	13953938	13954247	.	+	.	transcript_id "TCONS_00003886,TCONS_00003885"; gene_id "chrA02:13951400-13955019W"; flanks "13953938-,13954247^"; structure "0,1^2-"; splice_chain ",13954025^13954107-"; sources "Undefined,Undefined"; NMorMRNA "null"; degree "4"; dimension "2_2";
chrA02	Undefined	as_event	14113428	14114102	.	+	.	transcript_id "TCONS_00003889,TCONS_00003890"; gene_id "chrA02:14112544-14117154W"; flanks "14113428-,14114102^"; structure "0,1^2-"; splice_chain ",14113643^14113734-"; sources "Undefined,Undefined"; NMorMRNA "null"; degree "4"; dimension "2_2";
chrA02	Undefined	as_event	14114196	14114551	.	+	.	transcript_id "TCONS_00003889,TCONS_00003890"; gene_id "chrA02:14112544-14117154W"; flanks "14114196-,14114551^"; structure "0,1^2-"; splice_chain ",14114225^14114324-"; sources "Undefined,Undefined"; NMorMRNA "null"; degree "4"; dimension "2_2";
chrA02	Undefined	as_event	14231309	14232044	.	+	.	transcript_id "TCONS_00003891,TCONS_00003892"; gene_id "chrA02:14230962-14232044W"; flanks "14231309-,14232044]"; structure "0,1^2-3^4-"; splice_chain ",14231697^14231759-14231875^14231943-"; sources "Undefined,Undefined"; NMorMRNA "null"; degree "4"; dimension "2_2";
chrA02	Undefined	as_event	14322576	14323649	.	+	.	transcript_id "TCONS_00003896,TCONS_00003895"; gene_id "chrA02:14322576-14324301W"; flanks "14322576[,14323649^"; structure "0,1^2-"; splice_chain ",14323083^14323167-"; sources "Undefined,Undefined"; NMorMRNA "null"; degree "4"; dimension "2_2";
chrA02	Undefined	as_event	14324132	14324301	.	+	.	transcript_id "TCONS_00003895,TCONS_00003896"; gene_id "chrA02:14322576-14324301W"; flanks "14324132^,14324301]"; structure "1-,2-"; splice_chain "14324206-,14324214-"; sources "Undefined,Undefined"; NMorMRNA "null"; degree "4"; dimension "2_2";
chrA02	Undefined	as_event	14352414	14352733	.	+	.	transcript_id "TCONS_00003897,TCONS_00003898"; gene_id "chrA02:14351001-14354839W"; flanks "14352414-,14352733^"; structure "0,1^2-"; splice_chain ",14352584^14352668-"; sources "Undefined,Undefined"; NMorMRNA "null"; degree "4"; dimension "2_2";
chrA02	Undefined	as_event	14353583	14353806	.	+	.	transcript_id "TCONS_00003897,TCONS_00003898"; gene_id "chrA02:14351001-14354839W"; flanks "14353583-,14353806^"; structure "0,1^2-"; splice_chain ",14353677^14353750-"; sources "Undefined,Undefined"; NMorMRNA "null"; degree "4"; dimension "2_2";
chrA02	Undefined	as_event	14394364	14394851	.	+	.	transcript_id "TCONS_00003901,TCONS_00003900"; gene_id "chrA02:14393837-14394851W"; flanks "14394364-,14394851]"; structure "1^3-,2^4-"; splice_chain "14394468^14394548-,14394469^14394549-"; sources "Undefined,Undefined"; NMorMRNA "null"; degree "4"; dimension "2_2";
chrA02	Undefined	as_event	14752311	14753231	.	+	.	transcript_id "TCONS_00003907,TCONS_00003906"; gene_id "chrA02:14752140-14755119W"; flanks "14752311-,14753231^"; structure "0,1^2-3^4-5^6-"; splice_chain ",14752383^14752456-14752622^14752716-14753039^14753111-"; sources "Undefined,Undefined"; NMorMRNA "null"; degree "4"; dimension "2_2";
chrA02	Undefined	as_event	14753980	14754145	.	+	.	transcript_id "TCONS_00003909,TCONS_00003908"; gene_id "chrA02:14752140-14755119W"; flanks "14753980^,14754145^"; structure "1-,2-"; splice_chain "14754068-,14754075-"; sources "Undefined,Undefined"; NMorMRNA "null"; degree "4"; dimension "2_2";
chrA02	Undefined	as_event	15369051	15369664	.	+	.	transcript_id "TCONS_00003917,TCONS_00003918"; gene_id "chrA02:15369051-15369664W"; flanks "15369051[,15369664]"; structure "1^3-,2^4-"; splice_chain "15369138^15369323-,15369148^15369333-"; sources "Undefined,Undefined"; NMorMRNA "null"; degree "4"; dimension "2_2";
chrA02	Undefined	as_event	15832426	15832817	.	+	.	transcript_id "TCONS_00003920,TCONS_00003923"; gene_id "chrA02:15831694-15833282W"; flanks "15832426-,15832817-"; structure "1^,2^"; splice_chain "15832661^,15832757^"; sources "Undefined,Undefined"; NMorMRNA "null"; degree "4"; dimension "2_2";
chrA02	Undefined	as_event	15832426	15833282	.	+	.	transcript_id "TCONS_00003924,TCONS_00003920,TCONS_00003923,TCONS_00003922"; gene_id "chrA02:15831694-15833282W"; flanks "15832426-,15833282]"; structure "0,1^4-,2^4-,3^5-"; splice_chain ",15832661^15832817-,15832757^15832817-,15832767^15832827-"; sources "Undefined,Undefined,Undefined,Undefined"; NMorMRNA "null"; degree "16"; dimension "4_4";
chrA02	Undefined	as_event	15831694	15833282	.	+	.	transcript_id "TCONS_00003924,TCONS_00003920,TCONS_00003923,TCONS_00003922,TCONS_00003921"; gene_id "chrA02:15831694-15833282W"; flanks "15831694[,15833282]"; structure "1^3-,1^3-5^9-,1^3-6^9-,1^3-8^11-,2^4-7^10-"; splice_chain "15832348^15832426-,15832348^15832426-15832661^15832817-,15832348^15832426-15832757^15832817-,15832348^15832426-15832767^15832827-,15832358^15832436-15832766^15832826-"; s…
chrA02	Undefined	as_event	16777546	16778160	.	+	.	transcript_id "TCONS_00003926,TCONS_00003925"; gene_id "chrA02:16776712-16788087W"; flanks "16777546-,16778160^"; structure "1^3-,2^4-"; splice_chain "16777636^16778117-,16777659^16778140-"; sources "Undefined,Undefined"; NMorMRNA "null"; degree "4"; dimension "2_2";
chrA02	Undefined	as_event	16778519	16786569	.	+	.	transcript_id "TCONS_00003925,TCONS_00003926"; gene_id "chrA02:16776712-16788087W"; flanks "16778519^,16786569^"; structure "1-,2-"; splice_chain "16786515-,16786517-"; sources "Undefined,Undefined"; NMorMRNA "null"; degree "4"; dimension "2_2";
chrA02	Undefined	as_event	16927414	16927771	.	+	.	transcript_id "TCONS_00003929,TCONS_00003928"; gene_id "chrA02:16927325-16928807W"; flanks "16927414^,16927771^"; structure "1-,2-"; splice_chain "16927557-,16927567-"; sources "Undefined,Undefined"; NMorMRNA "null"; degree "4"; dimension "2_2";
chrA02	Undefined	as_event	16927325	16927771	.	+	.	transcript_id "TCONS_00003930,TCONS_00003929,TCONS_00003928"; gene_id "chrA02:16927325-16928807W"; flanks "16927325[,16927771^"; structure "0,1^2-,1^3-"; splice_chain ",16927414^16927557-,16927414^16927567-"; sources "Undefined,Undefined,Undefined"; NMorMRNA "null"; degree "9"; dimension "3_3";
chrA02	Undefined	as_event	16928113	16928561	.	+	.	transcript_id "TCONS_00003930,TCONS_00003929"; gene_id "chrA02:16927325-16928807W"; flanks "16928113-,16928561^"; structure "1^3-,2^4-"; splice_chain "16928337^16928433-,16928340^16928436-"; sources "Undefined,Undefined"; NMorMRNA "null"; degree "4"; dimension "2_2";
chrA02	Undefined	as_event	16927862	16928807	.	+	.	transcript_id "TCONS_00003930,TCONS_00003929,TCONS_00003928"; gene_id "chrA02:16927325-16928807W"; flanks "16927862-,16928807]"; structure "1^3-5^8-11^13-,1^3-6^9-11^13-,2^4-7^10-12^14-"; splice_chain "16928038^16928113-16928337^16928433-16928561^16928645-,16928038^16928113-16928340^16928436-16928561^16928645-,16928048^16928123-16928347^16928443-16928571^16928655-"; sources "Undefined,Undefined,U…
chrA02	Undefined	as_event	16976523	16977624	.	+	.	transcript_id "TCONS_00003932,TCONS_00003931"; gene_id "chrA02:16976523-16977801W"; flanks "16976523[,16977624]"; structure "1^3-,2^4-"; splice_chain "16976660^16976777-,16976670^16976787-"; sources "Undefined,Undefined"; NMorMRNA "null"; degree "4"; dimension "2_2";
chrA02	Undefined	as_event	17571382	17571866	.	+	.	transcript_id "TCONS_00003948/TCONS_00003950,TCONS_00003949"; gene_id "chrA02:17570947-17573111W"; flanks "17571382-,17571866^"; structure "1^3-,2^4-"; splice_chain "17571733^17571821-,17571743^17571831-"; sources "Undefined,Undefined"; NMorMRNA "null"; degree "4"; dimension "2_2";
chrA02	Undefined	as_event	17572632	17572886	.	+	.	transcript_id "TCONS_00003950,TCONS_00003948"; gene_id "chrA02:17570947-17573111W"; flanks "17572632-,17572886-"; structure "1^,2^"; splice_chain "17572691^,17572692^"; sources "Undefined,Undefined"; NMorMRNA "null"; degree "4"; dimension "2_2";
chrA02	Undefined	as_event	17572428	17572886	.	+	.	transcript_id "TCONS_00003950,TCONS_00003948,TCONS_00003949"; gene_id "chrA02:17570947-17573111W"; flanks "17572428-,17572886-"; structure "1^2-3^,1^2-4^,5^"; splice_chain "17572490^17572632-17572691^,17572490^17572632-17572692^,17572809^"; sources "Undefined,Undefined,Undefined"; NMorMRNA "null"; degree "9"; dimension "3_3";
chrA02	Undefined	as_event	18099404	18099622	.	+	.	transcript_id "TCONS_00003957,TCONS_00003958"; gene_id "chrA02:18097065-18101293W"; flanks "18099404-,18099622^"; structure "0,1^2-"; splice_chain ",18099457^18099543-"; sources "Undefined,Undefined"; NMorMRNA "null"; degree "4"; dimension "2_2";
chrA02	Undefined	as_event	18100850	18101166	.	+	.	transcript_id "TCONS_00003959,TCONS_00003960"; gene_id "chrA02:18097065-18101293W"; flanks "18100850^,18101166^"; structure "1-,2-"; splice_chain "18100930-,18100933-"; sources "Undefined,Undefined"; NMorMRNA "null"; degree "4"; dimension "2_2";
chrA02	Undefined	as_event	18100543	18101166	.	+	.	transcript_id "TCONS_00003957,TCONS_00003959,TCONS_00003960"; gene_id "chrA02:18097065-18101293W"; flanks "18100543-,18101166^"; structure "0,1^2-,1^3-"; splice_chain ",18100850^18100930-,18100850^18100933-"; sources "Undefined,Undefined,Undefined"; NMorMRNA "null"; degree "9"; dimension "3_3";
chrA02	Undefined	as_event	18248014	18248288	.	+	.	transcript_id "TCONS_00003963,TCONS_00003962"; gene_id "chrA02:18247206-18251424W"; flanks "18248014-,18248288^"; structure "0,1^2-"; splice_chain ",18248085^18248160-"; sources "Undefined,Undefined"; NMorMRNA "null"; degree "4"; dimension "2_2";
chrA02	Undefined	as_event	18425266	18425926	.	+	.	transcript_id "TCONS_00003974,TCONS_00003973"; gene_id "chrA02:18425266-18427283W"; flanks "18425266[,18425926^"; structure "1^3-,2^4-"; splice_chain "18425502^18425854-,18425505^18425857-"; sources "Undefined,Undefined"; NMorMRNA "null"; degree "4"; dimension "2_2";
chrA02	Undefined	as_event	18574658	18576090	.	+	.	transcript_id "TCONS_00003977,TCONS_00003978"; gene_id "chrA02:18574658-18576090W"; flanks "18574658[,18576090]"; structure "0,1^2-3^4-"; splice_chain ",18575270^18575529-18575590^18575723-"; sources "Undefined,Undefined"; NMorMRNA "null"; degree "4"; dimension "2_2";
chrA02	Undefined	as_event	18727169	18728380	.	+	.	transcript_id "TCONS_00003982,TCONS_00003981"; gene_id "chrA02:18726872-18728530W"; flanks "18727169-,18728380-"; structure "1^,2^"; splice_chain "18727287^,18727344^"; sources "Undefined,Undefined"; NMorMRNA "null"; degree "4"; dimension "2_2";
chrA02	Undefined	as_event	18797847	18798053	.	+	.	transcript_id "TCONS_00003988,TCONS_00003989"; gene_id "chrA02:18797315-18802000W"; flanks "18797847-,18798053-"; structure "1^,2^"; splice_chain "18797973^,18797974^"; sources "Undefined,Undefined"; NMorMRNA "null"; degree "4"; dimension "2_2";
chrA02	Undefined	as_event	18797847	18798203	.	+	.	transcript_id "TCONS_00003987,TCONS_00003988"; gene_id "chrA02:18797315-18802000W"; flanks "18797847-,18798203^"; structure "0,1^2-"; splice_chain ",18797973^18798053-"; sources "Undefined,Undefined"; NMorMRNA "null"; degree "4"; dimension "2_2";
chrA02	Undefined	as_event	18798053	18798313	.	+	.	transcript_id "TCONS_00003989,TCONS_00003988"; gene_id "chrA02:18797315-18802000W"; flanks "18798053-,18798313-"; structure "1^,2^"; splice_chain "18798202^,18798203^"; sources "Undefined,Undefined"; NMorMRNA "null"; degree "4"; dimension "2_2";
chrA02	Undefined	as_event	18797847	18798313	.	+	.	transcript_id "TCONS_00003988,TCONS_00003989,TCONS_00003987"; gene_id "chrA02:18797315-18802000W"; flanks "18797847-,18798313-"; structure "1^3-5^,2^3-4^,5^"; splice_chain "18797973^18798053-18798203^,18797974^18798053-18798202^,18798203^"; sources "Undefined,Undefined,Undefined"; NMorMRNA "null"; degree "9"; dimension "3_3";
chrA02	Undefined	as_event	18859833	18860070	.	+	.	transcript_id "TCONS_00003995,TCONS_00003994"; gene_id "chrA02:18858248-18861596W"; flanks "18859833-,18860070^"; structure "0,1^2-"; splice_chain ",18859898^18859990-"; sources "Undefined,Undefined"; NMorMRNA "null"; degree "4"; dimension "2_2";
chrA02	Undefined	as_event	19073320	19074543	.	+	.	transcript_id "TCONS_00004003,TCONS_00004002"; gene_id "chrA02:19072709-19074543W"; flanks "19073320-,19074543]"; structure "0,1^2-"; splice_chain ",19073510^19074052-"; sources "Undefined,Undefined"; NMorMRNA "null"; degree "4"; dimension "2_2";
chrA02	Undefined	as_event	19396869	19397438	.	+	.	transcript_id "TCONS_00004009/TCONS_00004010,TCONS_00004008"; gene_id "chrA02:19396395-19400907W"; flanks "19396869-,19397438^"; structure "0,1^2-"; splice_chain ",19396963^19397071-"; sources "Undefined,Undefined"; NMorMRNA "null"; degree "4"; dimension "2_2";
chrA02	Undefined	as_event	19432745	19433401	.	+	.	transcript_id "TCONS_00004012,TCONS_00004011"; gene_id "chrA02:19432586-19434535W"; flanks "19432745^,19433401^"; structure "1-,2-"; splice_chain "19433119-,19433141-"; sources "Undefined,Undefined"; NMorMRNA "null"; degree "4"; dimension "2_2";
chrA02	Undefined	as_event	19520014	19521135	.	+	.	transcript_id "TCONS_00004013,TCONS_00004014"; gene_id "chrA02:19520014-19521251W"; flanks "19520014[,19521135-"; structure "1^,2^"; splice_chain "19520366^,19520371^"; sources "Undefined,Undefined"; NMorMRNA "null"; degree "4"; dimension "2_2";
chrA02	Undefined	as_event	19540457	19540727	.	+	.	transcript_id "TCONS_00004015/TCONS_00004016,TCONS_00004017"; gene_id "chrA02:19539625-19542225W"; flanks "19540457-,19540727-"; structure "1^,2^"; splice_chain "19540524^,19540528^"; sources "Undefined,Undefined"; NMorMRNA "null"; degree "4"; dimension "2_2";
chrA02	Undefined	as_event	19541324	19542225	.	+	.	transcript_id "TCONS_00004016,TCONS_00004017"; gene_id "chrA02:19539625-19542225W"; flanks "19541324-,19542225]"; structure "0,1^2-"; splice_chain ",19541545^19541646-"; sources "Undefined,Undefined"; NMorMRNA "null"; degree "4"; dimension "2_2";
chrA02	Undefined	as_event	19542668	19543041	.	+	.	transcript_id "TCONS_00004020,TCONS_00004019"; gene_id "chrA02:19542524-19544379W"; flanks "19542668^,19543041-"; structure "0,1-2^"; splice_chain ",19542777-19542861^"; sources "Undefined,Undefined"; NMorMRNA "null"; degree "4"; dimension "2_2";
chrA02	Undefined	as_event	19543041	19543357	.	+	.	transcript_id "TCONS_00004020,TCONS_00004019"; gene_id "chrA02:19542524-19544379W"; flanks "19543041-,19543357^"; structure "1^3-,2^4-"; splice_chain "19543137^19543234-,19543167^19543264-"; sources "Undefined,Undefined"; NMorMRNA "null"; degree "4"; dimension "2_2";
chrA02	Undefined	as_event	19543357	19543552	.	+	.	transcript_id "TCONS_00004019,TCONS_00004020"; gene_id "chrA02:19542524-19544379W"; flanks "19543357^,19543552^"; structure "1-,2-"; splice_chain "19543440-,19543459-"; sources "Undefined,Undefined"; NMorMRNA "null"; degree "4"; dimension "2_2";
chrA02	Undefined	as_event	19560948	19561315	.	+	.	transcript_id "TCONS_00004023,TCONS_00004024"; gene_id "chrA02:19558531-19566094W"; flanks "19560948-,19561315^"; structure "0,1^2-"; splice_chain ",19561105^19561192-"; sources "Undefined,Undefined"; NMorMRNA "null"; degree "4"; dimension "2_2";
chrA02	Undefined	as_event	19561746	19562005	.	+	.	transcript_id "TCONS_00004023,TCONS_00004024"; gene_id "chrA02:19558531-19566094W"; flanks "19561746-,19562005^"; structure "0,1^2-"; splice_chain ",19561830^19561904-"; sources "Undefined,Undefined"; NMorMRNA "null"; degree "4"; dimension "2_2";
chrA02	Undefined	as_event	19562851	19563160	.	+	.	transcript_id "TCONS_00004023,TCONS_00004024"; gene_id "chrA02:19558531-19566094W"; flanks "19562851-,19563160^"; structure "0,1^2-"; splice_chain ",19562991^19563068-"; sources "Undefined,Undefined"; NMorMRNA "null"; degree "4"; dimension "2_2";
chrA02	Undefined	as_event	19651592	19653562	.	+	.	transcript_id "TCONS_00004032,TCONS_00004031"; gene_id "chrA02:19651268-19653562W"; flanks "19651592-,19653562]"; structure "0,1^2-"; splice_chain ",19651643^19651790-"; sources "Undefined,Undefined"; NMorMRNA "null"; degree "4"; dimension "2_2";
chrA02	Undefined	as_event	19694941	19695323	.	+	.	transcript_id "TCONS_00004037,TCONS_00004038"; gene_id "chrA02:19694941-19699123W"; flanks "19694941[,19695323^"; structure "0,1^2-"; splice_chain ",19695135^19695248-"; sources "Undefined,Undefined"; NMorMRNA "null"; degree "4"; dimension "2_2";
chrA02	Undefined	as_event	19695323	19695599	.	+	.	transcript_id "TCONS_00004039,TCONS_00004037/TCONS_00004038"; gene_id "chrA02:19694941-19699123W"; flanks "19695323^,19695599-"; structure "0,1-2^"; splice_chain ",19695460-19695511^"; sources "Undefined,Undefined"; NMorMRNA "null"; degree "4"; dimension "2_2";
chrA02	Undefined	as_event	19695511	19695692	.	+	.	transcript_id "TCONS_00004040,TCONS_00004037/TCONS_00004038"; gene_id "chrA02:19694941-19699123W"; flanks "19695511^,19695692^"; structure "1-,2-"; splice_chain "19695596-,19695599-"; sources "Undefined,Undefined"; NMorMRNA "null"; degree "4"; dimension "2_2";
chrA02	Undefined	as_event	19695323	19695692	.	+	.	transcript_id "TCONS_00004040,TCONS_00004037/TCONS_00004038,TCONS_00004039"; gene_id "chrA02:19694941-19699123W"; flanks "19695323^,19695692^"; structure "1-2^3-,1-2^4-,4-"; splice_chain "19695460-19695511^19695596-,19695460-19695511^19695599-,19695599-"; sources "Undefined,Undefined,Undefined"; NMorMRNA "null"; degree "9"; dimension "3_3";
chrA02	Undefined	as_event	19697428	19697698	.	+	.	transcript_id "TCONS_00004040,TCONS_00004038/TCONS_00004039,TCONS_00004037"; gene_id "chrA02:19694941-19699123W"; flanks "19697428^,19697698^"; structure "1-,2-,3-"; splice_chain "19697609-,19697611-,19697619-"; sources "Undefined,Undefined,Undefined"; NMorMRNA "null"; degree "9"; dimension "3_3";
chrA02	Undefined	as_event	19698340	19698983	.	+	.	transcript_id "TCONS_00004039,TCONS_00004038"; gene_id "chrA02:19694941-19699123W"; flanks "19698340-,19698983^"; structure "0,1^2-"; splice_chain ",19698861^19698927-"; sources "Undefined,Undefined"; NMorMRNA "null"; degree "4"; dimension "2_2";
chrA02	Undefined	as_event	19823712	19823984	.	+	.	transcript_id "TCONS_00004042/TCONS_00004043,TCONS_00004044"; gene_id "chrA02:19822867-19825220W"; flanks "19823712-,19823984^"; structure "0,1^2-"; splice_chain ",19823803^19823888-"; sources "Undefined,Undefined"; NMorMRNA "null"; degree "4"; dimension "2_2";
chrA02	Undefined	as_event	19824251	19824590	.	+	.	transcript_id "TCONS_00004043/TCONS_00004044,TCONS_00004042"; gene_id "chrA02:19822867-19825220W"; flanks "19824251-,19824590^"; structure "1^3-,2^4-"; splice_chain "19824371^19824474-,19824381^19824484-"; sources "Undefined,Undefined"; NMorMRNA "null"; degree "4"; dimension "2_2";
chrA02	Undefined	as_event	19845060	19845512	.	+	.	transcript_id "TCONS_00004045,TCONS_00004046"; gene_id "chrA02:19843069-19846430W"; flanks "19845060-,19845512^"; structure "0,1^2-"; splice_chain ",19845209^19845357-"; sources "Undefined,Undefined"; NMorMRNA "null"; degree "4"; dimension "2_2";
chrA02	Undefined	as_event	19917914	19918508	.	+	.	transcript_id "TCONS_00004050,TCONS_00004049"; gene_id "chrA02:19917748-19919797W"; flanks "19917914-,19918508^"; structure "0,1^2-3^4-"; splice_chain ",19918062^19918147-19918280^19918362-"; sources "Undefined,Undefined"; NMorMRNA "null"; degree "4"; dimension "2_2";
chrA02	Undefined	as_event	19940150	19941060	.	+	.	transcript_id "TCONS_00004051,TCONS_00004052"; gene_id "chrA02:19938350-19941060W"; flanks "19940150-,19941060]"; structure "1^3-6^8-10^12-,2^4-5^7-9^11-"; splice_chain "19940281^19940391-19940621^19940762-19940974^19941055-,19940291^19940401-19940611^19940752-19940964^19941045-"; sources "Undefined,Undefined"; NMorMRNA "null"; degree "4"; dimension "2_2";
chrA02	Undefined	as_event	20025885	20026243	.	+	.	transcript_id "TCONS_00004058,TCONS_00004059"; gene_id "chrA02:20025606-20027949W"; flanks "20025885-,20026243^"; structure "0,1^2-"; splice_chain ",20026145^20026225-"; sources "Undefined,Undefined"; NMorMRNA "null"; degree "4"; dimension "2_2";
chrA02	Undefined	as_event	20156713	20156864	.	+	.	transcript_id "TCONS_00004064,TCONS_00004065"; gene_id "chrA02:20156022-20159189W"; flanks "20156713-,20156864-"; structure "1^,2^"; splice_chain "20156776^,20156778^"; sources "Undefined,Undefined"; NMorMRNA "null"; degree "4"; dimension "2_2";
chrA02	Undefined	as_event	20157612	20158164	.	+	.	transcript_id "TCONS_00004064,TCONS_00004065"; gene_id "chrA02:20156022-20159189W"; flanks "20157612-,20158164]"; structure "0,1^2-"; splice_chain ",20157702^20158132-"; sources "Undefined,Undefined"; NMorMRNA "null"; degree "4"; dimension "2_2";
chrA02	Undefined	as_event	20171388	20171604	.	+	.	transcript_id "TCONS_00004068,TCONS_00004067"; gene_id "chrA02:20171077-20172104W"; flanks "20171388-,20171604^"; structure "0,1^2-"; splice_chain ",20171469^20171533-"; sources "Undefined,Undefined"; NMorMRNA "null"; degree "4"; dimension "2_2";
chrA02	Undefined	as_event	20281114	20281736	.	+	.	transcript_id "TCONS_00004073,TCONS_00004074"; gene_id "chrA02:20278849-20281736W"; flanks "20281114-,20281736]"; structure "1^2-4^6-,3^5-"; splice_chain "20281239^20281328-20281402^20281512-,20281383^20281493-"; sources "Undefined,Undefined"; NMorMRNA "null"; degree "4"; dimension "2_2";
chrA02	Undefined	as_event	20445170	20446427	.	+	.	transcript_id "TCONS_00004076,TCONS_00004075"; gene_id "chrA02:20444984-20446427W"; flanks "20445170^,20446427]"; structure "1-,2-"; splice_chain "20445265-,20445379-"; sources "Undefined,Undefined"; NMorMRNA "null"; degree "4"; dimension "2_2";
chrA02	Undefined	as_event	20502701	20503372	.	+	.	transcript_id "TCONS_00004084,TCONS_00004085"; gene_id "chrA02:20502471-20505273W"; flanks "20502701-,20503372^"; structure "1^3-,2^4-"; splice_chain "20503201^20503295-,20503206^20503300-"; sources "Undefined,Undefined"; NMorMRNA "null"; degree "4"; dimension "2_2";
chrA02	Undefined	as_event	20503295	20503984	.	+	.	transcript_id "TCONS_00004084,TCONS_00004083"; gene_id "chrA02:20502471-20505273W"; flanks "20503295-,20503984^"; structure "1^3-,2^4-"; splice_chain "20503372^20503472-,20503406^20503506-"; sources "Undefined,Undefined"; NMorMRNA "null"; degree "4"; dimension "2_2";
chrA02	Undefined	as_event	20502701	20503984	.	+	.	transcript_id "TCONS_00004084,TCONS_00004083,TCONS_00004085"; gene_id "chrA02:20502471-20505273W"; flanks "20502701-,20503984^"; structure "1^3-5^7-,1^3-6^8-,2^4-5^7-"; splice_chain "20503201^20503295-20503372^20503472-,20503201^20503295-20503406^20503506-,20503206^20503300-20503372^20503472-"; sources "Undefined,Undefined,Undefined"; NMorMRNA "null"; degree "9"; dimension "3_3";
chrA02	Undefined	as_event	20522311	20523156	.	+	.	transcript_id "TCONS_00004087/TCONS_00004088/TCONS_00004089,TCONS_00004086"; gene_id "chrA02:20519636-20524379W"; flanks "20522311-,20523156^"; structure "0,1^2-"; splice_chain ",20522881^20523015-"; sources "Undefined,Undefined"; NMorMRNA "null"; degree "4"; dimension "2_2";
chrA02	Undefined	as_event	20523582	20523959	.	+	.	transcript_id "TCONS_00004086,TCONS_00004087/TCONS_00004089"; gene_id "chrA02:20519636-20524379W"; flanks "20523582-,20523959^"; structure "0,1^2-"; splice_chain ",20523773^20523857-"; sources "Undefined,Undefined"; NMorMRNA "null"; degree "4"; dimension "2_2";
chrA02	Undefined	as_event	20523582	20524138	.	+	.	transcript_id "TCONS_00004088,TCONS_00004086"; gene_id "chrA02:20519636-20524379W"; flanks "20523582-,20524138^"; structure "1^2-4^5-,3^6-"; splice_chain "20523773^20523857-20523961^20524050-,20523959^20524069-"; sources "Undefined,Undefined"; NMorMRNA "null"; degree "4"; dimension "2_2";
chrA02	Undefined	as_event	20524048	20524379	.	+	.	transcript_id "TCONS_00004087,TCONS_00004089"; gene_id "chrA02:20519636-20524379W"; flanks "20524048-,20524379]"; structure "0,1^2-"; splice_chain ",20524147^20524219-"; sources "Undefined,Undefined"; NMorMRNA "null"; degree "4"; dimension "2_2";
chrA02	Undefined	as_event	20523959	20524379	.	+	.	transcript_id "TCONS_00004087,TCONS_00004089,TCONS_00004086"; gene_id "chrA02:20519636-20524379W"; flanks "20523959^,20524379]"; structure "1-,1-4^6-,2-3^5-"; splice_chain "20524048-,20524048-20524147^20524219-,20524069-20524138^20524210-"; sources "Undefined,Undefined,Undefined"; NMorMRNA "null"; degree "9"; dimension "3_3";
chrA02	Undefined	as_event	20523857	20524379	.	+	.	transcript_id "TCONS_00004087,TCONS_00004089,TCONS_00004088"; gene_id "chrA02:20519636-20524379W"; flanks "20523857-,20524379]"; structure "1^3-,1^3-6^8-,2^4-5^7-"; splice_chain "20523959^20524048-,20523959^20524048-20524147^20524219-,20523961^20524050-20524138^20524210-"; sources "Undefined,Undefined,Undefined"; NMorMRNA "null"; degree "9"; dimension "3_3";
chrA02	Undefined	as_event	20523582	20524379	.	+	.	transcript_id "TCONS_00004087,TCONS_00004089,TCONS_00004088,TCONS_00004086"; gene_id "chrA02:20519636-20524379W"; flanks "20523582-,20524379]"; structure "1^2-3^5-,1^2-3^5-9^11-,1^2-4^6-8^10-,3^7-8^10-"; splice_chain "20523773^20523857-20523959^20524048-,20523773^20523857-20523959^20524048-20524147^20524219-,20523773^20523857-20523961^20524050-20524138^20524210-,20523959^20524069-20524138^2052421…
chrA02	Undefined	as_event	20724230	20724707	.	+	.	transcript_id "TCONS_00004095,TCONS_00004096"; gene_id "chrA02:20723126-20727188W"; flanks "20724230-,20724707^"; structure "0,1^2-3^4-"; splice_chain ",20724291^20724377-20724540^20724610-"; sources "Undefined,Undefined"; NMorMRNA "null"; degree "4"; dimension "2_2";
chrA02	Undefined	as_event	20724788	20725355	.	+	.	transcript_id "TCONS_00004095,TCONS_00004096"; gene_id "chrA02:20723126-20727188W"; flanks "20724788-,20725355^"; structure "0,1^2-3^4-"; splice_chain ",20724846^20724918-20725052^20725138-"; sources "Undefined,Undefined"; NMorMRNA "null"; degree "4"; dimension "2_2";
chrA02	Undefined	as_event	20788092	20788411	.	+	.	transcript_id "TCONS_00004104,TCONS_00004103"; gene_id "chrA02:20787773-20788411W"; flanks "20788092-,20788411]"; structure "1^3-,2^4-"; splice_chain "20788244^20788334-,20788285^20788375-"; sources "Undefined,Undefined"; NMorMRNA "null"; degree "4"; dimension "2_2";
chrA02	Undefined	as_event	20843444	20845539	.	+	.	transcript_id "TCONS_00004107,TCONS_00004106"; gene_id "chrA02:20842555-20845539W"; flanks "20843444-,20845539]"; structure "1^3-,2^4-"; splice_chain "20843939^20844507-,20843949^20844517-"; sources "Undefined,Undefined"; NMorMRNA "null"; degree "4"; dimension "2_2";
chrA02	Undefined	as_event	21034902	21035712	.	+	.	transcript_id "TCONS_00004111,TCONS_00004110"; gene_id "chrA02:21034902-21037306W"; flanks "21034902[,21035712^"; structure "0,1^2-"; splice_chain ",21035457^21035560-"; sources "Undefined,Undefined"; NMorMRNA "null"; degree "4"; dimension "2_2";
chrA02	Undefined	as_event	21035987	21036621	.	+	.	transcript_id "TCONS_00004110,TCONS_00004111"; gene_id "chrA02:21034902-21037306W"; flanks "21035987-,21036621^"; structure "0,1^2-"; splice_chain ",21036115^21036220-"; sources "Undefined,Undefined"; NMorMRNA "null"; degree "4"; dimension "2_2";
chrA02	Undefined	as_event	21168367	21168781	.	+	.	transcript_id "TCONS_00004121,TCONS_00004122"; gene_id "chrA02:21165335-21171901W"; flanks "21168367-,21168781^"; structure "0,1^2-"; splice_chain ",21168503^21168599-"; sources "Undefined,Undefined"; NMorMRNA "null"; degree "4"; dimension "2_2";
chrA02	Undefined	as_event	21169073	21169424	.	+	.	transcript_id "TCONS_00004121,TCONS_00004122"; gene_id "chrA02:21165335-21171901W"; flanks "21169073-,21169424^"; structure "0,1^2-"; splice_chain ",21169192^21169268-"; sources "Undefined,Undefined"; NMorMRNA "null"; degree "4"; dimension "2_2";
chrA02	Undefined	as_event	21185130	21185318	.	+	.	transcript_id "TCONS_00004124,TCONS_00004123"; gene_id "chrA02:21184102-21185569W"; flanks "21185130-,21185318-"; structure "1^,2^"; splice_chain "21185189^,21185194^"; sources "Undefined,Undefined"; NMorMRNA "null"; degree "4"; dimension "2_2";
chrA02	Undefined	as_event	21189403	21189530	.	+	.	transcript_id "TCONS_00004126,TCONS_00004125"; gene_id "chrA02:21188059-21189863W"; flanks "21189403-,21189530-"; structure "1^,2^"; splice_chain "21189454^,21189455^"; sources "Undefined,Undefined"; NMorMRNA "null"; degree "4"; dimension "2_2";
chrA02	Undefined	as_event	21217892	21218520	.	+	.	transcript_id "TCONS_00004127,TCONS_00004128"; gene_id "chrA02:21217851-21219291W"; flanks "21217892^,21218520^"; structure "1-,2-"; splice_chain "21218246-,21218251-"; sources "Undefined,Undefined"; NMorMRNA "null"; degree "4"; dimension "2_2";
chrA02	Undefined	as_event	21475941	21476396	.	+	.	transcript_id "TCONS_00004139,TCONS_00004140"; gene_id "chrA02:21475134-21478600W"; flanks "21475941-,21476396^"; structure "0,1^2-3^4-"; splice_chain ",21476077^21476142-21476225^21476302-"; sources "Undefined,Undefined"; NMorMRNA "null"; degree "4"; dimension "2_2";
chrA02	Undefined	as_event	21533561	21533873	.	+	.	transcript_id "TCONS_00004142,TCONS_00004141"; gene_id "chrA02:21531366-21535425W"; flanks "21533561-,21533873^"; structure "1^3-,2^4-"; splice_chain "21533706^21533800-,21533716^21533810-"; sources "Undefined,Undefined"; NMorMRNA "null"; degree "4"; dimension "2_2";
chrA02	Undefined	as_event	21676644	21677300	.	+	.	transcript_id "TCONS_00004148,TCONS_00004149"; gene_id "chrA02:21676237-21681115W"; flanks "21676644-,21677300^"; structure "0,1^2-"; splice_chain ",21676837^21677199-"; sources "Undefined,Undefined"; NMorMRNA "null"; degree "4"; dimension "2_2";
chrA02	Undefined	as_event	21679394	21679743	.	+	.	transcript_id "TCONS_00004148/TCONS_00004149,TCONS_00004150"; gene_id "chrA02:21676237-21681115W"; flanks "21679394-,21679743^"; structure "0,1^2-"; splice_chain ",21679546^21679615-"; sources "Undefined,Undefined"; NMorMRNA "null"; degree "4"; dimension "2_2";
chrA02	Undefined	as_event	21721139	21721300	.	+	.	transcript_id "TCONS_00004155,TCONS_00004152/TCONS_00004153/TCONS_00004154"; gene_id "chrA02:21719864-21724553W"; flanks "21721139^,21721300^"; structure "1-,2-"; splice_chain "21721224-,21721225-"; sources "Undefined,Undefined"; NMorMRNA "null"; degree "4"; dimension "2_2";
chrA02	Undefined	as_event	21721105	21721300	.	+	.	transcript_id "TCONS_00004151,TCONS_00004155,TCONS_00004152/TCONS_00004153/TCONS_00004154"; gene_id "chrA02:21719864-21724553W"; flanks "21721105-,21721300^"; structure "0,1^2-,1^3-"; splice_chain ",21721139^21721224-,21721139^21721225-"; sources "Undefined,Undefined,Undefined"; NMorMRNA "null"; degree "9"; dimension "3_3";
chrA02	Undefined	as_event	21721797	21722266	.	+	.	transcript_id "TCONS_00004151/TCONS_00004152/TCONS_00004153/TCONS_00004154,TCONS_00004155"; gene_id "chrA02:21719864-21724553W"; flanks "21721797-,21722266^"; structure "0,1^2-"; splice_chain ",21721874^21722173-"; sources "Undefined,Undefined"; NMorMRNA "null"; degree "4"; dimension "2_2";
chrA02	Undefined	as_event	21723084	21724104	.	+	.	transcript_id "TCONS_00004152,TCONS_00004154"; gene_id "chrA02:21719864-21724553W"; flanks "21723084^,21724104-"; structure "0,1-2^"; splice_chain ",21723505-21723742^"; sources "Undefined,Undefined"; NMorMRNA "null"; degree "4"; dimension "2_2";
chrA02	Undefined	as_event	21723084	21724371	.	+	.	transcript_id "TCONS_00004154,TCONS_00004153,TCONS_00004152"; gene_id "chrA02:21719864-21724553W"; flanks "21723084^,21724371^"; structure "1-3^4-,2-,4-"; splice_chain "21723505-21723742^21724104-,21723579-,21724104-"; sources "Undefined,Undefined,Undefined"; NMorMRNA "null"; degree "9"; dimension "3_3";
chrA02	Undefined	as_event	21722580	21724371	.	+	.	transcript_id "TCONS_00004151/TCONS_00004155,TCONS_00004154,TCONS_00004153,TCONS_00004152"; gene_id "chrA02:21719864-21724553W"; flanks "21722580-,21724371^"; structure "0,1^2-4^5-,1^3-,1^5-"; splice_chain ",21723084^21723505-21723742^21724104-,21723084^21723579-,21723084^21724104-"; sources "Undefined,Undefined,Undefined,Undefined"; NMorMRNA "null"; degree "16"; dimension "4_4";
chrA02	Undefined	as_event	21854655	21856816	.	+	.	transcript_id "TCONS_00004162,TCONS_00004161"; gene_id "chrA02:21854497-21859225W"; flanks "21854655^,21856816-"; structure "0,1-2^"; splice_chain ",21854867-21854935^"; sources "Undefined,Undefined"; NMorMRNA "null"; degree "4"; dimension "2_2";
chrA02	Undefined	as_event	22078785	22079086	.	+	.	transcript_id "TCONS_00004171,TCONS_00004170"; gene_id "chrA02:22077603-22081328W"; flanks "22078785-,22079086^"; structure "0,1^2-"; splice_chain ",22078874^22078971-"; sources "Undefined,Undefined"; NMorMRNA "null"; degree "4"; dimension "2_2";
chrA02	Undefined	as_event	22084072	22084279	.	+	.	transcript_id "TCONS_00004172,TCONS_00004173"; gene_id "chrA02:22081886-22085241W"; flanks "22084072-,22084279-"; structure "1^,2^"; splice_chain "22084149^,22084156^"; sources "Undefined,Undefined"; NMorMRNA "null"; degree "4"; dimension "2_2";
chrA02	Undefined	as_event	22192659	22192918	.	+	.	transcript_id "TCONS_00004179,TCONS_00004180"; gene_id "chrA02:22191878-22195009W"; flanks "22192659-,22192918^"; structure "0,1^2-"; splice_chain ",22192739^22192819-"; sources "Undefined,Undefined"; NMorMRNA "null"; degree "4"; dimension "2_2";
chrA02	Undefined	as_event	22243005	22243523	.	+	.	transcript_id "TCONS_00004181,TCONS_00004182"; gene_id "chrA02:22238987-22248299W"; flanks "22243005-,22243523^"; structure "1^3-,2^4-"; splice_chain "22243075^22243443-,22243076^22243444-"; sources "Undefined,Undefined"; NMorMRNA "null"; degree "4"; dimension "2_2";
chrA02	Undefined	as_event	22291975	22292976	.	+	.	transcript_id "TCONS_00004184,TCONS_00004183"; gene_id "chrA02:22290629-22297384W"; flanks "22291975-,22292976^"; structure "0,1^2-3^4-5^6-"; splice_chain ",22292334^22292410-22292522^22292610-22292683^22292767-"; sources "Undefined,Undefined"; NMorMRNA "null"; degree "4"; dimension "2_2";
chrA02	Undefined	as_event	22387935	22389369	.	+	.	transcript_id "TCONS_00004186,TCONS_00004185"; gene_id "chrA02:22387860-22390542W"; flanks "22387935^,22389369^"; structure "1-,2-"; splice_chain "22388683-,22388737-"; sources "Undefined,Undefined"; NMorMRNA "null"; degree "4"; dimension "2_2";
chrA02	Undefined	as_event	22535195	22536010	.	+	.	transcript_id "TCONS_00004195,TCONS_00004196"; gene_id "chrA02:22533916-22536010W"; flanks "22535195-,22536010]"; structure "0,1^2-"; splice_chain ",22535602^22535705-"; sources "Undefined,Undefined"; NMorMRNA "null"; degree "4"; dimension "2_2";
chrA02	Undefined	as_event	22583081	22583398	.	+	.	transcript_id "TCONS_00004202,TCONS_00004201"; gene_id "chrA02:22581179-22583812W"; flanks "22583081-,22583398^"; structure "0,1^2-"; splice_chain ",22583172^22583255-"; sources "Undefined,Undefined"; NMorMRNA "null"; degree "4"; dimension "2_2";
chrA02	Undefined	as_event	22655431	22655672	.	+	.	transcript_id "TCONS_00004210,TCONS_00004209"; gene_id "chrA02:22652461-22659336W"; flanks "22655431-,22655672^"; structure "0,1^2-"; splice_chain ",22655504^22655577-"; sources "Undefined,Undefined"; NMorMRNA "null"; degree "4"; dimension "2_2";
chrA02	Undefined	as_event	22657454	22657818	.	+	.	transcript_id "TCONS_00004210,TCONS_00004211"; gene_id "chrA02:22652461-22659336W"; flanks "22657454-,22657818^"; structure "0,1^2-"; splice_chain ",22657564^22657639-"; sources "Undefined,Undefined"; NMorMRNA "null"; degree "4"; dimension "2_2";
chrA02	Undefined	as_event	22657940	22658178	.	+	.	transcript_id "TCONS_00004211,TCONS_00004210"; gene_id "chrA02:22652461-22659336W"; flanks "22657940-,22658178-"; structure "1^,2^"; splice_chain "22658068^,22658070^"; sources "Undefined,Undefined"; NMorMRNA "null"; degree "4"; dimension "2_2";
chrA02	Undefined	as_event	22723064	22724101	.	+	.	transcript_id "TCONS_00004214,TCONS_00004213"; gene_id "chrA02:22723064-22727163W"; flanks "22723064[,22724101^"; structure "1^3-,2^4-"; splice_chain "22723669^22723979-,22723670^22723980-"; sources "Undefined,Undefined"; NMorMRNA "null"; degree "4"; dimension "2_2";
chrA02	Undefined	as_event	22803290	22803767	.	+	.	transcript_id "TCONS_00004219,TCONS_00004220"; gene_id "chrA02:22801748-22808148W"; flanks "22803290^,22803767^"; structure "1-,2-"; splice_chain "22803642-,22803646-"; sources "Undefined,Undefined"; NMorMRNA "null"; degree "4"; dimension "2_2";
chrA02	Undefined	as_event	22805476	22805820	.	+	.	transcript_id "TCONS_00004220,TCONS_00004219"; gene_id "chrA02:22801748-22808148W"; flanks "22805476^,22805820^"; structure "1-,2-"; splice_chain "22805733-,22805734-"; sources "Undefined,Undefined"; NMorMRNA "null"; degree "4"; dimension "2_2";
chrA02	Undefined	as_event	22805888	22806142	.	+	.	transcript_id "TCONS_00004220,TCONS_00004219"; gene_id "chrA02:22801748-22808148W"; flanks "22805888-,22806142^"; structure "0,1^2-"; splice_chain ",22805974^22806066-"; sources "Undefined,Undefined"; NMorMRNA "null"; degree "4"; dimension "2_2";
chrA02	Undefined	as_event	22811121	22811278	.	+	.	transcript_id "TCONS_00004222/TCONS_00004224/TCONS_00004225,TCONS_00004223"; gene_id "chrA02:22810302-22812912W"; flanks "22811121-,22811278-"; structure "1^,2^"; splice_chain "22811172^,22811174^"; sources "Undefined,Undefined"; NMorMRNA "null"; degree "4"; dimension "2_2";
chrA02	Undefined	as_event	22811478	22811710	.	+	.	transcript_id "TCONS_00004222/TCONS_00004225,TCONS_00004223/TCONS_00004224"; gene_id "chrA02:22810302-22812912W"; flanks "22811478-,22811710-"; structure "1^,2^"; splice_chain "22811631^,22811634^"; sources "Undefined,Undefined"; NMorMRNA "null"; degree "4"; dimension "2_2";
chrA02	Undefined	as_event	22827890	22828209	.	+	.	transcript_id "TCONS_00004226,TCONS_00004227"; gene_id "chrA02:22827527-22830739W"; flanks "22827890-,22828209^"; structure "0,1^2-"; splice_chain ",22828047^22828136-"; sources "Undefined,Undefined"; NMorMRNA "null"; degree "4"; dimension "2_2";
chrA02	Undefined	as_event	22904147	22904946	.	+	.	transcript_id "TCONS_00004232,TCONS_00004231"; gene_id "chrA02:22903685-22905840W"; flanks "22904147-,22904946^"; structure "1^3-,2^4-"; splice_chain "22904431^22904782-,22904441^22904792-"; sources "Undefined,Undefined"; NMorMRNA "null"; degree "4"; dimension "2_2";
chrA02	Undefined	as_event	22935422	22936040	.	+	.	transcript_id "TCONS_00004235,TCONS_00004234"; gene_id "chrA02:22934329-22936040W"; flanks "22935422-,22936040]"; structure "1^3-,2^4-"; splice_chain "22935553^22935757-,22935563^22935767-"; sources "Undefined,Undefined"; NMorMRNA "null"; degree "4"; dimension "2_2";
chrA02	Undefined	as_event	22954907	22955147	.	+	.	transcript_id "TCONS_00004236/TCONS_00004238,TCONS_00004237"; gene_id "chrA02:22954266-22957301W"; flanks "22954907-,22955147-"; structure "1^,2^"; splice_chain "22955040^,22955046^"; sources "Undefined,Undefined"; NMorMRNA "null"; degree "4"; dimension "2_2";
chrA02	Undefined	as_event	22956121	22957034	.	+	.	transcript_id "TCONS_00004237/TCONS_00004238,TCONS_00004236"; gene_id "chrA02:22954266-22957301W"; flanks "22956121-,22957034^"; structure "1^3-,2^4-"; splice_chain "22956388^22956557-,22956391^22956560-"; sources "Undefined,Undefined"; NMorMRNA "null"; degree "4"; dimension "2_2";
chrA02	Undefined	as_event	22962567	22962798	.	+	.	transcript_id "TCONS_00004239,TCONS_00004240"; gene_id "chrA02:22961468-22964219W"; flanks "22962567-,22962798^"; structure "0,1^2-"; splice_chain ",22962653^22962745-"; sources "Undefined,Undefined"; NMorMRNA "null"; degree "4"; dimension "2_2";
chrA02	Undefined	as_event	22963465	22963657	.	+	.	transcript_id "TCONS_00004239,TCONS_00004240"; gene_id "chrA02:22961468-22964219W"; flanks "22963465-,22963657^"; structure "0,1^2-"; splice_chain ",22963534^22963605-"; sources "Undefined,Undefined"; NMorMRNA "null"; degree "4"; dimension "2_2";
chrA02	Undefined	as_event	22979122	22979439	.	+	.	transcript_id "TCONS_00004244,TCONS_00004243"; gene_id "chrA02:22978381-22979439W"; flanks "22979122-,22979439]"; structure "0,1^2-"; splice_chain ",22979208^22979371-"; sources "Undefined,Undefined"; NMorMRNA "null"; degree "4"; dimension "2_2";
chrA02	Undefined	as_event	23011088	23011766	.	+	.	transcript_id "TCONS_00004245,TCONS_00004246"; gene_id "chrA02:23011088-23012259W"; flanks "23011088[,23011766^"; structure "0,1^2-"; splice_chain ",23011109^23011503-"; sources "Undefined,Undefined"; NMorMRNA "null"; degree "4"; dimension "2_2";
chrA02	Undefined	as_event	23095178	23095424	.	+	.	transcript_id "TCONS_00004252,TCONS_00004253"; gene_id "chrA02:23094187-23096057W"; flanks "23095178-,23095424^"; structure "0,1^2-"; splice_chain ",23095275^23095355-"; sources "Undefined,Undefined"; NMorMRNA "null"; degree "4"; dimension "2_2";
chrA02	Undefined	as_event	23199734	23199923	.	+	.	transcript_id "TCONS_00004257,TCONS_00004255"; gene_id "chrA02:23198951-23200410W"; flanks "23199734-,23199923-"; structure "1^,2^"; splice_chain "23199773^,23199815^"; sources "Undefined,Undefined"; NMorMRNA "null"; degree "4"; dimension "2_2";
chrA02	Undefined	as_event	23199182	23200410	.	+	.	transcript_id "TCONS_00004256,TCONS_00004255"; gene_id "chrA02:23198951-23200410W"; flanks "23199182-,23200410]"; structure "0,1^2-3^4-"; splice_chain ",23199391^23199734-23199815^23199923-"; sources "Undefined,Undefined"; NMorMRNA "null"; degree "4"; dimension "2_2";
chrA02	Undefined	as_event	23402765	23402988	.	+	.	transcript_id "TCONS_00004267,TCONS_00004268"; gene_id "chrA02:23401701-23402988W"; flanks "23402765-,23402988]"; structure "0,1^2-"; splice_chain ",23402838^23402931-"; sources "Undefined,Undefined"; NMorMRNA "null"; degree "4"; dimension "2_2";
chrA02	Undefined	as_event	23552677	23552807	.	+	.	transcript_id "TCONS_00004280,TCONS_00004279"; gene_id "chrA02:23549561-23556006W"; flanks "23552677-,23552807-"; structure "1^,2^"; splice_chain "23552727^,23552728^"; sources "Undefined,Undefined"; NMorMRNA "null"; degree "4"; dimension "2_2";
chrA02	Undefined	as_event	23552807	23553307	.	+	.	transcript_id "TCONS_00004280,TCONS_00004279"; gene_id "chrA02:23549561-23556006W"; flanks "23552807-,23553307^"; structure "1^3-,2^4-"; splice_chain "23552932^23553228-,23552942^23553238-"; sources "Undefined,Undefined"; NMorMRNA "null"; degree "4"; dimension "2_2";
chrA02	Undefined	as_event	23558538	23558851	.	+	.	transcript_id "TCONS_00004281,TCONS_00004282"; gene_id "chrA02:23557258-23560195W"; flanks "23558538-,23558851^"; structure "0,1^2-"; splice_chain ",23558714^23558794-"; sources "Undefined,Undefined"; NMorMRNA "null"; degree "4"; dimension "2_2";
chrA02	Undefined	as_event	23559507	23559814	.	+	.	transcript_id "TCONS_00004282,TCONS_00004281"; gene_id "chrA02:23557258-23560195W"; flanks "23559507-,23559814-"; structure "1^,2^"; splice_chain "23559612^,23559618^"; sources "Undefined,Undefined"; NMorMRNA "null"; degree "4"; dimension "2_2";
chrA02	Undefined	as_event	23598531	23598910	.	+	.	transcript_id "TCONS_00004289,TCONS_00004290"; gene_id "chrA02:23598531-23600331W"; flanks "23598531[,23598910^"; structure "1^3-,2^4-"; splice_chain "23598709^23598828-,23598719^23598838-"; sources "Undefined,Undefined"; NMorMRNA "null"; degree "4"; dimension "2_2";
chrA02	Undefined	as_event	23600064	23600331	.	+	.	transcript_id "TCONS_00004290,TCONS_00004289"; gene_id "chrA02:23598531-23600331W"; flanks "23600064-,23600331]"; structure "0,1^2-"; splice_chain ",23600150^23600229-"; sources "Undefined,Undefined"; NMorMRNA "null"; degree "4"; dimension "2_2";
chrA02	Undefined	as_event	23700300	23700587	.	+	.	transcript_id "TCONS_00004298,TCONS_00004297"; gene_id "chrA02:23698002-23708842W"; flanks "23700300-,23700587-"; structure "1^,2^"; splice_chain "23700427^,23700434^"; sources "Undefined,Undefined"; NMorMRNA "null"; degree "4"; dimension "2_2";
chrA02	Undefined	as_event	23701892	23703221	.	+	.	transcript_id "TCONS_00004298,TCONS_00004297"; gene_id "chrA02:23698002-23708842W"; flanks "23701892-,23703221^"; structure "0,1^2-"; splice_chain ",23702114^23702879-"; sources "Undefined,Undefined"; NMorMRNA "null"; degree "4"; dimension "2_2";
chrA02	Undefined	as_event	23795144	23796212	.	+	.	transcript_id "TCONS_00004301,TCONS_00004300"; gene_id "chrA02:23794765-23796418W"; flanks "23795144-,23796212]"; structure "0,1^2-3^4-"; splice_chain ",23795256^23795344-23795689^23795800-"; sources "Undefined,Undefined"; NMorMRNA "null"; degree "4"; dimension "2_2";
chrA02	Undefined	as_event	24000329	24000723	.	+	.	transcript_id "TCONS_00004306,TCONS_00004307"; gene_id "chrA02:24000084-24001531W"; flanks "24000329^,24000723^"; structure "1-,2-"; splice_chain "24000575-,24000580-"; sources "Undefined,Undefined"; NMorMRNA "null"; degree "4"; dimension "2_2";
chrA02	Undefined	as_event	24042721	24043193	.	+	.	transcript_id "TCONS_00004308,TCONS_00004309"; gene_id "chrA02:24041244-24044681W"; flanks "24042721-,24043193^"; structure "0,1^2-"; splice_chain ",24042885^24042955-"; sources "Undefined,Undefined"; NMorMRNA "null"; degree "4"; dimension "2_2";
chrA02	Undefined	as_event	24043402	24043736	.	+	.	transcript_id "TCONS_00004308,TCONS_00004309"; gene_id "chrA02:24041244-24044681W"; flanks "24043402-,24043736^"; structure "0,1^2-"; splice_chain ",24043483^24043576-"; sources "Undefined,Undefined"; NMorMRNA "null"; degree "4"; dimension "2_2";
chrA02	Undefined	as_event	24092059	24092216	.	+	.	transcript_id "TCONS_00004314,TCONS_00004313"; gene_id "chrA02:24090596-24092216W"; flanks "24092059^,24092216]"; structure "1-,2-"; splice_chain "24092140-,24092143-"; sources "Undefined,Undefined"; NMorMRNA "null"; degree "4"; dimension "2_2";
chrA02	Undefined	as_event	24106580	24106935	.	+	.	transcript_id "TCONS_00004315,TCONS_00004316"; gene_id "chrA02:24106458-24108396W"; flanks "24106580-,24106935^"; structure "0,1^2-"; splice_chain ",24106756^24106835-"; sources "Undefined,Undefined"; NMorMRNA "null"; degree "4"; dimension "2_2";
chrA02	Undefined	as_event	24228665	24229098	.	+	.	transcript_id "TCONS_00004324,TCONS_00004322/TCONS_00004323"; gene_id "chrA02:24228569-24231757W"; flanks "24228665^,24229098-"; structure "0,1-2^"; splice_chain ",24228920-24228967^"; sources "Undefined,Undefined"; NMorMRNA "null"; degree "4"; dimension "2_2";
chrA02	Undefined	as_event	24229331	24229578	.	+	.	transcript_id "TCONS_00004323/TCONS_00004324,TCONS_00004322"; gene_id "chrA02:24228569-24231757W"; flanks "24229331-,24229578^"; structure "0,1^2-"; splice_chain ",24229409^24229480-"; sources "Undefined,Undefined"; NMorMRNA "null"; degree "4"; dimension "2_2";
chrA02	Undefined	as_event	24264358	24264544	.	+	.	transcript_id "TCONS_00004330,TCONS_00004331"; gene_id "chrA02:24264056-24266653W"; flanks "24264358^,24264544^"; structure "1-,2-"; splice_chain "24264439-,24264472-"; sources "Undefined,Undefined"; NMorMRNA "null"; degree "4"; dimension "2_2";
chrA02	Undefined	as_event	24568882	24569036	.	+	.	transcript_id "TCONS_00004347,TCONS_00004348"; gene_id "chrA02:24567914-24570710W"; flanks "24568882-,24569036-"; structure "1^,2^"; splice_chain "24568954^,24568955^"; sources "Undefined,Undefined"; NMorMRNA "null"; degree "4"; dimension "2_2";
chrA02	Undefined	as_event	24569347	24569691	.	+	.	transcript_id "TCONS_00004348,TCONS_00004347"; gene_id "chrA02:24567914-24570710W"; flanks "24569347-,24569691^"; structure "1^3-,2^4-"; splice_chain "24569464^24569552-,24569474^24569562-"; sources "Undefined,Undefined"; NMorMRNA "null"; degree "4"; dimension "2_2";
chrA02	Undefined	as_event	24748886	24751431	.	+	.	transcript_id "TCONS_00004352,TCONS_00004351"; gene_id "chrA02:24748886-24751431W"; flanks "24748886[,24751431]"; structure "0,1^2-3^4-5^6-"; splice_chain ",24749184^24749398-24749541^24749615-24749892^24749966-"; sources "Undefined,Undefined"; NMorMRNA "null"; degree "4"; dimension "2_2";
chrA02	Undefined	as_event	24780533	24780795	.	+	.	transcript_id "TCONS_00004356,TCONS_00004355"; gene_id "chrA02:24780533-24783416W"; flanks "24780533[,24780795^"; structure "0,1^2-"; splice_chain ",24780615^24780723-"; sources "Undefined,Undefined"; NMorMRNA "null"; degree "4"; dimension "2_2";
chrA02	Undefined	as_event	24784154	24785189	.	+	.	transcript_id "TCONS_00004357,TCONS_00004358"; gene_id "chrA02:24784052-24790115W"; flanks "24784154^,24785189-"; structure "1-6^,2-3^4-5^"; splice_chain "24784223-24785061^,24784226-24784433^24784503-24785060^"; sources "Undefined,Undefined"; NMorMRNA "null"; degree "4"; dimension "2_2";
chrA02	Undefined	as_event	24788584	24788934	.	+	.	transcript_id "TCONS_00004357/TCONS_00004358,TCONS_00004359"; gene_id "chrA02:24784052-24790115W"; flanks "24788584-,24788934^"; structure "0,1^2-"; splice_chain ",24788766^24788839-"; sources "Undefined,Undefined"; NMorMRNA "null"; degree "4"; dimension "2_2";
chrA02	Undefined	as_event	30937	31180	.	-	.	transcript_id "TCONS_00004361,TCONS_00004360"; gene_id "chrA02:30937-32845C"; flanks "31180-,30937]"; structure "1^3-,2^4-"; splice_chain "31094^30990-,31086^30982-"; sources "Undefined,Undefined"; NMorMRNA "null"; degree "4"; dimension "2_2";
chrA02	Undefined	as_event	87527	88319	.	-	.	transcript_id "TCONS_00004366,TCONS_00004365"; gene_id "chrA02:86241-89405C"; flanks "88319^,87527^"; structure "1-,2-"; splice_chain "88184-,87740-"; sources "Undefined,Undefined"; NMorMRNA "null"; degree "4"; dimension "2_2";
chrA02	Undefined	as_event	87138	87298	.	-	.	transcript_id "TCONS_00004366,TCONS_00004365"; gene_id "chrA02:86241-89405C"; flanks "87298^,87138^"; structure "1-,2-"; splice_chain "87217-,87215-"; sources "Undefined,Undefined"; NMorMRNA "null"; degree "4"; dimension "2_2";
chrA02	Undefined	as_event	247084	247698	.	-	.	transcript_id "TCONS_00004379,TCONS_00004380"; gene_id "chrA02:246032-247698C"; flanks "247698[,247084^"; structure "0,1^2-"; splice_chain ",247296^247216-"; sources "Undefined,Undefined"; NMorMRNA "null"; degree "4"; dimension "2_2";
chrA02	Undefined	as_event	246860	247084	.	-	.	transcript_id "TCONS_00004379,TCONS_00004380"; gene_id "chrA02:246032-247698C"; flanks "247084^,246860^"; structure "1-,2-"; splice_chain "246962-,246957-"; sources "Undefined,Undefined"; NMorMRNA "null"; degree "4"; dimension "2_2";
chrA02	Undefined	as_event	246302	246568	.	-	.	transcript_id "TCONS_00004380,TCONS_00004379"; gene_id "chrA02:246032-247698C"; flanks "246568-,246302-"; structure "1^,2^"; splice_chain "246407^,246400^"; sources "Undefined,Undefined"; NMorMRNA "null"; degree "4"; dimension "2_2";
chrA02	Undefined	as_event	334446	334600	.	-	.	transcript_id "TCONS_00004392,TCONS_00004393"; gene_id "chrA02:334284-336653C"; flanks "334600^,334446^"; structure "1-,2-"; splice_chain "334511-,334509-"; sources "Undefined,Undefined"; NMorMRNA "null"; degree "4"; dimension "2_2";
chrA02	Undefined	as_event	337061	337332	.	-	.	transcript_id "TCONS_00004394,TCONS_00004395"; gene_id "chrA02:336864-337474C"; flanks "337332^,337061^"; structure "1-,2-"; splice_chain "337218-,337192-"; sources "Undefined,Undefined"; NMorMRNA "null"; degree "4"; dimension "2_2";
chrA02	Undefined	as_event	567056	567248	.	-	.	transcript_id "TCONS_00004408,TCONS_00004407"; gene_id "chrA02:566226-567775C"; flanks "567248^,567056^"; structure "1-,2-"; splice_chain "567132-,567129-"; sources "Undefined,Undefined"; NMorMRNA "null"; degree "4"; dimension "2_2";
chrA02	Undefined	as_event	613917	614197	.	-	.	transcript_id "TCONS_00004411,TCONS_00004412"; gene_id "chrA02:611573-615668C"; flanks "614197-,613917^"; structure "0,1^2-"; splice_chain ",614079^614000-"; sources "Undefined,Undefined"; NMorMRNA "null"; degree "4"; dimension "2_2";
chrA02	Undefined	as_event	617666	617848	.	-	.	transcript_id "TCONS_00004413,TCONS_00004414"; gene_id "chrA02:615785-618663C"; flanks "617848-,617666^"; structure "0,1^2-"; splice_chain ",617796^617726-"; sources "Undefined,Undefined"; NMorMRNA "null"; degree "4"; dimension "2_2";
chrA02	Undefined	as_event	629850	630242	.	-	.	transcript_id "TCONS_00004417,TCONS_00004416"; gene_id "chrA02:629547-631716C"; flanks "630242-,629850^"; structure "0,1^2-"; splice_chain ",630006^629918-"; sources "Undefined,Undefined"; NMorMRNA "null"; degree "4"; dimension "2_2";
chrA02	Undefined	as_event	745287	747738	.	-	.	transcript_id "TCONS_00004422,TCONS_00004423"; gene_id "chrA02:745287-749074C"; flanks "747738-,745287]"; structure "1^3-,2^4-"; splice_chain "747391^747323-,747390^747322-"; sources "Undefined,Undefined"; NMorMRNA "null"; degree "4"; dimension "2_2";
chrA02	Undefined	as_event	750368	750499	.	-	.	transcript_id "TCONS_00004425,TCONS_00004424"; gene_id "chrA02:749730-751678C"; flanks "750499^,750368^"; structure "1-,2-"; splice_chain "750413-,750412-"; sources "Undefined,Undefined"; NMorMRNA "null"; degree "4"; dimension "2_2";
chrA02	Undefined	as_event	753542	753858	.	-	.	transcript_id "TCONS_00004426,TCONS_00004427"; gene_id "chrA02:752002-754395C"; flanks "753858-,753542^"; structure "0,1^2-"; splice_chain ",753687^753591-"; sources "Undefined,Undefined"; NMorMRNA "null"; degree "4"; dimension "2_2";
chrA02	Undefined	as_event	759632	760089	.	-	.	transcript_id "TCONS_00004430,TCONS_00004431"; gene_id "chrA02:759632-761268C"; flanks "760089-,759632]"; structure "1^3-,2^4-"; splice_chain "760013^759938-,760003^759928-"; sources "Undefined,Undefined"; NMorMRNA "null"; degree "4"; dimension "2_2";
chrA02	Undefined	as_event	784811	787286	.	-	.	transcript_id "TCONS_00004433,TCONS_00004434"; gene_id "chrA02:783976-787286C"; flanks "787286[,784811^"; structure "1^3-,2^4-"; splice_chain "786204^785046-,786202^785044-"; sources "Undefined,Undefined"; NMorMRNA "null"; degree "4"; dimension "2_2";
chrA02	Undefined	as_event	824059	824296	.	-	.	transcript_id "TCONS_00004443,TCONS_00004442"; gene_id "chrA02:822476-824588C"; flanks "824296^,824059-"; structure "0,1-2^"; splice_chain ",824209-824147^"; sources "Undefined,Undefined"; NMorMRNA "null"; degree "4"; dimension "2_2";
chrA02	Undefined	as_event	854103	856200	.	-	.	transcript_id "TCONS_00004446,TCONS_00004447"; gene_id "chrA02:854056-856200C"; flanks "856200[,854103]"; structure "1^3-,2^4-"; splice_chain "855863^854560-,855861^854558-"; sources "Undefined,Undefined"; NMorMRNA "null"; degree "4"; dimension "2_2";
chrA02	Undefined	as_event	950460	950625	.	-	.	transcript_id "TCONS_00004457,TCONS_00004458"; gene_id "chrA02:948238-951167C"; flanks "950625^,950460^"; structure "1-,2-"; splice_chain "950546-,950544-"; sources "Undefined,Undefined"; NMorMRNA "null"; degree "4"; dimension "2_2";
chrA02	Undefined	as_event	949948	950381	.	-	.	transcript_id "TCONS_00004457,TCONS_00004458"; gene_id "chrA02:948238-951167C"; flanks "950381-,949948^"; structure "0,1^2-"; splice_chain ",950127^950045-"; sources "Undefined,Undefined"; NMorMRNA "null"; degree "4"; dimension "2_2";
chrA02	Undefined	as_event	978804	979097	.	-	.	transcript_id "TCONS_00004463,TCONS_00004464"; gene_id "chrA02:977225-979097C"; flanks "979097[,978804^"; structure "0,1^2-"; splice_chain ",979009^978877-"; sources "Undefined,Undefined"; NMorMRNA "null"; degree "4"; dimension "2_2";
chrA02	Undefined	as_event	1000367	1000613	.	-	.	transcript_id "TCONS_00004469,TCONS_00004468"; gene_id "chrA02:999418-1003981C"; flanks "1000613-,1000367^"; structure "1^3-,2^4-"; splice_chain "1000554^1000435-,1000550^1000431-"; sources "Undefined,Undefined"; NMorMRNA "null"; degree "4"; dimension "2_2";
chrA02	Undefined	as_event	1080388	1080675	.	-	.	transcript_id "TCONS_00004477,TCONS_00004478"; gene_id "chrA02:1076370-1082956C"; flanks "1080675-,1080388^"; structure "0,1^2-"; splice_chain ",1080539^1080463-"; sources "Undefined,Undefined"; NMorMRNA "null"; degree "4"; dimension "2_2";
chrA02	Undefined	as_event	1079756	1080185	.	-	.	transcript_id "TCONS_00004477,TCONS_00004478"; gene_id "chrA02:1076370-1082956C"; flanks "1080185-,1079756^"; structure "0,1^2-"; splice_chain ",1079992^1079907-"; sources "Undefined,Undefined"; NMorMRNA "null"; degree "4"; dimension "2_2";
chrA02	Undefined	as_event	1077374	1077683	.	-	.	transcript_id "TCONS_00004477,TCONS_00004476"; gene_id "chrA02:1076370-1082956C"; flanks "1077683-,1077374^"; structure "0,1^2-"; splice_chain ",1077595^1077512-"; sources "Undefined,Undefined"; NMorMRNA "null"; degree "4"; dimension "2_2";
chrA02	Undefined	as_event	1159024	1159217	.	-	.	transcript_id "TCONS_00004484,TCONS_00004485"; gene_id "chrA02:1156811-1162195C"; flanks "1159217^,1159024^"; structure "1-,2-"; splice_chain "1159137-,1159136-"; sources "Undefined,Undefined"; NMorMRNA "null"; degree "4"; dimension "2_2";
chrA02	Undefined	as_event	1167965	1168282	.	-	.	transcript_id "TCONS_00004487/TCONS_00004488,TCONS_00004486"; gene_id "chrA02:1165148-1169421C"; flanks "1168282-,1167965^"; structure "0,1^2-"; splice_chain ",1168087^1168019-"; sources "Undefined,Undefined"; NMorMRNA "null"; degree "4"; dimension "2_2";
chrA02	Undefined	as_event	1165148	1167662	.	-	.	transcript_id "TCONS_00004487,TCONS_00004486/TCONS_00004488"; gene_id "chrA02:1165148-1169421C"; flanks "1167662-,1165148]"; structure "1^3-,2^4-"; splice_chain "1167364^1166836-,1167354^1166826-"; sources "Undefined,Undefined"; NMorMRNA "null"; degree "4"; dimension "2_2";
chrA02	Undefined	as_event	1172646	1173328	.	-	.	transcript_id "TCONS_00004490,TCONS_00004489"; gene_id "chrA02:1169938-1173902C"; flanks "1173328^,1172646^"; structure "1-,2-"; splice_chain "1172702-,1172701-"; sources "Undefined,Undefined"; NMorMRNA "null"; degree "4"; dimension "2_2";
chrA02	Undefined	as_event	1170920	1172328	.	-	.	transcript_id "TCONS_00004489,TCONS_00004490"; gene_id "chrA02:1169938-1173902C"; flanks "1172328-,1170920^"; structure "1^3-,2^4-"; splice_chain "1171739^1171223-,1171738^1171222-"; sources "Undefined,Undefined"; NMorMRNA "null"; degree "4"; dimension "2_2";
chrA02	Undefined	as_event	1186082	1186270	.	-	.	transcript_id "TCONS_00004493,TCONS_00004492"; gene_id "chrA02:1184140-1193298C"; flanks "1186270^,1186082^"; structure "1-,2-"; splice_chain "1186188-,1186186-"; sources "Undefined,Undefined"; NMorMRNA "null"; degree "4"; dimension "2_2";
chrA02	Undefined	as_event	1237926	1238257	.	-	.	transcript_id "TCONS_00004498,TCONS_00004497"; gene_id "chrA02:1234719-1239611C"; flanks "1238257-,1237926^"; structure "1^3-,2^4-"; splice_chain "1238169^1238050-,1238162^1238043-"; sources "Undefined,Undefined"; NMorMRNA "null"; degree "4"; dimension "2_2";
chrA02	Undefined	as_event	1234719	1235184	.	-	.	transcript_id "TCONS_00004498,TCONS_00004496/TCONS_00004497"; gene_id "chrA02:1234719-1239611C"; flanks "1235184-,1234719]"; structure "1^3-,2^4-"; splice_chain "1234972^1234814-,1234962^1234804-"; sources "Undefined,Undefined"; NMorMRNA "null"; degree "4"; dimension "2_2";
chrA02	Undefined	as_event	1244247	1244529	.	-	.	transcript_id "TCONS_00004501,TCONS_00004500/TCONS_00004502"; gene_id "chrA02:1240387-1245956C"; flanks "1244529-,1244247^"; structure "1^3-,2^4-"; splice_chain "1244439^1244356-,1244396^1244313-"; sources "Undefined,Undefined"; NMorMRNA "null"; degree "4"; dimension "2_2";
chrA02	Undefined	as_event	1241165	1241399	.	-	.	transcript_id "TCONS_00004500,TCONS_00004501/TCONS_00004502"; gene_id "chrA02:1240387-1245956C"; flanks "1241399^,1241165^"; structure "1-,2-"; splice_chain "1241281-,1241279-"; sources "Undefined,Undefined"; NMorMRNA "null"; degree "4"; dimension "2_2";
chrA02	Undefined	as_event	1280754	1281050	.	-	.	transcript_id "TCONS_00004504,TCONS_00004505"; gene_id "chrA02:1278952-1282681C"; flanks "1281050-,1280754^"; structure "1^3-,2^4-"; splice_chain "1281016^1280869-,1280981^1280834-"; sources "Undefined,Undefined"; NMorMRNA "null"; degree "4"; dimension "2_2";
chrA02	Undefined	as_event	1279544	1279819	.	-	.	transcript_id "TCONS_00004503,TCONS_00004504/TCONS_00004505"; gene_id "chrA02:1278952-1282681C"; flanks "1279819-,1279544^"; structure "1^3-,2^4-"; splice_chain "1279764^1279697-,1279754^1279687-"; sources "Undefined,Undefined"; NMorMRNA "null"; degree "4"; dimension "2_2";
chrA02	Undefined	as_event	1331006	1331445	.	-	.	transcript_id "TCONS_00004508,TCONS_00004509"; gene_id "chrA02:1330094-1333665C"; flanks "1331445-,1331006^"; structure "1^3-,2^4-"; splice_chain "1331233^1331125-,1331231^1331123-"; sources "Undefined,Undefined"; NMorMRNA "null"; degree "4"; dimension "2_2";
chrA02	Undefined	as_event	1486360	1491833	.	-	.	transcript_id "TCONS_00004520,TCONS_00004521"; gene_id "chrA02:1483069-1492087C"; flanks "1491833^,1486360-"; structure "0,1-2^"; splice_chain ",1486890-1486784^"; sources "Undefined,Undefined"; NMorMRNA "null"; degree "4"; dimension "2_2";
chrA02	Undefined	as_event	1484926	1485501	.	-	.	transcript_id "TCONS_00004520,TCONS_00004519/TCONS_00004521"; gene_id "chrA02:1483069-1492087C"; flanks "1485501-,1484926^"; structure "0,1^2-"; splice_chain ",1485400^1485294-"; sources "Undefined,Undefined"; NMorMRNA "null"; degree "4"; dimension "2_2";
chrA02	Undefined	as_event	1578238	1578678	.	-	.	transcript_id "TCONS_00004531,TCONS_00004532"; gene_id "chrA02:1577384-1579068C"; flanks "1578678^,1578238^"; structure "1-,2-"; splice_chain "1578609-,1578587-"; sources "Undefined,Undefined"; NMorMRNA "null"; degree "4"; dimension "2_2";
chrA02	Undefined	as_event	1740259	1740444	.	-	.	transcript_id "TCONS_00004541,TCONS_00004542"; gene_id "chrA02:1736833-1740859C"; flanks "1740444^,1740259^"; structure "1-,2-"; splice_chain "1740341-,1740338-"; sources "Undefined,Undefined"; NMorMRNA "null"; degree "4"; dimension "2_2";
chrA02	Undefined	as_event	1797479	1797685	.	-	.	transcript_id "TCONS_00004546,TCONS_00004545"; gene_id "chrA02:1796062-1798026C"; flanks "1797685-,1797479-"; structure "1^,2^"; splice_chain "1797556^,1797555^"; sources "Undefined,Undefined"; NMorMRNA "null"; degree "4"; dimension "2_2";
chrA02	Undefined	as_event	1797047	1797479	.	-	.	transcript_id "TCONS_00004545,TCONS_00004546"; gene_id "chrA02:1796062-1798026C"; flanks "1797479-,1797047^"; structure "0,1^2-"; splice_chain ",1797261^1797177-"; sources "Undefined,Undefined"; NMorMRNA "null"; degree "4"; dimension "2_2";
chrA02	Undefined	as_event	1805093	1805263	.	-	.	transcript_id "TCONS_00004550,TCONS_00004549"; gene_id "chrA02:1801867-1805964C"; flanks "1805263^,1805093^"; structure "1-,2-"; splice_chain "1805144-,1805143-"; sources "Undefined,Undefined"; NMorMRNA "null"; degree "4"; dimension "2_2";
chrA02	Undefined	as_event	1804048	1804882	.	-	.	transcript_id "TCONS_00004550,TCONS_00004549"; gene_id "chrA02:1801867-1805964C"; flanks "1804882-,1804048^"; structure "0,1^2-"; splice_chain ",1804773^1804673-"; sources "Undefined,Undefined"; NMorMRNA "null"; degree "4"; dimension "2_2";
chrA02	Undefined	as_event	1847672	1848112	.	-	.	transcript_id "TCONS_00004558,TCONS_00004557"; gene_id "chrA02:1845820-1848561C"; flanks "1848112^,1847672^"; structure "1-3^4-,2-"; splice_chain "1847985-1847900^1847821-,1847978-"; sources "Undefined,Undefined"; NMorMRNA "null"; degree "4"; dimension "2_2";
chrA02	Undefined	as_event	1846880	1847554	.	-	.	transcript_id "TCONS_00004558,TCONS_00004557"; gene_id "chrA02:1845820-1848561C"; flanks "1847554-,1846880^"; structure "0,1^2-3^4-"; splice_chain ",1847320^1847201-1847127^1847033-"; sources "Undefined,Undefined"; NMorMRNA "null"; degree "4"; dimension "2_2";
chrA02	Undefined	as_event	1846324	1846597	.	-	.	transcript_id "TCONS_00004556,TCONS_00004558"; gene_id "chrA02:1845820-1848561C"; flanks "1846597-,1846324^"; structure "0,1^2-"; splice_chain ",1846424^1846351-"; sources "Undefined,Undefined"; NMorMRNA "null"; degree "4"; dimension "2_2";
chrA02	Undefined	as_event	1846324	1846684	.	-	.	transcript_id "TCONS_00004557,TCONS_00004556,TCONS_00004558"; gene_id "chrA02:1845820-1848561C"; flanks "1846684^,1846324^"; structure "1-,2-,2-3^4-"; splice_chain "1846606-,1846597-,1846597-1846424^1846351-"; sources "Undefined,Undefined,Undefined"; NMorMRNA "null"; degree "9"; dimension "3_3";
chrA02	Undefined	as_event	1845820	1846253	.	-	.	transcript_id "TCONS_00004557/TCONS_00004558,TCONS_00004556"; gene_id "chrA02:1845820-1848561C"; flanks "1846253-,1845820]"; structure "0,1^2-"; splice_chain ",1846128^1846023-"; sources "Undefined,Undefined"; NMorMRNA "null"; degree "4"; dimension "2_2";
chrA02	Undefined	as_event	1895271	1895602	.	-	.	transcript_id "TCONS_00004562,TCONS_00004561"; gene_id "chrA02:1894301-1897361C"; flanks "1895602-,1895271^"; structure "0,1^2-"; splice_chain ",1895450^1895386-"; sources "Undefined,Undefined"; NMorMRNA "null"; degree "4"; dimension "2_2";
chrA02	Undefined	as_event	1999722	2001027	.	-	.	transcript_id "TCONS_00004569,TCONS_00004570"; gene_id "chrA02:1999722-2001574C"; flanks "2001027-,1999722]"; structure "1^3-6^8-,2^4-5^7-"; splice_chain "2000838^2000768-2000250^2000160-,2000828^2000758-2000260^2000170-"; sources "Undefined,Undefined"; NMorMRNA "null"; degree "4"; dimension "2_2";
chrA02	Undefined	as_event	2157236	2157655	.	-	.	transcript_id "TCONS_00004588,TCONS_00004587"; gene_id "chrA02:2154983-2159737C"; flanks "2157655^,2157236^"; structure "1-,2-"; splice_chain "2157313-,2157310-"; sources "Undefined,Undefined"; NMorMRNA "null"; degree "4"; dimension "2_2";
chrA02	Undefined	as_event	2157236	2157707	.	-	.	transcript_id "TCONS_00004589,TCONS_00004588,TCONS_00004587"; gene_id "chrA02:2154983-2159737C"; flanks "2157707-,2157236^"; structure "1^4-,2^3-,2^5-"; splice_chain "2157656^2157311-,2157655^2157313-,2157655^2157310-"; sources "Undefined,Undefined,Undefined"; NMorMRNA "null"; degree "9"; dimension "3_3";
chrA02	Undefined	as_event	2156895	2157102	.	-	.	transcript_id "TCONS_00004587,TCONS_00004589"; gene_id "chrA02:2154983-2159737C"; flanks "2157102-,2156895-"; structure "1^,2^"; splice_chain "2157022^,2157020^"; sources "Undefined,Undefined"; NMorMRNA "null"; degree "4"; dimension "2_2";
chrA02	Undefined	as_event	2156849	2157022	.	-	.	transcript_id "TCONS_00004588,TCONS_00004587"; gene_id "chrA02:2154983-2159737C"; flanks "2157022^,2156849^"; structure "1-,2-"; splice_chain "2156896-,2156895-"; sources "Undefined,Undefined"; NMorMRNA "null"; degree "4"; dimension "2_2";
chrA02	Undefined	as_event	2156849	2157102	.	-	.	transcript_id "TCONS_00004588,TCONS_00004587,TCONS_00004589"; gene_id "chrA02:2154983-2159737C"; flanks "2157102-,2156849^"; structure "1^3-,1^4-,2^4-"; splice_chain "2157022^2156896-,2157022^2156895-,2157020^2156895-"; sources "Undefined,Undefined,Undefined"; NMorMRNA "null"; degree "9"; dimension "3_3";
chrA02	Undefined	as_event	2155479	2155742	.	-	.	transcript_id "TCONS_00004587,TCONS_00004588/TCONS_00004589"; gene_id "chrA02:2154983-2159737C"; flanks "2155742-,2155479^"; structure "0,1^2-"; splice_chain ",2155601^2155531-"; sources "Undefined,Undefined"; NMorMRNA "null"; degree "4"; dimension "2_2";
chrA02	Undefined	as_event	2210100	2210534	.	-	.	transcript_id "TCONS_00004594,TCONS_00004593"; gene_id "chrA02:2210100-2212805C"; flanks "2210534-,2210100]"; structure "0,1^2-"; splice_chain ",2210326^2210274-"; sources "Undefined,Undefined"; NMorMRNA "null"; degree "4"; dimension "2_2";
chrA02	Undefined	as_event	2315435	2315821	.	-	.	transcript_id "TCONS_00004606,TCONS_00004607"; gene_id "chrA02:2312737-2316597C"; flanks "2315821-,2315435^"; structure "0,1^2-"; splice_chain ",2315617^2315525-"; sources "Undefined,Undefined"; NMorMRNA "null"; degree "4"; dimension "2_2";
chrA02	Undefined	as_event	2475945	2477376	.	-	.	transcript_id "TCONS_00004619,TCONS_00004618"; gene_id "chrA02:2475945-2477376C"; flanks "2477376[,2475945]"; structure "1^3-,2^4-"; splice_chain "2477188^2476615-,2477183^2476610-"; sources "Undefined,Undefined"; NMorMRNA "null"; degree "4"; dimension "2_2";
chrA02	Undefined	as_event	2563842	2564130	.	-	.	transcript_id "TCONS_00004629,TCONS_00004630"; gene_id "chrA02:2562814-2565746C"; flanks "2564130-,2563842^"; structure "0,1^2-"; splice_chain ",2563996^2563907-"; sources "Undefined,Undefined"; NMorMRNA "null"; degree "4"; dimension "2_2";
chrA02	Undefined	as_event	2568585	2569508	.	-	.	transcript_id "TCONS_00004631,TCONS_00004632"; gene_id "chrA02:2566510-2569508C"; flanks "2569508[,2568585^"; structure "0,1^2-"; splice_chain ",2569189^2568817-"; sources "Undefined,Undefined"; NMorMRNA "null"; degree "4"; dimension "2_2";
chrA02	Undefined	as_event	2714310	2714877	.	-	.	transcript_id "TCONS_00004640,TCONS_00004639"; gene_id "chrA02:2710999-2715851C"; flanks "2714877-,2714310^"; structure "1^3-,2^4-"; splice_chain "2714789^2714572-,2714779^2714562-"; sources "Undefined,Undefined"; NMorMRNA "null"; degree "4"; dimension "2_2";
chrA02	Undefined	as_event	2750162	2750640	.	-	.	transcript_id "TCONS_00004643,TCONS_00004642"; gene_id "chrA02:2749700-2752610C"; flanks "2750640-,2750162^"; structure "0,1^2-"; splice_chain ",2750366^2750286-"; sources "Undefined,Undefined"; NMorMRNA "null"; degree "4"; dimension "2_2";
chrA02	Undefined	as_event	2756913	2757381	.	-	.	transcript_id "TCONS_00004646/TCONS_00004647,TCONS_00004645"; gene_id "chrA02:2755865-2757715C"; flanks "2757381-,2756913^"; structure "0,1^2-"; splice_chain ",2757154^2757075-"; sources "Undefined,Undefined"; NMorMRNA "null"; degree "4"; dimension "2_2";
chrA02	Undefined	as_event	2756272	2756480	.	-	.	transcript_id "TCONS_00004646,TCONS_00004645/TCONS_00004647"; gene_id "chrA02:2755865-2757715C"; flanks "2756480-,2756272^"; structure "1^3-,2^4-"; splice_chain "2756460^2756389-,2756414^2756343-"; sources "Undefined,Undefined"; NMorMRNA "null"; degree "4"; dimension "2_2";
chrA02	Undefined	as_event	2884780	2885035	.	-	.	transcript_id "TCONS_00004653,TCONS_00004654/TCONS_00004655"; gene_id "chrA02:2881695-2885436C"; flanks "2885035-,2884780^"; structure "0,1^2-"; splice_chain ",2884945^2884875-"; sources "Undefined,Undefined"; NMorMRNA "null"; degree "4"; dimension "2_2";
chrA02	Undefined	as_event	2883245	2883856	.	-	.	transcript_id "TCONS_00004655,TCONS_00004653/TCONS_00004654"; gene_id "chrA02:2881695-2885436C"; flanks "2883856-,2883245^"; structure "0,1^2-3^4-"; splice_chain ",2883750^2883683-2883509^2883433-"; sources "Undefined,Undefined"; NMorMRNA "null"; degree "4"; dimension "2_2";
chrA02	Undefined	as_event	2882109	2882294	.	-	.	transcript_id "TCONS_00004655,TCONS_00004653/TCONS_00004654"; gene_id "chrA02:2881695-2885436C"; flanks "2882294^,2882109^"; structure "1-,2-"; splice_chain "2882220-,2882217-"; sources "Undefined,Undefined"; NMorMRNA "null"; degree "4"; dimension "2_2";
chrA02	Undefined	as_event	2984371	2984517	.	-	.	transcript_id "TCONS_00004660,TCONS_00004659/TCONS_00004662"; gene_id "chrA02:2982661-2985443C"; flanks "2984517^,2984371^"; structure "1-,2-"; splice_chain "2984447-,2984445-"; sources "Undefined,Undefined"; NMorMRNA "null"; degree "4"; dimension "2_2";
chrA02	Undefined	as_event	2984250	2984371	.	-	.	transcript_id "TCONS_00004659,TCONS_00004658/TCONS_00004660/TCONS_00004662"; gene_id "chrA02:2982661-2985443C"; flanks "2984371^,2984250^"; structure "1-,2-"; splice_chain "2984295-,2984294-"; sources "Undefined,Undefined"; NMorMRNA "null"; degree "4"; dimension "2_2";
chrA02	Undefined	as_event	2984250	2985084	.	-	.	transcript_id "TCONS_00004661,TCONS_00004660,TCONS_00004659"; gene_id "chrA02:2982661-2985443C"; flanks "2985084-,2984250^"; structure "0,1^2-3^4-6^8-,1^2-3^5-6^7-"; splice_chain ",2984894^2984815-2984517^2984447-2984371^2984294-,2984894^2984815-2984517^2984445-2984371^2984295-"; sources "Undefined,Undefined,Undefined"; NMorMRNA "null"; degree "9"; dimension "3_3";
chrA02	Undefined	as_event	2983921	2984093	.	-	.	transcript_id "TCONS_00004659,TCONS_00004658,TCONS_00004660/TCONS_00004662"; gene_id "chrA02:2982661-2985443C"; flanks "2984093^,2983921^"; structure "1-,2-,3-"; splice_chain "2984010-,2984009-,2984008-"; sources "Undefined,Undefined,Undefined"; NMorMRNA "null"; degree "9"; dimension "3_3";
chrA02	Undefined	as_event	2983921	2984167	.	-	.	transcript_id "TCONS_00004661,TCONS_00004659,TCONS_00004658,TCONS_00004660/TCONS_00004662"; gene_id "chrA02:2982661-2985443C"; flanks "2984167-,2983921^"; structure "0,1^2-,1^3-,1^4-"; splice_chain ",2984093^2984010-,2984093^2984009-,2984093^2984008-"; sources "Undefined,Undefined,Undefined,Undefined"; NMorMRNA "null"; degree "16"; dimension "4_4";
chrA02	Undefined	as_event	2983152	2983438	.	-	.	transcript_id "TCONS_00004661,TCONS_00004658/TCONS_00004659/TCONS_00004660/TCONS_00004662"; gene_id "chrA02:2982661-2985443C"; flanks "2983438-,2983152^"; structure "0,1^2-"; splice_chain ",2983372^2983273-"; sources "Undefined,Undefined"; NMorMRNA "null"; degree "4"; dimension "2_2";
chrA02	Undefined	as_event	3042369	3042707	.	-	.	transcript_id "TCONS_00004663,TCONS_00004664"; gene_id "chrA02:3037650-3043425C"; flanks "3042707^,3042369^"; structure "1-,2-"; splice_chain "3042414-,3042411-"; sources "Undefined,Undefined"; NMorMRNA "null"; degree "4"; dimension "2_2";
chrA02	Undefined	as_event	3040926	3041405	.	-	.	transcript_id "TCONS_00004663,TCONS_00004664"; gene_id "chrA02:3037650-3043425C"; flanks "3041405^,3040926^"; structure "1-,2-"; splice_chain "3041014-,3041013-"; sources "Undefined,Undefined"; NMorMRNA "null"; degree "4"; dimension "2_2";
chrA02	Undefined	as_event	3040033	3040565	.	-	.	transcript_id "TCONS_00004664,TCONS_00004663"; gene_id "chrA02:3037650-3043425C"; flanks "3040565-,3040033-"; structure "1^,2^"; splice_chain "3040458^,3040456^"; sources "Undefined,Undefined"; NMorMRNA "null"; degree "4"; dimension "2_2";
chrA02	Undefined	as_event	3039491	3039766	.	-	.	transcript_id "TCONS_00004663,TCONS_00004664"; gene_id "chrA02:3037650-3043425C"; flanks "3039766-,3039491^"; structure "0,1^2-"; splice_chain ",3039662^3039571-"; sources "Undefined,Undefined"; NMorMRNA "null"; degree "4"; dimension "2_2";
chrA02	Undefined	as_event	3038272	3039421	.	-	.	transcript_id "TCONS_00004664,TCONS_00004663"; gene_id "chrA02:3037650-3043425C"; flanks "3039421-,3038272^"; structure "0,1^2-"; splice_chain ",3038751^3038625-"; sources "Undefined,Undefined"; NMorMRNA "null"; degree "4"; dimension "2_2";
chrA02	Undefined	as_event	3037650	3038190	.	-	.	transcript_id "TCONS_00004663,TCONS_00004664"; gene_id "chrA02:3037650-3043425C"; flanks "3038190-,3037650]"; structure "0,1^2-"; splice_chain ",3037926^3037822-"; sources "Undefined,Undefined"; NMorMRNA "null"; degree "4"; dimension "2_2";
chrA02	Undefined	as_event	3061473	3061847	.	-	.	transcript_id "TCONS_00004669,TCONS_00004668"; gene_id "chrA02:3061179-3062769C"; flanks "3061847-,3061473^"; structure "0,1^2-"; splice_chain ",3061692^3061626-"; sources "Undefined,Undefined"; NMorMRNA "null"; degree "4"; dimension "2_2";
chrA02	Undefined	as_event	3061179	3061353	.	-	.	transcript_id "TCONS_00004669,TCONS_00004668"; gene_id "chrA02:3061179-3062769C"; flanks "3061353-,3061179]"; structure "0,1^2-"; splice_chain ",3061277^3061200-"; sources "Undefined,Undefined"; NMorMRNA "null"; degree "4"; dimension "2_2";
chrA02	Undefined	as_event	3137696	3137887	.	-	.	transcript_id "TCONS_00004674,TCONS_00004673"; gene_id "chrA02:3129439-3139203C"; flanks "3137887^,3137696^"; structure "1-,2-"; splice_chain "3137797-,3137795-"; sources "Undefined,Undefined"; NMorMRNA "null"; degree "4"; dimension "2_2";
chrA02	Undefined	as_event	3196588	3196909	.	-	.	transcript_id "TCONS_00004678,TCONS_00004679"; gene_id "chrA02:3195897-3197180C"; flanks "3196909-,3196588^"; structure "1^3-,2^4-"; splice_chain "3196782^3196657-,3196781^3196656-"; sources "Undefined,Undefined"; NMorMRNA "null"; degree "4"; dimension "2_2";
chrA02	Undefined	as_event	3226290	3226489	.	-	.	transcript_id "TCONS_00004686,TCONS_00004685"; gene_id "chrA02:3224688-3226657C"; flanks "3226489^,3226290^"; structure "1-,2-"; splice_chain "3226406-,3226317-"; sources "Undefined,Undefined"; NMorMRNA "null"; degree "4"; dimension "2_2";
chrA02	Undefined	as_event	3225196	3226217	.	-	.	transcript_id "TCONS_00004686,TCONS_00004685"; gene_id "chrA02:3224688-3226657C"; flanks "3226217-,3225196^"; structure "0,1^2-"; splice_chain ",3225336^3225261-"; sources "Undefined,Undefined"; NMorMRNA "null"; degree "4"; dimension "2_2";
chrA02	Undefined	as_event	3271403	3271594	.	-	.	transcript_id "TCONS_00004690,TCONS_00004689"; gene_id "chrA02:3270970-3275084C"; flanks "3271594-,3271403^"; structure "0,1^2-"; splice_chain ",3271542^3271444-"; sources "Undefined,Undefined"; NMorMRNA "null"; degree "4"; dimension "2_2";
chrA02	Undefined	as_event	3666098	3666665	.	-	.	transcript_id "TCONS_00004708,TCONS_00004709"; gene_id "chrA02:3665376-3669203C"; flanks "3666665-,3666098^"; structure "0,1^2-"; splice_chain ",3666400^3666321-"; sources "Undefined,Undefined"; NMorMRNA "null"; degree "4"; dimension "2_2";
chrA02	Undefined	as_event	3700129	3700320	.	-	.	transcript_id "TCONS_00004714,TCONS_00004715"; gene_id "chrA02:3697522-3700447C"; flanks "3700320^,3700129^"; structure "1-,2-"; splice_chain "3700179-,3700178-"; sources "Undefined,Undefined"; NMorMRNA "null"; degree "4"; dimension "2_2";
chrA02	Undefined	as_event	3800730	3801333	.	-	.	transcript_id "TCONS_00004721,TCONS_00004722"; gene_id "chrA02:3799159-3802966C"; flanks "3801333^,3800730^"; structure "1-,2-3^4-"; splice_chain "3801247-,3801246-3801159^3801080-"; sources "Undefined,Undefined"; NMorMRNA "null"; degree "4"; dimension "2_2";
chrA02	Undefined	as_event	4013488	4013698	.	-	.	transcript_id "TCONS_00004729,TCONS_00004730/TCONS_00004731"; gene_id "chrA02:4011637-4014812C"; flanks "4013698-,4013488^"; structure "0,1^2-"; splice_chain ",4013628^4013549-"; sources "Undefined,Undefined"; NMorMRNA "null"; degree "4"; dimension "2_2";
chrA02	Undefined	as_event	4012895	4013488	.	-	.	transcript_id "TCONS_00004730,TCONS_00004729/TCONS_00004731"; gene_id "chrA02:4011637-4014812C"; flanks "4013488^,4012895^"; structure "1-,2-"; splice_chain "4012959-,4012958-"; sources "Undefined,Undefined"; NMorMRNA "null"; degree "4"; dimension "2_2";
chrA02	Undefined	as_event	4012518	4012803	.	-	.	transcript_id "TCONS_00004730,TCONS_00004729/TCONS_00004731"; gene_id "chrA02:4011637-4014812C"; flanks "4012803-,4012518^"; structure "1^3-,2^4-"; splice_chain "4012729^4012654-,4012719^4012644-"; sources "Undefined,Undefined"; NMorMRNA "null"; degree "4"; dimension "2_2";
chrA02	Undefined	as_event	4229714	4230224	.	-	.	transcript_id "TCONS_00004735,TCONS_00004736"; gene_id "chrA02:4228612-4230878C"; flanks "4230224-,4229714^"; structure "1^3-,2^4-"; splice_chain "4229977^4229888-,4229967^4229878-"; sources "Undefined,Undefined"; NMorMRNA "null"; degree "4"; dimension "2_2";
chrA02	Undefined	as_event	4228612	4229515	.	-	.	transcript_id "TCONS_00004735/TCONS_00004736,TCONS_00004734"; gene_id "chrA02:4228612-4230878C"; flanks "4229515-,4228612]"; structure "0,1^2-"; splice_chain ",4229369^4229300-"; sources "Undefined,Undefined"; NMorMRNA "null"; degree "4"; dimension "2_2";
chrA02	Undefined	as_event	4431698	4431915	.	-	.	transcript_id "TCONS_00004744,TCONS_00004745"; gene_id "chrA02:4428696-4432159C"; flanks "4431915^,4431698^"; structure "1-,2-"; splice_chain "4431827-,4431826-"; sources "Undefined,Undefined"; NMorMRNA "null"; degree "4"; dimension "2_2";
chrA02	Undefined	as_event	4430801	4430960	.	-	.	transcript_id "TCONS_00004744,TCONS_00004745"; gene_id "chrA02:4428696-4432159C"; flanks "4430960-,4430801-"; structure "1^,2^"; splice_chain "4430883^,4430882^"; sources "Undefined,Undefined"; NMorMRNA "null"; degree "4"; dimension "2_2";
chrA02	Undefined	as_event	4537399	4537713	.	-	.	transcript_id "TCONS_00004754,TCONS_00004755"; gene_id "chrA02:4534526-4537910C"; flanks "4537713^,4537399^"; structure "1-,2-"; splice_chain "4537494-,4537492-"; sources "Undefined,Undefined"; NMorMRNA "null"; degree "4"; dimension "2_2";
chrA02	Undefined	as_event	4839643	4841007	.	-	.	transcript_id "TCONS_00004777,TCONS_00004776"; gene_id "chrA02:4839643-4841007C"; flanks "4841007[,4839643]"; structure "1^3-,2^4-"; splice_chain "4840409^4840129-,4840407^4840127-"; sources "Undefined,Undefined"; NMorMRNA "null"; degree "4"; dimension "2_2";
chrA02	Undefined	as_event	4935779	4936151	.	-	.	transcript_id "TCONS_00004782,TCONS_00004780/TCONS_00004781"; gene_id "chrA02:4933996-4937089C"; flanks "4936151-,4935779^"; structure "0,1^2-"; splice_chain ",4935940^4935855-"; sources "Undefined,Undefined"; NMorMRNA "null"; degree "4"; dimension "2_2";
chrA02	Undefined	as_event	4935014	4935449	.	-	.	transcript_id "TCONS_00004782,TCONS_00004780/TCONS_00004781"; gene_id "chrA02:4933996-4937089C"; flanks "4935449-,4935014^"; structure "0,1^2-"; splice_chain ",4935324^4935124-"; sources "Undefined,Undefined"; NMorMRNA "null"; degree "4"; dimension "2_2";
chrA02	Undefined	as_event	4959117	4959445	.	-	.	transcript_id "TCONS_00004785,TCONS_00004784"; gene_id "chrA02:4958631-4960653C"; flanks "4959445-,4959117^"; structure "0,1^2-"; splice_chain ",4959270^4959186-"; sources "Undefined,Undefined"; NMorMRNA "null"; degree "4"; dimension "2_2";
chrA02	Undefined	as_event	4958739	4959042	.	-	.	transcript_id "TCONS_00004785,TCONS_00004784"; gene_id "chrA02:4958631-4960653C"; flanks "4959042-,4958739^"; structure "0,1^2-"; splice_chain ",4958888^4958822-"; sources "Undefined,Undefined"; NMorMRNA "null"; degree "4"; dimension "2_2";
chrA02	Undefined	as_event	5151149	5151593	.	-	.	transcript_id "TCONS_00004789,TCONS_00004790"; gene_id "chrA02:5151149-5151593C"; flanks "5151593[,5151149]"; structure "1^3-,2^4-"; splice_chain "5151470^5151301-,5151460^5151291-"; sources "Undefined,Undefined"; NMorMRNA "null"; degree "4"; dimension "2_2";
chrA02	Undefined	as_event	5225708	5226049	.	-	.	transcript_id "TCONS_00004798,TCONS_00004797"; gene_id "chrA02:5225580-5226873C"; flanks "5226049-,5225708^"; structure "0,1^2-"; splice_chain ",5225883^5225791-"; sources "Undefined,Undefined"; NMorMRNA "null"; degree "4"; dimension "2_2";
chrA02	Undefined	as_event	5364779	5365132	.	-	.	transcript_id "TCONS_00004802,TCONS_00004803"; gene_id "chrA02:5363109-5365651C"; flanks "5365132-,5364779^"; structure "0,1^2-"; splice_chain ",5364917^5364823-"; sources "Undefined,Undefined"; NMorMRNA "null"; degree "4"; dimension "2_2";
chrA02	Undefined	as_event	5363199	5363589	.	-	.	transcript_id "TCONS_00004802,TCONS_00004801"; gene_id "chrA02:5363109-5365651C"; flanks "5363589-,5363199^"; structure "0,1^2-"; splice_chain ",5363397^5363328-"; sources "Undefined,Undefined"; NMorMRNA "null"; degree "4"; dimension "2_2";
chrA02	Undefined	as_event	5380559	5380953	.	-	.	transcript_id "TCONS_00004805,TCONS_00004804"; gene_id "chrA02:5379482-5384340C"; flanks "5380953^,5380559^"; structure "1-,2-"; splice_chain "5380695-,5380687-"; sources "Undefined,Undefined"; NMorMRNA "null"; degree "4"; dimension "2_2";
chrA02	Undefined	as_event	5615872	5616395	.	-	.	transcript_id "TCONS_00004818,TCONS_00004817,TCONS_00004819"; gene_id "chrA02:5614838-5632051C"; flanks "5616395[,5615872^"; structure "1^4-,2^5-,3^6-"; splice_chain "5616083^5615999-,5616082^5615998-,5616080^5615996-"; sources "Undefined,Undefined,Undefined"; NMorMRNA "null"; degree "9"; dimension "3_3";
chrA02	Undefined	as_event	5697565	5698104	.	-	.	transcript_id "TCONS_00004825,TCONS_00004824"; gene_id "chrA02:5695505-5698924C"; flanks "5698104-,5697565^"; structure "1^3-,2^4-"; splice_chain "5697898^5697797-,5697896^5697795-"; sources "Undefined,Undefined"; NMorMRNA "null"; degree "4"; dimension "2_2";
chrA02	Undefined	as_event	5713687	5714123	.	-	.	transcript_id "TCONS_00004828,TCONS_00004829"; gene_id "chrA02:5712729-5714449C"; flanks "5714123-,5713687^"; structure "1^3-,2^4-"; splice_chain "5713924^5713810-,5713923^5713809-"; sources "Undefined,Undefined"; NMorMRNA "null"; degree "4"; dimension "2_2";
chrA02	Undefined	as_event	5805638	5806662	.	-	.	transcript_id "TCONS_00004833,TCONS_00004832"; gene_id "chrA02:5805177-5807785C"; flanks "5806662-,5805638^"; structure "0,1^2-"; splice_chain ",5806271^5806176-"; sources "Undefined,Undefined"; NMorMRNA "null"; degree "4"; dimension "2_2";
chrA02	Undefined	as_event	5886035	5886250	.	-	.	transcript_id "TCONS_00004834,TCONS_00004835"; gene_id "chrA02:5884567-5887867C"; flanks "5886250^,5886035^"; structure "1-,2-"; splice_chain "5886178-,5886175-"; sources "Undefined,Undefined"; NMorMRNA "null"; degree "4"; dimension "2_2";
chrA02	Undefined	as_event	5884841	5884991	.	-	.	transcript_id "TCONS_00004834,TCONS_00004835"; gene_id "chrA02:5884567-5887867C"; flanks "5884991^,5884841^"; structure "1-,2-"; splice_chain "5884912-,5884911-"; sources "Undefined,Undefined"; NMorMRNA "null"; degree "4"; dimension "2_2";
chrA02	Undefined	as_event	5884567	5884749	.	-	.	transcript_id "TCONS_00004834,TCONS_00004835"; gene_id "chrA02:5884567-5887867C"; flanks "5884749-,5884567]"; structure "0,1^2-"; splice_chain ",5884654^5884570-"; sources "Undefined,Undefined"; NMorMRNA "null"; degree "4"; dimension "2_2";
chrA02	Undefined	as_event	5950546	5950709	.	-	.	transcript_id "TCONS_00004839,TCONS_00004838"; gene_id "chrA02:5948359-5953244C"; flanks "5950709^,5950546^"; structure "1-,2-"; splice_chain "5950601-,5950599-"; sources "Undefined,Undefined"; NMorMRNA "null"; degree "4"; dimension "2_2";
chrA02	Undefined	as_event	5987938	5988430	.	-	.	transcript_id "TCONS_00004841,TCONS_00004842"; gene_id "chrA02:5987938-5989706C"; flanks "5988430-,5987938]"; structure "0,1^2-"; splice_chain ",5988315^5988223-"; sources "Undefined,Undefined"; NMorMRNA "null"; degree "4"; dimension "2_2";
chrA02	Undefined	as_event	6240215	6240402	.	-	.	transcript_id "TCONS_00004859,TCONS_00004860"; gene_id "chrA02:6239857-6242411C"; flanks "6240402^,6240215^"; structure "1-,2-"; splice_chain "6240288-,6240287-"; sources "Undefined,Undefined"; NMorMRNA "null"; degree "4"; dimension "2_2";
chrA02	Undefined	as_event	6488841	6489850	.	-	.	transcript_id "TCONS_00004878,TCONS_00004879"; gene_id "chrA02:6488357-6489850C"; flanks "6489850[,6488841^"; structure "0,1^2-"; splice_chain ",6489066^6488897-"; sources "Undefined,Undefined"; NMorMRNA "null"; degree "4"; dimension "2_2";
chrA02	Undefined	as_event	6525668	6525921	.	-	.	transcript_id "TCONS_00004880,TCONS_00004881"; gene_id "chrA02:6525219-6526159C"; flanks "6525921^,6525668^"; structure "1-,2-"; splice_chain "6525749-,6525747-"; sources "Undefined,Undefined"; NMorMRNA "null"; degree "4"; dimension "2_2";
chrA02	Undefined	as_event	6814107	6814931	.	-	.	transcript_id "TCONS_00004890,TCONS_00004891"; gene_id "chrA02:6810718-6814931C"; flanks "6814931[,6814107^"; structure "0,1^2-"; splice_chain ",6814455^6814337-"; sources "Undefined,Undefined"; NMorMRNA "null"; degree "4"; dimension "2_2";
chrA02	Undefined	as_event	6857847	6858088	.	-	.	transcript_id "TCONS_00004893,TCONS_00004894"; gene_id "chrA02:6857847-6860205C"; flanks "6858088-,6857847]"; structure "1^3-,2^4-"; splice_chain "6857961^6857875-,6857959^6857873-"; sources "Undefined,Undefined"; NMorMRNA "null"; degree "4"; dimension "2_2";
chrA02	Undefined	as_event	6926386	6926693	.	-	.	transcript_id "TCONS_00004901,TCONS_00004900"; gene_id "chrA02:6926000-6927637C"; flanks "6926693-,6926386^"; structure "0,1^2-"; splice_chain ",6926565^6926474-"; sources "Undefined,Undefined"; NMorMRNA "null"; degree "4"; dimension "2_2";
chrA02	Undefined	as_event	6989591	6989843	.	-	.	transcript_id "TCONS_00004903,TCONS_00004904/TCONS_00004905/TCONS_00004906"; gene_id "chrA02:6980253-6996429C"; flanks "6989843^,6989591^"; structure "1-,2-"; splice_chain "6989746-,6989745-"; sources "Undefined,Undefined"; NMorMRNA "null"; degree "4"; dimension "2_2";
chrA02	Undefined	as_event	6989275	6989500	.	-	.	transcript_id "TCONS_00004904/TCONS_00004905/TCONS_00004906,TCONS_00004903"; gene_id "chrA02:6980253-6996429C"; flanks "6989500-,6989275-"; structure "1^,2^"; splice_chain "6989387^,6989386^"; sources "Undefined,Undefined"; NMorMRNA "null"; degree "4"; dimension "2_2";
chrA02	Undefined	as_event	6987792	6988089	.	-	.	transcript_id "TCONS_00004903,TCONS_00004904/TCONS_00004905/TCONS_00004906"; gene_id "chrA02:6980253-6996429C"; flanks "6988089-,6987792^"; structure "1^3-,2^4-"; splice_chain "6987971^6987871-,6987970^6987870-"; sources "Undefined,Undefined"; NMorMRNA "null"; degree "4"; dimension "2_2";
chrA02	Undefined	as_event	6987128	6987487	.	-	.	transcript_id "TCONS_00004904,TCONS_00004903/TCONS_00004905/TCONS_00004906"; gene_id "chrA02:6980253-6996429C"; flanks "6987487-,6987128^"; structure "1^3-,2^4-"; splice_chain "6987329^6987209-,6987323^6987203-"; sources "Undefined,Undefined"; NMorMRNA "null"; degree "4"; dimension "2_2";
chrA02	Undefined	as_event	6986758	6987029	.	-	.	transcript_id "TCONS_00004903/TCONS_00004905,TCONS_00004904/TCONS_00004906"; gene_id "chrA02:6980253-6996429C"; flanks "6987029-,6986758^"; structure "1^3-,2^4-"; splice_chain "6986927^6986850-,6986917^6986840-"; sources "Undefined,Undefined"; NMorMRNA "null"; degree "4"; dimension "2_2";
chrA02	Undefined	as_event	6985270	6985673	.	-	.	transcript_id "TCONS_00004904,TCONS_00004903/TCONS_00004905/TCONS_00004906"; gene_id "chrA02:6980253-6996429C"; flanks "6985673-,6985270^"; structure "1^3-,2^4-"; splice_chain "6985581^6985474-,6985579^6985472-"; sources "Undefined,Undefined"; NMorMRNA "null"; degree "4"; dimension "2_2";
chrA02	Undefined	as_event	6984616	6984945	.	-	.	transcript_id "TCONS_00004903,TCONS_00004904/TCONS_00004905/TCONS_00004906"; gene_id "chrA02:6980253-6996429C"; flanks "6984945^,6984616^"; structure "1-,2-"; splice_chain "6984838-,6984837-"; sources "Undefined,Undefined"; NMorMRNA "null"; degree "4"; dimension "2_2";
chrA02	Undefined	as_event	7444485	7444854	.	-	.	transcript_id "TCONS_00004928,TCONS_00004927"; gene_id "chrA02:7444201-7446050C"; flanks "7444854-,7444485^"; structure "0,1^2-"; splice_chain ",7444722^7444643-"; sources "Undefined,Undefined"; NMorMRNA "null"; degree "4"; dimension "2_2";
chrA02	Undefined	as_event	7594403	7597191	.	-	.	transcript_id "TCONS_00004936,TCONS_00004935"; gene_id "chrA02:7593712-7597191C"; flanks "7597191[,7594403-"; structure "1^,2^"; splice_chain "7595725^,7595724^"; sources "Undefined,Undefined"; NMorMRNA "null"; degree "4"; dimension "2_2";
chrA02	Undefined	as_event	7781001	7783954	.	-	.	transcript_id "TCONS_00004942,TCONS_00004941"; gene_id "chrA02:7781001-7784244C"; flanks "7783954^,7781001]"; structure "1-,2-"; splice_chain "7783041-,7783039-"; sources "Undefined,Undefined"; NMorMRNA "null"; degree "4"; dimension "2_2";
chrA02	Undefined	as_event	7937708	7938249	.	-	.	transcript_id "TCONS_00004946,TCONS_00004947"; gene_id "chrA02:7937708-7938249C"; flanks "7938249[,7937708]"; structure "0,1^2-"; splice_chain ",7938112^7938024-"; sources "Undefined,Undefined"; NMorMRNA "null"; degree "4"; dimension "2_2";
chrA02	Undefined	as_event	7988782	7989068	.	-	.	transcript_id "TCONS_00004950,TCONS_00004949"; gene_id "chrA02:7987810-7989911C"; flanks "7989068-,7988782^"; structure "0,1^2-"; splice_chain ",7988962^7988879-"; sources "Undefined,Undefined"; NMorMRNA "null"; degree "4"; dimension "2_2";
chrA02	Undefined	as_event	8009248	8009549	.	-	.	transcript_id "TCONS_00004953,TCONS_00004952"; gene_id "chrA02:8008624-8009549C"; flanks "8009549[,8009248^"; structure "1^3-,2^4-"; splice_chain "8009484^8009384-,8009474^8009374-"; sources "Undefined,Undefined"; NMorMRNA "null"; degree "4"; dimension "2_2";
chrA02	Undefined	as_event	8159469	8160079	.	-	.	transcript_id "TCONS_00004956,TCONS_00004957"; gene_id "chrA02:8159469-8161213C"; flanks "8160079-,8159469]"; structure "0,1^2-"; splice_chain ",8159525^8159481-"; sources "Undefined,Undefined"; NMorMRNA "null"; degree "4"; dimension "2_2";
chrA02	Undefined	as_event	8159469	8161213	.	-	.	transcript_id "TCONS_00004955,TCONS_00004956,TCONS_00004957"; gene_id "chrA02:8159469-8161213C"; flanks "8161213[,8159469]"; structure "1^3-,2^4-,2^4-5^6-"; splice_chain "8160835^8160080-,8160834^8160079-,8160834^8160079-8159525^8159481-"; sources "Undefined,Undefined,Undefined"; NMorMRNA "null"; degree "9"; dimension "3_3";
chrA02	Undefined	as_event	8299717	8300340	.	-	.	transcript_id "TCONS_00004961/TCONS_00004962,TCONS_00004960"; gene_id "chrA02:8297357-8302975C"; flanks "8300340-,8299717-"; structure "1^,2^"; splice_chain "8300305^,8300078^"; sources "Undefined,Undefined"; NMorMRNA "null"; degree "4"; dimension "2_2";
chrA02	Undefined	as_event	8297357	8297755	.	-	.	transcript_id "TCONS_00004960/TCONS_00004961/TCONS_00004962,TCONS_00004959"; gene_id "chrA02:8297357-8302975C"; flanks "8297755-,8297357]"; structure "0,1^2-"; splice_chain ",8297670^8297589-"; sources "Undefined,Undefined"; NMorMRNA "null"; degree "4"; dimension "2_2";
chrA02	Undefined	as_event	8303450	8304218	.	-	.	transcript_id "TCONS_00004964,TCONS_00004963"; gene_id "chrA02:8303450-8304983C"; flanks "8304218-,8303450]"; structure "0,1^2-"; splice_chain ",8303869^8303695-"; sources "Undefined,Undefined"; NMorMRNA "null"; degree "4"; dimension "2_2";
chrA02	Undefined	as_event	8612814	8614101	.	-	.	transcript_id "TCONS_00004978/TCONS_00004980,TCONS_00004979"; gene_id "chrA02:8610793-8614101C"; flanks "8614101[,8612814^"; structure "0,1^2-"; splice_chain ",8612972^8612872-"; sources "Undefined,Undefined"; NMorMRNA "null"; degree "4"; dimension "2_2";
chrA02	Undefined	as_event	8612075	8612727	.	-	.	transcript_id "TCONS_00004978/TCONS_00004979,TCONS_00004980"; gene_id "chrA02:8610793-8614101C"; flanks "8612727-,8612075^"; structure "0,1^2-3^4-"; splice_chain ",8612702^8612611-8612317^8612207-"; sources "Undefined,Undefined"; NMorMRNA "null"; degree "4"; dimension "2_2";
chrA02	Undefined	as_event	8610793	8611748	.	-	.	transcript_id "TCONS_00004980,TCONS_00004978/TCONS_00004979"; gene_id "chrA02:8610793-8614101C"; flanks "8611748-,8610793]"; structure "0,1^2-3^4-"; splice_chain ",8611598^8611487-8611281^8611170-"; sources "Undefined,Undefined"; NMorMRNA "null"; degree "4"; dimension "2_2";
chrA02	Undefined	as_event	8692147	8692560	.	-	.	transcript_id "TCONS_00004984,TCONS_00004982"; gene_id "chrA02:8690940-8692854C"; flanks "8692560-,8692147^"; structure "0,1^2-"; splice_chain ",8692434^8692367-"; sources "Undefined,Undefined"; NMorMRNA "null"; degree "4"; dimension "2_2";
chrA02	Undefined	as_event	8692147	8692625	.	-	.	transcript_id "TCONS_00004984,TCONS_00004982,TCONS_00004983"; gene_id "chrA02:8690940-8692854C"; flanks "8692625^,8692147^"; structure "1-,1-3^5-,2-4^6-"; splice_chain "8692560-,8692560-8692434^8692367-,8692557-8692424^8692357-"; sources "Undefined,Undefined,Undefined"; NMorMRNA "null"; degree "9"; dimension "3_3";
chrA02	Undefined	as_event	8691837	8692357	.	-	.	transcript_id "TCONS_00004981,TCONS_00004983"; gene_id "chrA02:8690940-8692854C"; flanks "8692357-,8691837^"; structure "0,1^2-"; splice_chain ",8692147^8692071-"; sources "Undefined,Undefined"; NMorMRNA "null"; degree "4"; dimension "2_2";
chrA02	Undefined	as_event	8707808	8708148	.	-	.	transcript_id "TCONS_00004986,TCONS_00004985"; gene_id "chrA02:8706790-8709761C"; flanks "8708148-,8707808^"; structure "0,1^2-"; splice_chain ",8708016^8707937-"; sources "Undefined,Undefined"; NMorMRNA "null"; degree "4"; dimension "2_2";
chrA02	Undefined	as_event	8886885	8887123	.	-	.	transcript_id "TCONS_00004994,TCONS_00004995"; gene_id "chrA02:8884155-8887572C"; flanks "8887123-,8886885^"; structure "1^3-,2^4-"; splice_chain "8887061^8886984-,8887057^8886980-"; sources "Undefined,Undefined"; NMorMRNA "null"; degree "4"; dimension "2_2";
chrA02	Undefined	as_event	8886711	8886885	.	-	.	transcript_id "TCONS_00004994,TCONS_00004995"; gene_id "chrA02:8884155-8887572C"; flanks "8886885^,8886711^"; structure "1-,2-"; splice_chain "8886764-,8886741-"; sources "Undefined,Undefined"; NMorMRNA "null"; degree "4"; dimension "2_2";
chrA02	Undefined	as_event	8885925	8886303	.	-	.	transcript_id "TCONS_00004993,TCONS_00004994/TCONS_00004995"; gene_id "chrA02:8884155-8887572C"; flanks "8886303-,8885925^"; structure "1^3-,2^4-"; splice_chain "8886194^8886042-,8886181^8886029-"; sources "Undefined,Undefined"; NMorMRNA "null"; degree "4"; dimension "2_2";
chrA02	Undefined	as_event	9183870	9184380	.	-	.	transcript_id "TCONS_00005004,TCONS_00005003"; gene_id "chrA02:9183593-9186093C"; flanks "9184380-,9183870]"; structure "0,1^2-"; splice_chain ",9184313^9184232-"; sources "Undefined,Undefined"; NMorMRNA "null"; degree "4"; dimension "2_2";
chrA02	Undefined	as_event	9271344	9272582	.	-	.	transcript_id "TCONS_00005006/TCONS_00005008,TCONS_00005007"; gene_id "chrA02:9270447-9272582C"; flanks "9272582[,9271344-"; structure "1^,2^"; splice_chain "9271583^,9271582^"; sources "Undefined,Undefined"; NMorMRNA "null"; degree "4"; dimension "2_2";
chrA02	Undefined	as_event	9270447	9271113	.	-	.	transcript_id "TCONS_00005007,TCONS_00005006,TCONS_00005008"; gene_id "chrA02:9270447-9272582C"; flanks "9271113-,9270447]"; structure "1^4-,2^5-,3^6-"; splice_chain "9270975^9270853-,9270973^9270851-,9270963^9270841-"; sources "Undefined,Undefined,Undefined"; NMorMRNA "null"; degree "9"; dimension "3_3";
chrA02	Undefined	as_event	9546351	9546580	.	-	.	transcript_id "TCONS_00005014,TCONS_00005015/TCONS_00005016"; gene_id "chrA02:9545268-9546870C"; flanks "9546580^,9546351^"; structure "1-,2-"; splice_chain "9546501-,9546495-"; sources "Undefined,Undefined"; NMorMRNA "null"; degree "4"; dimension "2_2";
chrA02	Undefined	as_event	9545268	9545754	.	-	.	transcript_id "TCONS_00005015,TCONS_00005014"; gene_id "chrA02:9545268-9546870C"; flanks "9545754^,9545268]"; structure "1-,2-3^4-"; splice_chain "9545665-,9545655-9545460^9545438-"; sources "Undefined,Undefined"; NMorMRNA "null"; degree "4"; dimension "2_2";
chrA02	Undefined	as_event	9545268	9546263	.	-	.	transcript_id "TCONS_00005016,TCONS_00005015,TCONS_00005014"; gene_id "chrA02:9545268-9546870C"; flanks "9546263-,9545268]"; structure "1^2-,3^4-,3^5-6^7-"; splice_chain "9546189^9545926-,9545754^9545665-,9545754^9545655-9545460^9545438-"; sources "Undefined,Undefined,Undefined"; NMorMRNA "null"; degree "9"; dimension "3_3";
chrA02	Undefined	as_event	9575390	9577314	.	-	.	transcript_id "TCONS_00005017/TCONS_00005018,TCONS_00005019"; gene_id "chrA02:9575390-9577857C"; flanks "9577314-,9575390]"; structure "1^3-,2^4-"; splice_chain "9577215^9576639-,9577205^9576629-"; sources "Undefined,Undefined"; NMorMRNA "null"; degree "4"; dimension "2_2";
chrA02	Undefined	as_event	9708323	9708892	.	-	.	transcript_id "TCONS_00005025,TCONS_00005024"; gene_id "chrA02:9708323-9708981C"; flanks "9708892^,9708323]"; structure "1-,2-"; splice_chain "9708771-,9708759-"; sources "Undefined,Undefined"; NMorMRNA "null"; degree "4"; dimension "2_2";
chrA02	Undefined	as_event	9746407	9746968	.	-	.	transcript_id "TCONS_00005029,TCONS_00005030"; gene_id "chrA02:9745575-9748280C"; flanks "9746968-,9746407^"; structure "0,1^2-"; splice_chain ",9746784^9746641-"; sources "Undefined,Undefined"; NMorMRNA "null"; degree "4"; dimension "2_2";
chrA02	Undefined	as_event	9851889	9852180	.	-	.	transcript_id "TCONS_00005032,TCONS_00005033"; gene_id "chrA02:9851889-9854162C"; flanks "9852180^,9851889]"; structure "1-,2-"; splice_chain "9852090-,9852086-"; sources "Undefined,Undefined"; NMorMRNA "null"; degree "4"; dimension "2_2";
chrA02	Undefined	as_event	9855184	9855877	.	-	.	transcript_id "TCONS_00005035,TCONS_00005034"; gene_id "chrA02:9855184-9858362C"; flanks "9855877-,9855184]"; structure "0,1^2-"; splice_chain ",9855634^9855557-"; sources "Undefined,Undefined"; NMorMRNA "null"; degree "4"; dimension "2_2";
chrA02	Undefined	as_event	9910026	9910420	.	-	.	transcript_id "TCONS_00005042,TCONS_00005039/TCONS_00005040/TCONS_00005041"; gene_id "chrA02:9908011-9911546C"; flanks "9910420-,9910026^"; structure "0,1^2-"; splice_chain ",9910225^9910139-"; sources "Undefined,Undefined"; NMorMRNA "null"; degree "4"; dimension "2_2";
chrA02	Undefined	as_event	9909442	9909922	.	-	.	transcript_id "TCONS_00005039,TCONS_00005040/TCONS_00005041/TCONS_00005042"; gene_id "chrA02:9908011-9911546C"; flanks "9909922-,9909442^"; structure "1^3-,2^4-"; splice_chain "9909759^9909646-,9909749^9909636-"; sources "Undefined,Undefined"; NMorMRNA "null"; degree "4"; dimension "2_2";
chrA02	Undefined	as_event	9909042	9909346	.	-	.	transcript_id "TCONS_00005039/TCONS_00005040,TCONS_00005041/TCONS_00005042"; gene_id "chrA02:9908011-9911546C"; flanks "9909346-,9909042^"; structure "0,1^2-"; splice_chain ",9909224^9909154-"; sources "Undefined,Undefined"; NMorMRNA "null"; degree "4"; dimension "2_2";
chrA02	Undefined	as_event	9977145	9978617	.	-	.	transcript_id "TCONS_00005045,TCONS_00005046"; gene_id "chrA02:9977145-9978617C"; flanks "9978617[,9977145]"; structure "0,1^2-3^4-"; splice_chain ",9978261^9978028-9977931^9977449-"; sources "Undefined,Undefined"; NMorMRNA "null"; degree "4"; dimension "2_2";
chrA02	Undefined	as_event	10256131	10256620	.	-	.	transcript_id "TCONS_00005053,TCONS_00005055"; gene_id "chrA02:10254157-10257601C"; flanks "10256620-,10256131^"; structure "0,1^2-"; splice_chain ",10256306^10256226-"; sources "Undefined,Undefined"; NMorMRNA "null"; degree "4"; dimension "2_2";
chrA02	Undefined	as_event	10256131	10256932	.	-	.	transcript_id "TCONS_00005054,TCONS_00005053,TCONS_00005055"; gene_id "chrA02:10254157-10257601C"; flanks "10256932-,10256131^"; structure "0,1^2-,1^2-3^4-"; splice_chain ",10256724^10256620-,10256724^10256620-10256306^10256226-"; sources "Undefined,Undefined,Undefined"; NMorMRNA "null"; degree "9"; dimension "3_3";
chrA02	Undefined	as_event	10268732	10269072	.	-	.	transcript_id "TCONS_00005057,TCONS_00005056"; gene_id "chrA02:10268063-10270169C"; flanks "10269072-,10268732^"; structure "1^3-,2^4-"; splice_chain "10268956^10268881-,10268946^10268871-"; sources "Undefined,Undefined"; NMorMRNA "null"; degree "4"; dimension "2_2";
chrA02	Undefined	as_event	10543768	10544087	.	-	.	transcript_id "TCONS_00005067,TCONS_00005066"; gene_id "chrA02:10538080-10544959C"; flanks "10544087-,10543768^"; structure "0,1^2-"; splice_chain ",10543900^10543831-"; sources "Undefined,Undefined"; NMorMRNA "null"; degree "4"; dimension "2_2";
chrA02	Undefined	as_event	10622169	10623723	.	-	.	transcript_id "TCONS_00005069,TCONS_00005070"; gene_id "chrA02:10622169-10624204C"; flanks "10623723^,10622169]"; structure "1-,2-"; splice_chain "10623346-,10623345-"; sources "Undefined,Undefined"; NMorMRNA "null"; degree "4"; dimension "2_2";
chrA02	Undefined	as_event	10670092	10670264	.	-	.	transcript_id "TCONS_00005071,TCONS_00005072"; gene_id "chrA02:10668384-10673806C"; flanks "10670264^,10670092^"; structure "1-,2-"; splice_chain "10670164-,10670157-"; sources "Undefined,Undefined"; NMorMRNA "null"; degree "4"; dimension "2_2";
chrA02	Undefined	as_event	10669066	10669817	.	-	.	transcript_id "TCONS_00005071,TCONS_00005072"; gene_id "chrA02:10668384-10673806C"; flanks "10669817-,10669066^"; structure "0,1^2-"; splice_chain ",10669260^10669185-"; sources "Undefined,Undefined"; NMorMRNA "null"; degree "4"; dimension "2_2";
chrA02	Undefined	as_event	10838748	10839229	.	-	.	transcript_id "TCONS_00005076,TCONS_00005077"; gene_id "chrA02:10838748-10841372C"; flanks "10839229-,10838748]"; structure "0,1^2-"; splice_chain ",10838915^10838825-"; sources "Undefined,Undefined"; NMorMRNA "null"; degree "4"; dimension "2_2";
chrA02	Undefined	as_event	10867711	10868194	.	-	.	transcript_id "TCONS_00005079,TCONS_00005080"; gene_id "chrA02:10867059-10868738C"; flanks "10868194-,10867711-"; structure "1^,2^"; splice_chain "10867891^,10867748^"; sources "Undefined,Undefined"; NMorMRNA "null"; degree "4"; dimension "2_2";
chrA02	Undefined	as_event	11136525	11137214	.	-	.	transcript_id "TCONS_00005090,TCONS_00005091"; gene_id "chrA02:11135883-11137461C"; flanks "11137214-,11136525^"; structure "1^3-,2^4-"; splice_chain "11137194^11136822-,11137184^11136812-"; sources "Undefined,Undefined"; NMorMRNA "null"; degree "4"; dimension "2_2";
chrA02	Undefined	as_event	11162989	11163362	.	-	.	transcript_id "TCONS_00005094,TCONS_00005093"; gene_id "chrA02:11161213-11163515C"; flanks "11163362-,11162989^"; structure "0,1^2-"; splice_chain ",11163181^11163096-"; sources "Undefined,Undefined"; NMorMRNA "null"; degree "4"; dimension "2_2";
chrA02	Undefined	as_event	11161213	11161726	.	-	.	transcript_id "TCONS_00005094,TCONS_00005093"; gene_id "chrA02:11161213-11163515C"; flanks "11161726-,11161213]"; structure "1^3-,2^4-"; splice_chain "11161645^11161533-,11161632^11161520-"; sources "Undefined,Undefined"; NMorMRNA "null"; degree "4"; dimension "2_2";
chrA02	Undefined	as_event	11227313	11227612	.	-	.	transcript_id "TCONS_00005100,TCONS_00005101"; gene_id "chrA02:11225549-11229166C"; flanks "11227612-,11227313^"; structure "0,1^2-"; splice_chain ",11227529^11227454-"; sources "Undefined,Undefined"; NMorMRNA "null"; degree "4"; dimension "2_2";
chrA02	Undefined	as_event	11581123	11582016	.	-	.	transcript_id "TCONS_00005104,TCONS_00005105"; gene_id "chrA02:11581123-11585223C"; flanks "11582016-,11581123]"; structure "1^3-,2^4-"; splice_chain "11581885^11581494-,11581875^11581484-"; sources "Undefined,Undefined"; NMorMRNA "null"; degree "4"; dimension "2_2";
chrA02	Undefined	as_event	11911950	11912276	.	-	.	transcript_id "TCONS_00005115,TCONS_00005116"; gene_id "chrA02:11910221-11912532C"; flanks "11912276^,11911950^"; structure "1-,2-"; splice_chain "11912017-,11912016-"; sources "Undefined,Undefined"; NMorMRNA "null"; degree "4"; dimension "2_2";
chrA02	Undefined	as_event	11916901	11918157	.	-	.	transcript_id "TCONS_00005118,TCONS_00005117/TCONS_00005119"; gene_id "chrA02:11915791-11918157C"; flanks "11918157[,11916901-"; structure "1^2-3^,4^"; splice_chain "11917561^11917482-11917012^,11917008^"; sources "Undefined,Undefined"; NMorMRNA "null"; degree "4"; dimension "2_2";
chrA02	Undefined	as_event	11916628	11916901	.	-	.	transcript_id "TCONS_00005117,TCONS_00005118"; gene_id "chrA02:11915791-11918157C"; flanks "11916901-,11916628^"; structure "0,1^2-"; splice_chain ",11916841^11916750-"; sources "Undefined,Undefined"; NMorMRNA "null"; degree "4"; dimension "2_2";
chrA02	Undefined	as_event	11915791	11915954	.	-	.	transcript_id "TCONS_00005117,TCONS_00005118"; gene_id "chrA02:11915791-11918157C"; flanks "11915954^,11915791]"; structure "1-,2-"; splice_chain "11915875-,11915871-"; sources "Undefined,Undefined"; NMorMRNA "null"; degree "4"; dimension "2_2";
chrA02	Undefined	as_event	11921190	11922201	.	-	.	transcript_id "TCONS_00005121,TCONS_00005122"; gene_id "chrA02:11920843-11922201C"; flanks "11922201[,11921190^"; structure "0,1^2-"; splice_chain ",11921969^11921896-"; sources "Undefined,Undefined"; NMorMRNA "null"; degree "4"; dimension "2_2";
chrA02	Undefined	as_event	11920843	11920996	.	-	.	transcript_id "TCONS_00005121,TCONS_00005122"; gene_id "chrA02:11920843-11922201C"; flanks "11920996-,11920843]"; structure "0,1^2-"; splice_chain ",11920944^11920845-"; sources "Undefined,Undefined"; NMorMRNA "null"; degree "4"; dimension "2_2";
chrA02	Undefined	as_event	11963290	11963796	.	-	.	transcript_id "TCONS_00005125,TCONS_00005126"; gene_id "chrA02:11961358-11963796C"; flanks "11963796[,11963290^"; structure "1^3-,2^4-"; splice_chain "11963636^11963518-,11963626^11963508-"; sources "Undefined,Undefined"; NMorMRNA "null"; degree "4"; dimension "2_2";
chrA02	Undefined	as_event	12005612	12006535	.	-	.	transcript_id "TCONS_00005128,TCONS_00005130"; gene_id "chrA02:12004138-12006535C"; flanks "12006535[,12005612-"; structure "1^,2^"; splice_chain "12006017^,12006015^"; sources "Undefined,Undefined"; NMorMRNA "null"; degree "4"; dimension "2_2";
chrA02	Undefined	as_event	12005236	12006015	.	-	.	transcript_id "TCONS_00005130,TCONS_00005129"; gene_id "chrA02:12004138-12006535C"; flanks "12006015^,12005236^"; structure "1-,2-"; splice_chain "12005612-,12005610-"; sources "Undefined,Undefined"; NMorMRNA "null"; degree "4"; dimension "2_2";
chrA02	Undefined	as_event	12005053	12005612	.	-	.	transcript_id "TCONS_00005128,TCONS_00005130"; gene_id "chrA02:12004138-12006535C"; flanks "12005612-,12005053^"; structure "1^3-,2^4-"; splice_chain "12005246^12005180-,12005236^12005170-"; sources "Undefined,Undefined"; NMorMRNA "null"; degree "4"; dimension "2_2";
chrA02	Undefined	as_event	12005053	12006535	.	-	.	transcript_id "TCONS_00005128,TCONS_00005130,TCONS_00005129"; gene_id "chrA02:12004138-12006535C"; flanks "12006535[,12005053^"; structure "1^3-5^7-,2^3-6^8-,2^4-6^8-"; splice_chain "12006017^12005612-12005246^12005180-,12006015^12005612-12005236^12005170-,12006015^12005610-12005236^12005170-"; sources "Undefined,Undefined,Undefined"; NMorMRNA "null"; degree "9"; dimension "3_3";
chrA02	Undefined	as_event	12106604	12107200	.	-	.	transcript_id "TCONS_00005135,TCONS_00005136"; gene_id "chrA02:12106604-12107881C"; flanks "12107200-,12106604]"; structure "0,1^2-"; splice_chain ",12107086^12106996-"; sources "Undefined,Undefined"; NMorMRNA "null"; degree "4"; dimension "2_2";
chrA02	Undefined	as_event	12111118	12111562	.	-	.	transcript_id "TCONS_00005138,TCONS_00005139"; gene_id "chrA02:12111118-12112896C"; flanks "12111562-,12111118]"; structure "1^3-,2^4-"; splice_chain "12111520^12111419-,12111510^12111409-"; sources "Undefined,Undefined"; NMorMRNA "null"; degree "4"; dimension "2_2";
chrA02	Undefined	as_event	12294766	12295103	.	-	.	transcript_id "TCONS_00005150/TCONS_00005151,TCONS_00005149"; gene_id "chrA02:12292739-12297958C"; flanks "12295103-,12294766^"; structure "0,1^2-"; splice_chain ",12294951^12294865-"; sources "Undefined,Undefined"; NMorMRNA "null"; degree "4"; dimension "2_2";
chrA02	Undefined	as_event	12520652	12520941	.	-	.	transcript_id "TCONS_00005163,TCONS_00005164"; gene_id "chrA02:12511401-12526445C"; flanks "12520941-,12520652^"; structure "0,1^2-"; splice_chain ",12520819^12520732-"; sources "Undefined,Undefined"; NMorMRNA "null"; degree "4"; dimension "2_2";
chrA02	Undefined	as_event	12514070	12514364	.	-	.	transcript_id "TCONS_00005163,TCONS_00005164"; gene_id "chrA02:12511401-12526445C"; flanks "12514364-,12514070^"; structure "0,1^2-"; splice_chain ",12514242^12514141-"; sources "Undefined,Undefined"; NMorMRNA "null"; degree "4"; dimension "2_2";
chrA02	Undefined	as_event	12819061	12819576	.	-	.	transcript_id "TCONS_00005172,TCONS_00005173"; gene_id "chrA02:12818059-12819736C"; flanks "12819576-,12819061^"; structure "0,1^2-"; splice_chain ",12819231^12819154-"; sources "Undefined,Undefined"; NMorMRNA "null"; degree "4"; dimension "2_2";
chrA02	Undefined	as_event	12933668	12933917	.	-	.	transcript_id "TCONS_00005176,TCONS_00005175"; gene_id "chrA02:12933431-12935107C"; flanks "12933917-,12933668^"; structure "0,1^2-"; splice_chain ",12933775^12933720-"; sources "Undefined,Undefined"; NMorMRNA "null"; degree "4"; dimension "2_2";
chrA02	Undefined	as_event	12933668	12934053	.	-	.	transcript_id "TCONS_00005177,TCONS_00005176,TCONS_00005175"; gene_id "chrA02:12933431-12935107C"; flanks "12934053-,12933668^"; structure "0,1^2-,1^2-3^4-"; splice_chain ",12934007^12933917-,12934007^12933917-12933775^12933720-"; sources "Undefined,Undefined,Undefined"; NMorMRNA "null"; degree "9"; dimension "3_3";
chrA02	Undefined	as_event	12937097	12937302	.	-	.	transcript_id "TCONS_00005181,TCONS_00005179"; gene_id "chrA02:12935672-12939916C"; flanks "12937302^,12937097^"; structure "1-,2-"; splice_chain "12937229-,12937223-"; sources "Undefined,Undefined"; NMorMRNA "null"; degree "4"; dimension "2_2";
chrA02	Undefined	as_event	12937097	12938813	.	-	.	transcript_id "TCONS_00005180,TCONS_00005181,TCONS_00005179"; gene_id "chrA02:12935672-12939916C"; flanks "12938813-,12937097^"; structure "1^3-,2^4-5^6-,2^4-5^7-"; splice_chain "12937663^12937580-,12937662^12937579-12937302^12937229-,12937662^12937579-12937302^12937223-"; sources "Undefined,Undefined,Undefined"; NMorMRNA "null"; degree "9"; dimension "3_3";
chrA02	Undefined	as_event	12936942	12937223	.	-	.	transcript_id "TCONS_00005178,TCONS_00005179"; gene_id "chrA02:12935672-12939916C"; flanks "12937223-,12936942-"; structure "1^,2^"; splice_chain "12937101^,12937097^"; sources "Undefined,Undefined"; NMorMRNA "null"; degree "4"; dimension "2_2";
chrA02	Undefined	as_event	12936942	12937302	.	-	.	transcript_id "TCONS_00005181,TCONS_00005178,TCONS_00005179"; gene_id "chrA02:12935672-12939916C"; flanks "12937302^,12936942-"; structure "1-4^,2-3^,2-4^"; splice_chain "12937229-12937097^,12937223-12937101^,12937223-12937097^"; sources "Undefined,Undefined,Undefined"; NMorMRNA "null"; degree "9"; dimension "3_3";
chrA02	Undefined	as_event	12936942	12938813	.	-	.	transcript_id "TCONS_00005180,TCONS_00005181,TCONS_00005178,TCONS_00005179"; gene_id "chrA02:12935672-12939916C"; flanks "12938813-,12936942-"; structure "1^3-9^,2^4-5^6-9^,2^4-5^7-8^,2^4-5^7-9^"; splice_chain "12937663^12937580-12937097^,12937662^12937579-12937302^12937229-12937097^,12937662^12937579-12937302^12937223-12937101^,12937662^12937579-12937302^12937223-12937097^"; sources "Undefined,U…
chrA02	Undefined	as_event	12936638	12936874	.	-	.	transcript_id "TCONS_00005180,TCONS_00005178/TCONS_00005179/TCONS_00005181"; gene_id "chrA02:12935672-12939916C"; flanks "12936874^,12936638^"; structure "1-,2-"; splice_chain "12936714-,12936711-"; sources "Undefined,Undefined"; NMorMRNA "null"; degree "4"; dimension "2_2";
chrA02	Undefined	as_event	12944990	12945833	.	-	.	transcript_id "TCONS_00005182,TCONS_00005183/TCONS_00005184"; gene_id "chrA02:12940763-12946984C"; flanks "12945833-,12944990^"; structure "1^3-,2^4-"; splice_chain "12945209^12945114-,12945208^12945113-"; sources "Undefined,Undefined"; NMorMRNA "null"; degree "4"; dimension "2_2";
chrA02	Undefined	as_event	12944780	12944990	.	-	.	transcript_id "TCONS_00005184,TCONS_00005182"; gene_id "chrA02:12940763-12946984C"; flanks "12944990^,12944780^"; structure "1-,2-"; splice_chain "12944873-,12944871-"; sources "Undefined,Undefined"; NMorMRNA "null"; degree "4"; dimension "2_2";
chrA02	Undefined	as_event	12944368	12944871	.	-	.	transcript_id "TCONS_00005183,TCONS_00005182"; gene_id "chrA02:12940763-12946984C"; flanks "12944871-,12944368^"; structure "1^3-,2^4-"; splice_chain "12944790^12944600-,12944780^12944590-"; sources "Undefined,Undefined"; NMorMRNA "null"; degree "4"; dimension "2_2";
chrA02	Undefined	as_event	12944368	12944990	.	-	.	transcript_id "TCONS_00005184,TCONS_00005183,TCONS_00005182"; gene_id "chrA02:12940763-12946984C"; flanks "12944990^,12944368^"; structure "1-4^6-,2-3^5-,2-4^6-"; splice_chain "12944873-12944780^12944590-,12944871-12944790^12944600-,12944871-12944780^12944590-"; sources "Undefined,Undefined,Undefined"; NMorMRNA "null"; degree "9"; dimension "3_3";
chrA02	Undefined	as_event	12943851	12944150	.	-	.	transcript_id "TCONS_00005182/TCONS_00005183,TCONS_00005184"; gene_id "chrA02:12940763-12946984C"; flanks "12944150-,12943851^"; structure "0,1^2-"; splice_chain ",12944002^12943921-"; sources "Undefined,Undefined"; NMorMRNA "null"; degree "4"; dimension "2_2";
chrA02	Undefined	as_event	12943047	12943319	.	-	.	transcript_id "TCONS_00005182/TCONS_00005183,TCONS_00005184"; gene_id "chrA02:12940763-12946984C"; flanks "12943319-,12943047^"; structure "0,1^2-"; splice_chain ",12943217^12943136-"; sources "Undefined,Undefined"; NMorMRNA "null"; degree "4"; dimension "2_2";
chrA02	Undefined	as_event	12941228	12941497	.	-	.	transcript_id "TCONS_00005182,TCONS_00005183"; gene_id "chrA02:12940763-12946984C"; flanks "12941497-,12941228^"; structure "0,1^2-"; splice_chain ",12941359^12941287-"; sources "Undefined,Undefined"; NMorMRNA "null"; degree "4"; dimension "2_2";
chrA02	Undefined	as_event	12940763	12941148	.	-	.	transcript_id "TCONS_00005182,TCONS_00005183"; gene_id "chrA02:12940763-12946984C"; flanks "12941148-,12940763]"; structure "1^3-,2^4-"; splice_chain "12941054^12940957-,12941044^12940947-"; sources "Undefined,Undefined"; NMorMRNA "null"; degree "4"; dimension "2_2";
chrA02	Undefined	as_event	13031666	13032148	.	-	.	transcript_id "TCONS_00005187,TCONS_00005188"; gene_id "chrA02:13027886-13032586C"; flanks "13032148^,13031666^"; structure "1-,2-"; splice_chain "13031797-,13031796-"; sources "Undefined,Undefined"; NMorMRNA "null"; degree "4"; dimension "2_2";
chrA02	Undefined	as_event	13030587	13030814	.	-	.	transcript_id "TCONS_00005188,TCONS_00005187"; gene_id "chrA02:13027886-13032586C"; flanks "13030814^,13030587^"; structure "1-,2-"; splice_chain "13030716-,13030703-"; sources "Undefined,Undefined"; NMorMRNA "null"; degree "4"; dimension "2_2";
chrA02	Undefined	as_event	13030455	13030587	.	-	.	transcript_id "TCONS_00005187,TCONS_00005188"; gene_id "chrA02:13027886-13032586C"; flanks "13030587^,13030455^"; structure "1-,2-"; splice_chain "13030490-,13030488-"; sources "Undefined,Undefined"; NMorMRNA "null"; degree "4"; dimension "2_2";
chrA02	Undefined	as_event	13033749	13034357	.	-	.	transcript_id "TCONS_00005190,TCONS_00005189"; gene_id "chrA02:13033749-13036106C"; flanks "13034357-,13033749]"; structure "0,1^2-"; splice_chain ",13034105^13033995-"; sources "Undefined,Undefined"; NMorMRNA "null"; degree "4"; dimension "2_2";
chrA02	Undefined	as_event	13121242	13121565	.	-	.	transcript_id "TCONS_00005193,TCONS_00005194"; gene_id "chrA02:13120092-13121565C"; flanks "13121565[,13121242^"; structure "1^3-,2^4-"; splice_chain "13121526^13121443-,13121516^13121433-"; sources "Undefined,Undefined"; NMorMRNA "null"; degree "4"; dimension "2_2";
chrA02	Undefined	as_event	13197969	13198503	.	-	.	transcript_id "TCONS_00005197,TCONS_00005195/TCONS_00005196"; gene_id "chrA02:13196751-13201935C"; flanks "13198503-,13197969^"; structure "0,1^2-3^4-"; splice_chain ",13198419^13198341-13198243^13198168-"; sources "Undefined,Undefined"; NMorMRNA "null"; degree "4"; dimension "2_2";
chrA02	Undefined	as_event	13196751	13197032	.	-	.	transcript_id "TCONS_00005195,TCONS_00005196/TCONS_00005197"; gene_id "chrA02:13196751-13201935C"; flanks "13197032-,13196751]"; structure "0,1^2-"; splice_chain ",13196936^13196862-"; sources "Undefined,Undefined"; NMorMRNA "null"; degree "4"; dimension "2_2";
chrA02	Undefined	as_event	13226323	13226485	.	-	.	transcript_id "TCONS_00005201,TCONS_00005200"; gene_id "chrA02:13225051-13227920C"; flanks "13226485-,13226323-"; structure "1^,2^"; splice_chain "13226406^,13226405^"; sources "Undefined,Undefined"; NMorMRNA "null"; degree "4"; dimension "2_2";
[truncated: 19,118 more rows]
