# Supplementary material for: Differences in Alternative Splicing between Yellow and Black-Seeded Rapeseed
Source: Plants (Basel). 2020 Jul 31;9(8):977. doi: 10.3390/plants9080977 (PMC7465011; doi:10.3390/plants9080977)
Supplement: Supplementary file 1 [file plants-09-00977-s001.zip › Supplementary Materials/Table S2/SRR5591481.combined_sorted.gtf_astalavista.gtf]

chrA01	Undefined	as_event	76059	76692	.	+	.	transcript_id "TCONS_00000010,TCONS_00000011"; gene_id "chrA01:74754-78169W"; flanks "76059-,76692^"; structure "0,1^2-3^4-"; splice_chain ",76143^76218-76318^76394-"; sources "Undefined,Undefined"; NMorMRNA "null"; degree "4"; dimension "2_2";
chrA01	Undefined	as_event	77765	78169	.	+	.	transcript_id "TCONS_00000010,TCONS_00000011"; gene_id "chrA01:74754-78169W"; flanks "77765-,78169]"; structure "0,1^2-"; splice_chain ",77933^78004-"; sources "Undefined,Undefined"; NMorMRNA "null"; degree "4"; dimension "2_2";
chrA01	Undefined	as_event	96289	96463	.	+	.	transcript_id "TCONS_00000013,TCONS_00000012"; gene_id "chrA01:96022-96657W"; flanks "96289-,96463^"; structure "0,1^2-"; splice_chain ",96333^96421-"; sources "Undefined,Undefined"; NMorMRNA "null"; degree "4"; dimension "2_2";
chrA01	Undefined	as_event	244872	245123	.	+	.	transcript_id "TCONS_00000023,TCONS_00000024"; gene_id "chrA01:242869-249278W"; flanks "244872^,245123^"; structure "1-,2-"; splice_chain "245023-,245039-"; sources "Undefined,Undefined"; NMorMRNA "null"; degree "4"; dimension "2_2";
chrA01	Undefined	as_event	353730	353879	.	+	.	transcript_id "TCONS_00000034,TCONS_00000031/TCONS_00000032/TCONS_00000033"; gene_id "chrA01:353078-355582W"; flanks "353730-,353879^"; structure "0,1^2-"; splice_chain ",353783^353866-"; sources "Undefined,Undefined"; NMorMRNA "null"; degree "4"; dimension "2_2";
chrA01	Undefined	as_event	354565	354879	.	+	.	transcript_id "TCONS_00000033,TCONS_00000031/TCONS_00000034"; gene_id "chrA01:353078-355582W"; flanks "354565^,354879^"; structure "1-,2-"; splice_chain "354675-,354778-"; sources "Undefined,Undefined"; NMorMRNA "null"; degree "4"; dimension "2_2";
chrA01	Undefined	as_event	354322	354879	.	+	.	transcript_id "TCONS_00000032,TCONS_00000033,TCONS_00000031/TCONS_00000034"; gene_id "chrA01:353078-355582W"; flanks "354322-,354879^"; structure "0,1^2-3^4-,1^2-3^5-"; splice_chain ",354357^354525-354565^354675-,354357^354525-354565^354778-"; sources "Undefined,Undefined,Undefined"; NMorMRNA "null"; degree "9"; dimension "3_3";
chrA01	Undefined	as_event	487061	487292	.	+	.	transcript_id "TCONS_00000047,TCONS_00000048"; gene_id "chrA01:485951-487567W"; flanks "487061-,487292^"; structure "0,1^2-"; splice_chain ",487160^487233-"; sources "Undefined,Undefined"; NMorMRNA "null"; degree "4"; dimension "2_2";
chrA01	Undefined	as_event	488664	488927	.	+	.	transcript_id "TCONS_00000049,TCONS_00000050"; gene_id "chrA01:488664-490100W"; flanks "488664[,488927^"; structure "1^3-,2^4-"; splice_chain "488781^488875-,488791^488885-"; sources "Undefined,Undefined"; NMorMRNA "null"; degree "4"; dimension "2_2";
chrA01	Undefined	as_event	489353	489474	.	+	.	transcript_id "TCONS_00000049,TCONS_00000050"; gene_id "chrA01:488664-490100W"; flanks "489353-,489474-"; structure "1^,2^"; splice_chain "489449^,489451^"; sources "Undefined,Undefined"; NMorMRNA "null"; degree "4"; dimension "2_2";
chrA01	Undefined	as_event	512818	512986	.	+	.	transcript_id "TCONS_00000053,TCONS_00000052"; gene_id "chrA01:511923-513587W"; flanks "512818^,512986^"; structure "1-,2-"; splice_chain "512905-,512910-"; sources "Undefined,Undefined"; NMorMRNA "null"; degree "4"; dimension "2_2";
chrA01	Undefined	as_event	517486	518079	.	+	.	transcript_id "TCONS_00000055,TCONS_00000056"; gene_id "chrA01:516413-519664W"; flanks "517486-,518079]"; structure "0,1^2-3^4-"; splice_chain ",517576^517659-517872^517942-"; sources "Undefined,Undefined"; NMorMRNA "null"; degree "4"; dimension "2_2";
chrA01	Undefined	as_event	534194	534467	.	+	.	transcript_id "TCONS_00000059,TCONS_00000060"; gene_id "chrA01:532498-535081W"; flanks "534194-,534467^"; structure "0,1^2-"; splice_chain ",534315^534389-"; sources "Undefined,Undefined"; NMorMRNA "null"; degree "4"; dimension "2_2";
chrA01	Undefined	as_event	637774	639747	.	+	.	transcript_id "TCONS_00000079,TCONS_00000078"; gene_id "chrA01:637774-640308W"; flanks "637774[,639747^"; structure "1^3-,2^4-"; splice_chain "639527^639611-,639529^639613-"; sources "Undefined,Undefined"; NMorMRNA "null"; degree "4"; dimension "2_2";
chrA01	Undefined	as_event	639999	640308	.	+	.	transcript_id "TCONS_00000079,TCONS_00000078"; gene_id "chrA01:637774-640308W"; flanks "639999-,640308]"; structure "1^3-,2^4-"; splice_chain "640175^640270-,640185^640280-"; sources "Undefined,Undefined"; NMorMRNA "null"; degree "4"; dimension "2_2";
chrA01	Undefined	as_event	649541	649825	.	+	.	transcript_id "TCONS_00000081,TCONS_00000080"; gene_id "chrA01:648483-651889W"; flanks "649541-,649825^"; structure "1^3-,2^4-"; splice_chain "649613^649693-,649617^649697-"; sources "Undefined,Undefined"; NMorMRNA "null"; degree "4"; dimension "2_2";
chrA01	Undefined	as_event	702590	702779	.	+	.	transcript_id "TCONS_00000088,TCONS_00000087"; gene_id "chrA01:700003-704741W"; flanks "702590-,702779-"; structure "1^,2^"; splice_chain "702699^,702701^"; sources "Undefined,Undefined"; NMorMRNA "null"; degree "4"; dimension "2_2";
chrA01	Undefined	as_event	711520	711707	.	+	.	transcript_id "TCONS_00000093,TCONS_00000089/TCONS_00000092"; gene_id "chrA01:706689-714666W"; flanks "711520-,711707^"; structure "0,1^2-"; splice_chain ",711554^711629-"; sources "Undefined,Undefined"; NMorMRNA "null"; degree "4"; dimension "2_2";
chrA01	Undefined	as_event	712106	712400	.	+	.	transcript_id "TCONS_00000089/TCONS_00000092,TCONS_00000093"; gene_id "chrA01:706689-714666W"; flanks "712106-,712400^"; structure "1^3-,2^4-"; splice_chain "712184^712272-,712225^712313-"; sources "Undefined,Undefined"; NMorMRNA "null"; degree "4"; dimension "2_2";
chrA01	Undefined	as_event	713885	714290	.	+	.	transcript_id "TCONS_00000093,TCONS_00000089/TCONS_00000092"; gene_id "chrA01:706689-714666W"; flanks "713885^,714290^"; structure "1-,2-"; splice_chain "714007-,714017-"; sources "Undefined,Undefined"; NMorMRNA "null"; degree "4"; dimension "2_2";
chrA01	Undefined	as_event	714530	714643	.	+	.	transcript_id "TCONS_00000089,TCONS_00000093"; gene_id "chrA01:706689-714666W"; flanks "714530-,714643-"; structure "1^,2^"; splice_chain "714572^,714574^"; sources "Undefined,Undefined"; NMorMRNA "null"; degree "4"; dimension "2_2";
chrA01	Undefined	as_event	714530	714666	.	+	.	transcript_id "TCONS_00000092,TCONS_00000089,TCONS_00000093"; gene_id "chrA01:706689-714666W"; flanks "714530-,714666]"; structure "0,1^3-,2^3-"; splice_chain ",714572^714643-,714574^714643-"; sources "Undefined,Undefined,Undefined"; NMorMRNA "null"; degree "9"; dimension "3_3";
chrA01	Undefined	as_event	733827	734174	.	+	.	transcript_id "TCONS_00000095/TCONS_00000096,TCONS_00000094"; gene_id "chrA01:733250-735620W"; flanks "733827^,734174^"; structure "1-,2-"; splice_chain "734007-,734055-"; sources "Undefined,Undefined"; NMorMRNA "null"; degree "4"; dimension "2_2";
chrA01	Undefined	as_event	735186	735620	.	+	.	transcript_id "TCONS_00000096,TCONS_00000094"; gene_id "chrA01:733250-735620W"; flanks "735186-,735620]"; structure "0,1^2-"; splice_chain ",735265^735342-"; sources "Undefined,Undefined"; NMorMRNA "null"; degree "4"; dimension "2_2";
chrA01	Undefined	as_event	734819	735620	.	+	.	transcript_id "TCONS_00000095,TCONS_00000096,TCONS_00000094"; gene_id "chrA01:733250-735620W"; flanks "734819-,735620]"; structure "0,1^2-,1^2-3^4-"; splice_chain ",734881^735186-,734881^735186-735265^735342-"; sources "Undefined,Undefined,Undefined"; NMorMRNA "null"; degree "9"; dimension "3_3";
chrA01	Undefined	as_event	900814	900995	.	+	.	transcript_id "TCONS_00000119,TCONS_00000116/TCONS_00000117/TCONS_00000118"; gene_id "chrA01:898921-903823W"; flanks "900814^,900995^"; structure "1-,2-"; splice_chain "900915-,900916-"; sources "Undefined,Undefined"; NMorMRNA "null"; degree "4"; dimension "2_2";
chrA01	Undefined	as_event	900995	901151	.	+	.	transcript_id "TCONS_00000118,TCONS_00000116/TCONS_00000117/TCONS_00000119"; gene_id "chrA01:898921-903823W"; flanks "900995^,901151^"; structure "1-,2-"; splice_chain "901075-,901076-"; sources "Undefined,Undefined"; NMorMRNA "null"; degree "4"; dimension "2_2";
chrA01	Undefined	as_event	901357	901914	.	+	.	transcript_id "TCONS_00000116,TCONS_00000117/TCONS_00000118/TCONS_00000119"; gene_id "chrA01:898921-903823W"; flanks "901357-,901914^"; structure "0,1^2-3^4-"; splice_chain ",901542^901645-901712^901796-"; sources "Undefined,Undefined"; NMorMRNA "null"; degree "4"; dimension "2_2";
chrA01	Undefined	as_event	902997	903190	.	+	.	transcript_id "TCONS_00000116/TCONS_00000118/TCONS_00000119,TCONS_00000117"; gene_id "chrA01:898921-903823W"; flanks "902997-,903190-"; structure "1^,2^"; splice_chain "903095^,903096^"; sources "Undefined,Undefined"; NMorMRNA "null"; degree "4"; dimension "2_2";
chrA01	Undefined	as_event	919499	919744	.	+	.	transcript_id "TCONS_00000122,TCONS_00000121"; gene_id "chrA01:915214-919744W"; flanks "919499^,919744]"; structure "1-,2-"; splice_chain "919589-,919592-"; sources "Undefined,Undefined"; NMorMRNA "null"; degree "4"; dimension "2_2";
chrA01	Undefined	as_event	933014	933528	.	+	.	transcript_id "TCONS_00000127,TCONS_00000128"; gene_id "chrA01:931443-933726W"; flanks "933014-,933528]"; structure "0,1^2-"; splice_chain ",933151^933230-"; sources "Undefined,Undefined"; NMorMRNA "null"; degree "4"; dimension "2_2";
chrA01	Undefined	as_event	1026904	1027100	.	+	.	transcript_id "TCONS_00000138,TCONS_00000137"; gene_id "chrA01:1025757-1028009W"; flanks "1026904^,1027100^"; structure "1-,2-"; splice_chain "1026970-,1026972-"; sources "Undefined,Undefined"; NMorMRNA "null"; degree "4"; dimension "2_2";
chrA01	Undefined	as_event	1051099	1052013	.	+	.	transcript_id "TCONS_00000143,TCONS_00000142"; gene_id "chrA01:1050434-1053133W"; flanks "1051099-,1052013-"; structure "1^,2^"; splice_chain "1051800^,1051803^"; sources "Undefined,Undefined"; NMorMRNA "null"; degree "4"; dimension "2_2";
chrA01	Undefined	as_event	1068883	1069037	.	+	.	transcript_id "TCONS_00000148,TCONS_00000147"; gene_id "chrA01:1067295-1069063W"; flanks "1068883-,1069037-"; structure "1^,2^"; splice_chain "1068961^,1068962^"; sources "Undefined,Undefined"; NMorMRNA "null"; degree "4"; dimension "2_2";
chrA01	Undefined	as_event	1237531	1237931	.	+	.	transcript_id "TCONS_00000163,TCONS_00000164"; gene_id "chrA01:1236363-1237931W"; flanks "1237531^,1237931]"; structure "1-,2-"; splice_chain "1237673-,1237678-"; sources "Undefined,Undefined"; NMorMRNA "null"; degree "4"; dimension "2_2";
chrA01	Undefined	as_event	1314812	1315184	.	+	.	transcript_id "TCONS_00000172,TCONS_00000173"; gene_id "chrA01:1312799-1315842W"; flanks "1314812-,1315184^"; structure "0,1^2-"; splice_chain ",1314982^1315055-"; sources "Undefined,Undefined"; NMorMRNA "null"; degree "4"; dimension "2_2";
chrA01	Undefined	as_event	1315279	1315694	.	+	.	transcript_id "TCONS_00000172,TCONS_00000173"; gene_id "chrA01:1312799-1315842W"; flanks "1315279-,1315694]"; structure "0,1^2-"; splice_chain ",1315491^1315574-"; sources "Undefined,Undefined"; NMorMRNA "null"; degree "4"; dimension "2_2";
chrA01	Undefined	as_event	1325552	1326106	.	+	.	transcript_id "TCONS_00000178,TCONS_00000180"; gene_id "chrA01:1323875-1326537W"; flanks "1325552-,1326106^"; structure "0,1^2-"; splice_chain ",1325909^1325993-"; sources "Undefined,Undefined"; NMorMRNA "null"; degree "4"; dimension "2_2";
chrA01	Undefined	as_event	1548725	1549252	.	+	.	transcript_id "TCONS_00000202,TCONS_00000201"; gene_id "chrA01:1548725-1549376W"; flanks "1548725[,1549252^"; structure "0,1^2-"; splice_chain ",1548946^1549025-"; sources "Undefined,Undefined"; NMorMRNA "null"; degree "4"; dimension "2_2";
chrA01	Undefined	as_event	1571046	1571246	.	+	.	transcript_id "TCONS_00000206/TCONS_00000207,TCONS_00000205"; gene_id "chrA01:1568929-1571774W"; flanks "1571046^,1571246^"; structure "1-,2-"; splice_chain "1571122-,1571130-"; sources "Undefined,Undefined"; NMorMRNA "null"; degree "4"; dimension "2_2";
chrA01	Undefined	as_event	1575203	1575444	.	+	.	transcript_id "TCONS_00000208,TCONS_00000209"; gene_id "chrA01:1573576-1576619W"; flanks "1575203-,1575444^"; structure "1^3-,2^4-"; splice_chain "1575307^1575394-,1575315^1575402-"; sources "Undefined,Undefined"; NMorMRNA "null"; degree "4"; dimension "2_2";
chrA01	Undefined	as_event	1668069	1668448	.	+	.	transcript_id "TCONS_00000225,TCONS_00000224"; gene_id "chrA01:1667034-1669141W"; flanks "1668069-,1668448^"; structure "0,1^2-"; splice_chain ",1668119^1668389-"; sources "Undefined,Undefined"; NMorMRNA "null"; degree "4"; dimension "2_2";
chrA01	Undefined	as_event	1699066	1699381	.	+	.	transcript_id "TCONS_00000233,TCONS_00000234"; gene_id "chrA01:1698387-1703610W"; flanks "1699066^,1699381^"; structure "1-,2-"; splice_chain "1699156-,1699159-"; sources "Undefined,Undefined"; NMorMRNA "null"; degree "4"; dimension "2_2";
chrA01	Undefined	as_event	1700822	1701095	.	+	.	transcript_id "TCONS_00000233,TCONS_00000234"; gene_id "chrA01:1698387-1703610W"; flanks "1700822-,1701095^"; structure "0,1^2-"; splice_chain ",1700920^1701007-"; sources "Undefined,Undefined"; NMorMRNA "null"; degree "4"; dimension "2_2";
chrA01	Undefined	as_event	1701614	1702002	.	+	.	transcript_id "TCONS_00000234,TCONS_00000233"; gene_id "chrA01:1698387-1703610W"; flanks "1701614-,1702002^"; structure "0,1^2-"; splice_chain ",1701766^1701842-"; sources "Undefined,Undefined"; NMorMRNA "null"; degree "4"; dimension "2_2";
chrA01	Undefined	as_event	1708491	1708782	.	+	.	transcript_id "TCONS_00000235,TCONS_00000236"; gene_id "chrA01:1704339-1714283W"; flanks "1708491^,1708782^"; structure "1-,2-"; splice_chain "1708743-,1708745-"; sources "Undefined,Undefined"; NMorMRNA "null"; degree "4"; dimension "2_2";
chrA01	Undefined	as_event	1708863	1709070	.	+	.	transcript_id "TCONS_00000236,TCONS_00000235"; gene_id "chrA01:1704339-1714283W"; flanks "1708863-,1709070-"; structure "1^,2^"; splice_chain "1708989^,1708990^"; sources "Undefined,Undefined"; NMorMRNA "null"; degree "4"; dimension "2_2";
chrA01	Undefined	as_event	1729418	1729802	.	+	.	transcript_id "TCONS_00000240,TCONS_00000239"; gene_id "chrA01:1729228-1735709W"; flanks "1729418^,1729802-"; structure "0,1-2^"; splice_chain ",1729558-1729631^"; sources "Undefined,Undefined"; NMorMRNA "null"; degree "4"; dimension "2_2";
chrA01	Undefined	as_event	1731651	1731830	.	+	.	transcript_id "TCONS_00000240,TCONS_00000239"; gene_id "chrA01:1729228-1735709W"; flanks "1731651^,1731830^"; structure "1-,2-"; splice_chain "1731733-,1731734-"; sources "Undefined,Undefined"; NMorMRNA "null"; degree "4"; dimension "2_2";
chrA01	Undefined	as_event	1731922	1732234	.	+	.	transcript_id "TCONS_00000240,TCONS_00000239"; gene_id "chrA01:1729228-1735709W"; flanks "1731922-,1732234^"; structure "0,1^2-"; splice_chain ",1732088^1732177-"; sources "Undefined,Undefined"; NMorMRNA "null"; degree "4"; dimension "2_2";
chrA01	Undefined	as_event	1744117	1744350	.	+	.	transcript_id "TCONS_00000242,TCONS_00000241"; gene_id "chrA01:1743821-1745467W"; flanks "1744117-,1744350-"; structure "1^,2^"; splice_chain "1744213^,1744219^"; sources "Undefined,Undefined"; NMorMRNA "null"; degree "4"; dimension "2_2";
chrA01	Undefined	as_event	1747636	1748005	.	+	.	transcript_id "TCONS_00000243,TCONS_00000244"; gene_id "chrA01:1746796-1750445W"; flanks "1747636-,1748005-"; structure "1^,2^"; splice_chain "1747900^,1747901^"; sources "Undefined,Undefined"; NMorMRNA "null"; degree "4"; dimension "2_2";
chrA01	Undefined	as_event	1788161	1788707	.	+	.	transcript_id "TCONS_00000249,TCONS_00000250"; gene_id "chrA01:1786329-1790735W"; flanks "1788161-,1788707^"; structure "0,1^2-3^4-"; splice_chain ",1788238^1788318-1788418^1788512-"; sources "Undefined,Undefined"; NMorMRNA "null"; degree "4"; dimension "2_2";
chrA01	Undefined	as_event	1790296	1790495	.	+	.	transcript_id "TCONS_00000249,TCONS_00000250"; gene_id "chrA01:1786329-1790735W"; flanks "1790296-,1790495-"; structure "1^,2^"; splice_chain "1790394^,1790395^"; sources "Undefined,Undefined"; NMorMRNA "null"; degree "4"; dimension "2_2";
chrA01	Undefined	as_event	1844284	1844506	.	+	.	transcript_id "TCONS_00000254,TCONS_00000255"; gene_id "chrA01:1844087-1846316W"; flanks "1844284^,1844506^"; structure "1-,2-"; splice_chain "1844386-,1844387-"; sources "Undefined,Undefined"; NMorMRNA "null"; degree "4"; dimension "2_2";
chrA01	Undefined	as_event	1856119	1856274	.	+	.	transcript_id "TCONS_00000258,TCONS_00000259"; gene_id "chrA01:1854624-1856411W"; flanks "1856119-,1856274-"; structure "1^,2^"; splice_chain "1856158^,1856159^"; sources "Undefined,Undefined"; NMorMRNA "null"; degree "4"; dimension "2_2";
chrA01	Undefined	as_event	1856274	1856411	.	+	.	transcript_id "TCONS_00000258,TCONS_00000259"; gene_id "chrA01:1854624-1856411W"; flanks "1856274-,1856411]"; structure "0,1^2-"; splice_chain ",1856332^1856365-"; sources "Undefined,Undefined"; NMorMRNA "null"; degree "4"; dimension "2_2";
chrA01	Undefined	as_event	2073079	2073474	.	+	.	transcript_id "TCONS_00000271,TCONS_00000272"; gene_id "chrA01:2071620-2073703W"; flanks "2073079-,2073474^"; structure "0,1^2-"; splice_chain ",2073175^2073243-"; sources "Undefined,Undefined"; NMorMRNA "null"; degree "4"; dimension "2_2";
chrA01	Undefined	as_event	2108974	2109177	.	+	.	transcript_id "TCONS_00000276/TCONS_00000277/TCONS_00000278,TCONS_00000275"; gene_id "chrA01:2107628-2110676W"; flanks "2108974-,2109177-"; structure "1^,2^"; splice_chain "2109091^,2109092^"; sources "Undefined,Undefined"; NMorMRNA "null"; degree "4"; dimension "2_2";
chrA01	Undefined	as_event	2109177	2109515	.	+	.	transcript_id "TCONS_00000275/TCONS_00000276,TCONS_00000277/TCONS_00000278"; gene_id "chrA01:2107628-2110676W"; flanks "2109177-,2109515^"; structure "1^3-,2^4-"; splice_chain "2109289^2109393-,2109290^2109394-"; sources "Undefined,Undefined"; NMorMRNA "null"; degree "4"; dimension "2_2";
chrA01	Undefined	as_event	2109515	2109700	.	+	.	transcript_id "TCONS_00000275,TCONS_00000276/TCONS_00000277/TCONS_00000278"; gene_id "chrA01:2107628-2110676W"; flanks "2109515^,2109700^"; structure "1-,2-"; splice_chain "2109594-,2109596-"; sources "Undefined,Undefined"; NMorMRNA "null"; degree "4"; dimension "2_2";
chrA01	Undefined	as_event	2109700	2109874	.	+	.	transcript_id "TCONS_00000277,TCONS_00000275/TCONS_00000278"; gene_id "chrA01:2107628-2110676W"; flanks "2109700^,2109874^"; structure "1-,2-"; splice_chain "2109786-,2109788-"; sources "Undefined,Undefined"; NMorMRNA "null"; degree "4"; dimension "2_2";
chrA01	Undefined	as_event	2109788	2109968	.	+	.	transcript_id "TCONS_00000275/TCONS_00000278,TCONS_00000276"; gene_id "chrA01:2107628-2110676W"; flanks "2109788-,2109968-"; structure "1^,2^"; splice_chain "2109874^,2109876^"; sources "Undefined,Undefined"; NMorMRNA "null"; degree "4"; dimension "2_2";
chrA01	Undefined	as_event	2109700	2109968	.	+	.	transcript_id "TCONS_00000277,TCONS_00000275/TCONS_00000278,TCONS_00000276"; gene_id "chrA01:2107628-2110676W"; flanks "2109700^,2109968-"; structure "1-3^,2-3^,2-4^"; splice_chain "2109786-2109874^,2109788-2109874^,2109788-2109876^"; sources "Undefined,Undefined,Undefined"; NMorMRNA "null"; degree "9"; dimension "3_3";
chrA01	Undefined	as_event	2110240	2110676	.	+	.	transcript_id "TCONS_00000276,TCONS_00000275/TCONS_00000277"; gene_id "chrA01:2107628-2110676W"; flanks "2110240^,2110676]"; structure "1-,2-"; splice_chain "2110359-,2110360-"; sources "Undefined,Undefined"; NMorMRNA "null"; degree "4"; dimension "2_2";
chrA01	Undefined	as_event	2110168	2110676	.	+	.	transcript_id "TCONS_00000276,TCONS_00000275/TCONS_00000277,TCONS_00000278"; gene_id "chrA01:2107628-2110676W"; flanks "2110168-,2110676]"; structure "1^3-,1^4-,2^5-"; splice_chain "2110240^2110359-,2110240^2110360-,2110241^2110361-"; sources "Undefined,Undefined,Undefined"; NMorMRNA "null"; degree "9"; dimension "3_3";
chrA01	Undefined	as_event	2224168	2224491	.	+	.	transcript_id "TCONS_00000288,TCONS_00000289"; gene_id "chrA01:2219597-2225191W"; flanks "2224168-,2224491^"; structure "0,1^2-"; splice_chain ",2224326^2224408-"; sources "Undefined,Undefined"; NMorMRNA "null"; degree "4"; dimension "2_2";
chrA01	Undefined	as_event	2224564	2224916	.	+	.	transcript_id "TCONS_00000288,TCONS_00000289"; gene_id "chrA01:2219597-2225191W"; flanks "2224564-,2224916^"; structure "0,1^2-"; splice_chain ",2224758^2224845-"; sources "Undefined,Undefined"; NMorMRNA "null"; degree "4"; dimension "2_2";
chrA01	Undefined	as_event	2387565	2388902	.	+	.	transcript_id "TCONS_00000310,TCONS_00000309"; gene_id "chrA01:2385582-2388902W"; flanks "2387565-,2388902]"; structure "0,1^2-"; splice_chain ",2387639^2387745-"; sources "Undefined,Undefined"; NMorMRNA "null"; degree "4"; dimension "2_2";
chrA01	Undefined	as_event	2498725	2499087	.	+	.	transcript_id "TCONS_00000316,TCONS_00000315"; gene_id "chrA01:2495286-2499817W"; flanks "2498725-,2499087^"; structure "0,1^2-"; splice_chain ",2498808^2498894-"; sources "Undefined,Undefined"; NMorMRNA "null"; degree "4"; dimension "2_2";
chrA01	Undefined	as_event	2517804	2518168	.	+	.	transcript_id "TCONS_00000320,TCONS_00000319"; gene_id "chrA01:2517653-2518564W"; flanks "2517804-,2518168^"; structure "1^3-,2^4-"; splice_chain "2517878^2518034-,2517888^2518044-"; sources "Undefined,Undefined"; NMorMRNA "null"; degree "4"; dimension "2_2";
chrA01	Undefined	as_event	2639906	2640322	.	+	.	transcript_id "TCONS_00000333,TCONS_00000334"; gene_id "chrA01:2638825-2641150W"; flanks "2639906-,2640322^"; structure "0,1^2-"; splice_chain ",2640049^2640143-"; sources "Undefined,Undefined"; NMorMRNA "null"; degree "4"; dimension "2_2";
chrA01	Undefined	as_event	2640439	2641019	.	+	.	transcript_id "TCONS_00000333,TCONS_00000334"; gene_id "chrA01:2638825-2641150W"; flanks "2640439-,2641019^"; structure "0,1^2-3^4-"; splice_chain ",2640664^2640750-2640863^2640933-"; sources "Undefined,Undefined"; NMorMRNA "null"; degree "4"; dimension "2_2";
chrA01	Undefined	as_event	2712138	2712606	.	+	.	transcript_id "TCONS_00000336,TCONS_00000337"; gene_id "chrA01:2711260-2712838W"; flanks "2712138-,2712606^"; structure "0,1^2-"; splice_chain ",2712307^2712391-"; sources "Undefined,Undefined"; NMorMRNA "null"; degree "4"; dimension "2_2";
chrA01	Undefined	as_event	2897086	2897449	.	+	.	transcript_id "TCONS_00000354,TCONS_00000355"; gene_id "chrA01:2894496-2897449W"; flanks "2897086-,2897449]"; structure "1^3-,2^4-"; splice_chain "2897262^2897336-,2897272^2897346-"; sources "Undefined,Undefined"; NMorMRNA "null"; degree "4"; dimension "2_2";
chrA01	Undefined	as_event	2938567	2938759	.	+	.	transcript_id "TCONS_00000358,TCONS_00000359"; gene_id "chrA01:2935322-2938769W"; flanks "2938567-,2938759-"; structure "1^,2^"; splice_chain "2938674^,2938678^"; sources "Undefined,Undefined"; NMorMRNA "null"; degree "4"; dimension "2_2";
chrA01	Undefined	as_event	3113410	3113758	.	+	.	transcript_id "TCONS_00000372,TCONS_00000373"; gene_id "chrA01:3112531-3115406W"; flanks "3113410-,3113758^"; structure "0,1^2-"; splice_chain ",3113532^3113621-"; sources "Undefined,Undefined"; NMorMRNA "null"; degree "4"; dimension "2_2";
chrA01	Undefined	as_event	3132850	3133494	.	+	.	transcript_id "TCONS_00000376,TCONS_00000377"; gene_id "chrA01:3132463-3133494W"; flanks "3132850-,3133494]"; structure "0,1^2-"; splice_chain ",3133043^3133146-"; sources "Undefined,Undefined"; NMorMRNA "null"; degree "4"; dimension "2_2";
chrA01	Undefined	as_event	3134980	3135588	.	+	.	transcript_id "TCONS_00000378,TCONS_00000379"; gene_id "chrA01:3133976-3135588W"; flanks "3134980-,3135588]"; structure "0,1^2-"; splice_chain ",3135054^3135162-"; sources "Undefined,Undefined"; NMorMRNA "null"; degree "4"; dimension "2_2";
chrA01	Undefined	as_event	3142316	3143027	.	+	.	transcript_id "TCONS_00000381/TCONS_00000383,TCONS_00000382"; gene_id "chrA01:3141843-3143486W"; flanks "3142316-,3143027^"; structure "0,1^2-"; splice_chain ",3142430^3142506-"; sources "Undefined,Undefined"; NMorMRNA "null"; degree "4"; dimension "2_2";
chrA01	Undefined	as_event	3143288	3143486	.	+	.	transcript_id "TCONS_00000381,TCONS_00000382/TCONS_00000383"; gene_id "chrA01:3141843-3143486W"; flanks "3143288-,3143486]"; structure "0,1^2-"; splice_chain ",3143357^3143441-"; sources "Undefined,Undefined"; NMorMRNA "null"; degree "4"; dimension "2_2";
chrA01	Undefined	as_event	3167781	3169211	.	+	.	transcript_id "TCONS_00000384/TCONS_00000386,TCONS_00000385"; gene_id "chrA01:3165572-3169211W"; flanks "3167781^,3169211]"; structure "1-,2-"; splice_chain "3168094-,3168130-"; sources "Undefined,Undefined"; NMorMRNA "null"; degree "4"; dimension "2_2";
chrA01	Undefined	as_event	3291865	3292245	.	+	.	transcript_id "TCONS_00000394,TCONS_00000395"; gene_id "chrA01:3290867-3292245W"; flanks "3291865-,3292245]"; structure "0,1^2-"; splice_chain ",3292037^3292121-"; sources "Undefined,Undefined"; NMorMRNA "null"; degree "4"; dimension "2_2";
chrA01	Undefined	as_event	3325941	3326595	.	+	.	transcript_id "TCONS_00000399,TCONS_00000400"; gene_id "chrA01:3325941-3327447W"; flanks "3325941[,3326595^"; structure "0,1^2-"; splice_chain ",3326405^3326491-"; sources "Undefined,Undefined"; NMorMRNA "null"; degree "4"; dimension "2_2";
chrA01	Undefined	as_event	3328935	3329244	.	+	.	transcript_id "TCONS_00000401/TCONS_00000403,TCONS_00000402"; gene_id "chrA01:3328067-3331606W"; flanks "3328935-,3329244^"; structure "0,1^2-"; splice_chain ",3329111^3329181-"; sources "Undefined,Undefined"; NMorMRNA "null"; degree "4"; dimension "2_2";
chrA01	Undefined	as_event	3348621	3348862	.	+	.	transcript_id "TCONS_00000408,TCONS_00000409"; gene_id "chrA01:3343770-3352148W"; flanks "3348621-,3348862^"; structure "0,1^2-"; splice_chain ",3348683^3348764-"; sources "Undefined,Undefined"; NMorMRNA "null"; degree "4"; dimension "2_2";
chrA01	Undefined	as_event	3351266	3351485	.	+	.	transcript_id "TCONS_00000408,TCONS_00000409"; gene_id "chrA01:3343770-3352148W"; flanks "3351266-,3351485-"; structure "1^,2^"; splice_chain "3351373^,3351375^"; sources "Undefined,Undefined"; NMorMRNA "null"; degree "4"; dimension "2_2";
chrA01	Undefined	as_event	3351833	3352028	.	+	.	transcript_id "TCONS_00000408,TCONS_00000409"; gene_id "chrA01:3343770-3352148W"; flanks "3351833-,3352028-"; structure "1^,2^"; splice_chain "3351927^,3351929^"; sources "Undefined,Undefined"; NMorMRNA "null"; degree "4"; dimension "2_2";
chrA01	Undefined	as_event	3354807	3354937	.	+	.	transcript_id "TCONS_00000411,TCONS_00000410"; gene_id "chrA01:3353650-3356274W"; flanks "3354807-,3354937-"; structure "1^,2^"; splice_chain "3354865^,3354867^"; sources "Undefined,Undefined"; NMorMRNA "null"; degree "4"; dimension "2_2";
chrA01	Undefined	as_event	3398232	3398382	.	+	.	transcript_id "TCONS_00000418,TCONS_00000419"; gene_id "chrA01:3396624-3400029W"; flanks "3398232-,3398382-"; structure "1^,2^"; splice_chain "3398307^,3398308^"; sources "Undefined,Undefined"; NMorMRNA "null"; degree "4"; dimension "2_2";
chrA01	Undefined	as_event	3398771	3399037	.	+	.	transcript_id "TCONS_00000419,TCONS_00000418"; gene_id "chrA01:3396624-3400029W"; flanks "3398771-,3399037^"; structure "0,1^2-"; splice_chain ",3398844^3398926-"; sources "Undefined,Undefined"; NMorMRNA "null"; degree "4"; dimension "2_2";
chrA01	Undefined	as_event	3399274	3399522	.	+	.	transcript_id "TCONS_00000419,TCONS_00000418"; gene_id "chrA01:3396624-3400029W"; flanks "3399274-,3399522^"; structure "0,1^2-"; splice_chain ",3399341^3399423-"; sources "Undefined,Undefined"; NMorMRNA "null"; degree "4"; dimension "2_2";
chrA01	Undefined	as_event	3430877	3431313	.	+	.	transcript_id "TCONS_00000422,TCONS_00000423"; gene_id "chrA01:3430332-3431877W"; flanks "3430877-,3431313^"; structure "0,1^2-"; splice_chain ",3431059^3431149-"; sources "Undefined,Undefined"; NMorMRNA "null"; degree "4"; dimension "2_2";
chrA01	Undefined	as_event	3739799	3740688	.	+	.	transcript_id "TCONS_00000438,TCONS_00000439"; gene_id "chrA01:3737049-3741436W"; flanks "3739799-,3740688^"; structure "0,1^2-3^4-5^6-"; splice_chain ",3740053^3740146-3740267^3740334-3740455^3740540-"; sources "Undefined,Undefined"; NMorMRNA "null"; degree "4"; dimension "2_2";
chrA01	Undefined	as_event	3773408	3773845	.	+	.	transcript_id "TCONS_00000443,TCONS_00000442"; gene_id "chrA01:3771880-3773845W"; flanks "3773408^,3773845]"; structure "1-,2-"; splice_chain "3773472-,3773475-"; sources "Undefined,Undefined"; NMorMRNA "null"; degree "4"; dimension "2_2";
chrA01	Undefined	as_event	3816532	3816747	.	+	.	transcript_id "TCONS_00000445,TCONS_00000446"; gene_id "chrA01:3816051-3817519W"; flanks "3816532^,3816747^"; structure "1-,2-"; splice_chain "3816673-,3816676-"; sources "Undefined,Undefined"; NMorMRNA "null"; degree "4"; dimension "2_2";
chrA01	Undefined	as_event	3817194	3817519	.	+	.	transcript_id "TCONS_00000445,TCONS_00000446"; gene_id "chrA01:3816051-3817519W"; flanks "3817194-,3817519]"; structure "0,1^2-"; splice_chain ",3817244^3817343-"; sources "Undefined,Undefined"; NMorMRNA "null"; degree "4"; dimension "2_2";
chrA01	Undefined	as_event	3851303	3851760	.	+	.	transcript_id "TCONS_00000447,TCONS_00000448"; gene_id "chrA01:3850662-3852328W"; flanks "3851303-,3851760^"; structure "0,1^2-3^4-"; splice_chain ",3851402^3851492-3851572^3851656-"; sources "Undefined,Undefined"; NMorMRNA "null"; degree "4"; dimension "2_2";
chrA01	Undefined	as_event	4012110	4012656	.	+	.	transcript_id "TCONS_00000456,TCONS_00000455"; gene_id "chrA01:4012085-4014137W"; flanks "4012110^,4012656^"; structure "1-,2-"; splice_chain "4012469-,4012470-"; sources "Undefined,Undefined"; NMorMRNA "null"; degree "4"; dimension "2_2";
chrA01	Undefined	as_event	4031255	4031619	.	+	.	transcript_id "TCONS_00000459,TCONS_00000460"; gene_id "chrA01:4027285-4032691W"; flanks "4031255-,4031619^"; structure "0,1^2-"; splice_chain ",4031470^4031560-"; sources "Undefined,Undefined"; NMorMRNA "null"; degree "4"; dimension "2_2";
chrA01	Undefined	as_event	4031705	4032001	.	+	.	transcript_id "TCONS_00000459,TCONS_00000460"; gene_id "chrA01:4027285-4032691W"; flanks "4031705-,4032001^"; structure "0,1^2-"; splice_chain ",4031818^4031916-"; sources "Undefined,Undefined"; NMorMRNA "null"; degree "4"; dimension "2_2";
chrA01	Undefined	as_event	4032292	4032691	.	+	.	transcript_id "TCONS_00000459,TCONS_00000460"; gene_id "chrA01:4027285-4032691W"; flanks "4032292-,4032691]"; structure "0,1^2-"; splice_chain ",4032470^4032570-"; sources "Undefined,Undefined"; NMorMRNA "null"; degree "4"; dimension "2_2";
chrA01	Undefined	as_event	4073067	4073563	.	+	.	transcript_id "TCONS_00000461,TCONS_00000462"; gene_id "chrA01:4072928-4075745W"; flanks "4073067^,4073563^"; structure "1-,2-"; splice_chain "4073443-,4073449-"; sources "Undefined,Undefined"; NMorMRNA "null"; degree "4"; dimension "2_2";
chrA01	Undefined	as_event	4077553	4077789	.	+	.	transcript_id "TCONS_00000463,TCONS_00000464"; gene_id "chrA01:4076508-4079417W"; flanks "4077553-,4077789-"; structure "1^,2^"; splice_chain "4077618^,4077631^"; sources "Undefined,Undefined"; NMorMRNA "null"; degree "4"; dimension "2_2";
chrA01	Undefined	as_event	4081068	4081801	.	+	.	transcript_id "TCONS_00000466,TCONS_00000465"; gene_id "chrA01:4079855-4081801W"; flanks "4081068-,4081801]"; structure "0,1^2-"; splice_chain ",4081233^4081393-"; sources "Undefined,Undefined"; NMorMRNA "null"; degree "4"; dimension "2_2";
chrA01	Undefined	as_event	4101781	4103182	.	+	.	transcript_id "TCONS_00000468,TCONS_00000469"; gene_id "chrA01:4101781-4103182W"; flanks "4101781[,4103182]"; structure "1^3-5^6-,2^4-"; splice_chain "4102227^4102310-4102549^4102638-,4102229^4102312-"; sources "Undefined,Undefined"; NMorMRNA "null"; degree "4"; dimension "2_2";
chrA01	Undefined	as_event	4142803	4143324	.	+	.	transcript_id "TCONS_00000470,TCONS_00000471"; gene_id "chrA01:4142216-4143687W"; flanks "4142803-,4143324^"; structure "0,1^2-3^4-"; splice_chain ",4142942^4143022-4143096^4143167-"; sources "Undefined,Undefined"; NMorMRNA "null"; degree "4"; dimension "2_2";
chrA01	Undefined	as_event	4337545	4337916	.	+	.	transcript_id "TCONS_00000483,TCONS_00000482"; gene_id "chrA01:4336249-4339630W"; flanks "4337545-,4337916^"; structure "0,1^2-"; splice_chain ",4337661^4337821-"; sources "Undefined,Undefined"; NMorMRNA "null"; degree "4"; dimension "2_2";
chrA01	Undefined	as_event	4338981	4339294	.	+	.	transcript_id "TCONS_00000483,TCONS_00000482"; gene_id "chrA01:4336249-4339630W"; flanks "4338981-,4339294^"; structure "0,1^2-"; splice_chain ",4339049^4339121-"; sources "Undefined,Undefined"; NMorMRNA "null"; degree "4"; dimension "2_2";
chrA01	Undefined	as_event	4396288	4396511	.	+	.	transcript_id "TCONS_00000489,TCONS_00000490"; gene_id "chrA01:4393340-4396850W"; flanks "4396288-,4396511^"; structure "1^3-,2^4-"; splice_chain "4396367^4396479-,4396377^4396489-"; sources "Undefined,Undefined"; NMorMRNA "null"; degree "4"; dimension "2_2";
chrA01	Undefined	as_event	4456409	4456644	.	+	.	transcript_id "TCONS_00000492,TCONS_00000493"; gene_id "chrA01:4455806-4457234W"; flanks "4456409-,4456644^"; structure "0,1^2-"; splice_chain ",4456471^4456555-"; sources "Undefined,Undefined"; NMorMRNA "null"; degree "4"; dimension "2_2";
chrA01	Undefined	as_event	4456935	4457234	.	+	.	transcript_id "TCONS_00000493,TCONS_00000492"; gene_id "chrA01:4455806-4457234W"; flanks "4456935-,4457234]"; structure "1^3-,2^4-"; splice_chain "4457097^4457184-,4457107^4457194-"; sources "Undefined,Undefined"; NMorMRNA "null"; degree "4"; dimension "2_2";
chrA01	Undefined	as_event	4576564	4576762	.	+	.	transcript_id "TCONS_00000501,TCONS_00000499"; gene_id "chrA01:4575063-4577660W"; flanks "4576564^,4576762^"; structure "1-,2-"; splice_chain "4576675-,4576676-"; sources "Undefined,Undefined"; NMorMRNA "null"; degree "4"; dimension "2_2";
chrA01	Undefined	as_event	4576676	4576966	.	+	.	transcript_id "TCONS_00000500,TCONS_00000499"; gene_id "chrA01:4575063-4577660W"; flanks "4576676-,4576966^"; structure "0,1^2-"; splice_chain ",4576762^4576848-"; sources "Undefined,Undefined"; NMorMRNA "null"; degree "4"; dimension "2_2";
chrA01	Undefined	as_event	4576564	4576966	.	+	.	transcript_id "TCONS_00000501,TCONS_00000500,TCONS_00000499"; gene_id "chrA01:4575063-4577660W"; flanks "4576564^,4576966^"; structure "1-3^4-,2-,2-3^4-"; splice_chain "4576675-4576762^4576848-,4576676-,4576676-4576762^4576848-"; sources "Undefined,Undefined,Undefined"; NMorMRNA "null"; degree "9"; dimension "3_3";
chrA01	Undefined	as_event	4577044	4577408	.	+	.	transcript_id "TCONS_00000500,TCONS_00000499/TCONS_00000501"; gene_id "chrA01:4575063-4577660W"; flanks "4577044-,4577408^"; structure "0,1^2-"; splice_chain ",4577145^4577226-"; sources "Undefined,Undefined"; NMorMRNA "null"; degree "4"; dimension "2_2";
chrA01	Undefined	as_event	4746478	4746651	.	+	.	transcript_id "TCONS_00000512,TCONS_00000513"; gene_id "chrA01:4742321-4746651W"; flanks "4746478-,4746651]"; structure "0,1^2-"; splice_chain ",4746541^4746630-"; sources "Undefined,Undefined"; NMorMRNA "null"; degree "4"; dimension "2_2";
chrA01	Undefined	as_event	4798867	4799624	.	+	.	transcript_id "TCONS_00000520,TCONS_00000519"; gene_id "chrA01:4798780-4803697W"; flanks "4798867^,4799624^"; structure "1-,2-"; splice_chain "4799384-,4799390-"; sources "Undefined,Undefined"; NMorMRNA "null"; degree "4"; dimension "2_2";
chrA01	Undefined	as_event	4802905	4803031	.	+	.	transcript_id "TCONS_00000519,TCONS_00000520"; gene_id "chrA01:4798780-4803697W"; flanks "4802905^,4803031^"; structure "1-,2-"; splice_chain "4802981-,4802990-"; sources "Undefined,Undefined"; NMorMRNA "null"; degree "4"; dimension "2_2";
chrA01	Undefined	as_event	4868102	4868327	.	+	.	transcript_id "TCONS_00000525,TCONS_00000524"; gene_id "chrA01:4867580-4870460W"; flanks "4868102-,4868327-"; structure "1^,2^"; splice_chain "4868232^,4868236^"; sources "Undefined,Undefined"; NMorMRNA "null"; degree "4"; dimension "2_2";
chrA01	Undefined	as_event	4868102	4868456	.	+	.	transcript_id "TCONS_00000526,TCONS_00000525"; gene_id "chrA01:4867580-4870460W"; flanks "4868102-,4868456^"; structure "0,1^2-"; splice_chain ",4868232^4868327-"; sources "Undefined,Undefined"; NMorMRNA "null"; degree "4"; dimension "2_2";
chrA01	Undefined	as_event	4868327	4870460	.	+	.	transcript_id "TCONS_00000525,TCONS_00000524"; gene_id "chrA01:4867580-4870460W"; flanks "4868327-,4870460]"; structure "1^2-,3^4-"; splice_chain "4868456^4868540-,4868667^4868770-"; sources "Undefined,Undefined"; NMorMRNA "null"; degree "4"; dimension "2_2";
chrA01	Undefined	as_event	4868102	4870460	.	+	.	transcript_id "TCONS_00000525,TCONS_00000524,TCONS_00000526"; gene_id "chrA01:4867580-4870460W"; flanks "4868102-,4870460]"; structure "1^3-4^5-,2^3-6^7-,4^5-"; splice_chain "4868232^4868327-4868456^4868540-,4868236^4868327-4868667^4868770-,4868456^4868540-"; sources "Undefined,Undefined,Undefined"; NMorMRNA "null"; degree "9"; dimension "3_3";
chrA01	Undefined	as_event	4876120	4876915	.	+	.	transcript_id "TCONS_00000527,TCONS_00000528"; gene_id "chrA01:4875004-4877461W"; flanks "4876120-,4876915^"; structure "0,1^2-"; splice_chain ",4876546^4876638-"; sources "Undefined,Undefined"; NMorMRNA "null"; degree "4"; dimension "2_2";
chrA01	Undefined	as_event	4877197	4877461	.	+	.	transcript_id "TCONS_00000527,TCONS_00000528"; gene_id "chrA01:4875004-4877461W"; flanks "4877197-,4877461]"; structure "0,1^2-"; splice_chain ",4877289^4877377-"; sources "Undefined,Undefined"; NMorMRNA "null"; degree "4"; dimension "2_2";
chrA01	Undefined	as_event	4894830	4896022	.	+	.	transcript_id "TCONS_00000531/TCONS_00000532,TCONS_00000530"; gene_id "chrA01:4893344-4896022W"; flanks "4894830-,4896022]"; structure "1^3-,2^4-"; splice_chain "4894944^4895031-,4894954^4895041-"; sources "Undefined,Undefined"; NMorMRNA "null"; degree "4"; dimension "2_2";
chrA01	Undefined	as_event	4908491	4908968	.	+	.	transcript_id "TCONS_00000537,TCONS_00000536"; gene_id "chrA01:4907166-4910525W"; flanks "4908491-,4908968^"; structure "0,1^2-"; splice_chain ",4908580^4908664-"; sources "Undefined,Undefined"; NMorMRNA "null"; degree "4"; dimension "2_2";
chrA01	Undefined	as_event	4909587	4910184	.	+	.	transcript_id "TCONS_00000537,TCONS_00000538"; gene_id "chrA01:4907166-4910525W"; flanks "4909587-,4910184^"; structure "0,1^2-"; splice_chain ",4909856^4909939-"; sources "Undefined,Undefined"; NMorMRNA "null"; degree "4"; dimension "2_2";
chrA01	Undefined	as_event	5015375	5015857	.	+	.	transcript_id "TCONS_00000542/TCONS_00000543,TCONS_00000541"; gene_id "chrA01:5008890-5015857W"; flanks "5015375-,5015857]"; structure "0,1^2-"; splice_chain ",5015597^5015799-"; sources "Undefined,Undefined"; NMorMRNA "null"; degree "4"; dimension "2_2";
chrA01	Undefined	as_event	5020876	5021404	.	+	.	transcript_id "TCONS_00000545,TCONS_00000546"; gene_id "chrA01:5019549-5021404W"; flanks "5020876-,5021404]"; structure "0,1^2-"; splice_chain ",5021024^5021106-"; sources "Undefined,Undefined"; NMorMRNA "null"; degree "4"; dimension "2_2";
chrA01	Undefined	as_event	5030810	5031228	.	+	.	transcript_id "TCONS_00000548,TCONS_00000547"; gene_id "chrA01:5029007-5032372W"; flanks "5030810-,5031228^"; structure "0,1^2-"; splice_chain ",5030985^5031077-"; sources "Undefined,Undefined"; NMorMRNA "null"; degree "4"; dimension "2_2";
chrA01	Undefined	as_event	5168948	5169299	.	+	.	transcript_id "TCONS_00000555,TCONS_00000554"; gene_id "chrA01:5166063-5169299W"; flanks "5168948-,5169299]"; structure "0,1^2-"; splice_chain ",5169001^5169105-"; sources "Undefined,Undefined"; NMorMRNA "null"; degree "4"; dimension "2_2";
chrA01	Undefined	as_event	5235623	5237530	.	+	.	transcript_id "TCONS_00000563,TCONS_00000564"; gene_id "chrA01:5233005-5239417W"; flanks "5235623^,5237530^"; structure "1-,2-"; splice_chain "5236458-,5236461-"; sources "Undefined,Undefined"; NMorMRNA "null"; degree "4"; dimension "2_2";
chrA01	Undefined	as_event	5288582	5288780	.	+	.	transcript_id "TCONS_00000570/TCONS_00000571,TCONS_00000572"; gene_id "chrA01:5287987-5289887W"; flanks "5288582^,5288780^"; structure "1-,2-"; splice_chain "5288661-,5288670-"; sources "Undefined,Undefined"; NMorMRNA "null"; degree "4"; dimension "2_2";
chrA01	Undefined	as_event	5289335	5289484	.	+	.	transcript_id "TCONS_00000571/TCONS_00000572,TCONS_00000570"; gene_id "chrA01:5287987-5289887W"; flanks "5289335^,5289484^"; structure "1-,2-"; splice_chain "5289410-,5289413-"; sources "Undefined,Undefined"; NMorMRNA "null"; degree "4"; dimension "2_2";
chrA01	Undefined	as_event	5419570	5421906	.	+	.	transcript_id "TCONS_00000582,TCONS_00000581"; gene_id "chrA01:5417945-5421906W"; flanks "5419570-,5421906]"; structure "0,1^2-"; splice_chain ",5421087^5421168-"; sources "Undefined,Undefined"; NMorMRNA "null"; degree "4"; dimension "2_2";
chrA01	Undefined	as_event	5505638	5505831	.	+	.	transcript_id "TCONS_00000594,TCONS_00000595"; gene_id "chrA01:5500956-5505831W"; flanks "5505638^,5505831]"; structure "1-,2-"; splice_chain "5505756-,5505757-"; sources "Undefined,Undefined"; NMorMRNA "null"; degree "4"; dimension "2_2";
chrA01	Undefined	as_event	5788647	5789122	.	+	.	transcript_id "TCONS_00000615/TCONS_00000616,TCONS_00000614"; gene_id "chrA01:5787963-5789555W"; flanks "5788647^,5789122^"; structure "1-,2-"; splice_chain "5788719-,5788780-"; sources "Undefined,Undefined"; NMorMRNA "null"; degree "4"; dimension "2_2";
chrA01	Undefined	as_event	5789122	5789555	.	+	.	transcript_id "TCONS_00000614/TCONS_00000615,TCONS_00000616"; gene_id "chrA01:5787963-5789555W"; flanks "5789122^,5789555]"; structure "1-,2-"; splice_chain "5789200-,5789203-"; sources "Undefined,Undefined"; NMorMRNA "null"; degree "4"; dimension "2_2";
chrA01	Undefined	as_event	5886725	5887100	.	+	.	transcript_id "TCONS_00000623,TCONS_00000624"; gene_id "chrA01:5885618-5888077W"; flanks "5886725-,5887100^"; structure "0,1^2-"; splice_chain ",5886868^5886948-"; sources "Undefined,Undefined"; NMorMRNA "null"; degree "4"; dimension "2_2";
chrA01	Undefined	as_event	5887367	5887745	.	+	.	transcript_id "TCONS_00000623,TCONS_00000624/TCONS_00000625"; gene_id "chrA01:5885618-5888077W"; flanks "5887367-,5887745^"; structure "0,1^2-"; splice_chain ",5887534^5887618-"; sources "Undefined,Undefined"; NMorMRNA "null"; degree "4"; dimension "2_2";
chrA01	Undefined	as_event	5993246	5994223	.	+	.	transcript_id "TCONS_00000628,TCONS_00000629,TCONS_00000627"; gene_id "chrA01:5991174-5995021W"; flanks "5993246-,5994223^"; structure "0,1^3-,2^4-"; splice_chain ",5993311^5993399-,5993344^5993432-"; sources "Undefined,Undefined,Undefined"; NMorMRNA "null"; degree "9"; dimension "3_3";
chrA01	Undefined	as_event	5994655	5995021	.	+	.	transcript_id "TCONS_00000629,TCONS_00000630"; gene_id "chrA01:5991174-5995021W"; flanks "5994655-,5995021]"; structure "1^3-,2^4-"; splice_chain "5994811^5994892-,5994815^5994896-"; sources "Undefined,Undefined"; NMorMRNA "null"; degree "4"; dimension "2_2";
chrA01	Undefined	as_event	5994292	5995021	.	+	.	transcript_id "TCONS_00000627/TCONS_00000628,TCONS_00000629,TCONS_00000630"; gene_id "chrA01:5991174-5995021W"; flanks "5994292-,5995021]"; structure "0,1^2-3^5-,1^2-4^6-"; splice_chain ",5994567^5994655-5994811^5994892-,5994567^5994655-5994815^5994896-"; sources "Undefined,Undefined,Undefined"; NMorMRNA "null"; degree "9"; dimension "3_3";
chrA01	Undefined	as_event	6081467	6083082	.	+	.	transcript_id "TCONS_00000637,TCONS_00000636"; gene_id "chrA01:6080776-6083082W"; flanks "6081467-,6083082]"; structure "0,1^2-"; splice_chain ",6081781^6081854-"; sources "Undefined,Undefined"; NMorMRNA "null"; degree "4"; dimension "2_2";
chrA01	Undefined	as_event	6090518	6091191	.	+	.	transcript_id "TCONS_00000640,TCONS_00000639"; gene_id "chrA01:6090518-6092333W"; flanks "6090518[,6091191^"; structure "1^3-,2^4-"; splice_chain "6090914^6091092-,6090916^6091094-"; sources "Undefined,Undefined"; NMorMRNA "null"; degree "4"; dimension "2_2";
chrA01	Undefined	as_event	6091092	6091456	.	+	.	transcript_id "TCONS_00000640,TCONS_00000641"; gene_id "chrA01:6090518-6092333W"; flanks "6091092-,6091456^"; structure "1^3-,2^4-"; splice_chain "6091191^6091285-,6091193^6091287-"; sources "Undefined,Undefined"; NMorMRNA "null"; degree "4"; dimension "2_2";
chrA01	Undefined	as_event	6090518	6091456	.	+	.	transcript_id "TCONS_00000640,TCONS_00000641,TCONS_00000639"; gene_id "chrA01:6090518-6092333W"; flanks "6090518[,6091456^"; structure "1^3-5^7-,1^3-6^8-,2^4-5^7-"; splice_chain "6090914^6091092-6091191^6091285-,6090914^6091092-6091193^6091287-,6090916^6091094-6091191^6091285-"; sources "Undefined,Undefined,Undefined"; NMorMRNA "null"; degree "9"; dimension "3_3";
chrA01	Undefined	as_event	6096299	6096519	.	+	.	transcript_id "TCONS_00000643,TCONS_00000642"; gene_id "chrA01:6095129-6096893W"; flanks "6096299-,6096519^"; structure "0,1^2-"; splice_chain ",6096360^6096461-"; sources "Undefined,Undefined"; NMorMRNA "null"; degree "4"; dimension "2_2";
chrA01	Undefined	as_event	6175180	6175402	.	+	.	transcript_id "TCONS_00000645,TCONS_00000646"; gene_id "chrA01:6173094-6175534W"; flanks "6175180^,6175402]"; structure "1-,2-"; splice_chain "6175262-,6175263-"; sources "Undefined,Undefined"; NMorMRNA "null"; degree "4"; dimension "2_2";
chrA01	Undefined	as_event	6297475	6297931	.	+	.	transcript_id "TCONS_00000657,TCONS_00000656"; gene_id "chrA01:6297475-6299380W"; flanks "6297475[,6297931^"; structure "0,1^2-"; splice_chain ",6297743^6297819-"; sources "Undefined,Undefined"; NMorMRNA "null"; degree "4"; dimension "2_2";
chrA01	Undefined	as_event	6304198	6304783	.	+	.	transcript_id "TCONS_00000659,TCONS_00000658"; gene_id "chrA01:6302424-6304783W"; flanks "6304198-,6304783]"; structure "0,1^2-"; splice_chain ",6304329^6304418-"; sources "Undefined,Undefined"; NMorMRNA "null"; degree "4"; dimension "2_2";
chrA01	Undefined	as_event	6355386	6356083	.	+	.	transcript_id "TCONS_00000663,TCONS_00000662"; gene_id "chrA01:6352427-6356430W"; flanks "6355386-,6356083-"; structure "1^,2^"; splice_chain "6355449^,6355451^"; sources "Undefined,Undefined"; NMorMRNA "null"; degree "4"; dimension "2_2";
chrA01	Undefined	as_event	6730391	6730688	.	+	.	transcript_id "TCONS_00000672,TCONS_00000673"; gene_id "chrA01:6729668-6730974W"; flanks "6730391-,6730688^"; structure "0,1^2-"; splice_chain ",6730532^6730619-"; sources "Undefined,Undefined"; NMorMRNA "null"; degree "4"; dimension "2_2";
chrA01	Undefined	as_event	6838242	6838741	.	+	.	transcript_id "TCONS_00000679,TCONS_00000680"; gene_id "chrA01:6836971-6839083W"; flanks "6838242-,6838741^"; structure "0,1^2-3^4-"; splice_chain ",6838307^6838397-6838567^6838656-"; sources "Undefined,Undefined"; NMorMRNA "null"; degree "4"; dimension "2_2";
chrA01	Undefined	as_event	6878777	6880011	.	+	.	transcript_id "TCONS_00000683,TCONS_00000684"; gene_id "chrA01:6877911-6880620W"; flanks "6878777-,6880011^"; structure "0,1^2-"; splice_chain ",6878925^6879966-"; sources "Undefined,Undefined"; NMorMRNA "null"; degree "4"; dimension "2_2";
chrA01	Undefined	as_event	6945612	6945960	.	+	.	transcript_id "TCONS_00000689/TCONS_00000690,TCONS_00000691"; gene_id "chrA01:6945264-6947531W"; flanks "6945612-,6945960^"; structure "0,1^2-"; splice_chain ",6945848^6945914-"; sources "Undefined,Undefined"; NMorMRNA "null"; degree "4"; dimension "2_2";
chrA01	Undefined	as_event	6947015	6947531	.	+	.	transcript_id "TCONS_00000690/TCONS_00000691,TCONS_00000689"; gene_id "chrA01:6945264-6947531W"; flanks "6947015-,6947531]"; structure "1^3-,2^4-"; splice_chain "6947138^6947244-,6947148^6947254-"; sources "Undefined,Undefined"; NMorMRNA "null"; degree "4"; dimension "2_2";
chrA01	Undefined	as_event	6959220	6959400	.	+	.	transcript_id "TCONS_00000693,TCONS_00000692/TCONS_00000694"; gene_id "chrA01:6958720-6961935W"; flanks "6959220-,6959400^"; structure "0,1^2-"; splice_chain ",6959268^6959349-"; sources "Undefined,Undefined"; NMorMRNA "null"; degree "4"; dimension "2_2";
chrA01	Undefined	as_event	6959400	6959654	.	+	.	transcript_id "TCONS_00000693/TCONS_00000694,TCONS_00000692"; gene_id "chrA01:6958720-6961935W"; flanks "6959400^,6959654^"; structure "1-,2-"; splice_chain "6959482-,6959487-"; sources "Undefined,Undefined"; NMorMRNA "null"; degree "4"; dimension "2_2";
chrA01	Undefined	as_event	6959654	6960017	.	+	.	transcript_id "TCONS_00000693,TCONS_00000692/TCONS_00000694"; gene_id "chrA01:6958720-6961935W"; flanks "6959654^,6960017^"; structure "1-,2-"; splice_chain "6959902-,6959904-"; sources "Undefined,Undefined"; NMorMRNA "null"; degree "4"; dimension "2_2";
chrA01	Undefined	as_event	7017903	7018975	.	+	.	transcript_id "TCONS_00000701,TCONS_00000700"; gene_id "chrA01:7015777-7018975W"; flanks "7017903-,7018975]"; structure "1^3-,2^4-"; splice_chain "7018301^7018415-,7018311^7018425-"; sources "Undefined,Undefined"; NMorMRNA "null"; degree "4"; dimension "2_2";
chrA01	Undefined	as_event	7027153	7027326	.	+	.	transcript_id "TCONS_00000703,TCONS_00000702"; gene_id "chrA01:7026305-7029095W"; flanks "7027153^,7027326^"; structure "1-,2-"; splice_chain "7027256-,7027258-"; sources "Undefined,Undefined"; NMorMRNA "null"; degree "4"; dimension "2_2";
chrA01	Undefined	as_event	7038030	7038504	.	+	.	transcript_id "TCONS_00000706,TCONS_00000705"; gene_id "chrA01:7037522-7039125W"; flanks "7038030^,7038504^"; structure "1-,2-"; splice_chain "7038227-,7038253-"; sources "Undefined,Undefined"; NMorMRNA "null"; degree "4"; dimension "2_2";
chrA01	Undefined	as_event	7058247	7058684	.	+	.	transcript_id "TCONS_00000709,TCONS_00000710"; gene_id "chrA01:7056632-7060527W"; flanks "7058247-,7058684^"; structure "0,1^2-"; splice_chain ",7058339^7058459-"; sources "Undefined,Undefined"; NMorMRNA "null"; degree "4"; dimension "2_2";
chrA01	Undefined	as_event	7059307	7059612	.	+	.	transcript_id "TCONS_00000710,TCONS_00000711"; gene_id "chrA01:7056632-7060527W"; flanks "7059307^,7059612^"; structure "1-,2-"; splice_chain "7059385-,7059392-"; sources "Undefined,Undefined"; NMorMRNA "null"; degree "4"; dimension "2_2";
chrA01	Undefined	as_event	7059385	7059825	.	+	.	transcript_id "TCONS_00000710,TCONS_00000709"; gene_id "chrA01:7056632-7060527W"; flanks "7059385-,7059825^"; structure "1^3-,2^4-"; splice_chain "7059612^7059703-,7059622^7059713-"; sources "Undefined,Undefined"; NMorMRNA "null"; degree "4"; dimension "2_2";
chrA01	Undefined	as_event	7059307	7059825	.	+	.	transcript_id "TCONS_00000710,TCONS_00000709,TCONS_00000711"; gene_id "chrA01:7056632-7060527W"; flanks "7059307^,7059825^"; structure "1-3^5-,1-4^6-,2-3^5-"; splice_chain "7059385-7059612^7059703-,7059385-7059622^7059713-,7059392-7059612^7059703-"; sources "Undefined,Undefined,Undefined"; NMorMRNA "null"; degree "9"; dimension "3_3";
chrA01	Undefined	as_event	7059924	7060291	.	+	.	transcript_id "TCONS_00000711,TCONS_00000709/TCONS_00000710"; gene_id "chrA01:7056632-7060527W"; flanks "7059924-,7060291-"; structure "1^3-4^,2^"; splice_chain "7059942^7060081-7060175^,7060037^"; sources "Undefined,Undefined"; NMorMRNA "null"; degree "4"; dimension "2_2";
chrA01	Undefined	as_event	7079423	7079807	.	+	.	transcript_id "TCONS_00000713,TCONS_00000712"; gene_id "chrA01:7077810-7081059W"; flanks "7079423^,7079807^"; structure "1-,2-"; splice_chain "7079706-,7079707-"; sources "Undefined,Undefined"; NMorMRNA "null"; degree "4"; dimension "2_2";
chrA01	Undefined	as_event	7080463	7080683	.	+	.	transcript_id "TCONS_00000712,TCONS_00000713"; gene_id "chrA01:7077810-7081059W"; flanks "7080463-,7080683^"; structure "0,1^2-"; splice_chain ",7080523^7080610-"; sources "Undefined,Undefined"; NMorMRNA "null"; degree "4"; dimension "2_2";
chrA01	Undefined	as_event	7190354	7190633	.	+	.	transcript_id "TCONS_00000723,TCONS_00000722"; gene_id "chrA01:7189179-7191716W"; flanks "7190354^,7190633^"; structure "1-,2-"; splice_chain "7190439-,7190445-"; sources "Undefined,Undefined"; NMorMRNA "null"; degree "4"; dimension "2_2";
chrA01	Undefined	as_event	7192323	7192773	.	+	.	transcript_id "TCONS_00000724,TCONS_00000725"; gene_id "chrA01:7192138-7194886W"; flanks "7192323^,7192773^"; structure "1-,2-"; splice_chain "7192526-,7192532-"; sources "Undefined,Undefined"; NMorMRNA "null"; degree "4"; dimension "2_2";
chrA01	Undefined	as_event	7218915	7219167	.	+	.	transcript_id "TCONS_00000728,TCONS_00000727"; gene_id "chrA01:7218204-7220135W"; flanks "7218915-,7219167^"; structure "0,1^2-"; splice_chain ",7218990^7219088-"; sources "Undefined,Undefined"; NMorMRNA "null"; degree "4"; dimension "2_2";
chrA01	Undefined	as_event	7244640	7244773	.	+	.	transcript_id "TCONS_00000736,TCONS_00000735"; gene_id "chrA01:7242097-7245341W"; flanks "7244640-,7244773-"; structure "1^,2^"; splice_chain "7244696^,7244698^"; sources "Undefined,Undefined"; NMorMRNA "null"; degree "4"; dimension "2_2";
chrA01	Undefined	as_event	7247458	7247710	.	+	.	transcript_id "TCONS_00000738,TCONS_00000737"; gene_id "chrA01:7247091-7249125W"; flanks "7247458-,7247710-"; structure "1^,2^"; splice_chain "7247612^,7247616^"; sources "Undefined,Undefined"; NMorMRNA "null"; degree "4"; dimension "2_2";
chrA01	Undefined	as_event	7261783	7262850	.	+	.	transcript_id "TCONS_00000740,TCONS_00000741"; gene_id "chrA01:7260979-7262850W"; flanks "7261783-,7262850]"; structure "0,1^2-"; splice_chain ",7262076^7262168-"; sources "Undefined,Undefined"; NMorMRNA "null"; degree "4"; dimension "2_2";
chrA01	Undefined	as_event	7362858	7363172	.	+	.	transcript_id "TCONS_00000751,TCONS_00000750/TCONS_00000752"; gene_id "chrA01:7361392-7365379W"; flanks "7362858-,7363172-"; structure "1^,2^"; splice_chain "7362933^,7362979^"; sources "Undefined,Undefined"; NMorMRNA "null"; degree "4"; dimension "2_2";
chrA01	Undefined	as_event	7363172	7363476	.	+	.	transcript_id "TCONS_00000750/TCONS_00000751,TCONS_00000752"; gene_id "chrA01:7361392-7365379W"; flanks "7363172-,7363476^"; structure "0,1^2-"; splice_chain ",7363268^7363371-"; sources "Undefined,Undefined"; NMorMRNA "null"; degree "4"; dimension "2_2";
chrA01	Undefined	as_event	7364171	7364389	.	+	.	transcript_id "TCONS_00000751/TCONS_00000752,TCONS_00000750"; gene_id "chrA01:7361392-7365379W"; flanks "7364171-,7364389^"; structure "0,1^2-"; splice_chain ",7364181^7364266-"; sources "Undefined,Undefined"; NMorMRNA "null"; degree "4"; dimension "2_2";
chrA01	Undefined	as_event	7406463	7406724	.	+	.	transcript_id "TCONS_00000757,TCONS_00000758"; gene_id "chrA01:7405201-7407177W"; flanks "7406463-,7406724]"; structure "1^3-,2^4-"; splice_chain "7406624^7406709-,7406625^7406710-"; sources "Undefined,Undefined"; NMorMRNA "null"; degree "4"; dimension "2_2";
chrA01	Undefined	as_event	7452967	7453827	.	+	.	transcript_id "TCONS_00000763,TCONS_00000762"; gene_id "chrA01:7452366-7455153W"; flanks "7452967-,7453827-"; structure "1^,2^"; splice_chain "7453077^,7453668^"; sources "Undefined,Undefined"; NMorMRNA "null"; degree "4"; dimension "2_2";
chrA01	Undefined	as_event	7452967	7453939	.	+	.	transcript_id "TCONS_00000761,TCONS_00000763,TCONS_00000762"; gene_id "chrA01:7452366-7455153W"; flanks "7452967-,7453939^"; structure "0,1^3-,2^3-"; splice_chain ",7453077^7453827-,7453668^7453827-"; sources "Undefined,Undefined,Undefined"; NMorMRNA "null"; degree "9"; dimension "3_3";
chrA01	Undefined	as_event	7502739	7503052	.	+	.	transcript_id "TCONS_00000767,TCONS_00000766"; gene_id "chrA01:7502428-7504628W"; flanks "7502739-,7503052^"; structure "1^3-,2^4-"; splice_chain "7502755^7502783-,7502777^7502805-"; sources "Undefined,Undefined"; NMorMRNA "null"; degree "4"; dimension "2_2";
chrA01	Undefined	as_event	7516565	7517520	.	+	.	transcript_id "TCONS_00000769,TCONS_00000770"; gene_id "chrA01:7516565-7519111W"; flanks "7516565[,7517520^"; structure "0,1^2-"; splice_chain ",7516953^7517259-"; sources "Undefined,Undefined"; NMorMRNA "null"; degree "4"; dimension "2_2";
chrA01	Undefined	as_event	7616870	7617586	.	+	.	transcript_id "TCONS_00000772,TCONS_00000771"; gene_id "chrA01:7616021-7618850W"; flanks "7616870-,7617586^"; structure "0,1^2-"; splice_chain ",7617363^7617426-"; sources "Undefined,Undefined"; NMorMRNA "null"; degree "4"; dimension "2_2";
chrA01	Undefined	as_event	7632914	7634113	.	+	.	transcript_id "TCONS_00000773,TCONS_00000774"; gene_id "chrA01:7632914-7634113W"; flanks "7632914[,7634113]"; structure "0,1^2-3^4-"; splice_chain ",7633192^7633532-7633652^7633738-"; sources "Undefined,Undefined"; NMorMRNA "null"; degree "4"; dimension "2_2";
chrA01	Undefined	as_event	7690207	7690348	.	+	.	transcript_id "TCONS_00000778,TCONS_00000777"; gene_id "chrA01:7689743-7691707W"; flanks "7690207^,7690348^"; structure "1-,2-"; splice_chain "7690290-,7690292-"; sources "Undefined,Undefined"; NMorMRNA "null"; degree "4"; dimension "2_2";
chrA01	Undefined	as_event	7690803	7691128	.	+	.	transcript_id "TCONS_00000777,TCONS_00000778"; gene_id "chrA01:7689743-7691707W"; flanks "7690803-,7691128^"; structure "0,1^2-"; splice_chain ",7690937^7691026-"; sources "Undefined,Undefined"; NMorMRNA "null"; degree "4"; dimension "2_2";
chrA01	Undefined	as_event	7831592	7832387	.	+	.	transcript_id "TCONS_00000789,TCONS_00000790"; gene_id "chrA01:7830079-7832387W"; flanks "7831592-,7832387]"; structure "0,1^2-"; splice_chain ",7831795^7831879-"; sources "Undefined,Undefined"; NMorMRNA "null"; degree "4"; dimension "2_2";
chrA01	Undefined	as_event	7857831	7858323	.	+	.	transcript_id "TCONS_00000792,TCONS_00000791"; gene_id "chrA01:7857074-7858323W"; flanks "7857831-,7858323]"; structure "1^3-,2^4-"; splice_chain "7857995^7858077-,7858005^7858087-"; sources "Undefined,Undefined"; NMorMRNA "null"; degree "4"; dimension "2_2";
chrA01	Undefined	as_event	7944471	7945092	.	+	.	transcript_id "TCONS_00000795,TCONS_00000794"; gene_id "chrA01:7943265-7945092W"; flanks "7944471-,7945092]"; structure "0,1^2-"; splice_chain ",7944605^7944694-"; sources "Undefined,Undefined"; NMorMRNA "null"; degree "4"; dimension "2_2";
chrA01	Undefined	as_event	8015453	8015830	.	+	.	transcript_id "TCONS_00000802,TCONS_00000803"; gene_id "chrA01:8012965-8019183W"; flanks "8015453-,8015830^"; structure "0,1^2-"; splice_chain ",8015647^8015747-"; sources "Undefined,Undefined"; NMorMRNA "null"; degree "4"; dimension "2_2";
chrA01	Undefined	as_event	8016349	8016494	.	+	.	transcript_id "TCONS_00000802,TCONS_00000803"; gene_id "chrA01:8012965-8019183W"; flanks "8016349^,8016494^"; structure "1-,2-"; splice_chain "8016421-,8016422-"; sources "Undefined,Undefined"; NMorMRNA "null"; degree "4"; dimension "2_2";
chrA01	Undefined	as_event	8067581	8068471	.	+	.	transcript_id "TCONS_00000805,TCONS_00000806"; gene_id "chrA01:8067581-8068471W"; flanks "8067581[,8068471]"; structure "1^3-,2^4-"; splice_chain "8068335^8068411-,8068345^8068421-"; sources "Undefined,Undefined"; NMorMRNA "null"; degree "4"; dimension "2_2";
chrA01	Undefined	as_event	8109033	8109381	.	+	.	transcript_id "TCONS_00000810,TCONS_00000809/TCONS_00000811"; gene_id "chrA01:8106221-8109381W"; flanks "8109033-,8109381]"; structure "1^4-,2^3-"; splice_chain "8109053^8109202-,8109125^8109196-"; sources "Undefined,Undefined"; NMorMRNA "null"; degree "4"; dimension "2_2";
chrA01	Undefined	as_event	8125674	8126000	.	+	.	transcript_id "TCONS_00000813,TCONS_00000814"; gene_id "chrA01:8122819-8126610W"; flanks "8125674-,8126000^"; structure "0,1^2-"; splice_chain ",8125831^8125904-"; sources "Undefined,Undefined"; NMorMRNA "null"; degree "4"; dimension "2_2";
chrA01	Undefined	as_event	8126170	8126610	.	+	.	transcript_id "TCONS_00000814,TCONS_00000813"; gene_id "chrA01:8122819-8126610W"; flanks "8126170^,8126610]"; structure "1-,2-"; splice_chain "8126262-,8126264-"; sources "Undefined,Undefined"; NMorMRNA "null"; degree "4"; dimension "2_2";
chrA01	Undefined	as_event	8683025	8683324	.	+	.	transcript_id "TCONS_00000847,TCONS_00000844,TCONS_00000846"; gene_id "chrA01:8682875-8684496W"; flanks "8683025^,8683324^"; structure "1-,2-,3-"; splice_chain "8683203-,8683217-,8683283-"; sources "Undefined,Undefined,Undefined"; NMorMRNA "null"; degree "9"; dimension "3_3";
chrA01	Undefined	as_event	8683217	8683576	.	+	.	transcript_id "TCONS_00000845,TCONS_00000844"; gene_id "chrA01:8682875-8684496W"; flanks "8683217-,8683576^"; structure "0,1^2-"; splice_chain ",8683324^8683425-"; sources "Undefined,Undefined"; NMorMRNA "null"; degree "4"; dimension "2_2";
chrA01	Undefined	as_event	8683025	8683576	.	+	.	transcript_id "TCONS_00000847,TCONS_00000845,TCONS_00000844,TCONS_00000846"; gene_id "chrA01:8682875-8684496W"; flanks "8683025^,8683576^"; structure "1-4^5-,2-,2-4^5-,3-4^5-"; splice_chain "8683203-8683324^8683425-,8683217-,8683217-8683324^8683425-,8683283-8683324^8683425-"; sources "Undefined,Undefined,Undefined,Undefined"; NMorMRNA "null"; degree "16"; dimension "4_4";
chrA01	Undefined	as_event	8685715	8686105	.	+	.	transcript_id "TCONS_00000849,TCONS_00000848"; gene_id "chrA01:8684603-8686108W"; flanks "8685715-,8686105-"; structure "1^,2^"; splice_chain "8685788^,8685790^"; sources "Undefined,Undefined"; NMorMRNA "null"; degree "4"; dimension "2_2";
chrA01	Undefined	as_event	8687746	8688121	.	+	.	transcript_id "TCONS_00000850,TCONS_00000851"; gene_id "chrA01:8687206-8690133W"; flanks "8687746^,8688121^"; structure "1-,2-"; splice_chain "8688003-,8688004-"; sources "Undefined,Undefined"; NMorMRNA "null"; degree "4"; dimension "2_2";
chrA01	Undefined	as_event	8689249	8690133	.	+	.	transcript_id "TCONS_00000850,TCONS_00000851"; gene_id "chrA01:8687206-8690133W"; flanks "8689249-,8690133]"; structure "0,1^2-"; splice_chain ",8689341^8689448-"; sources "Undefined,Undefined"; NMorMRNA "null"; degree "4"; dimension "2_2";
chrA01	Undefined	as_event	8719355	8720082	.	+	.	transcript_id "TCONS_00000854,TCONS_00000853"; gene_id "chrA01:8718417-8722407W"; flanks "8719355-,8720082^"; structure "1^3-,2^4-"; splice_chain "8719852^8719939-,8719863^8719950-"; sources "Undefined,Undefined"; NMorMRNA "null"; degree "4"; dimension "2_2";
chrA01	Undefined	as_event	8723380	8724352	.	+	.	transcript_id "TCONS_00000856,TCONS_00000855"; gene_id "chrA01:8722656-8724352W"; flanks "8723380-,8724352]"; structure "0,1^2-"; splice_chain ",8723766^8723850-"; sources "Undefined,Undefined"; NMorMRNA "null"; degree "4"; dimension "2_2";
chrA01	Undefined	as_event	8738143	8738552	.	+	.	transcript_id "TCONS_00000861,TCONS_00000860"; gene_id "chrA01:8736789-8739657W"; flanks "8738143-,8738552^"; structure "1^3-,2^4-"; splice_chain "8738245^8738461-,8738255^8738471-"; sources "Undefined,Undefined"; NMorMRNA "null"; degree "4"; dimension "2_2";
chrA01	Undefined	as_event	8923218	8923519	.	+	.	transcript_id "TCONS_00000873,TCONS_00000871"; gene_id "chrA01:8923137-8924151W"; flanks "8923218^,8923519-"; structure "0,1-2^"; splice_chain ",8923369-8923422^"; sources "Undefined,Undefined"; NMorMRNA "null"; degree "4"; dimension "2_2";
chrA01	Undefined	as_event	8923369	8923614	.	+	.	transcript_id "TCONS_00000872,TCONS_00000871"; gene_id "chrA01:8923137-8924151W"; flanks "8923369-,8923614^"; structure "0,1^2-"; splice_chain ",8923422^8923519-"; sources "Undefined,Undefined"; NMorMRNA "null"; degree "4"; dimension "2_2";
chrA01	Undefined	as_event	8923218	8923614	.	+	.	transcript_id "TCONS_00000872,TCONS_00000871,TCONS_00000873"; gene_id "chrA01:8923137-8924151W"; flanks "8923218^,8923614^"; structure "1-,1-2^3-,3-"; splice_chain "8923369-,8923369-8923422^8923519-,8923519-"; sources "Undefined,Undefined,Undefined"; NMorMRNA "null"; degree "9"; dimension "3_3";
chrA01	Undefined	as_event	8923614	8924151	.	+	.	transcript_id "TCONS_00000871/TCONS_00000872/TCONS_00000873,TCONS_00000870"; gene_id "chrA01:8923137-8924151W"; flanks "8923614^,8924151]"; structure "1-,2-"; splice_chain "8923698-,8923746-"; sources "Undefined,Undefined"; NMorMRNA "null"; degree "4"; dimension "2_2";
chrA01	Undefined	as_event	9005913	9006625	.	+	.	transcript_id "TCONS_00000876,TCONS_00000877"; gene_id "chrA01:9003520-9006625W"; flanks "9005913-,9006625]"; structure "0,1^2-"; splice_chain ",9006295^9006382-"; sources "Undefined,Undefined"; NMorMRNA "null"; degree "4"; dimension "2_2";
chrA01	Undefined	as_event	9186969	9187449	.	+	.	transcript_id "TCONS_00000885,TCONS_00000886"; gene_id "chrA01:9186750-9188623W"; flanks "9186969-,9187449^"; structure "0,1^2-"; splice_chain ",9187036^9187109-"; sources "Undefined,Undefined"; NMorMRNA "null"; degree "4"; dimension "2_2";
chrA01	Undefined	as_event	9187971	9188265	.	+	.	transcript_id "TCONS_00000885,TCONS_00000886"; gene_id "chrA01:9186750-9188623W"; flanks "9187971-,9188265^"; structure "0,1^2-"; splice_chain ",9188020^9188094-"; sources "Undefined,Undefined"; NMorMRNA "null"; degree "4"; dimension "2_2";
chrA01	Undefined	as_event	9220332	9220822	.	+	.	transcript_id "TCONS_00000888,TCONS_00000889"; gene_id "chrA01:9220041-9221996W"; flanks "9220332-,9220822^"; structure "0,1^2-"; splice_chain ",9220589^9220668-"; sources "Undefined,Undefined"; NMorMRNA "null"; degree "4"; dimension "2_2";
chrA01	Undefined	as_event	9220903	9221103	.	+	.	transcript_id "TCONS_00000889,TCONS_00000888"; gene_id "chrA01:9220041-9221996W"; flanks "9220903-,9221103^"; structure "0,1^2-"; splice_chain ",9220973^9221044-"; sources "Undefined,Undefined"; NMorMRNA "null"; degree "4"; dimension "2_2";
chrA01	Undefined	as_event	9238044	9238517	.	+	.	transcript_id "TCONS_00000896,TCONS_00000897"; gene_id "chrA01:9237099-9238517W"; flanks "9238044-,9238517]"; structure "0,1^2-"; splice_chain ",9238122^9238182-"; sources "Undefined,Undefined"; NMorMRNA "null"; degree "4"; dimension "2_2";
chrA01	Undefined	as_event	9282922	9283224	.	+	.	transcript_id "TCONS_00000900,TCONS_00000901"; gene_id "chrA01:9282601-9284739W"; flanks "9282922-,9283224^"; structure "1^3-,2^4-"; splice_chain "9283053^9283140-,9283063^9283150-"; sources "Undefined,Undefined"; NMorMRNA "null"; degree "4"; dimension "2_2";
chrA01	Undefined	as_event	9301039	9301409	.	+	.	transcript_id "TCONS_00000902,TCONS_00000903"; gene_id "chrA01:9297726-9302003W"; flanks "9301039-,9301409^"; structure "0,1^2-"; splice_chain ",9301264^9301350-"; sources "Undefined,Undefined"; NMorMRNA "null"; degree "4"; dimension "2_2";
chrA01	Undefined	as_event	9380110	9380511	.	+	.	transcript_id "TCONS_00000908,TCONS_00000910,TCONS_00000909"; gene_id "chrA01:9380110-9381306W"; flanks "9380110[,9380511^"; structure "1^4-,2^5-,3^6-"; splice_chain "9380246^9380335-,9380248^9380337-,9380249^9380338-"; sources "Undefined,Undefined,Undefined"; NMorMRNA "null"; degree "9"; dimension "3_3";
chrA01	Undefined	as_event	9467192	9467523	.	+	.	transcript_id "TCONS_00000917,TCONS_00000918"; gene_id "chrA01:9466174-9467971W"; flanks "9467192-,9467523^"; structure "0,1^2-"; splice_chain ",9467255^9467358-"; sources "Undefined,Undefined"; NMorMRNA "null"; degree "4"; dimension "2_2";
chrA01	Undefined	as_event	9479127	9479428	.	+	.	transcript_id "TCONS_00000920,TCONS_00000919"; gene_id "chrA01:9478872-9480405W"; flanks "9479127-,9479428^"; structure "0,1^2-"; splice_chain ",9479266^9479346-"; sources "Undefined,Undefined"; NMorMRNA "null"; degree "4"; dimension "2_2";
chrA01	Undefined	as_event	9512568	9512780	.	+	.	transcript_id "TCONS_00000923,TCONS_00000924"; gene_id "chrA01:9510539-9513699W"; flanks "9512568-,9512780-"; structure "1^,2^"; splice_chain "9512681^,9512683^"; sources "Undefined,Undefined"; NMorMRNA "null"; degree "4"; dimension "2_2";
chrA01	Undefined	as_event	9512780	9513699	.	+	.	transcript_id "TCONS_00000923,TCONS_00000924"; gene_id "chrA01:9510539-9513699W"; flanks "9512780-,9513699]"; structure "1^3-,2^4-"; splice_chain "9512890^9513584-,9512900^9513594-"; sources "Undefined,Undefined"; NMorMRNA "null"; degree "4"; dimension "2_2";
chrA01	Undefined	as_event	10188628	10189675	.	+	.	transcript_id "TCONS_00000942,TCONS_00000943"; gene_id "chrA01:10187287-10189675W"; flanks "10188628-,10189675]"; structure "1^3-5^6-,2^4-"; splice_chain "10189161^10189258-10189459^10189536-,10189164^10189261-"; sources "Undefined,Undefined"; NMorMRNA "null"; degree "4"; dimension "2_2";
chrA01	Undefined	as_event	10351834	10352269	.	+	.	transcript_id "TCONS_00000949,TCONS_00000950"; gene_id "chrA01:10350287-10352269W"; flanks "10351834-,10352269]"; structure "0,1^2-"; splice_chain ",10351888^10351961-"; sources "Undefined,Undefined"; NMorMRNA "null"; degree "4"; dimension "2_2";
chrA01	Undefined	as_event	10388272	10388664	.	+	.	transcript_id "TCONS_00000953,TCONS_00000954"; gene_id "chrA01:10387520-10391454W"; flanks "10388272-,10388664^"; structure "0,1^2-"; splice_chain ",10388393^10388474-"; sources "Undefined,Undefined"; NMorMRNA "null"; degree "4"; dimension "2_2";
chrA01	Undefined	as_event	10389261	10389602	.	+	.	transcript_id "TCONS_00000954,TCONS_00000953"; gene_id "chrA01:10387520-10391454W"; flanks "10389261-,10389602^"; structure "0,1^2-"; splice_chain ",10389338^10389434-"; sources "Undefined,Undefined"; NMorMRNA "null"; degree "4"; dimension "2_2";
chrA01	Undefined	as_event	10390919	10391114	.	+	.	transcript_id "TCONS_00000954,TCONS_00000953/TCONS_00000955"; gene_id "chrA01:10387520-10391454W"; flanks "10390919^,10391114^"; structure "1-,2-"; splice_chain "10391022-,10391023-"; sources "Undefined,Undefined"; NMorMRNA "null"; degree "4"; dimension "2_2";
chrA01	Undefined	as_event	10418849	10419157	.	+	.	transcript_id "TCONS_00000957,TCONS_00000956"; gene_id "chrA01:10416021-10420680W"; flanks "10418849-,10419157^"; structure "0,1^2-"; splice_chain ",10418915^10419004-"; sources "Undefined,Undefined"; NMorMRNA "null"; degree "4"; dimension "2_2";
chrA01	Undefined	as_event	10468514	10468781	.	+	.	transcript_id "TCONS_00000961,TCONS_00000958"; gene_id "chrA01:10467882-10470398W"; flanks "10468514^,10468781^"; structure "1-,2-"; splice_chain "10468587-,10468592-"; sources "Undefined,Undefined"; NMorMRNA "null"; degree "4"; dimension "2_2";
chrA01	Undefined	as_event	10468587	10468872	.	+	.	transcript_id "TCONS_00000959,TCONS_00000960,TCONS_00000961"; gene_id "chrA01:10467882-10470398W"; flanks "10468587-,10468872-"; structure "1^,2^,3^"; splice_chain "10468696^,10468721^,10468781^"; sources "Undefined,Undefined,Undefined"; NMorMRNA "null"; degree "9"; dimension "3_3";
chrA01	Undefined	as_event	10468514	10468872	.	+	.	transcript_id "TCONS_00000959,TCONS_00000960,TCONS_00000961,TCONS_00000958"; gene_id "chrA01:10467882-10470398W"; flanks "10468514^,10468872-"; structure "1-3^,1-4^,1-5^,2-5^"; splice_chain "10468587-10468696^,10468587-10468721^,10468587-10468781^,10468592-10468781^"; sources "Undefined,Undefined,Undefined,Undefined"; NMorMRNA "null"; degree "16"; dimension "4_4";
chrA01	Undefined	as_event	10468872	10469127	.	+	.	transcript_id "TCONS_00000958/TCONS_00000960/TCONS_00000961,TCONS_00000959"; gene_id "chrA01:10467882-10470398W"; flanks "10468872-,10469127-"; structure "1^,2^"; splice_chain "10469012^,10469029^"; sources "Undefined,Undefined"; NMorMRNA "null"; degree "4"; dimension "2_2";
chrA01	Undefined	as_event	10469457	10470398	.	+	.	transcript_id "TCONS_00000958,TCONS_00000961"; gene_id "chrA01:10467882-10470398W"; flanks "10469457-,10470398]"; structure "0,1^2-"; splice_chain ",10469604^10469743-"; sources "Undefined,Undefined"; NMorMRNA "null"; degree "4"; dimension "2_2";
chrA01	Undefined	as_event	10469377	10470398	.	+	.	transcript_id "TCONS_00000958,TCONS_00000961,TCONS_00000960"; gene_id "chrA01:10467882-10470398W"; flanks "10469377^,10470398]"; structure "1-,1-2^3-,4-"; splice_chain "10469457-,10469457-10469604^10469743-,10469760-"; sources "Undefined,Undefined,Undefined"; NMorMRNA "null"; degree "9"; dimension "3_3";
chrA01	Undefined	as_event	10469312	10470398	.	+	.	transcript_id "TCONS_00000958,TCONS_00000961,TCONS_00000960,TCONS_00000959"; gene_id "chrA01:10467882-10470398W"; flanks "10469312-,10470398]"; structure "1^2-,1^2-3^4-,1^5-,6^7-"; splice_chain "10469377^10469457-,10469377^10469457-10469604^10469743-,10469377^10469760-,10469924^10470040-"; sources "Undefined,Undefined,Undefined,Undefined"; NMorMRNA "null"; degree "16"; dimension "4_4";
chrA01	Undefined	as_event	10504670	10505660	.	+	.	transcript_id "TCONS_00000964,TCONS_00000965"; gene_id "chrA01:10503895-10507631W"; flanks "10504670-,10505660^"; structure "1^3-,2^4-"; splice_chain "10504780^10505216-,10504782^10505218-"; sources "Undefined,Undefined"; NMorMRNA "null"; degree "4"; dimension "2_2";
chrA01	Undefined	as_event	10607020	10607703	.	+	.	transcript_id "TCONS_00000970/TCONS_00000971,TCONS_00000969"; gene_id "chrA01:10606463-10609217W"; flanks "10607020-,10607703^"; structure "1^3-,2^4-"; splice_chain "10607192^10607613-,10607202^10607623-"; sources "Undefined,Undefined"; NMorMRNA "null"; degree "4"; dimension "2_2";
chrA01	Undefined	as_event	10608397	10608755	.	+	.	transcript_id "TCONS_00000971,TCONS_00000970,TCONS_00000969"; gene_id "chrA01:10606463-10609217W"; flanks "10608397-,10608755^"; structure "1^4-,2^5-,3^6-"; splice_chain "10608460^10608556-,10608470^10608566-,10608472^10608568-"; sources "Undefined,Undefined,Undefined"; NMorMRNA "null"; degree "9"; dimension "3_3";
chrA01	Undefined	as_event	10828389	10828548	.	+	.	transcript_id "TCONS_00000979,TCONS_00000978"; gene_id "chrA01:10827817-10829793W"; flanks "10828389^,10828548^"; structure "1-,2-"; splice_chain "10828464-,10828465-"; sources "Undefined,Undefined"; NMorMRNA "null"; degree "4"; dimension "2_2";
chrA01	Undefined	as_event	10828619	10828765	.	+	.	transcript_id "TCONS_00000978,TCONS_00000979"; gene_id "chrA01:10827817-10829793W"; flanks "10828619-,10828765-"; structure "1^,2^"; splice_chain "10828680^,10828681^"; sources "Undefined,Undefined"; NMorMRNA "null"; degree "4"; dimension "2_2";
chrA01	Undefined	as_event	11042217	11042419	.	+	.	transcript_id "TCONS_00000987,TCONS_00000988"; gene_id "chrA01:11040764-11042751W"; flanks "11042217-,11042419^"; structure "0,1^2-"; splice_chain ",11042273^11042353-"; sources "Undefined,Undefined"; NMorMRNA "null"; degree "4"; dimension "2_2";
chrA01	Undefined	as_event	11105921	11106382	.	+	.	transcript_id "TCONS_00000990,TCONS_00000989"; gene_id "chrA01:11105839-11107083W"; flanks "11105921^,11106382^"; structure "1-,2-"; splice_chain "11106069-,11106072-"; sources "Undefined,Undefined"; NMorMRNA "null"; degree "4"; dimension "2_2";
chrA01	Undefined	as_event	11333617	11336520	.	+	.	transcript_id "TCONS_00000993,TCONS_00000994"; gene_id "chrA01:11333394-11336520W"; flanks "11333617^,11336520]"; structure "1-,2-"; splice_chain "11333699-,11333760-"; sources "Undefined,Undefined"; NMorMRNA "null"; degree "4"; dimension "2_2";
chrA01	Undefined	as_event	11333394	11336520	.	+	.	transcript_id "TCONS_00000995,TCONS_00000993,TCONS_00000994"; gene_id "chrA01:11333394-11336520W"; flanks "11333394[,11336520]"; structure "0,1^2-,1^3-"; splice_chain ",11333617^11333699-,11333617^11333760-"; sources "Undefined,Undefined,Undefined"; NMorMRNA "null"; degree "9"; dimension "3_3";
chrA01	Undefined	as_event	11512570	11514412	.	+	.	transcript_id "TCONS_00000998,TCONS_00000999"; gene_id "chrA01:11512570-11514412W"; flanks "11512570[,11514412]"; structure "0,1^2-"; splice_chain ",11512758^11512851-"; sources "Undefined,Undefined"; NMorMRNA "null"; degree "4"; dimension "2_2";
chrA01	Undefined	as_event	11852624	11853064	.	+	.	transcript_id "TCONS_00001006,TCONS_00001005"; gene_id "chrA01:11852624-11854409W"; flanks "11852624[,11853064-"; structure "1^,2^"; splice_chain "11852894^,11852895^"; sources "Undefined,Undefined"; NMorMRNA "null"; degree "4"; dimension "2_2";
chrA01	Undefined	as_event	11852894	11853245	.	+	.	transcript_id "TCONS_00001003,TCONS_00001006"; gene_id "chrA01:11852624-11854409W"; flanks "11852894^,11853245-"; structure "0,1-2^"; splice_chain ",11853064-11853147^"; sources "Undefined,Undefined"; NMorMRNA "null"; degree "4"; dimension "2_2";
chrA01	Undefined	as_event	11853064	11853348	.	+	.	transcript_id "TCONS_00001005,TCONS_00001006"; gene_id "chrA01:11852624-11854409W"; flanks "11853064-,11853348^"; structure "0,1^2-"; splice_chain ",11853147^11853245-"; sources "Undefined,Undefined"; NMorMRNA "null"; degree "4"; dimension "2_2";
chrA01	Undefined	as_event	11852624	11853348	.	+	.	transcript_id "TCONS_00001006,TCONS_00001003,TCONS_00001005,TCONS_00001004"; gene_id "chrA01:11852624-11854409W"; flanks "11852624[,11853348^"; structure "1^3-4^6-,1^6-,2^3-,5^7-"; splice_chain "11852894^11853064-11853147^11853245-,11852894^11853245-,11852895^11853064-,11853155^11853253-"; sources "Undefined,Undefined,Undefined,Undefined"; NMorMRNA "null"; degree "16"; dimension "4_4";
chrA01	Undefined	as_event	12204951	12205196	.	+	.	transcript_id "TCONS_00001009/TCONS_00001011,TCONS_00001010"; gene_id "chrA01:12204603-12206745W"; flanks "12204951-,12205196^"; structure "0,1^2-"; splice_chain ",12204989^12205130-"; sources "Undefined,Undefined"; NMorMRNA "null"; degree "4"; dimension "2_2";
chrA01	Undefined	as_event	12205928	12206223	.	+	.	transcript_id "TCONS_00001011,TCONS_00001009"; gene_id "chrA01:12204603-12206745W"; flanks "12205928-,12206223^"; structure "1^3-,2^4-"; splice_chain "12205993^12206101-,12206003^12206111-"; sources "Undefined,Undefined"; NMorMRNA "null"; degree "4"; dimension "2_2";
chrA01	Undefined	as_event	12206101	12206423	.	+	.	transcript_id "TCONS_00001010,TCONS_00001011"; gene_id "chrA01:12204603-12206745W"; flanks "12206101-,12206423^"; structure "0,1^2-"; splice_chain ",12206223^12206310-"; sources "Undefined,Undefined"; NMorMRNA "null"; degree "4"; dimension "2_2";
chrA01	Undefined	as_event	12205928	12206423	.	+	.	transcript_id "TCONS_00001010,TCONS_00001011,TCONS_00001009"; gene_id "chrA01:12204603-12206745W"; flanks "12205928-,12206423^"; structure "1^3-,1^3-5^6-,2^4-5^6-"; splice_chain "12205993^12206101-,12205993^12206101-12206223^12206310-,12206003^12206111-12206223^12206310-"; sources "Undefined,Undefined,Undefined"; NMorMRNA "null"; degree "9"; dimension "3_3";
chrA01	Undefined	as_event	12384870	12385245	.	+	.	transcript_id "TCONS_00001017/TCONS_00001018,TCONS_00001016"; gene_id "chrA01:12384573-12386697W"; flanks "12384870-,12385245^"; structure "0,1^2-"; splice_chain ",12385054^12385125-"; sources "Undefined,Undefined"; NMorMRNA "null"; degree "4"; dimension "2_2";
chrA01	Undefined	as_event	12441884	12442052	.	+	.	transcript_id "TCONS_00001025,TCONS_00001024"; gene_id "chrA01:12441357-12445583W"; flanks "12441884-,12442052-"; structure "1^,2^"; splice_chain "12441945^,12441947^"; sources "Undefined,Undefined"; NMorMRNA "null"; degree "4"; dimension "2_2";
chrA01	Undefined	as_event	12442958	12443115	.	+	.	transcript_id "TCONS_00001024,TCONS_00001025"; gene_id "chrA01:12441357-12445583W"; flanks "12442958-,12443115-"; structure "1^,2^"; splice_chain "12443017^,12443018^"; sources "Undefined,Undefined"; NMorMRNA "null"; degree "4"; dimension "2_2";
chrA01	Undefined	as_event	12474338	12474771	.	+	.	transcript_id "TCONS_00001027/TCONS_00001029,TCONS_00001028"; gene_id "chrA01:12474338-12475817W"; flanks "12474338[,12474771^"; structure "1^3-,2^4-"; splice_chain "12474649^12474747-,12474659^12474757-"; sources "Undefined,Undefined"; NMorMRNA "null"; degree "4"; dimension "2_2";
chrA01	Undefined	as_event	12474864	12475231	.	+	.	transcript_id "TCONS_00001028/TCONS_00001029,TCONS_00001027"; gene_id "chrA01:12474338-12475817W"; flanks "12474864-,12475231^"; structure "0,1^2-"; splice_chain ",12474986^12475065-"; sources "Undefined,Undefined"; NMorMRNA "null"; degree "4"; dimension "2_2";
chrA01	Undefined	as_event	12478743	12479102	.	+	.	transcript_id "TCONS_00001031,TCONS_00001030"; gene_id "chrA01:12477601-12480155W"; flanks "12478743-,12479102-"; structure "1^,2^"; splice_chain "12478802^,12478810^"; sources "Undefined,Undefined"; NMorMRNA "null"; degree "4"; dimension "2_2";
chrA01	Undefined	as_event	12479470	12479707	.	+	.	transcript_id "TCONS_00001030,TCONS_00001031"; gene_id "chrA01:12477601-12480155W"; flanks "12479470-,12479707^"; structure "1^3-,2^4-"; splice_chain "12479528^12479631-,12479538^12479641-"; sources "Undefined,Undefined"; NMorMRNA "null"; degree "4"; dimension "2_2";
chrA01	Undefined	as_event	12943489	12943999	.	+	.	transcript_id "TCONS_00001040/TCONS_00001042,TCONS_00001041"; gene_id "chrA01:12943091-12945391W"; flanks "12943489-,12943999^"; structure "1^3-,2^4-"; splice_chain "12943618^12943805-,12943628^12943815-"; sources "Undefined,Undefined"; NMorMRNA "null"; degree "4"; dimension "2_2";
chrA01	Undefined	as_event	12944364	12944619	.	+	.	transcript_id "TCONS_00001041/TCONS_00001042,TCONS_00001040"; gene_id "chrA01:12943091-12945391W"; flanks "12944364-,12944619^"; structure "1^3-,2^4-"; splice_chain "12944454^12944554-,12944464^12944564-"; sources "Undefined,Undefined"; NMorMRNA "null"; degree "4"; dimension "2_2";
chrA01	Undefined	as_event	12944873	12945097	.	+	.	transcript_id "TCONS_00001042,TCONS_00001040/TCONS_00001041"; gene_id "chrA01:12943091-12945391W"; flanks "12944873-,12945097^"; structure "0,1^2-"; splice_chain ",12944936^12945029-"; sources "Undefined,Undefined"; NMorMRNA "null"; degree "4"; dimension "2_2";
chrA01	Undefined	as_event	13141124	13141848	.	+	.	transcript_id "TCONS_00001046,TCONS_00001047"; gene_id "chrA01:13140451-13144083W"; flanks "13141124-,13141848^"; structure "0,1^2-"; splice_chain ",13141210^13141288-"; sources "Undefined,Undefined"; NMorMRNA "null"; degree "4"; dimension "2_2";
chrA01	Undefined	as_event	13142849	13143381	.	+	.	transcript_id "TCONS_00001047,TCONS_00001046/TCONS_00001048"; gene_id "chrA01:13140451-13144083W"; flanks "13142849-,13143381^"; structure "0,1^2-"; splice_chain ",13142928^13143136-"; sources "Undefined,Undefined"; NMorMRNA "null"; degree "4"; dimension "2_2";
chrA01	Undefined	as_event	13143655	13143833	.	+	.	transcript_id "TCONS_00001046/TCONS_00001047,TCONS_00001048"; gene_id "chrA01:13140451-13144083W"; flanks "13143655-,13143833-"; structure "1^,2^"; splice_chain "13143747^,13143751^"; sources "Undefined,Undefined"; NMorMRNA "null"; degree "4"; dimension "2_2";
chrA01	Undefined	as_event	13178057	13178252	.	+	.	transcript_id "TCONS_00001049,TCONS_00001050"; gene_id "chrA01:13177944-13178918W"; flanks "13178057-,13178252^"; structure "0,1^2-"; splice_chain ",13178135^13178202-"; sources "Undefined,Undefined"; NMorMRNA "null"; degree "4"; dimension "2_2";
chrA01	Undefined	as_event	13178741	13178918	.	+	.	transcript_id "TCONS_00001050,TCONS_00001049/TCONS_00001051"; gene_id "chrA01:13177944-13178918W"; flanks "13178741-,13178918]"; structure "0,1^2-"; splice_chain ",13178816^13178907-"; sources "Undefined,Undefined"; NMorMRNA "null"; degree "4"; dimension "2_2";
chrA01	Undefined	as_event	13682414	13683304	.	+	.	transcript_id "TCONS_00001061,TCONS_00001060"; gene_id "chrA01:13682121-13683304W"; flanks "13682414-,13683304]"; structure "0,1^2-"; splice_chain ",13682502^13682828-"; sources "Undefined,Undefined"; NMorMRNA "null"; degree "4"; dimension "2_2";
chrA01	Undefined	as_event	13682121	13683304	.	+	.	transcript_id "TCONS_00001062,TCONS_00001061,TCONS_00001060"; gene_id "chrA01:13682121-13683304W"; flanks "13682121[,13683304]"; structure "0,1^2-,1^2-3^4-"; splice_chain ",13682305^13682414-,13682305^13682414-13682502^13682828-"; sources "Undefined,Undefined,Undefined"; NMorMRNA "null"; degree "9"; dimension "3_3";
chrA01	Undefined	as_event	14158761	14159212	.	+	.	transcript_id "TCONS_00001072,TCONS_00001073"; gene_id "chrA01:14158060-14162340W"; flanks "14158761^,14159212^"; structure "1-,2-"; splice_chain "14159105-,14159106-"; sources "Undefined,Undefined"; NMorMRNA "null"; degree "4"; dimension "2_2";
chrA01	Undefined	as_event	14160879	14162061	.	+	.	transcript_id "TCONS_00001072,TCONS_00001073"; gene_id "chrA01:14158060-14162340W"; flanks "14160879-,14162061^"; structure "0,1^2-3^4-"; splice_chain ",14160933^14161526-14161648^14161835-"; sources "Undefined,Undefined"; NMorMRNA "null"; degree "4"; dimension "2_2";
chrA01	Undefined	as_event	14238191	14238563	.	+	.	transcript_id "TCONS_00001076/TCONS_00001077,TCONS_00001075"; gene_id "chrA01:14232956-14239564W"; flanks "14238191-,14238563^"; structure "1^3-,2^4-"; splice_chain "14238335^14238424-,14238345^14238434-"; sources "Undefined,Undefined"; NMorMRNA "null"; degree "4"; dimension "2_2";
chrA01	Undefined	as_event	14238844	14239045	.	+	.	transcript_id "TCONS_00001076/TCONS_00001077,TCONS_00001075"; gene_id "chrA01:14232956-14239564W"; flanks "14238844-,14239045-"; structure "1^,2^"; splice_chain "14238957^,14238958^"; sources "Undefined,Undefined"; NMorMRNA "null"; degree "4"; dimension "2_2";
chrA01	Undefined	as_event	14324681	14324840	.	+	.	transcript_id "TCONS_00001079,TCONS_00001078"; gene_id "chrA01:14321280-14328926W"; flanks "14324681-,14324840-"; structure "1^,2^"; splice_chain "14324756^,14324759^"; sources "Undefined,Undefined"; NMorMRNA "null"; degree "4"; dimension "2_2";
chrA01	Undefined	as_event	14359382	14359873	.	+	.	transcript_id "TCONS_00001083,TCONS_00001082"; gene_id "chrA01:14358950-14364880W"; flanks "14359382-,14359873^"; structure "1^3-,2^4-"; splice_chain "14359488^14359706-,14359495^14359713-"; sources "Undefined,Undefined"; NMorMRNA "null"; degree "4"; dimension "2_2";
chrA01	Undefined	as_event	14360379	14360827	.	+	.	transcript_id "TCONS_00001083,TCONS_00001082"; gene_id "chrA01:14358950-14364880W"; flanks "14360379-,14360827^"; structure "1^3-,2^4-"; splice_chain "14360519^14360728-,14360523^14360732-"; sources "Undefined,Undefined"; NMorMRNA "null"; degree "4"; dimension "2_2";
chrA01	Undefined	as_event	14362709	14363302	.	+	.	transcript_id "TCONS_00001083,TCONS_00001082"; gene_id "chrA01:14358950-14364880W"; flanks "14362709-,14363302^"; structure "0,1^2-"; splice_chain ",14362811^14362899-"; sources "Undefined,Undefined"; NMorMRNA "null"; degree "4"; dimension "2_2";
chrA01	Undefined	as_event	14363401	14363705	.	+	.	transcript_id "TCONS_00001082,TCONS_00001083"; gene_id "chrA01:14358950-14364880W"; flanks "14363401-,14363705^"; structure "0,1^2-"; splice_chain ",14363495^14363567-"; sources "Undefined,Undefined"; NMorMRNA "null"; degree "4"; dimension "2_2";
chrA01	Undefined	as_event	14364493	14364880	.	+	.	transcript_id "TCONS_00001083,TCONS_00001082"; gene_id "chrA01:14358950-14364880W"; flanks "14364493-,14364880]"; structure "1^3-,2^4-"; splice_chain "14364687^14364792-,14364697^14364802-"; sources "Undefined,Undefined"; NMorMRNA "null"; degree "4"; dimension "2_2";
chrA01	Undefined	as_event	14375972	14376159	.	+	.	transcript_id "TCONS_00001085,TCONS_00001084"; gene_id "chrA01:14374054-14376880W"; flanks "14375972-,14376159-"; structure "1^,2^"; splice_chain "14376067^,14376068^"; sources "Undefined,Undefined"; NMorMRNA "null"; degree "4"; dimension "2_2";
chrA01	Undefined	as_event	14714746	14715076	.	+	.	transcript_id "TCONS_00001090,TCONS_00001091"; gene_id "chrA01:14714114-14716475W"; flanks "14714746-,14715076^"; structure "0,1^2-"; splice_chain ",14714766^14714880-"; sources "Undefined,Undefined"; NMorMRNA "null"; degree "4"; dimension "2_2";
chrA01	Undefined	as_event	14840427	14840787	.	+	.	transcript_id "TCONS_00001094,TCONS_00001095"; gene_id "chrA01:14839357-14841676W"; flanks "14840427-,14840787^"; structure "0,1^2-"; splice_chain ",14840617^14840692-"; sources "Undefined,Undefined"; NMorMRNA "null"; degree "4"; dimension "2_2";
chrA01	Undefined	as_event	15330034	15330595	.	+	.	transcript_id "TCONS_00001107,TCONS_00001106"; gene_id "chrA01:15328700-15334565W"; flanks "15330034-,15330595^"; structure "1^3-,2^4-"; splice_chain "15330089^15330529-,15330125^15330565-"; sources "Undefined,Undefined"; NMorMRNA "null"; degree "4"; dimension "2_2";
chrA01	Undefined	as_event	15332110	15332632	.	+	.	transcript_id "TCONS_00001107,TCONS_00001106"; gene_id "chrA01:15328700-15334565W"; flanks "15332110-,15332632^"; structure "1^3-,2^4-"; splice_chain "15332236^15332355-,15332246^15332365-"; sources "Undefined,Undefined"; NMorMRNA "null"; degree "4"; dimension "2_2";
chrA01	Undefined	as_event	15498099	15498812	.	+	.	transcript_id "TCONS_00001109,TCONS_00001110"; gene_id "chrA01:15497115-15500650W"; flanks "15498099-,15498812^"; structure "1^6-,2^3-4^5-"; splice_chain "15498172^15498736-,15498279^15498440-15498492^15498733-"; sources "Undefined,Undefined"; NMorMRNA "null"; degree "4"; dimension "2_2";
chrA01	Undefined	as_event	15499178	15499436	.	+	.	transcript_id "TCONS_00001109,TCONS_00001110/TCONS_00001111"; gene_id "chrA01:15497115-15500650W"; flanks "15499178-,15499436^"; structure "0,1^2-"; splice_chain ",15499238^15499324-"; sources "Undefined,Undefined"; NMorMRNA "null"; degree "4"; dimension "2_2";
chrA01	Undefined	as_event	15500064	15500344	.	+	.	transcript_id "TCONS_00001110/TCONS_00001111,TCONS_00001109"; gene_id "chrA01:15497115-15500650W"; flanks "15500064-,15500344^"; structure "1^3-,2^4-"; splice_chain "15500199^15500277-,15500209^15500287-"; sources "Undefined,Undefined"; NMorMRNA "null"; degree "4"; dimension "2_2";
chrA01	Undefined	as_event	15605795	15606343	.	+	.	transcript_id "TCONS_00001116,TCONS_00001117"; gene_id "chrA01:15604792-15607799W"; flanks "15605795-,15606343^"; structure "1^3-,2^4-"; splice_chain "15605949^15606037-,15605959^15606047-"; sources "Undefined,Undefined"; NMorMRNA "null"; degree "4"; dimension "2_2";
chrA01	Undefined	as_event	15606865	15607018	.	+	.	transcript_id "TCONS_00001117,TCONS_00001116/TCONS_00001118"; gene_id "chrA01:15604792-15607799W"; flanks "15606865^,15607018^"; structure "1-,2-"; splice_chain "15606947-,15606948-"; sources "Undefined,Undefined"; NMorMRNA "null"; degree "4"; dimension "2_2";
chrA01	Undefined	as_event	15607102	15607315	.	+	.	transcript_id "TCONS_00001116/TCONS_00001118,TCONS_00001117"; gene_id "chrA01:15604792-15607799W"; flanks "15607102-,15607315-"; structure "1^,2^"; splice_chain "15607203^,15607204^"; sources "Undefined,Undefined"; NMorMRNA "null"; degree "4"; dimension "2_2";
chrA01	Undefined	as_event	15607483	15607799	.	+	.	transcript_id "TCONS_00001117/TCONS_00001118,TCONS_00001116"; gene_id "chrA01:15604792-15607799W"; flanks "15607483-,15607799]"; structure "1^3-,2^4-"; splice_chain "15607641^15607724-,15607651^15607734-"; sources "Undefined,Undefined"; NMorMRNA "null"; degree "4"; dimension "2_2";
chrA01	Undefined	as_event	15772555	15772747	.	+	.	transcript_id "TCONS_00001122,TCONS_00001123"; gene_id "chrA01:15771471-15774188W"; flanks "15772555^,15772747^"; structure "1-,2-"; splice_chain "15772675-,15772677-"; sources "Undefined,Undefined"; NMorMRNA "null"; degree "4"; dimension "2_2";
chrA01	Undefined	as_event	15773036	15773454	.	+	.	transcript_id "TCONS_00001123,TCONS_00001122"; gene_id "chrA01:15771471-15774188W"; flanks "15773036-,15773454^"; structure "1^3-,2^4-"; splice_chain "15773164^15773352-,15773174^15773362-"; sources "Undefined,Undefined"; NMorMRNA "null"; degree "4"; dimension "2_2";
chrA01	Undefined	as_event	15773538	15774188	.	+	.	transcript_id "TCONS_00001123,TCONS_00001122"; gene_id "chrA01:15771471-15774188W"; flanks "15773538-,15774188]"; structure "1^3-,2^4-"; splice_chain "15773749^15773925-,15773759^15773935-"; sources "Undefined,Undefined"; NMorMRNA "null"; degree "4"; dimension "2_2";
chrA01	Undefined	as_event	15782690	15783112	.	+	.	transcript_id "TCONS_00001125,TCONS_00001124"; gene_id "chrA01:15782159-15786242W"; flanks "15782690-,15783112^"; structure "0,1^2-"; splice_chain ",15782860^15782969-"; sources "Undefined,Undefined"; NMorMRNA "null"; degree "4"; dimension "2_2";
chrA01	Undefined	as_event	15784030	15784557	.	+	.	transcript_id "TCONS_00001125,TCONS_00001124"; gene_id "chrA01:15782159-15786242W"; flanks "15784030^,15784557^"; structure "1-,2-"; splice_chain "15784468-,15784470-"; sources "Undefined,Undefined"; NMorMRNA "null"; degree "4"; dimension "2_2";
chrA01	Undefined	as_event	15876336	15876584	.	+	.	transcript_id "TCONS_00001128,TCONS_00001129"; gene_id "chrA01:15875971-15877479W"; flanks "15876336-,15876584^"; structure "1^3-,2^4-"; splice_chain "15876442^15876516-,15876454^15876528-"; sources "Undefined,Undefined"; NMorMRNA "null"; degree "4"; dimension "2_2";
chrA01	Undefined	as_event	16481278	16481874	.	+	.	transcript_id "TCONS_00001136,TCONS_00001137/TCONS_00001138/TCONS_00001139"; gene_id "chrA01:16481278-16483476W"; flanks "16481278[,16481874^"; structure "0,1^2-"; splice_chain ",16481561^16481739-"; sources "Undefined,Undefined"; NMorMRNA "null"; degree "4"; dimension "2_2";
chrA01	Undefined	as_event	16482503	16482850	.	+	.	transcript_id "TCONS_00001136,TCONS_00001138"; gene_id "chrA01:16481278-16483476W"; flanks "16482503-,16482850-"; structure "1^,2^"; splice_chain "16482671^,16482724^"; sources "Undefined,Undefined"; NMorMRNA "null"; degree "4"; dimension "2_2";
chrA01	Undefined	as_event	16482724	16483476	.	+	.	transcript_id "TCONS_00001137,TCONS_00001138"; gene_id "chrA01:16481278-16483476W"; flanks "16482724^,16483476]"; structure "1-,2-"; splice_chain "16482827-,16482850-"; sources "Undefined,Undefined"; NMorMRNA "null"; degree "4"; dimension "2_2";
chrA01	Undefined	as_event	16482503	16483476	.	+	.	transcript_id "TCONS_00001139,TCONS_00001136,TCONS_00001137,TCONS_00001138"; gene_id "chrA01:16481278-16483476W"; flanks "16482503-,16483476]"; structure "0,1^4-,2^3-,2^4-"; splice_chain ",16482671^16482850-,16482724^16482827-,16482724^16482850-"; sources "Undefined,Undefined,Undefined,Undefined"; NMorMRNA "null"; degree "16"; dimension "4_4";
chrA01	Undefined	as_event	16950201	16950594	.	+	.	transcript_id "TCONS_00001149,TCONS_00001150"; gene_id "chrA01:16948720-16951822W"; flanks "16950201-,16950594^"; structure "0,1^2-"; splice_chain ",16950375^16950460-"; sources "Undefined,Undefined"; NMorMRNA "null"; degree "4"; dimension "2_2";
chrA01	Undefined	as_event	17189597	17191095	.	+	.	transcript_id "TCONS_00001160,TCONS_00001159"; gene_id "chrA01:17188323-17191095W"; flanks "17189597-,17191095]"; structure "0,1^2-"; splice_chain ",17189900^17190188-"; sources "Undefined,Undefined"; NMorMRNA "null"; degree "4"; dimension "2_2";
chrA01	Undefined	as_event	17200759	17200939	.	+	.	transcript_id "TCONS_00001161,TCONS_00001162"; gene_id "chrA01:17197622-17201500W"; flanks "17200759^,17200939^"; structure "1-,2-"; splice_chain "17200871-,17200877-"; sources "Undefined,Undefined"; NMorMRNA "null"; degree "4"; dimension "2_2";
chrA01	Undefined	as_event	17227972	17229190	.	+	.	transcript_id "TCONS_00001164,TCONS_00001163"; gene_id "chrA01:17227972-17229190W"; flanks "17227972[,17229190]"; structure "1^3-,2^4-"; splice_chain "17228059^17228369-,17228069^17228379-"; sources "Undefined,Undefined"; NMorMRNA "null"; degree "4"; dimension "2_2";
chrA01	Undefined	as_event	17685391	17685922	.	+	.	transcript_id "TCONS_00001174,TCONS_00001175"; gene_id "chrA01:17684602-17687379W"; flanks "17685391-,17685922^"; structure "0,1^2-"; splice_chain ",17685555^17685628-"; sources "Undefined,Undefined"; NMorMRNA "null"; degree "4"; dimension "2_2";
chrA01	Undefined	as_event	17686050	17686714	.	+	.	transcript_id "TCONS_00001174/TCONS_00001175,TCONS_00001176"; gene_id "chrA01:17684602-17687379W"; flanks "17686050-,17686714^"; structure "0,1^2-"; splice_chain ",17686570^17686651-"; sources "Undefined,Undefined"; NMorMRNA "null"; degree "4"; dimension "2_2";
chrA01	Undefined	as_event	17761798	17762118	.	+	.	transcript_id "TCONS_00001182,TCONS_00001181"; gene_id "chrA01:17760474-17763438W"; flanks "17761798-,17762118^"; structure "1^3-,2^4-"; splice_chain "17761911^17762024-,17761921^17762034-"; sources "Undefined,Undefined"; NMorMRNA "null"; degree "4"; dimension "2_2";
chrA01	Undefined	as_event	17795508	17796078	.	+	.	transcript_id "TCONS_00001187,TCONS_00001188"; gene_id "chrA01:17795383-17797223W"; flanks "17795508^,17796078^"; structure "1-,2-"; splice_chain "17795764-,17795767-"; sources "Undefined,Undefined"; NMorMRNA "null"; degree "4"; dimension "2_2";
chrA01	Undefined	as_event	17802632	17803108	.	+	.	transcript_id "TCONS_00001189,TCONS_00001190"; gene_id "chrA01:17801376-17804063W"; flanks "17802632-,17803108^"; structure "0,1^2-"; splice_chain ",17802943^17803021-"; sources "Undefined,Undefined"; NMorMRNA "null"; degree "4"; dimension "2_2";
chrA01	Undefined	as_event	17803360	17803738	.	+	.	transcript_id "TCONS_00001189,TCONS_00001190"; gene_id "chrA01:17801376-17804063W"; flanks "17803360-,17803738^"; structure "0,1^2-"; splice_chain ",17803434^17803519-"; sources "Undefined,Undefined"; NMorMRNA "null"; degree "4"; dimension "2_2";
chrA01	Undefined	as_event	17833365	17833576	.	+	.	transcript_id "TCONS_00001192/TCONS_00001193,TCONS_00001194"; gene_id "chrA01:17831734-17834215W"; flanks "17833365-,17833576^"; structure "0,1^2-"; splice_chain ",17833436^17833517-"; sources "Undefined,Undefined"; NMorMRNA "null"; degree "4"; dimension "2_2";
chrA01	Undefined	as_event	17833839	17834015	.	+	.	transcript_id "TCONS_00001192/TCONS_00001194,TCONS_00001193"; gene_id "chrA01:17831734-17834215W"; flanks "17833839-,17834015-"; structure "1^,2^"; splice_chain "17833902^,17833903^"; sources "Undefined,Undefined"; NMorMRNA "null"; degree "4"; dimension "2_2";
chrA01	Undefined	as_event	17866832	17866965	.	+	.	transcript_id "TCONS_00001197,TCONS_00001198"; gene_id "chrA01:17865771-17868434W"; flanks "17866832^,17866965^"; structure "1-,2-"; splice_chain "17866908-,17866909-"; sources "Undefined,Undefined"; NMorMRNA "null"; degree "4"; dimension "2_2";
chrA01	Undefined	as_event	17897352	17897719	.	+	.	transcript_id "TCONS_00001201,TCONS_00001200"; gene_id "chrA01:17896012-17899605W"; flanks "17897352-,17897719^"; structure "1^3-,2^4-"; splice_chain "17897417^17897502-,17897418^17897503-"; sources "Undefined,Undefined"; NMorMRNA "null"; degree "4"; dimension "2_2";
chrA01	Undefined	as_event	17898077	17898253	.	+	.	transcript_id "TCONS_00001201,TCONS_00001200"; gene_id "chrA01:17896012-17899605W"; flanks "17898077-,17898253-"; structure "1^,2^"; splice_chain "17898163^,17898165^"; sources "Undefined,Undefined"; NMorMRNA "null"; degree "4"; dimension "2_2";
chrA01	Undefined	as_event	17898934	17899222	.	+	.	transcript_id "TCONS_00001201,TCONS_00001200"; gene_id "chrA01:17896012-17899605W"; flanks "17898934-,17899222^"; structure "1^3-,2^4-"; splice_chain "17899037^17899132-,17899047^17899142-"; sources "Undefined,Undefined"; NMorMRNA "null"; degree "4"; dimension "2_2";
chrA01	Undefined	as_event	18006924	18007502	.	+	.	transcript_id "TCONS_00001204/TCONS_00001206,TCONS_00001205"; gene_id "chrA01:18006924-18009466W"; flanks "18006924[,18007502-"; structure "1^,2^"; splice_chain "18007256^,18007285^"; sources "Undefined,Undefined"; NMorMRNA "null"; degree "4"; dimension "2_2";
chrA01	Undefined	as_event	18009038	18009466	.	+	.	transcript_id "TCONS_00001205/TCONS_00001206,TCONS_00001204"; gene_id "chrA01:18006924-18009466W"; flanks "18009038-,18009466]"; structure "1^3-,2^4-"; splice_chain "18009172^18009329-,18009182^18009339-"; sources "Undefined,Undefined"; NMorMRNA "null"; degree "4"; dimension "2_2";
chrA01	Undefined	as_event	18064453	18065525	.	+	.	transcript_id "TCONS_00001210,TCONS_00001211"; gene_id "chrA01:18062272-18067177W"; flanks "18064453-,18065525^"; structure "1^3-,2^4-"; splice_chain "18064504^18065374-,18064518^18065388-"; sources "Undefined,Undefined"; NMorMRNA "null"; degree "4"; dimension "2_2";
chrA01	Undefined	as_event	18158555	18159185	.	+	.	transcript_id "TCONS_00001222/TCONS_00001223,TCONS_00001224"; gene_id "chrA01:18158529-18168027W"; flanks "18158555^,18159185^"; structure "1-2^3-,4-"; splice_chain "18158722-18158789^18158921-,18158924-"; sources "Undefined,Undefined"; NMorMRNA "null"; degree "4"; dimension "2_2";
chrA01	Undefined	as_event	18159814	18160092	.	+	.	transcript_id "TCONS_00001222/TCONS_00001223,TCONS_00001224"; gene_id "chrA01:18158529-18168027W"; flanks "18159814^,18160092^"; structure "1-,2-"; splice_chain "18159935-,18159938-"; sources "Undefined,Undefined"; NMorMRNA "null"; degree "4"; dimension "2_2";
chrA01	Undefined	as_event	18161316	18161465	.	+	.	transcript_id "TCONS_00001222/TCONS_00001224,TCONS_00001223"; gene_id "chrA01:18158529-18168027W"; flanks "18161316-,18161465-"; structure "1^,2^"; splice_chain "18161383^,18161401^"; sources "Undefined,Undefined"; NMorMRNA "null"; degree "4"; dimension "2_2";
chrA01	Undefined	as_event	18161658	18161963	.	+	.	transcript_id "TCONS_00001223,TCONS_00001222,TCONS_00001224"; gene_id "chrA01:18158529-18168027W"; flanks "18161658-,18161963-"; structure "1^,2^,3^"; splice_chain "18161865^,18161870^,18161882^"; sources "Undefined,Undefined,Undefined"; NMorMRNA "null"; degree "9"; dimension "3_3";
chrA01	Undefined	as_event	18163609	18164069	.	+	.	transcript_id "TCONS_00001223,TCONS_00001222/TCONS_00001224"; gene_id "chrA01:18158529-18168027W"; flanks "18163609-,18164069^"; structure "0,1^2-"; splice_chain ",18163717^18163814-"; sources "Undefined,Undefined"; NMorMRNA "null"; degree "4"; dimension "2_2";
chrA01	Undefined	as_event	18192749	18193073	.	+	.	transcript_id "TCONS_00001225,TCONS_00001226"; gene_id "chrA01:18191306-18194869W"; flanks "18192749-,18193073^"; structure "0,1^2-"; splice_chain ",18192872^18192961-"; sources "Undefined,Undefined"; NMorMRNA "null"; degree "4"; dimension "2_2";
chrA01	Undefined	as_event	18193757	18194222	.	+	.	transcript_id "TCONS_00001225,TCONS_00001226"; gene_id "chrA01:18191306-18194869W"; flanks "18193757-,18194222^"; structure "0,1^2-"; splice_chain ",18194041^18194133-"; sources "Undefined,Undefined"; NMorMRNA "null"; degree "4"; dimension "2_2";
chrA01	Undefined	as_event	18305221	18305934	.	+	.	transcript_id "TCONS_00001230,TCONS_00001229"; gene_id "chrA01:18303183-18309408W"; flanks "18305221-,18305934^"; structure "1^3-,2^4-"; splice_chain "18305311^18305414-,18305313^18305416-"; sources "Undefined,Undefined"; NMorMRNA "null"; degree "4"; dimension "2_2";
chrA01	Undefined	as_event	18307805	18308073	.	+	.	transcript_id "TCONS_00001229/TCONS_00001230,TCONS_00001231"; gene_id "chrA01:18303183-18309408W"; flanks "18307805-,18308073^"; structure "0,1^2-"; splice_chain ",18307888^18307976-"; sources "Undefined,Undefined"; NMorMRNA "null"; degree "4"; dimension "2_2";
chrA01	Undefined	as_event	18763035	18763218	.	+	.	transcript_id "TCONS_00001246/TCONS_00001247,TCONS_00001245"; gene_id "chrA01:18761946-18764350W"; flanks "18763035^,18763218^"; structure "1-,2-"; splice_chain "18763143-,18763149-"; sources "Undefined,Undefined"; NMorMRNA "null"; degree "4"; dimension "2_2";
chrA01	Undefined	as_event	18763806	18764350	.	+	.	transcript_id "TCONS_00001245/TCONS_00001247,TCONS_00001246"; gene_id "chrA01:18761946-18764350W"; flanks "18763806^,18764350]"; structure "1-,2-"; splice_chain "18763888-,18763891-"; sources "Undefined,Undefined"; NMorMRNA "null"; degree "4"; dimension "2_2";
chrA01	Undefined	as_event	18957859	18958116	.	+	.	transcript_id "TCONS_00001256,TCONS_00001255"; gene_id "chrA01:18957332-18959034W"; flanks "18957859^,18958116^"; structure "1-,2-"; splice_chain "18958008-,18958009-"; sources "Undefined,Undefined"; NMorMRNA "null"; degree "4"; dimension "2_2";
chrA01	Undefined	as_event	19064609	19064947	.	+	.	transcript_id "TCONS_00001257,TCONS_00001258"; gene_id "chrA01:19060693-19066055W"; flanks "19064609-,19064947^"; structure "0,1^2-"; splice_chain ",19064779^19064858-"; sources "Undefined,Undefined"; NMorMRNA "null"; degree "4"; dimension "2_2";
chrA01	Undefined	as_event	19065410	19065646	.	+	.	transcript_id "TCONS_00001257,TCONS_00001258/TCONS_00001259"; gene_id "chrA01:19060693-19066055W"; flanks "19065410-,19065646^"; structure "0,1^2-"; splice_chain ",19065481^19065557-"; sources "Undefined,Undefined"; NMorMRNA "null"; degree "4"; dimension "2_2";
chrA01	Undefined	as_event	19511229	19511966	.	+	.	transcript_id "TCONS_00001278,TCONS_00001280"; gene_id "chrA01:19510681-19511966W"; flanks "19511229-,19511966]"; structure "0,1^2-3^4-5^6-"; splice_chain ",19511438^19511516-19511620^19511686-19511799^19511866-"; sources "Undefined,Undefined"; NMorMRNA "null"; degree "4"; dimension "2_2";
chrA01	Undefined	as_event	19659309	19660506	.	+	.	transcript_id "TCONS_00001282,TCONS_00001281"; gene_id "chrA01:19658971-19661174W"; flanks "19659309^,19660506^"; structure "1-,2-"; splice_chain "19660062-,19660066-"; sources "Undefined,Undefined"; NMorMRNA "null"; degree "4"; dimension "2_2";
chrA01	Undefined	as_event	19774836	19775111	.	+	.	transcript_id "TCONS_00001285/TCONS_00001286,TCONS_00001287"; gene_id "chrA01:19770207-19776848W"; flanks "19774836-,19775111-"; structure "1^,2^"; splice_chain "19774907^,19774915^"; sources "Undefined,Undefined"; NMorMRNA "null"; degree "4"; dimension "2_2";
chrA01	Undefined	as_event	19775307	19775492	.	+	.	transcript_id "TCONS_00001287,TCONS_00001285"; gene_id "chrA01:19770207-19776848W"; flanks "19775307^,19775492^"; structure "1-,2-"; splice_chain "19775397-,19775399-"; sources "Undefined,Undefined"; NMorMRNA "null"; degree "4"; dimension "2_2";
chrA01	Undefined	as_event	19775399	19775579	.	+	.	transcript_id "TCONS_00001285,TCONS_00001286"; gene_id "chrA01:19770207-19776848W"; flanks "19775399-,19775579-"; structure "1^,2^"; splice_chain "19775492^,19775499^"; sources "Undefined,Undefined"; NMorMRNA "null"; degree "4"; dimension "2_2";
chrA01	Undefined	as_event	19775307	19775579	.	+	.	transcript_id "TCONS_00001287,TCONS_00001285,TCONS_00001286"; gene_id "chrA01:19770207-19776848W"; flanks "19775307^,19775579-"; structure "1-3^,2-3^,2-4^"; splice_chain "19775397-19775492^,19775399-19775492^,19775399-19775499^"; sources "Undefined,Undefined,Undefined"; NMorMRNA "null"; degree "9"; dimension "3_3";
chrA01	Undefined	as_event	19809885	19810431	.	+	.	transcript_id "TCONS_00001289/TCONS_00001290,TCONS_00001291"; gene_id "chrA01:19807364-19810898W"; flanks "19809885-,19810431^"; structure "0,1^2-"; splice_chain ",19810123^19810213-"; sources "Undefined,Undefined"; NMorMRNA "null"; degree "4"; dimension "2_2";
chrA01	Undefined	as_event	20038599	20039242	.	+	.	transcript_id "TCONS_00001308,TCONS_00001309"; gene_id "chrA01:20038055-20039242W"; flanks "20038599-,20039242]"; structure "0,1^2-"; splice_chain ",20038963^20039041-"; sources "Undefined,Undefined"; NMorMRNA "null"; degree "4"; dimension "2_2";
chrA01	Undefined	as_event	20230601	20230963	.	+	.	transcript_id "TCONS_00001317,TCONS_00001316"; gene_id "chrA01:20229700-20232892W"; flanks "20230601-,20230963^"; structure "1^3-,2^4-"; splice_chain "20230732^20230811-,20230734^20230813-"; sources "Undefined,Undefined"; NMorMRNA "null"; degree "4"; dimension "2_2";
chrA01	Undefined	as_event	20231355	20232892	.	+	.	transcript_id "TCONS_00001316/TCONS_00001317,TCONS_00001318"; gene_id "chrA01:20229700-20232892W"; flanks "20231355-,20232892]"; structure "0,1^2-"; splice_chain ",20231447^20231532-"; sources "Undefined,Undefined"; NMorMRNA "null"; degree "4"; dimension "2_2";
chrA01	Undefined	as_event	20302777	20303965	.	+	.	transcript_id "TCONS_00001319,TCONS_00001320"; gene_id "chrA01:20302195-20305230W"; flanks "20302777-,20303965^"; structure "0,1^2-"; splice_chain ",20303050^20303590-"; sources "Undefined,Undefined"; NMorMRNA "null"; degree "4"; dimension "2_2";
chrA01	Undefined	as_event	20434404	20435359	.	+	.	transcript_id "TCONS_00001330,TCONS_00001329"; gene_id "chrA01:20433387-20435657W"; flanks "20434404-,20435359-"; structure "1^,2^"; splice_chain "20435210^,20435257^"; sources "Undefined,Undefined"; NMorMRNA "null"; degree "4"; dimension "2_2";
chrA01	Undefined	as_event	20453509	20453901	.	+	.	transcript_id "TCONS_00001334,TCONS_00001335"; gene_id "chrA01:20452391-20454209W"; flanks "20453509-,20453901]"; structure "0,1^2-"; splice_chain ",20453745^20453825-"; sources "Undefined,Undefined"; NMorMRNA "null"; degree "4"; dimension "2_2";
chrA01	Undefined	as_event	20483571	20483873	.	+	.	transcript_id "TCONS_00001339,TCONS_00001340"; gene_id "chrA01:20482337-20485011W"; flanks "20483571-,20483873^"; structure "0,1^2-"; splice_chain ",20483673^20483755-"; sources "Undefined,Undefined"; NMorMRNA "null"; degree "4"; dimension "2_2";
chrA01	Undefined	as_event	20509311	20509859	.	+	.	transcript_id "TCONS_00001344,TCONS_00001343"; gene_id "chrA01:20507518-20509859W"; flanks "20509311-,20509859]"; structure "0,1^2-"; splice_chain ",20509684^20509766-"; sources "Undefined,Undefined"; NMorMRNA "null"; degree "4"; dimension "2_2";
chrA01	Undefined	as_event	20648865	20649207	.	+	.	transcript_id "TCONS_00001355,TCONS_00001357"; gene_id "chrA01:20645695-20649620W"; flanks "20648865-,20649207^"; structure "0,1^2-"; splice_chain ",20648947^20649038-"; sources "Undefined,Undefined"; NMorMRNA "null"; degree "4"; dimension "2_2";
chrA01	Undefined	as_event	20648865	20649314	.	+	.	transcript_id "TCONS_00001357,TCONS_00001355,TCONS_00001356"; gene_id "chrA01:20645695-20649620W"; flanks "20648865-,20649314-"; structure "1^2-3^,3^,4^"; splice_chain "20648947^20649038-20649207^,20649207^,20649208^"; sources "Undefined,Undefined,Undefined"; NMorMRNA "null"; degree "9"; dimension "3_3";
chrA01	Undefined	as_event	20666593	20666785	.	+	.	transcript_id "TCONS_00001360,TCONS_00001361"; gene_id "chrA01:20665526-20668887W"; flanks "20666593^,20666785^"; structure "1-,2-"; splice_chain "20666689-,20666699-"; sources "Undefined,Undefined"; NMorMRNA "null"; degree "4"; dimension "2_2";
chrA01	Undefined	as_event	20667294	20667493	.	+	.	transcript_id "TCONS_00001361,TCONS_00001360"; gene_id "chrA01:20665526-20668887W"; flanks "20667294-,20667493^"; structure "0,1^2-"; splice_chain ",20667353^20667433-"; sources "Undefined,Undefined"; NMorMRNA "null"; degree "4"; dimension "2_2";
chrA01	Undefined	as_event	20667817	20668092	.	+	.	transcript_id "TCONS_00001361,TCONS_00001360"; gene_id "chrA01:20665526-20668887W"; flanks "20667817-,20668092^"; structure "0,1^2-"; splice_chain ",20667936^20668021-"; sources "Undefined,Undefined"; NMorMRNA "null"; degree "4"; dimension "2_2";
chrA01	Undefined	as_event	20668352	20668529	.	+	.	transcript_id "TCONS_00001360/TCONS_00001362,TCONS_00001361"; gene_id "chrA01:20665526-20668887W"; flanks "20668352-,20668529-"; structure "1^,2^"; splice_chain "20668448^,20668449^"; sources "Undefined,Undefined"; NMorMRNA "null"; degree "4"; dimension "2_2";
chrA01	Undefined	as_event	20685076	20685537	.	+	.	transcript_id "TCONS_00001367,TCONS_00001366"; gene_id "chrA01:20684353-20685702W"; flanks "20685076-,20685537-"; structure "1^,2^"; splice_chain "20685410^,20685442^"; sources "Undefined,Undefined"; NMorMRNA "null"; degree "4"; dimension "2_2";
chrA01	Undefined	as_event	20877773	20877920	.	+	.	transcript_id "TCONS_00001380,TCONS_00001379"; gene_id "chrA01:20875991-20879857W"; flanks "20877773-,20877920-"; structure "1^,2^"; splice_chain "20877835^,20877836^"; sources "Undefined,Undefined"; NMorMRNA "null"; degree "4"; dimension "2_2";
chrA01	Undefined	as_event	21007179	21007321	.	+	.	transcript_id "TCONS_00001393,TCONS_00001394"; gene_id "chrA01:21005386-21010754W"; flanks "21007179^,21007321^"; structure "1-,2-"; splice_chain "21007254-,21007255-"; sources "Undefined,Undefined"; NMorMRNA "null"; degree "4"; dimension "2_2";
chrA01	Undefined	as_event	21010079	21010267	.	+	.	transcript_id "TCONS_00001395,TCONS_00001393/TCONS_00001394"; gene_id "chrA01:21005386-21010754W"; flanks "21010079^,21010267^"; structure "1-,2-"; splice_chain "21010151-,21010152-"; sources "Undefined,Undefined"; NMorMRNA "null"; degree "4"; dimension "2_2";
chrA01	Undefined	as_event	21010267	21010754	.	+	.	transcript_id "TCONS_00001394,TCONS_00001393/TCONS_00001395"; gene_id "chrA01:21005386-21010754W"; flanks "21010267^,21010754]"; structure "1-,2-"; splice_chain "21010353-,21010356-"; sources "Undefined,Undefined"; NMorMRNA "null"; degree "4"; dimension "2_2";
chrA01	Undefined	as_event	21056352	21056682	.	+	.	transcript_id "TCONS_00001400,TCONS_00001401"; gene_id "chrA01:21053917-21056974W"; flanks "21056352-,21056682-"; structure "1^,2^"; splice_chain "21056406^,21056415^"; sources "Undefined,Undefined"; NMorMRNA "null"; degree "4"; dimension "2_2";
chrA01	Undefined	as_event	21350644	21351197	.	+	.	transcript_id "TCONS_00001421,TCONS_00001422"; gene_id "chrA01:21349985-21351605W"; flanks "21350644-,21351197^"; structure "0,1^2-3^4-"; splice_chain ",21350824^21350916-21351057^21351128-"; sources "Undefined,Undefined"; NMorMRNA "null"; degree "4"; dimension "2_2";
chrA01	Undefined	as_event	21400443	21400708	.	+	.	transcript_id "TCONS_00001431,TCONS_00001432"; gene_id "chrA01:21397947-21402522W"; flanks "21400443-,21400708^"; structure "0,1^2-"; splice_chain ",21400588^21400663-"; sources "Undefined,Undefined"; NMorMRNA "null"; degree "4"; dimension "2_2";
chrA01	Undefined	as_event	21421264	21421724	.	+	.	transcript_id "TCONS_00001434,TCONS_00001435"; gene_id "chrA01:21419901-21424277W"; flanks "21421264-,21421724^"; structure "0,1^2-"; splice_chain ",21421554^21421647-"; sources "Undefined,Undefined"; NMorMRNA "null"; degree "4"; dimension "2_2";
chrA01	Undefined	as_event	21548705	21549231	.	+	.	transcript_id "TCONS_00001443,TCONS_00001442"; gene_id "chrA01:21544146-21550770W"; flanks "21548705-,21549231^"; structure "1^3-,2^4-"; splice_chain "21548790^21549060-,21548801^21549071-"; sources "Undefined,Undefined"; NMorMRNA "null"; degree "4"; dimension "2_2";
chrA01	Undefined	as_event	21642984	21643233	.	+	.	transcript_id "TCONS_00001453,TCONS_00001454/TCONS_00001455"; gene_id "chrA01:21641122-21644314W"; flanks "21642984^,21643233-"; structure "0,1-2^"; splice_chain ",21643062-21643133^"; sources "Undefined,Undefined"; NMorMRNA "null"; degree "4"; dimension "2_2";
chrA01	Undefined	as_event	21643553	21644314	.	+	.	transcript_id "TCONS_00001453/TCONS_00001455,TCONS_00001454"; gene_id "chrA01:21641122-21644314W"; flanks "21643553-,21644314]"; structure "0,1^2-"; splice_chain ",21643721^21643863-"; sources "Undefined,Undefined"; NMorMRNA "null"; degree "4"; dimension "2_2";
chrA01	Undefined	as_event	21719820	21720046	.	+	.	transcript_id "TCONS_00001466,TCONS_00001468"; gene_id "chrA01:21717245-21720931W"; flanks "21719820^,21720046^"; structure "1-,2-"; splice_chain "21719971-,21719974-"; sources "Undefined,Undefined"; NMorMRNA "null"; degree "4"; dimension "2_2";
chrA01	Undefined	as_event	21719734	21720046	.	+	.	transcript_id "TCONS_00001466,TCONS_00001468,TCONS_00001467"; gene_id "chrA01:21717245-21720931W"; flanks "21719734-,21720046^"; structure "1^3-,1^4-,2^5-"; splice_chain "21719820^21719971-,21719820^21719974-,21719848^21720002-"; sources "Undefined,Undefined,Undefined"; NMorMRNA "null"; degree "9"; dimension "3_3";
chrA01	Undefined	as_event	21720484	21720931	.	+	.	transcript_id "TCONS_00001466/TCONS_00001468,TCONS_00001467"; gene_id "chrA01:21717245-21720931W"; flanks "21720484-,21720931]"; structure "1^3-,2^4-"; splice_chain "21720585^21720682-,21720595^21720692-"; sources "Undefined,Undefined"; NMorMRNA "null"; degree "4"; dimension "2_2";
chrA01	Undefined	as_event	21749727	21750250	.	+	.	transcript_id "TCONS_00001471,TCONS_00001470"; gene_id "chrA01:21749727-21754587W"; flanks "21749727[,21750250-"; structure "1^,2^"; splice_chain "21749778^,21749795^"; sources "Undefined,Undefined"; NMorMRNA "null"; degree "4"; dimension "2_2";
chrA01	Undefined	as_event	21756552	21757015	.	+	.	transcript_id "TCONS_00001472,TCONS_00001473"; gene_id "chrA01:21755377-21760237W"; flanks "21756552-,21757015^"; structure "0,1^2-"; splice_chain ",21756634^21756721-"; sources "Undefined,Undefined"; NMorMRNA "null"; degree "4"; dimension "2_2";
chrA01	Undefined	as_event	21809218	21810027	.	+	.	transcript_id "TCONS_00001475,TCONS_00001474"; gene_id "chrA01:21808224-21811546W"; flanks "21809218-,21810027-"; structure "1^,2^"; splice_chain "21809505^,21809511^"; sources "Undefined,Undefined"; NMorMRNA "null"; degree "4"; dimension "2_2";
chrA01	Undefined	as_event	21962191	21962833	.	+	.	transcript_id "TCONS_00001486,TCONS_00001485"; gene_id "chrA01:21962191-21964069W"; flanks "21962191[,21962833^"; structure "1^3-,2^4-5^6-"; splice_chain "21962510^21962580-,21962513^21962583-21962659^21962743-"; sources "Undefined,Undefined"; NMorMRNA "null"; degree "4"; dimension "2_2";
chrA01	Undefined	as_event	22002858	22003261	.	+	.	transcript_id "TCONS_00001492,TCONS_00001491"; gene_id "chrA01:21997944-22004286W"; flanks "22002858-,22003261^"; structure "1^3-,2^4-"; splice_chain "22003051^22003147-,22003059^22003155-"; sources "Undefined,Undefined"; NMorMRNA "null"; degree "4"; dimension "2_2";
chrA01	Undefined	as_event	22133234	22133539	.	+	.	transcript_id "TCONS_00001496,TCONS_00001497"; gene_id "chrA01:22128363-22133858W"; flanks "22133234-,22133539^"; structure "1^3-,2^4-"; splice_chain "22133311^22133398-,22133312^22133399-"; sources "Undefined,Undefined"; NMorMRNA "null"; degree "4"; dimension "2_2";
chrA01	Undefined	as_event	22138263	22138646	.	+	.	transcript_id "TCONS_00001498,TCONS_00001500"; gene_id "chrA01:22135315-22142115W"; flanks "22138263-,22138646]"; structure "1^3-,2^4-"; splice_chain "22138421^22138504-,22138431^22138514-"; sources "Undefined,Undefined"; NMorMRNA "null"; degree "4"; dimension "2_2";
chrA01	Undefined	as_event	22610492	22610717	.	+	.	transcript_id "TCONS_00001515,TCONS_00001514"; gene_id "chrA01:22609730-22610717W"; flanks "22610492-,22610717]"; structure "1^3-,2^4-"; splice_chain "22610578^22610667-,22610588^22610677-"; sources "Undefined,Undefined"; NMorMRNA "null"; degree "4"; dimension "2_2";
chrA01	Undefined	as_event	22615680	22616065	.	+	.	transcript_id "TCONS_00001517,TCONS_00001518"; gene_id "chrA01:22615285-22617685W"; flanks "22615680-,22616065^"; structure "0,1^2-"; splice_chain ",22615799^22615880-"; sources "Undefined,Undefined"; NMorMRNA "null"; degree "4"; dimension "2_2";
chrA01	Undefined	as_event	22640815	22641243	.	+	.	transcript_id "TCONS_00001521,TCONS_00001522"; gene_id "chrA01:22639060-22641243W"; flanks "22640815-,22641243]"; structure "1^3-,2^4-"; splice_chain "22640876^22640962-,22640893^22640979-"; sources "Undefined,Undefined"; NMorMRNA "null"; degree "4"; dimension "2_2";
chrA01	Undefined	as_event	22759871	22761383	.	+	.	transcript_id "TCONS_00001532,TCONS_00001531"; gene_id "chrA01:22757910-22761601W"; flanks "22759871-,22761383^"; structure "1^3-,2^4-"; splice_chain "22761095^22761180-,22761105^22761190-"; sources "Undefined,Undefined"; NMorMRNA "null"; degree "4"; dimension "2_2";
chrA01	Undefined	as_event	22769907	22770448	.	+	.	transcript_id "TCONS_00001533,TCONS_00001534"; gene_id "chrA01:22768540-22774315W"; flanks "22769907^,22770448^"; structure "1-,2-"; splice_chain "22770169-,22770266-"; sources "Undefined,Undefined"; NMorMRNA "null"; degree "4"; dimension "2_2";
chrA01	Undefined	as_event	22770700	22770938	.	+	.	transcript_id "TCONS_00001534,TCONS_00001533"; gene_id "chrA01:22768540-22774315W"; flanks "22770700-,22770938^"; structure "0,1^2-"; splice_chain ",22770809^22770885-"; sources "Undefined,Undefined"; NMorMRNA "null"; degree "4"; dimension "2_2";
chrA01	Undefined	as_event	22771155	22771968	.	+	.	transcript_id "TCONS_00001533,TCONS_00001534"; gene_id "chrA01:22768540-22774315W"; flanks "22771155-,22771968^"; structure "1^2-3^5-7^9-,4^6-8^10-"; splice_chain "22771257^22771345-22771547^22771709-22771805^22771897-,22771557^22771719-22771809^22771901-"; sources "Undefined,Undefined"; NMorMRNA "null"; degree "4"; dimension "2_2";
chrA01	Undefined	as_event	22773008	22773218	.	+	.	transcript_id "TCONS_00001535,TCONS_00001536"; gene_id "chrA01:22768540-22774315W"; flanks "22773008-,22773218-"; structure "1^,2^"; splice_chain "22773135^,22773140^"; sources "Undefined,Undefined"; NMorMRNA "null"; degree "4"; dimension "2_2";
chrA01	Undefined	as_event	22773008	22773300	.	+	.	transcript_id "TCONS_00001534,TCONS_00001535,TCONS_00001536"; gene_id "chrA01:22768540-22774315W"; flanks "22773008-,22773300^"; structure "0,1^3-,2^3-"; splice_chain ",22773135^22773218-,22773140^22773218-"; sources "Undefined,Undefined,Undefined"; NMorMRNA "null"; degree "9"; dimension "3_3";
chrA01	Undefined	as_event	22773384	22773719	.	+	.	transcript_id "TCONS_00001534,TCONS_00001535/TCONS_00001536"; gene_id "chrA01:22768540-22774315W"; flanks "22773384-,22773719^"; structure "0,1^2-"; splice_chain ",22773489^22773573-"; sources "Undefined,Undefined"; NMorMRNA "null"; degree "4"; dimension "2_2";
chrA01	Undefined	as_event	22932323	22932611	.	+	.	transcript_id "TCONS_00001541,TCONS_00001542"; gene_id "chrA01:22931022-22935736W"; flanks "22932323-,22932611^"; structure "0,1^2-"; splice_chain ",22932448^22932538-"; sources "Undefined,Undefined"; NMorMRNA "null"; degree "4"; dimension "2_2";
chrA01	Undefined	as_event	22933597	22934029	.	+	.	transcript_id "TCONS_00001541,TCONS_00001542"; gene_id "chrA01:22931022-22935736W"; flanks "22933597-,22934029^"; structure "0,1^2-"; splice_chain ",22933726^22933811-"; sources "Undefined,Undefined"; NMorMRNA "null"; degree "4"; dimension "2_2";
chrA01	Undefined	as_event	22951392	22951749	.	+	.	transcript_id "TCONS_00001545,TCONS_00001546"; gene_id "chrA01:22951030-22953585W"; flanks "22951392-,22951749^"; structure "1^3-,2^4-"; splice_chain "22951482^22951621-,22951492^22951631-"; sources "Undefined,Undefined"; NMorMRNA "null"; degree "4"; dimension "2_2";
chrA01	Undefined	as_event	23041425	23041755	.	+	.	transcript_id "TCONS_00001548/TCONS_00001549,TCONS_00001550"; gene_id "chrA01:23040154-23042441W"; flanks "23041425-,23041755^"; structure "1^3-5^7-,2^4-6^8-"; splice_chain "23041476^23041574-23041623^23041696-,23041478^23041576-23041625^23041698-"; sources "Undefined,Undefined"; NMorMRNA "null"; degree "4"; dimension "2_2";
chrA01	Undefined	as_event	23041827	23042149	.	+	.	transcript_id "TCONS_00001549/TCONS_00001550,TCONS_00001548"; gene_id "chrA01:23040154-23042441W"; flanks "23041827-,23042149^"; structure "1^3-,2^4-"; splice_chain "23041907^23041990-,23041917^23042000-"; sources "Undefined,Undefined"; NMorMRNA "null"; degree "4"; dimension "2_2";
chrA01	Undefined	as_event	264970	265493	.	-	.	transcript_id "TCONS_00001578,TCONS_00001579"; gene_id "chrA01:264476-266329C"; flanks "265493^,264970^"; structure "1-,2-"; splice_chain "265406-,265372-"; sources "Undefined,Undefined"; NMorMRNA "null"; degree "4"; dimension "2_2";
chrA01	Undefined	as_event	316910	317581	.	-	.	transcript_id "TCONS_00001582,TCONS_00001583"; gene_id "chrA01:315315-317581C"; flanks "317581[,316910^"; structure "1^3-,2^4-"; splice_chain "317257^317040-,317228^317011-"; sources "Undefined,Undefined"; NMorMRNA "null"; degree "4"; dimension "2_2";
chrA01	Undefined	as_event	387701	389412	.	-	.	transcript_id "TCONS_00001587,TCONS_00001588/TCONS_00001589"; gene_id "chrA01:384536-389412C"; flanks "389412[,387701^"; structure "1^3-,2^4-"; splice_chain "388443^387863-,388442^387862-"; sources "Undefined,Undefined"; NMorMRNA "null"; degree "4"; dimension "2_2";
chrA01	Undefined	as_event	384536	385714	.	-	.	transcript_id "TCONS_00001587/TCONS_00001588,TCONS_00001589"; gene_id "chrA01:384536-389412C"; flanks "385714-,384536]"; structure "0,1^2-"; splice_chain ",385304^385200-"; sources "Undefined,Undefined"; NMorMRNA "null"; degree "4"; dimension "2_2";
chrA01	Undefined	as_event	451414	451674	.	-	.	transcript_id "TCONS_00001593,TCONS_00001592"; gene_id "chrA01:449007-452144C"; flanks "451674-,451414-"; structure "1^,2^"; splice_chain "451526^,451522^"; sources "Undefined,Undefined"; NMorMRNA "null"; degree "4"; dimension "2_2";
chrA01	Undefined	as_event	450598	450727	.	-	.	transcript_id "TCONS_00001591,TCONS_00001592/TCONS_00001593"; gene_id "chrA01:449007-452144C"; flanks "450727^,450598^"; structure "1-,2-"; splice_chain "450649-,450645-"; sources "Undefined,Undefined"; NMorMRNA "null"; degree "4"; dimension "2_2";
chrA01	Undefined	as_event	450016	450517	.	-	.	transcript_id "TCONS_00001592/TCONS_00001593,TCONS_00001591"; gene_id "chrA01:449007-452144C"; flanks "450517-,450016^"; structure "0,1^2-"; splice_chain ",450323^450117-"; sources "Undefined,Undefined"; NMorMRNA "null"; degree "4"; dimension "2_2";
chrA01	Undefined	as_event	449230	449718	.	-	.	transcript_id "TCONS_00001591/TCONS_00001593,TCONS_00001592"; gene_id "chrA01:449007-452144C"; flanks "449718-,449230^"; structure "0,1^2-"; splice_chain ",449577^449376-"; sources "Undefined,Undefined"; NMorMRNA "null"; degree "4"; dimension "2_2";
chrA01	Undefined	as_event	497159	497557	.	-	.	transcript_id "TCONS_00001597,TCONS_00001596"; gene_id "chrA01:496798-497950C"; flanks "497557-,497159^"; structure "0,1^2-"; splice_chain ",497318^497245-"; sources "Undefined,Undefined"; NMorMRNA "null"; degree "4"; dimension "2_2";
chrA01	Undefined	as_event	496798	497077	.	-	.	transcript_id "TCONS_00001597,TCONS_00001596"; gene_id "chrA01:496798-497950C"; flanks "497077-,496798]"; structure "0,1^2-"; splice_chain ",496948^496874-"; sources "Undefined,Undefined"; NMorMRNA "null"; degree "4"; dimension "2_2";
chrA01	Undefined	as_event	576866	577753	.	-	.	transcript_id "TCONS_00001606,TCONS_00001607"; gene_id "chrA01:574466-578146C"; flanks "577753-,576866^"; structure "0,1^2-"; splice_chain ",577614^577522-"; sources "Undefined,Undefined"; NMorMRNA "null"; degree "4"; dimension "2_2";
chrA01	Undefined	as_event	756025	756237	.	-	.	transcript_id "TCONS_00001613,TCONS_00001614"; gene_id "chrA01:754849-757202C"; flanks "756237^,756025^"; structure "1-,2-"; splice_chain "756142-,756141-"; sources "Undefined,Undefined"; NMorMRNA "null"; degree "4"; dimension "2_2";
chrA01	Undefined	as_event	755283	755662	.	-	.	transcript_id "TCONS_00001614,TCONS_00001613"; gene_id "chrA01:754849-757202C"; flanks "755662-,755283^"; structure "0,1^2-"; splice_chain ",755457^755377-"; sources "Undefined,Undefined"; NMorMRNA "null"; degree "4"; dimension "2_2";
chrA01	Undefined	as_event	846242	846560	.	-	.	transcript_id "TCONS_00001624,TCONS_00001622/TCONS_00001623"; gene_id "chrA01:845670-847449C"; flanks "846560-,846242^"; structure "0,1^2-"; splice_chain ",846445^846374-"; sources "Undefined,Undefined"; NMorMRNA "null"; degree "4"; dimension "2_2";
chrA01	Undefined	as_event	875521	876156	.	-	.	transcript_id "TCONS_00001630,TCONS_00001631"; gene_id "chrA01:874677-878203C"; flanks "876156-,875521^"; structure "0,1^2-"; splice_chain ",876066^875592-"; sources "Undefined,Undefined"; NMorMRNA "null"; degree "4"; dimension "2_2";
chrA01	Undefined	as_event	885136	885571	.	-	.	transcript_id "TCONS_00001632,TCONS_00001633"; gene_id "chrA01:884136-886745C"; flanks "885571-,885136^"; structure "1^3-,2^4-"; splice_chain "885349^885273-,885347^885271-"; sources "Undefined,Undefined"; NMorMRNA "null"; degree "4"; dimension "2_2";
chrA01	Undefined	as_event	1008617	1009443	.	-	.	transcript_id "TCONS_00001649,TCONS_00001650"; gene_id "chrA01:1008105-1009443C"; flanks "1009443[,1008617^"; structure "1^3-,2^4-5^6-"; splice_chain "1009008^1008931-,1008998^1008921-1008721^1008652-"; sources "Undefined,Undefined"; NMorMRNA "null"; degree "4"; dimension "2_2";
chrA01	Undefined	as_event	1035157	1035466	.	-	.	transcript_id "TCONS_00001653,TCONS_00001654"; gene_id "chrA01:1035157-1038015C"; flanks "1035466-,1035157]"; structure "0,1^2-"; splice_chain ",1035354^1035274-"; sources "Undefined,Undefined"; NMorMRNA "null"; degree "4"; dimension "2_2";
chrA01	Undefined	as_event	1158234	1158350	.	-	.	transcript_id "TCONS_00001664,TCONS_00001663/TCONS_00001665"; gene_id "chrA01:1157371-1159328C"; flanks "1158350^,1158234^"; structure "1-,2-"; splice_chain "1158262-,1158257-"; sources "Undefined,Undefined"; NMorMRNA "null"; degree "4"; dimension "2_2";
chrA01	Undefined	as_event	1157820	1157970	.	-	.	transcript_id "TCONS_00001665,TCONS_00001664"; gene_id "chrA01:1157371-1159328C"; flanks "1157970^,1157820^"; structure "1-,2-"; splice_chain "1157896-,1157895-"; sources "Undefined,Undefined"; NMorMRNA "null"; degree "4"; dimension "2_2";
chrA01	Undefined	as_event	1157371	1157895	.	-	.	transcript_id "TCONS_00001663,TCONS_00001664"; gene_id "chrA01:1157371-1159328C"; flanks "1157895-,1157371]"; structure "0,1^2-"; splice_chain ",1157820^1157744-"; sources "Undefined,Undefined"; NMorMRNA "null"; degree "4"; dimension "2_2";
chrA01	Undefined	as_event	1157371	1157970	.	-	.	transcript_id "TCONS_00001665,TCONS_00001663,TCONS_00001664"; gene_id "chrA01:1157371-1159328C"; flanks "1157970^,1157371]"; structure "1-3^4-,2-,2-3^4-"; splice_chain "1157896-1157820^1157744-,1157895-,1157895-1157820^1157744-"; sources "Undefined,Undefined,Undefined"; NMorMRNA "null"; degree "9"; dimension "3_3";
chrA01	Undefined	as_event	1172724	1172956	.	-	.	transcript_id "TCONS_00001666,TCONS_00001667"; gene_id "chrA01:1171220-1174360C"; flanks "1172956^,1172724^"; structure "1-,2-"; splice_chain "1172856-,1172855-"; sources "Undefined,Undefined"; NMorMRNA "null"; degree "4"; dimension "2_2";
chrA01	Undefined	as_event	1255191	1255988	.	-	.	transcript_id "TCONS_00001673,TCONS_00001674"; gene_id "chrA01:1254283-1255988C"; flanks "1255988[,1255191^"; structure "0,1^2-"; splice_chain ",1255693^1255468-"; sources "Undefined,Undefined"; NMorMRNA "null"; degree "4"; dimension "2_2";
chrA01	Undefined	as_event	1258687	1258916	.	-	.	transcript_id "TCONS_00001676,TCONS_00001675/TCONS_00001677"; gene_id "chrA01:1257914-1259353C"; flanks "1258916^,1258687^"; structure "1-,2-"; splice_chain "1258826-,1258824-"; sources "Undefined,Undefined"; NMorMRNA "null"; degree "4"; dimension "2_2";
chrA01	Undefined	as_event	1258137	1258417	.	-	.	transcript_id "TCONS_00001677,TCONS_00001675/TCONS_00001676"; gene_id "chrA01:1257914-1259353C"; flanks "1258417^,1258137^"; structure "1-,2-"; splice_chain "1258339-,1258337-"; sources "Undefined,Undefined"; NMorMRNA "null"; degree "4"; dimension "2_2";
chrA01	Undefined	as_event	1257914	1258137	.	-	.	transcript_id "TCONS_00001677,TCONS_00001675/TCONS_00001676"; gene_id "chrA01:1257914-1259353C"; flanks "1258137^,1257914]"; structure "1-,2-"; splice_chain "1258054-,1258052-"; sources "Undefined,Undefined"; NMorMRNA "null"; degree "4"; dimension "2_2";
chrA01	Undefined	as_event	1304568	1305881	.	-	.	transcript_id "TCONS_00001684,TCONS_00001683"; gene_id "chrA01:1304568-1305881C"; flanks "1305881[,1304568]"; structure "0,1^2-3^4-5^6-7^8-"; splice_chain ",1305717^1305622-1305488^1305421-1305184^1305117-1304914^1304832-"; sources "Undefined,Undefined"; NMorMRNA "null"; degree "4"; dimension "2_2";
chrA01	Undefined	as_event	1308102	1308871	.	-	.	transcript_id "TCONS_00001686,TCONS_00001685"; gene_id "chrA01:1307108-1308871C"; flanks "1308871[,1308102^"; structure "1^3-,2^4-"; splice_chain "1308474^1308384-,1308443^1308353-"; sources "Undefined,Undefined"; NMorMRNA "null"; degree "4"; dimension "2_2";
chrA01	Undefined	as_event	1328654	1328950	.	-	.	transcript_id "TCONS_00001689,TCONS_00001688"; gene_id "chrA01:1326678-1331653C"; flanks "1328950-,1328654^"; structure "0,1^2-"; splice_chain ",1328795^1328704-"; sources "Undefined,Undefined"; NMorMRNA "null"; degree "4"; dimension "2_2";
chrA01	Undefined	as_event	1327544	1328216	.	-	.	transcript_id "TCONS_00001689,TCONS_00001688"; gene_id "chrA01:1326678-1331653C"; flanks "1328216-,1327544^"; structure "0,1^2-3^4-"; splice_chain ",1328019^1327938-1327807^1327717-"; sources "Undefined,Undefined"; NMorMRNA "null"; degree "4"; dimension "2_2";
chrA01	Undefined	as_event	1335911	1336718	.	-	.	transcript_id "TCONS_00001690,TCONS_00001691"; gene_id "chrA01:1335347-1339163C"; flanks "1336718-,1335911^"; structure "0,1^2-"; splice_chain ",1336198^1336101-"; sources "Undefined,Undefined"; NMorMRNA "null"; degree "4"; dimension "2_2";
chrA01	Undefined	as_event	1387598	1387742	.	-	.	transcript_id "TCONS_00001699,TCONS_00001698"; gene_id "chrA01:1387156-1391328C"; flanks "1387742^,1387598^"; structure "1-,2-"; splice_chain "1387669-,1387657-"; sources "Undefined,Undefined"; NMorMRNA "null"; degree "4"; dimension "2_2";
chrA01	Undefined	as_event	1457159	1457306	.	-	.	transcript_id "TCONS_00001706,TCONS_00001708"; gene_id "chrA01:1452696-1457805C"; flanks "1457306^,1457159^"; structure "1-,2-"; splice_chain "1457236-,1457216-"; sources "Undefined,Undefined"; NMorMRNA "null"; degree "4"; dimension "2_2";
chrA01	Undefined	as_event	1456781	1457070	.	-	.	transcript_id "TCONS_00001707,TCONS_00001706/TCONS_00001708"; gene_id "chrA01:1452696-1457805C"; flanks "1457070-,1456781^"; structure "0,1^2-"; splice_chain ",1456970^1456864-"; sources "Undefined,Undefined"; NMorMRNA "null"; degree "4"; dimension "2_2";
chrA01	Undefined	as_event	1454643	1455216	.	-	.	transcript_id "TCONS_00001706/TCONS_00001708,TCONS_00001707"; gene_id "chrA01:1452696-1457805C"; flanks "1455216-,1454643^"; structure "0,1^2-"; splice_chain ",1455186^1454695-"; sources "Undefined,Undefined"; NMorMRNA "null"; degree "4"; dimension "2_2";
chrA01	Undefined	as_event	1471128	1471440	.	-	.	transcript_id "TCONS_00001710,TCONS_00001709"; gene_id "chrA01:1470139-1473486C"; flanks "1471440-,1471128^"; structure "0,1^2-"; splice_chain ",1471351^1471265-"; sources "Undefined,Undefined"; NMorMRNA "null"; degree "4"; dimension "2_2";
chrA01	Undefined	as_event	1470364	1470764	.	-	.	transcript_id "TCONS_00001709,TCONS_00001710"; gene_id "chrA01:1470139-1473486C"; flanks "1470764-,1470364^"; structure "0,1^2-"; splice_chain ",1470612^1470516-"; sources "Undefined,Undefined"; NMorMRNA "null"; degree "4"; dimension "2_2";
chrA01	Undefined	as_event	1480436	1481062	.	-	.	transcript_id "TCONS_00001714,TCONS_00001715"; gene_id "chrA01:1479389-1484014C"; flanks "1481062-,1480436^"; structure "0,1^2-"; splice_chain ",1480550^1480472-"; sources "Undefined,Undefined"; NMorMRNA "null"; degree "4"; dimension "2_2";
chrA01	Undefined	as_event	1512382	1512754	.	-	.	transcript_id "TCONS_00001719,TCONS_00001720"; gene_id "chrA01:1511834-1513095C"; flanks "1512754-,1512382^"; structure "0,1^2-"; splice_chain ",1512558^1512480-"; sources "Undefined,Undefined"; NMorMRNA "null"; degree "4"; dimension "2_2";
chrA01	Undefined	as_event	1581680	1582084	.	-	.	transcript_id "TCONS_00001729,TCONS_00001730"; gene_id "chrA01:1579460-1584036C"; flanks "1582084^,1581680^"; structure "1-,2-"; splice_chain "1581774-,1581772-"; sources "Undefined,Undefined"; NMorMRNA "null"; degree "4"; dimension "2_2";
chrA01	Undefined	as_event	1580769	1580966	.	-	.	transcript_id "TCONS_00001729,TCONS_00001728/TCONS_00001730"; gene_id "chrA01:1579460-1584036C"; flanks "1580966^,1580769^"; structure "1-,2-"; splice_chain "1580873-,1580870-"; sources "Undefined,Undefined"; NMorMRNA "null"; degree "4"; dimension "2_2";
chrA01	Undefined	as_event	1580108	1580497	.	-	.	transcript_id "TCONS_00001728,TCONS_00001729/TCONS_00001730"; gene_id "chrA01:1579460-1584036C"; flanks "1580497-,1580108^"; structure "0,1^2-"; splice_chain ",1580343^1580254-"; sources "Undefined,Undefined"; NMorMRNA "null"; degree "4"; dimension "2_2";
chrA01	Undefined	as_event	1596712	1597001	.	-	.	transcript_id "TCONS_00001733,TCONS_00001734"; gene_id "chrA01:1595451-1597468C"; flanks "1597001-,1596712^"; structure "0,1^2-"; splice_chain ",1596837^1596760-"; sources "Undefined,Undefined"; NMorMRNA "null"; degree "4"; dimension "2_2";
chrA01	Undefined	as_event	1598950	1599424	.	-	.	transcript_id "TCONS_00001737,TCONS_00001736"; gene_id "chrA01:1598594-1600521C"; flanks "1599424-,1598950^"; structure "0,1^2-"; splice_chain ",1599317^1599041-"; sources "Undefined,Undefined"; NMorMRNA "null"; degree "4"; dimension "2_2";
chrA01	Undefined	as_event	1612341	1613857	.	-	.	transcript_id "TCONS_00001739,TCONS_00001740"; gene_id "chrA01:1611169-1613857C"; flanks "1613857[,1612341^"; structure "1^3-,2^4-5^6-"; splice_chain "1613393^1613000-,1613383^1612990-1612713^1612617-"; sources "Undefined,Undefined"; NMorMRNA "null"; degree "4"; dimension "2_2";
chrA01	Undefined	as_event	1694945	1696334	.	-	.	transcript_id "TCONS_00001745,TCONS_00001744"; gene_id "chrA01:1692526-1696759C"; flanks "1696334^,1694945^"; structure "1-,2-"; splice_chain "1695076-,1695073-"; sources "Undefined,Undefined"; NMorMRNA "null"; degree "4"; dimension "2_2";
chrA01	Undefined	as_event	1884717	1884866	.	-	.	transcript_id "TCONS_00001758,TCONS_00001759"; gene_id "chrA01:1880427-1885281C"; flanks "1884866^,1884717^"; structure "1-,2-"; splice_chain "1884796-,1884794-"; sources "Undefined,Undefined"; NMorMRNA "null"; degree "4"; dimension "2_2";
chrA01	Undefined	as_event	1880427	1881099	.	-	.	transcript_id "TCONS_00001758,TCONS_00001759"; gene_id "chrA01:1880427-1885281C"; flanks "1881099-,1880427]"; structure "1^3-,2^4-"; splice_chain "1881053^1880964-,1881023^1880919-"; sources "Undefined,Undefined"; NMorMRNA "null"; degree "4"; dimension "2_2";
chrA01	Undefined	as_event	1896007	1896188	.	-	.	transcript_id "TCONS_00001762,TCONS_00001761"; gene_id "chrA01:1895667-1897695C"; flanks "1896188^,1896007^"; structure "1-,2-"; splice_chain "1896081-,1896079-"; sources "Undefined,Undefined"; NMorMRNA "null"; degree "4"; dimension "2_2";
chrA01	Undefined	as_event	1972628	1972803	.	-	.	transcript_id "TCONS_00001769,TCONS_00001770"; gene_id "chrA01:1971364-1974671C"; flanks "1972803^,1972628^"; structure "1-,2-"; splice_chain "1972715-,1972714-"; sources "Undefined,Undefined"; NMorMRNA "null"; degree "4"; dimension "2_2";
chrA01	Undefined	as_event	1972310	1972559	.	-	.	transcript_id "TCONS_00001769,TCONS_00001770"; gene_id "chrA01:1971364-1974671C"; flanks "1972559-,1972310^"; structure "1^3-,2^4-"; splice_chain "1972507^1972413-,1972489^1972395-"; sources "Undefined,Undefined"; NMorMRNA "null"; degree "4"; dimension "2_2";
chrA01	Undefined	as_event	2007633	2007908	.	-	.	transcript_id "TCONS_00001775,TCONS_00001774"; gene_id "chrA01:2005835-2008608C"; flanks "2007908-,2007633^"; structure "0,1^2-"; splice_chain ",2007882^2007786-"; sources "Undefined,Undefined"; NMorMRNA "null"; degree "4"; dimension "2_2";
chrA01	Undefined	as_event	2015230	2015354	.	-	.	transcript_id "TCONS_00001777,TCONS_00001776"; gene_id "chrA01:2014395-2015445C"; flanks "2015354^,2015230^"; structure "1-,2-"; splice_chain "2015263-,2015261-"; sources "Undefined,Undefined"; NMorMRNA "null"; degree "4"; dimension "2_2";
chrA01	Undefined	as_event	2027714	2028198	.	-	.	transcript_id "TCONS_00001780/TCONS_00001781,TCONS_00001782"; gene_id "chrA01:2027714-2034997C"; flanks "2028198^,2027714]"; structure "1-,2-"; splice_chain "2028109-,2028106-"; sources "Undefined,Undefined"; NMorMRNA "null"; degree "4"; dimension "2_2";
chrA01	Undefined	as_event	2046561	2047033	.	-	.	transcript_id "TCONS_00001784,TCONS_00001785"; gene_id "chrA01:2045807-2047206C"; flanks "2047033^,2046561^"; structure "1-,2-"; splice_chain "2046620-,2046617-"; sources "Undefined,Undefined"; NMorMRNA "null"; degree "4"; dimension "2_2";
chrA01	Undefined	as_event	2046426	2046617	.	-	.	transcript_id "TCONS_00001783,TCONS_00001785"; gene_id "chrA01:2045807-2047206C"; flanks "2046617-,2046426^"; structure "0,1^2-"; splice_chain ",2046561^2046477-"; sources "Undefined,Undefined"; NMorMRNA "null"; degree "4"; dimension "2_2";
chrA01	Undefined	as_event	2046426	2047033	.	-	.	transcript_id "TCONS_00001784,TCONS_00001783,TCONS_00001785"; gene_id "chrA01:2045807-2047206C"; flanks "2047033^,2046426^"; structure "1-3^4-,2-,2-3^4-"; splice_chain "2046620-2046561^2046477-,2046617-,2046617-2046561^2046477-"; sources "Undefined,Undefined,Undefined"; NMorMRNA "null"; degree "9"; dimension "3_3";
chrA01	Undefined	as_event	2069550	2069820	.	-	.	transcript_id "TCONS_00001788,TCONS_00001787/TCONS_00001789"; gene_id "chrA01:2069052-2070326C"; flanks "2069820-,2069550^"; structure "0,1^2-"; splice_chain ",2069767^2069612-"; sources "Undefined,Undefined"; NMorMRNA "null"; degree "4"; dimension "2_2";
chrA01	Undefined	as_event	2078207	2078592	.	-	.	transcript_id "TCONS_00001792,TCONS_00001793"; gene_id "chrA01:2077296-2083532C"; flanks "2078592-,2078207^"; structure "0,1^2-"; splice_chain ",2078443^2078362-"; sources "Undefined,Undefined"; NMorMRNA "null"; degree "4"; dimension "2_2";
chrA01	Undefined	as_event	2116800	2117019	.	-	.	transcript_id "TCONS_00001796,TCONS_00001795"; gene_id "chrA01:2114901-2119043C"; flanks "2117019-,2116800^"; structure "0,1^2-"; splice_chain ",2116921^2116832-"; sources "Undefined,Undefined"; NMorMRNA "null"; degree "4"; dimension "2_2";
chrA01	Undefined	as_event	2133354	2134598	.	-	.	transcript_id "TCONS_00001799,TCONS_00001800/TCONS_00001802"; gene_id "chrA01:2132588-2135822C"; flanks "2134598-,2133354^"; structure "0,1^2-"; splice_chain ",2133957^2133453-"; sources "Undefined,Undefined"; NMorMRNA "null"; degree "4"; dimension "2_2";
chrA01	Undefined	as_event	2133042	2133264	.	-	.	transcript_id "TCONS_00001799,TCONS_00001802"; gene_id "chrA01:2132588-2135822C"; flanks "2133264-,2133042-"; structure "1^,2^"; splice_chain "2133208^,2133148^"; sources "Undefined,Undefined"; NMorMRNA "null"; degree "4"; dimension "2_2";
chrA01	Undefined	as_event	2132969	2133453	.	-	.	transcript_id "TCONS_00001801,TCONS_00001802"; gene_id "chrA01:2132588-2135822C"; flanks "2133453-,2132969^"; structure "0,1^2-3^4-"; splice_chain ",2133354^2133264-2133148^2133042-"; sources "Undefined,Undefined"; NMorMRNA "null"; degree "4"; dimension "2_2";
chrA01	Undefined	as_event	2132969	2134598	.	-	.	transcript_id "TCONS_00001801,TCONS_00001802,TCONS_00001799"; gene_id "chrA01:2132588-2135822C"; flanks "2134598-,2132969^"; structure "1^2-,1^2-3^4-6^7-,3^4-5^7-"; splice_chain "2133957^2133453-,2133957^2133453-2133354^2133264-2133148^2133042-,2133354^2133264-2133208^2133042-"; sources "Undefined,Undefined,Undefined"; NMorMRNA "null"; degree "9"; dimension "3_3";
chrA01	Undefined	as_event	2132588	2133264	.	-	.	transcript_id "TCONS_00001800,TCONS_00001799,TCONS_00001802"; gene_id "chrA01:2132588-2135822C"; flanks "2133264-,2132588]"; structure "0,1^3-4^5-,2^3-4^5-"; splice_chain ",2133208^2133042-2132969^2132857-,2133148^2133042-2132969^2132857-"; sources "Undefined,Undefined,Undefined"; NMorMRNA "null"; degree "9"; dimension "3_3";
chrA01	Undefined	as_event	2132588	2133453	.	-	.	transcript_id "TCONS_00001800,TCONS_00001802,TCONS_00001801"; gene_id "chrA01:2132588-2135822C"; flanks "2133453-,2132588]"; structure "1^2-,1^2-3^4-5^6-,5^6-"; splice_chain "2133354^2133264-,2133354^2133264-2133148^2133042-2132969^2132857-,2132969^2132857-"; sources "Undefined,Undefined,Undefined"; NMorMRNA "null"; degree "9"; dimension "3_3";
chrA01	Undefined	as_event	2132588	2134598	.	-	.	transcript_id "TCONS_00001800,TCONS_00001802,TCONS_00001801,TCONS_00001799"; gene_id "chrA01:2132588-2135822C"; flanks "2134598-,2132588]"; structure "1^2-3^4-,1^2-3^4-6^7-8^9-,1^2-8^9-,3^4-5^7-8^9-"; splice_chain "2133957^2133453-2133354^2133264-,2133957^2133453-2133354^2133264-2133148^2133042-2132969^2132857-,2133957^2133453-2132969^2132857-,2133354^2133264-2133208^2133042-2132969^2132857-"; so…
chrA01	Undefined	as_event	2168675	2169388	.	-	.	transcript_id "TCONS_00001809,TCONS_00001810"; gene_id "chrA01:2168675-2171555C"; flanks "2169388-,2168675]"; structure "0,1^2-"; splice_chain ",2169287^2169211-"; sources "Undefined,Undefined"; NMorMRNA "null"; degree "4"; dimension "2_2";
chrA01	Undefined	as_event	2191588	2191805	.	-	.	transcript_id "TCONS_00001812,TCONS_00001813"; gene_id "chrA01:2190500-2191965C"; flanks "2191805^,2191588^"; structure "1-,2-"; splice_chain "2191703-,2191702-"; sources "Undefined,Undefined"; NMorMRNA "null"; degree "4"; dimension "2_2";
chrA01	Undefined	as_event	2228075	2228349	.	-	.	transcript_id "TCONS_00001822,TCONS_00001821"; gene_id "chrA01:2225006-2229573C"; flanks "2228349-,2228075^"; structure "1^3-,2^4-"; splice_chain "2228275^2228185-,2228251^2228161-"; sources "Undefined,Undefined"; NMorMRNA "null"; degree "4"; dimension "2_2";
chrA01	Undefined	as_event	2251525	2252030	.	-	.	transcript_id "TCONS_00001824,TCONS_00001823"; gene_id "chrA01:2250780-2253008C"; flanks "2252030-,2251525^"; structure "0,1^2-"; splice_chain ",2251811^2251738-"; sources "Undefined,Undefined"; NMorMRNA "null"; degree "4"; dimension "2_2";
chrA01	Undefined	as_event	2254658	2254928	.	-	.	transcript_id "TCONS_00001826,TCONS_00001825"; gene_id "chrA01:2253201-2257883C"; flanks "2254928^,2254658^"; structure "1-,2-"; splice_chain "2254749-,2254747-"; sources "Undefined,Undefined"; NMorMRNA "null"; degree "4"; dimension "2_2";
chrA01	Undefined	as_event	2259196	2259599	.	-	.	transcript_id "TCONS_00001828,TCONS_00001827"; gene_id "chrA01:2258474-2260731C"; flanks "2259599-,2259196^"; structure "0,1^2-"; splice_chain ",2259479^2259395-"; sources "Undefined,Undefined"; NMorMRNA "null"; degree "4"; dimension "2_2";
chrA01	Undefined	as_event	2287815	2287994	.	-	.	transcript_id "TCONS_00001833,TCONS_00001834/TCONS_00001835"; gene_id "chrA01:2286282-2293118C"; flanks "2287994^,2287815^"; structure "1-,2-"; splice_chain "2287881-,2287879-"; sources "Undefined,Undefined"; NMorMRNA "null"; degree "4"; dimension "2_2";
chrA01	Undefined	as_event	2286282	2286960	.	-	.	transcript_id "TCONS_00001834,TCONS_00001833/TCONS_00001835"; gene_id "chrA01:2286282-2293118C"; flanks "2286960-,2286282]"; structure "0,1^2-"; splice_chain ",2286747^2286659-"; sources "Undefined,Undefined"; NMorMRNA "null"; degree "4"; dimension "2_2";
chrA01	Undefined	as_event	2446665	2447244	.	-	.	transcript_id "TCONS_00001844,TCONS_00001846"; gene_id "chrA01:2445291-2447271C"; flanks "2447244^,2446665^"; structure "1-,2-"; splice_chain "2446743-,2446742-"; sources "Undefined,Undefined"; NMorMRNA "null"; degree "4"; dimension "2_2";
chrA01	Undefined	as_event	2448223	2449095	.	-	.	transcript_id "TCONS_00001849,TCONS_00001848"; gene_id "chrA01:2447637-2451485C"; flanks "2449095-,2448223^"; structure "0,1^2-"; splice_chain ",2448571^2448506-"; sources "Undefined,Undefined"; NMorMRNA "null"; degree "4"; dimension "2_2";
chrA01	Undefined	as_event	2502580	2502772	.	-	.	transcript_id "TCONS_00001853,TCONS_00001854"; gene_id "chrA01:2501831-2503325C"; flanks "2502772^,2502580^"; structure "1-,2-"; splice_chain "2502701-,2502699-"; sources "Undefined,Undefined"; NMorMRNA "null"; degree "4"; dimension "2_2";
chrA01	Undefined	as_event	2516867	2517387	.	-	.	transcript_id "TCONS_00001858,TCONS_00001857"; gene_id "chrA01:2514720-2517441C"; flanks "2517387^,2516867-"; structure "1-4^,2-3^"; splice_chain "2517201-2517093^,2517198-2517094^"; sources "Undefined,Undefined"; NMorMRNA "null"; degree "4"; dimension "2_2";
chrA01	Undefined	as_event	2745119	2745294	.	-	.	transcript_id "TCONS_00001879,TCONS_00001880"; gene_id "chrA01:2743178-2747057C"; flanks "2745294^,2745119^"; structure "1-,2-"; splice_chain "2745173-,2745172-"; sources "Undefined,Undefined"; NMorMRNA "null"; degree "4"; dimension "2_2";
chrA01	Undefined	as_event	2744112	2744437	.	-	.	transcript_id "TCONS_00001880,TCONS_00001879"; gene_id "chrA01:2743178-2747057C"; flanks "2744437-,2744112^"; structure "0,1^2-"; splice_chain ",2744282^2744192-"; sources "Undefined,Undefined"; NMorMRNA "null"; degree "4"; dimension "2_2";
chrA01	Undefined	as_event	2760963	2761423	.	-	.	transcript_id "TCONS_00001883,TCONS_00001882"; gene_id "chrA01:2760963-2762927C"; flanks "2761423-,2760963]"; structure "0,1^2-"; splice_chain ",2761344^2761255-"; sources "Undefined,Undefined"; NMorMRNA "null"; degree "4"; dimension "2_2";
chrA01	Undefined	as_event	2786234	2786521	.	-	.	transcript_id "TCONS_00001887,TCONS_00001886"; gene_id "chrA01:2784547-2787248C"; flanks "2786521-,2786234^"; structure "0,1^2-"; splice_chain ",2786423^2786341-"; sources "Undefined,Undefined"; NMorMRNA "null"; degree "4"; dimension "2_2";
chrA01	Undefined	as_event	2834962	2835401	.	-	.	transcript_id "TCONS_00001896/TCONS_00001897/TCONS_00001898,TCONS_00001895"; gene_id "chrA01:2834387-2837297C"; flanks "2835401-,2834962^"; structure "0,1^2-"; splice_chain ",2835289^2835203-"; sources "Undefined,Undefined"; NMorMRNA "null"; degree "4"; dimension "2_2";
chrA01	Undefined	as_event	2834387	2834727	.	-	.	transcript_id "TCONS_00001895,TCONS_00001896/TCONS_00001898"; gene_id "chrA01:2834387-2837297C"; flanks "2834727-,2834387]"; structure "0,1^2-"; splice_chain ",2834678^2834595-"; sources "Undefined,Undefined"; NMorMRNA "null"; degree "4"; dimension "2_2";
chrA01	Undefined	as_event	2834387	2834887	.	-	.	transcript_id "TCONS_00001897,TCONS_00001895,TCONS_00001896/TCONS_00001898"; gene_id "chrA01:2834387-2837297C"; flanks "2834887-,2834387]"; structure "0,1^2-,1^2-3^4-"; splice_chain ",2834808^2834727-,2834808^2834727-2834678^2834595-"; sources "Undefined,Undefined,Undefined"; NMorMRNA "null"; degree "9"; dimension "3_3";
chrA01	Undefined	as_event	2972209	2974001	.	-	.	transcript_id "TCONS_00001910,TCONS_00001909"; gene_id "chrA01:2972209-2974379C"; flanks "2974001-,2972209]"; structure "0,1^2-"; splice_chain ",2973714^2973622-"; sources "Undefined,Undefined"; NMorMRNA "null"; degree "4"; dimension "2_2";
chrA01	Undefined	as_event	3150888	3151051	.	-	.	transcript_id "TCONS_00001926,TCONS_00001927"; gene_id "chrA01:3150280-3152903C"; flanks "3151051-,3150888-"; structure "1^,2^"; splice_chain "3150959^,3150957^"; sources "Undefined,Undefined"; NMorMRNA "null"; degree "4"; dimension "2_2";
chrA01	Undefined	as_event	3211232	3211722	.	-	.	transcript_id "TCONS_00001929,TCONS_00001930"; gene_id "chrA01:3210363-3216495C"; flanks "3211722-,3211232^"; structure "0,1^2-"; splice_chain ",3211657^3211565-"; sources "Undefined,Undefined"; NMorMRNA "null"; degree "4"; dimension "2_2";
chrA01	Undefined	as_event	3269589	3270313	.	-	.	transcript_id "TCONS_00001934,TCONS_00001933"; gene_id "chrA01:3267175-3271322C"; flanks "3270313-,3269589^"; structure "1^3-,2^4-"; splice_chain "3270172^3270085-,3270169^3270082-"; sources "Undefined,Undefined"; NMorMRNA "null"; degree "4"; dimension "2_2";
chrA01	Undefined	as_event	3296831	3297433	.	-	.	transcript_id "TCONS_00001936,TCONS_00001937"; gene_id "chrA01:3294185-3297433C"; flanks "3297433[,3296831^"; structure "0,1^2-"; splice_chain ",3297025^3296934-"; sources "Undefined,Undefined"; NMorMRNA "null"; degree "4"; dimension "2_2";
chrA01	Undefined	as_event	3380833	3382410	.	-	.	transcript_id "TCONS_00001941,TCONS_00001942"; gene_id "chrA01:3373686-3382410C"; flanks "3382410[,3380833^"; structure "1^3-,2^4-"; splice_chain "3382245^3381363-,3382243^3381361-"; sources "Undefined,Undefined"; NMorMRNA "null"; degree "4"; dimension "2_2";
chrA01	Undefined	as_event	3376481	3376732	.	-	.	transcript_id "TCONS_00001942,TCONS_00001941"; gene_id "chrA01:3373686-3382410C"; flanks "3376732-,3376481-"; structure "1^,2^"; splice_chain "3376661^,3376658^"; sources "Undefined,Undefined"; NMorMRNA "null"; degree "4"; dimension "2_2";
chrA01	Undefined	as_event	3445018	3445238	.	-	.	transcript_id "TCONS_00001943,TCONS_00001944"; gene_id "chrA01:3444298-3445402C"; flanks "3445238^,3445018^"; structure "1-,2-"; splice_chain "3445142-,3445137-"; sources "Undefined,Undefined"; NMorMRNA "null"; degree "4"; dimension "2_2";
chrA01	Undefined	as_event	3477020	3477232	.	-	.	transcript_id "TCONS_00001949,TCONS_00001948"; gene_id "chrA01:3475666-3477977C"; flanks "3477232-,3477020^"; structure "0,1^2-"; splice_chain ",3477154^3477079-"; sources "Undefined,Undefined"; NMorMRNA "null"; degree "4"; dimension "2_2";
chrA01	Undefined	as_event	3602798	3602985	.	-	.	transcript_id "TCONS_00001954,TCONS_00001955/TCONS_00001956"; gene_id "chrA01:3593561-3603069C"; flanks "3602985^,3602798^"; structure "1-,2-"; splice_chain "3602897-,3602895-"; sources "Undefined,Undefined"; NMorMRNA "null"; degree "4"; dimension "2_2";
chrA01	Undefined	as_event	3593561	3594000	.	-	.	transcript_id "TCONS_00001956,TCONS_00001954/TCONS_00001955"; gene_id "chrA01:3593561-3603069C"; flanks "3594000-,3593561]"; structure "0,1^2-"; splice_chain ",3593826^3593730-"; sources "Undefined,Undefined"; NMorMRNA "null"; degree "4"; dimension "2_2";
chrA01	Undefined	as_event	3707738	3708270	.	-	.	transcript_id "TCONS_00001963,TCONS_00001962"; gene_id "chrA01:3707738-3711299C"; flanks "3708270-,3707738]"; structure "0,1^2-"; splice_chain ",3707946^3707875-"; sources "Undefined,Undefined"; NMorMRNA "null"; degree "4"; dimension "2_2";
chrA01	Undefined	as_event	3713196	3713494	.	-	.	transcript_id "TCONS_00001964,TCONS_00001965"; gene_id "chrA01:3711657-3714250C"; flanks "3713494-,3713196^"; structure "1^3-,2^4-"; splice_chain "3713394^3713319-,3713384^3713309-"; sources "Undefined,Undefined"; NMorMRNA "null"; degree "4"; dimension "2_2";
chrA01	Undefined	as_event	3754853	3755431	.	-	.	transcript_id "TCONS_00001974,TCONS_00001975"; gene_id "chrA01:3752755-3758805C"; flanks "3755431-,3754853^"; structure "0,1^2-"; splice_chain ",3755296^3755201-"; sources "Undefined,Undefined"; NMorMRNA "null"; degree "4"; dimension "2_2";
chrA01	Undefined	as_event	3754467	3754779	.	-	.	transcript_id "TCONS_00001974,TCONS_00001975"; gene_id "chrA01:3752755-3758805C"; flanks "3754779-,3754467^"; structure "0,1^2-"; splice_chain ",3754593^3754516-"; sources "Undefined,Undefined"; NMorMRNA "null"; degree "4"; dimension "2_2";
chrA01	Undefined	as_event	3855396	3856217	.	-	.	transcript_id "TCONS_00001982,TCONS_00001981"; gene_id "chrA01:3852453-3856445C"; flanks "3856217^,3855396-"; structure "0,1-2^"; splice_chain ",3855822-3855769^"; sources "Undefined,Undefined"; NMorMRNA "null"; degree "4"; dimension "2_2";
chrA01	Undefined	as_event	3852453	3853130	.	-	.	transcript_id "TCONS_00001981/TCONS_00001982,TCONS_00001980"; gene_id "chrA01:3852453-3856445C"; flanks "3853130-,3852453]"; structure "0,1^2-"; splice_chain ",3852816^3852705-"; sources "Undefined,Undefined"; NMorMRNA "null"; degree "4"; dimension "2_2";
chrA01	Undefined	as_event	3901116	3901243	.	-	.	transcript_id "TCONS_00001988,TCONS_00001987"; gene_id "chrA01:3895170-3904937C"; flanks "3901243^,3901116^"; structure "1-,2-"; splice_chain "3901155-,3901153-"; sources "Undefined,Undefined"; NMorMRNA "null"; degree "4"; dimension "2_2";
chrA01	Undefined	as_event	3900077	3900324	.	-	.	transcript_id "TCONS_00001988,TCONS_00001987"; gene_id "chrA01:3895170-3904937C"; flanks "3900324-,3900077^"; structure "1^3-,2^4-"; splice_chain "3900252^3900174-,3900215^3900137-"; sources "Undefined,Undefined"; NMorMRNA "null"; degree "4"; dimension "2_2";
chrA01	Undefined	as_event	3897754	3897926	.	-	.	transcript_id "TCONS_00001987,TCONS_00001988"; gene_id "chrA01:3895170-3904937C"; flanks "3897926-,3897754-"; structure "1^,2^"; splice_chain "3897849^,3897848^"; sources "Undefined,Undefined"; NMorMRNA "null"; degree "4"; dimension "2_2";
chrA01	Undefined	as_event	3908019	3908160	.	-	.	transcript_id "TCONS_00001989/TCONS_00001990,TCONS_00001991"; gene_id "chrA01:3906151-3908762C"; flanks "3908160^,3908019^"; structure "1-,2-"; splice_chain "3908093-,3908089-"; sources "Undefined,Undefined"; NMorMRNA "null"; degree "4"; dimension "2_2";
chrA01	Undefined	as_event	3907262	3907632	.	-	.	transcript_id "TCONS_00001991,TCONS_00001989/TCONS_00001990"; gene_id "chrA01:3906151-3908762C"; flanks "3907632^,3907262^"; structure "1-,2-"; splice_chain "3907377-,3907372-"; sources "Undefined,Undefined"; NMorMRNA "null"; degree "4"; dimension "2_2";
chrA01	Undefined	as_event	3906159	3906520	.	-	.	transcript_id "TCONS_00001989/TCONS_00001991,TCONS_00001990"; gene_id "chrA01:3906151-3908762C"; flanks "3906520-,3906159-"; structure "1^,2^"; splice_chain "3906468^,3906467^"; sources "Undefined,Undefined"; NMorMRNA "null"; degree "4"; dimension "2_2";
chrA01	Undefined	as_event	3936018	3936947	.	-	.	transcript_id "TCONS_00001994,TCONS_00001993"; gene_id "chrA01:3936018-3936994C"; flanks "3936947[,3936018]"; structure "1^3-,2^4-"; splice_chain "3936860^3936586-,3936850^3936576-"; sources "Undefined,Undefined"; NMorMRNA "null"; degree "4"; dimension "2_2";
chrA01	Undefined	as_event	4039394	4039553	.	-	.	transcript_id "TCONS_00002005/TCONS_00002007,TCONS_00002006"; gene_id "chrA01:4038386-4039772C"; flanks "4039553-,4039394-"; structure "1^,2^"; splice_chain "4039479^,4039478^"; sources "Undefined,Undefined"; NMorMRNA "null"; degree "4"; dimension "2_2";
chrA01	Undefined	as_event	4039015	4039175	.	-	.	transcript_id "TCONS_00002006/TCONS_00002007,TCONS_00002005"; gene_id "chrA01:4038386-4039772C"; flanks "4039175-,4039015-"; structure "1^,2^"; splice_chain "4039106^,4039105^"; sources "Undefined,Undefined"; NMorMRNA "null"; degree "4"; dimension "2_2";
chrA01	Undefined	as_event	4038386	4038867	.	-	.	transcript_id "TCONS_00002007,TCONS_00002005/TCONS_00002006"; gene_id "chrA01:4038386-4039772C"; flanks "4038867-,4038386]"; structure "0,1^2-"; splice_chain ",4038745^4038667-"; sources "Undefined,Undefined"; NMorMRNA "null"; degree "4"; dimension "2_2";
chrA01	Undefined	as_event	4046109	4046970	.	-	.	transcript_id "TCONS_00002010/TCONS_00002011,TCONS_00002009"; gene_id "chrA01:4045051-4047666C"; flanks "4046970-,4046109-"; structure "1^,2^"; splice_chain "4046202^,4046196^"; sources "Undefined,Undefined"; NMorMRNA "null"; degree "4"; dimension "2_2";
chrA01	Undefined	as_event	4045051	4045491	.	-	.	transcript_id "TCONS_00002009,TCONS_00002011,TCONS_00002010"; gene_id "chrA01:4045051-4047666C"; flanks "4045491-,4045051]"; structure "0,1^3-,2^4-"; splice_chain ",4045384^4045290-,4045383^4045289-"; sources "Undefined,Undefined,Undefined"; NMorMRNA "null"; degree "9"; dimension "3_3";
chrA01	Undefined	as_event	4054105	4054486	.	-	.	transcript_id "TCONS_00002013,TCONS_00002012"; gene_id "chrA01:4051791-4055235C"; flanks "4054486-,4054105^"; structure "1^3-,2^4-"; splice_chain "4054298^4054213-,4054292^4054207-"; sources "Undefined,Undefined"; NMorMRNA "null"; degree "4"; dimension "2_2";
chrA01	Undefined	as_event	4117693	4118574	.	-	.	transcript_id "TCONS_00002020/TCONS_00002021,TCONS_00002022"; gene_id "chrA01:4114113-4118574C"; flanks "4118574[,4117693^"; structure "0,1^2-"; splice_chain ",4117912^4117769-"; sources "Undefined,Undefined"; NMorMRNA "null"; degree "4"; dimension "2_2";
chrA01	Undefined	as_event	4116821	4117693	.	-	.	transcript_id "TCONS_00002020,TCONS_00002021/TCONS_00002022"; gene_id "chrA01:4114113-4118574C"; flanks "4117693^,4116821^"; structure "1-,2-"; splice_chain "4116867-,4116866-"; sources "Undefined,Undefined"; NMorMRNA "null"; degree "4"; dimension "2_2";
chrA01	Undefined	as_event	4139616	4140778	.	-	.	transcript_id "TCONS_00002025,TCONS_00002023"; gene_id "chrA01:4139616-4141696C"; flanks "4140778^,4139616]"; structure "1-3^4-,2-"; splice_chain "4140713-4140633^4140425-,4140688-"; sources "Undefined,Undefined"; NMorMRNA "null"; degree "4"; dimension "2_2";
chrA01	Undefined	as_event	4139616	4140957	.	-	.	transcript_id "TCONS_00002024,TCONS_00002025,TCONS_00002023"; gene_id "chrA01:4139616-4141696C"; flanks "4140957-,4139616]"; structure "0,1^2-4^5-,1^3-"; splice_chain ",4140778^4140713-4140633^4140425-,4140778^4140688-"; sources "Undefined,Undefined,Undefined"; NMorMRNA "null"; degree "9"; dimension "3_3";
chrA01	Undefined	as_event	4257465	4258372	.	-	.	transcript_id "TCONS_00002031,TCONS_00002032"; gene_id "chrA01:4256846-4258372C"; flanks "4258372[,4257465-"; structure "1^,2^"; splice_chain "4257570^,4257546^"; sources "Undefined,Undefined"; NMorMRNA "null"; degree "4"; dimension "2_2";
chrA01	Undefined	as_event	4327357	4327813	.	-	.	transcript_id "TCONS_00002037,TCONS_00002038"; gene_id "chrA01:4327357-4329234C"; flanks "4327813-,4327357]"; structure "1^3-,2^4-"; splice_chain "4327555^4327447-,4327545^4327437-"; sources "Undefined,Undefined"; NMorMRNA "null"; degree "4"; dimension "2_2";
chrA01	Undefined	as_event	4332884	4333097	.	-	.	transcript_id "TCONS_00002040,TCONS_00002041"; gene_id "chrA01:4332501-4333804C"; flanks "4333097^,4332884^"; structure "1-,2-"; splice_chain "4333009-,4332985-"; sources "Undefined,Undefined"; NMorMRNA "null"; degree "4"; dimension "2_2";
chrA01	Undefined	as_event	4515667	4515825	.	-	.	transcript_id "TCONS_00002051,TCONS_00002052"; gene_id "chrA01:4515532-4516725C"; flanks "4515825-,4515667^"; structure "0,1^2-"; splice_chain ",4515800^4515725-"; sources "Undefined,Undefined"; NMorMRNA "null"; degree "4"; dimension "2_2";
chrA01	Undefined	as_event	4734182	4734314	.	-	.	transcript_id "TCONS_00002061,TCONS_00002062"; gene_id "chrA01:4731912-4735067C"; flanks "4734314^,4734182^"; structure "1-,2-"; splice_chain "4734233-,4734232-"; sources "Undefined,Undefined"; NMorMRNA "null"; degree "4"; dimension "2_2";
chrA01	Undefined	as_event	4734182	4734478	.	-	.	transcript_id "TCONS_00002063,TCONS_00002062"; gene_id "chrA01:4731912-4735067C"; flanks "4734478-,4734182^"; structure "0,1^2-"; splice_chain ",4734314^4734232-"; sources "Undefined,Undefined"; NMorMRNA "null"; degree "4"; dimension "2_2";
chrA01	Undefined	as_event	4733666	4733858	.	-	.	transcript_id "TCONS_00002061,TCONS_00002062/TCONS_00002063"; gene_id "chrA01:4731912-4735067C"; flanks "4733858^,4733666^"; structure "1-,2-"; splice_chain "4733778-,4733777-"; sources "Undefined,Undefined"; NMorMRNA "null"; degree "4"; dimension "2_2";
chrA01	Undefined	as_event	4732321	4732621	.	-	.	transcript_id "TCONS_00002062/TCONS_00002063,TCONS_00002061"; gene_id "chrA01:4731912-4735067C"; flanks "4732621-,4732321^"; structure "0,1^2-"; splice_chain ",4732498^4732434-"; sources "Undefined,Undefined"; NMorMRNA "null"; degree "4"; dimension "2_2";
chrA01	Undefined	as_event	4806464	4806916	.	-	.	transcript_id "TCONS_00002066,TCONS_00002065"; gene_id "chrA01:4806051-4807697C"; flanks "4806916-,4806464^"; structure "1^3-,2^4-"; splice_chain "4806774^4806677-,4806773^4806676-"; sources "Undefined,Undefined"; NMorMRNA "null"; degree "4"; dimension "2_2";
chrA01	Undefined	as_event	4821057	4821427	.	-	.	transcript_id "TCONS_00002070,TCONS_00002069"; gene_id "chrA01:4820404-4821953C"; flanks "4821427-,4821057^"; structure "0,1^2-"; splice_chain ",4821288^4821110-"; sources "Undefined,Undefined"; NMorMRNA "null"; degree "4"; dimension "2_2";
chrA01	Undefined	as_event	4820404	4820803	.	-	.	transcript_id "TCONS_00002070,TCONS_00002069"; gene_id "chrA01:4820404-4821953C"; flanks "4820803-,4820404]"; structure "0,1^2-"; splice_chain ",4820728^4820646-"; sources "Undefined,Undefined"; NMorMRNA "null"; degree "4"; dimension "2_2";
chrA01	Undefined	as_event	4960440	4960630	.	-	.	transcript_id "TCONS_00002080,TCONS_00002081"; gene_id "chrA01:4959687-4960799C"; flanks "4960630^,4960440^"; structure "1-,2-"; splice_chain "4960512-,4960509-"; sources "Undefined,Undefined"; NMorMRNA "null"; degree "4"; dimension "2_2";
chrA01	Undefined	as_event	4960039	4960347	.	-	.	transcript_id "TCONS_00002080,TCONS_00002081"; gene_id "chrA01:4959687-4960799C"; flanks "4960347-,4960039^"; structure "1^3-,2^4-"; splice_chain "4960248^4960163-,4960238^4960153-"; sources "Undefined,Undefined"; NMorMRNA "null"; degree "4"; dimension "2_2";
chrA01	Undefined	as_event	4971819	4972115	.	-	.	transcript_id "TCONS_00002085,TCONS_00002084/TCONS_00002086"; gene_id "chrA01:4969686-4972811C"; flanks "4972115-,4971819^"; structure "0,1^2-"; splice_chain ",4972000^4971901-"; sources "Undefined,Undefined"; NMorMRNA "null"; degree "4"; dimension "2_2";
chrA01	Undefined	as_event	4971362	4971538	.	-	.	transcript_id "TCONS_00002085,TCONS_00002086"; gene_id "chrA01:4969686-4972811C"; flanks "4971538^,4971362^"; structure "1-,2-"; splice_chain "4971442-,4971441-"; sources "Undefined,Undefined"; NMorMRNA "null"; degree "4"; dimension "2_2";
chrA01	Undefined	as_event	4971172	4971441	.	-	.	transcript_id "TCONS_00002084,TCONS_00002086"; gene_id "chrA01:4969686-4972811C"; flanks "4971441-,4971172^"; structure "0,1^2-"; splice_chain ",4971362^4971258-"; sources "Undefined,Undefined"; NMorMRNA "null"; degree "4"; dimension "2_2";
chrA01	Undefined	as_event	4971172	4971538	.	-	.	transcript_id "TCONS_00002085,TCONS_00002084,TCONS_00002086"; gene_id "chrA01:4969686-4972811C"; flanks "4971538^,4971172^"; structure "1-3^4-,2-,2-3^4-"; splice_chain "4971442-4971362^4971258-,4971441-,4971441-4971362^4971258-"; sources "Undefined,Undefined,Undefined"; NMorMRNA "null"; degree "9"; dimension "3_3";
chrA01	Undefined	as_event	5050921	5051339	.	-	.	transcript_id "TCONS_00002091,TCONS_00002092"; gene_id "chrA01:5050921-5052091C"; flanks "5051339-,5050921]"; structure "0,1^2-"; splice_chain ",5051246^5051149-"; sources "Undefined,Undefined"; NMorMRNA "null"; degree "4"; dimension "2_2";
chrA01	Undefined	as_event	5138584	5138768	.	-	.	transcript_id "TCONS_00002101,TCONS_00002102"; gene_id "chrA01:5137131-5139302C"; flanks "5138768^,5138584^"; structure "1-,2-"; splice_chain "5138679-,5138676-"; sources "Undefined,Undefined"; NMorMRNA "null"; degree "4"; dimension "2_2";
chrA01	Undefined	as_event	5164791	5165008	.	-	.	transcript_id "TCONS_00002106,TCONS_00002105"; gene_id "chrA01:5164103-5165771C"; flanks "5165008-,5164791^"; structure "0,1^2-"; splice_chain ",5164950^5164847-"; sources "Undefined,Undefined"; NMorMRNA "null"; degree "4"; dimension "2_2";
chrA01	Undefined	as_event	5164791	5165147	.	-	.	transcript_id "TCONS_00002104,TCONS_00002106,TCONS_00002105"; gene_id "chrA01:5164103-5165771C"; flanks "5165147^,5164791^"; structure "1-,2-,2-3^4-"; splice_chain "5165018-,5165008-,5165008-5164950^5164847-"; sources "Undefined,Undefined,Undefined"; NMorMRNA "null"; degree "9"; dimension "3_3";
chrA01	Undefined	as_event	5309270	5309434	.	-	.	transcript_id "TCONS_00002122,TCONS_00002121"; gene_id "chrA01:5308113-5310904C"; flanks "5309434^,5309270^"; structure "1-,2-"; splice_chain "5309361-,5309357-"; sources "Undefined,Undefined"; NMorMRNA "null"; degree "4"; dimension "2_2";
chrA01	Undefined	as_event	5393930	5394663	.	-	.	transcript_id "TCONS_00002128,TCONS_00002127"; gene_id "chrA01:5392572-5394715C"; flanks "5394663^,5393930^"; structure "1-,2-"; splice_chain "5394007-,5394003-"; sources "Undefined,Undefined"; NMorMRNA "null"; degree "4"; dimension "2_2";
chrA01	Undefined	as_event	5404836	5405182	.	-	.	transcript_id "TCONS_00002132/TCONS_00002133,TCONS_00002131"; gene_id "chrA01:5403847-5407916C"; flanks "5405182-,5404836^"; structure "0,1^2-"; splice_chain ",5405031^5404952-"; sources "Undefined,Undefined"; NMorMRNA "null"; degree "4"; dimension "2_2";
chrA01	Undefined	as_event	5412450	5412856	.	-	.	transcript_id "TCONS_00002134,TCONS_00002135"; gene_id "chrA01:5411772-5415744C"; flanks "5412856-,5412450^"; structure "0,1^2-"; splice_chain ",5412740^5412569-"; sources "Undefined,Undefined"; NMorMRNA "null"; degree "4"; dimension "2_2";
chrA01	Undefined	as_event	5655897	5656145	.	-	.	transcript_id "TCONS_00002150,TCONS_00002149"; gene_id "chrA01:5653771-5656566C"; flanks "5656145-,5655897^"; structure "1^3-,2^4-"; splice_chain "5656095^5656000-,5656065^5655970-"; sources "Undefined,Undefined"; NMorMRNA "null"; degree "4"; dimension "2_2";
chrA01	Undefined	as_event	5655099	5655227	.	-	.	transcript_id "TCONS_00002150,TCONS_00002149"; gene_id "chrA01:5653771-5656566C"; flanks "5655227^,5655099^"; structure "1-,2-"; splice_chain "5655149-,5655146-"; sources "Undefined,Undefined"; NMorMRNA "null"; degree "4"; dimension "2_2";
chrA01	Undefined	as_event	5671933	5672585	.	-	.	transcript_id "TCONS_00002155,TCONS_00002154"; gene_id "chrA01:5670858-5672795C"; flanks "5672585^,5671933^"; structure "1-,2-"; splice_chain "5672220-,5672207-"; sources "Undefined,Undefined"; NMorMRNA "null"; degree "4"; dimension "2_2";
chrA01	Undefined	as_event	5716835	5717388	.	-	.	transcript_id "TCONS_00002163,TCONS_00002162"; gene_id "chrA01:5715720-5718128C"; flanks "5717388-,5716835^"; structure "0,1^2-"; splice_chain ",5717249^5717048-"; sources "Undefined,Undefined"; NMorMRNA "null"; degree "4"; dimension "2_2";
chrA01	Undefined	as_event	5755241	5755444	.	-	.	transcript_id "TCONS_00002164,TCONS_00002165"; gene_id "chrA01:5752242-5758633C"; flanks "5755444^,5755241^"; structure "1-,2-"; splice_chain "5755359-,5755357-"; sources "Undefined,Undefined"; NMorMRNA "null"; degree "4"; dimension "2_2";
chrA01	Undefined	as_event	5754209	5754402	.	-	.	transcript_id "TCONS_00002164,TCONS_00002165"; gene_id "chrA01:5752242-5758633C"; flanks "5754402^,5754209^"; structure "1-,2-"; splice_chain "5754305-,5754304-"; sources "Undefined,Undefined"; NMorMRNA "null"; degree "4"; dimension "2_2";
chrA01	Undefined	as_event	5864128	5864454	.	-	.	transcript_id "TCONS_00002171,TCONS_00002170"; gene_id "chrA01:5863548-5867110C"; flanks "5864454^,5864128^"; structure "1-,2-"; splice_chain "5864366-,5864337-"; sources "Undefined,Undefined"; NMorMRNA "null"; degree "4"; dimension "2_2";
chrA01	Undefined	as_event	5926278	5927266	.	-	.	transcript_id "TCONS_00002174,TCONS_00002173"; gene_id "chrA01:5926278-5927305C"; flanks "5927266^,5926278]"; structure "1-,2-"; splice_chain "5926737-,5926732-"; sources "Undefined,Undefined"; NMorMRNA "null"; degree "4"; dimension "2_2";
chrA01	Undefined	as_event	5971515	5972124	.	-	.	transcript_id "TCONS_00002175,TCONS_00002176"; gene_id "chrA01:5970068-5973702C"; flanks "5972124-,5971515^"; structure "1^3-,2^4-"; splice_chain "5972015^5971946-,5972005^5971936-"; sources "Undefined,Undefined"; NMorMRNA "null"; degree "4"; dimension "2_2";
chrA01	Undefined	as_event	5970068	5971515	.	-	.	transcript_id "TCONS_00002176,TCONS_00002175"; gene_id "chrA01:5970068-5973702C"; flanks "5971515^,5970068]"; structure "1-,2-"; splice_chain "5971439-,5971435-"; sources "Undefined,Undefined"; NMorMRNA "null"; degree "4"; dimension "2_2";
chrA01	Undefined	as_event	5996533	5997036	.	-	.	transcript_id "TCONS_00002178,TCONS_00002177"; gene_id "chrA01:5995651-5997884C"; flanks "5997036-,5996533^"; structure "0,1^2-"; splice_chain ",5996694^5996601-"; sources "Undefined,Undefined"; NMorMRNA "null"; degree "4"; dimension "2_2";
chrA01	Undefined	as_event	6122639	6123133	.	-	.	transcript_id "TCONS_00002195,TCONS_00002196"; gene_id "chrA01:6120670-6126489C"; flanks "6123133-,6122639^"; structure "0,1^2-"; splice_chain ",6123070^6122997-"; sources "Undefined,Undefined"; NMorMRNA "null"; degree "4"; dimension "2_2";
chrA01	Undefined	as_event	6643969	6644223	.	-	.	transcript_id "TCONS_00002221,TCONS_00002220"; gene_id "chrA01:6643830-6649077C"; flanks "6644223-,6643969^"; structure "0,1^2-"; splice_chain ",6644122^6644042-"; sources "Undefined,Undefined"; NMorMRNA "null"; degree "4"; dimension "2_2";
chrA01	Undefined	as_event	6737448	6737823	.	-	.	transcript_id "TCONS_00002227,TCONS_00002226"; gene_id "chrA01:6736486-6742453C"; flanks "6737823-,6737448^"; structure "0,1^2-"; splice_chain ",6737680^6737600-"; sources "Undefined,Undefined"; NMorMRNA "null"; degree "4"; dimension "2_2";
chrA01	Undefined	as_event	6976206	6976501	.	-	.	transcript_id "TCONS_00002234,TCONS_00002233"; gene_id "chrA01:6976206-6978140C"; flanks "6976501^,6976206]"; structure "1-,2-"; splice_chain "6976403-,6976388-"; sources "Undefined,Undefined"; NMorMRNA "null"; degree "4"; dimension "2_2";
chrA01	Undefined	as_event	6989629	6990449	.	-	.	transcript_id "TCONS_00002235,TCONS_00002236"; gene_id "chrA01:6988377-6991105C"; flanks "6990449-,6989629^"; structure "1^3-,2^4-"; splice_chain "6990149^6990073-,6990139^6990063-"; sources "Undefined,Undefined"; NMorMRNA "null"; degree "4"; dimension "2_2";
chrA01	Undefined	as_event	6989236	6989629	.	-	.	transcript_id "TCONS_00002235,TCONS_00002236"; gene_id "chrA01:6988377-6991105C"; flanks "6989629^,6989236^"; structure "1-,2-"; splice_chain "6989372-,6989371-"; sources "Undefined,Undefined"; NMorMRNA "null"; degree "4"; dimension "2_2";
chrA01	Undefined	as_event	6999857	7000418	.	-	.	transcript_id "TCONS_00002239,TCONS_00002240"; gene_id "chrA01:6998271-7001132C"; flanks "7000418-,6999857^"; structure "1^3-,2^4-"; splice_chain "7000403^7000111-,7000364^7000072-"; sources "Undefined,Undefined"; NMorMRNA "null"; degree "4"; dimension "2_2";
chrA01	Undefined	as_event	7089387	7089617	.	-	.	transcript_id "TCONS_00002248,TCONS_00002249"; gene_id "chrA01:7087554-7089829C"; flanks "7089617^,7089387^"; structure "1-,2-"; splice_chain "7089539-,7089521-"; sources "Undefined,Undefined"; NMorMRNA "null"; degree "4"; dimension "2_2";
chrA01	Undefined	as_event	7106558	7106729	.	-	.	transcript_id "TCONS_00002252,TCONS_00002253"; gene_id "chrA01:7104548-7107723C"; flanks "7106729^,7106558^"; structure "1-,2-"; splice_chain "7106643-,7106641-"; sources "Undefined,Undefined"; NMorMRNA "null"; degree "4"; dimension "2_2";
chrA01	Undefined	as_event	7106558	7106827	.	-	.	transcript_id "TCONS_00002254,TCONS_00002253"; gene_id "chrA01:7104548-7107723C"; flanks "7106827-,7106558^"; structure "0,1^2-"; splice_chain ",7106729^7106641-"; sources "Undefined,Undefined"; NMorMRNA "null"; degree "4"; dimension "2_2";
chrA01	Undefined	as_event	7105779	7106041	.	-	.	transcript_id "TCONS_00002254,TCONS_00002252/TCONS_00002253"; gene_id "chrA01:7104548-7107723C"; flanks "7106041-,7105779^"; structure "0,1^2-"; splice_chain ",7105973^7105886-"; sources "Undefined,Undefined"; NMorMRNA "null"; degree "4"; dimension "2_2";
chrA01	Undefined	as_event	7165797	7165913	.	-	.	transcript_id "TCONS_00002260,TCONS_00002261"; gene_id "chrA01:7163920-7166841C"; flanks "7165913-,7165797-"; structure "1^,2^"; splice_chain "7165887^,7165886^"; sources "Undefined,Undefined"; NMorMRNA "null"; degree "4"; dimension "2_2";
chrA01	Undefined	as_event	7165109	7165644	.	-	.	transcript_id "TCONS_00002261,TCONS_00002260"; gene_id "chrA01:7163920-7166841C"; flanks "7165644^,7165109-"; structure "0,1-2^3-4^"; splice_chain ",7165524-7165476^7165375-7165261^"; sources "Undefined,Undefined"; NMorMRNA "null"; degree "4"; dimension "2_2";
chrA01	Undefined	as_event	7197617	7198086	.	-	.	transcript_id "TCONS_00002267,TCONS_00002266"; gene_id "chrA01:7196575-7198946C"; flanks "7198086-,7197617^"; structure "1^3-,2^4-"; splice_chain "7197951^7197846-,7197941^7197836-"; sources "Undefined,Undefined"; NMorMRNA "null"; degree "4"; dimension "2_2";
chrA01	Undefined	as_event	7250619	7251181	.	-	.	transcript_id "TCONS_00002275,TCONS_00002276"; gene_id "chrA01:7249878-7251181C"; flanks "7251181[,7250619^"; structure "1^3-,2^4-"; splice_chain "7251032^7250799-,7251022^7250789-"; sources "Undefined,Undefined"; NMorMRNA "null"; degree "4"; dimension "2_2";
chrA01	Undefined	as_event	7343742	7343977	.	-	.	transcript_id "TCONS_00002285,TCONS_00002286"; gene_id "chrA01:7343027-7345397C"; flanks "7343977-,7343742^"; structure "0,1^2-"; splice_chain ",7343917^7343836-"; sources "Undefined,Undefined"; NMorMRNA "null"; degree "4"; dimension "2_2";
chrA01	Undefined	as_event	7417935	7418156	.	-	.	transcript_id "TCONS_00002290,TCONS_00002289"; gene_id "chrA01:7417566-7420328C"; flanks "7418156-,7417935^"; structure "0,1^2-"; splice_chain ",7418069^7417976-"; sources "Undefined,Undefined"; NMorMRNA "null"; degree "4"; dimension "2_2";
chrA01	Undefined	as_event	7417566	7417838	.	-	.	transcript_id "TCONS_00002290,TCONS_00002289"; gene_id "chrA01:7417566-7420328C"; flanks "7417838-,7417566]"; structure "0,1^2-"; splice_chain ",7417790^7417704-"; sources "Undefined,Undefined"; NMorMRNA "null"; degree "4"; dimension "2_2";
chrA01	Undefined	as_event	7450196	7450372	.	-	.	transcript_id "TCONS_00002294,TCONS_00002293"; gene_id "chrA01:7448729-7451237C"; flanks "7450372^,7450196^"; structure "1-,2-"; splice_chain "7450285-,7450278-"; sources "Undefined,Undefined"; NMorMRNA "null"; degree "4"; dimension "2_2";
chrA01	Undefined	as_event	7673418	7673964	.	-	.	transcript_id "TCONS_00002306,TCONS_00002307"; gene_id "chrA01:7667847-7675954C"; flanks "7673964-,7673418^"; structure "0,1^2-"; splice_chain ",7673599^7673497-"; sources "Undefined,Undefined"; NMorMRNA "null"; degree "4"; dimension "2_2";
chrA01	Undefined	as_event	7669648	7669796	.	-	.	transcript_id "TCONS_00002306/TCONS_00002307,TCONS_00002305"; gene_id "chrA01:7667847-7675954C"; flanks "7669796^,7669648^"; structure "1-,2-"; splice_chain "7669724-,7669721-"; sources "Undefined,Undefined"; NMorMRNA "null"; degree "4"; dimension "2_2";
chrA01	Undefined	as_event	7668404	7668554	.	-	.	transcript_id "TCONS_00002307,TCONS_00002305/TCONS_00002306"; gene_id "chrA01:7667847-7675954C"; flanks "7668554^,7668404^"; structure "1-,2-"; splice_chain "7668483-,7668481-"; sources "Undefined,Undefined"; NMorMRNA "null"; degree "4"; dimension "2_2";
chrA01	Undefined	as_event	7839735	7839988	.	-	.	transcript_id "TCONS_00002313,TCONS_00002312/TCONS_00002314"; gene_id "chrA01:7838336-7840726C"; flanks "7839988^,7839735^"; structure "1-,2-"; splice_chain "7839916-,7839910-"; sources "Undefined,Undefined"; NMorMRNA "null"; degree "4"; dimension "2_2";
chrA01	Undefined	as_event	7839168	7839541	.	-	.	transcript_id "TCONS_00002313,TCONS_00002314"; gene_id "chrA01:7838336-7840726C"; flanks "7839541^,7839168^"; structure "1-3^5-,2-4^6-"; splice_chain "7839474-7839367^7839282-,7839472-7839363^7839278-"; sources "Undefined,Undefined"; NMorMRNA "null"; degree "4"; dimension "2_2";
chrA01	Undefined	as_event	7839168	7839650	.	-	.	transcript_id "TCONS_00002312,TCONS_00002313,TCONS_00002314"; gene_id "chrA01:7838336-7840726C"; flanks "7839650-,7839168^"; structure "1^3-7^10-,2^4-6^9-,2^5-8^11-"; splice_chain "7839551^7839482-7839364^7839279-,7839541^7839474-7839367^7839282-,7839541^7839472-7839363^7839278-"; sources "Undefined,Undefined,Undefined"; NMorMRNA "null"; degree "9"; dimension "3_3";
chrA01	Undefined	as_event	7925695	7926025	.	-	.	transcript_id "TCONS_00002322,TCONS_00002323"; gene_id "chrA01:7921742-7926171C"; flanks "7926025^,7925695^"; structure "1-,2-"; splice_chain "7925769-,7925765-"; sources "Undefined,Undefined"; NMorMRNA "null"; degree "4"; dimension "2_2";
chrA01	Undefined	as_event	7925278	7925460	.	-	.	transcript_id "TCONS_00002323,TCONS_00002322"; gene_id "chrA01:7921742-7926171C"; flanks "7925460^,7925278^"; structure "1-,2-"; splice_chain "7925354-,7925353-"; sources "Undefined,Undefined"; NMorMRNA "null"; degree "4"; dimension "2_2";
chrA01	Undefined	as_event	7924604	7925007	.	-	.	transcript_id "TCONS_00002322,TCONS_00002323"; gene_id "chrA01:7921742-7926171C"; flanks "7925007-,7924604^"; structure "1^3-,2^4-"; splice_chain "7924794^7924686-,7924792^7924684-"; sources "Undefined,Undefined"; NMorMRNA "null"; degree "4"; dimension "2_2";
chrA01	Undefined	as_event	7946359	7947034	.	-	.	transcript_id "TCONS_00002325,TCONS_00002324"; gene_id "chrA01:7946359-7948743C"; flanks "7947034-,7946359]"; structure "0,1^2-"; splice_chain ",7946936^7946824-"; sources "Undefined,Undefined"; NMorMRNA "null"; degree "4"; dimension "2_2";
chrA01	Undefined	as_event	8070829	8071414	.	-	.	transcript_id "TCONS_00002336,TCONS_00002337"; gene_id "chrA01:8068733-8071849C"; flanks "8071414^,8070829^"; structure "1-,2-"; splice_chain "8070916-,8070914-"; sources "Undefined,Undefined"; NMorMRNA "null"; degree "4"; dimension "2_2";
chrA01	Undefined	as_event	8070150	8070914	.	-	.	transcript_id "TCONS_00002337,TCONS_00002338"; gene_id "chrA01:8068733-8071849C"; flanks "8070914-,8070150^"; structure "1^2-4^6-,3^5-"; splice_chain "8070829^8070758-8070453^8070233-,8070463^8070243-"; sources "Undefined,Undefined"; NMorMRNA "null"; degree "4"; dimension "2_2";
chrA01	Undefined	as_event	8070150	8071414	.	-	.	transcript_id "TCONS_00002336,TCONS_00002337,TCONS_00002338"; gene_id "chrA01:8068733-8071849C"; flanks "8071414^,8070150^"; structure "1-3^4-6^8-,2-3^4-6^8-,2-5^7-"; splice_chain "8070916-8070829^8070758-8070453^8070233-,8070914-8070829^8070758-8070453^8070233-,8070914-8070463^8070243-"; sources "Undefined,Undefined,Undefined"; NMorMRNA "null"; degree "9"; dimension "3_3";
chrA01	Undefined	as_event	8148874	8149146	.	-	.	transcript_id "TCONS_00002344,TCONS_00002345"; gene_id "chrA01:8148556-8149848C"; flanks "8149146-,8148874^"; structure "0,1^2-"; splice_chain ",8149061^8148968-"; sources "Undefined,Undefined"; NMorMRNA "null"; degree "4"; dimension "2_2";
chrA01	Undefined	as_event	8151180	8151509	.	-	.	transcript_id "TCONS_00002346,TCONS_00002347"; gene_id "chrA01:8150253-8152938C"; flanks "8151509-,8151180^"; structure "1^3-,2^4-"; splice_chain "8151440^8151329-,8151434^8151323-"; sources "Undefined,Undefined"; NMorMRNA "null"; degree "4"; dimension "2_2";
chrA01	Undefined	as_event	8154456	8154894	.	-	.	transcript_id "TCONS_00002349,TCONS_00002350"; gene_id "chrA01:8153132-8156150C"; flanks "8154894-,8154456^"; structure "0,1^2-"; splice_chain ",8154679^8154611-"; sources "Undefined,Undefined"; NMorMRNA "null"; degree "4"; dimension "2_2";
chrA01	Undefined	as_event	8188124	8188357	.	-	.	transcript_id "TCONS_00002356,TCONS_00002355"; gene_id "chrA01:8187124-8188695C"; flanks "8188357-,8188124^"; structure "0,1^2-"; splice_chain ",8188291^8188170-"; sources "Undefined,Undefined"; NMorMRNA "null"; degree "4"; dimension "2_2";
chrA01	Undefined	as_event	8225392	8226370	.	-	.	transcript_id "TCONS_00002359/TCONS_00002361/TCONS_00002362,TCONS_00002360"; gene_id "chrA01:8224337-8227356C"; flanks "8226370^,8225392-"; structure "0,1-2^"; splice_chain ",8226107-8226036^"; sources "Undefined,Undefined"; NMorMRNA "null"; degree "4"; dimension "2_2";
chrA01	Undefined	as_event	8225120	8225337	.	-	.	transcript_id "TCONS_00002359,TCONS_00002360/TCONS_00002361"; gene_id "chrA01:8224337-8227356C"; flanks "8225337^,8225120^"; structure "1-,2-"; splice_chain "8225251-,8225250-"; sources "Undefined,Undefined"; NMorMRNA "null"; degree "4"; dimension "2_2";
chrA01	Undefined	as_event	8225036	8225337	.	-	.	transcript_id "TCONS_00002362,TCONS_00002359,TCONS_00002360/TCONS_00002361"; gene_id "chrA01:8224337-8227356C"; flanks "8225337^,8225036-"; structure "0,1-3^,2-3^"; splice_chain ",8225251-8225120^,8225250-8225120^"; sources "Undefined,Undefined,Undefined"; NMorMRNA "null"; degree "9"; dimension "3_3";
chrA01	Undefined	as_event	8270065	8270484	.	-	.	transcript_id "TCONS_00002369,TCONS_00002370"; gene_id "chrA01:8269580-8271162C"; flanks "8270484-,8270065^"; structure "1^3-,2^4-"; splice_chain "8270414^8270280-,8270404^8270270-"; sources "Undefined,Undefined"; NMorMRNA "null"; degree "4"; dimension "2_2";
chrA01	Undefined	as_event	8309876	8310028	.	-	.	transcript_id "TCONS_00002375,TCONS_00002376"; gene_id "chrA01:8307627-8311412C"; flanks "8310028^,8309876^"; structure "1-,2-"; splice_chain "8309952-,8309950-"; sources "Undefined,Undefined"; NMorMRNA "null"; degree "4"; dimension "2_2";
chrA01	Undefined	as_event	8308301	8308495	.	-	.	transcript_id "TCONS_00002375,TCONS_00002376"; gene_id "chrA01:8307627-8311412C"; flanks "8308495^,8308301^"; structure "1-,2-"; splice_chain "8308407-,8308405-"; sources "Undefined,Undefined"; NMorMRNA "null"; degree "4"; dimension "2_2";
chrA01	Undefined	as_event	8409292	8410734	.	-	.	transcript_id "TCONS_00002381,TCONS_00002380"; gene_id "chrA01:8409292-8410734C"; flanks "8410734[,8409292]"; structure "0,1^2-"; splice_chain ",8409768^8409678-"; sources "Undefined,Undefined"; NMorMRNA "null"; degree "4"; dimension "2_2";
chrA01	Undefined	as_event	8439213	8439399	.	-	.	transcript_id "TCONS_00002384,TCONS_00002385"; gene_id "chrA01:8438607-8441853C"; flanks "8439399^,8439213^"; structure "1-,2-"; splice_chain "8439327-,8439325-"; sources "Undefined,Undefined"; NMorMRNA "null"; degree "4"; dimension "2_2";
chrA01	Undefined	as_event	8465975	8467292	.	-	.	transcript_id "TCONS_00002388,TCONS_00002389"; gene_id "chrA01:8465975-8468817C"; flanks "8467292-,8465975]"; structure "0,1^2-"; splice_chain ",8466966^8466797-"; sources "Undefined,Undefined"; NMorMRNA "null"; degree "4"; dimension "2_2";
chrA01	Undefined	as_event	8498684	8498890	.	-	.	transcript_id "TCONS_00002392,TCONS_00002394"; gene_id "chrA01:8497962-8499600C"; flanks "8498890^,8498684^"; structure "1-,2-"; splice_chain "8498805-,8498804-"; sources "Undefined,Undefined"; NMorMRNA "null"; degree "4"; dimension "2_2";
chrA01	Undefined	as_event	8498684	8499600	.	-	.	transcript_id "TCONS_00002393,TCONS_00002394"; gene_id "chrA01:8497962-8499600C"; flanks "8499600[,8498684^"; structure "0,1^2-3^4-"; splice_chain ",8499224^8499130-8498890^8498804-"; sources "Undefined,Undefined"; NMorMRNA "null"; degree "4"; dimension "2_2";
chrA01	Undefined	as_event	8568403	8569902	.	-	.	transcript_id "TCONS_00002398,TCONS_00002397"; gene_id "chrA01:8568403-8569902C"; flanks "8569902[,8568403]"; structure "0,1^2-3^4-5^6-"; splice_chain ",8569426^8569332-8569196^8568866-8568795^8568698-"; sources "Undefined,Undefined"; NMorMRNA "null"; degree "4"; dimension "2_2";
chrA01	Undefined	as_event	8813853	8814462	.	-	.	transcript_id "TCONS_00002406,TCONS_00002407"; gene_id "chrA01:8813472-8814462C"; flanks "8814462[,8813853^"; structure "1^3-,2^4-"; splice_chain "8814408^8813951-,8814398^8813941-"; sources "Undefined,Undefined"; NMorMRNA "null"; degree "4"; dimension "2_2";
chrA01	Undefined	as_event	8813472	8813741	.	-	.	transcript_id "TCONS_00002406,TCONS_00002407"; gene_id "chrA01:8813472-8814462C"; flanks "8813741-,8813472]"; structure "0,1^2-"; splice_chain ",8813660^8813576-"; sources "Undefined,Undefined"; NMorMRNA "null"; degree "4"; dimension "2_2";
chrA01	Undefined	as_event	9204781	9205851	.	-	.	transcript_id "TCONS_00002429,TCONS_00002428"; gene_id "chrA01:9204781-9206396C"; flanks "9205851^,9204781]"; structure "1-,2-"; splice_chain "9205737-,9205735-"; sources "Undefined,Undefined"; NMorMRNA "null"; degree "4"; dimension "2_2";
chrA01	Undefined	as_event	9395227	9395374	.	-	.	transcript_id "TCONS_00002438,TCONS_00002437"; gene_id "chrA01:9389863-9396889C"; flanks "9395374-,9395227-"; structure "1^,2^"; splice_chain "9395307^,9395306^"; sources "Undefined,Undefined"; NMorMRNA "null"; degree "4"; dimension "2_2";
chrA01	Undefined	as_event	9392993	9393331	.	-	.	transcript_id "TCONS_00002437,TCONS_00002438"; gene_id "chrA01:9389863-9396889C"; flanks "9393331^,9392993^"; structure "1-,2-"; splice_chain "9393119-,9393118-"; sources "Undefined,Undefined"; NMorMRNA "null"; degree "4"; dimension "2_2";
chrA01	Undefined	as_event	9392571	9392855	.	-	.	transcript_id "TCONS_00002437,TCONS_00002438"; gene_id "chrA01:9389863-9396889C"; flanks "9392855-,9392571^"; structure "0,1^2-"; splice_chain ",9392725^9392652-"; sources "Undefined,Undefined"; NMorMRNA "null"; degree "4"; dimension "2_2";
chrA01	Undefined	as_event	9391749	9391876	.	-	.	transcript_id "TCONS_00002437,TCONS_00002438"; gene_id "chrA01:9389863-9396889C"; flanks "9391876-,9391749-"; structure "1^,2^"; splice_chain "9391833^,9391832^"; sources "Undefined,Undefined"; NMorMRNA "null"; degree "4"; dimension "2_2";
chrA01	Undefined	as_event	9390594	9390777	.	-	.	transcript_id "TCONS_00002438,TCONS_00002437"; gene_id "chrA01:9389863-9396889C"; flanks "9390777^,9390594^"; structure "1-,2-"; splice_chain "9390666-,9390665-"; sources "Undefined,Undefined"; NMorMRNA "null"; degree "4"; dimension "2_2";
chrA01	Undefined	as_event	9416454	9416643	.	-	.	transcript_id "TCONS_00002443,TCONS_00002442"; gene_id "chrA01:9414093-9417156C"; flanks "9416643^,9416454^"; structure "1-,2-"; splice_chain "9416564-,9416520-"; sources "Undefined,Undefined"; NMorMRNA "null"; degree "4"; dimension "2_2";
chrA01	Undefined	as_event	9415192	9415382	.	-	.	transcript_id "TCONS_00002441,TCONS_00002442/TCONS_00002443"; gene_id "chrA01:9414093-9417156C"; flanks "9415382-,9415192-"; structure "1^,2^"; splice_chain "9415315^,9415308^"; sources "Undefined,Undefined"; NMorMRNA "null"; degree "4"; dimension "2_2";
chrA01	Undefined	as_event	9414927	9415192	.	-	.	transcript_id "TCONS_00002443,TCONS_00002441/TCONS_00002442"; gene_id "chrA01:9414093-9417156C"; flanks "9415192-,9414927^"; structure "1^3-,2^4-"; splice_chain "9415111^9415015-,9415109^9415013-"; sources "Undefined,Undefined"; NMorMRNA "null"; degree "4"; dimension "2_2";
chrA01	Undefined	as_event	9429967	9430123	.	-	.	transcript_id "TCONS_00002444,TCONS_00002445"; gene_id "chrA01:9428993-9430507C"; flanks "9430123^,9429967^"; structure "1-,2-"; splice_chain "9430049-,9430011-"; sources "Undefined,Undefined"; NMorMRNA "null"; degree "4"; dimension "2_2";
chrA01	Undefined	as_event	9508709	9508972	.	-	.	transcript_id "TCONS_00002448,TCONS_00002447"; gene_id "chrA01:9507912-9510217C"; flanks "9508972-,9508709^"; structure "0,1^2-"; splice_chain ",9508887^9508790-"; sources "Undefined,Undefined"; NMorMRNA "null"; degree "4"; dimension "2_2";
chrA01	Undefined	as_event	9508258	9508426	.	-	.	transcript_id "TCONS_00002448,TCONS_00002447"; gene_id "chrA01:9507912-9510217C"; flanks "9508426^,9508258^"; structure "1-,2-"; splice_chain "9508329-,9508328-"; sources "Undefined,Undefined"; NMorMRNA "null"; degree "4"; dimension "2_2";
chrA01	Undefined	as_event	9839057	9839230	.	-	.	transcript_id "TCONS_00002459,TCONS_00002460"; gene_id "chrA01:9835938-9840351C"; flanks "9839230^,9839057^"; structure "1-,2-"; splice_chain "9839137-,9839134-"; sources "Undefined,Undefined"; NMorMRNA "null"; degree "4"; dimension "2_2";
chrA01	Undefined	as_event	9838699	9838977	.	-	.	transcript_id "TCONS_00002459,TCONS_00002460"; gene_id "chrA01:9835938-9840351C"; flanks "9838977-,9838699^"; structure "0,1^2-"; splice_chain ",9838903^9838818-"; sources "Undefined,Undefined"; NMorMRNA "null"; degree "4"; dimension "2_2";
chrA01	Undefined	as_event	9837065	9837795	.	-	.	transcript_id "TCONS_00002459,TCONS_00002460"; gene_id "chrA01:9835938-9840351C"; flanks "9837795-,9837065^"; structure "1^3-,2^4-"; splice_chain "9837649^9837184-,9837639^9837174-"; sources "Undefined,Undefined"; NMorMRNA "null"; degree "4"; dimension "2_2";
chrA01	Undefined	as_event	9836855	9837065	.	-	.	transcript_id "TCONS_00002459,TCONS_00002460"; gene_id "chrA01:9835938-9840351C"; flanks "9837065^,9836855^"; structure "1-,2-"; splice_chain "9836968-,9836967-"; sources "Undefined,Undefined"; NMorMRNA "null"; degree "4"; dimension "2_2";
chrA01	Undefined	as_event	9955100	9955322	.	-	.	transcript_id "TCONS_00002464,TCONS_00002463"; gene_id "chrA01:9954319-9956021C"; flanks "9955322-,9955100^"; structure "0,1^2-"; splice_chain ",9955283^9955195-"; sources "Undefined,Undefined"; NMorMRNA "null"; degree "4"; dimension "2_2";
chrA01	Undefined	as_event	9954472	9954683	.	-	.	transcript_id "TCONS_00002464,TCONS_00002463"; gene_id "chrA01:9954319-9956021C"; flanks "9954683-,9954472^"; structure "0,1^2-"; splice_chain ",9954641^9954550-"; sources "Undefined,Undefined"; NMorMRNA "null"; degree "4"; dimension "2_2";
chrA01	Undefined	as_event	10300754	10301449	.	-	.	transcript_id "TCONS_00002479,TCONS_00002477"; gene_id "chrA01:10299511-10301449C"; flanks "10301449[,10300754^"; structure "0,1^2-"; splice_chain ",10300964^10300856-"; sources "Undefined,Undefined"; NMorMRNA "null"; degree "4"; dimension "2_2";
chrA01	Undefined	as_event	10300560	10301449	.	-	.	transcript_id "TCONS_00002478,TCONS_00002477,TCONS_00002479"; gene_id "chrA01:10299511-10301449C"; flanks "10301449[,10300560^"; structure "0,1^2-3^4-,3^4-"; splice_chain ",10300964^10300856-10300754^10300670-,10300754^10300670-"; sources "Undefined,Undefined,Undefined"; NMorMRNA "null"; degree "9"; dimension "3_3";
chrA01	Undefined	as_event	10300103	10300473	.	-	.	transcript_id "TCONS_00002477,TCONS_00002476/TCONS_00002479"; gene_id "chrA01:10299511-10301449C"; flanks "10300473-,10300103^"; structure "0,1^2-"; splice_chain ",10300395^10300297-"; sources "Undefined,Undefined"; NMorMRNA "null"; degree "4"; dimension "2_2";
chrA01	Undefined	as_event	10299511	10300473	.	-	.	transcript_id "TCONS_00002478,TCONS_00002476/TCONS_00002479,TCONS_00002477"; gene_id "chrA01:10299511-10301449C"; flanks "10300473-,10299511]"; structure "0,1^2-3^4-,3^4-"; splice_chain ",10300395^10300297-10300103^10300024-,10300103^10300024-"; sources "Undefined,Undefined,Undefined"; NMorMRNA "null"; degree "9"; dimension "3_3";
chrA01	Undefined	as_event	10513178	10513793	.	-	.	transcript_id "TCONS_00002489,TCONS_00002488"; gene_id "chrA01:10512320-10513793C"; flanks "10513793[,10513178^"; structure "0,1^2-"; splice_chain ",10513428^10513291-"; sources "Undefined,Undefined"; NMorMRNA "null"; degree "4"; dimension "2_2";
chrA01	Undefined	as_event	10653354	10654380	.	-	.	transcript_id "TCONS_00002490,TCONS_00002491"; gene_id "chrA01:10653354-10654662C"; flanks "10654380-,10653354]"; structure "1^3-,2^4-"; splice_chain "10654188^10653735-,10654178^10653725-"; sources "Undefined,Undefined"; NMorMRNA "null"; degree "4"; dimension "2_2";
chrA01	Undefined	as_event	10788566	10788834	.	-	.	transcript_id "TCONS_00002494,TCONS_00002495"; gene_id "chrA01:10787613-10789760C"; flanks "10788834-,10788566^"; structure "1^3-,2^4-"; splice_chain "10788784^10788698-,10788774^10788688-"; sources "Undefined,Undefined"; NMorMRNA "null"; degree "4"; dimension "2_2";
chrA01	Undefined	as_event	10928407	10928924	.	-	.	transcript_id "TCONS_00002506,TCONS_00002505"; gene_id "chrA01:10928292-10929470C"; flanks "10928924-,10928407^"; structure "0,1^2-"; splice_chain ",10928614^10928530-"; sources "Undefined,Undefined"; NMorMRNA "null"; degree "4"; dimension "2_2";
chrA01	Undefined	as_event	10932754	10933272	.	-	.	transcript_id "TCONS_00002508,TCONS_00002507"; gene_id "chrA01:10932403-10934028C"; flanks "10933272-,10932754^"; structure "0,1^2-"; splice_chain ",10932962^10932877-"; sources "Undefined,Undefined"; NMorMRNA "null"; degree "4"; dimension "2_2";
chrA01	Undefined	as_event	10942259	10942469	.	-	.	transcript_id "TCONS_00002509,TCONS_00002510"; gene_id "chrA01:10940709-10942469C"; flanks "10942469[,10942259^"; structure "0,1^2-"; splice_chain ",10942451^10942342-"; sources "Undefined,Undefined"; NMorMRNA "null"; degree "4"; dimension "2_2";
chrA01	Undefined	as_event	10945850	10946329	.	-	.	transcript_id "TCONS_00002512,TCONS_00002513,TCONS_00002511"; gene_id "chrA01:10944033-10946662C"; flanks "10946329^,10945850^"; structure "1-,2-,3-"; splice_chain "10946265-,10946249-,10946201-"; sources "Undefined,Undefined,Undefined"; NMorMRNA "null"; degree "9"; dimension "3_3";
chrA01	Undefined	as_event	10982482	10982806	.	-	.	transcript_id "TCONS_00002515,TCONS_00002514/TCONS_00002516"; gene_id "chrA01:10979747-10982887C"; flanks "10982806^,10982482^"; structure "1-,2-"; splice_chain "10982582-,10982577-"; sources "Undefined,Undefined"; NMorMRNA "null"; degree "4"; dimension "2_2";
chrA01	Undefined	as_event	10980077	10980292	.	-	.	transcript_id "TCONS_00002515/TCONS_00002516,TCONS_00002514"; gene_id "chrA01:10979747-10982887C"; flanks "10980292^,10980077^"; structure "1-,2-"; splice_chain "10980175-,10980169-"; sources "Undefined,Undefined"; NMorMRNA "null"; degree "4"; dimension "2_2";
chrA01	Undefined	as_event	11901636	11903092	.	-	.	transcript_id "TCONS_00002534,TCONS_00002535"; gene_id "chrA01:11901636-11903092C"; flanks "11903092[,11901636]"; structure "0,1^2-"; splice_chain ",11902462^11902278-"; sources "Undefined,Undefined"; NMorMRNA "null"; degree "4"; dimension "2_2";
chrA01	Undefined	as_event	12296952	12297386	.	-	.	transcript_id "TCONS_00002545,TCONS_00002544"; gene_id "chrA01:12296587-12297725C"; flanks "12297386-,12296952^"; structure "0,1^2-"; splice_chain ",12297243^12297059-"; sources "Undefined,Undefined"; NMorMRNA "null"; degree "4"; dimension "2_2";
chrA01	Undefined	as_event	12416784	12417097	.	-	.	transcript_id "TCONS_00002553,TCONS_00002552"; gene_id "chrA01:12415470-12418281C"; flanks "12417097-,12416784^"; structure "0,1^2-"; splice_chain ",12416982^12416906-"; sources "Undefined,Undefined"; NMorMRNA "null"; degree "4"; dimension "2_2";
chrA01	Undefined	as_event	12415580	12415815	.	-	.	transcript_id "TCONS_00002553,TCONS_00002552"; gene_id "chrA01:12415470-12418281C"; flanks "12415815-,12415580^"; structure "0,1^2-"; splice_chain ",12415740^12415669-"; sources "Undefined,Undefined"; NMorMRNA "null"; degree "4"; dimension "2_2";
chrA01	Undefined	as_event	12804002	12804290	.	-	.	transcript_id "TCONS_00002562,TCONS_00002563"; gene_id "chrA01:12802514-12804390C"; flanks "12804290^,12804002^"; structure "1-,2-"; splice_chain "12804161-,12804151-"; sources "Undefined,Undefined"; NMorMRNA "null"; degree "4"; dimension "2_2";
chrA01	Undefined	as_event	12803030	12803483	.	-	.	transcript_id "TCONS_00002563,TCONS_00002561/TCONS_00002562"; gene_id "chrA01:12802514-12804390C"; flanks "12803483^,12803030^"; structure "1-,2-"; splice_chain "12803407-,12803404-"; sources "Undefined,Undefined"; NMorMRNA "null"; degree "4"; dimension "2_2";
chrA01	Undefined	as_event	12955068	12955447	.	-	.	transcript_id "TCONS_00002567,TCONS_00002568"; gene_id "chrA01:12953432-12955472C"; flanks "12955447[,12955068-"; structure "1^,2^"; splice_chain "12955241^,12955207^"; sources "Undefined,Undefined"; NMorMRNA "null"; degree "4"; dimension "2_2";
chrA01	Undefined	as_event	12980283	12980684	.	-	.	transcript_id "TCONS_00002572,TCONS_00002571"; gene_id "chrA01:12980042-12981358C"; flanks "12980684-,12980283^"; structure "0,1^2-"; splice_chain ",12980483^12980413-"; sources "Undefined,Undefined"; NMorMRNA "null"; degree "4"; dimension "2_2";
chrA01	Undefined	as_event	13876045	13876451	.	-	.	transcript_id "TCONS_00002578/TCONS_00002579,TCONS_00002580"; gene_id "chrA01:13876045-13878252C"; flanks "13876451-,13876045]"; structure "0,1^2-"; splice_chain ",13876168^13876094-"; sources "Undefined,Undefined"; NMorMRNA "null"; degree "4"; dimension "2_2";
chrA01	Undefined	as_event	14011767	14012458	.	-	.	transcript_id "TCONS_00002586,TCONS_00002584"; gene_id "chrA01:14003526-14012606C"; flanks "14012458^,14011767^"; structure "1-3^4-,2-"; splice_chain "14012383-14012123^14011912-,14012367-"; sources "Undefined,Undefined"; NMorMRNA "null"; degree "4"; dimension "2_2";
chrA01	Undefined	as_event	14011767	14012606	.	-	.	transcript_id "TCONS_00002585,TCONS_00002586,TCONS_00002584"; gene_id "chrA01:14003526-14012606C"; flanks "14012606[,14011767^"; structure "0,1^2-4^5-,1^3-"; splice_chain ",14012458^14012383-14012123^14011912-,14012458^14012367-"; sources "Undefined,Undefined,Undefined"; NMorMRNA "null"; degree "9"; dimension "3_3";
chrA01	Undefined	as_event	14614783	14615949	.	-	.	transcript_id "TCONS_00002602,TCONS_00002603"; gene_id "chrA01:14611934-14616382C"; flanks "14615949^,14614783^"; structure "1-,2-"; splice_chain "14615765-,14615039-"; sources "Undefined,Undefined"; NMorMRNA "null"; degree "4"; dimension "2_2";
chrA01	Undefined	as_event	14850353	14850527	.	-	.	transcript_id "TCONS_00002612,TCONS_00002611"; gene_id "chrA01:14849788-14851398C"; flanks "14850527^,14850353^"; structure "1-,2-"; splice_chain "14850451-,14850448-"; sources "Undefined,Undefined"; NMorMRNA "null"; degree "4"; dimension "2_2";
chrA01	Undefined	as_event	14931143	14932070	.	-	.	transcript_id "TCONS_00002614,TCONS_00002615"; gene_id "chrA01:14931143-14934466C"; flanks "14932070-,14931143]"; structure "0,1^2-"; splice_chain ",14931920^14931841-"; sources "Undefined,Undefined"; NMorMRNA "null"; degree "4"; dimension "2_2";
chrA01	Undefined	as_event	15017843	15018621	.	-	.	transcript_id "TCONS_00002619/TCONS_00002620,TCONS_00002618"; gene_id "chrA01:15017209-15018621C"; flanks "15018621[,15017843^"; structure "0,1^2-"; splice_chain ",15018022^15017913-"; sources "Undefined,Undefined"; NMorMRNA "null"; degree "4"; dimension "2_2";
chrA01	Undefined	as_event	15017616	15017843	.	-	.	transcript_id "TCONS_00002618/TCONS_00002619,TCONS_00002620"; gene_id "chrA01:15017209-15018621C"; flanks "15017843^,15017616^"; structure "1-,2-"; splice_chain "15017771-,15017768-"; sources "Undefined,Undefined"; NMorMRNA "null"; degree "4"; dimension "2_2";
chrA01	Undefined	as_event	15017458	15018621	.	-	.	transcript_id "TCONS_00002617,TCONS_00002618,TCONS_00002619,TCONS_00002620"; gene_id "chrA01:15017209-15018621C"; flanks "15018621[,15017458-"; structure "1^3-9^,2^4-5^6-8^,5^6-8^,5^7-8^"; splice_chain "15018023^15017914-15017547^,15018022^15017913-15017843^15017771-15017616^,15017843^15017771-15017616^,15017843^15017768-15017616^"; sources "Undefined,Undefined,Undefined,Undefined"; NMorMRNA "nul…
chrA01	Undefined	as_event	15127457	15129106	.	-	.	transcript_id "TCONS_00002621,TCONS_00002622"; gene_id "chrA01:15127018-15129508C"; flanks "15129106-,15127457^"; structure "1^3-,2^4-"; splice_chain "15127817^15127730-,15127807^15127720-"; sources "Undefined,Undefined"; NMorMRNA "null"; degree "4"; dimension "2_2";
chrA01	Undefined	as_event	15357639	15358611	.	-	.	transcript_id "TCONS_00002628,TCONS_00002629"; gene_id "chrA01:15356406-15358611C"; flanks "15358611[,15357639^"; structure "1^3-,2^4-"; splice_chain "15358281^15357899-,15358271^15357889-"; sources "Undefined,Undefined"; NMorMRNA "null"; degree "4"; dimension "2_2";
chrA01	Undefined	as_event	15356855	15357377	.	-	.	transcript_id "TCONS_00002629,TCONS_00002628"; gene_id "chrA01:15356406-15358611C"; flanks "15357377^,15356855]"; structure "1-3^4-,2-"; splice_chain "15357248-15357051^15356973-,15357245-"; sources "Undefined,Undefined"; NMorMRNA "null"; degree "4"; dimension "2_2";
chrA01	Undefined	as_event	15431186	15431750	.	-	.	transcript_id "TCONS_00002632,TCONS_00002631"; gene_id "chrA01:15429798-15433659C"; flanks "15431750-,15431186^"; structure "0,1^2-"; splice_chain ",15431604^15431527-"; sources "Undefined,Undefined"; NMorMRNA "null"; degree "4"; dimension "2_2";
chrA01	Undefined	as_event	15465949	15466174	.	-	.	transcript_id "TCONS_00002633,TCONS_00002634"; gene_id "chrA01:15464375-15473458C"; flanks "15466174-,15465949^"; structure "1^3-,2^4-"; splice_chain "15466146^15466053-,15466106^15466013-"; sources "Undefined,Undefined"; NMorMRNA "null"; degree "4"; dimension "2_2";
chrA01	Undefined	as_event	15535768	15535942	.	-	.	transcript_id "TCONS_00002637,TCONS_00002636"; gene_id "chrA01:15534259-15536528C"; flanks "15535942^,15535768^"; structure "1-,2-"; splice_chain "15535873-,15535872-"; sources "Undefined,Undefined"; NMorMRNA "null"; degree "4"; dimension "2_2";
chrA01	Undefined	as_event	15535439	15535648	.	-	.	transcript_id "TCONS_00002636,TCONS_00002637"; gene_id "chrA01:15534259-15536528C"; flanks "15535648^,15535439^"; structure "1-,2-"; splice_chain "15535572-,15535569-"; sources "Undefined,Undefined"; NMorMRNA "null"; degree "4"; dimension "2_2";
chrA01	Undefined	as_event	15619123	15619882	.	-	.	transcript_id "TCONS_00002645,TCONS_00002643,TCONS_00002642"; gene_id "chrA01:15617307-15619882C"; flanks "15619882[,15619123^"; structure "0,1^3-,2^4-"; splice_chain ",15619318^15619239-,15619277^15619198-"; sources "Undefined,Undefined,Undefined"; NMorMRNA "null"; degree "9"; dimension "3_3";
chrA01	Undefined	as_event	15618938	15619198	.	-	.	transcript_id "TCONS_00002644,TCONS_00002642"; gene_id "chrA01:15617307-15619882C"; flanks "15619198-,15618938^"; structure "0,1^2-"; splice_chain ",15619123^15619053-"; sources "Undefined,Undefined"; NMorMRNA "null"; degree "4"; dimension "2_2";
chrA01	Undefined	as_event	15618938	15619882	.	-	.	transcript_id "TCONS_00002643,TCONS_00002644,TCONS_00002642,TCONS_00002645"; gene_id "chrA01:15617307-15619882C"; flanks "15619882[,15618938^"; structure "1^3-5^6-,2^4-,2^4-5^6-,5^6-"; splice_chain "15619318^15619239-15619123^15619053-,15619277^15619198-,15619277^15619198-15619123^15619053-,15619123^15619053-"; sources "Undefined,Undefined,Undefined,Undefined"; NMorMRNA "null"; degree "16"; dimen…
chrA01	Undefined	as_event	15685685	15686025	.	-	.	transcript_id "TCONS_00002650,TCONS_00002648/TCONS_00002649"; gene_id "chrA01:15684022-15686706C"; flanks "15686025-,15685685^"; structure "0,1^2-"; splice_chain ",15685949^15685739-"; sources "Undefined,Undefined"; NMorMRNA "null"; degree "4"; dimension "2_2";
chrA01	Undefined	as_event	15685364	15685685	.	-	.	transcript_id "TCONS_00002650,TCONS_00002647/TCONS_00002648/TCONS_00002649"; gene_id "chrA01:15684022-15686706C"; flanks "15685685^,15685364^"; structure "1-,2-"; splice_chain "15685443-,15685442-"; sources "Undefined,Undefined"; NMorMRNA "null"; degree "4"; dimension "2_2";
chrA01	Undefined	as_event	15684101	15685206	.	-	.	transcript_id "TCONS_00002649,TCONS_00002647/TCONS_00002648/TCONS_00002650"; gene_id "chrA01:15684022-15686706C"; flanks "15685206^,15684101]"; structure "1-,2-"; splice_chain "15684653-,15684644-"; sources "Undefined,Undefined"; NMorMRNA "null"; degree "4"; dimension "2_2";
chrA01	Undefined	as_event	15915462	15916245	.	-	.	transcript_id "TCONS_00002655,TCONS_00002654"; gene_id "chrA01:15914333-15916245C"; flanks "15916245[,15915462^"; structure "0,1^2-"; splice_chain ",15915638^15915536-"; sources "Undefined,Undefined"; NMorMRNA "null"; degree "4"; dimension "2_2";
chrA01	Undefined	as_event	15946118	15946316	.	-	.	transcript_id "TCONS_00002659,TCONS_00002660"; gene_id "chrA01:15945103-15946583C"; flanks "15946316^,15946118^"; structure "1-,2-"; splice_chain "15946240-,15946238-"; sources "Undefined,Undefined"; NMorMRNA "null"; degree "4"; dimension "2_2";
chrA01	Undefined	as_event	15945103	15945467	.	-	.	transcript_id "TCONS_00002660,TCONS_00002659"; gene_id "chrA01:15945103-15946583C"; flanks "15945467-,15945103]"; structure "0,1^2-"; splice_chain ",15945397^15945317-"; sources "Undefined,Undefined"; NMorMRNA "null"; degree "4"; dimension "2_2";
chrA01	Undefined	as_event	15963676	15964240	.	-	.	transcript_id "TCONS_00002662,TCONS_00002661"; gene_id "chrA01:15963676-15965499C"; flanks "15964240-,15963676]"; structure "0,1^2-"; splice_chain ",15964095^15964005-"; sources "Undefined,Undefined"; NMorMRNA "null"; degree "4"; dimension "2_2";
chrA01	Undefined	as_event	15966472	15967065	.	-	.	transcript_id "TCONS_00002665,TCONS_00002663/TCONS_00002664"; gene_id "chrA01:15966472-15988154C"; flanks "15967065-,15966472]"; structure "1^3-,2^4-"; splice_chain "15967003^15966560-,15966996^15966553-"; sources "Undefined,Undefined"; NMorMRNA "null"; degree "4"; dimension "2_2";
chrA01	Undefined	as_event	16095551	16095986	.	-	.	transcript_id "TCONS_00002668,TCONS_00002667"; gene_id "chrA01:16094081-16095986C"; flanks "16095986[,16095551^"; structure "1^3-,2^4-"; splice_chain "16095889^16095755-,16095888^16095754-"; sources "Undefined,Undefined"; NMorMRNA "null"; degree "4"; dimension "2_2";
chrA01	Undefined	as_event	16167896	16168171	.	-	.	transcript_id "TCONS_00002674,TCONS_00002675"; gene_id "chrA01:16166214-16169813C"; flanks "16168171-,16167896^"; structure "0,1^2-"; splice_chain ",16168091^16167994-"; sources "Undefined,Undefined"; NMorMRNA "null"; degree "4"; dimension "2_2";
chrA01	Undefined	as_event	16333222	16333493	.	-	.	transcript_id "TCONS_00002681,TCONS_00002680"; gene_id "chrA01:16332013-16334583C"; flanks "16333493-,16333222^"; structure "1^3-,2^4-"; splice_chain "16333423^16333335-,16333412^16333324-"; sources "Undefined,Undefined"; NMorMRNA "null"; degree "4"; dimension "2_2";
chrA01	Undefined	as_event	16369306	16369557	.	-	.	transcript_id "TCONS_00002683,TCONS_00002682"; gene_id "chrA01:16369100-16370576C"; flanks "16369557-,16369306^"; structure "0,1^2-"; splice_chain ",16369454^16369374-"; sources "Undefined,Undefined"; NMorMRNA "null"; degree "4"; dimension "2_2";
chrA01	Undefined	as_event	16994482	16994906	.	-	.	transcript_id "TCONS_00002692,TCONS_00002693"; gene_id "chrA01:16992476-16995092C"; flanks "16994906-,16994482-"; structure "1^,2^"; splice_chain "16994836^,16994820^"; sources "Undefined,Undefined"; NMorMRNA "null"; degree "4"; dimension "2_2";
chrA01	Undefined	as_event	17015893	17016090	.	-	.	transcript_id "TCONS_00002696/TCONS_00002697,TCONS_00002698"; gene_id "chrA01:17015060-17016645C"; flanks "17016090-,17015893-"; structure "1^,2^"; splice_chain "17015986^,17015985^"; sources "Undefined,Undefined"; NMorMRNA "null"; degree "4"; dimension "2_2";
chrA01	Undefined	as_event	17015713	17015893	.	-	.	transcript_id "TCONS_00002697,TCONS_00002696/TCONS_00002698"; gene_id "chrA01:17015060-17016645C"; flanks "17015893-,17015713-"; structure "1^,2^"; splice_chain "17015810^,17015801^"; sources "Undefined,Undefined"; NMorMRNA "null"; degree "4"; dimension "2_2";
chrA01	Undefined	as_event	17125932	17126326	.	-	.	transcript_id "TCONS_00002703/TCONS_00002704,TCONS_00002701/TCONS_00002702"; gene_id "chrA01:17123233-17127622C"; flanks "17126326-,17125932^"; structure "0,1^2-"; splice_chain ",17126228^17126156-"; sources "Undefined,Undefined"; NMorMRNA "null"; degree "4"; dimension "2_2";
chrA01	Undefined	as_event	17123904	17125932	.	-	.	transcript_id "TCONS_00002704,TCONS_00002702/TCONS_00002703"; gene_id "chrA01:17123233-17127622C"; flanks "17125932^,17123904-"; structure "1-2^,3-4^"; splice_chain "17125842-17125681^,17124151-17123990^"; sources "Undefined,Undefined"; NMorMRNA "null"; degree "4"; dimension "2_2";
chrA01	Undefined	as_event	17123233	17125681	.	-	.	transcript_id "TCONS_00002701,TCONS_00002704"; gene_id "chrA01:17123233-17127622C"; flanks "17125681^,17123233]"; structure "1-2^4-,3-"; splice_chain "17125589-17125427^17123732-,17123904-"; sources "Undefined,Undefined"; NMorMRNA "null"; degree "4"; dimension "2_2";
chrA01	Undefined	as_event	17123233	17125932	.	-	.	transcript_id "TCONS_00002701,TCONS_00002704,TCONS_00002702/TCONS_00002703"; gene_id "chrA01:17123233-17127622C"; flanks "17125932^,17123233]"; structure "1-2^3-4^8-,1-2^7-,5-6^7-"; splice_chain "17125842-17125681^17125589-17125427^17123732-,17125842-17125681^17123904-,17124151-17123990^17123904-"; sources "Undefined,Undefined,Undefined"; NMorMRNA "null"; degree "9"; dimension "3_3";
chrA01	Undefined	as_event	17147234	17147856	.	-	.	transcript_id "TCONS_00002706,TCONS_00002707"; gene_id "chrA01:17146190-17147866C"; flanks "17147856[,17147234^"; structure "0,1^2-"; splice_chain ",17147785^17147466-"; sources "Undefined,Undefined"; NMorMRNA "null"; degree "4"; dimension "2_2";
chrA01	Undefined	as_event	17146433	17146813	.	-	.	transcript_id "TCONS_00002707,TCONS_00002706"; gene_id "chrA01:17146190-17147866C"; flanks "17146813-,17146433^"; structure "1^2-,3^4-"; splice_chain "17146739^17146625-,17146578^17146486-"; sources "Undefined,Undefined"; NMorMRNA "null"; degree "4"; dimension "2_2";
chrA01	Undefined	as_event	17146190	17146625	.	-	.	transcript_id "TCONS_00002708,TCONS_00002707"; gene_id "chrA01:17146190-17147866C"; flanks "17146625-,17146190]"; structure "1^2-4^6-,3^5-"; splice_chain "17146559^17146467-17146412^17146249-,17146433^17146270-"; sources "Undefined,Undefined"; NMorMRNA "null"; degree "4"; dimension "2_2";
chrA01	Undefined	as_event	17146190	17146813	.	-	.	transcript_id "TCONS_00002708,TCONS_00002707,TCONS_00002706"; gene_id "chrA01:17146190-17147866C"; flanks "17146813-,17146190]"; structure "1^2-4^6-8^10-,1^2-7^9-,3^5-7^9-"; splice_chain "17146739^17146625-17146559^17146467-17146412^17146249-,17146739^17146625-17146433^17146270-,17146578^17146486-17146433^17146270-"; sources "Undefined,Undefined,Undefined"; NMorMRNA "null"; degree "9"; dimension …
chrA01	Undefined	as_event	17191618	17191823	.	-	.	transcript_id "TCONS_00002712,TCONS_00002711"; gene_id "chrA01:17189606-17192911C"; flanks "17191823^,17191618^"; structure "1-,2-"; splice_chain "17191744-,17191736-"; sources "Undefined,Undefined"; NMorMRNA "null"; degree "4"; dimension "2_2";
chrA01	Undefined	as_event	17191448	17191618	.	-	.	transcript_id "TCONS_00002712,TCONS_00002711"; gene_id "chrA01:17189606-17192911C"; flanks "17191618^,17191448^"; structure "1-,2-"; splice_chain "17191547-,17191538-"; sources "Undefined,Undefined"; NMorMRNA "null"; degree "4"; dimension "2_2";
chrA01	Undefined	as_event	17189606	17191337	.	-	.	transcript_id "TCONS_00002712,TCONS_00002711"; gene_id "chrA01:17189606-17192911C"; flanks "17191337-,17189606]"; structure "0,1^2-"; splice_chain ",17191146^17191052-"; sources "Undefined,Undefined"; NMorMRNA "null"; degree "4"; dimension "2_2";
chrA01	Undefined	as_event	17720028	17720339	.	-	.	transcript_id "TCONS_00002722,TCONS_00002723"; gene_id "chrA01:17718777-17721407C"; flanks "17720339-,17720028^"; structure "0,1^2-"; splice_chain ",17720253^17720161-"; sources "Undefined,Undefined"; NMorMRNA "null"; degree "4"; dimension "2_2";
chrA01	Undefined	as_event	17763640	17764066	.	-	.	transcript_id "TCONS_00002727,TCONS_00002726"; gene_id "chrA01:17763640-17766212C"; flanks "17764066-,17763640]"; structure "0,1^2-"; splice_chain ",17763869^17763777-"; sources "Undefined,Undefined"; NMorMRNA "null"; degree "4"; dimension "2_2";
chrA01	Undefined	as_event	17840764	17841009	.	-	.	transcript_id "TCONS_00002730/TCONS_00002731,TCONS_00002732"; gene_id "chrA01:17836424-17843806C"; flanks "17841009-,17840764^"; structure "0,1^2-"; splice_chain ",17840930^17840836-"; sources "Undefined,Undefined"; NMorMRNA "null"; degree "4"; dimension "2_2";
chrA01	Undefined	as_event	17839571	17840161	.	-	.	transcript_id "TCONS_00002730,TCONS_00002731,TCONS_00002732"; gene_id "chrA01:17836424-17843806C"; flanks "17840161-,17839571^"; structure "1^4-,2^5-,3^6-"; splice_chain "17840129^17839688-,17840101^17839660-,17840094^17839653-"; sources "Undefined,Undefined,Undefined"; NMorMRNA "null"; degree "9"; dimension "3_3";
chrA01	Undefined	as_event	17877769	17878152	.	-	.	transcript_id "TCONS_00002734,TCONS_00002735"; gene_id "chrA01:17876921-17878951C"; flanks "17878152-,17877769^"; structure "0,1^2-"; splice_chain ",17878067^17877971-"; sources "Undefined,Undefined"; NMorMRNA "null"; degree "4"; dimension "2_2";
chrA01	Undefined	as_event	17936499	17938435	.	-	.	transcript_id "TCONS_00002739,TCONS_00002740"; gene_id "chrA01:17936499-17938435C"; flanks "17938435[,17936499]"; structure "1^3-,2^4-"; splice_chain "17937534^17936860-,17937524^17936850-"; sources "Undefined,Undefined"; NMorMRNA "null"; degree "4"; dimension "2_2";
chrA01	Undefined	as_event	18002088	18003008	.	-	.	transcript_id "TCONS_00002741,TCONS_00002742"; gene_id "chrA01:18002088-18005108C"; flanks "18003008-,18002088]"; structure "1^3-,2^4-"; splice_chain "18002900^18002414-,18002890^18002404-"; sources "Undefined,Undefined"; NMorMRNA "null"; degree "4"; dimension "2_2";
chrA01	Undefined	as_event	18020321	18020953	.	-	.	transcript_id "TCONS_00002744,TCONS_00002743"; gene_id "chrA01:18020321-18022775C"; flanks "18020953-,18020321]"; structure "1^3-,2^4-"; splice_chain "18020521^18020449-,18020514^18020442-"; sources "Undefined,Undefined"; NMorMRNA "null"; degree "4"; dimension "2_2";
chrA01	Undefined	as_event	18132517	18133543	.	-	.	transcript_id "TCONS_00002749,TCONS_00002750"; gene_id "chrA01:18131606-18133543C"; flanks "18133543[,18132517^"; structure "1^3-,2^4-"; splice_chain "18133126^18132709-,18133116^18132699-"; sources "Undefined,Undefined"; NMorMRNA "null"; degree "4"; dimension "2_2";
chrA01	Undefined	as_event	18132298	18132699	.	-	.	transcript_id "TCONS_00002748,TCONS_00002750"; gene_id "chrA01:18131606-18133543C"; flanks "18132699-,18132298^"; structure "0,1^2-"; splice_chain ",18132517^18132426-"; sources "Undefined,Undefined"; NMorMRNA "null"; degree "4"; dimension "2_2";
chrA01	Undefined	as_event	18132298	18133543	.	-	.	transcript_id "TCONS_00002749,TCONS_00002748,TCONS_00002750"; gene_id "chrA01:18131606-18133543C"; flanks "18133543[,18132298^"; structure "1^3-5^6-,2^4-,2^4-5^6-"; splice_chain "18133126^18132709-18132517^18132426-,18133116^18132699-,18133116^18132699-18132517^18132426-"; sources "Undefined,Undefined,Undefined"; NMorMRNA "null"; degree "9"; dimension "3_3";
chrA01	Undefined	as_event	18140723	18140957	.	-	.	transcript_id "TCONS_00002751,TCONS_00002752"; gene_id "chrA01:18139736-18142424C"; flanks "18140957-,18140723^"; structure "0,1^2-"; splice_chain ",18140882^18140803-"; sources "Undefined,Undefined"; NMorMRNA "null"; degree "4"; dimension "2_2";
chrA01	Undefined	as_event	18211696	18212036	.	-	.	transcript_id "TCONS_00002761,TCONS_00002760"; gene_id "chrA01:18209988-18213410C"; flanks "18212036-,18211696^"; structure "0,1^2-"; splice_chain ",18211860^18211782-"; sources "Undefined,Undefined"; NMorMRNA "null"; degree "4"; dimension "2_2";
chrA01	Undefined	as_event	18211234	18211437	.	-	.	transcript_id "TCONS_00002761,TCONS_00002759/TCONS_00002760"; gene_id "chrA01:18209988-18213410C"; flanks "18211437-,18211234^"; structure "0,1^2-"; splice_chain ",18211361^18211280-"; sources "Undefined,Undefined"; NMorMRNA "null"; degree "4"; dimension "2_2";
chrA01	Undefined	as_event	18216488	18216775	.	-	.	transcript_id "TCONS_00002763,TCONS_00002762"; gene_id "chrA01:18215609-18217566C"; flanks "18216775^,18216488^"; structure "1-,2-"; splice_chain "18216628-,18216625-"; sources "Undefined,Undefined"; NMorMRNA "null"; degree "4"; dimension "2_2";
chrA01	Undefined	as_event	18564379	18564943	.	-	.	transcript_id "TCONS_00002773,TCONS_00002774"; gene_id "chrA01:18562829-18564943C"; flanks "18564943[,18564379^"; structure "1^3-,2^4-"; splice_chain "18564789^18564452-,18564788^18564451-"; sources "Undefined,Undefined"; NMorMRNA "null"; degree "4"; dimension "2_2";
chrA01	Undefined	as_event	18581002	18581151	.	-	.	transcript_id "TCONS_00002777,TCONS_00002778"; gene_id "chrA01:18579078-18581851C"; flanks "18581151^,18581002^"; structure "1-,2-"; splice_chain "18581078-,18581075-"; sources "Undefined,Undefined"; NMorMRNA "null"; degree "4"; dimension "2_2";
chrA01	Undefined	as_event	18580525	18580736	.	-	.	transcript_id "TCONS_00002779,TCONS_00002778"; gene_id "chrA01:18579078-18581851C"; flanks "18580736^,18580525^"; structure "1-,2-"; splice_chain "18580617-,18580613-"; sources "Undefined,Undefined"; NMorMRNA "null"; degree "4"; dimension "2_2";
chrA01	Undefined	as_event	18580307	18580802	.	-	.	transcript_id "TCONS_00002778,TCONS_00002777"; gene_id "chrA01:18579078-18581851C"; flanks "18580802-,18580307^"; structure "1^3-4^6-,2^5-"; splice_chain "18580736^18580613-18580525^18580445-,18580721^18580473-"; sources "Undefined,Undefined"; NMorMRNA "null"; degree "4"; dimension "2_2";
chrA01	Undefined	as_event	18579915	18580445	.	-	.	transcript_id "TCONS_00002776/TCONS_00002779,TCONS_00002778"; gene_id "chrA01:18579078-18581851C"; flanks "18580445-,18579915^"; structure "1^3-,2^4-"; splice_chain "18580332^18580187-,18580307^18580162-"; sources "Undefined,Undefined"; NMorMRNA "null"; degree "4"; dimension "2_2";
chrA01	Undefined	as_event	18579915	18580802	.	-	.	transcript_id "TCONS_00002779,TCONS_00002778,TCONS_00002777"; gene_id "chrA01:18579078-18581851C"; flanks "18580802-,18579915^"; structure "1^3-5^7-8^10-,1^4-5^7-9^11-,2^6-9^11-"; splice_chain "18580736^18580617-18580525^18580445-18580332^18580187-,18580736^18580613-18580525^18580445-18580307^18580162-,18580721^18580473-18580307^18580162-"; sources "Undefined,Undefined,Undefined"; NMorMRNA "null"…
chrA01	Undefined	as_event	18579552	18579915	.	-	.	transcript_id "TCONS_00002776,TCONS_00002775/TCONS_00002777/TCONS_00002778/TCONS_00002779"; gene_id "chrA01:18579078-18581851C"; flanks "18579915^,18579552-"; structure "0,1-2^"; splice_chain ",18579826-18579798^"; sources "Undefined,Undefined"; NMorMRNA "null"; degree "4"; dimension "2_2";
chrA01	Undefined	as_event	18579078	18579274	.	-	.	transcript_id "TCONS_00002779,TCONS_00002775/TCONS_00002776/TCONS_00002777/TCONS_00002778"; gene_id "chrA01:18579078-18581851C"; flanks "18579274^,18579078]"; structure "1-,2-"; splice_chain "18579203-,18579200-"; sources "Undefined,Undefined"; NMorMRNA "null"; degree "4"; dimension "2_2";
chrA01	Undefined	as_event	18739193	18739443	.	-	.	transcript_id "TCONS_00002783,TCONS_00002782"; gene_id "chrA01:18739092-18743547C"; flanks "18739443-,18739193^"; structure "0,1^2-"; splice_chain ",18739364^18739285-"; sources "Undefined,Undefined"; NMorMRNA "null"; degree "4"; dimension "2_2";
chrA01	Undefined	as_event	18757820	18758301	.	-	.	transcript_id "TCONS_00002787,TCONS_00002786"; gene_id "chrA01:18757820-18761741C"; flanks "18758301-,18757820]"; structure "0,1^2-"; splice_chain ",18758242^18758138-"; sources "Undefined,Undefined"; NMorMRNA "null"; degree "4"; dimension "2_2";
chrA01	Undefined	as_event	18769438	18770242	.	-	.	transcript_id "TCONS_00002790,TCONS_00002789"; gene_id "chrA01:18767180-18771141C"; flanks "18770242-,18769438^"; structure "1^3-,2^4-"; splice_chain "18769839^18769756-,18769838^18769755-"; sources "Undefined,Undefined"; NMorMRNA "null"; degree "4"; dimension "2_2";
chrA01	Undefined	as_event	18784592	18784802	.	-	.	transcript_id "TCONS_00002792,TCONS_00002791"; gene_id "chrA01:18784592-18790015C"; flanks "18784802-,18784592]"; structure "0,1^2-"; splice_chain ",18784731^18784656-"; sources "Undefined,Undefined"; NMorMRNA "null"; degree "4"; dimension "2_2";
chrA01	Undefined	as_event	18972909	18973321	.	-	.	transcript_id "TCONS_00002804,TCONS_00002806"; gene_id "chrA01:18972544-18975464C"; flanks "18973321-,18972909-"; structure "1^,2^"; splice_chain "18973021^,18973012^"; sources "Undefined,Undefined"; NMorMRNA "null"; degree "4"; dimension "2_2";
chrA01	Undefined	as_event	18972849	18973485	.	-	.	transcript_id "TCONS_00002805,TCONS_00002804,TCONS_00002806"; gene_id "chrA01:18972544-18975464C"; flanks "18973485-,18972849^"; structure "0,1^2-3^5-,1^2-4^5-"; splice_chain ",18973392^18973321-18973021^18972909-,18973392^18973321-18973012^18972909-"; sources "Undefined,Undefined,Undefined"; NMorMRNA "null"; degree "9"; dimension "3_3";
chrA01	Undefined	as_event	19203001	19203662	.	-	.	transcript_id "TCONS_00002811,TCONS_00002810"; gene_id "chrA01:19201622-19204055C"; flanks "19203662-,19203001^"; structure "0,1^2-"; splice_chain ",19203531^19203085-"; sources "Undefined,Undefined"; NMorMRNA "null"; degree "4"; dimension "2_2";
chrA01	Undefined	as_event	19315450	19315600	.	-	.	transcript_id "TCONS_00002817,TCONS_00002816"; gene_id "chrA01:19314761-19316274C"; flanks "19315600-,19315450-"; structure "1^,2^"; splice_chain "19315548^,19315547^"; sources "Undefined,Undefined"; NMorMRNA "null"; degree "4"; dimension "2_2";
chrA01	Undefined	as_event	19314761	19315131	.	-	.	transcript_id "TCONS_00002816,TCONS_00002817"; gene_id "chrA01:19314761-19316274C"; flanks "19315131-,19314761]"; structure "1^3-,2^4-"; splice_chain "19315024^19314885-,19315014^19314875-"; sources "Undefined,Undefined"; NMorMRNA "null"; degree "4"; dimension "2_2";
chrA01	Undefined	as_event	19677068	19677201	.	-	.	transcript_id "TCONS_00002834,TCONS_00002832/TCONS_00002833"; gene_id "chrA01:19676880-19678121C"; flanks "19677201^,19677068^"; structure "1-,2-"; splice_chain "19677128-,19677121-"; sources "Undefined,Undefined"; NMorMRNA "null"; degree "4"; dimension "2_2";
chrA01	Undefined	as_event	19679014	19679373	.	-	.	transcript_id "TCONS_00002835,TCONS_00002836"; gene_id "chrA01:19678264-19680983C"; flanks "19679373-,19679014^"; structure "1^3-,2^4-"; splice_chain "19679212^19679109-,19679202^19679099-"; sources "Undefined,Undefined"; NMorMRNA "null"; degree "4"; dimension "2_2";
chrA01	Undefined	as_event	19721755	19721986	.	-	.	transcript_id "TCONS_00002838,TCONS_00002840"; gene_id "chrA01:19719562-19723356C"; flanks "19721986-,19721755^"; structure "0,1^2-"; splice_chain ",19721909^19721836-"; sources "Undefined,Undefined"; NMorMRNA "null"; degree "4"; dimension "2_2";
chrA01	Undefined	as_event	19734673	19736285	.	-	.	transcript_id "TCONS_00002843,TCONS_00002842"; gene_id "chrA01:19734673-19736285C"; flanks "19736285[,19734673]"; structure "1^2-,3^4-"; splice_chain "19735952^19735808-,19735488^19735409-"; sources "Undefined,Undefined"; NMorMRNA "null"; degree "4"; dimension "2_2";
chrA01	Undefined	as_event	20132003	20132248	.	-	.	transcript_id "TCONS_00002869,TCONS_00002868"; gene_id "chrA01:20131516-20132754C"; flanks "20132248-,20132003^"; structure "0,1^2-"; splice_chain ",20132151^20132068-"; sources "Undefined,Undefined"; NMorMRNA "null"; degree "4"; dimension "2_2";
chrA01	Undefined	as_event	20131516	20131914	.	-	.	transcript_id "TCONS_00002869,TCONS_00002868"; gene_id "chrA01:20131516-20132754C"; flanks "20131914-,20131516]"; structure "0,1^2-"; splice_chain ",20131568^20131540-"; sources "Undefined,Undefined"; NMorMRNA "null"; degree "4"; dimension "2_2";
chrA01	Undefined	as_event	20163488	20163900	.	-	.	transcript_id "TCONS_00002873,TCONS_00002872"; gene_id "chrA01:20163133-20165332C"; flanks "20163900-,20163488^"; structure "0,1^2-"; splice_chain ",20163725^20163646-"; sources "Undefined,Undefined"; NMorMRNA "null"; degree "4"; dimension "2_2";
chrA01	Undefined	as_event	20171936	20172174	.	-	.	transcript_id "TCONS_00002875,TCONS_00002876"; gene_id "chrA01:20167139-20173502C"; flanks "20172174-,20171936^"; structure "0,1^2-"; splice_chain ",20172103^20172004-"; sources "Undefined,Undefined"; NMorMRNA "null"; degree "4"; dimension "2_2";
chrA01	Undefined	as_event	20210905	20211293	.	-	.	transcript_id "TCONS_00002880,TCONS_00002879"; gene_id "chrA01:20210794-20213150C"; flanks "20211293-,20210905^"; structure "0,1^2-"; splice_chain ",20211082^20211006-"; sources "Undefined,Undefined"; NMorMRNA "null"; degree "4"; dimension "2_2";
chrA01	Undefined	as_event	20223696	20224236	.	-	.	transcript_id "TCONS_00002881,TCONS_00002882"; gene_id "chrA01:20222149-20224236C"; flanks "20224236[,20223696^"; structure "1^3-,2^4-"; splice_chain "20224054^20223934-,20224033^20223913-"; sources "Undefined,Undefined"; NMorMRNA "null"; degree "4"; dimension "2_2";
chrA01	Undefined	as_event	20436776	20437328	.	-	.	transcript_id "TCONS_00002892,TCONS_00002891"; gene_id "chrA01:20436446-20437857C"; flanks "20437328-,20436776^"; structure "1^3-,2^4-"; splice_chain "20437138^20437041-,20437128^20437031-"; sources "Undefined,Undefined"; NMorMRNA "null"; degree "4"; dimension "2_2";
chrA01	Undefined	as_event	20499301	20499790	.	-	.	transcript_id "TCONS_00002897/TCONS_00002898,TCONS_00002899"; gene_id "chrA01:20495660-20500007C"; flanks "20499790^,20499301^"; structure "1-,2-"; splice_chain "20499445-,20499436-"; sources "Undefined,Undefined"; NMorMRNA "null"; degree "4"; dimension "2_2";
chrA01	Undefined	as_event	20497281	20497420	.	-	.	transcript_id "TCONS_00002899,TCONS_00002897/TCONS_00002898"; gene_id "chrA01:20495660-20500007C"; flanks "20497420^,20497281^"; structure "1-,2-"; splice_chain "20497343-,20497341-"; sources "Undefined,Undefined"; NMorMRNA "null"; degree "4"; dimension "2_2";
chrA01	Undefined	as_event	20496537	20497163	.	-	.	transcript_id "TCONS_00002897,TCONS_00002898/TCONS_00002899"; gene_id "chrA01:20495660-20500007C"; flanks "20497163-,20496537^"; structure "0,1^2-"; splice_chain ",20497133^20496787-"; sources "Undefined,Undefined"; NMorMRNA "null"; degree "4"; dimension "2_2";
chrA01	Undefined	as_event	20536630	20536975	.	-	.	transcript_id "TCONS_00002901,TCONS_00002902"; gene_id "chrA01:20534942-20537367C"; flanks "20536975^,20536630-"; structure "1-3^,2-4^"; splice_chain "20536895-20536759^,20536854-20536756^"; sources "Undefined,Undefined"; NMorMRNA "null"; degree "4"; dimension "2_2";
chrA01	Undefined	as_event	20536546	20536854	.	-	.	transcript_id "TCONS_00002903,TCONS_00002902"; gene_id "chrA01:20534942-20537367C"; flanks "20536854-,20536546^"; structure "1^3-,2^4-"; splice_chain "20536765^20536639-,20536756^20536630-"; sources "Undefined,Undefined"; NMorMRNA "null"; degree "4"; dimension "2_2";
chrA01	Undefined	as_event	20536304	20536630	.	-	.	transcript_id "TCONS_00002901,TCONS_00002902"; gene_id "chrA01:20534942-20537367C"; flanks "20536630-,20536304^"; structure "0,1^2-"; splice_chain ",20536546^20536472-"; sources "Undefined,Undefined"; NMorMRNA "null"; degree "4"; dimension "2_2";
chrA01	Undefined	as_event	20536304	20536975	.	-	.	transcript_id "TCONS_00002901,TCONS_00002903,TCONS_00002902"; gene_id "chrA01:20534942-20537367C"; flanks "20536975^,20536304^"; structure "1-4^7-,2-3^6-8^9-,2-5^7-8^9-"; splice_chain "20536895-20536759^20536630-,20536854-20536765^20536639-20536546^20536472-,20536854-20536756^20536630-20536546^20536472-"; sources "Undefined,Undefined,Undefined"; NMorMRNA "null"; degree "9"; dimension "3_3";
chrA01	Undefined	as_event	20534942	20536304	.	-	.	transcript_id "TCONS_00002901,TCONS_00002902/TCONS_00002903"; gene_id "chrA01:20534942-20537367C"; flanks "20536304^,20534942]"; structure "1-,2-"; splice_chain "20535920-,20535914-"; sources "Undefined,Undefined"; NMorMRNA "null"; degree "4"; dimension "2_2";
chrA01	Undefined	as_event	20631403	20632018	.	-	.	transcript_id "TCONS_00002907/TCONS_00002909,TCONS_00002908"; gene_id "chrA01:20629149-20632018C"; flanks "20632018[,20631403^"; structure "1^3-,2^4-"; splice_chain "20631748^20631510-,20631746^20631508-"; sources "Undefined,Undefined"; NMorMRNA "null"; degree "4"; dimension "2_2";
chrA01	Undefined	as_event	20629341	20629779	.	-	.	transcript_id "TCONS_00002909,TCONS_00002907"; gene_id "chrA01:20629149-20632018C"; flanks "20629779-,20629341^"; structure "1^3-5^6-,2^4-"; splice_chain "20629736^20629639-20629524^20629445-,20629726^20629629-"; sources "Undefined,Undefined"; NMorMRNA "null"; degree "4"; dimension "2_2";
chrA01	Undefined	as_event	20629149	20629629	.	-	.	transcript_id "TCONS_00002908,TCONS_00002907"; gene_id "chrA01:20629149-20632018C"; flanks "20629629-,20629149]"; structure "1^2-3^5-,4^6-"; splice_chain "20629513^20629434-20629351^20629279-,20629341^20629269-"; sources "Undefined,Undefined"; NMorMRNA "null"; degree "4"; dimension "2_2";
chrA01	Undefined	as_event	20629149	20629779	.	-	.	transcript_id "TCONS_00002909,TCONS_00002908,TCONS_00002907"; gene_id "chrA01:20629149-20632018C"; flanks "20629779-,20629149]"; structure "1^3-5^7-10^12-,2^4-6^8-9^11-,2^4-10^12-"; splice_chain "20629736^20629639-20629524^20629445-20629341^20629269-,20629726^20629629-20629513^20629434-20629351^20629279-,20629726^20629629-20629341^20629269-"; sources "Undefined,Undefined,Undefined"; NMorMRNA "nul…
chrA01	Undefined	as_event	20703732	20704517	.	-	.	transcript_id "TCONS_00002913,TCONS_00002914"; gene_id "chrA01:20703732-20707316C"; flanks "20704517-,20703732]"; structure "0,1^2-"; splice_chain ",20704201^20703910-"; sources "Undefined,Undefined"; NMorMRNA "null"; degree "4"; dimension "2_2";
chrA01	Undefined	as_event	20908701	20909767	.	-	.	transcript_id "TCONS_00002923,TCONS_00002924"; gene_id "chrA01:20908701-20909767C"; flanks "20909767[,20908701]"; structure "1^3-,2^4-5^6-7^8-"; splice_chain "20909491^20909159-,20909481^20909149-20909035^20908971-20908888^20908819-"; sources "Undefined,Undefined"; NMorMRNA "null"; degree "4"; dimension "2_2";
chrA01	Undefined	as_event	21087028	21087358	.	-	.	transcript_id "TCONS_00002939,TCONS_00002940"; gene_id "chrA01:21082081-21165230C"; flanks "21087358-,21087028]"; structure "0,1^2-"; splice_chain ",21087303^21087226-"; sources "Undefined,Undefined"; NMorMRNA "null"; degree "4"; dimension "2_2";
chrA01	Undefined	as_event	21460231	21460596	.	-	.	transcript_id "TCONS_00002961,TCONS_00002962"; gene_id "chrA01:21459531-21462045C"; flanks "21460596-,21460231^"; structure "0,1^2-"; splice_chain ",21460431^21460365-"; sources "Undefined,Undefined"; NMorMRNA "null"; degree "4"; dimension "2_2";
chrA01	Undefined	as_event	21509668	21509976	.	-	.	transcript_id "TCONS_00002973,TCONS_00002972"; gene_id "chrA01:21507672-21509976C"; flanks "21509976[,21509668^"; structure "0,1^2-"; splice_chain ",21509787^21509705-"; sources "Undefined,Undefined"; NMorMRNA "null"; degree "4"; dimension "2_2";
chrA01	Undefined	as_event	21508917	21509076	.	-	.	transcript_id "TCONS_00002972,TCONS_00002973"; gene_id "chrA01:21507672-21509976C"; flanks "21509076^,21508917^"; structure "1-,2-"; splice_chain "21508985-,21508983-"; sources "Undefined,Undefined"; NMorMRNA "null"; degree "4"; dimension "2_2";
chrA01	Undefined	as_event	21508220	21508487	.	-	.	transcript_id "TCONS_00002972,TCONS_00002973"; gene_id "chrA01:21507672-21509976C"; flanks "21508487-,21508220^"; structure "0,1^2-"; splice_chain ",21508383^21508303-"; sources "Undefined,Undefined"; NMorMRNA "null"; degree "4"; dimension "2_2";
chrA01	Undefined	as_event	21653945	21654316	.	-	.	transcript_id "TCONS_00002980,TCONS_00002981"; gene_id "chrA01:21653945-21654440C"; flanks "21654316^,21653945]"; structure "1-,2-"; splice_chain "21654186-,21654184-"; sources "Undefined,Undefined"; NMorMRNA "null"; degree "4"; dimension "2_2";
chrA01	Undefined	as_event	21667500	21667622	.	-	.	transcript_id "TCONS_00002985/TCONS_00002987,TCONS_00002986"; gene_id "chrA01:21665826-21668088C"; flanks "21667622-,21667500-"; structure "1^,2^"; splice_chain "21667576^,21667575^"; sources "Undefined,Undefined"; NMorMRNA "null"; degree "4"; dimension "2_2";
chrA01	Undefined	as_event	21666635	21666790	.	-	.	transcript_id "TCONS_00002987,TCONS_00002986"; gene_id "chrA01:21665826-21668088C"; flanks "21666790^,21666635^"; structure "1-,2-"; splice_chain "21666707-,21666705-"; sources "Undefined,Undefined"; NMorMRNA "null"; degree "4"; dimension "2_2";
chrA01	Undefined	as_event	21666562	21666705	.	-	.	transcript_id "TCONS_00002986,TCONS_00002985"; gene_id "chrA01:21665826-21668088C"; flanks "21666705-,21666562-"; structure "1^,2^"; splice_chain "21666635^,21666634^"; sources "Undefined,Undefined"; NMorMRNA "null"; degree "4"; dimension "2_2";
chrA01	Undefined	as_event	21666562	21666790	.	-	.	transcript_id "TCONS_00002987,TCONS_00002986,TCONS_00002985"; gene_id "chrA01:21665826-21668088C"; flanks "21666790^,21666562-"; structure "1-3^,2-3^,2-4^"; splice_chain "21666707-21666635^,21666705-21666635^,21666705-21666634^"; sources "Undefined,Undefined,Undefined"; NMorMRNA "null"; degree "9"; dimension "3_3";
chrA01	Undefined	as_event	21971877	21972275	.	-	.	transcript_id "TCONS_00002999,TCONS_00003000"; gene_id "chrA01:21969737-21974206C"; flanks "21972275-,21971877^"; structure "1^3-,2^4-"; splice_chain "21972204^21972066-,21972189^21972051-"; sources "Undefined,Undefined"; NMorMRNA "null"; degree "4"; dimension "2_2";
chrA01	Undefined	as_event	21970910	21971600	.	-	.	transcript_id "TCONS_00002999/TCONS_00003000,TCONS_00003001"; gene_id "chrA01:21969737-21974206C"; flanks "21971600-,21970910^"; structure "0,1^2-3^4-"; splice_chain ",21971437^21971365-21971111^21971031-"; sources "Undefined,Undefined"; NMorMRNA "null"; degree "4"; dimension "2_2";
chrA01	Undefined	as_event	21990532	21990964	.	-	.	transcript_id "TCONS_00003003,TCONS_00003004"; gene_id "chrA01:21990167-21992423C"; flanks "21990964-,21990532^"; structure "0,1^2-"; splice_chain ",21990887^21990779-"; sources "Undefined,Undefined"; NMorMRNA "null"; degree "4"; dimension "2_2";
chrA01	Undefined	as_event	21993494	21994019	.	-	.	transcript_id "TCONS_00003007,TCONS_00003006"; gene_id "chrA01:21993372-21994360C"; flanks "21994019-,21993494]"; structure "1^3-,2^4-"; splice_chain "21993851^21993767-,21993849^21993765-"; sources "Undefined,Undefined"; NMorMRNA "null"; degree "4"; dimension "2_2";
chrA01	Undefined	as_event	21994984	21995186	.	-	.	transcript_id "TCONS_00003009,TCONS_00003008"; gene_id "chrA01:21994984-21996332C"; flanks "21995186-,21994984]"; structure "0,1^2-"; splice_chain ",21995106^21995033-"; sources "Undefined,Undefined"; NMorMRNA "null"; degree "4"; dimension "2_2";
chrA01	Undefined	as_event	22551461	22551792	.	-	.	transcript_id "TCONS_00003027,TCONS_00003026"; gene_id "chrA01:22551326-22553491C"; flanks "22551792-,22551461^"; structure "0,1^2-"; splice_chain ",22551641^22551569-"; sources "Undefined,Undefined"; NMorMRNA "null"; degree "4"; dimension "2_2";
chrA01	Undefined	as_event	22592161	22592344	.	-	.	transcript_id "TCONS_00003030,TCONS_00003031"; gene_id "chrA01:22591340-22593530C"; flanks "22592344^,22592161^"; structure "1-,2-"; splice_chain "22592261-,22592259-"; sources "Undefined,Undefined"; NMorMRNA "null"; degree "4"; dimension "2_2";
chrA01	Undefined	as_event	22642175	22642497	.	-	.	transcript_id "TCONS_00003035,TCONS_00003034"; gene_id "chrA01:22641819-22644552C"; flanks "22642497-,22642175^"; structure "0,1^2-"; splice_chain ",22642327^22642254-"; sources "Undefined,Undefined"; NMorMRNA "null"; degree "4"; dimension "2_2";
chrA01	Undefined	as_event	22707656	22708158	.	-	.	transcript_id "TCONS_00003041,TCONS_00003040"; gene_id "chrA01:22706867-22708570C"; flanks "22708158-,22707656^"; structure "0,1^2-3^4-"; splice_chain ",22708039^22707975-22707790^22707707-"; sources "Undefined,Undefined"; NMorMRNA "null"; degree "4"; dimension "2_2";
chrA01	Undefined	as_event	22707020	22707425	.	-	.	transcript_id "TCONS_00003040,TCONS_00003041"; gene_id "chrA01:22706867-22708570C"; flanks "22707425-,22707020^"; structure "1^3-,2^4-"; splice_chain "22707366^22707143-,22707339^22707116-"; sources "Undefined,Undefined"; NMorMRNA "null"; degree "4"; dimension "2_2";
chrA01	Undefined	as_event	22961214	22962007	.	-	.	transcript_id "TCONS_00003051,TCONS_00003052"; gene_id "chrA01:22960266-22962007C"; flanks "22962007[,22961214^"; structure "1^3-,2^4-"; splice_chain "22961935^22961404-,22961925^22961394-"; sources "Undefined,Undefined"; NMorMRNA "null"; degree "4"; dimension "2_2";
chrA01	Undefined	as_event	23223097	23223441	.	-	.	transcript_id "TCONS_00003059,TCONS_00003058"; gene_id "chrA01:23222474-23223697C"; flanks "23223441-,23223097^"; structure "0,1^2-"; splice_chain ",23223320^23223234-"; sources "Undefined,Undefined"; NMorMRNA "null"; degree "4"; dimension "2_2";
chrA01	Undefined	as_event	23229937	23230182	.	-	.	transcript_id "TCONS_00003062,TCONS_00003060/TCONS_00003061"; gene_id "chrA01:23224733-23232839C"; flanks "23230182-,23229937^"; structure "1^3-,2^4-"; splice_chain "23230168^23230044-,23230126^23230002-"; sources "Undefined,Undefined"; NMorMRNA "null"; degree "4"; dimension "2_2";
chrA01	Undefined	as_event	23229422	23229764	.	-	.	transcript_id "TCONS_00003060/TCONS_00003061,TCONS_00003062"; gene_id "chrA01:23224733-23232839C"; flanks "23229764-,23229422-"; structure "1^,2^"; splice_chain "23229657^,23229655^"; sources "Undefined,Undefined"; NMorMRNA "null"; degree "4"; dimension "2_2";
chrA01	Undefined	as_event	23228276	23228851	.	-	.	transcript_id "TCONS_00003060,TCONS_00003062"; gene_id "chrA01:23224733-23232839C"; flanks "23228851-,23228276^"; structure "1^3-,2^4-"; splice_chain "23228813^23228452-,23228802^23228441-"; sources "Undefined,Undefined"; NMorMRNA "null"; degree "4"; dimension "2_2";
chrA01	Undefined	as_event	23227428	23227880	.	-	.	transcript_id "TCONS_00003060,TCONS_00003062"; gene_id "chrA01:23224733-23232839C"; flanks "23227880-,23227428^"; structure "0,1^2-"; splice_chain ",23227849^23227720-"; sources "Undefined,Undefined"; NMorMRNA "null"; degree "4"; dimension "2_2";
chrA01	Undefined	as_event	23227428	23228441	.	-	.	transcript_id "TCONS_00003061,TCONS_00003062"; gene_id "chrA01:23224733-23232839C"; flanks "23228441-,23227428^"; structure "1^3-,2^4-5^6-"; splice_chain "23228286^23227890-,23228276^23227880-23227849^23227720-"; sources "Undefined,Undefined"; NMorMRNA "null"; degree "4"; dimension "2_2";
chrA01	Undefined	as_event	23227428	23228851	.	-	.	transcript_id "TCONS_00003060,TCONS_00003061,TCONS_00003062"; gene_id "chrA01:23224733-23232839C"; flanks "23228851-,23227428^"; structure "1^3-6^8-,2^4-5^7-,2^4-6^8-9^10-"; splice_chain "23228813^23228452-23228276^23227880-,23228802^23228441-23228286^23227890-,23228802^23228441-23228276^23227880-23227849^23227720-"; sources "Undefined,Undefined,Undefined"; NMorMRNA "null"; degree "9"; dimension …
chrA01_random	Undefined	as_event	42884	43150	.	+	.	transcript_id "TCONS_00003143,TCONS_00003144"; gene_id "chrA01_random:42259-45737W"; flanks "42884-,43150^"; structure "0,1^2-"; splice_chain ",42999^43084-"; sources "Undefined,Undefined"; NMorMRNA "null"; degree "4"; dimension "2_2";
chrA01_random	Undefined	as_event	137579	137936	.	+	.	transcript_id "TCONS_00003154,TCONS_00003153"; gene_id "chrA01_random:137305-138107W"; flanks "137579^,137936]"; structure "1-,2-"; splice_chain "137819-,137834-"; sources "Undefined,Undefined"; NMorMRNA "null"; degree "4"; dimension "2_2";
chrA01_random	Undefined	as_event	145488	145950	.	+	.	transcript_id "TCONS_00003156,TCONS_00003158"; gene_id "chrA01_random:138540-145950W"; flanks "145488-,145950]"; structure "0,1^2-3^4-"; splice_chain ",145569^145650-145769^145871-"; sources "Undefined,Undefined"; NMorMRNA "null"; degree "4"; dimension "2_2";
chrA01_random	Undefined	as_event	425299	425617	.	+	.	transcript_id "TCONS_00003165,TCONS_00003166"; gene_id "chrA01_random:422571-427742W"; flanks "425299^,425617^"; structure "1-,2-"; splice_chain "425403-,425404-"; sources "Undefined,Undefined"; NMorMRNA "null"; degree "4"; dimension "2_2";
chrA01_random	Undefined	as_event	425912	426276	.	+	.	transcript_id "TCONS_00003166,TCONS_00003165"; gene_id "chrA01_random:422571-427742W"; flanks "425912-,426276^"; structure "1^3-,2^4-"; splice_chain "426041^426151-,426052^426161-"; sources "Undefined,Undefined"; NMorMRNA "null"; degree "4"; dimension "2_2";
chrA01_random	Undefined	as_event	433770	433919	.	+	.	transcript_id "TCONS_00003167,TCONS_00003168"; gene_id "chrA01_random:431775-433984W"; flanks "433770-,433919-"; structure "1^,2^"; splice_chain "433829^,433831^"; sources "Undefined,Undefined"; NMorMRNA "null"; degree "4"; dimension "2_2";
chrA01_random	Undefined	as_event	550812	551174	.	+	.	transcript_id "TCONS_00003170,TCONS_00003171"; gene_id "chrA01_random:550453-552345W"; flanks "550812^,551174^"; structure "1-,2-"; splice_chain "551024-,551044-"; sources "Undefined,Undefined"; NMorMRNA "null"; degree "4"; dimension "2_2";
chrA01_random	Undefined	as_event	578781	579119	.	+	.	transcript_id "TCONS_00003174,TCONS_00003173"; gene_id "chrA01_random:575606-579119W"; flanks "578781-,579119]"; structure "0,1^2-"; splice_chain ",578851^578965-"; sources "Undefined,Undefined"; NMorMRNA "null"; degree "4"; dimension "2_2";
chrA01_random	Undefined	as_event	575606	579119	.	+	.	transcript_id "TCONS_00003175,TCONS_00003174,TCONS_00003173"; gene_id "chrA01_random:575606-579119W"; flanks "575606[,579119]"; structure "0,1^2-,1^2-3^4-"; splice_chain ",578630^578781-,578630^578781-578851^578965-"; sources "Undefined,Undefined,Undefined"; NMorMRNA "null"; degree "9"; dimension "3_3";
chrA01_random	Undefined	as_event	589515	590224	.	+	.	transcript_id "TCONS_00003176,TCONS_00003177"; gene_id "chrA01_random:589515-593598W"; flanks "589515[,590224^"; structure "1^3-,2^4-"; splice_chain "589915^590011-,589916^590012-"; sources "Undefined,Undefined"; NMorMRNA "null"; degree "4"; dimension "2_2";
chrA01_random	Undefined	as_event	628500	628684	.	+	.	transcript_id "TCONS_00003182,TCONS_00003181"; gene_id "chrA01_random:625741-630025W"; flanks "628500-,628684-"; structure "1^,2^"; splice_chain "628601^,628603^"; sources "Undefined,Undefined"; NMorMRNA "null"; degree "4"; dimension "2_2";
chrA01_random	Undefined	as_event	628684	629063	.	+	.	transcript_id "TCONS_00003182,TCONS_00003181"; gene_id "chrA01_random:625741-630025W"; flanks "628684-,629063^"; structure "1^3-,2^4-"; splice_chain "628776^629010-,628795^629029-"; sources "Undefined,Undefined"; NMorMRNA "null"; degree "4"; dimension "2_2";
chrA01_random	Undefined	as_event	1044886	1045592	.	+	.	transcript_id "TCONS_00003190,TCONS_00003191"; gene_id "chrA01_random:1043398-1045969W"; flanks "1044886-,1045592^"; structure "0,1^2-"; splice_chain ",1045406^1045468-"; sources "Undefined,Undefined"; NMorMRNA "null"; degree "4"; dimension "2_2";
chrA01_random	Undefined	as_event	1338526	1339194	.	+	.	transcript_id "TCONS_00003195,TCONS_00003194"; gene_id "chrA01_random:1338526-1340685W"; flanks "1338526[,1339194^"; structure "1^3-,2^4-"; splice_chain "1338868^1338953-,1338878^1338963-"; sources "Undefined,Undefined"; NMorMRNA "null"; degree "4"; dimension "2_2";
chrA01_random	Undefined	as_event	1610640	1611021	.	+	.	transcript_id "TCONS_00003200,TCONS_00003201"; gene_id "chrA01_random:1609076-1611021W"; flanks "1610640-,1611021]"; structure "0,1^2-"; splice_chain ",1610776^1610877-"; sources "Undefined,Undefined"; NMorMRNA "null"; degree "4"; dimension "2_2";
chrA01_random	Undefined	as_event	2095086	2095358	.	+	.	transcript_id "TCONS_00003207,TCONS_00003208"; gene_id "chrA01_random:2093795-2097286W"; flanks "2095086-,2095358^"; structure "0,1^2-"; splice_chain ",2095196^2095325-"; sources "Undefined,Undefined"; NMorMRNA "null"; degree "4"; dimension "2_2";
chrA01_random	Undefined	as_event	2130245	2130371	.	+	.	transcript_id "TCONS_00003209,TCONS_00003210"; gene_id "chrA01_random:2128639-2134841W"; flanks "2130245^,2130371^"; structure "1-,2-"; splice_chain "2130332-,2130335-"; sources "Undefined,Undefined"; NMorMRNA "null"; degree "4"; dimension "2_2";
chrA01_random	Undefined	as_event	2130711	2131053	.	+	.	transcript_id "TCONS_00003210,TCONS_00003209"; gene_id "chrA01_random:2128639-2134841W"; flanks "2130711-,2131053^"; structure "0,1^2-"; splice_chain ",2130915^2130987-"; sources "Undefined,Undefined"; NMorMRNA "null"; degree "4"; dimension "2_2";
chrA01_random	Undefined	as_event	2301933	2302146	.	+	.	transcript_id "TCONS_00003213,TCONS_00003214"; gene_id "chrA01_random:2301427-2303669W"; flanks "2301933-,2302146^"; structure "0,1^2-"; splice_chain ",2302022^2302104-"; sources "Undefined,Undefined"; NMorMRNA "null"; degree "4"; dimension "2_2";
chrA01_random	Undefined	as_event	2302943	2303214	.	+	.	transcript_id "TCONS_00003214,TCONS_00003213"; gene_id "chrA01_random:2301427-2303669W"; flanks "2302943-,2303214-"; structure "1^,2^"; splice_chain "2303133^,2303134^"; sources "Undefined,Undefined"; NMorMRNA "null"; degree "4"; dimension "2_2";
chrA01_random	Undefined	as_event	2501724	2502015	.	+	.	transcript_id "TCONS_00003225,TCONS_00003226"; gene_id "chrA01_random:2500836-2505051W"; flanks "2501724-,2502015^"; structure "0,1^2-"; splice_chain ",2501852^2501942-"; sources "Undefined,Undefined"; NMorMRNA "null"; degree "4"; dimension "2_2";
chrA01_random	Undefined	as_event	2503212	2503648	.	+	.	transcript_id "TCONS_00003225,TCONS_00003227"; gene_id "chrA01_random:2500836-2505051W"; flanks "2503212-,2503648^"; structure "0,1^2-"; splice_chain ",2503430^2503506-"; sources "Undefined,Undefined"; NMorMRNA "null"; degree "4"; dimension "2_2";
chrA01_random	Undefined	as_event	2504265	2504608	.	+	.	transcript_id "TCONS_00003225,TCONS_00003227"; gene_id "chrA01_random:2500836-2505051W"; flanks "2504265-,2504608^"; structure "0,1^2-"; splice_chain ",2504355^2504451-"; sources "Undefined,Undefined"; NMorMRNA "null"; degree "4"; dimension "2_2";
chrA01_random	Undefined	as_event	2546201	2546478	.	+	.	transcript_id "TCONS_00003229,TCONS_00003230"; gene_id "chrA01_random:2544509-2549408W"; flanks "2546201-,2546478^"; structure "0,1^2-"; splice_chain ",2546289^2546373-"; sources "Undefined,Undefined"; NMorMRNA "null"; degree "4"; dimension "2_2";
chrA01_random	Undefined	as_event	2546706	2547065	.	+	.	transcript_id "TCONS_00003229,TCONS_00003230"; gene_id "chrA01_random:2544509-2549408W"; flanks "2546706-,2547065^"; structure "0,1^2-"; splice_chain ",2546824^2546901-"; sources "Undefined,Undefined"; NMorMRNA "null"; degree "4"; dimension "2_2";
chrA01_random	Undefined	as_event	2547405	2547698	.	+	.	transcript_id "TCONS_00003229/TCONS_00003231,TCONS_00003230"; gene_id "chrA01_random:2544509-2549408W"; flanks "2547405-,2547698^"; structure "0,1^2-"; splice_chain ",2547514^2547589-"; sources "Undefined,Undefined"; NMorMRNA "null"; degree "4"; dimension "2_2";
chrA01_random	Undefined	as_event	2547897	2548176	.	+	.	transcript_id "TCONS_00003231,TCONS_00003229/TCONS_00003230"; gene_id "chrA01_random:2544509-2549408W"; flanks "2547897^,2548176^"; structure "1-,2-"; splice_chain "2548064-,2548066-"; sources "Undefined,Undefined"; NMorMRNA "null"; degree "4"; dimension "2_2";
chrA01_random	Undefined	as_event	2593631	2593829	.	+	.	transcript_id "TCONS_00003236,TCONS_00003235"; gene_id "chrA01_random:2593260-2596239W"; flanks "2593631-,2593829-"; structure "1^,2^"; splice_chain "2593746^,2593747^"; sources "Undefined,Undefined"; NMorMRNA "null"; degree "4"; dimension "2_2";
chrA01_random	Undefined	as_event	3970	4695	.	-	.	transcript_id "TCONS_00003241,TCONS_00003240"; gene_id "chrA01_random:3600-6445C"; flanks "4695-,3970^"; structure "0,1^2-"; splice_chain ",4139^4061-"; sources "Undefined,Undefined"; NMorMRNA "null"; degree "4"; dimension "2_2";
chrA01_random	Undefined	as_event	27208	27651	.	-	.	transcript_id "TCONS_00003243,TCONS_00003242"; gene_id "chrA01_random:27208-29613C"; flanks "27651-,27208]"; structure "0,1^2-"; splice_chain ",27584^27483-"; sources "Undefined,Undefined"; NMorMRNA "null"; degree "4"; dimension "2_2";
chrA01_random	Undefined	as_event	106915	107684	.	-	.	transcript_id "TCONS_00003254,TCONS_00003253"; gene_id "chrA01_random:106293-108558C"; flanks "107684-,106915^"; structure "1^2-,3^4-"; splice_chain "107536^107447-,107325^107245-"; sources "Undefined,Undefined"; NMorMRNA "null"; degree "4"; dimension "2_2";
chrA01_random	Undefined	as_event	106518	106824	.	-	.	transcript_id "TCONS_00003254,TCONS_00003253"; gene_id "chrA01_random:106293-108558C"; flanks "106824-,106518^"; structure "0,1^2-"; splice_chain ",106677^106590-"; sources "Undefined,Undefined"; NMorMRNA "null"; degree "4"; dimension "2_2";
chrA01_random	Undefined	as_event	130811	131248	.	-	.	transcript_id "TCONS_00003258,TCONS_00003257"; gene_id "chrA01_random:130430-132145C"; flanks "131248^,130811^"; structure "1-,2-"; splice_chain "130939-,130936-"; sources "Undefined,Undefined"; NMorMRNA "null"; degree "4"; dimension "2_2";
chrA01_random	Undefined	as_event	311491	311924	.	-	.	transcript_id "TCONS_00003265,TCONS_00003264"; gene_id "chrA01_random:308065-313078C"; flanks "311924-,311491^"; structure "0,1^2-"; splice_chain ",311621^311543-"; sources "Undefined,Undefined"; NMorMRNA "null"; degree "4"; dimension "2_2";
chrA01_random	Undefined	as_event	310066	310460	.	-	.	transcript_id "TCONS_00003264,TCONS_00003263/TCONS_00003265"; gene_id "chrA01_random:308065-313078C"; flanks "310460-,310066^"; structure "1^3-,2^4-"; splice_chain "310310^310192-,310266^310148-"; sources "Undefined,Undefined"; NMorMRNA "null"; degree "4"; dimension "2_2";
chrA01_random	Undefined	as_event	382460	382962	.	-	.	transcript_id "TCONS_00003269,TCONS_00003268"; gene_id "chrA01_random:381248-383965C"; flanks "382962-,382460^"; structure "0,1^2-3^4-"; splice_chain ",382843^382767-382652^382560-"; sources "Undefined,Undefined"; NMorMRNA "null"; degree "4"; dimension "2_2";
chrA01_random	Undefined	as_event	381678	382004	.	-	.	transcript_id "TCONS_00003269,TCONS_00003267/TCONS_00003268"; gene_id "chrA01_random:381248-383965C"; flanks "382004-,381678^"; structure "0,1^2-"; splice_chain ",381843^381765-"; sources "Undefined,Undefined"; NMorMRNA "null"; degree "4"; dimension "2_2";
chrA01_random	Undefined	as_event	399295	399652	.	-	.	transcript_id "TCONS_00003274,TCONS_00003275"; gene_id "chrA01_random:398340-401457C"; flanks "399652-,399295^"; structure "0,1^2-"; splice_chain ",399530^399411-"; sources "Undefined,Undefined"; NMorMRNA "null"; degree "4"; dimension "2_2";
chrA01_random	Undefined	as_event	568204	568708	.	-	.	transcript_id "TCONS_00003287,TCONS_00003286"; gene_id "chrA01_random:568204-569623C"; flanks "568708^,568204]"; structure "1-,2-"; splice_chain "568532-,568529-"; sources "Undefined,Undefined"; NMorMRNA "null"; degree "4"; dimension "2_2";
chrA01_random	Undefined	as_event	568204	568773	.	-	.	transcript_id "TCONS_00003285,TCONS_00003287,TCONS_00003286"; gene_id "chrA01_random:568204-569623C"; flanks "568773-,568204]"; structure "1^3-,2^4-,2^5-"; splice_chain "568718^568539-,568708^568532-,568708^568529-"; sources "Undefined,Undefined,Undefined"; NMorMRNA "null"; degree "9"; dimension "3_3";
chrA01_random	Undefined	as_event	587820	587993	.	-	.	transcript_id "TCONS_00003289,TCONS_00003290"; gene_id "chrA01_random:586853-588577C"; flanks "587993^,587820^"; structure "1-,2-"; splice_chain "587884-,587883-"; sources "Undefined,Undefined"; NMorMRNA "null"; degree "4"; dimension "2_2";
chrA01_random	Undefined	as_event	638946	639534	.	-	.	transcript_id "TCONS_00003297,TCONS_00003296"; gene_id "chrA01_random:638335-640901C"; flanks "639534-,638946]"; structure "0,1^2-"; splice_chain ",639470^639304-"; sources "Undefined,Undefined"; NMorMRNA "null"; degree "4"; dimension "2_2";
chrA01_random	Undefined	as_event	791435	792488	.	-	.	transcript_id "TCONS_00003300,TCONS_00003299"; gene_id "chrA01_random:791275-794035C"; flanks "792488^,791435]"; structure "1-,2-"; splice_chain "791507-,791504-"; sources "Undefined,Undefined"; NMorMRNA "null"; degree "4"; dimension "2_2";
chrA01_random	Undefined	as_event	1306397	1307174	.	-	.	transcript_id "TCONS_00003303,TCONS_00003302"; gene_id "chrA01_random:1301927-1307217C"; flanks "1307174^,1306397-"; structure "0,1-2^"; splice_chain ",1307045-1307002^"; sources "Undefined,Undefined"; NMorMRNA "null"; degree "4"; dimension "2_2";
chrA01_random	Undefined	as_event	1305193	1305375	.	-	.	transcript_id "TCONS_00003302,TCONS_00003303"; gene_id "chrA01_random:1301927-1307217C"; flanks "1305375^,1305193^"; structure "1-,2-"; splice_chain "1305278-,1305277-"; sources "Undefined,Undefined"; NMorMRNA "null"; degree "4"; dimension "2_2";
chrA01_random	Undefined	as_event	1304217	1304433	.	-	.	transcript_id "TCONS_00003303,TCONS_00003302"; gene_id "chrA01_random:1301927-1307217C"; flanks "1304433-,1304217-"; structure "1^,2^"; splice_chain "1304314^,1304313^"; sources "Undefined,Undefined"; NMorMRNA "null"; degree "4"; dimension "2_2";
chrA01_random	Undefined	as_event	1412449	1412649	.	-	.	transcript_id "TCONS_00003306,TCONS_00003307"; gene_id "chrA01_random:1411078-1413471C"; flanks "1412649^,1412449^"; structure "1-,2-"; splice_chain "1412573-,1412571-"; sources "Undefined,Undefined"; NMorMRNA "null"; degree "4"; dimension "2_2";
chrA01_random	Undefined	as_event	1411847	1411999	.	-	.	transcript_id "TCONS_00003306,TCONS_00003307"; gene_id "chrA01_random:1411078-1413471C"; flanks "1411999^,1411847^"; structure "1-,2-"; splice_chain "1411915-,1411914-"; sources "Undefined,Undefined"; NMorMRNA "null"; degree "4"; dimension "2_2";
chrA01_random	Undefined	as_event	1411078	1411481	.	-	.	transcript_id "TCONS_00003306,TCONS_00003307"; gene_id "chrA01_random:1411078-1413471C"; flanks "1411481-,1411078]"; structure "1^3-,2^4-"; splice_chain "1411426^1411317-,1411416^1411305-"; sources "Undefined,Undefined"; NMorMRNA "null"; degree "4"; dimension "2_2";
chrA01_random	Undefined	as_event	1420510	1420810	.	-	.	transcript_id "TCONS_00003308,TCONS_00003309"; gene_id "chrA01_random:1418573-1422244C"; flanks "1420810-,1420510^"; structure "1^3-,2^4-"; splice_chain "1420703^1420613-,1420683^1420593-"; sources "Undefined,Undefined"; NMorMRNA "null"; degree "4"; dimension "2_2";
chrA01_random	Undefined	as_event	1418573	1419058	.	-	.	transcript_id "TCONS_00003310,TCONS_00003308/TCONS_00003309"; gene_id "chrA01_random:1418573-1422244C"; flanks "1419058-,1418573]"; structure "0,1^2-"; splice_chain ",1419023^1418926-"; sources "Undefined,Undefined"; NMorMRNA "null"; degree "4"; dimension "2_2";
chrA01_random	Undefined	as_event	1430617	1430887	.	-	.	transcript_id "TCONS_00003312,TCONS_00003311"; gene_id "chrA01_random:1429855-1436398C"; flanks "1430887-,1430617^"; structure "0,1^2-"; splice_chain ",1430813^1430729-"; sources "Undefined,Undefined"; NMorMRNA "null"; degree "4"; dimension "2_2";
chrA01_random	Undefined	as_event	1430239	1430500	.	-	.	transcript_id "TCONS_00003312,TCONS_00003311"; gene_id "chrA01_random:1429855-1436398C"; flanks "1430500-,1430239^"; structure "0,1^2-"; splice_chain ",1430384^1430307-"; sources "Undefined,Undefined"; NMorMRNA "null"; degree "4"; dimension "2_2";
chrA01_random	Undefined	as_event	1478568	1478917	.	-	.	transcript_id "TCONS_00003313,TCONS_00003314"; gene_id "chrA01_random:1477964-1479310C"; flanks "1478917-,1478568^"; structure "0,1^2-"; splice_chain ",1478758^1478674-"; sources "Undefined,Undefined"; NMorMRNA "null"; degree "4"; dimension "2_2";
chrA01_random	Undefined	as_event	1512918	1513240	.	-	.	transcript_id "TCONS_00003316,TCONS_00003317"; gene_id "chrA01_random:1511421-1515214C"; flanks "1513240-,1512918^"; structure "1^3-,2^4-"; splice_chain "1513189^1513022-,1513179^1513012-"; sources "Undefined,Undefined"; NMorMRNA "null"; degree "4"; dimension "2_2";
chrA01_random	Undefined	as_event	1569307	1570772	.	-	.	transcript_id "TCONS_00003319,TCONS_00003318"; gene_id "chrA01_random:1568699-1570779C"; flanks "1570772^,1569307^"; structure "1-,2-"; splice_chain "1570708-,1570706-"; sources "Undefined,Undefined"; NMorMRNA "null"; degree "4"; dimension "2_2";
chrA01_random	Undefined	as_event	1625297	1628426	.	-	.	transcript_id "TCONS_00003322,TCONS_00003321"; gene_id "chrA01_random:1625297-1629057C"; flanks "1628426-,1625297]"; structure "0,1^2-"; splice_chain ",1626330^1626233-"; sources "Undefined,Undefined"; NMorMRNA "null"; degree "4"; dimension "2_2";
chrA01_random	Undefined	as_event	1697355	1698416	.	-	.	transcript_id "TCONS_00003327,TCONS_00003326/TCONS_00003328"; gene_id "chrA01_random:1696377-1698416C"; flanks "1698416[,1697355^"; structure "1^3-,2^4-"; splice_chain "1697691^1697590-,1697681^1697580-"; sources "Undefined,Undefined"; NMorMRNA "null"; degree "4"; dimension "2_2";
chrA01_random	Undefined	as_event	1696377	1696951	.	-	.	transcript_id "TCONS_00003326,TCONS_00003327/TCONS_00003328"; gene_id "chrA01_random:1696377-1698416C"; flanks "1696951-,1696377]"; structure "1^3-,2^4-"; splice_chain "1696748^1696628-,1696738^1696618-"; sources "Undefined,Undefined"; NMorMRNA "null"; degree "4"; dimension "2_2";
chrA01_random	Undefined	as_event	2026511	2027130	.	-	.	transcript_id "TCONS_00003331,TCONS_00003332"; gene_id "chrA01_random:2024210-2027755C"; flanks "2027130-,2026511^"; structure "0,1^2-"; splice_chain ",2026742^2026653-"; sources "Undefined,Undefined"; NMorMRNA "null"; degree "4"; dimension "2_2";
chrA01_random	Undefined	as_event	2026301	2027130	.	-	.	transcript_id "TCONS_00003333,TCONS_00003332,TCONS_00003331"; gene_id "chrA01_random:2024210-2027755C"; flanks "2027130-,2026301^"; structure "1^3-6^8-,2^4-5^7-,5^7-"; splice_chain "2026790^2026709-2026484^2026405-,2026742^2026653-2026511^2026432-,2026511^2026432-"; sources "Undefined,Undefined,Undefined"; NMorMRNA "null"; degree "9"; dimension "3_3";
chrA01_random	Undefined	as_event	2099625	2100286	.	-	.	transcript_id "TCONS_00003336,TCONS_00003335"; gene_id "chrA01_random:2097915-2100286C"; flanks "2100286[,2099625^"; structure "0,1^2-"; splice_chain ",2100064^2099822-"; sources "Undefined,Undefined"; NMorMRNA "null"; degree "4"; dimension "2_2";
chrA01_random	Undefined	as_event	2097915	2098482	.	-	.	transcript_id "TCONS_00003335,TCONS_00003334/TCONS_00003336"; gene_id "chrA01_random:2097915-2100286C"; flanks "2098482-,2097915]"; structure "0,1^2-"; splice_chain ",2098381^2098280-"; sources "Undefined,Undefined"; NMorMRNA "null"; degree "4"; dimension "2_2";
chrA01_random	Undefined	as_event	2365645	2365918	.	-	.	transcript_id "TCONS_00003339,TCONS_00003340/TCONS_00003341"; gene_id "chrA01_random:2360424-2367057C"; flanks "2365918^,2365645^"; structure "1-,2-"; splice_chain "2365828-,2365827-"; sources "Undefined,Undefined"; NMorMRNA "null"; degree "4"; dimension "2_2";
chrA01_random	Undefined	as_event	2362863	2363055	.	-	.	transcript_id "TCONS_00003338,TCONS_00003339/TCONS_00003340"; gene_id "chrA01_random:2360424-2367057C"; flanks "2363055^,2362863^"; structure "1-,2-"; splice_chain "2362957-,2362955-"; sources "Undefined,Undefined"; NMorMRNA "null"; degree "4"; dimension "2_2";
chrA01_random	Undefined	as_event	2360424	2360662	.	-	.	transcript_id "TCONS_00003338,TCONS_00003339/TCONS_00003340"; gene_id "chrA01_random:2360424-2367057C"; flanks "2360662^,2360424]"; structure "1-,2-"; splice_chain "2360565-,2360564-"; sources "Undefined,Undefined"; NMorMRNA "null"; degree "4"; dimension "2_2";
chrA01_random	Undefined	as_event	2409993	2410370	.	-	.	transcript_id "TCONS_00003345,TCONS_00003344"; gene_id "chrA01_random:2408424-2410786C"; flanks "2410370-,2409993^"; structure "1^3-,2^4-"; splice_chain "2410288^2410096-,2410278^2410086-"; sources "Undefined,Undefined"; NMorMRNA "null"; degree "4"; dimension "2_2";
chrA01_random	Undefined	as_event	2409806	2410086	.	-	.	transcript_id "TCONS_00003346,TCONS_00003344"; gene_id "chrA01_random:2408424-2410786C"; flanks "2410086-,2409806^"; structure "0,1^2-"; splice_chain ",2409993^2409843-"; sources "Undefined,Undefined"; NMorMRNA "null"; degree "4"; dimension "2_2";
chrA01_random	Undefined	as_event	2409806	2410370	.	-	.	transcript_id "TCONS_00003345,TCONS_00003346,TCONS_00003344"; gene_id "chrA01_random:2408424-2410786C"; flanks "2410370-,2409806^"; structure "1^3-5^6-,2^4-,2^4-5^6-"; splice_chain "2410288^2410096-2409993^2409843-,2410278^2410086-,2410278^2410086-2409993^2409843-"; sources "Undefined,Undefined,Undefined"; NMorMRNA "null"; degree "9"; dimension "3_3";
chrA01_random	Undefined	as_event	2409377	2409555	.	-	.	transcript_id "TCONS_00003344/TCONS_00003346,TCONS_00003345"; gene_id "chrA01_random:2408424-2410786C"; flanks "2409555^,2409377^"; structure "1-,2-"; splice_chain "2409456-,2409442-"; sources "Undefined,Undefined"; NMorMRNA "null"; degree "4"; dimension "2_2";
chrA01_random	Undefined	as_event	2409071	2409249	.	-	.	transcript_id "TCONS_00003345,TCONS_00003344/TCONS_00003346"; gene_id "chrA01_random:2408424-2410786C"; flanks "2409249^,2409071^"; structure "1-,2-"; splice_chain "2409164-,2409163-"; sources "Undefined,Undefined"; NMorMRNA "null"; degree "4"; dimension "2_2";
chrA01_random	Undefined	as_event	2408424	2408973	.	-	.	transcript_id "TCONS_00003345,TCONS_00003344/TCONS_00003346"; gene_id "chrA01_random:2408424-2410786C"; flanks "2408973-,2408424]"; structure "1^3-,2^4-"; splice_chain "2408909^2408817-,2408899^2408807-"; sources "Undefined,Undefined"; NMorMRNA "null"; degree "4"; dimension "2_2";
chrA02	Undefined	as_event	25852	26150	.	+	.	transcript_id "TCONS_00003369,TCONS_00003370"; gene_id "chrA02:25049-28413W"; flanks "25852-,26150^"; structure "0,1^2-"; splice_chain ",25928^26028-"; sources "Undefined,Undefined"; NMorMRNA "null"; degree "4"; dimension "2_2";
chrA02	Undefined	as_event	83396	83674	.	+	.	transcript_id "TCONS_00003375/TCONS_00003376,TCONS_00003377"; gene_id "chrA02:81668-85732W"; flanks "83396-,83674-"; structure "1^,2^"; splice_chain "83521^,83528^"; sources "Undefined,Undefined"; NMorMRNA "null"; degree "4"; dimension "2_2";
chrA02	Undefined	as_event	83852	84054	.	+	.	transcript_id "TCONS_00003375,TCONS_00003376/TCONS_00003377"; gene_id "chrA02:81668-85732W"; flanks "83852^,84054^"; structure "1-,2-"; splice_chain "83938-,83941-"; sources "Undefined,Undefined"; NMorMRNA "null"; degree "4"; dimension "2_2";
chrA02	Undefined	as_event	143800	144151	.	+	.	transcript_id "TCONS_00003382,TCONS_00003383"; gene_id "chrA02:143784-167185W"; flanks "143800[,144151^"; structure "1^3-,2^4-"; splice_chain "144022^144091-,144032^144101-"; sources "Undefined,Undefined"; NMorMRNA "null"; degree "4"; dimension "2_2";
chrA02	Undefined	as_event	216954	217228	.	+	.	transcript_id "TCONS_00003386,TCONS_00003387"; gene_id "chrA02:215843-217640W"; flanks "216954-,217228^"; structure "0,1^2-"; splice_chain ",217027^217101-"; sources "Undefined,Undefined"; NMorMRNA "null"; degree "4"; dimension "2_2";
chrA02	Undefined	as_event	228319	228585	.	+	.	transcript_id "TCONS_00003388,TCONS_00003389"; gene_id "chrA02:225422-229072W"; flanks "228319-,228585^"; structure "0,1^2-"; splice_chain ",228478^228554-"; sources "Undefined,Undefined"; NMorMRNA "null"; degree "4"; dimension "2_2";
chrA02	Undefined	as_event	228675	228903	.	+	.	transcript_id "TCONS_00003388,TCONS_00003389"; gene_id "chrA02:225422-229072W"; flanks "228675-,228903^"; structure "0,1^2-"; splice_chain ",228740^228832-"; sources "Undefined,Undefined"; NMorMRNA "null"; degree "4"; dimension "2_2";
chrA02	Undefined	as_event	235556	236300	.	+	.	transcript_id "TCONS_00003393,TCONS_00003392"; gene_id "chrA02:235023-239340W"; flanks "235556^,236300-"; structure "0,1-2^"; splice_chain ",235949-236152^"; sources "Undefined,Undefined"; NMorMRNA "null"; degree "4"; dimension "2_2";
chrA02	Undefined	as_event	306269	306779	.	+	.	transcript_id "TCONS_00003398,TCONS_00003397"; gene_id "chrA02:304111-306779W"; flanks "306269^,306779]"; structure "1-,2-"; splice_chain "306498-,306506-"; sources "Undefined,Undefined"; NMorMRNA "null"; degree "4"; dimension "2_2";
chrA02	Undefined	as_event	429170	431357	.	+	.	transcript_id "TCONS_00003406,TCONS_00003405"; gene_id "chrA02:428951-431357W"; flanks "429170-,431357]"; structure "1^3-5^6-,2^4-"; splice_chain "429328^429665-429910^429976-,429338^429675-"; sources "Undefined,Undefined"; NMorMRNA "null"; degree "4"; dimension "2_2";
chrA02	Undefined	as_event	543584	545951	.	+	.	transcript_id "TCONS_00003411,TCONS_00003410"; gene_id "chrA02:543584-547266W"; flanks "543584[,545951^"; structure "1^3-,2^4-"; splice_chain "545650^545805-,545658^545813-"; sources "Undefined,Undefined"; NMorMRNA "null"; degree "4"; dimension "2_2";
chrA02	Undefined	as_event	557361	558805	.	+	.	transcript_id "TCONS_00003414,TCONS_00003412"; gene_id "chrA02:552696-559429W"; flanks "557361-,558805^"; structure "1^3-5^7-,2^4-6^8-"; splice_chain "557824^558014-558042^558167-,557825^558015-558043^558168-"; sources "Undefined,Undefined"; NMorMRNA "null"; degree "4"; dimension "2_2";
chrA02	Undefined	as_event	558805	559429	.	+	.	transcript_id "TCONS_00003414,TCONS_00003412"; gene_id "chrA02:552696-559429W"; flanks "558805^,559429]"; structure "1-,2-"; splice_chain "558918-,558920-"; sources "Undefined,Undefined"; NMorMRNA "null"; degree "4"; dimension "2_2";
chrA02	Undefined	as_event	558168	559429	.	+	.	transcript_id "TCONS_00003413,TCONS_00003412"; gene_id "chrA02:552696-559429W"; flanks "558168-,559429]"; structure "0,1^2-"; splice_chain ",558805^558920-"; sources "Undefined,Undefined"; NMorMRNA "null"; degree "4"; dimension "2_2";
chrA02	Undefined	as_event	557361	559429	.	+	.	transcript_id "TCONS_00003414,TCONS_00003413,TCONS_00003412"; gene_id "chrA02:552696-559429W"; flanks "557361-,559429]"; structure "1^3-5^7-9^10-,2^4-6^8-,2^4-6^8-9^11-"; splice_chain "557824^558014-558042^558167-558805^558918-,557825^558015-558043^558168-,557825^558015-558043^558168-558805^558920-"; sources "Undefined,Undefined,Undefined"; NMorMRNA "null"; degree "9"; dimension "3_3";
chrA02	Undefined	as_event	673939	674480	.	+	.	transcript_id "TCONS_00003424,TCONS_00003426"; gene_id "chrA02:673548-674719W"; flanks "673939-,674480]"; structure "0,1^2-"; splice_chain ",674186^674274-"; sources "Undefined,Undefined"; NMorMRNA "null"; degree "4"; dimension "2_2";
chrA02	Undefined	as_event	702879	703435	.	+	.	transcript_id "TCONS_00003430,TCONS_00003429"; gene_id "chrA02:701455-703655W"; flanks "702879-,703435-"; structure "1^,2^"; splice_chain "702936^,702989^"; sources "Undefined,Undefined"; NMorMRNA "null"; degree "4"; dimension "2_2";
chrA02	Undefined	as_event	702879	703655	.	+	.	transcript_id "TCONS_00003428,TCONS_00003430,TCONS_00003429"; gene_id "chrA02:701455-703655W"; flanks "702879-,703655]"; structure "0,1^3-,2^3-"; splice_chain ",702936^703435-,702989^703435-"; sources "Undefined,Undefined,Undefined"; NMorMRNA "null"; degree "9"; dimension "3_3";
chrA02	Undefined	as_event	723944	724124	.	+	.	transcript_id "TCONS_00003434,TCONS_00003433"; gene_id "chrA02:723480-726794W"; flanks "723944^,724124^"; structure "1-,2-"; splice_chain "724037-,724042-"; sources "Undefined,Undefined"; NMorMRNA "null"; degree "4"; dimension "2_2";
chrA02	Undefined	as_event	725422	725621	.	+	.	transcript_id "TCONS_00003434,TCONS_00003433"; gene_id "chrA02:723480-726794W"; flanks "725422^,725621^"; structure "1-,2-"; splice_chain "725503-,725505-"; sources "Undefined,Undefined"; NMorMRNA "null"; degree "4"; dimension "2_2";
chrA02	Undefined	as_event	726182	726368	.	+	.	transcript_id "TCONS_00003435,TCONS_00003433/TCONS_00003434"; gene_id "chrA02:723480-726794W"; flanks "726182^,726368^"; structure "1-,2-"; splice_chain "726249-,726252-"; sources "Undefined,Undefined"; NMorMRNA "null"; degree "4"; dimension "2_2";
chrA02	Undefined	as_event	793808	794164	.	+	.	transcript_id "TCONS_00003441,TCONS_00003442"; gene_id "chrA02:793450-796184W"; flanks "793808-,794164^"; structure "0,1^2-"; splice_chain ",793959^794037-"; sources "Undefined,Undefined"; NMorMRNA "null"; degree "4"; dimension "2_2";
chrA02	Undefined	as_event	795353	795613	.	+	.	transcript_id "TCONS_00003442,TCONS_00003441"; gene_id "chrA02:793450-796184W"; flanks "795353-,795613^"; structure "0,1^2-"; splice_chain ",795456^795546-"; sources "Undefined,Undefined"; NMorMRNA "null"; degree "4"; dimension "2_2";
chrA02	Undefined	as_event	818470	818856	.	+	.	transcript_id "TCONS_00003446,TCONS_00003445"; gene_id "chrA02:816525-819844W"; flanks "818470-,818856^"; structure "1^3-,2^4-"; splice_chain "818586^818705-,818596^818715-"; sources "Undefined,Undefined"; NMorMRNA "null"; degree "4"; dimension "2_2";
chrA02	Undefined	as_event	828075	828236	.	+	.	transcript_id "TCONS_00003449,TCONS_00003448"; gene_id "chrA02:827128-830920W"; flanks "828075^,828236^"; structure "1-,2-"; splice_chain "828142-,828194-"; sources "Undefined,Undefined"; NMorMRNA "null"; degree "4"; dimension "2_2";
chrA02	Undefined	as_event	829525	829690	.	+	.	transcript_id "TCONS_00003449,TCONS_00003448"; gene_id "chrA02:827128-830920W"; flanks "829525-,829690-"; structure "1^,2^"; splice_chain "829627^,829628^"; sources "Undefined,Undefined"; NMorMRNA "null"; degree "4"; dimension "2_2";
chrA02	Undefined	as_event	848766	850094	.	+	.	transcript_id "TCONS_00003452,TCONS_00003451"; gene_id "chrA02:848579-851132W"; flanks "848766-,850094^"; structure "0,1^2-"; splice_chain ",849095^849183-"; sources "Undefined,Undefined"; NMorMRNA "null"; degree "4"; dimension "2_2";
chrA02	Undefined	as_event	895687	895809	.	+	.	transcript_id "TCONS_00003456,TCONS_00003457"; gene_id "chrA02:894836-896210W"; flanks "895687^,895809^"; structure "1-,2-"; splice_chain "895803-,895804-"; sources "Undefined,Undefined"; NMorMRNA "null"; degree "4"; dimension "2_2";
chrA02	Undefined	as_event	1026740	1027424	.	+	.	transcript_id "TCONS_00003465,TCONS_00003464"; gene_id "chrA02:1026427-1029134W"; flanks "1026740^,1027424-"; structure "0,1-2^"; splice_chain ",1026830-1026888^"; sources "Undefined,Undefined"; NMorMRNA "null"; degree "4"; dimension "2_2";
chrA02	Undefined	as_event	1036235	1036727	.	+	.	transcript_id "TCONS_00003466,TCONS_00003467"; gene_id "chrA02:1035882-1040507W"; flanks "1036235-,1036727^"; structure "0,1^2-"; splice_chain ",1036428^1036538-"; sources "Undefined,Undefined"; NMorMRNA "null"; degree "4"; dimension "2_2";
chrA02	Undefined	as_event	1037441	1037797	.	+	.	transcript_id "TCONS_00003467,TCONS_00003466"; gene_id "chrA02:1035882-1040507W"; flanks "1037441-,1037797-"; structure "1^,2^"; splice_chain "1037701^,1037702^"; sources "Undefined,Undefined"; NMorMRNA "null"; degree "4"; dimension "2_2";
chrA02	Undefined	as_event	1037926	1038382	.	+	.	transcript_id "TCONS_00003467,TCONS_00003466"; gene_id "chrA02:1035882-1040507W"; flanks "1037926-,1038382^"; structure "1^3-,2^4-"; splice_chain "1038049^1038128-,1038096^1038175-"; sources "Undefined,Undefined"; NMorMRNA "null"; degree "4"; dimension "2_2";
chrA02	Undefined	as_event	1066613	1066810	.	+	.	transcript_id "TCONS_00003472,TCONS_00003471"; gene_id "chrA02:1065510-1067226W"; flanks "1066613^,1066810^"; structure "1-,2-"; splice_chain "1066710-,1066712-"; sources "Undefined,Undefined"; NMorMRNA "null"; degree "4"; dimension "2_2";
chrA02	Undefined	as_event	1216201	1216592	.	+	.	transcript_id "TCONS_00003480,TCONS_00003479"; gene_id "chrA02:1216201-1216849W"; flanks "1216201[,1216592^"; structure "1^3-,2^4-"; splice_chain "1216221^1216318-,1216226^1216323-"; sources "Undefined,Undefined"; NMorMRNA "null"; degree "4"; dimension "2_2";
chrA02	Undefined	as_event	1221691	1221963	.	+	.	transcript_id "TCONS_00003483,TCONS_00003482"; gene_id "chrA02:1220691-1222917W"; flanks "1221691^,1221963^"; structure "1-,2-"; splice_chain "1221767-,1221772-"; sources "Undefined,Undefined"; NMorMRNA "null"; degree "4"; dimension "2_2";
chrA02	Undefined	as_event	1290670	1290838	.	+	.	transcript_id "TCONS_00003490,TCONS_00003491,TCONS_00003489"; gene_id "chrA02:1289707-1291577W"; flanks "1290670-,1290838-"; structure "1^,2^,3^"; splice_chain "1290763^,1290765^,1290769^"; sources "Undefined,Undefined,Undefined"; NMorMRNA "null"; degree "9"; dimension "3_3";
chrA02	Undefined	as_event	1318878	1319228	.	+	.	transcript_id "TCONS_00003497,TCONS_00003498"; gene_id "chrA02:1317854-1319622W"; flanks "1318878-,1319228^"; structure "0,1^2-"; splice_chain ",1319008^1319091-"; sources "Undefined,Undefined"; NMorMRNA "null"; degree "4"; dimension "2_2";
chrA02	Undefined	as_event	1341587	1341834	.	+	.	transcript_id "TCONS_00003504,TCONS_00003505"; gene_id "chrA02:1338134-1341928W"; flanks "1341587-,1341834^"; structure "0,1^2-"; splice_chain ",1341652^1341743-"; sources "Undefined,Undefined"; NMorMRNA "null"; degree "4"; dimension "2_2";
chrA02	Undefined	as_event	1498553	1498805	.	+	.	transcript_id "TCONS_00003522,TCONS_00003521"; gene_id "chrA02:1493758-1503303W"; flanks "1498553-,1498805^"; structure "0,1^2-"; splice_chain ",1498618^1498707-"; sources "Undefined,Undefined"; NMorMRNA "null"; degree "4"; dimension "2_2";
chrA02	Undefined	as_event	1501069	1503303	.	+	.	transcript_id "TCONS_00003523,TCONS_00003522"; gene_id "chrA02:1493758-1503303W"; flanks "1501069-,1503303]"; structure "1^2-,3^4-"; splice_chain "1501173^1501257-,1501454^1501721-"; sources "Undefined,Undefined"; NMorMRNA "null"; degree "4"; dimension "2_2";
chrA02	Undefined	as_event	1595759	1596053	.	+	.	transcript_id "TCONS_00003531,TCONS_00003530"; gene_id "chrA02:1595372-1598497W"; flanks "1595759-,1596053^"; structure "0,1^2-"; splice_chain ",1595811^1595885-"; sources "Undefined,Undefined"; NMorMRNA "null"; degree "4"; dimension "2_2";
chrA02	Undefined	as_event	1597318	1597627	.	+	.	transcript_id "TCONS_00003530,TCONS_00003531"; gene_id "chrA02:1595372-1598497W"; flanks "1597318^,1597627-"; structure "0,1-2^"; splice_chain ",1597457-1597501^"; sources "Undefined,Undefined"; NMorMRNA "null"; degree "4"; dimension "2_2";
chrA02	Undefined	as_event	1597872	1598190	.	+	.	transcript_id "TCONS_00003531,TCONS_00003530"; gene_id "chrA02:1595372-1598497W"; flanks "1597872-,1598190^"; structure "0,1^2-"; splice_chain ",1597915^1597984-"; sources "Undefined,Undefined"; NMorMRNA "null"; degree "4"; dimension "2_2";
chrA02	Undefined	as_event	1882703	1883051	.	+	.	transcript_id "TCONS_00003544,TCONS_00003545"; gene_id "chrA02:1881096-1883989W"; flanks "1882703-,1883051^"; structure "1^3-,2^4-"; splice_chain "1882813^1882897-,1882827^1882911-"; sources "Undefined,Undefined"; NMorMRNA "null"; degree "4"; dimension "2_2";
chrA02	Undefined	as_event	1994270	1994747	.	+	.	transcript_id "TCONS_00003553,TCONS_00003554"; gene_id "chrA02:1992558-1995202W"; flanks "1994270^,1994747^"; structure "1-,2-"; splice_chain "1994512-,1994534-"; sources "Undefined,Undefined"; NMorMRNA "null"; degree "4"; dimension "2_2";
chrA02	Undefined	as_event	2081983	2082157	.	+	.	transcript_id "TCONS_00003561,TCONS_00003560"; gene_id "chrA02:2081884-2083862W"; flanks "2081983^,2082157^"; structure "1-,2-"; splice_chain "2082076-,2082096-"; sources "Undefined,Undefined"; NMorMRNA "null"; degree "4"; dimension "2_2";
chrA02	Undefined	as_event	2083373	2083543	.	+	.	transcript_id "TCONS_00003560/TCONS_00003562,TCONS_00003561"; gene_id "chrA02:2081884-2083862W"; flanks "2083373-,2083543-"; structure "1^,2^"; splice_chain "2083452^,2083453^"; sources "Undefined,Undefined"; NMorMRNA "null"; degree "4"; dimension "2_2";
chrA02	Undefined	as_event	2092050	2092525	.	+	.	transcript_id "TCONS_00003565,TCONS_00003564"; gene_id "chrA02:2091972-2093190W"; flanks "2092050^,2092525^"; structure "1-,2-"; splice_chain "2092217-,2092228-"; sources "Undefined,Undefined"; NMorMRNA "null"; degree "4"; dimension "2_2";
chrA02	Undefined	as_event	2149923	2150106	.	+	.	transcript_id "TCONS_00003575/TCONS_00003576,TCONS_00003577"; gene_id "chrA02:2148194-2153230W"; flanks "2149923-,2150106-"; structure "1^,2^"; splice_chain "2150002^,2150004^"; sources "Undefined,Undefined"; NMorMRNA "null"; degree "4"; dimension "2_2";
chrA02	Undefined	as_event	2150567	2150906	.	+	.	transcript_id "TCONS_00003577,TCONS_00003575,TCONS_00003576"; gene_id "chrA02:2148194-2153230W"; flanks "2150567-,2150906^"; structure "0,1^3-,2^4-"; splice_chain ",2150705^2150807-,2150706^2150808-"; sources "Undefined,Undefined,Undefined"; NMorMRNA "null"; degree "9"; dimension "3_3";
chrA02	Undefined	as_event	2232710	2233030	.	+	.	transcript_id "TCONS_00003582,TCONS_00003583"; gene_id "chrA02:2231606-2234016W"; flanks "2232710^,2233030^"; structure "1-,2-"; splice_chain "2232872-,2232875-"; sources "Undefined,Undefined"; NMorMRNA "null"; degree "4"; dimension "2_2";
chrA02	Undefined	as_event	2257876	2258241	.	+	.	transcript_id "TCONS_00003586,TCONS_00003585"; gene_id "chrA02:2257016-2259368W"; flanks "2257876^,2258241^"; structure "1-,2-"; splice_chain "2258063-,2258066-"; sources "Undefined,Undefined"; NMorMRNA "null"; degree "4"; dimension "2_2";
chrA02	Undefined	as_event	2258932	2259093	.	+	.	transcript_id "TCONS_00003584/TCONS_00003586,TCONS_00003585"; gene_id "chrA02:2257016-2259368W"; flanks "2258932-,2259093-"; structure "1^,2^"; splice_chain "2259009^,2259011^"; sources "Undefined,Undefined"; NMorMRNA "null"; degree "4"; dimension "2_2";
chrA02	Undefined	as_event	2338522	2339694	.	+	.	transcript_id "TCONS_00003593,TCONS_00003592"; gene_id "chrA02:2338522-2340199W"; flanks "2338522[,2339694^"; structure "1^3-,2^4-"; splice_chain "2338730^2339367-,2338740^2339377-"; sources "Undefined,Undefined"; NMorMRNA "null"; degree "4"; dimension "2_2";
chrA02	Undefined	as_event	2479441	2479802	.	+	.	transcript_id "TCONS_00003604,TCONS_00003605"; gene_id "chrA02:2479113-2480097W"; flanks "2479441-,2479802^"; structure "1^3-,2^4-"; splice_chain "2479496^2479628-,2479497^2479629-"; sources "Undefined,Undefined"; NMorMRNA "null"; degree "4"; dimension "2_2";
chrA02	Undefined	as_event	2479628	2480097	.	+	.	transcript_id "TCONS_00003604,TCONS_00003603"; gene_id "chrA02:2479113-2480097W"; flanks "2479628-,2480097]"; structure "1^3-,2^4-"; splice_chain "2479802^2479888-,2479812^2479898-"; sources "Undefined,Undefined"; NMorMRNA "null"; degree "4"; dimension "2_2";
chrA02	Undefined	as_event	2479441	2480097	.	+	.	transcript_id "TCONS_00003604,TCONS_00003603,TCONS_00003605"; gene_id "chrA02:2479113-2480097W"; flanks "2479441-,2480097]"; structure "1^3-5^7-,1^3-6^8-,2^4-5^7-"; splice_chain "2479496^2479628-2479802^2479888-,2479496^2479628-2479812^2479898-,2479497^2479629-2479802^2479888-"; sources "Undefined,Undefined,Undefined"; NMorMRNA "null"; degree "9"; dimension "3_3";
chrA02	Undefined	as_event	3104717	3105416	.	+	.	transcript_id "TCONS_00003625,TCONS_00003626"; gene_id "chrA02:3104553-3105532W"; flanks "3104717-,3105416^"; structure "0,1^2-"; splice_chain ",3104787^3104856-"; sources "Undefined,Undefined"; NMorMRNA "null"; degree "4"; dimension "2_2";
chrA02	Undefined	as_event	3219203	3219523	.	+	.	transcript_id "TCONS_00003637,TCONS_00003636"; gene_id "chrA02:3218019-3220646W"; flanks "3219203^,3219523^"; structure "1-,2-"; splice_chain "3219361-,3219390-"; sources "Undefined,Undefined"; NMorMRNA "null"; degree "4"; dimension "2_2";
chrA02	Undefined	as_event	3219148	3219523	.	+	.	transcript_id "TCONS_00003635,TCONS_00003637,TCONS_00003636"; gene_id "chrA02:3218019-3220646W"; flanks "3219148[,3219523^"; structure "1^4-,2^3-,2^5-"; splice_chain "3219202^3219379-,3219203^3219361-,3219203^3219390-"; sources "Undefined,Undefined,Undefined"; NMorMRNA "null"; degree "9"; dimension "3_3";
chrA02	Undefined	as_event	3218074	3219523	.	+	.	transcript_id "TCONS_00003633,TCONS_00003632"; gene_id "chrA02:3218019-3220646W"; flanks "3218074^,3219523^"; structure "1-,2-"; splice_chain "3219361-,3219390-"; sources "Undefined,Undefined"; NMorMRNA "null"; degree "4"; dimension "2_2";
chrA02	Undefined	as_event	3218019	3219523	.	+	.	transcript_id "TCONS_00003634,TCONS_00003633,TCONS_00003632"; gene_id "chrA02:3218019-3220646W"; flanks "3218019[,3219523^"; structure "1^4-,2^3-,2^5-"; splice_chain "3218073^3219379-,3218074^3219361-,3218074^3219390-"; sources "Undefined,Undefined,Undefined"; NMorMRNA "null"; degree "9"; dimension "3_3";
chrA02	Undefined	as_event	3222967	3223124	.	+	.	transcript_id "TCONS_00003641,TCONS_00003638/TCONS_00003639/TCONS_00003640"; gene_id "chrA02:3222572-3224575W"; flanks "3222967^,3223124^"; structure "1-,2-"; splice_chain "3223051-,3223052-"; sources "Undefined,Undefined"; NMorMRNA "null"; degree "4"; dimension "2_2";
chrA02	Undefined	as_event	3223732	3223967	.	+	.	transcript_id "TCONS_00003639/TCONS_00003641,TCONS_00003638"; gene_id "chrA02:3222572-3224575W"; flanks "3223732-,3223967^"; structure "0,1^2-"; splice_chain ",3223797^3223870-"; sources "Undefined,Undefined"; NMorMRNA "null"; degree "4"; dimension "2_2";
chrA02	Undefined	as_event	3223870	3224060	.	+	.	transcript_id "TCONS_00003638,TCONS_00003640"; gene_id "chrA02:3222572-3224575W"; flanks "3223870-,3224060-"; structure "1^,2^"; splice_chain "3223967^,3223968^"; sources "Undefined,Undefined"; NMorMRNA "null"; degree "4"; dimension "2_2";
chrA02	Undefined	as_event	3223732	3224060	.	+	.	transcript_id "TCONS_00003638,TCONS_00003640,TCONS_00003639/TCONS_00003641"; gene_id "chrA02:3222572-3224575W"; flanks "3223732-,3224060-"; structure "1^2-3^,1^2-4^,3^"; splice_chain "3223797^3223870-3223967^,3223797^3223870-3223968^,3223967^"; sources "Undefined,Undefined,Undefined"; NMorMRNA "null"; degree "9"; dimension "3_3";
chrA02	Undefined	as_event	3259648	3259883	.	+	.	transcript_id "TCONS_00003642,TCONS_00003643"; gene_id "chrA02:3259047-3262362W"; flanks "3259648-,3259883^"; structure "0,1^2-"; splice_chain ",3259740^3259818-"; sources "Undefined,Undefined"; NMorMRNA "null"; degree "4"; dimension "2_2";
chrA02	Undefined	as_event	3259818	3260053	.	+	.	transcript_id "TCONS_00003643,TCONS_00003644"; gene_id "chrA02:3259047-3262362W"; flanks "3259818-,3260053^"; structure "1^3-,2^4-"; splice_chain "3259883^3259955-,3259913^3259985-"; sources "Undefined,Undefined"; NMorMRNA "null"; degree "4"; dimension "2_2";
chrA02	Undefined	as_event	3259648	3260053	.	+	.	transcript_id "TCONS_00003643,TCONS_00003644,TCONS_00003642"; gene_id "chrA02:3259047-3262362W"; flanks "3259648-,3260053^"; structure "1^2-3^5-,1^2-4^6-,3^5-"; splice_chain "3259740^3259818-3259883^3259955-,3259740^3259818-3259913^3259985-,3259883^3259955-"; sources "Undefined,Undefined,Undefined"; NMorMRNA "null"; degree "9"; dimension "3_3";
chrA02	Undefined	as_event	3260053	3260260	.	+	.	transcript_id "TCONS_00003642,TCONS_00003643/TCONS_00003644"; gene_id "chrA02:3259047-3262362W"; flanks "3260053^,3260260^"; structure "1-,2-"; splice_chain "3260180-,3260181-"; sources "Undefined,Undefined"; NMorMRNA "null"; degree "4"; dimension "2_2";
chrA02	Undefined	as_event	3485276	3485813	.	+	.	transcript_id "TCONS_00003666,TCONS_00003665"; gene_id "chrA02:3485116-3487291W"; flanks "3485276^,3485813^"; structure "1-,2-"; splice_chain "3485595-,3485620-"; sources "Undefined,Undefined"; NMorMRNA "null"; degree "4"; dimension "2_2";
chrA02	Undefined	as_event	3544889	3545174	.	+	.	transcript_id "TCONS_00003670,TCONS_00003671"; gene_id "chrA02:3543812-3546888W"; flanks "3544889-,3545174^"; structure "0,1^2-"; splice_chain ",3544977^3545054-"; sources "Undefined,Undefined"; NMorMRNA "null"; degree "4"; dimension "2_2";
chrA02	Undefined	as_event	3545851	3546364	.	+	.	transcript_id "TCONS_00003670,TCONS_00003671"; gene_id "chrA02:3543812-3546888W"; flanks "3545851-,3546364^"; structure "0,1^2-"; splice_chain ",3546099^3546168-"; sources "Undefined,Undefined"; NMorMRNA "null"; degree "4"; dimension "2_2";
chrA02	Undefined	as_event	3574068	3574369	.	+	.	transcript_id "TCONS_00003673,TCONS_00003672"; gene_id "chrA02:3572499-3575530W"; flanks "3574068-,3574369^"; structure "0,1^2-"; splice_chain ",3574089^3574123-"; sources "Undefined,Undefined"; NMorMRNA "null"; degree "4"; dimension "2_2";
chrA02	Undefined	as_event	3584578	3585104	.	+	.	transcript_id "TCONS_00003677,TCONS_00003678"; gene_id "chrA02:3584578-3585142W"; flanks "3584578[,3585104-"; structure "1^,2^"; splice_chain "3585011^,3585012^"; sources "Undefined,Undefined"; NMorMRNA "null"; degree "4"; dimension "2_2";
chrA02	Undefined	as_event	3584578	3585142	.	+	.	transcript_id "TCONS_00003677,TCONS_00003678,TCONS_00003676"; gene_id "chrA02:3584578-3585142W"; flanks "3584578[,3585142]"; structure "1^4-,2^4-,3^5-"; splice_chain "3585011^3585104-,3585012^3585104-,3585021^3585114-"; sources "Undefined,Undefined,Undefined"; NMorMRNA "null"; degree "9"; dimension "3_3";
chrA02	Undefined	as_event	3602175	3602572	.	+	.	transcript_id "TCONS_00003682,TCONS_00003681"; gene_id "chrA02:3600862-3602572W"; flanks "3602175-,3602572]"; structure "0,1^2-"; splice_chain ",3602226^3602313-"; sources "Undefined,Undefined"; NMorMRNA "null"; degree "4"; dimension "2_2";
chrA02	Undefined	as_event	3671192	3671345	.	+	.	transcript_id "TCONS_00003689,TCONS_00003688"; gene_id "chrA02:3669567-3671936W"; flanks "3671192^,3671345^"; structure "1-,2-"; splice_chain "3671276-,3671277-"; sources "Undefined,Undefined"; NMorMRNA "null"; degree "4"; dimension "2_2";
chrA02	Undefined	as_event	3690445	3690860	.	+	.	transcript_id "TCONS_00003690,TCONS_00003692,TCONS_00003691"; gene_id "chrA02:3689506-3691144W"; flanks "3690445^,3690860]"; structure "1-,2-,3-"; splice_chain "3690555-,3690558-,3690597-"; sources "Undefined,Undefined,Undefined"; NMorMRNA "null"; degree "9"; dimension "3_3";
chrA02	Undefined	as_event	3777580	3777874	.	+	.	transcript_id "TCONS_00003696,TCONS_00003697"; gene_id "chrA02:3777141-3780483W"; flanks "3777580-,3777874^"; structure "0,1^2-"; splice_chain ",3777694^3777764-"; sources "Undefined,Undefined"; NMorMRNA "null"; degree "4"; dimension "2_2";
chrA02	Undefined	as_event	3853617	3854643	.	+	.	transcript_id "TCONS_00003706,TCONS_00003705"; gene_id "chrA02:3851363-3854643W"; flanks "3853617-,3854643]"; structure "0,1^2-"; splice_chain ",3853693^3853769-"; sources "Undefined,Undefined"; NMorMRNA "null"; degree "4"; dimension "2_2";
chrA02	Undefined	as_event	3872663	3873024	.	+	.	transcript_id "TCONS_00003709,TCONS_00003710"; gene_id "chrA02:3869468-3874457W"; flanks "3872663-,3873024^"; structure "0,1^2-"; splice_chain ",3872901^3872992-"; sources "Undefined,Undefined"; NMorMRNA "null"; degree "4"; dimension "2_2";
chrA02	Undefined	as_event	3990831	3990989	.	+	.	transcript_id "TCONS_00003714/TCONS_00003715,TCONS_00003716"; gene_id "chrA02:3988467-3996113W"; flanks "3990831-,3990989-"; structure "1^,2^"; splice_chain "3990908^,3990910^"; sources "Undefined,Undefined"; NMorMRNA "null"; degree "4"; dimension "2_2";
chrA02	Undefined	as_event	3991933	3992078	.	+	.	transcript_id "TCONS_00003715/TCONS_00003716,TCONS_00003714"; gene_id "chrA02:3988467-3996113W"; flanks "3991933-,3992078-"; structure "1^,2^"; splice_chain "3991975^,3991977^"; sources "Undefined,Undefined"; NMorMRNA "null"; degree "4"; dimension "2_2";
chrA02	Undefined	as_event	3995611	3995816	.	+	.	transcript_id "TCONS_00003715/TCONS_00003716,TCONS_00003714"; gene_id "chrA02:3988467-3996113W"; flanks "3995611-,3995816-"; structure "1^,2^"; splice_chain "3995708^,3995709^"; sources "Undefined,Undefined"; NMorMRNA "null"; degree "4"; dimension "2_2";
chrA02	Undefined	as_event	4107107	4107939	.	+	.	transcript_id "TCONS_00003720,TCONS_00003721"; gene_id "chrA02:4106811-4109623W"; flanks "4107107-,4107939^"; structure "0,1^2-"; splice_chain ",4107783^4107874-"; sources "Undefined,Undefined"; NMorMRNA "null"; degree "4"; dimension "2_2";
chrA02	Undefined	as_event	4188933	4189239	.	+	.	transcript_id "TCONS_00003726,TCONS_00003727,TCONS_00003728"; gene_id "chrA02:4188802-4189371W"; flanks "4188933-,4189239-"; structure "1^,2^,3^"; splice_chain "4189070^,4189071^,4189072^"; sources "Undefined,Undefined,Undefined"; NMorMRNA "null"; degree "9"; dimension "3_3";
chrA02	Undefined	as_event	4188933	4189371	.	+	.	transcript_id "TCONS_00003726,TCONS_00003727,TCONS_00003728,TCONS_00003729"; gene_id "chrA02:4188802-4189371W"; flanks "4188933-,4189371]"; structure "1^5-,2^5-,3^5-,4^6-"; splice_chain "4189070^4189239-,4189071^4189239-,4189072^4189239-,4189080^4189249-"; sources "Undefined,Undefined,Undefined,Undefined"; NMorMRNA "null"; degree "16"; dimension "4_4";
chrA02	Undefined	as_event	4505324	4505548	.	+	.	transcript_id "TCONS_00003750,TCONS_00003751"; gene_id "chrA02:4504985-4507242W"; flanks "4505324-,4505548-"; structure "1^,2^"; splice_chain "4505442^,4505445^"; sources "Undefined,Undefined"; NMorMRNA "null"; degree "4"; dimension "2_2";
chrA02	Undefined	as_event	4532464	4532881	.	+	.	transcript_id "TCONS_00003760,TCONS_00003758/TCONS_00003759"; gene_id "chrA02:4530563-4533916W"; flanks "4532464-,4532881^"; structure "0,1^2-"; splice_chain ",4532563^4532652-"; sources "Undefined,Undefined"; NMorMRNA "null"; degree "4"; dimension "2_2";
chrA02	Undefined	as_event	4574374	4574560	.	+	.	transcript_id "TCONS_00003765,TCONS_00003764"; gene_id "chrA02:4572337-4574580W"; flanks "4574374-,4574560-"; structure "1^,2^"; splice_chain "4574490^,4574491^"; sources "Undefined,Undefined"; NMorMRNA "null"; degree "4"; dimension "2_2";
chrA02	Undefined	as_event	4574374	4574580	.	+	.	transcript_id "TCONS_00003763,TCONS_00003765,TCONS_00003764"; gene_id "chrA02:4572337-4574580W"; flanks "4574374-,4574580]"; structure "0,1^3-,2^3-"; splice_chain ",4574490^4574560-,4574491^4574560-"; sources "Undefined,Undefined,Undefined"; NMorMRNA "null"; degree "9"; dimension "3_3";
chrA02	Undefined	as_event	4834603	4834963	.	+	.	transcript_id "TCONS_00003776,TCONS_00003775"; gene_id "chrA02:4833971-4836324W"; flanks "4834603-,4834963^"; structure "0,1^2-"; splice_chain ",4834687^4834777-"; sources "Undefined,Undefined"; NMorMRNA "null"; degree "4"; dimension "2_2";
chrA02	Undefined	as_event	5022668	5023064	.	+	.	transcript_id "TCONS_00003786,TCONS_00003785"; gene_id "chrA02:5022235-5023574W"; flanks "5022668-,5023064^"; structure "0,1^2-"; splice_chain ",5022711^5022956-"; sources "Undefined,Undefined"; NMorMRNA "null"; degree "4"; dimension "2_2";
chrA02	Undefined	as_event	5073336	5073579	.	+	.	transcript_id "TCONS_00003791,TCONS_00003790"; gene_id "chrA02:5072238-5073579W"; flanks "5073336-,5073579]"; structure "1^3-,2^4-"; splice_chain "5073455^5073541-,5073456^5073542-"; sources "Undefined,Undefined"; NMorMRNA "null"; degree "4"; dimension "2_2";
chrA02	Undefined	as_event	5184020	5184300	.	+	.	transcript_id "TCONS_00003796,TCONS_00003795"; gene_id "chrA02:5183952-5187085W"; flanks "5184020^,5184300^"; structure "1-,2-"; splice_chain "5184264-,5184265-"; sources "Undefined,Undefined"; NMorMRNA "null"; degree "4"; dimension "2_2";
chrA02	Undefined	as_event	5424659	5425119	.	+	.	transcript_id "TCONS_00003806,TCONS_00003807"; gene_id "chrA02:5423730-5425119W"; flanks "5424659-,5425119]"; structure "0,1^2-"; splice_chain ",5424744^5424836-"; sources "Undefined,Undefined"; NMorMRNA "null"; degree "4"; dimension "2_2";
chrA02	Undefined	as_event	5570560	5571030	.	+	.	transcript_id "TCONS_00003811,TCONS_00003812"; gene_id "chrA02:5570220-5571030W"; flanks "5570560-,5571030]"; structure "0,1^2-"; splice_chain ",5570700^5570804-"; sources "Undefined,Undefined"; NMorMRNA "null"; degree "4"; dimension "2_2";
chrA02	Undefined	as_event	5900614	5901190	.	+	.	transcript_id "TCONS_00003825,TCONS_00003826"; gene_id "chrA02:5899480-5904543W"; flanks "5900614-,5901190^"; structure "0,1^2-"; splice_chain ",5900897^5901045-"; sources "Undefined,Undefined"; NMorMRNA "null"; degree "4"; dimension "2_2";
chrA02	Undefined	as_event	5978098	5978537	.	+	.	transcript_id "TCONS_00003831,TCONS_00003830"; gene_id "chrA02:5977158-5979601W"; flanks "5978098-,5978537^"; structure "1^3-5^7-,2^4-6^8-"; splice_chain "5978176^5978286-5978368^5978472-,5978196^5978306-5978378^5978482-"; sources "Undefined,Undefined"; NMorMRNA "null"; degree "4"; dimension "2_2";
chrA02	Undefined	as_event	6133568	6133826	.	+	.	transcript_id "TCONS_00003840,TCONS_00003841"; gene_id "chrA02:6132881-6133982W"; flanks "6133568-,6133826^"; structure "0,1^2-"; splice_chain ",6133649^6133748-"; sources "Undefined,Undefined"; NMorMRNA "null"; degree "4"; dimension "2_2";
chrA02	Undefined	as_event	6264441	6264738	.	+	.	transcript_id "TCONS_00003848,TCONS_00003849"; gene_id "chrA02:6263499-6264738W"; flanks "6264441-,6264738]"; structure "0,1^2-"; splice_chain ",6264566^6264642-"; sources "Undefined,Undefined"; NMorMRNA "null"; degree "4"; dimension "2_2";
chrA02	Undefined	as_event	6287421	6287713	.	+	.	transcript_id "TCONS_00003852,TCONS_00003853"; gene_id "chrA02:6286613-6288442W"; flanks "6287421^,6287713^"; structure "1-,2-"; splice_chain "6287624-,6287633-"; sources "Undefined,Undefined"; NMorMRNA "null"; degree "4"; dimension "2_2";
chrA02	Undefined	as_event	6295353	6295512	.	+	.	transcript_id "TCONS_00003854,TCONS_00003855"; gene_id "chrA02:6294424-6299580W"; flanks "6295353^,6295512^"; structure "1-,2-"; splice_chain "6295430-,6295431-"; sources "Undefined,Undefined"; NMorMRNA "null"; degree "4"; dimension "2_2";
chrA02	Undefined	as_event	6301503	6301986	.	+	.	transcript_id "TCONS_00003856,TCONS_00003857"; gene_id "chrA02:6300868-6302875W"; flanks "6301503^,6301986-"; structure "0,1-2^"; splice_chain ",6301842-6301889^"; sources "Undefined,Undefined"; NMorMRNA "null"; degree "4"; dimension "2_2";
chrA02	Undefined	as_event	6520997	6521709	.	+	.	transcript_id "TCONS_00003864,TCONS_00003865"; gene_id "chrA02:6520997-6524223W"; flanks "6520997[,6521709-"; structure "1^,2^"; splice_chain "6521194^,6521196^"; sources "Undefined,Undefined"; NMorMRNA "null"; degree "4"; dimension "2_2";
chrA02	Undefined	as_event	6523510	6523849	.	+	.	transcript_id "TCONS_00003864,TCONS_00003865"; gene_id "chrA02:6520997-6524223W"; flanks "6523510-,6523849^"; structure "0,1^2-"; splice_chain ",6523652^6523727-"; sources "Undefined,Undefined"; NMorMRNA "null"; degree "4"; dimension "2_2";
chrA02	Undefined	as_event	6909201	6909450	.	+	.	transcript_id "TCONS_00003872,TCONS_00003873"; gene_id "chrA02:6907973-6910361W"; flanks "6909201-,6909450^"; structure "0,1^2-"; splice_chain ",6909322^6909426-"; sources "Undefined,Undefined"; NMorMRNA "null"; degree "4"; dimension "2_2";
chrA02	Undefined	as_event	6909983	6910361	.	+	.	transcript_id "TCONS_00003872,TCONS_00003873"; gene_id "chrA02:6907973-6910361W"; flanks "6909983-,6910361]"; structure "0,1^2-"; splice_chain ",6910052^6910161-"; sources "Undefined,Undefined"; NMorMRNA "null"; degree "4"; dimension "2_2";
chrA02	Undefined	as_event	7237816	7237980	.	+	.	transcript_id "TCONS_00003888,TCONS_00003887"; gene_id "chrA02:7237559-7241356W"; flanks "7237816^,7237980^"; structure "1-,2-"; splice_chain "7237906-,7237907-"; sources "Undefined,Undefined"; NMorMRNA "null"; degree "4"; dimension "2_2";
chrA02	Undefined	as_event	7380865	7381165	.	+	.	transcript_id "TCONS_00003899,TCONS_00003900"; gene_id "chrA02:7379772-7382549W"; flanks "7380865-,7381165^"; structure "0,1^2-"; splice_chain ",7380980^7381064-"; sources "Undefined,Undefined"; NMorMRNA "null"; degree "4"; dimension "2_2";
chrA02	Undefined	as_event	7427847	7428079	.	+	.	transcript_id "TCONS_00003901,TCONS_00003902"; gene_id "chrA02:7427406-7429403W"; flanks "7427847-,7428079^"; structure "0,1^2-"; splice_chain ",7427931^7428030-"; sources "Undefined,Undefined"; NMorMRNA "null"; degree "4"; dimension "2_2";
chrA02	Undefined	as_event	7492197	7492482	.	+	.	transcript_id "TCONS_00003903,TCONS_00003904"; gene_id "chrA02:7491660-7493946W"; flanks "7492197-,7492482^"; structure "0,1^2-"; splice_chain ",7492258^7492334-"; sources "Undefined,Undefined"; NMorMRNA "null"; degree "4"; dimension "2_2";
chrA02	Undefined	as_event	7493563	7493946	.	+	.	transcript_id "TCONS_00003903,TCONS_00003905"; gene_id "chrA02:7491660-7493946W"; flanks "7493563-,7493946]"; structure "0,1^2-"; splice_chain ",7493639^7493721-"; sources "Undefined,Undefined"; NMorMRNA "null"; degree "4"; dimension "2_2";
chrA02	Undefined	as_event	7514040	7514659	.	+	.	transcript_id "TCONS_00003908/TCONS_00003909,TCONS_00003910"; gene_id "chrA02:7510482-7514659W"; flanks "7514040-,7514659]"; structure "0,1^2-"; splice_chain ",7514191^7514289-"; sources "Undefined,Undefined"; NMorMRNA "null"; degree "4"; dimension "2_2";
chrA02	Undefined	as_event	7695145	7696456	.	+	.	transcript_id "TCONS_00003915,TCONS_00003916"; gene_id "chrA02:7694750-7696456W"; flanks "7695145-,7696456]"; structure "1^3-,2^4-"; splice_chain "7695367^7695787-,7695377^7695797-"; sources "Undefined,Undefined"; NMorMRNA "null"; degree "4"; dimension "2_2";
chrA02	Undefined	as_event	7930520	7930787	.	+	.	transcript_id "TCONS_00003919/TCONS_00003920,TCONS_00003921"; gene_id "chrA02:7930448-7937585W"; flanks "7930520^,7930787^"; structure "1-,2-"; splice_chain "7930593-,7930606-"; sources "Undefined,Undefined"; NMorMRNA "null"; degree "4"; dimension "2_2";
chrA02	Undefined	as_event	7931980	7932204	.	+	.	transcript_id "TCONS_00003920/TCONS_00003921,TCONS_00003919"; gene_id "chrA02:7930448-7937585W"; flanks "7931980-,7932204^"; structure "0,1^2-"; splice_chain ",7932015^7932102-"; sources "Undefined,Undefined"; NMorMRNA "null"; degree "4"; dimension "2_2";
chrA02	Undefined	as_event	7933940	7934353	.	+	.	transcript_id "TCONS_00003919/TCONS_00003920,TCONS_00003921"; gene_id "chrA02:7930448-7937585W"; flanks "7933940-,7934353^"; structure "1^3-,2^4-"; splice_chain "7934051^7934198-,7934053^7934200-"; sources "Undefined,Undefined"; NMorMRNA "null"; degree "4"; dimension "2_2";
chrA02	Undefined	as_event	7935290	7936157	.	+	.	transcript_id "TCONS_00003920,TCONS_00003919"; gene_id "chrA02:7930448-7937585W"; flanks "7935290-,7936157^"; structure "1^3-,2^4-"; splice_chain "7935433^7935696-,7935443^7935706-"; sources "Undefined,Undefined"; NMorMRNA "null"; degree "4"; dimension "2_2";
chrA02	Undefined	as_event	7935696	7936555	.	+	.	transcript_id "TCONS_00003921,TCONS_00003920"; gene_id "chrA02:7930448-7937585W"; flanks "7935696-,7936555^"; structure "0,1^2-"; splice_chain ",7936157^7936268-"; sources "Undefined,Undefined"; NMorMRNA "null"; degree "4"; dimension "2_2";
chrA02	Undefined	as_event	7935290	7936555	.	+	.	transcript_id "TCONS_00003921,TCONS_00003920,TCONS_00003919"; gene_id "chrA02:7930448-7937585W"; flanks "7935290-,7936555^"; structure "1^3-,1^3-5^6-,2^4-5^6-"; splice_chain "7935433^7935696-,7935433^7935696-7936157^7936268-,7935443^7935706-7936157^7936268-"; sources "Undefined,Undefined,Undefined"; NMorMRNA "null"; degree "9"; dimension "3_3";
chrA02	Undefined	as_event	8004531	8005419	.	+	.	transcript_id "TCONS_00003926,TCONS_00003925"; gene_id "chrA02:8004531-8007907W"; flanks "8004531[,8005419^"; structure "1^3-,2^4-"; splice_chain "8005260^8005342-,8005270^8005352-"; sources "Undefined,Undefined"; NMorMRNA "null"; degree "4"; dimension "2_2";
chrA02	Undefined	as_event	8006399	8006949	.	+	.	transcript_id "TCONS_00003926,TCONS_00003925"; gene_id "chrA02:8004531-8007907W"; flanks "8006399-,8006949^"; structure "1^3-,2^4-"; splice_chain "8006602^8006698-,8006612^8006708-"; sources "Undefined,Undefined"; NMorMRNA "null"; degree "4"; dimension "2_2";
chrA02	Undefined	as_event	8007557	8007809	.	+	.	transcript_id "TCONS_00003925/TCONS_00003926,TCONS_00003927"; gene_id "chrA02:8004531-8007907W"; flanks "8007557-,8007809^"; structure "0,1^2-"; splice_chain ",8007631^8007718-"; sources "Undefined,Undefined"; NMorMRNA "null"; degree "4"; dimension "2_2";
chrA02	Undefined	as_event	8042883	8043225	.	+	.	transcript_id "TCONS_00003932,TCONS_00003933"; gene_id "chrA02:8042514-8043575W"; flanks "8042883-,8043225^"; structure "0,1^2-"; splice_chain ",8042941^8043037-"; sources "Undefined,Undefined"; NMorMRNA "null"; degree "4"; dimension "2_2";
chrA02	Undefined	as_event	8105478	8106204	.	+	.	transcript_id "TCONS_00003935,TCONS_00003936"; gene_id "chrA02:8105216-8106363W"; flanks "8105478^,8106204-"; structure "1-3^4-6^,2-5^"; splice_chain "8105561-8105788^8105866-8106035^,8105568-8105995^"; sources "Undefined,Undefined"; NMorMRNA "null"; degree "4"; dimension "2_2";
chrA02	Undefined	as_event	8211163	8211673	.	+	.	transcript_id "TCONS_00003943,TCONS_00003942"; gene_id "chrA02:8210464-8211673W"; flanks "8211163-,8211673]"; structure "1^3-,2^4-"; splice_chain "8211244^8211479-,8211254^8211489-"; sources "Undefined,Undefined"; NMorMRNA "null"; degree "4"; dimension "2_2";
chrA02	Undefined	as_event	8273377	8274755	.	+	.	transcript_id "TCONS_00003944,TCONS_00003945"; gene_id "chrA02:8273377-8274755W"; flanks "8273377[,8274755]"; structure "1^2-,3^4-"; splice_chain "8273774^8273845-,8273975^8274051-"; sources "Undefined,Undefined"; NMorMRNA "null"; degree "4"; dimension "2_2";
chrA02	Undefined	as_event	8320127	8320421	.	+	.	transcript_id "TCONS_00003947,TCONS_00003948"; gene_id "chrA02:8318185-8320421W"; flanks "8320127-,8320421]"; structure "0,1^2-"; splice_chain ",8320187^8320282-"; sources "Undefined,Undefined"; NMorMRNA "null"; degree "4"; dimension "2_2";
chrA02	Undefined	as_event	8322660	8322943	.	+	.	transcript_id "TCONS_00003950,TCONS_00003949/TCONS_00003951"; gene_id "chrA02:8321985-8326636W"; flanks "8322660-,8322943^"; structure "0,1^2-"; splice_chain ",8322723^8322823-"; sources "Undefined,Undefined"; NMorMRNA "null"; degree "4"; dimension "2_2";
chrA02	Undefined	as_event	8325194	8325471	.	+	.	transcript_id "TCONS_00003950/TCONS_00003951,TCONS_00003949"; gene_id "chrA02:8321985-8326636W"; flanks "8325194-,8325471-"; structure "1^,2^"; splice_chain "8325367^,8325392^"; sources "Undefined,Undefined"; NMorMRNA "null"; degree "4"; dimension "2_2";
chrA02	Undefined	as_event	8421486	8421857	.	+	.	transcript_id "TCONS_00003952,TCONS_00003953"; gene_id "chrA02:8419764-8422203W"; flanks "8421486-,8421857^"; structure "0,1^2-"; splice_chain ",8421578^8421657-"; sources "Undefined,Undefined"; NMorMRNA "null"; degree "4"; dimension "2_2";
chrA02	Undefined	as_event	8596206	8597093	.	+	.	transcript_id "TCONS_00003960/TCONS_00003961,TCONS_00003959"; gene_id "chrA02:8595529-8598550W"; flanks "8596206-,8597093^"; structure "1^3-,2^4-"; splice_chain "8596415^8596929-,8596418^8596932-"; sources "Undefined,Undefined"; NMorMRNA "null"; degree "4"; dimension "2_2";
chrA02	Undefined	as_event	8597093	8597525	.	+	.	transcript_id "TCONS_00003960,TCONS_00003959"; gene_id "chrA02:8595529-8598550W"; flanks "8597093^,8597525^"; structure "1-,2-3^4-"; splice_chain "8597230-,8597235-8597283^8597379-"; sources "Undefined,Undefined"; NMorMRNA "null"; degree "4"; dimension "2_2";
chrA02	Undefined	as_event	8597379	8598550	.	+	.	transcript_id "TCONS_00003961,TCONS_00003959"; gene_id "chrA02:8595529-8598550W"; flanks "8597379-,8598550]"; structure "0,1^2-"; splice_chain ",8597525^8597891-"; sources "Undefined,Undefined"; NMorMRNA "null"; degree "4"; dimension "2_2";
chrA02	Undefined	as_event	8597093	8598550	.	+	.	transcript_id "TCONS_00003960,TCONS_00003961,TCONS_00003959"; gene_id "chrA02:8595529-8598550W"; flanks "8597093^,8598550]"; structure "1-5^6-,2-3^4-,2-3^4-5^6-"; splice_chain "8597230-8597525^8597891-,8597235-8597283^8597379-,8597235-8597283^8597379-8597525^8597891-"; sources "Undefined,Undefined,Undefined"; NMorMRNA "null"; degree "9"; dimension "3_3";
chrA02	Undefined	as_event	8625289	8625973	.	+	.	transcript_id "TCONS_00003962,TCONS_00003963"; gene_id "chrA02:8623302-8625973W"; flanks "8625289-,8625973]"; structure "0,1^2-"; splice_chain ",8625575^8625679-"; sources "Undefined,Undefined"; NMorMRNA "null"; degree "4"; dimension "2_2";
chrA02	Undefined	as_event	8641093	8641256	.	+	.	transcript_id "TCONS_00003966,TCONS_00003965"; gene_id "chrA02:8641032-8641713W"; flanks "8641093^,8641256^"; structure "1-,2-"; splice_chain "8641164-,8641182-"; sources "Undefined,Undefined"; NMorMRNA "null"; degree "4"; dimension "2_2";
chrA02	Undefined	as_event	8648743	8649258	.	+	.	transcript_id "TCONS_00003967,TCONS_00003969"; gene_id "chrA02:8648246-8652111W"; flanks "8648743-,8649258-"; structure "1^,2^"; splice_chain "8648990^,8649018^"; sources "Undefined,Undefined"; NMorMRNA "null"; degree "4"; dimension "2_2";
chrA02	Undefined	as_event	8648743	8649523	.	+	.	transcript_id "TCONS_00003968,TCONS_00003967,TCONS_00003969"; gene_id "chrA02:8648246-8652111W"; flanks "8648743-,8649523^"; structure "0,1^3-,2^3-"; splice_chain ",8648990^8649258-,8649018^8649258-"; sources "Undefined,Undefined,Undefined"; NMorMRNA "null"; degree "9"; dimension "3_3";
chrA02	Undefined	as_event	8651379	8651620	.	+	.	transcript_id "TCONS_00003969,TCONS_00003970"; gene_id "chrA02:8648246-8652111W"; flanks "8651379-,8651620^"; structure "0,1^2-"; splice_chain ",8651480^8651564-"; sources "Undefined,Undefined"; NMorMRNA "null"; degree "4"; dimension "2_2";
chrA02	Undefined	as_event	8651379	8651885	.	+	.	transcript_id "TCONS_00003968,TCONS_00003970,TCONS_00003969"; gene_id "chrA02:8648246-8652111W"; flanks "8651379-,8651885^"; structure "0,1^2-3^4-,3^4-"; splice_chain ",8651480^8651564-8651620^8651808-,8651620^8651808-"; sources "Undefined,Undefined,Undefined"; NMorMRNA "null"; degree "9"; dimension "3_3";
chrA02	Undefined	as_event	8651379	8652111	.	+	.	transcript_id "TCONS_00003967,TCONS_00003970,TCONS_00003969,TCONS_00003968"; gene_id "chrA02:8648246-8652111W"; flanks "8651379-,8652111]"; structure "0,1^2-3^4-5^6-,3^4-5^6-,5^6-"; splice_chain ",8651480^8651564-8651620^8651808-8651885^8652033-,8651620^8651808-8651885^8652033-,8651885^8652033-"; sources "Undefined,Undefined,Undefined,Undefined"; NMorMRNA "null"; degree "16"; dimension "4_4";
chrA02	Undefined	as_event	8677411	8677672	.	+	.	transcript_id "TCONS_00003973,TCONS_00003972"; gene_id "chrA02:8676216-8677672W"; flanks "8677411-,8677672]"; structure "1^3-,2^4-"; splice_chain "8677542^8677622-,8677552^8677632-"; sources "Undefined,Undefined"; NMorMRNA "null"; degree "4"; dimension "2_2";
chrA02	Undefined	as_event	8751692	8751860	.	+	.	transcript_id "TCONS_00003976,TCONS_00003975"; gene_id "chrA02:8751426-8754388W"; flanks "8751692-,8751860-"; structure "1^,2^"; splice_chain "8751758^,8751763^"; sources "Undefined,Undefined"; NMorMRNA "null"; degree "4"; dimension "2_2";
chrA02	Undefined	as_event	8948467	8948737	.	+	.	transcript_id "TCONS_00003982,TCONS_00003983"; gene_id "chrA02:8946987-8951811W"; flanks "8948467-,8948737^"; structure "1^3-,2^4-"; splice_chain "8948593^8948676-,8948603^8948686-"; sources "Undefined,Undefined"; NMorMRNA "null"; degree "4"; dimension "2_2";
chrA02	Undefined	as_event	8999276	8999616	.	+	.	transcript_id "TCONS_00003984,TCONS_00003985"; gene_id "chrA02:8999107-9001736W"; flanks "8999276-,8999616^"; structure "1^3-,2^4-"; splice_chain "8999354^8999442-,8999364^8999452-"; sources "Undefined,Undefined"; NMorMRNA "null"; degree "4"; dimension "2_2";
chrA02	Undefined	as_event	9113139	9113441	.	+	.	transcript_id "TCONS_00003990,TCONS_00003988"; gene_id "chrA02:9112681-9114801W"; flanks "9113139-,9113441^"; structure "1^3-,2^4-"; splice_chain "9113222^9113287-,9113223^9113288-"; sources "Undefined,Undefined"; NMorMRNA "null"; degree "4"; dimension "2_2";
chrA02	Undefined	as_event	9113139	9113627	.	+	.	transcript_id "TCONS_00003990,TCONS_00003988,TCONS_00003989"; gene_id "chrA02:9112681-9114801W"; flanks "9113139-,9113627^"; structure "1^4-7^9-,2^5-7^9-,3^6-8^10-"; splice_chain "9113222^9113287-9113441^9113530-,9113223^9113288-9113441^9113530-,9113225^9113290-9113451^9113540-"; sources "Undefined,Undefined,Undefined"; NMorMRNA "null"; degree "9"; dimension "3_3";
chrA02	Undefined	as_event	9566586	9567366	.	+	.	transcript_id "TCONS_00004011,TCONS_00004013"; gene_id "chrA02:9562409-9567822W"; flanks "9566586-,9567366]"; structure "0,1^2-"; splice_chain ",9566777^9566850-"; sources "Undefined,Undefined"; NMorMRNA "null"; degree "4"; dimension "2_2";
chrA02	Undefined	as_event	9572870	9573192	.	+	.	transcript_id "TCONS_00004014,TCONS_00004015"; gene_id "chrA02:9569577-9573635W"; flanks "9572870-,9573192^"; structure "0,1^2-"; splice_chain ",9572933^9573053-"; sources "Undefined,Undefined"; NMorMRNA "null"; degree "4"; dimension "2_2";
chrA02	Undefined	as_event	9702948	9703225	.	+	.	transcript_id "TCONS_00004019,TCONS_00004021"; gene_id "chrA02:9702006-9704268W"; flanks "9702948-,9703225^"; structure "0,1^2-"; splice_chain ",9703087^9703188-"; sources "Undefined,Undefined"; NMorMRNA "null"; degree "4"; dimension "2_2";
chrA02	Undefined	as_event	9703188	9703357	.	+	.	transcript_id "TCONS_00004020,TCONS_00004021"; gene_id "chrA02:9702006-9704268W"; flanks "9703188-,9703357^"; structure "0,1^2-"; splice_chain ",9703225^9703312-"; sources "Undefined,Undefined"; NMorMRNA "null"; degree "4"; dimension "2_2";
chrA02	Undefined	as_event	9702948	9703357	.	+	.	transcript_id "TCONS_00004020,TCONS_00004021,TCONS_00004019"; gene_id "chrA02:9702006-9704268W"; flanks "9702948-,9703357^"; structure "1^2-,1^2-3^4-,3^4-"; splice_chain "9703087^9703188-,9703087^9703188-9703225^9703312-,9703225^9703312-"; sources "Undefined,Undefined,Undefined"; NMorMRNA "null"; degree "9"; dimension "3_3";
chrA02	Undefined	as_event	10047161	10047792	.	+	.	transcript_id "TCONS_00004033,TCONS_00004034"; gene_id "chrA02:10045346-10047792W"; flanks "10047161-,10047792]"; structure "0,1^2-"; splice_chain ",10047222^10047320-"; sources "Undefined,Undefined"; NMorMRNA "null"; degree "4"; dimension "2_2";
chrA02	Undefined	as_event	10312521	10312769	.	+	.	transcript_id "TCONS_00004040,TCONS_00004041"; gene_id "chrA02:10312521-10314185W"; flanks "10312521[,10312769-"; structure "1^,2^"; splice_chain "10312651^,10312686^"; sources "Undefined,Undefined"; NMorMRNA "null"; degree "4"; dimension "2_2";
chrA02	Undefined	as_event	10312521	10312875	.	+	.	transcript_id "TCONS_00004042,TCONS_00004040,TCONS_00004041"; gene_id "chrA02:10312521-10314185W"; flanks "10312521[,10312875^"; structure "0,1^3-,2^3-"; splice_chain ",10312651^10312769-,10312686^10312769-"; sources "Undefined,Undefined,Undefined"; NMorMRNA "null"; degree "9"; dimension "3_3";
chrA02	Undefined	as_event	10313133	10313303	.	+	.	transcript_id "TCONS_00004041,TCONS_00004040"; gene_id "chrA02:10312521-10314185W"; flanks "10313133-,10313303-"; structure "1^,2^"; splice_chain "10313164^,10313169^"; sources "Undefined,Undefined"; NMorMRNA "null"; degree "4"; dimension "2_2";
chrA02	Undefined	as_event	10313133	10314185	.	+	.	transcript_id "TCONS_00004042,TCONS_00004041,TCONS_00004040"; gene_id "chrA02:10312521-10314185W"; flanks "10313133-,10314185]"; structure "0,1^3-,2^3-"; splice_chain ",10313164^10313303-,10313169^10313303-"; sources "Undefined,Undefined,Undefined"; NMorMRNA "null"; degree "9"; dimension "3_3";
chrA02	Undefined	as_event	10508828	10509152	.	+	.	transcript_id "TCONS_00004046,TCONS_00004047"; gene_id "chrA02:10507141-10512256W"; flanks "10508828-,10509152^"; structure "0,1^2-"; splice_chain ",10508992^10509075-"; sources "Undefined,Undefined"; NMorMRNA "null"; degree "4"; dimension "2_2";
chrA02	Undefined	as_event	10510007	10510286	.	+	.	transcript_id "TCONS_00004046,TCONS_00004047"; gene_id "chrA02:10507141-10512256W"; flanks "10510007-,10510286^"; structure "0,1^2-"; splice_chain ",10510102^10510191-"; sources "Undefined,Undefined"; NMorMRNA "null"; degree "4"; dimension "2_2";
chrA02	Undefined	as_event	10510731	10510938	.	+	.	transcript_id "TCONS_00004046,TCONS_00004047"; gene_id "chrA02:10507141-10512256W"; flanks "10510731-,10510938^"; structure "0,1^2-"; splice_chain ",10510807^10510898-"; sources "Undefined,Undefined"; NMorMRNA "null"; degree "4"; dimension "2_2";
chrA02	Undefined	as_event	10533088	10533886	.	+	.	transcript_id "TCONS_00004049,TCONS_00004050"; gene_id "chrA02:10533088-10535406W"; flanks "10533088[,10533886^"; structure "0,1^2-"; splice_chain ",10533707^10533789-"; sources "Undefined,Undefined"; NMorMRNA "null"; degree "4"; dimension "2_2";
chrA02	Undefined	as_event	10560407	10562552	.	+	.	transcript_id "TCONS_00004053,TCONS_00004052"; gene_id "chrA02:10560407-10562552W"; flanks "10560407[,10562552]"; structure "1^3-5^7-,2^4-6^8-"; splice_chain "10560537^10560626-10561325^10561995-,10560547^10560636-10561335^10562005-"; sources "Undefined,Undefined"; NMorMRNA "null"; degree "4"; dimension "2_2";
chrA02	Undefined	as_event	10686766	10688491	.	+	.	transcript_id "TCONS_00004058/TCONS_00004060,TCONS_00004059"; gene_id "chrA02:10684212-10691336W"; flanks "10686766-,10688491-"; structure "1^,2^"; splice_chain "10686778^,10686782^"; sources "Undefined,Undefined"; NMorMRNA "null"; degree "4"; dimension "2_2";
chrA02	Undefined	as_event	10821235	10822074	.	+	.	transcript_id "TCONS_00004064,TCONS_00004063"; gene_id "chrA02:10821235-10822074W"; flanks "10821235[,10822074]"; structure "0,1^2-"; splice_chain ",10821553^10821699-"; sources "Undefined,Undefined"; NMorMRNA "null"; degree "4"; dimension "2_2";
chrA02	Undefined	as_event	11059367	11059921	.	+	.	transcript_id "TCONS_00004074,TCONS_00004073"; gene_id "chrA02:11058269-11060234W"; flanks "11059367-,11059921]"; structure "1^3-,2^4-"; splice_chain "11059595^11059802-,11059605^11059812-"; sources "Undefined,Undefined"; NMorMRNA "null"; degree "4"; dimension "2_2";
chrA02	Undefined	as_event	11112509	11112936	.	+	.	transcript_id "TCONS_00004078,TCONS_00004079"; gene_id "chrA02:11112058-11113800W"; flanks "11112509-,11112936^"; structure "0,1^2-"; splice_chain ",11112750^11112832-"; sources "Undefined,Undefined"; NMorMRNA "null"; degree "4"; dimension "2_2";
chrA02	Undefined	as_event	11128657	11129790	.	+	.	transcript_id "TCONS_00004081,TCONS_00004082"; gene_id "chrA02:11128459-11129790W"; flanks "11128657-,11129790]"; structure "0,1^2-"; splice_chain ",11128950^11129040-"; sources "Undefined,Undefined"; NMorMRNA "null"; degree "4"; dimension "2_2";
chrA02	Undefined	as_event	11128459	11129790	.	+	.	transcript_id "TCONS_00004083,TCONS_00004081,TCONS_00004082"; gene_id "chrA02:11128459-11129790W"; flanks "11128459[,11129790]"; structure "0,1^2-,1^2-3^4-"; splice_chain ",11128584^11128657-,11128584^11128657-11128950^11129040-"; sources "Undefined,Undefined,Undefined"; NMorMRNA "null"; degree "9"; dimension "3_3";
chrA02	Undefined	as_event	11157349	11157827	.	+	.	transcript_id "TCONS_00004084,TCONS_00004085/TCONS_00004086"; gene_id "chrA02:11156322-11158433W"; flanks "11157349-,11157827^"; structure "0,1^2-"; splice_chain ",11157508^11157616-"; sources "Undefined,Undefined"; NMorMRNA "null"; degree "4"; dimension "2_2";
chrA02	Undefined	as_event	11158051	11158243	.	+	.	transcript_id "TCONS_00004084/TCONS_00004086,TCONS_00004085"; gene_id "chrA02:11156322-11158433W"; flanks "11158051-,11158243-"; structure "1^,2^"; splice_chain "11158119^,11158121^"; sources "Undefined,Undefined"; NMorMRNA "null"; degree "4"; dimension "2_2";
chrA02	Undefined	as_event	11410567	11410887	.	+	.	transcript_id "TCONS_00004091,TCONS_00004092"; gene_id "chrA02:11407608-11414578W"; flanks "11410567-,11410887^"; structure "0,1^2-"; splice_chain ",11410663^11410814-"; sources "Undefined,Undefined"; NMorMRNA "null"; degree "4"; dimension "2_2";
chrA02	Undefined	as_event	11413474	11413675	.	+	.	transcript_id "TCONS_00004091/TCONS_00004092,TCONS_00004093/TCONS_00004094"; gene_id "chrA02:11407608-11414578W"; flanks "11413474-,11413675^"; structure "0,1^2-"; splice_chain ",11413527^11413616-"; sources "Undefined,Undefined"; NMorMRNA "null"; degree "4"; dimension "2_2";
chrA02	Undefined	as_event	11414159	11414578	.	+	.	transcript_id "TCONS_00004092,TCONS_00004093"; gene_id "chrA02:11407608-11414578W"; flanks "11414159^,11414578]"; structure "1-,2-"; splice_chain "11414267-,11414270-"; sources "Undefined,Undefined"; NMorMRNA "null"; degree "4"; dimension "2_2";
chrA02	Undefined	as_event	11413770	11414578	.	+	.	transcript_id "TCONS_00004092,TCONS_00004093,TCONS_00004091/TCONS_00004094"; gene_id "chrA02:11407608-11414578W"; flanks "11413770-,11414578]"; structure "1^3-,1^4-,2^5-"; splice_chain "11414159^11414267-,11414159^11414270-,11414195^11414277-"; sources "Undefined,Undefined,Undefined"; NMorMRNA "null"; degree "9"; dimension "3_3";
chrA02	Undefined	as_event	11610260	11610595	.	+	.	transcript_id "TCONS_00004105,TCONS_00004106"; gene_id "chrA02:11609253-11610884W"; flanks "11610260-,11610595^"; structure "0,1^2-"; splice_chain ",11610382^11610479-"; sources "Undefined,Undefined"; NMorMRNA "null"; degree "4"; dimension "2_2";
chrA02	Undefined	as_event	11768777	11769067	.	+	.	transcript_id "TCONS_00004111,TCONS_00004110"; gene_id "chrA02:11768200-11770537W"; flanks "11768777^,11769067^"; structure "1-,2-"; splice_chain "11769025-,11769026-"; sources "Undefined,Undefined"; NMorMRNA "null"; degree "4"; dimension "2_2";
chrA02	Undefined	as_event	11769323	11770537	.	+	.	transcript_id "TCONS_00004110,TCONS_00004111"; gene_id "chrA02:11768200-11770537W"; flanks "11769323-,11770537]"; structure "1^3-,2^4-"; splice_chain "11769420^11769521-,11769430^11769531-"; sources "Undefined,Undefined"; NMorMRNA "null"; degree "4"; dimension "2_2";
chrA02	Undefined	as_event	11889553	11890717	.	+	.	transcript_id "TCONS_00004114,TCONS_00004115"; gene_id "chrA02:11889553-11891032W"; flanks "11889553[,11890717^"; structure "0,1^2-3^4-"; splice_chain ",11890105^11890433-11890561^11890642-"; sources "Undefined,Undefined"; NMorMRNA "null"; degree "4"; dimension "2_2";
chrA02	Undefined	as_event	12037461	12039070	.	+	.	transcript_id "TCONS_00004127,TCONS_00004128"; gene_id "chrA02:12036700-12039070W"; flanks "12037461-,12039070]"; structure "0,1^2-"; splice_chain ",12038633^12038707-"; sources "Undefined,Undefined"; NMorMRNA "null"; degree "4"; dimension "2_2";
chrA02	Undefined	as_event	12090648	12090818	.	+	.	transcript_id "TCONS_00004129,TCONS_00004130"; gene_id "chrA02:12088605-12091900W"; flanks "12090648^,12090818^"; structure "1-,2-"; splice_chain "12090745-,12090747-"; sources "Undefined,Undefined"; NMorMRNA "null"; degree "4"; dimension "2_2";
chrA02	Undefined	as_event	12240816	12241106	.	+	.	transcript_id "TCONS_00004134/TCONS_00004135,TCONS_00004136"; gene_id "chrA02:12240372-12241916W"; flanks "12240816-,12241106^"; structure "1^3-,2^4-"; splice_chain "12240930^12241018-,12240932^12241020-"; sources "Undefined,Undefined"; NMorMRNA "null"; degree "4"; dimension "2_2";
chrA02	Undefined	as_event	12241192	12241916	.	+	.	transcript_id "TCONS_00004136,TCONS_00004134/TCONS_00004135"; gene_id "chrA02:12240372-12241916W"; flanks "12241192-,12241916]"; structure "1^2-4^6-,3^5-"; splice_chain "12241305^12241373-12241491^12241609-,12241459^12241577-"; sources "Undefined,Undefined"; NMorMRNA "null"; degree "4"; dimension "2_2";
chrA02	Undefined	as_event	12247109	12247323	.	+	.	transcript_id "TCONS_00004137,TCONS_00004138"; gene_id "chrA02:12242251-12249064W"; flanks "12247109-,12247323-"; structure "1^,2^"; splice_chain "12247216^,12247217^"; sources "Undefined,Undefined"; NMorMRNA "null"; degree "4"; dimension "2_2";
chrA02	Undefined	as_event	12278010	12279332	.	+	.	transcript_id "TCONS_00004141,TCONS_00004142"; gene_id "chrA02:12278010-12279332W"; flanks "12278010[,12279332]"; structure "0,1^2-"; splice_chain ",12278486^12278678-"; sources "Undefined,Undefined"; NMorMRNA "null"; degree "4"; dimension "2_2";
chrA02	Undefined	as_event	12362790	12362964	.	+	.	transcript_id "TCONS_00004146,TCONS_00004145"; gene_id "chrA02:12361614-12363165W"; flanks "12362790-,12362964]"; structure "0,1^2-"; splice_chain ",12362844^12362866-"; sources "Undefined,Undefined"; NMorMRNA "null"; degree "4"; dimension "2_2";
chrA02	Undefined	as_event	12429844	12430071	.	+	.	transcript_id "TCONS_00004151,TCONS_00004150"; gene_id "chrA02:12422103-12430071W"; flanks "12429844-,12430071]"; structure "1^3-,2^4-"; splice_chain "12429960^12430048-,12429961^12430049-"; sources "Undefined,Undefined"; NMorMRNA "null"; degree "4"; dimension "2_2";
chrA02	Undefined	as_event	12435533	12435846	.	+	.	transcript_id "TCONS_00004153,TCONS_00004152/TCONS_00004154"; gene_id "chrA02:12430129-12439181W"; flanks "12435533-,12435846^"; structure "0,1^2-"; splice_chain ",12435647^12435736-"; sources "Undefined,Undefined"; NMorMRNA "null"; degree "4"; dimension "2_2";
chrA02	Undefined	as_event	12436362	12436600	.	+	.	transcript_id "TCONS_00004152/TCONS_00004154,TCONS_00004153"; gene_id "chrA02:12430129-12439181W"; flanks "12436362-,12436600-"; structure "1^,2^"; splice_chain "12436433^,12436434^"; sources "Undefined,Undefined"; NMorMRNA "null"; degree "4"; dimension "2_2";
chrA02	Undefined	as_event	12437269	12437637	.	+	.	transcript_id "TCONS_00004152/TCONS_00004153,TCONS_00004154"; gene_id "chrA02:12430129-12439181W"; flanks "12437269-,12437637^"; structure "0,1^2-"; splice_chain ",12437365^12437455-"; sources "Undefined,Undefined"; NMorMRNA "null"; degree "4"; dimension "2_2";
chrA02	Undefined	as_event	12449294	12449632	.	+	.	transcript_id "TCONS_00004156,TCONS_00004155"; gene_id "chrA02:12448149-12450779W"; flanks "12449294-,12449632^"; structure "0,1^2-"; splice_chain ",12449460^12449528-"; sources "Undefined,Undefined"; NMorMRNA "null"; degree "4"; dimension "2_2";
chrA02	Undefined	as_event	12450219	12450392	.	+	.	transcript_id "TCONS_00004155,TCONS_00004156"; gene_id "chrA02:12448149-12450779W"; flanks "12450219-,12450392]"; structure "0,1^2-"; splice_chain ",12450323^12450386-"; sources "Undefined,Undefined"; NMorMRNA "null"; degree "4"; dimension "2_2";
chrA02	Undefined	as_event	12474381	12474620	.	+	.	transcript_id "TCONS_00004158,TCONS_00004159"; gene_id "chrA02:12472489-12475098W"; flanks "12474381-,12474620^"; structure "0,1^2-"; splice_chain ",12474458^12474558-"; sources "Undefined,Undefined"; NMorMRNA "null"; degree "4"; dimension "2_2";
chrA02	Undefined	as_event	12493254	12493551	.	+	.	transcript_id "TCONS_00004162,TCONS_00004163"; gene_id "chrA02:12493200-12495248W"; flanks "12493254^,12493551^"; structure "1-,2-"; splice_chain "12493478-,12493481-"; sources "Undefined,Undefined"; NMorMRNA "null"; degree "4"; dimension "2_2";
chrA02	Undefined	as_event	12494850	12495248	.	+	.	transcript_id "TCONS_00004162,TCONS_00004163"; gene_id "chrA02:12493200-12495248W"; flanks "12494850-,12495248]"; structure "0,1^2-"; splice_chain ",12494996^12495080-"; sources "Undefined,Undefined"; NMorMRNA "null"; degree "4"; dimension "2_2";
chrA02	Undefined	as_event	12768514	12768708	.	+	.	transcript_id "TCONS_00004169/TCONS_00004171,TCONS_00004170"; gene_id "chrA02:12767876-12771587W"; flanks "12768514^,12768708^"; structure "1-,2-"; splice_chain "12768591-,12768610-"; sources "Undefined,Undefined"; NMorMRNA "null"; degree "4"; dimension "2_2";
chrA02	Undefined	as_event	12769986	12770212	.	+	.	transcript_id "TCONS_00004171,TCONS_00004169/TCONS_00004170"; gene_id "chrA02:12767876-12771587W"; flanks "12769986-,12770212^"; structure "0,1^2-"; splice_chain ",12770075^12770174-"; sources "Undefined,Undefined"; NMorMRNA "null"; degree "4"; dimension "2_2";
chrA02	Undefined	as_event	12771066	12771280	.	+	.	transcript_id "TCONS_00004169,TCONS_00004170/TCONS_00004171"; gene_id "chrA02:12767876-12771587W"; flanks "12771066^,12771280^"; structure "1-,2-"; splice_chain "12771186-,12771187-"; sources "Undefined,Undefined"; NMorMRNA "null"; degree "4"; dimension "2_2";
chrA02	Undefined	as_event	12841018	12841336	.	+	.	transcript_id "TCONS_00004173,TCONS_00004172"; gene_id "chrA02:12840668-12845775W"; flanks "12841018-,12841336-"; structure "1^,2^"; splice_chain "12841251^,12841252^"; sources "Undefined,Undefined"; NMorMRNA "null"; degree "4"; dimension "2_2";
chrA02	Undefined	as_event	12930953	12931086	.	+	.	transcript_id "TCONS_00004175,TCONS_00004174"; gene_id "chrA02:12930402-12932600W"; flanks "12930953^,12931086^"; structure "1-,2-"; splice_chain "12931029-,12931030-"; sources "Undefined,Undefined"; NMorMRNA "null"; degree "4"; dimension "2_2";
chrA02	Undefined	as_event	13049600	13050202	.	+	.	transcript_id "TCONS_00004179,TCONS_00004178"; gene_id "chrA02:13047906-13050729W"; flanks "13049600-,13050202^"; structure "1^2-3^5-,4^6-"; splice_chain "13049640^13049719-13050051^13050142-,13050061^13050152-"; sources "Undefined,Undefined"; NMorMRNA "null"; degree "4"; dimension "2_2";
chrA02	Undefined	as_event	13090385	13091534	.	+	.	transcript_id "TCONS_00004182,TCONS_00004181"; gene_id "chrA02:13090385-13091534W"; flanks "13090385[,13091534]"; structure "0,1^2-3^4-"; splice_chain ",13090670^13091032-13091173^13091340-"; sources "Undefined,Undefined"; NMorMRNA "null"; degree "4"; dimension "2_2";
chrA02	Undefined	as_event	13104054	13106080	.	+	.	transcript_id "TCONS_00004184,TCONS_00004185"; gene_id "chrA02:13104054-13106080W"; flanks "13104054[,13106080]"; structure "0,1^2-"; splice_chain ",13104341^13104410-"; sources "Undefined,Undefined"; NMorMRNA "null"; degree "4"; dimension "2_2";
chrA02	Undefined	as_event	13124674	13125047	.	+	.	transcript_id "TCONS_00004187,TCONS_00004188"; gene_id "chrA02:13123835-13126450W"; flanks "13124674-,13125047^"; structure "0,1^2-"; splice_chain ",13124712^13124781-"; sources "Undefined,Undefined"; NMorMRNA "null"; degree "4"; dimension "2_2";
chrA02	Undefined	as_event	13412301	13412469	.	+	.	transcript_id "TCONS_00004194,TCONS_00004192/TCONS_00004193"; gene_id "chrA02:13412200-13421020W"; flanks "13412301^,13412469^"; structure "1-,2-"; splice_chain "13412414-,13412416-"; sources "Undefined,Undefined"; NMorMRNA "null"; degree "4"; dimension "2_2";
chrA02	Undefined	as_event	13412680	13412804	.	+	.	transcript_id "TCONS_00004192/TCONS_00004194,TCONS_00004193"; gene_id "chrA02:13412200-13421020W"; flanks "13412680-,13412804-"; structure "1^,2^"; splice_chain "13412735^,13412737^"; sources "Undefined,Undefined"; NMorMRNA "null"; degree "4"; dimension "2_2";
chrA02	Undefined	as_event	13578661	13580194	.	+	.	transcript_id "TCONS_00004197,TCONS_00004198"; gene_id "chrA02:13577304-13580194W"; flanks "13578661-,13580194]"; structure "0,1^2-"; splice_chain ",13580044^13580154-"; sources "Undefined,Undefined"; NMorMRNA "null"; degree "4"; dimension "2_2";
chrA02	Undefined	as_event	13706388	13706996	.	+	.	transcript_id "TCONS_00004201,TCONS_00004202"; gene_id "chrA02:13704798-13707339W"; flanks "13706388-,13706996^"; structure "0,1^2-3^4-"; splice_chain ",13706473^13706561-13706784^13706870-"; sources "Undefined,Undefined"; NMorMRNA "null"; degree "4"; dimension "2_2";
chrA02	Undefined	as_event	13750606	13751858	.	+	.	transcript_id "TCONS_00004206,TCONS_00004207,TCONS_00004208"; gene_id "chrA02:13750604-13751858W"; flanks "13750606[,13751858]"; structure "1^6-,2^4-,3^5-"; splice_chain "13750696^13751122-,13750697^13751119-,13750698^13751120-"; sources "Undefined,Undefined,Undefined"; NMorMRNA "null"; degree "9"; dimension "3_3";
chrA02	Undefined	as_event	13867061	13867433	.	+	.	transcript_id "TCONS_00004211,TCONS_00004212"; gene_id "chrA02:13866224-13867433W"; flanks "13867061-,13867433]"; structure "1^3-,2^4-"; splice_chain "13867183^13867329-,13867193^13867339-"; sources "Undefined,Undefined"; NMorMRNA "null"; degree "4"; dimension "2_2";
chrA02	Undefined	as_event	13948757	13949085	.	+	.	transcript_id "TCONS_00004214,TCONS_00004215"; gene_id "chrA02:13947661-13949919W"; flanks "13948757-,13949085^"; structure "0,1^2-"; splice_chain ",13948866^13948961-"; sources "Undefined,Undefined"; NMorMRNA "null"; degree "4"; dimension "2_2";
chrA02	Undefined	as_event	13949402	13949919	.	+	.	transcript_id "TCONS_00004214,TCONS_00004215"; gene_id "chrA02:13947661-13949919W"; flanks "13949402-,13949919]"; structure "0,1^2-"; splice_chain ",13949587^13949667-"; sources "Undefined,Undefined"; NMorMRNA "null"; degree "4"; dimension "2_2";
chrA02	Undefined	as_event	14092403	14092783	.	+	.	transcript_id "TCONS_00004219/TCONS_00004221,TCONS_00004220"; gene_id "chrA02:14092403-14093823W"; flanks "14092403[,14092783^"; structure "1^3-,2^4-"; splice_chain "14092599^14092697-,14092604^14092699-"; sources "Undefined,Undefined"; NMorMRNA "null"; degree "4"; dimension "2_2";
chrA02	Undefined	as_event	14092883	14093192	.	+	.	transcript_id "TCONS_00004219,TCONS_00004221"; gene_id "chrA02:14092403-14093823W"; flanks "14092883-,14093192-"; structure "1^,2^"; splice_chain "14093070^,14093113^"; sources "Undefined,Undefined"; NMorMRNA "null"; degree "4"; dimension "2_2";
chrA02	Undefined	as_event	14092883	14093823	.	+	.	transcript_id "TCONS_00004219,TCONS_00004221,TCONS_00004220"; gene_id "chrA02:14092403-14093823W"; flanks "14092883-,14093823]"; structure "1^4-,2^4-,3^5-6^7-"; splice_chain "14093070^14093192-,14093113^14093192-,14093123^14093202-14093452^14093528-"; sources "Undefined,Undefined,Undefined"; NMorMRNA "null"; degree "9"; dimension "3_3";
chrA02	Undefined	as_event	14112711	14113340	.	+	.	transcript_id "TCONS_00004224,TCONS_00004223"; gene_id "chrA02:14112564-14116491W"; flanks "14112711-,14113340^"; structure "1^3-,2^4-"; splice_chain "14112790^14112859-,14112809^14112878-"; sources "Undefined,Undefined"; NMorMRNA "null"; degree "4"; dimension "2_2";
chrA02	Undefined	as_event	14114971	14115496	.	+	.	transcript_id "TCONS_00004224,TCONS_00004223"; gene_id "chrA02:14112564-14116491W"; flanks "14114971-,14115496^"; structure "1^3-,2^4-"; splice_chain "14115192^14115290-,14115202^14115300-"; sources "Undefined,Undefined"; NMorMRNA "null"; degree "4"; dimension "2_2";
chrA02	Undefined	as_event	14115590	14115971	.	+	.	transcript_id "TCONS_00004223,TCONS_00004224"; gene_id "chrA02:14112564-14116491W"; flanks "14115590-,14115971^"; structure "0,1^2-"; splice_chain ",14115806^14115901-"; sources "Undefined,Undefined"; NMorMRNA "null"; degree "4"; dimension "2_2";
chrA02	Undefined	as_event	14231309	14232055	.	+	.	transcript_id "TCONS_00004225,TCONS_00004226"; gene_id "chrA02:14230945-14232055W"; flanks "14231309-,14232055]"; structure "0,1^2-3^4-"; splice_chain ",14231697^14231759-14231875^14231943-"; sources "Undefined,Undefined"; NMorMRNA "null"; degree "4"; dimension "2_2";
chrA02	Undefined	as_event	14292250	14292443	.	+	.	transcript_id "TCONS_00004228,TCONS_00004227"; gene_id "chrA02:14290977-14292452W"; flanks "14292250-,14292443-"; structure "1^,2^"; splice_chain "14292362^,14292363^"; sources "Undefined,Undefined"; NMorMRNA "null"; degree "4"; dimension "2_2";
chrA02	Undefined	as_event	14322526	14323649	.	+	.	transcript_id "TCONS_00004231,TCONS_00004230/TCONS_00004232"; gene_id "chrA02:14322526-14324915W"; flanks "14322526[,14323649^"; structure "0,1^2-"; splice_chain ",14323083^14323167-"; sources "Undefined,Undefined"; NMorMRNA "null"; degree "4"; dimension "2_2";
chrA02	Undefined	as_event	14323821	14323992	.	+	.	transcript_id "TCONS_00004230,TCONS_00004231"; gene_id "chrA02:14322526-14324915W"; flanks "14323821-,14323992-"; structure "1^,2^"; splice_chain "14323913^,14323918^"; sources "Undefined,Undefined"; NMorMRNA "null"; degree "4"; dimension "2_2";
chrA02	Undefined	as_event	14323821	14324132	.	+	.	transcript_id "TCONS_00004232,TCONS_00004230,TCONS_00004231"; gene_id "chrA02:14322526-14324915W"; flanks "14323821-,14324132^"; structure "0,1^3-,2^3-"; splice_chain ",14323913^14323992-,14323918^14323992-"; sources "Undefined,Undefined,Undefined"; NMorMRNA "null"; degree "9"; dimension "3_3";
chrA02	Undefined	as_event	14354339	14354542	.	+	.	transcript_id "TCONS_00004233,TCONS_00004234"; gene_id "chrA02:14350995-14354724W"; flanks "14354339-,14354542^"; structure "0,1^2-"; splice_chain ",14354406^14354491-"; sources "Undefined,Undefined"; NMorMRNA "null"; degree "4"; dimension "2_2";
chrA02	Undefined	as_event	14465505	14465727	.	+	.	transcript_id "TCONS_00004239,TCONS_00004240"; gene_id "chrA02:14462536-14465727W"; flanks "14465505-,14465727]"; structure "0,1^2-"; splice_chain ",14465566^14465658-"; sources "Undefined,Undefined"; NMorMRNA "null"; degree "4"; dimension "2_2";
chrA02	Undefined	as_event	14551576	14551879	.	+	.	transcript_id "TCONS_00004243,TCONS_00004242/TCONS_00004244"; gene_id "chrA02:14551148-14552813W"; flanks "14551576-,14551879^"; structure "0,1^2-"; splice_chain ",14551664^14551741-"; sources "Undefined,Undefined"; NMorMRNA "null"; degree "4"; dimension "2_2";
chrA02	Undefined	as_event	14752716	14753231	.	+	.	transcript_id "TCONS_00004245/TCONS_00004246,TCONS_00004247"; gene_id "chrA02:14752143-14755156W"; flanks "14752716-,14753231^"; structure "0,1^2-"; splice_chain ",14753039^14753111-"; sources "Undefined,Undefined"; NMorMRNA "null"; degree "4"; dimension "2_2";
chrA02	Undefined	as_event	14754596	14754735	.	+	.	transcript_id "TCONS_00004245/TCONS_00004246,TCONS_00004247"; gene_id "chrA02:14752143-14755156W"; flanks "14754596-,14754735-"; structure "1^,2^"; splice_chain "14754645^,14754653^"; sources "Undefined,Undefined"; NMorMRNA "null"; degree "4"; dimension "2_2";
chrA02	Undefined	as_event	14964528	14965802	.	+	.	transcript_id "TCONS_00004249,TCONS_00004250"; gene_id "chrA02:14963625-14966702W"; flanks "14964528-,14965802^"; structure "1^3-,2^4-"; splice_chain "14964726^14964814-,14964728^14964816-"; sources "Undefined,Undefined"; NMorMRNA "null"; degree "4"; dimension "2_2";
chrA02	Undefined	as_event	14965915	14966346	.	+	.	transcript_id "TCONS_00004249,TCONS_00004250"; gene_id "chrA02:14963625-14966702W"; flanks "14965915-,14966346^"; structure "1^3-,2^4-"; splice_chain "14966165^14966280-,14966175^14966290-"; sources "Undefined,Undefined"; NMorMRNA "null"; degree "4"; dimension "2_2";
chrA02	Undefined	as_event	15369051	15369681	.	+	.	transcript_id "TCONS_00004257,TCONS_00004256"; gene_id "chrA02:15369051-15369681W"; flanks "15369051[,15369681]"; structure "1^3-,2^4-"; splice_chain "15369138^15369323-,15369148^15369333-"; sources "Undefined,Undefined"; NMorMRNA "null"; degree "4"; dimension "2_2";
chrA02	Undefined	as_event	15831766	15833356	.	+	.	transcript_id "TCONS_00004260,TCONS_00004259"; gene_id "chrA02:15831766-15833356W"; flanks "15831766[,15833356]"; structure "0,1^2-"; splice_chain ",15832661^15832817-"; sources "Undefined,Undefined"; NMorMRNA "null"; degree "4"; dimension "2_2";
chrA02	Undefined	as_event	16786851	16787129	.	+	.	transcript_id "TCONS_00004264,TCONS_00004265"; gene_id "chrA02:16776711-16787957W"; flanks "16786851-,16787129^"; structure "0,1^2-"; splice_chain ",16786916^16787017-"; sources "Undefined,Undefined"; NMorMRNA "null"; degree "4"; dimension "2_2";
chrA02	Undefined	as_event	16849757	16850483	.	+	.	transcript_id "TCONS_00004267,TCONS_00004266"; gene_id "chrA02:16849757-16852218W"; flanks "16849757[,16850483^"; structure "1^3-5^7-,2^4-6^8-"; splice_chain "16850013^16850110-16850148^16850369-,16850034^16850131-16850169^16850390-"; sources "Undefined,Undefined"; NMorMRNA "null"; degree "4"; dimension "2_2";
chrA02	Undefined	as_event	16850718	16850914	.	+	.	transcript_id "TCONS_00004267,TCONS_00004266"; gene_id "chrA02:16849757-16852218W"; flanks "16850718-,16850914^"; structure "0,1^2-"; splice_chain ",16850785^16850865-"; sources "Undefined,Undefined"; NMorMRNA "null"; degree "4"; dimension "2_2";
chrA02	Undefined	as_event	16851464	16852218	.	+	.	transcript_id "TCONS_00004267,TCONS_00004266"; gene_id "chrA02:16849757-16852218W"; flanks "16851464-,16852218]"; structure "1^3-,2^4-"; splice_chain "16851580^16851666-,16851581^16851667-"; sources "Undefined,Undefined"; NMorMRNA "null"; degree "4"; dimension "2_2";
chrA02	Undefined	as_event	16927414	16927771	.	+	.	transcript_id "TCONS_00004268,TCONS_00004269"; gene_id "chrA02:16927325-16928654W"; flanks "16927414^,16927771^"; structure "1-,2-"; splice_chain "16927557-,16927567-"; sources "Undefined,Undefined"; NMorMRNA "null"; degree "4"; dimension "2_2";
chrA02	Undefined	as_event	17165120	17165291	.	+	.	transcript_id "TCONS_00004276,TCONS_00004275"; gene_id "chrA02:17165012-17166955W"; flanks "17165120^,17165291^"; structure "1-,2-"; splice_chain "17165211-,17165212-"; sources "Undefined,Undefined"; NMorMRNA "null"; degree "4"; dimension "2_2";
chrA02	Undefined	as_event	17165397	17165586	.	+	.	transcript_id "TCONS_00004275,TCONS_00004276"; gene_id "chrA02:17165012-17166955W"; flanks "17165397-,17165586-"; structure "1^,2^"; splice_chain "17165483^,17165484^"; sources "Undefined,Undefined"; NMorMRNA "null"; degree "4"; dimension "2_2";
chrA02	Undefined	as_event	17166180	17166376	.	+	.	transcript_id "TCONS_00004275,TCONS_00004276"; gene_id "chrA02:17165012-17166955W"; flanks "17166180^,17166376^"; structure "1-,2-"; splice_chain "17166269-,17166271-"; sources "Undefined,Undefined"; NMorMRNA "null"; degree "4"; dimension "2_2";
chrA02	Undefined	as_event	17488078	17488423	.	+	.	transcript_id "TCONS_00004288,TCONS_00004289"; gene_id "chrA02:17485449-17488820W"; flanks "17488078-,17488423^"; structure "0,1^2-"; splice_chain ",17488193^17488261-"; sources "Undefined,Undefined"; NMorMRNA "null"; degree "4"; dimension "2_2";
chrA02	Undefined	as_event	17497408	17497642	.	+	.	transcript_id "TCONS_00004290,TCONS_00004291"; gene_id "chrA02:17495305-17497833W"; flanks "17497408-,17497642^"; structure "0,1^2-"; splice_chain ",17497509^17497601-"; sources "Undefined,Undefined"; NMorMRNA "null"; degree "4"; dimension "2_2";
chrA02	Undefined	as_event	17571382	17571866	.	+	.	transcript_id "TCONS_00004292/TCONS_00004293,TCONS_00004294"; gene_id "chrA02:17570949-17573117W"; flanks "17571382-,17571866^"; structure "1^3-,2^4-"; splice_chain "17571733^17571821-,17571747^17571835-"; sources "Undefined,Undefined"; NMorMRNA "null"; degree "4"; dimension "2_2";
chrA02	Undefined	as_event	17572632	17573117	.	+	.	transcript_id "TCONS_00004294,TCONS_00004292"; gene_id "chrA02:17570949-17573117W"; flanks "17572632-,17573117]"; structure "0,1^2-"; splice_chain ",17572691^17572886-"; sources "Undefined,Undefined"; NMorMRNA "null"; degree "4"; dimension "2_2";
chrA02	Undefined	as_event	17572428	17573117	.	+	.	transcript_id "TCONS_00004293,TCONS_00004294,TCONS_00004292"; gene_id "chrA02:17570949-17573117W"; flanks "17572428-,17573117]"; structure "0,1^2-,1^2-3^4-"; splice_chain ",17572490^17572632-,17572490^17572632-17572691^17572886-"; sources "Undefined,Undefined,Undefined"; NMorMRNA "null"; degree "9"; dimension "3_3";
chrA02	Undefined	as_event	17682812	17682985	.	+	.	transcript_id "TCONS_00004297,TCONS_00004296/TCONS_00004298"; gene_id "chrA02:17681372-17684103W"; flanks "17682812^,17682985^"; structure "1-,2-"; splice_chain "17682888-,17682890-"; sources "Undefined,Undefined"; NMorMRNA "null"; degree "4"; dimension "2_2";
chrA02	Undefined	as_event	17683626	17683933	.	+	.	transcript_id "TCONS_00004296,TCONS_00004297"; gene_id "chrA02:17681372-17684103W"; flanks "17683626-,17683933^"; structure "1^3-,2^4-"; splice_chain "17683725^17683823-,17683736^17683833-"; sources "Undefined,Undefined"; NMorMRNA "null"; degree "4"; dimension "2_2";
chrA02	Undefined	as_event	17683823	17684103	.	+	.	transcript_id "TCONS_00004298,TCONS_00004296"; gene_id "chrA02:17681372-17684103W"; flanks "17683823-,17684103]"; structure "1^3-,2^4-"; splice_chain "17683923^17684036-,17683933^17684046-"; sources "Undefined,Undefined"; NMorMRNA "null"; degree "4"; dimension "2_2";
chrA02	Undefined	as_event	17683626	17684103	.	+	.	transcript_id "TCONS_00004298,TCONS_00004296,TCONS_00004297"; gene_id "chrA02:17681372-17684103W"; flanks "17683626-,17684103]"; structure "1^3-5^7-,1^3-6^8-,2^4-6^8-"; splice_chain "17683725^17683823-17683923^17684036-,17683725^17683823-17683933^17684046-,17683736^17683833-17683933^17684046-"; sources "Undefined,Undefined,Undefined"; NMorMRNA "null"; degree "9"; dimension "3_3";
chrA02	Undefined	as_event	18010997	18011664	.	+	.	transcript_id "TCONS_00004303,TCONS_00004304"; gene_id "chrA02:18008036-18011970W"; flanks "18010997-,18011664^"; structure "0,1^2-"; splice_chain ",18011119^18011215-"; sources "Undefined,Undefined"; NMorMRNA "null"; degree "4"; dimension "2_2";
chrA02	Undefined	as_event	18100543	18101166	.	+	.	transcript_id "TCONS_00004305,TCONS_00004306"; gene_id "chrA02:18097141-18101267W"; flanks "18100543-,18101166^"; structure "0,1^2-"; splice_chain ",18100850^18100933-"; sources "Undefined,Undefined"; NMorMRNA "null"; degree "4"; dimension "2_2";
chrA02	Undefined	as_event	18244460	18245414	.	+	.	transcript_id "TCONS_00004309,TCONS_00004308"; gene_id "chrA02:18244460-18246200W"; flanks "18244460[,18245414^"; structure "1^3-,2^4-"; splice_chain "18245053^18245163-,18245063^18245173-"; sources "Undefined,Undefined"; NMorMRNA "null"; degree "4"; dimension "2_2";
chrA02	Undefined	as_event	18245494	18245862	.	+	.	transcript_id "TCONS_00004309,TCONS_00004308"; gene_id "chrA02:18244460-18246200W"; flanks "18245494-,18245862^"; structure "1^3-,2^4-"; splice_chain "18245664^18245812-,18245665^18245813-"; sources "Undefined,Undefined"; NMorMRNA "null"; degree "4"; dimension "2_2";
chrA02	Undefined	as_event	18387372	18387660	.	+	.	transcript_id "TCONS_00004313,TCONS_00004314"; gene_id "chrA02:18386356-18388596W"; flanks "18387372-,18387660^"; structure "0,1^2-"; splice_chain ",18387482^18387559-"; sources "Undefined,Undefined"; NMorMRNA "null"; degree "4"; dimension "2_2";
chrA02	Undefined	as_event	18391715	18392140	.	+	.	transcript_id "TCONS_00004315,TCONS_00004316"; gene_id "chrA02:18390938-18392442W"; flanks "18391715-,18392140^"; structure "0,1^2-"; splice_chain ",18391901^18391985-"; sources "Undefined,Undefined"; NMorMRNA "null"; degree "4"; dimension "2_2";
chrA02	Undefined	as_event	18426477	18426630	.	+	.	transcript_id "TCONS_00004321,TCONS_00004320"; gene_id "chrA02:18425227-18427311W"; flanks "18426477-,18426630-"; structure "1^,2^"; splice_chain "18426548^,18426550^"; sources "Undefined,Undefined"; NMorMRNA "null"; degree "4"; dimension "2_2";
chrA02	Undefined	as_event	18574739	18575529	.	+	.	transcript_id "TCONS_00004326,TCONS_00004325"; gene_id "chrA02:18574739-18576132W"; flanks "18574739[,18575529-"; structure "1^,2^"; splice_chain "18575264^,18575270^"; sources "Undefined,Undefined"; NMorMRNA "null"; degree "4"; dimension "2_2";
chrA02	Undefined	as_event	18575264	18575573	.	+	.	transcript_id "TCONS_00004326,TCONS_00004327"; gene_id "chrA02:18574739-18576132W"; flanks "18575264^,18575573^"; structure "1-,2-"; splice_chain "18575529-,18575534-"; sources "Undefined,Undefined"; NMorMRNA "null"; degree "4"; dimension "2_2";
chrA02	Undefined	as_event	18574739	18575573	.	+	.	transcript_id "TCONS_00004326,TCONS_00004327,TCONS_00004325"; gene_id "chrA02:18574739-18576132W"; flanks "18574739[,18575573^"; structure "1^3-,1^4-,2^3-"; splice_chain "18575264^18575529-,18575264^18575534-,18575270^18575529-"; sources "Undefined,Undefined,Undefined"; NMorMRNA "null"; degree "9"; dimension "3_3";
chrA02	Undefined	as_event	18727344	18728380	.	+	.	transcript_id "TCONS_00004334,TCONS_00004333"; gene_id "chrA02:18726879-18728906W"; flanks "18727344^,18728380-"; structure "0,1-2^"; splice_chain ",18727832-18727879^"; sources "Undefined,Undefined"; NMorMRNA "null"; degree "4"; dimension "2_2";
chrA02	Undefined	as_event	18744568	18745196	.	+	.	transcript_id "TCONS_00004335,TCONS_00004336"; gene_id "chrA02:18743632-18745196W"; flanks "18744568-,18745196]"; structure "0,1^2-"; splice_chain ",18744822^18744899-"; sources "Undefined,Undefined"; NMorMRNA "null"; degree "4"; dimension "2_2";
chrA02	Undefined	as_event	18842276	18842664	.	+	.	transcript_id "TCONS_00004346,TCONS_00004347"; gene_id "chrA02:18841680-18843637W"; flanks "18842276-,18842664^"; structure "0,1^2-"; splice_chain ",18842479^18842576-"; sources "Undefined,Undefined"; NMorMRNA "null"; degree "4"; dimension "2_2";
chrA02	Undefined	as_event	18858703	18859024	.	+	.	transcript_id "TCONS_00004349,TCONS_00004350"; gene_id "chrA02:18858249-18861504W"; flanks "18858703-,18859024^"; structure "0,1^2-"; splice_chain ",18858800^18858886-"; sources "Undefined,Undefined"; NMorMRNA "null"; degree "4"; dimension "2_2";
chrA02	Undefined	as_event	18963020	18963313	.	+	.	transcript_id "TCONS_00004355,TCONS_00004356"; gene_id "chrA02:18962490-18965159W"; flanks "18963020-,18963313^"; structure "1^3-,2^4-"; splice_chain "18963156^18963250-,18963157^18963251-"; sources "Undefined,Undefined"; NMorMRNA "null"; degree "4"; dimension "2_2";
chrA02	Undefined	as_event	18963436	18963653	.	+	.	transcript_id "TCONS_00004356,TCONS_00004355"; gene_id "chrA02:18962490-18965159W"; flanks "18963436-,18963653^"; structure "1^3-,2^4-"; splice_chain "18963501^18963584-,18963505^18963588-"; sources "Undefined,Undefined"; NMorMRNA "null"; degree "4"; dimension "2_2";
chrA02	Undefined	as_event	18964005	18964333	.	+	.	transcript_id "TCONS_00004355,TCONS_00004356"; gene_id "chrA02:18962490-18965159W"; flanks "18964005-,18964333^"; structure "0,1^2-"; splice_chain ",18964146^18964237-"; sources "Undefined,Undefined"; NMorMRNA "null"; degree "4"; dimension "2_2";
chrA02	Undefined	as_event	19073320	19074573	.	+	.	transcript_id "TCONS_00004358,TCONS_00004359"; gene_id "chrA02:19072717-19074573W"; flanks "19073320-,19074573]"; structure "0,1^2-"; splice_chain ",19073510^19074052-"; sources "Undefined,Undefined"; NMorMRNA "null"; degree "4"; dimension "2_2";
chrA02	Undefined	as_event	19258523	19261110	.	+	.	transcript_id "TCONS_00004364,TCONS_00004363"; gene_id "chrA02:19258015-19263011W"; flanks "19258523-,19261110-"; structure "1^,2^"; splice_chain "19258904^,19258919^"; sources "Undefined,Undefined"; NMorMRNA "null"; degree "4"; dimension "2_2";
chrA02	Undefined	as_event	19520083	19521135	.	+	.	transcript_id "TCONS_00004371,TCONS_00004370"; gene_id "chrA02:19520083-19521339W"; flanks "19520083[,19521135-"; structure "1^,2^"; splice_chain "19520366^,19520371^"; sources "Undefined,Undefined"; NMorMRNA "null"; degree "4"; dimension "2_2";
chrA02	Undefined	as_event	19540457	19540727	.	+	.	transcript_id "TCONS_00004373/TCONS_00004374/TCONS_00004375,TCONS_00004372"; gene_id "chrA02:19539639-19541766W"; flanks "19540457-,19540727-"; structure "1^,2^"; splice_chain "19540524^,19540532^"; sources "Undefined,Undefined"; NMorMRNA "null"; degree "4"; dimension "2_2";
chrA02	Undefined	as_event	19540727	19541177	.	+	.	transcript_id "TCONS_00004375,TCONS_00004372/TCONS_00004374"; gene_id "chrA02:19539639-19541766W"; flanks "19540727-,19541177^"; structure "0,1^2-"; splice_chain ",19541005^19541089-"; sources "Undefined,Undefined"; NMorMRNA "null"; degree "4"; dimension "2_2";
chrA02	Undefined	as_event	19541545	19541766	.	+	.	transcript_id "TCONS_00004372,TCONS_00004374,TCONS_00004375"; gene_id "chrA02:19539639-19541766W"; flanks "19541545^,19541766]"; structure "1-,2-,3-"; splice_chain "19541614-,19541632-,19541646-"; sources "Undefined,Undefined,Undefined"; NMorMRNA "null"; degree "9"; dimension "3_3";
chrA02	Undefined	as_event	19541089	19541766	.	+	.	transcript_id "TCONS_00004372,TCONS_00004374,TCONS_00004373"; gene_id "chrA02:19539639-19541766W"; flanks "19541089-,19541766]"; structure "1^3-5^6-,1^3-5^7-,2^4-"; splice_chain "19541177^19541324-19541545^19541614-,19541177^19541324-19541545^19541632-,19541202^19541349-"; sources "Undefined,Undefined,Undefined"; NMorMRNA "null"; degree "9"; dimension "3_3";
chrA02	Undefined	as_event	19540727	19541766	.	+	.	transcript_id "TCONS_00004372,TCONS_00004374,TCONS_00004373,TCONS_00004375"; gene_id "chrA02:19539639-19541766W"; flanks "19540727-,19541766]"; structure "1^2-3^5-7^8-,1^2-3^5-7^9-,1^2-4^6-,3^5-7^10-"; splice_chain "19541005^19541089-19541177^19541324-19541545^19541614-,19541005^19541089-19541177^19541324-19541545^19541632-,19541005^19541089-19541202^19541349-,19541177^19541324-19541545^19541646-…
chrA02	Undefined	as_event	19542668	19543041	.	+	.	transcript_id "TCONS_00004378,TCONS_00004377"; gene_id "chrA02:19542508-19544337W"; flanks "19542668^,19543041-"; structure "0,1-2^"; splice_chain ",19542777-19542861^"; sources "Undefined,Undefined"; NMorMRNA "null"; degree "4"; dimension "2_2";
chrA02	Undefined	as_event	19542668	19543137	.	+	.	transcript_id "TCONS_00004376,TCONS_00004378"; gene_id "chrA02:19542508-19544337W"; flanks "19542668^,19543137^"; structure "1-2^4-,3-"; splice_chain "19542777-19542861^19543044-,19543041-"; sources "Undefined,Undefined"; NMorMRNA "null"; degree "4"; dimension "2_2";
chrA02	Undefined	as_event	19543041	19543357	.	+	.	transcript_id "TCONS_00004377,TCONS_00004378"; gene_id "chrA02:19542508-19544337W"; flanks "19543041-,19543357^"; structure "0,1^2-"; splice_chain ",19543137^19543234-"; sources "Undefined,Undefined"; NMorMRNA "null"; degree "4"; dimension "2_2";
chrA02	Undefined	as_event	19542861	19543357	.	+	.	transcript_id "TCONS_00004377,TCONS_00004376"; gene_id "chrA02:19542508-19544337W"; flanks "19542861^,19543357^"; structure "1-,2-3^4-"; splice_chain "19543041-,19543044-19543137^19543234-"; sources "Undefined,Undefined"; NMorMRNA "null"; degree "4"; dimension "2_2";
chrA02	Undefined	as_event	19542668	19543357	.	+	.	transcript_id "TCONS_00004377,TCONS_00004376,TCONS_00004378"; gene_id "chrA02:19542508-19544337W"; flanks "19542668^,19543357^"; structure "1-2^3-,1-2^4-5^6-,3-5^6-"; splice_chain "19542777-19542861^19543041-,19542777-19542861^19543044-19543137^19543234-,19543041-19543137^19543234-"; sources "Undefined,Undefined,Undefined"; NMorMRNA "null"; degree "9"; dimension "3_3";
chrA02	Undefined	as_event	19543357	19543552	.	+	.	transcript_id "TCONS_00004378,TCONS_00004376/TCONS_00004377"; gene_id "chrA02:19542508-19544337W"; flanks "19543357^,19543552^"; structure "1-,2-"; splice_chain "19543440-,19543459-"; sources "Undefined,Undefined"; NMorMRNA "null"; degree "4"; dimension "2_2";
chrA02	Undefined	as_event	19546075	19547460	.	+	.	transcript_id "TCONS_00004381,TCONS_00004380"; gene_id "chrA02:19545971-19547460W"; flanks "19546075^,19547460]"; structure "1-,2-"; splice_chain "19546175-,19546209-"; sources "Undefined,Undefined"; NMorMRNA "null"; degree "4"; dimension "2_2";
chrA02	Undefined	as_event	19565404	19565697	.	+	.	transcript_id "TCONS_00004382,TCONS_00004383"; gene_id "chrA02:19558535-19565931W"; flanks "19565404-,19565697^"; structure "0,1^2-"; splice_chain ",19565481^19565559-"; sources "Undefined,Undefined"; NMorMRNA "null"; degree "4"; dimension "2_2";
chrA02	Undefined	as_event	19651592	19653241	.	+	.	transcript_id "TCONS_00004389,TCONS_00004390"; gene_id "chrA02:19651309-19653241W"; flanks "19651592-,19653241]"; structure "0,1^2-"; splice_chain ",19651643^19651790-"; sources "Undefined,Undefined"; NMorMRNA "null"; degree "4"; dimension "2_2";
chrA02	Undefined	as_event	19823712	19823984	.	+	.	transcript_id "TCONS_00004395,TCONS_00004396"; gene_id "chrA02:19822871-19825218W"; flanks "19823712-,19823984^"; structure "0,1^2-"; splice_chain ",19823803^19823888-"; sources "Undefined,Undefined"; NMorMRNA "null"; degree "4"; dimension "2_2";
chrA02	Undefined	as_event	19845060	19845512	.	+	.	transcript_id "TCONS_00004398,TCONS_00004397"; gene_id "chrA02:19843530-19846531W"; flanks "19845060-,19845512^"; structure "0,1^2-"; splice_chain ",19845209^19845357-"; sources "Undefined,Undefined"; NMorMRNA "null"; degree "4"; dimension "2_2";
chrA02	Undefined	as_event	20025885	20026243	.	+	.	transcript_id "TCONS_00004410,TCONS_00004411"; gene_id "chrA02:20025636-20028045W"; flanks "20025885-,20026243^"; structure "0,1^2-"; splice_chain ",20026145^20026225-"; sources "Undefined,Undefined"; NMorMRNA "null"; degree "4"; dimension "2_2";
chrA02	Undefined	as_event	20064027	20064249	.	+	.	transcript_id "TCONS_00004416,TCONS_00004417"; gene_id "chrA02:20063083-20066576W"; flanks "20064027-,20064249^"; structure "0,1^2-"; splice_chain ",20064084^20064180-"; sources "Undefined,Undefined"; NMorMRNA "null"; degree "4"; dimension "2_2";
chrA02	Undefined	as_event	20156504	20156776	.	+	.	transcript_id "TCONS_00004419,TCONS_00004418"; gene_id "chrA02:20155976-20157698W"; flanks "20156504-,20156776^"; structure "0,1^2-"; splice_chain ",20156646^20156713-"; sources "Undefined,Undefined"; NMorMRNA "null"; degree "4"; dimension "2_2";
chrA02	Undefined	as_event	20156713	20156864	.	+	.	transcript_id "TCONS_00004418,TCONS_00004420"; gene_id "chrA02:20155976-20157698W"; flanks "20156713-,20156864-"; structure "1^,2^"; splice_chain "20156776^,20156778^"; sources "Undefined,Undefined"; NMorMRNA "null"; degree "4"; dimension "2_2";
chrA02	Undefined	as_event	20156504	20156864	.	+	.	transcript_id "TCONS_00004418,TCONS_00004420,TCONS_00004419"; gene_id "chrA02:20155976-20157698W"; flanks "20156504-,20156864-"; structure "1^2-3^,1^2-4^,3^"; splice_chain "20156646^20156713-20156776^,20156646^20156713-20156778^,20156776^"; sources "Undefined,Undefined,Undefined"; NMorMRNA "null"; degree "9"; dimension "3_3";
chrA02	Undefined	as_event	20157209	20157526	.	+	.	transcript_id "TCONS_00004420,TCONS_00004418/TCONS_00004419"; gene_id "chrA02:20155976-20157698W"; flanks "20157209-,20157526^"; structure "0,1^2-"; splice_chain ",20157283^20157353-"; sources "Undefined,Undefined"; NMorMRNA "null"; degree "4"; dimension "2_2";
chrA02	Undefined	as_event	20171388	20171604	.	+	.	transcript_id "TCONS_00004423,TCONS_00004422"; gene_id "chrA02:20171090-20172115W"; flanks "20171388-,20171604^"; structure "0,1^2-"; splice_chain ",20171469^20171533-"; sources "Undefined,Undefined"; NMorMRNA "null"; degree "4"; dimension "2_2";
chrA02	Undefined	as_event	20445265	20446452	.	+	.	transcript_id "TCONS_00004432,TCONS_00004434"; gene_id "chrA02:20444850-20446452W"; flanks "20445265-,20446452]"; structure "0,1^2-"; splice_chain ",20445308^20445379-"; sources "Undefined,Undefined"; NMorMRNA "null"; degree "4"; dimension "2_2";
chrA02	Undefined	as_event	20503372	20503984	.	+	.	transcript_id "TCONS_00004440,TCONS_00004441"; gene_id "chrA02:20503167-20505265W"; flanks "20503372^,20503984^"; structure "1-,2-"; splice_chain "20503472-,20503475-"; sources "Undefined,Undefined"; NMorMRNA "null"; degree "4"; dimension "2_2";
chrA02	Undefined	as_event	20522311	20523156	.	+	.	transcript_id "TCONS_00004443,TCONS_00004442"; gene_id "chrA02:20519653-20524286W"; flanks "20522311-,20523156^"; structure "0,1^2-"; splice_chain ",20522662^20522764-"; sources "Undefined,Undefined"; NMorMRNA "null"; degree "4"; dimension "2_2";
chrA02	Undefined	as_event	20524048	20524286	.	+	.	transcript_id "TCONS_00004442,TCONS_00004443"; gene_id "chrA02:20519653-20524286W"; flanks "20524048-,20524286]"; structure "0,1^2-"; splice_chain ",20524138^20524210-"; sources "Undefined,Undefined"; NMorMRNA "null"; degree "4"; dimension "2_2";
chrA02	Undefined	as_event	20724918	20725355	.	+	.	transcript_id "TCONS_00004450,TCONS_00004449"; gene_id "chrA02:20723130-20727326W"; flanks "20724918-,20725355^"; structure "0,1^2-"; splice_chain ",20725052^20725138-"; sources "Undefined,Undefined"; NMorMRNA "null"; degree "4"; dimension "2_2";
chrA02	Undefined	as_event	20787046	20787693	.	+	.	transcript_id "TCONS_00004456,TCONS_00004455"; gene_id "chrA02:20784024-20787693W"; flanks "20787046-,20787693]"; structure "0,1^2-"; splice_chain ",20787225^20787292-"; sources "Undefined,Undefined"; NMorMRNA "null"; degree "4"; dimension "2_2";
chrA02	Undefined	as_event	20788092	20788502	.	+	.	transcript_id "TCONS_00004459,TCONS_00004457,TCONS_00004458"; gene_id "chrA02:20787763-20788701W"; flanks "20788092-,20788502]"; structure "1^4-,2^5-,3^6-"; splice_chain "20788244^20788334-,20788246^20788336-,20788285^20788375-"; sources "Undefined,Undefined,Undefined"; NMorMRNA "null"; degree "9"; dimension "3_3";
chrA02	Undefined	as_event	21035808	21037397	.	+	.	transcript_id "TCONS_00004466,TCONS_00004467"; gene_id "chrA02:21035250-21037397W"; flanks "21035808-,21037397]"; structure "1^2-,3^4-5^6-"; splice_chain "21035914^21035987-,21036115^21036220-21036621^21036830-"; sources "Undefined,Undefined"; NMorMRNA "null"; degree "4"; dimension "2_2";
chrA02	Undefined	as_event	21041305	21041567	.	+	.	transcript_id "TCONS_00004468,TCONS_00004469"; gene_id "chrA02:21040393-21042149W"; flanks "21041305-,21041567^"; structure "0,1^2-"; splice_chain ",21041405^21041484-"; sources "Undefined,Undefined"; NMorMRNA "null"; degree "4"; dimension "2_2";
chrA02	Undefined	as_event	21167558	21167802	.	+	.	transcript_id "TCONS_00004475/TCONS_00004476,TCONS_00004477"; gene_id "chrA02:21166311-21171920W"; flanks "21167558^,21167802^"; structure "1-,2-"; splice_chain "21167631-,21167653-"; sources "Undefined,Undefined"; NMorMRNA "null"; degree "4"; dimension "2_2";
chrA02	Undefined	as_event	21168109	21168503	.	+	.	transcript_id "TCONS_00004477,TCONS_00004475/TCONS_00004476"; gene_id "chrA02:21166311-21171920W"; flanks "21168109-,21168503^"; structure "0,1^2-"; splice_chain ",21168280^21168367-"; sources "Undefined,Undefined"; NMorMRNA "null"; degree "4"; dimension "2_2";
chrA02	Undefined	as_event	21169073	21169268	.	+	.	transcript_id "TCONS_00004476/TCONS_00004477,TCONS_00004475"; gene_id "chrA02:21166311-21171920W"; flanks "21169073-,21169268-"; structure "1^,2^"; splice_chain "21169192^,21169193^"; sources "Undefined,Undefined"; NMorMRNA "null"; degree "4"; dimension "2_2";
chrA02	Undefined	as_event	21169268	21169672	.	+	.	transcript_id "TCONS_00004475/TCONS_00004476,TCONS_00004477"; gene_id "chrA02:21166311-21171920W"; flanks "21169268-,21169672^"; structure "1^3-,2^4-"; splice_chain "21169424^21169512-,21169434^21169522-"; sources "Undefined,Undefined"; NMorMRNA "null"; degree "4"; dimension "2_2";
chrA02	Undefined	as_event	21185130	21185318	.	+	.	transcript_id "TCONS_00004479,TCONS_00004478"; gene_id "chrA02:21184095-21185425W"; flanks "21185130-,21185318-"; structure "1^,2^"; splice_chain "21185189^,21185194^"; sources "Undefined,Undefined"; NMorMRNA "null"; degree "4"; dimension "2_2";
chrA02	Undefined	as_event	21467261	21467959	.	+	.	transcript_id "TCONS_00004495,TCONS_00004496"; gene_id "chrA02:21466764-21469475W"; flanks "21467261^,21467959^"; structure "1-3^4-,2-"; splice_chain "21467412-21467737^21467824-,21467415-"; sources "Undefined,Undefined"; NMorMRNA "null"; degree "4"; dimension "2_2";
chrA02	Undefined	as_event	21468037	21468379	.	+	.	transcript_id "TCONS_00004495,TCONS_00004496"; gene_id "chrA02:21466764-21469475W"; flanks "21468037-,21468379^"; structure "0,1^2-"; splice_chain ",21468173^21468256-"; sources "Undefined,Undefined"; NMorMRNA "null"; degree "4"; dimension "2_2";
chrA02	Undefined	as_event	21468256	21468627	.	+	.	transcript_id "TCONS_00004496,TCONS_00004497"; gene_id "chrA02:21466764-21469475W"; flanks "21468256-,21468627-"; structure "1^,2^"; splice_chain "21468379^,21468380^"; sources "Undefined,Undefined"; NMorMRNA "null"; degree "4"; dimension "2_2";
chrA02	Undefined	as_event	21476728	21477001	.	+	.	transcript_id "TCONS_00004500,TCONS_00004501"; gene_id "chrA02:21475074-21478394W"; flanks "21476728-,21477001^"; structure "0,1^2-"; splice_chain ",21476814^21476909-"; sources "Undefined,Undefined"; NMorMRNA "null"; degree "4"; dimension "2_2";
chrA02	Undefined	as_event	21478200	21478394	.	+	.	transcript_id "TCONS_00004500,TCONS_00004502"; gene_id "chrA02:21475074-21478394W"; flanks "21478200-,21478394]"; structure "0,1^2-"; splice_chain ",21478278^21478358-"; sources "Undefined,Undefined"; NMorMRNA "null"; degree "4"; dimension "2_2";
chrA02	Undefined	as_event	21534837	21535337	.	+	.	transcript_id "TCONS_00004503,TCONS_00004505"; gene_id "chrA02:21531424-21535444W"; flanks "21534837-,21535337]"; structure "0,1^2-"; splice_chain ",21535116^21535214-"; sources "Undefined,Undefined"; NMorMRNA "null"; degree "4"; dimension "2_2";
chrA02	Undefined	as_event	21583174	21583918	.	+	.	transcript_id "TCONS_00004509,TCONS_00004508"; gene_id "chrA02:21583174-21584957W"; flanks "21583174[,21583918^"; structure "0,1^2-"; splice_chain ",21583630^21583703-"; sources "Undefined,Undefined"; NMorMRNA "null"; degree "4"; dimension "2_2";
chrA02	Undefined	as_event	21583918	21584183	.	+	.	transcript_id "TCONS_00004508,TCONS_00004509"; gene_id "chrA02:21583174-21584957W"; flanks "21583918^,21584183^"; structure "1-,2-"; splice_chain "21584020-,21584088-"; sources "Undefined,Undefined"; NMorMRNA "null"; degree "4"; dimension "2_2";
chrA02	Undefined	as_event	21583174	21584957	.	+	.	transcript_id "TCONS_00004510,TCONS_00004508,TCONS_00004509"; gene_id "chrA02:21583174-21584957W"; flanks "21583174[,21584957]"; structure "0,1^2-3^4-6^7-8^9-,3^5-6^7-8^9-"; splice_chain ",21583630^21583703-21583918^21584020-21584183^21584307-21584503^21584601-,21583918^21584088-21584183^21584307-21584503^21584601-"; sources "Undefined,Undefined,Undefined"; NMorMRNA "null"; degree "9"; dimension …
chrA02	Undefined	as_event	21678237	21678860	.	+	.	transcript_id "TCONS_00004515,TCONS_00004513/TCONS_00004514"; gene_id "chrA02:21676390-21681196W"; flanks "21678237^,21678860^"; structure "1-,2-"; splice_chain "21678742-,21678743-"; sources "Undefined,Undefined"; NMorMRNA "null"; degree "4"; dimension "2_2";
chrA02	Undefined	as_event	21679394	21679743	.	+	.	transcript_id "TCONS_00004514/TCONS_00004515,TCONS_00004513"; gene_id "chrA02:21676390-21681196W"; flanks "21679394-,21679743^"; structure "0,1^2-"; splice_chain ",21679546^21679615-"; sources "Undefined,Undefined"; NMorMRNA "null"; degree "4"; dimension "2_2";
chrA02	Undefined	as_event	21721797	21722266	.	+	.	transcript_id "TCONS_00004517/TCONS_00004518,TCONS_00004516"; gene_id "chrA02:21719869-21724537W"; flanks "21721797-,21722266^"; structure "0,1^2-"; splice_chain ",21721874^21722207-"; sources "Undefined,Undefined"; NMorMRNA "null"; degree "4"; dimension "2_2";
chrA02	Undefined	as_event	21723084	21724104	.	+	.	transcript_id "TCONS_00004516,TCONS_00004518"; gene_id "chrA02:21719869-21724537W"; flanks "21723084^,21724104-"; structure "0,1-2^"; splice_chain ",21723505-21723742^"; sources "Undefined,Undefined"; NMorMRNA "null"; degree "4"; dimension "2_2";
chrA02	Undefined	as_event	21723505	21724371	.	+	.	transcript_id "TCONS_00004517,TCONS_00004518"; gene_id "chrA02:21719869-21724537W"; flanks "21723505-,21724371^"; structure "0,1^2-"; splice_chain ",21723742^21724104-"; sources "Undefined,Undefined"; NMorMRNA "null"; degree "4"; dimension "2_2";
chrA02	Undefined	as_event	21723084	21724371	.	+	.	transcript_id "TCONS_00004517,TCONS_00004518,TCONS_00004516"; gene_id "chrA02:21719869-21724537W"; flanks "21723084^,21724371^"; structure "1-,1-2^3-,3-"; splice_chain "21723505-,21723505-21723742^21724104-,21724104-"; sources "Undefined,Undefined,Undefined"; NMorMRNA "null"; degree "9"; dimension "3_3";
chrA02	Undefined	as_event	21854655	21856816	.	+	.	transcript_id "TCONS_00004525,TCONS_00004526"; gene_id "chrA02:21854517-21859357W"; flanks "21854655^,21856816-"; structure "0,1-2^"; splice_chain ",21854867-21854935^"; sources "Undefined,Undefined"; NMorMRNA "null"; degree "4"; dimension "2_2";
chrA02	Undefined	as_event	21995474	21996850	.	+	.	transcript_id "TCONS_00004532,TCONS_00004531"; gene_id "chrA02:21995474-21996850W"; flanks "21995474[,21996850]"; structure "0,1^2-"; splice_chain ",21996083^21996295-"; sources "Undefined,Undefined"; NMorMRNA "null"; degree "4"; dimension "2_2";
chrA02	Undefined	as_event	22079272	22079427	.	+	.	transcript_id "TCONS_00004537,TCONS_00004536"; gene_id "chrA02:22077592-22081231W"; flanks "22079272^,22079427^"; structure "1-,2-"; splice_chain "22079355-,22079356-"; sources "Undefined,Undefined"; NMorMRNA "null"; degree "4"; dimension "2_2";
chrA02	Undefined	as_event	22079173	22079427	.	+	.	transcript_id "TCONS_00004535,TCONS_00004536"; gene_id "chrA02:22077592-22081231W"; flanks "22079173-,22079427^"; structure "0,1^2-"; splice_chain ",22079272^22079356-"; sources "Undefined,Undefined"; NMorMRNA "null"; degree "4"; dimension "2_2";
chrA02	Undefined	as_event	22079632	22080010	.	+	.	transcript_id "TCONS_00004535,TCONS_00004536/TCONS_00004537"; gene_id "chrA02:22077592-22081231W"; flanks "22079632-,22080010^"; structure "0,1^2-"; splice_chain ",22079709^22079785-"; sources "Undefined,Undefined"; NMorMRNA "null"; degree "4"; dimension "2_2";
chrA02	Undefined	as_event	22080782	22081008	.	+	.	transcript_id "TCONS_00004535,TCONS_00004536/TCONS_00004537"; gene_id "chrA02:22077592-22081231W"; flanks "22080782-,22081008^"; structure "0,1^2-"; splice_chain ",22080844^22080930-"; sources "Undefined,Undefined"; NMorMRNA "null"; degree "4"; dimension "2_2";
chrA02	Undefined	as_event	22084072	22084279	.	+	.	transcript_id "TCONS_00004539,TCONS_00004538"; gene_id "chrA02:22081876-22085241W"; flanks "22084072-,22084279-"; structure "1^,2^"; splice_chain "22084149^,22084156^"; sources "Undefined,Undefined"; NMorMRNA "null"; degree "4"; dimension "2_2";
chrA02	Undefined	as_event	22243782	22244331	.	+	.	transcript_id "TCONS_00004547,TCONS_00004548"; gene_id "chrA02:22238963-22248288W"; flanks "22243782-,22244331^"; structure "1^3-,2^4-"; splice_chain "22243878^22244272-,22243887^22244281-"; sources "Undefined,Undefined"; NMorMRNA "null"; degree "4"; dimension "2_2";
chrA02	Undefined	as_event	22292410	22292683	.	+	.	transcript_id "TCONS_00004549,TCONS_00004550"; gene_id "chrA02:22290627-22296859W"; flanks "22292410-,22292683^"; structure "0,1^2-"; splice_chain ",22292522^22292610-"; sources "Undefined,Undefined"; NMorMRNA "null"; degree "4"; dimension "2_2";
chrA02	Undefined	as_event	22294808	22296480	.	+	.	transcript_id "TCONS_00004549,TCONS_00004551"; gene_id "chrA02:22290627-22296859W"; flanks "22294808-,22296480^"; structure "0,1^2-3^4-5^6-7^8-9^10-11^12-"; splice_chain ",22294960^22295030-22295209^22295283-22295474^22295542-22295657^22295740-22295893^22295967-22296061^22296140-"; sources "Undefined,Undefined"; NMorMRNA "null"; degree "4"; dimension "2_2";
chrA02	Undefined	as_event	22296140	22296697	.	+	.	transcript_id "TCONS_00004552,TCONS_00004551"; gene_id "chrA02:22290627-22296859W"; flanks "22296140-,22296697-"; structure "1^,2^"; splice_chain "22296251^,22296480^"; sources "Undefined,Undefined"; NMorMRNA "null"; degree "4"; dimension "2_2";
chrA02	Undefined	as_event	22294808	22296697	.	+	.	transcript_id "TCONS_00004552,TCONS_00004551,TCONS_00004549"; gene_id "chrA02:22290627-22296859W"; flanks "22294808-,22296697-"; structure "1^2-3^4-5^6-7^8-9^10-11^12-13^,1^2-3^4-5^6-7^8-9^10-11^12-14^,14^"; splice_chain "22294960^22295030-22295209^22295283-22295474^22295542-22295657^22295740-22295893^22295967-22296061^22296140-22296251^,22294960^22295030-22295209^22295283-22295474^22295542-22295…
chrA02	Undefined	as_event	22387935	22389369	.	+	.	transcript_id "TCONS_00004554,TCONS_00004553"; gene_id "chrA02:22387753-22390580W"; flanks "22387935^,22389369^"; structure "1-,2-"; splice_chain "22388683-,22388737-"; sources "Undefined,Undefined"; NMorMRNA "null"; degree "4"; dimension "2_2";
chrA02	Undefined	as_event	22423306	22423562	.	+	.	transcript_id "TCONS_00004558,TCONS_00004559"; gene_id "chrA02:22421759-22423562W"; flanks "22423306^,22423562]"; structure "1-,2-"; splice_chain "22423385-,22423388-"; sources "Undefined,Undefined"; NMorMRNA "null"; degree "4"; dimension "2_2";
chrA02	Undefined	as_event	22504205	22505104	.	+	.	transcript_id "TCONS_00004562,TCONS_00004561"; gene_id "chrA02:22501956-22506329W"; flanks "22504205^,22505104^"; structure "1-,2-"; splice_chain "22505027-,22505029-"; sources "Undefined,Undefined"; NMorMRNA "null"; degree "4"; dimension "2_2";
chrA02	Undefined	as_event	22505961	22506266	.	+	.	transcript_id "TCONS_00004562,TCONS_00004561"; gene_id "chrA02:22501956-22506329W"; flanks "22505961-,22506266-"; structure "1^,2^"; splice_chain "22506004^,22506006^"; sources "Undefined,Undefined"; NMorMRNA "null"; degree "4"; dimension "2_2";
chrA02	Undefined	as_event	22569481	22569748	.	+	.	transcript_id "TCONS_00004571,TCONS_00004570"; gene_id "chrA02:22566206-22571013W"; flanks "22569481-,22569748^"; structure "0,1^2-"; splice_chain ",22569569^22569665-"; sources "Undefined,Undefined"; NMorMRNA "null"; degree "4"; dimension "2_2";
chrA02	Undefined	as_event	22570269	22570489	.	+	.	transcript_id "TCONS_00004571,TCONS_00004570"; gene_id "chrA02:22566206-22571013W"; flanks "22570269^,22570489^"; structure "1-,2-"; splice_chain "22570429-,22570430-"; sources "Undefined,Undefined"; NMorMRNA "null"; degree "4"; dimension "2_2";
chrA02	Undefined	as_event	22583081	22583398	.	+	.	transcript_id "TCONS_00004573,TCONS_00004574"; gene_id "chrA02:22581188-22583817W"; flanks "22583081-,22583398^"; structure "0,1^2-"; splice_chain ",22583172^22583255-"; sources "Undefined,Undefined"; NMorMRNA "null"; degree "4"; dimension "2_2";
chrA02	Undefined	as_event	22726197	22726810	.	+	.	transcript_id "TCONS_00004584,TCONS_00004583"; gene_id "chrA02:22723069-22727158W"; flanks "22726197-,22726810^"; structure "1^3-,2^4-"; splice_chain "22726460^22726664-,22726486^22726690-"; sources "Undefined,Undefined"; NMorMRNA "null"; degree "4"; dimension "2_2";
chrA02	Undefined	as_event	22778277	22778441	.	+	.	transcript_id "TCONS_00004588,TCONS_00004587"; gene_id "chrA02:22777702-22781478W"; flanks "22778277^,22778441^"; structure "1-,2-"; splice_chain "22778353-,22778354-"; sources "Undefined,Undefined"; NMorMRNA "null"; degree "4"; dimension "2_2";
chrA02	Undefined	as_event	22811121	22811278	.	+	.	transcript_id "TCONS_00004592/TCONS_00004594,TCONS_00004593"; gene_id "chrA02:22810288-22812913W"; flanks "22811121-,22811278-"; structure "1^,2^"; splice_chain "22811172^,22811174^"; sources "Undefined,Undefined"; NMorMRNA "null"; degree "4"; dimension "2_2";
chrA02	Undefined	as_event	22828705	22829202	.	+	.	transcript_id "TCONS_00004595,TCONS_00004596"; gene_id "chrA02:22827571-22830076W"; flanks "22828705-,22829202^"; structure "0,1^2-"; splice_chain ",22828854^22828917-"; sources "Undefined,Undefined"; NMorMRNA "null"; degree "4"; dimension "2_2";
chrA02	Undefined	as_event	22829703	22830076	.	+	.	transcript_id "TCONS_00004595,TCONS_00004596"; gene_id "chrA02:22827571-22830076W"; flanks "22829703-,22830076]"; structure "0,1^2-"; splice_chain ",22829936^22830008-"; sources "Undefined,Undefined"; NMorMRNA "null"; degree "4"; dimension "2_2";
chrA02	Undefined	as_event	22935422	22936237	.	+	.	transcript_id "TCONS_00004603,TCONS_00004602"; gene_id "chrA02:22934330-22936237W"; flanks "22935422-,22936237]"; structure "1^3-,2^4-"; splice_chain "22935553^22935757-,22935563^22935767-"; sources "Undefined,Undefined"; NMorMRNA "null"; degree "4"; dimension "2_2";
chrA02	Undefined	as_event	22962194	22962483	.	+	.	transcript_id "TCONS_00004606,TCONS_00004605"; gene_id "chrA02:22961501-22969354W"; flanks "22962194-,22962483^"; structure "0,1^2-"; splice_chain ",22962274^22962355-"; sources "Undefined,Undefined"; NMorMRNA "null"; degree "4"; dimension "2_2";
chrA02	Undefined	as_event	22963605	22963818	.	+	.	transcript_id "TCONS_00004605,TCONS_00004606/TCONS_00004607"; gene_id "chrA02:22961501-22969354W"; flanks "22963605-,22963818^"; structure "0,1^2-"; splice_chain ",22963657^22963725-"; sources "Undefined,Undefined"; NMorMRNA "null"; degree "4"; dimension "2_2";
chrA02	Undefined	as_event	22978671	22979034	.	+	.	transcript_id "TCONS_00004610,TCONS_00004611"; gene_id "chrA02:22978361-22979589W"; flanks "22978671^,22979034^"; structure "1-,2-"; splice_chain "22978795-,22978857-"; sources "Undefined,Undefined"; NMorMRNA "null"; degree "4"; dimension "2_2";
chrA02	Undefined	as_event	22979122	22979509	.	+	.	transcript_id "TCONS_00004610,TCONS_00004611"; gene_id "chrA02:22978361-22979589W"; flanks "22979122-,22979509]"; structure "0,1^2-"; splice_chain ",22979236^22979324-"; sources "Undefined,Undefined"; NMorMRNA "null"; degree "4"; dimension "2_2";
chrA02	Undefined	as_event	23011766	23012245	.	+	.	transcript_id "TCONS_00004614,TCONS_00004615"; gene_id "chrA02:23010975-23012245W"; flanks "23011766^,23012245]"; structure "1-,2-"; splice_chain "23011853-,23011854-"; sources "Undefined,Undefined"; NMorMRNA "null"; degree "4"; dimension "2_2";
chrA02	Undefined	as_event	23095941	23096303	.	+	.	transcript_id "TCONS_00004621,TCONS_00004620"; gene_id "chrA02:23094165-23096303W"; flanks "23095941-,23096303]"; structure "1^3-,2^4-"; splice_chain "23096054^23096164-,23096064^23096174-"; sources "Undefined,Undefined"; NMorMRNA "null"; degree "4"; dimension "2_2";
chrA02	Undefined	as_event	23199734	23200386	.	+	.	transcript_id "TCONS_00004622,TCONS_00004623"; gene_id "chrA02:23198924-23200386W"; flanks "23199734-,23200386]"; structure "0,1^2-"; splice_chain ",23199773^23199923-"; sources "Undefined,Undefined"; NMorMRNA "null"; degree "4"; dimension "2_2";
chrA02	Undefined	as_event	23256208	23256797	.	+	.	transcript_id "TCONS_00004626,TCONS_00004627"; gene_id "chrA02:23253914-23260193W"; flanks "23256208-,23256797^"; structure "1^3-,2^4-"; splice_chain "23256320^23256669-,23256329^23256679-"; sources "Undefined,Undefined"; NMorMRNA "null"; degree "4"; dimension "2_2";
chrA02	Undefined	as_event	23257066	23257721	.	+	.	transcript_id "TCONS_00004627,TCONS_00004628"; gene_id "chrA02:23253914-23260193W"; flanks "23257066-,23257721^"; structure "1^2-3^5-7^9-,4^6-8^10-"; splice_chain "23257123^23257199-23257274^23257345-23257474^23257564-,23257277^23257348-23257484^23257574-"; sources "Undefined,Undefined"; NMorMRNA "null"; degree "4"; dimension "2_2";
chrA02	Undefined	as_event	23257564	23258235	.	+	.	transcript_id "TCONS_00004627,TCONS_00004626"; gene_id "chrA02:23253914-23260193W"; flanks "23257564-,23258235^"; structure "1^3-,2^4-"; splice_chain "23257721^23258163-,23257722^23258164-"; sources "Undefined,Undefined"; NMorMRNA "null"; degree "4"; dimension "2_2";
chrA02	Undefined	as_event	23257066	23258235	.	+	.	transcript_id "TCONS_00004627,TCONS_00004626,TCONS_00004628"; gene_id "chrA02:23253914-23260193W"; flanks "23257066-,23258235^"; structure "1^2-3^5-7^9-11^13-,1^2-3^5-7^9-12^14-,4^6-8^10-11^13-"; splice_chain "23257123^23257199-23257274^23257345-23257474^23257564-23257721^23258163-,23257123^23257199-23257274^23257345-23257474^23257564-23257722^23258164-,23257277^23257348-23257484^23257574-2325772…
chrA02	Undefined	as_event	23550243	23550803	.	+	.	transcript_id "TCONS_00004643,TCONS_00004644"; gene_id "chrA02:23549556-23557025W"; flanks "23550243-,23550803^"; structure "1^3-,2^4-"; splice_chain "23550335^23550601-,23550336^23550602-"; sources "Undefined,Undefined"; NMorMRNA "null"; degree "4"; dimension "2_2";
chrA02	Undefined	as_event	23552677	23552807	.	+	.	transcript_id "TCONS_00004644,TCONS_00004643"; gene_id "chrA02:23549556-23557025W"; flanks "23552677-,23552807-"; structure "1^,2^"; splice_chain "23552727^,23552728^"; sources "Undefined,Undefined"; NMorMRNA "null"; degree "4"; dimension "2_2";
chrA02	Undefined	as_event	23552807	23553307	.	+	.	transcript_id "TCONS_00004644,TCONS_00004643"; gene_id "chrA02:23549556-23557025W"; flanks "23552807-,23553307^"; structure "1^3-,2^4-"; splice_chain "23552932^23553228-,23552935^23553231-"; sources "Undefined,Undefined"; NMorMRNA "null"; degree "4"; dimension "2_2";
chrA02	Undefined	as_event	23555608	23557025	.	+	.	transcript_id "TCONS_00004644,TCONS_00004643"; gene_id "chrA02:23549556-23557025W"; flanks "23555608-,23557025]"; structure "0,1^2-"; splice_chain ",23555734^23555787-"; sources "Undefined,Undefined"; NMorMRNA "null"; degree "4"; dimension "2_2";
chrA02	Undefined	as_event	23558794	23559026	.	+	.	transcript_id "TCONS_00004645,TCONS_00004646"; gene_id "chrA02:23557385-23560194W"; flanks "23558794-,23559026^"; structure "0,1^2-"; splice_chain ",23558851^23558943-"; sources "Undefined,Undefined"; NMorMRNA "null"; degree "4"; dimension "2_2";
chrA02	Undefined	as_event	23559507	23559814	.	+	.	transcript_id "TCONS_00004646,TCONS_00004645"; gene_id "chrA02:23557385-23560194W"; flanks "23559507-,23559814-"; structure "1^,2^"; splice_chain "23559612^,23559618^"; sources "Undefined,Undefined"; NMorMRNA "null"; degree "4"; dimension "2_2";
chrA02	Undefined	as_event	23566368	23567706	.	+	.	transcript_id "TCONS_00004648,TCONS_00004649"; gene_id "chrA02:23566368-23568455W"; flanks "23566368[,23567706^"; structure "1^3-6^8-,2^4-5^7-"; splice_chain "23566878^23567329-23567474^23567556-,23566896^23567345-23567472^23567554-"; sources "Undefined,Undefined"; NMorMRNA "null"; degree "4"; dimension "2_2";
chrA02	Undefined	as_event	23568144	23568439	.	+	.	transcript_id "TCONS_00004649,TCONS_00004650"; gene_id "chrA02:23566368-23568455W"; flanks "23568144-,23568439-"; structure "1^,2^"; splice_chain "23568368^,23568369^"; sources "Undefined,Undefined"; NMorMRNA "null"; degree "4"; dimension "2_2";
chrA02	Undefined	as_event	23568144	23568455	.	+	.	transcript_id "TCONS_00004649,TCONS_00004650,TCONS_00004648"; gene_id "chrA02:23566368-23568455W"; flanks "23568144-,23568455]"; structure "1^4-,2^4-,3^5-"; splice_chain "23568368^23568439-,23568369^23568439-,23568375^23568446-"; sources "Undefined,Undefined,Undefined"; NMorMRNA "null"; degree "9"; dimension "3_3";
chrA02	Undefined	as_event	23589878	23590502	.	+	.	transcript_id "TCONS_00004652,TCONS_00004653"; gene_id "chrA02:23588131-23592678W"; flanks "23589878^,23590502^"; structure "1-,2-"; splice_chain "23590084-,23590356-"; sources "Undefined,Undefined"; NMorMRNA "null"; degree "4"; dimension "2_2";
chrA02	Undefined	as_event	23795144	23795689	.	+	.	transcript_id "TCONS_00004665,TCONS_00004666"; gene_id "chrA02:23794764-23796397W"; flanks "23795144-,23795689^"; structure "0,1^2-"; splice_chain ",23795256^23795344-"; sources "Undefined,Undefined"; NMorMRNA "null"; degree "4"; dimension "2_2";
chrA02	Undefined	as_event	23795689	23796397	.	+	.	transcript_id "TCONS_00004665,TCONS_00004666"; gene_id "chrA02:23794764-23796397W"; flanks "23795689^,23796397]"; structure "1-,2-"; splice_chain "23795790-,23795800-"; sources "Undefined,Undefined"; NMorMRNA "null"; degree "4"; dimension "2_2";
chrA02	Undefined	as_event	23795144	23796397	.	+	.	transcript_id "TCONS_00004664,TCONS_00004666,TCONS_00004665"; gene_id "chrA02:23794764-23796397W"; flanks "23795144-,23796397]"; structure "0,1^2-3^5-,3^4-"; splice_chain ",23795256^23795344-23795689^23795800-,23795689^23795790-"; sources "Undefined,Undefined,Undefined"; NMorMRNA "null"; degree "9"; dimension "3_3";
chrA02	Undefined	as_event	24000329	24000723	.	+	.	transcript_id "TCONS_00004678,TCONS_00004677"; gene_id "chrA02:24000205-24001606W"; flanks "24000329^,24000723^"; structure "1-,2-"; splice_chain "24000575-,24000580-"; sources "Undefined,Undefined"; NMorMRNA "null"; degree "4"; dimension "2_2";
chrA02	Undefined	as_event	24091683	24091875	.	+	.	transcript_id "TCONS_00004684/TCONS_00004686,TCONS_00004685"; gene_id "chrA02:24090589-24092363W"; flanks "24091683-,24091875^"; structure "0,1^2-"; splice_chain ",24091747^24091810-"; sources "Undefined,Undefined"; NMorMRNA "null"; degree "4"; dimension "2_2";
chrA02	Undefined	as_event	24092059	24092363	.	+	.	transcript_id "TCONS_00004685,TCONS_00004686"; gene_id "chrA02:24090589-24092363W"; flanks "24092059^,24092363]"; structure "1-,2-"; splice_chain "24092140-,24092143-"; sources "Undefined,Undefined"; NMorMRNA "null"; degree "4"; dimension "2_2";
chrA02	Undefined	as_event	24091947	24092363	.	+	.	transcript_id "TCONS_00004684,TCONS_00004685,TCONS_00004686"; gene_id "chrA02:24090589-24092363W"; flanks "24091947-,24092363]"; structure "0,1^2-,1^3-"; splice_chain ",24092059^24092140-,24092059^24092143-"; sources "Undefined,Undefined,Undefined"; NMorMRNA "null"; degree "9"; dimension "3_3";
chrA02	Undefined	as_event	24265982	24266283	.	+	.	transcript_id "TCONS_00004700,TCONS_00004701"; gene_id "chrA02:24261386-24266684W"; flanks "24265982-,24266283^"; structure "0,1^2-"; splice_chain ",24266089^24266170-"; sources "Undefined,Undefined"; NMorMRNA "null"; degree "4"; dimension "2_2";
chrA02	Undefined	as_event	24266411	24266684	.	+	.	transcript_id "TCONS_00004700,TCONS_00004701"; gene_id "chrA02:24261386-24266684W"; flanks "24266411-,24266684]"; structure "0,1^2-"; splice_chain ",24266556^24266644-"; sources "Undefined,Undefined"; NMorMRNA "null"; degree "4"; dimension "2_2";
chrA02	Undefined	as_event	24306887	24307777	.	+	.	transcript_id "TCONS_00004704,TCONS_00004703"; gene_id "chrA02:24305814-24309098W"; flanks "24306887-,24307777^"; structure "1^3-,2^4-"; splice_chain "24307438^24307529-,24307461^24307552-"; sources "Undefined,Undefined"; NMorMRNA "null"; degree "4"; dimension "2_2";
chrA02	Undefined	as_event	24584850	24585088	.	+	.	transcript_id "TCONS_00004721,TCONS_00004720"; gene_id "chrA02:24582170-24586223W"; flanks "24584850-,24585088^"; structure "0,1^2-"; splice_chain ",24584911^24584989-"; sources "Undefined,Undefined"; NMorMRNA "null"; degree "4"; dimension "2_2";
chrA02	Undefined	as_event	24585088	24585258	.	+	.	transcript_id "TCONS_00004721,TCONS_00004720"; gene_id "chrA02:24582170-24586223W"; flanks "24585088^,24585258^"; structure "1-,2-"; splice_chain "24585215-,24585217-"; sources "Undefined,Undefined"; NMorMRNA "null"; degree "4"; dimension "2_2";
chrA02	Undefined	as_event	24781630	24781795	.	+	.	transcript_id "TCONS_00004728,TCONS_00004727"; gene_id "chrA02:24780538-24783735W"; flanks "24781630-,24781795-"; structure "1^,2^"; splice_chain "24781713^,24781714^"; sources "Undefined,Undefined"; NMorMRNA "null"; degree "4"; dimension "2_2";
chrA02	Undefined	as_event	24784154	24784433	.	+	.	transcript_id "TCONS_00004731,TCONS_00004730"; gene_id "chrA02:24784054-24790002W"; flanks "24784154^,24784433^"; structure "1-,2-"; splice_chain "24784223-,24784226-"; sources "Undefined,Undefined"; NMorMRNA "null"; degree "4"; dimension "2_2";
chrA02	Undefined	as_event	24788295	24788766	.	+	.	transcript_id "TCONS_00004730/TCONS_00004731/TCONS_00004732,TCONS_00004733"; gene_id "chrA02:24784054-24790002W"; flanks "24788295-,24788766^"; structure "0,1^2-"; splice_chain ",24788497^24788584-"; sources "Undefined,Undefined"; NMorMRNA "null"; degree "4"; dimension "2_2";
chrA02	Undefined	as_event	24789475	24790002	.	+	.	transcript_id "TCONS_00004730/TCONS_00004731/TCONS_00004732,TCONS_00004733"; gene_id "chrA02:24784054-24790002W"; flanks "24789475-,24790002]"; structure "0,1^2-"; splice_chain ",24789746^24789844-"; sources "Undefined,Undefined"; NMorMRNA "null"; degree "4"; dimension "2_2";
chrA02	Undefined	as_event	87527	88319	.	-	.	transcript_id "TCONS_00004740,TCONS_00004739/TCONS_00004741"; gene_id "chrA02:86051-89395C"; flanks "88319^,87527^"; structure "1-2^3-,4-"; splice_chain "88184-88108^87889-,87740-"; sources "Undefined,Undefined"; NMorMRNA "null"; degree "4"; dimension "2_2";
chrA02	Undefined	as_event	87040	87215	.	-	.	transcript_id "TCONS_00004739/TCONS_00004741,TCONS_00004740"; gene_id "chrA02:86051-89395C"; flanks "87215-,87040-"; structure "1^,2^"; splice_chain "87138^,87136^"; sources "Undefined,Undefined"; NMorMRNA "null"; degree "4"; dimension "2_2";
chrA02	Undefined	as_event	86092	86295	.	-	.	transcript_id "TCONS_00004740,TCONS_00004739"; gene_id "chrA02:86051-89395C"; flanks "86295-,86092-"; structure "1^,2^"; splice_chain "86183^,86181^"; sources "Undefined,Undefined"; NMorMRNA "null"; degree "4"; dimension "2_2";
chrA02	Undefined	as_event	86051	86181	.	-	.	transcript_id "TCONS_00004739,TCONS_00004741"; gene_id "chrA02:86051-89395C"; flanks "86181^,86051]"; structure "1-,2-"; splice_chain "86092-,86090-"; sources "Undefined,Undefined"; NMorMRNA "null"; degree "4"; dimension "2_2";
chrA02	Undefined	as_event	86051	86295	.	-	.	transcript_id "TCONS_00004740,TCONS_00004739,TCONS_00004741"; gene_id "chrA02:86051-89395C"; flanks "86295-,86051]"; structure "1^3-,2^3-,2^4-"; splice_chain "86183^86092-,86181^86092-,86181^86090-"; sources "Undefined,Undefined,Undefined"; NMorMRNA "null"; degree "9"; dimension "3_3";
chrA02	Undefined	as_event	136194	136437	.	-	.	transcript_id "TCONS_00004747,TCONS_00004746"; gene_id "chrA02:134432-138165C"; flanks "136437-,136194^"; structure "1^3-,2^4-"; splice_chain "136399^136313-,136376^136290-"; sources "Undefined,Undefined"; NMorMRNA "null"; degree "4"; dimension "2_2";
chrA02	Undefined	as_event	183308	184390	.	-	.	transcript_id "TCONS_00004752,TCONS_00004751"; gene_id "chrA02:183308-184790C"; flanks "184390-,183308]"; structure "1^3-,2^4-"; splice_chain "184343^184097-,184333^184087-"; sources "Undefined,Undefined"; NMorMRNA "null"; degree "4"; dimension "2_2";
chrA02	Undefined	as_event	246860	247084	.	-	.	transcript_id "TCONS_00004758,TCONS_00004757"; gene_id "chrA02:246032-247689C"; flanks "247084^,246860^"; structure "1-,2-"; splice_chain "246962-,246957-"; sources "Undefined,Undefined"; NMorMRNA "null"; degree "4"; dimension "2_2";
chrA02	Undefined	as_event	334446	334683	.	-	.	transcript_id "TCONS_00004770,TCONS_00004771"; gene_id "chrA02:334283-336507C"; flanks "334683-,334446^"; structure "0,1^2-"; splice_chain ",334600^334509-"; sources "Undefined,Undefined"; NMorMRNA "null"; degree "4"; dimension "2_2";
chrA02	Undefined	as_event	617796	618160	.	-	.	transcript_id "TCONS_00004786,TCONS_00004787"; gene_id "chrA02:615856-618160C"; flanks "618160[,617796^"; structure "1^3-,2^4-"; splice_chain "617955^617869-,617934^617848-"; sources "Undefined,Undefined"; NMorMRNA "null"; degree "4"; dimension "2_2";
chrA02	Undefined	as_event	619841	620308	.	-	.	transcript_id "TCONS_00004789,TCONS_00004788"; gene_id "chrA02:618816-621464C"; flanks "620308-,619841^"; structure "1^3-6^8-,2^4-5^7-"; splice_chain "620200^620138-620020^619933-,620198^620136-620021^619934-"; sources "Undefined,Undefined"; NMorMRNA "null"; degree "4"; dimension "2_2";
chrA02	Undefined	as_event	630536	630768	.	-	.	transcript_id "TCONS_00004791,TCONS_00004792"; gene_id "chrA02:629266-632248C"; flanks "630768^,630536^"; structure "1-,2-"; splice_chain "630691-,630682-"; sources "Undefined,Undefined"; NMorMRNA "null"; degree "4"; dimension "2_2";
chrA02	Undefined	as_event	630536	631002	.	-	.	transcript_id "TCONS_00004793,TCONS_00004792"; gene_id "chrA02:629266-632248C"; flanks "631002-,630536^"; structure "0,1^2-"; splice_chain ",630768^630682-"; sources "Undefined,Undefined"; NMorMRNA "null"; degree "4"; dimension "2_2";
chrA02	Undefined	as_event	629850	630242	.	-	.	transcript_id "TCONS_00004792,TCONS_00004793"; gene_id "chrA02:629266-632248C"; flanks "630242-,629850^"; structure "0,1^2-"; splice_chain ",630006^629918-"; sources "Undefined,Undefined"; NMorMRNA "null"; degree "4"; dimension "2_2";
chrA02	Undefined	as_event	629651	629918	.	-	.	transcript_id "TCONS_00004791,TCONS_00004793"; gene_id "chrA02:629266-632248C"; flanks "629918-,629651^"; structure "1^3-,2^4-"; splice_chain "629860^629761-,629850^629751-"; sources "Undefined,Undefined"; NMorMRNA "null"; degree "4"; dimension "2_2";
chrA02	Undefined	as_event	629651	630242	.	-	.	transcript_id "TCONS_00004791,TCONS_00004793,TCONS_00004792"; gene_id "chrA02:629266-632248C"; flanks "630242-,629651^"; structure "1^2-3^5-,1^2-4^6-,4^6-"; splice_chain "630006^629918-629860^629761-,630006^629918-629850^629751-,629850^629751-"; sources "Undefined,Undefined,Undefined"; NMorMRNA "null"; degree "9"; dimension "3_3";
chrA02	Undefined	as_event	776152	776324	.	-	.	transcript_id "TCONS_00004807,TCONS_00004808"; gene_id "chrA02:773348-778046C"; flanks "776324^,776152^"; structure "1-,2-"; splice_chain "776213-,776212-"; sources "Undefined,Undefined"; NMorMRNA "null"; degree "4"; dimension "2_2";
chrA02	Undefined	as_event	773348	774126	.	-	.	transcript_id "TCONS_00004808,TCONS_00004807"; gene_id "chrA02:773348-778046C"; flanks "774126^,773348]"; structure "1-,2-"; splice_chain "773966-,773963-"; sources "Undefined,Undefined"; NMorMRNA "null"; degree "4"; dimension "2_2";
chrA02	Undefined	as_event	824059	824296	.	-	.	transcript_id "TCONS_00004815,TCONS_00004816"; gene_id "chrA02:822399-824582C"; flanks "824296^,824059-"; structure "0,1-2^"; splice_chain ",824209-824147^"; sources "Undefined,Undefined"; NMorMRNA "null"; degree "4"; dimension "2_2";
chrA02	Undefined	as_event	897615	898097	.	-	.	transcript_id "TCONS_00004826,TCONS_00004824/TCONS_00004825"; gene_id "chrA02:896819-898664C"; flanks "898097-,897615^"; structure "0,1^2-"; splice_chain ",897736^897658-"; sources "Undefined,Undefined"; NMorMRNA "null"; degree "4"; dimension "2_2";
chrA02	Undefined	as_event	897098	897542	.	-	.	transcript_id "TCONS_00004825,TCONS_00004824"; gene_id "chrA02:896819-898664C"; flanks "897542-,897098^"; structure "1^3-,2^4-"; splice_chain "897338^897232-,897328^897222-"; sources "Undefined,Undefined"; NMorMRNA "null"; degree "4"; dimension "2_2";
chrA02	Undefined	as_event	896819	897232	.	-	.	transcript_id "TCONS_00004826,TCONS_00004825"; gene_id "chrA02:896819-898664C"; flanks "897232-,896819]"; structure "0,1^2-"; splice_chain ",897098^897016-"; sources "Undefined,Undefined"; NMorMRNA "null"; degree "4"; dimension "2_2";
chrA02	Undefined	as_event	896819	897542	.	-	.	transcript_id "TCONS_00004826,TCONS_00004825,TCONS_00004824"; gene_id "chrA02:896819-898664C"; flanks "897542-,896819]"; structure "1^3-,1^3-5^6-,2^4-5^6-"; splice_chain "897338^897232-,897338^897232-897098^897016-,897328^897222-897098^897016-"; sources "Undefined,Undefined,Undefined"; NMorMRNA "null"; degree "9"; dimension "3_3";
chrA02	Undefined	as_event	935935	936633	.	-	.	transcript_id "TCONS_00004830,TCONS_00004831"; gene_id "chrA02:935935-937908C"; flanks "936633-,935935]"; structure "1^3-,2^4-"; splice_chain "936452^936295-,936442^936285-"; sources "Undefined,Undefined"; NMorMRNA "null"; degree "4"; dimension "2_2";
chrA02	Undefined	as_event	955734	955998	.	-	.	transcript_id "TCONS_00004835,TCONS_00004834"; gene_id "chrA02:954418-956651C"; flanks "955998-,955734^"; structure "0,1^2-"; splice_chain ",955932^955833-"; sources "Undefined,Undefined"; NMorMRNA "null"; degree "4"; dimension "2_2";
chrA02	Undefined	as_event	1000554	1000876	.	-	.	transcript_id "TCONS_00004848,TCONS_00004846/TCONS_00004847"; gene_id "chrA02:997846-1003992C"; flanks "1000876-,1000554^"; structure "0,1^2-"; splice_chain ",1000706^1000613-"; sources "Undefined,Undefined"; NMorMRNA "null"; degree "4"; dimension "2_2";
chrA02	Undefined	as_event	998724	998881	.	-	.	transcript_id "TCONS_00004847,TCONS_00004845/TCONS_00004846/TCONS_00004848"; gene_id "chrA02:997846-1003992C"; flanks "998881^,998724^"; structure "1-,2-"; splice_chain "998771-,998770-"; sources "Undefined,Undefined"; NMorMRNA "null"; degree "4"; dimension "2_2";
chrA02	Undefined	as_event	998378	998564	.	-	.	transcript_id "TCONS_00004848,TCONS_00004845/TCONS_00004846/TCONS_00004847"; gene_id "chrA02:997846-1003992C"; flanks "998564^,998378^"; structure "1-,2-"; splice_chain "998434-,998429-"; sources "Undefined,Undefined"; NMorMRNA "null"; degree "4"; dimension "2_2";
chrA02	Undefined	as_event	1049596	1050107	.	-	.	transcript_id "TCONS_00004851,TCONS_00004850"; gene_id "chrA02:1048397-1053637C"; flanks "1050107-,1049596^"; structure "0,1^2-"; splice_chain ",1049903^1049707-"; sources "Undefined,Undefined"; NMorMRNA "null"; degree "4"; dimension "2_2";
chrA02	Undefined	as_event	1085447	1085596	.	-	.	transcript_id "TCONS_00004856,TCONS_00004857"; gene_id "chrA02:1084292-1086365C"; flanks "1085596^,1085447^"; structure "1-,2-"; splice_chain "1085523-,1085522-"; sources "Undefined,Undefined"; NMorMRNA "null"; degree "4"; dimension "2_2";
chrA02	Undefined	as_event	1202528	1202727	.	-	.	transcript_id "TCONS_00004868,TCONS_00004869"; gene_id "chrA02:1199750-1202931C"; flanks "1202727^,1202528^"; structure "1-,2-"; splice_chain "1202617-,1202616-"; sources "Undefined,Undefined"; NMorMRNA "null"; degree "4"; dimension "2_2";
chrA02	Undefined	as_event	1242259	1242423	.	-	.	transcript_id "TCONS_00004873,TCONS_00004874"; gene_id "chrA02:1240772-1244280C"; flanks "1242423^,1242259^"; structure "1-,2-"; splice_chain "1242345-,1242343-"; sources "Undefined,Undefined"; NMorMRNA "null"; degree "4"; dimension "2_2";
chrA02	Undefined	as_event	1241535	1241794	.	-	.	transcript_id "TCONS_00004873,TCONS_00004874"; gene_id "chrA02:1240772-1244280C"; flanks "1241794-,1241535^"; structure "1^3-,2^4-"; splice_chain "1241758^1241662-,1241720^1241624-"; sources "Undefined,Undefined"; NMorMRNA "null"; degree "4"; dimension "2_2";
chrA02	Undefined	as_event	1240772	1241073	.	-	.	transcript_id "TCONS_00004874,TCONS_00004873"; gene_id "chrA02:1240772-1244280C"; flanks "1241073-,1240772]"; structure "0,1^2-"; splice_chain ",1240970^1240886-"; sources "Undefined,Undefined"; NMorMRNA "null"; degree "4"; dimension "2_2";
chrA02	Undefined	as_event	1344005	1344455	.	-	.	transcript_id "TCONS_00004883,TCONS_00004882"; gene_id "chrA02:1343971-1344524C"; flanks "1344455^,1344005]"; structure "1-,2-"; splice_chain "1344319-,1344318-"; sources "Undefined,Undefined"; NMorMRNA "null"; degree "4"; dimension "2_2";
chrA02	Undefined	as_event	1382396	1382547	.	-	.	transcript_id "TCONS_00004884,TCONS_00004885"; gene_id "chrA02:1381518-1384127C"; flanks "1382547^,1382396^"; structure "1-,2-"; splice_chain "1382471-,1382470-"; sources "Undefined,Undefined"; NMorMRNA "null"; degree "4"; dimension "2_2";
chrA02	Undefined	as_event	1442462	1442853	.	-	.	transcript_id "TCONS_00004890,TCONS_00004889"; gene_id "chrA02:1442226-1444446C"; flanks "1442853-,1442462^"; structure "0,1^2-"; splice_chain ",1442723^1442636-"; sources "Undefined,Undefined"; NMorMRNA "null"; degree "4"; dimension "2_2";
chrA02	Undefined	as_event	1453062	1453313	.	-	.	transcript_id "TCONS_00004893,TCONS_00004894"; gene_id "chrA02:1451022-1453562C"; flanks "1453313^,1453062^"; structure "1-,2-"; splice_chain "1453144-,1453142-"; sources "Undefined,Undefined"; NMorMRNA "null"; degree "4"; dimension "2_2";
chrA02	Undefined	as_event	1452880	1453062	.	-	.	transcript_id "TCONS_00004892,TCONS_00004893/TCONS_00004894"; gene_id "chrA02:1451022-1453562C"; flanks "1453062^,1452880^"; structure "1-,2-"; splice_chain "1452951-,1452948-"; sources "Undefined,Undefined"; NMorMRNA "null"; degree "4"; dimension "2_2";
chrA02	Undefined	as_event	1452063	1452421	.	-	.	transcript_id "TCONS_00004894,TCONS_00004892/TCONS_00004893"; gene_id "chrA02:1451022-1453562C"; flanks "1452421-,1452063^"; structure "1^3-,2^4-"; splice_chain "1452360^1452195-,1452350^1452185-"; sources "Undefined,Undefined"; NMorMRNA "null"; degree "4"; dimension "2_2";
chrA02	Undefined	as_event	1451711	1451895	.	-	.	transcript_id "TCONS_00004893,TCONS_00004894"; gene_id "chrA02:1451022-1453562C"; flanks "1451895^,1451711^"; structure "1-,2-"; splice_chain "1451760-,1451757-"; sources "Undefined,Undefined"; NMorMRNA "null"; degree "4"; dimension "2_2";
chrA02	Undefined	as_event	1451711	1451976	.	-	.	transcript_id "TCONS_00004892,TCONS_00004893,TCONS_00004894"; gene_id "chrA02:1451022-1453562C"; flanks "1451976-,1451711^"; structure "0,1^2-,1^3-"; splice_chain ",1451895^1451760-,1451895^1451757-"; sources "Undefined,Undefined,Undefined"; NMorMRNA "null"; degree "9"; dimension "3_3";
chrA02	Undefined	as_event	1578238	1578678	.	-	.	transcript_id "TCONS_00004909,TCONS_00004910"; gene_id "chrA02:1577383-1579070C"; flanks "1578678^,1578238^"; structure "1-,2-"; splice_chain "1578609-,1578587-"; sources "Undefined,Undefined"; NMorMRNA "null"; degree "4"; dimension "2_2";
chrA02	Undefined	as_event	1608834	1609850	.	-	.	transcript_id "TCONS_00004914,TCONS_00004915"; gene_id "chrA02:1607063-1610250C"; flanks "1609850^,1608834^"; structure "1-,2-"; splice_chain "1609125-,1609124-"; sources "Undefined,Undefined"; NMorMRNA "null"; degree "4"; dimension "2_2";
chrA02	Undefined	as_event	1607537	1607817	.	-	.	transcript_id "TCONS_00004914,TCONS_00004915"; gene_id "chrA02:1607063-1610250C"; flanks "1607817-,1607537^"; structure "1^3-,2^4-"; splice_chain "1607709^1607609-,1607699^1607599-"; sources "Undefined,Undefined"; NMorMRNA "null"; degree "4"; dimension "2_2";
chrA02	Undefined	as_event	1740259	1740444	.	-	.	transcript_id "TCONS_00004919,TCONS_00004920"; gene_id "chrA02:1736796-1740676C"; flanks "1740444^,1740259^"; structure "1-,2-"; splice_chain "1740341-,1740338-"; sources "Undefined,Undefined"; NMorMRNA "null"; degree "4"; dimension "2_2";
chrA02	Undefined	as_event	1739085	1739313	.	-	.	transcript_id "TCONS_00004919,TCONS_00004918"; gene_id "chrA02:1736796-1740676C"; flanks "1739313-,1739085^"; structure "0,1^2-"; splice_chain ",1739246^1739158-"; sources "Undefined,Undefined"; NMorMRNA "null"; degree "4"; dimension "2_2";
chrA02	Undefined	as_event	1805263	1805834	.	-	.	transcript_id "TCONS_00004925,TCONS_00004926,TCONS_00004924"; gene_id "chrA02:1802157-1805961C"; flanks "1805834^,1805263^"; structure "1-,2-,3-"; splice_chain "1805384-,1805382-,1805377-"; sources "Undefined,Undefined,Undefined"; NMorMRNA "null"; degree "9"; dimension "3_3";
chrA02	Undefined	as_event	1803438	1803719	.	-	.	transcript_id "TCONS_00004925,TCONS_00004924/TCONS_00004926"; gene_id "chrA02:1802157-1805961C"; flanks "1803719^,1803438^"; structure "1-,2-"; splice_chain "1803567-,1803566-"; sources "Undefined,Undefined"; NMorMRNA "null"; degree "4"; dimension "2_2";
chrA02	Undefined	as_event	1846684	1846805	.	-	.	transcript_id "TCONS_00004932,TCONS_00004931"; gene_id "chrA02:1845755-1848520C"; flanks "1846805-,1846684^"; structure "0,1^2-"; splice_chain ",1846788^1846718-"; sources "Undefined,Undefined"; NMorMRNA "null"; degree "4"; dimension "2_2";
chrA02	Undefined	as_event	1846324	1846684	.	-	.	transcript_id "TCONS_00004932,TCONS_00004931"; gene_id "chrA02:1845755-1848520C"; flanks "1846684^,1846324^"; structure "1-3^4-,2-"; splice_chain "1846606-1846424^1846351-,1846597-"; sources "Undefined,Undefined"; NMorMRNA "null"; degree "4"; dimension "2_2";
chrA02	Undefined	as_event	1895271	1895602	.	-	.	transcript_id "TCONS_00004936,TCONS_00004937"; gene_id "chrA02:1894271-1897351C"; flanks "1895602-,1895271^"; structure "0,1^2-"; splice_chain ",1895450^1895386-"; sources "Undefined,Undefined"; NMorMRNA "null"; degree "4"; dimension "2_2";
chrA02	Undefined	as_event	1899277	1899447	.	-	.	transcript_id "TCONS_00004938,TCONS_00004939"; gene_id "chrA02:1898282-1901000C"; flanks "1899447^,1899277^"; structure "1-,2-"; splice_chain "1899366-,1899364-"; sources "Undefined,Undefined"; NMorMRNA "null"; degree "4"; dimension "2_2";
chrA02	Undefined	as_event	1899277	1899496	.	-	.	transcript_id "TCONS_00004940,TCONS_00004938,TCONS_00004939"; gene_id "chrA02:1898282-1901000C"; flanks "1899496-,1899277^"; structure "0,1^2-,1^3-"; splice_chain ",1899447^1899366-,1899447^1899364-"; sources "Undefined,Undefined,Undefined"; NMorMRNA "null"; degree "9"; dimension "3_3";
chrA02	Undefined	as_event	1898589	1898856	.	-	.	transcript_id "TCONS_00004940,TCONS_00004938/TCONS_00004939"; gene_id "chrA02:1898282-1901000C"; flanks "1898856-,1898589^"; structure "0,1^2-"; splice_chain ",1898764^1898693-"; sources "Undefined,Undefined"; NMorMRNA "null"; degree "4"; dimension "2_2";
chrA02	Undefined	as_event	1898282	1898496	.	-	.	transcript_id "TCONS_00004940,TCONS_00004938/TCONS_00004939"; gene_id "chrA02:1898282-1901000C"; flanks "1898496-,1898282]"; structure "0,1^2-"; splice_chain ",1898380^1898300-"; sources "Undefined,Undefined"; NMorMRNA "null"; degree "4"; dimension "2_2";
chrA02	Undefined	as_event	1997663	1998153	.	-	.	transcript_id "TCONS_00004946,TCONS_00004947"; gene_id "chrA02:1996551-1998983C"; flanks "1998153-,1997663^"; structure "0,1^2-"; splice_chain ",1998092^1998024-"; sources "Undefined,Undefined"; NMorMRNA "null"; degree "4"; dimension "2_2";
[truncated: 21,231 more rows]
