# Supplementary material for: Differences in Alternative Splicing between Yellow and Black-Seeded Rapeseed
Source: Plants (Basel). 2020 Jul 31;9(8):977. doi: 10.3390/plants9080977 (PMC7465011; doi:10.3390/plants9080977)
Supplement: Supplementary file 1 [file plants-09-00977-s001.zip › Supplementary Materials/Table S2/SRR5591522cufcompF.combined_sorted.gtf_astalavista.gtf]

chrA01	Undefined	as_event	27672	28016	.	+	.	transcript_id "TCONS_00000004,TCONS_00000005"; gene_id "chrA01:26837-29995W"; flanks "27672-,28016^"; structure "0,1^2-"; splice_chain ",27842^27916-"; sources "Undefined,Undefined"; NMorMRNA "null"; degree "4"; dimension "2_2";
chrA01	Undefined	as_event	62372	62654	.	+	.	transcript_id "TCONS_00000006,TCONS_00000007"; gene_id "chrA01:61576-64504W"; flanks "62372-,62654^"; structure "0,1^2-"; splice_chain ",62448^62530-"; sources "Undefined,Undefined"; NMorMRNA "null"; degree "4"; dimension "2_2";
chrA01	Undefined	as_event	62746	63008	.	+	.	transcript_id "TCONS_00000006,TCONS_00000007"; gene_id "chrA01:61576-64504W"; flanks "62746-,63008^"; structure "0,1^2-"; splice_chain ",62838^62916-"; sources "Undefined,Undefined"; NMorMRNA "null"; degree "4"; dimension "2_2";
chrA01	Undefined	as_event	76059	76318	.	+	.	transcript_id "TCONS_00000010,TCONS_00000011"; gene_id "chrA01:74765-78209W"; flanks "76059-,76318^"; structure "0,1^2-"; splice_chain ",76143^76218-"; sources "Undefined,Undefined"; NMorMRNA "null"; degree "4"; dimension "2_2";
chrA01	Undefined	as_event	96289	96463	.	+	.	transcript_id "TCONS_00000013,TCONS_00000012"; gene_id "chrA01:96019-96780W"; flanks "96289-,96463^"; structure "0,1^2-"; splice_chain ",96333^96421-"; sources "Undefined,Undefined"; NMorMRNA "null"; degree "4"; dimension "2_2";
chrA01	Undefined	as_event	234968	235460	.	+	.	transcript_id "TCONS_00000020,TCONS_00000021"; gene_id "chrA01:233404-235688W"; flanks "234968-,235460^"; structure "0,1^2-"; splice_chain ",235172^235260-"; sources "Undefined,Undefined"; NMorMRNA "null"; degree "4"; dimension "2_2";
chrA01	Undefined	as_event	245023	245325	.	+	.	transcript_id "TCONS_00000025,TCONS_00000024"; gene_id "chrA01:242866-249232W"; flanks "245023-,245325^"; structure "0,1^2-"; splice_chain ",245123^245218-"; sources "Undefined,Undefined"; NMorMRNA "null"; degree "4"; dimension "2_2";
chrA01	Undefined	as_event	247035	247320	.	+	.	transcript_id "TCONS_00000024,TCONS_00000025"; gene_id "chrA01:242866-249232W"; flanks "247035-,247320-"; structure "1^,2^"; splice_chain "247121^,247122^"; sources "Undefined,Undefined"; NMorMRNA "null"; degree "4"; dimension "2_2";
chrA01	Undefined	as_event	248745	248964	.	+	.	transcript_id "TCONS_00000025,TCONS_00000024"; gene_id "chrA01:242866-249232W"; flanks "248745-,248964^"; structure "0,1^2-"; splice_chain ",248786^248874-"; sources "Undefined,Undefined"; NMorMRNA "null"; degree "4"; dimension "2_2";
chrA01	Undefined	as_event	249051	249232	.	+	.	transcript_id "TCONS_00000025,TCONS_00000024"; gene_id "chrA01:242866-249232W"; flanks "249051-,249232]"; structure "0,1^2-"; splice_chain ",249148^249223-"; sources "Undefined,Undefined"; NMorMRNA "null"; degree "4"; dimension "2_2";
chrA01	Undefined	as_event	487374	488063	.	+	.	transcript_id "TCONS_00000046,TCONS_00000045"; gene_id "chrA01:485443-488063W"; flanks "487374-,488063]"; structure "1^3-,2^4-"; splice_chain "487457^487541-,487458^487542-"; sources "Undefined,Undefined"; NMorMRNA "null"; degree "4"; dimension "2_2";
chrA01	Undefined	as_event	548396	548713	.	+	.	transcript_id "TCONS_00000057,TCONS_00000056"; gene_id "chrA01:547594-550758W"; flanks "548396-,548713^"; structure "1^3-,2^4-"; splice_chain "548532^548608-,548537^548613-"; sources "Undefined,Undefined"; NMorMRNA "null"; degree "4"; dimension "2_2";
chrA01	Undefined	as_event	549574	549982	.	+	.	transcript_id "TCONS_00000056/TCONS_00000057,TCONS_00000058"; gene_id "chrA01:547594-550758W"; flanks "549574-,549982^"; structure "0,1^2-"; splice_chain ",549693^549770-"; sources "Undefined,Undefined"; NMorMRNA "null"; degree "4"; dimension "2_2";
chrA01	Undefined	as_event	554649	554952	.	+	.	transcript_id "TCONS_00000059,TCONS_00000060"; gene_id "chrA01:553903-556343W"; flanks "554649-,554952^"; structure "0,1^2-"; splice_chain ",554747^554840-"; sources "Undefined,Undefined"; NMorMRNA "null"; degree "4"; dimension "2_2";
chrA01	Undefined	as_event	555411	555626	.	+	.	transcript_id "TCONS_00000060,TCONS_00000059"; gene_id "chrA01:553903-556343W"; flanks "555411-,555626-"; structure "1^,2^"; splice_chain "555512^,555513^"; sources "Undefined,Undefined"; NMorMRNA "null"; degree "4"; dimension "2_2";
chrA01	Undefined	as_event	562221	562850	.	+	.	transcript_id "TCONS_00000062,TCONS_00000061"; gene_id "chrA01:562221-565004W"; flanks "562221[,562850^"; structure "0,1^2-"; splice_chain ",562336^562724-"; sources "Undefined,Undefined"; NMorMRNA "null"; degree "4"; dimension "2_2";
chrA01	Undefined	as_event	660798	661109	.	+	.	transcript_id "TCONS_00000079,TCONS_00000080"; gene_id "chrA01:658207-661169W"; flanks "660798-,661109-"; structure "1^,2^"; splice_chain "660982^,660987^"; sources "Undefined,Undefined"; NMorMRNA "null"; degree "4"; dimension "2_2";
chrA01	Undefined	as_event	700576	700844	.	+	.	transcript_id "TCONS_00000083,TCONS_00000084"; gene_id "chrA01:699984-704936W"; flanks "700576-,700844^"; structure "0,1^2-"; splice_chain ",700688^700778-"; sources "Undefined,Undefined"; NMorMRNA "null"; degree "4"; dimension "2_2";
chrA01	Undefined	as_event	701125	701432	.	+	.	transcript_id "TCONS_00000083,TCONS_00000084"; gene_id "chrA01:699984-704936W"; flanks "701125-,701432^"; structure "0,1^2-"; splice_chain ",701268^701344-"; sources "Undefined,Undefined"; NMorMRNA "null"; degree "4"; dimension "2_2";
chrA01	Undefined	as_event	702590	702888	.	+	.	transcript_id "TCONS_00000083,TCONS_00000084"; gene_id "chrA01:699984-704936W"; flanks "702590-,702888^"; structure "0,1^2-"; splice_chain ",702699^702779-"; sources "Undefined,Undefined"; NMorMRNA "null"; degree "4"; dimension "2_2";
chrA01	Undefined	as_event	702974	703273	.	+	.	transcript_id "TCONS_00000083,TCONS_00000084"; gene_id "chrA01:699984-704936W"; flanks "702974-,703273^"; structure "0,1^2-"; splice_chain ",703084^703160-"; sources "Undefined,Undefined"; NMorMRNA "null"; degree "4"; dimension "2_2";
chrA01	Undefined	as_event	733827	734174	.	+	.	transcript_id "TCONS_00000089/TCONS_00000090,TCONS_00000088"; gene_id "chrA01:733270-735646W"; flanks "733827^,734174^"; structure "1-,2-"; splice_chain "734007-,734055-"; sources "Undefined,Undefined"; NMorMRNA "null"; degree "4"; dimension "2_2";
chrA01	Undefined	as_event	734819	735374	.	+	.	transcript_id "TCONS_00000088/TCONS_00000090,TCONS_00000089"; gene_id "chrA01:733270-735646W"; flanks "734819-,735374]"; structure "1^2-,3^4-"; splice_chain "734881^735186-,735265^735342-"; sources "Undefined,Undefined"; NMorMRNA "null"; degree "4"; dimension "2_2";
chrA01	Undefined	as_event	860528	860841	.	+	.	transcript_id "TCONS_00000101/TCONS_00000103,TCONS_00000102"; gene_id "chrA01:857638-861166W"; flanks "860528-,860841-"; structure "1^,2^"; splice_chain "860634^,860635^"; sources "Undefined,Undefined"; NMorMRNA "null"; degree "4"; dimension "2_2";
chrA01	Undefined	as_event	925745	926117	.	+	.	transcript_id "TCONS_00000111,TCONS_00000110"; gene_id "chrA01:924687-927669W"; flanks "925745^,926117^"; structure "1-,2-"; splice_chain "925832-,926048-"; sources "Undefined,Undefined"; NMorMRNA "null"; degree "4"; dimension "2_2";
chrA01	Undefined	as_event	933014	933450	.	+	.	transcript_id "TCONS_00000112,TCONS_00000113"; gene_id "chrA01:931423-933656W"; flanks "933014-,933450]"; structure "0,1^2-"; splice_chain ",933151^933230-"; sources "Undefined,Undefined"; NMorMRNA "null"; degree "4"; dimension "2_2";
chrA01	Undefined	as_event	1179430	1179896	.	+	.	transcript_id "TCONS_00000139,TCONS_00000140"; gene_id "chrA01:1174523-1181064W"; flanks "1179430-,1179896^"; structure "0,1^2-"; splice_chain ",1179651^1179735-"; sources "Undefined,Undefined"; NMorMRNA "null"; degree "4"; dimension "2_2";
chrA01	Undefined	as_event	1184663	1185201	.	+	.	transcript_id "TCONS_00000142,TCONS_00000141"; gene_id "chrA01:1184663-1186167W"; flanks "1184663[,1185201^"; structure "0,1^2-"; splice_chain ",1184909^1185078-"; sources "Undefined,Undefined"; NMorMRNA "null"; degree "4"; dimension "2_2";
chrA01	Undefined	as_event	1185511	1186030	.	+	.	transcript_id "TCONS_00000142,TCONS_00000141"; gene_id "chrA01:1184663-1186167W"; flanks "1185511-,1186030^"; structure "0,1^2-"; splice_chain ",1185756^1185845-"; sources "Undefined,Undefined"; NMorMRNA "null"; degree "4"; dimension "2_2";
chrA01	Undefined	as_event	1260474	1260642	.	+	.	transcript_id "TCONS_00000151,TCONS_00000152"; gene_id "chrA01:1259668-1262427W"; flanks "1260474-,1260642-"; structure "1^,2^"; splice_chain "1260543^,1260544^"; sources "Undefined,Undefined"; NMorMRNA "null"; degree "4"; dimension "2_2";
chrA01	Undefined	as_event	1295693	1295937	.	+	.	transcript_id "TCONS_00000156/TCONS_00000158,TCONS_00000157"; gene_id "chrA01:1295479-1298320W"; flanks "1295693-,1295937-"; structure "1^,2^"; splice_chain "1295725^,1295741^"; sources "Undefined,Undefined"; NMorMRNA "null"; degree "4"; dimension "2_2";
chrA01	Undefined	as_event	1297589	1297732	.	+	.	transcript_id "TCONS_00000157/TCONS_00000158,TCONS_00000156"; gene_id "chrA01:1295479-1298320W"; flanks "1297589-,1297732-"; structure "1^,2^"; splice_chain "1297663^,1297665^"; sources "Undefined,Undefined"; NMorMRNA "null"; degree "4"; dimension "2_2";
chrA01	Undefined	as_event	1315279	1315574	.	+	.	transcript_id "TCONS_00000159,TCONS_00000160"; gene_id "chrA01:1312569-1315710W"; flanks "1315279-,1315574-"; structure "1^,2^"; splice_chain "1315491^,1315492^"; sources "Undefined,Undefined"; NMorMRNA "null"; degree "4"; dimension "2_2";
chrA01	Undefined	as_event	1316724	1317043	.	+	.	transcript_id "TCONS_00000161,TCONS_00000162"; gene_id "chrA01:1316275-1319310W"; flanks "1316724-,1317043^"; structure "0,1^2-"; splice_chain ",1316892^1316979-"; sources "Undefined,Undefined"; NMorMRNA "null"; degree "4"; dimension "2_2";
chrA01	Undefined	as_event	1325552	1326404	.	+	.	transcript_id "TCONS_00000166,TCONS_00000168"; gene_id "chrA01:1323697-1326404W"; flanks "1325552-,1326404]"; structure "0,1^2-3^4-"; splice_chain ",1325909^1325993-1326106^1326196-"; sources "Undefined,Undefined"; NMorMRNA "null"; degree "4"; dimension "2_2";
chrA01	Undefined	as_event	1393904	1394187	.	+	.	transcript_id "TCONS_00000173,TCONS_00000174"; gene_id "chrA01:1393317-1396745W"; flanks "1393904-,1394187^"; structure "0,1^2-"; splice_chain ",1393994^1394074-"; sources "Undefined,Undefined"; NMorMRNA "null"; degree "4"; dimension "2_2";
chrA01	Undefined	as_event	1556004	1556290	.	+	.	transcript_id "TCONS_00000187,TCONS_00000186"; gene_id "chrA01:1555356-1557262W"; flanks "1556004^,1556290^"; structure "1-,2-"; splice_chain "1556095-,1556114-"; sources "Undefined,Undefined"; NMorMRNA "null"; degree "4"; dimension "2_2";
chrA01	Undefined	as_event	1556897	1557098	.	+	.	transcript_id "TCONS_00000187,TCONS_00000186"; gene_id "chrA01:1555356-1557262W"; flanks "1556897-,1557098^"; structure "0,1^2-"; splice_chain ",1556977^1557041-"; sources "Undefined,Undefined"; NMorMRNA "null"; degree "4"; dimension "2_2";
chrA01	Undefined	as_event	1577453	1578974	.	+	.	transcript_id "TCONS_00000191,TCONS_00000192"; gene_id "chrA01:1577453-1578974W"; flanks "1577453[,1578974]"; structure "0,1^2-"; splice_chain ",1578195^1578387-"; sources "Undefined,Undefined"; NMorMRNA "null"; degree "4"; dimension "2_2";
chrA01	Undefined	as_event	1626959	1627502	.	+	.	transcript_id "TCONS_00000199/TCONS_00000200,TCONS_00000198"; gene_id "chrA01:1626959-1629518W"; flanks "1626959[,1627502-"; structure "1^,2^"; splice_chain "1627396^,1627397^"; sources "Undefined,Undefined"; NMorMRNA "null"; degree "4"; dimension "2_2";
chrA01	Undefined	as_event	1629336	1629492	.	+	.	transcript_id "TCONS_00000198/TCONS_00000199,TCONS_00000200"; gene_id "chrA01:1626959-1629518W"; flanks "1629336-,1629492-"; structure "1^,2^"; splice_chain "1629401^,1629402^"; sources "Undefined,Undefined"; NMorMRNA "null"; degree "4"; dimension "2_2";
chrA01	Undefined	as_event	1648297	1648640	.	+	.	transcript_id "TCONS_00000204,TCONS_00000203"; gene_id "chrA01:1647594-1649205W"; flanks "1648297-,1648640-"; structure "1^,2^"; splice_chain "1648368^,1648369^"; sources "Undefined,Undefined"; NMorMRNA "null"; degree "4"; dimension "2_2";
chrA01	Undefined	as_event	1685631	1687631	.	+	.	transcript_id "TCONS_00000214,TCONS_00000215"; gene_id "chrA01:1685554-1693164W"; flanks "1685631^,1687631^"; structure "1-,2-"; splice_chain "1685985-,1686035-"; sources "Undefined,Undefined"; NMorMRNA "null"; degree "4"; dimension "2_2";
chrA01	Undefined	as_event	1699066	1699381	.	+	.	transcript_id "TCONS_00000216,TCONS_00000217"; gene_id "chrA01:1698391-1703878W"; flanks "1699066^,1699381^"; structure "1-,2-"; splice_chain "1699156-,1699159-"; sources "Undefined,Undefined"; NMorMRNA "null"; degree "4"; dimension "2_2";
chrA01	Undefined	as_event	1700023	1700395	.	+	.	transcript_id "TCONS_00000216,TCONS_00000217"; gene_id "chrA01:1698391-1703878W"; flanks "1700023-,1700395^"; structure "0,1^2-"; splice_chain ",1700122^1700198-"; sources "Undefined,Undefined"; NMorMRNA "null"; degree "4"; dimension "2_2";
chrA01	Undefined	as_event	1731734	1732088	.	+	.	transcript_id "TCONS_00000222,TCONS_00000223/TCONS_00000224"; gene_id "chrA01:1729365-1735509W"; flanks "1731734-,1732088^"; structure "0,1^2-"; splice_chain ",1731830^1731922-"; sources "Undefined,Undefined"; NMorMRNA "null"; degree "4"; dimension "2_2";
chrA01	Undefined	as_event	1732088	1732234	.	+	.	transcript_id "TCONS_00000223,TCONS_00000222/TCONS_00000224"; gene_id "chrA01:1729365-1735509W"; flanks "1732088^,1732234^"; structure "1-,2-"; splice_chain "1732174-,1732177-"; sources "Undefined,Undefined"; NMorMRNA "null"; degree "4"; dimension "2_2";
chrA01	Undefined	as_event	1744117	1744350	.	+	.	transcript_id "TCONS_00000226,TCONS_00000225"; gene_id "chrA01:1743802-1745633W"; flanks "1744117-,1744350-"; structure "1^,2^"; splice_chain "1744213^,1744219^"; sources "Undefined,Undefined"; NMorMRNA "null"; degree "4"; dimension "2_2";
chrA01	Undefined	as_event	1758129	1758628	.	+	.	transcript_id "TCONS_00000228,TCONS_00000229"; gene_id "chrA01:1755659-1759924W"; flanks "1758129-,1758628^"; structure "0,1^2-"; splice_chain ",1758414^1758507-"; sources "Undefined,Undefined"; NMorMRNA "null"; degree "4"; dimension "2_2";
chrA01	Undefined	as_event	1786291	1788068	.	+	.	transcript_id "TCONS_00000231,TCONS_00000232"; gene_id "chrA01:1786291-1790728W"; flanks "1786291[,1788068^"; structure "0,1^2-"; splice_chain ",1787746^1787823-"; sources "Undefined,Undefined"; NMorMRNA "null"; degree "4"; dimension "2_2";
chrA01	Undefined	as_event	1788318	1788707	.	+	.	transcript_id "TCONS_00000232,TCONS_00000233"; gene_id "chrA01:1786291-1790728W"; flanks "1788318-,1788707^"; structure "0,1^2-"; splice_chain ",1788418^1788512-"; sources "Undefined,Undefined"; NMorMRNA "null"; degree "4"; dimension "2_2";
chrA01	Undefined	as_event	1789007	1789539	.	+	.	transcript_id "TCONS_00000232,TCONS_00000233"; gene_id "chrA01:1786291-1790728W"; flanks "1789007-,1789539^"; structure "0,1^2-"; splice_chain ",1789306^1789387-"; sources "Undefined,Undefined"; NMorMRNA "null"; degree "4"; dimension "2_2";
chrA01	Undefined	as_event	1789643	1790006	.	+	.	transcript_id "TCONS_00000232,TCONS_00000233"; gene_id "chrA01:1786291-1790728W"; flanks "1789643-,1790006^"; structure "0,1^2-"; splice_chain ",1789831^1789929-"; sources "Undefined,Undefined"; NMorMRNA "null"; degree "4"; dimension "2_2";
chrA01	Undefined	as_event	1790296	1790728	.	+	.	transcript_id "TCONS_00000232,TCONS_00000233"; gene_id "chrA01:1786291-1790728W"; flanks "1790296-,1790728]"; structure "0,1^2-3^4-"; splice_chain ",1790394^1790495-1790612^1790703-"; sources "Undefined,Undefined"; NMorMRNA "null"; degree "4"; dimension "2_2";
chrA01	Undefined	as_event	1843430	1843958	.	+	.	transcript_id "TCONS_00000235,TCONS_00000236"; gene_id "chrA01:1842338-1849793W"; flanks "1843430^,1843958^"; structure "1-,2-"; splice_chain "1843841-,1843843-"; sources "Undefined,Undefined"; NMorMRNA "null"; degree "4"; dimension "2_2";
chrA01	Undefined	as_event	1846694	1847204	.	+	.	transcript_id "TCONS_00000236,TCONS_00000235"; gene_id "chrA01:1842338-1849793W"; flanks "1846694-,1847204^"; structure "1^3-,2^4-"; splice_chain "1846965^1847077-,1846999^1847111-"; sources "Undefined,Undefined"; NMorMRNA "null"; degree "4"; dimension "2_2";
chrA01	Undefined	as_event	1855615	1855811	.	+	.	transcript_id "TCONS_00000237,TCONS_00000238"; gene_id "chrA01:1854595-1856420W"; flanks "1855615-,1855811^"; structure "0,1^2-"; splice_chain ",1855651^1855734-"; sources "Undefined,Undefined"; NMorMRNA "null"; degree "4"; dimension "2_2";
chrA01	Undefined	as_event	1856119	1856274	.	+	.	transcript_id "TCONS_00000238,TCONS_00000237"; gene_id "chrA01:1854595-1856420W"; flanks "1856119-,1856274-"; structure "1^,2^"; splice_chain "1856158^,1856159^"; sources "Undefined,Undefined"; NMorMRNA "null"; degree "4"; dimension "2_2";
chrA01	Undefined	as_event	1893718	1893863	.	+	.	transcript_id "TCONS_00000240,TCONS_00000241"; gene_id "chrA01:1892347-1895447W"; flanks "1893718^,1893863^"; structure "1-,2-"; splice_chain "1893809-,1893810-"; sources "Undefined,Undefined"; NMorMRNA "null"; degree "4"; dimension "2_2";
chrA01	Undefined	as_event	1894829	1894958	.	+	.	transcript_id "TCONS_00000241,TCONS_00000240"; gene_id "chrA01:1892347-1895447W"; flanks "1894829-,1894958-"; structure "1^,2^"; splice_chain "1894877^,1894882^"; sources "Undefined,Undefined"; NMorMRNA "null"; degree "4"; dimension "2_2";
chrA01	Undefined	as_event	2054274	2054880	.	+	.	transcript_id "TCONS_00000251,TCONS_00000250"; gene_id "chrA01:2054252-2055995W"; flanks "2054274[,2054880^"; structure "0,1^2-"; splice_chain ",2054380^2054810-"; sources "Undefined,Undefined"; NMorMRNA "null"; degree "4"; dimension "2_2";
chrA01	Undefined	as_event	2073079	2073474	.	+	.	transcript_id "TCONS_00000255,TCONS_00000256"; gene_id "chrA01:2071651-2073741W"; flanks "2073079-,2073474^"; structure "0,1^2-"; splice_chain ",2073175^2073243-"; sources "Undefined,Undefined"; NMorMRNA "null"; degree "4"; dimension "2_2";
chrA01	Undefined	as_event	2221089	2221292	.	+	.	transcript_id "TCONS_00000268,TCONS_00000269"; gene_id "chrA01:2219600-2226469W"; flanks "2221089-,2221292-"; structure "1^,2^"; splice_chain "2221208^,2221209^"; sources "Undefined,Undefined"; NMorMRNA "null"; degree "4"; dimension "2_2";
chrA01	Undefined	as_event	2221851	2222235	.	+	.	transcript_id "TCONS_00000269,TCONS_00000268"; gene_id "chrA01:2219600-2226469W"; flanks "2221851-,2222235^"; structure "0,1^2-"; splice_chain ",2221963^2222043-"; sources "Undefined,Undefined"; NMorMRNA "null"; degree "4"; dimension "2_2";
chrA01	Undefined	as_event	2223682	2224091	.	+	.	transcript_id "TCONS_00000269,TCONS_00000268"; gene_id "chrA01:2219600-2226469W"; flanks "2223682-,2224091^"; structure "0,1^2-"; splice_chain ",2223798^2223881-"; sources "Undefined,Undefined"; NMorMRNA "null"; degree "4"; dimension "2_2";
chrA01	Undefined	as_event	2236947	2237285	.	+	.	transcript_id "TCONS_00000272,TCONS_00000273"; gene_id "chrA01:2236122-2238728W"; flanks "2236947-,2237285^"; structure "0,1^2-"; splice_chain ",2237140^2237225-"; sources "Undefined,Undefined"; NMorMRNA "null"; degree "4"; dimension "2_2";
chrA01	Undefined	as_event	2237285	2237466	.	+	.	transcript_id "TCONS_00000272,TCONS_00000273"; gene_id "chrA01:2236122-2238728W"; flanks "2237285^,2237466^"; structure "1-,2-"; splice_chain "2237392-,2237394-"; sources "Undefined,Undefined"; NMorMRNA "null"; degree "4"; dimension "2_2";
chrA01	Undefined	as_event	2273491	2273640	.	+	.	transcript_id "TCONS_00000281,TCONS_00000280"; gene_id "chrA01:2272908-2275606W"; flanks "2273491-,2273640^"; structure "0,1^2-"; splice_chain ",2273513^2273595-"; sources "Undefined,Undefined"; NMorMRNA "null"; degree "4"; dimension "2_2";
chrA01	Undefined	as_event	2273749	2274177	.	+	.	transcript_id "TCONS_00000281,TCONS_00000280"; gene_id "chrA01:2272908-2275606W"; flanks "2273749-,2274177^"; structure "0,1^2-"; splice_chain ",2273954^2274045-"; sources "Undefined,Undefined"; NMorMRNA "null"; degree "4"; dimension "2_2";
chrA01	Undefined	as_event	2277497	2277986	.	+	.	transcript_id "TCONS_00000282,TCONS_00000283"; gene_id "chrA01:2276088-2278910W"; flanks "2277497-,2277986^"; structure "0,1^2-"; splice_chain ",2277606^2277676-"; sources "Undefined,Undefined"; NMorMRNA "null"; degree "4"; dimension "2_2";
chrA01	Undefined	as_event	2387565	2388141	.	+	.	transcript_id "TCONS_00000289,TCONS_00000288"; gene_id "chrA01:2385596-2388141W"; flanks "2387565-,2388141]"; structure "0,1^2-"; splice_chain ",2387639^2387745-"; sources "Undefined,Undefined"; NMorMRNA "null"; degree "4"; dimension "2_2";
chrA01	Undefined	as_event	2405889	2406140	.	+	.	transcript_id "TCONS_00000293,TCONS_00000294"; gene_id "chrA01:2405142-2408050W"; flanks "2405889-,2406140^"; structure "0,1^2-"; splice_chain ",2405977^2406055-"; sources "Undefined,Undefined"; NMorMRNA "null"; degree "4"; dimension "2_2";
chrA01	Undefined	as_event	2495491	2495790	.	+	.	transcript_id "TCONS_00000297/TCONS_00000298,TCONS_00000296"; gene_id "chrA01:2495039-2499801W"; flanks "2495491-,2495790^"; structure "0,1^2-"; splice_chain ",2495613^2495683-"; sources "Undefined,Undefined"; NMorMRNA "null"; degree "4"; dimension "2_2";
chrA01	Undefined	as_event	2498725	2499087	.	+	.	transcript_id "TCONS_00000298,TCONS_00000297"; gene_id "chrA01:2495039-2499801W"; flanks "2498725-,2499087^"; structure "0,1^2-"; splice_chain ",2498808^2498894-"; sources "Undefined,Undefined"; NMorMRNA "null"; degree "4"; dimension "2_2";
chrA01	Undefined	as_event	2517804	2518168	.	+	.	transcript_id "TCONS_00000301,TCONS_00000300"; gene_id "chrA01:2517653-2518527W"; flanks "2517804-,2518168^"; structure "1^3-,2^4-"; splice_chain "2517878^2518034-,2517882^2518038-"; sources "Undefined,Undefined"; NMorMRNA "null"; degree "4"; dimension "2_2";
chrA01	Undefined	as_event	2578226	2578874	.	+	.	transcript_id "TCONS_00000309,TCONS_00000308"; gene_id "chrA01:2575013-2590556W"; flanks "2578226^,2578874-"; structure "0,1-2^"; splice_chain ",2578388-2578411^"; sources "Undefined,Undefined"; NMorMRNA "null"; degree "4"; dimension "2_2";
chrA01	Undefined	as_event	2639906	2640322	.	+	.	transcript_id "TCONS_00000315,TCONS_00000316"; gene_id "chrA01:2638769-2641308W"; flanks "2639906-,2640322^"; structure "0,1^2-"; splice_chain ",2640049^2640143-"; sources "Undefined,Undefined"; NMorMRNA "null"; degree "4"; dimension "2_2";
chrA01	Undefined	as_event	2640750	2641308	.	+	.	transcript_id "TCONS_00000315,TCONS_00000316"; gene_id "chrA01:2638769-2641308W"; flanks "2640750-,2641308]"; structure "0,1^2-3^4-"; splice_chain ",2640863^2640933-2641019^2641099-"; sources "Undefined,Undefined"; NMorMRNA "null"; degree "4"; dimension "2_2";
chrA01	Undefined	as_event	2938210	2938398	.	+	.	transcript_id "TCONS_00000340/TCONS_00000341,TCONS_00000339"; gene_id "chrA01:2935292-2938790W"; flanks "2938210-,2938398-"; structure "1^,2^"; splice_chain "2938326^,2938327^"; sources "Undefined,Undefined"; NMorMRNA "null"; degree "4"; dimension "2_2";
chrA01	Undefined	as_event	3028148	3028322	.	+	.	transcript_id "TCONS_00000348,TCONS_00000347"; gene_id "chrA01:3025661-3028410W"; flanks "3028148-,3028322-"; structure "1^,2^"; splice_chain "3028231^,3028232^"; sources "Undefined,Undefined"; NMorMRNA "null"; degree "4"; dimension "2_2";
chrA01	Undefined	as_event	3114479	3114726	.	+	.	transcript_id "TCONS_00000357,TCONS_00000356"; gene_id "chrA01:3112373-3115331W"; flanks "3114479-,3114726^"; structure "1^3-,2^4-"; splice_chain "3114556^3114639-,3114600^3114683-"; sources "Undefined,Undefined"; NMorMRNA "null"; degree "4"; dimension "2_2";
chrA01	Undefined	as_event	3165568	3165917	.	+	.	transcript_id "TCONS_00000367,TCONS_00000366"; gene_id "chrA01:3165568-3168158W"; flanks "3165568[,3165917^"; structure "1^3-,2^4-"; splice_chain "3165677^3165840-,3165687^3165850-"; sources "Undefined,Undefined"; NMorMRNA "null"; degree "4"; dimension "2_2";
chrA01	Undefined	as_event	3188816	3189265	.	+	.	transcript_id "TCONS_00000368,TCONS_00000369"; gene_id "chrA01:3187713-3192235W"; flanks "3188816-,3189265^"; structure "0,1^2-"; splice_chain ",3188935^3189029-"; sources "Undefined,Undefined"; NMorMRNA "null"; degree "4"; dimension "2_2";
chrA01	Undefined	as_event	3190913	3191686	.	+	.	transcript_id "TCONS_00000368,TCONS_00000370"; gene_id "chrA01:3187713-3192235W"; flanks "3190913-,3191686^"; structure "0,1^2-"; splice_chain ",3191427^3191513-"; sources "Undefined,Undefined"; NMorMRNA "null"; degree "4"; dimension "2_2";
chrA01	Undefined	as_event	3247263	3247607	.	+	.	transcript_id "TCONS_00000373,TCONS_00000372"; gene_id "chrA01:3246104-3248816W"; flanks "3247263-,3247607^"; structure "1^3-5^7-,2^4-6^8-"; splice_chain "3247316^3247404-3247466^3247545-,3247323^3247411-3247473^3247552-"; sources "Undefined,Undefined"; NMorMRNA "null"; degree "4"; dimension "2_2";
chrA01	Undefined	as_event	3291865	3292176	.	+	.	transcript_id "TCONS_00000376,TCONS_00000377"; gene_id "chrA01:3290903-3292176W"; flanks "3291865-,3292176]"; structure "0,1^2-"; splice_chain ",3292037^3292121-"; sources "Undefined,Undefined"; NMorMRNA "null"; degree "4"; dimension "2_2";
chrA01	Undefined	as_event	3326065	3326595	.	+	.	transcript_id "TCONS_00000380,TCONS_00000381"; gene_id "chrA01:3326065-3327888W"; flanks "3326065[,3326595^"; structure "0,1^2-"; splice_chain ",3326405^3326491-"; sources "Undefined,Undefined"; NMorMRNA "null"; degree "4"; dimension "2_2";
chrA01	Undefined	as_event	3346582	3346756	.	+	.	transcript_id "TCONS_00000386,TCONS_00000385"; gene_id "chrA01:3343825-3356240W"; flanks "3346582-,3346756-"; structure "1^,2^"; splice_chain "3346665^,3346666^"; sources "Undefined,Undefined"; NMorMRNA "null"; degree "4"; dimension "2_2";
chrA01	Undefined	as_event	3346988	3347295	.	+	.	transcript_id "TCONS_00000387,TCONS_00000385/TCONS_00000386"; gene_id "chrA01:3343825-3356240W"; flanks "3346988^,3347295^"; structure "1-,2-"; splice_chain "3347211-,3347212-"; sources "Undefined,Undefined"; NMorMRNA "null"; degree "4"; dimension "2_2";
chrA01	Undefined	as_event	3348621	3348862	.	+	.	transcript_id "TCONS_00000385/TCONS_00000386,TCONS_00000387"; gene_id "chrA01:3343825-3356240W"; flanks "3348621-,3348862^"; structure "0,1^2-"; splice_chain ",3348683^3348764-"; sources "Undefined,Undefined"; NMorMRNA "null"; degree "4"; dimension "2_2";
chrA01	Undefined	as_event	3349441	3349625	.	+	.	transcript_id "TCONS_00000385,TCONS_00000386/TCONS_00000387"; gene_id "chrA01:3343825-3356240W"; flanks "3349441^,3349625^"; structure "1-,2-"; splice_chain "3349565-,3349566-"; sources "Undefined,Undefined"; NMorMRNA "null"; degree "4"; dimension "2_2";
chrA01	Undefined	as_event	3349989	3350293	.	+	.	transcript_id "TCONS_00000385/TCONS_00000387,TCONS_00000386"; gene_id "chrA01:3343825-3356240W"; flanks "3349989-,3350293^"; structure "0,1^2-"; splice_chain ",3350105^3350195-"; sources "Undefined,Undefined"; NMorMRNA "null"; degree "4"; dimension "2_2";
chrA01	Undefined	as_event	3350916	3351055	.	+	.	transcript_id "TCONS_00000386/TCONS_00000387,TCONS_00000385"; gene_id "chrA01:3343825-3356240W"; flanks "3350916-,3351055-"; structure "1^,2^"; splice_chain "3350961^,3350962^"; sources "Undefined,Undefined"; NMorMRNA "null"; degree "4"; dimension "2_2";
chrA01	Undefined	as_event	3355927	3356240	.	+	.	transcript_id "TCONS_00000385/TCONS_00000386,TCONS_00000387"; gene_id "chrA01:3343825-3356240W"; flanks "3355927-,3356240]"; structure "1^3-,2^4-"; splice_chain "3355990^3356081-,3355992^3356083-"; sources "Undefined,Undefined"; NMorMRNA "null"; degree "4"; dimension "2_2";
chrA01	Undefined	as_event	3362013	3362256	.	+	.	transcript_id "TCONS_00000390,TCONS_00000391"; gene_id "chrA01:3361462-3362736W"; flanks "3362013-,3362256^"; structure "0,1^2-"; splice_chain ",3362106^3362183-"; sources "Undefined,Undefined"; NMorMRNA "null"; degree "4"; dimension "2_2";
chrA01	Undefined	as_event	3362346	3362606	.	+	.	transcript_id "TCONS_00000390,TCONS_00000391"; gene_id "chrA01:3361462-3362736W"; flanks "3362346-,3362606^"; structure "0,1^2-"; splice_chain ",3362432^3362496-"; sources "Undefined,Undefined"; NMorMRNA "null"; degree "4"; dimension "2_2";
chrA01	Undefined	as_event	3370703	3370950	.	+	.	transcript_id "TCONS_00000393,TCONS_00000394"; gene_id "chrA01:3369032-3370950W"; flanks "3370703-,3370950]"; structure "0,1^2-"; splice_chain ",3370748^3370835-"; sources "Undefined,Undefined"; NMorMRNA "null"; degree "4"; dimension "2_2";
chrA01	Undefined	as_event	3397739	3397946	.	+	.	transcript_id "TCONS_00000401,TCONS_00000400"; gene_id "chrA01:3396624-3399772W"; flanks "3397739-,3397946^"; structure "0,1^2-"; splice_chain ",3397801^3397881-"; sources "Undefined,Undefined"; NMorMRNA "null"; degree "4"; dimension "2_2";
chrA01	Undefined	as_event	3398232	3398529	.	+	.	transcript_id "TCONS_00000400,TCONS_00000401"; gene_id "chrA01:3396624-3399772W"; flanks "3398232-,3398529^"; structure "0,1^2-"; splice_chain ",3398307^3398382-"; sources "Undefined,Undefined"; NMorMRNA "null"; degree "4"; dimension "2_2";
chrA01	Undefined	as_event	3398926	3399189	.	+	.	transcript_id "TCONS_00000400,TCONS_00000401"; gene_id "chrA01:3396624-3399772W"; flanks "3398926-,3399189^"; structure "0,1^2-"; splice_chain ",3399037^3399115-"; sources "Undefined,Undefined"; NMorMRNA "null"; degree "4"; dimension "2_2";
chrA01	Undefined	as_event	3478381	3479283	.	+	.	transcript_id "TCONS_00000412,TCONS_00000413"; gene_id "chrA01:3478241-3479283W"; flanks "3478381-,3479283]"; structure "1^3-,2^4-"; splice_chain "3478518^3479028-,3478528^3479038-"; sources "Undefined,Undefined"; NMorMRNA "null"; degree "4"; dimension "2_2";
chrA01	Undefined	as_event	3681082	3681277	.	+	.	transcript_id "TCONS_00000417,TCONS_00000416"; gene_id "chrA01:3680739-3685367W"; flanks "3681082^,3681277^"; structure "1-,2-"; splice_chain "3681163-,3681164-"; sources "Undefined,Undefined"; NMorMRNA "null"; degree "4"; dimension "2_2";
chrA01	Undefined	as_event	3684227	3684475	.	+	.	transcript_id "TCONS_00000417,TCONS_00000416"; gene_id "chrA01:3680739-3685367W"; flanks "3684227-,3684475-"; structure "1^,2^"; splice_chain "3684340^,3684341^"; sources "Undefined,Undefined"; NMorMRNA "null"; degree "4"; dimension "2_2";
chrA01	Undefined	as_event	3684686	3684910	.	+	.	transcript_id "TCONS_00000416,TCONS_00000417"; gene_id "chrA01:3680739-3685367W"; flanks "3684686-,3684910^"; structure "0,1^2-"; splice_chain ",3684739^3684805-"; sources "Undefined,Undefined"; NMorMRNA "null"; degree "4"; dimension "2_2";
chrA01	Undefined	as_event	3851492	3851760	.	+	.	transcript_id "TCONS_00000424,TCONS_00000423"; gene_id "chrA01:3850628-3856508W"; flanks "3851492-,3851760^"; structure "0,1^2-"; splice_chain ",3851572^3851656-"; sources "Undefined,Undefined"; NMorMRNA "null"; degree "4"; dimension "2_2";
chrA01	Undefined	as_event	4012110	4012656	.	+	.	transcript_id "TCONS_00000431,TCONS_00000430"; gene_id "chrA01:4012086-4014144W"; flanks "4012110^,4012656^"; structure "1-,2-"; splice_chain "4012469-,4012470-"; sources "Undefined,Undefined"; NMorMRNA "null"; degree "4"; dimension "2_2";
chrA01	Undefined	as_event	4073067	4073563	.	+	.	transcript_id "TCONS_00000436,TCONS_00000437"; gene_id "chrA01:4072932-4075795W"; flanks "4073067^,4073563^"; structure "1-,2-"; splice_chain "4073443-,4073449-"; sources "Undefined,Undefined"; NMorMRNA "null"; degree "4"; dimension "2_2";
chrA01	Undefined	as_event	4078043	4078287	.	+	.	transcript_id "TCONS_00000439,TCONS_00000438"; gene_id "chrA01:4076457-4079651W"; flanks "4078043^,4078287-"; structure "0,1-2^"; splice_chain ",4078154-4078177^"; sources "Undefined,Undefined"; NMorMRNA "null"; degree "4"; dimension "2_2";
chrA01	Undefined	as_event	4078808	4079158	.	+	.	transcript_id "TCONS_00000438,TCONS_00000439"; gene_id "chrA01:4076457-4079651W"; flanks "4078808-,4079158^"; structure "1^3-5^7-,2^4-6^8-"; splice_chain "4078861^4078937-4078983^4079074-,4078863^4078939-4078985^4079076-"; sources "Undefined,Undefined"; NMorMRNA "null"; degree "4"; dimension "2_2";
chrA01	Undefined	as_event	4192846	4193269	.	+	.	transcript_id "TCONS_00000447,TCONS_00000448"; gene_id "chrA01:4192072-4195081W"; flanks "4192846-,4193269^"; structure "0,1^2-"; splice_chain ",4193090^4193161-"; sources "Undefined,Undefined"; NMorMRNA "null"; degree "4"; dimension "2_2";
chrA01	Undefined	as_event	4193571	4193726	.	+	.	transcript_id "TCONS_00000447,TCONS_00000448"; gene_id "chrA01:4192072-4195081W"; flanks "4193571-,4193726^"; structure "0,1^2-"; splice_chain ",4193628^4193709-"; sources "Undefined,Undefined"; NMorMRNA "null"; degree "4"; dimension "2_2";
chrA01	Undefined	as_event	4245186	4245672	.	+	.	transcript_id "TCONS_00000451,TCONS_00000452"; gene_id "chrA01:4244385-4246467W"; flanks "4245186-,4245672^"; structure "0,1^2-"; splice_chain ",4245383^4245454-"; sources "Undefined,Undefined"; NMorMRNA "null"; degree "4"; dimension "2_2";
chrA01	Undefined	as_event	4337661	4337916	.	+	.	transcript_id "TCONS_00000458,TCONS_00000460"; gene_id "chrA01:4336251-4340271W"; flanks "4337661^,4337916^"; structure "1-,2-"; splice_chain "4337765-,4337821-"; sources "Undefined,Undefined"; NMorMRNA "null"; degree "4"; dimension "2_2";
chrA01	Undefined	as_event	4337545	4337916	.	+	.	transcript_id "TCONS_00000459,TCONS_00000458,TCONS_00000460"; gene_id "chrA01:4336251-4340271W"; flanks "4337545-,4337916^"; structure "0,1^2-,1^3-"; splice_chain ",4337661^4337765-,4337661^4337821-"; sources "Undefined,Undefined,Undefined"; NMorMRNA "null"; degree "9"; dimension "3_3";
chrA01	Undefined	as_event	4389622	4389928	.	+	.	transcript_id "TCONS_00000464,TCONS_00000465"; gene_id "chrA01:4386950-4392102W"; flanks "4389622-,4389928^"; structure "0,1^2-"; splice_chain ",4389823^4389890-"; sources "Undefined,Undefined"; NMorMRNA "null"; degree "4"; dimension "2_2";
chrA01	Undefined	as_event	4517970	4518212	.	+	.	transcript_id "TCONS_00000471,TCONS_00000470"; gene_id "chrA01:4516991-4522869W"; flanks "4517970-,4518212^"; structure "1^3-,2^4-"; splice_chain "4518049^4518143-,4518050^4518144-"; sources "Undefined,Undefined"; NMorMRNA "null"; degree "4"; dimension "2_2";
chrA01	Undefined	as_event	4576460	4576762	.	+	.	transcript_id "TCONS_00000473/TCONS_00000474,TCONS_00000472"; gene_id "chrA01:4575119-4577557W"; flanks "4576460-,4576762^"; structure "1^3-,2^4-"; splice_chain "4576564^4576676-,4576566^4576678-"; sources "Undefined,Undefined"; NMorMRNA "null"; degree "4"; dimension "2_2";
chrA01	Undefined	as_event	4577044	4577408	.	+	.	transcript_id "TCONS_00000474,TCONS_00000472"; gene_id "chrA01:4575119-4577557W"; flanks "4577044-,4577408^"; structure "1^3-,2^4-"; splice_chain "4577145^4577226-,4577147^4577228-"; sources "Undefined,Undefined"; NMorMRNA "null"; degree "4"; dimension "2_2";
chrA01	Undefined	as_event	4576848	4577557	.	+	.	transcript_id "TCONS_00000474,TCONS_00000472,TCONS_00000473"; gene_id "chrA01:4575119-4577557W"; flanks "4576848-,4577557]"; structure "1^2-3^5-7^9-,1^2-4^6-7^9-,8^10-"; splice_chain "4576966^4577044-4577145^4577226-4577408^4577492-,4576966^4577044-4577147^4577228-4577408^4577492-,4577418^4577502-"; sources "Undefined,Undefined,Undefined"; NMorMRNA "null"; degree "9"; dimension "3_3";
chrA01	Undefined	as_event	4776505	4776666	.	+	.	transcript_id "TCONS_00000484,TCONS_00000485"; gene_id "chrA01:4776203-4778900W"; flanks "4776505-,4776666-"; structure "1^,2^"; splice_chain "4776584^,4776585^"; sources "Undefined,Undefined"; NMorMRNA "null"; degree "4"; dimension "2_2";
chrA01	Undefined	as_event	4792394	4792858	.	+	.	transcript_id "TCONS_00000489,TCONS_00000490"; gene_id "chrA01:4791588-4794202W"; flanks "4792394-,4792858^"; structure "0,1^2-3^4-"; splice_chain ",4792489^4792570-4792655^4792738-"; sources "Undefined,Undefined"; NMorMRNA "null"; degree "4"; dimension "2_2";
chrA01	Undefined	as_event	4793529	4793744	.	+	.	transcript_id "TCONS_00000489,TCONS_00000490"; gene_id "chrA01:4791588-4794202W"; flanks "4793529^,4793744^"; structure "1-,2-"; splice_chain "4793621-,4793623-"; sources "Undefined,Undefined"; NMorMRNA "null"; degree "4"; dimension "2_2";
chrA01	Undefined	as_event	4798867	4799624	.	+	.	transcript_id "TCONS_00000492,TCONS_00000491"; gene_id "chrA01:4798754-4803679W"; flanks "4798867^,4799624^"; structure "1-,2-"; splice_chain "4799384-,4799390-"; sources "Undefined,Undefined"; NMorMRNA "null"; degree "4"; dimension "2_2";
chrA01	Undefined	as_event	4802905	4803031	.	+	.	transcript_id "TCONS_00000491,TCONS_00000492"; gene_id "chrA01:4798754-4803679W"; flanks "4802905^,4803031^"; structure "1-,2-"; splice_chain "4802981-,4802990-"; sources "Undefined,Undefined"; NMorMRNA "null"; degree "4"; dimension "2_2";
chrA01	Undefined	as_event	4830224	4830531	.	+	.	transcript_id "TCONS_00000495,TCONS_00000497"; gene_id "chrA01:4828171-4834224W"; flanks "4830224-,4830531^"; structure "1^3-,2^4-"; splice_chain "4830328^4830412-,4830330^4830414-"; sources "Undefined,Undefined"; NMorMRNA "null"; degree "4"; dimension "2_2";
chrA01	Undefined	as_event	4830412	4830633	.	+	.	transcript_id "TCONS_00000496,TCONS_00000495"; gene_id "chrA01:4828171-4834224W"; flanks "4830412-,4830633-"; structure "1^,2^"; splice_chain "4830465^,4830531^"; sources "Undefined,Undefined"; NMorMRNA "null"; degree "4"; dimension "2_2";
chrA01	Undefined	as_event	4830224	4830633	.	+	.	transcript_id "TCONS_00000496,TCONS_00000495,TCONS_00000497"; gene_id "chrA01:4828171-4834224W"; flanks "4830224-,4830633-"; structure "1^3-5^,1^3-6^,2^4-6^"; splice_chain "4830328^4830412-4830465^,4830328^4830412-4830531^,4830330^4830414-4830531^"; sources "Undefined,Undefined,Undefined"; NMorMRNA "null"; degree "9"; dimension "3_3";
chrA01	Undefined	as_event	4832428	4832589	.	+	.	transcript_id "TCONS_00000495/TCONS_00000496,TCONS_00000497"; gene_id "chrA01:4828171-4834224W"; flanks "4832428-,4832589-"; structure "1^,2^"; splice_chain "4832496^,4832515^"; sources "Undefined,Undefined"; NMorMRNA "null"; degree "4"; dimension "2_2";
chrA01	Undefined	as_event	4832949	4833145	.	+	.	transcript_id "TCONS_00000495/TCONS_00000496,TCONS_00000497"; gene_id "chrA01:4828171-4834224W"; flanks "4832949-,4833145-"; structure "1^,2^"; splice_chain "4833067^,4833068^"; sources "Undefined,Undefined"; NMorMRNA "null"; degree "4"; dimension "2_2";
chrA01	Undefined	as_event	4868102	4868456	.	+	.	transcript_id "TCONS_00000498,TCONS_00000499"; gene_id "chrA01:4867584-4870486W"; flanks "4868102-,4868456^"; structure "0,1^2-"; splice_chain ",4868232^4868327-"; sources "Undefined,Undefined"; NMorMRNA "null"; degree "4"; dimension "2_2";
chrA01	Undefined	as_event	4894270	4894718	.	+	.	transcript_id "TCONS_00000503,TCONS_00000504"; gene_id "chrA01:4892619-4896570W"; flanks "4894270-,4894718^"; structure "1^3-,2^4-"; splice_chain "4894395^4894517-,4894397^4894519-"; sources "Undefined,Undefined"; NMorMRNA "null"; degree "4"; dimension "2_2";
chrA01	Undefined	as_event	4894830	4896570	.	+	.	transcript_id "TCONS_00000503,TCONS_00000504"; gene_id "chrA01:4892619-4896570W"; flanks "4894830-,4896570]"; structure "0,1^2-"; splice_chain ",4894944^4895031-"; sources "Undefined,Undefined"; NMorMRNA "null"; degree "4"; dimension "2_2";
chrA01	Undefined	as_event	5011869	5012312	.	+	.	transcript_id "TCONS_00000514,TCONS_00000513"; gene_id "chrA01:5008786-5015883W"; flanks "5011869^,5012312^"; structure "1-,2-"; splice_chain "5012053-,5012062-"; sources "Undefined,Undefined"; NMorMRNA "null"; degree "4"; dimension "2_2";
chrA01	Undefined	as_event	5014481	5014775	.	+	.	transcript_id "TCONS_00000513/TCONS_00000514,TCONS_00000515"; gene_id "chrA01:5008786-5015883W"; flanks "5014481-,5014775^"; structure "0,1^2-"; splice_chain ",5014642^5014708-"; sources "Undefined,Undefined"; NMorMRNA "null"; degree "4"; dimension "2_2";
chrA01	Undefined	as_event	5014775	5015297	.	+	.	transcript_id "TCONS_00000514,TCONS_00000513/TCONS_00000515"; gene_id "chrA01:5008786-5015883W"; flanks "5014775^,5015297^"; structure "1-,2-"; splice_chain "5015216-,5015217-"; sources "Undefined,Undefined"; NMorMRNA "null"; degree "4"; dimension "2_2";
chrA01	Undefined	as_event	5015375	5015883	.	+	.	transcript_id "TCONS_00000513/TCONS_00000515,TCONS_00000514"; gene_id "chrA01:5008786-5015883W"; flanks "5015375-,5015883]"; structure "0,1^2-"; splice_chain ",5015599^5015801-"; sources "Undefined,Undefined"; NMorMRNA "null"; degree "4"; dimension "2_2";
chrA01	Undefined	as_event	5029083	5029640	.	+	.	transcript_id "TCONS_00000518,TCONS_00000519"; gene_id "chrA01:5029007-5032420W"; flanks "5029083^,5029640^"; structure "1-,2-"; splice_chain "5029356-,5029390-"; sources "Undefined,Undefined"; NMorMRNA "null"; degree "4"; dimension "2_2";
chrA01	Undefined	as_event	5033591	5034449	.	+	.	transcript_id "TCONS_00000523/TCONS_00000524,TCONS_00000522"; gene_id "chrA01:5033274-5037120W"; flanks "5033591-,5034449^"; structure "1^3-,2^4-"; splice_chain "5034231^5034318-,5034235^5034322-"; sources "Undefined,Undefined"; NMorMRNA "null"; degree "4"; dimension "2_2";
chrA01	Undefined	as_event	5034710	5035241	.	+	.	transcript_id "TCONS_00000522/TCONS_00000524,TCONS_00000523"; gene_id "chrA01:5033274-5037120W"; flanks "5034710-,5035241^"; structure "1^3-,2^4-"; splice_chain "5034827^5034921-,5034837^5034931-"; sources "Undefined,Undefined"; NMorMRNA "null"; degree "4"; dimension "2_2";
chrA01	Undefined	as_event	5036016	5036215	.	+	.	transcript_id "TCONS_00000523,TCONS_00000522/TCONS_00000524"; gene_id "chrA01:5033274-5037120W"; flanks "5036016^,5036215^"; structure "1-,2-"; splice_chain "5036113-,5036114-"; sources "Undefined,Undefined"; NMorMRNA "null"; degree "4"; dimension "2_2";
chrA01	Undefined	as_event	5036308	5036755	.	+	.	transcript_id "TCONS_00000523,TCONS_00000522/TCONS_00000524"; gene_id "chrA01:5033274-5037120W"; flanks "5036308-,5036755^"; structure "0,1^2-"; splice_chain ",5036475^5036621-"; sources "Undefined,Undefined"; NMorMRNA "null"; degree "4"; dimension "2_2";
chrA01	Undefined	as_event	5231540	5231714	.	+	.	transcript_id "TCONS_00000530,TCONS_00000531"; gene_id "chrA01:5230854-5232123W"; flanks "5231540-,5231714-"; structure "1^,2^"; splice_chain "5231639^,5231642^"; sources "Undefined,Undefined"; NMorMRNA "null"; degree "4"; dimension "2_2";
chrA01	Undefined	as_event	5235044	5235623	.	+	.	transcript_id "TCONS_00000533,TCONS_00000534"; gene_id "chrA01:5232995-5239419W"; flanks "5235044-,5235623^"; structure "0,1^2-"; splice_chain ",5235461^5235546-"; sources "Undefined,Undefined"; NMorMRNA "null"; degree "4"; dimension "2_2";
chrA01	Undefined	as_event	5235623	5236789	.	+	.	transcript_id "TCONS_00000535,TCONS_00000534"; gene_id "chrA01:5232995-5239419W"; flanks "5235623^,5236789]"; structure "1-,2-"; splice_chain "5236458-,5236461-"; sources "Undefined,Undefined"; NMorMRNA "null"; degree "4"; dimension "2_2";
chrA01	Undefined	as_event	5288582	5288780	.	+	.	transcript_id "TCONS_00000539,TCONS_00000540"; gene_id "chrA01:5287917-5289597W"; flanks "5288582^,5288780^"; structure "1-,2-"; splice_chain "5288661-,5288670-"; sources "Undefined,Undefined"; NMorMRNA "null"; degree "4"; dimension "2_2";
chrA01	Undefined	as_event	5289335	5289484	.	+	.	transcript_id "TCONS_00000539,TCONS_00000540"; gene_id "chrA01:5287917-5289597W"; flanks "5289335^,5289484^"; structure "1-,2-"; splice_chain "5289410-,5289413-"; sources "Undefined,Undefined"; NMorMRNA "null"; degree "4"; dimension "2_2";
chrA01	Undefined	as_event	5290995	5291249	.	+	.	transcript_id "TCONS_00000542/TCONS_00000543,TCONS_00000541"; gene_id "chrA01:5290564-5295839W"; flanks "5290995-,5291249^"; structure "1^3-,2^4-"; splice_chain "5291076^5291178-,5291079^5291181-"; sources "Undefined,Undefined"; NMorMRNA "null"; degree "4"; dimension "2_2";
chrA01	Undefined	as_event	5291249	5291681	.	+	.	transcript_id "TCONS_00000543,TCONS_00000541/TCONS_00000542"; gene_id "chrA01:5290564-5295839W"; flanks "5291249^,5291681^"; structure "1-,2-"; splice_chain "5291643-,5291646-"; sources "Undefined,Undefined"; NMorMRNA "null"; degree "4"; dimension "2_2";
chrA01	Undefined	as_event	5291681	5291924	.	+	.	transcript_id "TCONS_00000543,TCONS_00000541/TCONS_00000542"; gene_id "chrA01:5290564-5295839W"; flanks "5291681^,5291924^"; structure "1-,2-"; splice_chain "5291806-,5291808-"; sources "Undefined,Undefined"; NMorMRNA "null"; degree "4"; dimension "2_2";
chrA01	Undefined	as_event	5424563	5425248	.	+	.	transcript_id "TCONS_00000555,TCONS_00000554"; gene_id "chrA01:5424563-5425927W"; flanks "5424563[,5425248^"; structure "0,1^2-"; splice_chain ",5424782^5424883-"; sources "Undefined,Undefined"; NMorMRNA "null"; degree "4"; dimension "2_2";
chrA01	Undefined	as_event	5501493	5501967	.	+	.	transcript_id "TCONS_00000563,TCONS_00000562"; gene_id "chrA01:5500940-5506024W"; flanks "5501493-,5501967-"; structure "1^2-4^,3^"; splice_chain "5501688^5501778-5501868^,5501867^"; sources "Undefined,Undefined"; NMorMRNA "null"; degree "4"; dimension "2_2";
chrA01	Undefined	as_event	5503644	5504334	.	+	.	transcript_id "TCONS_00000562,TCONS_00000563"; gene_id "chrA01:5500940-5506024W"; flanks "5503644-,5504334^"; structure "1^3-5^7-,2^4-6^8-"; splice_chain "5503713^5504034-5504138^5504245-,5503736^5504057-5504148^5504255-"; sources "Undefined,Undefined"; NMorMRNA "null"; degree "4"; dimension "2_2";
chrA01	Undefined	as_event	5636299	5636621	.	+	.	transcript_id "TCONS_00000570,TCONS_00000569"; gene_id "chrA01:5634670-5636621W"; flanks "5636299-,5636621]"; structure "1^3-,2^4-"; splice_chain "5636418^5636508-,5636428^5636518-"; sources "Undefined,Undefined"; NMorMRNA "null"; degree "4"; dimension "2_2";
chrA01	Undefined	as_event	5667085	5667936	.	+	.	transcript_id "TCONS_00000574,TCONS_00000575"; gene_id "chrA01:5665713-5670107W"; flanks "5667085^,5667936-"; structure "0,1-2^"; splice_chain ",5667647-5667678^"; sources "Undefined,Undefined"; NMorMRNA "null"; degree "4"; dimension "2_2";
chrA01	Undefined	as_event	5813614	5813908	.	+	.	transcript_id "TCONS_00000585,TCONS_00000584"; gene_id "chrA01:5811872-5817188W"; flanks "5813614^,5813908-"; structure "1-4^,2-3^"; splice_chain "5813721-5813787^,5813722-5813785^"; sources "Undefined,Undefined"; NMorMRNA "null"; degree "4"; dimension "2_2";
chrA01	Undefined	as_event	5813908	5814122	.	+	.	transcript_id "TCONS_00000585,TCONS_00000584"; gene_id "chrA01:5811872-5817188W"; flanks "5813908-,5814122^"; structure "0,1^2-"; splice_chain ",5813961^5814045-"; sources "Undefined,Undefined"; NMorMRNA "null"; degree "4"; dimension "2_2";
chrA01	Undefined	as_event	5887367	5887745	.	+	.	transcript_id "TCONS_00000590,TCONS_00000592"; gene_id "chrA01:5885469-5888333W"; flanks "5887367-,5887745^"; structure "0,1^2-"; splice_chain ",5887534^5887618-"; sources "Undefined,Undefined"; NMorMRNA "null"; degree "4"; dimension "2_2";
chrA01	Undefined	as_event	5887821	5888333	.	+	.	transcript_id "TCONS_00000590,TCONS_00000592"; gene_id "chrA01:5885469-5888333W"; flanks "5887821-,5888333]"; structure "0,1^2-"; splice_chain ",5887920^5888001-"; sources "Undefined,Undefined"; NMorMRNA "null"; degree "4"; dimension "2_2";
chrA01	Undefined	as_event	5911057	5911430	.	+	.	transcript_id "TCONS_00000594,TCONS_00000593"; gene_id "chrA01:5911057-5914417W"; flanks "5911057[,5911430^"; structure "1^3-,2^4-"; splice_chain "5911267^5911377-,5911277^5911387-"; sources "Undefined,Undefined"; NMorMRNA "null"; degree "4"; dimension "2_2";
chrA01	Undefined	as_event	6173716	6174121	.	+	.	transcript_id "TCONS_00000606,TCONS_00000605"; gene_id "chrA01:6173084-6175511W"; flanks "6173716-,6174121^"; structure "1^3-,2^4-"; splice_chain "6173877^6173953-,6173878^6173954-"; sources "Undefined,Undefined"; NMorMRNA "null"; degree "4"; dimension "2_2";
chrA01	Undefined	as_event	6298387	6298598	.	+	.	transcript_id "TCONS_00000613,TCONS_00000614"; gene_id "chrA01:6297475-6299409W"; flanks "6298387-,6298598^"; structure "0,1^2-"; splice_chain ",6298443^6298522-"; sources "Undefined,Undefined"; NMorMRNA "null"; degree "4"; dimension "2_2";
chrA01	Undefined	as_event	6303710	6304329	.	+	.	transcript_id "TCONS_00000615,TCONS_00000616"; gene_id "chrA01:6302405-6304518W"; flanks "6303710-,6304329^"; structure "1^3-,2^4-"; splice_chain "6304094^6304198-,6304110^6304214-"; sources "Undefined,Undefined"; NMorMRNA "null"; degree "4"; dimension "2_2";
chrA01	Undefined	as_event	6304198	6304518	.	+	.	transcript_id "TCONS_00000617,TCONS_00000615"; gene_id "chrA01:6302405-6304518W"; flanks "6304198-,6304518]"; structure "0,1^2-"; splice_chain ",6304329^6304418-"; sources "Undefined,Undefined"; NMorMRNA "null"; degree "4"; dimension "2_2";
chrA01	Undefined	as_event	6559751	6560004	.	+	.	transcript_id "TCONS_00000625,TCONS_00000626"; gene_id "chrA01:6559494-6561087W"; flanks "6559751-,6560004^"; structure "0,1^2-"; splice_chain ",6559772^6559948-"; sources "Undefined,Undefined"; NMorMRNA "null"; degree "4"; dimension "2_2";
chrA01	Undefined	as_event	6594531	6594912	.	+	.	transcript_id "TCONS_00000627,TCONS_00000628"; gene_id "chrA01:6592504-6594912W"; flanks "6594531-,6594912]"; structure "0,1^2-"; splice_chain ",6594777^6594846-"; sources "Undefined,Undefined"; NMorMRNA "null"; degree "4"; dimension "2_2";
chrA01	Undefined	as_event	6838058	6838307	.	+	.	transcript_id "TCONS_00000634,TCONS_00000635"; gene_id "chrA01:6836992-6839418W"; flanks "6838058-,6838307^"; structure "0,1^2-"; splice_chain ",6838163^6838242-"; sources "Undefined,Undefined"; NMorMRNA "null"; degree "4"; dimension "2_2";
chrA01	Undefined	as_event	6878777	6880011	.	+	.	transcript_id "TCONS_00000639,TCONS_00000640"; gene_id "chrA01:6877991-6880737W"; flanks "6878777-,6880011^"; structure "0,1^2-"; splice_chain ",6878925^6879966-"; sources "Undefined,Undefined"; NMorMRNA "null"; degree "4"; dimension "2_2";
chrA01	Undefined	as_event	6889913	6890126	.	+	.	transcript_id "TCONS_00000642,TCONS_00000643"; gene_id "chrA01:6888479-6893055W"; flanks "6889913-,6890126^"; structure "0,1^2-"; splice_chain ",6889966^6890061-"; sources "Undefined,Undefined"; NMorMRNA "null"; degree "4"; dimension "2_2";
chrA01	Undefined	as_event	7025900	7026528	.	+	.	transcript_id "TCONS_00000654,TCONS_00000655"; gene_id "chrA01:7025900-7029002W"; flanks "7025900[,7026528^"; structure "1^3-,2^4-"; splice_chain "7025969^7026277-,7025993^7026301-"; sources "Undefined,Undefined"; NMorMRNA "null"; degree "4"; dimension "2_2";
chrA01	Undefined	as_event	7038030	7038504	.	+	.	transcript_id "TCONS_00000658,TCONS_00000656/TCONS_00000657"; gene_id "chrA01:7037363-7039125W"; flanks "7038030^,7038504^"; structure "1-,2-"; splice_chain "7038227-,7038253-"; sources "Undefined,Undefined"; NMorMRNA "null"; degree "4"; dimension "2_2";
chrA01	Undefined	as_event	7048684	7048894	.	+	.	transcript_id "TCONS_00000660,TCONS_00000661"; gene_id "chrA01:7047997-7049148W"; flanks "7048684-,7048894-"; structure "1^,2^"; splice_chain "7048813^,7048814^"; sources "Undefined,Undefined"; NMorMRNA "null"; degree "4"; dimension "2_2";
chrA01	Undefined	as_event	7057548	7057824	.	+	.	transcript_id "TCONS_00000663,TCONS_00000662"; gene_id "chrA01:7056247-7059977W"; flanks "7057548^,7057824^"; structure "1-,2-"; splice_chain "7057754-,7057755-"; sources "Undefined,Undefined"; NMorMRNA "null"; degree "4"; dimension "2_2";
chrA01	Undefined	as_event	7059703	7059977	.	+	.	transcript_id "TCONS_00000663,TCONS_00000662"; gene_id "chrA01:7056247-7059977W"; flanks "7059703-,7059977]"; structure "1^3-,2^4-"; splice_chain "7059825^7059924-,7059862^7059961-"; sources "Undefined,Undefined"; NMorMRNA "null"; degree "4"; dimension "2_2";
chrA01	Undefined	as_event	7100289	7100593	.	+	.	transcript_id "TCONS_00000666,TCONS_00000668"; gene_id "chrA01:7099890-7101290W"; flanks "7100289-,7100593^"; structure "0,1^2-"; splice_chain ",7100367^7100439-"; sources "Undefined,Undefined"; NMorMRNA "null"; degree "4"; dimension "2_2";
chrA01	Undefined	as_event	7112919	7113970	.	+	.	transcript_id "TCONS_00000669,TCONS_00000670"; gene_id "chrA01:7111359-7113970W"; flanks "7112919-,7113970]"; structure "1^3-,2^4-"; splice_chain "7113152^7113236-,7113162^7113246-"; sources "Undefined,Undefined"; NMorMRNA "null"; degree "4"; dimension "2_2";
chrA01	Undefined	as_event	7130824	7131483	.	+	.	transcript_id "TCONS_00000672,TCONS_00000671"; gene_id "chrA01:7130824-7134911W"; flanks "7130824[,7131483-"; structure "1^,2^"; splice_chain "7131049^,7131111^"; sources "Undefined,Undefined"; NMorMRNA "null"; degree "4"; dimension "2_2";
chrA01	Undefined	as_event	7218915	7219167	.	+	.	transcript_id "TCONS_00000680,TCONS_00000679,TCONS_00000681"; gene_id "chrA01:7218160-7220156W"; flanks "7218915-,7219167^"; structure "0,1^3-,2^4-"; splice_chain ",7218990^7219088-,7219002^7219100-"; sources "Undefined,Undefined,Undefined"; NMorMRNA "null"; degree "9"; dimension "3_3";
chrA01	Undefined	as_event	7219271	7220156	.	+	.	transcript_id "TCONS_00000680/TCONS_00000681,TCONS_00000679"; gene_id "chrA01:7218160-7220156W"; flanks "7219271-,7220156]"; structure "1^3-,2^4-"; splice_chain "7219743^7219971-,7219762^7219990-"; sources "Undefined,Undefined"; NMorMRNA "null"; degree "4"; dimension "2_2";
chrA01	Undefined	as_event	7247458	7247805	.	+	.	transcript_id "TCONS_00000688,TCONS_00000687"; gene_id "chrA01:7247163-7249181W"; flanks "7247458-,7247805^"; structure "0,1^2-"; splice_chain ",7247612^7247710-"; sources "Undefined,Undefined"; NMorMRNA "null"; degree "4"; dimension "2_2";
chrA01	Undefined	as_event	7247805	7249181	.	+	.	transcript_id "TCONS_00000689,TCONS_00000687/TCONS_00000688"; gene_id "chrA01:7247163-7249181W"; flanks "7247805^,7249181]"; structure "1-,2-"; splice_chain "7248436-,7248439-"; sources "Undefined,Undefined"; NMorMRNA "null"; degree "4"; dimension "2_2";
chrA01	Undefined	as_event	7261037	7261688	.	+	.	transcript_id "TCONS_00000690,TCONS_00000691"; gene_id "chrA01:7261037-7262795W"; flanks "7261037[,7261688^"; structure "1^3-,2^4-"; splice_chain "7261201^7261542-,7261204^7261545-"; sources "Undefined,Undefined"; NMorMRNA "null"; degree "4"; dimension "2_2";
chrA01	Undefined	as_event	7362706	7362979	.	+	.	transcript_id "TCONS_00000701,TCONS_00000700"; gene_id "chrA01:7362276-7365320W"; flanks "7362706-,7362979^"; structure "1^3-,2^4-"; splice_chain "7362764^7362858-,7362774^7362868-"; sources "Undefined,Undefined"; NMorMRNA "null"; degree "4"; dimension "2_2";
chrA01	Undefined	as_event	7363172	7363476	.	+	.	transcript_id "TCONS_00000702,TCONS_00000699/TCONS_00000700/TCONS_00000701"; gene_id "chrA01:7362276-7365320W"; flanks "7363172-,7363476^"; structure "0,1^2-"; splice_chain ",7363268^7363371-"; sources "Undefined,Undefined"; NMorMRNA "null"; degree "4"; dimension "2_2";
chrA01	Undefined	as_event	7363557	7363810	.	+	.	transcript_id "TCONS_00000702,TCONS_00000699/TCONS_00000700/TCONS_00000701"; gene_id "chrA01:7362276-7365320W"; flanks "7363557-,7363810-"; structure "1^,2^"; splice_chain "7363708^,7363714^"; sources "Undefined,Undefined"; NMorMRNA "null"; degree "4"; dimension "2_2";
chrA01	Undefined	as_event	7364025	7364389	.	+	.	transcript_id "TCONS_00000699/TCONS_00000700,TCONS_00000701"; gene_id "chrA01:7362276-7365320W"; flanks "7364025-,7364389^"; structure "0,1^2-"; splice_chain ",7364092^7364171-"; sources "Undefined,Undefined"; NMorMRNA "null"; degree "4"; dimension "2_2";
chrA01	Undefined	as_event	7452967	7453939	.	+	.	transcript_id "TCONS_00000709,TCONS_00000710"; gene_id "chrA01:7452361-7455090W"; flanks "7452967-,7453939^"; structure "0,1^2-"; splice_chain ",7453077^7453827-"; sources "Undefined,Undefined"; NMorMRNA "null"; degree "4"; dimension "2_2";
chrA01	Undefined	as_event	7502739	7503052	.	+	.	transcript_id "TCONS_00000714,TCONS_00000713"; gene_id "chrA01:7502428-7504444W"; flanks "7502739-,7503052^"; structure "1^3-,2^4-"; splice_chain "7502755^7502783-,7502777^7502805-"; sources "Undefined,Undefined"; NMorMRNA "null"; degree "4"; dimension "2_2";
chrA01	Undefined	as_event	7632932	7634130	.	+	.	transcript_id "TCONS_00000722,TCONS_00000721"; gene_id "chrA01:7632882-7634130W"; flanks "7632932[,7634130]"; structure "0,1^2-3^4-"; splice_chain ",7633192^7633532-7633652^7633738-"; sources "Undefined,Undefined"; NMorMRNA "null"; degree "4"; dimension "2_2";
chrA01	Undefined	as_event	7716662	7716927	.	+	.	transcript_id "TCONS_00000730/TCONS_00000731,TCONS_00000732"; gene_id "chrA01:7712616-7719484W"; flanks "7716662-,7716927-"; structure "1^,2^"; splice_chain "7716754^,7716756^"; sources "Undefined,Undefined"; NMorMRNA "null"; degree "4"; dimension "2_2";
chrA01	Undefined	as_event	7716927	7717162	.	+	.	transcript_id "TCONS_00000730/TCONS_00000732,TCONS_00000731"; gene_id "chrA01:7712616-7719484W"; flanks "7716927-,7717162^"; structure "0,1^2-"; splice_chain ",7717013^7717112-"; sources "Undefined,Undefined"; NMorMRNA "null"; degree "4"; dimension "2_2";
chrA01	Undefined	as_event	8015453	8015830	.	+	.	transcript_id "TCONS_00000745,TCONS_00000746"; gene_id "chrA01:8012940-8018961W"; flanks "8015453-,8015830^"; structure "0,1^2-"; splice_chain ",8015647^8015747-"; sources "Undefined,Undefined"; NMorMRNA "null"; degree "4"; dimension "2_2";
chrA01	Undefined	as_event	8016794	8017669	.	+	.	transcript_id "TCONS_00000746,TCONS_00000745"; gene_id "chrA01:8012940-8018961W"; flanks "8016794-,8017669^"; structure "0,1^2-"; splice_chain ",8017468^8017570-"; sources "Undefined,Undefined"; NMorMRNA "null"; degree "4"; dimension "2_2";
chrA01	Undefined	as_event	8062896	8063038	.	+	.	transcript_id "TCONS_00000748,TCONS_00000747"; gene_id "chrA01:8061092-8064845W"; flanks "8062896-,8063038-"; structure "1^,2^"; splice_chain "8062948^,8062952^"; sources "Undefined,Undefined"; NMorMRNA "null"; degree "4"; dimension "2_2";
chrA01	Undefined	as_event	8063331	8063559	.	+	.	transcript_id "TCONS_00000747,TCONS_00000748"; gene_id "chrA01:8061092-8064845W"; flanks "8063331-,8063559^"; structure "1^3-,2^4-"; splice_chain "8063399^8063485-,8063424^8063510-"; sources "Undefined,Undefined"; NMorMRNA "null"; degree "4"; dimension "2_2";
chrA01	Undefined	as_event	8064044	8064552	.	+	.	transcript_id "TCONS_00000747,TCONS_00000748"; gene_id "chrA01:8061092-8064845W"; flanks "8064044-,8064552^"; structure "1^3-,2^4-"; splice_chain "8064143^8064272-,8064155^8064284-"; sources "Undefined,Undefined"; NMorMRNA "null"; degree "4"; dimension "2_2";
chrA01	Undefined	as_event	8106194	8106538	.	+	.	transcript_id "TCONS_00000754,TCONS_00000753,TCONS_00000755"; gene_id "chrA01:8102704-8109555W"; flanks "8106194-,8106538^"; structure "1^4-,2^5-,3^6-"; splice_chain "8106364^8106439-,8106366^8106441-,8106383^8106458-"; sources "Undefined,Undefined,Undefined"; NMorMRNA "null"; degree "9"; dimension "3_3";
chrA01	Undefined	as_event	8109033	8109555	.	+	.	transcript_id "TCONS_00000753,TCONS_00000754/TCONS_00000755/TCONS_00000756"; gene_id "chrA01:8102704-8109555W"; flanks "8109033-,8109555]"; structure "1^4-,2^3-"; splice_chain "8109053^8109202-,8109125^8109196-"; sources "Undefined,Undefined"; NMorMRNA "null"; degree "4"; dimension "2_2";
chrA01	Undefined	as_event	8166057	8167754	.	+	.	transcript_id "TCONS_00000760,TCONS_00000759"; gene_id "chrA01:8166057-8167754W"; flanks "8166057[,8167754]"; structure "1^3-,2^4-"; splice_chain "8166754^8167091-,8166764^8167101-"; sources "Undefined,Undefined"; NMorMRNA "null"; degree "4"; dimension "2_2";
chrA01	Undefined	as_event	8218635	8219088	.	+	.	transcript_id "TCONS_00000764,TCONS_00000765"; gene_id "chrA01:8218635-8221328W"; flanks "8218635[,8219088-"; structure "1^,2^"; splice_chain "8218816^,8218820^"; sources "Undefined,Undefined"; NMorMRNA "null"; degree "4"; dimension "2_2";
chrA01	Undefined	as_event	8254268	8254565	.	+	.	transcript_id "TCONS_00000767,TCONS_00000768"; gene_id "chrA01:8253654-8256605W"; flanks "8254268-,8254565^"; structure "1^3-,2^4-"; splice_chain "8254363^8254462-,8254383^8254482-"; sources "Undefined,Undefined"; NMorMRNA "null"; degree "4"; dimension "2_2";
chrA01	Undefined	as_event	8255539	8255721	.	+	.	transcript_id "TCONS_00000768,TCONS_00000767"; gene_id "chrA01:8253654-8256605W"; flanks "8255539^,8255721^"; structure "1-,2-"; splice_chain "8255622-,8255624-"; sources "Undefined,Undefined"; NMorMRNA "null"; degree "4"; dimension "2_2";
chrA01	Undefined	as_event	8559490	8560650	.	+	.	transcript_id "TCONS_00000785,TCONS_00000786"; gene_id "chrA01:8559490-8560650W"; flanks "8559490[,8560650]"; structure "0,1^2-"; splice_chain ",8559860^8560011-"; sources "Undefined,Undefined"; NMorMRNA "null"; degree "4"; dimension "2_2";
chrA01	Undefined	as_event	8683025	8683324	.	+	.	transcript_id "TCONS_00000789,TCONS_00000790"; gene_id "chrA01:8682880-8684426W"; flanks "8683025^,8683324^"; structure "1-,2-"; splice_chain "8683217-,8683283-"; sources "Undefined,Undefined"; NMorMRNA "null"; degree "4"; dimension "2_2";
chrA01	Undefined	as_event	8687746	8688121	.	+	.	transcript_id "TCONS_00000792,TCONS_00000793"; gene_id "chrA01:8687223-8690069W"; flanks "8687746^,8688121^"; structure "1-,2-"; splice_chain "8688003-,8688004-"; sources "Undefined,Undefined"; NMorMRNA "null"; degree "4"; dimension "2_2";
chrA01	Undefined	as_event	8689249	8690069	.	+	.	transcript_id "TCONS_00000792,TCONS_00000793"; gene_id "chrA01:8687223-8690069W"; flanks "8689249-,8690069]"; structure "0,1^2-"; splice_chain ",8689341^8689448-"; sources "Undefined,Undefined"; NMorMRNA "null"; degree "4"; dimension "2_2";
chrA01	Undefined	as_event	8719939	8720443	.	+	.	transcript_id "TCONS_00000796,TCONS_00000795"; gene_id "chrA01:8718350-8722359W"; flanks "8719939-,8720443^"; structure "1^3-,2^4-"; splice_chain "8720082^8720300-,8720089^8720307-"; sources "Undefined,Undefined"; NMorMRNA "null"; degree "4"; dimension "2_2";
chrA01	Undefined	as_event	8737385	8737625	.	+	.	transcript_id "TCONS_00000801,TCONS_00000802/TCONS_00000803/TCONS_00000804"; gene_id "chrA01:8736799-8740627W"; flanks "8737385^,8737625^"; structure "1-,2-"; splice_chain "8737496-,8737497-"; sources "Undefined,Undefined"; NMorMRNA "null"; degree "4"; dimension "2_2";
chrA01	Undefined	as_event	8737855	8738245	.	+	.	transcript_id "TCONS_00000801/TCONS_00000804,TCONS_00000803"; gene_id "chrA01:8736799-8740627W"; flanks "8737855-,8738245^"; structure "1^3-,2^4-"; splice_chain "8738025^8738143-,8738035^8738153-"; sources "Undefined,Undefined"; NMorMRNA "null"; degree "4"; dimension "2_2";
chrA01	Undefined	as_event	8738143	8738552	.	+	.	transcript_id "TCONS_00000801/TCONS_00000804,TCONS_00000802"; gene_id "chrA01:8736799-8740627W"; flanks "8738143-,8738552^"; structure "1^3-,2^4-"; splice_chain "8738245^8738461-,8738255^8738471-"; sources "Undefined,Undefined"; NMorMRNA "null"; degree "4"; dimension "2_2";
chrA01	Undefined	as_event	8737855	8738552	.	+	.	transcript_id "TCONS_00000801/TCONS_00000804,TCONS_00000802,TCONS_00000803"; gene_id "chrA01:8736799-8740627W"; flanks "8737855-,8738552^"; structure "1^3-5^7-,1^3-6^8-,2^4-5^7-"; splice_chain "8738025^8738143-8738245^8738461-,8738025^8738143-8738255^8738471-,8738035^8738153-8738245^8738461-"; sources "Undefined,Undefined,Undefined"; NMorMRNA "null"; degree "9"; dimension "3_3";
chrA01	Undefined	as_event	8815856	8816045	.	+	.	transcript_id "TCONS_00000807,TCONS_00000808"; gene_id "chrA01:8814715-8817310W"; flanks "8815856^,8816045^"; structure "1-,2-"; splice_chain "8815948-,8815953-"; sources "Undefined,Undefined"; NMorMRNA "null"; degree "4"; dimension "2_2";
chrA01	Undefined	as_event	8923218	8923519	.	+	.	transcript_id "TCONS_00000815,TCONS_00000812/TCONS_00000814"; gene_id "chrA01:8922600-8924155W"; flanks "8923218^,8923519-"; structure "0,1-2^"; splice_chain ",8923369-8923422^"; sources "Undefined,Undefined"; NMorMRNA "null"; degree "4"; dimension "2_2";
chrA01	Undefined	as_event	8923614	8924155	.	+	.	transcript_id "TCONS_00000812/TCONS_00000813/TCONS_00000815,TCONS_00000814"; gene_id "chrA01:8922600-8924155W"; flanks "8923614^,8924155]"; structure "1-,2-"; splice_chain "8923698-,8923746-"; sources "Undefined,Undefined"; NMorMRNA "null"; degree "4"; dimension "2_2";
chrA01	Undefined	as_event	9010608	9010800	.	+	.	transcript_id "TCONS_00000820,TCONS_00000819"; gene_id "chrA01:9007135-9011389W"; flanks "9010608-,9010800^"; structure "0,1^2-"; splice_chain ",9010677^9010744-"; sources "Undefined,Undefined"; NMorMRNA "null"; degree "4"; dimension "2_2";
chrA01	Undefined	as_event	9011046	9011389	.	+	.	transcript_id "TCONS_00000820,TCONS_00000819"; gene_id "chrA01:9007135-9011389W"; flanks "9011046-,9011389]"; structure "0,1^2-"; splice_chain ",9011118^9011202-"; sources "Undefined,Undefined"; NMorMRNA "null"; degree "4"; dimension "2_2";
chrA01	Undefined	as_event	9187971	9188265	.	+	.	transcript_id "TCONS_00000828,TCONS_00000827"; gene_id "chrA01:9186587-9188586W"; flanks "9187971-,9188265^"; structure "0,1^2-"; splice_chain ",9188020^9188094-"; sources "Undefined,Undefined"; NMorMRNA "null"; degree "4"; dimension "2_2";
chrA01	Undefined	as_event	9220029	9220822	.	+	.	transcript_id "TCONS_00000830,TCONS_00000831"; gene_id "chrA01:9220029-9222013W"; flanks "9220029[,9220822^"; structure "0,1^2-3^4-5^6-"; splice_chain ",9220245^9220332-9220428^9220510-9220589^9220668-"; sources "Undefined,Undefined"; NMorMRNA "null"; degree "4"; dimension "2_2";
chrA01	Undefined	as_event	9235620	9236301	.	+	.	transcript_id "TCONS_00000836,TCONS_00000838"; gene_id "chrA01:9235040-9236615W"; flanks "9235620-,9236301]"; structure "0,1^2-"; splice_chain ",9235941^9236017-"; sources "Undefined,Undefined"; NMorMRNA "null"; degree "4"; dimension "2_2";
chrA01	Undefined	as_event	9238044	9240069	.	+	.	transcript_id "TCONS_00000841,TCONS_00000840"; gene_id "chrA01:9237087-9244616W"; flanks "9238044-,9240069^"; structure "1^3-,2^4-"; splice_chain "9238122^9239987-,9238155^9240020-"; sources "Undefined,Undefined"; NMorMRNA "null"; degree "4"; dimension "2_2";
chrA01	Undefined	as_event	9241124	9241430	.	+	.	transcript_id "TCONS_00000840/TCONS_00000842,TCONS_00000841"; gene_id "chrA01:9237087-9244616W"; flanks "9241124-,9241430-"; structure "1^,2^"; splice_chain "9241188^,9241189^"; sources "Undefined,Undefined"; NMorMRNA "null"; degree "4"; dimension "2_2";
chrA01	Undefined	as_event	9282578	9283053	.	+	.	transcript_id "TCONS_00000843,TCONS_00000844"; gene_id "chrA01:9282578-9284662W"; flanks "9282578[,9283053^"; structure "1^3-,2^4-"; splice_chain "9282762^9282922-,9282772^9282932-"; sources "Undefined,Undefined"; NMorMRNA "null"; degree "4"; dimension "2_2";
chrA01	Undefined	as_event	9311337	9311558	.	+	.	transcript_id "TCONS_00000850,TCONS_00000848/TCONS_00000849"; gene_id "chrA01:9310076-9313198W"; flanks "9311337^,9311558^"; structure "1-,2-"; splice_chain "9311431-,9311433-"; sources "Undefined,Undefined"; NMorMRNA "null"; degree "4"; dimension "2_2";
chrA01	Undefined	as_event	9311213	9311722	.	+	.	transcript_id "TCONS_00000847,TCONS_00000848"; gene_id "chrA01:9310076-9313198W"; flanks "9311213-,9311722^"; structure "0,1^2-3^4-"; splice_chain ",9311337^9311433-9311558^9311642-"; sources "Undefined,Undefined"; NMorMRNA "null"; degree "4"; dimension "2_2";
chrA01	Undefined	as_event	9311642	9311949	.	+	.	transcript_id "TCONS_00000849,TCONS_00000848/TCONS_00000850"; gene_id "chrA01:9310076-9313198W"; flanks "9311642-,9311949^"; structure "0,1^2-"; splice_chain ",9311722^9311887-"; sources "Undefined,Undefined"; NMorMRNA "null"; degree "4"; dimension "2_2";
chrA01	Undefined	as_event	9311213	9311949	.	+	.	transcript_id "TCONS_00000849,TCONS_00000848,TCONS_00000847"; gene_id "chrA01:9310076-9313198W"; flanks "9311213-,9311949^"; structure "1^2-3^4-,1^2-3^4-5^6-,5^6-"; splice_chain "9311337^9311433-9311558^9311642-,9311337^9311433-9311558^9311642-9311722^9311887-,9311722^9311887-"; sources "Undefined,Undefined,Undefined"; NMorMRNA "null"; degree "9"; dimension "3_3";
chrA01	Undefined	as_event	9312067	9312294	.	+	.	transcript_id "TCONS_00000847/TCONS_00000848,TCONS_00000849/TCONS_00000850"; gene_id "chrA01:9310076-9313198W"; flanks "9312067-,9312294^"; structure "0,1^2-"; splice_chain ",9312141^9312216-"; sources "Undefined,Undefined"; NMorMRNA "null"; degree "4"; dimension "2_2";
chrA01	Undefined	as_event	9312389	9312679	.	+	.	transcript_id "TCONS_00000847,TCONS_00000848/TCONS_00000849/TCONS_00000850"; gene_id "chrA01:9310076-9313198W"; flanks "9312389-,9312679^"; structure "0,1^2-"; splice_chain ",9312489^9312566-"; sources "Undefined,Undefined"; NMorMRNA "null"; degree "4"; dimension "2_2";
chrA01	Undefined	as_event	9312774	9313049	.	+	.	transcript_id "TCONS_00000847,TCONS_00000848/TCONS_00000849/TCONS_00000850"; gene_id "chrA01:9310076-9313198W"; flanks "9312774-,9313049^"; structure "0,1^2-"; splice_chain ",9312887^9312978-"; sources "Undefined,Undefined"; NMorMRNA "null"; degree "4"; dimension "2_2";
chrA01	Undefined	as_event	9376616	9376824	.	+	.	transcript_id "TCONS_00000853,TCONS_00000852"; gene_id "chrA01:9375873-9379426W"; flanks "9376616^,9376824^"; structure "1-,2-"; splice_chain "9376692-,9376693-"; sources "Undefined,Undefined"; NMorMRNA "null"; degree "4"; dimension "2_2";
chrA01	Undefined	as_event	9467192	9467523	.	+	.	transcript_id "TCONS_00000859,TCONS_00000860,TCONS_00000861"; gene_id "chrA01:9466156-9467969W"; flanks "9467192-,9467523^"; structure "0,1^3-,2^4-"; splice_chain ",9467255^9467358-,9467258^9467361-"; sources "Undefined,Undefined,Undefined"; NMorMRNA "null"; degree "9"; dimension "3_3";
chrA01	Undefined	as_event	9478690	9479266	.	+	.	transcript_id "TCONS_00000862,TCONS_00000863"; gene_id "chrA01:9478690-9480405W"; flanks "9478690[,9479266^"; structure "1^3-,2^4-"; splice_chain "9478921^9479127-,9478922^9479128-"; sources "Undefined,Undefined"; NMorMRNA "null"; degree "4"; dimension "2_2";
chrA01	Undefined	as_event	9861777	9862124	.	+	.	transcript_id "TCONS_00000875,TCONS_00000876"; gene_id "chrA01:9860705-9862543W"; flanks "9861777-,9862124^"; structure "0,1^2-"; splice_chain ",9861918^9862004-"; sources "Undefined,Undefined"; NMorMRNA "null"; degree "4"; dimension "2_2";
chrA01	Undefined	as_event	9862325	9862543	.	+	.	transcript_id "TCONS_00000875,TCONS_00000876"; gene_id "chrA01:9860705-9862543W"; flanks "9862325-,9862543]"; structure "0,1^2-"; splice_chain ",9862387^9862471-"; sources "Undefined,Undefined"; NMorMRNA "null"; degree "4"; dimension "2_2";
chrA01	Undefined	as_event	10268532	10268899	.	+	.	transcript_id "TCONS_00000886,TCONS_00000887"; gene_id "chrA01:10267114-10269116W"; flanks "10268532-,10268899^"; structure "0,1^2-"; splice_chain ",10268612^10268699-"; sources "Undefined,Undefined"; NMorMRNA "null"; degree "4"; dimension "2_2";
chrA01	Undefined	as_event	10389261	10389602	.	+	.	transcript_id "TCONS_00000892,TCONS_00000893"; gene_id "chrA01:10387537-10391462W"; flanks "10389261-,10389602^"; structure "0,1^2-"; splice_chain ",10389338^10389434-"; sources "Undefined,Undefined"; NMorMRNA "null"; degree "4"; dimension "2_2";
chrA01	Undefined	as_event	10418849	10419157	.	+	.	transcript_id "TCONS_00000895,TCONS_00000894"; gene_id "chrA01:10416282-10420653W"; flanks "10418849-,10419157^"; structure "0,1^2-"; splice_chain ",10418915^10419004-"; sources "Undefined,Undefined"; NMorMRNA "null"; degree "4"; dimension "2_2";
chrA01	Undefined	as_event	10506154	10507620	.	+	.	transcript_id "TCONS_00000898/TCONS_00000900,TCONS_00000899"; gene_id "chrA01:10503814-10507620W"; flanks "10506154-,10507620]"; structure "1^3-5^7-,2^4-6^8-"; splice_chain "10506203^10506557-10506614^10507136-,10506211^10506565-10506622^10507144-"; sources "Undefined,Undefined"; NMorMRNA "null"; degree "4"; dimension "2_2";
chrA01	Undefined	as_event	10607613	10607891	.	+	.	transcript_id "TCONS_00000903,TCONS_00000901,TCONS_00000902"; gene_id "chrA01:10606477-10609201W"; flanks "10607613-,10607891^"; structure "1^4-,2^5-,3^6-"; splice_chain "10607703^10607795-,10607731^10607823-,10607735^10607827-"; sources "Undefined,Undefined,Undefined"; NMorMRNA "null"; degree "9"; dimension "3_3";
chrA01	Undefined	as_event	10608397	10608755	.	+	.	transcript_id "TCONS_00000902/TCONS_00000903,TCONS_00000901"; gene_id "chrA01:10606477-10609201W"; flanks "10608397-,10608755^"; structure "1^3-,2^4-"; splice_chain "10608460^10608556-,10608501^10608597-"; sources "Undefined,Undefined"; NMorMRNA "null"; degree "4"; dimension "2_2";
chrA01	Undefined	as_event	10815124	10815811	.	+	.	transcript_id "TCONS_00000907,TCONS_00000908"; gene_id "chrA01:10813930-10818512W"; flanks "10815124-,10815811^"; structure "1^3-,2^4-"; splice_chain "10815600^10815681-,10815608^10815691-"; sources "Undefined,Undefined"; NMorMRNA "null"; degree "4"; dimension "2_2";
chrA01	Undefined	as_event	10816597	10816982	.	+	.	transcript_id "TCONS_00000908,TCONS_00000907"; gene_id "chrA01:10813930-10818512W"; flanks "10816597-,10816982-"; structure "1^,2^"; splice_chain "10816889^,10816890^"; sources "Undefined,Undefined"; NMorMRNA "null"; degree "4"; dimension "2_2";
chrA01	Undefined	as_event	10816597	10817041	.	+	.	transcript_id "TCONS_00000908,TCONS_00000909"; gene_id "chrA01:10813930-10818512W"; flanks "10816597-,10817041^"; structure "1^3-,2^4-"; splice_chain "10816889^10816982-,10816898^10816991-"; sources "Undefined,Undefined"; NMorMRNA "null"; degree "4"; dimension "2_2";
chrA01	Undefined	as_event	10828162	10828389	.	+	.	transcript_id "TCONS_00000910,TCONS_00000911"; gene_id "chrA01:10827173-10829735W"; flanks "10828162-,10828389^"; structure "0,1^2-"; splice_chain ",10828248^10828324-"; sources "Undefined,Undefined"; NMorMRNA "null"; degree "4"; dimension "2_2";
chrA01	Undefined	as_event	10828765	10829063	.	+	.	transcript_id "TCONS_00000910,TCONS_00000911"; gene_id "chrA01:10827173-10829735W"; flanks "10828765-,10829063^"; structure "0,1^2-"; splice_chain ",10828840^10828919-"; sources "Undefined,Undefined"; NMorMRNA "null"; degree "4"; dimension "2_2";
chrA01	Undefined	as_event	10833232	10833610	.	+	.	transcript_id "TCONS_00000913,TCONS_00000914"; gene_id "chrA01:10832774-10834976W"; flanks "10833232-,10833610^"; structure "0,1^2-"; splice_chain ",10833381^10833457-"; sources "Undefined,Undefined"; NMorMRNA "null"; degree "4"; dimension "2_2";
chrA01	Undefined	as_event	10833979	10834404	.	+	.	transcript_id "TCONS_00000913,TCONS_00000914"; gene_id "chrA01:10832774-10834976W"; flanks "10833979-,10834404^"; structure "0,1^2-"; splice_chain ",10834194^10834268-"; sources "Undefined,Undefined"; NMorMRNA "null"; degree "4"; dimension "2_2";
chrA01	Undefined	as_event	11333617	11336379	.	+	.	transcript_id "TCONS_00000923,TCONS_00000924"; gene_id "chrA01:11333406-11336379W"; flanks "11333617^,11336379]"; structure "1-,2-"; splice_chain "11333699-,11333760-"; sources "Undefined,Undefined"; NMorMRNA "null"; degree "4"; dimension "2_2";
chrA01	Undefined	as_event	11628489	11629083	.	+	.	transcript_id "TCONS_00000928,TCONS_00000929"; gene_id "chrA01:11627835-11630055W"; flanks "11628489-,11629083-"; structure "1^,2^"; splice_chain "11628956^,11628961^"; sources "Undefined,Undefined"; NMorMRNA "null"; degree "4"; dimension "2_2";
chrA01	Undefined	as_event	11629083	11630055	.	+	.	transcript_id "TCONS_00000928,TCONS_00000929"; gene_id "chrA01:11627835-11630055W"; flanks "11629083-,11630055]"; structure "1^3-5^7-,2^4-6^8-"; splice_chain "11629151^11629256-11629314^11629467-,11629153^11629258-11629316^11629469-"; sources "Undefined,Undefined"; NMorMRNA "null"; degree "4"; dimension "2_2";
chrA01	Undefined	as_event	11852668	11853147	.	+	.	transcript_id "TCONS_00000930,TCONS_00000931"; gene_id "chrA01:11852668-11855032W"; flanks "11852668[,11853147^"; structure "0,1^2-"; splice_chain ",11852896^11853066-"; sources "Undefined,Undefined"; NMorMRNA "null"; degree "4"; dimension "2_2";
chrA01	Undefined	as_event	11853245	11853649	.	+	.	transcript_id "TCONS_00000930,TCONS_00000931"; gene_id "chrA01:11852668-11855032W"; flanks "11853245-,11853649^"; structure "1^3-,2^4-"; splice_chain "11853348^11853522-,11853350^11853524-"; sources "Undefined,Undefined"; NMorMRNA "null"; degree "4"; dimension "2_2";
chrA01	Undefined	as_event	12474864	12475231	.	+	.	transcript_id "TCONS_00000950,TCONS_00000949"; gene_id "chrA01:12474319-12475795W"; flanks "12474864-,12475231^"; structure "0,1^2-"; splice_chain ",12474986^12475065-"; sources "Undefined,Undefined"; NMorMRNA "null"; degree "4"; dimension "2_2";
chrA01	Undefined	as_event	12479257	12479528	.	+	.	transcript_id "TCONS_00000951,TCONS_00000952"; gene_id "chrA01:12477602-12480071W"; flanks "12479257-,12479528^"; structure "1^3-,2^4-"; splice_chain "12479330^12479470-,12479338^12479478-"; sources "Undefined,Undefined"; NMorMRNA "null"; degree "4"; dimension "2_2";
chrA01	Undefined	as_event	12943144	12943618	.	+	.	transcript_id "TCONS_00000967/TCONS_00000968,TCONS_00000966"; gene_id "chrA01:12943144-12945435W"; flanks "12943144[,12943618^"; structure "1^3-,2^4-"; splice_chain "12943257^12943489-,12943267^12943499-"; sources "Undefined,Undefined"; NMorMRNA "null"; degree "4"; dimension "2_2";
chrA01	Undefined	as_event	12943489	12943999	.	+	.	transcript_id "TCONS_00000967/TCONS_00000968,TCONS_00000965"; gene_id "chrA01:12943144-12945435W"; flanks "12943489-,12943999^"; structure "1^3-,2^4-"; splice_chain "12943618^12943805-,12943628^12943815-"; sources "Undefined,Undefined"; NMorMRNA "null"; degree "4"; dimension "2_2";
chrA01	Undefined	as_event	12943144	12943999	.	+	.	transcript_id "TCONS_00000967/TCONS_00000968,TCONS_00000965,TCONS_00000966"; gene_id "chrA01:12943144-12945435W"; flanks "12943144[,12943999^"; structure "1^3-5^7-,1^3-6^8-,2^4-5^7-"; splice_chain "12943257^12943489-12943618^12943805-,12943257^12943489-12943628^12943815-,12943267^12943499-12943618^12943805-"; sources "Undefined,Undefined,Undefined"; NMorMRNA "null"; degree "9"; dimension "3_3";
chrA01	Undefined	as_event	12944364	12944619	.	+	.	transcript_id "TCONS_00000965/TCONS_00000967/TCONS_00000968,TCONS_00000966"; gene_id "chrA01:12943144-12945435W"; flanks "12944364-,12944619^"; structure "1^3-,2^4-"; splice_chain "12944454^12944554-,12944464^12944564-"; sources "Undefined,Undefined"; NMorMRNA "null"; degree "4"; dimension "2_2";
chrA01	Undefined	as_event	12944873	12945029	.	+	.	transcript_id "TCONS_00000967,TCONS_00000965"; gene_id "chrA01:12943144-12945435W"; flanks "12944873-,12945029-"; structure "1^,2^"; splice_chain "12944936^,12944938^"; sources "Undefined,Undefined"; NMorMRNA "null"; degree "4"; dimension "2_2";
chrA01	Undefined	as_event	12944873	12945097	.	+	.	transcript_id "TCONS_00000966/TCONS_00000968,TCONS_00000967"; gene_id "chrA01:12943144-12945435W"; flanks "12944873-,12945097^"; structure "0,1^2-"; splice_chain ",12944936^12945029-"; sources "Undefined,Undefined"; NMorMRNA "null"; degree "4"; dimension "2_2";
chrA01	Undefined	as_event	13409727	13410327	.	+	.	transcript_id "TCONS_00000979,TCONS_00000980"; gene_id "chrA01:13408004-13410327W"; flanks "13409727-,13410327]"; structure "0,1^2-"; splice_chain ",13409993^13410058-"; sources "Undefined,Undefined"; NMorMRNA "null"; degree "4"; dimension "2_2";
chrA01	Undefined	as_event	13682107	13683548	.	+	.	transcript_id "TCONS_00000982,TCONS_00000981"; gene_id "chrA01:13682107-13683548W"; flanks "13682107[,13683548]"; structure "0,1^2-"; splice_chain ",13682305^13682414-"; sources "Undefined,Undefined"; NMorMRNA "null"; degree "4"; dimension "2_2";
chrA01	Undefined	as_event	13986831	13989935	.	+	.	transcript_id "TCONS_00000986,TCONS_00000985"; gene_id "chrA01:13986831-13989935W"; flanks "13986831[,13989935]"; structure "1^3-,2^4-"; splice_chain "13989877^13989899-,13989878^13989900-"; sources "Undefined,Undefined"; NMorMRNA "null"; degree "4"; dimension "2_2";
chrA01	Undefined	as_event	14019349	14020014	.	+	.	transcript_id "TCONS_00000992,TCONS_00000991"; gene_id "chrA01:14019349-14021128W"; flanks "14019349[,14020014-"; structure "1^,2^"; splice_chain "14019675^,14019676^"; sources "Undefined,Undefined"; NMorMRNA "null"; degree "4"; dimension "2_2";
chrA01	Undefined	as_event	14158038	14158603	.	+	.	transcript_id "TCONS_00000995/TCONS_00000997,TCONS_00000996"; gene_id "chrA01:14158038-14162333W"; flanks "14158038[,14158603^"; structure "1^3-,2^4-"; splice_chain "14158269^14158414-,14158270^14158415-"; sources "Undefined,Undefined"; NMorMRNA "null"; degree "4"; dimension "2_2";
chrA01	Undefined	as_event	14159544	14159911	.	+	.	transcript_id "TCONS_00000995/TCONS_00000997,TCONS_00000996"; gene_id "chrA01:14158038-14162333W"; flanks "14159544-,14159911-"; structure "1^,2^"; splice_chain "14159604^,14159606^"; sources "Undefined,Undefined"; NMorMRNA "null"; degree "4"; dimension "2_2";
chrA01	Undefined	as_event	14160048	14160685	.	+	.	transcript_id "TCONS_00000996/TCONS_00000997,TCONS_00000995"; gene_id "chrA01:14158038-14162333W"; flanks "14160048-,14160685^"; structure "1^3-,2^4-"; splice_chain "14160118^14160542-,14160121^14160545-"; sources "Undefined,Undefined"; NMorMRNA "null"; degree "4"; dimension "2_2";
chrA01	Undefined	as_event	14321576	14321773	.	+	.	transcript_id "TCONS_00001002,TCONS_00001000/TCONS_00001001"; gene_id "chrA01:14321200-14330149W"; flanks "14321576^,14321773^"; structure "1-,2-"; splice_chain "14321706-,14321708-"; sources "Undefined,Undefined"; NMorMRNA "null"; degree "4"; dimension "2_2";
chrA01	Undefined	as_event	14323224	14323958	.	+	.	transcript_id "TCONS_00001000,TCONS_00001002"; gene_id "chrA01:14321200-14330149W"; flanks "14323224^,14323958^"; structure "1-,2-"; splice_chain "14323850-,14323852-"; sources "Undefined,Undefined"; NMorMRNA "null"; degree "4"; dimension "2_2";
chrA01	Undefined	as_event	14323852	14324219	.	+	.	transcript_id "TCONS_00001002,TCONS_00001001"; gene_id "chrA01:14321200-14330149W"; flanks "14323852-,14324219-"; structure "1^,2^"; splice_chain "14323958^,14323959^"; sources "Undefined,Undefined"; NMorMRNA "null"; degree "4"; dimension "2_2";
chrA01	Undefined	as_event	14323224	14324219	.	+	.	transcript_id "TCONS_00001000,TCONS_00001002,TCONS_00001001"; gene_id "chrA01:14321200-14330149W"; flanks "14323224^,14324219-"; structure "1-3^,2-3^,2-4^"; splice_chain "14323850-14323958^,14323852-14323958^,14323852-14323959^"; sources "Undefined,Undefined,Undefined"; NMorMRNA "null"; degree "9"; dimension "3_3";
chrA01	Undefined	as_event	14359382	14359873	.	+	.	transcript_id "TCONS_00001005/TCONS_00001006,TCONS_00001007"; gene_id "chrA01:14358914-14365178W"; flanks "14359382-,14359873^"; structure "1^3-,2^4-"; splice_chain "14359488^14359706-,14359490^14359708-"; sources "Undefined,Undefined"; NMorMRNA "null"; degree "4"; dimension "2_2";
chrA01	Undefined	as_event	14360728	14360956	.	+	.	transcript_id "TCONS_00001007,TCONS_00001005/TCONS_00001006"; gene_id "chrA01:14358914-14365178W"; flanks "14360728-,14360956-"; structure "1^,2^"; splice_chain "14360812^,14360827^"; sources "Undefined,Undefined"; NMorMRNA "null"; degree "4"; dimension "2_2";
chrA01	Undefined	as_event	14363567	14363953	.	+	.	transcript_id "TCONS_00001005/TCONS_00001006,TCONS_00001007"; gene_id "chrA01:14358914-14365178W"; flanks "14363567-,14363953^"; structure "1^3-,2^4-"; splice_chain "14363705^14363801-,14363715^14363811-"; sources "Undefined,Undefined"; NMorMRNA "null"; degree "4"; dimension "2_2";
chrA01	Undefined	as_event	14364792	14365134	.	+	.	transcript_id "TCONS_00001007,TCONS_00001006"; gene_id "chrA01:14358914-14365178W"; flanks "14364792-,14365134-"; structure "1^,2^"; splice_chain "14364917^,14364974^"; sources "Undefined,Undefined"; NMorMRNA "null"; degree "4"; dimension "2_2";
chrA01	Undefined	as_event	14839785	14840188	.	+	.	transcript_id "TCONS_00001017,TCONS_00001018"; gene_id "chrA01:14839444-14841467W"; flanks "14839785-,14840188^"; structure "1^4-,2^3-"; splice_chain "14839956^14840089-,14839976^14840059-"; sources "Undefined,Undefined"; NMorMRNA "null"; degree "4"; dimension "2_2";
chrA01	Undefined	as_event	14840427	14840787	.	+	.	transcript_id "TCONS_00001017/TCONS_00001018,TCONS_00001019"; gene_id "chrA01:14839444-14841467W"; flanks "14840427-,14840787^"; structure "0,1^2-"; splice_chain ",14840617^14840692-"; sources "Undefined,Undefined"; NMorMRNA "null"; degree "4"; dimension "2_2";
chrA01	Undefined	as_event	14864439	14864946	.	+	.	transcript_id "TCONS_00001021,TCONS_00001020"; gene_id "chrA01:14862902-14865909W"; flanks "14864439-,14864946^"; structure "0,1^2-"; splice_chain ",14864544^14864864-"; sources "Undefined,Undefined"; NMorMRNA "null"; degree "4"; dimension "2_2";
chrA01	Undefined	as_event	15498099	15498812	.	+	.	transcript_id "TCONS_00001030,TCONS_00001031"; gene_id "chrA01:15497374-15500611W"; flanks "15498099-,15498812^"; structure "1^4-,2^3-"; splice_chain "15498172^15498736-,15498492^15498733-"; sources "Undefined,Undefined"; NMorMRNA "null"; degree "4"; dimension "2_2";
chrA01	Undefined	as_event	15772102	15772368	.	+	.	transcript_id "TCONS_00001033/TCONS_00001034/TCONS_00001044,TCONS_00001040"; gene_id "chrA01:15505123-15774272W"; flanks "15772102-,15772368^"; structure "1^3-,2^4-"; splice_chain "15772197^15772293-,15772199^15772295-"; sources "Undefined,Undefined"; NMorMRNA "null"; degree "4"; dimension "2_2";
chrA01	Undefined	as_event	15772828	15773164	.	+	.	transcript_id "TCONS_00001033/TCONS_00001034/TCONS_00001040,TCONS_00001044"; gene_id "chrA01:15505123-15774272W"; flanks "15772828-,15773164^"; structure "1^3-,2^4-"; splice_chain "15772935^15773036-,15772936^15773044-"; sources "Undefined,Undefined"; NMorMRNA "null"; degree "4"; dimension "2_2";
chrA01	Undefined	as_event	15936201	15936590	.	+	.	transcript_id "TCONS_00001052,TCONS_00001051"; gene_id "chrA01:15935429-15936590W"; flanks "15936201-,15936590]"; structure "1^3-,2^4-"; splice_chain "15936395^15936474-,15936405^15936484-"; sources "Undefined,Undefined"; NMorMRNA "null"; degree "4"; dimension "2_2";
chrA01	Undefined	as_event	16272263	16272835	.	+	.	transcript_id "TCONS_00001055,TCONS_00001056"; gene_id "chrA01:16272006-16274013W"; flanks "16272263-,16272835^"; structure "0,1^2-3^4-"; splice_chain ",16272512^16272600-16272704^16272791-"; sources "Undefined,Undefined"; NMorMRNA "null"; degree "4"; dimension "2_2";
chrA01	Undefined	as_event	16273157	16273651	.	+	.	transcript_id "TCONS_00001056,TCONS_00001055"; gene_id "chrA01:16272006-16274013W"; flanks "16273157-,16273651^"; structure "1^3-,2^4-"; splice_chain "16273435^16273515-,16273445^16273525-"; sources "Undefined,Undefined"; NMorMRNA "null"; degree "4"; dimension "2_2";
chrA01	Undefined	as_event	16481293	16481874	.	+	.	transcript_id "TCONS_00001057/TCONS_00001058,TCONS_00001059/TCONS_00001060/TCONS_00001061"; gene_id "chrA01:16481293-16483487W"; flanks "16481293[,16481874^"; structure "0,1^2-"; splice_chain ",16481561^16481739-"; sources "Undefined,Undefined"; NMorMRNA "null"; degree "4"; dimension "2_2";
chrA01	Undefined	as_event	16481874	16482335	.	+	.	transcript_id "TCONS_00001059,TCONS_00001057/TCONS_00001058/TCONS_00001060/TCONS_00001061"; gene_id "chrA01:16481293-16483487W"; flanks "16481874^,16482335-"; structure "0,1-2^"; splice_chain ",16481999-16482066^"; sources "Undefined,Undefined"; NMorMRNA "null"; degree "4"; dimension "2_2";
chrA01	Undefined	as_event	16482335	16482724	.	+	.	transcript_id "TCONS_00001058/TCONS_00001061,TCONS_00001059"; gene_id "chrA01:16481293-16483487W"; flanks "16482335-,16482724^"; structure "1^3-,2^4-"; splice_chain "16482412^16482503-,16482418^16482509-"; sources "Undefined,Undefined"; NMorMRNA "null"; degree "4"; dimension "2_2";
chrA01	Undefined	as_event	16482503	16482850	.	+	.	transcript_id "TCONS_00001057,TCONS_00001058"; gene_id "chrA01:16481293-16483487W"; flanks "16482503-,16482850-"; structure "1^,2^"; splice_chain "16482671^,16482724^"; sources "Undefined,Undefined"; NMorMRNA "null"; degree "4"; dimension "2_2";
chrA01	Undefined	as_event	16482724	16483487	.	+	.	transcript_id "TCONS_00001059/TCONS_00001061,TCONS_00001058"; gene_id "chrA01:16481293-16483487W"; flanks "16482724^,16483487]"; structure "1-,2-"; splice_chain "16482827-,16482850-"; sources "Undefined,Undefined"; NMorMRNA "null"; degree "4"; dimension "2_2";
chrA01	Undefined	as_event	16482503	16483487	.	+	.	transcript_id "TCONS_00001060,TCONS_00001057,TCONS_00001061,TCONS_00001058"; gene_id "chrA01:16481293-16483487W"; flanks "16482503-,16483487]"; structure "0,1^4-,2^3-,2^4-"; splice_chain ",16482671^16482850-,16482724^16482827-,16482724^16482850-"; sources "Undefined,Undefined,Undefined,Undefined"; NMorMRNA "null"; degree "16"; dimension "4_4";
chrA01	Undefined	as_event	16482335	16483487	.	+	.	transcript_id "TCONS_00001060,TCONS_00001057,TCONS_00001061,TCONS_00001058,TCONS_00001059"; gene_id "chrA01:16481293-16483487W"; flanks "16482335-,16483487]"; structure "1^3-,1^3-5^8-,1^3-6^7-,1^3-6^8-,2^4-6^7-"; splice_chain "16482412^16482503-,16482412^16482503-16482671^16482850-,16482412^16482503-16482724^16482827-,16482412^16482503-16482724^16482850-,16482418^16482509-16482724^16482827-"; sou…
chrA01	Undefined	as_event	16560483	16561104	.	+	.	transcript_id "TCONS_00001062,TCONS_00001063"; gene_id "chrA01:16559616-16561881W"; flanks "16560483-,16561104^"; structure "0,1^2-"; splice_chain ",16560934^16561031-"; sources "Undefined,Undefined"; NMorMRNA "null"; degree "4"; dimension "2_2";
chrA01	Undefined	as_event	16565722	16565973	.	+	.	transcript_id "TCONS_00001064,TCONS_00001065"; gene_id "chrA01:16564410-16566052W"; flanks "16565722-,16565973^"; structure "0,1^2-"; splice_chain ",16565805^16565892-"; sources "Undefined,Undefined"; NMorMRNA "null"; degree "4"; dimension "2_2";
chrA01	Undefined	as_event	16695642	16696538	.	+	.	transcript_id "TCONS_00001068,TCONS_00001066"; gene_id "chrA01:16695094-16696641W"; flanks "16695642-,16696538^"; structure "1^3-,2^4-"; splice_chain "16696273^16696348-,16696283^16696358-"; sources "Undefined,Undefined"; NMorMRNA "null"; degree "4"; dimension "2_2";
chrA01	Undefined	as_event	16696348	16696641	.	+	.	transcript_id "TCONS_00001068,TCONS_00001067"; gene_id "chrA01:16695094-16696641W"; flanks "16696348-,16696641]"; structure "1^3-,2^4-"; splice_chain "16696538^16696615-,16696548^16696625-"; sources "Undefined,Undefined"; NMorMRNA "null"; degree "4"; dimension "2_2";
chrA01	Undefined	as_event	16695642	16696641	.	+	.	transcript_id "TCONS_00001068,TCONS_00001067,TCONS_00001066"; gene_id "chrA01:16695094-16696641W"; flanks "16695642-,16696641]"; structure "1^3-5^7-,1^3-6^8-,2^4-5^7-"; splice_chain "16696273^16696348-16696538^16696615-,16696273^16696348-16696548^16696625-,16696283^16696358-16696538^16696615-"; sources "Undefined,Undefined,Undefined"; NMorMRNA "null"; degree "9"; dimension "3_3";
chrA01	Undefined	as_event	17198205	17200759	.	+	.	transcript_id "TCONS_00001087,TCONS_00001085/TCONS_00001086"; gene_id "chrA01:17197732-17201203W"; flanks "17198205-,17200759^"; structure "1^3-6^8-10^12-,2^4-5^7-9^11-"; splice_chain "17200322^17200393-17200453^17200540-17200608^17200689-,17200324^17200395-17200452^17200539-17200607^17200688-"; sources "Undefined,Undefined"; NMorMRNA "null"; degree "4"; dimension "2_2";
chrA01	Undefined	as_event	17201029	17201177	.	+	.	transcript_id "TCONS_00001086/TCONS_00001087,TCONS_00001085"; gene_id "chrA01:17197732-17201203W"; flanks "17201029-,17201177-"; structure "1^,2^"; splice_chain "17201073^,17201074^"; sources "Undefined,Undefined"; NMorMRNA "null"; degree "4"; dimension "2_2";
chrA01	Undefined	as_event	17500968	17501178	.	+	.	transcript_id "TCONS_00001090,TCONS_00001091"; gene_id "chrA01:17499687-17501178W"; flanks "17500968-,17501178]"; structure "0,1^2-"; splice_chain ",17501060^17501145-"; sources "Undefined,Undefined"; NMorMRNA "null"; degree "4"; dimension "2_2";
chrA01	Undefined	as_event	17729668	17729976	.	+	.	transcript_id "TCONS_00001102,TCONS_00001101"; gene_id "chrA01:17728387-17731063W"; flanks "17729668-,17729976^"; structure "1^3-,2^4-"; splice_chain "17729759^17729865-,17729760^17729866-"; sources "Undefined,Undefined"; NMorMRNA "null"; degree "4"; dimension "2_2";
chrA01	Undefined	as_event	17795508	17796078	.	+	.	transcript_id "TCONS_00001107,TCONS_00001106"; gene_id "chrA01:17795375-17796978W"; flanks "17795508^,17796078^"; structure "1-,2-"; splice_chain "17795764-,17795767-"; sources "Undefined,Undefined"; NMorMRNA "null"; degree "4"; dimension "2_2";
chrA01	Undefined	as_event	17803202	17803434	.	+	.	transcript_id "TCONS_00001108,TCONS_00001110"; gene_id "chrA01:17801442-17804464W"; flanks "17803202-,17803434^"; structure "0,1^2-"; splice_chain ",17803275^17803360-"; sources "Undefined,Undefined"; NMorMRNA "null"; degree "4"; dimension "2_2";
chrA01	Undefined	as_event	17803519	17803906	.	+	.	transcript_id "TCONS_00001108,TCONS_00001110"; gene_id "chrA01:17801442-17804464W"; flanks "17803519-,17803906]"; structure "0,1^2-"; splice_chain ",17803738^17803827-"; sources "Undefined,Undefined"; NMorMRNA "null"; degree "4"; dimension "2_2";
chrA01	Undefined	as_event	17866458	17866669	.	+	.	transcript_id "TCONS_00001114,TCONS_00001115"; gene_id "chrA01:17865820-17868460W"; flanks "17866458-,17866669^"; structure "0,1^2-"; splice_chain ",17866526^17866598-"; sources "Undefined,Undefined"; NMorMRNA "null"; degree "4"; dimension "2_2";
chrA01	Undefined	as_event	17896913	17897141	.	+	.	transcript_id "TCONS_00001118,TCONS_00001119/TCONS_00001120"; gene_id "chrA01:17895991-17907434W"; flanks "17896913-,17897141^"; structure "0,1^2-"; splice_chain ",17896963^17897046-"; sources "Undefined,Undefined"; NMorMRNA "null"; degree "4"; dimension "2_2";
chrA01	Undefined	as_event	17897352	17897502	.	+	.	transcript_id "TCONS_00001118/TCONS_00001119,TCONS_00001120"; gene_id "chrA01:17895991-17907434W"; flanks "17897352-,17897502-"; structure "1^,2^"; splice_chain "17897417^,17897418^"; sources "Undefined,Undefined"; NMorMRNA "null"; degree "4"; dimension "2_2";
chrA01	Undefined	as_event	17900136	17900727	.	+	.	transcript_id "TCONS_00001119/TCONS_00001120,TCONS_00001118"; gene_id "chrA01:17895991-17907434W"; flanks "17900136^,17900727^"; structure "1-2^3-,4-"; splice_chain "17900479-17900578^17900691-,17900692-"; sources "Undefined,Undefined"; NMorMRNA "null"; degree "4"; dimension "2_2";
chrA01	Undefined	as_event	18015364	18015511	.	+	.	transcript_id "TCONS_00001125,TCONS_00001124"; gene_id "chrA01:18013453-18016440W"; flanks "18015364^,18015511^"; structure "1-,2-"; splice_chain "18015454-,18015459-"; sources "Undefined,Undefined"; NMorMRNA "null"; degree "4"; dimension "2_2";
chrA01	Undefined	as_event	18158921	18159185	.	+	.	transcript_id "TCONS_00001133,TCONS_00001134/TCONS_00001135"; gene_id "chrA01:18158526-18164323W"; flanks "18158921-,18159185^"; structure "1^3-,2^4-"; splice_chain "18159022^18159065-,18159037^18159114-"; sources "Undefined,Undefined"; NMorMRNA "null"; degree "4"; dimension "2_2";
chrA01	Undefined	as_event	18159352	18159727	.	+	.	transcript_id "TCONS_00001134,TCONS_00001133,TCONS_00001135"; gene_id "chrA01:18158526-18164323W"; flanks "18159352-,18159727-"; structure "1^,2^,3^"; splice_chain "18159457^,18159461^,18159608^"; sources "Undefined,Undefined,Undefined"; NMorMRNA "null"; degree "9"; dimension "3_3";
chrA01	Undefined	as_event	18159727	18160092	.	+	.	transcript_id "TCONS_00001134,TCONS_00001133,TCONS_00001135"; gene_id "chrA01:18158526-18164323W"; flanks "18159727-,18160092^"; structure "1^4-,2^5-,3^6-"; splice_chain "18159814^18159935-,18159815^18159939-,18159839^18159960-"; sources "Undefined,Undefined,Undefined"; NMorMRNA "null"; degree "9"; dimension "3_3";
chrA01	Undefined	as_event	18161465	18161658	.	+	.	transcript_id "TCONS_00001133/TCONS_00001134,TCONS_00001135"; gene_id "chrA01:18158526-18164323W"; flanks "18161465-,18161658-"; structure "1^,2^"; splice_chain "18161591^,18161592^"; sources "Undefined,Undefined"; NMorMRNA "null"; degree "4"; dimension "2_2";
chrA01	Undefined	as_event	18161658	18161963	.	+	.	transcript_id "TCONS_00001133/TCONS_00001134,TCONS_00001135"; gene_id "chrA01:18158526-18164323W"; flanks "18161658-,18161963-"; structure "1^,2^"; splice_chain "18161865^,18161866^"; sources "Undefined,Undefined"; NMorMRNA "null"; degree "4"; dimension "2_2";
chrA01	Undefined	as_event	18162788	18163386	.	+	.	transcript_id "TCONS_00001135,TCONS_00001133/TCONS_00001134"; gene_id "chrA01:18158526-18164323W"; flanks "18162788^,18163386-"; structure "0,1-2^"; splice_chain ",18163180-18163291^"; sources "Undefined,Undefined"; NMorMRNA "null"; degree "4"; dimension "2_2";
chrA01	Undefined	as_event	18163609	18164069	.	+	.	transcript_id "TCONS_00001135,TCONS_00001133/TCONS_00001134"; gene_id "chrA01:18158526-18164323W"; flanks "18163609-,18164069^"; structure "0,1^2-"; splice_chain ",18163717^18163814-"; sources "Undefined,Undefined"; NMorMRNA "null"; degree "4"; dimension "2_2";
chrA01	Undefined	as_event	18305029	18305311	.	+	.	transcript_id "TCONS_00001139,TCONS_00001140"; gene_id "chrA01:18303184-18309364W"; flanks "18305029-,18305311^"; structure "1^3-,2^4-"; splice_chain "18305112^18305221-,18305114^18305223-"; sources "Undefined,Undefined"; NMorMRNA "null"; degree "4"; dimension "2_2";
chrA01	Undefined	as_event	18307805	18308073	.	+	.	transcript_id "TCONS_00001140,TCONS_00001139"; gene_id "chrA01:18303184-18309364W"; flanks "18307805-,18308073^"; structure "0,1^2-"; splice_chain ",18307888^18307976-"; sources "Undefined,Undefined"; NMorMRNA "null"; degree "4"; dimension "2_2";
chrA01	Undefined	as_event	18365614	18366389	.	+	.	transcript_id "TCONS_00001144,TCONS_00001143/TCONS_00001145"; gene_id "chrA01:18365614-18377868W"; flanks "18365614[,18366389^"; structure "0,1^2-"; splice_chain ",18366009^18366305-"; sources "Undefined,Undefined"; NMorMRNA "null"; degree "4"; dimension "2_2";
chrA01	Undefined	as_event	18366389	18375429	.	+	.	transcript_id "TCONS_00001143/TCONS_00001144,TCONS_00001145"; gene_id "chrA01:18365614-18377868W"; flanks "18366389^,18375429-"; structure "1-2^,3-4^"; splice_chain "18366542-18366597^,18375261-18375316^"; sources "Undefined,Undefined"; NMorMRNA "null"; degree "4"; dimension "2_2";
chrA01	Undefined	as_event	18375608	18375811	.	+	.	transcript_id "TCONS_00001144/TCONS_00001145,TCONS_00001143/TCONS_00001146"; gene_id "chrA01:18365614-18377868W"; flanks "18375608-,18375811^"; structure "0,1^2-"; splice_chain ",18375665^18375765-"; sources "Undefined,Undefined"; NMorMRNA "null"; degree "4"; dimension "2_2";
chrA01	Undefined	as_event	18644903	18647088	.	+	.	transcript_id "TCONS_00001150,TCONS_00001151"; gene_id "chrA01:18643151-18647088W"; flanks "18644903-,18647088]"; structure "1^3-,2^4-"; splice_chain "18645675^18646740-,18645685^18646750-"; sources "Undefined,Undefined"; NMorMRNA "null"; degree "4"; dimension "2_2";
chrA01	Undefined	as_event	18659109	18659684	.	+	.	transcript_id "TCONS_00001155,TCONS_00001154"; gene_id "chrA01:18655919-18659684W"; flanks "18659109-,18659684]"; structure "1^3-,2^4-"; splice_chain "18659234^18659325-,18659236^18659327-"; sources "Undefined,Undefined"; NMorMRNA "null"; degree "4"; dimension "2_2";
chrA01	Undefined	as_event	18763143	18763311	.	+	.	transcript_id "TCONS_00001161/TCONS_00001162/TCONS_00001163,TCONS_00001160"; gene_id "chrA01:18761951-18763908W"; flanks "18763143-,18763311-"; structure "1^,2^"; splice_chain "18763218^,18763220^"; sources "Undefined,Undefined"; NMorMRNA "null"; degree "4"; dimension "2_2";
chrA01	Undefined	as_event	18763687	18763891	.	+	.	transcript_id "TCONS_00001162,TCONS_00001161"; gene_id "chrA01:18761951-18763908W"; flanks "18763687-,18763891-"; structure "1^,2^"; splice_chain "18763806^,18763807^"; sources "Undefined,Undefined"; NMorMRNA "null"; degree "4"; dimension "2_2";
chrA01	Undefined	as_event	18763806	18763908	.	+	.	transcript_id "TCONS_00001163,TCONS_00001162"; gene_id "chrA01:18761951-18763908W"; flanks "18763806^,18763908]"; structure "1-,2-"; splice_chain "18763888-,18763891-"; sources "Undefined,Undefined"; NMorMRNA "null"; degree "4"; dimension "2_2";
chrA01	Undefined	as_event	18763687	18763908	.	+	.	transcript_id "TCONS_00001163,TCONS_00001162,TCONS_00001161"; gene_id "chrA01:18761951-18763908W"; flanks "18763687-,18763908]"; structure "1^3-,1^4-,2^4-"; splice_chain "18763806^18763888-,18763806^18763891-,18763807^18763891-"; sources "Undefined,Undefined,Undefined"; NMorMRNA "null"; degree "9"; dimension "3_3";
chrA01	Undefined	as_event	19234923	19235524	.	+	.	transcript_id "TCONS_00001183,TCONS_00001184"; gene_id "chrA01:19234137-19236209W"; flanks "19234923-,19235524^"; structure "0,1^2-3^4-"; splice_chain ",19235103^19235198-19235320^19235408-"; sources "Undefined,Undefined"; NMorMRNA "null"; degree "4"; dimension "2_2";
chrA01	Undefined	as_event	19511516	19511799	.	+	.	transcript_id "TCONS_00001191,TCONS_00001192"; gene_id "chrA01:19510771-19512127W"; flanks "19511516-,19511799^"; structure "0,1^2-"; splice_chain ",19511620^19511686-"; sources "Undefined,Undefined"; NMorMRNA "null"; degree "4"; dimension "2_2";
chrA01	Undefined	as_event	19826367	19826730	.	+	.	transcript_id "TCONS_00001201,TCONS_00001202"; gene_id "chrA01:19821233-19827222W"; flanks "19826367-,19826730^"; structure "0,1^2-"; splice_chain ",19826462^19826542-"; sources "Undefined,Undefined"; NMorMRNA "null"; degree "4"; dimension "2_2";
chrA01	Undefined	as_event	19888004	19888345	.	+	.	transcript_id "TCONS_00001205,TCONS_00001204"; gene_id "chrA01:19887621-19888569W"; flanks "19888004-,19888345^"; structure "1^3-,2^4-"; splice_chain "19888150^19888246-,19888160^19888256-"; sources "Undefined,Undefined"; NMorMRNA "null"; degree "4"; dimension "2_2";
chrA01	Undefined	as_event	19903483	19903749	.	+	.	transcript_id "TCONS_00001206/TCONS_00001207,TCONS_00001208"; gene_id "chrA01:19901989-19904102W"; flanks "19903483-,19903749^"; structure "1^3-,2^4-"; splice_chain "19903566^19903663-,19903583^19903680-"; sources "Undefined,Undefined"; NMorMRNA "null"; degree "4"; dimension "2_2";
chrA01	Undefined	as_event	20012441	20012893	.	+	.	transcript_id "TCONS_00001213,TCONS_00001214"; gene_id "chrA01:20012441-20013442W"; flanks "20012441[,20012893^"; structure "1^3-,2^4-"; splice_chain "20012478^20012766-,20012482^20012778-"; sources "Undefined,Undefined"; NMorMRNA "null"; degree "4"; dimension "2_2";
chrA01	Undefined	as_event	20038599	20039320	.	+	.	transcript_id "TCONS_00001216,TCONS_00001217"; gene_id "chrA01:20038055-20039320W"; flanks "20038599-,20039320]"; structure "0,1^2-"; splice_chain ",20038963^20039041-"; sources "Undefined,Undefined"; NMorMRNA "null"; degree "4"; dimension "2_2";
chrA01	Undefined	as_event	20230427	20230732	.	+	.	transcript_id "TCONS_00001225,TCONS_00001226"; gene_id "chrA01:20229295-20233093W"; flanks "20230427-,20230732^"; structure "0,1^2-"; splice_chain ",20230522^20230601-"; sources "Undefined,Undefined"; NMorMRNA "null"; degree "4"; dimension "2_2";
chrA01	Undefined	as_event	20231355	20233093	.	+	.	transcript_id "TCONS_00001225,TCONS_00001226"; gene_id "chrA01:20229295-20233093W"; flanks "20231355-,20233093]"; structure "0,1^2-"; splice_chain ",20231447^20231532-"; sources "Undefined,Undefined"; NMorMRNA "null"; degree "4"; dimension "2_2";
chrA01	Undefined	as_event	20303590	20303965	.	+	.	transcript_id "TCONS_00001228,TCONS_00001229"; gene_id "chrA01:20302406-20305227W"; flanks "20303590-,20303965^"; structure "0,1^2-"; splice_chain ",20303781^20303871-"; sources "Undefined,Undefined"; NMorMRNA "null"; degree "4"; dimension "2_2";
chrA01	Undefined	as_event	20387535	20387902	.	+	.	transcript_id "TCONS_00001235,TCONS_00001234"; gene_id "chrA01:20384029-20388424W"; flanks "20387535-,20387902^"; structure "1^3-,2^4-"; splice_chain "20387668^20387746-,20387670^20387748-"; sources "Undefined,Undefined"; NMorMRNA "null"; degree "4"; dimension "2_2";
chrA01	Undefined	as_event	20434404	20435359	.	+	.	transcript_id "TCONS_00001237,TCONS_00001236"; gene_id "chrA01:20433385-20435661W"; flanks "20434404-,20435359-"; structure "1^,2^"; splice_chain "20435210^,20435257^"; sources "Undefined,Undefined"; NMorMRNA "null"; degree "4"; dimension "2_2";
chrA01	Undefined	as_event	20483571	20483873	.	+	.	transcript_id "TCONS_00001244,TCONS_00001245"; gene_id "chrA01:20482327-20485051W"; flanks "20483571-,20483873^"; structure "0,1^2-"; splice_chain ",20483673^20483755-"; sources "Undefined,Undefined"; NMorMRNA "null"; degree "4"; dimension "2_2";
chrA01	Undefined	as_event	20509104	20510011	.	+	.	transcript_id "TCONS_00001248,TCONS_00001249"; gene_id "chrA01:20507550-20510011W"; flanks "20509104-,20510011]"; structure "0,1^2-3^4-"; splice_chain ",20509239^20509311-20509684^20509766-"; sources "Undefined,Undefined"; NMorMRNA "null"; degree "4"; dimension "2_2";
chrA01	Undefined	as_event	20611460	20612162	.	+	.	transcript_id "TCONS_00001255,TCONS_00001254"; gene_id "chrA01:20610354-20612749W"; flanks "20611460-,20612162^"; structure "1^3-5^6-,2^4-"; splice_chain "20611660^20611757-20611868^20611951-,20611670^20611767-"; sources "Undefined,Undefined"; NMorMRNA "null"; degree "4"; dimension "2_2";
chrA01	Undefined	as_event	20645688	20646591	.	+	.	transcript_id "TCONS_00001262,TCONS_00001261"; gene_id "chrA01:20645688-20649680W"; flanks "20645688[,20646591-"; structure "1^3-6^,2^4-5^"; splice_chain "20645807^20646002-20646420^,20645817^20646012-20646356^"; sources "Undefined,Undefined"; NMorMRNA "null"; degree "4"; dimension "2_2";
chrA01	Undefined	as_event	20646002	20646721	.	+	.	transcript_id "TCONS_00001263,TCONS_00001260,TCONS_00001262"; gene_id "chrA01:20645688-20649680W"; flanks "20646002-,20646721^"; structure "0,1^2-3^5-,4^6-"; splice_chain ",20646091^20646293-20646352^20646421-,20646420^20646591-"; sources "Undefined,Undefined,Undefined"; NMorMRNA "null"; degree "9"; dimension "3_3";
chrA01	Undefined	as_event	20645688	20646721	.	+	.	transcript_id "TCONS_00001263,TCONS_00001260,TCONS_00001262,TCONS_00001261"; gene_id "chrA01:20645688-20649680W"; flanks "20645688[,20646721^"; structure "1^3-,1^3-5^6-7^10-,1^3-9^11-,2^4-8^11-"; splice_chain "20645807^20646002-,20645807^20646002-20646091^20646293-20646352^20646421-,20645807^20646002-20646420^20646591-,20645817^20646012-20646356^20646591-"; sources "Undefined,Undefined,Undefined,…
chrA01	Undefined	as_event	20666593	20666785	.	+	.	transcript_id "TCONS_00001265,TCONS_00001266"; gene_id "chrA01:20665541-20668859W"; flanks "20666593^,20666785^"; structure "1-,2-"; splice_chain "20666689-,20666699-"; sources "Undefined,Undefined"; NMorMRNA "null"; degree "4"; dimension "2_2";
chrA01	Undefined	as_event	20667817	20668092	.	+	.	transcript_id "TCONS_00001265,TCONS_00001266"; gene_id "chrA01:20665541-20668859W"; flanks "20667817-,20668092^"; structure "0,1^2-"; splice_chain ",20667935^20668021-"; sources "Undefined,Undefined"; NMorMRNA "null"; degree "4"; dimension "2_2";
chrA01	Undefined	as_event	20685076	20685537	.	+	.	transcript_id "TCONS_00001270,TCONS_00001271"; gene_id "chrA01:20684394-20685685W"; flanks "20685076-,20685537-"; structure "1^,2^"; splice_chain "20685410^,20685442^"; sources "Undefined,Undefined"; NMorMRNA "null"; degree "4"; dimension "2_2";
chrA01	Undefined	as_event	20688958	20691262	.	+	.	transcript_id "TCONS_00001273,TCONS_00001272"; gene_id "chrA01:20688425-20691262W"; flanks "20688958-,20691262]"; structure "1^2-3^5-,4^6-"; splice_chain "20689811^20689963-20691158^20691240-,20691160^20691242-"; sources "Undefined,Undefined"; NMorMRNA "null"; degree "4"; dimension "2_2";
chrA01	Undefined	as_event	20695443	20696187	.	+	.	transcript_id "TCONS_00001275,TCONS_00001276"; gene_id "chrA01:20691951-20697554W"; flanks "20695443-,20696187^"; structure "0,1^2-"; splice_chain ",20695607^20695678-"; sources "Undefined,Undefined"; NMorMRNA "null"; degree "4"; dimension "2_2";
chrA01	Undefined	as_event	20923912	20926972	.	+	.	transcript_id "TCONS_00001295,TCONS_00001294,TCONS_00001293"; gene_id "chrA01:20923912-20926972W"; flanks "20923912[,20926972]"; structure "0,1^3-,2^4-"; splice_chain ",20924348^20925046-,20924358^20925056-"; sources "Undefined,Undefined,Undefined"; NMorMRNA "null"; degree "9"; dimension "3_3";
chrA01	Undefined	as_event	21007255	21007589	.	+	.	transcript_id "TCONS_00001303/TCONS_00001304,TCONS_00001302"; gene_id "chrA01:21005382-21010737W"; flanks "21007255-,21007589^"; structure "1^3-,2^4-"; splice_chain "21007321^21007410-,21007335^21007424-"; sources "Undefined,Undefined"; NMorMRNA "null"; degree "4"; dimension "2_2";
chrA01	Undefined	as_event	21009967	21010267	.	+	.	transcript_id "TCONS_00001303/TCONS_00001304,TCONS_00001302"; gene_id "chrA01:21005382-21010737W"; flanks "21009967-,21010267^"; structure "1^3-,2^4-"; splice_chain "21010079^21010152-,21010080^21010153-"; sources "Undefined,Undefined"; NMorMRNA "null"; degree "4"; dimension "2_2";
chrA01	Undefined	as_event	21010267	21010737	.	+	.	transcript_id "TCONS_00001304,TCONS_00001302/TCONS_00001303"; gene_id "chrA01:21005382-21010737W"; flanks "21010267^,21010737]"; structure "1-,2-"; splice_chain "21010353-,21010356-"; sources "Undefined,Undefined"; NMorMRNA "null"; degree "4"; dimension "2_2";
chrA01	Undefined	as_event	21191260	21191454	.	+	.	transcript_id "TCONS_00001322,TCONS_00001321"; gene_id "chrA01:21188640-21197415W"; flanks "21191260-,21191454-"; structure "1^,2^"; splice_chain "21191325^,21191326^"; sources "Undefined,Undefined"; NMorMRNA "null"; degree "4"; dimension "2_2";
chrA01	Undefined	as_event	21191921	21192122	.	+	.	transcript_id "TCONS_00001322,TCONS_00001321"; gene_id "chrA01:21188640-21197415W"; flanks "21191921-,21192122-"; structure "1^,2^"; splice_chain "21192037^,21192038^"; sources "Undefined,Undefined"; NMorMRNA "null"; degree "4"; dimension "2_2";
chrA01	Undefined	as_event	21195394	21196136	.	+	.	transcript_id "TCONS_00001321,TCONS_00001322"; gene_id "chrA01:21188640-21197415W"; flanks "21195394-,21196136^"; structure "1^3-,2^4-"; splice_chain "21195879^21195966-,21195889^21195976-"; sources "Undefined,Undefined"; NMorMRNA "null"; degree "4"; dimension "2_2";
chrA01	Undefined	as_event	21196220	21196819	.	+	.	transcript_id "TCONS_00001322,TCONS_00001321"; gene_id "chrA01:21188640-21197415W"; flanks "21196220-,21196819^"; structure "0,1^2-3^4-"; splice_chain ",21196405^21196495-21196617^21196709-"; sources "Undefined,Undefined"; NMorMRNA "null"; degree "4"; dimension "2_2";
chrA01	Undefined	as_event	21399597	21400222	.	+	.	transcript_id "TCONS_00001332,TCONS_00001331"; gene_id "chrA01:21397947-21402538W"; flanks "21399597-,21400222^"; structure "1^2-,3^4-"; splice_chain "21399799^21399872-,21399993^21400069-"; sources "Undefined,Undefined"; NMorMRNA "null"; degree "4"; dimension "2_2";
chrA01	Undefined	as_event	21452460	21452687	.	+	.	transcript_id "TCONS_00001335,TCONS_00001334/TCONS_00001336"; gene_id "chrA01:21452240-21458929W"; flanks "21452460^,21452687^"; structure "1-,2-"; splice_chain "21452610-,21452613-"; sources "Undefined,Undefined"; NMorMRNA "null"; degree "4"; dimension "2_2";
chrA01	Undefined	as_event	21453850	21454014	.	+	.	transcript_id "TCONS_00001334/TCONS_00001336,TCONS_00001335"; gene_id "chrA01:21452240-21458929W"; flanks "21453850-,21454014-"; structure "1^,2^"; splice_chain "21453923^,21453924^"; sources "Undefined,Undefined"; NMorMRNA "null"; degree "4"; dimension "2_2";
chrA01	Undefined	as_event	21525864	21527180	.	+	.	transcript_id "TCONS_00001339,TCONS_00001338"; gene_id "chrA01:21525864-21528667W"; flanks "21525864[,21527180^"; structure "0,1^2-"; splice_chain ",21526772^21526834-"; sources "Undefined,Undefined"; NMorMRNA "null"; degree "4"; dimension "2_2";
chrA01	Undefined	as_event	21542981	21543362	.	+	.	transcript_id "TCONS_00001341,TCONS_00001342"; gene_id "chrA01:21542147-21550517W"; flanks "21542981^,21543362^"; structure "1-,2-"; splice_chain "21543189-,21543206-"; sources "Undefined,Undefined"; NMorMRNA "null"; degree "4"; dimension "2_2";
chrA01	Undefined	as_event	21611922	21612148	.	+	.	transcript_id "TCONS_00001351,TCONS_00001349/TCONS_00001350"; gene_id "chrA01:21610726-21615605W"; flanks "21611922^,21612148^"; structure "1-,2-"; splice_chain "21612082-,21612083-"; sources "Undefined,Undefined"; NMorMRNA "null"; degree "4"; dimension "2_2";
chrA01	Undefined	as_event	21612660	21613023	.	+	.	transcript_id "TCONS_00001349,TCONS_00001350"; gene_id "chrA01:21610726-21615605W"; flanks "21612660-,21613023^"; structure "1^3-,2^4-"; splice_chain "21612720^21612940-,21612741^21612961-"; sources "Undefined,Undefined"; NMorMRNA "null"; degree "4"; dimension "2_2";
chrA01	Undefined	as_event	21612940	21613124	.	+	.	transcript_id "TCONS_00001349,TCONS_00001351"; gene_id "chrA01:21610726-21615605W"; flanks "21612940-,21613124-"; structure "1^,2^"; splice_chain "21613023^,21613025^"; sources "Undefined,Undefined"; NMorMRNA "null"; degree "4"; dimension "2_2";
chrA01	Undefined	as_event	21612660	21613124	.	+	.	transcript_id "TCONS_00001349,TCONS_00001351,TCONS_00001350"; gene_id "chrA01:21610726-21615605W"; flanks "21612660-,21613124-"; structure "1^3-5^,1^3-6^,2^4-5^"; splice_chain "21612720^21612940-21613023^,21612720^21612940-21613025^,21612741^21612961-21613023^"; sources "Undefined,Undefined,Undefined"; NMorMRNA "null"; degree "9"; dimension "3_3";
chrA01	Undefined	as_event	21613627	21614206	.	+	.	transcript_id "TCONS_00001349/TCONS_00001350,TCONS_00001351"; gene_id "chrA01:21610726-21615605W"; flanks "21613627-,21614206^"; structure "1^3-,2^4-"; splice_chain "21613704^21614048-,21613724^21614068-"; sources "Undefined,Undefined"; NMorMRNA "null"; degree "4"; dimension "2_2";
chrA01	Undefined	as_event	21643389	21643721	.	+	.	transcript_id "TCONS_00001352/TCONS_00001354,TCONS_00001353"; gene_id "chrA01:21641070-21648318W"; flanks "21643389-,21643721^"; structure "1^3-,2^4-"; splice_chain "21643424^21643553-,21643450^21643579-"; sources "Undefined,Undefined"; NMorMRNA "null"; degree "4"; dimension "2_2";
chrA01	Undefined	as_event	21646607	21647365	.	+	.	transcript_id "TCONS_00001353/TCONS_00001354,TCONS_00001352"; gene_id "chrA01:21641070-21648318W"; flanks "21646607-,21647365-"; structure "1^,2^"; splice_chain "21646855^,21646927^"; sources "Undefined,Undefined"; NMorMRNA "null"; degree "4"; dimension "2_2";
chrA01	Undefined	as_event	21682823	21683202	.	+	.	transcript_id "TCONS_00001362,TCONS_00001361"; gene_id "chrA01:21681773-21684676W"; flanks "21682823-,21683202^"; structure "1^3-,2^4-"; splice_chain "21682903^21682970-,21682941^21683008-"; sources "Undefined,Undefined"; NMorMRNA "null"; degree "4"; dimension "2_2";
chrA01	Undefined	as_event	21717192	21718371	.	+	.	transcript_id "TCONS_00001367,TCONS_00001366"; gene_id "chrA01:21712898-21720934W"; flanks "21717192-,21718371^"; structure "0,1^2-"; splice_chain ",21718149^21718273-"; sources "Undefined,Undefined"; NMorMRNA "null"; degree "4"; dimension "2_2";
chrA01	Undefined	as_event	21729676	21730670	.	+	.	transcript_id "TCONS_00001370,TCONS_00001369"; gene_id "chrA01:21729676-21732026W"; flanks "21729676[,21730670^"; structure "1^3-,2^4-"; splice_chain "21729866^21730297-,21729876^21730307-"; sources "Undefined,Undefined"; NMorMRNA "null"; degree "4"; dimension "2_2";
chrA01	Undefined	as_event	21810262	21810585	.	+	.	transcript_id "TCONS_00001379,TCONS_00001378"; gene_id "chrA01:21808860-21811541W"; flanks "21810262-,21810585^"; structure "0,1^2-"; splice_chain ",21810369^21810483-"; sources "Undefined,Undefined"; NMorMRNA "null"; degree "4"; dimension "2_2";
chrA01	Undefined	as_event	21810881	21811197	.	+	.	transcript_id "TCONS_00001378,TCONS_00001379"; gene_id "chrA01:21808860-21811541W"; flanks "21810881-,21811197]"; structure "0,1^2-"; splice_chain ",21811074^21811155-"; sources "Undefined,Undefined"; NMorMRNA "null"; degree "4"; dimension "2_2";
chrA01	Undefined	as_event	22002858	22003261	.	+	.	transcript_id "TCONS_00001394,TCONS_00001395"; gene_id "chrA01:21997938-22005169W"; flanks "22002858-,22003261^"; structure "1^3-,2^4-"; splice_chain "22003051^22003147-,22003061^22003157-"; sources "Undefined,Undefined"; NMorMRNA "null"; degree "4"; dimension "2_2";
chrA01	Undefined	as_event	22003705	22004003	.	+	.	transcript_id "TCONS_00001394,TCONS_00001395"; gene_id "chrA01:21997938-22005169W"; flanks "22003705-,22004003^"; structure "1^3-,2^4-"; splice_chain "22003812^22003894-,22003814^22003896-"; sources "Undefined,Undefined"; NMorMRNA "null"; degree "4"; dimension "2_2";
chrA01	Undefined	as_event	22137135	22137404	.	+	.	transcript_id "TCONS_00001407,TCONS_00001405"; gene_id "chrA01:22135137-22138644W"; flanks "22137135-,22137404-"; structure "1^,2^"; splice_chain "22137250^,22137254^"; sources "Undefined,Undefined"; NMorMRNA "null"; degree "4"; dimension "2_2";
chrA01	Undefined	as_event	22197660	22198250	.	+	.	transcript_id "TCONS_00001409,TCONS_00001410"; gene_id "chrA01:22196971-22199060W"; flanks "22197660-,22198250^"; structure "1^3-,2^4-"; splice_chain "22197827^22198041-,22197828^22198042-"; sources "Undefined,Undefined"; NMorMRNA "null"; degree "4"; dimension "2_2";
chrA01	Undefined	as_event	22198341	22199060	.	+	.	transcript_id "TCONS_00001410,TCONS_00001409"; gene_id "chrA01:22196971-22199060W"; flanks "22198341-,22199060]"; structure "1^3-,2^4-"; splice_chain "22198607^22198702-,22198609^22198704-"; sources "Undefined,Undefined"; NMorMRNA "null"; degree "4"; dimension "2_2";
chrA01	Undefined	as_event	22747732	22748585	.	+	.	transcript_id "TCONS_00001432,TCONS_00001431"; gene_id "chrA01:22747325-22749964W"; flanks "22747732-,22748585^"; structure "1^3-,2^4-"; splice_chain "22747852^22748236-,22747862^22748246-"; sources "Undefined,Undefined"; NMorMRNA "null"; degree "4"; dimension "2_2";
chrA01	Undefined	as_event	22749636	22749964	.	+	.	transcript_id "TCONS_00001431/TCONS_00001432,TCONS_00001433"; gene_id "chrA01:22747325-22749964W"; flanks "22749636-,22749964]"; structure "0,1^2-"; splice_chain ",22749759^22749854-"; sources "Undefined,Undefined"; NMorMRNA "null"; degree "4"; dimension "2_2";
chrA01	Undefined	as_event	22769907	22770448	.	+	.	transcript_id "TCONS_00001435/TCONS_00001437,TCONS_00001436"; gene_id "chrA01:22768544-22774388W"; flanks "22769907^,22770448^"; structure "1-,2-"; splice_chain "22770169-,22770266-"; sources "Undefined,Undefined"; NMorMRNA "null"; degree "4"; dimension "2_2";
chrA01	Undefined	as_event	22770525	22770809	.	+	.	transcript_id "TCONS_00001435,TCONS_00001436/TCONS_00001437"; gene_id "chrA01:22768544-22774388W"; flanks "22770525-,22770809^"; structure "0,1^2-"; splice_chain ",22770603^22770700-"; sources "Undefined,Undefined"; NMorMRNA "null"; degree "4"; dimension "2_2";
chrA01	Undefined	as_event	22772644	22772921	.	+	.	transcript_id "TCONS_00001436/TCONS_00001437,TCONS_00001438"; gene_id "chrA01:22768544-22774388W"; flanks "22772644-,22772921^"; structure "0,1^2-"; splice_chain ",22772754^22772835-"; sources "Undefined,Undefined"; NMorMRNA "null"; degree "4"; dimension "2_2";
chrA01	Undefined	as_event	22773008	22773300	.	+	.	transcript_id "TCONS_00001436/TCONS_00001437,TCONS_00001438"; gene_id "chrA01:22768544-22774388W"; flanks "22773008-,22773300^"; structure "0,1^2-"; splice_chain ",22773135^22773218-"; sources "Undefined,Undefined"; NMorMRNA "null"; degree "4"; dimension "2_2";
chrA01	Undefined	as_event	22932702	22932907	.	+	.	transcript_id "TCONS_00001444,TCONS_00001445"; gene_id "chrA01:22931780-22935725W"; flanks "22932702-,22932907^"; structure "0,1^2-"; splice_chain ",22932771^22932852-"; sources "Undefined,Undefined"; NMorMRNA "null"; degree "4"; dimension "2_2";
chrA01	Undefined	as_event	22951392	22951749	.	+	.	transcript_id "TCONS_00001447,TCONS_00001448"; gene_id "chrA01:22949367-22953544W"; flanks "22951392-,22951749^"; structure "1^3-,2^4-"; splice_chain "22951482^22951621-,22951492^22951631-"; sources "Undefined,Undefined"; NMorMRNA "null"; degree "4"; dimension "2_2";
chrA01	Undefined	as_event	23005051	23005915	.	+	.	transcript_id "TCONS_00001450,TCONS_00001449"; gene_id "chrA01:23005051-23006934W"; flanks "23005051[,23005915-"; structure "1^,2^"; splice_chain "23005566^,23005571^"; sources "Undefined,Undefined"; NMorMRNA "null"; degree "4"; dimension "2_2";
chrA01	Undefined	as_event	23040867	23041344	.	+	.	transcript_id "TCONS_00001452,TCONS_00001451"; gene_id "chrA01:23040157-23042034W"; flanks "23040867-,23041344^"; structure "1^3-,2^4-"; splice_chain "23041130^23041207-,23041132^23041209-"; sources "Undefined,Undefined"; NMorMRNA "null"; degree "4"; dimension "2_2";
chrA01	Undefined	as_event	23041344	23041755	.	+	.	transcript_id "TCONS_00001452,TCONS_00001451"; gene_id "chrA01:23040157-23042034W"; flanks "23041344^,23041755^"; structure "1-3^5-8^10-,2-4^6-7^9-"; splice_chain "23041425-23041484^23041582-23041631^23041704-,23041429-23041491^23041589-23041623^23041696-"; sources "Undefined,Undefined"; NMorMRNA "null"; degree "4"; dimension "2_2";
chrA01	Undefined	as_event	23041827	23042034	.	+	.	transcript_id "TCONS_00001452,TCONS_00001451"; gene_id "chrA01:23040157-23042034W"; flanks "23041827-,23042034]"; structure "1^3-,2^4-"; splice_chain "23041907^23041990-,23041917^23042000-"; sources "Undefined,Undefined"; NMorMRNA "null"; degree "4"; dimension "2_2";
chrA01	Undefined	as_event	23045712	23046003	.	+	.	transcript_id "TCONS_00001454,TCONS_00001453"; gene_id "chrA01:23044599-23046265W"; flanks "23045712-,23046003^"; structure "1^3-,2^4-"; splice_chain "23045830^23045917-,23045840^23045927-"; sources "Undefined,Undefined"; NMorMRNA "null"; degree "4"; dimension "2_2";
chrA01	Undefined	as_event	264970	265493	.	-	.	transcript_id "TCONS_00001474/TCONS_00001475,TCONS_00001473"; gene_id "chrA01:264473-266342C"; flanks "265493^,264970^"; structure "1-,2-"; splice_chain "265406-,265372-"; sources "Undefined,Undefined"; NMorMRNA "null"; degree "4"; dimension "2_2";
chrA01	Undefined	as_event	384548	385714	.	-	.	transcript_id "TCONS_00001481,TCONS_00001482"; gene_id "chrA01:384548-389400C"; flanks "385714-,384548]"; structure "0,1^2-"; splice_chain ",385304^385200-"; sources "Undefined,Undefined"; NMorMRNA "null"; degree "4"; dimension "2_2";
chrA01	Undefined	as_event	445273	445780	.	-	.	transcript_id "TCONS_00001487,TCONS_00001486"; gene_id "chrA01:444798-446829C"; flanks "445780-,445273^"; structure "0,1^2-"; splice_chain ",445423^445354-"; sources "Undefined,Undefined"; NMorMRNA "null"; degree "4"; dimension "2_2";
chrA01	Undefined	as_event	451339	451674	.	-	.	transcript_id "TCONS_00001489,TCONS_00001488"; gene_id "chrA01:448933-452216C"; flanks "451674-,451339^"; structure "0,1^2-"; splice_chain ",451526^451414-"; sources "Undefined,Undefined"; NMorMRNA "null"; degree "4"; dimension "2_2";
chrA01	Undefined	as_event	450016	450517	.	-	.	transcript_id "TCONS_00001488,TCONS_00001489"; gene_id "chrA01:448933-452216C"; flanks "450517-,450016^"; structure "0,1^2-"; splice_chain ",450323^450117-"; sources "Undefined,Undefined"; NMorMRNA "null"; degree "4"; dimension "2_2";
chrA01	Undefined	as_event	496948	497557	.	-	.	transcript_id "TCONS_00001494,TCONS_00001493"; gene_id "chrA01:496197-498065C"; flanks "497557-,496948^"; structure "0,1^2-3^4-"; splice_chain ",497318^497245-497159^497077-"; sources "Undefined,Undefined"; NMorMRNA "null"; degree "4"; dimension "2_2";
chrA01	Undefined	as_event	515696	516191	.	-	.	transcript_id "TCONS_00001497,TCONS_00001498"; gene_id "chrA01:514605-516191C"; flanks "516191[,515696^"; structure "0,1^2-"; splice_chain ",515987^515908-"; sources "Undefined,Undefined"; NMorMRNA "null"; degree "4"; dimension "2_2";
chrA01	Undefined	as_event	853331	854419	.	-	.	transcript_id "TCONS_00001513,TCONS_00001514"; gene_id "chrA01:853303-854419C"; flanks "854419[,853331]"; structure "1^3-5^6-,2^4-"; splice_chain "854122^853803-853447^853354-,854099^853780-"; sources "Undefined,Undefined"; NMorMRNA "null"; degree "4"; dimension "2_2";
chrA01	Undefined	as_event	876066	876372	.	-	.	transcript_id "TCONS_00001516,TCONS_00001517"; gene_id "chrA01:874675-878240C"; flanks "876372-,876066^"; structure "0,1^2-"; splice_chain ",876246^876156-"; sources "Undefined,Undefined"; NMorMRNA "null"; degree "4"; dimension "2_2";
chrA01	Undefined	as_event	894785	895374	.	-	.	transcript_id "TCONS_00001520,TCONS_00001521"; gene_id "chrA01:894458-896115C"; flanks "895374-,894785^"; structure "1^3-5^7-,2^4-6^8-"; splice_chain "895206^895108-895025^894962-,895196^895098-895015^894952-"; sources "Undefined,Undefined"; NMorMRNA "null"; degree "4"; dimension "2_2";
chrA01	Undefined	as_event	910405	910797	.	-	.	transcript_id "TCONS_00001524,TCONS_00001523"; gene_id "chrA01:909929-911933C"; flanks "910797-,910405^"; structure "0,1^2-"; splice_chain ",910668^910592-"; sources "Undefined,Undefined"; NMorMRNA "null"; degree "4"; dimension "2_2";
chrA01	Undefined	as_event	910142	910310	.	-	.	transcript_id "TCONS_00001523,TCONS_00001524"; gene_id "chrA01:909929-911933C"; flanks "910310-,910142-"; structure "1^,2^"; splice_chain "910222^,910221^"; sources "Undefined,Undefined"; NMorMRNA "null"; degree "4"; dimension "2_2";
chrA01	Undefined	as_event	998146	998488	.	-	.	transcript_id "TCONS_00001531/TCONS_00001532,TCONS_00001533"; gene_id "chrA01:997600-1000884C"; flanks "998488-,998146^"; structure "0,1^2-"; splice_chain ",998320^998238-"; sources "Undefined,Undefined"; NMorMRNA "null"; degree "4"; dimension "2_2";
chrA01	Undefined	as_event	1030806	1031253	.	-	.	transcript_id "TCONS_00001536,TCONS_00001537"; gene_id "chrA01:1028901-1031443C"; flanks "1031253-,1030806^"; structure "1^3-5^7-,2^4-6^8-"; splice_chain "1031207^1031104-1031063^1030929-,1031205^1031102-1031061^1030927-"; sources "Undefined,Undefined"; NMorMRNA "null"; degree "4"; dimension "2_2";
chrA01	Undefined	as_event	1031576	1031858	.	-	.	transcript_id "TCONS_00001539,TCONS_00001538"; gene_id "chrA01:1031576-1032659C"; flanks "1031858-,1031576]"; structure "1^3-,2^4-"; splice_chain "1031785^1031672-,1031783^1031670-"; sources "Undefined,Undefined"; NMorMRNA "null"; degree "4"; dimension "2_2";
chrA01	Undefined	as_event	1035546	1036644	.	-	.	transcript_id "TCONS_00001542,TCONS_00001540/TCONS_00001541"; gene_id "chrA01:1035098-1038381C"; flanks "1036644-,1035546^"; structure "0,1^2-3^4-5^6-7^8-"; splice_chain ",1036501^1036432-1036280^1036207-1036092^1036006-1035839^1035770-"; sources "Undefined,Undefined"; NMorMRNA "null"; degree "4"; dimension "2_2";
chrA01	Undefined	as_event	1035098	1035466	.	-	.	transcript_id "TCONS_00001541/TCONS_00001542,TCONS_00001540"; gene_id "chrA01:1035098-1038381C"; flanks "1035466-,1035098]"; structure "0,1^2-"; splice_chain ",1035354^1035274-"; sources "Undefined,Undefined"; NMorMRNA "null"; degree "4"; dimension "2_2";
chrA01	Undefined	as_event	1071163	1071850	.	-	.	transcript_id "TCONS_00001544,TCONS_00001545"; gene_id "chrA01:1069818-1072407C"; flanks "1071850-,1071163^"; structure "1^3-,2^4-"; splice_chain "1071553^1071268-,1071543^1071258-"; sources "Undefined,Undefined"; NMorMRNA "null"; degree "4"; dimension "2_2";
chrA01	Undefined	as_event	1070014	1070324	.	-	.	transcript_id "TCONS_00001544,TCONS_00001545"; gene_id "chrA01:1069818-1072407C"; flanks "1070324-,1070014^"; structure "0,1^2-"; splice_chain ",1070205^1070112-"; sources "Undefined,Undefined"; NMorMRNA "null"; degree "4"; dimension "2_2";
chrA01	Undefined	as_event	1268301	1268539	.	-	.	transcript_id "TCONS_00001561,TCONS_00001562"; gene_id "chrA01:1265901-1269793C"; flanks "1268539-,1268301^"; structure "0,1^2-"; splice_chain ",1268497^1268390-"; sources "Undefined,Undefined"; NMorMRNA "null"; degree "4"; dimension "2_2";
chrA01	Undefined	as_event	1266698	1266938	.	-	.	transcript_id "TCONS_00001561,TCONS_00001560/TCONS_00001562"; gene_id "chrA01:1265901-1269793C"; flanks "1266938^,1266698^"; structure "1-,2-"; splice_chain "1266788-,1266786-"; sources "Undefined,Undefined"; NMorMRNA "null"; degree "4"; dimension "2_2";
chrA01	Undefined	as_event	1265901	1266387	.	-	.	transcript_id "TCONS_00001561,TCONS_00001560/TCONS_00001562"; gene_id "chrA01:1265901-1269793C"; flanks "1266387-,1265901]"; structure "0,1^2-"; splice_chain ",1266348^1266235-"; sources "Undefined,Undefined"; NMorMRNA "null"; degree "4"; dimension "2_2";
chrA01	Undefined	as_event	1330370	1330547	.	-	.	transcript_id "TCONS_00001569,TCONS_00001570"; gene_id "chrA01:1326831-1331651C"; flanks "1330547^,1330370^"; structure "1-,2-"; splice_chain "1330472-,1330471-"; sources "Undefined,Undefined"; NMorMRNA "null"; degree "4"; dimension "2_2";
chrA01	Undefined	as_event	1328654	1328795	.	-	.	transcript_id "TCONS_00001569,TCONS_00001570"; gene_id "chrA01:1326831-1331651C"; flanks "1328795^,1328654^"; structure "1-,2-"; splice_chain "1328705-,1328704-"; sources "Undefined,Undefined"; NMorMRNA "null"; degree "4"; dimension "2_2";
chrA01	Undefined	as_event	1327807	1328216	.	-	.	transcript_id "TCONS_00001569,TCONS_00001570"; gene_id "chrA01:1326831-1331651C"; flanks "1328216-,1327807^"; structure "0,1^2-"; splice_chain ",1328019^1327938-"; sources "Undefined,Undefined"; NMorMRNA "null"; degree "4"; dimension "2_2";
chrA01	Undefined	as_event	1365814	1366752	.	-	.	transcript_id "TCONS_00001576,TCONS_00001577"; gene_id "chrA01:1363588-1366752C"; flanks "1366752[,1365814^"; structure "1^3-,2^4-5^6-"; splice_chain "1366482^1366224-,1366455^1366197-1366165^1366087-"; sources "Undefined,Undefined"; NMorMRNA "null"; degree "4"; dimension "2_2";
chrA01	Undefined	as_event	1375824	1376078	.	-	.	transcript_id "TCONS_00001579,TCONS_00001578"; gene_id "chrA01:1374639-1380609C"; flanks "1376078-,1375824^"; structure "0,1^2-"; splice_chain ",1376037^1375900-"; sources "Undefined,Undefined"; NMorMRNA "null"; degree "4"; dimension "2_2";
chrA01	Undefined	as_event	1375585	1375824	.	-	.	transcript_id "TCONS_00001579,TCONS_00001578"; gene_id "chrA01:1374639-1380609C"; flanks "1375824^,1375585^"; structure "1-,2-"; splice_chain "1375671-,1375669-"; sources "Undefined,Undefined"; NMorMRNA "null"; degree "4"; dimension "2_2";
chrA01	Undefined	as_event	1385745	1386094	.	-	.	transcript_id "TCONS_00001580,TCONS_00001581"; gene_id "chrA01:1385745-1386860C"; flanks "1386094-,1385745]"; structure "0,1^2-"; splice_chain ",1385954^1385804-"; sources "Undefined,Undefined"; NMorMRNA "null"; degree "4"; dimension "2_2";
chrA01	Undefined	as_event	1390230	1390635	.	-	.	transcript_id "TCONS_00001582/TCONS_00001583,TCONS_00001584"; gene_id "chrA01:1387198-1391408C"; flanks "1390635-,1390230^"; structure "0,1^2-"; splice_chain ",1390569^1390480-"; sources "Undefined,Undefined"; NMorMRNA "null"; degree "4"; dimension "2_2";
chrA01	Undefined	as_event	1387598	1387742	.	-	.	transcript_id "TCONS_00001583,TCONS_00001582"; gene_id "chrA01:1387198-1391408C"; flanks "1387742^,1387598^"; structure "1-,2-"; splice_chain "1387669-,1387657-"; sources "Undefined,Undefined"; NMorMRNA "null"; degree "4"; dimension "2_2";
chrA01	Undefined	as_event	1439071	1439432	.	-	.	transcript_id "TCONS_00001588,TCONS_00001589"; gene_id "chrA01:1436245-1439960C"; flanks "1439432-,1439071^"; structure "1^3-,2^4-"; splice_chain "1439319^1439185-,1439307^1439173-"; sources "Undefined,Undefined"; NMorMRNA "null"; degree "4"; dimension "2_2";
chrA01	Undefined	as_event	1455404	1455817	.	-	.	transcript_id "TCONS_00001591,TCONS_00001590"; gene_id "chrA01:1450480-1457763C"; flanks "1455817-,1455404^"; structure "0,1^2-"; splice_chain ",1455599^1455514-"; sources "Undefined,Undefined"; NMorMRNA "null"; degree "4"; dimension "2_2";
chrA01	Undefined	as_event	1454643	1455216	.	-	.	transcript_id "TCONS_00001590,TCONS_00001591"; gene_id "chrA01:1450480-1457763C"; flanks "1455216-,1454643^"; structure "0,1^2-"; splice_chain ",1455186^1454743-"; sources "Undefined,Undefined"; NMorMRNA "null"; degree "4"; dimension "2_2";
chrA01	Undefined	as_event	1453020	1453496	.	-	.	transcript_id "TCONS_00001591,TCONS_00001590"; gene_id "chrA01:1450480-1457763C"; flanks "1453496-,1453020^"; structure "0,1^2-"; splice_chain ",1453451^1453359-"; sources "Undefined,Undefined"; NMorMRNA "null"; degree "4"; dimension "2_2";
chrA01	Undefined	as_event	1451432	1452941	.	-	.	transcript_id "TCONS_00001591,TCONS_00001590"; gene_id "chrA01:1450480-1457763C"; flanks "1452941-,1451432-"; structure "1^,2^"; splice_chain "1452866^,1451523^"; sources "Undefined,Undefined"; NMorMRNA "null"; degree "4"; dimension "2_2";
chrA01	Undefined	as_event	1451018	1451432	.	-	.	transcript_id "TCONS_00001591,TCONS_00001590"; gene_id "chrA01:1450480-1457763C"; flanks "1451432-,1451018^"; structure "0,1^2-"; splice_chain ",1451231^1451148-"; sources "Undefined,Undefined"; NMorMRNA "null"; degree "4"; dimension "2_2";
chrA01	Undefined	as_event	1471128	1471440	.	-	.	transcript_id "TCONS_00001593/TCONS_00001594,TCONS_00001592"; gene_id "chrA01:1470139-1473503C"; flanks "1471440-,1471128^"; structure "0,1^2-"; splice_chain ",1471351^1471265-"; sources "Undefined,Undefined"; NMorMRNA "null"; degree "4"; dimension "2_2";
chrA01	Undefined	as_event	1470139	1470364	.	-	.	transcript_id "TCONS_00001594,TCONS_00001592/TCONS_00001593"; gene_id "chrA01:1470139-1473503C"; flanks "1470364^,1470139]"; structure "1-,2-"; splice_chain "1470279-,1470278-"; sources "Undefined,Undefined"; NMorMRNA "null"; degree "4"; dimension "2_2";
chrA01	Undefined	as_event	1475876	1476141	.	-	.	transcript_id "TCONS_00001595,TCONS_00001596"; gene_id "chrA01:1474542-1479037C"; flanks "1476141^,1475876^"; structure "1-,2-"; splice_chain "1476036-,1476033-"; sources "Undefined,Undefined"; NMorMRNA "null"; degree "4"; dimension "2_2";
chrA01	Undefined	as_event	1482767	1483263	.	-	.	transcript_id "TCONS_00001600,TCONS_00001599/TCONS_00001601"; gene_id "chrA01:1479541-1485881C"; flanks "1483263-,1482767^"; structure "1^3-,2^4-"; splice_chain "1482970^1482890-,1482937^1482857-"; sources "Undefined,Undefined"; NMorMRNA "null"; degree "4"; dimension "2_2";
chrA01	Undefined	as_event	1481357	1481565	.	-	.	transcript_id "TCONS_00001599,TCONS_00001600"; gene_id "chrA01:1479541-1485881C"; flanks "1481565-,1481357^"; structure "0,1^2-"; splice_chain ",1481529^1481439-"; sources "Undefined,Undefined"; NMorMRNA "null"; degree "4"; dimension "2_2";
chrA01	Undefined	as_event	1480091	1480360	.	-	.	transcript_id "TCONS_00001599,TCONS_00001598"; gene_id "chrA01:1479541-1485881C"; flanks "1480360-,1480091^"; structure "0,1^2-"; splice_chain ",1480303^1480227-"; sources "Undefined,Undefined"; NMorMRNA "null"; degree "4"; dimension "2_2";
chrA01	Undefined	as_event	1479729	1480009	.	-	.	transcript_id "TCONS_00001599,TCONS_00001598"; gene_id "chrA01:1479541-1485881C"; flanks "1480009-,1479729^"; structure "0,1^2-"; splice_chain ",1479944^1479882-"; sources "Undefined,Undefined"; NMorMRNA "null"; degree "4"; dimension "2_2";
chrA01	Undefined	as_event	1512199	1512480	.	-	.	transcript_id "TCONS_00001605,TCONS_00001604"; gene_id "chrA01:1511834-1513093C"; flanks "1512480-,1512199^"; structure "0,1^2-"; splice_chain ",1512382^1512250-"; sources "Undefined,Undefined"; NMorMRNA "null"; degree "4"; dimension "2_2";
chrA01	Undefined	as_event	1574941	1577144	.	-	.	transcript_id "TCONS_00001613,TCONS_00001614"; gene_id "chrA01:1574941-1577144C"; flanks "1577144[,1574941]"; structure "1^3-5^6-,2^4-"; splice_chain "1576422^1576339-1575998^1575827-,1576400^1576317-"; sources "Undefined,Undefined"; NMorMRNA "null"; degree "4"; dimension "2_2";
chrA01	Undefined	as_event	1583771	1584229	.	-	.	transcript_id "TCONS_00001616,TCONS_00001617"; gene_id "chrA01:1581678-1584912C"; flanks "1584229-,1583771^"; structure "1^3-,2^4-"; splice_chain "1584205^1584028-,1584203^1584026-"; sources "Undefined,Undefined"; NMorMRNA "null"; degree "4"; dimension "2_2";
chrA01	Undefined	as_event	1583648	1583771	.	-	.	transcript_id "TCONS_00001616,TCONS_00001617"; gene_id "chrA01:1581678-1584912C"; flanks "1583771^,1583648^"; structure "1-,2-"; splice_chain "1583677-,1583676-"; sources "Undefined,Undefined"; NMorMRNA "null"; degree "4"; dimension "2_2";
chrA01	Undefined	as_event	1612341	1612990	.	-	.	transcript_id "TCONS_00001624,TCONS_00001625"; gene_id "chrA01:1611174-1613857C"; flanks "1612990-,1612341^"; structure "0,1^2-"; splice_chain ",1612713^1612617-"; sources "Undefined,Undefined"; NMorMRNA "null"; degree "4"; dimension "2_2";
chrA01	Undefined	as_event	1694945	1696334	.	-	.	transcript_id "TCONS_00001629/TCONS_00001631,TCONS_00001630"; gene_id "chrA01:1693240-1696617C"; flanks "1696334^,1694945^"; structure "1-,2-"; splice_chain "1695076-,1695074-"; sources "Undefined,Undefined"; NMorMRNA "null"; degree "4"; dimension "2_2";
chrA01	Undefined	as_event	1694157	1694945	.	-	.	transcript_id "TCONS_00001630/TCONS_00001631,TCONS_00001629"; gene_id "chrA01:1693240-1696617C"; flanks "1694945^,1694157^"; structure "1-,2-"; splice_chain "1694624-,1694620-"; sources "Undefined,Undefined"; NMorMRNA "null"; degree "4"; dimension "2_2";
chrA01	Undefined	as_event	1793911	1794275	.	-	.	transcript_id "TCONS_00001640,TCONS_00001639"; gene_id "chrA01:1792716-1794582C"; flanks "1794275-,1793911^"; structure "1^3-,2^4-"; splice_chain "1794106^1793995-,1794104^1793993-"; sources "Undefined,Undefined"; NMorMRNA "null"; degree "4"; dimension "2_2";
chrA01	Undefined	as_event	1793511	1793800	.	-	.	transcript_id "TCONS_00001639,TCONS_00001640"; gene_id "chrA01:1792716-1794582C"; flanks "1793800-,1793511^"; structure "1^3-,2^4-"; splice_chain "1793776^1793654-,1793741^1793619-"; sources "Undefined,Undefined"; NMorMRNA "null"; degree "4"; dimension "2_2";
chrA01	Undefined	as_event	1883320	1883568	.	-	.	transcript_id "TCONS_00001646,TCONS_00001647"; gene_id "chrA01:1880453-1885283C"; flanks "1883568-,1883320^"; structure "0,1^2-"; splice_chain ",1883455^1883382-"; sources "Undefined,Undefined"; NMorMRNA "null"; degree "4"; dimension "2_2";
chrA01	Undefined	as_event	1944089	1944287	.	-	.	transcript_id "TCONS_00001651,TCONS_00001652"; gene_id "chrA01:1940859-1945227C"; flanks "1944287^,1944089^"; structure "1-,2-"; splice_chain "1944204-,1944202-"; sources "Undefined,Undefined"; NMorMRNA "null"; degree "4"; dimension "2_2";
chrA01	Undefined	as_event	1972310	1972559	.	-	.	transcript_id "TCONS_00001654,TCONS_00001653"; gene_id "chrA01:1970092-1974430C"; flanks "1972559-,1972310^"; structure "0,1^2-"; splice_chain ",1972489^1972395-"; sources "Undefined,Undefined"; NMorMRNA "null"; degree "4"; dimension "2_2";
chrA01	Undefined	as_event	2007633	2007908	.	-	.	transcript_id "TCONS_00001657/TCONS_00001658/TCONS_00001659,TCONS_00001660"; gene_id "chrA01:2005919-2008616C"; flanks "2007908-,2007633^"; structure "0,1^2-"; splice_chain ",2007882^2007786-"; sources "Undefined,Undefined"; NMorMRNA "null"; degree "4"; dimension "2_2";
chrA01	Undefined	as_event	2006419	2006603	.	-	.	transcript_id "TCONS_00001657,TCONS_00001658/TCONS_00001659/TCONS_00001660"; gene_id "chrA01:2005919-2008616C"; flanks "2006603^,2006419^"; structure "1-,2-"; splice_chain "2006485-,2006483-"; sources "Undefined,Undefined"; NMorMRNA "null"; degree "4"; dimension "2_2";
chrA01	Undefined	as_event	2005933	2006132	.	-	.	transcript_id "TCONS_00001658/TCONS_00001660,TCONS_00001657"; gene_id "chrA01:2005919-2008616C"; flanks "2006132-,2005933-"; structure "1^,2^"; splice_chain "2006027^,2006026^"; sources "Undefined,Undefined"; NMorMRNA "null"; degree "4"; dimension "2_2";
chrA01	Undefined	as_event	2005919	2006132	.	-	.	transcript_id "TCONS_00001659,TCONS_00001658/TCONS_00001660,TCONS_00001657"; gene_id "chrA01:2005919-2008616C"; flanks "2006132-,2005919]"; structure "0,1^3-,2^3-"; splice_chain ",2006027^2005933-,2006026^2005933-"; sources "Undefined,Undefined,Undefined"; NMorMRNA "null"; degree "9"; dimension "3_3";
chrA01	Undefined	as_event	2046561	2047033	.	-	.	transcript_id "TCONS_00001663,TCONS_00001664"; gene_id "chrA01:2045807-2047179C"; flanks "2047033^,2046561^"; structure "1-,2-"; splice_chain "2046620-,2046617-"; sources "Undefined,Undefined"; NMorMRNA "null"; degree "4"; dimension "2_2";
chrA01	Undefined	as_event	2078775	2078980	.	-	.	transcript_id "TCONS_00001671,TCONS_00001670"; gene_id "chrA01:2077497-2080834C"; flanks "2078980-,2078775-"; structure "1^,2^"; splice_chain "2078863^,2078862^"; sources "Undefined,Undefined"; NMorMRNA "null"; degree "4"; dimension "2_2";
chrA01	Undefined	as_event	2085992	2086165	.	-	.	transcript_id "TCONS_00001672,TCONS_00001673"; gene_id "chrA01:2083753-2086520C"; flanks "2086165^,2085992^"; structure "1-,2-"; splice_chain "2086038-,2086034-"; sources "Undefined,Undefined"; NMorMRNA "null"; degree "4"; dimension "2_2";
chrA01	Undefined	as_event	2132551	2133453	.	-	.	transcript_id "TCONS_00001679,TCONS_00001678"; gene_id "chrA01:2132551-2135784C"; flanks "2133453-,2132551]"; structure "0,1^2-3^4-"; splice_chain ",2133354^2133264-2132969^2132857-"; sources "Undefined,Undefined"; NMorMRNA "null"; degree "4"; dimension "2_2";
chrA01	Undefined	as_event	2168640	2169388	.	-	.	transcript_id "TCONS_00001686,TCONS_00001685"; gene_id "chrA01:2168640-2171572C"; flanks "2169388-,2168640]"; structure "0,1^2-"; splice_chain ",2169287^2169211-"; sources "Undefined,Undefined"; NMorMRNA "null"; degree "4"; dimension "2_2";
chrA01	Undefined	as_event	2252335	2252480	.	-	.	transcript_id "TCONS_00001694,TCONS_00001695"; gene_id "chrA01:2250480-2252968C"; flanks "2252480-,2252335-"; structure "1^,2^"; splice_chain "2252413^,2252412^"; sources "Undefined,Undefined"; NMorMRNA "null"; degree "4"; dimension "2_2";
chrA01	Undefined	as_event	2251525	2252030	.	-	.	transcript_id "TCONS_00001695,TCONS_00001694"; gene_id "chrA01:2250480-2252968C"; flanks "2252030-,2251525^"; structure "0,1^2-"; splice_chain ",2251811^2251738-"; sources "Undefined,Undefined"; NMorMRNA "null"; degree "4"; dimension "2_2";
chrA01	Undefined	as_event	2289081	2289601	.	-	.	transcript_id "TCONS_00001703,TCONS_00001702"; gene_id "chrA01:2286268-2289680C"; flanks "2289601-,2289081^"; structure "1^2-4^6-,3^5-"; splice_chain "2289479^2289381-2289272^2289162-,2289285^2289175-"; sources "Undefined,Undefined"; NMorMRNA "null"; degree "4"; dimension "2_2";
chrA01	Undefined	as_event	2379414	2379874	.	-	.	transcript_id "TCONS_00001713,TCONS_00001712"; gene_id "chrA01:2379414-2382020C"; flanks "2379874-,2379414]"; structure "0,1^2-"; splice_chain ",2379800^2379718-"; sources "Undefined,Undefined"; NMorMRNA "null"; degree "4"; dimension "2_2";
chrA01	Undefined	as_event	2446665	2447266	.	-	.	transcript_id "TCONS_00001717,TCONS_00001718"; gene_id "chrA01:2445640-2447266C"; flanks "2447266[,2446665^"; structure "1^4-,2^3-"; splice_chain "2447245^2446739-,2447244^2446742-"; sources "Undefined,Undefined"; NMorMRNA "null"; degree "4"; dimension "2_2";
chrA01	Undefined	as_event	2517094	2517387	.	-	.	transcript_id "TCONS_00001726,TCONS_00001725"; gene_id "chrA01:2511782-2517445C"; flanks "2517387^,2517094^"; structure "1-,2-"; splice_chain "2517201-,2517198-"; sources "Undefined,Undefined"; NMorMRNA "null"; degree "4"; dimension "2_2";
chrA01	Undefined	as_event	2516867	2517198	.	-	.	transcript_id "TCONS_00001725,TCONS_00001724"; gene_id "chrA01:2511782-2517445C"; flanks "2517198-,2516867-"; structure "1^,2^"; splice_chain "2517094^,2517093^"; sources "Undefined,Undefined"; NMorMRNA "null"; degree "4"; dimension "2_2";
chrA01	Undefined	as_event	2516867	2517387	.	-	.	transcript_id "TCONS_00001726,TCONS_00001725,TCONS_00001724"; gene_id "chrA01:2511782-2517445C"; flanks "2517387^,2516867-"; structure "1-3^,2-3^,2-4^"; splice_chain "2517201-2517094^,2517198-2517094^,2517198-2517093^"; sources "Undefined,Undefined,Undefined"; NMorMRNA "null"; degree "9"; dimension "3_3";
chrA01	Undefined	as_event	2515093	2515503	.	-	.	transcript_id "TCONS_00001725,TCONS_00001724"; gene_id "chrA01:2511782-2517445C"; flanks "2515503-,2515093^"; structure "0,1^2-"; splice_chain ",2515423^2515335-"; sources "Undefined,Undefined"; NMorMRNA "null"; degree "4"; dimension "2_2";
chrA01	Undefined	as_event	2513491	2514154	.	-	.	transcript_id "TCONS_00001724,TCONS_00001725"; gene_id "chrA01:2511782-2517445C"; flanks "2514154^,2513491^"; structure "1-,2-"; splice_chain "2513800-,2513795-"; sources "Undefined,Undefined"; NMorMRNA "null"; degree "4"; dimension "2_2";
chrA01	Undefined	as_event	2522208	2523202	.	-	.	transcript_id "TCONS_00001729,TCONS_00001728"; gene_id "chrA01:2522135-2523202C"; flanks "2523202[,2522208]"; structure "1^3-,2^4-5^6-"; splice_chain "2523057^2522771-,2523047^2522761-2522578^2522469-"; sources "Undefined,Undefined"; NMorMRNA "null"; degree "4"; dimension "2_2";
chrA01	Undefined	as_event	2595129	2595266	.	-	.	transcript_id "TCONS_00001732,TCONS_00001733"; gene_id "chrA01:2593319-2596743C"; flanks "2595266-,2595129-"; structure "1^,2^"; splice_chain "2595207^,2595205^"; sources "Undefined,Undefined"; NMorMRNA "null"; degree "4"; dimension "2_2";
chrA01	Undefined	as_event	2594245	2594574	.	-	.	transcript_id "TCONS_00001733,TCONS_00001732"; gene_id "chrA01:2593319-2596743C"; flanks "2594574-,2594245^"; structure "0,1^2-"; splice_chain ",2594383^2594296-"; sources "Undefined,Undefined"; NMorMRNA "null"; degree "4"; dimension "2_2";
chrA01	Undefined	as_event	2699660	2700173	.	-	.	transcript_id "TCONS_00001740,TCONS_00001741"; gene_id "chrA01:2698611-2701206C"; flanks "2700173-,2699660^"; structure "0,1^2-"; splice_chain ",2699959^2699883-"; sources "Undefined,Undefined"; NMorMRNA "null"; degree "4"; dimension "2_2";
chrA01	Undefined	as_event	2703926	2706087	.	-	.	transcript_id "TCONS_00001744,TCONS_00001743"; gene_id "chrA01:2703926-2706087C"; flanks "2706087[,2703926]"; structure "0,1^2-"; splice_chain ",2704195^2704115-"; sources "Undefined,Undefined"; NMorMRNA "null"; degree "4"; dimension "2_2";
chrA01	Undefined	as_event	2739371	2739557	.	-	.	transcript_id "TCONS_00001752,TCONS_00001751/TCONS_00001753"; gene_id "chrA01:2738051-2740818C"; flanks "2739557^,2739371^"; structure "1-,2-"; splice_chain "2739443-,2739442-"; sources "Undefined,Undefined"; NMorMRNA "null"; degree "4"; dimension "2_2";
chrA01	Undefined	as_event	2738791	2738997	.	-	.	transcript_id "TCONS_00001752,TCONS_00001753"; gene_id "chrA01:2738051-2740818C"; flanks "2738997^,2738791^"; structure "1-,2-"; splice_chain "2738851-,2738850-"; sources "Undefined,Undefined"; NMorMRNA "null"; degree "4"; dimension "2_2";
chrA01	Undefined	as_event	2738583	2738850	.	-	.	transcript_id "TCONS_00001751,TCONS_00001753"; gene_id "chrA01:2738051-2740818C"; flanks "2738850-,2738583^"; structure "1^3-,2^4-"; splice_chain "2738801^2738715-,2738791^2738705-"; sources "Undefined,Undefined"; NMorMRNA "null"; degree "4"; dimension "2_2";
chrA01	Undefined	as_event	2738583	2738997	.	-	.	transcript_id "TCONS_00001752,TCONS_00001751,TCONS_00001753"; gene_id "chrA01:2738051-2740818C"; flanks "2738997^,2738583^"; structure "1-4^6-,2-3^5-,2-4^6-"; splice_chain "2738851-2738791^2738705-,2738850-2738801^2738715-,2738850-2738791^2738705-"; sources "Undefined,Undefined,Undefined"; NMorMRNA "null"; degree "9"; dimension "3_3";
chrA01	Undefined	as_event	2738051	2738463	.	-	.	transcript_id "TCONS_00001753,TCONS_00001751/TCONS_00001752"; gene_id "chrA01:2738051-2740818C"; flanks "2738463^,2738051]"; structure "1-,2-"; splice_chain "2738374-,2738369-"; sources "Undefined,Undefined"; NMorMRNA "null"; degree "4"; dimension "2_2";
chrA01	Undefined	as_event	2744532	2744878	.	-	.	transcript_id "TCONS_00001754,TCONS_00001755"; gene_id "chrA01:2743123-2747060C"; flanks "2744878-,2744532^"; structure "1^3-,2^4-"; splice_chain "2744818^2744689-,2744816^2744687-"; sources "Undefined,Undefined"; NMorMRNA "null"; degree "4"; dimension "2_2";
chrA01	Undefined	as_event	2830755	2831605	.	-	.	transcript_id "TCONS_00001762,TCONS_00001763"; gene_id "chrA01:2829648-2832330C"; flanks "2831605-,2830755^"; structure "1^2-,3^4-"; splice_chain "2831547^2831464-,2830989^2830915-"; sources "Undefined,Undefined"; NMorMRNA "null"; degree "4"; dimension "2_2";
chrA01	Undefined	as_event	2829648	2832330	.	-	.	transcript_id "TCONS_00001761,TCONS_00001762,TCONS_00001763"; gene_id "chrA01:2829648-2832330C"; flanks "2832330[,2829648]"; structure "0,1^2-3^4-5^6-9^10-11^12-,1^2-3^4-7^8-9^10-11^12-"; splice_chain ",2831924^2831755-2831680^2831605-2831547^2831464-2830755^2830675-2830469^2830389-,2831924^2831755-2831680^2831605-2830989^2830915-2830755^2830675-2830469^2830389-"; sources "Undefined,Undefined,Und…
chrA01	Undefined	as_event	2892331	2892772	.	-	.	transcript_id "TCONS_00001771,TCONS_00001769"; gene_id "chrA01:2891710-2894165C"; flanks "2892772-,2892331^"; structure "1^3-,2^4-"; splice_chain "2892670^2892544-,2892669^2892541-"; sources "Undefined,Undefined"; NMorMRNA "null"; degree "4"; dimension "2_2";
chrA01	Undefined	as_event	2892331	2892927	.	-	.	transcript_id "TCONS_00001770,TCONS_00001771,TCONS_00001769"; gene_id "chrA01:2891710-2894165C"; flanks "2892927-,2892331^"; structure "0,1^2-3^5-,1^2-4^6-"; splice_chain ",2892845^2892772-2892670^2892544-,2892845^2892772-2892669^2892541-"; sources "Undefined,Undefined,Undefined"; NMorMRNA "null"; degree "9"; dimension "3_3";
chrA01	Undefined	as_event	2918337	2918634	.	-	.	transcript_id "TCONS_00001775,TCONS_00001774"; gene_id "chrA01:2916571-2919566C"; flanks "2918634-,2918337^"; structure "0,1^2-"; splice_chain ",2918527^2918432-"; sources "Undefined,Undefined"; NMorMRNA "null"; degree "4"; dimension "2_2";
chrA01	Undefined	as_event	2928846	2929197	.	-	.	transcript_id "TCONS_00001777,TCONS_00001776"; gene_id "chrA01:2927456-2930093C"; flanks "2929197-,2928846^"; structure "0,1^2-"; splice_chain ",2929024^2928952-"; sources "Undefined,Undefined"; NMorMRNA "null"; degree "4"; dimension "2_2";
chrA01	Undefined	as_event	2927456	2928360	.	-	.	transcript_id "TCONS_00001776,TCONS_00001777"; gene_id "chrA01:2927456-2930093C"; flanks "2928360-,2927456]"; structure "0,1^2-"; splice_chain ",2927668^2927525-"; sources "Undefined,Undefined"; NMorMRNA "null"; degree "4"; dimension "2_2";
chrA01	Undefined	as_event	3018422	3018862	.	-	.	transcript_id "TCONS_00001787,TCONS_00001786"; gene_id "chrA01:3017859-3019403C"; flanks "3018862-,3018422^"; structure "0,1^2-"; splice_chain ",3018792^3018692-"; sources "Undefined,Undefined"; NMorMRNA "null"; degree "4"; dimension "2_2";
chrA01	Undefined	as_event	3104387	3105928	.	-	.	transcript_id "TCONS_00001791,TCONS_00001792"; gene_id "chrA01:3102923-3105928C"; flanks "3105928[,3104387^"; structure "1^3-,2^4-"; splice_chain "3104691^3104614-,3104689^3104612-"; sources "Undefined,Undefined"; NMorMRNA "null"; degree "4"; dimension "2_2";
chrA01	Undefined	as_event	3225941	3226214	.	-	.	transcript_id "TCONS_00001796,TCONS_00001798"; gene_id "chrA01:3225614-3232324C"; flanks "3226214-,3225941-"; structure "1^,2^"; splice_chain "3226112^,3226111^"; sources "Undefined,Undefined"; NMorMRNA "null"; degree "4"; dimension "2_2";
chrA01	Undefined	as_event	3225849	3226111	.	-	.	transcript_id "TCONS_00001798,TCONS_00001797"; gene_id "chrA01:3225614-3232324C"; flanks "3226111^,3225849^"; structure "1-,2-"; splice_chain "3225941-,3225940-"; sources "Undefined,Undefined"; NMorMRNA "null"; degree "4"; dimension "2_2";
chrA01	Undefined	as_event	3225849	3226214	.	-	.	transcript_id "TCONS_00001796,TCONS_00001798,TCONS_00001797"; gene_id "chrA01:3225614-3232324C"; flanks "3226214-,3225849^"; structure "1^3-,2^3-,2^4-"; splice_chain "3226112^3225941-,3226111^3225941-,3226111^3225940-"; sources "Undefined,Undefined,Undefined"; NMorMRNA "null"; degree "9"; dimension "3_3";
chrA01	Undefined	as_event	3379028	3380063	.	-	.	transcript_id "TCONS_00001805,TCONS_00001806"; gene_id "chrA01:3373686-3382489C"; flanks "3380063-,3379028^"; structure "1^3-,2^4-"; splice_chain "3379776^3379209-,3379774^3379207-"; sources "Undefined,Undefined"; NMorMRNA "null"; degree "4"; dimension "2_2";
chrA01	Undefined	as_event	3445018	3445238	.	-	.	transcript_id "TCONS_00001809,TCONS_00001808"; gene_id "chrA01:3444298-3445412C"; flanks "3445238^,3445018^"; structure "1-,2-"; splice_chain "3445142-,3445137-"; sources "Undefined,Undefined"; NMorMRNA "null"; degree "4"; dimension "2_2";
chrA01	Undefined	as_event	3452539	3452869	.	-	.	transcript_id "TCONS_00001813,TCONS_00001811/TCONS_00001812"; gene_id "chrA01:3449835-3453413C"; flanks "3452869-,3452539^"; structure "0,1^2-"; splice_chain ",3452774^3452688-"; sources "Undefined,Undefined"; NMorMRNA "null"; degree "4"; dimension "2_2";
chrA01	Undefined	as_event	3451525	3451686	.	-	.	transcript_id "TCONS_00001811,TCONS_00001812/TCONS_00001813"; gene_id "chrA01:3449835-3453413C"; flanks "3451686^,3451525^"; structure "1-,2-"; splice_chain "3451609-,3451608-"; sources "Undefined,Undefined"; NMorMRNA "null"; degree "4"; dimension "2_2";
chrA01	Undefined	as_event	3450897	3451140	.	-	.	transcript_id "TCONS_00001812/TCONS_00001813,TCONS_00001811"; gene_id "chrA01:3449835-3453413C"; flanks "3451140-,3450897-"; structure "1^,2^"; splice_chain "3451070^,3451068^"; sources "Undefined,Undefined"; NMorMRNA "null"; degree "4"; dimension "2_2";
chrA01	Undefined	as_event	3450249	3450549	.	-	.	transcript_id "TCONS_00001812,TCONS_00001811/TCONS_00001813"; gene_id "chrA01:3449835-3453413C"; flanks "3450549-,3450249^"; structure "0,1^2-"; splice_chain ",3450481^3450392-"; sources "Undefined,Undefined"; NMorMRNA "null"; degree "4"; dimension "2_2";
chrA01	Undefined	as_event	3720833	3721301	.	-	.	transcript_id "TCONS_00001832,TCONS_00001831"; gene_id "chrA01:3720352-3722739C"; flanks "3721301-,3720833^"; structure "0,1^2-"; splice_chain ",3721132^3721049-"; sources "Undefined,Undefined"; NMorMRNA "null"; degree "4"; dimension "2_2";
chrA01	Undefined	as_event	3751435	3751954	.	-	.	transcript_id "TCONS_00001837,TCONS_00001838"; gene_id "chrA01:3750536-3751954C"; flanks "3751954[,3751435^"; structure "1^3-,2^4-"; splice_chain "3751690^3751524-,3751688^3751522-"; sources "Undefined,Undefined"; NMorMRNA "null"; degree "4"; dimension "2_2";
chrA01	Undefined	as_event	3750872	3751154	.	-	.	transcript_id "TCONS_00001837,TCONS_00001838"; gene_id "chrA01:3750536-3751954C"; flanks "3751154-,3750872^"; structure "1^3-,2^4-"; splice_chain "3751101^3751006-,3751091^3750996-"; sources "Undefined,Undefined"; NMorMRNA "null"; degree "4"; dimension "2_2";
chrA01	Undefined	as_event	3795990	3796187	.	-	.	transcript_id "TCONS_00001842,TCONS_00001841"; gene_id "chrA01:3793412-3796449C"; flanks "3796187^,3795990^"; structure "1-,2-"; splice_chain "3796059-,3796051-"; sources "Undefined,Undefined"; NMorMRNA "null"; degree "4"; dimension "2_2";
chrA01	Undefined	as_event	3814363	3814754	.	-	.	transcript_id "TCONS_00001843,TCONS_00001844"; gene_id "chrA01:3813756-3815138C"; flanks "3814754-,3814363^"; structure "1^3-,2^4-5^6-"; splice_chain "3814659^3814568-,3814657^3814566-3814497^3814411-"; sources "Undefined,Undefined"; NMorMRNA "null"; degree "4"; dimension "2_2";
chrA01	Undefined	as_event	3901476	3901958	.	-	.	transcript_id "TCONS_00001850,TCONS_00001851"; gene_id "chrA01:3895420-3904979C"; flanks "3901958-,3901476-"; structure "1^,2^"; splice_chain "3901857^,3901846^"; sources "Undefined,Undefined"; NMorMRNA "null"; degree "4"; dimension "2_2";
chrA01	Undefined	as_event	3901116	3901243	.	-	.	transcript_id "TCONS_00001851,TCONS_00001850"; gene_id "chrA01:3895420-3904979C"; flanks "3901243^,3901116^"; structure "1-,2-"; splice_chain "3901155-,3901153-"; sources "Undefined,Undefined"; NMorMRNA "null"; degree "4"; dimension "2_2";
chrA01	Undefined	as_event	3897584	3897926	.	-	.	transcript_id "TCONS_00001850/TCONS_00001851,TCONS_00001849"; gene_id "chrA01:3895420-3904979C"; flanks "3897926-,3897584^"; structure "0,1^2-"; splice_chain ",3897849^3897754-"; sources "Undefined,Undefined"; NMorMRNA "null"; degree "4"; dimension "2_2";
chrA01	Undefined	as_event	3895962	3896197	.	-	.	transcript_id "TCONS_00001849,TCONS_00001850/TCONS_00001851"; gene_id "chrA01:3895420-3904979C"; flanks "3896197-,3895962^"; structure "0,1^2-"; splice_chain ",3896141^3896042-"; sources "Undefined,Undefined"; NMorMRNA "null"; degree "4"; dimension "2_2";
chrA01	Undefined	as_event	3908504	3908680	.	-	.	transcript_id "TCONS_00001852,TCONS_00001853"; gene_id "chrA01:3905726-3908768C"; flanks "3908680^,3908504^"; structure "1-,2-"; splice_chain "3908578-,3908576-"; sources "Undefined,Undefined"; NMorMRNA "null"; degree "4"; dimension "2_2";
chrA01	Undefined	as_event	3907262	3907632	.	-	.	transcript_id "TCONS_00001852,TCONS_00001853"; gene_id "chrA01:3905726-3908768C"; flanks "3907632^,3907262^"; structure "1-,2-"; splice_chain "3907377-,3907372-"; sources "Undefined,Undefined"; NMorMRNA "null"; degree "4"; dimension "2_2";
chrA01	Undefined	as_event	4046109	4047871	.	-	.	transcript_id "TCONS_00001865,TCONS_00001866"; gene_id "chrA01:4045054-4047871C"; flanks "4047871[,4046109-"; structure "1^3-6^,2^4-5^"; splice_chain "4047509^4046989-4046196^,4047490^4046970-4046202^"; sources "Undefined,Undefined"; NMorMRNA "null"; degree "4"; dimension "2_2";
chrA01	Undefined	as_event	4060704	4061177	.	-	.	transcript_id "TCONS_00001870,TCONS_00001869"; gene_id "chrA01:4056167-4065285C"; flanks "4061177-,4060704^"; structure "1^3-,2^4-"; splice_chain "4061039^4060945-,4061037^4060943-"; sources "Undefined,Undefined"; NMorMRNA "null"; degree "4"; dimension "2_2";
chrA01	Undefined	as_event	4117693	4118612	.	-	.	transcript_id "TCONS_00001873,TCONS_00001874"; gene_id "chrA01:4114114-4118612C"; flanks "4118612[,4117693^"; structure "0,1^2-"; splice_chain ",4117912^4117769-"; sources "Undefined,Undefined"; NMorMRNA "null"; degree "4"; dimension "2_2";
chrA01	Undefined	as_event	4139614	4140957	.	-	.	transcript_id "TCONS_00001875,TCONS_00001876"; gene_id "chrA01:4139614-4141464C"; flanks "4140957-,4139614]"; structure "0,1^2-"; splice_chain ",4140778^4140713-"; sources "Undefined,Undefined"; NMorMRNA "null"; degree "4"; dimension "2_2";
chrA01	Undefined	as_event	4257465	4258226	.	-	.	transcript_id "TCONS_00001882,TCONS_00001883"; gene_id "chrA01:4254914-4258226C"; flanks "4258226[,4257465-"; structure "1^,2^"; splice_chain "4257570^,4257546^"; sources "Undefined,Undefined"; NMorMRNA "null"; degree "4"; dimension "2_2";
chrA01	Undefined	as_event	4332727	4333009	.	-	.	transcript_id "TCONS_00001888,TCONS_00001887"; gene_id "chrA01:4332187-4333799C"; flanks "4333009-,4332727^"; structure "0,1^2-"; splice_chain ",4332884^4332792-"; sources "Undefined,Undefined"; NMorMRNA "null"; degree "4"; dimension "2_2";
chrA01	Undefined	as_event	4497458	4498038	.	-	.	transcript_id "TCONS_00001899,TCONS_00001898"; gene_id "chrA01:4497054-4499406C"; flanks "4498038-,4497458^"; structure "1^3-5^6-,2^4-"; splice_chain "4497782^4497699-4497594^4497526-,4497778^4497695-"; sources "Undefined,Undefined"; NMorMRNA "null"; degree "4"; dimension "2_2";
chrA01	Undefined	as_event	4734182	4734478	.	-	.	transcript_id "TCONS_00001909,TCONS_00001911"; gene_id "chrA01:4731964-4735022C"; flanks "4734478-,4734182^"; structure "0,1^2-"; splice_chain ",4734314^4734232-"; sources "Undefined,Undefined"; NMorMRNA "null"; degree "4"; dimension "2_2";
chrA01	Undefined	as_event	4733092	4733381	.	-	.	transcript_id "TCONS_00001909,TCONS_00001910"; gene_id "chrA01:4731964-4735022C"; flanks "4733381-,4733092^"; structure "0,1^2-"; splice_chain ",4733332^4733250-"; sources "Undefined,Undefined"; NMorMRNA "null"; degree "4"; dimension "2_2";
chrA01	Undefined	as_event	4820439	4820803	.	-	.	transcript_id "TCONS_00001918,TCONS_00001917"; gene_id "chrA01:4820439-4821887C"; flanks "4820803-,4820439]"; structure "0,1^2-"; splice_chain ",4820728^4820646-"; sources "Undefined,Undefined"; NMorMRNA "null"; degree "4"; dimension "2_2";
chrA01	Undefined	as_event	4835999	4836275	.	-	.	transcript_id "TCONS_00001920,TCONS_00001921"; gene_id "chrA01:4834677-4840597C"; flanks "4836275-,4835999^"; structure "0,1^2-"; splice_chain ",4836236^4836147-"; sources "Undefined,Undefined"; NMorMRNA "null"; degree "4"; dimension "2_2";
chrA01	Undefined	as_event	4887619	4890055	.	-	.	transcript_id "TCONS_00001924,TCONS_00001925"; gene_id "chrA01:4887100-4890055C"; flanks "4890055[,4887619^"; structure "0,1^2-"; splice_chain ",4889754^4889627-"; sources "Undefined,Undefined"; NMorMRNA "null"; degree "4"; dimension "2_2";
chrA01	Undefined	as_event	4960440	4960630	.	-	.	transcript_id "TCONS_00001929,TCONS_00001928"; gene_id "chrA01:4959640-4960812C"; flanks "4960630^,4960440^"; structure "1-,2-"; splice_chain "4960511-,4960509-"; sources "Undefined,Undefined"; NMorMRNA "null"; degree "4"; dimension "2_2";
chrA01	Undefined	as_event	4959640	4959952	.	-	.	transcript_id "TCONS_00001929,TCONS_00001928"; gene_id "chrA01:4959640-4960812C"; flanks "4959952-,4959640]"; structure "0,1^2-"; splice_chain ",4959834^4959760-"; sources "Undefined,Undefined"; NMorMRNA "null"; degree "4"; dimension "2_2";
chrA01	Undefined	as_event	5296674	5296920	.	-	.	transcript_id "TCONS_00001961,TCONS_00001960"; gene_id "chrA01:5295944-5298603C"; flanks "5296920-,5296674^"; structure "0,1^2-"; splice_chain ",5296842^5296753-"; sources "Undefined,Undefined"; NMorMRNA "null"; degree "4"; dimension "2_2";
chrA01	Undefined	as_event	5394663	5394761	.	-	.	transcript_id "TCONS_00001969,TCONS_00001970"; gene_id "chrA01:5392637-5394857C"; flanks "5394761^,5394663^"; structure "1-,2-"; splice_chain "5394715-,5394711-"; sources "Undefined,Undefined"; NMorMRNA "null"; degree "4"; dimension "2_2";
chrA01	Undefined	as_event	5404571	5404836	.	-	.	transcript_id "TCONS_00001972,TCONS_00001973"; gene_id "chrA01:5403941-5407538C"; flanks "5404836^,5404571^"; structure "1-,2-"; splice_chain "5404692-,5404690-"; sources "Undefined,Undefined"; NMorMRNA "null"; degree "4"; dimension "2_2";
chrA01	Undefined	as_event	5589285	5589765	.	-	.	transcript_id "TCONS_00001980,TCONS_00001981"; gene_id "chrA01:5588247-5591959C"; flanks "5589765-,5589285^"; structure "0,1^2-"; splice_chain ",5589575^5589495-"; sources "Undefined,Undefined"; NMorMRNA "null"; degree "4"; dimension "2_2";
chrA01	Undefined	as_event	5606113	5606363	.	-	.	transcript_id "TCONS_00001984,TCONS_00001983"; gene_id "chrA01:5605595-5609176C"; flanks "5606363-,5606113^"; structure "1^3-,2^4-"; splice_chain "5606297^5606204-,5606291^5606198-"; sources "Undefined,Undefined"; NMorMRNA "null"; degree "4"; dimension "2_2";
chrA01	Undefined	as_event	5655668	5655970	.	-	.	transcript_id "TCONS_00001990,TCONS_00001989"; gene_id "chrA01:5653770-5656652C"; flanks "5655970-,5655668^"; structure "1^3-,2^4-"; splice_chain "5655940^5655793-,5655897^5655750-"; sources "Undefined,Undefined"; NMorMRNA "null"; degree "4"; dimension "2_2";
chrA01	Undefined	as_event	5703739	5703901	.	-	.	transcript_id "TCONS_00001999,TCONS_00002000"; gene_id "chrA01:5703200-5704739C"; flanks "5703901-,5703739-"; structure "1^,2^"; splice_chain "5703839^,5703837^"; sources "Undefined,Undefined"; NMorMRNA "null"; degree "4"; dimension "2_2";
chrA01	Undefined	as_event	5926270	5927266	.	-	.	transcript_id "TCONS_00002010,TCONS_00002009"; gene_id "chrA01:5926270-5927315C"; flanks "5927266^,5926270]"; structure "1-,2-"; splice_chain "5926737-,5926732-"; sources "Undefined,Undefined"; NMorMRNA "null"; degree "4"; dimension "2_2";
chrA01	Undefined	as_event	6055997	6056438	.	-	.	transcript_id "TCONS_00002023,TCONS_00002022"; gene_id "chrA01:6055532-6057487C"; flanks "6056438-,6055997^"; structure "0,1^2-"; splice_chain ",6056283^6056208-"; sources "Undefined,Undefined"; NMorMRNA "null"; degree "4"; dimension "2_2";
chrA01	Undefined	as_event	6084817	6085303	.	-	.	transcript_id "TCONS_00002026,TCONS_00002025"; gene_id "chrA01:6082907-6085402C"; flanks "6085303[,6084817^"; structure "0,1^2-"; splice_chain ",6085120^6084916-"; sources "Undefined,Undefined"; NMorMRNA "null"; degree "4"; dimension "2_2";
chrA01	Undefined	as_event	6084184	6084674	.	-	.	transcript_id "TCONS_00002025,TCONS_00002026/TCONS_00002027"; gene_id "chrA01:6082907-6085402C"; flanks "6084674-,6084184^"; structure "0,1^2-"; splice_chain ",6084465^6084379-"; sources "Undefined,Undefined"; NMorMRNA "null"; degree "4"; dimension "2_2";
chrA01	Undefined	as_event	6083596	6083712	.	-	.	transcript_id "TCONS_00002025,TCONS_00002026/TCONS_00002027"; gene_id "chrA01:6082907-6085402C"; flanks "6083712^,6083596^"; structure "1-,2-"; splice_chain "6083644-,6083643-"; sources "Undefined,Undefined"; NMorMRNA "null"; degree "4"; dimension "2_2";
chrA01	Undefined	as_event	6083433	6083596	.	-	.	transcript_id "TCONS_00002026,TCONS_00002025/TCONS_00002027"; gene_id "chrA01:6082907-6085402C"; flanks "6083596^,6083433^"; structure "1-,2-"; splice_chain "6083520-,6083519-"; sources "Undefined,Undefined"; NMorMRNA "null"; degree "4"; dimension "2_2";
chrA01	Undefined	as_event	6123204	6124991	.	-	.	transcript_id "TCONS_00002034,TCONS_00002033"; gene_id "chrA01:6120670-6126401C"; flanks "6124991^,6123204^"; structure "1-,2-"; splice_chain "6123569-,6123566-"; sources "Undefined,Undefined"; NMorMRNA "null"; degree "4"; dimension "2_2";
chrA01	Undefined	as_event	6122639	6123070	.	-	.	transcript_id "TCONS_00002033,TCONS_00002034"; gene_id "chrA01:6120670-6126401C"; flanks "6123070^,6122639^"; structure "1-,2-"; splice_chain "6122997-,6122990-"; sources "Undefined,Undefined"; NMorMRNA "null"; degree "4"; dimension "2_2";
chrA01	Undefined	as_event	6647920	6648557	.	-	.	transcript_id "TCONS_00002053/TCONS_00002055,TCONS_00002054"; gene_id "chrA01:6642177-6649077C"; flanks "6648557^,6647920^"; structure "1-,2-"; splice_chain "6648466-,6648461-"; sources "Undefined,Undefined"; NMorMRNA "null"; degree "4"; dimension "2_2";
chrA01	Undefined	as_event	6645538	6645804	.	-	.	transcript_id "TCONS_00002054,TCONS_00002053/TCONS_00002055"; gene_id "chrA01:6642177-6649077C"; flanks "6645804^,6645538^"; structure "1-,2-"; splice_chain "6645633-,6645631-"; sources "Undefined,Undefined"; NMorMRNA "null"; degree "4"; dimension "2_2";
chrA01	Undefined	as_event	6644966	6645297	.	-	.	transcript_id "TCONS_00002053,TCONS_00002054/TCONS_00002055"; gene_id "chrA01:6642177-6649077C"; flanks "6645297-,6644966^"; structure "1^3-,2^4-"; splice_chain "6645182^6645053-,6645163^6645034-"; sources "Undefined,Undefined"; NMorMRNA "null"; degree "4"; dimension "2_2";
chrA01	Undefined	as_event	6733912	6734313	.	-	.	transcript_id "TCONS_00002058,TCONS_00002057"; gene_id "chrA01:6732938-6735473C"; flanks "6734313-,6733912^"; structure "0,1^2-"; splice_chain ",6734053^6733964-"; sources "Undefined,Undefined"; NMorMRNA "null"; degree "4"; dimension "2_2";
chrA01	Undefined	as_event	6737448	6737823	.	-	.	transcript_id "TCONS_00002060,TCONS_00002059"; gene_id "chrA01:6736488-6738961C"; flanks "6737823-,6737448^"; structure "0,1^2-"; splice_chain ",6737680^6737600-"; sources "Undefined,Undefined"; NMorMRNA "null"; degree "4"; dimension "2_2";
chrA01	Undefined	as_event	6737006	6737370	.	-	.	transcript_id "TCONS_00002060,TCONS_00002059"; gene_id "chrA01:6736488-6738961C"; flanks "6737370-,6737006^"; structure "0,1^2-"; splice_chain ",6737255^6737173-"; sources "Undefined,Undefined"; NMorMRNA "null"; degree "4"; dimension "2_2";
chrA01	Undefined	as_event	6736615	6736924	.	-	.	transcript_id "TCONS_00002060,TCONS_00002059"; gene_id "chrA01:6736488-6738961C"; flanks "6736924-,6736615^"; structure "0,1^2-"; splice_chain ",6736797^6736714-"; sources "Undefined,Undefined"; NMorMRNA "null"; degree "4"; dimension "2_2";
chrA01	Undefined	as_event	6739348	6739910	.	-	.	transcript_id "TCONS_00002062,TCONS_00002061/TCONS_00002063"; gene_id "chrA01:6739348-6741967C"; flanks "6739910-,6739348]"; structure "0,1^2-"; splice_chain ",6739814^6739729-"; sources "Undefined,Undefined"; NMorMRNA "null"; degree "4"; dimension "2_2";
chrA01	Undefined	as_event	6967105	6967301	.	-	.	transcript_id "TCONS_00002067,TCONS_00002068"; gene_id "chrA01:6964049-6967999C"; flanks "6967301^,6967105^"; structure "1-,2-"; splice_chain "6967218-,6967216-"; sources "Undefined,Undefined"; NMorMRNA "null"; degree "4"; dimension "2_2";
chrA01	Undefined	as_event	7049269	7050124	.	-	.	transcript_id "TCONS_00002075,TCONS_00002076"; gene_id "chrA01:7049269-7051940C"; flanks "7050124-,7049269]"; structure "0,1^2-"; splice_chain ",7049980^7049697-"; sources "Undefined,Undefined"; NMorMRNA "null"; degree "4"; dimension "2_2";
chrA01	Undefined	as_event	7081838	7081993	.	-	.	transcript_id "TCONS_00002082,TCONS_00002081"; gene_id "chrA01:7081838-7086246C"; flanks "7081993-,7081838]"; structure "0,1^2-"; splice_chain ",7081932^7081848-"; sources "Undefined,Undefined"; NMorMRNA "null"; degree "4"; dimension "2_2";
chrA01	Undefined	as_event	7090033	7090335	.	-	.	transcript_id "TCONS_00002084,TCONS_00002085"; gene_id "chrA01:7088814-7091006C"; flanks "7090335-,7090033^"; structure "1^3-,2^4-"; splice_chain "7090254^7090148-,7090252^7090146-"; sources "Undefined,Undefined"; NMorMRNA "null"; degree "4"; dimension "2_2";
chrA01	Undefined	as_event	7089617	7089954	.	-	.	transcript_id "TCONS_00002085,TCONS_00002084"; gene_id "chrA01:7088814-7091006C"; flanks "7089954-,7089617^"; structure "1^3-,2^4-"; splice_chain "7089798^7089696-,7089785^7089683-"; sources "Undefined,Undefined"; NMorMRNA "null"; degree "4"; dimension "2_2";
chrA01	Undefined	as_event	7089387	7089617	.	-	.	transcript_id "TCONS_00002085,TCONS_00002084"; gene_id "chrA01:7088814-7091006C"; flanks "7089617^,7089387^"; structure "1-,2-"; splice_chain "7089539-,7089521-"; sources "Undefined,Undefined"; NMorMRNA "null"; degree "4"; dimension "2_2";
chrA01	Undefined	as_event	7102468	7102797	.	-	.	transcript_id "TCONS_00002087,TCONS_00002086"; gene_id "chrA01:7101670-7103731C"; flanks "7102797-,7102468^"; structure "0,1^2-"; splice_chain ",7102625^7102539-"; sources "Undefined,Undefined"; NMorMRNA "null"; degree "4"; dimension "2_2";
chrA01	Undefined	as_event	7165913	7166622	.	-	.	transcript_id "TCONS_00002091,TCONS_00002092/TCONS_00002093"; gene_id "chrA01:7163850-7166784C"; flanks "7166622^,7165913-"; structure "0,1-2^"; splice_chain ",7166292-7166109^"; sources "Undefined,Undefined"; NMorMRNA "null"; degree "4"; dimension "2_2";
chrA01	Undefined	as_event	7164236	7164541	.	-	.	transcript_id "TCONS_00002093,TCONS_00002091/TCONS_00002092"; gene_id "chrA01:7163850-7166784C"; flanks "7164541-,7164236^"; structure "0,1^2-"; splice_chain ",7164444^7164338-"; sources "Undefined,Undefined"; NMorMRNA "null"; degree "4"; dimension "2_2";
chrA01	Undefined	as_event	7168752	7169151	.	-	.	transcript_id "TCONS_00002094,TCONS_00002095"; gene_id "chrA01:7167131-7169697C"; flanks "7169151-,7168752-"; structure "1^,2^"; splice_chain "7169044^,7169043^"; sources "Undefined,Undefined"; NMorMRNA "null"; degree "4"; dimension "2_2";
chrA01	Undefined	as_event	7344916	7345088	.	-	.	transcript_id "TCONS_00002113,TCONS_00002114"; gene_id "chrA01:7343043-7345413C"; flanks "7345088^,7344916^"; structure "1-,2-"; splice_chain "7344986-,7344979-"; sources "Undefined,Undefined"; NMorMRNA "null"; degree "4"; dimension "2_2";
chrA01	Undefined	as_event	7343917	7344301	.	-	.	transcript_id "TCONS_00002114,TCONS_00002113"; gene_id "chrA01:7343043-7345413C"; flanks "7344301-,7343917^"; structure "0,1^2-"; splice_chain ",7344069^7343977-"; sources "Undefined,Undefined"; NMorMRNA "null"; degree "4"; dimension "2_2";
chrA01	Undefined	as_event	7343467	7343836	.	-	.	transcript_id "TCONS_00002114,TCONS_00002113"; gene_id "chrA01:7343043-7345413C"; flanks "7343836-,7343467^"; structure "0,1^2-"; splice_chain ",7343742^7343661-"; sources "Undefined,Undefined"; NMorMRNA "null"; degree "4"; dimension "2_2";
chrA01	Undefined	as_event	7387230	7387411	.	-	.	transcript_id "TCONS_00002115,TCONS_00002116"; gene_id "chrA01:7382861-7387755C"; flanks "7387411-,7387230^"; structure "0,1^2-"; splice_chain ",7387358^7387269-"; sources "Undefined,Undefined"; NMorMRNA "null"; degree "4"; dimension "2_2";
chrA01	Undefined	as_event	7450196	7450467	.	-	.	transcript_id "TCONS_00002121,TCONS_00002119/TCONS_00002120"; gene_id "chrA01:7449014-7450992C"; flanks "7450467-,7450196^"; structure "0,1^2-"; splice_chain ",7450372^7450285-"; sources "Undefined,Undefined"; NMorMRNA "null"; degree "4"; dimension "2_2";
chrA01	Undefined	as_event	7449684	7450119	.	-	.	transcript_id "TCONS_00002121,TCONS_00002119/TCONS_00002120"; gene_id "chrA01:7449014-7450992C"; flanks "7450119-,7449684^"; structure "0,1^2-"; splice_chain ",7450018^7449830-"; sources "Undefined,Undefined"; NMorMRNA "null"; degree "4"; dimension "2_2";
chrA01	Undefined	as_event	7449029	7449206	.	-	.	transcript_id "TCONS_00002119,TCONS_00002120"; gene_id "chrA01:7449014-7450992C"; flanks "7449206-,7449029-"; structure "1^,2^"; splice_chain "7449109^,7449107^"; sources "Undefined,Undefined"; NMorMRNA "null"; degree "4"; dimension "2_2";
chrA01	Undefined	as_event	7449014	7449363	.	-	.	transcript_id "TCONS_00002121,TCONS_00002119,TCONS_00002120"; gene_id "chrA01:7449014-7450992C"; flanks "7449363-,7449014]"; structure "0,1^2-3^5-,1^2-4^5-"; splice_chain ",7449304^7449206-7449109^7449029-,7449304^7449206-7449107^7449029-"; sources "Undefined,Undefined,Undefined"; NMorMRNA "null"; degree "9"; dimension "3_3";
chrA01	Undefined	as_event	7506095	7506717	.	-	.	transcript_id "TCONS_00002124,TCONS_00002123"; gene_id "chrA01:7505994-7509107C"; flanks "7506717-,7506095^"; structure "0,1^2-3^4-"; splice_chain ",7506479^7506387-7506269^7506181-"; sources "Undefined,Undefined"; NMorMRNA "null"; degree "4"; dimension "2_2";
chrA01	Undefined	as_event	7511246	7511589	.	-	.	transcript_id "TCONS_00002127,TCONS_00002126"; gene_id "chrA01:7509936-7512276C"; flanks "7511589-,7511246^"; structure "0,1^2-"; splice_chain ",7511402^7511331-"; sources "Undefined,Undefined"; NMorMRNA "null"; degree "4"; dimension "2_2";
chrA01	Undefined	as_event	7510394	7511040	.	-	.	transcript_id "TCONS_00002127,TCONS_00002126"; gene_id "chrA01:7509936-7512276C"; flanks "7511040-,7510394^"; structure "0,1^2-"; splice_chain ",7510865^7510773-"; sources "Undefined,Undefined"; NMorMRNA "null"; degree "4"; dimension "2_2";
chrA01	Undefined	as_event	7799772	7800314	.	-	.	transcript_id "TCONS_00002137,TCONS_00002138"; gene_id "chrA01:7799197-7801321C"; flanks "7800314-,7799772^"; structure "1^3-,2^4-"; splice_chain "7800034^7799887-,7800024^7799877-"; sources "Undefined,Undefined"; NMorMRNA "null"; degree "4"; dimension "2_2";
chrA01	Undefined	as_event	7898696	7899134	.	-	.	transcript_id "TCONS_00002143,TCONS_00002142"; gene_id "chrA01:7898405-7899448C"; flanks "7899134-,7898696^"; structure "0,1^2-"; splice_chain ",7898910^7898827-"; sources "Undefined,Undefined"; NMorMRNA "null"; degree "4"; dimension "2_2";
chrA01	Undefined	as_event	7900845	7901429	.	-	.	transcript_id "TCONS_00002145,TCONS_00002144"; gene_id "chrA01:7900123-7901558C"; flanks "7901429^,7900845^"; structure "1-,2-"; splice_chain "7901044-,7901039-"; sources "Undefined,Undefined"; NMorMRNA "null"; degree "4"; dimension "2_2";
chrA01	Undefined	as_event	7900845	7901558	.	-	.	transcript_id "TCONS_00002146,TCONS_00002145,TCONS_00002144"; gene_id "chrA01:7900123-7901558C"; flanks "7901558[,7900845^"; structure "1^3-,2^4-,2^5-"; splice_chain "7901439^7901054-,7901429^7901044-,7901429^7901039-"; sources "Undefined,Undefined,Undefined"; NMorMRNA "null"; degree "9"; dimension "3_3";
chrA01	Undefined	as_event	7925695	7926395	.	-	.	transcript_id "TCONS_00002149,TCONS_00002150"; gene_id "chrA01:7921854-7926464C"; flanks "7926395^,7925695^"; structure "1-,2-"; splice_chain "7925769-,7925765-"; sources "Undefined,Undefined"; NMorMRNA "null"; degree "4"; dimension "2_2";
chrA01	Undefined	as_event	7923664	7923899	.	-	.	transcript_id "TCONS_00002147,TCONS_00002148/TCONS_00002150"; gene_id "chrA01:7921854-7926464C"; flanks "7923899^,7923664^"; structure "1-,2-"; splice_chain "7923749-,7923748-"; sources "Undefined,Undefined"; NMorMRNA "null"; degree "4"; dimension "2_2";
chrA01	Undefined	as_event	7923664	7924077	.	-	.	transcript_id "TCONS_00002149,TCONS_00002148/TCONS_00002150"; gene_id "chrA01:7921854-7926464C"; flanks "7924077-,7923664^"; structure "1^3-,2^4-"; splice_chain "7923909^7923758-,7923899^7923748-"; sources "Undefined,Undefined"; NMorMRNA "null"; degree "4"; dimension "2_2";
chrA01	Undefined	as_event	7923228	7923570	.	-	.	transcript_id "TCONS_00002149,TCONS_00002147/TCONS_00002148/TCONS_00002150"; gene_id "chrA01:7921854-7926464C"; flanks "7923570-,7923228^"; structure "0,1^2-"; splice_chain ",7923384^7923297-"; sources "Undefined,Undefined"; NMorMRNA "null"; degree "4"; dimension "2_2";
chrA01	Undefined	as_event	7922927	7923080	.	-	.	transcript_id "TCONS_00002147/TCONS_00002148/TCONS_00002150,TCONS_00002149"; gene_id "chrA01:7921854-7926464C"; flanks "7923080-,7922927-"; structure "1^,2^"; splice_chain "7923011^,7923010^"; sources "Undefined,Undefined"; NMorMRNA "null"; degree "4"; dimension "2_2";
chrA01	Undefined	as_event	7922233	7922500	.	-	.	transcript_id "TCONS_00002149,TCONS_00002147/TCONS_00002148/TCONS_00002150"; gene_id "chrA01:7921854-7926464C"; flanks "7922500-,7922233^"; structure "1^3-,2^4-"; splice_chain "7922442^7922341-,7922432^7922331-"; sources "Undefined,Undefined"; NMorMRNA "null"; degree "4"; dimension "2_2";
chrA01	Undefined	as_event	8111684	8111824	.	-	.	transcript_id "TCONS_00002167,TCONS_00002168"; gene_id "chrA01:8111326-8113196C"; flanks "8111824^,8111684^"; structure "1-,2-"; splice_chain "8111723-,8111722-"; sources "Undefined,Undefined"; NMorMRNA "null"; degree "4"; dimension "2_2";
chrA01	Undefined	as_event	8111684	8112441	.	-	.	transcript_id "TCONS_00002169,TCONS_00002167,TCONS_00002168"; gene_id "chrA01:8111326-8113196C"; flanks "8112441-,8111684^"; structure "0,1^2-,1^3-"; splice_chain ",8111824^8111723-,8111824^8111722-"; sources "Undefined,Undefined,Undefined"; NMorMRNA "null"; degree "9"; dimension "3_3";
chrA01	Undefined	as_event	8148425	8149146	.	-	.	transcript_id "TCONS_00002170,TCONS_00002171"; gene_id "chrA01:8148425-8149997C"; flanks "8149146-,8148425]"; structure "0,1^2-3^4-"; splice_chain ",8148874^8148786-8148661^8148569-"; sources "Undefined,Undefined"; NMorMRNA "null"; degree "4"; dimension "2_2";
chrA01	Undefined	as_event	8151434	8152141	.	-	.	transcript_id "TCONS_00002172,TCONS_00002173"; gene_id "chrA01:8150259-8152939C"; flanks "8152141-,8151434^"; structure "1^3-,2^4-"; splice_chain "8152054^8151531-,8152032^8151509-"; sources "Undefined,Undefined"; NMorMRNA "null"; degree "4"; dimension "2_2";
chrA01	Undefined	as_event	8150259	8151323	.	-	.	transcript_id "TCONS_00002173,TCONS_00002172"; gene_id "chrA01:8150259-8152939C"; flanks "8151323-,8150259]"; structure "1^3-,2^4-"; splice_chain "8151182^8151095-,8151180^8151093-"; sources "Undefined,Undefined"; NMorMRNA "null"; degree "4"; dimension "2_2";
chrA01	Undefined	as_event	8153900	8154374	.	-	.	transcript_id "TCONS_00002175,TCONS_00002174"; gene_id "chrA01:8153158-8156069C"; flanks "8154374-,8153900^"; structure "0,1^2-"; splice_chain ",8154063^8153987-"; sources "Undefined,Undefined"; NMorMRNA "null"; degree "4"; dimension "2_2";
chrA01	Undefined	as_event	8181701	8182494	.	-	.	transcript_id "TCONS_00002179,TCONS_00002178"; gene_id "chrA01:8179894-8182494C"; flanks "8182494[,8181701^"; structure "1^3-,2^4-"; splice_chain "8181889^8181796-,8181888^8181795-"; sources "Undefined,Undefined"; NMorMRNA "null"; degree "4"; dimension "2_2";
chrA01	Undefined	as_event	8241893	8242244	.	-	.	transcript_id "TCONS_00002187,TCONS_00002186"; gene_id "chrA01:8241448-8242964C"; flanks "8242244-,8241893^"; structure "0,1^2-"; splice_chain ",8242090^8242000-"; sources "Undefined,Undefined"; NMorMRNA "null"; degree "4"; dimension "2_2";
chrA01	Undefined	as_event	8251890	8252146	.	-	.	transcript_id "TCONS_00002191,TCONS_00002190"; gene_id "chrA01:8251237-8252146C"; flanks "8252146[,8251890^"; structure "1^3-,2^4-"; splice_chain "8252120^8252001-,8252110^8251991-"; sources "Undefined,Undefined"; NMorMRNA "null"; degree "4"; dimension "2_2";
chrA01	Undefined	as_event	8270065	8270484	.	-	.	transcript_id "TCONS_00002192,TCONS_00002193"; gene_id "chrA01:8269509-8271169C"; flanks "8270484-,8270065^"; structure "1^3-,2^4-"; splice_chain "8270414^8270280-,8270404^8270270-"; sources "Undefined,Undefined"; NMorMRNA "null"; degree "4"; dimension "2_2";
chrA01	Undefined	as_event	8269849	8270065	.	-	.	transcript_id "TCONS_00002192,TCONS_00002193"; gene_id "chrA01:8269509-8271169C"; flanks "8270065^,8269849^"; structure "1-,2-"; splice_chain "8269904-,8269902-"; sources "Undefined,Undefined"; NMorMRNA "null"; degree "4"; dimension "2_2";
chrA01	Undefined	as_event	8440485	8440769	.	-	.	transcript_id "TCONS_00002199,TCONS_00002200"; gene_id "chrA01:8438832-8441880C"; flanks "8440769-,8440485^"; structure "0,1^2-"; splice_chain ",8440671^8440604-"; sources "Undefined,Undefined"; NMorMRNA "null"; degree "4"; dimension "2_2";
chrA01	Undefined	as_event	8461530	8462908	.	-	.	transcript_id "TCONS_00002201,TCONS_00002202"; gene_id "chrA01:8461530-8462908C"; flanks "8462908[,8461530]"; structure "0,1^2-3^4-"; splice_chain ",8462394^8462291-8462023^8461947-"; sources "Undefined,Undefined"; NMorMRNA "null"; degree "4"; dimension "2_2";
chrA01	Undefined	as_event	8498684	8499130	.	-	.	transcript_id "TCONS_00002206,TCONS_00002205"; gene_id "chrA01:8498228-8499571C"; flanks "8499130-,8498684^"; structure "0,1^2-"; splice_chain ",8498890^8498804-"; sources "Undefined,Undefined"; NMorMRNA "null"; degree "4"; dimension "2_2";
chrA01	Undefined	as_event	8568412	8569332	.	-	.	transcript_id "TCONS_00002210,TCONS_00002209"; gene_id "chrA01:8568412-8569909C"; flanks "8569332-,8568412]"; structure "1^3-5^7-,2^4-6^8-"; splice_chain "8569197^8568868-8568797^8568700-,8569196^8568866-8568795^8568698-"; sources "Undefined,Undefined"; NMorMRNA "null"; degree "4"; dimension "2_2";
chrA01	Undefined	as_event	8813853	8814462	.	-	.	transcript_id "TCONS_00002217,TCONS_00002218"; gene_id "chrA01:8813406-8814462C"; flanks "8814462[,8813853^"; structure "1^3-,2^4-"; splice_chain "8814408^8813951-,8814398^8813941-"; sources "Undefined,Undefined"; NMorMRNA "null"; degree "4"; dimension "2_2";
chrA01	Undefined	as_event	9396082	9396254	.	-	.	transcript_id "TCONS_00002238,TCONS_00002236/TCONS_00002237"; gene_id "chrA01:9389486-9396896C"; flanks "9396254^,9396082^"; structure "1-,2-"; splice_chain "9396167-,9396165-"; sources "Undefined,Undefined"; NMorMRNA "null"; degree "4"; dimension "2_2";
chrA01	Undefined	as_event	9394203	9394455	.	-	.	transcript_id "TCONS_00002237/TCONS_00002238,TCONS_00002236"; gene_id "chrA01:9389486-9396896C"; flanks "9394455-,9394203-"; structure "1^,2^"; splice_chain "9394336^,9394335^"; sources "Undefined,Undefined"; NMorMRNA "null"; degree "4"; dimension "2_2";
chrA01	Undefined	as_event	9391833	9392085	.	-	.	transcript_id "TCONS_00002237,TCONS_00002236/TCONS_00002238"; gene_id "chrA01:9389486-9396896C"; flanks "9392085^,9391833^"; structure "1-,2-"; splice_chain "9391877-,9391876-"; sources "Undefined,Undefined"; NMorMRNA "null"; degree "4"; dimension "2_2";
chrA01	Undefined	as_event	9565223	9565376	.	-	.	transcript_id "TCONS_00002249,TCONS_00002250"; gene_id "chrA01:9558250-9566128C"; flanks "9565376^,9565223^"; structure "1-,2-"; splice_chain "9565292-,9565291-"; sources "Undefined,Undefined"; NMorMRNA "null"; degree "4"; dimension "2_2";
chrA01	Undefined	as_event	9806596	9808180	.	-	.	transcript_id "TCONS_00002253,TCONS_00002252"; gene_id "chrA01:9803833-9808201C"; flanks "9808180^,9806596^"; structure "1-,2-"; splice_chain "9806785-,9806784-"; sources "Undefined,Undefined"; NMorMRNA "null"; degree "4"; dimension "2_2";
chrA01	Undefined	as_event	9805673	9806010	.	-	.	transcript_id "TCONS_00002252,TCONS_00002253"; gene_id "chrA01:9803833-9808201C"; flanks "9806010-,9805673-"; structure "1^,2^"; splice_chain "9805753^,9805749^"; sources "Undefined,Undefined"; NMorMRNA "null"; degree "4"; dimension "2_2";
chrA01	Undefined	as_event	9804978	9805429	.	-	.	transcript_id "TCONS_00002253,TCONS_00002252"; gene_id "chrA01:9803833-9808201C"; flanks "9805429-,9804978^"; structure "1^3-,2^4-"; splice_chain "9805262^9805175-,9805252^9805165-"; sources "Undefined,Undefined"; NMorMRNA "null"; degree "4"; dimension "2_2";
chrA01	Undefined	as_event	9836401	9836791	.	-	.	transcript_id "TCONS_00002255,TCONS_00002256"; gene_id "chrA01:9836401-9840350C"; flanks "9836791-,9836401]"; structure "0,1^2-"; splice_chain ",9836462^9836412-"; sources "Undefined,Undefined"; NMorMRNA "null"; degree "4"; dimension "2_2";
chrA01	Undefined	as_event	9954472	9954683	.	-	.	transcript_id "TCONS_00002259,TCONS_00002258"; gene_id "chrA01:9954341-9956034C"; flanks "9954683-,9954472^"; structure "0,1^2-"; splice_chain ",9954641^9954550-"; sources "Undefined,Undefined"; NMorMRNA "null"; degree "4"; dimension "2_2";
chrA01	Undefined	as_event	10221899	10224067	.	-	.	transcript_id "TCONS_00002272,TCONS_00002271"; gene_id "chrA01:10221899-10224067C"; flanks "10224067[,10221899]"; structure "0,1^2-"; splice_chain ",10223820^10223672-"; sources "Undefined,Undefined"; NMorMRNA "null"; degree "4"; dimension "2_2";
chrA01	Undefined	as_event	10300754	10301466	.	-	.	transcript_id "TCONS_00002274,TCONS_00002273/TCONS_00002275"; gene_id "chrA01:10299548-10301466C"; flanks "10301466[,10300754^"; structure "0,1^2-"; splice_chain ",10300964^10300856-"; sources "Undefined,Undefined"; NMorMRNA "null"; degree "4"; dimension "2_2";
chrA01	Undefined	as_event	10300103	10300473	.	-	.	transcript_id "TCONS_00002275,TCONS_00002273"; gene_id "chrA01:10299548-10301466C"; flanks "10300473-,10300103^"; structure "0,1^2-"; splice_chain ",10300395^10300297-"; sources "Undefined,Undefined"; NMorMRNA "null"; degree "4"; dimension "2_2";
chrA01	Undefined	as_event	10299548	10300297	.	-	.	transcript_id "TCONS_00002274,TCONS_00002273"; gene_id "chrA01:10299548-10301466C"; flanks "10300297-,10299548]"; structure "0,1^2-"; splice_chain ",10300103^10300024-"; sources "Undefined,Undefined"; NMorMRNA "null"; degree "4"; dimension "2_2";
chrA01	Undefined	as_event	10299548	10300473	.	-	.	transcript_id "TCONS_00002274,TCONS_00002273,TCONS_00002275"; gene_id "chrA01:10299548-10301466C"; flanks "10300473-,10299548]"; structure "1^2-,1^2-3^4-,3^4-"; splice_chain "10300395^10300297-,10300395^10300297-10300103^10300024-,10300103^10300024-"; sources "Undefined,Undefined,Undefined"; NMorMRNA "null"; degree "9"; dimension "3_3";
chrA01	Undefined	as_event	10449324	10451068	.	-	.	transcript_id "TCONS_00002283,TCONS_00002282"; gene_id "chrA01:10449324-10452265C"; flanks "10451068^,10449324]"; structure "1-,2-"; splice_chain "10450930-,10450923-"; sources "Undefined,Undefined"; NMorMRNA "null"; degree "4"; dimension "2_2";
chrA01	Undefined	as_event	10449324	10452265	.	-	.	transcript_id "TCONS_00002284,TCONS_00002283,TCONS_00002282"; gene_id "chrA01:10449324-10452265C"; flanks "10452265[,10449324]"; structure "0,1^2-,1^3-"; splice_chain ",10451068^10450930-,10451068^10450923-"; sources "Undefined,Undefined,Undefined"; NMorMRNA "null"; degree "9"; dimension "3_3";
chrA01	Undefined	as_event	10653349	10654380	.	-	.	transcript_id "TCONS_00002288,TCONS_00002289"; gene_id "chrA01:10653349-10654776C"; flanks "10654380-,10653349]"; structure "1^3-,2^4-"; splice_chain "10654188^10653735-,10654178^10653725-"; sources "Undefined,Undefined"; NMorMRNA "null"; degree "4"; dimension "2_2";
chrA01	Undefined	as_event	10684902	10685085	.	-	.	transcript_id "TCONS_00002291/TCONS_00002292,TCONS_00002290"; gene_id "chrA01:10683446-10685170C"; flanks "10685085^,10684902^"; structure "1-,2-"; splice_chain "10684960-,10684951-"; sources "Undefined,Undefined"; NMorMRNA "null"; degree "4"; dimension "2_2";
chrA01	Undefined	as_event	10683446	10684902	.	-	.	transcript_id "TCONS_00002291,TCONS_00002290/TCONS_00002292"; gene_id "chrA01:10683446-10685170C"; flanks "10684902^,10683446]"; structure "1-,2-"; splice_chain "10684816-,10684815-"; sources "Undefined,Undefined"; NMorMRNA "null"; degree "4"; dimension "2_2";
chrA01	Undefined	as_event	10791049	10791575	.	-	.	transcript_id "TCONS_00002295,TCONS_00002296/TCONS_00002297"; gene_id "chrA01:10787641-10791951C"; flanks "10791575-,10791049^"; structure "1^3-,2^4-"; splice_chain "10791462^10791365-,10791452^10791355-"; sources "Undefined,Undefined"; NMorMRNA "null"; degree "4"; dimension "2_2";
chrA01	Undefined	as_event	10790291	10790449	.	-	.	transcript_id "TCONS_00002294,TCONS_00002295/TCONS_00002296/TCONS_00002297"; gene_id "chrA01:10787641-10791951C"; flanks "10790449^,10790291^"; structure "1-,2-"; splice_chain "10790388-,10790365-"; sources "Undefined,Undefined"; NMorMRNA "null"; degree "4"; dimension "2_2";
chrA01	Undefined	as_event	10789698	10790145	.	-	.	transcript_id "TCONS_00002294,TCONS_00002295/TCONS_00002297"; gene_id "chrA01:10787641-10791951C"; flanks "10790145-,10789698^"; structure "0,1^2-"; splice_chain ",10790007^10789849-"; sources "Undefined,Undefined"; NMorMRNA "null"; degree "4"; dimension "2_2";
chrA01	Undefined	as_event	10789616	10789849	.	-	.	transcript_id "TCONS_00002296,TCONS_00002295/TCONS_00002297"; gene_id "chrA01:10787641-10791951C"; flanks "10789849-,10789616-"; structure "1^,2^"; splice_chain "10789724^,10789698^"; sources "Undefined,Undefined"; NMorMRNA "null"; degree "4"; dimension "2_2";
chrA01	Undefined	as_event	10789616	10790145	.	-	.	transcript_id "TCONS_00002296,TCONS_00002295/TCONS_00002297,TCONS_00002294"; gene_id "chrA01:10787641-10791951C"; flanks "10790145-,10789616-"; structure "1^2-3^,1^2-4^,4^"; splice_chain "10790007^10789849-10789724^,10790007^10789849-10789698^,10789698^"; sources "Undefined,Undefined,Undefined"; NMorMRNA "null"; degree "9"; dimension "3_3";
chrA01	Undefined	as_event	10789248	10789428	.	-	.	transcript_id "TCONS_00002295/TCONS_00002296/TCONS_00002297,TCONS_00002293"; gene_id "chrA01:10787641-10791951C"; flanks "10789428-,10789248-"; structure "1^,2^"; splice_chain "10789307^,10789305^"; sources "Undefined,Undefined"; NMorMRNA "null"; degree "4"; dimension "2_2";
chrA01	Undefined	as_event	10789170	10789534	.	-	.	transcript_id "TCONS_00002294,TCONS_00002295/TCONS_00002296/TCONS_00002297,TCONS_00002293"; gene_id "chrA01:10787641-10791951C"; flanks "10789534^,10789170^"; structure "1-3^6-,2-4^7-,2-5^7-"; splice_chain "10789459-10789340^10789281-,10789428-10789307^10789248-,10789428-10789305^10789248-"; sources "Undefined,Undefined,Undefined"; NMorMRNA "null"; degree "9"; dimension "3_3";
chrA01	Undefined	as_event	10788217	10788688	.	-	.	transcript_id "TCONS_00002295/TCONS_00002297,TCONS_00002296"; gene_id "chrA01:10787641-10791951C"; flanks "10788688-,10788217-"; structure "1^2-3^,4^"; splice_chain "10788566^10788484-10788293^,10788291^"; sources "Undefined,Undefined"; NMorMRNA "null"; degree "4"; dimension "2_2";
chrA01	Undefined	as_event	10788149	10788484	.	-	.	transcript_id "TCONS_00002294,TCONS_00002293,TCONS_00002295/TCONS_00002297"; gene_id "chrA01:10787641-10791951C"; flanks "10788484-,10788149^"; structure "1^4-,2^5-,3^6-"; splice_chain "10788321^10788245-,10788316^10788240-,10788293^10788217-"; sources "Undefined,Undefined,Undefined"; NMorMRNA "null"; degree "9"; dimension "3_3";
chrA01	Undefined	as_event	10788149	10788688	.	-	.	transcript_id "TCONS_00002294,TCONS_00002293,TCONS_00002295/TCONS_00002297,TCONS_00002296"; gene_id "chrA01:10787641-10791951C"; flanks "10788688-,10788149^"; structure "1^2-3^7-,1^2-4^8-,1^2-5^9-,6^9-"; splice_chain "10788566^10788484-10788321^10788245-,10788566^10788484-10788316^10788240-,10788566^10788484-10788293^10788217-,10788291^10788217-"; sources "Undefined,Undefined,Undefined,Undefined"…
chrA01	Undefined	as_event	10916437	10916712	.	-	.	transcript_id "TCONS_00002305,TCONS_00002306"; gene_id "chrA01:10916180-10920204C"; flanks "10916712-,10916437^"; structure "0,1^2-"; splice_chain ",10916619^10916529-"; sources "Undefined,Undefined"; NMorMRNA "null"; degree "4"; dimension "2_2";
chrA01	Undefined	as_event	10928407	10928924	.	-	.	transcript_id "TCONS_00002307,TCONS_00002308"; gene_id "chrA01:10928250-10929557C"; flanks "10928924-,10928407^"; structure "0,1^2-"; splice_chain ",10928614^10928530-"; sources "Undefined,Undefined"; NMorMRNA "null"; degree "4"; dimension "2_2";
chrA01	Undefined	as_event	10945850	10946329	.	-	.	transcript_id "TCONS_00002312,TCONS_00002311,TCONS_00002313"; gene_id "chrA01:10944528-10946662C"; flanks "10946329^,10945850^"; structure "1-,2-,3-"; splice_chain "10946265-,10946249-,10946201-"; sources "Undefined,Undefined,Undefined"; NMorMRNA "null"; degree "9"; dimension "3_3";
chrA01	Undefined	as_event	11277863	11278041	.	-	.	transcript_id "TCONS_00002316,TCONS_00002317"; gene_id "chrA01:11274132-11279485C"; flanks "11278041^,11277863^"; structure "1-,2-"; splice_chain "11277962-,11277960-"; sources "Undefined,Undefined"; NMorMRNA "null"; degree "4"; dimension "2_2";
chrA01	Undefined	as_event	11277128	11277288	.	-	.	transcript_id "TCONS_00002318,TCONS_00002316/TCONS_00002317/TCONS_00002319"; gene_id "chrA01:11274132-11279485C"; flanks "11277288^,11277128^"; structure "1-,2-"; splice_chain "11277183-,11277181-"; sources "Undefined,Undefined"; NMorMRNA "null"; degree "4"; dimension "2_2";
chrA01	Undefined	as_event	11274851	11275148	.	-	.	transcript_id "TCONS_00002318,TCONS_00002316/TCONS_00002317/TCONS_00002319"; gene_id "chrA01:11274132-11279485C"; flanks "11275148-,11274851^"; structure "1^3-,2^4-"; splice_chain "11275057^11274970-,11275047^11274960-"; sources "Undefined,Undefined"; NMorMRNA "null"; degree "4"; dimension "2_2";
chrA01	Undefined	as_event	11360245	11361096	.	-	.	transcript_id "TCONS_00002321,TCONS_00002322"; gene_id "chrA01:11359765-11361096C"; flanks "11361096[,11360245^"; structure "0,1^2-"; splice_chain ",11360416^11360325-"; sources "Undefined,Undefined"; NMorMRNA "null"; degree "4"; dimension "2_2";
chrA01	Undefined	as_event	11600932	11601135	.	-	.	transcript_id "TCONS_00002325,TCONS_00002326"; gene_id "chrA01:11598911-11602673C"; flanks "11601135^,11600932^"; structure "1-,2-"; splice_chain "11601043-,11601039-"; sources "Undefined,Undefined"; NMorMRNA "null"; degree "4"; dimension "2_2";
chrA01	Undefined	as_event	11653214	11654736	.	-	.	transcript_id "TCONS_00002330,TCONS_00002329"; gene_id "chrA01:11653214-11654736C"; flanks "11654736[,11653214]"; structure "0,1^2-"; splice_chain ",11654300^11654152-"; sources "Undefined,Undefined"; NMorMRNA "null"; degree "4"; dimension "2_2";
chrA01	Undefined	as_event	12296952	12297386	.	-	.	transcript_id "TCONS_00002339,TCONS_00002338"; gene_id "chrA01:12296587-12297876C"; flanks "12297386-,12296952^"; structure "0,1^2-"; splice_chain ",12297243^12297062-"; sources "Undefined,Undefined"; NMorMRNA "null"; degree "4"; dimension "2_2";
chrA01	Undefined	as_event	12305919	12308586	.	-	.	transcript_id "TCONS_00002340,TCONS_00002341"; gene_id "chrA01:12305919-12309728C"; flanks "12308586-,12305919]"; structure "1^3-,2^4-"; splice_chain "12308086^12306547-,12308084^12306545-"; sources "Undefined,Undefined"; NMorMRNA "null"; degree "4"; dimension "2_2";
chrA01	Undefined	as_event	12646825	12647004	.	-	.	transcript_id "TCONS_00002354,TCONS_00002353"; gene_id "chrA01:12645119-12647750C"; flanks "12647004-,12646825^"; structure "0,1^2-"; splice_chain ",12646955^12646878-"; sources "Undefined,Undefined"; NMorMRNA "null"; degree "4"; dimension "2_2";
chrA01	Undefined	as_event	12645119	12646757	.	-	.	transcript_id "TCONS_00002354,TCONS_00002353"; gene_id "chrA01:12645119-12647750C"; flanks "12646757-,12645119]"; structure "0,1^2-"; splice_chain ",12645789^12645678-"; sources "Undefined,Undefined"; NMorMRNA "null"; degree "4"; dimension "2_2";
chrA01	Undefined	as_event	12804002	12804290	.	-	.	transcript_id "TCONS_00002355/TCONS_00002356,TCONS_00002357"; gene_id "chrA01:12802729-12804422C"; flanks "12804290^,12804002^"; structure "1-,2-"; splice_chain "12804161-,12804151-"; sources "Undefined,Undefined"; NMorMRNA "null"; degree "4"; dimension "2_2";
chrA01	Undefined	as_event	12803030	12803483	.	-	.	transcript_id "TCONS_00002356/TCONS_00002357,TCONS_00002355"; gene_id "chrA01:12802729-12804422C"; flanks "12803483^,12803030^"; structure "1-,2-"; splice_chain "12803407-,12803404-"; sources "Undefined,Undefined"; NMorMRNA "null"; degree "4"; dimension "2_2";
chrA01	Undefined	as_event	12961157	12961431	.	-	.	transcript_id "TCONS_00002364,TCONS_00002362,TCONS_00002363"; gene_id "chrA01:12959675-12962510C"; flanks "12961431^,12961157^"; structure "1-,2-,3-"; splice_chain "12961366-,12961330-,12961313-"; sources "Undefined,Undefined,Undefined"; NMorMRNA "null"; degree "9"; dimension "3_3";
chrA01	Undefined	as_event	12960803	12961064	.	-	.	transcript_id "TCONS_00002363,TCONS_00002362/TCONS_00002364"; gene_id "chrA01:12959675-12962510C"; flanks "12961064-,12960803^"; structure "0,1^2-"; splice_chain ",12960982^12960902-"; sources "Undefined,Undefined"; NMorMRNA "null"; degree "4"; dimension "2_2";
chrA01	Undefined	as_event	13103515	13103862	.	-	.	transcript_id "TCONS_00002370,TCONS_00002369"; gene_id "chrA01:13103515-13112262C"; flanks "13103862-,13103515]"; structure "1^3-,2^4-"; splice_chain "13103732^13103646-,13103722^13103636-"; sources "Undefined,Undefined"; NMorMRNA "null"; degree "4"; dimension "2_2";
chrA01	Undefined	as_event	13876683	13876978	.	-	.	transcript_id "TCONS_00002374,TCONS_00002373"; gene_id "chrA01:13876287-13878258C"; flanks "13876978-,13876683^"; structure "0,1^2-"; splice_chain ",13876903^13876809-"; sources "Undefined,Undefined"; NMorMRNA "null"; degree "4"; dimension "2_2";
chrA01	Undefined	as_event	14003448	14004236	.	-	.	transcript_id "TCONS_00002377,TCONS_00002378"; gene_id "chrA01:14003448-14012616C"; flanks "14004236^,14003448]"; structure "1-,2-"; splice_chain "14003901-,14003899-"; sources "Undefined,Undefined"; NMorMRNA "null"; degree "4"; dimension "2_2";
chrA01	Undefined	as_event	14037550	14038191	.	-	.	transcript_id "TCONS_00002380,TCONS_00002381"; gene_id "chrA01:14031563-14039096C"; flanks "14038191-,14037550^"; structure "1^3-,2^4-"; splice_chain "14037935^14037822-,14037925^14037812-"; sources "Undefined,Undefined"; NMorMRNA "null"; degree "4"; dimension "2_2";
chrA01	Undefined	as_event	14036500	14037025	.	-	.	transcript_id "TCONS_00002381,TCONS_00002380"; gene_id "chrA01:14031563-14039096C"; flanks "14037025-,14036500-"; structure "1^,2^"; splice_chain "14036855^,14036845^"; sources "Undefined,Undefined"; NMorMRNA "null"; degree "4"; dimension "2_2";
chrA01	Undefined	as_event	14031563	14035591	.	-	.	transcript_id "TCONS_00002380,TCONS_00002381"; gene_id "chrA01:14031563-14039096C"; flanks "14035591-,14031563]"; structure "1^3-,2^4-"; splice_chain "14033488^14033365-,14033486^14033363-"; sources "Undefined,Undefined"; NMorMRNA "null"; degree "4"; dimension "2_2";
chrA01	Undefined	as_event	14461055	14461425	.	-	.	transcript_id "TCONS_00002391,TCONS_00002389/TCONS_00002390"; gene_id "chrA01:14459911-14462272C"; flanks "14461425-,14461055^"; structure "1^3-,2^4-"; splice_chain "14461252^14461162-,14461241^14461151-"; sources "Undefined,Undefined"; NMorMRNA "null"; degree "4"; dimension "2_2";
chrA01	Undefined	as_event	14459911	14460366	.	-	.	transcript_id "TCONS_00002389,TCONS_00002390/TCONS_00002391"; gene_id "chrA01:14459911-14462272C"; flanks "14460366-,14459911]"; structure "0,1^2-"; splice_chain ",14460206^14460116-"; sources "Undefined,Undefined"; NMorMRNA "null"; degree "4"; dimension "2_2";
chrA01	Undefined	as_event	14596480	14596616	.	-	.	transcript_id "TCONS_00002394,TCONS_00002395"; gene_id "chrA01:14594255-14597732C"; flanks "14596616^,14596480^"; structure "1-,2-"; splice_chain "14596532-,14596530-"; sources "Undefined,Undefined"; NMorMRNA "null"; degree "4"; dimension "2_2";
chrA01	Undefined	as_event	14614783	14615949	.	-	.	transcript_id "TCONS_00002397,TCONS_00002396"; gene_id "chrA01:14612012-14616421C"; flanks "14615949^,14614783^"; structure "1-,2-"; splice_chain "14615765-,14615039-"; sources "Undefined,Undefined"; NMorMRNA "null"; degree "4"; dimension "2_2";
chrA01	Undefined	as_event	14614783	14616421	.	-	.	transcript_id "TCONS_00002398,TCONS_00002397,TCONS_00002396"; gene_id "chrA01:14612012-14616421C"; flanks "14616421[,14614783^"; structure "0,1^2-,1^3-"; splice_chain ",14615949^14615765-,14615949^14615039-"; sources "Undefined,Undefined,Undefined"; NMorMRNA "null"; degree "9"; dimension "3_3";
chrA01	Undefined	as_event	14833386	14834326	.	-	.	transcript_id "TCONS_00002403,TCONS_00002404"; gene_id "chrA01:14832512-14834326C"; flanks "14834326[,14833386^"; structure "0,1^2-"; splice_chain ",14833832^14833741-"; sources "Undefined,Undefined"; NMorMRNA "null"; degree "4"; dimension "2_2";
chrA01	Undefined	as_event	14850748	14851328	.	-	.	transcript_id "TCONS_00002405,TCONS_00002406"; gene_id "chrA01:14849912-14851328C"; flanks "14851328[,14850748^"; structure "1^3-,2^4-"; splice_chain "14851084^14850982-,14851079^14850977-"; sources "Undefined,Undefined"; NMorMRNA "null"; degree "4"; dimension "2_2";
chrA01	Undefined	as_event	14849912	14850272	.	-	.	transcript_id "TCONS_00002405,TCONS_00002406"; gene_id "chrA01:14849912-14851328C"; flanks "14850272-,14849912]"; structure "1^3-,2^4-"; splice_chain "14850234^14850160-,14850207^14850133-"; sources "Undefined,Undefined"; NMorMRNA "null"; degree "4"; dimension "2_2";
chrA01	Undefined	as_event	14931440	14932070	.	-	.	transcript_id "TCONS_00002408,TCONS_00002409"; gene_id "chrA01:14931440-14934477C"; flanks "14932070-,14931440]"; structure "0,1^2-"; splice_chain ",14931920^14931841-"; sources "Undefined,Undefined"; NMorMRNA "null"; degree "4"; dimension "2_2";
chrA01	Undefined	as_event	15017843	15018602	.	-	.	transcript_id "TCONS_00002410/TCONS_00002413,TCONS_00002412"; gene_id "chrA01:15017265-15018602C"; flanks "15018602[,15017843^"; structure "0,1^2-"; splice_chain ",15018022^15017913-"; sources "Undefined,Undefined"; NMorMRNA "null"; degree "4"; dimension "2_2";
chrA01	Undefined	as_event	15017616	15018602	.	-	.	transcript_id "TCONS_00002411,TCONS_00002412,TCONS_00002413"; gene_id "chrA01:15017265-15018602C"; flanks "15018602[,15017616^"; structure "0,1^2-3^4-,3^4-"; splice_chain ",15018022^15017913-15017843^15017771-,15017843^15017771-"; sources "Undefined,Undefined,Undefined"; NMorMRNA "null"; degree "9"; dimension "3_3";
chrA01	Undefined	as_event	15017458	15017771	.	-	.	transcript_id "TCONS_00002412/TCONS_00002413,TCONS_00002410"; gene_id "chrA01:15017265-15018602C"; flanks "15017771-,15017458-"; structure "1^,2^"; splice_chain "15017616^,15017547^"; sources "Undefined,Undefined"; NMorMRNA "null"; degree "4"; dimension "2_2";
chrA01	Undefined	as_event	15017458	15018602	.	-	.	transcript_id "TCONS_00002412,TCONS_00002413,TCONS_00002410,TCONS_00002411"; gene_id "chrA01:15017265-15018602C"; flanks "15018602[,15017458-"; structure "1^2-3^4-5^,3^4-5^,3^4-6^,5^"; splice_chain "15018022^15017913-15017843^15017771-15017616^,15017843^15017771-15017616^,15017843^15017771-15017547^,15017616^"; sources "Undefined,Undefined,Undefined,Undefined"; NMorMRNA "null"; degree "16"; dimen…
chrA01	Undefined	as_event	15127027	15127382	.	-	.	transcript_id "TCONS_00002414,TCONS_00002415"; gene_id "chrA01:15127027-15129515C"; flanks "15127382-,15127027]"; structure "0,1^2-"; splice_chain ",15127227^15127142-"; sources "Undefined,Undefined"; NMorMRNA "null"; degree "4"; dimension "2_2";
chrA01	Undefined	as_event	15357639	15358601	.	-	.	transcript_id "TCONS_00002421,TCONS_00002419/TCONS_00002420"; gene_id "chrA01:15356445-15358601C"; flanks "15358601[,15357639^"; structure "1^3-,2^4-"; splice_chain "15358281^15357899-,15358271^15357889-"; sources "Undefined,Undefined"; NMorMRNA "null"; degree "4"; dimension "2_2";
chrA01	Undefined	as_event	15356911	15357258	.	-	.	transcript_id "TCONS_00002419,TCONS_00002420"; gene_id "chrA01:15356445-15358601C"; flanks "15357258-,15356911^"; structure "0,1^2-"; splice_chain ",15357051^15356973-"; sources "Undefined,Undefined"; NMorMRNA "null"; degree "4"; dimension "2_2";
chrA01	Undefined	as_event	15356445	15357051	.	-	.	transcript_id "TCONS_00002421,TCONS_00002420"; gene_id "chrA01:15356445-15358601C"; flanks "15357051^,15356445]"; structure "1-,2-3^4-"; splice_chain "15356976-,15356973-15356911^15356582-"; sources "Undefined,Undefined"; NMorMRNA "null"; degree "4"; dimension "2_2";
chrA01	Undefined	as_event	15356445	15357258	.	-	.	transcript_id "TCONS_00002421,TCONS_00002420,TCONS_00002419"; gene_id "chrA01:15356445-15358601C"; flanks "15357258-,15356445]"; structure "1^2-,1^3-4^5-,4^5-"; splice_chain "15357051^15356976-,15357051^15356973-15356911^15356582-,15356911^15356582-"; sources "Undefined,Undefined,Undefined"; NMorMRNA "null"; degree "9"; dimension "3_3";
chrA01	Undefined	as_event	15535942	15536060	.	-	.	transcript_id "TCONS_00002425,TCONS_00002426"; gene_id "chrA01:15534260-15536524C"; flanks "15536060^,15535942^"; structure "1-,2-"; splice_chain "15535977-,15535976-"; sources "Undefined,Undefined"; NMorMRNA "null"; degree "4"; dimension "2_2";
chrA01	Undefined	as_event	15684124	15685206	.	-	.	transcript_id "TCONS_00002432/TCONS_00002433,TCONS_00002431/TCONS_00002434"; gene_id "chrA01:15684124-15686765C"; flanks "15685206^,15684124]"; structure "1-,2-"; splice_chain "15684653-,15684644-"; sources "Undefined,Undefined"; NMorMRNA "null"; degree "4"; dimension "2_2";
chrA01	Undefined	as_event	15944907	15945467	.	-	.	transcript_id "TCONS_00002443,TCONS_00002444"; gene_id "chrA01:15944907-15946587C"; flanks "15945467-,15944907]"; structure "0,1^2-"; splice_chain ",15945397^15945317-"; sources "Undefined,Undefined"; NMorMRNA "null"; degree "4"; dimension "2_2";
chrA01	Undefined	as_event	15966996	15967157	.	-	.	transcript_id "TCONS_00002448,TCONS_00002447"; gene_id "chrA01:15966481-15968732C"; flanks "15967157^,15966996^"; structure "1-,2-"; splice_chain "15967069-,15967065-"; sources "Undefined,Undefined"; NMorMRNA "null"; degree "4"; dimension "2_2";
chrA01	Undefined	as_event	16168462	16168642	.	-	.	transcript_id "TCONS_00002455,TCONS_00002454"; gene_id "chrA01:16166147-16169845C"; flanks "16168642^,16168462^"; structure "1-,2-"; splice_chain "16168556-,16168553-"; sources "Undefined,Undefined"; NMorMRNA "null"; degree "4"; dimension "2_2";
chrA01	Undefined	as_event	16167896	16168171	.	-	.	transcript_id "TCONS_00002454,TCONS_00002455"; gene_id "chrA01:16166147-16169845C"; flanks "16168171-,16167896^"; structure "0,1^2-"; splice_chain ",16168091^16167994-"; sources "Undefined,Undefined"; NMorMRNA "null"; degree "4"; dimension "2_2";
chrA01	Undefined	as_event	16167249	16167414	.	-	.	transcript_id "TCONS_00002455,TCONS_00002454"; gene_id "chrA01:16166147-16169845C"; flanks "16167414-,16167249-"; structure "1^,2^"; splice_chain "16167341^,16167339^"; sources "Undefined,Undefined"; NMorMRNA "null"; degree "4"; dimension "2_2";
chrA01	Undefined	as_event	16166885	16167205	.	-	.	transcript_id "TCONS_00002454,TCONS_00002455"; gene_id "chrA01:16166147-16169845C"; flanks "16167205^,16166885^"; structure "1-,2-"; splice_chain "16167017-,16167016-"; sources "Undefined,Undefined"; NMorMRNA "null"; degree "4"; dimension "2_2";
chrA01	Undefined	as_event	16334078	16334361	.	-	.	transcript_id "TCONS_00002459,TCONS_00002460"; gene_id "chrA01:16332077-16334653C"; flanks "16334361-,16334078^"; structure "1^3-,2^4-"; splice_chain "16334248^16334160-,16334247^16334158-"; sources "Undefined,Undefined"; NMorMRNA "null"; degree "4"; dimension "2_2";
chrA01	Undefined	as_event	16333909	16334158	.	-	.	transcript_id "TCONS_00002461,TCONS_00002460"; gene_id "chrA01:16332077-16334653C"; flanks "16334158-,16333909-"; structure "1^,2^"; splice_chain "16334117^,16334078^"; sources "Undefined,Undefined"; NMorMRNA "null"; degree "4"; dimension "2_2";
chrA01	Undefined	as_event	16333909	16334361	.	-	.	transcript_id "TCONS_00002459,TCONS_00002461,TCONS_00002460"; gene_id "chrA01:16332077-16334653C"; flanks "16334361-,16333909-"; structure "1^3-6^,2^4-5^,2^4-6^"; splice_chain "16334248^16334160-16334078^,16334247^16334158-16334117^,16334247^16334158-16334078^"; sources "Undefined,Undefined,Undefined"; NMorMRNA "null"; degree "9"; dimension "3_3";
chrA01	Undefined	as_event	16370343	16370576	.	-	.	transcript_id "TCONS_00002462,TCONS_00002463"; gene_id "chrA01:16368971-16370576C"; flanks "16370576[,16370343^"; structure "0,1^2-"; splice_chain ",16370555^16370478-"; sources "Undefined,Undefined"; NMorMRNA "null"; degree "4"; dimension "2_2";
chrA01	Undefined	as_event	16681781	16682146	.	-	.	transcript_id "TCONS_00002468,TCONS_00002469"; gene_id "chrA01:16680464-16682885C"; flanks "16682146-,16681781^"; structure "0,1^2-"; splice_chain ",16682056^16681974-"; sources "Undefined,Undefined"; NMorMRNA "null"; degree "4"; dimension "2_2";
chrA01	Undefined	as_event	16982659	16982976	.	-	.	transcript_id "TCONS_00002473,TCONS_00002474"; gene_id "chrA01:16982368-16983700C"; flanks "16982976-,16982659^"; structure "0,1^2-"; splice_chain ",16982809^16982722-"; sources "Undefined,Undefined"; NMorMRNA "null"; degree "4"; dimension "2_2";
chrA01	Undefined	as_event	17126477	17127096	.	-	.	transcript_id "TCONS_00002482,TCONS_00002481/TCONS_00002483"; gene_id "chrA01:17123361-17127778C"; flanks "17127096-,17126477^"; structure "0,1^2-"; splice_chain ",17126969^17126888-"; sources "Undefined,Undefined"; NMorMRNA "null"; degree "4"; dimension "2_2";
chrA01	Undefined	as_event	17123904	17125932	.	-	.	transcript_id "TCONS_00002481,TCONS_00002480"; gene_id "chrA01:17123361-17127778C"; flanks "17125932^,17123904-"; structure "1-2^,3-4^"; splice_chain "17125842-17125681^,17124151-17123990^"; sources "Undefined,Undefined"; NMorMRNA "null"; degree "4"; dimension "2_2";
chrA01	Undefined	as_event	17123361	17125681	.	-	.	transcript_id "TCONS_00002482,TCONS_00002481"; gene_id "chrA01:17123361-17127778C"; flanks "17125681^,17123361]"; structure "1-2^4-,3-"; splice_chain "17125589-17125427^17123732-,17123904-"; sources "Undefined,Undefined"; NMorMRNA "null"; degree "4"; dimension "2_2";
chrA01	Undefined	as_event	17123361	17125932	.	-	.	transcript_id "TCONS_00002482,TCONS_00002481,TCONS_00002480"; gene_id "chrA01:17123361-17127778C"; flanks "17125932^,17123361]"; structure "1-2^3-4^8-,1-2^7-,5-6^7-"; splice_chain "17125842-17125681^17125589-17125427^17123732-,17125842-17125681^17123904-,17124151-17123990^17123904-"; sources "Undefined,Undefined,Undefined"; NMorMRNA "null"; degree "9"; dimension "3_3";
chrA01	Undefined	as_event	17143992	17144723	.	-	.	transcript_id "TCONS_00002484,TCONS_00002485"; gene_id "chrA01:17141190-17144723C"; flanks "17144723[,17143992^"; structure "1^3-,2^4-"; splice_chain "17144512^17144168-,17144502^17144158-"; sources "Undefined,Undefined"; NMorMRNA "null"; degree "4"; dimension "2_2";
chrA01	Undefined	as_event	17143837	17143992	.	-	.	transcript_id "TCONS_00002484,TCONS_00002485"; gene_id "chrA01:17141190-17144723C"; flanks "17143992^,17143837^"; structure "1-,2-"; splice_chain "17143895-,17143893-"; sources "Undefined,Undefined"; NMorMRNA "null"; degree "4"; dimension "2_2";
chrA01	Undefined	as_event	17147234	17147856	.	-	.	transcript_id "TCONS_00002488,TCONS_00002486/TCONS_00002487"; gene_id "chrA01:17145699-17147856C"; flanks "17147856[,17147234^"; structure "0,1^2-"; splice_chain ",17147785^17147466-"; sources "Undefined,Undefined"; NMorMRNA "null"; degree "4"; dimension "2_2";
chrA01	Undefined	as_event	17146165	17146412	.	-	.	transcript_id "TCONS_00002486,TCONS_00002487/TCONS_00002488"; gene_id "chrA01:17145699-17147856C"; flanks "17146412^,17146165^"; structure "1-,2-"; splice_chain "17146256-,17146249-"; sources "Undefined,Undefined"; NMorMRNA "null"; degree "4"; dimension "2_2";
chrA01	Undefined	as_event	17191967	17192573	.	-	.	transcript_id "TCONS_00002490,TCONS_00002491"; gene_id "chrA01:17190968-17192966C"; flanks "17192573-,17191967^"; structure "1^3-,2^4-"; splice_chain "17192231^17192049-,17192217^17192035-"; sources "Undefined,Undefined"; NMorMRNA "null"; degree "4"; dimension "2_2";
chrA01	Undefined	as_event	17191448	17191608	.	-	.	transcript_id "TCONS_00002490,TCONS_00002491"; gene_id "chrA01:17190968-17192966C"; flanks "17191608^,17191448^"; structure "1-,2-"; splice_chain "17191537-,17191528-"; sources "Undefined,Undefined"; NMorMRNA "null"; degree "4"; dimension "2_2";
chrA01	Undefined	as_event	17714860	17714996	.	-	.	transcript_id "TCONS_00002501,TCONS_00002502"; gene_id "chrA01:17711726-17716431C"; flanks "17714996^,17714860^"; structure "1-,2-"; splice_chain "17714927-,17714925-"; sources "Undefined,Undefined"; NMorMRNA "null"; degree "4"; dimension "2_2";
chrA01	Undefined	as_event	17714860	17715133	.	-	.	transcript_id "TCONS_00002503,TCONS_00002502"; gene_id "chrA01:17711726-17716431C"; flanks "17715133-,17714860^"; structure "0,1^2-"; splice_chain ",17714996^17714925-"; sources "Undefined,Undefined"; NMorMRNA "null"; degree "4"; dimension "2_2";
chrA01	Undefined	as_event	17714478	17714779	.	-	.	transcript_id "TCONS_00002501,TCONS_00002502/TCONS_00002503"; gene_id "chrA01:17711726-17716431C"; flanks "17714779-,17714478^"; structure "0,1^2-"; splice_chain ",17714681^17714588-"; sources "Undefined,Undefined"; NMorMRNA "null"; degree "4"; dimension "2_2";
chrA01	Undefined	as_event	17713026	17713354	.	-	.	transcript_id "TCONS_00002501,TCONS_00002502/TCONS_00002503"; gene_id "chrA01:17711726-17716431C"; flanks "17713354-,17713026^"; structure "0,1^2-"; splice_chain ",17713217^17713126-"; sources "Undefined,Undefined"; NMorMRNA "null"; degree "4"; dimension "2_2";
chrA01	Undefined	as_event	17712903	17713026	.	-	.	transcript_id "TCONS_00002501/TCONS_00002502,TCONS_00002503"; gene_id "chrA01:17711726-17716431C"; flanks "17713026^,17712903^"; structure "1-,2-"; splice_chain "17712950-,17712948-"; sources "Undefined,Undefined"; NMorMRNA "null"; degree "4"; dimension "2_2";
chrA01	Undefined	as_event	17712665	17713126	.	-	.	transcript_id "TCONS_00002500,TCONS_00002502"; gene_id "chrA01:17711726-17716431C"; flanks "17713126-,17712665^"; structure "0,1^2-3^4-"; splice_chain ",17713026^17712950-17712903^17712802-"; sources "Undefined,Undefined"; NMorMRNA "null"; degree "4"; dimension "2_2";
chrA01	Undefined	as_event	17712665	17713354	.	-	.	transcript_id "TCONS_00002500,TCONS_00002502,TCONS_00002501"; gene_id "chrA01:17711726-17716431C"; flanks "17713354-,17712665^"; structure "1^2-,1^2-3^4-5^6-,3^4-5^6-"; splice_chain "17713217^17713126-,17713217^17713126-17713026^17712950-17712903^17712802-,17713026^17712950-17712903^17712802-"; sources "Undefined,Undefined,Undefined"; NMorMRNA "null"; degree "9"; dimension "3_3";
chrA01	Undefined	as_event	17720420	17721239	.	-	.	transcript_id "TCONS_00002505,TCONS_00002506/TCONS_00002507"; gene_id "chrA01:17718800-17721412C"; flanks "17721239^,17720420^"; structure "1-,2-"; splice_chain "17720715-,17720707-"; sources "Undefined,Undefined"; NMorMRNA "null"; degree "4"; dimension "2_2";
chrA01	Undefined	as_event	17720161	17720339	.	-	.	transcript_id "TCONS_00002506,TCONS_00002505/TCONS_00002507"; gene_id "chrA01:17718800-17721412C"; flanks "17720339-,17720161-"; structure "1^,2^"; splice_chain "17720253^,17720247^"; sources "Undefined,Undefined"; NMorMRNA "null"; degree "4"; dimension "2_2";
chrA01	Undefined	as_event	17843488	17843842	.	-	.	transcript_id "TCONS_00002514,TCONS_00002515"; gene_id "chrA01:17836268-17843842C"; flanks "17843842[,17843488^"; structure "0,1^2-"; splice_chain ",17843647^17843576-"; sources "Undefined,Undefined"; NMorMRNA "null"; degree "4"; dimension "2_2";
chrA01	Undefined	as_event	17841097	17841469	.	-	.	transcript_id "TCONS_00002515,TCONS_00002514"; gene_id "chrA01:17836268-17843842C"; flanks "17841469-,17841097^"; structure "1^3-,2^4-"; splice_chain "17841304^17841192-,17841302^17841190-"; sources "Undefined,Undefined"; NMorMRNA "null"; degree "4"; dimension "2_2";
chrA01	Undefined	as_event	17936473	17938434	.	-	.	transcript_id "TCONS_00002520,TCONS_00002521"; gene_id "chrA01:17936473-17938434C"; flanks "17938434[,17936473]"; structure "1^3-,2^4-"; splice_chain "17937534^17936860-,17937524^17936850-"; sources "Undefined,Undefined"; NMorMRNA "null"; degree "4"; dimension "2_2";
chrA01	Undefined	as_event	18002185	18002998	.	-	.	transcript_id "TCONS_00002522,TCONS_00002523"; gene_id "chrA01:18002185-18005170C"; flanks "18002998-,18002185]"; structure "1^3-,2^4-"; splice_chain "18002900^18002414-,18002890^18002404-"; sources "Undefined,Undefined"; NMorMRNA "null"; degree "4"; dimension "2_2";
chrA01	Undefined	as_event	18132298	18132699	.	-	.	transcript_id "TCONS_00002531,TCONS_00002530"; gene_id "chrA01:18131238-18133550C"; flanks "18132699-,18132298^"; structure "0,1^2-"; splice_chain ",18132517^18132426-"; sources "Undefined,Undefined"; NMorMRNA "null"; degree "4"; dimension "2_2";
chrA01	Undefined	as_event	18211860	18212424	.	-	.	transcript_id "TCONS_00002537,TCONS_00002536"; gene_id "chrA01:18210002-18213431C"; flanks "18212424^,18211860^"; structure "1-,2-"; splice_chain "18212038-,18212036-"; sources "Undefined,Undefined"; NMorMRNA "null"; degree "4"; dimension "2_2";
chrA01	Undefined	as_event	18581002	18581151	.	-	.	transcript_id "TCONS_00002547/TCONS_00002548,TCONS_00002546"; gene_id "chrA01:18579090-18581818C"; flanks "18581151^,18581002^"; structure "1-,2-"; splice_chain "18581078-,18581075-"; sources "Undefined,Undefined"; NMorMRNA "null"; degree "4"; dimension "2_2";
chrA01	Undefined	as_event	18580307	18580736	.	-	.	transcript_id "TCONS_00002546,TCONS_00002547"; gene_id "chrA01:18579090-18581818C"; flanks "18580736^,18580307^"; structure "1-2^4-,3-"; splice_chain "18580617-18580525^18580445-,18580473-"; sources "Undefined,Undefined"; NMorMRNA "null"; degree "4"; dimension "2_2";
chrA01	Undefined	as_event	18579552	18579915	.	-	.	transcript_id "TCONS_00002547,TCONS_00002546"; gene_id "chrA01:18579090-18581818C"; flanks "18579915^,18579552-"; structure "0,1-2^"; splice_chain ",18579826-18579798^"; sources "Undefined,Undefined"; NMorMRNA "null"; degree "4"; dimension "2_2";
chrA01	Undefined	as_event	18742050	18742239	.	-	.	transcript_id "TCONS_00002551,TCONS_00002552"; gene_id "chrA01:18738918-18743547C"; flanks "18742239^,18742050^"; structure "1-,2-"; splice_chain "18742161-,18742159-"; sources "Undefined,Undefined"; NMorMRNA "null"; degree "4"; dimension "2_2";
chrA01	Undefined	as_event	18745841	18746324	.	-	.	transcript_id "TCONS_00002555,TCONS_00002554"; gene_id "chrA01:18744644-18747641C"; flanks "18746324-,18745841^"; structure "1^3-,2^4-"; splice_chain "18746056^18745978-,18746055^18745977-"; sources "Undefined,Undefined"; NMorMRNA "null"; degree "4"; dimension "2_2";
chrA01	Undefined	as_event	18770578	18771031	.	-	.	transcript_id "TCONS_00002560,TCONS_00002561"; gene_id "chrA01:18767249-18771049C"; flanks "18771031[,18770578-"; structure "1^,2^"; splice_chain "18770813^,18770811^"; sources "Undefined,Undefined"; NMorMRNA "null"; degree "4"; dimension "2_2";
chrA01	Undefined	as_event	18770348	18770811	.	-	.	transcript_id "TCONS_00002562,TCONS_00002561,TCONS_00002559"; gene_id "chrA01:18767249-18771049C"; flanks "18770811^,18770348^"; structure "1-,2-,3-"; splice_chain "18770588-,18770578-,18770576-"; sources "Undefined,Undefined,Undefined"; NMorMRNA "null"; degree "9"; dimension "3_3";
chrA01	Undefined	as_event	18770348	18771031	.	-	.	transcript_id "TCONS_00002560,TCONS_00002561,TCONS_00002559"; gene_id "chrA01:18767249-18771049C"; flanks "18771031[,18770348^"; structure "1^3-,2^3-,2^4-"; splice_chain "18770813^18770578-,18770811^18770578-,18770811^18770576-"; sources "Undefined,Undefined,Undefined"; NMorMRNA "null"; degree "9"; dimension "3_3";
chrA01	Undefined	as_event	18769021	18770242	.	-	.	transcript_id "TCONS_00002562,TCONS_00002561,TCONS_00002559/TCONS_00002560"; gene_id "chrA01:18767249-18771049C"; flanks "18770242-,18769021^"; structure "1^4-,2^6-,3^5-"; splice_chain "18769448^18769368-,18769440^18769355-,18769438^18769358-"; sources "Undefined,Undefined,Undefined"; NMorMRNA "null"; degree "9"; dimension "3_3";
chrA01	Undefined	as_event	18767249	18768181	.	-	.	transcript_id "TCONS_00002559,TCONS_00002560/TCONS_00002561/TCONS_00002562"; gene_id "chrA01:18767249-18771049C"; flanks "18768181^,18767249]"; structure "1-,2-"; splice_chain "18767863-,18767858-"; sources "Undefined,Undefined"; NMorMRNA "null"; degree "4"; dimension "2_2";
chrA01	Undefined	as_event	18968706	18970014	.	-	.	transcript_id "TCONS_00002576,TCONS_00002575"; gene_id "chrA01:18966841-18970767C"; flanks "18970014-,18968706^"; structure "0,1^2-3^4-"; splice_chain ",18969937^18969860-18969385^18969305-"; sources "Undefined,Undefined"; NMorMRNA "null"; degree "4"; dimension "2_2";
chrA01	Undefined	as_event	18968218	18968632	.	-	.	transcript_id "TCONS_00002576,TCONS_00002575"; gene_id "chrA01:18966841-18970767C"; flanks "18968632-,18968218^"; structure "0,1^2-"; splice_chain ",18968478^18968408-"; sources "Undefined,Undefined"; NMorMRNA "null"; degree "4"; dimension "2_2";
chrA01	Undefined	as_event	18973392	18973588	.	-	.	transcript_id "TCONS_00002579,TCONS_00002578"; gene_id "chrA01:18972280-18975487C"; flanks "18973588^,18973392^"; structure "1-,2-"; splice_chain "18973486-,18973485-"; sources "Undefined,Undefined"; NMorMRNA "null"; degree "4"; dimension "2_2";
chrA01	Undefined	as_event	18972849	18973021	.	-	.	transcript_id "TCONS_00002578,TCONS_00002579"; gene_id "chrA01:18972280-18975487C"; flanks "18973021^,18972849^"; structure "1-,2-"; splice_chain "18972909-,18972895-"; sources "Undefined,Undefined"; NMorMRNA "null"; degree "4"; dimension "2_2";
chrA01	Undefined	as_event	19097858	19098669	.	-	.	transcript_id "TCONS_00002582,TCONS_00002583"; gene_id "chrA01:19097565-19099371C"; flanks "19098669-,19097858-"; structure "1^,2^"; splice_chain "19097957^,19097955^"; sources "Undefined,Undefined"; NMorMRNA "null"; degree "4"; dimension "2_2";
chrA01	Undefined	as_event	19097565	19097858	.	-	.	transcript_id "TCONS_00002583,TCONS_00002582"; gene_id "chrA01:19097565-19099371C"; flanks "19097858-,19097565]"; structure "1^3-,2^4-"; splice_chain "19097702^19097607-,19097699^19097604-"; sources "Undefined,Undefined"; NMorMRNA "null"; degree "4"; dimension "2_2";
chrA01	Undefined	as_event	19097565	19099038	.	-	.	transcript_id "TCONS_00002581,TCONS_00002582,TCONS_00002583"; gene_id "chrA01:19097565-19099371C"; flanks "19099038^,19097565]"; structure "1-3^6-,2-4^7-9^11-,2-5^7-8^10-"; splice_chain "19098677-19097975^19097876-,19098669-19097957^19097858-19097699^19097604-,19098669-19097955^19097858-19097702^19097607-"; sources "Undefined,Undefined,Undefined"; NMorMRNA "null"; degree "9"; dimension "3_3";
chrA01	Undefined	as_event	19191295	19191724	.	-	.	transcript_id "TCONS_00002585,TCONS_00002586"; gene_id "chrA01:19191295-19191724C"; flanks "19191724[,19191295]"; structure "0,1^2-"; splice_chain ",19191412^19191309-"; sources "Undefined,Undefined"; NMorMRNA "null"; degree "4"; dimension "2_2";
chrA01	Undefined	as_event	19201669	19202925	.	-	.	transcript_id "TCONS_00002587,TCONS_00002588"; gene_id "chrA01:19201669-19204057C"; flanks "19202925-,19201669]"; structure "1^3-,2^4-"; splice_chain "19202763^19202366-,19202762^19202365-"; sources "Undefined,Undefined"; NMorMRNA "null"; degree "4"; dimension "2_2";
chrA01	Undefined	as_event	19327035	19327294	.	-	.	transcript_id "TCONS_00002594,TCONS_00002595"; gene_id "chrA01:19325171-19328093C"; flanks "19327294-,19327035^"; structure "1^3-,2^4-"; splice_chain "19327263^19327152-,19327231^19327120-"; sources "Undefined,Undefined"; NMorMRNA "null"; degree "4"; dimension "2_2";
chrA01	Undefined	as_event	19396884	19397654	.	-	.	transcript_id "TCONS_00002597,TCONS_00002596"; gene_id "chrA01:19396196-19397654C"; flanks "19397654[,19396884^"; structure "0,1^2-"; splice_chain ",19397266^19397138-"; sources "Undefined,Undefined"; NMorMRNA "null"; degree "4"; dimension "2_2";
chrA01	Undefined	as_event	19439288	19439565	.	-	.	transcript_id "TCONS_00002601,TCONS_00002600"; gene_id "chrA01:19438189-19439733C"; flanks "19439565-,19439288^"; structure "0,1^2-"; splice_chain ",19439485^19439378-"; sources "Undefined,Undefined"; NMorMRNA "null"; degree "4"; dimension "2_2";
chrA01	Undefined	as_event	19480411	19481015	.	-	.	transcript_id "TCONS_00002604/TCONS_00002605,TCONS_00002603"; gene_id "chrA01:19476878-19481015C"; flanks "19481015[,19480411-"; structure "1^,2^"; splice_chain "19480654^,19480504^"; sources "Undefined,Undefined"; NMorMRNA "null"; degree "4"; dimension "2_2";
chrA01	Undefined	as_event	19478820	19479048	.	-	.	transcript_id "TCONS_00002603/TCONS_00002605,TCONS_00002604"; gene_id "chrA01:19476878-19481015C"; flanks "19479048-,19478820-"; structure "1^,2^"; splice_chain "19478932^,19478931^"; sources "Undefined,Undefined"; NMorMRNA "null"; degree "4"; dimension "2_2";
chrA01	Undefined	as_event	19476878	19478820	.	-	.	transcript_id "TCONS_00002603,TCONS_00002604/TCONS_00002605"; gene_id "chrA01:19476878-19481015C"; flanks "19478820-,19476878]"; structure "0,1^2-"; splice_chain ",19478656^19478544-"; sources "Undefined,Undefined"; NMorMRNA "null"; degree "4"; dimension "2_2";
chrA01	Undefined	as_event	19677068	19677544	.	-	.	transcript_id "TCONS_00002609,TCONS_00002608"; gene_id "chrA01:19676880-19678153C"; flanks "19677544-,19677068^"; structure "0,1^2-3^4-"; splice_chain ",19677471^19677380-19677201^19677121-"; sources "Undefined,Undefined"; NMorMRNA "null"; degree "4"; dimension "2_2";
chrA01	Undefined	as_event	19679014	19679373	.	-	.	transcript_id "TCONS_00002610,TCONS_00002612,TCONS_00002611"; gene_id "chrA01:19678260-19680716C"; flanks "19679373-,19679014^"; structure "1^4-,2^5-,3^6-"; splice_chain "19679212^19679109-,19679204^19679101-,19679202^19679099-"; sources "Undefined,Undefined,Undefined"; NMorMRNA "null"; degree "9"; dimension "3_3";
chrA01	Undefined	as_event	19704499	19704995	.	-	.	transcript_id "TCONS_00002613,TCONS_00002615/TCONS_00002616"; gene_id "chrA01:19703214-19705717C"; flanks "19704995-,19704499-"; structure "1^,2^"; splice_chain "19704849^,19704819^"; sources "Undefined,Undefined"; NMorMRNA "null"; degree "4"; dimension "2_2";
chrA01	Undefined	as_event	19704351	19704995	.	-	.	transcript_id "TCONS_00002614,TCONS_00002616"; gene_id "chrA01:19703214-19705717C"; flanks "19704995-,19704351^"; structure "1^3-,2^4-"; splice_chain "19704829^19704509-,19704819^19704499-"; sources "Undefined,Undefined"; NMorMRNA "null"; degree "4"; dimension "2_2";
chrA01	Undefined	as_event	19703903	19704499	.	-	.	transcript_id "TCONS_00002616,TCONS_00002615"; gene_id "chrA01:19703214-19705717C"; flanks "19704499-,19703903^"; structure "1^3-,2^4-"; splice_chain "19704351^19704272-,19704350^19704271-"; sources "Undefined,Undefined"; NMorMRNA "null"; degree "4"; dimension "2_2";
chrA01	Undefined	as_event	19703592	19704271	.	-	.	transcript_id "TCONS_00002613,TCONS_00002615"; gene_id "chrA01:19703214-19705717C"; flanks "19704271-,19703592^"; structure "1^3-,2^4-"; splice_chain "19703914^19703768-,19703903^19703757-"; sources "Undefined,Undefined"; NMorMRNA "null"; degree "4"; dimension "2_2";
chrA01	Undefined	as_event	19703592	19704272	.	-	.	transcript_id "TCONS_00002614,TCONS_00002616"; gene_id "chrA01:19703214-19705717C"; flanks "19704272-,19703592^"; structure "1^3-,2^4-"; splice_chain "19703929^19703790-,19703903^19703757-"; sources "Undefined,Undefined"; NMorMRNA "null"; degree "4"; dimension "2_2";
chrA01	Undefined	as_event	19703592	19704499	.	-	.	transcript_id "TCONS_00002616,TCONS_00002613,TCONS_00002615"; gene_id "chrA01:19703214-19705717C"; flanks "19704499-,19703592^"; structure "1^3-6^8-,2^4-5^7-,2^4-6^8-"; splice_chain "19704351^19704272-19703903^19703757-,19704350^19704271-19703914^19703768-,19704350^19704271-19703903^19703757-"; sources "Undefined,Undefined,Undefined"; NMorMRNA "null"; degree "9"; dimension "3_3";
chrA01	Undefined	as_event	19703592	19704995	.	-	.	transcript_id "TCONS_00002613,TCONS_00002614,TCONS_00002616,TCONS_00002615"; gene_id "chrA01:19703214-19705717C"; flanks "19704995-,19703592^"; structure "1^5-7^9-11^14-,2^4-6^8-10^13-,3^5-6^8-12^15-,3^5-7^9-12^15-"; splice_chain "19704849^19704499-19704350^19704271-19703914^19703768-,19704829^19704509-19704351^19704272-19703929^19703790-,19704819^19704499-19704351^19704272-19703903^19703757-,197…
chrA01	Undefined	as_event	19721755	19721986	.	-	.	transcript_id "TCONS_00002617,TCONS_00002618"; gene_id "chrA01:19720242-19723418C"; flanks "19721986-,19721755^"; structure "0,1^2-"; splice_chain ",19721909^19721836-"; sources "Undefined,Undefined"; NMorMRNA "null"; degree "4"; dimension "2_2";
chrA01	Undefined	as_event	19877416	19878301	.	-	.	transcript_id "TCONS_00002629,TCONS_00002628"; gene_id "chrA01:19876051-19878301C"; flanks "19878301[,19877416^"; structure "1^3-,2^4-"; splice_chain "19878129^19877609-,19878127^19877607-"; sources "Undefined,Undefined"; NMorMRNA "null"; degree "4"; dimension "2_2";
chrA01	Undefined	as_event	20006421	20006694	.	-	.	transcript_id "TCONS_00002635/TCONS_00002637,TCONS_00002636"; gene_id "chrA01:20005619-20009530C"; flanks "20006694-,20006421-"; structure "1^,2^"; splice_chain "20006548^,20006529^"; sources "Undefined,Undefined"; NMorMRNA "null"; degree "4"; dimension "2_2";
chrA01	Undefined	as_event	20163488	20164184	.	-	.	transcript_id "TCONS_00002648,TCONS_00002649"; gene_id "chrA01:20163098-20165307C"; flanks "20164184-,20163488^"; structure "1^3-,2^4-5^6-"; splice_chain "20164023^20163910-,20164013^20163900-20163725^20163646-"; sources "Undefined,Undefined"; NMorMRNA "null"; degree "4"; dimension "2_2";
chrA01	Undefined	as_event	20170891	20173041	.	-	.	transcript_id "TCONS_00002652,TCONS_00002651"; gene_id "chrA01:20167202-20173507C"; flanks "20173041^,20170891-"; structure "0,1-2^3-4^5-6^7-8^9-10^11-12^13-14^15-16^"; splice_chain ",20172174-20172103^20172004-20171936^20171847-20171776^20171673-20171602^20171516-20171445^20171357-20171286^20171196-20171125^20171047-20170976^"; sources "Undefined,Undefined"; NMorMRNA "null"; degree "4"; dimensio…
chrA01	Undefined	as_event	20169242	20173041	.	-	.	transcript_id "TCONS_00002650,TCONS_00002651,TCONS_00002652"; gene_id "chrA01:20167202-20173507C"; flanks "20173041^,20169242-"; structure "0,1-2^3-4^5-6^7-8^9-10^11-12^13-14^15-16^17-18^19-20^21-22^23-24^25-26^27-28^29-30^,17-18^19-20^21-22^23-24^25-26^27-28^29-30^"; splice_chain ",20172174-20172103^20172004-20171936^20171847-20171776^20171673-20171602^20171516-20171445^20171357-20171286^2017119…
chrA01	Undefined	as_event	20497420	20497837	.	-	.	transcript_id "TCONS_00002663/TCONS_00002664,TCONS_00002662"; gene_id "chrA01:20495473-20499985C"; flanks "20497837-,20497420^"; structure "0,1^2-"; splice_chain ",20497625^20497547-"; sources "Undefined,Undefined"; NMorMRNA "null"; degree "4"; dimension "2_2";
chrA01	Undefined	as_event	20496537	20497163	.	-	.	transcript_id "TCONS_00002663,TCONS_00002662/TCONS_00002664"; gene_id "chrA01:20495473-20499985C"; flanks "20497163-,20496537^"; structure "0,1^2-"; splice_chain ",20497133^20496787-"; sources "Undefined,Undefined"; NMorMRNA "null"; degree "4"; dimension "2_2";
chrA01	Undefined	as_event	20536304	20536546	.	-	.	transcript_id "TCONS_00002665,TCONS_00002666"; gene_id "chrA01:20535055-20537480C"; flanks "20536546^,20536304^"; structure "1-,2-"; splice_chain "20536472-,20536456-"; sources "Undefined,Undefined"; NMorMRNA "null"; degree "4"; dimension "2_2";
chrA01	Undefined	as_event	20631080	20631508	.	-	.	transcript_id "TCONS_00002669/TCONS_00002670,TCONS_00002671"; gene_id "chrA01:20629171-20631988C"; flanks "20631508-,20631080^"; structure "0,1^2-"; splice_chain ",20631403^20631325-"; sources "Undefined,Undefined"; NMorMRNA "null"; degree "4"; dimension "2_2";
chrA01	Undefined	as_event	20629513	20629986	.	-	.	transcript_id "TCONS_00002670,TCONS_00002669"; gene_id "chrA01:20629171-20631988C"; flanks "20629986-,20629513^"; structure "1^3-5^7-,2^4-6^8-"; splice_chain "20629884^20629793-20629740^20629643-,20629870^20629779-20629726^20629629-"; sources "Undefined,Undefined"; NMorMRNA "null"; degree "4"; dimension "2_2";
chrA01	Undefined	as_event	20653403	20653672	.	-	.	transcript_id "TCONS_00002673,TCONS_00002674"; gene_id "chrA01:20651107-20653672C"; flanks "20653672[,20653403^"; structure "0,1^2-"; splice_chain ",20653520^20653443-"; sources "Undefined,Undefined"; NMorMRNA "null"; degree "4"; dimension "2_2";
chrA01	Undefined	as_event	20651107	20652756	.	-	.	transcript_id "TCONS_00002673,TCONS_00002674"; gene_id "chrA01:20651107-20653672C"; flanks "20652756-,20651107]"; structure "0,1^2-"; splice_chain ",20652587^20652430-"; sources "Undefined,Undefined"; NMorMRNA "null"; degree "4"; dimension "2_2";
chrA01	Undefined	as_event	20703598	20704201	.	-	.	transcript_id "TCONS_00002678,TCONS_00002677"; gene_id "chrA01:20703598-20707313C"; flanks "20704201^,20703598]"; structure "1-,2-"; splice_chain "20704120-,20703910-"; sources "Undefined,Undefined"; NMorMRNA "null"; degree "4"; dimension "2_2";
chrA01	Undefined	as_event	21014328	21014802	.	-	.	transcript_id "TCONS_00002696,TCONS_00002695"; gene_id "chrA01:21012106-21015275C"; flanks "21014802-,21014328^"; structure "1^3-,2^4-5^6-"; splice_chain "21014653^21014561-,21014640^21014556-21014485^21014387-"; sources "Undefined,Undefined"; NMorMRNA "null"; degree "4"; dimension "2_2";
chrA01	Undefined	as_event	21013866	21014231	.	-	.	transcript_id "TCONS_00002695,TCONS_00002696"; gene_id "chrA01:21012106-21015275C"; flanks "21014231-,21013866^"; structure "1^3-,2^4-"; splice_chain "21014195^21013958-,21014154^21013917-"; sources "Undefined,Undefined"; NMorMRNA "null"; degree "4"; dimension "2_2";
chrA01	Undefined	as_event	21424977	21425550	.	-	.	transcript_id "TCONS_00002714,TCONS_00002715"; gene_id "chrA01:21424407-21425550C"; flanks "21425550[,21424977-"; structure "1^,2^"; splice_chain "21425102^,21425079^"; sources "Undefined,Undefined"; NMorMRNA "null"; degree "4"; dimension "2_2";
chrA01	Undefined	as_event	21464458	21464658	.	-	.	transcript_id "TCONS_00002719,TCONS_00002718"; gene_id "chrA01:21464051-21465935C"; flanks "21464658-,21464458^"; structure "0,1^2-"; splice_chain ",21464591^21464506-"; sources "Undefined,Undefined"; NMorMRNA "null"; degree "4"; dimension "2_2";
chrA01	Undefined	as_event	21558675	21558899	.	-	.	transcript_id "TCONS_00002735,TCONS_00002734"; gene_id "chrA01:21557692-21559699C"; flanks "21558899-,21558675^"; structure "0,1^2-"; splice_chain ",21558831^21558740-"; sources "Undefined,Undefined"; NMorMRNA "null"; degree "4"; dimension "2_2";
chrA01	Undefined	as_event	21558334	21558592	.	-	.	transcript_id "TCONS_00002735,TCONS_00002734"; gene_id "chrA01:21557692-21559699C"; flanks "21558592-,21558334^"; structure "0,1^2-"; splice_chain ",21558518^21558432-"; sources "Undefined,Undefined"; NMorMRNA "null"; degree "4"; dimension "2_2";
chrA01	Undefined	as_event	21653944	21654316	.	-	.	transcript_id "TCONS_00002737,TCONS_00002738"; gene_id "chrA01:21653944-21654448C"; flanks "21654316^,21653944]"; structure "1-,2-"; splice_chain "21654186-,21654184-"; sources "Undefined,Undefined"; NMorMRNA "null"; degree "4"; dimension "2_2";
chrA01	Undefined	as_event	21972189	21972648	.	-	.	transcript_id "TCONS_00002755,TCONS_00002756"; gene_id "chrA01:21969778-21972648C"; flanks "21972648[,21972189^"; structure "1^3-,2^4-"; splice_chain "21972391^21972292-,21972374^21972275-"; sources "Undefined,Undefined"; NMorMRNA "null"; degree "4"; dimension "2_2";
chrA01	Undefined	as_event	21971111	21971600	.	-	.	transcript_id "TCONS_00002756,TCONS_00002755"; gene_id "chrA01:21969778-21972648C"; flanks "21971600-,21971111^"; structure "0,1^2-"; splice_chain ",21971437^21971365-"; sources "Undefined,Undefined"; NMorMRNA "null"; degree "4"; dimension "2_2";
chrA01	Undefined	as_event	22372908	22373340	.	-	.	transcript_id "TCONS_00002774/TCONS_00002775,TCONS_00002776"; gene_id "chrA01:22370543-22373746C"; flanks "22373340-,22372908^"; structure "0,1^2-"; splice_chain ",22373083^22372995-"; sources "Undefined,Undefined"; NMorMRNA "null"; degree "4"; dimension "2_2";
chrA01	Undefined	as_event	22370543	22371191	.	-	.	transcript_id "TCONS_00002774,TCONS_00002775"; gene_id "chrA01:22370543-22373746C"; flanks "22371191-,22370543]"; structure "1^3-,2^4-"; splice_chain "22371124^22371041-,22371114^22371031-"; sources "Undefined,Undefined"; NMorMRNA "null"; degree "4"; dimension "2_2";
chrA01	Undefined	as_event	22399152	22399492	.	-	.	transcript_id "TCONS_00002778,TCONS_00002777"; gene_id "chrA01:22399152-22400799C"; flanks "22399492-,22399152]"; structure "0,1^2-"; splice_chain ",22399324^22399258-"; sources "Undefined,Undefined"; NMorMRNA "null"; degree "4"; dimension "2_2";
chrA01	Undefined	as_event	22551461	22551792	.	-	.	transcript_id "TCONS_00002783,TCONS_00002782"; gene_id "chrA01:22551325-22553501C"; flanks "22551792-,22551461^"; structure "0,1^2-"; splice_chain ",22551641^22551569-"; sources "Undefined,Undefined"; NMorMRNA "null"; degree "4"; dimension "2_2";
chrA01	Undefined	as_event	22707790	22708158	.	-	.	transcript_id "TCONS_00002796,TCONS_00002795"; gene_id "chrA01:22706105-22708562C"; flanks "22708158-,22707790^"; structure "0,1^2-"; splice_chain ",22708039^22707975-"; sources "Undefined,Undefined"; NMorMRNA "null"; degree "4"; dimension "2_2";
chrA01	Undefined	as_event	22707020	22707503	.	-	.	transcript_id "TCONS_00002796,TCONS_00002795"; gene_id "chrA01:22706105-22708562C"; flanks "22707503^,22707020^"; structure "1-4^6-,2-3^5-"; splice_chain "22707428-22707339^22707116-,22707425-22707356^22707133-"; sources "Undefined,Undefined"; NMorMRNA "null"; degree "4"; dimension "2_2";
chrA01	Undefined	as_event	22706865	22707020	.	-	.	transcript_id "TCONS_00002795,TCONS_00002796"; gene_id "chrA01:22706105-22708562C"; flanks "22707020^,22706865^"; structure "1-,2-"; splice_chain "22706948-,22706941-"; sources "Undefined,Undefined"; NMorMRNA "null"; degree "4"; dimension "2_2";
chrA01	Undefined	as_event	22923755	22924489	.	-	.	transcript_id "TCONS_00002802,TCONS_00002803"; gene_id "chrA01:22921664-22924824C"; flanks "22924489-,22923755^"; structure "1^2-,3^4-"; splice_chain "22924227^22924157-,22924011^22923916-"; sources "Undefined,Undefined"; NMorMRNA "null"; degree "4"; dimension "2_2";
chrA01	Undefined	as_event	22945063	22945574	.	-	.	transcript_id "TCONS_00002806,TCONS_00002805"; gene_id "chrA01:22945063-22946702C"; flanks "22945574-,22945063]"; structure "0,1^2-"; splice_chain ",22945450^22945378-"; sources "Undefined,Undefined"; NMorMRNA "null"; degree "4"; dimension "2_2";
chrA01	Undefined	as_event	22961214	22962190	.	-	.	transcript_id "TCONS_00002807,TCONS_00002808"; gene_id "chrA01:22960270-22962190C"; flanks "22962190[,22961214^"; structure "1^3-,2^4-"; splice_chain "22961935^22961404-,22961925^22961394-"; sources "Undefined,Undefined"; NMorMRNA "null"; degree "4"; dimension "2_2";
chrA01	Undefined	as_event	23047838	23048431	.	-	.	transcript_id "TCONS_00002812,TCONS_00002813"; gene_id "chrA01:23046344-23048431C"; flanks "23048431[,23047838^"; structure "1^3-,2^4-"; splice_chain "23048328^23048057-,23048294^23048023-"; sources "Undefined,Undefined"; NMorMRNA "null"; degree "4"; dimension "2_2";
chrA01	Undefined	as_event	23231913	23232250	.	-	.	transcript_id "TCONS_00002818,TCONS_00002819"; gene_id "chrA01:23224789-23232806C"; flanks "23232250^,23231913^"; structure "1-,2-"; splice_chain "23232051-,23232047-"; sources "Undefined,Undefined"; NMorMRNA "null"; degree "4"; dimension "2_2";
chrA01	Undefined	as_event	23231197	23231671	.	-	.	transcript_id "TCONS_00002817,TCONS_00002818/TCONS_00002819"; gene_id "chrA01:23224789-23232806C"; flanks "23231671-,23231197^"; structure "1^3-,2^4-"; splice_chain "23231645^23231332-,23231635^23231322-"; sources "Undefined,Undefined"; NMorMRNA "null"; degree "4"; dimension "2_2";
chrA01	Undefined	as_event	23228802	23229342	.	-	.	transcript_id "TCONS_00002817,TCONS_00002818/TCONS_00002819"; gene_id "chrA01:23224789-23232806C"; flanks "23229342^,23228802^"; structure "1-,2-"; splice_chain "23228854-,23228851-"; sources "Undefined,Undefined"; NMorMRNA "null"; degree "4"; dimension "2_2";
chrA01	Undefined	as_event	23227073	23227880	.	-	.	transcript_id "TCONS_00002817,TCONS_00002818/TCONS_00002819"; gene_id "chrA01:23224789-23232806C"; flanks "23227880-,23227073^"; structure "1^2-3^5-,4^6-"; splice_chain "23227849^23227720-23227438^23227265-,23227428^23227255-"; sources "Undefined,Undefined"; NMorMRNA "null"; degree "4"; dimension "2_2";
chrA01_random	Undefined	as_event	22227	22701	.	+	.	transcript_id "TCONS_00002877,TCONS_00002878"; gene_id "chrA01_random:22227-25093W"; flanks "22227[,22701^"; structure "0,1^2-"; splice_chain ",22540^22606-"; sources "Undefined,Undefined"; NMorMRNA "null"; degree "4"; dimension "2_2";
chrA01_random	Undefined	as_event	23794	24351	.	+	.	transcript_id "TCONS_00002877,TCONS_00002878"; gene_id "chrA01_random:22227-25093W"; flanks "23794-,24351^"; structure "0,1^2-"; splice_chain ",24124^24203-"; sources "Undefined,Undefined"; NMorMRNA "null"; degree "4"; dimension "2_2";
chrA01_random	Undefined	as_event	43352	43746	.	+	.	transcript_id "TCONS_00002881,TCONS_00002882"; gene_id "chrA01_random:42292-45592W"; flanks "43352-,43746^"; structure "0,1^2-"; splice_chain ",43437^43517-"; sources "Undefined,Undefined"; NMorMRNA "null"; degree "4"; dimension "2_2";
chrA01_random	Undefined	as_event	137579	138058	.	+	.	transcript_id "TCONS_00002891,TCONS_00002890"; gene_id "chrA01_random:137274-138058W"; flanks "137579^,138058]"; structure "1-,2-"; splice_chain "137819-,137834-"; sources "Undefined,Undefined"; NMorMRNA "null"; degree "4"; dimension "2_2";
chrA01_random	Undefined	as_event	139209	143555	.	+	.	transcript_id "TCONS_00002892,TCONS_00002893"; gene_id "chrA01_random:138488-146091W"; flanks "139209-,143555^"; structure "0,1^2-"; splice_chain ",140210^140826-"; sources "Undefined,Undefined"; NMorMRNA "null"; degree "4"; dimension "2_2";
chrA01_random	Undefined	as_event	145488	145769	.	+	.	transcript_id "TCONS_00002893,TCONS_00002894"; gene_id "chrA01_random:138488-146091W"; flanks "145488-,145769^"; structure "0,1^2-"; splice_chain ",145569^145650-"; sources "Undefined,Undefined"; NMorMRNA "null"; degree "4"; dimension "2_2";
chrA01_random	Undefined	as_event	425912	426276	.	+	.	transcript_id "TCONS_00002902,TCONS_00002900/TCONS_00002901"; gene_id "chrA01_random:421937-427584W"; flanks "425912-,426276^"; structure "0,1^2-"; splice_chain ",426041^426151-"; sources "Undefined,Undefined"; NMorMRNA "null"; degree "4"; dimension "2_2";
chrA01_random	Undefined	as_event	426477	426662	.	+	.	transcript_id "TCONS_00002900,TCONS_00002901/TCONS_00002902"; gene_id "chrA01_random:421937-427584W"; flanks "426477^,426662^"; structure "1-,2-"; splice_chain "426569-,426570-"; sources "Undefined,Undefined"; NMorMRNA "null"; degree "4"; dimension "2_2";
chrA01_random	Undefined	as_event	426748	427092	.	+	.	transcript_id "TCONS_00002901/TCONS_00002902,TCONS_00002900"; gene_id "chrA01_random:421937-427584W"; flanks "426748-,427092^"; structure "1^3-,2^4-"; splice_chain "426921^427000-,426931^427010-"; sources "Undefined,Undefined"; NMorMRNA "null"; degree "4"; dimension "2_2";
chrA01_random	Undefined	as_event	427183	427584	.	+	.	transcript_id "TCONS_00002901,TCONS_00002902,TCONS_00002900"; gene_id "chrA01_random:421937-427584W"; flanks "427183-,427584]"; structure "1^4-,2^5-,3^6-"; splice_chain "427298^427372-,427299^427373-,427300^427374-"; sources "Undefined,Undefined,Undefined"; NMorMRNA "null"; degree "9"; dimension "3_3";
chrA01_random	Undefined	as_event	433318	433627	.	+	.	transcript_id "TCONS_00002903,TCONS_00002904"; gene_id "chrA01_random:431720-434102W"; flanks "433318-,433627^"; structure "0,1^2-"; splice_chain ",433425^433522-"; sources "Undefined,Undefined"; NMorMRNA "null"; degree "4"; dimension "2_2";
chrA01_random	Undefined	as_event	575644	578781	.	+	.	transcript_id "TCONS_00002907/TCONS_00002909,TCONS_00002906"; gene_id "chrA01_random:575644-579119W"; flanks "575644[,578781-"; structure "1^,2^"; splice_chain "578630^,578635^"; sources "Undefined,Undefined"; NMorMRNA "null"; degree "4"; dimension "2_2";
chrA01_random	Undefined	as_event	578781	579119	.	+	.	transcript_id "TCONS_00002906/TCONS_00002907,TCONS_00002909"; gene_id "chrA01_random:575644-579119W"; flanks "578781-,579119]"; structure "0,1^2-"; splice_chain ",578851^578965-"; sources "Undefined,Undefined"; NMorMRNA "null"; degree "4"; dimension "2_2";
chrA01_random	Undefined	as_event	575644	579119	.	+	.	transcript_id "TCONS_00002907,TCONS_00002909,TCONS_00002906,TCONS_00002908"; gene_id "chrA01_random:575644-579119W"; flanks "575644[,579119]"; structure "1^4-,1^4-6^7-,2^4-,3^5-"; splice_chain "578630^578781-,578630^578781-578851^578965-,578635^578781-,578640^578791-"; sources "Undefined,Undefined,Undefined,Undefined"; NMorMRNA "null"; degree "16"; dimension "4_4";
chrA01_random	Undefined	as_event	620375	620733	.	+	.	transcript_id "TCONS_00002915,TCONS_00002914"; gene_id "chrA01_random:618756-622244W"; flanks "620375-,620733-"; structure "1^,2^"; splice_chain "620648^,620650^"; sources "Undefined,Undefined"; NMorMRNA "null"; degree "4"; dimension "2_2";
chrA01_random	Undefined	as_event	1590777	1590921	.	+	.	transcript_id "TCONS_00002933,TCONS_00002934"; gene_id "chrA01_random:1589306-1591358W"; flanks "1590777^,1590921^"; structure "1-,2-"; splice_chain "1590859-,1590860-"; sources "Undefined,Undefined"; NMorMRNA "null"; degree "4"; dimension "2_2";
chrA01_random	Undefined	as_event	2095086	2095358	.	+	.	transcript_id "TCONS_00002941,TCONS_00002940/TCONS_00002942"; gene_id "chrA01_random:2093758-2097113W"; flanks "2095086-,2095358^"; structure "0,1^2-"; splice_chain ",2095196^2095325-"; sources "Undefined,Undefined"; NMorMRNA "null"; degree "4"; dimension "2_2";
chrA01_random	Undefined	as_event	2095669	2095808	.	+	.	transcript_id "TCONS_00002940/TCONS_00002942,TCONS_00002941"; gene_id "chrA01_random:2093758-2097113W"; flanks "2095669-,2095808-"; structure "1^,2^"; splice_chain "2095725^,2095726^"; sources "Undefined,Undefined"; NMorMRNA "null"; degree "4"; dimension "2_2";
chrA01_random	Undefined	as_event	2096027	2096178	.	+	.	transcript_id "TCONS_00002940/TCONS_00002941,TCONS_00002942"; gene_id "chrA01_random:2093758-2097113W"; flanks "2096027-,2096178-"; structure "1^,2^"; splice_chain "2096098^,2096099^"; sources "Undefined,Undefined"; NMorMRNA "null"; degree "4"; dimension "2_2";
chrA01_random	Undefined	as_event	2301933	2302146	.	+	.	transcript_id "TCONS_00002944,TCONS_00002945"; gene_id "chrA01_random:2301433-2303612W"; flanks "2301933-,2302146^"; structure "0,1^2-"; splice_chain ",2302022^2302104-"; sources "Undefined,Undefined"; NMorMRNA "null"; degree "4"; dimension "2_2";
chrA01_random	Undefined	as_event	2303214	2303361	.	+	.	transcript_id "TCONS_00002944,TCONS_00002945"; gene_id "chrA01_random:2301433-2303612W"; flanks "2303214-,2303361-"; structure "1^,2^"; splice_chain "2303283^,2303284^"; sources "Undefined,Undefined"; NMorMRNA "null"; degree "4"; dimension "2_2";
chrA01_random	Undefined	as_event	2307375	2309942	.	+	.	transcript_id "TCONS_00002947,TCONS_00002946"; gene_id "chrA01_random:2307375-2309942W"; flanks "2307375[,2309942]"; structure "1^3-,2^4-"; splice_chain "2307593^2307971-,2307610^2307988-"; sources "Undefined,Undefined"; NMorMRNA "null"; degree "4"; dimension "2_2";
chrA01_random	Undefined	as_event	2434279	2434530	.	+	.	transcript_id "TCONS_00002952,TCONS_00002953"; gene_id "chrA01_random:2431688-2434530W"; flanks "2434279-,2434530]"; structure "1^3-,2^4-"; splice_chain "2434406^2434487-,2434416^2434497-"; sources "Undefined,Undefined"; NMorMRNA "null"; degree "4"; dimension "2_2";
chrA01_random	Undefined	as_event	2545486	2545722	.	+	.	transcript_id "TCONS_00002961,TCONS_00002962"; gene_id "chrA01_random:2544509-2549397W"; flanks "2545486^,2545722^"; structure "1-,2-"; splice_chain "2545629-,2545630-"; sources "Undefined,Undefined"; NMorMRNA "null"; degree "4"; dimension "2_2";
chrA01_random	Undefined	as_event	2546201	2546478	.	+	.	transcript_id "TCONS_00002962,TCONS_00002961"; gene_id "chrA01_random:2544509-2549397W"; flanks "2546201-,2546478^"; structure "0,1^2-"; splice_chain ",2546289^2546373-"; sources "Undefined,Undefined"; NMorMRNA "null"; degree "4"; dimension "2_2";
chrA01_random	Undefined	as_event	2547405	2547698	.	+	.	transcript_id "TCONS_00002962,TCONS_00002961"; gene_id "chrA01_random:2544509-2549397W"; flanks "2547405-,2547698^"; structure "0,1^2-"; splice_chain ",2547514^2547589-"; sources "Undefined,Undefined"; NMorMRNA "null"; degree "4"; dimension "2_2";
chrA01_random	Undefined	as_event	2593631	2594390	.	+	.	transcript_id "TCONS_00002965,TCONS_00002966"; gene_id "chrA01_random:2593273-2596163W"; flanks "2593631-,2594390^"; structure "0,1^2-3^4-5^6-"; splice_chain ",2593746^2593829-2593914^2593988-2594203^2594301-"; sources "Undefined,Undefined"; NMorMRNA "null"; degree "4"; dimension "2_2";
chrA01_random	Undefined	as_event	2594905	2595364	.	+	.	transcript_id "TCONS_00002965,TCONS_00002966"; gene_id "chrA01_random:2593273-2596163W"; flanks "2594905-,2595364^"; structure "0,1^2-"; splice_chain ",2595100^2595179-"; sources "Undefined,Undefined"; NMorMRNA "null"; degree "4"; dimension "2_2";
chrA01_random	Undefined	as_event	3970	4695	.	-	.	transcript_id "TCONS_00002969,TCONS_00002968/TCONS_00002970"; gene_id "chrA01_random:3599-6441C"; flanks "4695-,3970^"; structure "0,1^2-"; splice_chain ",4139^4061-"; sources "Undefined,Undefined"; NMorMRNA "null"; degree "4"; dimension "2_2";
chrA01_random	Undefined	as_event	106518	106677	.	-	.	transcript_id "TCONS_00002983,TCONS_00002982"; gene_id "chrA01_random:106131-108587C"; flanks "106677^,106518^"; structure "1-,2-"; splice_chain "106591-,106590-"; sources "Undefined,Undefined"; NMorMRNA "null"; degree "4"; dimension "2_2";
chrA01_random	Undefined	as_event	130811	131248	.	-	.	transcript_id "TCONS_00002988,TCONS_00002987"; gene_id "chrA01_random:130418-132181C"; flanks "131248^,130811^"; structure "1-,2-"; splice_chain "130939-,130936-"; sources "Undefined,Undefined"; NMorMRNA "null"; degree "4"; dimension "2_2";
chrA01_random	Undefined	as_event	164413	164650	.	-	.	transcript_id "TCONS_00002990,TCONS_00002992"; gene_id "chrA01_random:162537-164674C"; flanks "164650[,164413-"; structure "1^,2^"; splice_chain "164533^,164506^"; sources "Undefined,Undefined"; NMorMRNA "null"; degree "4"; dimension "2_2";
chrA01_random	Undefined	as_event	400395	400602	.	-	.	transcript_id "TCONS_00003003,TCONS_00003002"; gene_id "chrA01_random:398356-401457C"; flanks "400602-,400395^"; structure "0,1^2-"; splice_chain ",400528^400448-"; sources "Undefined,Undefined"; NMorMRNA "null"; degree "4"; dimension "2_2";
chrA01_random	Undefined	as_event	399058	399295	.	-	.	transcript_id "TCONS_00003002,TCONS_00003003"; gene_id "chrA01_random:398356-401457C"; flanks "399295^,399058^"; structure "1-,2-"; splice_chain "399175-,399174-"; sources "Undefined,Undefined"; NMorMRNA "null"; degree "4"; dimension "2_2";
chrA01_random	Undefined	as_event	532092	532263	.	-	.	transcript_id "TCONS_00003008,TCONS_00003009"; gene_id "chrA01_random:530795-532511C"; flanks "532263^,532092^"; structure "1-,2-"; splice_chain "532156-,532153-"; sources "Undefined,Undefined"; NMorMRNA "null"; degree "4"; dimension "2_2";
chrA01_random	Undefined	as_event	568200	568773	.	-	.	transcript_id "TCONS_00003014,TCONS_00003015"; gene_id "chrA01_random:568200-569623C"; flanks "568773-,568200]"; structure "1^3-,2^4-"; splice_chain "568718^568539-,568708^568529-"; sources "Undefined,Undefined"; NMorMRNA "null"; degree "4"; dimension "2_2";
chrA01_random	Undefined	as_event	639035	639534	.	-	.	transcript_id "TCONS_00003021,TCONS_00003022"; gene_id "chrA01_random:638280-640944C"; flanks "639534-,639035]"; structure "0,1^2-"; splice_chain ",639470^639304-"; sources "Undefined,Undefined"; NMorMRNA "null"; degree "4"; dimension "2_2";
chrA01_random	Undefined	as_event	792686	792932	.	-	.	transcript_id "TCONS_00003023,TCONS_00003024/TCONS_00003025"; gene_id "chrA01_random:791230-794562C"; flanks "792932-,792686^"; structure "1^3-,2^4-"; splice_chain "792875^792799-,792840^792764-"; sources "Undefined,Undefined"; NMorMRNA "null"; degree "4"; dimension "2_2";
chrA01_random	Undefined	as_event	791230	792488	.	-	.	transcript_id "TCONS_00003024,TCONS_00003025"; gene_id "chrA01_random:791230-794562C"; flanks "792488^,791230]"; structure "1-,2-"; splice_chain "791507-,791504-"; sources "Undefined,Undefined"; NMorMRNA "null"; degree "4"; dimension "2_2";
chrA01_random	Undefined	as_event	791230	792597	.	-	.	transcript_id "TCONS_00003023,TCONS_00003024,TCONS_00003025"; gene_id "chrA01_random:791230-794562C"; flanks "792597-,791230]"; structure "1^3-,2^4-,2^5-"; splice_chain "792498^791514-,792488^791507-,792488^791504-"; sources "Undefined,Undefined,Undefined"; NMorMRNA "null"; degree "9"; dimension "3_3";
chrA01_random	Undefined	as_event	1306397	1307174	.	-	.	transcript_id "TCONS_00003026,TCONS_00003027"; gene_id "chrA01_random:1302656-1307295C"; flanks "1307174^,1306397-"; structure "0,1-2^"; splice_chain ",1307045-1307002^"; sources "Undefined,Undefined"; NMorMRNA "null"; degree "4"; dimension "2_2";
chrA01_random	Undefined	as_event	1306058	1306329	.	-	.	transcript_id "TCONS_00003026,TCONS_00003027"; gene_id "chrA01_random:1302656-1307295C"; flanks "1306329^,1306058^"; structure "1-,2-"; splice_chain "1306175-,1306173-"; sources "Undefined,Undefined"; NMorMRNA "null"; degree "4"; dimension "2_2";
chrA01_random	Undefined	as_event	1305375	1305669	.	-	.	transcript_id "TCONS_00003026,TCONS_00003027"; gene_id "chrA01_random:1302656-1307295C"; flanks "1305669-,1305375^"; structure "0,1^2-"; splice_chain ",1305613^1305527-"; sources "Undefined,Undefined"; NMorMRNA "null"; degree "4"; dimension "2_2";
chrA01_random	Undefined	as_event	1304142	1304433	.	-	.	transcript_id "TCONS_00003026,TCONS_00003027"; gene_id "chrA01_random:1302656-1307295C"; flanks "1304433-,1304142^"; structure "0,1^2-"; splice_chain ",1304314^1304217-"; sources "Undefined,Undefined"; NMorMRNA "null"; degree "4"; dimension "2_2";
chrA01_random	Undefined	as_event	1420296	1420593	.	-	.	transcript_id "TCONS_00003031,TCONS_00003032/TCONS_00003033"; gene_id "chrA01_random:1418608-1422309C"; flanks "1420593-,1420296^"; structure "1^3-,2^4-"; splice_chain "1420520^1420424-,1420510^1420414-"; sources "Undefined,Undefined"; NMorMRNA "null"; degree "4"; dimension "2_2";
chrA01_random	Undefined	as_event	1419604	1419825	.	-	.	transcript_id "TCONS_00003031,TCONS_00003032/TCONS_00003033"; gene_id "chrA01_random:1418608-1422309C"; flanks "1419825-,1419604^"; structure "0,1^2-"; splice_chain ",1419760^1419670-"; sources "Undefined,Undefined"; NMorMRNA "null"; degree "4"; dimension "2_2";
chrA01_random	Undefined	as_event	1418608	1419058	.	-	.	transcript_id "TCONS_00003031,TCONS_00003032,TCONS_00003033"; gene_id "chrA01_random:1418608-1422309C"; flanks "1419058-,1418608]"; structure "0,1^3-,2^4-"; splice_chain ",1419033^1418936-,1419023^1418926-"; sources "Undefined,Undefined,Undefined"; NMorMRNA "null"; degree "9"; dimension "3_3";
chrA01_random	Undefined	as_event	1435524	1435914	.	-	.	transcript_id "TCONS_00003036,TCONS_00003035"; gene_id "chrA01_random:1430051-1436497C"; flanks "1435914-,1435524^"; structure "1^3-,2^4-"; splice_chain "1435786^1435643-,1435784^1435641-"; sources "Undefined,Undefined"; NMorMRNA "null"; degree "4"; dimension "2_2";
chrA01_random	Undefined	as_event	1434759	1434917	.	-	.	transcript_id "TCONS_00003036,TCONS_00003035"; gene_id "chrA01_random:1430051-1436497C"; flanks "1434917^,1434759^"; structure "1-,2-"; splice_chain "1434830-,1434829-"; sources "Undefined,Undefined"; NMorMRNA "null"; degree "4"; dimension "2_2";
chrA01_random	Undefined	as_event	1479005	1479476	.	-	.	transcript_id "TCONS_00003039,TCONS_00003038"; gene_id "chrA01_random:1477998-1479476C"; flanks "1479476[,1479005^"; structure "1^3-,2^4-"; splice_chain "1479236^1479116-,1479235^1479115-"; sources "Undefined,Undefined"; NMorMRNA "null"; degree "4"; dimension "2_2";
chrA01_random	Undefined	as_event	1478568	1478917	.	-	.	transcript_id "TCONS_00003038,TCONS_00003039"; gene_id "chrA01_random:1477998-1479476C"; flanks "1478917-,1478568^"; structure "0,1^2-"; splice_chain ",1478758^1478674-"; sources "Undefined,Undefined"; NMorMRNA "null"; degree "4"; dimension "2_2";
chrA01_random	Undefined	as_event	2098657	2099115	.	-	.	transcript_id "TCONS_00003052,TCONS_00003053"; gene_id "chrA01_random:2097974-2100368C"; flanks "2099115-,2098657-"; structure "1^,2^"; splice_chain "2099014^,2098755^"; sources "Undefined,Undefined"; NMorMRNA "null"; degree "4"; dimension "2_2";
chrA01_random	Undefined	as_event	2365645	2365979	.	-	.	transcript_id "TCONS_00003054,TCONS_00003055"; gene_id "chrA01_random:2360378-2367106C"; flanks "2365979-,2365645^"; structure "1^3-,2^4-"; splice_chain "2365920^2365829-,2365918^2365827-"; sources "Undefined,Undefined"; NMorMRNA "null"; degree "4"; dimension "2_2";
chrA01_random	Undefined	as_event	2409806	2410086	.	-	.	transcript_id "TCONS_00003060,TCONS_00003061/TCONS_00003062"; gene_id "chrA01_random:2408639-2410817C"; flanks "2410086-,2409806^"; structure "0,1^2-"; splice_chain ",2409993^2409843-"; sources "Undefined,Undefined"; NMorMRNA "null"; degree "4"; dimension "2_2";
chrA01_random	Undefined	as_event	2409071	2409305	.	-	.	transcript_id "TCONS_00003060,TCONS_00003061"; gene_id "chrA01_random:2408639-2410817C"; flanks "2409305-,2409071^"; structure "0,1^2-"; splice_chain ",2409249^2409163-"; sources "Undefined,Undefined"; NMorMRNA "null"; degree "4"; dimension "2_2";
chrA02	Undefined	as_event	14841	15223	.	+	.	transcript_id "TCONS_00003082,TCONS_00003081"; gene_id "chrA02:14841-18951W"; flanks "14841[,15223^"; structure "1^3-,2^4-"; splice_chain "15049^15147-,15078^15176-"; sources "Undefined,Undefined"; NMorMRNA "null"; degree "4"; dimension "2_2";
chrA02	Undefined	as_event	83852	84054	.	+	.	transcript_id "TCONS_00003088,TCONS_00003087"; gene_id "chrA02:81668-84974W"; flanks "83852^,84054^"; structure "1-,2-"; splice_chain "83938-,83941-"; sources "Undefined,Undefined"; NMorMRNA "null"; degree "4"; dimension "2_2";
chrA02	Undefined	as_event	83938	84211	.	+	.	transcript_id "TCONS_00003088,TCONS_00003086"; gene_id "chrA02:81668-84974W"; flanks "83938-,84211^"; structure "1^3-,2^4-"; splice_chain "84054^84129-,84064^84139-"; sources "Undefined,Undefined"; NMorMRNA "null"; degree "4"; dimension "2_2";
chrA02	Undefined	as_event	83852	84211	.	+	.	transcript_id "TCONS_00003088,TCONS_00003086,TCONS_00003087"; gene_id "chrA02:81668-84974W"; flanks "83852^,84211^"; structure "1-3^5-,1-4^6-,2-3^5-"; splice_chain "83938-84054^84129-,83938-84064^84139-,83941-84054^84129-"; sources "Undefined,Undefined,Undefined"; NMorMRNA "null"; degree "9"; dimension "3_3";
chrA02	Undefined	as_event	200310	200785	.	+	.	transcript_id "TCONS_00003094,TCONS_00003093"; gene_id "chrA02:200056-202035W"; flanks "200310^,200785^"; structure "1-,2-"; splice_chain "200714-,200716-"; sources "Undefined,Undefined"; NMorMRNA "null"; degree "4"; dimension "2_2";
chrA02	Undefined	as_event	200961	201917	.	+	.	transcript_id "TCONS_00003093,TCONS_00003094"; gene_id "chrA02:200056-202035W"; flanks "200961-,201917]"; structure "1^3-,2^4-"; splice_chain "201120^201339-,201130^201349-"; sources "Undefined,Undefined"; NMorMRNA "null"; degree "4"; dimension "2_2";
chrA02	Undefined	as_event	226686	227097	.	+	.	transcript_id "TCONS_00003098,TCONS_00003099"; gene_id "chrA02:225400-229063W"; flanks "226686-,227097^"; structure "0,1^2-"; splice_chain ",226916^227007-"; sources "Undefined,Undefined"; NMorMRNA "null"; degree "4"; dimension "2_2";
chrA02	Undefined	as_event	227886	228244	.	+	.	transcript_id "TCONS_00003098,TCONS_00003099"; gene_id "chrA02:225400-229063W"; flanks "227886-,228244^"; structure "0,1^2-"; splice_chain ",228031^228127-"; sources "Undefined,Undefined"; NMorMRNA "null"; degree "4"; dimension "2_2";
chrA02	Undefined	as_event	228319	228585	.	+	.	transcript_id "TCONS_00003098,TCONS_00003099"; gene_id "chrA02:225400-229063W"; flanks "228319-,228585^"; structure "0,1^2-"; splice_chain ",228478^228554-"; sources "Undefined,Undefined"; NMorMRNA "null"; degree "4"; dimension "2_2";
chrA02	Undefined	as_event	235556	236300	.	+	.	transcript_id "TCONS_00003102,TCONS_00003101"; gene_id "chrA02:235011-239237W"; flanks "235556^,236300-"; structure "0,1-2^"; splice_chain ",235949-236152^"; sources "Undefined,Undefined"; NMorMRNA "null"; degree "4"; dimension "2_2";
chrA02	Undefined	as_event	306269	306816	.	+	.	transcript_id "TCONS_00003107,TCONS_00003106"; gene_id "chrA02:304064-306816W"; flanks "306269^,306816]"; structure "1-,2-"; splice_chain "306498-,306506-"; sources "Undefined,Undefined"; NMorMRNA "null"; degree "4"; dimension "2_2";
chrA02	Undefined	as_event	340000	340438	.	+	.	transcript_id "TCONS_00003109,TCONS_00003110"; gene_id "chrA02:337646-340931W"; flanks "340000-,340438^"; structure "1^3-,2^4-"; splice_chain "340184^340294-,340185^340295-"; sources "Undefined,Undefined"; NMorMRNA "null"; degree "4"; dimension "2_2";
chrA02	Undefined	as_event	348652	348972	.	+	.	transcript_id "TCONS_00003111,TCONS_00003112"; gene_id "chrA02:348400-350964W"; flanks "348652-,348972^"; structure "0,1^2-"; splice_chain ",348748^348829-"; sources "Undefined,Undefined"; NMorMRNA "null"; degree "4"; dimension "2_2";
chrA02	Undefined	as_event	725102	725422	.	+	.	transcript_id "TCONS_00003139,TCONS_00003140"; gene_id "chrA02:723459-726776W"; flanks "725102-,725422^"; structure "0,1^2-"; splice_chain ",725251^725327-"; sources "Undefined,Undefined"; NMorMRNA "null"; degree "4"; dimension "2_2";
chrA02	Undefined	as_event	726066	726368	.	+	.	transcript_id "TCONS_00003139,TCONS_00003140"; gene_id "chrA02:723459-726776W"; flanks "726066-,726368^"; structure "0,1^2-"; splice_chain ",726182^726252-"; sources "Undefined,Undefined"; NMorMRNA "null"; degree "4"; dimension "2_2";
chrA02	Undefined	as_event	794037	794348	.	+	.	transcript_id "TCONS_00003148/TCONS_00003149,TCONS_00003150"; gene_id "chrA02:793451-795942W"; flanks "794037-,794348^"; structure "0,1^2-"; splice_chain ",794164^794253-"; sources "Undefined,Undefined"; NMorMRNA "null"; degree "4"; dimension "2_2";
chrA02	Undefined	as_event	795353	795613	.	+	.	transcript_id "TCONS_00003148,TCONS_00003149/TCONS_00003150"; gene_id "chrA02:793451-795942W"; flanks "795353-,795613^"; structure "0,1^2-"; splice_chain ",795456^795546-"; sources "Undefined,Undefined"; NMorMRNA "null"; degree "4"; dimension "2_2";
chrA02	Undefined	as_event	827357	827710	.	+	.	transcript_id "TCONS_00003154,TCONS_00003155"; gene_id "chrA02:826989-831195W"; flanks "827357-,827710^"; structure "0,1^2-"; splice_chain ",827430^827496-"; sources "Undefined,Undefined"; NMorMRNA "null"; degree "4"; dimension "2_2";
chrA02	Undefined	as_event	829525	829788	.	+	.	transcript_id "TCONS_00003154,TCONS_00003156"; gene_id "chrA02:826989-831195W"; flanks "829525-,829788^"; structure "0,1^2-"; splice_chain ",829627^829690-"; sources "Undefined,Undefined"; NMorMRNA "null"; degree "4"; dimension "2_2";
chrA02	Undefined	as_event	830051	830599	.	+	.	transcript_id "TCONS_00003154,TCONS_00003156"; gene_id "chrA02:826989-831195W"; flanks "830051-,830599^"; structure "0,1^2-"; splice_chain ",830292^830362-"; sources "Undefined,Undefined"; NMorMRNA "null"; degree "4"; dimension "2_2";
chrA02	Undefined	as_event	830599	830761	.	+	.	transcript_id "TCONS_00003154,TCONS_00003156"; gene_id "chrA02:826989-831195W"; flanks "830599^,830761^"; structure "1-,2-"; splice_chain "830680-,830683-"; sources "Undefined,Undefined"; NMorMRNA "null"; degree "4"; dimension "2_2";
chrA02	Undefined	as_event	865407	865807	.	+	.	transcript_id "TCONS_00003163,TCONS_00003162,TCONS_00003161"; gene_id "chrA02:863755-866486W"; flanks "865407-,865807^"; structure "1^4-,2^5-,3^6-"; splice_chain "865486^865578-,865497^865589-,865527^865619-"; sources "Undefined,Undefined,Undefined"; NMorMRNA "null"; degree "9"; dimension "3_3";
chrA02	Undefined	as_event	866272	866486	.	+	.	transcript_id "TCONS_00003161/TCONS_00003162,TCONS_00003163"; gene_id "chrA02:863755-866486W"; flanks "866272-,866486]"; structure "0,1^2-"; splice_chain ",866335^866404-"; sources "Undefined,Undefined"; NMorMRNA "null"; degree "4"; dimension "2_2";
chrA02	Undefined	as_event	1027424	1027910	.	+	.	transcript_id "TCONS_00003173,TCONS_00003172"; gene_id "chrA02:1026612-1029053W"; flanks "1027424-,1027910^"; structure "1^3-,2^4-"; splice_chain "1027695^1027804-,1027705^1027814-"; sources "Undefined,Undefined"; NMorMRNA "null"; degree "4"; dimension "2_2";
chrA02	Undefined	as_event	1037441	1037797	.	+	.	transcript_id "TCONS_00003175/TCONS_00003176,TCONS_00003174"; gene_id "chrA02:1035788-1039295W"; flanks "1037441-,1037797-"; structure "1^,2^"; splice_chain "1037701^,1037702^"; sources "Undefined,Undefined"; NMorMRNA "null"; degree "4"; dimension "2_2";
chrA02	Undefined	as_event	1037926	1038382	.	+	.	transcript_id "TCONS_00003175,TCONS_00003176"; gene_id "chrA02:1035788-1039295W"; flanks "1037926-,1038382^"; structure "0,1^2-"; splice_chain ",1038049^1038128-"; sources "Undefined,Undefined"; NMorMRNA "null"; degree "4"; dimension "2_2";
chrA02	Undefined	as_event	1065434	1066358	.	+	.	transcript_id "TCONS_00003179,TCONS_00003178"; gene_id "chrA02:1065434-1069166W"; flanks "1065434[,1066358-"; structure "1^,2^"; splice_chain "1065958^,1065959^"; sources "Undefined,Undefined"; NMorMRNA "null"; degree "4"; dimension "2_2";
chrA02	Undefined	as_event	1181520	1181744	.	+	.	transcript_id "TCONS_00003183,TCONS_00003182"; gene_id "chrA02:1180545-1183163W"; flanks "1181520-,1181744^"; structure "1^3-,2^4-"; splice_chain "1181565^1181652-,1181595^1181682-"; sources "Undefined,Undefined"; NMorMRNA "null"; degree "4"; dimension "2_2";
chrA02	Undefined	as_event	1226525	1227080	.	+	.	transcript_id "TCONS_00003194,TCONS_00003195"; gene_id "chrA02:1225452-1227080W"; flanks "1226525-,1227080]"; structure "0,1^2-"; splice_chain ",1226944^1227017-"; sources "Undefined,Undefined"; NMorMRNA "null"; degree "4"; dimension "2_2";
chrA02	Undefined	as_event	1290670	1290838	.	+	.	transcript_id "TCONS_00003199,TCONS_00003198"; gene_id "chrA02:1289625-1291570W"; flanks "1290670-,1290838-"; structure "1^,2^"; splice_chain "1290763^,1290764^"; sources "Undefined,Undefined"; NMorMRNA "null"; degree "4"; dimension "2_2";
chrA02	Undefined	as_event	1293735	1294296	.	+	.	transcript_id "TCONS_00003201,TCONS_00003200"; gene_id "chrA02:1291854-1294296W"; flanks "1293735-,1294296]"; structure "1^3-,2^4-"; splice_chain "1293893^1294005-,1293903^1294015-"; sources "Undefined,Undefined"; NMorMRNA "null"; degree "4"; dimension "2_2";
chrA02	Undefined	as_event	1308254	1308561	.	+	.	transcript_id "TCONS_00003204,TCONS_00003205"; gene_id "chrA02:1307478-1310549W"; flanks "1308254^,1308561^"; structure "1-,2-"; splice_chain "1308380-,1308383-"; sources "Undefined,Undefined"; NMorMRNA "null"; degree "4"; dimension "2_2";
chrA02	Undefined	as_event	1318463	1318809	.	+	.	transcript_id "TCONS_00003206,TCONS_00003207"; gene_id "chrA02:1317856-1319542W"; flanks "1318463-,1318809^"; structure "0,1^2-"; splice_chain ",1318589^1318663-"; sources "Undefined,Undefined"; NMorMRNA "null"; degree "4"; dimension "2_2";
chrA02	Undefined	as_event	1318878	1319228	.	+	.	transcript_id "TCONS_00003206,TCONS_00003207"; gene_id "chrA02:1317856-1319542W"; flanks "1318878-,1319228^"; structure "0,1^2-"; splice_chain ",1319008^1319091-"; sources "Undefined,Undefined"; NMorMRNA "null"; degree "4"; dimension "2_2";
chrA02	Undefined	as_event	1319308	1319542	.	+	.	transcript_id "TCONS_00003206,TCONS_00003207"; gene_id "chrA02:1317856-1319542W"; flanks "1319308-,1319542]"; structure "1^3-,2^4-"; splice_chain "1319408^1319487-,1319416^1319495-"; sources "Undefined,Undefined"; NMorMRNA "null"; degree "4"; dimension "2_2";
chrA02	Undefined	as_event	1327614	1328706	.	+	.	transcript_id "TCONS_00003210,TCONS_00003211"; gene_id "chrA02:1327419-1328963W"; flanks "1327614-,1328706^"; structure "1^3-,2^4-"; splice_chain "1327958^1328254-,1327968^1328264-"; sources "Undefined,Undefined"; NMorMRNA "null"; degree "4"; dimension "2_2";
chrA02	Undefined	as_event	1410172	1410584	.	+	.	transcript_id "TCONS_00003219,TCONS_00003220"; gene_id "chrA02:1408336-1411576W"; flanks "1410172-,1410584^"; structure "1^3-5^6-,2^4-"; splice_chain "1410235^1410354-1410438^1410544-,1410237^1410356-"; sources "Undefined,Undefined"; NMorMRNA "null"; degree "4"; dimension "2_2";
chrA02	Undefined	as_event	1464777	1465038	.	+	.	transcript_id "TCONS_00003226,TCONS_00003225"; gene_id "chrA02:1463956-1466637W"; flanks "1464777-,1465038-"; structure "1^,2^"; splice_chain "1464950^,1464952^"; sources "Undefined,Undefined"; NMorMRNA "null"; degree "4"; dimension "2_2";
chrA02	Undefined	as_event	1479146	1479336	.	+	.	transcript_id "TCONS_00003229,TCONS_00003231"; gene_id "chrA02:1477580-1480855W"; flanks "1479146^,1479336^"; structure "1-,2-"; splice_chain "1479245-,1479246-"; sources "Undefined,Undefined"; NMorMRNA "null"; degree "4"; dimension "2_2";
chrA02	Undefined	as_event	1478837	1479336	.	+	.	transcript_id "TCONS_00003230,TCONS_00003229,TCONS_00003231"; gene_id "chrA02:1477580-1480855W"; flanks "1478837-,1479336^"; structure "0,1^2-,1^3-"; splice_chain ",1479146^1479245-,1479146^1479246-"; sources "Undefined,Undefined,Undefined"; NMorMRNA "null"; degree "9"; dimension "3_3";
chrA02	Undefined	as_event	1479427	1479980	.	+	.	transcript_id "TCONS_00003230,TCONS_00003229/TCONS_00003231"; gene_id "chrA02:1477580-1480855W"; flanks "1479427-,1479980^"; structure "0,1^2-"; splice_chain ",1479757^1479832-"; sources "Undefined,Undefined"; NMorMRNA "null"; degree "4"; dimension "2_2";
chrA02	Undefined	as_event	1521959	1522133	.	+	.	transcript_id "TCONS_00003235,TCONS_00003234"; gene_id "chrA02:1520953-1522396W"; flanks "1521959-,1522133-"; structure "1^,2^"; splice_chain "1522043^,1522048^"; sources "Undefined,Undefined"; NMorMRNA "null"; degree "4"; dimension "2_2";
chrA02	Undefined	as_event	1597318	1597627	.	+	.	transcript_id "TCONS_00003243/TCONS_00003244,TCONS_00003245"; gene_id "chrA02:1595354-1598437W"; flanks "1597318^,1597627-"; structure "0,1-2^"; splice_chain ",1597457-1597501^"; sources "Undefined,Undefined"; NMorMRNA "null"; degree "4"; dimension "2_2";
chrA02	Undefined	as_event	1597872	1598190	.	+	.	transcript_id "TCONS_00003244,TCONS_00003243/TCONS_00003245"; gene_id "chrA02:1595354-1598437W"; flanks "1597872-,1598190^"; structure "0,1^2-"; splice_chain ",1597915^1597984-"; sources "Undefined,Undefined"; NMorMRNA "null"; degree "4"; dimension "2_2";
chrA02	Undefined	as_event	1879411	1879722	.	+	.	transcript_id "TCONS_00003259,TCONS_00003260"; gene_id "chrA02:1878023-1884120W"; flanks "1879411-,1879722^"; structure "1^3-,2^4-"; splice_chain "1879489^1879593-,1879491^1879595-"; sources "Undefined,Undefined"; NMorMRNA "null"; degree "4"; dimension "2_2";
chrA02	Undefined	as_event	1879822	1880107	.	+	.	transcript_id "TCONS_00003260,TCONS_00003259"; gene_id "chrA02:1878023-1884120W"; flanks "1879822-,1880107^"; structure "1^3-,2^4-"; splice_chain "1879941^1880030-,1879943^1880032-"; sources "Undefined,Undefined"; NMorMRNA "null"; degree "4"; dimension "2_2";
chrA02	Undefined	as_event	1929251	1929489	.	+	.	transcript_id "TCONS_00003268,TCONS_00003267"; gene_id "chrA02:1928809-1931992W"; flanks "1929251-,1929489^"; structure "1^3-,2^4-"; splice_chain "1929322^1929428-,1929341^1929447-"; sources "Undefined,Undefined"; NMorMRNA "null"; degree "4"; dimension "2_2";
chrA02	Undefined	as_event	1931382	1931575	.	+	.	transcript_id "TCONS_00003268,TCONS_00003267"; gene_id "chrA02:1928809-1931992W"; flanks "1931382-,1931575-"; structure "1^,2^"; splice_chain "1931476^,1931477^"; sources "Undefined,Undefined"; NMorMRNA "null"; degree "4"; dimension "2_2";
chrA02	Undefined	as_event	1962135	1962481	.	+	.	transcript_id "TCONS_00003270,TCONS_00003271"; gene_id "chrA02:1961179-1963035W"; flanks "1962135-,1962481^"; structure "0,1^2-"; splice_chain ",1962277^1962367-"; sources "Undefined,Undefined"; NMorMRNA "null"; degree "4"; dimension "2_2";
chrA02	Undefined	as_event	2005777	2006264	.	+	.	transcript_id "TCONS_00003273,TCONS_00003274"; gene_id "chrA02:2005523-2007370W"; flanks "2005777-,2006264^"; structure "0,1^2-"; splice_chain ",2005991^2006065-"; sources "Undefined,Undefined"; NMorMRNA "null"; degree "4"; dimension "2_2";
chrA02	Undefined	as_event	2068631	2068941	.	+	.	transcript_id "TCONS_00003277,TCONS_00003278"; gene_id "chrA02:2067335-2070011W"; flanks "2068631-,2068941^"; structure "0,1^2-"; splice_chain ",2068693^2068778-"; sources "Undefined,Undefined"; NMorMRNA "null"; degree "4"; dimension "2_2";
chrA02	Undefined	as_event	2069041	2069377	.	+	.	transcript_id "TCONS_00003277,TCONS_00003278"; gene_id "chrA02:2067335-2070011W"; flanks "2069041-,2069377^"; structure "0,1^2-"; splice_chain ",2069197^2069279-"; sources "Undefined,Undefined"; NMorMRNA "null"; degree "4"; dimension "2_2";
chrA02	Undefined	as_event	2069468	2069666	.	+	.	transcript_id "TCONS_00003277,TCONS_00003278"; gene_id "chrA02:2067335-2070011W"; flanks "2069468-,2069666]"; structure "0,1^2-"; splice_chain ",2069578^2069662-"; sources "Undefined,Undefined"; NMorMRNA "null"; degree "4"; dimension "2_2";
chrA02	Undefined	as_event	2085024	2085299	.	+	.	transcript_id "TCONS_00003282,TCONS_00003283"; gene_id "chrA02:2084021-2085421W"; flanks "2085024-,2085299^"; structure "0,1^2-"; splice_chain ",2085123^2085207-"; sources "Undefined,Undefined"; NMorMRNA "null"; degree "4"; dimension "2_2";
chrA02	Undefined	as_event	2092050	2092525	.	+	.	transcript_id "TCONS_00003285,TCONS_00003284"; gene_id "chrA02:2091945-2093456W"; flanks "2092050^,2092525^"; structure "1-,2-"; splice_chain "2092217-,2092228-"; sources "Undefined,Undefined"; NMorMRNA "null"; degree "4"; dimension "2_2";
chrA02	Undefined	as_event	2301650	2302425	.	+	.	transcript_id "TCONS_00003305,TCONS_00003303,TCONS_00003304"; gene_id "chrA02:2301650-2302998W"; flanks "2301650[,2302425^"; structure "1^4-,2^5-,3^6-"; splice_chain "2301904^2302311-,2301905^2302312-,2301906^2302313-"; sources "Undefined,Undefined,Undefined"; NMorMRNA "null"; degree "9"; dimension "3_3";
chrA02	Undefined	as_event	2309857	2310106	.	+	.	transcript_id "TCONS_00003307,TCONS_00003306"; gene_id "chrA02:2306710-2311620W"; flanks "2309857-,2310106^"; structure "0,1^2-"; splice_chain ",2309926^2310012-"; sources "Undefined,Undefined"; NMorMRNA "null"; degree "4"; dimension "2_2";
chrA02	Undefined	as_event	2310764	2311158	.	+	.	transcript_id "TCONS_00003306,TCONS_00003307"; gene_id "chrA02:2306710-2311620W"; flanks "2310764-,2311158^"; structure "0,1^2-"; splice_chain ",2311028^2311104-"; sources "Undefined,Undefined"; NMorMRNA "null"; degree "4"; dimension "2_2";
chrA02	Undefined	as_event	2333543	2334263	.	+	.	transcript_id "TCONS_00003308,TCONS_00003309"; gene_id "chrA02:2332418-2334263W"; flanks "2333543-,2334263]"; structure "0,1^2-"; splice_chain ",2333888^2333965-"; sources "Undefined,Undefined"; NMorMRNA "null"; degree "4"; dimension "2_2";
chrA02	Undefined	as_event	2479341	2479496	.	+	.	transcript_id "TCONS_00003322,TCONS_00003321"; gene_id "chrA02:2479112-2480111W"; flanks "2479341^,2479496^"; structure "1-,2-"; splice_chain "2479440-,2479441-"; sources "Undefined,Undefined"; NMorMRNA "null"; degree "4"; dimension "2_2";
chrA02	Undefined	as_event	2481613	2481818	.	+	.	transcript_id "TCONS_00003323,TCONS_00003324/TCONS_00003325"; gene_id "chrA02:2480792-2483531W"; flanks "2481613^,2481818^"; structure "1-,2-"; splice_chain "2481708-,2481710-"; sources "Undefined,Undefined"; NMorMRNA "null"; degree "4"; dimension "2_2";
chrA02	Undefined	as_event	2482561	2483531	.	+	.	transcript_id "TCONS_00003324,TCONS_00003323,TCONS_00003325"; gene_id "chrA02:2480792-2483531W"; flanks "2482561-,2483531]"; structure "0,1^2-,3^4-"; splice_chain ",2482665^2482746-,2483101^2483194-"; sources "Undefined,Undefined,Undefined"; NMorMRNA "null"; degree "9"; dimension "3_3";
chrA02	Undefined	as_event	3034213	3035427	.	+	.	transcript_id "TCONS_00003342,TCONS_00003343"; gene_id "chrA02:3033649-3035934W"; flanks "3034213-,3035427^"; structure "0,1^2-"; splice_chain ",3034614^3034831-"; sources "Undefined,Undefined"; NMorMRNA "null"; degree "4"; dimension "2_2";
chrA02	Undefined	as_event	3219149	3219523	.	+	.	transcript_id "TCONS_00003357,TCONS_00003356"; gene_id "chrA02:3218020-3220226W"; flanks "3219149[,3219523^"; structure "1^4-,2^3-"; splice_chain "3219202^3219379-,3219203^3219361-"; sources "Undefined,Undefined"; NMorMRNA "null"; degree "4"; dimension "2_2";
chrA02	Undefined	as_event	3218074	3219523	.	+	.	transcript_id "TCONS_00003355,TCONS_00003353"; gene_id "chrA02:3218020-3220226W"; flanks "3218074^,3219523^"; structure "1-,2-"; splice_chain "3219361-,3219390-"; sources "Undefined,Undefined"; NMorMRNA "null"; degree "4"; dimension "2_2";
chrA02	Undefined	as_event	3218020	3219523	.	+	.	transcript_id "TCONS_00003354,TCONS_00003355,TCONS_00003353"; gene_id "chrA02:3218020-3220226W"; flanks "3218020[,3219523^"; structure "1^4-,2^3-,2^5-"; splice_chain "3218073^3219379-,3218074^3219361-,3218074^3219390-"; sources "Undefined,Undefined,Undefined"; NMorMRNA "null"; degree "9"; dimension "3_3";
chrA02	Undefined	as_event	3259374	3259564	.	+	.	transcript_id "TCONS_00003360,TCONS_00003359"; gene_id "chrA02:3259048-3261760W"; flanks "3259374^,3259564^"; structure "1-,2-"; splice_chain "3259451-,3259457-"; sources "Undefined,Undefined"; NMorMRNA "null"; degree "4"; dimension "2_2";
chrA02	Undefined	as_event	3259648	3259883	.	+	.	transcript_id "TCONS_00003359,TCONS_00003360"; gene_id "chrA02:3259048-3261760W"; flanks "3259648-,3259883^"; structure "0,1^2-"; splice_chain ",3259740^3259818-"; sources "Undefined,Undefined"; NMorMRNA "null"; degree "4"; dimension "2_2";
chrA02	Undefined	as_event	3259564	3259883	.	+	.	transcript_id "TCONS_00003361,TCONS_00003359,TCONS_00003360"; gene_id "chrA02:3259048-3261760W"; flanks "3259564^,3259883^"; structure "1-4^6-,2-,2-3^5-"; splice_chain "3259643-3259742^3259820-,3259648-,3259648-3259740^3259818-"; sources "Undefined,Undefined,Undefined"; NMorMRNA "null"; degree "9"; dimension "3_3";
chrA02	Undefined	as_event	3259955	3260181	.	+	.	transcript_id "TCONS_00003360,TCONS_00003359/TCONS_00003361"; gene_id "chrA02:3259048-3261760W"; flanks "3259955-,3260181-"; structure "1^,2^"; splice_chain "3260053^,3260054^"; sources "Undefined,Undefined"; NMorMRNA "null"; degree "4"; dimension "2_2";
chrA02	Undefined	as_event	3260181	3260477	.	+	.	transcript_id "TCONS_00003359/TCONS_00003361,TCONS_00003360"; gene_id "chrA02:3259048-3261760W"; flanks "3260181-,3260477^"; structure "1^3-,2^4-"; splice_chain "3260260^3260365-,3260272^3260377-"; sources "Undefined,Undefined"; NMorMRNA "null"; degree "4"; dimension "2_2";
chrA02	Undefined	as_event	3307221	3307550	.	+	.	transcript_id "TCONS_00003364,TCONS_00003363"; gene_id "chrA02:3307221-3308033W"; flanks "3307221[,3307550^"; structure "1^3-,2^4-"; splice_chain "3307348^3307508-,3307358^3307518-"; sources "Undefined,Undefined"; NMorMRNA "null"; degree "4"; dimension "2_2";
chrA02	Undefined	as_event	3396879	3397492	.	+	.	transcript_id "TCONS_00003372/TCONS_00003374,TCONS_00003373"; gene_id "chrA02:3396879-3399113W"; flanks "3396879[,3397492^"; structure "1^3-,2^4-"; splice_chain "3397082^3397318-,3397092^3397328-"; sources "Undefined,Undefined"; NMorMRNA "null"; degree "4"; dimension "2_2";
chrA02	Undefined	as_event	3397581	3397876	.	+	.	transcript_id "TCONS_00003372/TCONS_00003374,TCONS_00003373"; gene_id "chrA02:3396879-3399113W"; flanks "3397581-,3397876^"; structure "1^3-,2^4-"; splice_chain "3397672^3397812-,3397682^3397822-"; sources "Undefined,Undefined"; NMorMRNA "null"; degree "4"; dimension "2_2";
chrA02	Undefined	as_event	3398505	3398625	.	+	.	transcript_id "TCONS_00003373,TCONS_00003374"; gene_id "chrA02:3396879-3399113W"; flanks "3398505^,3398625^"; structure "1-,2-"; splice_chain "3398583-,3398585-"; sources "Undefined,Undefined"; NMorMRNA "null"; degree "4"; dimension "2_2";
chrA02	Undefined	as_event	3486789	3486964	.	+	.	transcript_id "TCONS_00003382,TCONS_00003384"; gene_id "chrA02:3485004-3487288W"; flanks "3486789^,3486964^"; structure "1-,2-"; splice_chain "3486876-,3486878-"; sources "Undefined,Undefined"; NMorMRNA "null"; degree "4"; dimension "2_2";
chrA02	Undefined	as_event	3486715	3486964	.	+	.	transcript_id "TCONS_00003382,TCONS_00003384,TCONS_00003383"; gene_id "chrA02:3485004-3487288W"; flanks "3486715-,3486964^"; structure "1^3-,1^4-,2^5-"; splice_chain "3486789^3486876-,3486789^3486878-,3486799^3486888-"; sources "Undefined,Undefined,Undefined"; NMorMRNA "null"; degree "9"; dimension "3_3";
chrA02	Undefined	as_event	3574068	3574369	.	+	.	transcript_id "TCONS_00003389,TCONS_00003390"; gene_id "chrA02:3572499-3575715W"; flanks "3574068-,3574369^"; structure "0,1^2-"; splice_chain ",3574089^3574123-"; sources "Undefined,Undefined"; NMorMRNA "null"; degree "4"; dimension "2_2";
chrA02	Undefined	as_event	3585104	3590017	.	+	.	transcript_id "TCONS_00003394,TCONS_00003392/TCONS_00003393"; gene_id "chrA02:3584544-3594039W"; flanks "3585104-,3590017-"; structure "1^,2^"; splice_chain "3585156^,3585160^"; sources "Undefined,Undefined"; NMorMRNA "null"; degree "4"; dimension "2_2";
chrA02	Undefined	as_event	3590017	3591603	.	+	.	transcript_id "TCONS_00003392,TCONS_00003394"; gene_id "chrA02:3584544-3594039W"; flanks "3590017-,3591603-"; structure "1^,2^"; splice_chain "3590289^,3590292^"; sources "Undefined,Undefined"; NMorMRNA "null"; degree "4"; dimension "2_2";
chrA02	Undefined	as_event	3592824	3593383	.	+	.	transcript_id "TCONS_00003392,TCONS_00003394"; gene_id "chrA02:3584544-3594039W"; flanks "3592824-,3593383^"; structure "0,1^2-"; splice_chain ",3593150^3593228-"; sources "Undefined,Undefined"; NMorMRNA "null"; degree "4"; dimension "2_2";
chrA02	Undefined	as_event	3690445	3690948	.	+	.	transcript_id "TCONS_00003401,TCONS_00003400,TCONS_00003402"; gene_id "chrA02:3689515-3690948W"; flanks "3690445^,3690948]"; structure "1-,2-,3-"; splice_chain "3690555-,3690558-,3690597-"; sources "Undefined,Undefined,Undefined"; NMorMRNA "null"; degree "9"; dimension "3_3";
chrA02	Undefined	as_event	3777764	3778140	.	+	.	transcript_id "TCONS_00003406,TCONS_00003407"; gene_id "chrA02:3777041-3780770W"; flanks "3777764-,3778140^"; structure "0,1^2-"; splice_chain ",3777874^3777968-"; sources "Undefined,Undefined"; NMorMRNA "null"; degree "4"; dimension "2_2";
chrA02	Undefined	as_event	3783775	3784092	.	+	.	transcript_id "TCONS_00003409,TCONS_00003408"; gene_id "chrA02:3781706-3784722W"; flanks "3783775-,3784092^"; structure "0,1^2-"; splice_chain ",3783868^3783964-"; sources "Undefined,Undefined"; NMorMRNA "null"; degree "4"; dimension "2_2";
chrA02	Undefined	as_event	3853617	3854711	.	+	.	transcript_id "TCONS_00003416,TCONS_00003417"; gene_id "chrA02:3853339-3854711W"; flanks "3853617-,3854711]"; structure "1^3-,2^4-"; splice_chain "3853693^3853769-,3853705^3853781-"; sources "Undefined,Undefined"; NMorMRNA "null"; degree "4"; dimension "2_2";
chrA02	Undefined	as_event	3872082	3872576	.	+	.	transcript_id "TCONS_00003419,TCONS_00003420"; gene_id "chrA02:3869468-3874551W"; flanks "3872082-,3872576^"; structure "0,1^2-"; splice_chain ",3872331^3872412-"; sources "Undefined,Undefined"; NMorMRNA "null"; degree "4"; dimension "2_2";
chrA02	Undefined	as_event	3988661	3989147	.	+	.	transcript_id "TCONS_00003424,TCONS_00003425"; gene_id "chrA02:3988410-3995851W"; flanks "3988661^,3989147-"; structure "0,1-2^"; splice_chain ",3988766-3988918^"; sources "Undefined,Undefined"; NMorMRNA "null"; degree "4"; dimension "2_2";
chrA02	Undefined	as_event	3989759	3990092	.	+	.	transcript_id "TCONS_00003425,TCONS_00003424"; gene_id "chrA02:3988410-3995851W"; flanks "3989759-,3990092^"; structure "0,1^2-"; splice_chain ",3989874^3989961-"; sources "Undefined,Undefined"; NMorMRNA "null"; degree "4"; dimension "2_2";
chrA02	Undefined	as_event	3990357	3990908	.	+	.	transcript_id "TCONS_00003424,TCONS_00003425/TCONS_00003426"; gene_id "chrA02:3988410-3995851W"; flanks "3990357-,3990908^"; structure "0,1^2-3^4-5^6-"; splice_chain ",3990426^3990510-3990580^3990665-3990748^3990831-"; sources "Undefined,Undefined"; NMorMRNA "null"; degree "4"; dimension "2_2";
chrA02	Undefined	as_event	3990989	3991180	.	+	.	transcript_id "TCONS_00003425/TCONS_00003426,TCONS_00003424"; gene_id "chrA02:3988410-3995851W"; flanks "3990989-,3991180-"; structure "1^,2^"; splice_chain "3991063^,3991065^"; sources "Undefined,Undefined"; NMorMRNA "null"; degree "4"; dimension "2_2";
chrA02	Undefined	as_event	3991350	3991532	.	+	.	transcript_id "TCONS_00003425/TCONS_00003426,TCONS_00003424"; gene_id "chrA02:3988410-3995851W"; flanks "3991350-,3991532-"; structure "1^,2^"; splice_chain "3991432^,3991435^"; sources "Undefined,Undefined"; NMorMRNA "null"; degree "4"; dimension "2_2";
chrA02	Undefined	as_event	3991933	3992078	.	+	.	transcript_id "TCONS_00003425/TCONS_00003426,TCONS_00003424"; gene_id "chrA02:3988410-3995851W"; flanks "3991933-,3992078-"; structure "1^,2^"; splice_chain "3991975^,3991977^"; sources "Undefined,Undefined"; NMorMRNA "null"; degree "4"; dimension "2_2";
chrA02	Undefined	as_event	3992664	3993024	.	+	.	transcript_id "TCONS_00003424/TCONS_00003425,TCONS_00003426"; gene_id "chrA02:3988410-3995851W"; flanks "3992664-,3993024-"; structure "1^,2^"; splice_chain "3992762^,3992763^"; sources "Undefined,Undefined"; NMorMRNA "null"; degree "4"; dimension "2_2";
chrA02	Undefined	as_event	3993403	3993673	.	+	.	transcript_id "TCONS_00003426,TCONS_00003424/TCONS_00003425"; gene_id "chrA02:3988410-3995851W"; flanks "3993403^,3993673^"; structure "1-,2-"; splice_chain "3993613-,3993614-"; sources "Undefined,Undefined"; NMorMRNA "null"; degree "4"; dimension "2_2";
chrA02	Undefined	as_event	3994168	3994416	.	+	.	transcript_id "TCONS_00003424,TCONS_00003425/TCONS_00003426"; gene_id "chrA02:3988410-3995851W"; flanks "3994168^,3994416^"; structure "1-,2-"; splice_chain "3994317-,3994318-"; sources "Undefined,Undefined"; NMorMRNA "null"; degree "4"; dimension "2_2";
chrA02	Undefined	as_event	3995611	3995816	.	+	.	transcript_id "TCONS_00003425/TCONS_00003426,TCONS_00003424"; gene_id "chrA02:3988410-3995851W"; flanks "3995611-,3995816-"; structure "1^,2^"; splice_chain "3995708^,3995709^"; sources "Undefined,Undefined"; NMorMRNA "null"; degree "4"; dimension "2_2";
chrA02	Undefined	as_event	4188800	4189070	.	+	.	transcript_id "TCONS_00003434,TCONS_00003431"; gene_id "chrA02:4188800-4189458W"; flanks "4188800[,4189070^"; structure "1^3-,2^4-"; splice_chain "4188843^4188933-,4188846^4188936-"; sources "Undefined,Undefined"; NMorMRNA "null"; degree "4"; dimension "2_2";
chrA02	Undefined	as_event	4188933	4189239	.	+	.	transcript_id "TCONS_00003434,TCONS_00003432,TCONS_00003435"; gene_id "chrA02:4188800-4189458W"; flanks "4188933-,4189239-"; structure "1^,2^,3^"; splice_chain "4189070^,4189071^,4189072^"; sources "Undefined,Undefined,Undefined"; NMorMRNA "null"; degree "9"; dimension "3_3";
chrA02	Undefined	as_event	4188800	4189239	.	+	.	transcript_id "TCONS_00003434,TCONS_00003432,TCONS_00003435,TCONS_00003431"; gene_id "chrA02:4188800-4189458W"; flanks "4188800[,4189239-"; structure "1^3-5^,1^3-6^,1^3-7^,2^4-5^"; splice_chain "4188843^4188933-4189070^,4188843^4188933-4189071^,4188843^4188933-4189072^,4188846^4188936-4189070^"; sources "Undefined,Undefined,Undefined,Undefined"; NMorMRNA "null"; degree "16"; dimension "4_4";
chrA02	Undefined	as_event	4188933	4189458	.	+	.	transcript_id "TCONS_00003434,TCONS_00003432,TCONS_00003435,TCONS_00003433"; gene_id "chrA02:4188800-4189458W"; flanks "4188933-,4189458]"; structure "1^5-,2^5-,3^5-,4^6-"; splice_chain "4189070^4189239-,4189071^4189239-,4189072^4189239-,4189080^4189249-"; sources "Undefined,Undefined,Undefined,Undefined"; NMorMRNA "null"; degree "16"; dimension "4_4";
chrA02	Undefined	as_event	4188800	4189458	.	+	.	transcript_id "TCONS_00003434,TCONS_00003432,TCONS_00003435,TCONS_00003433,TCONS_00003431"; gene_id "chrA02:4188800-4189458W"; flanks "4188800[,4189458]"; structure "1^3-5^9-,1^3-6^9-,1^3-7^9-,1^3-8^10-,2^4-5^9-"; splice_chain "4188843^4188933-4189070^4189239-,4188843^4188933-4189071^4189239-,4188843^4188933-4189072^4189239-,4188843^4188933-4189080^4189249-,4188846^4188936-4189070^4189239-"; sour…
chrA02	Undefined	as_event	4409516	4411722	.	+	.	transcript_id "TCONS_00003444,TCONS_00003443"; gene_id "chrA02:4409516-4411722W"; flanks "4409516[,4411722]"; structure "1^3-,2^4-"; splice_chain "4410191^4410798-,4410193^4410800-"; sources "Undefined,Undefined"; NMorMRNA "null"; degree "4"; dimension "2_2";
chrA02	Undefined	as_event	4421825	4423890	.	+	.	transcript_id "TCONS_00003447,TCONS_00003448"; gene_id "chrA02:4421825-4423890W"; flanks "4421825[,4423890]"; structure "0,1^2-"; splice_chain ",4422572^4423215-"; sources "Undefined,Undefined"; NMorMRNA "null"; degree "4"; dimension "2_2";
chrA02	Undefined	as_event	4532464	4532881	.	+	.	transcript_id "TCONS_00003458/TCONS_00003459,TCONS_00003460"; gene_id "chrA02:4530622-4533798W"; flanks "4532464-,4532881^"; structure "0,1^2-"; splice_chain ",4532563^4532652-"; sources "Undefined,Undefined"; NMorMRNA "null"; degree "4"; dimension "2_2";
chrA02	Undefined	as_event	4532958	4533798	.	+	.	transcript_id "TCONS_00003460,TCONS_00003458/TCONS_00003459"; gene_id "chrA02:4530622-4533798W"; flanks "4532958-,4533798]"; structure "0,1^2-3^4-"; splice_chain ",4533125^4533204-4533437^4533518-"; sources "Undefined,Undefined"; NMorMRNA "null"; degree "4"; dimension "2_2";
chrA02	Undefined	as_event	4590047	4591879	.	+	.	transcript_id "TCONS_00003467,TCONS_00003468"; gene_id "chrA02:4589780-4591879W"; flanks "4590047-,4591879]"; structure "0,1^2-"; splice_chain ",4591410^4591507-"; sources "Undefined,Undefined"; NMorMRNA "null"; degree "4"; dimension "2_2";
chrA02	Undefined	as_event	4830078	4830831	.	+	.	transcript_id "TCONS_00003478/TCONS_00003480,TCONS_00003479"; gene_id "chrA02:4830078-4832505W"; flanks "4830078[,4830831^"; structure "1^3-,2^4-"; splice_chain "4830204^4830602-,4830215^4830613-"; sources "Undefined,Undefined"; NMorMRNA "null"; degree "4"; dimension "2_2";
chrA02	Undefined	as_event	4830940	4831647	.	+	.	transcript_id "TCONS_00003479/TCONS_00003480,TCONS_00003478"; gene_id "chrA02:4830078-4832505W"; flanks "4830940-,4831647^"; structure "1^3-,2^4-"; splice_chain "4831121^4831464-,4831131^4831474-"; sources "Undefined,Undefined"; NMorMRNA "null"; degree "4"; dimension "2_2";
chrA02	Undefined	as_event	4834777	4835380	.	+	.	transcript_id "TCONS_00003481,TCONS_00003482"; gene_id "chrA02:4833807-4836338W"; flanks "4834777-,4835380^"; structure "1^3-,2^4-"; splice_chain "4834963^4835079-,4834964^4835080-"; sources "Undefined,Undefined"; NMorMRNA "null"; degree "4"; dimension "2_2";
chrA02	Undefined	as_event	4874651	4875169	.	+	.	transcript_id "TCONS_00003488,TCONS_00003487"; gene_id "chrA02:4873611-4875667W"; flanks "4874651-,4875169^"; structure "1^3-5^7-,2^4-6^8-"; splice_chain "4874740^4874814-4874891^4875011-,4874755^4874829-4874900^4875020-"; sources "Undefined,Undefined"; NMorMRNA "null"; degree "4"; dimension "2_2";
chrA02	Undefined	as_event	4875245	4875667	.	+	.	transcript_id "TCONS_00003488,TCONS_00003487"; gene_id "chrA02:4873611-4875667W"; flanks "4875245-,4875667]"; structure "1^3-,2^4-"; splice_chain "4875430^4875509-,4875440^4875519-"; sources "Undefined,Undefined"; NMorMRNA "null"; degree "4"; dimension "2_2";
chrA02	Undefined	as_event	4903854	4905226	.	+	.	transcript_id "TCONS_00003491,TCONS_00003490"; gene_id "chrA02:4903024-4907015W"; flanks "4903854-,4905226^"; structure "1^3-,2^4-"; splice_chain "4904069^4904913-,4904079^4904923-"; sources "Undefined,Undefined"; NMorMRNA "null"; degree "4"; dimension "2_2";
chrA02	Undefined	as_event	4955268	4955479	.	+	.	transcript_id "TCONS_00003492/TCONS_00003494,TCONS_00003493"; gene_id "chrA02:4954494-4958285W"; flanks "4955268-,4955479^"; structure "0,1^2-"; splice_chain ",4955351^4955429-"; sources "Undefined,Undefined"; NMorMRNA "null"; degree "4"; dimension "2_2";
chrA02	Undefined	as_event	4955839	4956040	.	+	.	transcript_id "TCONS_00003492/TCONS_00003493,TCONS_00003494"; gene_id "chrA02:4954494-4958285W"; flanks "4955839^,4956040^"; structure "1-,2-"; splice_chain "4955917-,4955925-"; sources "Undefined,Undefined"; NMorMRNA "null"; degree "4"; dimension "2_2";
chrA02	Undefined	as_event	4958040	4958285	.	+	.	transcript_id "TCONS_00003492/TCONS_00003494,TCONS_00003493"; gene_id "chrA02:4954494-4958285W"; flanks "4958040^,4958285]"; structure "1-,2-"; splice_chain "4958127-,4958130-"; sources "Undefined,Undefined"; NMorMRNA "null"; degree "4"; dimension "2_2";
chrA02	Undefined	as_event	5022668	5023064	.	+	.	transcript_id "TCONS_00003496,TCONS_00003495"; gene_id "chrA02:5022244-5023573W"; flanks "5022668-,5023064^"; structure "0,1^2-"; splice_chain ",5022711^5022956-"; sources "Undefined,Undefined"; NMorMRNA "null"; degree "4"; dimension "2_2";
chrA02	Undefined	as_event	5345170	5345421	.	+	.	transcript_id "TCONS_00003511,TCONS_00003512"; gene_id "chrA02:5344223-5348654W"; flanks "5345170-,5345421^"; structure "0,1^2-"; splice_chain ",5345262^5345336-"; sources "Undefined,Undefined"; NMorMRNA "null"; degree "4"; dimension "2_2";
chrA02	Undefined	as_event	5424659	5425165	.	+	.	transcript_id "TCONS_00003514,TCONS_00003515"; gene_id "chrA02:5423743-5425165W"; flanks "5424659-,5425165]"; structure "0,1^2-"; splice_chain ",5424744^5424836-"; sources "Undefined,Undefined"; NMorMRNA "null"; degree "4"; dimension "2_2";
chrA02	Undefined	as_event	5570560	5571888	.	+	.	transcript_id "TCONS_00003518,TCONS_00003517"; gene_id "chrA02:5570196-5571888W"; flanks "5570560-,5571888]"; structure "1^3-,2^4-"; splice_chain "5570700^5570804-,5570702^5570806-"; sources "Undefined,Undefined"; NMorMRNA "null"; degree "4"; dimension "2_2";
chrA02	Undefined	as_event	6133252	6133649	.	+	.	transcript_id "TCONS_00003537,TCONS_00003538"; gene_id "chrA02:6132871-6134124W"; flanks "6133252-,6133649^"; structure "0,1^2-"; splice_chain ",6133491^6133568-"; sources "Undefined,Undefined"; NMorMRNA "null"; degree "4"; dimension "2_2";
chrA02	Undefined	as_event	6194551	6195883	.	+	.	transcript_id "TCONS_00003541,TCONS_00003540"; gene_id "chrA02:6193934-6197364W"; flanks "6194551-,6195883-"; structure "1^,2^"; splice_chain "6195532^,6195535^"; sources "Undefined,Undefined"; NMorMRNA "null"; degree "4"; dimension "2_2";
chrA02	Undefined	as_event	6199989	6200241	.	+	.	transcript_id "TCONS_00003542,TCONS_00003543"; gene_id "chrA02:6199078-6201925W"; flanks "6199989-,6200241^"; structure "0,1^2-"; splice_chain ",6200060^6200131-"; sources "Undefined,Undefined"; NMorMRNA "null"; degree "4"; dimension "2_2";
chrA02	Undefined	as_event	6229609	6230225	.	+	.	transcript_id "TCONS_00003545,TCONS_00003546,TCONS_00003544"; gene_id "chrA02:6229609-6233971W"; flanks "6229609[,6230225^"; structure "1^4-,2^5-,3^6-"; splice_chain "6229720^6230059-,6229726^6230065-,6229728^6230067-"; sources "Undefined,Undefined,Undefined"; NMorMRNA "null"; degree "9"; dimension "3_3";
chrA02	Undefined	as_event	6252626	6253397	.	+	.	transcript_id "TCONS_00003548,TCONS_00003549"; gene_id "chrA02:6252626-6256060W"; flanks "6252626[,6253397^"; structure "0,1^2-"; splice_chain ",6253143^6253270-"; sources "Undefined,Undefined"; NMorMRNA "null"; degree "4"; dimension "2_2";
chrA02	Undefined	as_event	6253492	6253799	.	+	.	transcript_id "TCONS_00003549,TCONS_00003548"; gene_id "chrA02:6252626-6256060W"; flanks "6253492-,6253799-"; structure "1^,2^"; splice_chain "6253563^,6253564^"; sources "Undefined,Undefined"; NMorMRNA "null"; degree "4"; dimension "2_2";
chrA02	Undefined	as_event	6253799	6254098	.	+	.	transcript_id "TCONS_00003548,TCONS_00003549"; gene_id "chrA02:6252626-6256060W"; flanks "6253799-,6254098^"; structure "0,1^2-"; splice_chain ",6253900^6254039-"; sources "Undefined,Undefined"; NMorMRNA "null"; degree "4"; dimension "2_2";
chrA02	Undefined	as_event	6284823	6285474	.	+	.	transcript_id "TCONS_00003553,TCONS_00003552"; gene_id "chrA02:6283971-6288374W"; flanks "6284823-,6285474^"; structure "0,1^2-"; splice_chain ",6284891^6284981-"; sources "Undefined,Undefined"; NMorMRNA "null"; degree "4"; dimension "2_2";
chrA02	Undefined	as_event	6313246	6313879	.	+	.	transcript_id "TCONS_00003559,TCONS_00003558"; gene_id "chrA02:6313246-6314577W"; flanks "6313246[,6313879^"; structure "1^3-,2^4-"; splice_chain "6313423^6313602-,6313433^6313612-"; sources "Undefined,Undefined"; NMorMRNA "null"; degree "4"; dimension "2_2";
chrA02	Undefined	as_event	6356685	6359041	.	+	.	transcript_id "TCONS_00003564,TCONS_00003562"; gene_id "chrA02:6356203-6359041W"; flanks "6356685^,6359041]"; structure "1-,2-"; splice_chain "6358040-,6358055-"; sources "Undefined,Undefined"; NMorMRNA "null"; degree "4"; dimension "2_2";
chrA02	Undefined	as_event	6356203	6359041	.	+	.	transcript_id "TCONS_00003564,TCONS_00003562,TCONS_00003563"; gene_id "chrA02:6356203-6359041W"; flanks "6356203[,6359041]"; structure "1^3-,1^5-,2^4-"; splice_chain "6356685^6358040-,6356685^6358055-,6356695^6358050-"; sources "Undefined,Undefined,Undefined"; NMorMRNA "null"; degree "9"; dimension "3_3";
chrA02	Undefined	as_event	6492435	6492880	.	+	.	transcript_id "TCONS_00003569,TCONS_00003570"; gene_id "chrA02:6491967-6494998W"; flanks "6492435-,6492880^"; structure "1^3-,2^4-"; splice_chain "6492642^6492767-,6492645^6492770-"; sources "Undefined,Undefined"; NMorMRNA "null"; degree "4"; dimension "2_2";
chrA02	Undefined	as_event	6804514	6804634	.	+	.	transcript_id "TCONS_00003578/TCONS_00003580,TCONS_00003579"; gene_id "chrA02:6803829-6805499W"; flanks "6804514-,6804634-"; structure "1^,2^"; splice_chain "6804550^,6804551^"; sources "Undefined,Undefined"; NMorMRNA "null"; degree "4"; dimension "2_2";
chrA02	Undefined	as_event	6804961	6805151	.	+	.	transcript_id "TCONS_00003578/TCONS_00003580,TCONS_00003579"; gene_id "chrA02:6803829-6805499W"; flanks "6804961-,6805151-"; structure "1^,2^"; splice_chain "6805008^,6805009^"; sources "Undefined,Undefined"; NMorMRNA "null"; degree "4"; dimension "2_2";
chrA02	Undefined	as_event	7227529	7228084	.	+	.	transcript_id "TCONS_00003590,TCONS_00003589"; gene_id "chrA02:7227458-7236916W"; flanks "7227529^,7228084^"; structure "1-,2-"; splice_chain "7228007-,7228012-"; sources "Undefined,Undefined"; NMorMRNA "null"; degree "4"; dimension "2_2";
chrA02	Undefined	as_event	7381064	7381494	.	+	.	transcript_id "TCONS_00003599,TCONS_00003598"; gene_id "chrA02:7379770-7382396W"; flanks "7381064-,7381494^"; structure "1^2-3^5-,4^6-"; splice_chain "7381165^7381239-7381352^7381438-,7381362^7381448-"; sources "Undefined,Undefined"; NMorMRNA "null"; degree "4"; dimension "2_2";
chrA02	Undefined	as_event	7427847	7428079	.	+	.	transcript_id "TCONS_00003601,TCONS_00003600"; gene_id "chrA02:7427391-7429347W"; flanks "7427847-,7428079^"; structure "0,1^2-"; splice_chain ",7427931^7428030-"; sources "Undefined,Undefined"; NMorMRNA "null"; degree "4"; dimension "2_2";
chrA02	Undefined	as_event	7492197	7492698	.	+	.	transcript_id "TCONS_00003602,TCONS_00003603"; gene_id "chrA02:7491598-7493945W"; flanks "7492197-,7492698^"; structure "0,1^2-3^4-"; splice_chain ",7492258^7492334-7492482^7492578-"; sources "Undefined,Undefined"; NMorMRNA "null"; degree "4"; dimension "2_2";
chrA02	Undefined	as_event	7493420	7493639	.	+	.	transcript_id "TCONS_00003603,TCONS_00003602"; gene_id "chrA02:7491598-7493945W"; flanks "7493420-,7493639^"; structure "1^3-,2^4-"; splice_chain "7493486^7493563-,7493527^7493604-"; sources "Undefined,Undefined"; NMorMRNA "null"; degree "4"; dimension "2_2";
chrA02	Undefined	as_event	7512970	7513475	.	+	.	transcript_id "TCONS_00003605/TCONS_00003607,TCONS_00003606"; gene_id "chrA02:7510416-7513475W"; flanks "7512970-,7513475]"; structure "1^3-,2^4-"; splice_chain "7513086^7513206-,7513096^7513216-"; sources "Undefined,Undefined"; NMorMRNA "null"; degree "4"; dimension "2_2";
chrA02	Undefined	as_event	7514040	7514646	.	+	.	transcript_id "TCONS_00003609,TCONS_00003610,TCONS_00003608"; gene_id "chrA02:7513672-7514646W"; flanks "7514040-,7514646]"; structure "0,1^3-,2^4-"; splice_chain ",7514191^7514289-,7514201^7514299-"; sources "Undefined,Undefined,Undefined"; NMorMRNA "null"; degree "9"; dimension "3_3";
chrA02	Undefined	as_event	7548727	7549205	.	+	.	transcript_id "TCONS_00003612,TCONS_00003613"; gene_id "chrA02:7548708-7550053W"; flanks "7548727[,7549205^"; structure "0,1^2-"; splice_chain ",7549022^7549100-"; sources "Undefined,Undefined"; NMorMRNA "null"; degree "4"; dimension "2_2";
chrA02	Undefined	as_event	7928480	7928931	.	+	.	transcript_id "TCONS_00003622/TCONS_00003624,TCONS_00003623"; gene_id "chrA02:7927939-7932532W"; flanks "7928480-,7928931^"; structure "1^3-,2^4-"; splice_chain "7928685^7928817-,7928692^7928824-"; sources "Undefined,Undefined"; NMorMRNA "null"; degree "4"; dimension "2_2";
chrA02	Undefined	as_event	7929818	7930009	.	+	.	transcript_id "TCONS_00003622,TCONS_00003623/TCONS_00003624"; gene_id "chrA02:7927939-7932532W"; flanks "7929818-,7930009-"; structure "1^,2^"; splice_chain "7929874^,7929891^"; sources "Undefined,Undefined"; NMorMRNA "null"; degree "4"; dimension "2_2";
chrA02	Undefined	as_event	7973538	7974761	.	+	.	transcript_id "TCONS_00003629,TCONS_00003628"; gene_id "chrA02:7973081-7975705W"; flanks "7973538-,7974761^"; structure "1^3-,2^4-"; splice_chain "7974319^7974398-,7974328^7974407-"; sources "Undefined,Undefined"; NMorMRNA "null"; degree "4"; dimension "2_2";
chrA02	Undefined	as_event	7973304	7974761	.	+	.	transcript_id "TCONS_00003629,TCONS_00003630"; gene_id "chrA02:7973081-7975705W"; flanks "7973304[,7974761^"; structure "1^2-4^6-,3^5-"; splice_chain "7973413^7973538-7974319^7974398-,7974318^7974397-"; sources "Undefined,Undefined"; NMorMRNA "null"; degree "4"; dimension "2_2";
chrA02	Undefined	as_event	8004760	8005419	.	+	.	transcript_id "TCONS_00003636,TCONS_00003635"; gene_id "chrA02:8004760-8006134W"; flanks "8004760[,8005419^"; structure "1^3-,2^4-"; splice_chain "8005260^8005342-,8005270^8005352-"; sources "Undefined,Undefined"; NMorMRNA "null"; degree "4"; dimension "2_2";
chrA02	Undefined	as_event	8005342	8005493	.	+	.	transcript_id "TCONS_00003636,TCONS_00003634"; gene_id "chrA02:8004760-8006134W"; flanks "8005342-,8005493-"; structure "1^,2^"; splice_chain "8005419^,8005420^"; sources "Undefined,Undefined"; NMorMRNA "null"; degree "4"; dimension "2_2";
chrA02	Undefined	as_event	8004760	8005493	.	+	.	transcript_id "TCONS_00003636,TCONS_00003634,TCONS_00003635"; gene_id "chrA02:8004760-8006134W"; flanks "8004760[,8005493-"; structure "1^3-5^,1^3-6^,2^4-5^"; splice_chain "8005260^8005342-8005419^,8005260^8005342-8005420^,8005270^8005352-8005419^"; sources "Undefined,Undefined,Undefined"; NMorMRNA "null"; degree "9"; dimension "3_3";
chrA02	Undefined	as_event	8007557	8007809	.	+	.	transcript_id "TCONS_00003637,TCONS_00003638"; gene_id "chrA02:8006247-8008059W"; flanks "8007557-,8007809^"; structure "0,1^2-"; splice_chain ",8007631^8007718-"; sources "Undefined,Undefined"; NMorMRNA "null"; degree "4"; dimension "2_2";
chrA02	Undefined	as_event	8111665	8111969	.	+	.	transcript_id "TCONS_00003644,TCONS_00003645"; gene_id "chrA02:8111218-8113302W"; flanks "8111665-,8111969^"; structure "0,1^2-"; splice_chain ",8111753^8111841-"; sources "Undefined,Undefined"; NMorMRNA "null"; degree "4"; dimension "2_2";
chrA02	Undefined	as_event	8201774	8202405	.	+	.	transcript_id "TCONS_00003650,TCONS_00003649"; gene_id "chrA02:8200866-8202405W"; flanks "8201774-,8202405]"; structure "1^3-,2^4-"; splice_chain "8202032^8202150-,8202042^8202160-"; sources "Undefined,Undefined"; NMorMRNA "null"; degree "4"; dimension "2_2";
chrA02	Undefined	as_event	8322004	8322267	.	+	.	transcript_id "TCONS_00003656,TCONS_00003655"; gene_id "chrA02:8321972-8326558W"; flanks "8322004^,8322267^"; structure "1-,2-"; splice_chain "8322112-,8322195-"; sources "Undefined,Undefined"; NMorMRNA "null"; degree "4"; dimension "2_2";
chrA02	Undefined	as_event	8322660	8322943	.	+	.	transcript_id "TCONS_00003655,TCONS_00003656"; gene_id "chrA02:8321972-8326558W"; flanks "8322660-,8322943^"; structure "0,1^2-"; splice_chain ",8322723^8322823-"; sources "Undefined,Undefined"; NMorMRNA "null"; degree "4"; dimension "2_2";
chrA02	Undefined	as_event	8420596	8421578	.	+	.	transcript_id "TCONS_00003657,TCONS_00003658"; gene_id "chrA02:8419924-8422297W"; flanks "8420596-,8421578^"; structure "0,1^2-3^4-"; splice_chain ",8420736^8420805-8421413^8421486-"; sources "Undefined,Undefined"; NMorMRNA "null"; degree "4"; dimension "2_2";
chrA02	Undefined	as_event	8597379	8598593	.	+	.	transcript_id "TCONS_00003662,TCONS_00003663"; gene_id "chrA02:8595482-8598593W"; flanks "8597379-,8598593]"; structure "0,1^2-"; splice_chain ",8597525^8597891-"; sources "Undefined,Undefined"; NMorMRNA "null"; degree "4"; dimension "2_2";
chrA02	Undefined	as_event	8632082	8632345	.	+	.	transcript_id "TCONS_00003669,TCONS_00003668"; gene_id "chrA02:8629822-8633641W"; flanks "8632082-,8632345-"; structure "1^,2^"; splice_chain "8632163^,8632164^"; sources "Undefined,Undefined"; NMorMRNA "null"; degree "4"; dimension "2_2";
chrA02	Undefined	as_event	8632345	8632710	.	+	.	transcript_id "TCONS_00003669,TCONS_00003668"; gene_id "chrA02:8629822-8633641W"; flanks "8632345-,8632710^"; structure "1^3-,2^4-"; splice_chain "8632452^8632587-,8632453^8632588-"; sources "Undefined,Undefined"; NMorMRNA "null"; degree "4"; dimension "2_2";
chrA02	Undefined	as_event	8648743	8649258	.	+	.	transcript_id "TCONS_00003673,TCONS_00003671/TCONS_00003672"; gene_id "chrA02:8647942-8652171W"; flanks "8648743-,8649258-"; structure "1^,2^"; splice_chain "8648990^,8649018^"; sources "Undefined,Undefined"; NMorMRNA "null"; degree "4"; dimension "2_2";
chrA02	Undefined	as_event	8649596	8650053	.	+	.	transcript_id "TCONS_00003671,TCONS_00003672/TCONS_00003673"; gene_id "chrA02:8647942-8652171W"; flanks "8649596-,8650053^"; structure "0,1^2-"; splice_chain ",8649778^8649847-"; sources "Undefined,Undefined"; NMorMRNA "null"; degree "4"; dimension "2_2";
chrA02	Undefined	as_event	8651564	8651885	.	+	.	transcript_id "TCONS_00003673,TCONS_00003671"; gene_id "chrA02:8647942-8652171W"; flanks "8651564-,8651885^"; structure "0,1^2-"; splice_chain ",8651620^8651808-"; sources "Undefined,Undefined"; NMorMRNA "null"; degree "4"; dimension "2_2";
chrA02	Undefined	as_event	8651564	8652171	.	+	.	transcript_id "TCONS_00003672,TCONS_00003671,TCONS_00003673"; gene_id "chrA02:8647942-8652171W"; flanks "8651564-,8652171]"; structure "0,1^2-3^4-,3^4-"; splice_chain ",8651620^8651808-8651885^8652033-,8651885^8652033-"; sources "Undefined,Undefined,Undefined"; NMorMRNA "null"; degree "9"; dimension "3_3";
chrA02	Undefined	as_event	8677182	8677542	.	+	.	transcript_id "TCONS_00003676,TCONS_00003675"; gene_id "chrA02:8676249-8677819W"; flanks "8677182^,8677542^"; structure "1-,2-"; splice_chain "8677408-,8677411-"; sources "Undefined,Undefined"; NMorMRNA "null"; degree "4"; dimension "2_2";
chrA02	Undefined	as_event	8751982	8752229	.	+	.	transcript_id "TCONS_00003677,TCONS_00003678"; gene_id "chrA02:8751427-8754147W"; flanks "8751982-,8752229^"; structure "0,1^2-"; splice_chain ",8752047^8752131-"; sources "Undefined,Undefined"; NMorMRNA "null"; degree "4"; dimension "2_2";
chrA02	Undefined	as_event	8821705	8823417	.	+	.	transcript_id "TCONS_00003679,TCONS_00003680"; gene_id "chrA02:8821705-8827857W"; flanks "8821705[,8823417^"; structure "1^3-,2^4-"; splice_chain "8822621^8822701-,8822623^8822703-"; sources "Undefined,Undefined"; NMorMRNA "null"; degree "4"; dimension "2_2";
chrA02	Undefined	as_event	8948163	8948593	.	+	.	transcript_id "TCONS_00003682,TCONS_00003683"; gene_id "chrA02:8946980-8951853W"; flanks "8948163-,8948593^"; structure "1^3-,2^4-"; splice_chain "8948345^8948467-,8948346^8948468-"; sources "Undefined,Undefined"; NMorMRNA "null"; degree "4"; dimension "2_2";
chrA02	Undefined	as_event	8949812	8950099	.	+	.	transcript_id "TCONS_00003682,TCONS_00003683"; gene_id "chrA02:8946980-8951853W"; flanks "8949812-,8950099-"; structure "1^,2^"; splice_chain "8949940^,8949942^"; sources "Undefined,Undefined"; NMorMRNA "null"; degree "4"; dimension "2_2";
chrA02	Undefined	as_event	9186298	9186700	.	+	.	transcript_id "TCONS_00003691,TCONS_00003690"; gene_id "chrA02:9186298-9188290W"; flanks "9186298[,9186700^"; structure "0,1^2-"; splice_chain ",9186459^9186557-"; sources "Undefined,Undefined"; NMorMRNA "null"; degree "4"; dimension "2_2";
chrA02	Undefined	as_event	9186700	9186964	.	+	.	transcript_id "TCONS_00003691,TCONS_00003690"; gene_id "chrA02:9186298-9188290W"; flanks "9186700^,9186964^"; structure "1-,2-"; splice_chain "9186792-,9186824-"; sources "Undefined,Undefined"; NMorMRNA "null"; degree "4"; dimension "2_2";
chrA02	Undefined	as_event	9187832	9188290	.	+	.	transcript_id "TCONS_00003691,TCONS_00003690"; gene_id "chrA02:9186298-9188290W"; flanks "9187832-,9188290]"; structure "0,1^2-"; splice_chain ",9187975^9188057-"; sources "Undefined,Undefined"; NMorMRNA "null"; degree "4"; dimension "2_2";
chrA02	Undefined	as_event	9211992	9213590	.	+	.	transcript_id "TCONS_00003693,TCONS_00003694"; gene_id "chrA02:9211554-9213590W"; flanks "9211992^,9213590]"; structure "1-,2-"; splice_chain "9212252-,9212398-"; sources "Undefined,Undefined"; NMorMRNA "null"; degree "4"; dimension "2_2";
chrA02	Undefined	as_event	9566586	9567833	.	+	.	transcript_id "TCONS_00003705,TCONS_00003706"; gene_id "chrA02:9562321-9567833W"; flanks "9566586-,9567833]"; structure "0,1^2-"; splice_chain ",9566777^9566850-"; sources "Undefined,Undefined"; NMorMRNA "null"; degree "4"; dimension "2_2";
chrA02	Undefined	as_event	9775259	9776217	.	+	.	transcript_id "TCONS_00003716,TCONS_00003717"; gene_id "chrA02:9775259-9777563W"; flanks "9775259[,9776217^"; structure "0,1^2-"; splice_chain ",9775517^9775890-"; sources "Undefined,Undefined"; NMorMRNA "null"; degree "4"; dimension "2_2";
chrA02	Undefined	as_event	9775890	9776422	.	+	.	transcript_id "TCONS_00003715,TCONS_00003717"; gene_id "chrA02:9775259-9777563W"; flanks "9775890-,9776422^"; structure "0,1^2-"; splice_chain ",9776217^9776313-"; sources "Undefined,Undefined"; NMorMRNA "null"; degree "4"; dimension "2_2";
chrA02	Undefined	as_event	9775259	9776422	.	+	.	transcript_id "TCONS_00003715,TCONS_00003717,TCONS_00003716"; gene_id "chrA02:9775259-9777563W"; flanks "9775259[,9776422^"; structure "1^2-,1^2-3^4-,3^4-"; splice_chain "9775517^9775890-,9775517^9775890-9776217^9776313-,9776217^9776313-"; sources "Undefined,Undefined,Undefined"; NMorMRNA "null"; degree "9"; dimension "3_3";
chrA02	Undefined	as_event	9776640	9777009	.	+	.	transcript_id "TCONS_00003716/TCONS_00003717,TCONS_00003715"; gene_id "chrA02:9775259-9777563W"; flanks "9776640-,9777009^"; structure "1^3-,2^4-"; splice_chain "9776841^9776915-,9776843^9776917-"; sources "Undefined,Undefined"; NMorMRNA "null"; degree "4"; dimension "2_2";
chrA02	Undefined	as_event	9783083	9783329	.	+	.	transcript_id "TCONS_00003719,TCONS_00003720"; gene_id "chrA02:9781591-9784179W"; flanks "9783083-,9783329^"; structure "0,1^2-"; splice_chain ",9783157^9783270-"; sources "Undefined,Undefined"; NMorMRNA "null"; degree "4"; dimension "2_2";
chrA02	Undefined	as_event	9783157	9783487	.	+	.	transcript_id "TCONS_00003718,TCONS_00003720"; gene_id "chrA02:9781591-9784179W"; flanks "9783157^,9783487^"; structure "1-4^6-,2-3^5-"; splice_chain "9783255-9783339^9783433-,9783270-9783329^9783423-"; sources "Undefined,Undefined"; NMorMRNA "null"; degree "4"; dimension "2_2";
chrA02	Undefined	as_event	9783083	9783487	.	+	.	transcript_id "TCONS_00003718,TCONS_00003720,TCONS_00003719"; gene_id "chrA02:9781591-9784179W"; flanks "9783083-,9783487^"; structure "1^2-5^7-,1^3-4^6-,4^6-"; splice_chain "9783157^9783255-9783339^9783433-,9783157^9783270-9783329^9783423-,9783329^9783423-"; sources "Undefined,Undefined,Undefined"; NMorMRNA "null"; degree "9"; dimension "3_3";
chrA02	Undefined	as_event	10312520	10312875	.	+	.	transcript_id "TCONS_00003734,TCONS_00003732/TCONS_00003733"; gene_id "chrA02:10312520-10314214W"; flanks "10312520[,10312875^"; structure "0,1^2-"; splice_chain ",10312686^10312769-"; sources "Undefined,Undefined"; NMorMRNA "null"; degree "4"; dimension "2_2";
chrA02	Undefined	as_event	10313133	10314214	.	+	.	transcript_id "TCONS_00003733/TCONS_00003734,TCONS_00003732"; gene_id "chrA02:10312520-10314214W"; flanks "10313133-,10314214]"; structure "0,1^2-"; splice_chain ",10313164^10313303-"; sources "Undefined,Undefined"; NMorMRNA "null"; degree "4"; dimension "2_2";
chrA02	Undefined	as_event	10508333	10508476	.	+	.	transcript_id "TCONS_00003740,TCONS_00003739"; gene_id "chrA02:10507143-10512028W"; flanks "10508333^,10508476^"; structure "1-,2-"; splice_chain "10508413-,10508414-"; sources "Undefined,Undefined"; NMorMRNA "null"; degree "4"; dimension "2_2";
chrA02	Undefined	as_event	10511754	10512028	.	+	.	transcript_id "TCONS_00003740,TCONS_00003739"; gene_id "chrA02:10507143-10512028W"; flanks "10511754-,10512028]"; structure "0,1^2-"; splice_chain ",10511896^10511982-"; sources "Undefined,Undefined"; NMorMRNA "null"; degree "4"; dimension "2_2";
chrA02	Undefined	as_event	10992262	10992654	.	+	.	transcript_id "TCONS_00003758,TCONS_00003757"; gene_id "chrA02:10992008-10993811W"; flanks "10992262-,10992654^"; structure "0,1^2-"; splice_chain ",10992428^10992508-"; sources "Undefined,Undefined"; NMorMRNA "null"; degree "4"; dimension "2_2";
chrA02	Undefined	as_event	10995272	10996217	.	+	.	transcript_id "TCONS_00003760,TCONS_00003759"; gene_id "chrA02:10995272-10999576W"; flanks "10995272[,10996217^"; structure "1^3-,2^4-"; splice_chain "10995584^10995700-,10995607^10995723-"; sources "Undefined,Undefined"; NMorMRNA "null"; degree "4"; dimension "2_2";
chrA02	Undefined	as_event	11054254	11055034	.	+	.	transcript_id "TCONS_00003765/TCONS_00003766,TCONS_00003764"; gene_id "chrA02:11050786-11055034W"; flanks "11054254-,11055034]"; structure "0,1^2-"; splice_chain ",11054620^11054713-"; sources "Undefined,Undefined"; NMorMRNA "null"; degree "4"; dimension "2_2";
chrA02	Undefined	as_event	11059367	11059956	.	+	.	transcript_id "TCONS_00003768,TCONS_00003767"; gene_id "chrA02:11057998-11059956W"; flanks "11059367-,11059956]"; structure "1^3-,2^4-"; splice_chain "11059595^11059802-,11059605^11059812-"; sources "Undefined,Undefined"; NMorMRNA "null"; degree "4"; dimension "2_2";
chrA02	Undefined	as_event	11080667	11081109	.	+	.	transcript_id "TCONS_00003770,TCONS_00003771"; gene_id "chrA02:11078183-11081109W"; flanks "11080667-,11081109]"; structure "1^3-,2^4-"; splice_chain "11080735^11081085-,11080737^11081087-"; sources "Undefined,Undefined"; NMorMRNA "null"; degree "4"; dimension "2_2";
chrA02	Undefined	as_event	11082981	11083487	.	+	.	transcript_id "TCONS_00003774,TCONS_00003773"; gene_id "chrA02:11082981-11084754W"; flanks "11082981[,11083487^"; structure "1^3-,2^4-"; splice_chain "11083341^11083420-,11083351^11083430-"; sources "Undefined,Undefined"; NMorMRNA "null"; degree "4"; dimension "2_2";
chrA02	Undefined	as_event	11413260	11413527	.	+	.	transcript_id "TCONS_00003785/TCONS_00003786,TCONS_00003787"; gene_id "chrA02:11407776-11414592W"; flanks "11413260-,11413527^"; structure "0,1^2-"; splice_chain ",11413391^11413474-"; sources "Undefined,Undefined"; NMorMRNA "null"; degree "4"; dimension "2_2";
chrA02	Undefined	as_event	11414159	11414592	.	+	.	transcript_id "TCONS_00003785,TCONS_00003787"; gene_id "chrA02:11407776-11414592W"; flanks "11414159^,11414592]"; structure "1-,2-"; splice_chain "11414267-,11414270-"; sources "Undefined,Undefined"; NMorMRNA "null"; degree "4"; dimension "2_2";
chrA02	Undefined	as_event	11413770	11414592	.	+	.	transcript_id "TCONS_00003785,TCONS_00003787,TCONS_00003786"; gene_id "chrA02:11407776-11414592W"; flanks "11413770-,11414592]"; structure "1^3-,1^4-,2^5-"; splice_chain "11414159^11414267-,11414159^11414270-,11414195^11414277-"; sources "Undefined,Undefined,Undefined"; NMorMRNA "null"; degree "9"; dimension "3_3";
chrA02	Undefined	as_event	11499385	11499624	.	+	.	transcript_id "TCONS_00003792,TCONS_00003793"; gene_id "chrA02:11498506-11501237W"; flanks "11499385-,11499624^"; structure "0,1^2-"; splice_chain ",11499477^11499568-"; sources "Undefined,Undefined"; NMorMRNA "null"; degree "4"; dimension "2_2";
chrA02	Undefined	as_event	11710465	11711089	.	+	.	transcript_id "TCONS_00003799,TCONS_00003800"; gene_id "chrA02:11710035-11712209W"; flanks "11710465-,11711089^"; structure "0,1^2-"; splice_chain ",11710710^11711009-"; sources "Undefined,Undefined"; NMorMRNA "null"; degree "4"; dimension "2_2";
chrA02	Undefined	as_event	11781561	11781822	.	+	.	transcript_id "TCONS_00003805,TCONS_00003804"; gene_id "chrA02:11781196-11782181W"; flanks "11781561-,11781822^"; structure "1^3-,2^4-"; splice_chain "11781687^11781767-,11781697^11781777-"; sources "Undefined,Undefined"; NMorMRNA "null"; degree "4"; dimension "2_2";
chrA02	Undefined	as_event	11783328	11783581	.	+	.	transcript_id "TCONS_00003807,TCONS_00003806"; gene_id "chrA02:11782861-11784613W"; flanks "11783328-,11783581-"; structure "1^,2^"; splice_chain "11783460^,11783461^"; sources "Undefined,Undefined"; NMorMRNA "null"; degree "4"; dimension "2_2";
chrA02	Undefined	as_event	12032948	12033136	.	+	.	transcript_id "TCONS_00003818,TCONS_00003817"; gene_id "chrA02:12031387-12033136W"; flanks "12032948-,12033136]"; structure "0,1^2-"; splice_chain ",12032995^12033065-"; sources "Undefined,Undefined"; NMorMRNA "null"; degree "4"; dimension "2_2";
chrA02	Undefined	as_event	12362790	12362949	.	+	.	transcript_id "TCONS_00003836,TCONS_00003837"; gene_id "chrA02:12361595-12363197W"; flanks "12362790-,12362949]"; structure "1^2-,3^4-"; splice_chain "12362844^12362866-,12362885^12362907-"; sources "Undefined,Undefined"; NMorMRNA "null"; degree "4"; dimension "2_2";
chrA02	Undefined	as_event	12426020	12426295	.	+	.	transcript_id "TCONS_00003840,TCONS_00003841"; gene_id "chrA02:12422126-12439163W"; flanks "12426020^,12426295^"; structure "1-,2-"; splice_chain "12426109-,12426115-"; sources "Undefined,Undefined"; NMorMRNA "null"; degree "4"; dimension "2_2";
chrA02	Undefined	as_event	12434330	12434804	.	+	.	transcript_id "TCONS_00003840,TCONS_00003841"; gene_id "chrA02:12422126-12439163W"; flanks "12434330-,12434804-"; structure "1^,2^"; splice_chain "12434443^,12434444^"; sources "Undefined,Undefined"; NMorMRNA "null"; degree "4"; dimension "2_2";
chrA02	Undefined	as_event	12436258	12436433	.	+	.	transcript_id "TCONS_00003840,TCONS_00003841"; gene_id "chrA02:12422126-12439163W"; flanks "12436258^,12436433^"; structure "1-,2-"; splice_chain "12436361-,12436362-"; sources "Undefined,Undefined"; NMorMRNA "null"; degree "4"; dimension "2_2";
chrA02	Undefined	as_event	12448536	12449460	.	+	.	transcript_id "TCONS_00003842,TCONS_00003843"; gene_id "chrA02:12448133-12450467W"; flanks "12448536^,12449460^"; structure "1-,2-"; splice_chain "12449294-,12449297-"; sources "Undefined,Undefined"; NMorMRNA "null"; degree "4"; dimension "2_2";
chrA02	Undefined	as_event	12450219	12450386	.	+	.	transcript_id "TCONS_00003842,TCONS_00003843"; gene_id "chrA02:12448133-12450467W"; flanks "12450219-,12450386-"; structure "1^,2^"; splice_chain "12450321^,12450322^"; sources "Undefined,Undefined"; NMorMRNA "null"; degree "4"; dimension "2_2";
chrA02	Undefined	as_event	12755956	12756294	.	+	.	transcript_id "TCONS_00003852,TCONS_00003851"; gene_id "chrA02:12755051-12756998W"; flanks "12755956-,12756294^"; structure "1^3-,2^4-"; splice_chain "12756036^12756124-,12756038^12756126-"; sources "Undefined,Undefined"; NMorMRNA "null"; degree "4"; dimension "2_2";
chrA02	Undefined	as_event	12842159	12842324	.	+	.	transcript_id "TCONS_00003854,TCONS_00003855"; gene_id "chrA02:12840577-12845937W"; flanks "12842159^,12842324^"; structure "1-,2-"; splice_chain "12842253-,12842258-"; sources "Undefined,Undefined"; NMorMRNA "null"; degree "4"; dimension "2_2";
chrA02	Undefined	as_event	12930953	12931086	.	+	.	transcript_id "TCONS_00003857,TCONS_00003856/TCONS_00003858"; gene_id "chrA02:12929946-12932439W"; flanks "12930953^,12931086^"; structure "1-,2-"; splice_chain "12931029-,12931030-"; sources "Undefined,Undefined"; NMorMRNA "null"; degree "4"; dimension "2_2";
chrA02	Undefined	as_event	12931176	12932026	.	+	.	transcript_id "TCONS_00003857/TCONS_00003858,TCONS_00003856"; gene_id "chrA02:12929946-12932439W"; flanks "12931176-,12932026-"; structure "1^,2^"; splice_chain "12931393^,12931401^"; sources "Undefined,Undefined"; NMorMRNA "null"; degree "4"; dimension "2_2";
chrA02	Undefined	as_event	12932199	12932439	.	+	.	transcript_id "TCONS_00003856,TCONS_00003858,TCONS_00003857"; gene_id "chrA02:12929946-12932439W"; flanks "12932199-,12932439]"; structure "0,1^3-,2^4-"; splice_chain ",12932299^12932386-,12932303^12932390-"; sources "Undefined,Undefined,Undefined"; NMorMRNA "null"; degree "9"; dimension "3_3";
chrA02	Undefined	as_event	13049034	13049284	.	+	.	transcript_id "TCONS_00003860,TCONS_00003861"; gene_id "chrA02:13047834-13050723W"; flanks "13049034-,13049284^"; structure "0,1^2-"; splice_chain ",13049131^13049210-"; sources "Undefined,Undefined"; NMorMRNA "null"; degree "4"; dimension "2_2";
chrA02	Undefined	as_event	13049719	13050202	.	+	.	transcript_id "TCONS_00003861,TCONS_00003860"; gene_id "chrA02:13047834-13050723W"; flanks "13049719-,13050202^"; structure "0,1^2-"; splice_chain ",13050051^13050142-"; sources "Undefined,Undefined"; NMorMRNA "null"; degree "4"; dimension "2_2";
chrA02	Undefined	as_event	13125399	13125813	.	+	.	transcript_id "TCONS_00003868,TCONS_00003869"; gene_id "chrA02:13123839-13126564W"; flanks "13125399-,13125813^"; structure "1^3-,2^4-"; splice_chain "13125515^13125634-,13125516^13125635-"; sources "Undefined,Undefined"; NMorMRNA "null"; degree "4"; dimension "2_2";
chrA02	Undefined	as_event	13394859	13395177	.	+	.	transcript_id "TCONS_00003871,TCONS_00003872"; gene_id "chrA02:13392625-13395497W"; flanks "13394859-,13395177^"; structure "0,1^2-"; splice_chain ",13394986^13395078-"; sources "Undefined,Undefined"; NMorMRNA "null"; degree "4"; dimension "2_2";
chrA02	Undefined	as_event	13577981	13580044	.	+	.	transcript_id "TCONS_00003877,TCONS_00003878"; gene_id "chrA02:13577291-13580698W"; flanks "13577981-,13580044^"; structure "1^3-,2^4-"; splice_chain "13578386^13578661-,13578396^13578671-"; sources "Undefined,Undefined"; NMorMRNA "null"; degree "4"; dimension "2_2";
chrA02	Undefined	as_event	13580044	13580698	.	+	.	transcript_id "TCONS_00003878,TCONS_00003877,TCONS_00003880"; gene_id "chrA02:13577291-13580698W"; flanks "13580044^,13580698]"; structure "1-,2-,3-"; splice_chain "13580150-,13580154-,13580270-"; sources "Undefined,Undefined,Undefined"; NMorMRNA "null"; degree "9"; dimension "3_3";
chrA02	Undefined	as_event	13578661	13580698	.	+	.	transcript_id "TCONS_00003879,TCONS_00003877"; gene_id "chrA02:13577291-13580698W"; flanks "13578661-,13580698]"; structure "0,1^2-"; splice_chain ",13580044^13580154-"; sources "Undefined,Undefined"; NMorMRNA "null"; degree "4"; dimension "2_2";
chrA02	Undefined	as_event	13577981	13580698	.	+	.	transcript_id "TCONS_00003879,TCONS_00003877,TCONS_00003878"; gene_id "chrA02:13577291-13580698W"; flanks "13577981-,13580698]"; structure "1^3-,1^3-5^7-,2^4-5^6-"; splice_chain "13578386^13578661-,13578386^13578661-13580044^13580154-,13578396^13578671-13580044^13580150-"; sources "Undefined,Undefined,Undefined"; NMorMRNA "null"; degree "9"; dimension "3_3";
chrA02	Undefined	as_event	13706388	13706784	.	+	.	transcript_id "TCONS_00003883,TCONS_00003885"; gene_id "chrA02:13704850-13707540W"; flanks "13706388-,13706784^"; structure "0,1^2-"; splice_chain ",13706473^13706561-"; sources "Undefined,Undefined"; NMorMRNA "null"; degree "4"; dimension "2_2";
chrA02	Undefined	as_event	13706870	13707249	.	+	.	transcript_id "TCONS_00003883,TCONS_00003885"; gene_id "chrA02:13704850-13707540W"; flanks "13706870-,13707249]"; structure "0,1^2-"; splice_chain ",13706996^13707082-"; sources "Undefined,Undefined"; NMorMRNA "null"; degree "4"; dimension "2_2";
chrA02	Undefined	as_event	13750579	13751861	.	+	.	transcript_id "TCONS_00003886,TCONS_00003887"; gene_id "chrA02:13750579-13751861W"; flanks "13750579[,13751861]"; structure "1^3-,2^4-"; splice_chain "13750694^13751120-,13750716^13751142-"; sources "Undefined,Undefined"; NMorMRNA "null"; degree "4"; dimension "2_2";
chrA02	Undefined	as_event	13948463	13948642	.	+	.	transcript_id "TCONS_00003890/TCONS_00003892,TCONS_00003891"; gene_id "chrA02:13947637-13949999W"; flanks "13948463-,13948642^"; structure "0,1^2-"; splice_chain ",13948478^13948593-"; sources "Undefined,Undefined"; NMorMRNA "null"; degree "4"; dimension "2_2";
chrA02	Undefined	as_event	13948757	13949085	.	+	.	transcript_id "TCONS_00003890/TCONS_00003891,TCONS_00003892"; gene_id "chrA02:13947637-13949999W"; flanks "13948757-,13949085^"; structure "0,1^2-"; splice_chain ",13948866^13948961-"; sources "Undefined,Undefined"; NMorMRNA "null"; degree "4"; dimension "2_2";
chrA02	Undefined	as_event	13949402	13949999	.	+	.	transcript_id "TCONS_00003893,TCONS_00003891/TCONS_00003892"; gene_id "chrA02:13947637-13949999W"; flanks "13949402-,13949999]"; structure "0,1^2-"; splice_chain ",13949587^13949667-"; sources "Undefined,Undefined"; NMorMRNA "null"; degree "4"; dimension "2_2";
chrA02	Undefined	as_event	13949184	13949999	.	+	.	transcript_id "TCONS_00003890,TCONS_00003893,TCONS_00003891/TCONS_00003892"; gene_id "chrA02:13947637-13949999W"; flanks "13949184-,13949999]"; structure "0,1^2-,1^2-3^4-"; splice_chain ",13949276^13949402-,13949276^13949402-13949587^13949667-"; sources "Undefined,Undefined,Undefined"; NMorMRNA "null"; degree "9"; dimension "3_3";
chrA02	Undefined	as_event	14231759	14232000	.	+	.	transcript_id "TCONS_00003898,TCONS_00003899"; gene_id "chrA02:14230940-14232000W"; flanks "14231759-,14232000]"; structure "0,1^2-"; splice_chain ",14231875^14231943-"; sources "Undefined,Undefined"; NMorMRNA "null"; degree "4"; dimension "2_2";
chrA02	Undefined	as_event	14354339	14354542	.	+	.	transcript_id "TCONS_00003904,TCONS_00003905"; gene_id "chrA02:14351010-14355032W"; flanks "14354339-,14354542^"; structure "0,1^2-"; splice_chain ",14354406^14354491-"; sources "Undefined,Undefined"; NMorMRNA "null"; degree "4"; dimension "2_2";
chrA02	Undefined	as_event	14394179	14394468	.	+	.	transcript_id "TCONS_00003907,TCONS_00003908"; gene_id "chrA02:14393830-14394875W"; flanks "14394179-,14394468^"; structure "0,1^2-"; splice_chain ",14394273^14394364-"; sources "Undefined,Undefined"; NMorMRNA "null"; degree "4"; dimension "2_2";
chrA02	Undefined	as_event	14465505	14465693	.	+	.	transcript_id "TCONS_00003911,TCONS_00003912"; gene_id "chrA02:14460990-14465693W"; flanks "14465505-,14465693]"; structure "0,1^2-"; splice_chain ",14465566^14465658-"; sources "Undefined,Undefined"; NMorMRNA "null"; degree "4"; dimension "2_2";
chrA02	Undefined	as_event	14551254	14551496	.	+	.	transcript_id "TCONS_00003914,TCONS_00003915"; gene_id "chrA02:14551148-14553012W"; flanks "14551254^,14551496^"; structure "1-,2-"; splice_chain "14551389-,14551393-"; sources "Undefined,Undefined"; NMorMRNA "null"; degree "4"; dimension "2_2";
chrA02	Undefined	as_event	14752311	14752622	.	+	.	transcript_id "TCONS_00003916,TCONS_00003917"; gene_id "chrA02:14752149-14755240W"; flanks "14752311-,14752622^"; structure "0,1^2-"; splice_chain ",14752383^14752456-"; sources "Undefined,Undefined"; NMorMRNA "null"; degree "4"; dimension "2_2";
chrA02	Undefined	as_event	14752716	14753231	.	+	.	transcript_id "TCONS_00003916,TCONS_00003917"; gene_id "chrA02:14752149-14755240W"; flanks "14752716-,14753231^"; structure "0,1^2-"; splice_chain ",14753039^14753111-"; sources "Undefined,Undefined"; NMorMRNA "null"; degree "4"; dimension "2_2";
chrA02	Undefined	as_event	14753297	14753569	.	+	.	transcript_id "TCONS_00003917,TCONS_00003916"; gene_id "chrA02:14752149-14755240W"; flanks "14753297-,14753569^"; structure "0,1^2-"; splice_chain ",14753451^14753519-"; sources "Undefined,Undefined"; NMorMRNA "null"; degree "4"; dimension "2_2";
chrA02	Undefined	as_event	14754464	14754645	.	+	.	transcript_id "TCONS_00003916,TCONS_00003918"; gene_id "chrA02:14752149-14755240W"; flanks "14754464-,14754645^"; structure "0,1^2-"; splice_chain ",14754507^14754596-"; sources "Undefined,Undefined"; NMorMRNA "null"; degree "4"; dimension "2_2";
chrA02	Undefined	as_event	14754735	14755240	.	+	.	transcript_id "TCONS_00003916,TCONS_00003918"; gene_id "chrA02:14752149-14755240W"; flanks "14754735-,14755240]"; structure "0,1^2-"; splice_chain ",14754831^14754911-"; sources "Undefined,Undefined"; NMorMRNA "null"; degree "4"; dimension "2_2";
chrA02	Undefined	as_event	14963625	14964193	.	+	.	transcript_id "TCONS_00003919,TCONS_00003920"; gene_id "chrA02:14963625-14967023W"; flanks "14963625[,14964193^"; structure "0,1^2-"; splice_chain ",14963838^14963990-"; sources "Undefined,Undefined"; NMorMRNA "null"; degree "4"; dimension "2_2";
chrA02	Undefined	as_event	15124237	15124879	.	+	.	transcript_id "TCONS_00003924,TCONS_00003923"; gene_id "chrA02:15123998-15125894W"; flanks "15124237-,15124879-"; structure "1^,2^"; splice_chain "15124791^,15124812^"; sources "Undefined,Undefined"; NMorMRNA "null"; degree "4"; dimension "2_2";
chrA02	Undefined	as_event	15832426	15832817	.	+	.	transcript_id "TCONS_00003930,TCONS_00003931"; gene_id "chrA02:15831739-15833376W"; flanks "15832426-,15832817-"; structure "1^,2^"; splice_chain "15832661^,15832757^"; sources "Undefined,Undefined"; NMorMRNA "null"; degree "4"; dimension "2_2";
chrA02	Undefined	as_event	15831739	15833376	.	+	.	transcript_id "TCONS_00003929,TCONS_00003928"; gene_id "chrA02:15831739-15833376W"; flanks "15831739[,15833376]"; structure "0,1^2-"; splice_chain ",15832767^15832827-"; sources "Undefined,Undefined"; NMorMRNA "null"; degree "4"; dimension "2_2";
chrA02	Undefined	as_event	16778281	16778519	.	+	.	transcript_id "TCONS_00003932/TCONS_00003933,TCONS_00003934"; gene_id "chrA02:16776725-16787956W"; flanks "16778281-,16778519^"; structure "1^3-,2^4-"; splice_chain "16778379^16778462-,16778381^16778464-"; sources "Undefined,Undefined"; NMorMRNA "null"; degree "4"; dimension "2_2";
chrA02	Undefined	as_event	16786851	16787129	.	+	.	transcript_id "TCONS_00003932,TCONS_00003934"; gene_id "chrA02:16776725-16787956W"; flanks "16786851-,16787129^"; structure "0,1^2-"; splice_chain ",16786916^16787017-"; sources "Undefined,Undefined"; NMorMRNA "null"; degree "4"; dimension "2_2";
chrA02	Undefined	as_event	16786650	16787129	.	+	.	transcript_id "TCONS_00003932,TCONS_00003934,TCONS_00003933"; gene_id "chrA02:16776725-16787956W"; flanks "16786650-,16787129^"; structure "1^3-,1^3-5^6-,2^4-"; splice_chain "16786751^16786851-,16786751^16786851-16786916^16787017-,16786761^16786861-"; sources "Undefined,Undefined,Undefined"; NMorMRNA "null"; degree "9"; dimension "3_3";
chrA02	Undefined	as_event	17012517	17012803	.	+	.	transcript_id "TCONS_00003940,TCONS_00003941"; gene_id "chrA02:17010571-17012803W"; flanks "17012517-,17012803]"; structure "0,1^2-"; splice_chain ",17012717^17012791-"; sources "Undefined,Undefined"; NMorMRNA "null"; degree "4"; dimension "2_2";
chrA02	Undefined	as_event	17165120	17165291	.	+	.	transcript_id "TCONS_00003945,TCONS_00003943/TCONS_00003944"; gene_id "chrA02:17164260-17166869W"; flanks "17165120^,17165291^"; structure "1-,2-"; splice_chain "17165211-,17165212-"; sources "Undefined,Undefined"; NMorMRNA "null"; degree "4"; dimension "2_2";
chrA02	Undefined	as_event	17165291	17165483	.	+	.	transcript_id "TCONS_00003944,TCONS_00003943/TCONS_00003945"; gene_id "chrA02:17164260-17166869W"; flanks "17165291^,17165483^"; structure "1-,2-"; splice_chain "17165396-,17165397-"; sources "Undefined,Undefined"; NMorMRNA "null"; degree "4"; dimension "2_2";
chrA02	Undefined	as_event	17165818	17165965	.	+	.	transcript_id "TCONS_00003944/TCONS_00003945,TCONS_00003943"; gene_id "chrA02:17164260-17166869W"; flanks "17165818-,17165965-"; structure "1^,2^"; splice_chain "17165878^,17165879^"; sources "Undefined,Undefined"; NMorMRNA "null"; degree "4"; dimension "2_2";
chrA02	Undefined	as_event	17486625	17487080	.	+	.	transcript_id "TCONS_00003955,TCONS_00003956"; gene_id "chrA02:17485442-17488844W"; flanks "17486625-,17487080^"; structure "0,1^2-"; splice_chain ",17486722^17486797-"; sources "Undefined,Undefined"; NMorMRNA "null"; degree "4"; dimension "2_2";
chrA02	Undefined	as_event	17496822	17497775	.	+	.	transcript_id "TCONS_00003958,TCONS_00003957"; gene_id "chrA02:17495313-17497775W"; flanks "17496822^,17497775]"; structure "1-,2-"; splice_chain "17496910-,17496925-"; sources "Undefined,Undefined"; NMorMRNA "null"; degree "4"; dimension "2_2";
chrA02	Undefined	as_event	17495766	17497775	.	+	.	transcript_id "TCONS_00003958,TCONS_00003957,TCONS_00003959"; gene_id "chrA02:17495313-17497775W"; flanks "17495766-,17497775]"; structure "1^2-,1^3-,4^5-"; splice_chain "17496822^17496910-,17496822^17496925-,17497282^17497408-"; sources "Undefined,Undefined,Undefined"; NMorMRNA "null"; degree "9"; dimension "3_3";
chrA02	Undefined	as_event	17571382	17572691	.	+	.	transcript_id "TCONS_00003962,TCONS_00003961"; gene_id "chrA02:17570936-17573111W"; flanks "17571382-,17572691^"; structure "1^3-5^6-7^8-,2^4-"; splice_chain "17571733^17571821-17571866^17572428-17572490^17572632-,17571747^17571835-"; sources "Undefined,Undefined"; NMorMRNA "null"; degree "4"; dimension "2_2";
chrA02	Undefined	as_event	17571821	17573111	.	+	.	transcript_id "TCONS_00003963,TCONS_00003962"; gene_id "chrA02:17570936-17573111W"; flanks "17571821-,17573111]"; structure "0,1^2-3^4-5^6-"; splice_chain ",17571866^17572428-17572490^17572632-17572691^17572886-"; sources "Undefined,Undefined"; NMorMRNA "null"; degree "4"; dimension "2_2";
chrA02	Undefined	as_event	17571382	17573111	.	+	.	transcript_id "TCONS_00003963,TCONS_00003962,TCONS_00003961"; gene_id "chrA02:17570936-17573111W"; flanks "17571382-,17573111]"; structure "1^3-,1^3-5^6-7^8-9^10-,2^4-9^10-"; splice_chain "17571733^17571821-,17571733^17571821-17571866^17572428-17572490^17572632-17572691^17572886-,17571747^17571835-17572691^17572886-"; sources "Undefined,Undefined,Undefined"; NMorMRNA "null"; degree "9"; dimension…
chrA02	Undefined	as_event	17607792	17608249	.	+	.	transcript_id "TCONS_00003965,TCONS_00003964"; gene_id "chrA02:17607792-17608728W"; flanks "17607792[,17608249^"; structure "1^3-,2^4-"; splice_chain "17607923^17608125-,17607931^17608133-"; sources "Undefined,Undefined"; NMorMRNA "null"; degree "4"; dimension "2_2";
chrA02	Undefined	as_event	18099070	18099457	.	+	.	transcript_id "TCONS_00003971/TCONS_00003972,TCONS_00003970"; gene_id "chrA02:18097213-18101299W"; flanks "18099070-,18099457^"; structure "1^3-,2^4-"; splice_chain "18099289^18099404-,18099299^18099414-"; sources "Undefined,Undefined"; NMorMRNA "null"; degree "4"; dimension "2_2";
chrA02	Undefined	as_event	18099692	18100460	.	+	.	transcript_id "TCONS_00003970/TCONS_00003972,TCONS_00003971"; gene_id "chrA02:18097213-18101299W"; flanks "18099692-,18100460^"; structure "1^3-,2^4-"; splice_chain "18099969^18100065-,18099979^18100075-"; sources "Undefined,Undefined"; NMorMRNA "null"; degree "4"; dimension "2_2";
chrA02	Undefined	as_event	18246953	18247483	.	+	.	transcript_id "TCONS_00003976,TCONS_00003977"; gene_id "chrA02:18246729-18251622W"; flanks "18246953-,18247483^"; structure "1^3-,2^4-"; splice_chain "18247222^18247412-,18247232^18247422-"; sources "Undefined,Undefined"; NMorMRNA "null"; degree "4"; dimension "2_2";
chrA02	Undefined	as_event	18250396	18250604	.	+	.	transcript_id "TCONS_00003976/TCONS_00003977,TCONS_00003978"; gene_id "chrA02:18246729-18251622W"; flanks "18250396-,18250604^"; structure "0,1^2-"; splice_chain ",18250440^18250533-"; sources "Undefined,Undefined"; NMorMRNA "null"; degree "4"; dimension "2_2";
chrA02	Undefined	as_event	18251065	18251402	.	+	.	transcript_id "TCONS_00003976/TCONS_00003978,TCONS_00003977"; gene_id "chrA02:18246729-18251622W"; flanks "18251065-,18251402-"; structure "1^,2^"; splice_chain "18251181^,18251182^"; sources "Undefined,Undefined"; NMorMRNA "null"; degree "4"; dimension "2_2";
chrA02	Undefined	as_event	18402260	18403521	.	+	.	transcript_id "TCONS_00003982,TCONS_00003983"; gene_id "chrA02:18402260-18404896W"; flanks "18402260[,18403521^"; structure "0,1^2-"; splice_chain ",18402712^18402846-"; sources "Undefined,Undefined"; NMorMRNA "null"; degree "4"; dimension "2_2";
chrA02	Undefined	as_event	18404160	18404896	.	+	.	transcript_id "TCONS_00003983,TCONS_00003982"; gene_id "chrA02:18402260-18404896W"; flanks "18404160-,18404896]"; structure "1^3-,2^4-"; splice_chain "18404268^18404363-,18404302^18404397-"; sources "Undefined,Undefined"; NMorMRNA "null"; degree "4"; dimension "2_2";
chrA02	Undefined	as_event	18426477	18426972	.	+	.	transcript_id "TCONS_00003986,TCONS_00003985"; gene_id "chrA02:18425227-18427311W"; flanks "18426477-,18426972^"; structure "1^2-3^5-,4^6-"; splice_chain "18426548^18426630-18426785^18426869-,18426795^18426879-"; sources "Undefined,Undefined"; NMorMRNA "null"; degree "4"; dimension "2_2";
chrA02	Undefined	as_event	18574738	18575529	.	+	.	transcript_id "TCONS_00003991,TCONS_00003989/TCONS_00003990"; gene_id "chrA02:18574738-18576060W"; flanks "18574738[,18575529-"; structure "1^,2^"; splice_chain "18575264^,18575270^"; sources "Undefined,Undefined"; NMorMRNA "null"; degree "4"; dimension "2_2";
chrA02	Undefined	as_event	18575529	18576060	.	+	.	transcript_id "TCONS_00003990,TCONS_00003989/TCONS_00003991"; gene_id "chrA02:18574738-18576060W"; flanks "18575529-,18576060]"; structure "0,1^2-"; splice_chain ",18575573^18575706-"; sources "Undefined,Undefined"; NMorMRNA "null"; degree "4"; dimension "2_2";
chrA02	Undefined	as_event	18677790	18678068	.	+	.	transcript_id "TCONS_00003993/TCONS_00003994,TCONS_00003995"; gene_id "chrA02:18677352-18679471W"; flanks "18677790-,18678068^"; structure "0,1^2-"; splice_chain ",18677829^18677890-"; sources "Undefined,Undefined"; NMorMRNA "null"; degree "4"; dimension "2_2";
chrA02	Undefined	as_event	18678297	18678653	.	+	.	transcript_id "TCONS_00003993/TCONS_00003995,TCONS_00003994"; gene_id "chrA02:18677352-18679471W"; flanks "18678297-,18678653^"; structure "1^3-,2^4-"; splice_chain "18678386^18678593-,18678396^18678603-"; sources "Undefined,Undefined"; NMorMRNA "null"; degree "4"; dimension "2_2";
chrA02	Undefined	as_event	18678732	18679080	.	+	.	transcript_id "TCONS_00003993/TCONS_00003994,TCONS_00003995"; gene_id "chrA02:18677352-18679471W"; flanks "18678732-,18679080^"; structure "0,1^2-"; splice_chain ",18678856^18678989-"; sources "Undefined,Undefined"; NMorMRNA "null"; degree "4"; dimension "2_2";
chrA02	Undefined	as_event	18797847	18798622	.	+	.	transcript_id "TCONS_00004001,TCONS_00004002"; gene_id "chrA02:18793782-18799329W"; flanks "18797847-,18798622^"; structure "1^2-4^6-8^10-,3^5-7^9-"; splice_chain "18797973^18798053-18798212^18798323-18798375^18798489-,18798202^18798313-18798372^18798486-"; sources "Undefined,Undefined"; NMorMRNA "null"; degree "4"; dimension "2_2";
chrA02	Undefined	as_event	18800831	18801082	.	+	.	transcript_id "TCONS_00004003,TCONS_00004005"; gene_id "chrA02:18799451-18801871W"; flanks "18800831-,18801082^"; structure "0,1^2-"; splice_chain ",18800920^18801003-"; sources "Undefined,Undefined"; NMorMRNA "null"; degree "4"; dimension "2_2";
chrA02	Undefined	as_event	18801426	18801871	.	+	.	transcript_id "TCONS_00004005,TCONS_00004003"; gene_id "chrA02:18799451-18801871W"; flanks "18801426-,18801871]"; structure "1^3-,2^4-"; splice_chain "18801578^18801671-,18801584^18801677-"; sources "Undefined,Undefined"; NMorMRNA "null"; degree "4"; dimension "2_2";
chrA02	Undefined	as_event	18859116	18859426	.	+	.	transcript_id "TCONS_00004008,TCONS_00004009"; gene_id "chrA02:18858217-18861597W"; flanks "18859116-,18859426^"; structure "1^3-,2^4-"; splice_chain "18859243^18859334-,18859253^18859344-"; sources "Undefined,Undefined"; NMorMRNA "null"; degree "4"; dimension "2_2";
chrA02	Undefined	as_event	18860314	18860670	.	+	.	transcript_id "TCONS_00004009,TCONS_00004008"; gene_id "chrA02:18858217-18861597W"; flanks "18860314-,18860670^"; structure "0,1^2-"; splice_chain ",18860502^18860592-"; sources "Undefined,Undefined"; NMorMRNA "null"; degree "4"; dimension "2_2";
chrA02	Undefined	as_event	18971614	18972132	.	+	.	transcript_id "TCONS_00004014,TCONS_00004015"; gene_id "chrA02:18971107-18972617W"; flanks "18971614-,18972132^"; structure "0,1^2-"; splice_chain ",18971973^18972056-"; sources "Undefined,Undefined"; NMorMRNA "null"; degree "4"; dimension "2_2";
chrA02	Undefined	as_event	19073320	19074563	.	+	.	transcript_id "TCONS_00004017,TCONS_00004016"; gene_id "chrA02:19072702-19074563W"; flanks "19073320-,19074563]"; structure "0,1^2-"; splice_chain ",19073510^19074052-"; sources "Undefined,Undefined"; NMorMRNA "null"; degree "4"; dimension "2_2";
chrA02	Undefined	as_event	19258523	19261110	.	+	.	transcript_id "TCONS_00004018,TCONS_00004019"; gene_id "chrA02:19257910-19263017W"; flanks "19258523-,19261110-"; structure "1^,2^"; splice_chain "19258903^,19258919^"; sources "Undefined,Undefined"; NMorMRNA "null"; degree "4"; dimension "2_2";
chrA02	Undefined	as_event	19365504	19365714	.	+	.	transcript_id "TCONS_00004021/TCONS_00004022,TCONS_00004023"; gene_id "chrA02:19364930-19367229W"; flanks "19365504-,19365714^"; structure "0,1^2-"; splice_chain ",19365556^19365622-"; sources "Undefined,Undefined"; NMorMRNA "null"; degree "4"; dimension "2_2";
chrA02	Undefined	as_event	19366425	19366567	.	+	.	transcript_id "TCONS_00004022/TCONS_00004023,TCONS_00004021"; gene_id "chrA02:19364930-19367229W"; flanks "19366425-,19366567-"; structure "1^,2^"; splice_chain "19366488^,19366490^"; sources "Undefined,Undefined"; NMorMRNA "null"; degree "4"; dimension "2_2";
chrA02	Undefined	as_event	19398891	19399407	.	+	.	transcript_id "TCONS_00004024,TCONS_00004025"; gene_id "chrA02:19396433-19400965W"; flanks "19398891-,19399407^"; structure "0,1^2-"; splice_chain ",19399118^19399186-"; sources "Undefined,Undefined"; NMorMRNA "null"; degree "4"; dimension "2_2";
chrA02	Undefined	as_event	19540743	19541177	.	+	.	transcript_id "TCONS_00004030,TCONS_00004028/TCONS_00004029"; gene_id "chrA02:19540743-19542245W"; flanks "19540743[,19541177^"; structure "0,1^2-"; splice_chain ",19541005^19541089-"; sources "Undefined,Undefined"; NMorMRNA "null"; degree "4"; dimension "2_2";
chrA02	Undefined	as_event	19541545	19542245	.	+	.	transcript_id "TCONS_00004028,TCONS_00004029"; gene_id "chrA02:19540743-19542245W"; flanks "19541545^,19542245]"; structure "1-,2-"; splice_chain "19541632-,19541646-"; sources "Undefined,Undefined"; NMorMRNA "null"; degree "4"; dimension "2_2";
chrA02	Undefined	as_event	19541324	19542245	.	+	.	transcript_id "TCONS_00004030,TCONS_00004028,TCONS_00004029"; gene_id "chrA02:19540743-19542245W"; flanks "19541324-,19542245]"; structure "0,1^2-,1^3-"; splice_chain ",19541545^19541632-,19541545^19541646-"; sources "Undefined,Undefined,Undefined"; NMorMRNA "null"; degree "9"; dimension "3_3";
chrA02	Undefined	as_event	19542809	19543357	.	+	.	transcript_id "TCONS_00004032,TCONS_00004033"; gene_id "chrA02:19542482-19544329W"; flanks "19542809[,19543357^"; structure "0,1^2-"; splice_chain ",19543137^19543234-"; sources "Undefined,Undefined"; NMorMRNA "null"; degree "4"; dimension "2_2";
chrA02	Undefined	as_event	19543357	19543552	.	+	.	transcript_id "TCONS_00004032,TCONS_00004033"; gene_id "chrA02:19542482-19544329W"; flanks "19543357^,19543552^"; structure "1-,2-"; splice_chain "19543440-,19543459-"; sources "Undefined,Undefined"; NMorMRNA "null"; degree "4"; dimension "2_2";
chrA02	Undefined	as_event	19608763	19608879	.	+	.	transcript_id "TCONS_00004040,TCONS_00004039"; gene_id "chrA02:19607552-19609780W"; flanks "19608763-,19608879-"; structure "1^,2^"; splice_chain "19608793^,19608796^"; sources "Undefined,Undefined"; NMorMRNA "null"; degree "4"; dimension "2_2";
chrA02	Undefined	as_event	19651592	19653377	.	+	.	transcript_id "TCONS_00004043,TCONS_00004044"; gene_id "chrA02:19651266-19653472W"; flanks "19651592-,19653377]"; structure "0,1^2-"; splice_chain ",19651643^19651790-"; sources "Undefined,Undefined"; NMorMRNA "null"; degree "4"; dimension "2_2";
chrA02	Undefined	as_event	19823712	19823984	.	+	.	transcript_id "TCONS_00004052,TCONS_00004051"; gene_id "chrA02:19822860-19825224W"; flanks "19823712-,19823984^"; structure "0,1^2-"; splice_chain ",19823803^19823888-"; sources "Undefined,Undefined"; NMorMRNA "null"; degree "4"; dimension "2_2";
chrA02	Undefined	as_event	19845060	19845512	.	+	.	transcript_id "TCONS_00004054,TCONS_00004053"; gene_id "chrA02:19843443-19846537W"; flanks "19845060-,19845512^"; structure "0,1^2-"; splice_chain ",19845209^19845357-"; sources "Undefined,Undefined"; NMorMRNA "null"; degree "4"; dimension "2_2";
chrA02	Undefined	as_event	19845357	19845723	.	+	.	transcript_id "TCONS_00004055,TCONS_00004053"; gene_id "chrA02:19843443-19846537W"; flanks "19845357-,19845723^"; structure "0,1^2-"; splice_chain ",19845512^19845586-"; sources "Undefined,Undefined"; NMorMRNA "null"; degree "4"; dimension "2_2";
chrA02	Undefined	as_event	19845060	19845723	.	+	.	transcript_id "TCONS_00004055,TCONS_00004053,TCONS_00004054"; gene_id "chrA02:19843443-19846537W"; flanks "19845060-,19845723^"; structure "1^2-,1^2-3^4-,3^4-"; splice_chain "19845209^19845357-,19845209^19845357-19845512^19845586-,19845512^19845586-"; sources "Undefined,Undefined,Undefined"; NMorMRNA "null"; degree "9"; dimension "3_3";
chrA02	Undefined	as_event	19917914	19918280	.	+	.	transcript_id "TCONS_00004057,TCONS_00004056"; gene_id "chrA02:19917750-19919669W"; flanks "19917914-,19918280^"; structure "0,1^2-"; splice_chain ",19918062^19918147-"; sources "Undefined,Undefined"; NMorMRNA "null"; degree "4"; dimension "2_2";
chrA02	Undefined	as_event	20044774	20045233	.	+	.	transcript_id "TCONS_00004066,TCONS_00004067"; gene_id "chrA02:20044384-20046271W"; flanks "20044774-,20045233^"; structure "0,1^2-"; splice_chain ",20045043^20045124-"; sources "Undefined,Undefined"; NMorMRNA "null"; degree "4"; dimension "2_2";
chrA02	Undefined	as_event	20156504	20156776	.	+	.	transcript_id "TCONS_00004071,TCONS_00004072"; gene_id "chrA02:20155946-20157667W"; flanks "20156504-,20156776^"; structure "0,1^2-"; splice_chain ",20156646^20156713-"; sources "Undefined,Undefined"; NMorMRNA "null"; degree "4"; dimension "2_2";
chrA02	Undefined	as_event	20171388	20171604	.	+	.	transcript_id "TCONS_00004073,TCONS_00004074"; gene_id "chrA02:20171114-20172162W"; flanks "20171388-,20171604^"; structure "0,1^2-"; splice_chain ",20171469^20171533-"; sources "Undefined,Undefined"; NMorMRNA "null"; degree "4"; dimension "2_2";
chrA02	Undefined	as_event	20278381	20278982	.	+	.	transcript_id "TCONS_00004079/TCONS_00004081,TCONS_00004080"; gene_id "chrA02:20278381-20280737W"; flanks "20278381[,20278982^"; structure "1^3-,2^4-"; splice_chain "20278573^20278826-,20278574^20278827-"; sources "Undefined,Undefined"; NMorMRNA "null"; degree "4"; dimension "2_2";
chrA02	Undefined	as_event	20278826	20279097	.	+	.	transcript_id "TCONS_00004079/TCONS_00004081,TCONS_00004082/TCONS_00004083"; gene_id "chrA02:20278381-20280737W"; flanks "20278826-,20279097-"; structure "1^,2^"; splice_chain "20278982^,20278984^"; sources "Undefined,Undefined"; NMorMRNA "null"; degree "4"; dimension "2_2";
chrA02	Undefined	as_event	20278381	20279097	.	+	.	transcript_id "TCONS_00004079/TCONS_00004081,TCONS_00004082/TCONS_00004083,TCONS_00004080"; gene_id "chrA02:20278381-20280737W"; flanks "20278381[,20279097-"; structure "1^3-5^,1^3-6^,2^4-5^"; splice_chain "20278573^20278826-20278982^,20278573^20278826-20278984^,20278574^20278827-20278982^"; sources "Undefined,Undefined,Undefined"; NMorMRNA "null"; degree "9"; dimension "3_3";
chrA02	Undefined	as_event	20279330	20279568	.	+	.	transcript_id "TCONS_00004079/TCONS_00004080/TCONS_00004081/TCONS_00004083,TCONS_00004082"; gene_id "chrA02:20278381-20280737W"; flanks "20279330-,20279568^"; structure "1^3-,2^4-"; splice_chain "20279407^20279493-,20279409^20279495-"; sources "Undefined,Undefined"; NMorMRNA "null"; degree "4"; dimension "2_2";
chrA02	Undefined	as_event	20279908	20280152	.	+	.	transcript_id "TCONS_00004082,TCONS_00004083"; gene_id "chrA02:20278381-20280737W"; flanks "20279908-,20280152^"; structure "1^3-,2^4-"; splice_chain "20280002^20280084-,20280008^20280090-"; sources "Undefined,Undefined"; NMorMRNA "null"; degree "4"; dimension "2_2";
chrA02	Undefined	as_event	20280090	20280297	.	+	.	transcript_id "TCONS_00004083,TCONS_00004081,TCONS_00004080,TCONS_00004079"; gene_id "chrA02:20278381-20280737W"; flanks "20280090-,20280297^"; structure "1^5-,2^6-,3^7-,4^8-"; splice_chain "20280152^20280228-,20280154^20280230-,20280164^20280240-,20280168^20280244-"; sources "Undefined,Undefined,Undefined,Undefined"; NMorMRNA "null"; degree "16"; dimension "4_4";
chrA02	Undefined	as_event	20279908	20280297	.	+	.	transcript_id "TCONS_00004082,TCONS_00004083,TCONS_00004081,TCONS_00004080,TCONS_00004079"; gene_id "chrA02:20278381-20280737W"; flanks "20279908-,20280297^"; structure "1^3-5^9-,2^4-5^9-,2^4-6^10-,2^4-7^11-,2^4-8^12-"; splice_chain "20280002^20280084-20280152^20280228-,20280008^20280090-20280152^20280228-,20280008^20280090-20280154^20280230-,20280008^20280090-20280164^20280240-,20280008^20280090…
chrA02	Undefined	as_event	20444810	20446260	.	+	.	transcript_id "TCONS_00004085,TCONS_00004084"; gene_id "chrA02:20444810-20446260W"; flanks "20444810[,20446260]"; structure "0,1^2-"; splice_chain ",20445170^20445265-"; sources "Undefined,Undefined"; NMorMRNA "null"; degree "4"; dimension "2_2";
chrA02	Undefined	as_event	20502475	20502701	.	+	.	transcript_id "TCONS_00004093,TCONS_00004096"; gene_id "chrA02:20502475-20505271W"; flanks "20502475[,20502701-"; structure "1^,2^"; splice_chain "20502581^,20502583^"; sources "Undefined,Undefined"; NMorMRNA "null"; degree "4"; dimension "2_2";
chrA02	Undefined	as_event	20502475	20503201	.	+	.	transcript_id "TCONS_00004096,TCONS_00004095"; gene_id "chrA02:20502475-20505271W"; flanks "20502475[,20503201^"; structure "1^3-,2^4-"; splice_chain "20502583^20502701-,20502605^20502725-"; sources "Undefined,Undefined"; NMorMRNA "null"; degree "4"; dimension "2_2";
chrA02	Undefined	as_event	20503201	20503472	.	+	.	transcript_id "TCONS_00004095,TCONS_00004096"; gene_id "chrA02:20502475-20505271W"; flanks "20503201^,20503472-"; structure "0,1-2^"; splice_chain ",20503295-20503372^"; sources "Undefined,Undefined"; NMorMRNA "null"; degree "4"; dimension "2_2";
chrA02	Undefined	as_event	20502475	20503482	.	+	.	transcript_id "TCONS_00004093,TCONS_00004094"; gene_id "chrA02:20502475-20505271W"; flanks "20502475[,20503482-"; structure "1^3-6^,2^4-5^7-8^"; splice_chain "20502581^20502701-20503211^,20502591^20502711-20503203^20503297-20503385^"; sources "Undefined,Undefined"; NMorMRNA "null"; degree "4"; dimension "2_2";
chrA02	Undefined	as_event	20502701	20503984	.	+	.	transcript_id "TCONS_00004096,TCONS_00004093"; gene_id "chrA02:20502475-20505271W"; flanks "20502701-,20503984^"; structure "1^3-4^5-,2^6-"; splice_chain "20503201^20503295-20503372^20503472-,20503211^20503482-"; sources "Undefined,Undefined"; NMorMRNA "null"; degree "4"; dimension "2_2";
chrA02	Undefined	as_event	20502475	20503984	.	+	.	transcript_id "TCONS_00004093,TCONS_00004096,TCONS_00004094,TCONS_00004095"; gene_id "chrA02:20502475-20505271W"; flanks "20502475[,20503984^"; structure "1^5-10^16-,2^5-8^11-13^15-,3^6-9^12-14^16-,4^7-8^15-"; splice_chain "20502581^20502701-20503211^20503482-,20502583^20502701-20503201^20503295-20503372^20503472-,20502591^20502711-20503203^20503297-20503385^20503482-,20502605^20502725-20503201^2…
chrA02	Undefined	as_event	20523959	20524138	.	+	.	transcript_id "TCONS_00004100,TCONS_00004099"; gene_id "chrA02:20523028-20524599W"; flanks "20523959^,20524138^"; structure "1-,2-"; splice_chain "20524048-,20524069-"; sources "Undefined,Undefined"; NMorMRNA "null"; degree "4"; dimension "2_2";
chrA02	Undefined	as_event	20724230	20724846	.	+	.	transcript_id "TCONS_00004107,TCONS_00004108"; gene_id "chrA02:20723134-20727008W"; flanks "20724230-,20724846^"; structure "0,1^2-3^4-5^6-"; splice_chain ",20724291^20724377-20724540^20724610-20724707^20724788-"; sources "Undefined,Undefined"; NMorMRNA "null"; degree "4"; dimension "2_2";
chrA02	Undefined	as_event	20724918	20725355	.	+	.	transcript_id "TCONS_00004107,TCONS_00004108"; gene_id "chrA02:20723134-20727008W"; flanks "20724918-,20725355^"; structure "0,1^2-"; splice_chain ",20725052^20725138-"; sources "Undefined,Undefined"; NMorMRNA "null"; degree "4"; dimension "2_2";
chrA02	Undefined	as_event	20788092	20788552	.	+	.	transcript_id "TCONS_00004113,TCONS_00004112"; gene_id "chrA02:20787751-20788552W"; flanks "20788092-,20788552]"; structure "1^3-,2^4-"; splice_chain "20788244^20788334-,20788246^20788336-"; sources "Undefined,Undefined"; NMorMRNA "null"; degree "4"; dimension "2_2";
chrA02	Undefined	as_event	20843444	20844989	.	+	.	transcript_id "TCONS_00004117,TCONS_00004115,TCONS_00004116"; gene_id "chrA02:20842549-20844989W"; flanks "20843444-,20844989]"; structure "1^4-,2^5-,3^6-"; splice_chain "20843939^20844507-,20843949^20844517-,20843953^20844521-"; sources "Undefined,Undefined,Undefined"; NMorMRNA "null"; degree "9"; dimension "3_3";
chrA02	Undefined	as_event	21040381	21040774	.	+	.	transcript_id "TCONS_00004122,TCONS_00004123"; gene_id "chrA02:21040381-21042329W"; flanks "21040381[,21040774-"; structure "1^,2^"; splice_chain "21040587^,21040693^"; sources "Undefined,Undefined"; NMorMRNA "null"; degree "4"; dimension "2_2";
chrA02	Undefined	as_event	21168367	21168781	.	+	.	transcript_id "TCONS_00004130,TCONS_00004131"; gene_id "chrA02:21165299-21170325W"; flanks "21168367-,21168781^"; structure "0,1^2-"; splice_chain ",21168503^21168599-"; sources "Undefined,Undefined"; NMorMRNA "null"; degree "4"; dimension "2_2";
chrA02	Undefined	as_event	21185130	21185318	.	+	.	transcript_id "TCONS_00004134,TCONS_00004135"; gene_id "chrA02:21184092-21185710W"; flanks "21185130-,21185318-"; structure "1^,2^"; splice_chain "21185189^,21185194^"; sources "Undefined,Undefined"; NMorMRNA "null"; degree "4"; dimension "2_2";
chrA02	Undefined	as_event	21217892	21218520	.	+	.	transcript_id "TCONS_00004138,TCONS_00004139"; gene_id "chrA02:21217858-21219516W"; flanks "21217892^,21218520^"; structure "1-,2-"; splice_chain "21218246-,21218251-"; sources "Undefined,Undefined"; NMorMRNA "null"; degree "4"; dimension "2_2";
chrA02	Undefined	as_event	21673524	21675379	.	+	.	transcript_id "TCONS_00004157,TCONS_00004156"; gene_id "chrA02:21673524-21675379W"; flanks "21673524[,21675379]"; structure "0,1^2-"; splice_chain ",21674097^21674175-"; sources "Undefined,Undefined"; NMorMRNA "null"; degree "4"; dimension "2_2";
chrA02	Undefined	as_event	21676644	21677300	.	+	.	transcript_id "TCONS_00004158,TCONS_00004159"; gene_id "chrA02:21676241-21681305W"; flanks "21676644-,21677300^"; structure "0,1^2-"; splice_chain ",21676837^21677199-"; sources "Undefined,Undefined"; NMorMRNA "null"; degree "4"; dimension "2_2";
chrA02	Undefined	as_event	21679394	21679743	.	+	.	transcript_id "TCONS_00004158/TCONS_00004159,TCONS_00004160"; gene_id "chrA02:21676241-21681305W"; flanks "21679394-,21679743^"; structure "0,1^2-"; splice_chain ",21679546^21679615-"; sources "Undefined,Undefined"; NMorMRNA "null"; degree "4"; dimension "2_2";
chrA02	Undefined	as_event	21721797	21722266	.	+	.	transcript_id "TCONS_00004162,TCONS_00004161"; gene_id "chrA02:21719862-21727138W"; flanks "21721797-,21722266^"; structure "0,1^2-"; splice_chain ",21721874^21722173-"; sources "Undefined,Undefined"; NMorMRNA "null"; degree "4"; dimension "2_2";
chrA02	Undefined	as_event	21722364	21722580	.	+	.	transcript_id "TCONS_00004162,TCONS_00004161"; gene_id "chrA02:21719862-21727138W"; flanks "21722364-,21722580-"; structure "1^,2^"; splice_chain "21722481^,21722482^"; sources "Undefined,Undefined"; NMorMRNA "null"; degree "4"; dimension "2_2";
chrA02	Undefined	as_event	21722580	21724371	.	+	.	transcript_id "TCONS_00004161,TCONS_00004162"; gene_id "chrA02:21719862-21727138W"; flanks "21722580-,21724371^"; structure "0,1^2-"; splice_chain ",21723084^21724104-"; sources "Undefined,Undefined"; NMorMRNA "null"; degree "4"; dimension "2_2";
chrA02	Undefined	as_event	21854655	21856816	.	+	.	transcript_id "TCONS_00004169,TCONS_00004168"; gene_id "chrA02:21854494-21859294W"; flanks "21854655^,21856816-"; structure "0,1-2^"; splice_chain ",21854867-21854935^"; sources "Undefined,Undefined"; NMorMRNA "null"; degree "4"; dimension "2_2";
chrA02	Undefined	as_event	22083226	22083477	.	+	.	transcript_id "TCONS_00004177,TCONS_00004178"; gene_id "chrA02:22081869-22085172W"; flanks "22083226-,22083477^"; structure "0,1^2-"; splice_chain ",22083324^22083408-"; sources "Undefined,Undefined"; NMorMRNA "null"; degree "4"; dimension "2_2";
chrA02	Undefined	as_event	22084072	22084279	.	+	.	transcript_id "TCONS_00004178,TCONS_00004177"; gene_id "chrA02:22081869-22085172W"; flanks "22084072-,22084279-"; structure "1^,2^"; splice_chain "22084149^,22084156^"; sources "Undefined,Undefined"; NMorMRNA "null"; degree "4"; dimension "2_2";
chrA02	Undefined	as_event	22240841	22241056	.	+	.	transcript_id "TCONS_00004185/TCONS_00004186,TCONS_00004184"; gene_id "chrA02:22238992-22247926W"; flanks "22240841^,22241056^"; structure "1-,2-"; splice_chain "22240947-,22240965-"; sources "Undefined,Undefined"; NMorMRNA "null"; degree "4"; dimension "2_2";
chrA02	Undefined	as_event	22242135	22242321	.	+	.	transcript_id "TCONS_00004184,TCONS_00004185/TCONS_00004186"; gene_id "chrA02:22238992-22247926W"; flanks "22242135^,22242321^"; structure "1-,2-"; splice_chain "22242217-,22242218-"; sources "Undefined,Undefined"; NMorMRNA "null"; degree "4"; dimension "2_2";
chrA02	Undefined	as_event	22242583	22242739	.	+	.	transcript_id "TCONS_00004185/TCONS_00004186,TCONS_00004184"; gene_id "chrA02:22238992-22247926W"; flanks "22242583-,22242739-"; structure "1^,2^"; splice_chain "22242661^,22242665^"; sources "Undefined,Undefined"; NMorMRNA "null"; degree "4"; dimension "2_2";
chrA02	Undefined	as_event	22242907	22243075	.	+	.	transcript_id "TCONS_00004185,TCONS_00004184/TCONS_00004186"; gene_id "chrA02:22238992-22247926W"; flanks "22242907^,22243075^"; structure "1-,2-"; splice_chain "22243004-,22243005-"; sources "Undefined,Undefined"; NMorMRNA "null"; degree "4"; dimension "2_2";
chrA02	Undefined	as_event	22292410	22292976	.	+	.	transcript_id "TCONS_00004188,TCONS_00004187"; gene_id "chrA02:22290625-22296434W"; flanks "22292410-,22292976^"; structure "0,1^2-3^4-"; splice_chain ",22292522^22292610-22292683^22292767-"; sources "Undefined,Undefined"; NMorMRNA "null"; degree "4"; dimension "2_2";
chrA02	Undefined	as_event	22295030	22296061	.	+	.	transcript_id "TCONS_00004188,TCONS_00004189"; gene_id "chrA02:22290625-22296434W"; flanks "22295030-,22296061^"; structure "0,1^2-3^4-5^6-7^8-"; splice_chain ",22295209^22295283-22295474^22295542-22295657^22295740-22295893^22295967-"; sources "Undefined,Undefined"; NMorMRNA "null"; degree "4"; dimension "2_2";
chrA02	Undefined	as_event	22387935	22389369	.	+	.	transcript_id "TCONS_00004191,TCONS_00004190"; gene_id "chrA02:22387849-22390551W"; flanks "22387935^,22389369^"; structure "1-,2-"; splice_chain "22388683-,22388737-"; sources "Undefined,Undefined"; NMorMRNA "null"; degree "4"; dimension "2_2";
chrA02	Undefined	as_event	22389631	22389882	.	+	.	transcript_id "TCONS_00004190/TCONS_00004193,TCONS_00004191"; gene_id "chrA02:22387849-22390551W"; flanks "22389631-,22389882-"; structure "1^,2^"; splice_chain "22389676^,22389677^"; sources "Undefined,Undefined"; NMorMRNA "null"; degree "4"; dimension "2_2";
chrA02	Undefined	as_event	22547099	22547567	.	+	.	transcript_id "TCONS_00004204,TCONS_00004205"; gene_id "chrA02:22542648-22547567W"; flanks "22547099-,22547567]"; structure "0,1^2-"; splice_chain ",22547285^22547378-"; sources "Undefined,Undefined"; NMorMRNA "null"; degree "4"; dimension "2_2";
chrA02	Undefined	as_event	22570591	22571061	.	+	.	transcript_id "TCONS_00004207,TCONS_00004206"; gene_id "chrA02:22566209-22571204W"; flanks "22570591-,22571061-"; structure "1^,2^"; splice_chain "22570785^,22570909^"; sources "Undefined,Undefined"; NMorMRNA "null"; degree "4"; dimension "2_2";
chrA02	Undefined	as_event	22655431	22655672	.	+	.	transcript_id "TCONS_00004213,TCONS_00004214"; gene_id "chrA02:22652467-22659111W"; flanks "22655431-,22655672^"; structure "0,1^2-"; splice_chain ",22655504^22655577-"; sources "Undefined,Undefined"; NMorMRNA "null"; degree "4"; dimension "2_2";
chrA02	Undefined	as_event	22804555	22804840	.	+	.	transcript_id "TCONS_00004223,TCONS_00004220/TCONS_00004221/TCONS_00004222"; gene_id "chrA02:22801732-22808067W"; flanks "22804555^,22804840^"; structure "1-,2-"; splice_chain "22804631-,22804632-"; sources "Undefined,Undefined"; NMorMRNA "null"; degree "4"; dimension "2_2";
chrA02	Undefined	as_event	22805734	22805974	.	+	.	transcript_id "TCONS_00004222/TCONS_00004223,TCONS_00004221"; gene_id "chrA02:22801732-22808067W"; flanks "22805734-,22805974^"; structure "1^3-,2^4-"; splice_chain "22805820^22805888-,22805844^22805912-"; sources "Undefined,Undefined"; NMorMRNA "null"; degree "4"; dimension "2_2";
chrA02	Undefined	as_event	22805888	22806066	.	+	.	transcript_id "TCONS_00004222/TCONS_00004223,TCONS_00004220"; gene_id "chrA02:22801732-22808067W"; flanks "22805888-,22806066-"; structure "1^,2^"; splice_chain "22805974^,22805975^"; sources "Undefined,Undefined"; NMorMRNA "null"; degree "4"; dimension "2_2";
chrA02	Undefined	as_event	22805734	22806066	.	+	.	transcript_id "TCONS_00004222/TCONS_00004223,TCONS_00004220,TCONS_00004221"; gene_id "chrA02:22801732-22808067W"; flanks "22805734-,22806066-"; structure "1^3-5^,1^3-6^,2^4-5^"; splice_chain "22805820^22805888-22805974^,22805820^22805888-22805975^,22805844^22805912-22805974^"; sources "Undefined,Undefined,Undefined"; NMorMRNA "null"; degree "9"; dimension "3_3";
chrA02	Undefined	as_event	22811121	22811278	.	+	.	transcript_id "TCONS_00004224/TCONS_00004225/TCONS_00004227,TCONS_00004226"; gene_id "chrA02:22810290-22812905W"; flanks "22811121-,22811278-"; structure "1^,2^"; splice_chain "22811172^,22811174^"; sources "Undefined,Undefined"; NMorMRNA "null"; degree "4"; dimension "2_2";
chrA02	Undefined	as_event	22811478	22811710	.	+	.	transcript_id "TCONS_00004224,TCONS_00004225/TCONS_00004226/TCONS_00004227"; gene_id "chrA02:22810290-22812905W"; flanks "22811478-,22811710-"; structure "1^,2^"; splice_chain "22811631^,22811634^"; sources "Undefined,Undefined"; NMorMRNA "null"; degree "4"; dimension "2_2";
chrA02	Undefined	as_event	22906945	22907377	.	+	.	transcript_id "TCONS_00004232,TCONS_00004233"; gene_id "chrA02:22906493-22907377W"; flanks "22906945-,22907377]"; structure "1^3-,2^4-"; splice_chain "22907020^22907117-,22907030^22907127-"; sources "Undefined,Undefined"; NMorMRNA "null"; degree "4"; dimension "2_2";
chrA02	Undefined	as_event	23015002	23017545	.	+	.	transcript_id "TCONS_00004246,TCONS_00004245"; gene_id "chrA02:23015002-23017545W"; flanks "23015002[,23017545]"; structure "1^3-,2^4-"; splice_chain "23016488^23017020-,23016498^23017030-"; sources "Undefined,Undefined"; NMorMRNA "null"; degree "4"; dimension "2_2";
chrA02	Undefined	as_event	23066879	23067068	.	+	.	transcript_id "TCONS_00004248,TCONS_00004249"; gene_id "chrA02:23065043-23067068W"; flanks "23066879-,23067068]"; structure "0,1^2-"; splice_chain ",23066945^23067037-"; sources "Undefined,Undefined"; NMorMRNA "null"; degree "4"; dimension "2_2";
chrA02	Undefined	as_event	23095941	23096188	.	+	.	transcript_id "TCONS_00004251,TCONS_00004250,TCONS_00004252"; gene_id "chrA02:23094195-23096188W"; flanks "23095941-,23096188]"; structure "1^4-,2^5-,3^6-"; splice_chain "23096054^23096164-,23096056^23096166-,23096071^23096181-"; sources "Undefined,Undefined,Undefined"; NMorMRNA "null"; degree "9"; dimension "3_3";
chrA02	Undefined	as_event	23255234	23255497	.	+	.	transcript_id "TCONS_00004258,TCONS_00004259"; gene_id "chrA02:23253929-23260203W"; flanks "23255234-,23255497^"; structure "0,1^2-"; splice_chain ",23255320^23255408-"; sources "Undefined,Undefined"; NMorMRNA "null"; degree "4"; dimension "2_2";
chrA02	Undefined	as_event	23402765	23403108	.	+	.	transcript_id "TCONS_00004267,TCONS_00004268"; gene_id "chrA02:23401678-23403108W"; flanks "23402765-,23403108]"; structure "0,1^2-"; splice_chain ",23402838^23402931-"; sources "Undefined,Undefined"; NMorMRNA "null"; degree "4"; dimension "2_2";
chrA02	Undefined	as_event	23558943	23559124	.	+	.	transcript_id "TCONS_00004279,TCONS_00004278/TCONS_00004280"; gene_id "chrA02:23557460-23560202W"; flanks "23558943-,23559124-"; structure "1^,2^"; splice_chain "23558972^,23559026^"; sources "Undefined,Undefined"; NMorMRNA "null"; degree "4"; dimension "2_2";
chrA02	Undefined	as_event	23698191	23698466	.	+	.	transcript_id "TCONS_00004294,TCONS_00004293"; gene_id "chrA02:23698004-23708902W"; flanks "23698191-,23698466^"; structure "1^3-,2^4-"; splice_chain "23698315^23698400-,23698325^23698410-"; sources "Undefined,Undefined"; NMorMRNA "null"; degree "4"; dimension "2_2";
chrA02	Undefined	as_event	23795144	23796419	.	+	.	transcript_id "TCONS_00004298,TCONS_00004297,TCONS_00004299"; gene_id "chrA02:23794768-23796419W"; flanks "23795144-,23796419]"; structure "0,1^2-,3^4-"; splice_chain ",23795256^23795603-,23795689^23795800-"; sources "Undefined,Undefined,Undefined"; NMorMRNA "null"; degree "9"; dimension "3_3";
chrA02	Undefined	as_event	23886795	23886987	.	+	.	transcript_id "TCONS_00004301,TCONS_00004302"; gene_id "chrA02:23885728-23887962W"; flanks "23886795-,23886987-"; structure "1^,2^"; splice_chain "23886874^,23886875^"; sources "Undefined,Undefined"; NMorMRNA "null"; degree "4"; dimension "2_2";
chrA02	Undefined	as_event	23887218	23887962	.	+	.	transcript_id "TCONS_00004301,TCONS_00004302"; gene_id "chrA02:23885728-23887962W"; flanks "23887218-,23887962]"; structure "1^3-,2^4-"; splice_chain "23887379^23887487-,23887408^23887516-"; sources "Undefined,Undefined"; NMorMRNA "null"; degree "4"; dimension "2_2";
chrA02	Undefined	as_event	23899365	23899607	.	+	.	transcript_id "TCONS_00004303,TCONS_00004304"; gene_id "chrA02:23898025-23899737W"; flanks "23899365-,23899607^"; structure "0,1^2-"; splice_chain ",23899433^23899513-"; sources "Undefined,Undefined"; NMorMRNA "null"; degree "4"; dimension "2_2";
chrA02	Undefined	as_event	23993708	23994304	.	+	.	transcript_id "TCONS_00004307,TCONS_00004306"; gene_id "chrA02:23992697-23994304W"; flanks "23993708-,23994304]"; structure "0,1^2-"; splice_chain ",23993826^23993918-"; sources "Undefined,Undefined"; NMorMRNA "null"; degree "4"; dimension "2_2";
chrA02	Undefined	as_event	24000329	24000723	.	+	.	transcript_id "TCONS_00004309,TCONS_00004308"; gene_id "chrA02:24000080-24001524W"; flanks "24000329^,24000723^"; structure "1-,2-"; splice_chain "24000575-,24000580-"; sources "Undefined,Undefined"; NMorMRNA "null"; degree "4"; dimension "2_2";
chrA02	Undefined	as_event	24042141	24042458	.	+	.	transcript_id "TCONS_00004311,TCONS_00004312"; gene_id "chrA02:24041239-24044698W"; flanks "24042141-,24042458^"; structure "0,1^2-"; splice_chain ",24042245^24042314-"; sources "Undefined,Undefined"; NMorMRNA "null"; degree "4"; dimension "2_2";
chrA02	Undefined	as_event	24044069	24044698	.	+	.	transcript_id "TCONS_00004311,TCONS_00004313"; gene_id "chrA02:24041239-24044698W"; flanks "24044069-,24044698]"; structure "0,1^2-3^4-"; splice_chain ",24044251^24044335-24044513^24044588-"; sources "Undefined,Undefined"; NMorMRNA "null"; degree "4"; dimension "2_2";
chrA02	Undefined	as_event	24091683	24091875	.	+	.	transcript_id "TCONS_00004317,TCONS_00004318"; gene_id "chrA02:24090616-24092219W"; flanks "24091683-,24091875^"; structure "0,1^2-"; splice_chain ",24091747^24091810-"; sources "Undefined,Undefined"; NMorMRNA "null"; degree "4"; dimension "2_2";
chrA02	Undefined	as_event	24091947	24092219	.	+	.	transcript_id "TCONS_00004317,TCONS_00004318"; gene_id "chrA02:24090616-24092219W"; flanks "24091947-,24092219]"; structure "0,1^2-"; splice_chain ",24092059^24092140-"; sources "Undefined,Undefined"; NMorMRNA "null"; degree "4"; dimension "2_2";
chrA02	Undefined	as_event	24487262	24487418	.	+	.	transcript_id "TCONS_00004337,TCONS_00004336"; gene_id "chrA02:24486852-24488031W"; flanks "24487262^,24487418^"; structure "1-,2-"; splice_chain "24487331-,24487335-"; sources "Undefined,Undefined"; NMorMRNA "null"; degree "4"; dimension "2_2";
chrA02	Undefined	as_event	24569347	24569691	.	+	.	transcript_id "TCONS_00004346,TCONS_00004345"; gene_id "chrA02:24567914-24570717W"; flanks "24569347-,24569691^"; structure "1^3-,2^4-"; splice_chain "24569464^24569552-,24569476^24569564-"; sources "Undefined,Undefined"; NMorMRNA "null"; degree "4"; dimension "2_2";
chrA02	Undefined	as_event	24780522	24780795	.	+	.	transcript_id "TCONS_00004354,TCONS_00004355"; gene_id "chrA02:24780522-24783619W"; flanks "24780522[,24780795^"; structure "0,1^2-"; splice_chain ",24780615^24780723-"; sources "Undefined,Undefined"; NMorMRNA "null"; degree "4"; dimension "2_2";
chrA02	Undefined	as_event	24784223	24785060	.	+	.	transcript_id "TCONS_00004357,TCONS_00004356"; gene_id "chrA02:24784059-24790172W"; flanks "24784223-,24785060^"; structure "0,1^2-"; splice_chain ",24784433^24784503-"; sources "Undefined,Undefined"; NMorMRNA "null"; degree "4"; dimension "2_2";
chrA02	Undefined	as_event	24785376	24785751	.	+	.	transcript_id "TCONS_00004356,TCONS_00004357"; gene_id "chrA02:24784059-24790172W"; flanks "24785376-,24785751^"; structure "0,1^2-"; splice_chain ",24785557^24785636-"; sources "Undefined,Undefined"; NMorMRNA "null"; degree "4"; dimension "2_2";
chrA02	Undefined	as_event	24788839	24789200	.	+	.	transcript_id "TCONS_00004356/TCONS_00004357,TCONS_00004358"; gene_id "chrA02:24784059-24790172W"; flanks "24788839-,24789200^"; structure "0,1^2-"; splice_chain ",24788934^24789003-"; sources "Undefined,Undefined"; NMorMRNA "null"; degree "4"; dimension "2_2";
chrA02	Undefined	as_event	24789475	24790172	.	+	.	transcript_id "TCONS_00004356,TCONS_00004357/TCONS_00004358"; gene_id "chrA02:24784059-24790172W"; flanks "24789475-,24790172]"; structure "0,1^2-"; splice_chain ",24789746^24789844-"; sources "Undefined,Undefined"; NMorMRNA "null"; degree "4"; dimension "2_2";
chrA02	Undefined	as_event	87527	88319	.	-	.	transcript_id "TCONS_00004364,TCONS_00004363"; gene_id "chrA02:85941-89408C"; flanks "88319^,87527^"; structure "1-2^3-,4-"; splice_chain "88184-88108^87889-,87740-"; sources "Undefined,Undefined"; NMorMRNA "null"; degree "4"; dimension "2_2";
chrA02	Undefined	as_event	186884	187251	.	-	.	transcript_id "TCONS_00004373,TCONS_00004374"; gene_id "chrA02:186557-189015C"; flanks "187251-,186884^"; structure "1^3-,2^4-"; splice_chain "187167^187007-,187133^186973-"; sources "Undefined,Undefined"; NMorMRNA "null"; degree "4"; dimension "2_2";
chrA02	Undefined	as_event	268971	269956	.	-	.	transcript_id "TCONS_00004381,TCONS_00004382"; gene_id "chrA02:263699-269956C"; flanks "269956[,268971^"; structure "1^3-,2^4-5^6-"; splice_chain "269718^269325-,269708^269315-269151^269080-"; sources "Undefined,Undefined"; NMorMRNA "null"; degree "4"; dimension "2_2";
chrA02	Undefined	as_event	268594	268890	.	-	.	transcript_id "TCONS_00004381,TCONS_00004382"; gene_id "chrA02:263699-269956C"; flanks "268890-,268594^"; structure "0,1^2-"; splice_chain ",268779^268706-"; sources "Undefined,Undefined"; NMorMRNA "null"; degree "4"; dimension "2_2";
chrA02	Undefined	as_event	522575	522896	.	-	.	transcript_id "TCONS_00004399,TCONS_00004400"; gene_id "chrA02:520915-524660C"; flanks "522896^,522575^"; structure "1-,2-"; splice_chain "522676-,522675-"; sources "Undefined,Undefined"; NMorMRNA "null"; degree "4"; dimension "2_2";
chrA02	Undefined	as_event	614290	614498	.	-	.	transcript_id "TCONS_00004402,TCONS_00004403"; gene_id "chrA02:611535-618268C"; flanks "614498^,614290^"; structure "1-,2-"; splice_chain "614410-,614409-"; sources "Undefined,Undefined"; NMorMRNA "null"; degree "4"; dimension "2_2";
chrA02	Undefined	as_event	620020	620308	.	-	.	transcript_id "TCONS_00004404,TCONS_00004405"; gene_id "chrA02:619414-621483C"; flanks "620308-,620020^"; structure "0,1^2-"; splice_chain ",620200^620138-"; sources "Undefined,Undefined"; NMorMRNA "null"; degree "4"; dimension "2_2";
chrA02	Undefined	as_event	633616	633931	.	-	.	transcript_id "TCONS_00004409,TCONS_00004410"; gene_id "chrA02:633616-634604C"; flanks "633931-,633616]"; structure "0,1^2-"; splice_chain ",633767^633670-"; sources "Undefined,Undefined"; NMorMRNA "null"; degree "4"; dimension "2_2";
chrA02	Undefined	as_event	789612	789827	.	-	.	transcript_id "TCONS_00004426,TCONS_00004425"; gene_id "chrA02:788391-791073C"; flanks "789827^,789612^"; structure "1-,2-"; splice_chain "789748-,789742-"; sources "Undefined,Undefined"; NMorMRNA "null"; degree "4"; dimension "2_2";
chrA02	Undefined	as_event	789135	789304	.	-	.	transcript_id "TCONS_00004426,TCONS_00004425"; gene_id "chrA02:788391-791073C"; flanks "789304^,789135^"; structure "1-,2-"; splice_chain "789229-,789228-"; sources "Undefined,Undefined"; NMorMRNA "null"; degree "4"; dimension "2_2";
chrA02	Undefined	as_event	824059	824296	.	-	.	transcript_id "TCONS_00004430,TCONS_00004429"; gene_id "chrA02:822480-824778C"; flanks "824296^,824059-"; structure "0,1-2^"; splice_chain ",824209-824147^"; sources "Undefined,Undefined"; NMorMRNA "null"; degree "4"; dimension "2_2";
chrA02	Undefined	as_event	834335	834542	.	-	.	transcript_id "TCONS_00004431,TCONS_00004432"; gene_id "chrA02:831718-834542C"; flanks "834542[,834335^"; structure "0,1^2-"; splice_chain ",834515^834435-"; sources "Undefined,Undefined"; NMorMRNA "null"; degree "4"; dimension "2_2";
chrA02	Undefined	as_event	858408	859534	.	-	.	transcript_id "TCONS_00004435,TCONS_00004434"; gene_id "chrA02:857108-859550C"; flanks "859534^,858408^"; structure "1-,2-"; splice_chain "859045-,859013-"; sources "Undefined,Undefined"; NMorMRNA "null"; degree "4"; dimension "2_2";
chrA02	Undefined	as_event	897098	897542	.	-	.	transcript_id "TCONS_00004440,TCONS_00004439"; gene_id "chrA02:896727-898615C"; flanks "897542-,897098^"; structure "1^3-,2^4-"; splice_chain "897338^897232-,897328^897222-"; sources "Undefined,Undefined"; NMorMRNA "null"; degree "4"; dimension "2_2";
chrA02	Undefined	as_event	950544	950961	.	-	.	transcript_id "TCONS_00004447,TCONS_00004448"; gene_id "chrA02:948475-951436C"; flanks "950961-,950544-"; structure "1^,2^"; splice_chain "950625^,950624^"; sources "Undefined,Undefined"; NMorMRNA "null"; degree "4"; dimension "2_2";
chrA02	Undefined	as_event	950460	950961	.	-	.	transcript_id "TCONS_00004446,TCONS_00004447,TCONS_00004448"; gene_id "chrA02:948475-951436C"; flanks "950961-,950460^"; structure "0,1^3-,2^3-"; splice_chain ",950625^950544-,950624^950544-"; sources "Undefined,Undefined,Undefined"; NMorMRNA "null"; degree "9"; dimension "3_3";
chrA02	Undefined	as_event	949191	950045	.	-	.	transcript_id "TCONS_00004447,TCONS_00004446"; gene_id "chrA02:948475-951436C"; flanks "950045-,949191^"; structure "1^3-,2^4-5^6-"; splice_chain "949958^949468-,949948^949458-949379^949296-"; sources "Undefined,Undefined"; NMorMRNA "null"; degree "4"; dimension "2_2";
chrA02	Undefined	as_event	948599	948931	.	-	.	transcript_id "TCONS_00004447,TCONS_00004446"; gene_id "chrA02:948475-951436C"; flanks "948931-,948599^"; structure "0,1^2-"; splice_chain ",948739^948655-"; sources "Undefined,Undefined"; NMorMRNA "null"; degree "4"; dimension "2_2";
chrA02	Undefined	as_event	956091	956333	.	-	.	transcript_id "TCONS_00004449,TCONS_00004450"; gene_id "chrA02:954495-956652C"; flanks "956333^,956091^"; structure "1-,2-"; splice_chain "956205-,956200-"; sources "Undefined,Undefined"; NMorMRNA "null"; degree "4"; dimension "2_2";
chrA02	Undefined	as_event	955734	955998	.	-	.	transcript_id "TCONS_00004449,TCONS_00004450"; gene_id "chrA02:954495-956652C"; flanks "955998-,955734^"; structure "0,1^2-"; splice_chain ",955932^955833-"; sources "Undefined,Undefined"; NMorMRNA "null"; degree "4"; dimension "2_2";
chrA02	Undefined	as_event	972198	973107	.	-	.	transcript_id "TCONS_00004453,TCONS_00004454"; gene_id "chrA02:970421-974105C"; flanks "973107-,972198^"; structure "1^3-5^7-,2^4-6^8-"; splice_chain "973011^972899-972803^972297-,973009^972897-972796^972295-"; sources "Undefined,Undefined"; NMorMRNA "null"; degree "4"; dimension "2_2";
chrA02	Undefined	as_event	978804	979095	.	-	.	transcript_id "TCONS_00004458,TCONS_00004457"; gene_id "chrA02:977025-979095C"; flanks "979095[,978804^"; structure "0,1^2-"; splice_chain ",979009^978873-"; sources "Undefined,Undefined"; NMorMRNA "null"; degree "4"; dimension "2_2";
chrA02	Undefined	as_event	990206	991089	.	-	.	transcript_id "TCONS_00004459,TCONS_00004461,TCONS_00004460"; gene_id "chrA02:990206-993785C"; flanks "991089-,990206]"; structure "1^4-,2^5-,3^6-"; splice_chain "990947^990629-,990946^990628-,990936^990618-"; sources "Undefined,Undefined,Undefined"; NMorMRNA "null"; degree "9"; dimension "3_3";
chrA02	Undefined	as_event	1001754	1002453	.	-	.	transcript_id "TCONS_00004465,TCONS_00004464"; gene_id "chrA02:997905-1003946C"; flanks "1002453-,1001754^"; structure "0,1^2-"; splice_chain ",1002087^1002008-"; sources "Undefined,Undefined"; NMorMRNA "null"; degree "4"; dimension "2_2";
chrA02	Undefined	as_event	1001446	1001754	.	-	.	transcript_id "TCONS_00004465,TCONS_00004464,TCONS_00004462/TCONS_00004463"; gene_id "chrA02:997905-1003946C"; flanks "1001754^,1001446^"; structure "1-,2-,3-"; splice_chain "1001575-,1001572-,1001570-"; sources "Undefined,Undefined,Undefined"; NMorMRNA "null"; degree "9"; dimension "3_3";
chrA02	Undefined	as_event	998724	998881	.	-	.	transcript_id "TCONS_00004465,TCONS_00004462/TCONS_00004463/TCONS_00004464"; gene_id "chrA02:997905-1003946C"; flanks "998881^,998724^"; structure "1-,2-"; splice_chain "998771-,998770-"; sources "Undefined,Undefined"; NMorMRNA "null"; degree "4"; dimension "2_2";
chrA02	Undefined	as_event	1080388	1080675	.	-	.	transcript_id "TCONS_00004474,TCONS_00004475/TCONS_00004476"; gene_id "chrA02:1076364-1082920C"; flanks "1080675-,1080388^"; structure "0,1^2-"; splice_chain ",1080539^1080463-"; sources "Undefined,Undefined"; NMorMRNA "null"; degree "4"; dimension "2_2";
chrA02	Undefined	as_event	1080277	1080388	.	-	.	transcript_id "TCONS_00004474/TCONS_00004476,TCONS_00004475"; gene_id "chrA02:1076364-1082920C"; flanks "1080388^,1080277^"; structure "1-,2-"; splice_chain "1080312-,1080308-"; sources "Undefined,Undefined"; NMorMRNA "null"; degree "4"; dimension "2_2";
chrA02	Undefined	as_event	1080277	1080675	.	-	.	transcript_id "TCONS_00004476,TCONS_00004475,TCONS_00004473,TCONS_00004474"; gene_id "chrA02:1076364-1082920C"; flanks "1080675-,1080277^"; structure "1^2-4^6-,1^2-4^7-,3^5-,4^6-"; splice_chain "1080539^1080463-1080388^1080312-,1080539^1080463-1080388^1080308-,1080390^1080314-,1080388^1080312-"; sources "Undefined,Undefined,Undefined,Undefined"; NMorMRNA "null"; degree "16"; dimension "4_4";
chrA02	Undefined	as_event	1076599	1077012	.	-	.	transcript_id "TCONS_00004473,TCONS_00004474/TCONS_00004475"; gene_id "chrA02:1076364-1082920C"; flanks "1077012-,1076599^"; structure "1^3-,2^4-"; splice_chain "1076853^1076720-,1076843^1076710-"; sources "Undefined,Undefined"; NMorMRNA "null"; degree "4"; dimension "2_2";
chrA02	Undefined	as_event	1076364	1076710	.	-	.	transcript_id "TCONS_00004476,TCONS_00004474/TCONS_00004475"; gene_id "chrA02:1076364-1082920C"; flanks "1076710-,1076364]"; structure "1^3-,2^4-"; splice_chain "1076600^1076514-,1076599^1076513-"; sources "Undefined,Undefined"; NMorMRNA "null"; degree "4"; dimension "2_2";
chrA02	Undefined	as_event	1076364	1077012	.	-	.	transcript_id "TCONS_00004473,TCONS_00004476,TCONS_00004474/TCONS_00004475"; gene_id "chrA02:1076364-1082920C"; flanks "1077012-,1076364]"; structure "1^3-6^8-,2^4-5^7-,2^4-6^8-"; splice_chain "1076853^1076720-1076599^1076513-,1076843^1076710-1076600^1076514-,1076843^1076710-1076599^1076513-"; sources "Undefined,Undefined,Undefined"; NMorMRNA "null"; degree "9"; dimension "3_3";
chrA02	Undefined	as_event	1157835	1158233	.	-	.	transcript_id "TCONS_00004484,TCONS_00004483"; gene_id "chrA02:1156934-1162138C"; flanks "1158233-,1157835^"; structure "0,1^2-"; splice_chain ",1158015^1157927-"; sources "Undefined,Undefined"; NMorMRNA "null"; degree "4"; dimension "2_2";
chrA02	Undefined	as_event	1168352	1168876	.	-	.	transcript_id "TCONS_00004485,TCONS_00004486"; gene_id "chrA02:1165209-1169338C"; flanks "1168876-,1168352^"; structure "0,1^2-"; splice_chain ",1168658^1168589-"; sources "Undefined,Undefined"; NMorMRNA "null"; degree "4"; dimension "2_2";
chrA02	Undefined	as_event	1183652	1184367	.	-	.	transcript_id "TCONS_00004489,TCONS_00004490"; gene_id "chrA02:1183652-1191491C"; flanks "1184367-,1183652]"; structure "1^3-,2^4-"; splice_chain "1184252^1184164-,1184242^1184154-"; sources "Undefined,Undefined"; NMorMRNA "null"; degree "4"; dimension "2_2";
chrA02	Undefined	as_event	1243254	1243562	.	-	.	transcript_id "TCONS_00004499,TCONS_00004500"; gene_id "chrA02:1240405-1243762C"; flanks "1243562-,1243254^"; structure "0,1^2-"; splice_chain ",1243449^1243385-"; sources "Undefined,Undefined"; NMorMRNA "null"; degree "4"; dimension "2_2";
chrA02	Undefined	as_event	1241535	1241794	.	-	.	transcript_id "TCONS_00004497/TCONS_00004499,TCONS_00004498"; gene_id "chrA02:1240405-1243762C"; flanks "1241794-,1241535^"; structure "1^3-,2^4-"; splice_chain "1241727^1241631-,1241720^1241624-"; sources "Undefined,Undefined"; NMorMRNA "null"; degree "4"; dimension "2_2";
chrA02	Undefined	as_event	1281167	1282399	.	-	.	transcript_id "TCONS_00004506,TCONS_00004505/TCONS_00004507"; gene_id "chrA02:1279012-1282399C"; flanks "1282399[,1281167^"; structure "1^3-,2^4-"; splice_chain "1281595^1281245-,1281593^1281243-"; sources "Undefined,Undefined"; NMorMRNA "null"; degree "4"; dimension "2_2";
chrA02	Undefined	as_event	1280754	1281050	.	-	.	transcript_id "TCONS_00004505,TCONS_00004507,TCONS_00004506"; gene_id "chrA02:1279012-1282399C"; flanks "1281050-,1280754^"; structure "1^4-,2^5-,3^6-"; splice_chain "1280997^1280850-,1280983^1280836-,1280981^1280834-"; sources "Undefined,Undefined,Undefined"; NMorMRNA "null"; degree "9"; dimension "3_3";
chrA02	Undefined	as_event	1279891	1280216	.	-	.	transcript_id "TCONS_00004504,TCONS_00004503/TCONS_00004505/TCONS_00004506/TCONS_00004507"; gene_id "chrA02:1279012-1282399C"; flanks "1280216-,1279891^"; structure "1^3-,2^4-"; splice_chain "1280125^1280038-,1280115^1280028-"; sources "Undefined,Undefined"; NMorMRNA "null"; degree "4"; dimension "2_2";
chrA02	Undefined	as_event	1344032	1344318	.	-	.	transcript_id "TCONS_00004517,TCONS_00004518"; gene_id "chrA02:1343995-1344536C"; flanks "1344318-,1344032]"; structure "0,1^2-"; splice_chain ",1344145^1344038-"; sources "Undefined,Undefined"; NMorMRNA "null"; degree "4"; dimension "2_2";
chrA02	Undefined	as_event	1383143	1383387	.	-	.	transcript_id "TCONS_00004520,TCONS_00004519"; gene_id "chrA02:1381726-1384067C"; flanks "1383387-,1383143^"; structure "0,1^2-"; splice_chain ",1383339^1383249-"; sources "Undefined,Undefined"; NMorMRNA "null"; degree "4"; dimension "2_2";
chrA02	Undefined	as_event	1382260	1382396	.	-	.	transcript_id "TCONS_00004519,TCONS_00004520"; gene_id "chrA02:1381726-1384067C"; flanks "1382396^,1382260^"; structure "1-,2-"; splice_chain "1382314-,1382313-"; sources "Undefined,Undefined"; NMorMRNA "null"; degree "4"; dimension "2_2";
chrA02	Undefined	as_event	1381726	1382049	.	-	.	transcript_id "TCONS_00004519,TCONS_00004520"; gene_id "chrA02:1381726-1384067C"; flanks "1382049-,1381726]"; structure "1^3-,2^4-"; splice_chain "1381900^1381829-,1381890^1381819-"; sources "Undefined,Undefined"; NMorMRNA "null"; degree "4"; dimension "2_2";
chrA02	Undefined	as_event	1486360	1486890	.	-	.	transcript_id "TCONS_00004527,TCONS_00004526"; gene_id "chrA02:1483036-1491893C"; flanks "1486890-,1486360-"; structure "1^,2^"; splice_chain "1486784^,1486783^"; sources "Undefined,Undefined"; NMorMRNA "null"; degree "4"; dimension "2_2";
chrA02	Undefined	as_event	1484926	1485501	.	-	.	transcript_id "TCONS_00004526,TCONS_00004525/TCONS_00004527"; gene_id "chrA02:1483036-1491893C"; flanks "1485501-,1484926^"; structure "0,1^2-"; splice_chain ",1485400^1485294-"; sources "Undefined,Undefined"; NMorMRNA "null"; degree "4"; dimension "2_2";
chrA02	Undefined	as_event	1577434	1579074	.	-	.	transcript_id "TCONS_00004537,TCONS_00004538"; gene_id "chrA02:1577434-1579074C"; flanks "1579074[,1577434]"; structure "0,1^2-"; splice_chain ",1578238^1577867-"; sources "Undefined,Undefined"; NMorMRNA "null"; degree "4"; dimension "2_2";
chrA02	Undefined	as_event	1607699	1608006	.	-	.	transcript_id "TCONS_00004541,TCONS_00004542"; gene_id "chrA02:1607116-1610252C"; flanks "1608006-,1607699^"; structure "0,1^2-"; splice_chain ",1607917^1607829-"; sources "Undefined,Undefined"; NMorMRNA "null"; degree "4"; dimension "2_2";
chrA02	Undefined	as_event	1772213	1772868	.	-	.	transcript_id "TCONS_00004548,TCONS_00004547"; gene_id "chrA02:1771762-1773473C"; flanks "1772868-,1772213^"; structure "0,1^2-"; splice_chain ",1772574^1772481-"; sources "Undefined,Undefined"; NMorMRNA "null"; degree "4"; dimension "2_2";
chrA02	Undefined	as_event	1797479	1797685	.	-	.	transcript_id "TCONS_00004551,TCONS_00004550"; gene_id "chrA02:1796085-1799236C"; flanks "1797685-,1797479-"; structure "1^,2^"; splice_chain "1797556^,1797555^"; sources "Undefined,Undefined"; NMorMRNA "null"; degree "4"; dimension "2_2";
chrA02	Undefined	as_event	1835036	1836519	.	-	.	transcript_id "TCONS_00004556,TCONS_00004555"; gene_id "chrA02:1831512-1837187C"; flanks "1836519-,1835036^"; structure "0,1^2-"; splice_chain ",1835403^1835314-"; sources "Undefined,Undefined"; NMorMRNA "null"; degree "4"; dimension "2_2";
chrA02	Undefined	as_event	1831512	1834069	.	-	.	transcript_id "TCONS_00004556,TCONS_00004555"; gene_id "chrA02:1831512-1837187C"; flanks "1834069-,1831512]"; structure "0,1^2-"; splice_chain ",1832225^1832062-"; sources "Undefined,Undefined"; NMorMRNA "null"; degree "4"; dimension "2_2";
chrA02	Undefined	as_event	1847900	1848112	.	-	.	transcript_id "TCONS_00004562,TCONS_00004561"; gene_id "chrA02:1845751-1848535C"; flanks "1848112^,1847900^"; structure "1-,2-"; splice_chain "1847985-,1847978-"; sources "Undefined,Undefined"; NMorMRNA "null"; degree "4"; dimension "2_2";
chrA02	Undefined	as_event	1847672	1847900	.	-	.	transcript_id "TCONS_00004562,TCONS_00004561"; gene_id "chrA02:1845751-1848535C"; flanks "1847900^,1847672^"; structure "1-,2-"; splice_chain "1847821-,1847814-"; sources "Undefined,Undefined"; NMorMRNA "null"; degree "4"; dimension "2_2";
chrA02	Undefined	as_event	1847317	1847554	.	-	.	transcript_id "TCONS_00004562,TCONS_00004561"; gene_id "chrA02:1845751-1848535C"; flanks "1847554-,1847317^"; structure "0,1^2-"; splice_chain ",1847452^1847359-"; sources "Undefined,Undefined"; NMorMRNA "null"; degree "4"; dimension "2_2";
chrA02	Undefined	as_event	1846684	1846880	.	-	.	transcript_id "TCONS_00004560/TCONS_00004562,TCONS_00004559/TCONS_00004561"; gene_id "chrA02:1845751-1848535C"; flanks "1846880^,1846684^"; structure "1-,2-"; splice_chain "1846805-,1846793-"; sources "Undefined,Undefined"; NMorMRNA "null"; degree "4"; dimension "2_2";
chrA02	Undefined	as_event	1846324	1846597	.	-	.	transcript_id "TCONS_00004559/TCONS_00004561/TCONS_00004562,TCONS_00004560"; gene_id "chrA02:1845751-1848535C"; flanks "1846597-,1846324^"; structure "0,1^2-"; splice_chain ",1846424^1846351-"; sources "Undefined,Undefined"; NMorMRNA "null"; degree "4"; dimension "2_2";
chrA02	Undefined	as_event	1895271	1895602	.	-	.	transcript_id "TCONS_00004565,TCONS_00004566"; gene_id "chrA02:1894218-1897338C"; flanks "1895602-,1895271^"; structure "0,1^2-"; splice_chain ",1895450^1895386-"; sources "Undefined,Undefined"; NMorMRNA "null"; degree "4"; dimension "2_2";
chrA02	Undefined	as_event	2048665	2048930	.	-	.	transcript_id "TCONS_00004580,TCONS_00004581"; gene_id "chrA02:2047761-2049144C"; flanks "2048930-,2048665^"; structure "0,1^2-"; splice_chain ",2048833^2048761-"; sources "Undefined,Undefined"; NMorMRNA "null"; degree "4"; dimension "2_2";
chrA02	Undefined	as_event	2086299	2086513	.	-	.	transcript_id "TCONS_00004585,TCONS_00004586"; gene_id "chrA02:2085978-2087062C"; flanks "2086513^,2086299^"; structure "1-,2-"; splice_chain "2086437-,2086434-"; sources "Undefined,Undefined"; NMorMRNA "null"; degree "4"; dimension "2_2";
chrA02	Undefined	as_event	2156849	2157022	.	-	.	transcript_id "TCONS_00004591,TCONS_00004592"; gene_id "chrA02:2154797-2159612C"; flanks "2157022^,2156849^"; structure "1-,2-"; splice_chain "2156896-,2156895-"; sources "Undefined,Undefined"; NMorMRNA "null"; degree "4"; dimension "2_2";
chrA02	Undefined	as_event	2315435	2315821	.	-	.	transcript_id "TCONS_00004605,TCONS_00004606"; gene_id "chrA02:2312635-2316601C"; flanks "2315821-,2315435^"; structure "0,1^2-"; splice_chain ",2315617^2315525-"; sources "Undefined,Undefined"; NMorMRNA "null"; degree "4"; dimension "2_2";
chrA02	Undefined	as_event	2563661	2563907	.	-	.	transcript_id "TCONS_00004627,TCONS_00004628"; gene_id "chrA02:2562804-2565733C"; flanks "2563907-,2563661^"; structure "0,1^2-"; splice_chain ",2563842^2563767-"; sources "Undefined,Undefined"; NMorMRNA "null"; degree "4"; dimension "2_2";
chrA02	Undefined	as_event	2568585	2569189	.	-	.	transcript_id "TCONS_00004630,TCONS_00004629"; gene_id "chrA02:2566831-2569497C"; flanks "2569189^,2568585^"; structure "1-,2-"; splice_chain "2569103-,2568817-"; sources "Undefined,Undefined"; NMorMRNA "null"; degree "4"; dimension "2_2";
chrA02	Undefined	as_event	2567400	2567659	.	-	.	transcript_id "TCONS_00004630,TCONS_00004629"; gene_id "chrA02:2566831-2569497C"; flanks "2567659-,2567400^"; structure "0,1^2-"; splice_chain ",2567547^2567463-"; sources "Undefined,Undefined"; NMorMRNA "null"; degree "4"; dimension "2_2";
chrA02	Undefined	as_event	2589478	2590014	.	-	.	transcript_id "TCONS_00004633,TCONS_00004634"; gene_id "chrA02:2588490-2590580C"; flanks "2590014^,2589478^"; structure "1-,2-"; splice_chain "2589718-,2589710-"; sources "Undefined,Undefined"; NMorMRNA "null"; degree "4"; dimension "2_2";
chrA02	Undefined	as_event	2714310	2714877	.	-	.	transcript_id "TCONS_00004641,TCONS_00004640"; gene_id "chrA02:2711003-2715878C"; flanks "2714877-,2714310^"; structure "1^3-,2^4-"; splice_chain "2714789^2714572-,2714779^2714562-"; sources "Undefined,Undefined"; NMorMRNA "null"; degree "4"; dimension "2_2";
chrA02	Undefined	as_event	2750162	2750640	.	-	.	transcript_id "TCONS_00004644,TCONS_00004645"; gene_id "chrA02:2749731-2751451C"; flanks "2750640-,2750162^"; structure "0,1^2-"; splice_chain ",2750366^2750286-"; sources "Undefined,Undefined"; NMorMRNA "null"; degree "4"; dimension "2_2";
chrA02	Undefined	as_event	2757154	2757706	.	-	.	transcript_id "TCONS_00004650,TCONS_00004649"; gene_id "chrA02:2755844-2757706C"; flanks "2757706[,2757154^"; structure "0,1^2-"; splice_chain ",2757453^2757381-"; sources "Undefined,Undefined"; NMorMRNA "null"; degree "4"; dimension "2_2";
chrA02	Undefined	as_event	2756272	2756480	.	-	.	transcript_id "TCONS_00004649,TCONS_00004650"; gene_id "chrA02:2755844-2757706C"; flanks "2756480-,2756272^"; structure "0,1^2-"; splice_chain ",2756414^2756343-"; sources "Undefined,Undefined"; NMorMRNA "null"; degree "4"; dimension "2_2";
chrA02	Undefined	as_event	2883084	2883856	.	-	.	transcript_id "TCONS_00004654,TCONS_00004655"; gene_id "chrA02:2881792-2885443C"; flanks "2883856-,2883084^"; structure "0,1^2-3^4-5^6-"; splice_chain ",2883750^2883683-2883509^2883433-2883245^2883164-"; sources "Undefined,Undefined"; NMorMRNA "null"; degree "4"; dimension "2_2";
chrA02	Undefined	as_event	2972389	2973118	.	-	.	transcript_id "TCONS_00004657,TCONS_00004658"; gene_id "chrA02:2970052-2973377C"; flanks "2973118^,2972389^"; structure "1-,2-"; splice_chain "2972883-,2972880-"; sources "Undefined,Undefined"; NMorMRNA "null"; degree "4"; dimension "2_2";
chrA02	Undefined	as_event	3040926	3041473	.	-	.	transcript_id "TCONS_00004663,TCONS_00004662"; gene_id "chrA02:3037652-3043405C"; flanks "3041473-,3040926^"; structure "0,1^2-"; splice_chain ",3041405^3041013-"; sources "Undefined,Undefined"; NMorMRNA "null"; degree "4"; dimension "2_2";
chrA02	Undefined	as_event	3039491	3039662	.	-	.	transcript_id "TCONS_00004661,TCONS_00004662/TCONS_00004663"; gene_id "chrA02:3037652-3043405C"; flanks "3039662^,3039491^"; structure "1-,2-"; splice_chain "3039573-,3039571-"; sources "Undefined,Undefined"; NMorMRNA "null"; degree "4"; dimension "2_2";
chrA02	Undefined	as_event	3037652	3038190	.	-	.	transcript_id "TCONS_00004661/TCONS_00004662,TCONS_00004663"; gene_id "chrA02:3037652-3043405C"; flanks "3038190-,3037652]"; structure "0,1^2-"; splice_chain ",3037926^3037822-"; sources "Undefined,Undefined"; NMorMRNA "null"; degree "4"; dimension "2_2";
chrA02	Undefined	as_event	3107059	3107319	.	-	.	transcript_id "TCONS_00004669,TCONS_00004670"; gene_id "chrA02:3106453-3108815C"; flanks "3107319-,3107059^"; structure "0,1^2-"; splice_chain ",3107267^3107162-"; sources "Undefined,Undefined"; NMorMRNA "null"; degree "4"; dimension "2_2";
chrA02	Undefined	as_event	3106453	3106963	.	-	.	transcript_id "TCONS_00004669,TCONS_00004670"; gene_id "chrA02:3106453-3108815C"; flanks "3106963-,3106453]"; structure "0,1^2-"; splice_chain ",3106847^3106755-"; sources "Undefined,Undefined"; NMorMRNA "null"; degree "4"; dimension "2_2";
chrA02	Undefined	as_event	3137887	3138169	.	-	.	transcript_id "TCONS_00004672,TCONS_00004673"; gene_id "chrA02:3129567-3139445C"; flanks "3138169^,3137887^"; structure "1-,2-"; splice_chain "3137998-,3137996-"; sources "Undefined,Undefined"; NMorMRNA "null"; degree "4"; dimension "2_2";
chrA02	Undefined	as_event	3133079	3133525	.	-	.	transcript_id "TCONS_00004671,TCONS_00004672/TCONS_00004673"; gene_id "chrA02:3129567-3139445C"; flanks "3133525-,3133079^"; structure "1^3-,2^4-"; splice_chain "3133312^3133228-,3133310^3133226-"; sources "Undefined,Undefined"; NMorMRNA "null"; degree "4"; dimension "2_2";
chrA02	Undefined	as_event	3226290	3226636	.	-	.	transcript_id "TCONS_00004682,TCONS_00004683"; gene_id "chrA02:3224642-3226636C"; flanks "3226636[,3226290^"; structure "1^3-,2^4-"; splice_chain "3226535^3226452-,3226489^3226406-"; sources "Undefined,Undefined"; NMorMRNA "null"; degree "4"; dimension "2_2";
chrA02	Undefined	as_event	3224923	3225261	.	-	.	transcript_id "TCONS_00004683,TCONS_00004682"; gene_id "chrA02:3224642-3226636C"; flanks "3225261-,3224923^"; structure "1^3-,2^4-"; splice_chain "3225206^3225131-,3225196^3225121-"; sources "Undefined,Undefined"; NMorMRNA "null"; degree "4"; dimension "2_2";
chrA02	Undefined	as_event	3274488	3275095	.	-	.	transcript_id "TCONS_00004688/TCONS_00004690,TCONS_00004689/TCONS_00004691"; gene_id "chrA02:3270877-3275095C"; flanks "3275095[,3274488-"; structure "1^,2^"; splice_chain "3274920^,3274875^"; sources "Undefined,Undefined"; NMorMRNA "null"; degree "4"; dimension "2_2";
chrA02	Undefined	as_event	3272318	3272586	.	-	.	transcript_id "TCONS_00004689/TCONS_00004690,TCONS_00004691,TCONS_00004688"; gene_id "chrA02:3270877-3275095C"; flanks "3272586-,3272318-"; structure "1^,2^,3^"; splice_chain "3272488^,3272487^,3272459^"; sources "Undefined,Undefined,Undefined"; NMorMRNA "null"; degree "9"; dimension "3_3";
chrA02	Undefined	as_event	3271170	3271444	.	-	.	transcript_id "TCONS_00004691,TCONS_00004688/TCONS_00004689/TCONS_00004690"; gene_id "chrA02:3270877-3275095C"; flanks "3271444-,3271170^"; structure "1^3-,2^4-"; splice_chain "3271413^3271318-,3271403^3271308-"; sources "Undefined,Undefined"; NMorMRNA "null"; degree "4"; dimension "2_2";
chrA02	Undefined	as_event	3422654	3423326	.	-	.	transcript_id "TCONS_00004703,TCONS_00004704"; gene_id "chrA02:3422654-3423326C"; flanks "3423326[,3422654]"; structure "1^3-,2^4-"; splice_chain "3422920^3422842-,3422918^3422840-"; sources "Undefined,Undefined"; NMorMRNA "null"; degree "4"; dimension "2_2";
chrA02	Undefined	as_event	3668047	3669188	.	-	.	transcript_id "TCONS_00004713,TCONS_00004712"; gene_id "chrA02:3665183-3669188C"; flanks "3669188[,3668047^"; structure "1^3-,2^4-"; splice_chain "3668298^3668157-,3668251^3668110-"; sources "Undefined,Undefined"; NMorMRNA "null"; degree "4"; dimension "2_2";
chrA02	Undefined	as_event	3693422	3693755	.	-	.	transcript_id "TCONS_00004717,TCONS_00004716"; gene_id "chrA02:3691503-3693755C"; flanks "3693755[,3693422^"; structure "1^3-,2^4-"; splice_chain "3693574^3693474-,3693572^3693472-"; sources "Undefined,Undefined"; NMorMRNA "null"; degree "4"; dimension "2_2";
chrA02	Undefined	as_event	3700129	3700320	.	-	.	transcript_id "TCONS_00004718,TCONS_00004719"; gene_id "chrA02:3697568-3700389C"; flanks "3700320^,3700129^"; structure "1-,2-"; splice_chain "3700179-,3700178-"; sources "Undefined,Undefined"; NMorMRNA "null"; degree "4"; dimension "2_2";
chrA02	Undefined	as_event	3698245	3699075	.	-	.	transcript_id "TCONS_00004718,TCONS_00004719"; gene_id "chrA02:3697568-3700389C"; flanks "3699075-,3698245^"; structure "1^3-,2^4-"; splice_chain "3698580^3698459-,3698578^3698457-"; sources "Undefined,Undefined"; NMorMRNA "null"; degree "4"; dimension "2_2";
chrA02	Undefined	as_event	3802003	3802558	.	-	.	transcript_id "TCONS_00004726,TCONS_00004725"; gene_id "chrA02:3798950-3802954C"; flanks "3802558^,3802003^"; structure "1-,2-"; splice_chain "3802076-,3802074-"; sources "Undefined,Undefined"; NMorMRNA "null"; degree "4"; dimension "2_2";
chrA02	Undefined	as_event	3801159	3801430	.	-	.	transcript_id "TCONS_00004725,TCONS_00004726"; gene_id "chrA02:3798950-3802954C"; flanks "3801430-,3801159^"; structure "0,1^2-"; splice_chain ",3801333^3801246-"; sources "Undefined,Undefined"; NMorMRNA "null"; degree "4"; dimension "2_2";
chrA02	Undefined	as_event	4137029	4137409	.	-	.	transcript_id "TCONS_00004736,TCONS_00004735"; gene_id "chrA02:4133214-4137704C"; flanks "4137409^,4137029^"; structure "1-,2-"; splice_chain "4137125-,4137124-"; sources "Undefined,Undefined"; NMorMRNA "null"; degree "4"; dimension "2_2";
[truncated: 20,650 more rows]
