# Supplementary material for: Differences in Alternative Splicing between Yellow and Black-Seeded Rapeseed
Source: Plants (Basel). 2020 Jul 31;9(8):977. doi: 10.3390/plants9080977 (PMC7465011; doi:10.3390/plants9080977)
Supplement: Supplementary file 1 [file plants-09-00977-s001.zip › Supplementary Materials/Table S2/SRR5591524cufcompF.combined_sorted.gtf_astalavista.gtf]

chrA01	Undefined	as_event	76059	76692	.	+	.	transcript_id "TCONS_00000010,TCONS_00000011"; gene_id "chrA01:74742-78118W"; flanks "76059-,76692^"; structure "0,1^2-3^4-"; splice_chain ",76143^76218-76318^76394-"; sources "Undefined,Undefined"; NMorMRNA "null"; degree "4"; dimension "2_2";
chrA01	Undefined	as_event	96289	96463	.	+	.	transcript_id "TCONS_00000013,TCONS_00000012"; gene_id "chrA01:95994-96598W"; flanks "96289-,96463^"; structure "0,1^2-"; splice_chain ",96333^96421-"; sources "Undefined,Undefined"; NMorMRNA "null"; degree "4"; dimension "2_2";
chrA01	Undefined	as_event	180430	180942	.	+	.	transcript_id "TCONS_00000016,TCONS_00000017"; gene_id "chrA01:178700-181304W"; flanks "180430-,180942^"; structure "0,1^2-3^4-"; splice_chain ",180527^180604-180715^180783-"; sources "Undefined,Undefined"; NMorMRNA "null"; degree "4"; dimension "2_2";
chrA01	Undefined	as_event	244872	245123	.	+	.	transcript_id "TCONS_00000026,TCONS_00000027"; gene_id "chrA01:242876-249782W"; flanks "244872^,245123^"; structure "1-,2-"; splice_chain "245023-,245039-"; sources "Undefined,Undefined"; NMorMRNA "null"; degree "4"; dimension "2_2";
chrA01	Undefined	as_event	248546	248745	.	+	.	transcript_id "TCONS_00000027,TCONS_00000026"; gene_id "chrA01:242876-249782W"; flanks "248546-,248745-"; structure "1^,2^"; splice_chain "248637^,248638^"; sources "Undefined,Undefined"; NMorMRNA "null"; degree "4"; dimension "2_2";
chrA01	Undefined	as_event	354322	354565	.	+	.	transcript_id "TCONS_00000038,TCONS_00000037"; gene_id "chrA01:352977-359884W"; flanks "354322-,354565^"; structure "0,1^2-"; splice_chain ",354357^354525-"; sources "Undefined,Undefined"; NMorMRNA "null"; degree "4"; dimension "2_2";
chrA01	Undefined	as_event	354565	355031	.	+	.	transcript_id "TCONS_00000038,TCONS_00000037"; gene_id "chrA01:352977-359884W"; flanks "354565^,355031^"; structure "1-,2-3^4-"; splice_chain "354675-,354778-354879^354952-"; sources "Undefined,Undefined"; NMorMRNA "null"; degree "4"; dimension "2_2";
chrA01	Undefined	as_event	359384	359884	.	+	.	transcript_id "TCONS_00000039,TCONS_00000038"; gene_id "chrA01:352977-359884W"; flanks "359384-,359884]"; structure "0,1^2-3^4-"; splice_chain ",359571^359641-359727^359808-"; sources "Undefined,Undefined"; NMorMRNA "null"; degree "4"; dimension "2_2";
chrA01	Undefined	as_event	431707	431934	.	+	.	transcript_id "TCONS_00000044,TCONS_00000045"; gene_id "chrA01:430841-432645W"; flanks "431707-,431934^"; structure "1^3-,2^4-"; splice_chain "431772^431869-,431814^431911-"; sources "Undefined,Undefined"; NMorMRNA "null"; degree "4"; dimension "2_2";
chrA01	Undefined	as_event	432039	432424	.	+	.	transcript_id "TCONS_00000045,TCONS_00000044"; gene_id "chrA01:430841-432645W"; flanks "432039-,432424^"; structure "0,1^2-"; splice_chain ",432281^432376-"; sources "Undefined,Undefined"; NMorMRNA "null"; degree "4"; dimension "2_2";
chrA01	Undefined	as_event	485894	486187	.	+	.	transcript_id "TCONS_00000052,TCONS_00000051"; gene_id "chrA01:485406-488115W"; flanks "485894-,486187^"; structure "1^3-,2^4-"; splice_chain "485992^486071-,485993^486072-"; sources "Undefined,Undefined"; NMorMRNA "null"; degree "4"; dimension "2_2";
chrA01	Undefined	as_event	487374	487758	.	+	.	transcript_id "TCONS_00000052,TCONS_00000051"; gene_id "chrA01:485406-488115W"; flanks "487374-,487758]"; structure "0,1^2-"; splice_chain ",487457^487541-"; sources "Undefined,Undefined"; NMorMRNA "null"; degree "4"; dimension "2_2";
chrA01	Undefined	as_event	489353	489697	.	+	.	transcript_id "TCONS_00000054,TCONS_00000055"; gene_id "chrA01:488688-490015W"; flanks "489353-,489697^"; structure "0,1^2-3^4-"; splice_chain ",489449^489474-489538^489620-"; sources "Undefined,Undefined"; NMorMRNA "null"; degree "4"; dimension "2_2";
chrA01	Undefined	as_event	512818	512986	.	+	.	transcript_id "TCONS_00000059,TCONS_00000058"; gene_id "chrA01:511676-513405W"; flanks "512818^,512986^"; structure "1-,2-"; splice_chain "512905-,512910-"; sources "Undefined,Undefined"; NMorMRNA "null"; degree "4"; dimension "2_2";
chrA01	Undefined	as_event	512560	512986	.	+	.	transcript_id "TCONS_00000057,TCONS_00000059,TCONS_00000058"; gene_id "chrA01:511676-513405W"; flanks "512560-,512986^"; structure "0,1^2-,1^3-"; splice_chain ",512818^512905-,512818^512910-"; sources "Undefined,Undefined,Undefined"; NMorMRNA "null"; degree "9"; dimension "3_3";
chrA01	Undefined	as_event	533404	533912	.	+	.	transcript_id "TCONS_00000062,TCONS_00000063"; gene_id "chrA01:532500-535105W"; flanks "533404-,533912^"; structure "0,1^2-"; splice_chain ",533752^533826-"; sources "Undefined,Undefined"; NMorMRNA "null"; degree "4"; dimension "2_2";
chrA01	Undefined	as_event	534194	534467	.	+	.	transcript_id "TCONS_00000062,TCONS_00000063"; gene_id "chrA01:532500-535105W"; flanks "534194-,534467^"; structure "0,1^2-"; splice_chain ",534315^534389-"; sources "Undefined,Undefined"; NMorMRNA "null"; degree "4"; dimension "2_2";
chrA01	Undefined	as_event	554649	554952	.	+	.	transcript_id "TCONS_00000065,TCONS_00000066"; gene_id "chrA01:554070-556403W"; flanks "554649-,554952^"; structure "0,1^2-"; splice_chain ",554747^554840-"; sources "Undefined,Undefined"; NMorMRNA "null"; degree "4"; dimension "2_2";
chrA01	Undefined	as_event	555938	556403	.	+	.	transcript_id "TCONS_00000065,TCONS_00000066"; gene_id "chrA01:554070-556403W"; flanks "555938-,556403]"; structure "0,1^2-"; splice_chain ",556087^556191-"; sources "Undefined,Undefined"; NMorMRNA "null"; degree "4"; dimension "2_2";
chrA01	Undefined	as_event	562238	562850	.	+	.	transcript_id "TCONS_00000067,TCONS_00000068"; gene_id "chrA01:562238-563596W"; flanks "562238[,562850^"; structure "0,1^2-"; splice_chain ",562341^562729-"; sources "Undefined,Undefined"; NMorMRNA "null"; degree "4"; dimension "2_2";
chrA01	Undefined	as_event	595018	595324	.	+	.	transcript_id "TCONS_00000076,TCONS_00000075/TCONS_00000077"; gene_id "chrA01:593843-596559W"; flanks "595018-,595324^"; structure "0,1^2-"; splice_chain ",595107^595185-"; sources "Undefined,Undefined"; NMorMRNA "null"; degree "4"; dimension "2_2";
chrA01	Undefined	as_event	595396	595525	.	+	.	transcript_id "TCONS_00000076/TCONS_00000077,TCONS_00000075"; gene_id "chrA01:593843-596559W"; flanks "595396-,595525-"; structure "1^,2^"; splice_chain "595453^,595454^"; sources "Undefined,Undefined"; NMorMRNA "null"; degree "4"; dimension "2_2";
chrA01	Undefined	as_event	595995	596559	.	+	.	transcript_id "TCONS_00000077,TCONS_00000075/TCONS_00000076"; gene_id "chrA01:593843-596559W"; flanks "595995-,596559]"; structure "0,1^2-"; splice_chain ",596120^596200-"; sources "Undefined,Undefined"; NMorMRNA "null"; degree "4"; dimension "2_2";
chrA01	Undefined	as_event	658769	658898	.	+	.	transcript_id "TCONS_00000090/TCONS_00000091,TCONS_00000089"; gene_id "chrA01:658178-661386W"; flanks "658769-,658898-"; structure "1^,2^"; splice_chain "658822^,658823^"; sources "Undefined,Undefined"; NMorMRNA "null"; degree "4"; dimension "2_2";
chrA01	Undefined	as_event	659106	659295	.	+	.	transcript_id "TCONS_00000090,TCONS_00000089/TCONS_00000091/TCONS_00000092"; gene_id "chrA01:658178-661386W"; flanks "659106-,659295^"; structure "0,1^2-"; splice_chain ",659171^659253-"; sources "Undefined,Undefined"; NMorMRNA "null"; degree "4"; dimension "2_2";
chrA01	Undefined	as_event	659873	660224	.	+	.	transcript_id "TCONS_00000091,TCONS_00000089/TCONS_00000090/TCONS_00000092"; gene_id "chrA01:658178-661386W"; flanks "659873-,660224^"; structure "0,1^2-"; splice_chain ",660060^660132-"; sources "Undefined,Undefined"; NMorMRNA "null"; degree "4"; dimension "2_2";
chrA01	Undefined	as_event	660464	660672	.	+	.	transcript_id "TCONS_00000091,TCONS_00000089/TCONS_00000090/TCONS_00000092"; gene_id "chrA01:658178-661386W"; flanks "660464-,660672^"; structure "0,1^2-"; splice_chain ",660530^660619-"; sources "Undefined,Undefined"; NMorMRNA "null"; degree "4"; dimension "2_2";
chrA01	Undefined	as_event	701873	702241	.	+	.	transcript_id "TCONS_00000095,TCONS_00000096"; gene_id "chrA01:699925-704950W"; flanks "701873-,702241^"; structure "0,1^2-"; splice_chain ",701991^702077-"; sources "Undefined,Undefined"; NMorMRNA "null"; degree "4"; dimension "2_2";
chrA01	Undefined	as_event	702590	702888	.	+	.	transcript_id "TCONS_00000095,TCONS_00000096"; gene_id "chrA01:699925-704950W"; flanks "702590-,702888^"; structure "0,1^2-"; splice_chain ",702699^702779-"; sources "Undefined,Undefined"; NMorMRNA "null"; degree "4"; dimension "2_2";
chrA01	Undefined	as_event	703160	703899	.	+	.	transcript_id "TCONS_00000095,TCONS_00000096"; gene_id "chrA01:699925-704950W"; flanks "703160-,703899^"; structure "0,1^2-"; splice_chain ",703273^703360-"; sources "Undefined,Undefined"; NMorMRNA "null"; degree "4"; dimension "2_2";
chrA01	Undefined	as_event	708956	709219	.	+	.	transcript_id "TCONS_00000098,TCONS_00000097"; gene_id "chrA01:706679-709832W"; flanks "708956-,709219^"; structure "0,1^2-"; splice_chain ",709007^709108-"; sources "Undefined,Undefined"; NMorMRNA "null"; degree "4"; dimension "2_2";
chrA01	Undefined	as_event	733827	734174	.	+	.	transcript_id "TCONS_00000100/TCONS_00000101,TCONS_00000102"; gene_id "chrA01:733270-735699W"; flanks "733827^,734174^"; structure "1-,2-"; splice_chain "734007-,734055-"; sources "Undefined,Undefined"; NMorMRNA "null"; degree "4"; dimension "2_2";
chrA01	Undefined	as_event	734819	735699	.	+	.	transcript_id "TCONS_00000100/TCONS_00000102,TCONS_00000101"; gene_id "chrA01:733270-735699W"; flanks "734819-,735699]"; structure "0,1^2-"; splice_chain ",734881^735186-"; sources "Undefined,Undefined"; NMorMRNA "null"; degree "4"; dimension "2_2";
chrA01	Undefined	as_event	858225	858941	.	+	.	transcript_id "TCONS_00000118/TCONS_00000119,TCONS_00000117"; gene_id "chrA01:857703-860176W"; flanks "858225-,858941^"; structure "1^3-,2^4-"; splice_chain "858377^858511-,858391^858525-"; sources "Undefined,Undefined"; NMorMRNA "null"; degree "4"; dimension "2_2";
chrA01	Undefined	as_event	889225	889367	.	+	.	transcript_id "TCONS_00000122,TCONS_00000121/TCONS_00000123"; gene_id "chrA01:888000-889513W"; flanks "889225^,889367^"; structure "1-,2-"; splice_chain "889298-,889299-"; sources "Undefined,Undefined"; NMorMRNA "null"; degree "4"; dimension "2_2";
chrA01	Undefined	as_event	900916	901151	.	+	.	transcript_id "TCONS_00000124,TCONS_00000125"; gene_id "chrA01:899032-904452W"; flanks "900916-,901151^"; structure "0,1^2-"; splice_chain ",900995^901076-"; sources "Undefined,Undefined"; NMorMRNA "null"; degree "4"; dimension "2_2";
chrA01	Undefined	as_event	902006	902213	.	+	.	transcript_id "TCONS_00000124,TCONS_00000125"; gene_id "chrA01:899032-904452W"; flanks "902006-,902213-"; structure "1^,2^"; splice_chain "902127^,902128^"; sources "Undefined,Undefined"; NMorMRNA "null"; degree "4"; dimension "2_2";
chrA01	Undefined	as_event	919095	919727	.	+	.	transcript_id "TCONS_00000128,TCONS_00000129"; gene_id "chrA01:915599-919727W"; flanks "919095-,919727]"; structure "1^3-5^6-,2^4-"; splice_chain "919163^919301-919499^919592-,919194^919332-"; sources "Undefined,Undefined"; NMorMRNA "null"; degree "4"; dimension "2_2";
chrA01	Undefined	as_event	932075	932540	.	+	.	transcript_id "TCONS_00000132,TCONS_00000133"; gene_id "chrA01:931424-933836W"; flanks "932075-,932540^"; structure "0,1^2-"; splice_chain ",932331^932428-"; sources "Undefined,Undefined"; NMorMRNA "null"; degree "4"; dimension "2_2";
chrA01	Undefined	as_event	933014	933836	.	+	.	transcript_id "TCONS_00000132,TCONS_00000133"; gene_id "chrA01:931424-933836W"; flanks "933014-,933836]"; structure "0,1^2-"; splice_chain ",933151^933230-"; sources "Undefined,Undefined"; NMorMRNA "null"; degree "4"; dimension "2_2";
chrA01	Undefined	as_event	1051099	1052013	.	+	.	transcript_id "TCONS_00000148,TCONS_00000147"; gene_id "chrA01:1050422-1053213W"; flanks "1051099-,1052013-"; structure "1^,2^"; splice_chain "1051800^,1051803^"; sources "Undefined,Undefined"; NMorMRNA "null"; degree "4"; dimension "2_2";
chrA01	Undefined	as_event	1068883	1069118	.	+	.	transcript_id "TCONS_00000151,TCONS_00000152"; gene_id "chrA01:1067297-1069118W"; flanks "1068883-,1069118]"; structure "0,1^2-"; splice_chain ",1068961^1069037-"; sources "Undefined,Undefined"; NMorMRNA "null"; degree "4"; dimension "2_2";
chrA01	Undefined	as_event	1175826	1177511	.	+	.	transcript_id "TCONS_00000160,TCONS_00000159"; gene_id "chrA01:1174523-1181152W"; flanks "1175826-,1177511^"; structure "1^3-,2^4-"; splice_chain "1175934^1176018-,1175935^1176019-"; sources "Undefined,Undefined"; NMorMRNA "null"; degree "4"; dimension "2_2";
chrA01	Undefined	as_event	1179430	1179896	.	+	.	transcript_id "TCONS_00000159/TCONS_00000160,TCONS_00000161"; gene_id "chrA01:1174523-1181152W"; flanks "1179430-,1179896^"; structure "0,1^2-"; splice_chain ",1179651^1179735-"; sources "Undefined,Undefined"; NMorMRNA "null"; degree "4"; dimension "2_2";
chrA01	Undefined	as_event	1180811	1180952	.	+	.	transcript_id "TCONS_00000160/TCONS_00000161,TCONS_00000159"; gene_id "chrA01:1174523-1181152W"; flanks "1180811-,1180952]"; structure "0,1^2-"; splice_chain ",1180867^1180902-"; sources "Undefined,Undefined"; NMorMRNA "null"; degree "4"; dimension "2_2";
chrA01	Undefined	as_event	1201365	1201981	.	+	.	transcript_id "TCONS_00000165,TCONS_00000164"; gene_id "chrA01:1201365-1207898W"; flanks "1201365[,1201981-"; structure "1^,2^"; splice_chain "1201812^,1201875^"; sources "Undefined,Undefined"; NMorMRNA "null"; degree "4"; dimension "2_2";
chrA01	Undefined	as_event	1206852	1207898	.	+	.	transcript_id "TCONS_00000165,TCONS_00000164"; gene_id "chrA01:1201365-1207898W"; flanks "1206852-,1207898]"; structure "0,1^2-"; splice_chain ",1207021^1207116-"; sources "Undefined,Undefined"; NMorMRNA "null"; degree "4"; dimension "2_2";
chrA01	Undefined	as_event	1297046	1297180	.	+	.	transcript_id "TCONS_00000174,TCONS_00000173"; gene_id "chrA01:1295464-1298320W"; flanks "1297046^,1297180^"; structure "1-,2-"; splice_chain "1297134-,1297136-"; sources "Undefined,Undefined"; NMorMRNA "null"; degree "4"; dimension "2_2";
chrA01	Undefined	as_event	1297732	1298202	.	+	.	transcript_id "TCONS_00000173,TCONS_00000174"; gene_id "chrA01:1295464-1298320W"; flanks "1297732-,1298202^"; structure "0,1^2-"; splice_chain ",1298021^1298096-"; sources "Undefined,Undefined"; NMorMRNA "null"; degree "4"; dimension "2_2";
chrA01	Undefined	as_event	1548725	1549252	.	+	.	transcript_id "TCONS_00000200,TCONS_00000199"; gene_id "chrA01:1548725-1549410W"; flanks "1548725[,1549252^"; structure "0,1^2-"; splice_chain ",1548946^1549025-"; sources "Undefined,Undefined"; NMorMRNA "null"; degree "4"; dimension "2_2";
chrA01	Undefined	as_event	1555243	1555436	.	+	.	transcript_id "TCONS_00000201,TCONS_00000202"; gene_id "chrA01:1553897-1557562W"; flanks "1555243^,1555436^"; structure "1-,2-"; splice_chain "1555345-,1555349-"; sources "Undefined,Undefined"; NMorMRNA "null"; degree "4"; dimension "2_2";
chrA01	Undefined	as_event	1601773	1602317	.	+	.	transcript_id "TCONS_00000208,TCONS_00000209"; gene_id "chrA01:1601152-1605716W"; flanks "1601773-,1602317^"; structure "0,1^2-"; splice_chain ",1602001^1602069-"; sources "Undefined,Undefined"; NMorMRNA "null"; degree "4"; dimension "2_2";
chrA01	Undefined	as_event	1625219	1625662	.	+	.	transcript_id "TCONS_00000211,TCONS_00000212"; gene_id "chrA01:1622854-1626096W"; flanks "1625219-,1625662^"; structure "0,1^2-"; splice_chain ",1625446^1625521-"; sources "Undefined,Undefined"; NMorMRNA "null"; degree "4"; dimension "2_2";
chrA01	Undefined	as_event	1630768	1630991	.	+	.	transcript_id "TCONS_00000218,TCONS_00000215/TCONS_00000216/TCONS_00000217"; gene_id "chrA01:1629924-1632596W"; flanks "1630768^,1630991^"; structure "1-,2-"; splice_chain "1630915-,1630920-"; sources "Undefined,Undefined"; NMorMRNA "null"; degree "4"; dimension "2_2";
chrA01	Undefined	as_event	1631069	1631236	.	+	.	transcript_id "TCONS_00000216/TCONS_00000218,TCONS_00000215"; gene_id "chrA01:1629924-1632596W"; flanks "1631069-,1631236-"; structure "1^,2^"; splice_chain "1631125^,1631147^"; sources "Undefined,Undefined"; NMorMRNA "null"; degree "4"; dimension "2_2";
chrA01	Undefined	as_event	1631069	1631487	.	+	.	transcript_id "TCONS_00000217,TCONS_00000216/TCONS_00000218"; gene_id "chrA01:1629924-1632596W"; flanks "1631069-,1631487^"; structure "0,1^2-"; splice_chain ",1631125^1631236-"; sources "Undefined,Undefined"; NMorMRNA "null"; degree "4"; dimension "2_2";
chrA01	Undefined	as_event	1631236	1631746	.	+	.	transcript_id "TCONS_00000215,TCONS_00000216/TCONS_00000218"; gene_id "chrA01:1629924-1632596W"; flanks "1631236-,1631746^"; structure "0,1^2-"; splice_chain ",1631487^1631565-"; sources "Undefined,Undefined"; NMorMRNA "null"; degree "4"; dimension "2_2";
chrA01	Undefined	as_event	1631069	1631746	.	+	.	transcript_id "TCONS_00000216/TCONS_00000218,TCONS_00000215,TCONS_00000217"; gene_id "chrA01:1629924-1632596W"; flanks "1631069-,1631746^"; structure "1^3-4^5-,2^3-,4^5-"; splice_chain "1631125^1631236-1631487^1631565-,1631147^1631236-,1631487^1631565-"; sources "Undefined,Undefined,Undefined"; NMorMRNA "null"; degree "9"; dimension "3_3";
chrA01	Undefined	as_event	1634211	1634444	.	+	.	transcript_id "TCONS_00000219,TCONS_00000220"; gene_id "chrA01:1633912-1635599W"; flanks "1634211^,1634444^"; structure "1-,2-"; splice_chain "1634356-,1634358-"; sources "Undefined,Undefined"; NMorMRNA "null"; degree "4"; dimension "2_2";
chrA01	Undefined	as_event	1685631	1686117	.	+	.	transcript_id "TCONS_00000231,TCONS_00000230"; gene_id "chrA01:1685031-1694625W"; flanks "1685631^,1686117^"; structure "1-,2-"; splice_chain "1685985-,1686035-"; sources "Undefined,Undefined"; NMorMRNA "null"; degree "4"; dimension "2_2";
chrA01	Undefined	as_event	1705702	1705943	.	+	.	transcript_id "TCONS_00000233,TCONS_00000234"; gene_id "chrA01:1704295-1718448W"; flanks "1705702-,1705943-"; structure "1^,2^"; splice_chain "1705801^,1705847^"; sources "Undefined,Undefined"; NMorMRNA "null"; degree "4"; dimension "2_2";
chrA01	Undefined	as_event	1711441	1711746	.	+	.	transcript_id "TCONS_00000234,TCONS_00000233"; gene_id "chrA01:1704295-1718448W"; flanks "1711441-,1711746^"; structure "0,1^2-"; splice_chain ",1711560^1711648-"; sources "Undefined,Undefined"; NMorMRNA "null"; degree "4"; dimension "2_2";
chrA01	Undefined	as_event	1731922	1732234	.	+	.	transcript_id "TCONS_00000237,TCONS_00000238"; gene_id "chrA01:1729339-1735427W"; flanks "1731922-,1732234^"; structure "0,1^2-"; splice_chain ",1732088^1732177-"; sources "Undefined,Undefined"; NMorMRNA "null"; degree "4"; dimension "2_2";
chrA01	Undefined	as_event	1733682	1734001	.	+	.	transcript_id "TCONS_00000237,TCONS_00000238"; gene_id "chrA01:1729339-1735427W"; flanks "1733682-,1734001^"; structure "0,1^2-"; splice_chain ",1733799^1733872-"; sources "Undefined,Undefined"; NMorMRNA "null"; degree "4"; dimension "2_2";
chrA01	Undefined	as_event	1735311	1735427	.	+	.	transcript_id "TCONS_00000237,TCONS_00000238"; gene_id "chrA01:1729339-1735427W"; flanks "1735311^,1735427]"; structure "1-,2-"; splice_chain "1735400-,1735402-"; sources "Undefined,Undefined"; NMorMRNA "null"; degree "4"; dimension "2_2";
chrA01	Undefined	as_event	1744117	1744350	.	+	.	transcript_id "TCONS_00000241,TCONS_00000240"; gene_id "chrA01:1743857-1745505W"; flanks "1744117-,1744350-"; structure "1^,2^"; splice_chain "1744213^,1744219^"; sources "Undefined,Undefined"; NMorMRNA "null"; degree "4"; dimension "2_2";
chrA01	Undefined	as_event	1756817	1757134	.	+	.	transcript_id "TCONS_00000245,TCONS_00000246"; gene_id "chrA01:1755567-1760086W"; flanks "1756817-,1757134^"; structure "0,1^2-"; splice_chain ",1756910^1756981-"; sources "Undefined,Undefined"; NMorMRNA "null"; degree "4"; dimension "2_2";
chrA01	Undefined	as_event	1757217	1757523	.	+	.	transcript_id "TCONS_00000245,TCONS_00000246"; gene_id "chrA01:1755567-1760086W"; flanks "1757217-,1757523^"; structure "0,1^2-"; splice_chain ",1757321^1757407-"; sources "Undefined,Undefined"; NMorMRNA "null"; degree "4"; dimension "2_2";
chrA01	Undefined	as_event	1757523	1757758	.	+	.	transcript_id "TCONS_00000245,TCONS_00000246"; gene_id "chrA01:1755567-1760086W"; flanks "1757523^,1757758^"; structure "1-,2-"; splice_chain "1757644-,1757645-"; sources "Undefined,Undefined"; NMorMRNA "null"; degree "4"; dimension "2_2";
chrA01	Undefined	as_event	1758414	1758628	.	+	.	transcript_id "TCONS_00000245,TCONS_00000246"; gene_id "chrA01:1755567-1760086W"; flanks "1758414^,1758628^"; structure "1-,2-"; splice_chain "1758506-,1758507-"; sources "Undefined,Undefined"; NMorMRNA "null"; degree "4"; dimension "2_2";
chrA01	Undefined	as_event	1759182	1759441	.	+	.	transcript_id "TCONS_00000245,TCONS_00000246"; gene_id "chrA01:1755567-1760086W"; flanks "1759182-,1759441^"; structure "0,1^2-"; splice_chain ",1759296^1759374-"; sources "Undefined,Undefined"; NMorMRNA "null"; degree "4"; dimension "2_2";
chrA01	Undefined	as_event	1844722	1844943	.	+	.	transcript_id "TCONS_00000256,TCONS_00000254/TCONS_00000255"; gene_id "chrA01:1842388-1850015W"; flanks "1844722^,1844943^"; structure "1-,2-"; splice_chain "1844816-,1844818-"; sources "Undefined,Undefined"; NMorMRNA "null"; degree "4"; dimension "2_2";
chrA01	Undefined	as_event	1845036	1845205	.	+	.	transcript_id "TCONS_00000254/TCONS_00000256,TCONS_00000255"; gene_id "chrA01:1842388-1850015W"; flanks "1845036-,1845205-"; structure "1^,2^"; splice_chain "1845091^,1845106^"; sources "Undefined,Undefined"; NMorMRNA "null"; degree "4"; dimension "2_2";
chrA01	Undefined	as_event	1845376	1845783	.	+	.	transcript_id "TCONS_00000255/TCONS_00000256,TCONS_00000254"; gene_id "chrA01:1842388-1850015W"; flanks "1845376-,1845783^"; structure "0,1^2-"; splice_chain ",1845493^1845574-"; sources "Undefined,Undefined"; NMorMRNA "null"; degree "4"; dimension "2_2";
chrA01	Undefined	as_event	1846000	1846614	.	+	.	transcript_id "TCONS_00000255/TCONS_00000256,TCONS_00000254"; gene_id "chrA01:1842388-1850015W"; flanks "1846000-,1846614^"; structure "0,1^2-"; splice_chain ",1846321^1846412-"; sources "Undefined,Undefined"; NMorMRNA "null"; degree "4"; dimension "2_2";
chrA01	Undefined	as_event	1893560	1893863	.	+	.	transcript_id "TCONS_00000259,TCONS_00000260"; gene_id "chrA01:1892324-1895472W"; flanks "1893560-,1893863^"; structure "0,1^2-"; splice_chain ",1893718^1893810-"; sources "Undefined,Undefined"; NMorMRNA "null"; degree "4"; dimension "2_2";
chrA01	Undefined	as_event	2054380	2055867	.	+	.	transcript_id "TCONS_00000268,TCONS_00000269"; gene_id "chrA01:2054252-2055867W"; flanks "2054380^,2055867]"; structure "1-,2-"; splice_chain "2054489-,2054986-"; sources "Undefined,Undefined"; NMorMRNA "null"; degree "4"; dimension "2_2";
chrA01	Undefined	as_event	2073079	2073474	.	+	.	transcript_id "TCONS_00000272,TCONS_00000273"; gene_id "chrA01:2071674-2073774W"; flanks "2073079-,2073474^"; structure "0,1^2-"; splice_chain ",2073175^2073243-"; sources "Undefined,Undefined"; NMorMRNA "null"; degree "4"; dimension "2_2";
chrA01	Undefined	as_event	2108974	2109289	.	+	.	transcript_id "TCONS_00000276,TCONS_00000277"; gene_id "chrA01:2107627-2110739W"; flanks "2108974-,2109289^"; structure "0,1^2-"; splice_chain ",2109091^2109177-"; sources "Undefined,Undefined"; NMorMRNA "null"; degree "4"; dimension "2_2";
chrA01	Undefined	as_event	2109289	2109515	.	+	.	transcript_id "TCONS_00000276,TCONS_00000277"; gene_id "chrA01:2107627-2110739W"; flanks "2109289^,2109515^"; structure "1-,2-"; splice_chain "2109391-,2109393-"; sources "Undefined,Undefined"; NMorMRNA "null"; degree "4"; dimension "2_2";
chrA01	Undefined	as_event	2120386	2121040	.	+	.	transcript_id "TCONS_00000278,TCONS_00000279"; gene_id "chrA01:2119953-2121879W"; flanks "2120386-,2121040^"; structure "1^3-,2^4-"; splice_chain "2120543^2120993-,2120553^2121003-"; sources "Undefined,Undefined"; NMorMRNA "null"; degree "4"; dimension "2_2";
chrA01	Undefined	as_event	2234692	2234967	.	+	.	transcript_id "TCONS_00000292,TCONS_00000291"; gene_id "chrA01:2233569-2235665W"; flanks "2234692-,2234967^"; structure "0,1^2-"; splice_chain ",2234755^2234851-"; sources "Undefined,Undefined"; NMorMRNA "null"; degree "4"; dimension "2_2";
chrA01	Undefined	as_event	2237225	2237466	.	+	.	transcript_id "TCONS_00000293,TCONS_00000294"; gene_id "chrA01:2236205-2238818W"; flanks "2237225-,2237466^"; structure "0,1^2-"; splice_chain ",2237285^2237394-"; sources "Undefined,Undefined"; NMorMRNA "null"; degree "4"; dimension "2_2";
chrA01	Undefined	as_event	2237745	2237995	.	+	.	transcript_id "TCONS_00000293,TCONS_00000294"; gene_id "chrA01:2236205-2238818W"; flanks "2237745-,2237995^"; structure "0,1^2-"; splice_chain ",2237832^2237945-"; sources "Undefined,Undefined"; NMorMRNA "null"; degree "4"; dimension "2_2";
chrA01	Undefined	as_event	2273491	2273954	.	+	.	transcript_id "TCONS_00000303,TCONS_00000302"; gene_id "chrA01:2272903-2275904W"; flanks "2273491-,2273954^"; structure "0,1^2-"; splice_chain ",2273640^2273749-"; sources "Undefined,Undefined"; NMorMRNA "null"; degree "4"; dimension "2_2";
chrA01	Undefined	as_event	2387565	2387843	.	+	.	transcript_id "TCONS_00000310,TCONS_00000311"; gene_id "chrA01:2385611-2387843W"; flanks "2387565-,2387843]"; structure "0,1^2-"; splice_chain ",2387639^2387745-"; sources "Undefined,Undefined"; NMorMRNA "null"; degree "4"; dimension "2_2";
chrA01	Undefined	as_event	2405889	2406140	.	+	.	transcript_id "TCONS_00000316,TCONS_00000317"; gene_id "chrA01:2405182-2408075W"; flanks "2405889-,2406140^"; structure "0,1^2-"; splice_chain ",2405977^2406055-"; sources "Undefined,Undefined"; NMorMRNA "null"; degree "4"; dimension "2_2";
chrA01	Undefined	as_event	2496785	2497073	.	+	.	transcript_id "TCONS_00000319,TCONS_00000320"; gene_id "chrA01:2495034-2499420W"; flanks "2496785-,2497073^"; structure "0,1^2-"; splice_chain ",2496892^2496966-"; sources "Undefined,Undefined"; NMorMRNA "null"; degree "4"; dimension "2_2";
chrA01	Undefined	as_event	2517804	2518168	.	+	.	transcript_id "TCONS_00000321,TCONS_00000322,TCONS_00000323"; gene_id "chrA01:2517561-2518582W"; flanks "2517804-,2518168^"; structure "1^4-,2^5-,3^6-"; splice_chain "2517878^2518034-,2517882^2518038-,2517888^2518044-"; sources "Undefined,Undefined,Undefined"; NMorMRNA "null"; degree "9"; dimension "3_3";
chrA01	Undefined	as_event	2547123	2547783	.	+	.	transcript_id "TCONS_00000330,TCONS_00000332"; gene_id "chrA01:2545946-2548032W"; flanks "2547123-,2547783]"; structure "0,1^2-"; splice_chain ",2547284^2547384-"; sources "Undefined,Undefined"; NMorMRNA "null"; degree "4"; dimension "2_2";
chrA01	Undefined	as_event	2588937	2590578	.	+	.	transcript_id "TCONS_00000335,TCONS_00000334"; gene_id "chrA01:2575155-2590578W"; flanks "2588937-,2590578]"; structure "0,1^2-"; splice_chain ",2589278^2589452-"; sources "Undefined,Undefined"; NMorMRNA "null"; degree "4"; dimension "2_2";
chrA01	Undefined	as_event	2639906	2640322	.	+	.	transcript_id "TCONS_00000343,TCONS_00000342"; gene_id "chrA01:2638868-2641150W"; flanks "2639906-,2640322^"; structure "0,1^2-"; splice_chain ",2640049^2640143-"; sources "Undefined,Undefined"; NMorMRNA "null"; degree "4"; dimension "2_2";
chrA01	Undefined	as_event	2712138	2712606	.	+	.	transcript_id "TCONS_00000346,TCONS_00000347"; gene_id "chrA01:2711236-2712832W"; flanks "2712138-,2712606^"; structure "0,1^2-"; splice_chain ",2712307^2712391-"; sources "Undefined,Undefined"; NMorMRNA "null"; degree "4"; dimension "2_2";
chrA01	Undefined	as_event	2942451	2942952	.	+	.	transcript_id "TCONS_00000370,TCONS_00000371"; gene_id "chrA01:2942297-2945845W"; flanks "2942451-,2942952-"; structure "1^,2^"; splice_chain "2942621^,2942812^"; sources "Undefined,Undefined"; NMorMRNA "null"; degree "4"; dimension "2_2";
chrA01	Undefined	as_event	2943023	2943231	.	+	.	transcript_id "TCONS_00000370,TCONS_00000371"; gene_id "chrA01:2942297-2945845W"; flanks "2943023^,2943231^"; structure "1-,2-"; splice_chain "2943134-,2943136-"; sources "Undefined,Undefined"; NMorMRNA "null"; degree "4"; dimension "2_2";
chrA01	Undefined	as_event	3027005	3027177	.	+	.	transcript_id "TCONS_00000382,TCONS_00000381"; gene_id "chrA01:3025669-3028733W"; flanks "3027005^,3027177^"; structure "1-,2-"; splice_chain "3027092-,3027093-"; sources "Undefined,Undefined"; NMorMRNA "null"; degree "4"; dimension "2_2";
chrA01	Undefined	as_event	3027813	3028345	.	+	.	transcript_id "TCONS_00000381,TCONS_00000379/TCONS_00000382"; gene_id "chrA01:3025669-3028733W"; flanks "3027813-,3028345]"; structure "0,1^2-3^4-"; splice_chain ",3028058^3028148-3028231^3028322-"; sources "Undefined,Undefined"; NMorMRNA "null"; degree "4"; dimension "2_2";
chrA01	Undefined	as_event	3114317	3114556	.	+	.	transcript_id "TCONS_00000389,TCONS_00000388"; gene_id "chrA01:3112389-3115331W"; flanks "3114317-,3114556^"; structure "0,1^2-"; splice_chain ",3114387^3114479-"; sources "Undefined,Undefined"; NMorMRNA "null"; degree "4"; dimension "2_2";
chrA01	Undefined	as_event	3114556	3114726	.	+	.	transcript_id "TCONS_00000389,TCONS_00000388"; gene_id "chrA01:3112389-3115331W"; flanks "3114556^,3114726^"; structure "1-,2-"; splice_chain "3114638-,3114639-"; sources "Undefined,Undefined"; NMorMRNA "null"; degree "4"; dimension "2_2";
chrA01	Undefined	as_event	3142316	3143027	.	+	.	transcript_id "TCONS_00000396,TCONS_00000397"; gene_id "chrA01:3141822-3143716W"; flanks "3142316-,3143027^"; structure "0,1^2-"; splice_chain ",3142430^3142506-"; sources "Undefined,Undefined"; NMorMRNA "null"; degree "4"; dimension "2_2";
chrA01	Undefined	as_event	3167781	3169233	.	+	.	transcript_id "TCONS_00000400,TCONS_00000399"; gene_id "chrA01:3165568-3169233W"; flanks "3167781^,3169233]"; structure "1-,2-"; splice_chain "3168094-,3168130-"; sources "Undefined,Undefined"; NMorMRNA "null"; degree "4"; dimension "2_2";
chrA01	Undefined	as_event	3291865	3292269	.	+	.	transcript_id "TCONS_00000407,TCONS_00000408"; gene_id "chrA01:3290906-3292269W"; flanks "3291865-,3292269]"; structure "0,1^2-"; splice_chain ",3292037^3292121-"; sources "Undefined,Undefined"; NMorMRNA "null"; degree "4"; dimension "2_2";
chrA01	Undefined	as_event	3326157	3326595	.	+	.	transcript_id "TCONS_00000412,TCONS_00000413"; gene_id "chrA01:3326157-3329922W"; flanks "3326157[,3326595^"; structure "0,1^2-"; splice_chain ",3326405^3326491-"; sources "Undefined,Undefined"; NMorMRNA "null"; degree "4"; dimension "2_2";
chrA01	Undefined	as_event	3344822	3345052	.	+	.	transcript_id "TCONS_00000417,TCONS_00000418/TCONS_00000419"; gene_id "chrA01:3343776-3353412W"; flanks "3344822-,3345052^"; structure "0,1^2-"; splice_chain ",3344938^3345013-"; sources "Undefined,Undefined"; NMorMRNA "null"; degree "4"; dimension "2_2";
chrA01	Undefined	as_event	3346267	3346496	.	+	.	transcript_id "TCONS_00000417,TCONS_00000418/TCONS_00000419"; gene_id "chrA01:3343776-3353412W"; flanks "3346267-,3346496^"; structure "0,1^2-"; splice_chain ",3346336^3346426-"; sources "Undefined,Undefined"; NMorMRNA "null"; degree "4"; dimension "2_2";
chrA01	Undefined	as_event	3346496	3346665	.	+	.	transcript_id "TCONS_00000417,TCONS_00000418/TCONS_00000419"; gene_id "chrA01:3343776-3353412W"; flanks "3346496^,3346665^"; structure "1-,2-"; splice_chain "3346581-,3346582-"; sources "Undefined,Undefined"; NMorMRNA "null"; degree "4"; dimension "2_2";
chrA01	Undefined	as_event	3348621	3348862	.	+	.	transcript_id "TCONS_00000418,TCONS_00000417/TCONS_00000419"; gene_id "chrA01:3343776-3353412W"; flanks "3348621-,3348862^"; structure "0,1^2-"; splice_chain ",3348683^3348764-"; sources "Undefined,Undefined"; NMorMRNA "null"; degree "4"; dimension "2_2";
chrA01	Undefined	as_event	3352028	3352312	.	+	.	transcript_id "TCONS_00000417/TCONS_00000418,TCONS_00000419"; gene_id "chrA01:3343776-3353412W"; flanks "3352028-,3352312^"; structure "0,1^2-"; splice_chain ",3352123^3352227-"; sources "Undefined,Undefined"; NMorMRNA "null"; degree "4"; dimension "2_2";
chrA01	Undefined	as_event	3370703	3370917	.	+	.	transcript_id "TCONS_00000425,TCONS_00000426"; gene_id "chrA01:3369007-3370917W"; flanks "3370703-,3370917]"; structure "0,1^2-"; splice_chain ",3370748^3370835-"; sources "Undefined,Undefined"; NMorMRNA "null"; degree "4"; dimension "2_2";
chrA01	Undefined	as_event	3399037	3399189	.	+	.	transcript_id "TCONS_00000429,TCONS_00000428"; gene_id "chrA01:3394767-3399996W"; flanks "3399037^,3399189^"; structure "1-,2-"; splice_chain "3399115-,3399155-"; sources "Undefined,Undefined"; NMorMRNA "null"; degree "4"; dimension "2_2";
chrA01	Undefined	as_event	3684087	3684340	.	+	.	transcript_id "TCONS_00000442,TCONS_00000443"; gene_id "chrA01:3680738-3685444W"; flanks "3684087-,3684340^"; structure "0,1^2-"; splice_chain ",3684154^3684227-"; sources "Undefined,Undefined"; NMorMRNA "null"; degree "4"; dimension "2_2";
chrA01	Undefined	as_event	3684686	3684910	.	+	.	transcript_id "TCONS_00000442,TCONS_00000443"; gene_id "chrA01:3680738-3685444W"; flanks "3684686-,3684910^"; structure "0,1^2-"; splice_chain ",3684739^3684805-"; sources "Undefined,Undefined"; NMorMRNA "null"; degree "4"; dimension "2_2";
chrA01	Undefined	as_event	3773408	3774211	.	+	.	transcript_id "TCONS_00000449,TCONS_00000448"; gene_id "chrA01:3771945-3774211W"; flanks "3773408^,3774211]"; structure "1-,2-"; splice_chain "3773472-,3773475-"; sources "Undefined,Undefined"; NMorMRNA "null"; degree "4"; dimension "2_2";
chrA01	Undefined	as_event	3816532	3816747	.	+	.	transcript_id "TCONS_00000452,TCONS_00000451"; gene_id "chrA01:3816048-3817508W"; flanks "3816532^,3816747^"; structure "1-,2-"; splice_chain "3816673-,3816676-"; sources "Undefined,Undefined"; NMorMRNA "null"; degree "4"; dimension "2_2";
chrA01	Undefined	as_event	3851303	3851572	.	+	.	transcript_id "TCONS_00000453,TCONS_00000454"; gene_id "chrA01:3850662-3852287W"; flanks "3851303-,3851572^"; structure "0,1^2-"; splice_chain ",3851402^3851492-"; sources "Undefined,Undefined"; NMorMRNA "null"; degree "4"; dimension "2_2";
chrA01	Undefined	as_event	4027841	4028144	.	+	.	transcript_id "TCONS_00000463,TCONS_00000464"; gene_id "chrA01:4024079-4032685W"; flanks "4027841^,4028144^"; structure "1-,2-"; splice_chain "4028023-,4028024-"; sources "Undefined,Undefined"; NMorMRNA "null"; degree "4"; dimension "2_2";
chrA01	Undefined	as_event	4030053	4030241	.	+	.	transcript_id "TCONS_00000465,TCONS_00000463/TCONS_00000464"; gene_id "chrA01:4024079-4032685W"; flanks "4030053^,4030241^"; structure "1-,2-"; splice_chain "4030139-,4030140-"; sources "Undefined,Undefined"; NMorMRNA "null"; degree "4"; dimension "2_2";
chrA01	Undefined	as_event	4031062	4031470	.	+	.	transcript_id "TCONS_00000464/TCONS_00000465,TCONS_00000463"; gene_id "chrA01:4024079-4032685W"; flanks "4031062-,4031470^"; structure "0,1^2-"; splice_chain ",4031175^4031255-"; sources "Undefined,Undefined"; NMorMRNA "null"; degree "4"; dimension "2_2";
chrA01	Undefined	as_event	4031560	4031705	.	+	.	transcript_id "TCONS_00000463/TCONS_00000464,TCONS_00000465"; gene_id "chrA01:4024079-4032685W"; flanks "4031560-,4031705-"; structure "1^,2^"; splice_chain "4031619^,4031620^"; sources "Undefined,Undefined"; NMorMRNA "null"; degree "4"; dimension "2_2";
chrA01	Undefined	as_event	4073067	4073563	.	+	.	transcript_id "TCONS_00000467,TCONS_00000466"; gene_id "chrA01:4072928-4075795W"; flanks "4073067^,4073563^"; structure "1-,2-"; splice_chain "4073443-,4073449-"; sources "Undefined,Undefined"; NMorMRNA "null"; degree "4"; dimension "2_2";
chrA01	Undefined	as_event	4077618	4077867	.	+	.	transcript_id "TCONS_00000469,TCONS_00000470/TCONS_00000471"; gene_id "chrA01:4076411-4079678W"; flanks "4077618^,4077867^"; structure "1-,2-"; splice_chain "4077788-,4077789-"; sources "Undefined,Undefined"; NMorMRNA "null"; degree "4"; dimension "2_2";
chrA01	Undefined	as_event	4078043	4078287	.	+	.	transcript_id "TCONS_00000471,TCONS_00000469/TCONS_00000470"; gene_id "chrA01:4076411-4079678W"; flanks "4078043^,4078287-"; structure "0,1-2^"; splice_chain ",4078154-4078177^"; sources "Undefined,Undefined"; NMorMRNA "null"; degree "4"; dimension "2_2";
chrA01	Undefined	as_event	4078287	4078861	.	+	.	transcript_id "TCONS_00000470,TCONS_00000469/TCONS_00000471"; gene_id "chrA01:4076411-4079678W"; flanks "4078287-,4078861^"; structure "1^2-,3^4-"; splice_chain "4078411^4078501-,4078717^4078808-"; sources "Undefined,Undefined"; NMorMRNA "null"; degree "4"; dimension "2_2";
chrA01	Undefined	as_event	4079074	4079245	.	+	.	transcript_id "TCONS_00000469/TCONS_00000470,TCONS_00000471"; gene_id "chrA01:4076411-4079678W"; flanks "4079074-,4079245-"; structure "1^,2^"; splice_chain "4079158^,4079159^"; sources "Undefined,Undefined"; NMorMRNA "null"; degree "4"; dimension "2_2";
chrA01	Undefined	as_event	4081068	4081797	.	+	.	transcript_id "TCONS_00000472,TCONS_00000473"; gene_id "chrA01:4079782-4081797W"; flanks "4081068-,4081797]"; structure "0,1^2-"; splice_chain ",4081233^4081393-"; sources "Undefined,Undefined"; NMorMRNA "null"; degree "4"; dimension "2_2";
chrA01	Undefined	as_event	4336530	4336828	.	+	.	transcript_id "TCONS_00000489,TCONS_00000490"; gene_id "chrA01:4336254-4339421W"; flanks "4336530^,4336828^"; structure "1-,2-"; splice_chain "4336706-,4336711-"; sources "Undefined,Undefined"; NMorMRNA "null"; degree "4"; dimension "2_2";
chrA01	Undefined	as_event	4337545	4337916	.	+	.	transcript_id "TCONS_00000489/TCONS_00000490,TCONS_00000488"; gene_id "chrA01:4336254-4339421W"; flanks "4337545-,4337916^"; structure "0,1^2-"; splice_chain ",4337661^4337821-"; sources "Undefined,Undefined"; NMorMRNA "null"; degree "4"; dimension "2_2";
chrA01	Undefined	as_event	4389622	4389928	.	+	.	transcript_id "TCONS_00000494,TCONS_00000493"; gene_id "chrA01:4386916-4396887W"; flanks "4389622-,4389928^"; structure "0,1^2-"; splice_chain ",4389823^4389890-"; sources "Undefined,Undefined"; NMorMRNA "null"; degree "4"; dimension "2_2";
chrA01	Undefined	as_event	4396179	4396887	.	+	.	transcript_id "TCONS_00000496,TCONS_00000494/TCONS_00000497"; gene_id "chrA01:4386916-4396887W"; flanks "4396179^,4396887]"; structure "1-4^6-8^10-,2-3^5-7^9-"; splice_chain "4396287-4396368^4396480-4396512^4396601-,4396288-4396367^4396479-4396511^4396600-"; sources "Undefined,Undefined"; NMorMRNA "null"; degree "4"; dimension "2_2";
chrA01	Undefined	as_event	4460159	4460718	.	+	.	transcript_id "TCONS_00000500,TCONS_00000499"; gene_id "chrA01:4458813-4461362W"; flanks "4460159-,4460718^"; structure "0,1^2-"; splice_chain ",4460377^4460452-"; sources "Undefined,Undefined"; NMorMRNA "null"; degree "4"; dimension "2_2";
chrA01	Undefined	as_event	4576676	4576966	.	+	.	transcript_id "TCONS_00000507,TCONS_00000506"; gene_id "chrA01:4574581-4577670W"; flanks "4576676-,4576966^"; structure "0,1^2-"; splice_chain ",4576762^4576848-"; sources "Undefined,Undefined"; NMorMRNA "null"; degree "4"; dimension "2_2";
chrA01	Undefined	as_event	4776969	4777113	.	+	.	transcript_id "TCONS_00000520,TCONS_00000519"; gene_id "chrA01:4775734-4778893W"; flanks "4776969^,4777113^"; structure "1-,2-"; splice_chain "4777050-,4777052-"; sources "Undefined,Undefined"; NMorMRNA "null"; degree "4"; dimension "2_2";
chrA01	Undefined	as_event	4777363	4777520	.	+	.	transcript_id "TCONS_00000519,TCONS_00000520"; gene_id "chrA01:4775734-4778893W"; flanks "4777363-,4777520-"; structure "1^,2^"; splice_chain "4777424^,4777428^"; sources "Undefined,Undefined"; NMorMRNA "null"; degree "4"; dimension "2_2";
chrA01	Undefined	as_event	4788944	4789176	.	+	.	transcript_id "TCONS_00000522,TCONS_00000523/TCONS_00000524"; gene_id "chrA01:4788196-4789176W"; flanks "4788944-,4789176]"; structure "0,1^2-"; splice_chain ",4788998^4789127-"; sources "Undefined,Undefined"; NMorMRNA "null"; degree "4"; dimension "2_2";
chrA01	Undefined	as_event	4798867	4799624	.	+	.	transcript_id "TCONS_00000526,TCONS_00000527"; gene_id "chrA01:4798747-4803676W"; flanks "4798867^,4799624^"; structure "1-,2-"; splice_chain "4799384-,4799390-"; sources "Undefined,Undefined"; NMorMRNA "null"; degree "4"; dimension "2_2";
chrA01	Undefined	as_event	4802905	4803031	.	+	.	transcript_id "TCONS_00000526,TCONS_00000527"; gene_id "chrA01:4798747-4803676W"; flanks "4802905^,4803031^"; structure "1-,2-"; splice_chain "4802981-,4802990-"; sources "Undefined,Undefined"; NMorMRNA "null"; degree "4"; dimension "2_2";
chrA01	Undefined	as_event	4868102	4868667	.	+	.	transcript_id "TCONS_00000530,TCONS_00000531"; gene_id "chrA01:4867567-4870484W"; flanks "4868102-,4868667^"; structure "0,1^2-"; splice_chain ",4868232^4868327-"; sources "Undefined,Undefined"; NMorMRNA "null"; degree "4"; dimension "2_2";
chrA01	Undefined	as_event	4877197	4877382	.	+	.	transcript_id "TCONS_00000533,TCONS_00000532"; gene_id "chrA01:4874960-4877744W"; flanks "4877197-,4877382]"; structure "0,1^2-"; splice_chain ",4877289^4877377-"; sources "Undefined,Undefined"; NMorMRNA "null"; degree "4"; dimension "2_2";
chrA01	Undefined	as_event	4894270	4894517	.	+	.	transcript_id "TCONS_00000537,TCONS_00000538"; gene_id "chrA01:4893644-4896022W"; flanks "4894270-,4894517-"; structure "1^,2^"; splice_chain "4894395^,4894396^"; sources "Undefined,Undefined"; NMorMRNA "null"; degree "4"; dimension "2_2";
chrA01	Undefined	as_event	5030810	5031228	.	+	.	transcript_id "TCONS_00000553,TCONS_00000552"; gene_id "chrA01:5029016-5031764W"; flanks "5030810-,5031228^"; structure "0,1^2-"; splice_chain ",5030985^5031077-"; sources "Undefined,Undefined"; NMorMRNA "null"; degree "4"; dimension "2_2";
chrA01	Undefined	as_event	5030436	5031228	.	+	.	transcript_id "TCONS_00000553,TCONS_00000552,TCONS_00000551"; gene_id "chrA01:5029016-5031764W"; flanks "5030436-,5031228^"; structure "1^3-,1^3-5^6-,2^4-"; splice_chain "5030570^5030810-,5030570^5030810-5030985^5031077-,5030580^5030820-"; sources "Undefined,Undefined,Undefined"; NMorMRNA "null"; degree "9"; dimension "3_3";
chrA01	Undefined	as_event	5034318	5034613	.	+	.	transcript_id "TCONS_00000554/TCONS_00000555/TCONS_00000556,TCONS_00000557"; gene_id "chrA01:5033212-5037156W"; flanks "5034318-,5034613^"; structure "0,1^2-"; splice_chain ",5034449^5034524-"; sources "Undefined,Undefined"; NMorMRNA "null"; degree "4"; dimension "2_2";
chrA01	Undefined	as_event	5036308	5036755	.	+	.	transcript_id "TCONS_00000554,TCONS_00000556"; gene_id "chrA01:5033212-5037156W"; flanks "5036308-,5036755^"; structure "0,1^2-"; splice_chain ",5036475^5036621-"; sources "Undefined,Undefined"; NMorMRNA "null"; degree "4"; dimension "2_2";
chrA01	Undefined	as_event	5036621	5037156	.	+	.	transcript_id "TCONS_00000555,TCONS_00000556"; gene_id "chrA01:5033212-5037156W"; flanks "5036621-,5037156]"; structure "0,1^2-"; splice_chain ",5036755^5036840-"; sources "Undefined,Undefined"; NMorMRNA "null"; degree "4"; dimension "2_2";
chrA01	Undefined	as_event	5036308	5037156	.	+	.	transcript_id "TCONS_00000555,TCONS_00000556,TCONS_00000554"; gene_id "chrA01:5033212-5037156W"; flanks "5036308-,5037156]"; structure "1^2-,1^2-3^4-,3^4-"; splice_chain "5036475^5036621-,5036475^5036621-5036755^5036840-,5036755^5036840-"; sources "Undefined,Undefined,Undefined"; NMorMRNA "null"; degree "9"; dimension "3_3";
chrA01	Undefined	as_event	5168948	5169344	.	+	.	transcript_id "TCONS_00000562,TCONS_00000563"; gene_id "chrA01:5166070-5169344W"; flanks "5168948-,5169344]"; structure "0,1^2-"; splice_chain ",5169001^5169105-"; sources "Undefined,Undefined"; NMorMRNA "null"; degree "4"; dimension "2_2";
chrA01	Undefined	as_event	5235623	5236570	.	+	.	transcript_id "TCONS_00000571,TCONS_00000572"; gene_id "chrA01:5232987-5236824W"; flanks "5235623^,5236570]"; structure "1-,2-"; splice_chain "5236458-,5236461-"; sources "Undefined,Undefined"; NMorMRNA "null"; degree "4"; dimension "2_2";
chrA01	Undefined	as_event	5237596	5238547	.	+	.	transcript_id "TCONS_00000574,TCONS_00000575"; gene_id "chrA01:5237050-5239389W"; flanks "5237596-,5238547^"; structure "1^3-,2^4-"; splice_chain "5237687^5237750-,5237696^5237759-"; sources "Undefined,Undefined"; NMorMRNA "null"; degree "4"; dimension "2_2";
chrA01	Undefined	as_event	5288582	5288780	.	+	.	transcript_id "TCONS_00000581/TCONS_00000582,TCONS_00000583"; gene_id "chrA01:5288053-5289791W"; flanks "5288582^,5288780^"; structure "1-,2-"; splice_chain "5288661-,5288669-"; sources "Undefined,Undefined"; NMorMRNA "null"; degree "4"; dimension "2_2";
chrA01	Undefined	as_event	5289335	5289484	.	+	.	transcript_id "TCONS_00000581/TCONS_00000583,TCONS_00000582"; gene_id "chrA01:5288053-5289791W"; flanks "5289335^,5289484^"; structure "1-,2-"; splice_chain "5289410-,5289413-"; sources "Undefined,Undefined"; NMorMRNA "null"; degree "4"; dimension "2_2";
chrA01	Undefined	as_event	5291681	5291924	.	+	.	transcript_id "TCONS_00000585,TCONS_00000584"; gene_id "chrA01:5290603-5296733W"; flanks "5291681^,5291924^"; structure "1-,2-"; splice_chain "5291806-,5291808-"; sources "Undefined,Undefined"; NMorMRNA "null"; degree "4"; dimension "2_2";
chrA01	Undefined	as_event	5504245	5504561	.	+	.	transcript_id "TCONS_00000604,TCONS_00000605"; gene_id "chrA01:5500947-5518087W"; flanks "5504245-,5504561^"; structure "0,1^2-"; splice_chain ",5504334^5504413-"; sources "Undefined,Undefined"; NMorMRNA "null"; degree "4"; dimension "2_2";
chrA01	Undefined	as_event	5504854	5505146	.	+	.	transcript_id "TCONS_00000604,TCONS_00000605"; gene_id "chrA01:5500947-5518087W"; flanks "5504854-,5505146^"; structure "0,1^2-"; splice_chain ",5504937^5505066-"; sources "Undefined,Undefined"; NMorMRNA "null"; degree "4"; dimension "2_2";
chrA01	Undefined	as_event	5524337	5524994	.	+	.	transcript_id "TCONS_00000608,TCONS_00000607"; gene_id "chrA01:5524150-5525544W"; flanks "5524337-,5524994^"; structure "1^3-,2^4-"; splice_chain "5524443^5524599-,5524453^5524609-"; sources "Undefined,Undefined"; NMorMRNA "null"; degree "4"; dimension "2_2";
chrA01	Undefined	as_event	5525333	5525491	.	+	.	transcript_id "TCONS_00000608,TCONS_00000607"; gene_id "chrA01:5524150-5525544W"; flanks "5525333-,5525491-"; structure "1^,2^"; splice_chain "5525419^,5525420^"; sources "Undefined,Undefined"; NMorMRNA "null"; degree "4"; dimension "2_2";
chrA01	Undefined	as_event	5547104	5548474	.	+	.	transcript_id "TCONS_00000609,TCONS_00000610"; gene_id "chrA01:5547104-5548698W"; flanks "5547104[,5548474^"; structure "1^3-,2^4-"; splice_chain "5547570^5547841-,5547571^5547842-"; sources "Undefined,Undefined"; NMorMRNA "null"; degree "4"; dimension "2_2";
chrA01	Undefined	as_event	5635449	5635688	.	+	.	transcript_id "TCONS_00000613,TCONS_00000614"; gene_id "chrA01:5634675-5636767W"; flanks "5635449-,5635688^"; structure "0,1^2-"; splice_chain ",5635519^5635607-"; sources "Undefined,Undefined"; NMorMRNA "null"; degree "4"; dimension "2_2";
chrA01	Undefined	as_event	5635688	5635923	.	+	.	transcript_id "TCONS_00000613,TCONS_00000614"; gene_id "chrA01:5634675-5636767W"; flanks "5635688^,5635923^"; structure "1-,2-"; splice_chain "5635804-,5635805-"; sources "Undefined,Undefined"; NMorMRNA "null"; degree "4"; dimension "2_2";
chrA01	Undefined	as_event	5660475	5661012	.	+	.	transcript_id "TCONS_00000617,TCONS_00000616"; gene_id "chrA01:5658181-5661959W"; flanks "5660475-,5661012^"; structure "1^3-,2^4-"; splice_chain "5660579^5660874-,5660581^5660876-"; sources "Undefined,Undefined"; NMorMRNA "null"; degree "4"; dimension "2_2";
chrA01	Undefined	as_event	5684727	5685004	.	+	.	transcript_id "TCONS_00000622,TCONS_00000621"; gene_id "chrA01:5684290-5686490W"; flanks "5684727-,5685004-"; structure "1^,2^"; splice_chain "5684907^,5684911^"; sources "Undefined,Undefined"; NMorMRNA "null"; degree "4"; dimension "2_2";
chrA01	Undefined	as_event	5685682	5685848	.	+	.	transcript_id "TCONS_00000622/TCONS_00000623,TCONS_00000621"; gene_id "chrA01:5684290-5686490W"; flanks "5685682-,5685848-"; structure "1^,2^"; splice_chain "5685749^,5685751^"; sources "Undefined,Undefined"; NMorMRNA "null"; degree "4"; dimension "2_2";
chrA01	Undefined	as_event	5787641	5788088	.	+	.	transcript_id "TCONS_00000627,TCONS_00000628"; gene_id "chrA01:5784059-5789555W"; flanks "5787641-,5788088^"; structure "0,1^2-"; splice_chain ",5787841^5787914-"; sources "Undefined,Undefined"; NMorMRNA "null"; degree "4"; dimension "2_2";
chrA01	Undefined	as_event	5788719	5789216	.	+	.	transcript_id "TCONS_00000628,TCONS_00000627"; gene_id "chrA01:5784059-5789555W"; flanks "5788719-,5789216]"; structure "0,1^2-"; splice_chain ",5789122^5789203-"; sources "Undefined,Undefined"; NMorMRNA "null"; degree "4"; dimension "2_2";
chrA01	Undefined	as_event	5830316	5830587	.	+	.	transcript_id "TCONS_00000636,TCONS_00000635"; gene_id "chrA01:5830131-5835077W"; flanks "5830316^,5830587^"; structure "1-,2-3^4-"; splice_chain "5830385-,5830391-5830468^5830534-"; sources "Undefined,Undefined"; NMorMRNA "null"; degree "4"; dimension "2_2";
chrA01	Undefined	as_event	5831655	5832140	.	+	.	transcript_id "TCONS_00000636,TCONS_00000635"; gene_id "chrA01:5830131-5835077W"; flanks "5831655-,5832140-"; structure "1^,2^"; splice_chain "5831716^,5831717^"; sources "Undefined,Undefined"; NMorMRNA "null"; degree "4"; dimension "2_2";
chrA01	Undefined	as_event	5886948	5887286	.	+	.	transcript_id "TCONS_00000639,TCONS_00000640"; gene_id "chrA01:5885451-5888048W"; flanks "5886948-,5887286^"; structure "0,1^2-"; splice_chain ",5887100^5887174-"; sources "Undefined,Undefined"; NMorMRNA "null"; degree "4"; dimension "2_2";
chrA01	Undefined	as_event	5887367	5887745	.	+	.	transcript_id "TCONS_00000639,TCONS_00000640"; gene_id "chrA01:5885451-5888048W"; flanks "5887367-,5887745^"; structure "0,1^2-"; splice_chain ",5887534^5887618-"; sources "Undefined,Undefined"; NMorMRNA "null"; degree "4"; dimension "2_2";
chrA01	Undefined	as_event	6070545	6071394	.	+	.	transcript_id "TCONS_00000650/TCONS_00000651,TCONS_00000649"; gene_id "chrA01:6069449-6071394W"; flanks "6070545-,6071394]"; structure "0,1^2-3^4-"; splice_chain ",6070633^6070750-6070820^6070913-"; sources "Undefined,Undefined"; NMorMRNA "null"; degree "4"; dimension "2_2";
chrA01	Undefined	as_event	6080977	6082548	.	+	.	transcript_id "TCONS_00000653,TCONS_00000652"; gene_id "chrA01:6080669-6082548W"; flanks "6080977^,6082548]"; structure "1-3^4-,2-"; splice_chain "6081464-6081781^6081854-,6081467-"; sources "Undefined,Undefined"; NMorMRNA "null"; degree "4"; dimension "2_2";
chrA01	Undefined	as_event	6191195	6191467	.	+	.	transcript_id "TCONS_00000661,TCONS_00000660"; gene_id "chrA01:6190297-6191467W"; flanks "6191195-,6191467]"; structure "1^3-,2^4-"; splice_chain "6191350^6191421-,6191360^6191431-"; sources "Undefined,Undefined"; NMorMRNA "null"; degree "4"; dimension "2_2";
chrA01	Undefined	as_event	6298860	6299031	.	+	.	transcript_id "TCONS_00000666,TCONS_00000667"; gene_id "chrA01:6297475-6299420W"; flanks "6298860^,6299031^"; structure "1-,2-"; splice_chain "6298932-,6298934-"; sources "Undefined,Undefined"; NMorMRNA "null"; degree "4"; dimension "2_2";
chrA01	Undefined	as_event	6304198	6304785	.	+	.	transcript_id "TCONS_00000668,TCONS_00000669"; gene_id "chrA01:6302295-6304785W"; flanks "6304198-,6304785]"; structure "0,1^2-"; splice_chain ",6304329^6304418-"; sources "Undefined,Undefined"; NMorMRNA "null"; degree "4"; dimension "2_2";
chrA01	Undefined	as_event	6592504	6594035	.	+	.	transcript_id "TCONS_00000683,TCONS_00000682"; gene_id "chrA01:6592504-6595435W"; flanks "6592504[,6594035^"; structure "1^3-,2^4-"; splice_chain "6592920^6593915-,6592922^6593917-"; sources "Undefined,Undefined"; NMorMRNA "null"; degree "4"; dimension "2_2";
chrA01	Undefined	as_event	6838058	6838567	.	+	.	transcript_id "TCONS_00000693,TCONS_00000694"; gene_id "chrA01:6836971-6839015W"; flanks "6838058-,6838567^"; structure "0,1^2-3^4-"; splice_chain ",6838163^6838242-6838307^6838397-"; sources "Undefined,Undefined"; NMorMRNA "null"; degree "4"; dimension "2_2";
chrA01	Undefined	as_event	6838827	6839015	.	+	.	transcript_id "TCONS_00000693,TCONS_00000694"; gene_id "chrA01:6836971-6839015W"; flanks "6838827-,6839015]"; structure "0,1^2-"; splice_chain ",6838915^6838993-"; sources "Undefined,Undefined"; NMorMRNA "null"; degree "4"; dimension "2_2";
chrA01	Undefined	as_event	6878607	6880011	.	+	.	transcript_id "TCONS_00000697,TCONS_00000698"; gene_id "chrA01:6878309-6880879W"; flanks "6878607-,6880011^"; structure "0,1^2-"; splice_chain ",6878696^6878777-"; sources "Undefined,Undefined"; NMorMRNA "null"; degree "4"; dimension "2_2";
chrA01	Undefined	as_event	6945612	6945960	.	+	.	transcript_id "TCONS_00000705,TCONS_00000704"; gene_id "chrA01:6945226-6947552W"; flanks "6945612-,6945960^"; structure "0,1^2-"; splice_chain ",6945848^6945914-"; sources "Undefined,Undefined"; NMorMRNA "null"; degree "4"; dimension "2_2";
chrA01	Undefined	as_event	6945960	6946198	.	+	.	transcript_id "TCONS_00000703,TCONS_00000704/TCONS_00000705"; gene_id "chrA01:6945226-6947552W"; flanks "6945960^,6946198^"; structure "1-,2-"; splice_chain "6946079-,6946080-"; sources "Undefined,Undefined"; NMorMRNA "null"; degree "4"; dimension "2_2";
chrA01	Undefined	as_event	6947015	6947552	.	+	.	transcript_id "TCONS_00000703,TCONS_00000704/TCONS_00000705"; gene_id "chrA01:6945226-6947552W"; flanks "6947015-,6947552]"; structure "0,1^2-"; splice_chain ",6947138^6947244-"; sources "Undefined,Undefined"; NMorMRNA "null"; degree "4"; dimension "2_2";
chrA01	Undefined	as_event	6959220	6959400	.	+	.	transcript_id "TCONS_00000706,TCONS_00000707"; gene_id "chrA01:6958720-6961875W"; flanks "6959220-,6959400^"; structure "0,1^2-"; splice_chain ",6959268^6959349-"; sources "Undefined,Undefined"; NMorMRNA "null"; degree "4"; dimension "2_2";
chrA01	Undefined	as_event	6959482	6960017	.	+	.	transcript_id "TCONS_00000707,TCONS_00000706"; gene_id "chrA01:6958720-6961875W"; flanks "6959482-,6960017^"; structure "1^3-,2^4-"; splice_chain "6959654^6959904-,6959656^6959906-"; sources "Undefined,Undefined"; NMorMRNA "null"; degree "4"; dimension "2_2";
chrA01	Undefined	as_event	7038030	7038504	.	+	.	transcript_id "TCONS_00000715,TCONS_00000714"; gene_id "chrA01:7037478-7039135W"; flanks "7038030^,7038504^"; structure "1-,2-"; splice_chain "7038227-,7038253-"; sources "Undefined,Undefined"; NMorMRNA "null"; degree "4"; dimension "2_2";
chrA01	Undefined	as_event	7038704	7039135	.	+	.	transcript_id "TCONS_00000715,TCONS_00000714"; gene_id "chrA01:7037478-7039135W"; flanks "7038704^,7039135]"; structure "1-,2-"; splice_chain "7038800-,7038806-"; sources "Undefined,Undefined"; NMorMRNA "null"; degree "4"; dimension "2_2";
chrA01	Undefined	as_event	7191852	7192526	.	+	.	transcript_id "TCONS_00000729,TCONS_00000728"; gene_id "chrA01:7191852-7195010W"; flanks "7191852[,7192526-"; structure "1^,2^"; splice_chain "7192323^,7192328^"; sources "Undefined,Undefined"; NMorMRNA "null"; degree "4"; dimension "2_2";
chrA01	Undefined	as_event	7218915	7219167	.	+	.	transcript_id "TCONS_00000732,TCONS_00000733"; gene_id "chrA01:7218223-7220118W"; flanks "7218915-,7219167^"; structure "0,1^2-"; splice_chain ",7218990^7219088-"; sources "Undefined,Undefined"; NMorMRNA "null"; degree "4"; dimension "2_2";
chrA01	Undefined	as_event	7219271	7220118	.	+	.	transcript_id "TCONS_00000732,TCONS_00000733"; gene_id "chrA01:7218223-7220118W"; flanks "7219271-,7220118]"; structure "1^3-,2^4-"; splice_chain "7219743^7219971-,7219755^7219983-"; sources "Undefined,Undefined"; NMorMRNA "null"; degree "4"; dimension "2_2";
chrA01	Undefined	as_event	7285193	7285887	.	+	.	transcript_id "TCONS_00000745,TCONS_00000744"; gene_id "chrA01:7285193-7286498W"; flanks "7285193[,7285887^"; structure "1^3-,2^4-"; splice_chain "7285412^7285801-,7285422^7285811-"; sources "Undefined,Undefined"; NMorMRNA "null"; degree "4"; dimension "2_2";
chrA01	Undefined	as_event	7363172	7363476	.	+	.	transcript_id "TCONS_00000754,TCONS_00000755"; gene_id "chrA01:7361342-7365209W"; flanks "7363172-,7363476^"; structure "0,1^2-"; splice_chain ",7363268^7363371-"; sources "Undefined,Undefined"; NMorMRNA "null"; degree "4"; dimension "2_2";
chrA01	Undefined	as_event	7363557	7363810	.	+	.	transcript_id "TCONS_00000754,TCONS_00000755"; gene_id "chrA01:7361342-7365209W"; flanks "7363557-,7363810-"; structure "1^,2^"; splice_chain "7363708^,7363714^"; sources "Undefined,Undefined"; NMorMRNA "null"; degree "4"; dimension "2_2";
chrA01	Undefined	as_event	7391705	7392282	.	+	.	transcript_id "TCONS_00000757,TCONS_00000758"; gene_id "chrA01:7391705-7393090W"; flanks "7391705[,7392282-"; structure "1^,2^"; splice_chain "7392189^,7392207^"; sources "Undefined,Undefined"; NMorMRNA "null"; degree "4"; dimension "2_2";
chrA01	Undefined	as_event	7453077	7453827	.	+	.	transcript_id "TCONS_00000763,TCONS_00000762"; gene_id "chrA01:7452361-7455148W"; flanks "7453077^,7453827-"; structure "0,1-2^"; splice_chain ",7453419-7453668^"; sources "Undefined,Undefined"; NMorMRNA "null"; degree "4"; dimension "2_2";
chrA01	Undefined	as_event	7452967	7453939	.	+	.	transcript_id "TCONS_00000761,TCONS_00000762,TCONS_00000763"; gene_id "chrA01:7452361-7455148W"; flanks "7452967-,7453939^"; structure "0,1^2-3^4-,1^4-"; splice_chain ",7453077^7453419-7453668^7453827-,7453077^7453827-"; sources "Undefined,Undefined,Undefined"; NMorMRNA "null"; degree "9"; dimension "3_3";
chrA01	Undefined	as_event	7616870	7617586	.	+	.	transcript_id "TCONS_00000771,TCONS_00000773"; gene_id "chrA01:7615705-7618772W"; flanks "7616870-,7617586^"; structure "0,1^2-"; splice_chain ",7617363^7617426-"; sources "Undefined,Undefined"; NMorMRNA "null"; degree "4"; dimension "2_2";
chrA01	Undefined	as_event	7616622	7617586	.	+	.	transcript_id "TCONS_00000771,TCONS_00000773,TCONS_00000772"; gene_id "chrA01:7615705-7618772W"; flanks "7616622^,7617586^"; structure "1-,1-3^4-,2-"; splice_chain "7616870-,7616870-7617363^7617426-,7616922-"; sources "Undefined,Undefined,Undefined"; NMorMRNA "null"; degree "9"; dimension "3_3";
chrA01	Undefined	as_event	7632880	7633192	.	+	.	transcript_id "TCONS_00000776,TCONS_00000777"; gene_id "chrA01:7632880-7634135W"; flanks "7632880[,7633192^"; structure "0,1^2-"; splice_chain ",7633043^7633120-"; sources "Undefined,Undefined"; NMorMRNA "null"; degree "4"; dimension "2_2";
chrA01	Undefined	as_event	7632880	7633652	.	+	.	transcript_id "TCONS_00000778,TCONS_00000777,TCONS_00000776"; gene_id "chrA01:7632880-7634135W"; flanks "7632880[,7633652^"; structure "0,1^2-3^4-,3^4-"; splice_chain ",7633043^7633120-7633192^7633532-,7633192^7633532-"; sources "Undefined,Undefined,Undefined"; NMorMRNA "null"; degree "9"; dimension "3_3";
chrA01	Undefined	as_event	7632880	7634135	.	+	.	transcript_id "TCONS_00000779,TCONS_00000777,TCONS_00000776,TCONS_00000778"; gene_id "chrA01:7632880-7634135W"; flanks "7632880[,7634135]"; structure "0,1^2-3^4-5^6-,3^4-5^6-,5^6-"; splice_chain ",7633043^7633120-7633192^7633532-7633652^7633738-,7633192^7633532-7633652^7633738-,7633652^7633738-"; sources "Undefined,Undefined,Undefined,Undefined"; NMorMRNA "null"; degree "16"; dimension "4_4";
chrA01	Undefined	as_event	7690133	7690348	.	+	.	transcript_id "TCONS_00000782,TCONS_00000783"; gene_id "chrA01:7689763-7691660W"; flanks "7690133-,7690348^"; structure "0,1^2-"; splice_chain ",7690207^7690292-"; sources "Undefined,Undefined"; NMorMRNA "null"; degree "4"; dimension "2_2";
chrA01	Undefined	as_event	7716927	7717162	.	+	.	transcript_id "TCONS_00000789,TCONS_00000788"; gene_id "chrA01:7712616-7720028W"; flanks "7716927-,7717162^"; structure "0,1^2-"; splice_chain ",7717013^7717112-"; sources "Undefined,Undefined"; NMorMRNA "null"; degree "4"; dimension "2_2";
chrA01	Undefined	as_event	7825993	7826259	.	+	.	transcript_id "TCONS_00000797,TCONS_00000795,TCONS_00000796"; gene_id "chrA01:7825485-7828082W"; flanks "7825993^,7826259^"; structure "1-,2-,3-"; splice_chain "7826165-,7826166-,7826167-"; sources "Undefined,Undefined,Undefined"; NMorMRNA "null"; degree "9"; dimension "3_3";
chrA01	Undefined	as_event	7826705	7827161	.	+	.	transcript_id "TCONS_00000796,TCONS_00000795/TCONS_00000797"; gene_id "chrA01:7825485-7828082W"; flanks "7826705-,7827161^"; structure "0,1^2-"; splice_chain ",7826889^7826987-"; sources "Undefined,Undefined"; NMorMRNA "null"; degree "4"; dimension "2_2";
chrA01	Undefined	as_event	7944471	7945268	.	+	.	transcript_id "TCONS_00000801,TCONS_00000802"; gene_id "chrA01:7943261-7945268W"; flanks "7944471-,7945268]"; structure "0,1^2-"; splice_chain ",7944605^7944694-"; sources "Undefined,Undefined"; NMorMRNA "null"; degree "4"; dimension "2_2";
chrA01	Undefined	as_event	8015453	8015830	.	+	.	transcript_id "TCONS_00000809,TCONS_00000810"; gene_id "chrA01:8012949-8017070W"; flanks "8015453-,8015830^"; structure "0,1^2-"; splice_chain ",8015647^8015747-"; sources "Undefined,Undefined"; NMorMRNA "null"; degree "4"; dimension "2_2";
chrA01	Undefined	as_event	8109033	8109556	.	+	.	transcript_id "TCONS_00000818,TCONS_00000819,TCONS_00000820/TCONS_00000821"; gene_id "chrA01:8105082-8109556W"; flanks "8109033-,8109556]"; structure "1^5-,2^6-,3^4-"; splice_chain "8109053^8109202-,8109087^8109236-,8109125^8109196-"; sources "Undefined,Undefined,Undefined"; NMorMRNA "null"; degree "9"; dimension "3_3";
chrA01	Undefined	as_event	8125831	8126000	.	+	.	transcript_id "TCONS_00000822,TCONS_00000823"; gene_id "chrA01:8123382-8126649W"; flanks "8125831^,8126000^"; structure "1-,2-"; splice_chain "8125904-,8125912-"; sources "Undefined,Undefined"; NMorMRNA "null"; degree "4"; dimension "2_2";
chrA01	Undefined	as_event	8228011	8230568	.	+	.	transcript_id "TCONS_00000830,TCONS_00000831"; gene_id "chrA01:8227751-8235122W"; flanks "8228011-,8230568^"; structure "1^2-3^5-,4^6-"; splice_chain "8229103^8229199-8229904^8230073-,8229906^8230075-"; sources "Undefined,Undefined"; NMorMRNA "null"; degree "4"; dimension "2_2";
chrA01	Undefined	as_event	8462361	8462839	.	+	.	transcript_id "TCONS_00000843,TCONS_00000842"; gene_id "chrA01:8461341-8462839W"; flanks "8462361-,8462839]"; structure "0,1^2-"; splice_chain ",8462511^8462592-"; sources "Undefined,Undefined"; NMorMRNA "null"; degree "4"; dimension "2_2";
chrA01	Undefined	as_event	8537174	8537524	.	+	.	transcript_id "TCONS_00000851,TCONS_00000852"; gene_id "chrA01:8536495-8538412W"; flanks "8537174-,8537524-"; structure "1^,2^"; splice_chain "8537294^,8537296^"; sources "Undefined,Undefined"; NMorMRNA "null"; degree "4"; dimension "2_2";
chrA01	Undefined	as_event	8683217	8683576	.	+	.	transcript_id "TCONS_00000857,TCONS_00000856"; gene_id "chrA01:8682848-8686423W"; flanks "8683217-,8683576^"; structure "0,1^2-"; splice_chain ",8683324^8683425-"; sources "Undefined,Undefined"; NMorMRNA "null"; degree "4"; dimension "2_2";
chrA01	Undefined	as_event	8689249	8690095	.	+	.	transcript_id "TCONS_00000860,TCONS_00000859"; gene_id "chrA01:8687162-8690095W"; flanks "8689249-,8690095]"; structure "0,1^2-"; splice_chain ",8689341^8689448-"; sources "Undefined,Undefined"; NMorMRNA "null"; degree "4"; dimension "2_2";
chrA01	Undefined	as_event	8718833	8719355	.	+	.	transcript_id "TCONS_00000863,TCONS_00000862"; gene_id "chrA01:8718366-8721172W"; flanks "8718833^,8719355-"; structure "0,1-2^"; splice_chain ",8719093-8719161^"; sources "Undefined,Undefined"; NMorMRNA "null"; degree "4"; dimension "2_2";
chrA01	Undefined	as_event	8723380	8724297	.	+	.	transcript_id "TCONS_00000866,TCONS_00000868"; gene_id "chrA01:8722701-8724361W"; flanks "8723380-,8724297]"; structure "0,1^2-"; splice_chain ",8723766^8723850-"; sources "Undefined,Undefined"; NMorMRNA "null"; degree "4"; dimension "2_2";
chrA01	Undefined	as_event	8725082	8726255	.	+	.	transcript_id "TCONS_00000869,TCONS_00000870"; gene_id "chrA01:8725082-8726255W"; flanks "8725082[,8726255]"; structure "0,1^2-"; splice_chain ",8725476^8725597-"; sources "Undefined,Undefined"; NMorMRNA "null"; degree "4"; dimension "2_2";
chrA01	Undefined	as_event	8815856	8816045	.	+	.	transcript_id "TCONS_00000875,TCONS_00000873/TCONS_00000874"; gene_id "chrA01:8814708-8817305W"; flanks "8815856^,8816045^"; structure "1-,2-"; splice_chain "8815943-,8815953-"; sources "Undefined,Undefined"; NMorMRNA "null"; degree "4"; dimension "2_2";
chrA01	Undefined	as_event	8816511	8816774	.	+	.	transcript_id "TCONS_00000874,TCONS_00000873/TCONS_00000875"; gene_id "chrA01:8814708-8817305W"; flanks "8816511-,8816774^"; structure "0,1^2-"; splice_chain ",8816601^8816686-"; sources "Undefined,Undefined"; NMorMRNA "null"; degree "4"; dimension "2_2";
chrA01	Undefined	as_event	8856983	8858211	.	+	.	transcript_id "TCONS_00000879,TCONS_00000878"; gene_id "chrA01:8856983-8858211W"; flanks "8856983[,8858211]"; structure "1^3-,2^4-"; splice_chain "8857296^8857480-,8857297^8857481-"; sources "Undefined,Undefined"; NMorMRNA "null"; degree "4"; dimension "2_2";
chrA01	Undefined	as_event	8918893	8920966	.	+	.	transcript_id "TCONS_00000882,TCONS_00000881"; gene_id "chrA01:8918893-8920966W"; flanks "8918893[,8920966]"; structure "0,1^2-"; splice_chain ",8919208^8919362-"; sources "Undefined,Undefined"; NMorMRNA "null"; degree "4"; dimension "2_2";
chrA01	Undefined	as_event	8923218	8923519	.	+	.	transcript_id "TCONS_00000885,TCONS_00000883"; gene_id "chrA01:8922607-8924180W"; flanks "8923218^,8923519-"; structure "0,1-2^"; splice_chain ",8923369-8923422^"; sources "Undefined,Undefined"; NMorMRNA "null"; degree "4"; dimension "2_2";
chrA01	Undefined	as_event	9010899	9011118	.	+	.	transcript_id "TCONS_00000890,TCONS_00000891"; gene_id "chrA01:9007512-9011234W"; flanks "9010899-,9011118^"; structure "0,1^2-"; splice_chain ",9010960^9011046-"; sources "Undefined,Undefined"; NMorMRNA "null"; degree "4"; dimension "2_2";
chrA01	Undefined	as_event	9187971	9188265	.	+	.	transcript_id "TCONS_00000901,TCONS_00000902"; gene_id "chrA01:9186733-9188651W"; flanks "9187971-,9188265^"; structure "0,1^2-"; splice_chain ",9188020^9188094-"; sources "Undefined,Undefined"; NMorMRNA "null"; degree "4"; dimension "2_2";
chrA01	Undefined	as_event	9220332	9220822	.	+	.	transcript_id "TCONS_00000904,TCONS_00000906"; gene_id "chrA01:9219878-9222007W"; flanks "9220332-,9220822^"; structure "0,1^2-"; splice_chain ",9220589^9220680-"; sources "Undefined,Undefined"; NMorMRNA "null"; degree "4"; dimension "2_2";
chrA01	Undefined	as_event	9219878	9220822	.	+	.	transcript_id "TCONS_00000905,TCONS_00000904,TCONS_00000906"; gene_id "chrA01:9219878-9222007W"; flanks "9219878[,9220822^"; structure "0,1^2-,1^2-3^4-"; splice_chain ",9220245^9220332-,9220245^9220332-9220589^9220680-"; sources "Undefined,Undefined,Undefined"; NMorMRNA "null"; degree "9"; dimension "3_3";
chrA01	Undefined	as_event	9221371	9221574	.	+	.	transcript_id "TCONS_00000905,TCONS_00000904/TCONS_00000906"; gene_id "chrA01:9219878-9222007W"; flanks "9221371-,9221574^"; structure "0,1^2-"; splice_chain ",9221423^9221494-"; sources "Undefined,Undefined"; NMorMRNA "null"; degree "4"; dimension "2_2";
chrA01	Undefined	as_event	9226860	9227380	.	+	.	transcript_id "TCONS_00000908,TCONS_00000907"; gene_id "chrA01:9222757-9227443W"; flanks "9226860-,9227380-"; structure "1^,2^"; splice_chain "9226929^,9226930^"; sources "Undefined,Undefined"; NMorMRNA "null"; degree "4"; dimension "2_2";
chrA01	Undefined	as_event	9235035	9236307	.	+	.	transcript_id "TCONS_00000912,TCONS_00000913"; gene_id "chrA01:9235035-9236307W"; flanks "9235035[,9236307]"; structure "1^3-,2^4-5^6-"; splice_chain "9235504^9235620-,9235505^9235621-9235941^9236017-"; sources "Undefined,Undefined"; NMorMRNA "null"; degree "4"; dimension "2_2";
chrA01	Undefined	as_event	9380118	9380511	.	+	.	transcript_id "TCONS_00000924,TCONS_00000925,TCONS_00000923"; gene_id "chrA01:9380118-9381448W"; flanks "9380118[,9380511^"; structure "1^4-,2^5-,3^6-"; splice_chain "9380246^9380335-,9380247^9380336-,9380253^9380342-"; sources "Undefined,Undefined,Undefined"; NMorMRNA "null"; degree "9"; dimension "3_3";
chrA01	Undefined	as_event	9460676	9461180	.	+	.	transcript_id "TCONS_00000932,TCONS_00000931"; gene_id "chrA01:9459509-9461180W"; flanks "9460676-,9461180]"; structure "1^2-3^5-,4^6-"; splice_chain "9460835^9460912-9461054^9461148-,9461064^9461158-"; sources "Undefined,Undefined"; NMorMRNA "null"; degree "4"; dimension "2_2";
chrA01	Undefined	as_event	9467192	9467523	.	+	.	transcript_id "TCONS_00000936,TCONS_00000937,TCONS_00000935"; gene_id "chrA01:9466175-9467662W"; flanks "9467192-,9467523^"; structure "0,1^3-,2^4-"; splice_chain ",9467255^9467358-,9467258^9467361-"; sources "Undefined,Undefined,Undefined"; NMorMRNA "null"; degree "9"; dimension "3_3";
chrA01	Undefined	as_event	9479127	9479428	.	+	.	transcript_id "TCONS_00000938,TCONS_00000939"; gene_id "chrA01:9478780-9480418W"; flanks "9479127-,9479428^"; structure "0,1^2-"; splice_chain ",9479266^9479346-"; sources "Undefined,Undefined"; NMorMRNA "null"; degree "4"; dimension "2_2";
chrA01	Undefined	as_event	9524102	9524317	.	+	.	transcript_id "TCONS_00000945,TCONS_00000946"; gene_id "chrA01:9522762-9525844W"; flanks "9524102-,9524317^"; structure "0,1^2-"; splice_chain ",9524161^9524249-"; sources "Undefined,Undefined"; NMorMRNA "null"; degree "4"; dimension "2_2";
chrA01	Undefined	as_event	9656269	9656608	.	+	.	transcript_id "TCONS_00000951,TCONS_00000952"; gene_id "chrA01:9655777-9659497W"; flanks "9656269-,9656608^"; structure "0,1^2-"; splice_chain ",9656330^9656399-"; sources "Undefined,Undefined"; NMorMRNA "null"; degree "4"; dimension "2_2";
chrA01	Undefined	as_event	9775497	9775891	.	+	.	transcript_id "TCONS_00000954,TCONS_00000955"; gene_id "chrA01:9772745-9776752W"; flanks "9775497-,9775891^"; structure "0,1^2-"; splice_chain ",9775739^9775793-"; sources "Undefined,Undefined"; NMorMRNA "null"; degree "4"; dimension "2_2";
chrA01	Undefined	as_event	9775061	9775891	.	+	.	transcript_id "TCONS_00000954,TCONS_00000956"; gene_id "chrA01:9772745-9776752W"; flanks "9775061-,9775891^"; structure "1^3-,2^4-"; splice_chain "9775152^9775497-,9775161^9775506-"; sources "Undefined,Undefined"; NMorMRNA "null"; degree "4"; dimension "2_2";
chrA01	Undefined	as_event	9774642	9775891	.	+	.	transcript_id "TCONS_00000956,TCONS_00000955"; gene_id "chrA01:9772745-9776752W"; flanks "9774642-,9775891^"; structure "1^3-5^7-10^12-,2^4-6^8-9^11-13^14-"; splice_chain "9774757^9774895-9774965^9775061-9775161^9775506-,9774763^9774901-9774967^9775063-9775152^9775497-9775739^9775793-"; sources "Undefined,Undefined"; NMorMRNA "null"; degree "4"; dimension "2_2";
chrA01	Undefined	as_event	9775891	9776263	.	+	.	transcript_id "TCONS_00000955,TCONS_00000954/TCONS_00000956"; gene_id "chrA01:9772745-9776752W"; flanks "9775891^,9776263^"; structure "1-,2-"; splice_chain "9776043-,9776097-"; sources "Undefined,Undefined"; NMorMRNA "null"; degree "4"; dimension "2_2";
chrA01	Undefined	as_event	9776342	9776752	.	+	.	transcript_id "TCONS_00000956,TCONS_00000954/TCONS_00000955"; gene_id "chrA01:9772745-9776752W"; flanks "9776342-,9776752]"; structure "0,1^2-"; splice_chain ",9776377^9776480-"; sources "Undefined,Undefined"; NMorMRNA "null"; degree "4"; dimension "2_2";
chrA01	Undefined	as_event	9819271	9819681	.	+	.	transcript_id "TCONS_00000957,TCONS_00000958"; gene_id "chrA01:9818761-9822062W"; flanks "9819271-,9819681^"; structure "0,1^2-"; splice_chain ",9819432^9819502-"; sources "Undefined,Undefined"; NMorMRNA "null"; degree "4"; dimension "2_2";
chrA01	Undefined	as_event	9862004	9862387	.	+	.	transcript_id "TCONS_00000963/TCONS_00000964,TCONS_00000962"; gene_id "chrA01:9860705-9862835W"; flanks "9862004-,9862387^"; structure "1^3-,2^4-"; splice_chain "9862124^9862325-,9862134^9862335-"; sources "Undefined,Undefined"; NMorMRNA "null"; degree "4"; dimension "2_2";
chrA01	Undefined	as_event	9984776	9985107	.	+	.	transcript_id "TCONS_00000968,TCONS_00000967"; gene_id "chrA01:9984700-9986811W"; flanks "9984776^,9985107^"; structure "1-,2-"; splice_chain "9984855-,9984860-"; sources "Undefined,Undefined"; NMorMRNA "null"; degree "4"; dimension "2_2";
chrA01	Undefined	as_event	10187322	10189161	.	+	.	transcript_id "TCONS_00000973,TCONS_00000974,TCONS_00000975"; gene_id "chrA01:10187322-10189687W"; flanks "10187322[,10189161^"; structure "1^4-,2^5-,3^6-"; splice_chain "10188181^10188628-,10188182^10188629-,10188183^10188630-"; sources "Undefined,Undefined,Undefined"; NMorMRNA "null"; degree "9"; dimension "3_3";
chrA01	Undefined	as_event	10189258	10189687	.	+	.	transcript_id "TCONS_00000975,TCONS_00000973/TCONS_00000974"; gene_id "chrA01:10187322-10189687W"; flanks "10189258-,10189687]"; structure "0,1^2-"; splice_chain ",10189459^10189536-"; sources "Undefined,Undefined"; NMorMRNA "null"; degree "4"; dimension "2_2";
chrA01	Undefined	as_event	10302050	10302413	.	+	.	transcript_id "TCONS_00000980,TCONS_00000979"; gene_id "chrA01:10302050-10304502W"; flanks "10302050[,10302413^"; structure "1^3-,2^4-"; splice_chain "10302231^10302321-,10302241^10302331-"; sources "Undefined,Undefined"; NMorMRNA "null"; degree "4"; dimension "2_2";
chrA01	Undefined	as_event	10303116	10303260	.	+	.	transcript_id "TCONS_00000980,TCONS_00000979"; gene_id "chrA01:10302050-10304502W"; flanks "10303116-,10303260-"; structure "1^,2^"; splice_chain "10303169^,10303170^"; sources "Undefined,Undefined"; NMorMRNA "null"; degree "4"; dimension "2_2";
chrA01	Undefined	as_event	10355125	10355409	.	+	.	transcript_id "TCONS_00000983,TCONS_00000984"; gene_id "chrA01:10353936-10356543W"; flanks "10355125-,10355409^"; structure "0,1^2-"; splice_chain ",10355262^10355358-"; sources "Undefined,Undefined"; NMorMRNA "null"; degree "4"; dimension "2_2";
chrA01	Undefined	as_event	10389261	10389602	.	+	.	transcript_id "TCONS_00000985/TCONS_00000986,TCONS_00000987"; gene_id "chrA01:10387557-10391518W"; flanks "10389261-,10389602^"; structure "0,1^2-"; splice_chain ",10389338^10389434-"; sources "Undefined,Undefined"; NMorMRNA "null"; degree "4"; dimension "2_2";
chrA01	Undefined	as_event	10390336	10390554	.	+	.	transcript_id "TCONS_00000986,TCONS_00000985/TCONS_00000987"; gene_id "chrA01:10387557-10391518W"; flanks "10390336-,10390554^"; structure "0,1^2-"; splice_chain ",10390401^10390490-"; sources "Undefined,Undefined"; NMorMRNA "null"; degree "4"; dimension "2_2";
chrA01	Undefined	as_event	10390690	10390919	.	+	.	transcript_id "TCONS_00000985,TCONS_00000986/TCONS_00000987"; gene_id "chrA01:10387557-10391518W"; flanks "10390690^,10390919^"; structure "1-,2-"; splice_chain "10390801-,10390803-"; sources "Undefined,Undefined"; NMorMRNA "null"; degree "4"; dimension "2_2";
chrA01	Undefined	as_event	10418849	10419157	.	+	.	transcript_id "TCONS_00000988,TCONS_00000989"; gene_id "chrA01:10416126-10419460W"; flanks "10418849-,10419157^"; structure "0,1^2-"; splice_chain ",10418915^10419004-"; sources "Undefined,Undefined"; NMorMRNA "null"; degree "4"; dimension "2_2";
chrA01	Undefined	as_event	10468872	10469377	.	+	.	transcript_id "TCONS_00000990/TCONS_00000992,TCONS_00000991"; gene_id "chrA01:10467812-10470354W"; flanks "10468872-,10469377^"; structure "1^2-3^5-,4^6-"; splice_chain "10469012^10469127-10469217^10469312-,10469227^10469322-"; sources "Undefined,Undefined"; NMorMRNA "null"; degree "4"; dimension "2_2";
chrA01	Undefined	as_event	10469457	10470354	.	+	.	transcript_id "TCONS_00000991,TCONS_00000990"; gene_id "chrA01:10467812-10470354W"; flanks "10469457-,10470354]"; structure "0,1^2-"; splice_chain ",10469924^10470040-"; sources "Undefined,Undefined"; NMorMRNA "null"; degree "4"; dimension "2_2";
chrA01	Undefined	as_event	10469377	10470354	.	+	.	transcript_id "TCONS_00000991,TCONS_00000990,TCONS_00000992"; gene_id "chrA01:10467812-10470354W"; flanks "10469377^,10470354]"; structure "1-,1-3^4-,2-"; splice_chain "10469457-,10469457-10469924^10470040-,10469760-"; sources "Undefined,Undefined,Undefined"; NMorMRNA "null"; degree "9"; dimension "3_3";
chrA01	Undefined	as_event	10504780	10505660	.	+	.	transcript_id "TCONS_00000995,TCONS_00000994"; gene_id "chrA01:10503790-10507641W"; flanks "10504780^,10505660^"; structure "1-,2-"; splice_chain "10505216-,10505219-"; sources "Undefined,Undefined"; NMorMRNA "null"; degree "4"; dimension "2_2";
chrA01	Undefined	as_event	10607613	10607891	.	+	.	transcript_id "TCONS_00000997,TCONS_00000996"; gene_id "chrA01:10594225-10609239W"; flanks "10607613-,10607891^"; structure "1^3-,2^4-"; splice_chain "10607703^10607795-,10607725^10607817-"; sources "Undefined,Undefined"; NMorMRNA "null"; degree "4"; dimension "2_2";
chrA01	Undefined	as_event	10608397	10608755	.	+	.	transcript_id "TCONS_00000996,TCONS_00000997"; gene_id "chrA01:10594225-10609239W"; flanks "10608397-,10608755^"; structure "0,1^2-"; splice_chain ",10608460^10608556-"; sources "Undefined,Undefined"; NMorMRNA "null"; degree "4"; dimension "2_2";
chrA01	Undefined	as_event	11042217	11042419	.	+	.	transcript_id "TCONS_00001012,TCONS_00001011"; gene_id "chrA01:11040740-11042776W"; flanks "11042217-,11042419^"; structure "0,1^2-"; splice_chain ",11042273^11042353-"; sources "Undefined,Undefined"; NMorMRNA "null"; degree "4"; dimension "2_2";
chrA01	Undefined	as_event	11111367	11111967	.	+	.	transcript_id "TCONS_00001014,TCONS_00001015"; gene_id "chrA01:11111367-11112651W"; flanks "11111367[,11111967^"; structure "1^3-,2^4-"; splice_chain "11111699^11111788-,11111709^11111798-"; sources "Undefined,Undefined"; NMorMRNA "null"; degree "4"; dimension "2_2";
chrA01	Undefined	as_event	11333617	11336391	.	+	.	transcript_id "TCONS_00001019,TCONS_00001018"; gene_id "chrA01:11333284-11336391W"; flanks "11333617^,11336391]"; structure "1-,2-"; splice_chain "11333699-,11333760-"; sources "Undefined,Undefined"; NMorMRNA "null"; degree "4"; dimension "2_2";
chrA01	Undefined	as_event	11571333	11571983	.	+	.	transcript_id "TCONS_00001023,TCONS_00001022"; gene_id "chrA01:11570456-11571983W"; flanks "11571333^,11571983]"; structure "1-,2-"; splice_chain "11571886-,11571938-"; sources "Undefined,Undefined"; NMorMRNA "null"; degree "4"; dimension "2_2";
chrA01	Undefined	as_event	11628489	11629083	.	+	.	transcript_id "TCONS_00001025,TCONS_00001024"; gene_id "chrA01:11627819-11629620W"; flanks "11628489-,11629083-"; structure "1^,2^"; splice_chain "11628956^,11628966^"; sources "Undefined,Undefined"; NMorMRNA "null"; degree "4"; dimension "2_2";
chrA01	Undefined	as_event	11852643	11853147	.	+	.	transcript_id "TCONS_00001030,TCONS_00001029"; gene_id "chrA01:11852643-11854572W"; flanks "11852643[,11853147^"; structure "0,1^2-"; splice_chain ",11852894^11853064-"; sources "Undefined,Undefined"; NMorMRNA "null"; degree "4"; dimension "2_2";
chrA01	Undefined	as_event	11853064	11853245	.	+	.	transcript_id "TCONS_00001029,TCONS_00001028"; gene_id "chrA01:11852643-11854572W"; flanks "11853064-,11853245-"; structure "1^,2^"; splice_chain "11853147^,11853149^"; sources "Undefined,Undefined"; NMorMRNA "null"; degree "4"; dimension "2_2";
chrA01	Undefined	as_event	11852643	11853245	.	+	.	transcript_id "TCONS_00001029,TCONS_00001028,TCONS_00001030"; gene_id "chrA01:11852643-11854572W"; flanks "11852643[,11853245-"; structure "1^2-3^,1^2-4^,3^"; splice_chain "11852894^11853064-11853147^,11852894^11853064-11853149^,11853147^"; sources "Undefined,Undefined,Undefined"; NMorMRNA "null"; degree "9"; dimension "3_3";
chrA01	Undefined	as_event	12204951	12205341	.	+	.	transcript_id "TCONS_00001035,TCONS_00001034"; gene_id "chrA01:12204519-12206744W"; flanks "12204951-,12205341^"; structure "1^2-3^5-,4^6-"; splice_chain "12204989^12205130-12205196^12205268-,12205206^12205278-"; sources "Undefined,Undefined"; NMorMRNA "null"; degree "4"; dimension "2_2";
chrA01	Undefined	as_event	12441945	12442347	.	+	.	transcript_id "TCONS_00001051,TCONS_00001050"; gene_id "chrA01:12441362-12445595W"; flanks "12441945^,12442347^"; structure "1-3^5-,2-4^6-"; splice_chain "12442048-12442182^12442296-,12442052-12442192^12442306-"; sources "Undefined,Undefined"; NMorMRNA "null"; degree "4"; dimension "2_2";
chrA01	Undefined	as_event	12442619	12443017	.	+	.	transcript_id "TCONS_00001050/TCONS_00001052,TCONS_00001051"; gene_id "chrA01:12441362-12445595W"; flanks "12442619-,12443017^"; structure "1^3-,2^4-"; splice_chain "12442692^12442958-,12442703^12442969-"; sources "Undefined,Undefined"; NMorMRNA "null"; degree "4"; dimension "2_2";
chrA01	Undefined	as_event	12443919	12444131	.	+	.	transcript_id "TCONS_00001052,TCONS_00001050/TCONS_00001051"; gene_id "chrA01:12441362-12445595W"; flanks "12443919^,12444131^"; structure "1-,2-"; splice_chain "12444029-,12444031-"; sources "Undefined,Undefined"; NMorMRNA "null"; degree "4"; dimension "2_2";
chrA01	Undefined	as_event	12474864	12475231	.	+	.	transcript_id "TCONS_00001054,TCONS_00001055"; gene_id "chrA01:12474331-12475717W"; flanks "12474864-,12475231^"; structure "0,1^2-"; splice_chain ",12474986^12475065-"; sources "Undefined,Undefined"; NMorMRNA "null"; degree "4"; dimension "2_2";
chrA01	Undefined	as_event	12760462	12761900	.	+	.	transcript_id "TCONS_00001062,TCONS_00001061"; gene_id "chrA01:12760260-12761900W"; flanks "12760462-,12761900]"; structure "0,1^2-"; splice_chain ",12761696^12761861-"; sources "Undefined,Undefined"; NMorMRNA "null"; degree "4"; dimension "2_2";
chrA01	Undefined	as_event	12934519	12935495	.	+	.	transcript_id "TCONS_00001066,TCONS_00001065"; gene_id "chrA01:12934519-12935495W"; flanks "12934519[,12935495]"; structure "0,1^2-"; splice_chain ",12935006^12935139-"; sources "Undefined,Undefined"; NMorMRNA "null"; degree "4"; dimension "2_2";
chrA01	Undefined	as_event	12943489	12943999	.	+	.	transcript_id "TCONS_00001067/TCONS_00001069/TCONS_00001070,TCONS_00001068"; gene_id "chrA01:12943056-12945331W"; flanks "12943489-,12943999^"; structure "1^3-,2^4-"; splice_chain "12943618^12943805-,12943628^12943815-"; sources "Undefined,Undefined"; NMorMRNA "null"; degree "4"; dimension "2_2";
chrA01	Undefined	as_event	12944364	12944619	.	+	.	transcript_id "TCONS_00001068/TCONS_00001069/TCONS_00001070,TCONS_00001067"; gene_id "chrA01:12943056-12945331W"; flanks "12944364-,12944619^"; structure "1^3-,2^4-"; splice_chain "12944454^12944554-,12944464^12944564-"; sources "Undefined,Undefined"; NMorMRNA "null"; degree "4"; dimension "2_2";
chrA01	Undefined	as_event	12944701	12944936	.	+	.	transcript_id "TCONS_00001068,TCONS_00001069"; gene_id "chrA01:12943056-12945331W"; flanks "12944701-,12944936^"; structure "0,1^2-"; splice_chain ",12944783^12944873-"; sources "Undefined,Undefined"; NMorMRNA "null"; degree "4"; dimension "2_2";
chrA01	Undefined	as_event	12944873	12945097	.	+	.	transcript_id "TCONS_00001067/TCONS_00001070,TCONS_00001069"; gene_id "chrA01:12943056-12945331W"; flanks "12944873-,12945097^"; structure "0,1^2-"; splice_chain ",12944936^12945029-"; sources "Undefined,Undefined"; NMorMRNA "null"; degree "4"; dimension "2_2";
chrA01	Undefined	as_event	12944701	12945097	.	+	.	transcript_id "TCONS_00001067/TCONS_00001070,TCONS_00001069,TCONS_00001068"; gene_id "chrA01:12943056-12945331W"; flanks "12944701-,12945097^"; structure "1^2-,1^2-3^4-,3^4-"; splice_chain "12944783^12944873-,12944783^12944873-12944936^12945029-,12944936^12945029-"; sources "Undefined,Undefined,Undefined"; NMorMRNA "null"; degree "9"; dimension "3_3";
chrA01	Undefined	as_event	13141210	13141848	.	+	.	transcript_id "TCONS_00001076/TCONS_00001078,TCONS_00001075"; gene_id "chrA01:13140439-13144069W"; flanks "13141210^,13141848^"; structure "1-,2-"; splice_chain "13141288-,13141293-"; sources "Undefined,Undefined"; NMorMRNA "null"; degree "4"; dimension "2_2";
chrA01	Undefined	as_event	13141124	13141848	.	+	.	transcript_id "TCONS_00001077,TCONS_00001076/TCONS_00001078,TCONS_00001075"; gene_id "chrA01:13140439-13144069W"; flanks "13141124-,13141848^"; structure "0,1^2-,1^3-"; splice_chain ",13141210^13141288-,13141210^13141293-"; sources "Undefined,Undefined,Undefined"; NMorMRNA "null"; degree "9"; dimension "3_3";
chrA01	Undefined	as_event	13142393	13142549	.	+	.	transcript_id "TCONS_00001076,TCONS_00001075/TCONS_00001077/TCONS_00001078"; gene_id "chrA01:13140439-13144069W"; flanks "13142393^,13142549^"; structure "1-,2-"; splice_chain "13142483-,13142488-"; sources "Undefined,Undefined"; NMorMRNA "null"; degree "4"; dimension "2_2";
chrA01	Undefined	as_event	13143136	13143520	.	+	.	transcript_id "TCONS_00001076,TCONS_00001077/TCONS_00001078"; gene_id "chrA01:13140439-13144069W"; flanks "13143136-,13143520^"; structure "0,1^2-"; splice_chain ",13143381^13143463-"; sources "Undefined,Undefined"; NMorMRNA "null"; degree "4"; dimension "2_2";
chrA01	Undefined	as_event	13143520	13143751	.	+	.	transcript_id "TCONS_00001076,TCONS_00001077"; gene_id "chrA01:13140439-13144069W"; flanks "13143520^,13143751^"; structure "1-,2-"; splice_chain "13143591-,13143655-"; sources "Undefined,Undefined"; NMorMRNA "null"; degree "4"; dimension "2_2";
chrA01	Undefined	as_event	13143655	13143833	.	+	.	transcript_id "TCONS_00001078,TCONS_00001077"; gene_id "chrA01:13140439-13144069W"; flanks "13143655-,13143833-"; structure "1^,2^"; splice_chain "13143747^,13143751^"; sources "Undefined,Undefined"; NMorMRNA "null"; degree "4"; dimension "2_2";
chrA01	Undefined	as_event	13143520	13143833	.	+	.	transcript_id "TCONS_00001076,TCONS_00001078,TCONS_00001077"; gene_id "chrA01:13140439-13144069W"; flanks "13143520^,13143833-"; structure "1-4^,2-3^,2-4^"; splice_chain "13143591-13143751^,13143655-13143747^,13143655-13143751^"; sources "Undefined,Undefined,Undefined"; NMorMRNA "null"; degree "9"; dimension "3_3";
chrA01	Undefined	as_event	13682414	13684595	.	+	.	transcript_id "TCONS_00001088,TCONS_00001089"; gene_id "chrA01:13682126-13684595W"; flanks "13682414-,13684595]"; structure "0,1^2-"; splice_chain ",13682502^13682828-"; sources "Undefined,Undefined"; NMorMRNA "null"; degree "4"; dimension "2_2";
chrA01	Undefined	as_event	13686638	13687086	.	+	.	transcript_id "TCONS_00001091,TCONS_00001092"; gene_id "chrA01:13685309-13687086W"; flanks "13686638-,13687086]"; structure "0,1^2-"; splice_chain ",13686714^13686796-"; sources "Undefined,Undefined"; NMorMRNA "null"; degree "4"; dimension "2_2";
chrA01	Undefined	as_event	14080368	14080773	.	+	.	transcript_id "TCONS_00001097,TCONS_00001096"; gene_id "chrA01:14078836-14082482W"; flanks "14080368-,14080773^"; structure "1^3-,2^4-"; splice_chain "14080461^14080559-,14080471^14080569-"; sources "Undefined,Undefined"; NMorMRNA "null"; degree "4"; dimension "2_2";
chrA01	Undefined	as_event	14235800	14236012	.	+	.	transcript_id "TCONS_00001104,TCONS_00001103"; gene_id "chrA01:14233013-14239647W"; flanks "14235800^,14236012^"; structure "1-,2-"; splice_chain "14235892-,14235893-"; sources "Undefined,Undefined"; NMorMRNA "null"; degree "4"; dimension "2_2";
chrA01	Undefined	as_event	14235699	14236012	.	+	.	transcript_id "TCONS_00001102,TCONS_00001104,TCONS_00001103"; gene_id "chrA01:14233013-14239647W"; flanks "14235699-,14236012^"; structure "0,1^2-,1^3-"; splice_chain ",14235800^14235892-,14235800^14235893-"; sources "Undefined,Undefined,Undefined"; NMorMRNA "null"; degree "9"; dimension "3_3";
chrA01	Undefined	as_event	14236877	14237197	.	+	.	transcript_id "TCONS_00001102,TCONS_00001103/TCONS_00001104"; gene_id "chrA01:14233013-14239647W"; flanks "14236877-,14237197^"; structure "0,1^2-"; splice_chain ",14236961^14237041-"; sources "Undefined,Undefined"; NMorMRNA "null"; degree "4"; dimension "2_2";
chrA01	Undefined	as_event	14238844	14239112	.	+	.	transcript_id "TCONS_00001102/TCONS_00001103,TCONS_00001104"; gene_id "chrA01:14233013-14239647W"; flanks "14238844-,14239112^"; structure "0,1^2-"; splice_chain ",14238957^14239045-"; sources "Undefined,Undefined"; NMorMRNA "null"; degree "4"; dimension "2_2";
chrA01	Undefined	as_event	14359382	14359873	.	+	.	transcript_id "TCONS_00001107,TCONS_00001108"; gene_id "chrA01:14358973-14365435W"; flanks "14359382-,14359873^"; structure "1^3-,2^4-"; splice_chain "14359488^14359706-,14359490^14359708-"; sources "Undefined,Undefined"; NMorMRNA "null"; degree "4"; dimension "2_2";
chrA01	Undefined	as_event	14362709	14363495	.	+	.	transcript_id "TCONS_00001108,TCONS_00001107"; gene_id "chrA01:14358973-14365435W"; flanks "14362709-,14363495^"; structure "0,1^2-"; splice_chain ",14363302^14363401-"; sources "Undefined,Undefined"; NMorMRNA "null"; degree "4"; dimension "2_2";
chrA01	Undefined	as_event	14809840	14810233	.	+	.	transcript_id "TCONS_00001119,TCONS_00001118"; gene_id "chrA01:14809840-14810715W"; flanks "14809840[,14810233-"; structure "1^,2^"; splice_chain "14809968^,14810095^"; sources "Undefined,Undefined"; NMorMRNA "null"; degree "4"; dimension "2_2";
chrA01	Undefined	as_event	14839400	14839976	.	+	.	transcript_id "TCONS_00001120,TCONS_00001121"; gene_id "chrA01:14839400-14841404W"; flanks "14839400[,14839976^"; structure "0,1^2-"; splice_chain ",14839707^14839785-"; sources "Undefined,Undefined"; NMorMRNA "null"; degree "4"; dimension "2_2";
chrA01	Undefined	as_event	14840271	14840617	.	+	.	transcript_id "TCONS_00001121,TCONS_00001120"; gene_id "chrA01:14839400-14841404W"; flanks "14840271-,14840617^"; structure "0,1^2-"; splice_chain ",14840351^14840427-"; sources "Undefined,Undefined"; NMorMRNA "null"; degree "4"; dimension "2_2";
chrA01	Undefined	as_event	14864439	14864946	.	+	.	transcript_id "TCONS_00001126,TCONS_00001125"; gene_id "chrA01:14862819-14865941W"; flanks "14864439-,14864946^"; structure "0,1^2-"; splice_chain ",14864544^14864864-"; sources "Undefined,Undefined"; NMorMRNA "null"; degree "4"; dimension "2_2";
chrA01	Undefined	as_event	15325889	15327795	.	+	.	transcript_id "TCONS_00001136,TCONS_00001135"; gene_id "chrA01:15325889-15327795W"; flanks "15325889[,15327795]"; structure "0,1^2-"; splice_chain ",15327242^15327607-"; sources "Undefined,Undefined"; NMorMRNA "null"; degree "4"; dimension "2_2";
chrA01	Undefined	as_event	15332769	15333501	.	+	.	transcript_id "TCONS_00001137,TCONS_00001139"; gene_id "chrA01:15328760-15334565W"; flanks "15332769-,15333501^"; structure "1^3-,2^4-"; splice_chain "15332963^15333085-,15332970^15333092-"; sources "Undefined,Undefined"; NMorMRNA "null"; degree "4"; dimension "2_2";
chrA01	Undefined	as_event	15332110	15333501	.	+	.	transcript_id "TCONS_00001137,TCONS_00001139,TCONS_00001138"; gene_id "chrA01:15328760-15334565W"; flanks "15332110-,15333501^"; structure "1^3-5^7-9^12-,1^3-5^7-11^14-,2^4-6^8-10^13-"; splice_chain "15332236^15332355-15332632^15332769-15332963^15333085-,15332236^15332355-15332632^15332769-15332970^15333092-,15332244^15332363-15332634^15332771-15332965^15333087-"; sources "Undefined,Undefined,Und…
chrA01	Undefined	as_event	15498099	15498492	.	+	.	transcript_id "TCONS_00001141,TCONS_00001143"; gene_id "chrA01:15497384-15500482W"; flanks "15498099-,15498492^"; structure "0,1^2-"; splice_chain ",15498279^15498440-"; sources "Undefined,Undefined"; NMorMRNA "null"; degree "4"; dimension "2_2";
chrA01	Undefined	as_event	15498099	15498812	.	+	.	transcript_id "TCONS_00001142,TCONS_00001143"; gene_id "chrA01:15497384-15500482W"; flanks "15498099-,15498812^"; structure "0,1^2-3^4-"; splice_chain ",15498279^15498440-15498492^15498736-"; sources "Undefined,Undefined"; NMorMRNA "null"; degree "4"; dimension "2_2";
chrA01	Undefined	as_event	15498492	15498943	.	+	.	transcript_id "TCONS_00001141,TCONS_00001143"; gene_id "chrA01:15497384-15500482W"; flanks "15498492^,15498943^"; structure "1-4^6-,2-3^5-"; splice_chain "15498733-15498822^15498906-,15498736-15498812^15498896-"; sources "Undefined,Undefined"; NMorMRNA "null"; degree "4"; dimension "2_2";
chrA01	Undefined	as_event	15498099	15498943	.	+	.	transcript_id "TCONS_00001143,TCONS_00001141,TCONS_00001142"; gene_id "chrA01:15497384-15500482W"; flanks "15498099-,15498943^"; structure "1^2-3^5-6^8-,3^4-7^9-,6^8-"; splice_chain "15498279^15498440-15498492^15498736-15498812^15498896-,15498492^15498733-15498822^15498906-,15498812^15498896-"; sources "Undefined,Undefined,Undefined"; NMorMRNA "null"; degree "9"; dimension "3_3";
chrA01	Undefined	as_event	15499178	15499324	.	+	.	transcript_id "TCONS_00001142/TCONS_00001143,TCONS_00001141"; gene_id "chrA01:15497384-15500482W"; flanks "15499178-,15499324-"; structure "1^,2^"; splice_chain "15499238^,15499244^"; sources "Undefined,Undefined"; NMorMRNA "null"; degree "4"; dimension "2_2";
chrA01	Undefined	as_event	15500064	15500277	.	+	.	transcript_id "TCONS_00001142/TCONS_00001143,TCONS_00001144"; gene_id "chrA01:15497384-15500482W"; flanks "15500064-,15500277-"; structure "1^,2^"; splice_chain "15500199^,15500200^"; sources "Undefined,Undefined"; NMorMRNA "null"; degree "4"; dimension "2_2";
chrA01	Undefined	as_event	15772102	15772293	.	+	.	transcript_id "TCONS_00001154,TCONS_00001155"; gene_id "chrA01:15771495-15774235W"; flanks "15772102-,15772293-"; structure "1^,2^"; splice_chain "15772197^,15772199^"; sources "Undefined,Undefined"; NMorMRNA "null"; degree "4"; dimension "2_2";
chrA01	Undefined	as_event	15773352	15773538	.	+	.	transcript_id "TCONS_00001155,TCONS_00001154"; gene_id "chrA01:15771495-15774235W"; flanks "15773352-,15773538-"; structure "1^,2^"; splice_chain "15773454^,15773455^"; sources "Undefined,Undefined"; NMorMRNA "null"; degree "4"; dimension "2_2";
chrA01	Undefined	as_event	15783112	15783292	.	+	.	transcript_id "TCONS_00001158,TCONS_00001156"; gene_id "chrA01:15782168-15786156W"; flanks "15783112^,15783292^"; structure "1-,2-"; splice_chain "15783186-,15783187-"; sources "Undefined,Undefined"; NMorMRNA "null"; degree "4"; dimension "2_2";
chrA01	Undefined	as_event	15782690	15783292	.	+	.	transcript_id "TCONS_00001157,TCONS_00001156"; gene_id "chrA01:15782168-15786156W"; flanks "15782690-,15783292^"; structure "0,1^2-3^4-"; splice_chain ",15782860^15782969-15783112^15783187-"; sources "Undefined,Undefined"; NMorMRNA "null"; degree "4"; dimension "2_2";
chrA01	Undefined	as_event	15783611	15784030	.	+	.	transcript_id "TCONS_00001156/TCONS_00001158,TCONS_00001157"; gene_id "chrA01:15782168-15786156W"; flanks "15783611-,15784030^"; structure "1^3-,2^4-"; splice_chain "15783736^15783887-,15783771^15783922-"; sources "Undefined,Undefined"; NMorMRNA "null"; degree "4"; dimension "2_2";
chrA01	Undefined	as_event	15876036	15876442	.	+	.	transcript_id "TCONS_00001163,TCONS_00001162"; gene_id "chrA01:15876028-15877462W"; flanks "15876036^,15876442^"; structure "1-,2-"; splice_chain "15876335-,15876336-"; sources "Undefined,Undefined"; NMorMRNA "null"; degree "4"; dimension "2_2";
chrA01	Undefined	as_event	16481222	16481874	.	+	.	transcript_id "TCONS_00001174,TCONS_00001172/TCONS_00001173/TCONS_00001175"; gene_id "chrA01:16481222-16483439W"; flanks "16481222[,16481874^"; structure "0,1^2-"; splice_chain ",16481561^16481739-"; sources "Undefined,Undefined"; NMorMRNA "null"; degree "4"; dimension "2_2";
chrA01	Undefined	as_event	16481739	16481999	.	+	.	transcript_id "TCONS_00001172/TCONS_00001173/TCONS_00001175,TCONS_00001176"; gene_id "chrA01:16481222-16483439W"; flanks "16481739-,16481999-"; structure "1^,2^"; splice_chain "16481874^,16481876^"; sources "Undefined,Undefined"; NMorMRNA "null"; degree "4"; dimension "2_2";
chrA01	Undefined	as_event	16481222	16481999	.	+	.	transcript_id "TCONS_00001172/TCONS_00001173/TCONS_00001175,TCONS_00001176,TCONS_00001174"; gene_id "chrA01:16481222-16483439W"; flanks "16481222[,16481999-"; structure "1^2-3^,1^2-4^,3^"; splice_chain "16481561^16481739-16481874^,16481561^16481739-16481876^,16481874^"; sources "Undefined,Undefined,Undefined"; NMorMRNA "null"; degree "9"; dimension "3_3";
chrA01	Undefined	as_event	16482335	16482724	.	+	.	transcript_id "TCONS_00001172,TCONS_00001173/TCONS_00001174"; gene_id "chrA01:16481222-16483439W"; flanks "16482335-,16482724^"; structure "0,1^2-"; splice_chain ",16482412^16482503-"; sources "Undefined,Undefined"; NMorMRNA "null"; degree "4"; dimension "2_2";
chrA01	Undefined	as_event	16482503	16482850	.	+	.	transcript_id "TCONS_00001176,TCONS_00001173/TCONS_00001174"; gene_id "chrA01:16481222-16483439W"; flanks "16482503-,16482850-"; structure "1^,2^"; splice_chain "16482671^,16482724^"; sources "Undefined,Undefined"; NMorMRNA "null"; degree "4"; dimension "2_2";
chrA01	Undefined	as_event	16482724	16483439	.	+	.	transcript_id "TCONS_00001172,TCONS_00001173/TCONS_00001174"; gene_id "chrA01:16481222-16483439W"; flanks "16482724^,16483439]"; structure "1-,2-"; splice_chain "16482827-,16482850-"; sources "Undefined,Undefined"; NMorMRNA "null"; degree "4"; dimension "2_2";
chrA01	Undefined	as_event	16482335	16483439	.	+	.	transcript_id "TCONS_00001175,TCONS_00001176,TCONS_00001173/TCONS_00001174,TCONS_00001172"; gene_id "chrA01:16481222-16483439W"; flanks "16482335-,16483439]"; structure "0,1^2-3^6-,1^2-4^6-,4^5-"; splice_chain ",16482412^16482503-16482671^16482850-,16482412^16482503-16482724^16482850-,16482724^16482827-"; sources "Undefined,Undefined,Undefined,Undefined"; NMorMRNA "null"; degree "16"; dimension "…
chrA01	Undefined	as_event	16561031	16561288	.	+	.	transcript_id "TCONS_00001178,TCONS_00001177"; gene_id "chrA01:16559612-16562024W"; flanks "16561031-,16561288^"; structure "1^3-,2^4-"; splice_chain "16561104^16561216-,16561114^16561226-"; sources "Undefined,Undefined"; NMorMRNA "null"; degree "4"; dimension "2_2";
chrA01	Undefined	as_event	16792266	16792502	.	+	.	transcript_id "TCONS_00001187,TCONS_00001188"; gene_id "chrA01:16790258-16793325W"; flanks "16792266-,16792502^"; structure "0,1^2-"; splice_chain ",16792358^16792434-"; sources "Undefined,Undefined"; NMorMRNA "null"; degree "4"; dimension "2_2";
chrA01	Undefined	as_event	17189002	17191036	.	+	.	transcript_id "TCONS_00001204,TCONS_00001205"; gene_id "chrA01:17187861-17191036W"; flanks "17189002^,17191036]"; structure "1-,2-3^4-"; splice_chain "17189100-,17189110-17189517^17189597-"; sources "Undefined,Undefined"; NMorMRNA "null"; degree "4"; dimension "2_2";
chrA01	Undefined	as_event	17500224	17500524	.	+	.	transcript_id "TCONS_00001211,TCONS_00001212"; gene_id "chrA01:17499706-17501213W"; flanks "17500224-,17500524^"; structure "0,1^2-"; splice_chain ",17500354^17500456-"; sources "Undefined,Undefined"; NMorMRNA "null"; degree "4"; dimension "2_2";
chrA01	Undefined	as_event	17500968	17501213	.	+	.	transcript_id "TCONS_00001212,TCONS_00001211"; gene_id "chrA01:17499706-17501213W"; flanks "17500968-,17501213]"; structure "0,1^2-"; splice_chain ",17501060^17501145-"; sources "Undefined,Undefined"; NMorMRNA "null"; degree "4"; dimension "2_2";
chrA01	Undefined	as_event	17686050	17686714	.	+	.	transcript_id "TCONS_00001219,TCONS_00001220"; gene_id "chrA01:17681873-17687292W"; flanks "17686050-,17686714^"; structure "0,1^2-"; splice_chain ",17686570^17686651-"; sources "Undefined,Undefined"; NMorMRNA "null"; degree "4"; dimension "2_2";
chrA01	Undefined	as_event	17710104	17710262	.	+	.	transcript_id "TCONS_00001223,TCONS_00001222"; gene_id "chrA01:17709467-17712263W"; flanks "17710104^,17710262^"; structure "1-,2-"; splice_chain "17710191-,17710192-"; sources "Undefined,Undefined"; NMorMRNA "null"; degree "4"; dimension "2_2";
chrA01	Undefined	as_event	17729668	17729976	.	+	.	transcript_id "TCONS_00001225,TCONS_00001224"; gene_id "chrA01:17728397-17730594W"; flanks "17729668-,17729976^"; structure "1^3-,2^4-"; splice_chain "17729759^17729865-,17729761^17729867-"; sources "Undefined,Undefined"; NMorMRNA "null"; degree "4"; dimension "2_2";
chrA01	Undefined	as_event	17733451	17733760	.	+	.	transcript_id "TCONS_00001226,TCONS_00001227"; gene_id "chrA01:17732186-17735655W"; flanks "17733451-,17733760^"; structure "0,1^2-"; splice_chain ",17733552^17733631-"; sources "Undefined,Undefined"; NMorMRNA "null"; degree "4"; dimension "2_2";
chrA01	Undefined	as_event	17734301	17734534	.	+	.	transcript_id "TCONS_00001226,TCONS_00001227"; gene_id "chrA01:17732186-17735655W"; flanks "17734301^,17734534^"; structure "1-,2-"; splice_chain "17734443-,17734445-"; sources "Undefined,Undefined"; NMorMRNA "null"; degree "4"; dimension "2_2";
chrA01	Undefined	as_event	17760853	17761113	.	+	.	transcript_id "TCONS_00001228,TCONS_00001229"; gene_id "chrA01:17760389-17763385W"; flanks "17760853-,17761113-"; structure "1^,2^"; splice_chain "17760910^,17761024^"; sources "Undefined,Undefined"; NMorMRNA "null"; degree "4"; dimension "2_2";
chrA01	Undefined	as_event	17762420	17762576	.	+	.	transcript_id "TCONS_00001229,TCONS_00001228"; gene_id "chrA01:17760389-17763385W"; flanks "17762420-,17762576-"; structure "1^,2^"; splice_chain "17762493^,17762494^"; sources "Undefined,Undefined"; NMorMRNA "null"; degree "4"; dimension "2_2";
chrA01	Undefined	as_event	17802632	17803108	.	+	.	transcript_id "TCONS_00001233,TCONS_00001234"; gene_id "chrA01:17801524-17803986W"; flanks "17802632-,17803108^"; structure "0,1^2-"; splice_chain ",17802943^17803021-"; sources "Undefined,Undefined"; NMorMRNA "null"; degree "4"; dimension "2_2";
chrA01	Undefined	as_event	17803360	17803738	.	+	.	transcript_id "TCONS_00001233,TCONS_00001234"; gene_id "chrA01:17801524-17803986W"; flanks "17803360-,17803738^"; structure "0,1^2-"; splice_chain ",17803434^17803519-"; sources "Undefined,Undefined"; NMorMRNA "null"; degree "4"; dimension "2_2";
chrA01	Undefined	as_event	17833061	17833284	.	+	.	transcript_id "TCONS_00001236,TCONS_00001237"; gene_id "chrA01:17831825-17834458W"; flanks "17833061-,17833284^"; structure "0,1^2-"; splice_chain ",17833136^17833205-"; sources "Undefined,Undefined"; NMorMRNA "null"; degree "4"; dimension "2_2";
chrA01	Undefined	as_event	17866458	17866669	.	+	.	transcript_id "TCONS_00001240,TCONS_00001241"; gene_id "chrA01:17865809-17868460W"; flanks "17866458-,17866669^"; structure "0,1^2-"; splice_chain ",17866526^17866598-"; sources "Undefined,Undefined"; NMorMRNA "null"; degree "4"; dimension "2_2";
chrA01	Undefined	as_event	17868025	17868460	.	+	.	transcript_id "TCONS_00001240,TCONS_00001241"; gene_id "chrA01:17865809-17868460W"; flanks "17868025-,17868460]"; structure "0,1^2-"; splice_chain ",17868086^17868158-"; sources "Undefined,Undefined"; NMorMRNA "null"; degree "4"; dimension "2_2";
chrA01	Undefined	as_event	17896330	17896498	.	+	.	transcript_id "TCONS_00001242,TCONS_00001244"; gene_id "chrA01:17894238-17899590W"; flanks "17896330^,17896498^"; structure "1-,2-"; splice_chain "17896408-,17896409-"; sources "Undefined,Undefined"; NMorMRNA "null"; degree "4"; dimension "2_2";
chrA01	Undefined	as_event	17896409	17896600	.	+	.	transcript_id "TCONS_00001244,TCONS_00001243"; gene_id "chrA01:17894238-17899590W"; flanks "17896409-,17896600-"; structure "1^,2^"; splice_chain "17896498^,17896499^"; sources "Undefined,Undefined"; NMorMRNA "null"; degree "4"; dimension "2_2";
chrA01	Undefined	as_event	17896330	17896600	.	+	.	transcript_id "TCONS_00001242,TCONS_00001244,TCONS_00001243"; gene_id "chrA01:17894238-17899590W"; flanks "17896330^,17896600-"; structure "1-3^,2-3^,2-4^"; splice_chain "17896408-17896498^,17896409-17896498^,17896409-17896499^"; sources "Undefined,Undefined,Undefined"; NMorMRNA "null"; degree "9"; dimension "3_3";
chrA01	Undefined	as_event	17897352	17897502	.	+	.	transcript_id "TCONS_00001244,TCONS_00001243"; gene_id "chrA01:17894238-17899590W"; flanks "17897352-,17897502-"; structure "1^,2^"; splice_chain "17897417^,17897418^"; sources "Undefined,Undefined"; NMorMRNA "null"; degree "4"; dimension "2_2";
chrA01	Undefined	as_event	17900727	17907356	.	+	.	transcript_id "TCONS_00001246,TCONS_00001245"; gene_id "chrA01:17899741-17907419W"; flanks "17900727^,17907356-"; structure "0,1-2^"; splice_chain ",17901327-17901365^"; sources "Undefined,Undefined"; NMorMRNA "null"; degree "4"; dimension "2_2";
chrA01	Undefined	as_event	18006529	18007502	.	+	.	transcript_id "TCONS_00001248,TCONS_00001249"; gene_id "chrA01:18006529-18009691W"; flanks "18006529[,18007502-"; structure "1^,2^"; splice_chain "18007256^,18007285^"; sources "Undefined,Undefined"; NMorMRNA "null"; degree "4"; dimension "2_2";
chrA01	Undefined	as_event	18015283	18015703	.	+	.	transcript_id "TCONS_00001250,TCONS_00001251"; gene_id "chrA01:18013453-18016180W"; flanks "18015283-,18015703^"; structure "0,1^2-3^4-"; splice_chain ",18015364^18015454-18015511^18015597-"; sources "Undefined,Undefined"; NMorMRNA "null"; degree "4"; dimension "2_2";
chrA01	Undefined	as_event	18015845	18016180	.	+	.	transcript_id "TCONS_00001250,TCONS_00001251"; gene_id "chrA01:18013453-18016180W"; flanks "18015845-,18016180]"; structure "0,1^2-3^4-"; splice_chain ",18015931^18016012-18016082^18016162-"; sources "Undefined,Undefined"; NMorMRNA "null"; degree "4"; dimension "2_2";
chrA01	Undefined	as_event	18062414	18063213	.	+	.	transcript_id "TCONS_00001254,TCONS_00001255"; gene_id "chrA01:18062286-18067197W"; flanks "18062414^,18063213^"; structure "1-,2-"; splice_chain "18062639-,18062648-"; sources "Undefined,Undefined"; NMorMRNA "null"; degree "4"; dimension "2_2";
chrA01	Undefined	as_event	18066670	18067116	.	+	.	transcript_id "TCONS_00001254,TCONS_00001255"; gene_id "chrA01:18062286-18067197W"; flanks "18066670-,18067116-"; structure "1^,2^"; splice_chain "18066745^,18066746^"; sources "Undefined,Undefined"; NMorMRNA "null"; degree "4"; dimension "2_2";
chrA01	Undefined	as_event	18067928	18068296	.	+	.	transcript_id "TCONS_00001256/TCONS_00001258,TCONS_00001257"; gene_id "chrA01:18067318-18069166W"; flanks "18067928-,18068296^"; structure "1^3-,2^4-"; splice_chain "18068011^18068112-,18068023^18068124-"; sources "Undefined,Undefined"; NMorMRNA "null"; degree "4"; dimension "2_2";
chrA01	Undefined	as_event	18068601	18068749	.	+	.	transcript_id "TCONS_00001256/TCONS_00001257,TCONS_00001258"; gene_id "chrA01:18067318-18069166W"; flanks "18068601-,18068749-"; structure "1^,2^"; splice_chain "18068660^,18068661^"; sources "Undefined,Undefined"; NMorMRNA "null"; degree "4"; dimension "2_2";
chrA01	Undefined	as_event	18068749	18068948	.	+	.	transcript_id "TCONS_00001257/TCONS_00001258,TCONS_00001256"; gene_id "chrA01:18067318-18069166W"; flanks "18068749-,18068948-"; structure "1^,2^"; splice_chain "18068823^,18068825^"; sources "Undefined,Undefined"; NMorMRNA "null"; degree "4"; dimension "2_2";
chrA01	Undefined	as_event	18087467	18088022	.	+	.	transcript_id "TCONS_00001262,TCONS_00001261"; gene_id "chrA01:18087237-18088022W"; flanks "18087467^,18088022]"; structure "1-,2-"; splice_chain "18087702-,18087780-"; sources "Undefined,Undefined"; NMorMRNA "null"; degree "4"; dimension "2_2";
chrA01	Undefined	as_event	18159457	18159814	.	+	.	transcript_id "TCONS_00001270,TCONS_00001269"; gene_id "chrA01:18158524-18168124W"; flanks "18159457^,18159814^"; structure "1-,2-"; splice_chain "18159725-,18159727-"; sources "Undefined,Undefined"; NMorMRNA "null"; degree "4"; dimension "2_2";
chrA01	Undefined	as_event	18159814	18160092	.	+	.	transcript_id "TCONS_00001269,TCONS_00001270"; gene_id "chrA01:18158524-18168124W"; flanks "18159814^,18160092^"; structure "1-,2-"; splice_chain "18159935-,18159938-"; sources "Undefined,Undefined"; NMorMRNA "null"; degree "4"; dimension "2_2";
chrA01	Undefined	as_event	18161316	18161591	.	+	.	transcript_id "TCONS_00001270,TCONS_00001269/TCONS_00001271"; gene_id "chrA01:18158524-18168124W"; flanks "18161316-,18161591^"; structure "0,1^2-"; splice_chain ",18161383^18161465-"; sources "Undefined,Undefined"; NMorMRNA "null"; degree "4"; dimension "2_2";
chrA01	Undefined	as_event	18161658	18161963	.	+	.	transcript_id "TCONS_00001270,TCONS_00001269,TCONS_00001271"; gene_id "chrA01:18158524-18168124W"; flanks "18161658-,18161963-"; structure "1^,2^,3^"; splice_chain "18161865^,18161870^,18161882^"; sources "Undefined,Undefined,Undefined"; NMorMRNA "null"; degree "9"; dimension "3_3";
chrA01	Undefined	as_event	18162788	18163386	.	+	.	transcript_id "TCONS_00001270,TCONS_00001269/TCONS_00001271"; gene_id "chrA01:18158524-18168124W"; flanks "18162788^,18163386-"; structure "0,1-2^"; splice_chain ",18163180-18163291^"; sources "Undefined,Undefined"; NMorMRNA "null"; degree "4"; dimension "2_2";
chrA01	Undefined	as_event	18163609	18164069	.	+	.	transcript_id "TCONS_00001271,TCONS_00001269/TCONS_00001270"; gene_id "chrA01:18158524-18168124W"; flanks "18163609-,18164069^"; structure "0,1^2-"; splice_chain ",18163717^18163814-"; sources "Undefined,Undefined"; NMorMRNA "null"; degree "4"; dimension "2_2";
chrA01	Undefined	as_event	18191073	18192474	.	+	.	transcript_id "TCONS_00001272,TCONS_00001273"; gene_id "chrA01:18191073-18194827W"; flanks "18191073[,18192474-"; structure "1^,2^"; splice_chain "18192370^,18192372^"; sources "Undefined,Undefined"; NMorMRNA "null"; degree "4"; dimension "2_2";
chrA01	Undefined	as_event	18192749	18193073	.	+	.	transcript_id "TCONS_00001273/TCONS_00001274,TCONS_00001272"; gene_id "chrA01:18191073-18194827W"; flanks "18192749-,18193073^"; structure "0,1^2-"; splice_chain ",18192872^18192961-"; sources "Undefined,Undefined"; NMorMRNA "null"; degree "4"; dimension "2_2";
chrA01	Undefined	as_event	18193151	18194041	.	+	.	transcript_id "TCONS_00001272/TCONS_00001274,TCONS_00001273"; gene_id "chrA01:18191073-18194827W"; flanks "18193151-,18194041^"; structure "1^3-,2^4-"; splice_chain "18193672^18193757-,18193682^18193767-"; sources "Undefined,Undefined"; NMorMRNA "null"; degree "4"; dimension "2_2";
chrA01	Undefined	as_event	18194133	18194222	.	+	.	transcript_id "TCONS_00001272,TCONS_00001274"; gene_id "chrA01:18191073-18194827W"; flanks "18194133-,18194222^"; structure "0,1^2-"; splice_chain ",18194167^18194206-"; sources "Undefined,Undefined"; NMorMRNA "null"; degree "4"; dimension "2_2";
chrA01	Undefined	as_event	18194133	18194827	.	+	.	transcript_id "TCONS_00001273,TCONS_00001274,TCONS_00001272"; gene_id "chrA01:18191073-18194827W"; flanks "18194133-,18194827]"; structure "0,1^2-3^4-,3^4-"; splice_chain ",18194167^18194206-18194222^18194326-,18194222^18194326-"; sources "Undefined,Undefined,Undefined"; NMorMRNA "null"; degree "9"; dimension "3_3";
chrA01	Undefined	as_event	18304574	18305029	.	+	.	transcript_id "TCONS_00001279/TCONS_00001280,TCONS_00001278"; gene_id "chrA01:18303184-18306461W"; flanks "18304574-,18305029-"; structure "1^,2^"; splice_chain "18304644^,18304646^"; sources "Undefined,Undefined"; NMorMRNA "null"; degree "4"; dimension "2_2";
chrA01	Undefined	as_event	18305112	18305311	.	+	.	transcript_id "TCONS_00001279,TCONS_00001278/TCONS_00001280"; gene_id "chrA01:18303184-18306461W"; flanks "18305112^,18305311^"; structure "1-,2-"; splice_chain "18305220-,18305221-"; sources "Undefined,Undefined"; NMorMRNA "null"; degree "4"; dimension "2_2";
chrA01	Undefined	as_event	18307805	18308073	.	+	.	transcript_id "TCONS_00001281/TCONS_00001282,TCONS_00001283"; gene_id "chrA01:18306588-18309407W"; flanks "18307805-,18308073^"; structure "1^3-,2^4-"; splice_chain "18307888^18307976-,18307894^18307982-"; sources "Undefined,Undefined"; NMorMRNA "null"; degree "4"; dimension "2_2";
chrA01	Undefined	as_event	18308169	18308674	.	+	.	transcript_id "TCONS_00001282/TCONS_00001283,TCONS_00001281"; gene_id "chrA01:18306588-18309407W"; flanks "18308169-,18308674^"; structure "1^3-,2^4-"; splice_chain "18308433^18308512-,18308435^18308514-"; sources "Undefined,Undefined"; NMorMRNA "null"; degree "4"; dimension "2_2";
chrA01	Undefined	as_event	18375608	18375811	.	+	.	transcript_id "TCONS_00001286,TCONS_00001287"; gene_id "chrA01:18365612-18377586W"; flanks "18375608-,18375811^"; structure "0,1^2-"; splice_chain ",18375665^18375765-"; sources "Undefined,Undefined"; NMorMRNA "null"; degree "4"; dimension "2_2";
chrA01	Undefined	as_event	18643261	18643585	.	+	.	transcript_id "TCONS_00001292,TCONS_00001293"; gene_id "chrA01:18643187-18647222W"; flanks "18643261^,18643585^"; structure "1-,2-"; splice_chain "18643318-,18643352-"; sources "Undefined,Undefined"; NMorMRNA "null"; degree "4"; dimension "2_2";
chrA01	Undefined	as_event	18643187	18643585	.	+	.	transcript_id "TCONS_00001291,TCONS_00001292"; gene_id "chrA01:18643187-18647222W"; flanks "18643187[,18643585^"; structure "0,1^2-"; splice_chain ",18643261^18643318-"; sources "Undefined,Undefined"; NMorMRNA "null"; degree "4"; dimension "2_2";
chrA01	Undefined	as_event	18658962	18659234	.	+	.	transcript_id "TCONS_00001298,TCONS_00001299"; gene_id "chrA01:18655910-18659471W"; flanks "18658962-,18659234^"; structure "0,1^2-"; splice_chain ",18659030^18659109-"; sources "Undefined,Undefined"; NMorMRNA "null"; degree "4"; dimension "2_2";
chrA01	Undefined	as_event	18762683	18762840	.	+	.	transcript_id "TCONS_00001304,TCONS_00001303"; gene_id "chrA01:18761946-18764473W"; flanks "18762683-,18762840-"; structure "1^,2^"; splice_chain "18762728^,18762731^"; sources "Undefined,Undefined"; NMorMRNA "null"; degree "4"; dimension "2_2";
chrA01	Undefined	as_event	18763806	18764473	.	+	.	transcript_id "TCONS_00001303,TCONS_00001304"; gene_id "chrA01:18761946-18764473W"; flanks "18763806^,18764473]"; structure "1-,2-"; splice_chain "18763888-,18763891-"; sources "Undefined,Undefined"; NMorMRNA "null"; degree "4"; dimension "2_2";
chrA01	Undefined	as_event	19063179	19063449	.	+	.	transcript_id "TCONS_00001315,TCONS_00001316"; gene_id "chrA01:19059205-19066057W"; flanks "19063179-,19063449-"; structure "1^,2^"; splice_chain "19063265^,19063355^"; sources "Undefined,Undefined"; NMorMRNA "null"; degree "4"; dimension "2_2";
chrA01	Undefined	as_event	19064779	19064947	.	+	.	transcript_id "TCONS_00001317,TCONS_00001315/TCONS_00001316"; gene_id "chrA01:19059205-19066057W"; flanks "19064779^,19064947^"; structure "1-,2-"; splice_chain "19064857-,19064858-"; sources "Undefined,Undefined"; NMorMRNA "null"; degree "4"; dimension "2_2";
chrA01	Undefined	as_event	19297081	19297474	.	+	.	transcript_id "TCONS_00001332,TCONS_00001333"; gene_id "chrA01:19295265-19298662W"; flanks "19297081-,19297474^"; structure "1^3-,2^4-"; splice_chain "19297253^19297325-,19297254^19297326-"; sources "Undefined,Undefined"; NMorMRNA "null"; degree "4"; dimension "2_2";
chrA01	Undefined	as_event	19297474	19297637	.	+	.	transcript_id "TCONS_00001332/TCONS_00001333,TCONS_00001334"; gene_id "chrA01:19295265-19298662W"; flanks "19297474^,19297637^"; structure "1-,2-"; splice_chain "19297533-,19297555-"; sources "Undefined,Undefined"; NMorMRNA "null"; degree "4"; dimension "2_2";
chrA01	Undefined	as_event	19297699	19298035	.	+	.	transcript_id "TCONS_00001332/TCONS_00001333,TCONS_00001334"; gene_id "chrA01:19295265-19298662W"; flanks "19297699-,19298035^"; structure "1^3-,2^4-"; splice_chain "19297800^19297880-,19297810^19297890-"; sources "Undefined,Undefined"; NMorMRNA "null"; degree "4"; dimension "2_2";
chrA01	Undefined	as_event	19351002	19351342	.	+	.	transcript_id "TCONS_00001338,TCONS_00001339"; gene_id "chrA01:19348385-19370074W"; flanks "19351002-,19351342^"; structure "0,1^2-"; splice_chain ",19351083^19351180-"; sources "Undefined,Undefined"; NMorMRNA "null"; degree "4"; dimension "2_2";
chrA01	Undefined	as_event	19659309	19660691	.	+	.	transcript_id "TCONS_00001344,TCONS_00001345"; gene_id "chrA01:19658941-19660876W"; flanks "19659309^,19660691^"; structure "1-3^4-,2-"; splice_chain "19660062-19660506^19660576-,19660066-"; sources "Undefined,Undefined"; NMorMRNA "null"; degree "4"; dimension "2_2";
chrA01	Undefined	as_event	19809885	19810431	.	+	.	transcript_id "TCONS_00001352,TCONS_00001353"; gene_id "chrA01:19807359-19810773W"; flanks "19809885-,19810431^"; structure "0,1^2-"; splice_chain ",19810123^19810213-"; sources "Undefined,Undefined"; NMorMRNA "null"; degree "4"; dimension "2_2";
chrA01	Undefined	as_event	19822850	19823222	.	+	.	transcript_id "TCONS_00001355,TCONS_00001356"; gene_id "chrA01:19821235-19827536W"; flanks "19822850-,19823222^"; structure "0,1^2-"; splice_chain ",19822965^19823054-"; sources "Undefined,Undefined"; NMorMRNA "null"; degree "4"; dimension "2_2";
chrA01	Undefined	as_event	20020053	20020333	.	+	.	transcript_id "TCONS_00001369,TCONS_00001368"; gene_id "chrA01:20018461-20021309W"; flanks "20020053-,20020333^"; structure "0,1^2-"; splice_chain ",20020116^20020194-"; sources "Undefined,Undefined"; NMorMRNA "null"; degree "4"; dimension "2_2";
chrA01	Undefined	as_event	20038599	20039237	.	+	.	transcript_id "TCONS_00001370,TCONS_00001371"; gene_id "chrA01:20038055-20039237W"; flanks "20038599-,20039237]"; structure "0,1^2-"; splice_chain ",20038963^20039041-"; sources "Undefined,Undefined"; NMorMRNA "null"; degree "4"; dimension "2_2";
chrA01	Undefined	as_event	20230217	20230522	.	+	.	transcript_id "TCONS_00001379,TCONS_00001380"; gene_id "chrA01:20229308-20232950W"; flanks "20230217-,20230522^"; structure "0,1^2-"; splice_chain ",20230360^20230427-"; sources "Undefined,Undefined"; NMorMRNA "null"; degree "4"; dimension "2_2";
chrA01	Undefined	as_event	20230601	20230963	.	+	.	transcript_id "TCONS_00001379,TCONS_00001380"; gene_id "chrA01:20229308-20232950W"; flanks "20230601-,20230963^"; structure "0,1^2-"; splice_chain ",20230732^20230811-"; sources "Undefined,Undefined"; NMorMRNA "null"; degree "4"; dimension "2_2";
chrA01	Undefined	as_event	20302777	20303965	.	+	.	transcript_id "TCONS_00001382,TCONS_00001383"; gene_id "chrA01:20302402-20305075W"; flanks "20302777-,20303965^"; structure "0,1^2-"; splice_chain ",20303050^20303590-"; sources "Undefined,Undefined"; NMorMRNA "null"; degree "4"; dimension "2_2";
chrA01	Undefined	as_event	20304058	20304507	.	+	.	transcript_id "TCONS_00001382,TCONS_00001381/TCONS_00001383"; gene_id "chrA01:20302402-20305075W"; flanks "20304058-,20304507^"; structure "0,1^2-"; splice_chain ",20304276^20304369-"; sources "Undefined,Undefined"; NMorMRNA "null"; degree "4"; dimension "2_2";
chrA01	Undefined	as_event	20453509	20454103	.	+	.	transcript_id "TCONS_00001398,TCONS_00001399"; gene_id "chrA01:20452428-20454245W"; flanks "20453509-,20454103]"; structure "0,1^2-"; splice_chain ",20453745^20453825-"; sources "Undefined,Undefined"; NMorMRNA "null"; degree "4"; dimension "2_2";
chrA01	Undefined	as_event	20639358	20639558	.	+	.	transcript_id "TCONS_00001417,TCONS_00001416"; gene_id "chrA01:20638716-20643811W"; flanks "20639358^,20639558^"; structure "1-,2-"; splice_chain "20639447-,20639450-"; sources "Undefined,Undefined"; NMorMRNA "null"; degree "4"; dimension "2_2";
chrA01	Undefined	as_event	20646002	20646721	.	+	.	transcript_id "TCONS_00001418,TCONS_00001420"; gene_id "chrA01:20645688-20650057W"; flanks "20646002-,20646721^"; structure "0,1^2-"; splice_chain ",20646091^20646293-"; sources "Undefined,Undefined"; NMorMRNA "null"; degree "4"; dimension "2_2";
chrA01	Undefined	as_event	20645688	20646721	.	+	.	transcript_id "TCONS_00001418,TCONS_00001420,TCONS_00001419"; gene_id "chrA01:20645688-20650057W"; flanks "20645688[,20646721^"; structure "1^3-,1^3-5^6-,2^4-7^8-"; splice_chain "20645807^20646002-,20645807^20646002-20646091^20646293-,20645817^20646012-20646420^20646591-"; sources "Undefined,Undefined,Undefined"; NMorMRNA "null"; degree "9"; dimension "3_3";
chrA01	Undefined	as_event	20657687	20658115	.	+	.	transcript_id "TCONS_00001423,TCONS_00001422"; gene_id "chrA01:20656727-20659916W"; flanks "20657687-,20658115^"; structure "0,1^2-"; splice_chain ",20657759^20657853-"; sources "Undefined,Undefined"; NMorMRNA "null"; degree "4"; dimension "2_2";
chrA01	Undefined	as_event	20666593	20666785	.	+	.	transcript_id "TCONS_00001424,TCONS_00001425"; gene_id "chrA01:20665573-20668584W"; flanks "20666593^,20666785^"; structure "1-,2-"; splice_chain "20666689-,20666699-"; sources "Undefined,Undefined"; NMorMRNA "null"; degree "4"; dimension "2_2";
chrA01	Undefined	as_event	20667046	20667196	.	+	.	transcript_id "TCONS_00001425,TCONS_00001424"; gene_id "chrA01:20665573-20668584W"; flanks "20667046^,20667196^"; structure "1-,2-"; splice_chain "20667134-,20667136-"; sources "Undefined,Undefined"; NMorMRNA "null"; degree "4"; dimension "2_2";
chrA01	Undefined	as_event	20668352	20668529	.	+	.	transcript_id "TCONS_00001424,TCONS_00001425"; gene_id "chrA01:20665573-20668584W"; flanks "20668352-,20668529-"; structure "1^,2^"; splice_chain "20668448^,20668449^"; sources "Undefined,Undefined"; NMorMRNA "null"; degree "4"; dimension "2_2";
chrA01	Undefined	as_event	20685076	20685537	.	+	.	transcript_id "TCONS_00001429,TCONS_00001430"; gene_id "chrA01:20684381-20685759W"; flanks "20685076-,20685537-"; structure "1^,2^"; splice_chain "20685410^,20685442^"; sources "Undefined,Undefined"; NMorMRNA "null"; degree "4"; dimension "2_2";
chrA01	Undefined	as_event	20694729	20696187	.	+	.	transcript_id "TCONS_00001434,TCONS_00001435"; gene_id "chrA01:20692128-20697350W"; flanks "20694729-,20696187^"; structure "0,1^2-3^4-"; splice_chain ",20695358^20695443-20695607^20695678-"; sources "Undefined,Undefined"; NMorMRNA "null"; degree "4"; dimension "2_2";
chrA01	Undefined	as_event	20839737	20840146	.	+	.	transcript_id "TCONS_00001443,TCONS_00001444"; gene_id "chrA01:20838862-20841214W"; flanks "20839737-,20840146^"; structure "0,1^2-"; splice_chain ",20839814^20839886-"; sources "Undefined,Undefined"; NMorMRNA "null"; degree "4"; dimension "2_2";
chrA01	Undefined	as_event	20872759	20872901	.	+	.	transcript_id "TCONS_00001446,TCONS_00001447"; gene_id "chrA01:20872317-20873833W"; flanks "20872759^,20872901^"; structure "1-,2-"; splice_chain "20872857-,20872864-"; sources "Undefined,Undefined"; NMorMRNA "null"; degree "4"; dimension "2_2";
chrA01	Undefined	as_event	20924120	20926961	.	+	.	transcript_id "TCONS_00001454,TCONS_00001453"; gene_id "chrA01:20924120-20926961W"; flanks "20924120[,20926961]"; structure "0,1^2-"; splice_chain ",20924348^20925046-"; sources "Undefined,Undefined"; NMorMRNA "null"; degree "4"; dimension "2_2";
chrA01	Undefined	as_event	21010152	21010687	.	+	.	transcript_id "TCONS_00001460,TCONS_00001461"; gene_id "chrA01:21005416-21010687W"; flanks "21010152-,21010687]"; structure "0,1^2-"; splice_chain ",21010267^21010356-"; sources "Undefined,Undefined"; NMorMRNA "null"; degree "4"; dimension "2_2";
chrA01	Undefined	as_event	21398888	21399597	.	+	.	transcript_id "TCONS_00001493,TCONS_00001492"; gene_id "chrA01:21397954-21402546W"; flanks "21398888-,21399597-"; structure "1^,2^"; splice_chain "21398942^,21398943^"; sources "Undefined,Undefined"; NMorMRNA "null"; degree "4"; dimension "2_2";
chrA01	Undefined	as_event	21399597	21400222	.	+	.	transcript_id "TCONS_00001493,TCONS_00001492"; gene_id "chrA01:21397954-21402546W"; flanks "21399597-,21400222^"; structure "0,1^2-3^4-"; splice_chain ",21399799^21399872-21399995^21400071-"; sources "Undefined,Undefined"; NMorMRNA "null"; degree "4"; dimension "2_2";
chrA01	Undefined	as_event	21400294	21400588	.	+	.	transcript_id "TCONS_00001493,TCONS_00001492"; gene_id "chrA01:21397954-21402546W"; flanks "21400294-,21400588^"; structure "0,1^2-"; splice_chain ",21400363^21400443-"; sources "Undefined,Undefined"; NMorMRNA "null"; degree "4"; dimension "2_2";
chrA01	Undefined	as_event	21401535	21401960	.	+	.	transcript_id "TCONS_00001493,TCONS_00001492"; gene_id "chrA01:21397954-21402546W"; flanks "21401535-,21401960^"; structure "0,1^2-"; splice_chain ",21401638^21401714-"; sources "Undefined,Undefined"; NMorMRNA "null"; degree "4"; dimension "2_2";
chrA01	Undefined	as_event	21453850	21454014	.	+	.	transcript_id "TCONS_00001496,TCONS_00001497"; gene_id "chrA01:21452232-21458935W"; flanks "21453850-,21454014-"; structure "1^,2^"; splice_chain "21453923^,21453924^"; sources "Undefined,Undefined"; NMorMRNA "null"; degree "4"; dimension "2_2";
chrA01	Undefined	as_event	21454014	21454434	.	+	.	transcript_id "TCONS_00001496,TCONS_00001497"; gene_id "chrA01:21452232-21458935W"; flanks "21454014-,21454434^"; structure "1^3-5^7-,2^4-6^8-"; splice_chain "21454077^21454190-21454255^21454335-,21454078^21454191-21454256^21454336-"; sources "Undefined,Undefined"; NMorMRNA "null"; degree "4"; dimension "2_2";
chrA01	Undefined	as_event	21455171	21455508	.	+	.	transcript_id "TCONS_00001496,TCONS_00001497"; gene_id "chrA01:21452232-21458935W"; flanks "21455171-,21455508-"; structure "1^,2^"; splice_chain "21455255^,21455256^"; sources "Undefined,Undefined"; NMorMRNA "null"; degree "4"; dimension "2_2";
chrA01	Undefined	as_event	21525879	21527180	.	+	.	transcript_id "TCONS_00001501,TCONS_00001500"; gene_id "chrA01:21525879-21528589W"; flanks "21525879[,21527180^"; structure "0,1^2-"; splice_chain ",21526772^21526834-"; sources "Undefined,Undefined"; NMorMRNA "null"; degree "4"; dimension "2_2";
chrA01	Undefined	as_event	21549884	21550141	.	+	.	transcript_id "TCONS_00001502,TCONS_00001503"; gene_id "chrA01:21542058-21550750W"; flanks "21549884-,21550141^"; structure "0,1^2-"; splice_chain ",21549958^21550046-"; sources "Undefined,Undefined"; NMorMRNA "null"; degree "4"; dimension "2_2";
chrA01	Undefined	as_event	21641648	21642542	.	+	.	transcript_id "TCONS_00001511,TCONS_00001512"; gene_id "chrA01:21641071-21644310W"; flanks "21641648^,21642542^"; structure "1-,2-"; splice_chain "21642145-,21642193-"; sources "Undefined,Undefined"; NMorMRNA "null"; degree "4"; dimension "2_2";
chrA01	Undefined	as_event	21643062	21643297	.	+	.	transcript_id "TCONS_00001512,TCONS_00001511/TCONS_00001514"; gene_id "chrA01:21641071-21644310W"; flanks "21643062-,21643297^"; structure "0,1^2-"; splice_chain ",21643133^21643233-"; sources "Undefined,Undefined"; NMorMRNA "null"; degree "4"; dimension "2_2";
chrA01	Undefined	as_event	21643721	21644310	.	+	.	transcript_id "TCONS_00001514,TCONS_00001512"; gene_id "chrA01:21641071-21644310W"; flanks "21643721^,21644310]"; structure "1-,2-"; splice_chain "21643863-,21644056-"; sources "Undefined,Undefined"; NMorMRNA "null"; degree "4"; dimension "2_2";
chrA01	Undefined	as_event	21645729	21646250	.	+	.	transcript_id "TCONS_00001515,TCONS_00001516"; gene_id "chrA01:21644649-21648305W"; flanks "21645729-,21646250^"; structure "0,1^2-"; splice_chain ",21645908^21645981-"; sources "Undefined,Undefined"; NMorMRNA "null"; degree "4"; dimension "2_2";
chrA01	Undefined	as_event	21646607	21647365	.	+	.	transcript_id "TCONS_00001516,TCONS_00001515"; gene_id "chrA01:21644649-21648305W"; flanks "21646607-,21647365-"; structure "1^,2^"; splice_chain "21646855^,21646927^"; sources "Undefined,Undefined"; NMorMRNA "null"; degree "4"; dimension "2_2";
chrA01	Undefined	as_event	21756552	21757015	.	+	.	transcript_id "TCONS_00001530,TCONS_00001531"; gene_id "chrA01:21755450-21757376W"; flanks "21756552-,21757015^"; structure "0,1^2-"; splice_chain ",21756634^21756721-"; sources "Undefined,Undefined"; NMorMRNA "null"; degree "4"; dimension "2_2";
chrA01	Undefined	as_event	21810262	21810585	.	+	.	transcript_id "TCONS_00001534,TCONS_00001533"; gene_id "chrA01:21808736-21811576W"; flanks "21810262-,21810585^"; structure "0,1^2-"; splice_chain ",21810369^21810483-"; sources "Undefined,Undefined"; NMorMRNA "null"; degree "4"; dimension "2_2";
chrA01	Undefined	as_event	21866414	21866796	.	+	.	transcript_id "TCONS_00001539,TCONS_00001540"; gene_id "chrA01:21863110-21867080W"; flanks "21866414-,21866796^"; structure "0,1^2-"; splice_chain ",21866570^21866669-"; sources "Undefined,Undefined"; NMorMRNA "null"; degree "4"; dimension "2_2";
chrA01	Undefined	as_event	21887680	21888153	.	+	.	transcript_id "TCONS_00001543,TCONS_00001542"; gene_id "chrA01:21886892-21888153W"; flanks "21887680-,21888153]"; structure "1^3-,2^4-"; splice_chain "21887922^21888037-,21887924^21888039-"; sources "Undefined,Undefined"; NMorMRNA "null"; degree "4"; dimension "2_2";
chrA01	Undefined	as_event	21962580	21962833	.	+	.	transcript_id "TCONS_00001544,TCONS_00001545"; gene_id "chrA01:21962190-21964058W"; flanks "21962580-,21962833^"; structure "0,1^2-"; splice_chain ",21962659^21962743-"; sources "Undefined,Undefined"; NMorMRNA "null"; degree "4"; dimension "2_2";
chrA01	Undefined	as_event	21976261	21977137	.	+	.	transcript_id "TCONS_00001548,TCONS_00001549"; gene_id "chrA01:21975272-21977137W"; flanks "21976261-,21977137]"; structure "1^3-,2^4-"; splice_chain "21976387^21976534-,21976397^21976544-"; sources "Undefined,Undefined"; NMorMRNA "null"; degree "4"; dimension "2_2";
chrA01	Undefined	as_event	21984817	21985172	.	+	.	transcript_id "TCONS_00001550,TCONS_00001551"; gene_id "chrA01:21984070-21985172W"; flanks "21984817-,21985172]"; structure "0,1^2-"; splice_chain ",21984882^21984986-"; sources "Undefined,Undefined"; NMorMRNA "null"; degree "4"; dimension "2_2";
chrA01	Undefined	as_event	21988464	21988708	.	+	.	transcript_id "TCONS_00001552,TCONS_00001553"; gene_id "chrA01:21988080-21989603W"; flanks "21988464-,21988708^"; structure "0,1^2-"; splice_chain ",21988515^21988641-"; sources "Undefined,Undefined"; NMorMRNA "null"; degree "4"; dimension "2_2";
chrA01	Undefined	as_event	22001178	22001405	.	+	.	transcript_id "TCONS_00001557,TCONS_00001555/TCONS_00001556"; gene_id "chrA01:21997937-22004285W"; flanks "22001178-,22001405^"; structure "0,1^2-"; splice_chain ",22001246^22001328-"; sources "Undefined,Undefined"; NMorMRNA "null"; degree "4"; dimension "2_2";
chrA01	Undefined	as_event	22001488	22001820	.	+	.	transcript_id "TCONS_00001556,TCONS_00001557"; gene_id "chrA01:21997937-22004285W"; flanks "22001488-,22001820-"; structure "1^,2^"; splice_chain "22001583^,22001585^"; sources "Undefined,Undefined"; NMorMRNA "null"; degree "4"; dimension "2_2";
chrA01	Undefined	as_event	22001488	22001890	.	+	.	transcript_id "TCONS_00001556,TCONS_00001555,TCONS_00001557"; gene_id "chrA01:21997937-22004285W"; flanks "22001488-,22001890^"; structure "1^4-,2^5-,3^4-"; splice_chain "22001583^22001820-,22001584^22001821-,22001585^22001820-"; sources "Undefined,Undefined,Undefined"; NMorMRNA "null"; degree "9"; dimension "3_3";
chrA01	Undefined	as_event	22002100	22002314	.	+	.	transcript_id "TCONS_00001556/TCONS_00001557,TCONS_00001555"; gene_id "chrA01:21997937-22004285W"; flanks "22002100^,22002314^"; structure "1-,2-"; splice_chain "22002221-,22002226-"; sources "Undefined,Undefined"; NMorMRNA "null"; degree "4"; dimension "2_2";
chrA01	Undefined	as_event	22002858	22003261	.	+	.	transcript_id "TCONS_00001555/TCONS_00001557,TCONS_00001556"; gene_id "chrA01:21997937-22004285W"; flanks "22002858-,22003261^"; structure "1^3-,2^4-"; splice_chain "22003051^22003147-,22003061^22003157-"; sources "Undefined,Undefined"; NMorMRNA "null"; degree "4"; dimension "2_2";
chrA01	Undefined	as_event	22003705	22004003	.	+	.	transcript_id "TCONS_00001557,TCONS_00001556,TCONS_00001555"; gene_id "chrA01:21997937-22004285W"; flanks "22003705-,22004003^"; structure "1^4-,2^5-,3^6-"; splice_chain "22003812^22003894-,22003813^22003895-,22003814^22003896-"; sources "Undefined,Undefined,Undefined"; NMorMRNA "null"; degree "9"; dimension "3_3";
chrA01	Undefined	as_event	22220806	22221124	.	+	.	transcript_id "TCONS_00001572,TCONS_00001571"; gene_id "chrA01:22220806-22222624W"; flanks "22220806[,22221124^"; structure "0,1^2-"; splice_chain ",22220969^22221064-"; sources "Undefined,Undefined"; NMorMRNA "null"; degree "4"; dimension "2_2";
chrA01	Undefined	as_event	22222217	22222624	.	+	.	transcript_id "TCONS_00001572,TCONS_00001571"; gene_id "chrA01:22220806-22222624W"; flanks "22222217-,22222624]"; structure "0,1^2-"; splice_chain ",22222273^22222363-"; sources "Undefined,Undefined"; NMorMRNA "null"; degree "4"; dimension "2_2";
chrA01	Undefined	as_event	22345669	22348806	.	+	.	transcript_id "TCONS_00001574,TCONS_00001575"; gene_id "chrA01:22344100-22350620W"; flanks "22345669^,22348806-"; structure "1-2^3-4^,5-6^7-8^"; splice_chain "22345773-22345886^22346039-22346078^,22348087-22348200^22348353-22348392^"; sources "Undefined,Undefined"; NMorMRNA "null"; degree "4"; dimension "2_2";
chrA01	Undefined	as_event	22621848	22622520	.	+	.	transcript_id "TCONS_00001591,TCONS_00001592"; gene_id "chrA01:22619029-22624207W"; flanks "22621848-,22622520^"; structure "1^3-,2^4-"; splice_chain "22621951^22622035-,22621966^22622050-"; sources "Undefined,Undefined"; NMorMRNA "null"; degree "4"; dimension "2_2";
chrA01	Undefined	as_event	22749281	22749759	.	+	.	transcript_id "TCONS_00001598,TCONS_00001599"; gene_id "chrA01:22747337-22750134W"; flanks "22749281-,22749759^"; structure "0,1^2-"; splice_chain ",22749566^22749636-"; sources "Undefined,Undefined"; NMorMRNA "null"; degree "4"; dimension "2_2";
chrA01	Undefined	as_event	22792219	22792927	.	+	.	transcript_id "TCONS_00001607,TCONS_00001608"; gene_id "chrA01:22792219-22795228W"; flanks "22792219[,22792927^"; structure "0,1^2-"; splice_chain ",22792700^22792799-"; sources "Undefined,Undefined"; NMorMRNA "null"; degree "4"; dimension "2_2";
chrA01	Undefined	as_event	22933059	22933293	.	+	.	transcript_id "TCONS_00001610,TCONS_00001611"; gene_id "chrA01:22931800-22935730W"; flanks "22933059^,22933293^"; structure "1-,2-"; splice_chain "22933139-,22933199-"; sources "Undefined,Undefined"; NMorMRNA "null"; degree "4"; dimension "2_2";
chrA01	Undefined	as_event	22934118	22934569	.	+	.	transcript_id "TCONS_00001611,TCONS_00001610"; gene_id "chrA01:22931800-22935730W"; flanks "22934118-,22934569^"; structure "1^3-,2^4-"; splice_chain "22934248^22934395-,22934249^22934396-"; sources "Undefined,Undefined"; NMorMRNA "null"; degree "4"; dimension "2_2";
chrA01	Undefined	as_event	22952061	22953539	.	+	.	transcript_id "TCONS_00001616,TCONS_00001615"; gene_id "chrA01:22951050-22953539W"; flanks "22952061-,22953539]"; structure "1^3-,2^4-"; splice_chain "22952614^22952712-,22952615^22952713-"; sources "Undefined,Undefined"; NMorMRNA "null"; degree "4"; dimension "2_2";
chrA01	Undefined	as_event	23040867	23041344	.	+	.	transcript_id "TCONS_00001618/TCONS_00001619,TCONS_00001620"; gene_id "chrA01:23040154-23042468W"; flanks "23040867-,23041344^"; structure "0,1^2-"; splice_chain ",23041130^23041207-"; sources "Undefined,Undefined"; NMorMRNA "null"; degree "4"; dimension "2_2";
chrA01	Undefined	as_event	23041574	23041696	.	+	.	transcript_id "TCONS_00001620/TCONS_00001621,TCONS_00001619"; gene_id "chrA01:23040154-23042468W"; flanks "23041574-,23041696-"; structure "1^,2^"; splice_chain "23041623^,23041630^"; sources "Undefined,Undefined"; NMorMRNA "null"; degree "4"; dimension "2_2";
chrA01	Undefined	as_event	23041425	23041755	.	+	.	transcript_id "TCONS_00001620/TCONS_00001621,TCONS_00001619,TCONS_00001618"; gene_id "chrA01:23040154-23042468W"; flanks "23041425-,23041755^"; structure "1^3-5^8-,1^3-7^8-,2^4-6^9-"; splice_chain "23041476^23041574-23041623^23041696-,23041476^23041574-23041630^23041696-,23041478^23041576-23041625^23041698-"; sources "Undefined,Undefined,Undefined"; NMorMRNA "null"; degree "9"; dimension "3_3";
chrA01	Undefined	as_event	23041990	23042468	.	+	.	transcript_id "TCONS_00001620,TCONS_00001618/TCONS_00001621,TCONS_00001619"; gene_id "chrA01:23040154-23042468W"; flanks "23041990-,23042468]"; structure "0,1^3-,2^4-"; splice_chain ",23042139^23042209-,23042149^23042219-"; sources "Undefined,Undefined,Undefined"; NMorMRNA "null"; degree "9"; dimension "3_3";
chrA01	Undefined	as_event	23045028	23045596	.	+	.	transcript_id "TCONS_00001622/TCONS_00001623,TCONS_00001624"; gene_id "chrA01:23043650-23046218W"; flanks "23045028-,23045596^"; structure "1^3-5^7-,2^4-6^8-"; splice_chain "23045114^23045215-23045271^23045358-,23045115^23045216-23045272^23045359-"; sources "Undefined,Undefined"; NMorMRNA "null"; degree "4"; dimension "2_2";
chrA01	Undefined	as_event	23256010	23256575	.	+	.	transcript_id "TCONS_00001628,TCONS_00001629"; gene_id "chrA01:23256010-23257283W"; flanks "23256010[,23256575^"; structure "1^3-,2^4-"; splice_chain "23256257^23256364-,23256267^23256374-"; sources "Undefined,Undefined"; NMorMRNA "null"; degree "4"; dimension "2_2";
chrA01	Undefined	as_event	147	512	.	-	.	transcript_id "TCONS_00001634,TCONS_00001633,TCONS_00001632"; gene_id "chrA01:140-512C"; flanks "512[,147]"; structure "1^4-,2^5-,3^6-"; splice_chain "443^236-,438^231-,436^229-"; sources "Undefined,Undefined,Undefined"; NMorMRNA "null"; degree "9"; dimension "3_3";
chrA01	Undefined	as_event	3665	3855	.	-	.	transcript_id "TCONS_00001637,TCONS_00001636"; gene_id "chrA01:2677-5575C"; flanks "3855-,3665-"; structure "1^,2^"; splice_chain "3764^,3760^"; sources "Undefined,Undefined"; NMorMRNA "null"; degree "4"; dimension "2_2";
chrA01	Undefined	as_event	172752	174289	.	-	.	transcript_id "TCONS_00001645,TCONS_00001646"; gene_id "chrA01:172752-174984C"; flanks "174289-,172752]"; structure "0,1^2-"; splice_chain ",174037^173582-"; sources "Undefined,Undefined"; NMorMRNA "null"; degree "4"; dimension "2_2";
chrA01	Undefined	as_event	215081	215269	.	-	.	transcript_id "TCONS_00001650,TCONS_00001649"; gene_id "chrA01:214943-217182C"; flanks "215269-,215081-"; structure "1^,2^"; splice_chain "215162^,215161^"; sources "Undefined,Undefined"; NMorMRNA "null"; degree "4"; dimension "2_2";
chrA01	Undefined	as_event	264970	265493	.	-	.	transcript_id "TCONS_00001653,TCONS_00001654"; gene_id "chrA01:264487-266329C"; flanks "265493^,264970^"; structure "1-,2-"; splice_chain "265406-,265372-"; sources "Undefined,Undefined"; NMorMRNA "null"; degree "4"; dimension "2_2";
chrA01	Undefined	as_event	332773	333137	.	-	.	transcript_id "TCONS_00001661,TCONS_00001660"; gene_id "chrA01:332599-333531C"; flanks "333137-,332773]"; structure "0,1^2-"; splice_chain ",333036^332949-"; sources "Undefined,Undefined"; NMorMRNA "null"; degree "4"; dimension "2_2";
chrA01	Undefined	as_event	384537	385714	.	-	.	transcript_id "TCONS_00001665,TCONS_00001664"; gene_id "chrA01:384537-389465C"; flanks "385714-,384537]"; structure "0,1^2-"; splice_chain ",385304^385200-"; sources "Undefined,Undefined"; NMorMRNA "null"; degree "4"; dimension "2_2";
chrA01	Undefined	as_event	445273	445780	.	-	.	transcript_id "TCONS_00001668,TCONS_00001670"; gene_id "chrA01:444997-446790C"; flanks "445780-,445273^"; structure "0,1^2-"; splice_chain ",445423^445354-"; sources "Undefined,Undefined"; NMorMRNA "null"; degree "4"; dimension "2_2";
chrA01	Undefined	as_event	444997	445780	.	-	.	transcript_id "TCONS_00001669,TCONS_00001670,TCONS_00001668"; gene_id "chrA01:444997-446790C"; flanks "445780-,444997]"; structure "0,1^2-3^4-,3^4-"; splice_chain ",445423^445354-445273^445204-,445273^445204-"; sources "Undefined,Undefined,Undefined"; NMorMRNA "null"; degree "9"; dimension "3_3";
chrA01	Undefined	as_event	451339	451674	.	-	.	transcript_id "TCONS_00001673,TCONS_00001671/TCONS_00001672"; gene_id "chrA01:449007-452172C"; flanks "451674-,451339^"; structure "0,1^2-"; splice_chain ",451526^451414-"; sources "Undefined,Undefined"; NMorMRNA "null"; degree "4"; dimension "2_2";
chrA01	Undefined	as_event	450645	450836	.	-	.	transcript_id "TCONS_00001672/TCONS_00001673,TCONS_00001671"; gene_id "chrA01:449007-452172C"; flanks "450836-,450645-"; structure "1^,2^"; splice_chain "450727^,450726^"; sources "Undefined,Undefined"; NMorMRNA "null"; degree "4"; dimension "2_2";
chrA01	Undefined	as_event	450016	450517	.	-	.	transcript_id "TCONS_00001671/TCONS_00001673,TCONS_00001672"; gene_id "chrA01:449007-452172C"; flanks "450517-,450016^"; structure "0,1^2-"; splice_chain ",450323^450117-"; sources "Undefined,Undefined"; NMorMRNA "null"; degree "4"; dimension "2_2";
chrA01	Undefined	as_event	449230	449718	.	-	.	transcript_id "TCONS_00001671/TCONS_00001673,TCONS_00001672"; gene_id "chrA01:449007-452172C"; flanks "449718-,449230^"; structure "0,1^2-"; splice_chain ",449577^449376-"; sources "Undefined,Undefined"; NMorMRNA "null"; degree "4"; dimension "2_2";
chrA01	Undefined	as_event	496948	497557	.	-	.	transcript_id "TCONS_00001677,TCONS_00001676"; gene_id "chrA01:496862-498002C"; flanks "497557-,496948^"; structure "0,1^2-3^4-"; splice_chain ",497318^497245-497159^497077-"; sources "Undefined,Undefined"; NMorMRNA "null"; degree "4"; dimension "2_2";
chrA01	Undefined	as_event	515696	516713	.	-	.	transcript_id "TCONS_00001682,TCONS_00001681"; gene_id "chrA01:514599-516713C"; flanks "516713[,515696^"; structure "0,1^2-"; splice_chain ",515987^515908-"; sources "Undefined,Undefined"; NMorMRNA "null"; degree "4"; dimension "2_2";
chrA01	Undefined	as_event	515513	515696	.	-	.	transcript_id "TCONS_00001680,TCONS_00001681/TCONS_00001682"; gene_id "chrA01:514599-516713C"; flanks "515696^,515513^"; structure "1-,2-"; splice_chain "515618-,515616-"; sources "Undefined,Undefined"; NMorMRNA "null"; degree "4"; dimension "2_2";
chrA01	Undefined	as_event	575897	576111	.	-	.	transcript_id "TCONS_00001687,TCONS_00001688"; gene_id "chrA01:574955-578144C"; flanks "576111-,575897^"; structure "0,1^2-"; splice_chain ",576031^575951-"; sources "Undefined,Undefined"; NMorMRNA "null"; degree "4"; dimension "2_2";
chrA01	Undefined	as_event	755900	756141	.	-	.	transcript_id "TCONS_00001696,TCONS_00001695"; gene_id "chrA01:754827-760413C"; flanks "756141-,755900^"; structure "0,1^2-"; splice_chain ",756025^755953-"; sources "Undefined,Undefined"; NMorMRNA "null"; degree "4"; dimension "2_2";
chrA01	Undefined	as_event	875521	876156	.	-	.	transcript_id "TCONS_00001703,TCONS_00001704"; gene_id "chrA01:874669-878072C"; flanks "876156-,875521^"; structure "0,1^2-"; splice_chain ",876066^875592-"; sources "Undefined,Undefined"; NMorMRNA "null"; degree "4"; dimension "2_2";
chrA01	Undefined	as_event	885136	885571	.	-	.	transcript_id "TCONS_00001705,TCONS_00001706"; gene_id "chrA01:884136-886758C"; flanks "885571-,885136^"; structure "0,1^2-"; splice_chain ",885347^885271-"; sources "Undefined,Undefined"; NMorMRNA "null"; degree "4"; dimension "2_2";
chrA01	Undefined	as_event	936620	936937	.	-	.	transcript_id "TCONS_00001715,TCONS_00001714"; gene_id "chrA01:935793-937903C"; flanks "936937-,936620^"; structure "0,1^2-"; splice_chain ",936797^936708-"; sources "Undefined,Undefined"; NMorMRNA "null"; degree "4"; dimension "2_2";
chrA01	Undefined	as_event	1032162	1032345	.	-	.	transcript_id "TCONS_00001725,TCONS_00001726"; gene_id "chrA01:1031588-1032647C"; flanks "1032345^,1032162^"; structure "1-,2-"; splice_chain "1032291-,1032273-"; sources "Undefined,Undefined"; NMorMRNA "null"; degree "4"; dimension "2_2";
chrA01	Undefined	as_event	1031588	1031858	.	-	.	transcript_id "TCONS_00001725,TCONS_00001726"; gene_id "chrA01:1031588-1032647C"; flanks "1031858-,1031588]"; structure "1^3-,2^4-"; splice_chain "1031788^1031675-,1031783^1031670-"; sources "Undefined,Undefined"; NMorMRNA "null"; degree "4"; dimension "2_2";
chrA01	Undefined	as_event	1035546	1036207	.	-	.	transcript_id "TCONS_00001729,TCONS_00001727/TCONS_00001728"; gene_id "chrA01:1035170-1038351C"; flanks "1036207-,1035546^"; structure "0,1^2-3^4-"; splice_chain ",1036092^1036006-1035839^1035770-"; sources "Undefined,Undefined"; NMorMRNA "null"; degree "4"; dimension "2_2";
chrA01	Undefined	as_event	1035170	1035466	.	-	.	transcript_id "TCONS_00001727/TCONS_00001729,TCONS_00001728"; gene_id "chrA01:1035170-1038351C"; flanks "1035466-,1035170]"; structure "0,1^2-"; splice_chain ",1035354^1035274-"; sources "Undefined,Undefined"; NMorMRNA "null"; degree "4"; dimension "2_2";
chrA01	Undefined	as_event	1136836	1137161	.	-	.	transcript_id "TCONS_00001732,TCONS_00001733"; gene_id "chrA01:1135195-1137320C"; flanks "1137161-,1136836^"; structure "0,1^2-"; splice_chain ",1137058^1136950-"; sources "Undefined,Undefined"; NMorMRNA "null"; degree "4"; dimension "2_2";
chrA01	Undefined	as_event	1172956	1173167	.	-	.	transcript_id "TCONS_00001739,TCONS_00001740"; gene_id "chrA01:1171219-1174369C"; flanks "1173167^,1172956^"; structure "1-,2-"; splice_chain "1173068-,1173067-"; sources "Undefined,Undefined"; NMorMRNA "null"; degree "4"; dimension "2_2";
chrA01	Undefined	as_event	1264761	1264977	.	-	.	transcript_id "TCONS_00001749,TCONS_00001750"; gene_id "chrA01:1262713-1265517C"; flanks "1264977-,1264761^"; structure "0,1^2-"; splice_chain ",1264935^1264850-"; sources "Undefined,Undefined"; NMorMRNA "null"; degree "4"; dimension "2_2";
chrA01	Undefined	as_event	1378601	1379857	.	-	.	transcript_id "TCONS_00001770,TCONS_00001771"; gene_id "chrA01:1374653-1380673C"; flanks "1379857^,1378601^"; structure "1-,2-"; splice_chain "1379566-,1379523-"; sources "Undefined,Undefined"; NMorMRNA "null"; degree "4"; dimension "2_2";
chrA01	Undefined	as_event	1387598	1387742	.	-	.	transcript_id "TCONS_00001773,TCONS_00001774"; gene_id "chrA01:1387012-1391294C"; flanks "1387742^,1387598^"; structure "1-,2-"; splice_chain "1387669-,1387657-"; sources "Undefined,Undefined"; NMorMRNA "null"; degree "4"; dimension "2_2";
chrA01	Undefined	as_event	1454643	1455216	.	-	.	transcript_id "TCONS_00001782,TCONS_00001783"; gene_id "chrA01:1450429-1457794C"; flanks "1455216-,1454643^"; structure "0,1^2-"; splice_chain ",1455186^1454695-"; sources "Undefined,Undefined"; NMorMRNA "null"; degree "4"; dimension "2_2";
chrA01	Undefined	as_event	1453020	1453496	.	-	.	transcript_id "TCONS_00001781,TCONS_00001782/TCONS_00001783"; gene_id "chrA01:1450429-1457794C"; flanks "1453496-,1453020^"; structure "0,1^2-"; splice_chain ",1453451^1453359-"; sources "Undefined,Undefined"; NMorMRNA "null"; degree "4"; dimension "2_2";
chrA01	Undefined	as_event	1475876	1476141	.	-	.	transcript_id "TCONS_00001788,TCONS_00001787"; gene_id "chrA01:1474557-1479049C"; flanks "1476141^,1475876^"; structure "1-,2-"; splice_chain "1476036-,1476033-"; sources "Undefined,Undefined"; NMorMRNA "null"; degree "4"; dimension "2_2";
chrA01	Undefined	as_event	1481959	1482199	.	-	.	transcript_id "TCONS_00001790,TCONS_00001789"; gene_id "chrA01:1479456-1485939C"; flanks "1482199-,1481959^"; structure "0,1^2-"; splice_chain ",1482120^1482043-"; sources "Undefined,Undefined"; NMorMRNA "null"; degree "4"; dimension "2_2";
chrA01	Undefined	as_event	1481653	1481882	.	-	.	transcript_id "TCONS_00001790,TCONS_00001789"; gene_id "chrA01:1479456-1485939C"; flanks "1481882-,1481653^"; structure "0,1^2-"; splice_chain ",1481791^1481721-"; sources "Undefined,Undefined"; NMorMRNA "null"; degree "4"; dimension "2_2";
chrA01	Undefined	as_event	1510257	1511365	.	-	.	transcript_id "TCONS_00001792,TCONS_00001791"; gene_id "chrA01:1508463-1511365C"; flanks "1511365[,1510257^"; structure "0,1^2-3^4-"; splice_chain ",1510994^1510890-1510609^1510540-"; sources "Undefined,Undefined"; NMorMRNA "null"; degree "4"; dimension "2_2";
chrA01	Undefined	as_event	1512382	1512754	.	-	.	transcript_id "TCONS_00001796,TCONS_00001794"; gene_id "chrA01:1511717-1513093C"; flanks "1512754-,1512382^"; structure "0,1^2-"; splice_chain ",1512558^1512480-"; sources "Undefined,Undefined"; NMorMRNA "null"; degree "4"; dimension "2_2";
chrA01	Undefined	as_event	1512199	1512754	.	-	.	transcript_id "TCONS_00001795,TCONS_00001794,TCONS_00001796"; gene_id "chrA01:1511717-1513093C"; flanks "1512754-,1512199^"; structure "0,1^2-3^4-,3^4-"; splice_chain ",1512558^1512480-1512382^1512250-,1512382^1512250-"; sources "Undefined,Undefined,Undefined"; NMorMRNA "null"; degree "9"; dimension "3_3";
chrA01	Undefined	as_event	1572903	1573521	.	-	.	transcript_id "TCONS_00001802,TCONS_00001803"; gene_id "chrA01:1572047-1573521C"; flanks "1573521[,1572903^"; structure "1^3-,2^4-"; splice_chain "1573297^1573073-,1573295^1573071-"; sources "Undefined,Undefined"; NMorMRNA "null"; degree "4"; dimension "2_2";
chrA01	Undefined	as_event	1574894	1578598	.	-	.	transcript_id "TCONS_00001804,TCONS_00001805"; gene_id "chrA01:1574894-1578598C"; flanks "1578598[,1574894]"; structure "1^2-,3^4-"; splice_chain "1576400^1576317-,1575998^1575827-"; sources "Undefined,Undefined"; NMorMRNA "null"; degree "4"; dimension "2_2";
chrA01	Undefined	as_event	1664410	1664864	.	-	.	transcript_id "TCONS_00001819,TCONS_00001818"; gene_id "chrA01:1663534-1666706C"; flanks "1664864-,1664410^"; structure "0,1^2-"; splice_chain ",1664742^1664669-"; sources "Undefined,Undefined"; NMorMRNA "null"; degree "4"; dimension "2_2";
chrA01	Undefined	as_event	1741488	1741778	.	-	.	transcript_id "TCONS_00001825,TCONS_00001824"; gene_id "chrA01:1740907-1742882C"; flanks "1741778-,1741488^"; structure "0,1^2-"; splice_chain ",1741754^1741608-"; sources "Undefined,Undefined"; NMorMRNA "null"; degree "4"; dimension "2_2";
chrA01	Undefined	as_event	1754795	1755107	.	-	.	transcript_id "TCONS_00001826,TCONS_00001827"; gene_id "chrA01:1753943-1755250C"; flanks "1755107^,1754795^"; structure "1-,2-"; splice_chain "1754973-,1754950-"; sources "Undefined,Undefined"; NMorMRNA "null"; degree "4"; dimension "2_2";
chrA01	Undefined	as_event	1853235	1853514	.	-	.	transcript_id "TCONS_00001834,TCONS_00001833"; gene_id "chrA01:1850280-1854226C"; flanks "1853514-,1853235^"; structure "0,1^2-"; splice_chain ",1853404^1853318-"; sources "Undefined,Undefined"; NMorMRNA "null"; degree "4"; dimension "2_2";
chrA01	Undefined	as_event	1852916	1853140	.	-	.	transcript_id "TCONS_00001834,TCONS_00001833"; gene_id "chrA01:1850280-1854226C"; flanks "1853140-,1852916^"; structure "0,1^2-"; splice_chain ",1853069^1852972-"; sources "Undefined,Undefined"; NMorMRNA "null"; degree "4"; dimension "2_2";
chrA01	Undefined	as_event	1896770	1897093	.	-	.	transcript_id "TCONS_00001840,TCONS_00001841"; gene_id "chrA01:1895766-1897707C"; flanks "1897093-,1896770^"; structure "0,1^2-"; splice_chain ",1896947^1896865-"; sources "Undefined,Undefined"; NMorMRNA "null"; degree "4"; dimension "2_2";
chrA01	Undefined	as_event	1972489	1972714	.	-	.	transcript_id "TCONS_00001847,TCONS_00001848"; gene_id "chrA01:1971356-1974723C"; flanks "1972714-,1972489^"; structure "0,1^2-"; splice_chain ",1972628^1972559-"; sources "Undefined,Undefined"; NMorMRNA "null"; degree "4"; dimension "2_2";
chrA01	Undefined	as_event	1983119	1983510	.	-	.	transcript_id "TCONS_00001849/TCONS_00001850,TCONS_00001851"; gene_id "chrA01:1975386-1986475C"; flanks "1983510-,1983119^"; structure "1^3-,2^4-"; splice_chain "1983407^1983321-,1983405^1983319-"; sources "Undefined,Undefined"; NMorMRNA "null"; degree "4"; dimension "2_2";
chrA01	Undefined	as_event	1982228	1982776	.	-	.	transcript_id "TCONS_00001849/TCONS_00001850,TCONS_00001851"; gene_id "chrA01:1975386-1986475C"; flanks "1982776^,1982228^"; structure "1-,2-"; splice_chain "1982389-,1982385-"; sources "Undefined,Undefined"; NMorMRNA "null"; degree "4"; dimension "2_2";
chrA01	Undefined	as_event	1978218	1979682	.	-	.	transcript_id "TCONS_00001850,TCONS_00001849/TCONS_00001851"; gene_id "chrA01:1975386-1986475C"; flanks "1979682-,1978218^"; structure "1^3-,2^4-"; splice_chain "1978570^1978417-,1978568^1978415-"; sources "Undefined,Undefined"; NMorMRNA "null"; degree "4"; dimension "2_2";
chrA01	Undefined	as_event	1987323	1987926	.	-	.	transcript_id "TCONS_00001853,TCONS_00001852"; gene_id "chrA01:1986761-1988542C"; flanks "1987926-,1987323^"; structure "0,1^2-"; splice_chain ",1987796^1987467-"; sources "Undefined,Undefined"; NMorMRNA "null"; degree "4"; dimension "2_2";
chrA01	Undefined	as_event	2008346	2008864	.	-	.	transcript_id "TCONS_00001857/TCONS_00001858,TCONS_00001855,TCONS_00001856"; gene_id "chrA01:2005646-2008864C"; flanks "2008864[,2008346^"; structure "0,1^3-,2^4-"; splice_chain ",2008546^2008479-,2008545^2008478-"; sources "Undefined,Undefined,Undefined"; NMorMRNA "null"; degree "9"; dimension "3_3";
chrA01	Undefined	as_event	2007633	2007908	.	-	.	transcript_id "TCONS_00001855/TCONS_00001856/TCONS_00001858,TCONS_00001857"; gene_id "chrA01:2005646-2008864C"; flanks "2007908-,2007633^"; structure "0,1^2-"; splice_chain ",2007882^2007786-"; sources "Undefined,Undefined"; NMorMRNA "null"; degree "4"; dimension "2_2";
chrA01	Undefined	as_event	2006225	2006483	.	-	.	transcript_id "TCONS_00001857/TCONS_00001858,TCONS_00001855/TCONS_00001856"; gene_id "chrA01:2005646-2008864C"; flanks "2006483-,2006225^"; structure "0,1^2-"; splice_chain ",2006419^2006322-"; sources "Undefined,Undefined"; NMorMRNA "null"; degree "4"; dimension "2_2";
chrA01	Undefined	as_event	2046426	2046617	.	-	.	transcript_id "TCONS_00001864,TCONS_00001865"; gene_id "chrA01:2046168-2047202C"; flanks "2046617-,2046426^"; structure "0,1^2-"; splice_chain ",2046561^2046477-"; sources "Undefined,Undefined"; NMorMRNA "null"; degree "4"; dimension "2_2";
chrA01	Undefined	as_event	2069550	2069820	.	-	.	transcript_id "TCONS_00001867,TCONS_00001868/TCONS_00001869"; gene_id "chrA01:2069093-2070326C"; flanks "2069820-,2069550^"; structure "0,1^2-"; splice_chain ",2069767^2069612-"; sources "Undefined,Undefined"; NMorMRNA "null"; degree "4"; dimension "2_2";
chrA01	Undefined	as_event	2069093	2069428	.	-	.	transcript_id "TCONS_00001868,TCONS_00001867/TCONS_00001869"; gene_id "chrA01:2069093-2070326C"; flanks "2069428-,2069093]"; structure "0,1^2-"; splice_chain ",2069366^2069287-"; sources "Undefined,Undefined"; NMorMRNA "null"; degree "4"; dimension "2_2";
chrA01	Undefined	as_event	2080297	2080539	.	-	.	transcript_id "TCONS_00001875,TCONS_00001874/TCONS_00001876"; gene_id "chrA01:2077435-2081144C"; flanks "2080539-,2080297^"; structure "0,1^2-"; splice_chain ",2080461^2080372-"; sources "Undefined,Undefined"; NMorMRNA "null"; degree "4"; dimension "2_2";
chrA01	Undefined	as_event	2079391	2079760	.	-	.	transcript_id "TCONS_00001874/TCONS_00001875,TCONS_00001876"; gene_id "chrA01:2077435-2081144C"; flanks "2079760^,2079391^"; structure "1-,2-"; splice_chain "2079600-,2079576-"; sources "Undefined,Undefined"; NMorMRNA "null"; degree "4"; dimension "2_2";
chrA01	Undefined	as_event	2078775	2078980	.	-	.	transcript_id "TCONS_00001874/TCONS_00001875/TCONS_00001876,TCONS_00001873"; gene_id "chrA01:2077435-2081144C"; flanks "2078980-,2078775-"; structure "1^,2^"; splice_chain "2078863^,2078862^"; sources "Undefined,Undefined"; NMorMRNA "null"; degree "4"; dimension "2_2";
chrA01	Undefined	as_event	2078009	2078362	.	-	.	transcript_id "TCONS_00001875,TCONS_00001873/TCONS_00001874"; gene_id "chrA01:2077435-2081144C"; flanks "2078362-,2078009^"; structure "0,1^2-"; splice_chain ",2078207^2078125-"; sources "Undefined,Undefined"; NMorMRNA "null"; degree "4"; dimension "2_2";
chrA01	Undefined	as_event	2077918	2078125	.	-	.	transcript_id "TCONS_00001873/TCONS_00001874,TCONS_00001876"; gene_id "chrA01:2077435-2081144C"; flanks "2078125-,2077918-"; structure "1^,2^"; splice_chain "2078009^,2078008^"; sources "Undefined,Undefined"; NMorMRNA "null"; degree "4"; dimension "2_2";
chrA01	Undefined	as_event	2077918	2078362	.	-	.	transcript_id "TCONS_00001873/TCONS_00001874,TCONS_00001876,TCONS_00001875"; gene_id "chrA01:2077435-2081144C"; flanks "2078362-,2077918-"; structure "1^2-3^,1^2-4^,3^"; splice_chain "2078207^2078125-2078009^,2078207^2078125-2078008^,2078009^"; sources "Undefined,Undefined,Undefined"; NMorMRNA "null"; degree "9"; dimension "3_3";
chrA01	Undefined	as_event	2083827	2083994	.	-	.	transcript_id "TCONS_00001877,TCONS_00001878"; gene_id "chrA01:2083216-2086330C"; flanks "2083994-,2083827-"; structure "1^,2^"; splice_chain "2083916^,2083915^"; sources "Undefined,Undefined"; NMorMRNA "null"; degree "4"; dimension "2_2";
chrA01	Undefined	as_event	2116050	2116710	.	-	.	transcript_id "TCONS_00001881,TCONS_00001880/TCONS_00001882"; gene_id "chrA01:2114968-2119700C"; flanks "2116710-,2116050^"; structure "0,1^2-3^4-"; splice_chain ",2116529^2116443-2116245^2116125-"; sources "Undefined,Undefined"; NMorMRNA "null"; degree "4"; dimension "2_2";
chrA01	Undefined	as_event	2132969	2133453	.	-	.	transcript_id "TCONS_00001888,TCONS_00001886"; gene_id "chrA01:2132568-2135824C"; flanks "2133453-,2132969^"; structure "0,1^2-3^4-"; splice_chain ",2133354^2133264-2133148^2133042-"; sources "Undefined,Undefined"; NMorMRNA "null"; degree "4"; dimension "2_2";
chrA01	Undefined	as_event	2132568	2133264	.	-	.	transcript_id "TCONS_00001887,TCONS_00001886"; gene_id "chrA01:2132568-2135824C"; flanks "2133264-,2132568]"; structure "0,1^2-3^4-"; splice_chain ",2133148^2133042-2132969^2132857-"; sources "Undefined,Undefined"; NMorMRNA "null"; degree "4"; dimension "2_2";
chrA01	Undefined	as_event	2132568	2133453	.	-	.	transcript_id "TCONS_00001887,TCONS_00001886,TCONS_00001888"; gene_id "chrA01:2132568-2135824C"; flanks "2133453-,2132568]"; structure "1^2-,1^2-3^4-5^6-,5^6-"; splice_chain "2133354^2133264-,2133354^2133264-2133148^2133042-2132969^2132857-,2132969^2132857-"; sources "Undefined,Undefined,Undefined"; NMorMRNA "null"; degree "9"; dimension "3_3";
chrA01	Undefined	as_event	2446665	2446867	.	-	.	transcript_id "TCONS_00001925,TCONS_00001924"; gene_id "chrA01:2445292-2447271C"; flanks "2446867^,2446665^"; structure "1-,2-"; splice_chain "2446743-,2446739-"; sources "Undefined,Undefined"; NMorMRNA "null"; degree "4"; dimension "2_2";
chrA01	Undefined	as_event	2502580	2502772	.	-	.	transcript_id "TCONS_00001930,TCONS_00001931"; gene_id "chrA01:2501763-2503310C"; flanks "2502772^,2502580^"; structure "1-,2-"; splice_chain "2502701-,2502699-"; sources "Undefined,Undefined"; NMorMRNA "null"; degree "4"; dimension "2_2";
chrA01	Undefined	as_event	2517094	2517387	.	-	.	transcript_id "TCONS_00001937,TCONS_00001936"; gene_id "chrA01:2514529-2517481C"; flanks "2517387^,2517094^"; structure "1-,2-"; splice_chain "2517201-,2517192-"; sources "Undefined,Undefined"; NMorMRNA "null"; degree "4"; dimension "2_2";
chrA01	Undefined	as_event	2595207	2595493	.	-	.	transcript_id "TCONS_00001943,TCONS_00001942"; gene_id "chrA01:2593208-2596760C"; flanks "2595493^,2595207^"; structure "1-,2-"; splice_chain "2595267-,2595266-"; sources "Undefined,Undefined"; NMorMRNA "null"; degree "4"; dimension "2_2";
chrA01	Undefined	as_event	2707650	2707806	.	-	.	transcript_id "TCONS_00001954,TCONS_00001953"; gene_id "chrA01:2706541-2710104C"; flanks "2707806^,2707650^"; structure "1-,2-"; splice_chain "2707709-,2707707-"; sources "Undefined,Undefined"; NMorMRNA "null"; degree "4"; dimension "2_2";
chrA01	Undefined	as_event	2834962	2835401	.	-	.	transcript_id "TCONS_00001970,TCONS_00001969/TCONS_00001971"; gene_id "chrA01:2830084-2837576C"; flanks "2835401-,2834962^"; structure "0,1^2-"; splice_chain ",2835289^2835203-"; sources "Undefined,Undefined"; NMorMRNA "null"; degree "4"; dimension "2_2";
chrA01	Undefined	as_event	2831680	2831924	.	-	.	transcript_id "TCONS_00001969,TCONS_00001970/TCONS_00001971"; gene_id "chrA01:2830084-2837576C"; flanks "2831924^,2831680^"; structure "1-,2-"; splice_chain "2831787-,2831755-"; sources "Undefined,Undefined"; NMorMRNA "null"; degree "4"; dimension "2_2";
chrA01	Undefined	as_event	2839346	2840072	.	-	.	transcript_id "TCONS_00001973,TCONS_00001972"; gene_id "chrA01:2837967-2840072C"; flanks "2840072[,2839346^"; structure "1^3-,2^4-"; splice_chain "2839796^2839430-,2839795^2839429-"; sources "Undefined,Undefined"; NMorMRNA "null"; degree "4"; dimension "2_2";
chrA01	Undefined	as_event	3215583	3216495	.	-	.	transcript_id "TCONS_00002002,TCONS_00002003"; gene_id "chrA01:3210369-3216495C"; flanks "3216495[,3215583-"; structure "1^,2^"; splice_chain "3216246^,3216231^"; sources "Undefined,Undefined"; NMorMRNA "null"; degree "4"; dimension "2_2";
chrA01	Undefined	as_event	3215488	3216246	.	-	.	transcript_id "TCONS_00002001,TCONS_00002002"; gene_id "chrA01:3210369-3216495C"; flanks "3216246^,3215488^"; structure "1-,2-"; splice_chain "3215600-,3215583-"; sources "Undefined,Undefined"; NMorMRNA "null"; degree "4"; dimension "2_2";
chrA01	Undefined	as_event	3215488	3216495	.	-	.	transcript_id "TCONS_00002001,TCONS_00002002,TCONS_00002003"; gene_id "chrA01:3210369-3216495C"; flanks "3216495[,3215488^"; structure "1^3-,1^4-,2^4-"; splice_chain "3216246^3215600-,3216246^3215583-,3216231^3215583-"; sources "Undefined,Undefined,Undefined"; NMorMRNA "null"; degree "9"; dimension "3_3";
chrA01	Undefined	as_event	3269589	3270169	.	-	.	transcript_id "TCONS_00002007,TCONS_00002008/TCONS_00002009"; gene_id "chrA01:3267132-3271406C"; flanks "3270169^,3269589^"; structure "1-,2-"; splice_chain "3270085-,3270082-"; sources "Undefined,Undefined"; NMorMRNA "null"; degree "4"; dimension "2_2";
chrA01	Undefined	as_event	3378015	3378925	.	-	.	transcript_id "TCONS_00002014,TCONS_00002013/TCONS_00002015"; gene_id "chrA01:3373667-3382532C"; flanks "3378925-,3378015^"; structure "1^3-,2^4-"; splice_chain "3378225^3378119-,3378218^3378112-"; sources "Undefined,Undefined"; NMorMRNA "null"; degree "4"; dimension "2_2";
chrA01	Undefined	as_event	3376481	3376732	.	-	.	transcript_id "TCONS_00002015,TCONS_00002013/TCONS_00002014"; gene_id "chrA01:3373667-3382532C"; flanks "3376732-,3376481-"; structure "1^,2^"; splice_chain "3376661^,3376658^"; sources "Undefined,Undefined"; NMorMRNA "null"; degree "4"; dimension "2_2";
chrA01	Undefined	as_event	3720345	3720745	.	-	.	transcript_id "TCONS_00002035,TCONS_00002034"; gene_id "chrA01:3720345-3722731C"; flanks "3720745-,3720345]"; structure "0,1^2-"; splice_chain ",3720605^3720516-"; sources "Undefined,Undefined"; NMorMRNA "null"; degree "4"; dimension "2_2";
chrA01	Undefined	as_event	3757150	3757573	.	-	.	transcript_id "TCONS_00002043,TCONS_00002044"; gene_id "chrA01:3752772-3758828C"; flanks "3757573-,3757150^"; structure "0,1^2-"; splice_chain ",3757507^3757420-"; sources "Undefined,Undefined"; NMorMRNA "null"; degree "4"; dimension "2_2";
chrA01	Undefined	as_event	3753457	3753858	.	-	.	transcript_id "TCONS_00002043,TCONS_00002042"; gene_id "chrA01:3752772-3758828C"; flanks "3753858-,3753457^"; structure "0,1^2-"; splice_chain ",3753696^3753609-"; sources "Undefined,Undefined"; NMorMRNA "null"; degree "4"; dimension "2_2";
chrA01	Undefined	as_event	3778128	3778842	.	-	.	transcript_id "TCONS_00002045,TCONS_00002046"; gene_id "chrA01:3778128-3778842C"; flanks "3778842[,3778128]"; structure "1^3-6^8-,2^4-5^7-"; splice_chain "3778686^3778614-3778503^3778415-,3778676^3778604-3778513^3778425-"; sources "Undefined,Undefined"; NMorMRNA "null"; degree "4"; dimension "2_2";
chrA01	Undefined	as_event	3814363	3814566	.	-	.	transcript_id "TCONS_00002048,TCONS_00002050"; gene_id "chrA01:3813713-3815156C"; flanks "3814566-,3814363^"; structure "0,1^2-"; splice_chain ",3814497^3814411-"; sources "Undefined,Undefined"; NMorMRNA "null"; degree "4"; dimension "2_2";
chrA01	Undefined	as_event	3814158	3814411	.	-	.	transcript_id "TCONS_00002049,TCONS_00002050"; gene_id "chrA01:3813713-3815156C"; flanks "3814411-,3814158^"; structure "0,1^2-"; splice_chain ",3814363^3814294-"; sources "Undefined,Undefined"; NMorMRNA "null"; degree "4"; dimension "2_2";
chrA01	Undefined	as_event	3814158	3814566	.	-	.	transcript_id "TCONS_00002049,TCONS_00002050,TCONS_00002048"; gene_id "chrA01:3813713-3815156C"; flanks "3814566-,3814158^"; structure "1^2-,1^2-3^4-,3^4-"; splice_chain "3814497^3814411-,3814497^3814411-3814363^3814294-,3814363^3814294-"; sources "Undefined,Undefined,Undefined"; NMorMRNA "null"; degree "9"; dimension "3_3";
chrA01	Undefined	as_event	3855396	3856217	.	-	.	transcript_id "TCONS_00002054,TCONS_00002053"; gene_id "chrA01:3853128-3856484C"; flanks "3856217^,3855396-"; structure "0,1-2^"; splice_chain ",3855822-3855769^"; sources "Undefined,Undefined"; NMorMRNA "null"; degree "4"; dimension "2_2";
chrA01	Undefined	as_event	3901476	3901958	.	-	.	transcript_id "TCONS_00002060,TCONS_00002061/TCONS_00002062/TCONS_00002063"; gene_id "chrA01:3895429-3905014C"; flanks "3901958-,3901476-"; structure "1^,2^"; splice_chain "3901857^,3901846^"; sources "Undefined,Undefined"; NMorMRNA "null"; degree "4"; dimension "2_2";
chrA01	Undefined	as_event	3900416	3900808	.	-	.	transcript_id "TCONS_00002060/TCONS_00002061/TCONS_00002062,TCONS_00002063"; gene_id "chrA01:3895429-3905014C"; flanks "3900808-,3900416^"; structure "0,1^2-"; splice_chain ",3900638^3900547-"; sources "Undefined,Undefined"; NMorMRNA "null"; degree "4"; dimension "2_2";
chrA01	Undefined	as_event	3898010	3898127	.	-	.	transcript_id "TCONS_00002060,TCONS_00002059/TCONS_00002061/TCONS_00002062"; gene_id "chrA01:3895429-3905014C"; flanks "3898127^,3898010^"; structure "1-,2-"; splice_chain "3898056-,3898054-"; sources "Undefined,Undefined"; NMorMRNA "null"; degree "4"; dimension "2_2";
chrA01	Undefined	as_event	3897754	3897926	.	-	.	transcript_id "TCONS_00002059/TCONS_00002060/TCONS_00002062,TCONS_00002061"; gene_id "chrA01:3895429-3905014C"; flanks "3897926-,3897754-"; structure "1^,2^"; splice_chain "3897849^,3897848^"; sources "Undefined,Undefined"; NMorMRNA "null"; degree "4"; dimension "2_2";
chrA01	Undefined	as_event	3896455	3896638	.	-	.	transcript_id "TCONS_00002061,TCONS_00002058/TCONS_00002059"; gene_id "chrA01:3895429-3905014C"; flanks "3896638^,3896455^"; structure "1-,2-"; splice_chain "3896556-,3896554-"; sources "Undefined,Undefined"; NMorMRNA "null"; degree "4"; dimension "2_2";
chrA01	Undefined	as_event	3896455	3896708	.	-	.	transcript_id "TCONS_00002060/TCONS_00002062,TCONS_00002061,TCONS_00002058/TCONS_00002059"; gene_id "chrA01:3895429-3905014C"; flanks "3896708-,3896455^"; structure "0,1^2-,1^3-"; splice_chain ",3896638^3896556-,3896638^3896554-"; sources "Undefined,Undefined,Undefined"; NMorMRNA "null"; degree "9"; dimension "3_3";
chrA01	Undefined	as_event	3896141	3896308	.	-	.	transcript_id "TCONS_00002061,TCONS_00002058/TCONS_00002059/TCONS_00002060/TCONS_00002062"; gene_id "chrA01:3895429-3905014C"; flanks "3896308^,3896141^"; structure "1-,2-"; splice_chain "3896198-,3896197-"; sources "Undefined,Undefined"; NMorMRNA "null"; degree "4"; dimension "2_2";
chrA01	Undefined	as_event	3908504	3908809	.	-	.	transcript_id "TCONS_00002064,TCONS_00002065/TCONS_00002066"; gene_id "chrA01:3906125-3908809C"; flanks "3908809[,3908504^"; structure "0,1^2-"; splice_chain ",3908680^3908576-"; sources "Undefined,Undefined"; NMorMRNA "null"; degree "4"; dimension "2_2";
chrA01	Undefined	as_event	3907262	3907632	.	-	.	transcript_id "TCONS_00002065,TCONS_00002064/TCONS_00002066"; gene_id "chrA01:3906125-3908809C"; flanks "3907632^,3907262^"; structure "1-,2-"; splice_chain "3907377-,3907372-"; sources "Undefined,Undefined"; NMorMRNA "null"; degree "4"; dimension "2_2";
chrA01	Undefined	as_event	3942767	3942991	.	-	.	transcript_id "TCONS_00002070,TCONS_00002071"; gene_id "chrA01:3942588-3946014C"; flanks "3942991-,3942767-"; structure "1^,2^"; splice_chain "3942859^,3942858^"; sources "Undefined,Undefined"; NMorMRNA "null"; degree "4"; dimension "2_2";
chrA01	Undefined	as_event	3967906	3968155	.	-	.	transcript_id "TCONS_00002076,TCONS_00002075"; gene_id "chrA01:3966300-3969436C"; flanks "3968155-,3967906^"; structure "0,1^2-"; splice_chain ",3968060^3967976-"; sources "Undefined,Undefined"; NMorMRNA "null"; degree "4"; dimension "2_2";
chrA01	Undefined	as_event	3967083	3967251	.	-	.	transcript_id "TCONS_00002074,TCONS_00002075/TCONS_00002076"; gene_id "chrA01:3966300-3969436C"; flanks "3967251^,3967083^"; structure "1-,2-"; splice_chain "3967169-,3967168-"; sources "Undefined,Undefined"; NMorMRNA "null"; degree "4"; dimension "2_2";
chrA01	Undefined	as_event	4039795	4040509	.	-	.	transcript_id "TCONS_00002080,TCONS_00002079"; gene_id "chrA01:4038438-4040509C"; flanks "4040509[,4039795-"; structure "1^,2^"; splice_chain "4039885^,4039879^"; sources "Undefined,Undefined"; NMorMRNA "null"; degree "4"; dimension "2_2";
chrA01	Undefined	as_event	4045383	4045764	.	-	.	transcript_id "TCONS_00002082,TCONS_00002084,TCONS_00002083"; gene_id "chrA01:4044868-4047932C"; flanks "4045764-,4045383^"; structure "0,1^3-,2^4-"; splice_chain ",4045573^4045492-,4045572^4045491-"; sources "Undefined,Undefined,Undefined"; NMorMRNA "null"; degree "9"; dimension "3_3";
chrA01	Undefined	as_event	4057788	4058006	.	-	.	transcript_id "TCONS_00002087,TCONS_00002086"; gene_id "chrA01:4056496-4065267C"; flanks "4058006-,4057788^"; structure "0,1^2-"; splice_chain ",4057919^4057847-"; sources "Undefined,Undefined"; NMorMRNA "null"; degree "4"; dimension "2_2";
chrA01	Undefined	as_event	4057227	4057710	.	-	.	transcript_id "TCONS_00002087,TCONS_00002086"; gene_id "chrA01:4056496-4065267C"; flanks "4057710-,4057227^"; structure "0,1^2-"; splice_chain ",4057470^4057378-"; sources "Undefined,Undefined"; NMorMRNA "null"; degree "4"; dimension "2_2";
chrA01	Undefined	as_event	4117693	4118611	.	-	.	transcript_id "TCONS_00002090,TCONS_00002091"; gene_id "chrA01:4114055-4118611C"; flanks "4118611[,4117693^"; structure "0,1^2-"; splice_chain ",4117912^4117769-"; sources "Undefined,Undefined"; NMorMRNA "null"; degree "4"; dimension "2_2";
chrA01	Undefined	as_event	4195148	4195680	.	-	.	transcript_id "TCONS_00002099,TCONS_00002098"; gene_id "chrA01:4194631-4196243C"; flanks "4195680-,4195148^"; structure "1^3-5^7-,2^4-6^8-"; splice_chain "4195534^4195453-4195358^4195284-,4195529^4195448-4195353^4195279-"; sources "Undefined,Undefined"; NMorMRNA "null"; degree "4"; dimension "2_2";
chrA01	Undefined	as_event	4194816	4195680	.	-	.	transcript_id "TCONS_00002099,TCONS_00002100"; gene_id "chrA01:4194631-4196243C"; flanks "4195680-,4194816^"; structure "1^3-5^7-10^12-,2^4-6^8-9^11-"; splice_chain "4195534^4195453-4195358^4195284-4195148^4195079-,4195529^4195448-4195353^4195279-4195158^4195089-"; sources "Undefined,Undefined"; NMorMRNA "null"; degree "4"; dimension "2_2";
chrA01	Undefined	as_event	4194631	4195079	.	-	.	transcript_id "TCONS_00002098,TCONS_00002099"; gene_id "chrA01:4194631-4196243C"; flanks "4195079-,4194631]"; structure "1^3-,2^4-"; splice_chain "4194826^4194754-,4194816^4194744-"; sources "Undefined,Undefined"; NMorMRNA "null"; degree "4"; dimension "2_2";
chrA01	Undefined	as_event	4194631	4195279	.	-	.	transcript_id "TCONS_00002100,TCONS_00002098"; gene_id "chrA01:4194631-4196243C"; flanks "4195279-,4194631]"; structure "1^3-6^8-,2^4-5^7-"; splice_chain "4195158^4195089-4194816^4194744-,4195148^4195079-4194826^4194754-"; sources "Undefined,Undefined"; NMorMRNA "null"; degree "4"; dimension "2_2";
chrA01	Undefined	as_event	4194631	4195680	.	-	.	transcript_id "TCONS_00002099,TCONS_00002100,TCONS_00002098"; gene_id "chrA01:4194631-4196243C"; flanks "4195680-,4194631]"; structure "1^3-5^7-10^12-14^16-,2^4-6^8-9^11-14^16-,2^4-6^8-10^12-13^15-"; splice_chain "4195534^4195453-4195358^4195284-4195148^4195079-4194816^4194744-,4195529^4195448-4195353^4195279-4195158^4195089-4194816^4194744-,4195529^4195448-4195353^4195279-4195148^4195079-4194826…
chrA01	Undefined	as_event	4278033	4278473	.	-	.	transcript_id "TCONS_00002106,TCONS_00002107"; gene_id "chrA01:4276413-4279682C"; flanks "4278473-,4278033^"; structure "0,1^2-"; splice_chain ",4278338^4278272-"; sources "Undefined,Undefined"; NMorMRNA "null"; degree "4"; dimension "2_2";
chrA01	Undefined	as_event	4328417	4329263	.	-	.	transcript_id "TCONS_00002109,TCONS_00002110"; gene_id "chrA01:4327201-4331569C"; flanks "4329263-,4328417^"; structure "0,1^2-"; splice_chain ",4328591^4328494-"; sources "Undefined,Undefined"; NMorMRNA "null"; degree "4"; dimension "2_2";
chrA01	Undefined	as_event	4498406	4499041	.	-	.	transcript_id "TCONS_00002122,TCONS_00002124,TCONS_00002123"; gene_id "chrA01:4496979-4499339C"; flanks "4499041-,4498406^"; structure "1^4-,2^5-,3^6-"; splice_chain "4498923^4498838-,4498893^4498808-,4498889^4498804-"; sources "Undefined,Undefined,Undefined"; NMorMRNA "null"; degree "9"; dimension "3_3";
chrA01	Undefined	as_event	4607594	4613413	.	-	.	transcript_id "TCONS_00002128,TCONS_00002129"; gene_id "chrA01:4607594-4613413C"; flanks "4613413[,4607594]"; structure "1^3-,2^4-"; splice_chain "4608698^4608599-,4608686^4608587-"; sources "Undefined,Undefined"; NMorMRNA "null"; degree "4"; dimension "2_2";
chrA01	Undefined	as_event	4683921	4689271	.	-	.	transcript_id "TCONS_00002133,TCONS_00002134"; gene_id "chrA01:4680687-4689271C"; flanks "4689271[,4683921^"; structure "0,1^2-"; splice_chain ",4684394^4684247-"; sources "Undefined,Undefined"; NMorMRNA "null"; degree "4"; dimension "2_2";
chrA01	Undefined	as_event	4680687	4683848	.	-	.	transcript_id "TCONS_00002133,TCONS_00002134"; gene_id "chrA01:4680687-4689271C"; flanks "4683848-,4680687]"; structure "0,1^2-"; splice_chain ",4683744^4683659-"; sources "Undefined,Undefined"; NMorMRNA "null"; degree "4"; dimension "2_2";
chrA01	Undefined	as_event	4680687	4684247	.	-	.	transcript_id "TCONS_00002132,TCONS_00002134"; gene_id "chrA01:4680687-4689271C"; flanks "4684247-,4680687]"; structure "0,1^2-3^4-"; splice_chain ",4683921^4683848-4683744^4683659-"; sources "Undefined,Undefined"; NMorMRNA "null"; degree "4"; dimension "2_2";
chrA01	Undefined	as_event	4680687	4689271	.	-	.	transcript_id "TCONS_00002132,TCONS_00002134,TCONS_00002133"; gene_id "chrA01:4680687-4689271C"; flanks "4689271[,4680687]"; structure "1^2-,1^2-3^4-5^6-,3^4-"; splice_chain "4684394^4684247-,4684394^4684247-4683921^4683848-4683744^4683659-,4683921^4683848-"; sources "Undefined,Undefined,Undefined"; NMorMRNA "null"; degree "9"; dimension "3_3";
chrA01	Undefined	as_event	4701254	4702401	.	-	.	transcript_id "TCONS_00002135,TCONS_00002136"; gene_id "chrA01:4701254-4702401C"; flanks "4702401[,4701254]"; structure "1^3-,2^4-"; splice_chain "4702075^4701849-,4702065^4701839-"; sources "Undefined,Undefined"; NMorMRNA "null"; degree "4"; dimension "2_2";
chrA01	Undefined	as_event	4733332	4733467	.	-	.	transcript_id "TCONS_00002138,TCONS_00002137"; gene_id "chrA01:4731331-4735058C"; flanks "4733467^,4733332^"; structure "1-,2-"; splice_chain "4733382-,4733381-"; sources "Undefined,Undefined"; NMorMRNA "null"; degree "4"; dimension "2_2";
chrA01	Undefined	as_event	4818698	4819842	.	-	.	transcript_id "TCONS_00002145,TCONS_00002144"; gene_id "chrA01:4817271-4819842C"; flanks "4819842[,4818698^"; structure "0,1^2-"; splice_chain ",4819348^4818800-"; sources "Undefined,Undefined"; NMorMRNA "null"; degree "4"; dimension "2_2";
chrA01	Undefined	as_event	4822973	4823361	.	-	.	transcript_id "TCONS_00002147,TCONS_00002149"; gene_id "chrA01:4822095-4824804C"; flanks "4823361^,4822973^"; structure "1-,2-"; splice_chain "4823120-,4823118-"; sources "Undefined,Undefined"; NMorMRNA "null"; degree "4"; dimension "2_2";
chrA01	Undefined	as_event	4822839	4823118	.	-	.	transcript_id "TCONS_00002148,TCONS_00002149"; gene_id "chrA01:4822095-4824804C"; flanks "4823118-,4822839^"; structure "0,1^2-"; splice_chain ",4822973^4822906-"; sources "Undefined,Undefined"; NMorMRNA "null"; degree "4"; dimension "2_2";
chrA01	Undefined	as_event	4822839	4823361	.	-	.	transcript_id "TCONS_00002147,TCONS_00002148,TCONS_00002149"; gene_id "chrA01:4822095-4824804C"; flanks "4823361^,4822839^"; structure "1-3^4-,2-,2-3^4-"; splice_chain "4823120-4822973^4822906-,4823118-,4823118-4822973^4822906-"; sources "Undefined,Undefined,Undefined"; NMorMRNA "null"; degree "9"; dimension "3_3";
chrA01	Undefined	as_event	4887619	4890061	.	-	.	transcript_id "TCONS_00002154,TCONS_00002155"; gene_id "chrA01:4887089-4890061C"; flanks "4890061[,4887619^"; structure "0,1^2-"; splice_chain ",4889754^4889627-"; sources "Undefined,Undefined"; NMorMRNA "null"; degree "4"; dimension "2_2";
chrA01	Undefined	as_event	4892103	4892980	.	-	.	transcript_id "TCONS_00002156,TCONS_00002157"; gene_id "chrA01:4890646-4893072C"; flanks "4892980^,4892103^"; structure "1-,2-"; splice_chain "4892167-,4892165-"; sources "Undefined,Undefined"; NMorMRNA "null"; degree "4"; dimension "2_2";
chrA01	Undefined	as_event	4963485	4963799	.	-	.	transcript_id "TCONS_00002159,TCONS_00002160"; gene_id "chrA01:4961732-4964705C"; flanks "4963799-,4963485^"; structure "1^3-,2^4-"; splice_chain "4963747^4963598-,4963720^4963571-"; sources "Undefined,Undefined"; NMorMRNA "null"; degree "4"; dimension "2_2";
chrA01	Undefined	as_event	4962924	4963375	.	-	.	transcript_id "TCONS_00002160,TCONS_00002159"; gene_id "chrA01:4961732-4964705C"; flanks "4963375-,4962924^"; structure "1^3-5^7-,2^4-6^8-"; splice_chain "4963253^4963136-4963084^4962987-,4963251^4963134-4963074^4962977-"; sources "Undefined,Undefined"; NMorMRNA "null"; degree "4"; dimension "2_2";
chrA01	Undefined	as_event	4971172	4971441	.	-	.	transcript_id "TCONS_00002163,TCONS_00002162/TCONS_00002164"; gene_id "chrA01:4969590-4973078C"; flanks "4971441-,4971172^"; structure "0,1^2-"; splice_chain ",4971362^4971258-"; sources "Undefined,Undefined"; NMorMRNA "null"; degree "4"; dimension "2_2";
chrA01	Undefined	as_event	4969590	4970193	.	-	.	transcript_id "TCONS_00002162,TCONS_00002163/TCONS_00002164"; gene_id "chrA01:4969590-4973078C"; flanks "4970193-,4969590]"; structure "0,1^2-"; splice_chain ",4970048^4969919-"; sources "Undefined,Undefined"; NMorMRNA "null"; degree "4"; dimension "2_2";
chrA01	Undefined	as_event	5051662	5051966	.	-	.	transcript_id "TCONS_00002171,TCONS_00002170"; gene_id "chrA01:5050895-5052443C"; flanks "5051966-,5051662^"; structure "0,1^2-"; splice_chain ",5051799^5051710-"; sources "Undefined,Undefined"; NMorMRNA "null"; degree "4"; dimension "2_2";
chrA01	Undefined	as_event	5050895	5051339	.	-	.	transcript_id "TCONS_00002169,TCONS_00002170/TCONS_00002171"; gene_id "chrA01:5050895-5052443C"; flanks "5051339-,5050895]"; structure "0,1^2-"; splice_chain ",5051246^5051149-"; sources "Undefined,Undefined"; NMorMRNA "null"; degree "4"; dimension "2_2";
chrA01	Undefined	as_event	5164791	5165008	.	-	.	transcript_id "TCONS_00002186,TCONS_00002184"; gene_id "chrA01:5164143-5165770C"; flanks "5165008-,5164791^"; structure "0,1^2-"; splice_chain ",5164950^5164847-"; sources "Undefined,Undefined"; NMorMRNA "null"; degree "4"; dimension "2_2";
chrA01	Undefined	as_event	5164791	5165147	.	-	.	transcript_id "TCONS_00002185,TCONS_00002186,TCONS_00002184"; gene_id "chrA01:5164143-5165770C"; flanks "5165147^,5164791^"; structure "1-,2-,2-3^4-"; splice_chain "5165018-,5165008-,5165008-5164950^5164847-"; sources "Undefined,Undefined,Undefined"; NMorMRNA "null"; degree "9"; dimension "3_3";
chrA01	Undefined	as_event	5363776	5364039	.	-	.	transcript_id "TCONS_00002202,TCONS_00002201"; gene_id "chrA01:5361882-5368029C"; flanks "5364039-,5363776^"; structure "0,1^2-"; splice_chain ",5363988^5363907-"; sources "Undefined,Undefined"; NMorMRNA "null"; degree "4"; dimension "2_2";
chrA01	Undefined	as_event	5369921	5370156	.	-	.	transcript_id "TCONS_00002204,TCONS_00002203"; gene_id "chrA01:5369120-5370862C"; flanks "5370156-,5369921^"; structure "0,1^2-"; splice_chain ",5370078^5369994-"; sources "Undefined,Undefined"; NMorMRNA "null"; degree "4"; dimension "2_2";
chrA01	Undefined	as_event	5393930	5394663	.	-	.	transcript_id "TCONS_00002207,TCONS_00002206"; gene_id "chrA01:5392514-5394805C"; flanks "5394663^,5393930^"; structure "1-,2-"; splice_chain "5394007-,5394003-"; sources "Undefined,Undefined"; NMorMRNA "null"; degree "4"; dimension "2_2";
chrA01	Undefined	as_event	5656372	5656519	.	-	.	transcript_id "TCONS_00002226,TCONS_00002227"; gene_id "chrA01:5653742-5656714C"; flanks "5656519^,5656372^"; structure "1-,2-"; splice_chain "5656435-,5656434-"; sources "Undefined,Undefined"; NMorMRNA "null"; degree "4"; dimension "2_2";
chrA01	Undefined	as_event	5656234	5656434	.	-	.	transcript_id "TCONS_00002228,TCONS_00002227"; gene_id "chrA01:5653742-5656714C"; flanks "5656434-,5656234^"; structure "0,1^2-"; splice_chain ",5656372^5656286-"; sources "Undefined,Undefined"; NMorMRNA "null"; degree "4"; dimension "2_2";
chrA01	Undefined	as_event	5656234	5656519	.	-	.	transcript_id "TCONS_00002226,TCONS_00002228,TCONS_00002227"; gene_id "chrA01:5653742-5656714C"; flanks "5656519^,5656234^"; structure "1-3^4-,2-,2-3^4-"; splice_chain "5656435-5656372^5656286-,5656434-,5656434-5656372^5656286-"; sources "Undefined,Undefined,Undefined"; NMorMRNA "null"; degree "9"; dimension "3_3";
chrA01	Undefined	as_event	5703094	5703632	.	-	.	transcript_id "TCONS_00002235,TCONS_00002236"; gene_id "chrA01:5700309-5704715C"; flanks "5703632^,5703094^"; structure "1-,2-"; splice_chain "5703486-,5703171-"; sources "Undefined,Undefined"; NMorMRNA "null"; degree "4"; dimension "2_2";
chrA01	Undefined	as_event	5755444	5755710	.	-	.	transcript_id "TCONS_00002240,TCONS_00002239"; gene_id "chrA01:5752249-5758950C"; flanks "5755710-,5755444^"; structure "0,1^2-"; splice_chain ",5755634^5755551-"; sources "Undefined,Undefined"; NMorMRNA "null"; degree "4"; dimension "2_2";
chrA01	Undefined	as_event	5754209	5754479	.	-	.	transcript_id "TCONS_00002240,TCONS_00002239"; gene_id "chrA01:5752249-5758950C"; flanks "5754479-,5754209^"; structure "0,1^2-"; splice_chain ",5754402^5754304-"; sources "Undefined,Undefined"; NMorMRNA "null"; degree "4"; dimension "2_2";
chrA01	Undefined	as_event	5753863	5754123	.	-	.	transcript_id "TCONS_00002240,TCONS_00002239"; gene_id "chrA01:5752249-5758950C"; flanks "5754123-,5753863^"; structure "0,1^2-"; splice_chain ",5754008^5753932-"; sources "Undefined,Undefined"; NMorMRNA "null"; degree "4"; dimension "2_2";
chrA01	Undefined	as_event	5753725	5753863	.	-	.	transcript_id "TCONS_00002240,TCONS_00002239"; gene_id "chrA01:5752249-5758950C"; flanks "5753863^,5753725^"; structure "1-,2-"; splice_chain "5753779-,5753778-"; sources "Undefined,Undefined"; NMorMRNA "null"; degree "4"; dimension "2_2";
chrA01	Undefined	as_event	5857431	5857792	.	-	.	transcript_id "TCONS_00002244,TCONS_00002245"; gene_id "chrA01:5856785-5859495C"; flanks "5857792-,5857431^"; structure "0,1^2-"; splice_chain ",5857691^5857609-"; sources "Undefined,Undefined"; NMorMRNA "null"; degree "4"; dimension "2_2";
chrA01	Undefined	as_event	5856945	5857136	.	-	.	transcript_id "TCONS_00002245,TCONS_00002244"; gene_id "chrA01:5856785-5859495C"; flanks "5857136-,5856945-"; structure "1^,2^"; splice_chain "5857068^,5857067^"; sources "Undefined,Undefined"; NMorMRNA "null"; degree "4"; dimension "2_2";
chrA01	Undefined	as_event	6056283	6057629	.	-	.	transcript_id "TCONS_00002261,TCONS_00002262"; gene_id "chrA01:6055249-6057629C"; flanks "6057629[,6056283^"; structure "0,1^2-"; splice_chain ",6056559^6056438-"; sources "Undefined,Undefined"; NMorMRNA "null"; degree "4"; dimension "2_2";
chrA01	Undefined	as_event	6084455	6084817	.	-	.	transcript_id "TCONS_00002266,TCONS_00002265"; gene_id "chrA01:6082655-6085405C"; flanks "6084817^,6084455^"; structure "1-,2-"; splice_chain "6084674-,6084664-"; sources "Undefined,Undefined"; NMorMRNA "null"; degree "4"; dimension "2_2";
chrA01	Undefined	as_event	6088011	6088411	.	-	.	transcript_id "TCONS_00002268,TCONS_00002267/TCONS_00002269"; gene_id "chrA01:6086362-6089865C"; flanks "6088411-,6088011^"; structure "0,1^2-"; splice_chain ",6088244^6088148-"; sources "Undefined,Undefined"; NMorMRNA "null"; degree "4"; dimension "2_2";
chrA01	Undefined	as_event	6122639	6123070	.	-	.	transcript_id "TCONS_00002274,TCONS_00002275"; gene_id "chrA01:6120652-6126486C"; flanks "6123070^,6122639^"; structure "1-,2-"; splice_chain "6122997-,6122990-"; sources "Undefined,Undefined"; NMorMRNA "null"; degree "4"; dimension "2_2";
chrA01	Undefined	as_event	6122414	6124991	.	-	.	transcript_id "TCONS_00002273,TCONS_00002274,TCONS_00002275"; gene_id "chrA01:6120652-6126486C"; flanks "6124991^,6122414^"; structure "1-,2-3^4-5^6-8^9-,2-3^4-5^7-8^9-"; splice_chain "6123569-,6123566-6123204^6123133-6123070^6122997-6122639^6122569-,6123566-6123204^6123133-6123070^6122990-6122639^6122569-"; sources "Undefined,Undefined,Undefined"; NMorMRNA "null"; degree "9"; dimension "3_3";
chrA01	Undefined	as_event	6121632	6122076	.	-	.	transcript_id "TCONS_00002273,TCONS_00002274/TCONS_00002275"; gene_id "chrA01:6120652-6126486C"; flanks "6122076-,6121632^"; structure "0,1^2-"; splice_chain ",6121936^6121862-"; sources "Undefined,Undefined"; NMorMRNA "null"; degree "4"; dimension "2_2";
chrA01	Undefined	as_event	6645163	6645453	.	-	.	transcript_id "TCONS_00002299,TCONS_00002300"; gene_id "chrA01:6643643-6649078C"; flanks "6645453-,6645163^"; structure "1^3-,2^4-"; splice_chain "6645399^6645299-,6645397^6645297-"; sources "Undefined,Undefined"; NMorMRNA "null"; degree "4"; dimension "2_2";
chrA01	Undefined	as_event	6643969	6644223	.	-	.	transcript_id "TCONS_00002299,TCONS_00002300"; gene_id "chrA01:6643643-6649078C"; flanks "6644223-,6643969^"; structure "0,1^2-"; splice_chain ",6644122^6644042-"; sources "Undefined,Undefined"; NMorMRNA "null"; degree "4"; dimension "2_2";
chrA01	Undefined	as_event	6734395	6735076	.	-	.	transcript_id "TCONS_00002302,TCONS_00002303"; gene_id "chrA01:6731769-6735421C"; flanks "6735076-,6734395^"; structure "0,1^2-3^4-"; splice_chain ",6734833^6734764-6734516^6734442-"; sources "Undefined,Undefined"; NMorMRNA "null"; degree "4"; dimension "2_2";
chrA01	Undefined	as_event	6733912	6734313	.	-	.	transcript_id "TCONS_00002302,TCONS_00002303"; gene_id "chrA01:6731769-6735421C"; flanks "6734313-,6733912^"; structure "0,1^2-"; splice_chain ",6734053^6733964-"; sources "Undefined,Undefined"; NMorMRNA "null"; degree "4"; dimension "2_2";
chrA01	Undefined	as_event	6737448	6737823	.	-	.	transcript_id "TCONS_00002305/TCONS_00002306,TCONS_00002304"; gene_id "chrA01:6736407-6738886C"; flanks "6737823-,6737448^"; structure "0,1^2-"; splice_chain ",6737680^6737600-"; sources "Undefined,Undefined"; NMorMRNA "null"; degree "4"; dimension "2_2";
chrA01	Undefined	as_event	6736615	6736924	.	-	.	transcript_id "TCONS_00002304/TCONS_00002306,TCONS_00002305"; gene_id "chrA01:6736407-6738886C"; flanks "6736924-,6736615^"; structure "0,1^2-"; splice_chain ",6736797^6736714-"; sources "Undefined,Undefined"; NMorMRNA "null"; degree "4"; dimension "2_2";
chrA01	Undefined	as_event	7064277	7064433	.	-	.	transcript_id "TCONS_00002324,TCONS_00002323"; gene_id "chrA01:7060896-7065017C"; flanks "7064433-,7064277-"; structure "1^,2^"; splice_chain "7064374^,7064373^"; sources "Undefined,Undefined"; NMorMRNA "null"; degree "4"; dimension "2_2";
chrA01	Undefined	as_event	7063148	7063567	.	-	.	transcript_id "TCONS_00002323,TCONS_00002324"; gene_id "chrA01:7060896-7065017C"; flanks "7063567-,7063148^"; structure "0,1^2-"; splice_chain ",7063498^7063339-"; sources "Undefined,Undefined"; NMorMRNA "null"; degree "4"; dimension "2_2";
chrA01	Undefined	as_event	7061924	7062430	.	-	.	transcript_id "TCONS_00002323,TCONS_00002324"; gene_id "chrA01:7060896-7065017C"; flanks "7062430-,7061924^"; structure "0,1^2-3^4-"; splice_chain ",7062347^7062261-7062110^7062020-"; sources "Undefined,Undefined"; NMorMRNA "null"; degree "4"; dimension "2_2";
chrA01	Undefined	as_event	7067087	7067331	.	-	.	transcript_id "TCONS_00002326,TCONS_00002325"; gene_id "chrA01:7065841-7067934C"; flanks "7067331-,7067087^"; structure "0,1^2-"; splice_chain ",7067250^7067157-"; sources "Undefined,Undefined"; NMorMRNA "null"; degree "4"; dimension "2_2";
chrA01	Undefined	as_event	7065841	7066528	.	-	.	transcript_id "TCONS_00002325,TCONS_00002326"; gene_id "chrA01:7065841-7067934C"; flanks "7066528-,7065841]"; structure "0,1^2-"; splice_chain ",7066258^7066183-"; sources "Undefined,Undefined"; NMorMRNA "null"; degree "4"; dimension "2_2";
chrA01	Undefined	as_event	7083646	7083826	.	-	.	transcript_id "TCONS_00002327,TCONS_00002328"; gene_id "chrA01:7081709-7086241C"; flanks "7083826^,7083646^"; structure "1-,2-"; splice_chain "7083732-,7083731-"; sources "Undefined,Undefined"; NMorMRNA "null"; degree "4"; dimension "2_2";
chrA01	Undefined	as_event	7082888	7083117	.	-	.	transcript_id "TCONS_00002328,TCONS_00002327"; gene_id "chrA01:7081709-7086241C"; flanks "7083117^,7082888^"; structure "1-,2-"; splice_chain "7083013-,7083011-"; sources "Undefined,Undefined"; NMorMRNA "null"; degree "4"; dimension "2_2";
chrA01	Undefined	as_event	7081709	7081993	.	-	.	transcript_id "TCONS_00002328,TCONS_00002327"; gene_id "chrA01:7081709-7086241C"; flanks "7081993-,7081709]"; structure "0,1^2-"; splice_chain ",7081932^7081848-"; sources "Undefined,Undefined"; NMorMRNA "null"; degree "4"; dimension "2_2";
chrA01	Undefined	as_event	7102468	7102797	.	-	.	transcript_id "TCONS_00002331,TCONS_00002332"; gene_id "chrA01:7101577-7103703C"; flanks "7102797-,7102468^"; structure "0,1^2-"; splice_chain ",7102625^7102539-"; sources "Undefined,Undefined"; NMorMRNA "null"; degree "4"; dimension "2_2";
chrA01	Undefined	as_event	7165109	7165644	.	-	.	transcript_id "TCONS_00002343,TCONS_00002342"; gene_id "chrA01:7163830-7166759C"; flanks "7165644^,7165109-"; structure "0,1-2^3-4^"; splice_chain ",7165524-7165476^7165375-7165261^"; sources "Undefined,Undefined"; NMorMRNA "null"; degree "4"; dimension "2_2";
chrA01	Undefined	as_event	7202746	7203006	.	-	.	transcript_id "TCONS_00002348,TCONS_00002349"; gene_id "chrA01:7199211-7206794C"; flanks "7203006^,7202746^"; structure "1-,2-"; splice_chain "7202881-,7202880-"; sources "Undefined,Undefined"; NMorMRNA "null"; degree "4"; dimension "2_2";
chrA01	Undefined	as_event	7200972	7201290	.	-	.	transcript_id "TCONS_00002349,TCONS_00002348"; gene_id "chrA01:7199211-7206794C"; flanks "7201290-,7200972^"; structure "0,1^2-"; splice_chain ",7201158^7201020-"; sources "Undefined,Undefined"; NMorMRNA "null"; degree "4"; dimension "2_2";
chrA01	Undefined	as_event	7344916	7345149	.	-	.	transcript_id "TCONS_00002363,TCONS_00002364"; gene_id "chrA01:7343298-7345382C"; flanks "7345149-,7344916^"; structure "1^3-,2^4-"; splice_chain "7345121^7345012-,7345088^7344979-"; sources "Undefined,Undefined"; NMorMRNA "null"; degree "4"; dimension "2_2";
chrA01	Undefined	as_event	7343467	7343836	.	-	.	transcript_id "TCONS_00002363,TCONS_00002364"; gene_id "chrA01:7343298-7345382C"; flanks "7343836-,7343467^"; structure "0,1^2-"; splice_chain ",7343742^7343661-"; sources "Undefined,Undefined"; NMorMRNA "null"; degree "4"; dimension "2_2";
chrA01	Undefined	as_event	7449684	7450119	.	-	.	transcript_id "TCONS_00002368,TCONS_00002369"; gene_id "chrA01:7448789-7450977C"; flanks "7450119-,7449684^"; structure "0,1^2-"; splice_chain ",7450018^7449830-"; sources "Undefined,Undefined"; NMorMRNA "null"; degree "4"; dimension "2_2";
chrA01	Undefined	as_event	7506095	7506387	.	-	.	transcript_id "TCONS_00002372,TCONS_00002371"; gene_id "chrA01:7505876-7509117C"; flanks "7506387-,7506095^"; structure "0,1^2-"; splice_chain ",7506269^7506181-"; sources "Undefined,Undefined"; NMorMRNA "null"; degree "4"; dimension "2_2";
chrA01	Undefined	as_event	7525980	7526632	.	-	.	transcript_id "TCONS_00002376,TCONS_00002375"; gene_id "chrA01:7524460-7526632C"; flanks "7526632[,7525980^"; structure "1^3-,2^4-"; splice_chain "7526155^7526052-,7526142^7526039-"; sources "Undefined,Undefined"; NMorMRNA "null"; degree "4"; dimension "2_2";
chrA01	Undefined	as_event	7524460	7524789	.	-	.	transcript_id "TCONS_00002375,TCONS_00002376"; gene_id "chrA01:7524460-7526632C"; flanks "7524789^,7524460]"; structure "1-,2-"; splice_chain "7524704-,7524701-"; sources "Undefined,Undefined"; NMorMRNA "null"; degree "4"; dimension "2_2";
chrA01	Undefined	as_event	7673284	7673497	.	-	.	transcript_id "TCONS_00002382,TCONS_00002381"; gene_id "chrA01:7667224-7675954C"; flanks "7673497-,7673284^"; structure "0,1^2-"; splice_chain ",7673418^7673335-"; sources "Undefined,Undefined"; NMorMRNA "null"; degree "4"; dimension "2_2";
chrA01	Undefined	as_event	7669648	7669796	.	-	.	transcript_id "TCONS_00002382,TCONS_00002381"; gene_id "chrA01:7667224-7675954C"; flanks "7669796^,7669648^"; structure "1-,2-"; splice_chain "7669724-,7669721-"; sources "Undefined,Undefined"; NMorMRNA "null"; degree "4"; dimension "2_2";
chrA01	Undefined	as_event	7669648	7669874	.	-	.	transcript_id "TCONS_00002380,TCONS_00002382,TCONS_00002381"; gene_id "chrA01:7667224-7675954C"; flanks "7669874-,7669648^"; structure "0,1^2-,1^3-"; splice_chain ",7669796^7669724-,7669796^7669721-"; sources "Undefined,Undefined,Undefined"; NMorMRNA "null"; degree "9"; dimension "3_3";
chrA01	Undefined	as_event	7668806	7669061	.	-	.	transcript_id "TCONS_00002381,TCONS_00002380/TCONS_00002382"; gene_id "chrA01:7667224-7675954C"; flanks "7669061-,7668806^"; structure "0,1^2-"; splice_chain ",7668988^7668912-"; sources "Undefined,Undefined"; NMorMRNA "null"; degree "4"; dimension "2_2";
chrA01	Undefined	as_event	7898696	7899134	.	-	.	transcript_id "TCONS_00002389,TCONS_00002388"; gene_id "chrA01:7898521-7899619C"; flanks "7899134-,7898696^"; structure "0,1^2-"; splice_chain ",7898910^7898827-"; sources "Undefined,Undefined"; NMorMRNA "null"; degree "4"; dimension "2_2";
chrA01	Undefined	as_event	7900845	7901429	.	-	.	transcript_id "TCONS_00002391,TCONS_00002390"; gene_id "chrA01:7900219-7901540C"; flanks "7901429^,7900845^"; structure "1-,2-"; splice_chain "7901044-,7901039-"; sources "Undefined,Undefined"; NMorMRNA "null"; degree "4"; dimension "2_2";
chrA01	Undefined	as_event	7926025	7926068	.	-	.	transcript_id "TCONS_00002392,TCONS_00002393"; gene_id "chrA01:7921779-7926523C"; flanks "7926068^,7926025^"; structure "1-,2-"; splice_chain "7926041-,7926037-"; sources "Undefined,Undefined"; NMorMRNA "null"; degree "4"; dimension "2_2";
chrA01	Undefined	as_event	7925765	7926395	.	-	.	transcript_id "TCONS_00002394,TCONS_00002393"; gene_id "chrA01:7921779-7926523C"; flanks "7926395^,7925765-"; structure "0,1-2^3-4^"; splice_chain ",7926114-7926068^7926037-7926025^"; sources "Undefined,Undefined"; NMorMRNA "null"; degree "4"; dimension "2_2";
chrA01	Undefined	as_event	7924077	7924278	.	-	.	transcript_id "TCONS_00002392/TCONS_00002393,TCONS_00002394"; gene_id "chrA01:7921779-7926523C"; flanks "7924278-,7924077-"; structure "1^,2^"; splice_chain "7924174^,7924173^"; sources "Undefined,Undefined"; NMorMRNA "null"; degree "4"; dimension "2_2";
chrA01	Undefined	as_event	7922233	7922500	.	-	.	transcript_id "TCONS_00002394,TCONS_00002392/TCONS_00002393"; gene_id "chrA01:7921779-7926523C"; flanks "7922500-,7922233^"; structure "1^3-,2^4-"; splice_chain "7922442^7922341-,7922432^7922331-"; sources "Undefined,Undefined"; NMorMRNA "null"; degree "4"; dimension "2_2";
chrA01	Undefined	as_event	8148661	8148874	.	-	.	transcript_id "TCONS_00002416,TCONS_00002415"; gene_id "chrA01:8148150-8149974C"; flanks "8148874^,8148661^"; structure "1-,2-"; splice_chain "8148788-,8148786-"; sources "Undefined,Undefined"; NMorMRNA "null"; degree "4"; dimension "2_2";
chrA01	Undefined	as_event	8154063	8154611	.	-	.	transcript_id "TCONS_00002419,TCONS_00002418"; gene_id "chrA01:8153179-8155187C"; flanks "8154611-,8154063^"; structure "1^3-,2^4-"; splice_chain "8154458^8154376-,8154456^8154374-"; sources "Undefined,Undefined"; NMorMRNA "null"; degree "4"; dimension "2_2";
chrA01	Undefined	as_event	8188124	8188291	.	-	.	transcript_id "TCONS_00002423,TCONS_00002424"; gene_id "chrA01:8187068-8188695C"; flanks "8188291^,8188124^"; structure "1-,2-"; splice_chain "8188212-,8188170-"; sources "Undefined,Undefined"; NMorMRNA "null"; degree "4"; dimension "2_2";
chrA01	Undefined	as_event	8223239	8223600	.	-	.	transcript_id "TCONS_00002427,TCONS_00002426"; gene_id "chrA01:8220765-8224033C"; flanks "8223600-,8223239^"; structure "0,1^2-"; splice_chain ",8223479^8223387-"; sources "Undefined,Undefined"; NMorMRNA "null"; degree "4"; dimension "2_2";
chrA01	Undefined	as_event	8221431	8221623	.	-	.	transcript_id "TCONS_00002427,TCONS_00002426"; gene_id "chrA01:8220765-8224033C"; flanks "8221623^,8221431^"; structure "1-,2-"; splice_chain "8221523-,8221521-"; sources "Undefined,Undefined"; NMorMRNA "null"; degree "4"; dimension "2_2";
chrA01	Undefined	as_event	8225392	8226370	.	-	.	transcript_id "TCONS_00002429,TCONS_00002430"; gene_id "chrA01:8224402-8227311C"; flanks "8226370^,8225392-"; structure "0,1-2^"; splice_chain ",8226107-8226036^"; sources "Undefined,Undefined"; NMorMRNA "null"; degree "4"; dimension "2_2";
chrA01	Undefined	as_event	8225036	8225337	.	-	.	transcript_id "TCONS_00002428/TCONS_00002430,TCONS_00002429"; gene_id "chrA01:8224402-8227311C"; flanks "8225337^,8225036-"; structure "0,1-2^"; splice_chain ",8225250-8225120^"; sources "Undefined,Undefined"; NMorMRNA "null"; degree "4"; dimension "2_2";
chrA01	Undefined	as_event	8267298	8267719	.	-	.	transcript_id "TCONS_00002439,TCONS_00002438"; gene_id "chrA01:8266736-8268037C"; flanks "8267719-,8267298^"; structure "0,1^2-"; splice_chain ",8267663^8267334-"; sources "Undefined,Undefined"; NMorMRNA "null"; degree "4"; dimension "2_2";
chrA01	Undefined	as_event	8270065	8270484	.	-	.	transcript_id "TCONS_00002440,TCONS_00002441"; gene_id "chrA01:8269511-8271163C"; flanks "8270484-,8270065^"; structure "1^3-,2^4-"; splice_chain "8270414^8270280-,8270404^8270270-"; sources "Undefined,Undefined"; NMorMRNA "null"; degree "4"; dimension "2_2";
chrA01	Undefined	as_event	8269849	8270065	.	-	.	transcript_id "TCONS_00002440,TCONS_00002441"; gene_id "chrA01:8269511-8271163C"; flanks "8270065^,8269849^"; structure "1-,2-"; splice_chain "8269904-,8269902-"; sources "Undefined,Undefined"; NMorMRNA "null"; degree "4"; dimension "2_2";
chrA01	Undefined	as_event	8891274	8892483	.	-	.	transcript_id "TCONS_00002471,TCONS_00002472"; gene_id "chrA01:8891274-8892483C"; flanks "8892483[,8891274]"; structure "0,1^2-"; splice_chain ",8892048^8891767-"; sources "Undefined,Undefined"; NMorMRNA "null"; degree "4"; dimension "2_2";
chrA01	Undefined	as_event	8929958	8930388	.	-	.	transcript_id "TCONS_00002479,TCONS_00002478,TCONS_00002477,TCONS_00002476"; gene_id "chrA01:8929430-8931324C"; flanks "8930388-,8929958^"; structure "0,1^4-,2^5-,3^6-"; splice_chain ",8930276^8930179-,8930273^8930176-,8930266^8930169-"; sources "Undefined,Undefined,Undefined,Undefined"; NMorMRNA "null"; degree "16"; dimension "4_4";
chrA01	Undefined	as_event	9414444	9415013	.	-	.	transcript_id "TCONS_00002500,TCONS_00002499"; gene_id "chrA01:9414065-9417118C"; flanks "9415013-,9414444^"; structure "1^2-4^6-,3^5-"; splice_chain "9414927^9414835-9414665^9414570-,9414675^9414580-"; sources "Undefined,Undefined"; NMorMRNA "null"; degree "4"; dimension "2_2";
chrA01	Undefined	as_event	9430920	9431204	.	-	.	transcript_id "TCONS_00002503,TCONS_00002502"; gene_id "chrA01:9429034-9431752C"; flanks "9431204[,9430920^"; structure "1^4-,2^3-"; splice_chain "9431119^9430992-,9431109^9430997-"; sources "Undefined,Undefined"; NMorMRNA "null"; degree "4"; dimension "2_2";
chrA01	Undefined	as_event	9429967	9430123	.	-	.	transcript_id "TCONS_00002504,TCONS_00002503,TCONS_00002502"; gene_id "chrA01:9429034-9431752C"; flanks "9430123^,9429967^"; structure "1-,2-,3-"; splice_chain "9430054-,9430049-,9430011-"; sources "Undefined,Undefined,Undefined"; NMorMRNA "null"; degree "9"; dimension "3_3";
chrA01	Undefined	as_event	9429034	9429592	.	-	.	transcript_id "TCONS_00002501/TCONS_00002502/TCONS_00002503,TCONS_00002504"; gene_id "chrA01:9429034-9431752C"; flanks "9429592-,9429034]"; structure "0,1^2-"; splice_chain ",9429430^9429219-"; sources "Undefined,Undefined"; NMorMRNA "null"; degree "4"; dimension "2_2";
chrA01	Undefined	as_event	9806082	9806783	.	-	.	transcript_id "TCONS_00002512,TCONS_00002513"; gene_id "chrA01:9803796-9806933C"; flanks "9806783[,9806082^"; structure "0,1^2-"; splice_chain ",9806598^9806318-"; sources "Undefined,Undefined"; NMorMRNA "null"; degree "4"; dimension "2_2";
chrA01	Undefined	as_event	9805753	9806783	.	-	.	transcript_id "TCONS_00002511,TCONS_00002513,TCONS_00002512"; gene_id "chrA01:9803796-9806933C"; flanks "9806783[,9805753^"; structure "0,1^2-3^4-,3^4-"; splice_chain ",9806598^9806318-9806082^9806010-,9806082^9806010-"; sources "Undefined,Undefined,Undefined"; NMorMRNA "null"; degree "9"; dimension "3_3";
chrA01	Undefined	as_event	9803796	9804507	.	-	.	transcript_id "TCONS_00002511,TCONS_00002512/TCONS_00002513/TCONS_00002514"; gene_id "chrA01:9803796-9806933C"; flanks "9804507-,9803796]"; structure "1^3-,2^4-"; splice_chain "9804412^9804113-,9804402^9804103-"; sources "Undefined,Undefined"; NMorMRNA "null"; degree "4"; dimension "2_2";
chrA01	Undefined	as_event	10072149	10073012	.	-	.	transcript_id "TCONS_00002524,TCONS_00002525"; gene_id "chrA01:10072149-10075358C"; flanks "10073012-,10072149]"; structure "0,1^2-"; splice_chain ",10072517^10072406-"; sources "Undefined,Undefined"; NMorMRNA "null"; degree "4"; dimension "2_2";
chrA01	Undefined	as_event	10216117	10216291	.	-	.	transcript_id "TCONS_00002530,TCONS_00002531"; gene_id "chrA01:10213801-10221654C"; flanks "10216291^,10216117^"; structure "1-,2-"; splice_chain "10216214-,10216212-"; sources "Undefined,Undefined"; NMorMRNA "null"; degree "4"; dimension "2_2";
chrA01	Undefined	as_event	10300754	10301490	.	-	.	transcript_id "TCONS_00002535/TCONS_00002536,TCONS_00002537"; gene_id "chrA01:10299427-10301490C"; flanks "10301490[,10300754^"; structure "0,1^2-"; splice_chain ",10300964^10300856-"; sources "Undefined,Undefined"; NMorMRNA "null"; degree "4"; dimension "2_2";
chrA01	Undefined	as_event	10300103	10300473	.	-	.	transcript_id "TCONS_00002535,TCONS_00002536/TCONS_00002537"; gene_id "chrA01:10299427-10301490C"; flanks "10300473-,10300103^"; structure "0,1^2-"; splice_chain ",10300395^10300297-"; sources "Undefined,Undefined"; NMorMRNA "null"; degree "4"; dimension "2_2";
chrA01	Undefined	as_event	10299427	10300297	.	-	.	transcript_id "TCONS_00002534,TCONS_00002536/TCONS_00002537"; gene_id "chrA01:10299427-10301490C"; flanks "10300297-,10299427]"; structure "0,1^2-"; splice_chain ",10300103^10300024-"; sources "Undefined,Undefined"; NMorMRNA "null"; degree "4"; dimension "2_2";
chrA01	Undefined	as_event	10299427	10300473	.	-	.	transcript_id "TCONS_00002534,TCONS_00002536/TCONS_00002537,TCONS_00002535"; gene_id "chrA01:10299427-10301490C"; flanks "10300473-,10299427]"; structure "1^2-,1^2-3^4-,3^4-"; splice_chain "10300395^10300297-,10300395^10300297-10300103^10300024-,10300103^10300024-"; sources "Undefined,Undefined,Undefined"; NMorMRNA "null"; degree "9"; dimension "3_3";
chrA01	Undefined	as_event	10449221	10452257	.	-	.	transcript_id "TCONS_00002544,TCONS_00002545"; gene_id "chrA01:10449221-10452257C"; flanks "10452257[,10449221]"; structure "0,1^2-"; splice_chain ",10451068^10450930-"; sources "Undefined,Undefined"; NMorMRNA "null"; degree "4"; dimension "2_2";
chrA01	Undefined	as_event	10791462	10792020	.	-	.	transcript_id "TCONS_00002557,TCONS_00002556,TCONS_00002559"; gene_id "chrA01:10787627-10792020C"; flanks "10792020[,10791462^"; structure "1^4-,2^5-,3^6-"; splice_chain "10791804^10791599-,10791798^10791593-,10791780^10791575-"; sources "Undefined,Undefined,Undefined"; NMorMRNA "null"; degree "9"; dimension "3_3";
chrA01	Undefined	as_event	10791049	10791575	.	-	.	transcript_id "TCONS_00002559,TCONS_00002558"; gene_id "chrA01:10787627-10792020C"; flanks "10791575-,10791049^"; structure "1^3-,2^4-"; splice_chain "10791462^10791365-,10791452^10791355-"; sources "Undefined,Undefined"; NMorMRNA "null"; degree "4"; dimension "2_2";
chrA01	Undefined	as_event	10791049	10792020	.	-	.	transcript_id "TCONS_00002557,TCONS_00002556,TCONS_00002559,TCONS_00002558"; gene_id "chrA01:10787627-10792020C"; flanks "10792020[,10791049^"; structure "1^4-7^9-,2^5-7^9-,3^6-7^9-,3^6-8^10-"; splice_chain "10791804^10791599-10791462^10791365-,10791798^10791593-10791462^10791365-,10791780^10791575-10791462^10791365-,10791780^10791575-10791452^10791355-"; sources "Undefined,Undefined,Undefined,Un…
chrA01	Undefined	as_event	10790291	10790640	.	-	.	transcript_id "TCONS_00002557,TCONS_00002556/TCONS_00002558/TCONS_00002559"; gene_id "chrA01:10787627-10792020C"; flanks "10790640-,10790291^"; structure "0,1^2-"; splice_chain ",10790449^10790365-"; sources "Undefined,Undefined"; NMorMRNA "null"; degree "4"; dimension "2_2";
chrA01	Undefined	as_event	10789170	10789428	.	-	.	transcript_id "TCONS_00002557,TCONS_00002556/TCONS_00002559"; gene_id "chrA01:10787627-10792020C"; flanks "10789428-,10789170^"; structure "0,1^2-"; splice_chain ",10789307^10789248-"; sources "Undefined,Undefined"; NMorMRNA "null"; degree "4"; dimension "2_2";
chrA01	Undefined	as_event	10788913	10789428	.	-	.	transcript_id "TCONS_00002558,TCONS_00002556/TCONS_00002559,TCONS_00002557"; gene_id "chrA01:10787627-10792020C"; flanks "10789428-,10788913^"; structure "1^3-,2^4-5^6-,5^6-"; splice_chain "10789309^10789250-,10789307^10789248-10789170^10789093-,10789170^10789093-"; sources "Undefined,Undefined,Undefined"; NMorMRNA "null"; degree "9"; dimension "3_3";
chrA01	Undefined	as_event	10788484	10788688	.	-	.	transcript_id "TCONS_00002556/TCONS_00002558/TCONS_00002559,TCONS_00002557"; gene_id "chrA01:10787627-10792020C"; flanks "10788688-,10788484-"; structure "1^,2^"; splice_chain "10788566^,10788565^"; sources "Undefined,Undefined"; NMorMRNA "null"; degree "4"; dimension "2_2";
chrA01	Undefined	as_event	10788149	10788293	.	-	.	transcript_id "TCONS_00002557,TCONS_00002556/TCONS_00002558/TCONS_00002559"; gene_id "chrA01:10787627-10792020C"; flanks "10788293^,10788149^"; structure "1-,2-"; splice_chain "10788218-,10788217-"; sources "Undefined,Undefined"; NMorMRNA "null"; degree "4"; dimension "2_2";
chrA01	Undefined	as_event	10787627	10788060	.	-	.	transcript_id "TCONS_00002557,TCONS_00002556/TCONS_00002558/TCONS_00002559"; gene_id "chrA01:10787627-10792020C"; flanks "10788060-,10787627]"; structure "1^3-,2^4-"; splice_chain "10787994^10787876-,10787984^10787866-"; sources "Undefined,Undefined"; NMorMRNA "null"; degree "4"; dimension "2_2";
chrA01	Undefined	as_event	10868140	10868826	.	-	.	transcript_id "TCONS_00002563,TCONS_00002564"; gene_id "chrA01:10864666-10868826C"; flanks "10868826[,10868140^"; structure "0,1^2-"; splice_chain ",10868700^10868393-"; sources "Undefined,Undefined"; NMorMRNA "null"; degree "4"; dimension "2_2";
chrA01	Undefined	as_event	10916437	10916712	.	-	.	transcript_id "TCONS_00002569,TCONS_00002570"; gene_id "chrA01:10916154-10920163C"; flanks "10916712-,10916437^"; structure "0,1^2-"; splice_chain ",10916619^10916529-"; sources "Undefined,Undefined"; NMorMRNA "null"; degree "4"; dimension "2_2";
chrA01	Undefined	as_event	10928407	10928924	.	-	.	transcript_id "TCONS_00002571,TCONS_00002572"; gene_id "chrA01:10928212-10929480C"; flanks "10928924-,10928407^"; structure "0,1^2-"; splice_chain ",10928614^10928530-"; sources "Undefined,Undefined"; NMorMRNA "null"; degree "4"; dimension "2_2";
chrA01	Undefined	as_event	10932754	10933272	.	-	.	transcript_id "TCONS_00002575,TCONS_00002574"; gene_id "chrA01:10932024-10933999C"; flanks "10933272-,10932754^"; structure "0,1^2-"; splice_chain ",10932962^10932877-"; sources "Undefined,Undefined"; NMorMRNA "null"; degree "4"; dimension "2_2";
chrA01	Undefined	as_event	10942259	10942687	.	-	.	transcript_id "TCONS_00002577,TCONS_00002576"; gene_id "chrA01:10941248-10942687C"; flanks "10942687[,10942259^"; structure "0,1^2-"; splice_chain ",10942451^10942342-"; sources "Undefined,Undefined"; NMorMRNA "null"; degree "4"; dimension "2_2";
chrA01	Undefined	as_event	10945850	10946329	.	-	.	transcript_id "TCONS_00002578,TCONS_00002579,TCONS_00002580"; gene_id "chrA01:10944619-10946662C"; flanks "10946329^,10945850^"; structure "1-,2-,3-"; splice_chain "10946265-,10946249-,10946201-"; sources "Undefined,Undefined,Undefined"; NMorMRNA "null"; degree "9"; dimension "3_3";
chrA01	Undefined	as_event	10945850	10946662	.	-	.	transcript_id "TCONS_00002581,TCONS_00002578,TCONS_00002579,TCONS_00002580"; gene_id "chrA01:10944619-10946662C"; flanks "10946662[,10945850^"; structure "0,1^2-,1^3-,1^4-"; splice_chain ",10946329^10946265-,10946329^10946249-,10946329^10946201-"; sources "Undefined,Undefined,Undefined,Undefined"; NMorMRNA "null"; degree "16"; dimension "4_4";
chrA01	Undefined	as_event	11275682	11276020	.	-	.	transcript_id "TCONS_00002586/TCONS_00002587,TCONS_00002588"; gene_id "chrA01:11274040-11279485C"; flanks "11276020-,11275682^"; structure "0,1^2-"; splice_chain ",11275913^11275840-"; sources "Undefined,Undefined"; NMorMRNA "null"; degree "4"; dimension "2_2";
chrA01	Undefined	as_event	11360245	11360810	.	-	.	transcript_id "TCONS_00002589,TCONS_00002590"; gene_id "chrA01:11359853-11360810C"; flanks "11360810[,11360245^"; structure "0,1^2-"; splice_chain ",11360416^11360325-"; sources "Undefined,Undefined"; NMorMRNA "null"; degree "4"; dimension "2_2";
chrA01	Undefined	as_event	11697417	11697851	.	-	.	transcript_id "TCONS_00002599,TCONS_00002598"; gene_id "chrA01:11696175-11698832C"; flanks "11697851-,11697417^"; structure "0,1^2-"; splice_chain ",11697608^11697521-"; sources "Undefined,Undefined"; NMorMRNA "null"; degree "4"; dimension "2_2";
chrA01	Undefined	as_event	12536963	12537582	.	-	.	transcript_id "TCONS_00002617,TCONS_00002618"; gene_id "chrA01:12535336-12537732C"; flanks "12537582^,12536963-"; structure "0,1-2^"; splice_chain ",12537170-12537109^"; sources "Undefined,Undefined"; NMorMRNA "null"; degree "4"; dimension "2_2";
chrA01	Undefined	as_event	12646955	12647222	.	-	.	transcript_id "TCONS_00002622,TCONS_00002623"; gene_id "chrA01:12645133-12647746C"; flanks "12647222-,12646955^"; structure "0,1^2-"; splice_chain ",12647087^12647004-"; sources "Undefined,Undefined"; NMorMRNA "null"; degree "4"; dimension "2_2";
chrA01	Undefined	as_event	12645133	12646757	.	-	.	transcript_id "TCONS_00002621,TCONS_00002622/TCONS_00002623"; gene_id "chrA01:12645133-12647746C"; flanks "12646757-,12645133]"; structure "0,1^2-"; splice_chain ",12645789^12645678-"; sources "Undefined,Undefined"; NMorMRNA "null"; degree "4"; dimension "2_2";
chrA01	Undefined	as_event	12804002	12804290	.	-	.	transcript_id "TCONS_00002624,TCONS_00002625"; gene_id "chrA01:12802537-12804387C"; flanks "12804290^,12804002^"; structure "1-,2-"; splice_chain "12804161-,12804151-"; sources "Undefined,Undefined"; NMorMRNA "null"; degree "4"; dimension "2_2";
chrA01	Undefined	as_event	12955068	12955447	.	-	.	transcript_id "TCONS_00002631,TCONS_00002630"; gene_id "chrA01:12953475-12955447C"; flanks "12955447[,12955068-"; structure "1^,2^"; splice_chain "12955261^,12955207^"; sources "Undefined,Undefined"; NMorMRNA "null"; degree "4"; dimension "2_2";
chrA01	Undefined	as_event	13876683	13876978	.	-	.	transcript_id "TCONS_00002644,TCONS_00002645"; gene_id "chrA01:13876305-13878262C"; flanks "13876978-,13876683^"; structure "0,1^2-"; splice_chain ",13876903^13876809-"; sources "Undefined,Undefined"; NMorMRNA "null"; degree "4"; dimension "2_2";
chrA01	Undefined	as_event	14053300	14053554	.	-	.	transcript_id "TCONS_00002653,TCONS_00002655"; gene_id "chrA01:14051802-14053614C"; flanks "14053554^,14053300^"; structure "1-,2-"; splice_chain "14053381-,14053361-"; sources "Undefined,Undefined"; NMorMRNA "null"; degree "4"; dimension "2_2";
chrA01	Undefined	as_event	14051955	14052207	.	-	.	transcript_id "TCONS_00002655,TCONS_00002653/TCONS_00002654"; gene_id "chrA01:14051802-14053614C"; flanks "14052207-,14051955^"; structure "0,1^2-"; splice_chain ",14052088^14051999-"; sources "Undefined,Undefined"; NMorMRNA "null"; degree "4"; dimension "2_2";
chrA01	Undefined	as_event	14461507	14461712	.	-	.	transcript_id "TCONS_00002662,TCONS_00002661"; gene_id "chrA01:14460018-14462691C"; flanks "14461712-,14461507^"; structure "0,1^2-"; splice_chain ",14461637^14461566-"; sources "Undefined,Undefined"; NMorMRNA "null"; degree "4"; dimension "2_2";
chrA01	Undefined	as_event	14614783	14615949	.	-	.	transcript_id "TCONS_00002668,TCONS_00002666"; gene_id "chrA01:14612002-14616416C"; flanks "14615949^,14614783^"; structure "1-,2-"; splice_chain "14615765-,14615039-"; sources "Undefined,Undefined"; NMorMRNA "null"; degree "4"; dimension "2_2";
chrA01	Undefined	as_event	14614783	14616416	.	-	.	transcript_id "TCONS_00002667,TCONS_00002668,TCONS_00002666"; gene_id "chrA01:14612002-14616416C"; flanks "14616416[,14614783^"; structure "0,1^2-,1^3-"; splice_chain ",14615949^14615765-,14615949^14615039-"; sources "Undefined,Undefined,Undefined"; NMorMRNA "null"; degree "9"; dimension "3_3";
chrA01	Undefined	as_event	14681821	14682952	.	-	.	transcript_id "TCONS_00002671,TCONS_00002670,TCONS_00002669"; gene_id "chrA01:14680030-14682952C"; flanks "14682952[,14681821^"; structure "1^4-,2^5-,3^6-"; splice_chain "14682549^14682116-,14682541^14682108-,14682536^14682103-"; sources "Undefined,Undefined,Undefined"; NMorMRNA "null"; degree "9"; dimension "3_3";
chrA01	Undefined	as_event	14681261	14681742	.	-	.	transcript_id "TCONS_00002670,TCONS_00002671,TCONS_00002669"; gene_id "chrA01:14680030-14682952C"; flanks "14681742-,14681261^"; structure "0,1^3-,2^4-"; splice_chain ",14681483^14681394-,14681481^14681392-"; sources "Undefined,Undefined,Undefined"; NMorMRNA "null"; degree "9"; dimension "3_3";
chrA01	Undefined	as_event	14680030	14681261	.	-	.	transcript_id "TCONS_00002670,TCONS_00002669/TCONS_00002671"; gene_id "chrA01:14680030-14682952C"; flanks "14681261^,14680030]"; structure "1-,2-"; splice_chain "14681168-,14681167-"; sources "Undefined,Undefined"; NMorMRNA "null"; degree "4"; dimension "2_2";
chrA01	Undefined	as_event	14820908	14821157	.	-	.	transcript_id "TCONS_00002673,TCONS_00002674"; gene_id "chrA01:14819522-14821904C"; flanks "14821157-,14820908^"; structure "1^3-,2^4-"; splice_chain "14821055^14820980-,14821054^14820979-"; sources "Undefined,Undefined"; NMorMRNA "null"; degree "4"; dimension "2_2";
chrA01	Undefined	as_event	14819984	14820215	.	-	.	transcript_id "TCONS_00002673,TCONS_00002674"; gene_id "chrA01:14819522-14821904C"; flanks "14820215-,14819984^"; structure "0,1^2-"; splice_chain ",14820177^14820094-"; sources "Undefined,Undefined"; NMorMRNA "null"; degree "4"; dimension "2_2";
chrA01	Undefined	as_event	14850748	14851411	.	-	.	transcript_id "TCONS_00002678,TCONS_00002677"; gene_id "chrA01:14849841-14851411C"; flanks "14851411[,14850748^"; structure "1^3-,2^4-"; splice_chain "14851081^14850979-,14851079^14850977-"; sources "Undefined,Undefined"; NMorMRNA "null"; degree "4"; dimension "2_2";
chrA01	Undefined	as_event	14849841	14850448	.	-	.	transcript_id "TCONS_00002678,TCONS_00002677"; gene_id "chrA01:14849841-14851411C"; flanks "14850448-,14849841]"; structure "0,1^2-3^4-"; splice_chain ",14850353^14850272-14850207^14850133-"; sources "Undefined,Undefined"; NMorMRNA "null"; degree "4"; dimension "2_2";
chrA01	Undefined	as_event	14931790	14932070	.	-	.	transcript_id "TCONS_00002681,TCONS_00002682"; gene_id "chrA01:14931391-14934468C"; flanks "14932070-,14931790]"; structure "0,1^2-"; splice_chain ",14931920^14931841-"; sources "Undefined,Undefined"; NMorMRNA "null"; degree "4"; dimension "2_2";
chrA01	Undefined	as_event	15017843	15018621	.	-	.	transcript_id "TCONS_00002684,TCONS_00002685"; gene_id "chrA01:15017211-15018621C"; flanks "15018621[,15017843^"; structure "0,1^2-"; splice_chain ",15018022^15017913-"; sources "Undefined,Undefined"; NMorMRNA "null"; degree "4"; dimension "2_2";
chrA01	Undefined	as_event	15257010	15258259	.	-	.	transcript_id "TCONS_00002690,TCONS_00002689"; gene_id "chrA01:15254856-15258259C"; flanks "15258259[,15257010^"; structure "0,1^2-"; splice_chain ",15257857^15257641-"; sources "Undefined,Undefined"; NMorMRNA "null"; degree "4"; dimension "2_2";
chrA01	Undefined	as_event	15255290	15255601	.	-	.	transcript_id "TCONS_00002688,TCONS_00002689/TCONS_00002690"; gene_id "chrA01:15254856-15258259C"; flanks "15255601-,15255290^"; structure "1^3-,2^4-"; splice_chain "15255493^15255386-,15255483^15255376-"; sources "Undefined,Undefined"; NMorMRNA "null"; degree "4"; dimension "2_2";
chrA01	Undefined	as_event	15302787	15303023	.	-	.	transcript_id "TCONS_00002692,TCONS_00002691"; gene_id "chrA01:15302490-15304639C"; flanks "15303023^,15302787^"; structure "1-,2-"; splice_chain "15302930-,15302924-"; sources "Undefined,Undefined"; NMorMRNA "null"; degree "4"; dimension "2_2";
chrA01	Undefined	as_event	15357639	15358611	.	-	.	transcript_id "TCONS_00002694,TCONS_00002693/TCONS_00002695"; gene_id "chrA01:15356622-15358611C"; flanks "15358611[,15357639^"; structure "1^3-,2^4-"; splice_chain "15358281^15357899-,15358271^15357889-"; sources "Undefined,Undefined"; NMorMRNA "null"; degree "4"; dimension "2_2";
chrA01	Undefined	as_event	15356622	15357248	.	-	.	transcript_id "TCONS_00002693,TCONS_00002694,TCONS_00002695"; gene_id "chrA01:15356622-15358611C"; flanks "15357248-,15356622]"; structure "0,1^3-,2^4-"; splice_chain ",15357061^15356983-,15357051^15356973-"; sources "Undefined,Undefined,Undefined"; NMorMRNA "null"; degree "9"; dimension "3_3";
chrA01	Undefined	as_event	15414011	15414306	.	-	.	transcript_id "TCONS_00002697,TCONS_00002696"; gene_id "chrA01:15412683-15414578C"; flanks "15414306^,15414011^"; structure "1-,2-"; splice_chain "15414159-,15414157-"; sources "Undefined,Undefined"; NMorMRNA "null"; degree "4"; dimension "2_2";
chrA01	Undefined	as_event	15473593	15474306	.	-	.	transcript_id "TCONS_00002701,TCONS_00002700"; gene_id "chrA01:15464394-15475866C"; flanks "15474306[,15473593^"; structure "1^3-6^8-,2^4-5^7-"; splice_chain "15474163^15474053-15473952^15473796-,15474145^15474031-15473954^15473801-"; sources "Undefined,Undefined"; NMorMRNA "null"; degree "4"; dimension "2_2";
chrA01	Undefined	as_event	15466895	15473440	.	-	.	transcript_id "TCONS_00002700/TCONS_00002701,TCONS_00002699"; gene_id "chrA01:15464394-15475866C"; flanks "15473440^,15466895^"; structure "1-,2-"; splice_chain "15467125-,15467030-"; sources "Undefined,Undefined"; NMorMRNA "null"; degree "4"; dimension "2_2";
chrA01	Undefined	as_event	15465067	15465384	.	-	.	transcript_id "TCONS_00002699/TCONS_00002700,TCONS_00002701"; gene_id "chrA01:15464394-15475866C"; flanks "15465384-,15465067-"; structure "1^,2^"; splice_chain "15465141^,15465140^"; sources "Undefined,Undefined"; NMorMRNA "null"; degree "4"; dimension "2_2";
chrA01	Undefined	as_event	15684173	15685206	.	-	.	transcript_id "TCONS_00002711,TCONS_00002712"; gene_id "chrA01:15684173-15686761C"; flanks "15685206^,15684173]"; structure "1-,2-"; splice_chain "15684653-,15684644-"; sources "Undefined,Undefined"; NMorMRNA "null"; degree "4"; dimension "2_2";
chrA01	Undefined	as_event	15942336	15943045	.	-	.	transcript_id "TCONS_00002720,TCONS_00002721"; gene_id "chrA01:15937218-15943045C"; flanks "15943045[,15942336^"; structure "1^3-,2^4-"; splice_chain "15942653^15942472-,15942651^15942470-"; sources "Undefined,Undefined"; NMorMRNA "null"; degree "4"; dimension "2_2";
chrA01	Undefined	as_event	15968151	15968499	.	-	.	transcript_id "TCONS_00002729,TCONS_00002728"; gene_id "chrA01:15966287-15990222C"; flanks "15968499-,15968151-"; structure "1^,2^"; splice_chain "15968413^,15968411^"; sources "Undefined,Undefined"; NMorMRNA "null"; degree "4"; dimension "2_2";
chrA01	Undefined	as_event	15967157	15967477	.	-	.	transcript_id "TCONS_00002728,TCONS_00002727/TCONS_00002729"; gene_id "chrA01:15966287-15990222C"; flanks "15967477^,15967157^"; structure "1-,2-"; splice_chain "15967279-,15967277-"; sources "Undefined,Undefined"; NMorMRNA "null"; degree "4"; dimension "2_2";
chrA01	Undefined	as_event	15966466	15967065	.	-	.	transcript_id "TCONS_00002728,TCONS_00002727/TCONS_00002729"; gene_id "chrA01:15966287-15990222C"; flanks "15967065-,15966466^"; structure "1^3-,2^4-"; splice_chain "15967006^15966564-,15966996^15966553-"; sources "Undefined,Undefined"; NMorMRNA "null"; degree "4"; dimension "2_2";
chrA01	Undefined	as_event	16094507	16095211	.	-	.	transcript_id "TCONS_00002731,TCONS_00002730"; gene_id "chrA01:16094354-16095984C"; flanks "16095211-,16094507^"; structure "0,1^2-3^4-"; splice_chain ",16094966^16094887-16094645^16094572-"; sources "Undefined,Undefined"; NMorMRNA "null"; degree "4"; dimension "2_2";
chrA01	Undefined	as_event	16167896	16168171	.	-	.	transcript_id "TCONS_00002737,TCONS_00002738"; gene_id "chrA01:16166237-16169812C"; flanks "16168171-,16167896^"; structure "0,1^2-"; splice_chain ",16168091^16167994-"; sources "Undefined,Undefined"; NMorMRNA "null"; degree "4"; dimension "2_2";
chrA01	Undefined	as_event	16333821	16334158	.	-	.	transcript_id "TCONS_00002746,TCONS_00002745"; gene_id "chrA01:16332044-16334607C"; flanks "16334158-,16333821^"; structure "0,1^2-"; splice_chain ",16334078^16333909-"; sources "Undefined,Undefined"; NMorMRNA "null"; degree "4"; dimension "2_2";
chrA01	Undefined	as_event	16333639	16333821	.	-	.	transcript_id "TCONS_00002745,TCONS_00002746"; gene_id "chrA01:16332044-16334607C"; flanks "16333821^,16333639^"; structure "1-,2-"; splice_chain "16333732-,16333730-"; sources "Undefined,Undefined"; NMorMRNA "null"; degree "4"; dimension "2_2";
chrA01	Undefined	as_event	16333222	16333493	.	-	.	transcript_id "TCONS_00002745,TCONS_00002746"; gene_id "chrA01:16332044-16334607C"; flanks "16333493-,16333222^"; structure "0,1^2-"; splice_chain ",16333412^16333324-"; sources "Undefined,Undefined"; NMorMRNA "null"; degree "4"; dimension "2_2";
chrA01	Undefined	as_event	16332857	16333132	.	-	.	transcript_id "TCONS_00002745,TCONS_00002746"; gene_id "chrA01:16332044-16334607C"; flanks "16333132-,16332857^"; structure "1^3-,2^4-"; splice_chain "16333092^16332952-,16333082^16332942-"; sources "Undefined,Undefined"; NMorMRNA "null"; degree "4"; dimension "2_2";
chrA01	Undefined	as_event	16369649	16370269	.	-	.	transcript_id "TCONS_00002749,TCONS_00002748"; gene_id "chrA01:16368837-16370576C"; flanks "16370269-,16369649^"; structure "0,1^2-"; splice_chain ",16369964^16369868-"; sources "Undefined,Undefined"; NMorMRNA "null"; degree "4"; dimension "2_2";
chrA01	Undefined	as_event	16369454	16370269	.	-	.	transcript_id "TCONS_00002750,TCONS_00002748,TCONS_00002749"; gene_id "chrA01:16368837-16370576C"; flanks "16370269-,16369454^"; structure "0,1^2-3^4-,3^4-"; splice_chain ",16369964^16369868-16369649^16369557-,16369649^16369557-"; sources "Undefined,Undefined,Undefined"; NMorMRNA "null"; degree "9"; dimension "3_3";
chrA01	Undefined	as_event	16545510	16546250	.	-	.	transcript_id "TCONS_00002755,TCONS_00002754"; gene_id "chrA01:16545510-16546933C"; flanks "16546250-,16545510]"; structure "0,1^2-"; splice_chain ",16546128^16546017-"; sources "Undefined,Undefined"; NMorMRNA "null"; degree "4"; dimension "2_2";
chrA01	Undefined	as_event	16681581	16681974	.	-	.	transcript_id "TCONS_00002759,TCONS_00002758"; gene_id "chrA01:16680537-16682934C"; flanks "16681974-,16681581^"; structure "0,1^2-"; splice_chain ",16681781^16681702-"; sources "Undefined,Undefined"; NMorMRNA "null"; degree "4"; dimension "2_2";
chrA01	Undefined	as_event	16691605	16691775	.	-	.	transcript_id "TCONS_00002761,TCONS_00002760"; gene_id "chrA01:16691422-16692637C"; flanks "16691775-,16691605^"; structure "0,1^2-"; splice_chain ",16691723^16691649-"; sources "Undefined,Undefined"; NMorMRNA "null"; degree "4"; dimension "2_2";
chrA01	Undefined	as_event	17015713	17015893	.	-	.	transcript_id "TCONS_00002770,TCONS_00002769"; gene_id "chrA01:17015044-17016643C"; flanks "17015893-,17015713-"; structure "1^,2^"; splice_chain "17015810^,17015801^"; sources "Undefined,Undefined"; NMorMRNA "null"; degree "4"; dimension "2_2";
chrA01	Undefined	as_event	17126477	17127096	.	-	.	transcript_id "TCONS_00002773/TCONS_00002774/TCONS_00002775,TCONS_00002772"; gene_id "chrA01:17121656-17128051C"; flanks "17127096-,17126477^"; structure "0,1^2-"; splice_chain ",17126969^17126888-"; sources "Undefined,Undefined"; NMorMRNA "null"; degree "4"; dimension "2_2";
chrA01	Undefined	as_event	17126228	17126477	.	-	.	transcript_id "TCONS_00002774,TCONS_00002772/TCONS_00002773/TCONS_00002775"; gene_id "chrA01:17121656-17128051C"; flanks "17126477^,17126228^"; structure "1-,2-"; splice_chain "17126327-,17126326-"; sources "Undefined,Undefined"; NMorMRNA "null"; degree "4"; dimension "2_2";
chrA01	Undefined	as_event	17123904	17125932	.	-	.	transcript_id "TCONS_00002773,TCONS_00002774"; gene_id "chrA01:17121656-17128051C"; flanks "17125932^,17123904-"; structure "1-2^,3-4^"; splice_chain "17125842-17125681^,17124151-17123990^"; sources "Undefined,Undefined"; NMorMRNA "null"; degree "4"; dimension "2_2";
chrA01	Undefined	as_event	17122731	17125681	.	-	.	transcript_id "TCONS_00002772,TCONS_00002773"; gene_id "chrA01:17121656-17128051C"; flanks "17125681^,17122731^"; structure "1-2^4-,3-"; splice_chain "17125589-17125427^17123732-,17123904-"; sources "Undefined,Undefined"; NMorMRNA "null"; degree "4"; dimension "2_2";
chrA01	Undefined	as_event	17143530	17143727	.	-	.	transcript_id "TCONS_00002777,TCONS_00002776"; gene_id "chrA01:17143530-17144680C"; flanks "17143727-,17143530]"; structure "0,1^2-"; splice_chain ",17143652^17143562-"; sources "Undefined,Undefined"; NMorMRNA "null"; degree "4"; dimension "2_2";
chrA01	Undefined	as_event	17147234	17147856	.	-	.	transcript_id "TCONS_00002779,TCONS_00002778"; gene_id "chrA01:17145619-17147856C"; flanks "17147856[,17147234^"; structure "0,1^2-"; splice_chain ",17147785^17147466-"; sources "Undefined,Undefined"; NMorMRNA "null"; degree "4"; dimension "2_2";
chrA01	Undefined	as_event	17184360	17184613	.	-	.	transcript_id "TCONS_00002780,TCONS_00002781"; gene_id "chrA01:17182710-17186299C"; flanks "17184613-,17184360^"; structure "0,1^2-"; splice_chain ",17184526^17184438-"; sources "Undefined,Undefined"; NMorMRNA "null"; degree "4"; dimension "2_2";
chrA01	Undefined	as_event	17362955	17363740	.	-	.	transcript_id "TCONS_00002785,TCONS_00002786"; gene_id "chrA01:17362349-17363740C"; flanks "17363740[,17362955^"; structure "0,1^2-"; splice_chain ",17363271^17363026-"; sources "Undefined,Undefined"; NMorMRNA "null"; degree "4"; dimension "2_2";
chrA01	Undefined	as_event	17362349	17363026	.	-	.	transcript_id "TCONS_00002784,TCONS_00002786"; gene_id "chrA01:17362349-17363740C"; flanks "17363026-,17362349]"; structure "0,1^2-"; splice_chain ",17362955^17362681-"; sources "Undefined,Undefined"; NMorMRNA "null"; degree "4"; dimension "2_2";
chrA01	Undefined	as_event	17362349	17363740	.	-	.	transcript_id "TCONS_00002784,TCONS_00002786,TCONS_00002785"; gene_id "chrA01:17362349-17363740C"; flanks "17363740[,17362349]"; structure "1^2-,1^2-3^4-,3^4-"; splice_chain "17363271^17363026-,17363271^17363026-17362955^17362681-,17362955^17362681-"; sources "Undefined,Undefined,Undefined"; NMorMRNA "null"; degree "9"; dimension "3_3";
chrA01	Undefined	as_event	17570299	17571066	.	-	.	transcript_id "TCONS_00002791,TCONS_00002790"; gene_id "chrA01:17570299-17572241C"; flanks "17571066-,17570299]"; structure "0,1^2-"; splice_chain ",17570739^17570653-"; sources "Undefined,Undefined"; NMorMRNA "null"; degree "4"; dimension "2_2";
chrA01	Undefined	as_event	17717276	17717479	.	-	.	transcript_id "TCONS_00002796,TCONS_00002795"; gene_id "chrA01:17716899-17718554C"; flanks "17717479^,17717276^"; structure "1-,2-"; splice_chain "17717395-,17717394-"; sources "Undefined,Undefined"; NMorMRNA "null"; degree "4"; dimension "2_2";
chrA01	Undefined	as_event	17717066	17717394	.	-	.	transcript_id "TCONS_00002797,TCONS_00002795"; gene_id "chrA01:17716899-17718554C"; flanks "17717394-,17717066^"; structure "1^3-,2^4-"; splice_chain "17717277^17717198-,17717276^17717197-"; sources "Undefined,Undefined"; NMorMRNA "null"; degree "4"; dimension "2_2";
chrA01	Undefined	as_event	17717066	17717479	.	-	.	transcript_id "TCONS_00002796,TCONS_00002797,TCONS_00002795"; gene_id "chrA01:17716899-17718554C"; flanks "17717479^,17717066^"; structure "1-4^6-,2-3^5-,2-4^6-"; splice_chain "17717395-17717276^17717197-,17717394-17717277^17717198-,17717394-17717276^17717197-"; sources "Undefined,Undefined,Undefined"; NMorMRNA "null"; degree "9"; dimension "3_3";
chrA01	Undefined	as_event	17720161	17720339	.	-	.	transcript_id "TCONS_00002799,TCONS_00002798"; gene_id "chrA01:17718819-17721394C"; flanks "17720339-,17720161-"; structure "1^,2^"; splice_chain "17720253^,17720247^"; sources "Undefined,Undefined"; NMorMRNA "null"; degree "4"; dimension "2_2";
chrA01	Undefined	as_event	17736366	17736586	.	-	.	transcript_id "TCONS_00002802,TCONS_00002801"; gene_id "chrA01:17735699-17737464C"; flanks "17736586^,17736366^"; structure "1-,2-"; splice_chain "17736476-,17736474-"; sources "Undefined,Undefined"; NMorMRNA "null"; degree "4"; dimension "2_2";
chrA01	Undefined	as_event	17763642	17764066	.	-	.	transcript_id "TCONS_00002805,TCONS_00002804"; gene_id "chrA01:17763642-17766131C"; flanks "17764066-,17763642]"; structure "0,1^2-"; splice_chain ",17763869^17763777-"; sources "Undefined,Undefined"; NMorMRNA "null"; degree "4"; dimension "2_2";
chrA01	Undefined	as_event	17877769	17878152	.	-	.	transcript_id "TCONS_00002810,TCONS_00002811"; gene_id "chrA01:17876963-17879061C"; flanks "17878152-,17877769^"; structure "0,1^2-"; splice_chain ",17878067^17877971-"; sources "Undefined,Undefined"; NMorMRNA "null"; degree "4"; dimension "2_2";
chrA01	Undefined	as_event	17925522	17925688	.	-	.	transcript_id "TCONS_00002814,TCONS_00002815"; gene_id "chrA01:17923347-17926294C"; flanks "17925688^,17925522^"; structure "1-,2-"; splice_chain "17925617-,17925600-"; sources "Undefined,Undefined"; NMorMRNA "null"; degree "4"; dimension "2_2";
chrA01	Undefined	as_event	17936499	17938430	.	-	.	transcript_id "TCONS_00002816,TCONS_00002817"; gene_id "chrA01:17936499-17938430C"; flanks "17938430[,17936499]"; structure "1^3-,2^4-"; splice_chain "17937534^17936860-,17937524^17936850-"; sources "Undefined,Undefined"; NMorMRNA "null"; degree "4"; dimension "2_2";
chrA01	Undefined	as_event	18002295	18002998	.	-	.	transcript_id "TCONS_00002819,TCONS_00002818"; gene_id "chrA01:18002295-18005098C"; flanks "18002998-,18002295]"; structure "1^3-,2^4-"; splice_chain "18002900^18002414-,18002890^18002404-"; sources "Undefined,Undefined"; NMorMRNA "null"; degree "4"; dimension "2_2";
chrA01	Undefined	as_event	18132298	18132699	.	-	.	transcript_id "TCONS_00002825,TCONS_00002824"; gene_id "chrA01:18131582-18133548C"; flanks "18132699-,18132298^"; structure "0,1^2-"; splice_chain ",18132517^18132426-"; sources "Undefined,Undefined"; NMorMRNA "null"; degree "4"; dimension "2_2";
chrA01	Undefined	as_event	18173434	18175522	.	-	.	transcript_id "TCONS_00002831,TCONS_00002832"; gene_id "chrA01:18173434-18175522C"; flanks "18175522[,18173434]"; structure "1^3-,2^4-"; splice_chain "18174784^18174661-,18174782^18174659-"; sources "Undefined,Undefined"; NMorMRNA "null"; degree "4"; dimension "2_2";
chrA01	Undefined	as_event	18212798	18212984	.	-	.	transcript_id "TCONS_00002835,TCONS_00002836"; gene_id "chrA01:18209988-18213248C"; flanks "18212984^,18212798^"; structure "1-,2-"; splice_chain "18212902-,18212899-"; sources "Undefined,Undefined"; NMorMRNA "null"; degree "4"; dimension "2_2";
chrA01	Undefined	as_event	18211234	18211437	.	-	.	transcript_id "TCONS_00002836,TCONS_00002835"; gene_id "chrA01:18209988-18213248C"; flanks "18211437-,18211234^"; structure "0,1^2-"; splice_chain ",18211361^18211280-"; sources "Undefined,Undefined"; NMorMRNA "null"; degree "4"; dimension "2_2";
chrA01	Undefined	as_event	18272592	18272773	.	-	.	transcript_id "TCONS_00002839,TCONS_00002840"; gene_id "chrA01:18272147-18273800C"; flanks "18272773^,18272592^"; structure "1-,2-"; splice_chain "18272667-,18272663-"; sources "Undefined,Undefined"; NMorMRNA "null"; degree "4"; dimension "2_2";
chrA01	Undefined	as_event	18581002	18581151	.	-	.	transcript_id "TCONS_00002849/TCONS_00002850,TCONS_00002848/TCONS_00002851"; gene_id "chrA01:18579084-18581623C"; flanks "18581151^,18581002^"; structure "1-,2-"; splice_chain "18581078-,18581075-"; sources "Undefined,Undefined"; NMorMRNA "null"; degree "4"; dimension "2_2";
chrA01	Undefined	as_event	18580525	18580736	.	-	.	transcript_id "TCONS_00002848,TCONS_00002850,TCONS_00002849"; gene_id "chrA01:18579084-18581623C"; flanks "18580736^,18580525^"; structure "1-,2-,3-"; splice_chain "18580629-,18580618-,18580617-"; sources "Undefined,Undefined,Undefined"; NMorMRNA "null"; degree "9"; dimension "3_3";
chrA01	Undefined	as_event	18580307	18580736	.	-	.	transcript_id "TCONS_00002848,TCONS_00002850,TCONS_00002849,TCONS_00002851"; gene_id "chrA01:18579084-18581623C"; flanks "18580736^,18580307^"; structure "1-4^6-,2-4^6-,3-4^6-,5-"; splice_chain "18580629-18580525^18580445-,18580618-18580525^18580445-,18580617-18580525^18580445-,18580474-"; sources "Undefined,Undefined,Undefined,Undefined"; NMorMRNA "null"; degree "16"; dimension "4_4";
chrA01	Undefined	as_event	18579552	18579915	.	-	.	transcript_id "TCONS_00002851,TCONS_00002848/TCONS_00002850"; gene_id "chrA01:18579084-18581623C"; flanks "18579915^,18579552-"; structure "0,1-2^"; splice_chain ",18579826-18579798^"; sources "Undefined,Undefined"; NMorMRNA "null"; degree "4"; dimension "2_2";
chrA01	Undefined	as_event	18579421	18580162	.	-	.	transcript_id "TCONS_00002849,TCONS_00002848/TCONS_00002850,TCONS_00002851"; gene_id "chrA01:18579084-18581623C"; flanks "18580162-,18579421^"; structure "1^3-5^7-,2^4-6^8-,2^8-"; splice_chain "18579916^18579827-18579799^18579553-,18579915^18579826-18579798^18579552-,18579915^18579552-"; sources "Undefined,Undefined,Undefined"; NMorMRNA "null"; degree "9"; dimension "3_3";
chrA01	Undefined	as_event	18744601	18745762	.	-	.	transcript_id "TCONS_00002856,TCONS_00002855/TCONS_00002857"; gene_id "chrA01:18744601-18747679C"; flanks "18745762-,18744601]"; structure "0,1^2-"; splice_chain ",18745616^18745471-"; sources "Undefined,Undefined"; NMorMRNA "null"; degree "4"; dimension "2_2";
chrA01	Undefined	as_event	18758398	18758964	.	-	.	transcript_id "TCONS_00002859,TCONS_00002860"; gene_id "chrA01:18757314-18761737C"; flanks "18758964-,18758398^"; structure "0,1^2-"; splice_chain ",18758808^18758690-"; sources "Undefined,Undefined"; NMorMRNA "null"; degree "4"; dimension "2_2";
chrA01	Undefined	as_event	18757314	18758301	.	-	.	transcript_id "TCONS_00002859,TCONS_00002860"; gene_id "chrA01:18757314-18761737C"; flanks "18758301-,18757314]"; structure "0,1^2-"; splice_chain ",18758242^18758138-"; sources "Undefined,Undefined"; NMorMRNA "null"; degree "4"; dimension "2_2";
chrA01	Undefined	as_event	18769358	18769755	.	-	.	transcript_id "TCONS_00002861,TCONS_00002862"; gene_id "chrA01:18767105-18771156C"; flanks "18769755-,18769358-"; structure "1^,2^"; splice_chain "18769543^,18769438^"; sources "Undefined,Undefined"; NMorMRNA "null"; degree "4"; dimension "2_2";
chrA01	Undefined	as_event	18784731	18784939	.	-	.	transcript_id "TCONS_00002865,TCONS_00002864"; gene_id "chrA01:18784262-18790077C"; flanks "18784939-,18784731^"; structure "0,1^2-"; splice_chain ",18784880^18784802-"; sources "Undefined,Undefined"; NMorMRNA "null"; degree "4"; dimension "2_2";
chrA01	Undefined	as_event	18874421	18875233	.	-	.	transcript_id "TCONS_00002872,TCONS_00002871"; gene_id "chrA01:18873436-18875233C"; flanks "18875233[,18874421^"; structure "1^3-,2^4-"; splice_chain "18874992^18874609-,18874982^18874599-"; sources "Undefined,Undefined"; NMorMRNA "null"; degree "4"; dimension "2_2";
chrA01	Undefined	as_event	18877187	18877461	.	-	.	transcript_id "TCONS_00002873,TCONS_00002874"; gene_id "chrA01:18875557-18877923C"; flanks "18877461-,18877187-"; structure "1^,2^"; splice_chain "18877289^,18877271^"; sources "Undefined,Undefined"; NMorMRNA "null"; degree "4"; dimension "2_2";
chrA01	Undefined	as_event	18902819	18903059	.	-	.	transcript_id "TCONS_00002876,TCONS_00002877"; gene_id "chrA01:18901090-18903578C"; flanks "18903059-,18902819^"; structure "0,1^2-"; splice_chain ",18902988^18902906-"; sources "Undefined,Undefined"; NMorMRNA "null"; degree "4"; dimension "2_2";
chrA01	Undefined	as_event	18901839	18902212	.	-	.	transcript_id "TCONS_00002877,TCONS_00002876"; gene_id "chrA01:18901090-18903578C"; flanks "18902212-,18901839^"; structure "0,1^2-"; splice_chain ",18901992^18901870-"; sources "Undefined,Undefined"; NMorMRNA "null"; degree "4"; dimension "2_2";
chrA01	Undefined	as_event	19097699	19098669	.	-	.	transcript_id "TCONS_00002882,TCONS_00002883"; gene_id "chrA01:19097323-19099377C"; flanks "19098669-,19097699^"; structure "1^3-,2^4-"; splice_chain "19097958^19097859-,19097957^19097858-"; sources "Undefined,Undefined"; NMorMRNA "null"; degree "4"; dimension "2_2";
chrA01	Undefined	as_event	19097323	19098669	.	-	.	transcript_id "TCONS_00002884,TCONS_00002882,TCONS_00002883"; gene_id "chrA01:19097323-19099377C"; flanks "19098669-,19097323]"; structure "0,1^3-5^6-,2^4-5^6-"; splice_chain ",19097958^19097859-19097699^19097604-,19097957^19097858-19097699^19097604-"; sources "Undefined,Undefined,Undefined"; NMorMRNA "null"; degree "9"; dimension "3_3";
chrA01	Undefined	as_event	19203001	19203662	.	-	.	transcript_id "TCONS_00002888,TCONS_00002889"; gene_id "chrA01:19201743-19204056C"; flanks "19203662-,19203001^"; structure "0,1^2-"; splice_chain ",19203531^19203085-"; sources "Undefined,Undefined"; NMorMRNA "null"; degree "4"; dimension "2_2";
chrA01	Undefined	as_event	19315014	19315260	.	-	.	transcript_id "TCONS_00002895,TCONS_00002896"; gene_id "chrA01:19314776-19316131C"; flanks "19315260-,19315014^"; structure "1^3-,2^4-"; splice_chain "19315220^19315141-,19315210^19315131-"; sources "Undefined,Undefined"; NMorMRNA "null"; degree "4"; dimension "2_2";
chrA01	Undefined	as_event	19314776	19315131	.	-	.	transcript_id "TCONS_00002897,TCONS_00002896"; gene_id "chrA01:19314776-19316131C"; flanks "19315131-,19314776]"; structure "1^3-,2^4-"; splice_chain "19315024^19314885-,19315014^19314875-"; sources "Undefined,Undefined"; NMorMRNA "null"; degree "4"; dimension "2_2";
chrA01	Undefined	as_event	19314776	19315260	.	-	.	transcript_id "TCONS_00002895,TCONS_00002897,TCONS_00002896"; gene_id "chrA01:19314776-19316131C"; flanks "19315260-,19314776]"; structure "1^3-6^8-,2^4-5^7-,2^4-6^8-"; splice_chain "19315220^19315141-19315014^19314875-,19315210^19315131-19315024^19314885-,19315210^19315131-19315014^19314875-"; sources "Undefined,Undefined,Undefined"; NMorMRNA "null"; degree "9"; dimension "3_3";
chrA01	Undefined	as_event	19325942	19326228	.	-	.	transcript_id "TCONS_00002899,TCONS_00002898"; gene_id "chrA01:19325179-19328093C"; flanks "19326228-,19325942^"; structure "1^3-,2^4-"; splice_chain "19326169^19326024-,19326151^19326006-"; sources "Undefined,Undefined"; NMorMRNA "null"; degree "4"; dimension "2_2";
chrA01	Undefined	as_event	19325755	19326228	.	-	.	transcript_id "TCONS_00002900,TCONS_00002898"; gene_id "chrA01:19325179-19328093C"; flanks "19326228-,19325755^"; structure "1^3-5^7-,2^4-6^8-"; splice_chain "19326161^19326016-19325949^19325837-,19326151^19326006-19325942^19325830-"; sources "Undefined,Undefined"; NMorMRNA "null"; degree "4"; dimension "2_2";
chrA01	Undefined	as_event	19325179	19325830	.	-	.	transcript_id "TCONS_00002898,TCONS_00002899"; gene_id "chrA01:19325179-19328093C"; flanks "19325830-,19325179]"; structure "1^3-,2^4-"; splice_chain "19325755^19325632-,19325753^19325630-"; sources "Undefined,Undefined"; NMorMRNA "null"; degree "4"; dimension "2_2";
chrA01	Undefined	as_event	19325179	19326228	.	-	.	transcript_id "TCONS_00002899,TCONS_00002900,TCONS_00002898"; gene_id "chrA01:19325179-19328093C"; flanks "19326228-,19325179]"; structure "1^4-8^10-12^14-,2^5-7^9-11^13-,3^6-8^10-11^13-"; splice_chain "19326169^19326024-19325942^19325830-19325753^19325630-,19326161^19326016-19325949^19325837-19325755^19325632-,19326151^19326006-19325942^19325830-19325755^19325632-"; sources "Undefined,Undefined,…
chrA01	Undefined	as_event	19396187	19396557	.	-	.	transcript_id "TCONS_00002902,TCONS_00002903"; gene_id "chrA01:19395865-19396810C"; flanks "19396557-,19396187^"; structure "0,1^2-"; splice_chain ",19396445^19396373-"; sources "Undefined,Undefined"; NMorMRNA "null"; degree "4"; dimension "2_2";
chrA01	Undefined	as_event	19399815	19401630	.	-	.	transcript_id "TCONS_00002907,TCONS_00002906"; gene_id "chrA01:19399815-19401630C"; flanks "19401630[,19399815]"; structure "0,1^2-3^4-"; splice_chain ",19400993^19400824-19400668^19400588-"; sources "Undefined,Undefined"; NMorMRNA "null"; degree "4"; dimension "2_2";
chrA01	Undefined	as_event	19478656	19480873	.	-	.	transcript_id "TCONS_00002914,TCONS_00002913"; gene_id "chrA01:19476920-19480873C"; flanks "19480873[,19478656^"; structure "0,1^2-3^4-5^6-"; splice_chain ",19480654^19480411-19479199^19479048-19478932^19478820-"; sources "Undefined,Undefined"; NMorMRNA "null"; degree "4"; dimension "2_2";
chrA01	Undefined	as_event	19678264	19678639	.	-	.	transcript_id "TCONS_00002920,TCONS_00002921"; gene_id "chrA01:19678264-19680746C"; flanks "19678639-,19678264]"; structure "1^3-,2^4-"; splice_chain "19678548^19678362-,19678532^19678346-"; sources "Undefined,Undefined"; NMorMRNA "null"; degree "4"; dimension "2_2";
chrA01	Undefined	as_event	19704350	19704995	.	-	.	transcript_id "TCONS_00002924,TCONS_00002922/TCONS_00002923"; gene_id "chrA01:19703494-19705717C"; flanks "19704995-,19704350^"; structure "0,1^2-"; splice_chain ",19704819^19704499-"; sources "Undefined,Undefined"; NMorMRNA "null"; degree "4"; dimension "2_2";
chrA01	Undefined	as_event	19703592	19704271	.	-	.	transcript_id "TCONS_00002924,TCONS_00002923"; gene_id "chrA01:19703494-19705717C"; flanks "19704271-,19703592^"; structure "1^3-,2^4-"; splice_chain "19703910^19703764-,19703903^19703757-"; sources "Undefined,Undefined"; NMorMRNA "null"; degree "4"; dimension "2_2";
chrA01	Undefined	as_event	19703494	19704271	.	-	.	transcript_id "TCONS_00002922,TCONS_00002924,TCONS_00002923"; gene_id "chrA01:19703494-19705717C"; flanks "19704271-,19703494]"; structure "0,1^3-5^6-,2^4-5^6-"; splice_chain ",19703910^19703764-19703592^19703525-,19703903^19703757-19703592^19703525-"; sources "Undefined,Undefined,Undefined"; NMorMRNA "null"; degree "9"; dimension "3_3";
chrA01	Undefined	as_event	19721521	19721836	.	-	.	transcript_id "TCONS_00002926,TCONS_00002925"; gene_id "chrA01:19719831-19723404C"; flanks "19721836-,19721521^"; structure "0,1^2-"; splice_chain ",19721755^19721680-"; sources "Undefined,Undefined"; NMorMRNA "null"; degree "4"; dimension "2_2";
chrA01	Undefined	as_event	19719831	19720438	.	-	.	transcript_id "TCONS_00002925,TCONS_00002926"; gene_id "chrA01:19719831-19723404C"; flanks "19720438-,19719831]"; structure "0,1^2-"; splice_chain ",19720373^19720292-"; sources "Undefined,Undefined"; NMorMRNA "null"; degree "4"; dimension "2_2";
chrA01	Undefined	as_event	19741019	19741269	.	-	.	transcript_id "TCONS_00002931,TCONS_00002930"; gene_id "chrA01:19740875-19744691C"; flanks "19741269-,19741019^"; structure "0,1^2-"; splice_chain ",19741184^19741095-"; sources "Undefined,Undefined"; NMorMRNA "null"; degree "4"; dimension "2_2";
chrA01	Undefined	as_event	19910468	19910789	.	-	.	transcript_id "TCONS_00002940,TCONS_00002941/TCONS_00002942"; gene_id "chrA01:19908859-19911275C"; flanks "19910789^,19910468^"; structure "1-,2-"; splice_chain "19910587-,19910586-"; sources "Undefined,Undefined"; NMorMRNA "null"; degree "4"; dimension "2_2";
chrA01	Undefined	as_event	19909473	19910373	.	-	.	transcript_id "TCONS_00002940,TCONS_00002941,TCONS_00002942"; gene_id "chrA01:19908859-19911275C"; flanks "19910373-,19909473^"; structure "1^4-,2^5-,3^6-"; splice_chain "19910004^19909784-,19910003^19909783-,19910002^19909782-"; sources "Undefined,Undefined,Undefined"; NMorMRNA "null"; degree "9"; dimension "3_3";
chrA01	Undefined	as_event	20109033	20109778	.	-	.	transcript_id "TCONS_00002953,TCONS_00002952"; gene_id "chrA01:20109033-20110535C"; flanks "20109778-,20109033]"; structure "0,1^2-"; splice_chain ",20109495^20109418-"; sources "Undefined,Undefined"; NMorMRNA "null"; degree "4"; dimension "2_2";
chrA01	Undefined	as_event	20131067	20132248	.	-	.	transcript_id "TCONS_00002958,TCONS_00002957"; gene_id "chrA01:20131067-20132765C"; flanks "20132248-,20131067]"; structure "1^2-4^6-,3^5-"; splice_chain "20132151^20132068-20132003^20131914-,20132026^20131937-"; sources "Undefined,Undefined"; NMorMRNA "null"; degree "4"; dimension "2_2";
chrA01	Undefined	as_event	20163488	20163900	.	-	.	transcript_id "TCONS_00002961,TCONS_00002960"; gene_id "chrA01:20163118-20165279C"; flanks "20163900-,20163488^"; structure "0,1^2-"; splice_chain ",20163725^20163646-"; sources "Undefined,Undefined"; NMorMRNA "null"; degree "4"; dimension "2_2";
chrA01	Undefined	as_event	20170891	20173041	.	-	.	transcript_id "TCONS_00002963,TCONS_00002962"; gene_id "chrA01:20167170-20173500C"; flanks "20173041^,20170891-"; structure "0,1-2^3-4^5-6^7-8^9-10^11-12^13-14^15-16^"; splice_chain ",20172174-20172103^20172004-20171936^20171847-20171776^20171673-20171602^20171516-20171445^20171357-20171286^20171196-20171125^20171047-20170976^"; sources "Undefined,Undefined"; NMorMRNA "null"; degree "4"; dimensio…
chrA01	Undefined	as_event	20210905	20211082	.	-	.	transcript_id "TCONS_00002965,TCONS_00002966"; gene_id "chrA01:20210046-20213163C"; flanks "20211082^,20210905^"; structure "1-,2-"; splice_chain "20211008-,20211006-"; sources "Undefined,Undefined"; NMorMRNA "null"; degree "4"; dimension "2_2";
chrA01	Undefined	as_event	20210046	20211293	.	-	.	transcript_id "TCONS_00002966,TCONS_00002967"; gene_id "chrA01:20210046-20213163C"; flanks "20211293-,20210046]"; structure "1^2-3^4-,5^6-"; splice_chain "20211082^20211006-20210905^20210830-,20210202^20210132-"; sources "Undefined,Undefined"; NMorMRNA "null"; degree "4"; dimension "2_2";
chrA01	Undefined	as_event	20472612	20473034	.	-	.	transcript_id "TCONS_00002981,TCONS_00002982"; gene_id "chrA01:20472411-20479156C"; flanks "20473034-,20472612^"; structure "0,1^2-"; splice_chain ",20472893^20472772-"; sources "Undefined,Undefined"; NMorMRNA "null"; degree "4"; dimension "2_2";
chrA01	Undefined	as_event	20536546	20537130	.	-	.	transcript_id "TCONS_00002987,TCONS_00002988"; gene_id "chrA01:20534963-20537566C"; flanks "20537130-,20536546^"; structure "0,1^2-3^4-"; splice_chain ",20536975^20536854-20536756^20536630-"; sources "Undefined,Undefined"; NMorMRNA "null"; degree "4"; dimension "2_2";
chrA01	Undefined	as_event	20536304	20536546	.	-	.	transcript_id "TCONS_00002988,TCONS_00002987"; gene_id "chrA01:20534963-20537566C"; flanks "20536546^,20536304^"; structure "1-,2-"; splice_chain "20536472-,20536456-"; sources "Undefined,Undefined"; NMorMRNA "null"; degree "4"; dimension "2_2";
chrA01	Undefined	as_event	20540861	20541975	.	-	.	transcript_id "TCONS_00002990,TCONS_00002989"; gene_id "chrA01:20540422-20542989C"; flanks "20541975-,20540861^"; structure "0,1^2-"; splice_chain ",20541426^20541300-"; sources "Undefined,Undefined"; NMorMRNA "null"; degree "4"; dimension "2_2";
chrA01	Undefined	as_event	20630280	20630763	.	-	.	transcript_id "TCONS_00002994/TCONS_00002995,TCONS_00002993"; gene_id "chrA01:20629225-20631999C"; flanks "20630763-,20630280^"; structure "0,1^2-"; splice_chain ",20630567^20630492-"; sources "Undefined,Undefined"; NMorMRNA "null"; degree "4"; dimension "2_2";
chrA01	Undefined	as_event	20629513	20629726	.	-	.	transcript_id "TCONS_00002993,TCONS_00002995"; gene_id "chrA01:20629225-20631999C"; flanks "20629726^,20629513^"; structure "1-,2-"; splice_chain "20629630-,20629629-"; sources "Undefined,Undefined"; NMorMRNA "null"; degree "4"; dimension "2_2";
chrA01	Undefined	as_event	20629341	20629629	.	-	.	transcript_id "TCONS_00002994,TCONS_00002995"; gene_id "chrA01:20629225-20631999C"; flanks "20629629-,20629341^"; structure "0,1^2-"; splice_chain ",20629513^20629434-"; sources "Undefined,Undefined"; NMorMRNA "null"; degree "4"; dimension "2_2";
chrA01	Undefined	as_event	20629341	20629726	.	-	.	transcript_id "TCONS_00002993,TCONS_00002994,TCONS_00002995"; gene_id "chrA01:20629225-20631999C"; flanks "20629726^,20629341^"; structure "1-3^4-,2-,2-3^4-"; splice_chain "20629630-20629513^20629434-,20629629-,20629629-20629513^20629434-"; sources "Undefined,Undefined,Undefined"; NMorMRNA "null"; degree "9"; dimension "3_3";
chrA01	Undefined	as_event	20651148	20652756	.	-	.	transcript_id "TCONS_00002996,TCONS_00002997"; gene_id "chrA01:20651148-20653692C"; flanks "20652756-,20651148]"; structure "0,1^2-"; splice_chain ",20652587^20652430-"; sources "Undefined,Undefined"; NMorMRNA "null"; degree "4"; dimension "2_2";
chrA01	Undefined	as_event	20703655	20704517	.	-	.	transcript_id "TCONS_00003003,TCONS_00003004"; gene_id "chrA01:20703655-20707336C"; flanks "20704517-,20703655]"; structure "0,1^2-"; splice_chain ",20704201^20703910-"; sources "Undefined,Undefined"; NMorMRNA "null"; degree "4"; dimension "2_2";
chrA01	Undefined	as_event	20707430	20708914	.	-	.	transcript_id "TCONS_00003005/TCONS_00003006,TCONS_00003007"; gene_id "chrA01:20707430-20710000C"; flanks "20708914-,20707430]"; structure "0,1^2-"; splice_chain ",20708398^20708055-"; sources "Undefined,Undefined"; NMorMRNA "null"; degree "4"; dimension "2_2";
chrA01	Undefined	as_event	20736449	20736892	.	-	.	transcript_id "TCONS_00003010/TCONS_00003011,TCONS_00003009"; gene_id "chrA01:20730129-20737139C"; flanks "20736892^,20736449^"; structure "1-,2-"; splice_chain "20736690-,20736641-"; sources "Undefined,Undefined"; NMorMRNA "null"; degree "4"; dimension "2_2";
chrA01	Undefined	as_event	20736449	20737139	.	-	.	transcript_id "TCONS_00003008,TCONS_00003010/TCONS_00003011,TCONS_00003009"; gene_id "chrA01:20730129-20737139C"; flanks "20737139[,20736449^"; structure "1^4-,2^3-,2^5-"; splice_chain "20736896^20736645-,20736892^20736690-,20736892^20736641-"; sources "Undefined,Undefined,Undefined"; NMorMRNA "null"; degree "9"; dimension "3_3";
chrA01	Undefined	as_event	20735709	20735964	.	-	.	transcript_id "TCONS_00003010/TCONS_00003011,TCONS_00003008"; gene_id "chrA01:20730129-20737139C"; flanks "20735964-,20735709^"; structure "0,1^2-"; splice_chain ",20735865^20735759-"; sources "Undefined,Undefined"; NMorMRNA "null"; degree "4"; dimension "2_2";
chrA01	Undefined	as_event	20735709	20736189	.	-	.	transcript_id "TCONS_00003009,TCONS_00003010/TCONS_00003011,TCONS_00003008"; gene_id "chrA01:20730129-20737139C"; flanks "20736189-,20735709^"; structure "1^3-,2^4-,2^4-5^6-"; splice_chain "20736099^20735988-,20736075^20735964-,20736075^20735964-20735865^20735759-"; sources "Undefined,Undefined,Undefined"; NMorMRNA "null"; degree "9"; dimension "3_3";
chrA01	Undefined	as_event	20735069	20735637	.	-	.	transcript_id "TCONS_00003009,TCONS_00003008/TCONS_00003010/TCONS_00003011"; gene_id "chrA01:20730129-20737139C"; flanks "20735637-,20735069-"; structure "1^,2^"; splice_chain "20735192^,20735176^"; sources "Undefined,Undefined"; NMorMRNA "null"; degree "4"; dimension "2_2";
chrA01	Undefined	as_event	20731958	20732641	.	-	.	transcript_id "TCONS_00003010,TCONS_00003008/TCONS_00003009/TCONS_00003011"; gene_id "chrA01:20730129-20737139C"; flanks "20732641^,20731958^"; structure "1-,2-"; splice_chain "20732087-,20732086-"; sources "Undefined,Undefined"; NMorMRNA "null"; degree "4"; dimension "2_2";
chrA01	Undefined	as_event	20731010	20731412	.	-	.	transcript_id "TCONS_00003010,TCONS_00003008/TCONS_00003009/TCONS_00003011"; gene_id "chrA01:20730129-20737139C"; flanks "20731412^,20731010^"; structure "1-,2-"; splice_chain "20731323-,20731322-"; sources "Undefined,Undefined"; NMorMRNA "null"; degree "4"; dimension "2_2";
chrA01	Undefined	as_event	20891185	20891459	.	-	.	transcript_id "TCONS_00003016,TCONS_00003015"; gene_id "chrA01:20890706-20893915C"; flanks "20891459-,20891185^"; structure "0,1^2-"; splice_chain ",20891353^20891272-"; sources "Undefined,Undefined"; NMorMRNA "null"; degree "4"; dimension "2_2";
chrA01	Undefined	as_event	21087436	21087834	.	-	.	transcript_id "TCONS_00003034,TCONS_00003033/TCONS_00003035"; gene_id "chrA01:21081960-21165067C"; flanks "21087834[,21087436^"; structure "0,1^2-"; splice_chain ",21087667^21087544-"; sources "Undefined,Undefined"; NMorMRNA "null"; degree "4"; dimension "2_2";
chrA01	Undefined	as_event	21087010	21087303	.	-	.	transcript_id "TCONS_00003034,TCONS_00003035"; gene_id "chrA01:21081960-21165067C"; flanks "21087303^,21087010]"; structure "1-,2-"; splice_chain "21087233-,21087226-"; sources "Undefined,Undefined"; NMorMRNA "null"; degree "4"; dimension "2_2";
chrA01	Undefined	as_event	21087010	21087358	.	-	.	transcript_id "TCONS_00003033,TCONS_00003034,TCONS_00003035"; gene_id "chrA01:21081960-21165067C"; flanks "21087358-,21087010]"; structure "0,1^2-,1^3-"; splice_chain ",21087303^21087233-,21087303^21087226-"; sources "Undefined,Undefined,Undefined"; NMorMRNA "null"; degree "9"; dimension "3_3";
chrA01	Undefined	as_event	21166353	21166620	.	-	.	transcript_id "TCONS_00003039,TCONS_00003038"; gene_id "chrA01:21165797-21169070C"; flanks "21166620-,21166353^"; structure "0,1^2-"; splice_chain ",21166577^21166461-"; sources "Undefined,Undefined"; NMorMRNA "null"; degree "4"; dimension "2_2";
chrA01	Undefined	as_event	21280841	21281956	.	-	.	transcript_id "TCONS_00003046,TCONS_00003045"; gene_id "chrA01:21280545-21281956C"; flanks "21281956[,21280841^"; structure "1^3-,2^4-"; splice_chain "21281844^21281762-,21281810^21281728-"; sources "Undefined,Undefined"; NMorMRNA "null"; degree "4"; dimension "2_2";
chrA01	Undefined	as_event	21424977	21425608	.	-	.	transcript_id "TCONS_00003056,TCONS_00003054"; gene_id "chrA01:21424403-21425608C"; flanks "21425608[,21424977-"; structure "1^,2^"; splice_chain "21425102^,21425079^"; sources "Undefined,Undefined"; NMorMRNA "null"; degree "4"; dimension "2_2";
chrA01	Undefined	as_event	21424807	21425608	.	-	.	transcript_id "TCONS_00003055,TCONS_00003056,TCONS_00003054"; gene_id "chrA01:21424403-21425608C"; flanks "21425608[,21424807^"; structure "0,1^3-,2^3-"; splice_chain ",21425102^21424977-,21425079^21424977-"; sources "Undefined,Undefined,Undefined"; NMorMRNA "null"; degree "9"; dimension "3_3";
chrA01	Undefined	as_event	21460698	21460957	.	-	.	transcript_id "TCONS_00003058,TCONS_00003059"; gene_id "chrA01:21459463-21462049C"; flanks "21460957-,21460698^"; structure "0,1^2-"; splice_chain ",21460849^21460776-"; sources "Undefined,Undefined"; NMorMRNA "null"; degree "4"; dimension "2_2";
chrA01	Undefined	as_event	21460231	21460596	.	-	.	transcript_id "TCONS_00003058,TCONS_00003059"; gene_id "chrA01:21459463-21462049C"; flanks "21460596-,21460231^"; structure "0,1^2-"; splice_chain ",21460431^21460365-"; sources "Undefined,Undefined"; NMorMRNA "null"; degree "4"; dimension "2_2";
chrA01	Undefined	as_event	21508220	21508487	.	-	.	transcript_id "TCONS_00003066,TCONS_00003067/TCONS_00003068"; gene_id "chrA01:21507687-21510256C"; flanks "21508487-,21508220^"; structure "0,1^2-"; splice_chain ",21508383^21508303-"; sources "Undefined,Undefined"; NMorMRNA "null"; degree "4"; dimension "2_2";
chrA01	Undefined	as_event	21507687	21508220	.	-	.	transcript_id "TCONS_00003066/TCONS_00003067,TCONS_00003068"; gene_id "chrA01:21507687-21510256C"; flanks "21508220^,21507687]"; structure "1-,2-"; splice_chain "21508137-,21508134-"; sources "Undefined,Undefined"; NMorMRNA "null"; degree "4"; dimension "2_2";
chrA01	Undefined	as_event	21556487	21557207	.	-	.	transcript_id "TCONS_00003073,TCONS_00003072"; gene_id "chrA01:21555671-21557207C"; flanks "21557207[,21556487^"; structure "0,1^2-"; splice_chain ",21557086^21556870-"; sources "Undefined,Undefined"; NMorMRNA "null"; degree "4"; dimension "2_2";
chrA01	Undefined	as_event	21653944	21654316	.	-	.	transcript_id "TCONS_00003078,TCONS_00003079"; gene_id "chrA01:21653944-21654434C"; flanks "21654316^,21653944]"; structure "1-,2-"; splice_chain "21654189-,21654184-"; sources "Undefined,Undefined"; NMorMRNA "null"; degree "4"; dimension "2_2";
chrA01	Undefined	as_event	21695099	21695622	.	-	.	transcript_id "TCONS_00003088,TCONS_00003089"; gene_id "chrA01:21692398-21696818C"; flanks "21695622-,21695099^"; structure "0,1^2-"; splice_chain ",21695383^21695316-"; sources "Undefined,Undefined"; NMorMRNA "null"; degree "4"; dimension "2_2";
chrA01	Undefined	as_event	21732852	21733158	.	-	.	transcript_id "TCONS_00003092,TCONS_00003091"; gene_id "chrA01:21732263-21733597C"; flanks "21733158-,21732852^"; structure "0,1^2-"; splice_chain ",21733026^21732953-"; sources "Undefined,Undefined"; NMorMRNA "null"; degree "4"; dimension "2_2";
chrA01	Undefined	as_event	21732263	21732779	.	-	.	transcript_id "TCONS_00003091,TCONS_00003092"; gene_id "chrA01:21732263-21733597C"; flanks "21732779-,21732263]"; structure "0,1^2-"; splice_chain ",21732706^21732617-"; sources "Undefined,Undefined"; NMorMRNA "null"; degree "4"; dimension "2_2";
chrA01	Undefined	as_event	21973348	21973491	.	-	.	transcript_id "TCONS_00003098,TCONS_00003099/TCONS_00003100/TCONS_00003101"; gene_id "chrA01:21969777-21974205C"; flanks "21973491^,21973348^"; structure "1-,2-"; splice_chain "21973407-,21973404-"; sources "Undefined,Undefined"; NMorMRNA "null"; degree "4"; dimension "2_2";
chrA01	Undefined	as_event	21972051	21972275	.	-	.	transcript_id "TCONS_00003099/TCONS_00003100/TCONS_00003101,TCONS_00003098"; gene_id "chrA01:21969777-21974205C"; flanks "21972275-,21972051-"; structure "1^,2^"; splice_chain "21972189^,21972185^"; sources "Undefined,Undefined"; NMorMRNA "null"; degree "4"; dimension "2_2";
chrA01	Undefined	as_event	21971111	21971437	.	-	.	transcript_id "TCONS_00003098/TCONS_00003100/TCONS_00003101,TCONS_00003099"; gene_id "chrA01:21969777-21974205C"; flanks "21971437^,21971111^"; structure "1-,2-"; splice_chain "21971365-,21971360-"; sources "Undefined,Undefined"; NMorMRNA "null"; degree "4"; dimension "2_2";
chrA01	Undefined	as_event	21970487	21971031	.	-	.	transcript_id "TCONS_00003101,TCONS_00003098/TCONS_00003099/TCONS_00003100"; gene_id "chrA01:21969777-21974205C"; flanks "21971031-,21970487^"; structure "0,1^2-3^4-"; splice_chain ",21970910^21970843-21970722^21970635-"; sources "Undefined,Undefined"; NMorMRNA "null"; degree "4"; dimension "2_2";
chrA01	Undefined	as_event	21990532	21990964	.	-	.	transcript_id "TCONS_00003103,TCONS_00003102"; gene_id "chrA01:21990261-21992438C"; flanks "21990964-,21990532^"; structure "0,1^2-"; splice_chain ",21990887^21990779-"; sources "Undefined,Undefined"; NMorMRNA "null"; degree "4"; dimension "2_2";
chrA01	Undefined	as_event	21993849	21994376	.	-	.	transcript_id "TCONS_00003104,TCONS_00003105"; gene_id "chrA01:21993345-21994376C"; flanks "21994376[,21993849^"; structure "1^3-,2^4-"; splice_chain "21994134^21994030-,21994123^21994019-"; sources "Undefined,Undefined"; NMorMRNA "null"; degree "4"; dimension "2_2";
chrA01	Undefined	as_event	22141647	22142005	.	-	.	transcript_id "TCONS_00003110,TCONS_00003109"; gene_id "chrA01:22141318-22144646C"; flanks "22142005-,22141647^"; structure "0,1^2-"; splice_chain ",22141856^22141776-"; sources "Undefined,Undefined"; NMorMRNA "null"; degree "4"; dimension "2_2";
chrA01	Undefined	as_event	22551461	22551792	.	-	.	transcript_id "TCONS_00003127,TCONS_00003128"; gene_id "chrA01:22550600-22553495C"; flanks "22551792-,22551461^"; structure "0,1^2-"; splice_chain ",22551641^22551569-"; sources "Undefined,Undefined"; NMorMRNA "null"; degree "4"; dimension "2_2";
chrA01	Undefined	as_event	22557508	22558073	.	-	.	transcript_id "TCONS_00003130,TCONS_00003129"; gene_id "chrA01:22557508-22559388C"; flanks "22558073-,22557508]"; structure "0,1^2-"; splice_chain ",22557855^22557783-"; sources "Undefined,Undefined"; NMorMRNA "null"; degree "4"; dimension "2_2";
chrA01	Undefined	as_event	22568932	22569233	.	-	.	transcript_id "TCONS_00003132,TCONS_00003131"; gene_id "chrA01:22568262-22571291C"; flanks "22569233-,22568932^"; structure "0,1^2-"; splice_chain ",22569150^22569069-"; sources "Undefined,Undefined"; NMorMRNA "null"; degree "4"; dimension "2_2";
chrA01	Undefined	as_event	22592161	22592344	.	-	.	transcript_id "TCONS_00003133,TCONS_00003134"; gene_id "chrA01:22591392-22593578C"; flanks "22592344^,22592161^"; structure "1-,2-"; splice_chain "22592261-,22592259-"; sources "Undefined,Undefined"; NMorMRNA "null"; degree "4"; dimension "2_2";
chrA01	Undefined	as_event	22707656	22708158	.	-	.	transcript_id "TCONS_00003143,TCONS_00003144"; gene_id "chrA01:22706024-22708531C"; flanks "22708158-,22707656^"; structure "0,1^2-3^4-"; splice_chain ",22708039^22707975-22707790^22707707-"; sources "Undefined,Undefined"; NMorMRNA "null"; degree "4"; dimension "2_2";
chrA01	Undefined	as_event	22707020	22707425	.	-	.	transcript_id "TCONS_00003143,TCONS_00003144"; gene_id "chrA01:22706024-22708531C"; flanks "22707425-,22707020^"; structure "1^3-,2^4-"; splice_chain "22707349^22707126-,22707339^22707116-"; sources "Undefined,Undefined"; NMorMRNA "null"; degree "4"; dimension "2_2";
chrA01	Undefined	as_event	22706865	22707020	.	-	.	transcript_id "TCONS_00003143,TCONS_00003144"; gene_id "chrA01:22706024-22708531C"; flanks "22707020^,22706865^"; structure "1-,2-"; splice_chain "22706948-,22706941-"; sources "Undefined,Undefined"; NMorMRNA "null"; degree "4"; dimension "2_2";
chrA01	Undefined	as_event	22944979	22945574	.	-	.	transcript_id "TCONS_00003155,TCONS_00003154"; gene_id "chrA01:22944979-22946697C"; flanks "22945574-,22944979]"; structure "0,1^2-"; splice_chain ",22945450^22945378-"; sources "Undefined,Undefined"; NMorMRNA "null"; degree "4"; dimension "2_2";
chrA01	Undefined	as_event	23037927	23038121	.	-	.	transcript_id "TCONS_00003160,TCONS_00003159"; gene_id "chrA01:23035666-23038745C"; flanks "23038121-,23037927^"; structure "0,1^2-"; splice_chain ",23038052^23037973-"; sources "Undefined,Undefined"; NMorMRNA "null"; degree "4"; dimension "2_2";
chrA01	Undefined	as_event	23035782	23036171	.	-	.	transcript_id "TCONS_00003160,TCONS_00003159"; gene_id "chrA01:23035666-23038745C"; flanks "23036171-,23035782^"; structure "0,1^2-3^4-"; splice_chain ",23036137^23036068-23035966^23035890-"; sources "Undefined,Undefined"; NMorMRNA "null"; degree "4"; dimension "2_2";
chrA01	Undefined	as_event	23047473	23047757	.	-	.	transcript_id "TCONS_00003162,TCONS_00003161/TCONS_00003163/TCONS_00003164"; gene_id "chrA01:23046334-23048350C"; flanks "23047757-,23047473^"; structure "0,1^2-"; splice_chain ",23047655^23047576-"; sources "Undefined,Undefined"; NMorMRNA "null"; degree "4"; dimension "2_2";
chrA01	Undefined	as_event	23047110	23047383	.	-	.	transcript_id "TCONS_00003161/TCONS_00003162,TCONS_00003163/TCONS_00003164"; gene_id "chrA01:23046334-23048350C"; flanks "23047383-,23047110^"; structure "0,1^2-"; splice_chain ",23047315^23047225-"; sources "Undefined,Undefined"; NMorMRNA "null"; degree "4"; dimension "2_2";
chrA01	Undefined	as_event	23231771	23232047	.	-	.	transcript_id "TCONS_00003171,TCONS_00003170"; gene_id "chrA01:23225132-23232853C"; flanks "23232047-,23231771^"; structure "1^3-,2^4-"; splice_chain "23231951^23231867-,23231913^23231829-"; sources "Undefined,Undefined"; NMorMRNA "null"; degree "4"; dimension "2_2";
chrA01	Undefined	as_event	23229422	23229764	.	-	.	transcript_id "TCONS_00003170,TCONS_00003171"; gene_id "chrA01:23225132-23232853C"; flanks "23229764-,23229422-"; structure "1^,2^"; splice_chain "23229657^,23229655^"; sources "Undefined,Undefined"; NMorMRNA "null"; degree "4"; dimension "2_2";
chrA01	Undefined	as_event	23227428	23227880	.	-	.	transcript_id "TCONS_00003170,TCONS_00003171"; gene_id "chrA01:23225132-23232853C"; flanks "23227880-,23227428^"; structure "0,1^2-"; splice_chain ",23227849^23227720-"; sources "Undefined,Undefined"; NMorMRNA "null"; degree "4"; dimension "2_2";
chrA01_random	Undefined	as_event	22244	22701	.	+	.	transcript_id "TCONS_00003244,TCONS_00003245"; gene_id "chrA01_random:22244-25066W"; flanks "22244[,22701^"; structure "0,1^2-"; splice_chain ",22540^22606-"; sources "Undefined,Undefined"; NMorMRNA "null"; degree "4"; dimension "2_2";
chrA01_random	Undefined	as_event	42753	42884	.	+	.	transcript_id "TCONS_00003249,TCONS_00003250"; gene_id "chrA01_random:42252-45720W"; flanks "42753-,42884-"; structure "1^,2^"; splice_chain "42819^,42820^"; sources "Undefined,Undefined"; NMorMRNA "null"; degree "4"; dimension "2_2";
chrA01_random	Undefined	as_event	42753	42999	.	+	.	transcript_id "TCONS_00003248,TCONS_00003249,TCONS_00003250"; gene_id "chrA01_random:42252-45720W"; flanks "42753-,42999^"; structure "0,1^3-,2^3-"; splice_chain ",42819^42884-,42820^42884-"; sources "Undefined,Undefined,Undefined"; NMorMRNA "null"; degree "9"; dimension "3_3";
chrA01_random	Undefined	as_event	43227	43437	.	+	.	transcript_id "TCONS_00003250,TCONS_00003248/TCONS_00003249"; gene_id "chrA01_random:42252-45720W"; flanks "43227-,43437^"; structure "0,1^2-"; splice_chain ",43275^43352-"; sources "Undefined,Undefined"; NMorMRNA "null"; degree "4"; dimension "2_2";
chrA01_random	Undefined	as_event	43882	44045	.	+	.	transcript_id "TCONS_00003249,TCONS_00003248"; gene_id "chrA01_random:42252-45720W"; flanks "43882^,44045^"; structure "1-,2-"; splice_chain "43959-,43960-"; sources "Undefined,Undefined"; NMorMRNA "null"; degree "4"; dimension "2_2";
chrA01_random	Undefined	as_event	43827	44045	.	+	.	transcript_id "TCONS_00003250,TCONS_00003249,TCONS_00003248"; gene_id "chrA01_random:42252-45720W"; flanks "43827-,44045^"; structure "0,1^2-,1^3-"; splice_chain ",43882^43959-,43882^43960-"; sources "Undefined,Undefined,Undefined"; NMorMRNA "null"; degree "9"; dimension "3_3";
chrA01_random	Undefined	as_event	44121	44564	.	+	.	transcript_id "TCONS_00003250,TCONS_00003248/TCONS_00003249"; gene_id "chrA01_random:42252-45720W"; flanks "44121-,44564^"; structure "0,1^2-"; splice_chain ",44213^44291-"; sources "Undefined,Undefined"; NMorMRNA "null"; degree "4"; dimension "2_2";
chrA01_random	Undefined	as_event	69274	69523	.	+	.	transcript_id "TCONS_00003252,TCONS_00003253"; gene_id "chrA01_random:68690-70551W"; flanks "69274-,69523^"; structure "0,1^2-"; splice_chain ",69376^69459-"; sources "Undefined,Undefined"; NMorMRNA "null"; degree "4"; dimension "2_2";
chrA01_random	Undefined	as_event	137579	138059	.	+	.	transcript_id "TCONS_00003257,TCONS_00003258"; gene_id "chrA01_random:137150-138106W"; flanks "137579^,138059]"; structure "1-,2-"; splice_chain "137819-,137834-"; sources "Undefined,Undefined"; NMorMRNA "null"; degree "4"; dimension "2_2";
chrA01_random	Undefined	as_event	139379	143555	.	+	.	transcript_id "TCONS_00003259,TCONS_00003260,TCONS_00003261"; gene_id "chrA01_random:138419-145941W"; flanks "139379^,143555^"; structure "1-,2-,3-"; splice_chain "139692-,140031-,140826-"; sources "Undefined,Undefined,Undefined"; NMorMRNA "null"; degree "9"; dimension "3_3";
chrA01_random	Undefined	as_event	145650	145871	.	+	.	transcript_id "TCONS_00003260,TCONS_00003259"; gene_id "chrA01_random:138419-145941W"; flanks "145650-,145871-"; structure "1^,2^"; splice_chain "145769^,145771^"; sources "Undefined,Undefined"; NMorMRNA "null"; degree "4"; dimension "2_2";
chrA01_random	Undefined	as_event	145650	145941	.	+	.	transcript_id "TCONS_00003261,TCONS_00003260,TCONS_00003259"; gene_id "chrA01_random:138419-145941W"; flanks "145650-,145941]"; structure "0,1^3-,2^3-"; splice_chain ",145769^145871-,145771^145871-"; sources "Undefined,Undefined,Undefined"; NMorMRNA "null"; degree "9"; dimension "3_3";
chrA01_random	Undefined	as_event	422906	423126	.	+	.	transcript_id "TCONS_00003267/TCONS_00003268/TCONS_00003269,TCONS_00003270"; gene_id "chrA01_random:422198-427761W"; flanks "422906-,423126-"; structure "1^,2^"; splice_chain "423040^,423041^"; sources "Undefined,Undefined"; NMorMRNA "null"; degree "4"; dimension "2_2";
chrA01_random	Undefined	as_event	423661	424059	.	+	.	transcript_id "TCONS_00003267/TCONS_00003268/TCONS_00003269,TCONS_00003270"; gene_id "chrA01_random:422198-427761W"; flanks "423661-,424059-"; structure "1^,2^"; splice_chain "423846^,423847^"; sources "Undefined,Undefined"; NMorMRNA "null"; degree "4"; dimension "2_2";
chrA01_random	Undefined	as_event	424256	424417	.	+	.	transcript_id "TCONS_00003267/TCONS_00003268/TCONS_00003270,TCONS_00003269"; gene_id "chrA01_random:422198-427761W"; flanks "424256^,424417^"; structure "1-,2-"; splice_chain "424358-,424374-"; sources "Undefined,Undefined"; NMorMRNA "null"; degree "4"; dimension "2_2";
chrA01_random	Undefined	as_event	425912	426276	.	+	.	transcript_id "TCONS_00003268/TCONS_00003270,TCONS_00003267/TCONS_00003269"; gene_id "chrA01_random:422198-427761W"; flanks "425912-,426276^"; structure "0,1^2-"; splice_chain ",426041^426151-"; sources "Undefined,Undefined"; NMorMRNA "null"; degree "4"; dimension "2_2";
chrA01_random	Undefined	as_event	578781	579119	.	+	.	transcript_id "TCONS_00003277,TCONS_00003275"; gene_id "chrA01_random:575599-579119W"; flanks "578781-,579119]"; structure "0,1^2-"; splice_chain ",578851^578965-"; sources "Undefined,Undefined"; NMorMRNA "null"; degree "4"; dimension "2_2";
chrA01_random	Undefined	as_event	575599	579119	.	+	.	transcript_id "TCONS_00003277,TCONS_00003275,TCONS_00003276"; gene_id "chrA01_random:575599-579119W"; flanks "575599[,579119]"; structure "1^3-,1^3-5^6-,2^4-"; splice_chain "578630^578781-,578630^578781-578851^578965-,578640^578791-"; sources "Undefined,Undefined,Undefined"; NMorMRNA "null"; degree "9"; dimension "3_3";
chrA01_random	Undefined	as_event	626314	626693	.	+	.	transcript_id "TCONS_00003284,TCONS_00003285"; gene_id "chrA01_random:625738-629702W"; flanks "626314-,626693^"; structure "0,1^2-"; splice_chain ",626461^626533-"; sources "Undefined,Undefined"; NMorMRNA "null"; degree "4"; dimension "2_2";
chrA01_random	Undefined	as_event	626533	627014	.	+	.	transcript_id "TCONS_00003285,TCONS_00003286"; gene_id "chrA01_random:625738-629702W"; flanks "626533-,627014^"; structure "1^3-,2^4-"; splice_chain "626693^626790-,626694^626791-"; sources "Undefined,Undefined"; NMorMRNA "null"; degree "4"; dimension "2_2";
chrA01_random	Undefined	as_event	626314	627014	.	+	.	transcript_id "TCONS_00003285,TCONS_00003286,TCONS_00003284"; gene_id "chrA01_random:625738-629702W"; flanks "626314-,627014^"; structure "1^2-3^5-,1^2-4^6-,3^5-"; splice_chain "626461^626533-626693^626790-,626461^626533-626694^626791-,626693^626790-"; sources "Undefined,Undefined,Undefined"; NMorMRNA "null"; degree "9"; dimension "3_3";
chrA01_random	Undefined	as_event	628033	628311	.	+	.	transcript_id "TCONS_00003284/TCONS_00003285,TCONS_00003286"; gene_id "chrA01_random:625738-629702W"; flanks "628033-,628311^"; structure "1^3-,2^4-"; splice_chain "628138^628214-,628148^628224-"; sources "Undefined,Undefined"; NMorMRNA "null"; degree "4"; dimension "2_2";
chrA01_random	Undefined	as_event	628500	628684	.	+	.	transcript_id "TCONS_00003285/TCONS_00003286,TCONS_00003284"; gene_id "chrA01_random:625738-629702W"; flanks "628500-,628684-"; structure "1^,2^"; splice_chain "628601^,628603^"; sources "Undefined,Undefined"; NMorMRNA "null"; degree "4"; dimension "2_2";
chrA01_random	Undefined	as_event	628684	629057	.	+	.	transcript_id "TCONS_00003285,TCONS_00003284"; gene_id "chrA01_random:625738-629702W"; flanks "628684-,629057]"; structure "1^3-,2^4-"; splice_chain "628780^629014-,628788^629022-"; sources "Undefined,Undefined"; NMorMRNA "null"; degree "4"; dimension "2_2";
chrA01_random	Undefined	as_event	1045468	1045835	.	+	.	transcript_id "TCONS_00003295,TCONS_00003296"; gene_id "chrA01_random:1043390-1046039W"; flanks "1045468-,1045835^"; structure "0,1^2-"; splice_chain ",1045592^1045684-"; sources "Undefined,Undefined"; NMorMRNA "null"; degree "4"; dimension "2_2";
chrA01_random	Undefined	as_event	1044535	1045835	.	+	.	transcript_id "TCONS_00003295,TCONS_00003294"; gene_id "chrA01_random:1043390-1046039W"; flanks "1044535-,1045835^"; structure "1^2-3^4-,5^6-"; splice_chain "1044813^1044886-1045406^1045468-,1045592^1045684-"; sources "Undefined,Undefined"; NMorMRNA "null"; degree "4"; dimension "2_2";
chrA01_random	Undefined	as_event	1495936	1496508	.	+	.	transcript_id "TCONS_00003300,TCONS_00003301"; gene_id "chrA01_random:1491156-1496508W"; flanks "1495936-,1496508]"; structure "0,1^2-"; splice_chain ",1496145^1496228-"; sources "Undefined,Undefined"; NMorMRNA "null"; degree "4"; dimension "2_2";
chrA01_random	Undefined	as_event	1610640	1611135	.	+	.	transcript_id "TCONS_00003305,TCONS_00003307"; gene_id "chrA01_random:1608830-1611165W"; flanks "1610640-,1611135]"; structure "0,1^2-"; splice_chain ",1610776^1610877-"; sources "Undefined,Undefined"; NMorMRNA "null"; degree "4"; dimension "2_2";
chrA01_random	Undefined	as_event	2094538	2095358	.	+	.	transcript_id "TCONS_00003313,TCONS_00003312"; gene_id "chrA01_random:2094538-2098437W"; flanks "2094538[,2095358^"; structure "0,1^2-"; splice_chain ",2095196^2095325-"; sources "Undefined,Undefined"; NMorMRNA "null"; degree "4"; dimension "2_2";
chrA01_random	Undefined	as_event	2129924	2130550	.	+	.	transcript_id "TCONS_00003314,TCONS_00003315"; gene_id "chrA01_random:2128609-2134458W"; flanks "2129924-,2130550^"; structure "1^3-5^7-,2^4-6^8-"; splice_chain "2130245^2130332-2130371^2130458-,2130253^2130340-2130379^2130466-"; sources "Undefined,Undefined"; NMorMRNA "null"; degree "4"; dimension "2_2";
chrA01_random	Undefined	as_event	2301933	2302146	.	+	.	transcript_id "TCONS_00003319,TCONS_00003318"; gene_id "chrA01_random:2301416-2303664W"; flanks "2301933-,2302146^"; structure "0,1^2-"; splice_chain ",2302022^2302104-"; sources "Undefined,Undefined"; NMorMRNA "null"; degree "4"; dimension "2_2";
chrA01_random	Undefined	as_event	2302104	2302413	.	+	.	transcript_id "TCONS_00003318,TCONS_00003317"; gene_id "chrA01_random:2301416-2303664W"; flanks "2302104-,2302413^"; structure "1^3-,2^4-"; splice_chain "2302146^2302307-,2302148^2302309-"; sources "Undefined,Undefined"; NMorMRNA "null"; degree "4"; dimension "2_2";
chrA01_random	Undefined	as_event	2301933	2302413	.	+	.	transcript_id "TCONS_00003318,TCONS_00003317,TCONS_00003319"; gene_id "chrA01_random:2301416-2303664W"; flanks "2301933-,2302413^"; structure "1^2-3^5-,1^2-4^6-,3^5-"; splice_chain "2302022^2302104-2302146^2302307-,2302022^2302104-2302148^2302309-,2302146^2302307-"; sources "Undefined,Undefined,Undefined"; NMorMRNA "null"; degree "9"; dimension "3_3";
chrA01_random	Undefined	as_event	2307976	2310104	.	+	.	transcript_id "TCONS_00003321,TCONS_00003320"; gene_id "chrA01_random:2307410-2310104W"; flanks "2307976-,2310104]"; structure "0,1^2-"; splice_chain ",2309988^2310060-"; sources "Undefined,Undefined"; NMorMRNA "null"; degree "4"; dimension "2_2";
chrA01_random	Undefined	as_event	2450202	2451452	.	+	.	transcript_id "TCONS_00003332,TCONS_00003331"; gene_id "chrA01_random:2447444-2451452W"; flanks "2450202-,2451452]"; structure "0,1^2-"; splice_chain ",2450468^2450554-"; sources "Undefined,Undefined"; NMorMRNA "null"; degree "4"; dimension "2_2";
chrA01_random	Undefined	as_event	2502105	2502315	.	+	.	transcript_id "TCONS_00003334,TCONS_00003335"; gene_id "chrA01_random:2500838-2505001W"; flanks "2502105-,2502315^"; structure "0,1^2-"; splice_chain ",2502174^2502260-"; sources "Undefined,Undefined"; NMorMRNA "null"; degree "4"; dimension "2_2";
chrA01_random	Undefined	as_event	2503997	2504355	.	+	.	transcript_id "TCONS_00003334,TCONS_00003336"; gene_id "chrA01_random:2500838-2505001W"; flanks "2503997-,2504355^"; structure "0,1^2-"; splice_chain ",2504171^2504265-"; sources "Undefined,Undefined"; NMorMRNA "null"; degree "4"; dimension "2_2";
chrA01_random	Undefined	as_event	2516616	2516922	.	+	.	transcript_id "TCONS_00003337/TCONS_00003338,TCONS_00003339"; gene_id "chrA01_random:2513599-2517793W"; flanks "2516616-,2516922^"; structure "0,1^2-"; splice_chain ",2516776^2516846-"; sources "Undefined,Undefined"; NMorMRNA "null"; degree "4"; dimension "2_2";
chrA01_random	Undefined	as_event	2546706	2547065	.	+	.	transcript_id "TCONS_00003340,TCONS_00003341"; gene_id "chrA01_random:2544509-2549407W"; flanks "2546706-,2547065^"; structure "0,1^2-"; splice_chain ",2546824^2546901-"; sources "Undefined,Undefined"; NMorMRNA "null"; degree "4"; dimension "2_2";
chrA01_random	Undefined	as_event	2547405	2547698	.	+	.	transcript_id "TCONS_00003340,TCONS_00003341"; gene_id "chrA01_random:2544509-2549407W"; flanks "2547405-,2547698^"; structure "0,1^2-"; splice_chain ",2547514^2547589-"; sources "Undefined,Undefined"; NMorMRNA "null"; degree "4"; dimension "2_2";
chrA01_random	Undefined	as_event	4960	6439	.	-	.	transcript_id "TCONS_00003347,TCONS_00003348"; gene_id "chrA01_random:3632-6439C"; flanks "6439[,4960^"; structure "0,1^2-"; splice_chain ",6251^5206-"; sources "Undefined,Undefined"; NMorMRNA "null"; degree "4"; dimension "2_2";
chrA01_random	Undefined	as_event	3970	4695	.	-	.	transcript_id "TCONS_00003348,TCONS_00003347"; gene_id "chrA01_random:3632-6439C"; flanks "4695-,3970^"; structure "0,1^2-"; splice_chain ",4139^4061-"; sources "Undefined,Undefined"; NMorMRNA "null"; degree "4"; dimension "2_2";
chrA01_random	Undefined	as_event	33807	34109	.	-	.	transcript_id "TCONS_00003350,TCONS_00003349"; gene_id "chrA01_random:33807-34901C"; flanks "34109-,33807]"; structure "0,1^2-"; splice_chain ",34030^33940-"; sources "Undefined,Undefined"; NMorMRNA "null"; degree "4"; dimension "2_2";
chrA01_random	Undefined	as_event	130811	131248	.	-	.	transcript_id "TCONS_00003364,TCONS_00003363"; gene_id "chrA01_random:130418-132151C"; flanks "131248^,130811^"; structure "1-,2-"; splice_chain "130939-,130936-"; sources "Undefined,Undefined"; NMorMRNA "null"; degree "4"; dimension "2_2";
chrA01_random	Undefined	as_event	163967	164726	.	-	.	transcript_id "TCONS_00003368,TCONS_00003369"; gene_id "chrA01_random:162552-164726C"; flanks "164726[,163967^"; structure "0,1^2-"; splice_chain ",164528^164413-"; sources "Undefined,Undefined"; NMorMRNA "null"; degree "4"; dimension "2_2";
chrA01_random	Undefined	as_event	311491	311924	.	-	.	transcript_id "TCONS_00003373,TCONS_00003374"; gene_id "chrA01_random:308058-313129C"; flanks "311924-,311491^"; structure "0,1^2-"; splice_chain ",311621^311543-"; sources "Undefined,Undefined"; NMorMRNA "null"; degree "4"; dimension "2_2";
chrA01_random	Undefined	as_event	311015	311402	.	-	.	transcript_id "TCONS_00003373,TCONS_00003374"; gene_id "chrA01_random:308058-313129C"; flanks "311402-,311015^"; structure "0,1^2-"; splice_chain ",311194^311102-"; sources "Undefined,Undefined"; NMorMRNA "null"; degree "4"; dimension "2_2";
chrA01_random	Undefined	as_event	444212	444580	.	-	.	transcript_id "TCONS_00003384,TCONS_00003383"; gene_id "chrA01_random:443640-444580C"; flanks "444580[,444212^"; structure "0,1^2-"; splice_chain ",444557^444383-"; sources "Undefined,Undefined"; NMorMRNA "null"; degree "4"; dimension "2_2";
chrA01_random	Undefined	as_event	445823	446944	.	-	.	transcript_id "TCONS_00003385,TCONS_00003386"; gene_id "chrA01_random:445823-448029C"; flanks "446944-,445823]"; structure "0,1^2-"; splice_chain ",446045^445880-"; sources "Undefined,Undefined"; NMorMRNA "null"; degree "4"; dimension "2_2";
chrA01_random	Undefined	as_event	547594	548310	.	-	.	transcript_id "TCONS_00003393/TCONS_00003394,TCONS_00003392"; gene_id "chrA01_random:543038-548310C"; flanks "548310[,547594^"; structure "0,1^2-"; splice_chain ",547963^547768-"; sources "Undefined,Undefined"; NMorMRNA "null"; degree "4"; dimension "2_2";
chrA01_random	Undefined	as_event	546458	546685	.	-	.	transcript_id "TCONS_00003392/TCONS_00003393,TCONS_00003394"; gene_id "chrA01_random:543038-548310C"; flanks "546685-,546458^"; structure "0,1^2-"; splice_chain ",546603^546514-"; sources "Undefined,Undefined"; NMorMRNA "null"; degree "4"; dimension "2_2";
chrA01_random	Undefined	as_event	545156	545317	.	-	.	transcript_id "TCONS_00003392,TCONS_00003393/TCONS_00003394"; gene_id "chrA01_random:543038-548310C"; flanks "545317^,545156^"; structure "1-,2-"; splice_chain "545196-,545194-"; sources "Undefined,Undefined"; NMorMRNA "null"; degree "4"; dimension "2_2";
chrA01_random	Undefined	as_event	544560	545075	.	-	.	transcript_id "TCONS_00003394,TCONS_00003392/TCONS_00003393"; gene_id "chrA01_random:543038-548310C"; flanks "545075-,544560^"; structure "0,1^2-"; splice_chain ",544775^544682-"; sources "Undefined,Undefined"; NMorMRNA "null"; degree "4"; dimension "2_2";
chrA01_random	Undefined	as_event	568773	568959	.	-	.	transcript_id "TCONS_00003396,TCONS_00003397"; gene_id "chrA01_random:568171-569630C"; flanks "568959-,568773-"; structure "1^,2^"; splice_chain "568927^,568926^"; sources "Undefined,Undefined"; NMorMRNA "null"; degree "4"; dimension "2_2";
chrA01_random	Undefined	as_event	568171	568773	.	-	.	transcript_id "TCONS_00003397,TCONS_00003396"; gene_id "chrA01_random:568171-569630C"; flanks "568773-,568171]"; structure "1^3-,2^4-"; splice_chain "568718^568539-,568708^568529-"; sources "Undefined,Undefined"; NMorMRNA "null"; degree "4"; dimension "2_2";
chrA01_random	Undefined	as_event	635208	635896	.	-	.	transcript_id "TCONS_00003403,TCONS_00003402"; gene_id "chrA01_random:635208-637329C"; flanks "635896-,635208]"; structure "0,1^2-"; splice_chain ",635578^635292-"; sources "Undefined,Undefined"; NMorMRNA "null"; degree "4"; dimension "2_2";
chrA01_random	Undefined	as_event	639534	640177	.	-	.	transcript_id "TCONS_00003405,TCONS_00003406"; gene_id "chrA01_random:638837-642663C"; flanks "640177-,639534-"; structure "1^,2^"; splice_chain "639909^,639858^"; sources "Undefined,Undefined"; NMorMRNA "null"; degree "4"; dimension "2_2";
chrA01_random	Undefined	as_event	638837	639534	.	-	.	transcript_id "TCONS_00003405,TCONS_00003406"; gene_id "chrA01_random:638837-642663C"; flanks "639534-,638837]"; structure "0,1^2-"; splice_chain ",639470^639304-"; sources "Undefined,Undefined"; NMorMRNA "null"; degree "4"; dimension "2_2";
chrA01_random	Undefined	as_event	791269	792597	.	-	.	transcript_id "TCONS_00003407,TCONS_00003408"; gene_id "chrA01_random:791269-794563C"; flanks "792597-,791269]"; structure "1^3-,2^4-"; splice_chain "792498^791514-,792488^791504-"; sources "Undefined,Undefined"; NMorMRNA "null"; degree "4"; dimension "2_2";
chrA01_random	Undefined	as_event	1303295	1304013	.	-	.	transcript_id "TCONS_00003410,TCONS_00003411"; gene_id "chrA01_random:1302648-1307163C"; flanks "1304013-,1303295^"; structure "0,1^2-"; splice_chain ",1303845^1303758-"; sources "Undefined,Undefined"; NMorMRNA "null"; degree "4"; dimension "2_2";
chrA01_random	Undefined	as_event	1434486	1434651	.	-	.	transcript_id "TCONS_00003418,TCONS_00003417"; gene_id "chrA01_random:1430051-1436503C"; flanks "1434651-,1434486-"; structure "1^,2^"; splice_chain "1434577^,1434576^"; sources "Undefined,Undefined"; NMorMRNA "null"; degree "4"; dimension "2_2";
chrA01_random	Undefined	as_event	1430239	1430500	.	-	.	transcript_id "TCONS_00003418,TCONS_00003417"; gene_id "chrA01_random:1430051-1436503C"; flanks "1430500-,1430239^"; structure "0,1^2-"; splice_chain ",1430384^1430307-"; sources "Undefined,Undefined"; NMorMRNA "null"; degree "4"; dimension "2_2";
chrA01_random	Undefined	as_event	1696415	1696951	.	-	.	transcript_id "TCONS_00003431,TCONS_00003432"; gene_id "chrA01_random:1696415-1698416C"; flanks "1696951-,1696415]"; structure "1^3-,2^4-"; splice_chain "1696748^1696628-,1696738^1696618-"; sources "Undefined,Undefined"; NMorMRNA "null"; degree "4"; dimension "2_2";
chrA01_random	Undefined	as_event	2025899	2026861	.	-	.	transcript_id "TCONS_00003436,TCONS_00003435"; gene_id "chrA01_random:2024302-2026861C"; flanks "2026861[,2025899^"; structure "1^2-4^6-,3^5-"; splice_chain "2026486^2026405-2026301^2026203-,2026339^2026241-"; sources "Undefined,Undefined"; NMorMRNA "null"; degree "4"; dimension "2_2";
chrA01_random	Undefined	as_event	2409555	2410086	.	-	.	transcript_id "TCONS_00003447,TCONS_00003446/TCONS_00003448"; gene_id "chrA01_random:2408452-2410791C"; flanks "2410086-,2409555^"; structure "0,1^2-3^4-"; splice_chain ",2409993^2409843-2409806^2409655-"; sources "Undefined,Undefined"; NMorMRNA "null"; degree "4"; dimension "2_2";
chrA02	Undefined	as_event	11435	11679	.	+	.	transcript_id "TCONS_00003474,TCONS_00003475"; gene_id "chrA02:9624-12471W"; flanks "11435-,11679-"; structure "1^,2^"; splice_chain "11566^,11571^"; sources "Undefined,Undefined"; NMorMRNA "null"; degree "4"; dimension "2_2";
chrA02	Undefined	as_event	14846	15223	.	+	.	transcript_id "TCONS_00003478,TCONS_00003480"; gene_id "chrA02:14846-18450W"; flanks "14846[,15223^"; structure "0,1^2-"; splice_chain ",15050^15148-"; sources "Undefined,Undefined"; NMorMRNA "null"; degree "4"; dimension "2_2";
chrA02	Undefined	as_event	14846	15392	.	+	.	transcript_id "TCONS_00003479,TCONS_00003478"; gene_id "chrA02:14846-18450W"; flanks "14846[,15392^"; structure "0,1^2-"; splice_chain ",15223^15314-"; sources "Undefined,Undefined"; NMorMRNA "null"; degree "4"; dimension "2_2";
chrA02	Undefined	as_event	15314	16981	.	+	.	transcript_id "TCONS_00003478,TCONS_00003480"; gene_id "chrA02:14846-18450W"; flanks "15314-,16981-"; structure "1^3-6^,2^4-5^"; splice_chain "15392^15751-16317^,15403^15762-16222^"; sources "Undefined,Undefined"; NMorMRNA "null"; degree "4"; dimension "2_2";
chrA02	Undefined	as_event	14846	16981	.	+	.	transcript_id "TCONS_00003480,TCONS_00003478,TCONS_00003479"; gene_id "chrA02:14846-18450W"; flanks "14846[,16981-"; structure "1^2-3^4-6^8-9^,3^4-5^7-10^,5^7-10^"; splice_chain "15050^15148-15223^15314-15403^15762-16222^,15223^15314-15392^15751-16317^,15392^15751-16317^"; sources "Undefined,Undefined,Undefined"; NMorMRNA "null"; degree "9"; dimension "3_3";
chrA02	Undefined	as_event	25065	25337	.	+	.	transcript_id "TCONS_00003482/TCONS_00003483,TCONS_00003484"; gene_id "chrA02:25065-28321W"; flanks "25065[,25337-"; structure "1^,2^"; splice_chain "25235^,25238^"; sources "Undefined,Undefined"; NMorMRNA "null"; degree "4"; dimension "2_2";
chrA02	Undefined	as_event	25852	26028	.	+	.	transcript_id "TCONS_00003483,TCONS_00003484"; gene_id "chrA02:25065-28321W"; flanks "25852-,26028-"; structure "1^,2^"; splice_chain "25928^,25929^"; sources "Undefined,Undefined"; NMorMRNA "null"; degree "4"; dimension "2_2";
chrA02	Undefined	as_event	25852	26150	.	+	.	transcript_id "TCONS_00003482,TCONS_00003483,TCONS_00003484"; gene_id "chrA02:25065-28321W"; flanks "25852-,26150^"; structure "0,1^3-,2^3-"; splice_chain ",25928^26028-,25929^26028-"; sources "Undefined,Undefined,Undefined"; NMorMRNA "null"; degree "9"; dimension "3_3";
chrA02	Undefined	as_event	26924	27669	.	+	.	transcript_id "TCONS_00003483,TCONS_00003484"; gene_id "chrA02:25065-28321W"; flanks "26924-,27669^"; structure "1^3-5^7-9^11-,2^4-6^8-10^12-"; splice_chain "27088^27172-27243^27323-27441^27553-,27090^27174-27245^27325-27451^27563-"; sources "Undefined,Undefined"; NMorMRNA "null"; degree "4"; dimension "2_2";
chrA02	Undefined	as_event	83852	84054	.	+	.	transcript_id "TCONS_00003490,TCONS_00003491"; gene_id "chrA02:81638-85654W"; flanks "83852^,84054^"; structure "1-,2-"; splice_chain "83938-,83941-"; sources "Undefined,Undefined"; NMorMRNA "null"; degree "4"; dimension "2_2";
chrA02	Undefined	as_event	83811	84054	.	+	.	transcript_id "TCONS_00003489,TCONS_00003490,TCONS_00003491"; gene_id "chrA02:81638-85654W"; flanks "83811-,84054^"; structure "0,1^2-,1^3-"; splice_chain ",83852^83938-,83852^83941-"; sources "Undefined,Undefined,Undefined"; NMorMRNA "null"; degree "9"; dimension "3_3";
chrA02	Undefined	as_event	84129	84464	.	+	.	transcript_id "TCONS_00003490/TCONS_00003491,TCONS_00003489"; gene_id "chrA02:81638-85654W"; flanks "84129-,84464^"; structure "1^3-,2^4-"; splice_chain "84211^84398-,84221^84408-"; sources "Undefined,Undefined"; NMorMRNA "null"; degree "4"; dimension "2_2";
chrA02	Undefined	as_event	96713	97024	.	+	.	transcript_id "TCONS_00003493,TCONS_00003494"; gene_id "chrA02:96144-97777W"; flanks "96713-,97024^"; structure "0,1^2-"; splice_chain ",96790^96991-"; sources "Undefined,Undefined"; NMorMRNA "null"; degree "4"; dimension "2_2";
chrA02	Undefined	as_event	235556	236300	.	+	.	transcript_id "TCONS_00003509,TCONS_00003508"; gene_id "chrA02:235026-239234W"; flanks "235556^,236300-"; structure "0,1-2^"; splice_chain ",235949-236152^"; sources "Undefined,Undefined"; NMorMRNA "null"; degree "4"; dimension "2_2";
chrA02	Undefined	as_event	237199	237788	.	+	.	transcript_id "TCONS_00003508,TCONS_00003509"; gene_id "chrA02:235026-239234W"; flanks "237199-,237788-"; structure "1^,2^"; splice_chain "237309^,237310^"; sources "Undefined,Undefined"; NMorMRNA "null"; degree "4"; dimension "2_2";
chrA02	Undefined	as_event	340546	340789	.	+	.	transcript_id "TCONS_00003516,TCONS_00003517"; gene_id "chrA02:337658-340928W"; flanks "340546-,340789^"; structure "0,1^2-"; splice_chain ",340629^340726-"; sources "Undefined,Undefined"; NMorMRNA "null"; degree "4"; dimension "2_2";
chrA02	Undefined	as_event	349235	349611	.	+	.	transcript_id "TCONS_00003518,TCONS_00003519"; gene_id "chrA02:348344-351911W"; flanks "349235-,349611^"; structure "1^3-,2^4-"; splice_chain "349389^349523-,349390^349524-"; sources "Undefined,Undefined"; NMorMRNA "null"; degree "4"; dimension "2_2";
chrA02	Undefined	as_event	351279	351534	.	+	.	transcript_id "TCONS_00003518/TCONS_00003519,TCONS_00003520"; gene_id "chrA02:348344-351911W"; flanks "351279-,351534^"; structure "0,1^2-"; splice_chain ",351393^351460-"; sources "Undefined,Undefined"; NMorMRNA "null"; degree "4"; dimension "2_2";
chrA02	Undefined	as_event	496102	496403	.	+	.	transcript_id "TCONS_00003528,TCONS_00003527"; gene_id "chrA02:495788-498476W"; flanks "496102^,496403-"; structure "1-4^,2-3^"; splice_chain "496199-496320^,496204-496319^"; sources "Undefined,Undefined"; NMorMRNA "null"; degree "4"; dimension "2_2";
chrA02	Undefined	as_event	496403	496824	.	+	.	transcript_id "TCONS_00003527,TCONS_00003528"; gene_id "chrA02:495788-498476W"; flanks "496403-,496824^"; structure "1^3-6^8-,2^4-5^7-"; splice_chain "496479^496575-496671^496753-,496481^496577-496662^496744-"; sources "Undefined,Undefined"; NMorMRNA "null"; degree "4"; dimension "2_2";
chrA02	Undefined	as_event	702879	703435	.	+	.	transcript_id "TCONS_00003547,TCONS_00003548"; gene_id "chrA02:701546-703662W"; flanks "702879-,703435-"; structure "1^,2^"; splice_chain "702936^,702989^"; sources "Undefined,Undefined"; NMorMRNA "null"; degree "4"; dimension "2_2";
chrA02	Undefined	as_event	702879	703662	.	+	.	transcript_id "TCONS_00003549,TCONS_00003547,TCONS_00003548"; gene_id "chrA02:701546-703662W"; flanks "702879-,703662]"; structure "0,1^3-,2^3-"; splice_chain ",702936^703435-,702989^703435-"; sources "Undefined,Undefined,Undefined"; NMorMRNA "null"; degree "9"; dimension "3_3";
chrA02	Undefined	as_event	725102	725422	.	+	.	transcript_id "TCONS_00003553,TCONS_00003552"; gene_id "chrA02:723493-726464W"; flanks "725102-,725422^"; structure "0,1^2-"; splice_chain ",725251^725327-"; sources "Undefined,Undefined"; NMorMRNA "null"; degree "4"; dimension "2_2";
chrA02	Undefined	as_event	726182	726464	.	+	.	transcript_id "TCONS_00003553,TCONS_00003552"; gene_id "chrA02:723493-726464W"; flanks "726182^,726464]"; structure "1-4^6-,2-3^5-"; splice_chain "726251-726372^726450-,726252-726368^726446-"; sources "Undefined,Undefined"; NMorMRNA "null"; degree "4"; dimension "2_2";
chrA02	Undefined	as_event	795353	795613	.	+	.	transcript_id "TCONS_00003560,TCONS_00003561"; gene_id "chrA02:793519-796155W"; flanks "795353-,795613^"; structure "0,1^2-"; splice_chain ",795456^795546-"; sources "Undefined,Undefined"; NMorMRNA "null"; degree "4"; dimension "2_2";
chrA02	Undefined	as_event	819176	819604	.	+	.	transcript_id "TCONS_00003567,TCONS_00003566"; gene_id "chrA02:818017-819849W"; flanks "819176-,819604^"; structure "1^3-,2^4-"; splice_chain "819341^819409-,819342^819410-"; sources "Undefined,Undefined"; NMorMRNA "null"; degree "4"; dimension "2_2";
chrA02	Undefined	as_event	829525	829788	.	+	.	transcript_id "TCONS_00003571,TCONS_00003572"; gene_id "chrA02:827014-831229W"; flanks "829525-,829788^"; structure "0,1^2-"; splice_chain ",829627^829690-"; sources "Undefined,Undefined"; NMorMRNA "null"; degree "4"; dimension "2_2";
chrA02	Undefined	as_event	829860	830292	.	+	.	transcript_id "TCONS_00003572,TCONS_00003571"; gene_id "chrA02:827014-831229W"; flanks "829860-,830292^"; structure "0,1^2-"; splice_chain ",829970^830051-"; sources "Undefined,Undefined"; NMorMRNA "null"; degree "4"; dimension "2_2";
chrA02	Undefined	as_event	829627	830292	.	+	.	transcript_id "TCONS_00003572,TCONS_00003573"; gene_id "chrA02:827014-831229W"; flanks "829627^,830292^"; structure "1-3^5-,2-4^6-7^8-"; splice_chain "829690-829788^829860-,829700-829813^829885-829970^830051-"; sources "Undefined,Undefined"; NMorMRNA "null"; degree "4"; dimension "2_2";
chrA02	Undefined	as_event	842414	842707	.	+	.	transcript_id "TCONS_00003575,TCONS_00003574"; gene_id "chrA02:841482-845244W"; flanks "842414-,842707^"; structure "1^3-,2^4-"; splice_chain "842516^842605-,842518^842607-"; sources "Undefined,Undefined"; NMorMRNA "null"; degree "4"; dimension "2_2";
chrA02	Undefined	as_event	843265	843433	.	+	.	transcript_id "TCONS_00003575,TCONS_00003574"; gene_id "chrA02:841482-845244W"; flanks "843265-,843433-"; structure "1^,2^"; splice_chain "843340^,843341^"; sources "Undefined,Undefined"; NMorMRNA "null"; degree "4"; dimension "2_2";
chrA02	Undefined	as_event	843752	844026	.	+	.	transcript_id "TCONS_00003575,TCONS_00003574"; gene_id "chrA02:841482-845244W"; flanks "843752-,844026-"; structure "1^,2^"; splice_chain "843839^,843840^"; sources "Undefined,Undefined"; NMorMRNA "null"; degree "4"; dimension "2_2";
chrA02	Undefined	as_event	844791	844908	.	+	.	transcript_id "TCONS_00003575,TCONS_00003574"; gene_id "chrA02:841482-845244W"; flanks "844791-,844908-"; structure "1^,2^"; splice_chain "844834^,844835^"; sources "Undefined,Undefined"; NMorMRNA "null"; degree "4"; dimension "2_2";
chrA02	Undefined	as_event	866272	866404	.	+	.	transcript_id "TCONS_00003580,TCONS_00003581"; gene_id "chrA02:863761-866532W"; flanks "866272-,866404-"; structure "1^,2^"; splice_chain "866335^,866336^"; sources "Undefined,Undefined"; NMorMRNA "null"; degree "4"; dimension "2_2";
chrA02	Undefined	as_event	1037926	1038382	.	+	.	transcript_id "TCONS_00003590,TCONS_00003591"; gene_id "chrA02:1035788-1039588W"; flanks "1037926-,1038382^"; structure "0,1^2-"; splice_chain ",1038049^1038128-"; sources "Undefined,Undefined"; NMorMRNA "null"; degree "4"; dimension "2_2";
chrA02	Undefined	as_event	1062807	1063047	.	+	.	transcript_id "TCONS_00003594,TCONS_00003593"; gene_id "chrA02:1062807-1065138W"; flanks "1062807[,1063047^"; structure "0,1^2-"; splice_chain ",1062908^1062980-"; sources "Undefined,Undefined"; NMorMRNA "null"; degree "4"; dimension "2_2";
chrA02	Undefined	as_event	1066358	1066810	.	+	.	transcript_id "TCONS_00003595,TCONS_00003596"; gene_id "chrA02:1065432-1067250W"; flanks "1066358-,1066810^"; structure "0,1^2-"; splice_chain ",1066613^1066712-"; sources "Undefined,Undefined"; NMorMRNA "null"; degree "4"; dimension "2_2";
chrA02	Undefined	as_event	1290670	1290917	.	+	.	transcript_id "TCONS_00003616,TCONS_00003617"; gene_id "chrA02:1289707-1291608W"; flanks "1290670-,1290917^"; structure "0,1^2-"; splice_chain ",1290763^1290838-"; sources "Undefined,Undefined"; NMorMRNA "null"; degree "4"; dimension "2_2";
chrA02	Undefined	as_event	1292470	1292906	.	+	.	transcript_id "TCONS_00003619,TCONS_00003620"; gene_id "chrA02:1291831-1294262W"; flanks "1292470-,1292906^"; structure "0,1^2-"; splice_chain ",1292665^1292736-"; sources "Undefined,Undefined"; NMorMRNA "null"; degree "4"; dimension "2_2";
chrA02	Undefined	as_event	1307718	1307848	.	+	.	transcript_id "TCONS_00003623/TCONS_00003624/TCONS_00003625,TCONS_00003626"; gene_id "chrA02:1307483-1310690W"; flanks "1307718^,1307848^"; structure "1-,2-"; splice_chain "1307804-,1307807-"; sources "Undefined,Undefined"; NMorMRNA "null"; degree "4"; dimension "2_2";
chrA02	Undefined	as_event	1308254	1308561	.	+	.	transcript_id "TCONS_00003625,TCONS_00003624/TCONS_00003626"; gene_id "chrA02:1307483-1310690W"; flanks "1308254^,1308561^"; structure "1-,2-"; splice_chain "1308380-,1308383-"; sources "Undefined,Undefined"; NMorMRNA "null"; degree "4"; dimension "2_2";
chrA02	Undefined	as_event	1318878	1319228	.	+	.	transcript_id "TCONS_00003627,TCONS_00003628"; gene_id "chrA02:1317858-1319673W"; flanks "1318878-,1319228^"; structure "0,1^2-"; splice_chain ",1319008^1319091-"; sources "Undefined,Undefined"; NMorMRNA "null"; degree "4"; dimension "2_2";
chrA02	Undefined	as_event	1339424	1339655	.	+	.	transcript_id "TCONS_00003632/TCONS_00003633,TCONS_00003634"; gene_id "chrA02:1338136-1342029W"; flanks "1339424-,1339655^"; structure "0,1^2-"; splice_chain ",1339492^1339572-"; sources "Undefined,Undefined"; NMorMRNA "null"; degree "4"; dimension "2_2";
chrA02	Undefined	as_event	1340638	1341512	.	+	.	transcript_id "TCONS_00003632/TCONS_00003634,TCONS_00003633"; gene_id "chrA02:1338136-1342029W"; flanks "1340638-,1341512^"; structure "1^3-,2^4-"; splice_chain "1340760^1341360-,1340770^1341370-"; sources "Undefined,Undefined"; NMorMRNA "null"; degree "4"; dimension "2_2";
chrA02	Undefined	as_event	1341587	1341834	.	+	.	transcript_id "TCONS_00003634,TCONS_00003632/TCONS_00003633"; gene_id "chrA02:1338136-1342029W"; flanks "1341587-,1341834^"; structure "0,1^2-"; splice_chain ",1341652^1341743-"; sources "Undefined,Undefined"; NMorMRNA "null"; degree "4"; dimension "2_2";
chrA02	Undefined	as_event	1500588	1500957	.	+	.	transcript_id "TCONS_00003649,TCONS_00003650"; gene_id "chrA02:1493721-1502495W"; flanks "1500588-,1500957^"; structure "0,1^2-"; splice_chain ",1500725^1500820-"; sources "Undefined,Undefined"; NMorMRNA "null"; degree "4"; dimension "2_2";
chrA02	Undefined	as_event	1543508	1543859	.	+	.	transcript_id "TCONS_00003658,TCONS_00003657"; gene_id "chrA02:1543085-1544928W"; flanks "1543508-,1543859^"; structure "0,1^2-"; splice_chain ",1543639^1543719-"; sources "Undefined,Undefined"; NMorMRNA "null"; degree "4"; dimension "2_2";
chrA02	Undefined	as_event	1543939	1544928	.	+	.	transcript_id "TCONS_00003657,TCONS_00003658"; gene_id "chrA02:1543085-1544928W"; flanks "1543939-,1544928]"; structure "0,1^2-"; splice_chain ",1544187^1544259-"; sources "Undefined,Undefined"; NMorMRNA "null"; degree "4"; dimension "2_2";
chrA02	Undefined	as_event	1595759	1596191	.	+	.	transcript_id "TCONS_00003660,TCONS_00003661"; gene_id "chrA02:1595354-1598532W"; flanks "1595759-,1596191^"; structure "0,1^2-3^4-"; splice_chain ",1595811^1595885-1596053^1596128-"; sources "Undefined,Undefined"; NMorMRNA "null"; degree "4"; dimension "2_2";
chrA02	Undefined	as_event	1597318	1597627	.	+	.	transcript_id "TCONS_00003661,TCONS_00003660"; gene_id "chrA02:1595354-1598532W"; flanks "1597318^,1597627-"; structure "0,1-2^"; splice_chain ",1597454-1597501^"; sources "Undefined,Undefined"; NMorMRNA "null"; degree "4"; dimension "2_2";
chrA02	Undefined	as_event	1597872	1598190	.	+	.	transcript_id "TCONS_00003660,TCONS_00003661"; gene_id "chrA02:1595354-1598532W"; flanks "1597872-,1598190^"; structure "0,1^2-"; splice_chain ",1597915^1597984-"; sources "Undefined,Undefined"; NMorMRNA "null"; degree "4"; dimension "2_2";
chrA02	Undefined	as_event	1610608	1611364	.	+	.	transcript_id "TCONS_00003662,TCONS_00003663"; gene_id "chrA02:1610545-1614527W"; flanks "1610608^,1611364-"; structure "0,1-2^"; splice_chain ",1610935-1611156^"; sources "Undefined,Undefined"; NMorMRNA "null"; degree "4"; dimension "2_2";
chrA02	Undefined	as_event	1827430	1828012	.	+	.	transcript_id "TCONS_00003673,TCONS_00003672"; gene_id "chrA02:1825250-1828444W"; flanks "1827430-,1828012^"; structure "0,1^2-"; splice_chain ",1827717^1827818-"; sources "Undefined,Undefined"; NMorMRNA "null"; degree "4"; dimension "2_2";
chrA02	Undefined	as_event	1885157	1885755	.	+	.	transcript_id "TCONS_00003679,TCONS_00003680"; gene_id "chrA02:1885073-1889860W"; flanks "1885157^,1885755^"; structure "1-,2-"; splice_chain "1885672-,1885699-"; sources "Undefined,Undefined"; NMorMRNA "null"; degree "4"; dimension "2_2";
chrA02	Undefined	as_event	1962135	1962481	.	+	.	transcript_id "TCONS_00003687,TCONS_00003688"; gene_id "chrA02:1961179-1963291W"; flanks "1962135-,1962481^"; structure "0,1^2-"; splice_chain ",1962277^1962367-"; sources "Undefined,Undefined"; NMorMRNA "null"; degree "4"; dimension "2_2";
chrA02	Undefined	as_event	2068326	2068941	.	+	.	transcript_id "TCONS_00003693,TCONS_00003694"; gene_id "chrA02:2067159-2073805W"; flanks "2068326-,2068941^"; structure "0,1^2-3^4-"; splice_chain ",2068550^2068631-2068693^2068778-"; sources "Undefined,Undefined"; NMorMRNA "null"; degree "4"; dimension "2_2";
chrA02	Undefined	as_event	2085024	2085299	.	+	.	transcript_id "TCONS_00003697,TCONS_00003698"; gene_id "chrA02:2081941-2086969W"; flanks "2085024-,2085299^"; structure "0,1^2-"; splice_chain ",2085123^2085207-"; sources "Undefined,Undefined"; NMorMRNA "null"; degree "4"; dimension "2_2";
chrA02	Undefined	as_event	2092050	2092525	.	+	.	transcript_id "TCONS_00003700,TCONS_00003701"; gene_id "chrA02:2091864-2093161W"; flanks "2092050^,2092525^"; structure "1-,2-"; splice_chain "2092217-,2092228-"; sources "Undefined,Undefined"; NMorMRNA "null"; degree "4"; dimension "2_2";
chrA02	Undefined	as_event	2098976	2099506	.	+	.	transcript_id "TCONS_00003706,TCONS_00003705"; gene_id "chrA02:2098476-2099506W"; flanks "2098976-,2099506]"; structure "0,1^2-"; splice_chain ",2099131^2099246-"; sources "Undefined,Undefined"; NMorMRNA "null"; degree "4"; dimension "2_2";
chrA02	Undefined	as_event	2102653	2103041	.	+	.	transcript_id "TCONS_00003707,TCONS_00003709"; gene_id "chrA02:2101745-2103240W"; flanks "2102653-,2103041]"; structure "0,1^2-"; splice_chain ",2102825^2102902-"; sources "Undefined,Undefined"; NMorMRNA "null"; degree "4"; dimension "2_2";
chrA02	Undefined	as_event	2258932	2259132	.	+	.	transcript_id "TCONS_00003720,TCONS_00003721"; gene_id "chrA02:2257028-2259132W"; flanks "2258932-,2259132]"; structure "0,1^2-"; splice_chain ",2259009^2259093-"; sources "Undefined,Undefined"; NMorMRNA "null"; degree "4"; dimension "2_2";
chrA02	Undefined	as_event	2301674	2302425	.	+	.	transcript_id "TCONS_00003726,TCONS_00003727,TCONS_00003725"; gene_id "chrA02:2301674-2303076W"; flanks "2301674[,2302425^"; structure "1^4-,2^5-,3^6-"; splice_chain "2301904^2302311-,2301905^2302312-,2301906^2302313-"; sources "Undefined,Undefined,Undefined"; NMorMRNA "null"; degree "9"; dimension "3_3";
chrA02	Undefined	as_event	2302804	2302959	.	+	.	transcript_id "TCONS_00003725/TCONS_00003727,TCONS_00003726"; gene_id "chrA02:2301674-2303076W"; flanks "2302804-,2302959-"; structure "1^,2^"; splice_chain "2302861^,2302863^"; sources "Undefined,Undefined"; NMorMRNA "null"; degree "4"; dimension "2_2";
chrA02	Undefined	as_event	2332425	2334303	.	+	.	transcript_id "TCONS_00003729,TCONS_00003730"; gene_id "chrA02:2332425-2334303W"; flanks "2332425[,2334303]"; structure "0,1^2-3^4-"; splice_chain ",2332891^2333543-2333888^2333965-"; sources "Undefined,Undefined"; NMorMRNA "null"; degree "4"; dimension "2_2";
chrA02	Undefined	as_event	2377272	2377844	.	+	.	transcript_id "TCONS_00003734,TCONS_00003735"; gene_id "chrA02:2376759-2379263W"; flanks "2377272-,2377844^"; structure "1^3-,2^4-"; splice_chain "2377364^2377446-,2377373^2377455-"; sources "Undefined,Undefined"; NMorMRNA "null"; degree "4"; dimension "2_2";
chrA02	Undefined	as_event	2407263	2407591	.	+	.	transcript_id "TCONS_00003738,TCONS_00003737"; gene_id "chrA02:2404091-2408815W"; flanks "2407263-,2407591^"; structure "0,1^2-"; splice_chain ",2407392^2407480-"; sources "Undefined,Undefined"; NMorMRNA "null"; degree "4"; dimension "2_2";
chrA02	Undefined	as_event	2422778	2423105	.	+	.	transcript_id "TCONS_00003744,TCONS_00003743"; gene_id "chrA02:2421488-2425232W"; flanks "2422778^,2423105^"; structure "1-,2-"; splice_chain "2423051-,2423052-"; sources "Undefined,Undefined"; NMorMRNA "null"; degree "4"; dimension "2_2";
chrA02	Undefined	as_event	2423183	2423485	.	+	.	transcript_id "TCONS_00003744,TCONS_00003743"; gene_id "chrA02:2421488-2425232W"; flanks "2423183-,2423485^"; structure "0,1^2-"; splice_chain ",2423308^2423396-"; sources "Undefined,Undefined"; NMorMRNA "null"; degree "4"; dimension "2_2";
chrA02	Undefined	as_event	2479628	2480104	.	+	.	transcript_id "TCONS_00003748,TCONS_00003746/TCONS_00003747"; gene_id "chrA02:2479112-2480104W"; flanks "2479628-,2480104]"; structure "0,1^2-"; splice_chain ",2479802^2479888-"; sources "Undefined,Undefined"; NMorMRNA "null"; degree "4"; dimension "2_2";
chrA02	Undefined	as_event	2814077	2814754	.	+	.	transcript_id "TCONS_00003762,TCONS_00003763"; gene_id "chrA02:2812860-2815309W"; flanks "2814077-,2814754^"; structure "1^3-5^7-,2^4-6^8-"; splice_chain "2814227^2814324-2814412^2814496-,2814231^2814328-2814414^2814498-"; sources "Undefined,Undefined"; NMorMRNA "null"; degree "4"; dimension "2_2";
chrA02	Undefined	as_event	2821944	2823210	.	+	.	transcript_id "TCONS_00003764,TCONS_00003765"; gene_id "chrA02:2821944-2824668W"; flanks "2821944[,2823210^"; structure "0,1^2-"; splice_chain ",2822451^2823024-"; sources "Undefined,Undefined"; NMorMRNA "null"; degree "4"; dimension "2_2";
chrA02	Undefined	as_event	2823310	2823592	.	+	.	transcript_id "TCONS_00003764,TCONS_00003765"; gene_id "chrA02:2821944-2824668W"; flanks "2823310-,2823592^"; structure "0,1^2-"; splice_chain ",2823368^2823442-"; sources "Undefined,Undefined"; NMorMRNA "null"; degree "4"; dimension "2_2";
chrA02	Undefined	as_event	2823681	2823962	.	+	.	transcript_id "TCONS_00003764,TCONS_00003765"; gene_id "chrA02:2821944-2824668W"; flanks "2823681-,2823962^"; structure "0,1^2-"; splice_chain ",2823760^2823839-"; sources "Undefined,Undefined"; NMorMRNA "null"; degree "4"; dimension "2_2";
chrA02	Undefined	as_event	3218019	3219523	.	+	.	transcript_id "TCONS_00003781,TCONS_00003780"; gene_id "chrA02:3218019-3220262W"; flanks "3218019[,3219523^"; structure "1^4-,2^3-"; splice_chain "3218073^3219379-,3218074^3219361-"; sources "Undefined,Undefined"; NMorMRNA "null"; degree "4"; dimension "2_2";
chrA02	Undefined	as_event	3307221	3307550	.	+	.	transcript_id "TCONS_00003788,TCONS_00003787"; gene_id "chrA02:3307221-3308029W"; flanks "3307221[,3307550^"; structure "1^3-,2^4-"; splice_chain "3307348^3307508-,3307358^3307518-"; sources "Undefined,Undefined"; NMorMRNA "null"; degree "4"; dimension "2_2";
chrA02	Undefined	as_event	3394683	3394967	.	+	.	transcript_id "TCONS_00003798,TCONS_00003797"; gene_id "chrA02:3393965-3395553W"; flanks "3394683-,3394967^"; structure "0,1^2-"; splice_chain ",3394783^3394890-"; sources "Undefined,Undefined"; NMorMRNA "null"; degree "4"; dimension "2_2";
chrA02	Undefined	as_event	3481220	3481531	.	+	.	transcript_id "TCONS_00003810,TCONS_00003809"; gene_id "chrA02:3480353-3482885W"; flanks "3481220-,3481531^"; structure "0,1^2-"; splice_chain ",3481353^3481426-"; sources "Undefined,Undefined"; NMorMRNA "null"; degree "4"; dimension "2_2";
chrA02	Undefined	as_event	3485890	3486299	.	+	.	transcript_id "TCONS_00003812/TCONS_00003813,TCONS_00003811"; gene_id "chrA02:3485116-3487313W"; flanks "3485890-,3486299^"; structure "0,1^2-"; splice_chain ",3486102^3486201-"; sources "Undefined,Undefined"; NMorMRNA "null"; degree "4"; dimension "2_2";
chrA02	Undefined	as_event	3573637	3573793	.	+	.	transcript_id "TCONS_00003820,TCONS_00003821/TCONS_00003822"; gene_id "chrA02:3572499-3575774W"; flanks "3573637^,3573793^"; structure "1-,2-"; splice_chain "3573720-,3573723-"; sources "Undefined,Undefined"; NMorMRNA "null"; degree "4"; dimension "2_2";
chrA02	Undefined	as_event	3574068	3574369	.	+	.	transcript_id "TCONS_00003820/TCONS_00003822,TCONS_00003821"; gene_id "chrA02:3572499-3575774W"; flanks "3574068-,3574369^"; structure "0,1^2-"; splice_chain ",3574089^3574123-"; sources "Undefined,Undefined"; NMorMRNA "null"; degree "4"; dimension "2_2";
chrA02	Undefined	as_event	3592824	3593383	.	+	.	transcript_id "TCONS_00003826,TCONS_00003828"; gene_id "chrA02:3590118-3593899W"; flanks "3592824-,3593383^"; structure "0,1^2-"; splice_chain ",3593150^3593228-"; sources "Undefined,Undefined"; NMorMRNA "null"; degree "4"; dimension "2_2";
chrA02	Undefined	as_event	3670734	3670975	.	+	.	transcript_id "TCONS_00003833/TCONS_00003834,TCONS_00003835"; gene_id "chrA02:3669531-3671969W"; flanks "3670734-,3670975^"; structure "0,1^2-"; splice_chain ",3670808^3670874-"; sources "Undefined,Undefined"; NMorMRNA "null"; degree "4"; dimension "2_2";
chrA02	Undefined	as_event	3671277	3671485	.	+	.	transcript_id "TCONS_00003835,TCONS_00003834"; gene_id "chrA02:3669531-3671969W"; flanks "3671277-,3671485^"; structure "1^3-,2^4-"; splice_chain "3671345^3671417-,3671381^3671453-"; sources "Undefined,Undefined"; NMorMRNA "null"; degree "4"; dimension "2_2";
chrA02	Undefined	as_event	3671417	3671969	.	+	.	transcript_id "TCONS_00003835,TCONS_00003833"; gene_id "chrA02:3669531-3671969W"; flanks "3671417-,3671969]"; structure "1^3-5^7-,2^4-6^8-"; splice_chain "3671485^3671571-3671624^3671705-,3671490^3671576-3671629^3671710-"; sources "Undefined,Undefined"; NMorMRNA "null"; degree "4"; dimension "2_2";
chrA02	Undefined	as_event	3671277	3671969	.	+	.	transcript_id "TCONS_00003835,TCONS_00003833,TCONS_00003834"; gene_id "chrA02:3669531-3671969W"; flanks "3671277-,3671969]"; structure "1^3-5^7-9^11-,1^3-6^8-10^12-,2^4-5^7-9^11-"; splice_chain "3671345^3671417-3671485^3671571-3671624^3671705-,3671345^3671417-3671490^3671576-3671629^3671710-,3671381^3671453-3671485^3671571-3671624^3671705-"; sources "Undefined,Undefined,Undefined"; NMorMRNA "null…
chrA02	Undefined	as_event	3690445	3691182	.	+	.	transcript_id "TCONS_00003837,TCONS_00003836"; gene_id "chrA02:3689521-3691182W"; flanks "3690445^,3691182]"; structure "1-,2-"; splice_chain "3690555-,3690558-"; sources "Undefined,Undefined"; NMorMRNA "null"; degree "4"; dimension "2_2";
chrA02	Undefined	as_event	3853617	3853830	.	+	.	transcript_id "TCONS_00003851,TCONS_00003852"; gene_id "chrA02:3851318-3853830W"; flanks "3853617-,3853830]"; structure "0,1^2-"; splice_chain ",3853693^3853769-"; sources "Undefined,Undefined"; NMorMRNA "null"; degree "4"; dimension "2_2";
chrA02	Undefined	as_event	3872082	3872576	.	+	.	transcript_id "TCONS_00003855,TCONS_00003856"; gene_id "chrA02:3869426-3874461W"; flanks "3872082-,3872576^"; structure "0,1^2-"; splice_chain ",3872331^3872412-"; sources "Undefined,Undefined"; NMorMRNA "null"; degree "4"; dimension "2_2";
chrA02	Undefined	as_event	3872992	3873344	.	+	.	transcript_id "TCONS_00003855,TCONS_00003856/TCONS_00003857"; gene_id "chrA02:3869426-3874461W"; flanks "3872992-,3873344^"; structure "0,1^2-"; splice_chain ",3873024^3873102-"; sources "Undefined,Undefined"; NMorMRNA "null"; degree "4"; dimension "2_2";
chrA02	Undefined	as_event	3873676	3874137	.	+	.	transcript_id "TCONS_00003855,TCONS_00003856/TCONS_00003857/TCONS_00003858"; gene_id "chrA02:3869426-3874461W"; flanks "3873676-,3874137^"; structure "0,1^2-"; splice_chain ",3873858^3873956-"; sources "Undefined,Undefined"; NMorMRNA "null"; degree "4"; dimension "2_2";
chrA02	Undefined	as_event	4107107	4107783	.	+	.	transcript_id "TCONS_00003867,TCONS_00003866"; gene_id "chrA02:4106813-4109752W"; flanks "4107107-,4107783^"; structure "0,1^2-"; splice_chain ",4107477^4107577-"; sources "Undefined,Undefined"; NMorMRNA "null"; degree "4"; dimension "2_2";
chrA02	Undefined	as_event	4108255	4108542	.	+	.	transcript_id "TCONS_00003866,TCONS_00003867"; gene_id "chrA02:4106813-4109752W"; flanks "4108255-,4108542^"; structure "0,1^2-"; splice_chain ",4108305^4108402-"; sources "Undefined,Undefined"; NMorMRNA "null"; degree "4"; dimension "2_2";
chrA02	Undefined	as_event	4186751	4187724	.	+	.	transcript_id "TCONS_00003869,TCONS_00003868"; gene_id "chrA02:4186751-4187724W"; flanks "4186751[,4187724]"; structure "1^3-,2^4-"; splice_chain "4186855^4187298-,4186865^4187308-"; sources "Undefined,Undefined"; NMorMRNA "null"; degree "4"; dimension "2_2";
chrA02	Undefined	as_event	4188933	4189239	.	+	.	transcript_id "TCONS_00003870,TCONS_00003871,TCONS_00003872"; gene_id "chrA02:4188800-4189478W"; flanks "4188933-,4189239-"; structure "1^,2^,3^"; splice_chain "4189070^,4189071^,4189072^"; sources "Undefined,Undefined,Undefined"; NMorMRNA "null"; degree "9"; dimension "3_3";
chrA02	Undefined	as_event	4188933	4189478	.	+	.	transcript_id "TCONS_00003870,TCONS_00003871,TCONS_00003872,TCONS_00003873"; gene_id "chrA02:4188800-4189478W"; flanks "4188933-,4189478]"; structure "1^5-,2^5-,3^5-,4^6-"; splice_chain "4189070^4189239-,4189071^4189239-,4189072^4189239-,4189080^4189249-"; sources "Undefined,Undefined,Undefined,Undefined"; NMorMRNA "null"; degree "16"; dimension "4_4";
chrA02	Undefined	as_event	4356253	4357590	.	+	.	transcript_id "TCONS_00003880,TCONS_00003879"; gene_id "chrA02:4355964-4359284W"; flanks "4356253^,4357590^"; structure "1-,2-"; splice_chain "4356676-,4356690-"; sources "Undefined,Undefined"; NMorMRNA "null"; degree "4"; dimension "2_2";
chrA02	Undefined	as_event	4409513	4411862	.	+	.	transcript_id "TCONS_00003882/TCONS_00003884,TCONS_00003883"; gene_id "chrA02:4408852-4411862W"; flanks "4409513-,4411862]"; structure "1^3-,2^4-"; splice_chain "4410191^4410798-,4410193^4410800-"; sources "Undefined,Undefined"; NMorMRNA "null"; degree "4"; dimension "2_2";
chrA02	Undefined	as_event	4531278	4531522	.	+	.	transcript_id "TCONS_00003904,TCONS_00003905"; gene_id "chrA02:4530571-4533841W"; flanks "4531278-,4531522-"; structure "1^,2^"; splice_chain "4531325^,4531327^"; sources "Undefined,Undefined"; NMorMRNA "null"; degree "4"; dimension "2_2";
chrA02	Undefined	as_event	4532464	4532881	.	+	.	transcript_id "TCONS_00003905,TCONS_00003904"; gene_id "chrA02:4530571-4533841W"; flanks "4532464-,4532881^"; structure "0,1^2-"; splice_chain ",4532563^4532652-"; sources "Undefined,Undefined"; NMorMRNA "null"; degree "4"; dimension "2_2";
chrA02	Undefined	as_event	4545852	4546021	.	+	.	transcript_id "TCONS_00003907,TCONS_00003906"; gene_id "chrA02:4545792-4547410W"; flanks "4545852^,4546021^"; structure "1-,2-"; splice_chain "4545951-,4545952-"; sources "Undefined,Undefined"; NMorMRNA "null"; degree "4"; dimension "2_2";
chrA02	Undefined	as_event	4547209	4547386	.	+	.	transcript_id "TCONS_00003907,TCONS_00003906"; gene_id "chrA02:4545792-4547410W"; flanks "4547209-,4547386-"; structure "1^,2^"; splice_chain "4547286^,4547287^"; sources "Undefined,Undefined"; NMorMRNA "null"; degree "4"; dimension "2_2";
chrA02	Undefined	as_event	4588546	4589219	.	+	.	transcript_id "TCONS_00003911,TCONS_00003910"; gene_id "chrA02:4587786-4589226W"; flanks "4588546-,4589219]"; structure "1^2-3^5-,4^6-"; splice_chain "4588703^4588836-4588921^4589157-,4589048^4589166-"; sources "Undefined,Undefined"; NMorMRNA "null"; degree "4"; dimension "2_2";
chrA02	Undefined	as_event	4834349	4834527	.	+	.	transcript_id "TCONS_00003927,TCONS_00003928"; gene_id "chrA02:4833811-4836435W"; flanks "4834349^,4834527^"; structure "1-,2-"; splice_chain "4834436-,4834437-"; sources "Undefined,Undefined"; NMorMRNA "null"; degree "4"; dimension "2_2";
chrA02	Undefined	as_event	4834603	4834777	.	+	.	transcript_id "TCONS_00003928,TCONS_00003927"; gene_id "chrA02:4833811-4836435W"; flanks "4834603-,4834777-"; structure "1^,2^"; splice_chain "4834687^,4834689^"; sources "Undefined,Undefined"; NMorMRNA "null"; degree "4"; dimension "2_2";
chrA02	Undefined	as_event	4837963	4838548	.	+	.	transcript_id "TCONS_00003929,TCONS_00003930"; gene_id "chrA02:4836962-4838548W"; flanks "4837963-,4838548]"; structure "0,1^2-"; splice_chain ",4838336^4838423-"; sources "Undefined,Undefined"; NMorMRNA "null"; degree "4"; dimension "2_2";
chrA02	Undefined	as_event	4874404	4874891	.	+	.	transcript_id "TCONS_00003932,TCONS_00003933"; gene_id "chrA02:4871194-4877431W"; flanks "4874404-,4874891^"; structure "1^2-,3^4-"; splice_chain "4874556^4874651-,4874740^4874814-"; sources "Undefined,Undefined"; NMorMRNA "null"; degree "4"; dimension "2_2";
chrA02	Undefined	as_event	4951220	4951662	.	+	.	transcript_id "TCONS_00003938,TCONS_00003937"; gene_id "chrA02:4950711-4954076W"; flanks "4951220-,4951662^"; structure "1^4-,2^3-"; splice_chain "4951366^4951609-,4951369^4951605-"; sources "Undefined,Undefined"; NMorMRNA "null"; degree "4"; dimension "2_2";
chrA02	Undefined	as_event	4952071	4952264	.	+	.	transcript_id "TCONS_00003939,TCONS_00003938"; gene_id "chrA02:4950711-4954076W"; flanks "4952071^,4952264^"; structure "1-,2-"; splice_chain "4952170-,4952173-"; sources "Undefined,Undefined"; NMorMRNA "null"; degree "4"; dimension "2_2";
chrA02	Undefined	as_event	4952748	4953638	.	+	.	transcript_id "TCONS_00003939,TCONS_00003938"; gene_id "chrA02:4950711-4954076W"; flanks "4952748-,4953638^"; structure "0,1^2-"; splice_chain ",4953328^4953447-"; sources "Undefined,Undefined"; NMorMRNA "null"; degree "4"; dimension "2_2";
chrA02	Undefined	as_event	4955839	4956040	.	+	.	transcript_id "TCONS_00003940,TCONS_00003941"; gene_id "chrA02:4954501-4958263W"; flanks "4955839^,4956040^"; structure "1-,2-"; splice_chain "4955917-,4955925-"; sources "Undefined,Undefined"; NMorMRNA "null"; degree "4"; dimension "2_2";
chrA02	Undefined	as_event	4957020	4957149	.	+	.	transcript_id "TCONS_00003940,TCONS_00003941"; gene_id "chrA02:4954501-4958263W"; flanks "4957020-,4957149-"; structure "1^,2^"; splice_chain "4957067^,4957069^"; sources "Undefined,Undefined"; NMorMRNA "null"; degree "4"; dimension "2_2";
chrA02	Undefined	as_event	4958040	4958263	.	+	.	transcript_id "TCONS_00003941,TCONS_00003940/TCONS_00003942"; gene_id "chrA02:4954501-4958263W"; flanks "4958040^,4958263]"; structure "1-,2-"; splice_chain "4958126-,4958127-"; sources "Undefined,Undefined"; NMorMRNA "null"; degree "4"; dimension "2_2";
chrA02	Undefined	as_event	5022668	5023064	.	+	.	transcript_id "TCONS_00003944,TCONS_00003943"; gene_id "chrA02:5022238-5023381W"; flanks "5022668-,5023064^"; structure "0,1^2-"; splice_chain ",5022711^5022956-"; sources "Undefined,Undefined"; NMorMRNA "null"; degree "4"; dimension "2_2";
chrA02	Undefined	as_event	5185385	5185608	.	+	.	transcript_id "TCONS_00003953,TCONS_00003952/TCONS_00003954"; gene_id "chrA02:5183958-5185997W"; flanks "5185385-,5185608^"; structure "0,1^2-"; splice_chain ",5185429^5185553-"; sources "Undefined,Undefined"; NMorMRNA "null"; degree "4"; dimension "2_2";
chrA02	Undefined	as_event	5424659	5425049	.	+	.	transcript_id "TCONS_00003965,TCONS_00003966"; gene_id "chrA02:5423732-5425049W"; flanks "5424659-,5425049]"; structure "0,1^2-"; splice_chain ",5424744^5424836-"; sources "Undefined,Undefined"; NMorMRNA "null"; degree "4"; dimension "2_2";
chrA02	Undefined	as_event	5570560	5571779	.	+	.	transcript_id "TCONS_00003969,TCONS_00003968"; gene_id "chrA02:5570209-5571779W"; flanks "5570560-,5571779]"; structure "0,1^2-"; splice_chain ",5570700^5570804-"; sources "Undefined,Undefined"; NMorMRNA "null"; degree "4"; dimension "2_2";
chrA02	Undefined	as_event	5900614	5901190	.	+	.	transcript_id "TCONS_00003978,TCONS_00003979"; gene_id "chrA02:5899472-5903418W"; flanks "5900614-,5901190^"; structure "0,1^2-"; splice_chain ",5900897^5901045-"; sources "Undefined,Undefined"; NMorMRNA "null"; degree "4"; dimension "2_2";
chrA02	Undefined	as_event	5946785	5947279	.	+	.	transcript_id "TCONS_00003981,TCONS_00003982"; gene_id "chrA02:5946204-5947279W"; flanks "5946785-,5947279]"; structure "0,1^2-"; splice_chain ",5946994^5947069-"; sources "Undefined,Undefined"; NMorMRNA "null"; degree "4"; dimension "2_2";
chrA02	Undefined	as_event	5978286	5978537	.	+	.	transcript_id "TCONS_00003984,TCONS_00003985"; gene_id "chrA02:5977157-5979602W"; flanks "5978286-,5978537^"; structure "1^3-,2^4-"; splice_chain "5978368^5978472-,5978369^5978473-"; sources "Undefined,Undefined"; NMorMRNA "null"; degree "4"; dimension "2_2";
chrA02	Undefined	as_event	5979153	5979602	.	+	.	transcript_id "TCONS_00003985,TCONS_00003984"; gene_id "chrA02:5977157-5979602W"; flanks "5979153-,5979602]"; structure "0,1^2-"; splice_chain ",5979361^5979442-"; sources "Undefined,Undefined"; NMorMRNA "null"; degree "4"; dimension "2_2";
chrA02	Undefined	as_event	6114841	6115426	.	+	.	transcript_id "TCONS_00003990,TCONS_00003989"; gene_id "chrA02:6114597-6115620W"; flanks "6114841-,6115426-"; structure "1^,2^"; splice_chain "6114956^,6114994^"; sources "Undefined,Undefined"; NMorMRNA "null"; degree "4"; dimension "2_2";
chrA02	Undefined	as_event	6165776	6166593	.	+	.	transcript_id "TCONS_00003995,TCONS_00003994"; gene_id "chrA02:6165650-6167987W"; flanks "6165776^,6166593-"; structure "0,1-2^"; splice_chain ",6166180-6166264^"; sources "Undefined,Undefined"; NMorMRNA "null"; degree "4"; dimension "2_2";
chrA02	Undefined	as_event	6191735	6191919	.	+	.	transcript_id "TCONS_00003997,TCONS_00003998"; gene_id "chrA02:6188744-6191933W"; flanks "6191735-,6191919-"; structure "1^,2^"; splice_chain "6191831^,6191833^"; sources "Undefined,Undefined"; NMorMRNA "null"; degree "4"; dimension "2_2";
chrA02	Undefined	as_event	6253563	6253900	.	+	.	transcript_id "TCONS_00004003/TCONS_00004005,TCONS_00004004"; gene_id "chrA02:6252615-6256050W"; flanks "6253563^,6253900^"; structure "1-,2-"; splice_chain "6253799-,6253820-"; sources "Undefined,Undefined"; NMorMRNA "null"; degree "4"; dimension "2_2";
chrA02	Undefined	as_event	6253900	6254098	.	+	.	transcript_id "TCONS_00004003,TCONS_00004004/TCONS_00004005"; gene_id "chrA02:6252615-6256050W"; flanks "6253900^,6254098^"; structure "1-,2-"; splice_chain "6253996-,6254039-"; sources "Undefined,Undefined"; NMorMRNA "null"; degree "4"; dimension "2_2";
chrA02	Undefined	as_event	6254519	6254834	.	+	.	transcript_id "TCONS_00004006,TCONS_00004003/TCONS_00004004/TCONS_00004005"; gene_id "chrA02:6252615-6256050W"; flanks "6254519-,6254834^"; structure "1^4-,2^3-"; splice_chain "6254551^6254725-,6254566^6254655-"; sources "Undefined,Undefined"; NMorMRNA "null"; degree "4"; dimension "2_2";
chrA02	Undefined	as_event	6254913	6255171	.	+	.	transcript_id "TCONS_00004003/TCONS_00004004/TCONS_00004005,TCONS_00004006"; gene_id "chrA02:6252615-6256050W"; flanks "6254913-,6255171^"; structure "1^3-,2^4-"; splice_chain "6254968^6255054-,6254970^6255056-"; sources "Undefined,Undefined"; NMorMRNA "null"; degree "4"; dimension "2_2";
chrA02	Undefined	as_event	6255303	6255484	.	+	.	transcript_id "TCONS_00004004/TCONS_00004005/TCONS_00004006,TCONS_00004003"; gene_id "chrA02:6252615-6256050W"; flanks "6255303-,6255484-"; structure "1^,2^"; splice_chain "6255389^,6255390^"; sources "Undefined,Undefined"; NMorMRNA "null"; degree "4"; dimension "2_2";
chrA02	Undefined	as_event	6255484	6256050	.	+	.	transcript_id "TCONS_00004004/TCONS_00004005/TCONS_00004006,TCONS_00004003"; gene_id "chrA02:6252615-6256050W"; flanks "6255484-,6256050]"; structure "1^3-,2^4-"; splice_chain "6255593^6255736-,6255603^6255746-"; sources "Undefined,Undefined"; NMorMRNA "null"; degree "4"; dimension "2_2";
chrA02	Undefined	as_event	6287421	6287713	.	+	.	transcript_id "TCONS_00004009,TCONS_00004010"; gene_id "chrA02:6283987-6288483W"; flanks "6287421^,6287713^"; structure "1-,2-"; splice_chain "6287624-,6287633-"; sources "Undefined,Undefined"; NMorMRNA "null"; degree "4"; dimension "2_2";
chrA02	Undefined	as_event	6322556	6322906	.	+	.	transcript_id "TCONS_00004017,TCONS_00004018"; gene_id "chrA02:6320995-6323037W"; flanks "6322556-,6322906^"; structure "0,1^2-"; splice_chain ",6322734^6322822-"; sources "Undefined,Undefined"; NMorMRNA "null"; degree "4"; dimension "2_2";
chrA02	Undefined	as_event	6493952	6494574	.	+	.	transcript_id "TCONS_00004026,TCONS_00004027"; gene_id "chrA02:6491951-6494682W"; flanks "6493952-,6494574^"; structure "0,1^2-"; splice_chain ",6494049^6494142-"; sources "Undefined,Undefined"; NMorMRNA "null"; degree "4"; dimension "2_2";
chrA02	Undefined	as_event	7166756	7167278	.	+	.	transcript_id "TCONS_00004050,TCONS_00004051"; gene_id "chrA02:7166756-7168533W"; flanks "7166756[,7167278^"; structure "0,1^2-"; splice_chain ",7167033^7167116-"; sources "Undefined,Undefined"; NMorMRNA "null"; degree "4"; dimension "2_2";
chrA02	Undefined	as_event	7227529	7228084	.	+	.	transcript_id "TCONS_00004057,TCONS_00004058"; gene_id "chrA02:7227454-7231482W"; flanks "7227529^,7228084^"; structure "1-,2-"; splice_chain "7228007-,7228012-"; sources "Undefined,Undefined"; NMorMRNA "null"; degree "4"; dimension "2_2";
chrA02	Undefined	as_event	7228425	7228666	.	+	.	transcript_id "TCONS_00004058,TCONS_00004057"; gene_id "chrA02:7227454-7231482W"; flanks "7228425^,7228666^"; structure "1-,2-"; splice_chain "7228558-,7228559-"; sources "Undefined,Undefined"; NMorMRNA "null"; degree "4"; dimension "2_2";
chrA02	Undefined	as_event	7238111	7238327	.	+	.	transcript_id "TCONS_00004060,TCONS_00004061"; gene_id "chrA02:7237526-7239610W"; flanks "7238111^,7238327^"; structure "1-,2-"; splice_chain "7238221-,7238222-"; sources "Undefined,Undefined"; NMorMRNA "null"; degree "4"; dimension "2_2";
chrA02	Undefined	as_event	7240660	7241024	.	+	.	transcript_id "TCONS_00004062,TCONS_00004063"; gene_id "chrA02:7239787-7242360W"; flanks "7240660-,7241024^"; structure "0,1^2-"; splice_chain ",7240789^7240866-"; sources "Undefined,Undefined"; NMorMRNA "null"; degree "4"; dimension "2_2";
chrA02	Undefined	as_event	7380865	7381165	.	+	.	transcript_id "TCONS_00004072,TCONS_00004073"; gene_id "chrA02:7379342-7382382W"; flanks "7380865-,7381165^"; structure "0,1^2-"; splice_chain ",7380980^7381064-"; sources "Undefined,Undefined"; NMorMRNA "null"; degree "4"; dimension "2_2";
chrA02	Undefined	as_event	7381239	7381494	.	+	.	transcript_id "TCONS_00004072,TCONS_00004073"; gene_id "chrA02:7379342-7382382W"; flanks "7381239-,7381494^"; structure "0,1^2-"; splice_chain ",7381352^7381438-"; sources "Undefined,Undefined"; NMorMRNA "null"; degree "4"; dimension "2_2";
chrA02	Undefined	as_event	7427847	7428079	.	+	.	transcript_id "TCONS_00004075,TCONS_00004074"; gene_id "chrA02:7427424-7429383W"; flanks "7427847-,7428079^"; structure "0,1^2-"; splice_chain ",7427931^7428030-"; sources "Undefined,Undefined"; NMorMRNA "null"; degree "4"; dimension "2_2";
chrA02	Undefined	as_event	7428910	7429142	.	+	.	transcript_id "TCONS_00004075,TCONS_00004074"; gene_id "chrA02:7427424-7429383W"; flanks "7428910-,7429142^"; structure "0,1^2-"; splice_chain ",7428966^7429044-"; sources "Undefined,Undefined"; NMorMRNA "null"; degree "4"; dimension "2_2";
chrA02	Undefined	as_event	7492197	7492482	.	+	.	transcript_id "TCONS_00004077,TCONS_00004078"; gene_id "chrA02:7491646-7493944W"; flanks "7492197-,7492482^"; structure "0,1^2-"; splice_chain ",7492258^7492334-"; sources "Undefined,Undefined"; NMorMRNA "null"; degree "4"; dimension "2_2";
chrA02	Undefined	as_event	7492578	7492784	.	+	.	transcript_id "TCONS_00004077,TCONS_00004078"; gene_id "chrA02:7491646-7493944W"; flanks "7492578-,7492784-"; structure "1^,2^"; splice_chain "7492688^,7492698^"; sources "Undefined,Undefined"; NMorMRNA "null"; degree "4"; dimension "2_2";
chrA02	Undefined	as_event	7493420	7493639	.	+	.	transcript_id "TCONS_00004078,TCONS_00004077"; gene_id "chrA02:7491646-7493944W"; flanks "7493420-,7493639^"; structure "1^3-,2^4-"; splice_chain "7493486^7493563-,7493496^7493573-"; sources "Undefined,Undefined"; NMorMRNA "null"; degree "4"; dimension "2_2";
chrA02	Undefined	as_event	7695145	7696449	.	+	.	transcript_id "TCONS_00004089,TCONS_00004088"; gene_id "chrA02:7694795-7696543W"; flanks "7695145-,7696449]"; structure "1^3-,2^4-"; splice_chain "7695367^7695787-,7695368^7695788-"; sources "Undefined,Undefined"; NMorMRNA "null"; degree "4"; dimension "2_2";
chrA02	Undefined	as_event	7931980	7932204	.	+	.	transcript_id "TCONS_00004093,TCONS_00004094"; gene_id "chrA02:7927942-7951871W"; flanks "7931980-,7932204^"; structure "0,1^2-"; splice_chain ",7932015^7932102-"; sources "Undefined,Undefined"; NMorMRNA "null"; degree "4"; dimension "2_2";
chrA02	Undefined	as_event	7932907	7933256	.	+	.	transcript_id "TCONS_00004093,TCONS_00004094"; gene_id "chrA02:7927942-7951871W"; flanks "7932907-,7933256^"; structure "1^3-,2^4-"; splice_chain "7932974^7933098-,7932976^7933100-"; sources "Undefined,Undefined"; NMorMRNA "null"; degree "4"; dimension "2_2";
chrA02	Undefined	as_event	7934198	7934817	.	+	.	transcript_id "TCONS_00004093,TCONS_00004094"; gene_id "chrA02:7927942-7951871W"; flanks "7934198-,7934817^"; structure "1^3-,2^4-"; splice_chain "7934353^7934578-,7934356^7934581-"; sources "Undefined,Undefined"; NMorMRNA "null"; degree "4"; dimension "2_2";
chrA02	Undefined	as_event	7935290	7936555	.	+	.	transcript_id "TCONS_00004093,TCONS_00004094"; gene_id "chrA02:7927942-7951871W"; flanks "7935290-,7936555^"; structure "1^3-,2^4-5^6-"; splice_chain "7935433^7935696-,7935443^7935706-7936157^7936268-"; sources "Undefined,Undefined"; NMorMRNA "null"; degree "4"; dimension "2_2";
chrA02	Undefined	as_event	7974397	7974696	.	+	.	transcript_id "TCONS_00004096,TCONS_00004095"; gene_id "chrA02:7973144-7975559W"; flanks "7974397-,7974696-"; structure "1^,2^"; splice_chain "7974609^,7974611^"; sources "Undefined,Undefined"; NMorMRNA "null"; degree "4"; dimension "2_2";
chrA02	Undefined	as_event	7975344	7975559	.	+	.	transcript_id "TCONS_00004095,TCONS_00004096"; gene_id "chrA02:7973144-7975559W"; flanks "7975344-,7975559]"; structure "0,1^2-"; splice_chain ",7975443^7975527-"; sources "Undefined,Undefined"; NMorMRNA "null"; degree "4"; dimension "2_2";
chrA02	Undefined	as_event	7986516	7987238	.	+	.	transcript_id "TCONS_00004100,TCONS_00004099"; gene_id "chrA02:7985864-7987602W"; flanks "7986516-,7987238^"; structure "1^2-,3^4-"; splice_chain "7986611^7986689-,7987056^7987130-"; sources "Undefined,Undefined"; NMorMRNA "null"; degree "4"; dimension "2_2";
chrA02	Undefined	as_event	8007557	8007809	.	+	.	transcript_id "TCONS_00004102,TCONS_00004103"; gene_id "chrA02:8006240-8008211W"; flanks "8007557-,8007809^"; structure "0,1^2-"; splice_chain ",8007631^8007718-"; sources "Undefined,Undefined"; NMorMRNA "null"; degree "4"; dimension "2_2";
chrA02	Undefined	as_event	8111665	8111969	.	+	.	transcript_id "TCONS_00004111,TCONS_00004112"; gene_id "chrA02:8111225-8113252W"; flanks "8111665-,8111969^"; structure "0,1^2-"; splice_chain ",8111753^8111841-"; sources "Undefined,Undefined"; NMorMRNA "null"; degree "4"; dimension "2_2";
chrA02	Undefined	as_event	8273194	8273975	.	+	.	transcript_id "TCONS_00004118,TCONS_00004120"; gene_id "chrA02:8273194-8274762W"; flanks "8273194[,8273975^"; structure "0,1^2-"; splice_chain ",8273774^8273845-"; sources "Undefined,Undefined"; NMorMRNA "null"; degree "4"; dimension "2_2";
chrA02	Undefined	as_event	8273845	8274762	.	+	.	transcript_id "TCONS_00004119,TCONS_00004120"; gene_id "chrA02:8273194-8274762W"; flanks "8273845-,8274762]"; structure "0,1^2-"; splice_chain ",8273975^8274051-"; sources "Undefined,Undefined"; NMorMRNA "null"; degree "4"; dimension "2_2";
chrA02	Undefined	as_event	8273194	8274762	.	+	.	transcript_id "TCONS_00004119,TCONS_00004120,TCONS_00004118"; gene_id "chrA02:8273194-8274762W"; flanks "8273194[,8274762]"; structure "1^2-,1^2-3^4-,3^4-"; splice_chain "8273774^8273845-,8273774^8273845-8273975^8274051-,8273975^8274051-"; sources "Undefined,Undefined,Undefined"; NMorMRNA "null"; degree "9"; dimension "3_3";
chrA02	Undefined	as_event	8322660	8322943	.	+	.	transcript_id "TCONS_00004124/TCONS_00004127,TCONS_00004123/TCONS_00004126"; gene_id "chrA02:8321991-8326629W"; flanks "8322660-,8322943^"; structure "0,1^2-"; splice_chain ",8322723^8322823-"; sources "Undefined,Undefined"; NMorMRNA "null"; degree "4"; dimension "2_2";
chrA02	Undefined	as_event	8322660	8323107	.	+	.	transcript_id "TCONS_00004125,TCONS_00004123/TCONS_00004126,TCONS_00004124/TCONS_00004127"; gene_id "chrA02:8321991-8326629W"; flanks "8322660-,8323107^"; structure "0,1^2-3^4-,3^4-"; splice_chain ",8322723^8322823-8322943^8323032-,8322943^8323032-"; sources "Undefined,Undefined,Undefined"; NMorMRNA "null"; degree "9"; dimension "3_3";
chrA02	Undefined	as_event	8323289	8323487	.	+	.	transcript_id "TCONS_00004125,TCONS_00004123/TCONS_00004124/TCONS_00004126/TCONS_00004127"; gene_id "chrA02:8321991-8326629W"; flanks "8323289^,8323487^"; structure "1-,2-"; splice_chain "8323442-,8323443-"; sources "Undefined,Undefined"; NMorMRNA "null"; degree "4"; dimension "2_2";
chrA02	Undefined	as_event	8323815	8324126	.	+	.	transcript_id "TCONS_00004124,TCONS_00004123/TCONS_00004126/TCONS_00004127"; gene_id "chrA02:8321991-8326629W"; flanks "8323815-,8324126^"; structure "0,1^2-"; splice_chain ",8323871^8323971-"; sources "Undefined,Undefined"; NMorMRNA "null"; degree "4"; dimension "2_2";
chrA02	Undefined	as_event	8323971	8324290	.	+	.	transcript_id "TCONS_00004123/TCONS_00004126/TCONS_00004127,TCONS_00004125"; gene_id "chrA02:8321991-8326629W"; flanks "8323971-,8324290^"; structure "1^3-,2^4-"; splice_chain "8324126^8324225-,8324136^8324235-"; sources "Undefined,Undefined"; NMorMRNA "null"; degree "4"; dimension "2_2";
chrA02	Undefined	as_event	8323815	8324290	.	+	.	transcript_id "TCONS_00004123/TCONS_00004126/TCONS_00004127,TCONS_00004125,TCONS_00004124"; gene_id "chrA02:8321991-8326629W"; flanks "8323815-,8324290^"; structure "1^2-3^5-,1^2-4^6-,3^5-"; splice_chain "8323871^8323971-8324126^8324225-,8323871^8323971-8324136^8324235-,8324126^8324225-"; sources "Undefined,Undefined,Undefined"; NMorMRNA "null"; degree "9"; dimension "3_3";
chrA02	Undefined	as_event	8325194	8325584	.	+	.	transcript_id "TCONS_00004124,TCONS_00004123/TCONS_00004125/TCONS_00004126/TCONS_00004127"; gene_id "chrA02:8321991-8326629W"; flanks "8325194-,8325584^"; structure "0,1^2-"; splice_chain ",8325367^8325471-"; sources "Undefined,Undefined"; NMorMRNA "null"; degree "4"; dimension "2_2";
chrA02	Undefined	as_event	8550057	8550437	.	+	.	transcript_id "TCONS_00004131,TCONS_00004130"; gene_id "chrA02:8548816-8551412W"; flanks "8550057-,8550437^"; structure "1^3-,2^4-"; splice_chain "8550272^8550348-,8550282^8550358-"; sources "Undefined,Undefined"; NMorMRNA "null"; degree "4"; dimension "2_2";
chrA02	Undefined	as_event	8596206	8597093	.	+	.	transcript_id "TCONS_00004134/TCONS_00004135,TCONS_00004136"; gene_id "chrA02:8595507-8598491W"; flanks "8596206-,8597093^"; structure "1^3-,2^4-"; splice_chain "8596415^8596929-,8596416^8596930-"; sources "Undefined,Undefined"; NMorMRNA "null"; degree "4"; dimension "2_2";
chrA02	Undefined	as_event	8597093	8597283	.	+	.	transcript_id "TCONS_00004134/TCONS_00004135,TCONS_00004136"; gene_id "chrA02:8595507-8598491W"; flanks "8597093^,8597283^"; structure "1-,2-"; splice_chain "8597230-,8597235-"; sources "Undefined,Undefined"; NMorMRNA "null"; degree "4"; dimension "2_2";
chrA02	Undefined	as_event	8597379	8598491	.	+	.	transcript_id "TCONS_00004134/TCONS_00004136,TCONS_00004135"; gene_id "chrA02:8595507-8598491W"; flanks "8597379-,8598491]"; structure "0,1^2-"; splice_chain ",8597525^8597891-"; sources "Undefined,Undefined"; NMorMRNA "null"; degree "4"; dimension "2_2";
chrA02	Undefined	as_event	8625289	8626050	.	+	.	transcript_id "TCONS_00004139,TCONS_00004140"; gene_id "chrA02:8623376-8626050W"; flanks "8625289-,8626050]"; structure "0,1^2-"; splice_chain ",8625575^8625679-"; sources "Undefined,Undefined"; NMorMRNA "null"; degree "4"; dimension "2_2";
chrA02	Undefined	as_event	8629839	8631431	.	+	.	transcript_id "TCONS_00004142,TCONS_00004141"; gene_id "chrA02:8629839-8633500W"; flanks "8629839[,8631431^"; structure "1^3-,2^4-"; splice_chain "8630292^8630946-,8630302^8630956-"; sources "Undefined,Undefined"; NMorMRNA "null"; degree "4"; dimension "2_2";
chrA02	Undefined	as_event	8631504	8631841	.	+	.	transcript_id "TCONS_00004142,TCONS_00004141"; gene_id "chrA02:8629839-8633500W"; flanks "8631504-,8631841^"; structure "1^3-,2^4-"; splice_chain "8631661^8631758-,8631671^8631768-"; sources "Undefined,Undefined"; NMorMRNA "null"; degree "4"; dimension "2_2";
chrA02	Undefined	as_event	8632345	8632710	.	+	.	transcript_id "TCONS_00004142,TCONS_00004141"; gene_id "chrA02:8629839-8633500W"; flanks "8632345-,8632710^"; structure "1^3-,2^4-"; splice_chain "8632452^8632587-,8632462^8632597-"; sources "Undefined,Undefined"; NMorMRNA "null"; degree "4"; dimension "2_2";
chrA02	Undefined	as_event	8641093	8641256	.	+	.	transcript_id "TCONS_00004144,TCONS_00004143"; gene_id "chrA02:8641039-8641968W"; flanks "8641093^,8641256^"; structure "1-,2-"; splice_chain "8641164-,8641182-"; sources "Undefined,Undefined"; NMorMRNA "null"; degree "4"; dimension "2_2";
chrA02	Undefined	as_event	8648743	8649258	.	+	.	transcript_id "TCONS_00004146,TCONS_00004145/TCONS_00004148"; gene_id "chrA02:8646935-8652154W"; flanks "8648743-,8649258-"; structure "1^,2^"; splice_chain "8648990^,8649018^"; sources "Undefined,Undefined"; NMorMRNA "null"; degree "4"; dimension "2_2";
chrA02	Undefined	as_event	8648743	8649523	.	+	.	transcript_id "TCONS_00004147,TCONS_00004146,TCONS_00004145/TCONS_00004148"; gene_id "chrA02:8646935-8652154W"; flanks "8648743-,8649523^"; structure "0,1^3-,2^3-"; splice_chain ",8648990^8649258-,8649018^8649258-"; sources "Undefined,Undefined,Undefined"; NMorMRNA "null"; degree "9"; dimension "3_3";
chrA02	Undefined	as_event	8651480	8651620	.	+	.	transcript_id "TCONS_00004147,TCONS_00004145/TCONS_00004146"; gene_id "chrA02:8646935-8652154W"; flanks "8651480^,8651620^"; structure "1-,2-"; splice_chain "8651563-,8651564-"; sources "Undefined,Undefined"; NMorMRNA "null"; degree "4"; dimension "2_2";
chrA02	Undefined	as_event	8651620	8651885	.	+	.	transcript_id "TCONS_00004146,TCONS_00004145/TCONS_00004147"; gene_id "chrA02:8646935-8652154W"; flanks "8651620^,8651885^"; structure "1-,2-"; splice_chain "8651806-,8651808-"; sources "Undefined,Undefined"; NMorMRNA "null"; degree "4"; dimension "2_2";
chrA02	Undefined	as_event	8651564	8652154	.	+	.	transcript_id "TCONS_00004148,TCONS_00004146,TCONS_00004145"; gene_id "chrA02:8646935-8652154W"; flanks "8651564-,8652154]"; structure "0,1^2-4^5-,1^3-4^5-"; splice_chain ",8651620^8651806-8651885^8652033-,8651620^8651808-8651885^8652033-"; sources "Undefined,Undefined,Undefined"; NMorMRNA "null"; degree "9"; dimension "3_3";
chrA02	Undefined	as_event	8651480	8652154	.	+	.	transcript_id "TCONS_00004147,TCONS_00004148,TCONS_00004146,TCONS_00004145"; gene_id "chrA02:8646935-8652154W"; flanks "8651480^,8652154]"; structure "1-3^5-6^7-,2-,2-3^4-6^7-,2-3^5-6^7-"; splice_chain "8651563-8651620^8651808-8651885^8652033-,8651564-,8651564-8651620^8651806-8651885^8652033-,8651564-8651620^8651808-8651885^8652033-"; sources "Undefined,Undefined,Undefined,Undefined"; NMorMRNA "n…
chrA02	Undefined	as_event	8677182	8677542	.	+	.	transcript_id "TCONS_00004151,TCONS_00004152"; gene_id "chrA02:8676337-8677811W"; flanks "8677182^,8677542^"; structure "1-,2-"; splice_chain "8677408-,8677411-"; sources "Undefined,Undefined"; NMorMRNA "null"; degree "4"; dimension "2_2";
chrA02	Undefined	as_event	8677411	8677811	.	+	.	transcript_id "TCONS_00004152,TCONS_00004150"; gene_id "chrA02:8676337-8677811W"; flanks "8677411-,8677811]"; structure "1^3-,2^4-"; splice_chain "8677542^8677622-,8677552^8677632-"; sources "Undefined,Undefined"; NMorMRNA "null"; degree "4"; dimension "2_2";
chrA02	Undefined	as_event	8677182	8677811	.	+	.	transcript_id "TCONS_00004151,TCONS_00004152,TCONS_00004150"; gene_id "chrA02:8676337-8677811W"; flanks "8677182^,8677811]"; structure "1-3^5-,2-3^5-,2-4^6-"; splice_chain "8677408-8677542^8677622-,8677411-8677542^8677622-,8677411-8677552^8677632-"; sources "Undefined,Undefined,Undefined"; NMorMRNA "null"; degree "9"; dimension "3_3";
chrA02	Undefined	as_event	8751692	8751860	.	+	.	transcript_id "TCONS_00004154/TCONS_00004155,TCONS_00004156"; gene_id "chrA02:8751405-8755152W"; flanks "8751692-,8751860-"; structure "1^,2^"; splice_chain "8751758^,8751763^"; sources "Undefined,Undefined"; NMorMRNA "null"; degree "4"; dimension "2_2";
chrA02	Undefined	as_event	8751982	8752229	.	+	.	transcript_id "TCONS_00004156,TCONS_00004155"; gene_id "chrA02:8751405-8755152W"; flanks "8751982-,8752229^"; structure "0,1^2-"; splice_chain ",8752047^8752131-"; sources "Undefined,Undefined"; NMorMRNA "null"; degree "4"; dimension "2_2";
chrA02	Undefined	as_event	8948467	8948737	.	+	.	transcript_id "TCONS_00004161,TCONS_00004160"; gene_id "chrA02:8946977-8951291W"; flanks "8948467-,8948737^"; structure "0,1^2-"; splice_chain ",8948593^8948676-"; sources "Undefined,Undefined"; NMorMRNA "null"; degree "4"; dimension "2_2";
chrA02	Undefined	as_event	8949094	8949469	.	+	.	transcript_id "TCONS_00004160,TCONS_00004161"; gene_id "chrA02:8946977-8951291W"; flanks "8949094^,8949469^"; structure "1-,2-"; splice_chain "8949356-,8949361-"; sources "Undefined,Undefined"; NMorMRNA "null"; degree "4"; dimension "2_2";
chrA02	Undefined	as_event	8949812	8950099	.	+	.	transcript_id "TCONS_00004160,TCONS_00004161"; gene_id "chrA02:8946977-8951291W"; flanks "8949812-,8950099-"; structure "1^,2^"; splice_chain "8949940^,8949942^"; sources "Undefined,Undefined"; NMorMRNA "null"; degree "4"; dimension "2_2";
chrA02	Undefined	as_event	9000659	9001096	.	+	.	transcript_id "TCONS_00004162,TCONS_00004163"; gene_id "chrA02:8999060-9001845W"; flanks "9000659^,9001096^"; structure "1-,2-"; splice_chain "9000755-,9000761-"; sources "Undefined,Undefined"; NMorMRNA "null"; degree "4"; dimension "2_2";
chrA02	Undefined	as_event	9113139	9113627	.	+	.	transcript_id "TCONS_00004167,TCONS_00004168"; gene_id "chrA02:9112762-9114798W"; flanks "9113139-,9113627^"; structure "0,1^2-3^4-"; splice_chain ",9113222^9113287-9113441^9113530-"; sources "Undefined,Undefined"; NMorMRNA "null"; degree "4"; dimension "2_2";
chrA02	Undefined	as_event	9186700	9186964	.	+	.	transcript_id "TCONS_00004172,TCONS_00004173"; gene_id "chrA02:9186258-9188315W"; flanks "9186700^,9186964^"; structure "1-,2-"; splice_chain "9186792-,9186824-"; sources "Undefined,Undefined"; NMorMRNA "null"; degree "4"; dimension "2_2";
chrA02	Undefined	as_event	9187832	9188315	.	+	.	transcript_id "TCONS_00004172/TCONS_00004173,TCONS_00004174"; gene_id "chrA02:9186258-9188315W"; flanks "9187832-,9188315]"; structure "0,1^2-"; splice_chain ",9187975^9188057-"; sources "Undefined,Undefined"; NMorMRNA "null"; degree "4"; dimension "2_2";
chrA02	Undefined	as_event	9423543	9423752	.	+	.	transcript_id "TCONS_00004189,TCONS_00004187/TCONS_00004188"; gene_id "chrA02:9423355-9428068W"; flanks "9423543^,9423752^"; structure "1-,2-"; splice_chain "9423614-,9423617-"; sources "Undefined,Undefined"; NMorMRNA "null"; degree "4"; dimension "2_2";
chrA02	Undefined	as_event	9424028	9424192	.	+	.	transcript_id "TCONS_00004189,TCONS_00004187/TCONS_00004188"; gene_id "chrA02:9423355-9428068W"; flanks "9424028^,9424192^"; structure "1-,2-"; splice_chain "9424100-,9424115-"; sources "Undefined,Undefined"; NMorMRNA "null"; degree "4"; dimension "2_2";
chrA02	Undefined	as_event	9423964	9424192	.	+	.	transcript_id "TCONS_00004186,TCONS_00004189,TCONS_00004187/TCONS_00004188"; gene_id "chrA02:9423355-9428068W"; flanks "9423964-,9424192^"; structure "0,1^2-,1^3-"; splice_chain ",9424028^9424100-,9424028^9424115-"; sources "Undefined,Undefined,Undefined"; NMorMRNA "null"; degree "9"; dimension "3_3";
chrA02	Undefined	as_event	9425421	9426930	.	+	.	transcript_id "TCONS_00004187,TCONS_00004186/TCONS_00004188/TCONS_00004189"; gene_id "chrA02:9423355-9428068W"; flanks "9425421-,9426930^"; structure "0,1^2-"; splice_chain ",9425519^9425606-"; sources "Undefined,Undefined"; NMorMRNA "null"; degree "4"; dimension "2_2";
chrA02	Undefined	as_event	9565899	9566502	.	+	.	transcript_id "TCONS_00004192,TCONS_00004193"; gene_id "chrA02:9562038-9567410W"; flanks "9565899-,9566502^"; structure "0,1^2-"; splice_chain ",9565986^9566068-"; sources "Undefined,Undefined"; NMorMRNA "null"; degree "4"; dimension "2_2";
chrA02	Undefined	as_event	9566850	9567410	.	+	.	transcript_id "TCONS_00004193,TCONS_00004194"; gene_id "chrA02:9562038-9567410W"; flanks "9566850-,9567410]"; structure "0,1^2-"; splice_chain ",9567257^9567337-"; sources "Undefined,Undefined"; NMorMRNA "null"; degree "4"; dimension "2_2";
chrA02	Undefined	as_event	9566586	9567410	.	+	.	transcript_id "TCONS_00004192,TCONS_00004193,TCONS_00004194"; gene_id "chrA02:9562038-9567410W"; flanks "9566586-,9567410]"; structure "0,1^2-,1^2-3^4-"; splice_chain ",9566777^9566850-,9566777^9566850-9567257^9567337-"; sources "Undefined,Undefined,Undefined"; NMorMRNA "null"; degree "9"; dimension "3_3";
chrA02	Undefined	as_event	9775517	9776422	.	+	.	transcript_id "TCONS_00004204,TCONS_00004203"; gene_id "chrA02:9775252-9777578W"; flanks "9775517^,9776422^"; structure "1-3^4-,2-"; splice_chain "9775890-9776217^9776313-,9776115-"; sources "Undefined,Undefined"; NMorMRNA "null"; degree "4"; dimension "2_2";
chrA02	Undefined	as_event	10047161	10047712	.	+	.	transcript_id "TCONS_00004212,TCONS_00004213"; gene_id "chrA02:10045214-10047712W"; flanks "10047161-,10047712]"; structure "0,1^2-"; splice_chain ",10047222^10047320-"; sources "Undefined,Undefined"; NMorMRNA "null"; degree "4"; dimension "2_2";
chrA02	Undefined	as_event	10312519	10312769	.	+	.	transcript_id "TCONS_00004221,TCONS_00004219/TCONS_00004220"; gene_id "chrA02:10312519-10314191W"; flanks "10312519[,10312769-"; structure "1^,2^"; splice_chain "10312651^,10312686^"; sources "Undefined,Undefined"; NMorMRNA "null"; degree "4"; dimension "2_2";
chrA02	Undefined	as_event	10312519	10312875	.	+	.	transcript_id "TCONS_00004222,TCONS_00004221,TCONS_00004219/TCONS_00004220"; gene_id "chrA02:10312519-10314191W"; flanks "10312519[,10312875^"; structure "0,1^3-,2^3-"; splice_chain ",10312651^10312769-,10312686^10312769-"; sources "Undefined,Undefined,Undefined"; NMorMRNA "null"; degree "9"; dimension "3_3";
chrA02	Undefined	as_event	10313133	10313303	.	+	.	transcript_id "TCONS_00004219,TCONS_00004220"; gene_id "chrA02:10312519-10314191W"; flanks "10313133-,10313303-"; structure "1^,2^"; splice_chain "10313164^,10313169^"; sources "Undefined,Undefined"; NMorMRNA "null"; degree "4"; dimension "2_2";
chrA02	Undefined	as_event	10313133	10314191	.	+	.	transcript_id "TCONS_00004221/TCONS_00004222,TCONS_00004219,TCONS_00004220"; gene_id "chrA02:10312519-10314191W"; flanks "10313133-,10314191]"; structure "0,1^3-,2^3-"; splice_chain ",10313164^10313303-,10313169^10313303-"; sources "Undefined,Undefined,Undefined"; NMorMRNA "null"; degree "9"; dimension "3_3";
chrA02	Undefined	as_event	10508333	10508476	.	+	.	transcript_id "TCONS_00004227,TCONS_00004226/TCONS_00004228"; gene_id "chrA02:10507168-10512727W"; flanks "10508333^,10508476^"; structure "1-,2-"; splice_chain "10508413-,10508414-"; sources "Undefined,Undefined"; NMorMRNA "null"; degree "4"; dimension "2_2";
chrA02	Undefined	as_event	10508828	10509152	.	+	.	transcript_id "TCONS_00004227/TCONS_00004228,TCONS_00004226"; gene_id "chrA02:10507168-10512727W"; flanks "10508828-,10509152^"; structure "0,1^2-"; splice_chain ",10508992^10509075-"; sources "Undefined,Undefined"; NMorMRNA "null"; degree "4"; dimension "2_2";
chrA02	Undefined	as_event	10511754	10512359	.	+	.	transcript_id "TCONS_00004228,TCONS_00004227"; gene_id "chrA02:10507168-10512727W"; flanks "10511754-,10512359]"; structure "0,1^2-"; splice_chain ",10511896^10511982-"; sources "Undefined,Undefined"; NMorMRNA "null"; degree "4"; dimension "2_2";
chrA02	Undefined	as_event	10821254	10822283	.	+	.	transcript_id "TCONS_00004245,TCONS_00004244"; gene_id "chrA02:10821254-10822283W"; flanks "10821254[,10822283]"; structure "0,1^2-"; splice_chain ",10821553^10821699-"; sources "Undefined,Undefined"; NMorMRNA "null"; degree "4"; dimension "2_2";
chrA02	Undefined	as_event	11054105	11055584	.	+	.	transcript_id "TCONS_00004253,TCONS_00004252"; gene_id "chrA02:11050803-11055584W"; flanks "11054105-,11055584]"; structure "1^2-,3^4-"; splice_chain "11054176^11054254-,11054620^11055016-"; sources "Undefined,Undefined"; NMorMRNA "null"; degree "4"; dimension "2_2";
chrA02	Undefined	as_event	11059367	11059977	.	+	.	transcript_id "TCONS_00004256,TCONS_00004255"; gene_id "chrA02:11058256-11059977W"; flanks "11059367-,11059977]"; structure "1^3-,2^4-"; splice_chain "11059595^11059802-,11059605^11059812-"; sources "Undefined,Undefined"; NMorMRNA "null"; degree "4"; dimension "2_2";
chrA02	Undefined	as_event	11079935	11080543	.	+	.	transcript_id "TCONS_00004259,TCONS_00004258"; gene_id "chrA02:11078179-11081369W"; flanks "11079935-,11080543^"; structure "1^3-,2^4-"; splice_chain "11080061^11080406-,11080071^11080416-"; sources "Undefined,Undefined"; NMorMRNA "null"; degree "4"; dimension "2_2";
chrA02	Undefined	as_event	11083487	11083614	.	+	.	transcript_id "TCONS_00004261,TCONS_00004260"; gene_id "chrA02:11081935-11084698W"; flanks "11083487^,11083614^"; structure "1-,2-"; splice_chain "11083562-,11083563-"; sources "Undefined,Undefined"; NMorMRNA "null"; degree "4"; dimension "2_2";
chrA02	Undefined	as_event	11157349	11157827	.	+	.	transcript_id "TCONS_00004265,TCONS_00004266/TCONS_00004267"; gene_id "chrA02:11156241-11158563W"; flanks "11157349-,11157827^"; structure "0,1^2-"; splice_chain ",11157508^11157616-"; sources "Undefined,Undefined"; NMorMRNA "null"; degree "4"; dimension "2_2";
chrA02	Undefined	as_event	11412989	11413185	.	+	.	transcript_id "TCONS_00004270,TCONS_00004271/TCONS_00004272/TCONS_00004273"; gene_id "chrA02:11407608-11414408W"; flanks "11412989-,11413185^"; structure "0,1^2-"; splice_chain ",11413042^11413120-"; sources "Undefined,Undefined"; NMorMRNA "null"; degree "4"; dimension "2_2";
chrA02	Undefined	as_event	11413474	11413675	.	+	.	transcript_id "TCONS_00004270,TCONS_00004271/TCONS_00004272/TCONS_00004273"; gene_id "chrA02:11407608-11414408W"; flanks "11413474-,11413675^"; structure "0,1^2-"; splice_chain ",11413527^11413616-"; sources "Undefined,Undefined"; NMorMRNA "null"; degree "4"; dimension "2_2";
chrA02	Undefined	as_event	11414159	11414408	.	+	.	transcript_id "TCONS_00004273,TCONS_00004270/TCONS_00004272"; gene_id "chrA02:11407608-11414408W"; flanks "11414159^,11414408]"; structure "1-,2-"; splice_chain "11414267-,11414270-"; sources "Undefined,Undefined"; NMorMRNA "null"; degree "4"; dimension "2_2";
chrA02	Undefined	as_event	11413770	11414408	.	+	.	transcript_id "TCONS_00004273,TCONS_00004270/TCONS_00004272,TCONS_00004271"; gene_id "chrA02:11407608-11414408W"; flanks "11413770-,11414408]"; structure "1^3-,1^4-,2^5-"; splice_chain "11414159^11414267-,11414159^11414270-,11414195^11414277-"; sources "Undefined,Undefined,Undefined"; NMorMRNA "null"; degree "9"; dimension "3_3";
chrA02	Undefined	as_event	11499568	11499825	.	+	.	transcript_id "TCONS_00004279,TCONS_00004278"; gene_id "chrA02:11498568-11501172W"; flanks "11499568-,11499825^"; structure "0,1^2-"; splice_chain ",11499624^11499724-"; sources "Undefined,Undefined"; NMorMRNA "null"; degree "4"; dimension "2_2";
chrA02	Undefined	as_event	11710465	11711089	.	+	.	transcript_id "TCONS_00004288,TCONS_00004289"; gene_id "chrA02:11710069-11712243W"; flanks "11710465-,11711089^"; structure "0,1^2-"; splice_chain ",11710710^11711009-"; sources "Undefined,Undefined"; NMorMRNA "null"; degree "4"; dimension "2_2";
chrA02	Undefined	as_event	11781561	11781822	.	+	.	transcript_id "TCONS_00004294,TCONS_00004293"; gene_id "chrA02:11781123-11782175W"; flanks "11781561-,11781822^"; structure "1^3-,2^4-"; splice_chain "11781687^11781767-,11781697^11781777-"; sources "Undefined,Undefined"; NMorMRNA "null"; degree "4"; dimension "2_2";
chrA02	Undefined	as_event	11889383	11890561	.	+	.	transcript_id "TCONS_00004298,TCONS_00004297"; gene_id "chrA02:11889383-11891176W"; flanks "11889383[,11890561^"; structure "0,1^2-"; splice_chain ",11890105^11890433-"; sources "Undefined,Undefined"; NMorMRNA "null"; degree "4"; dimension "2_2";
chrA02	Undefined	as_event	11889383	11890717	.	+	.	transcript_id "TCONS_00004296,TCONS_00004297"; gene_id "chrA02:11889383-11891176W"; flanks "11889383[,11890717^"; structure "0,1^2-3^4-"; splice_chain ",11890105^11890433-11890561^11890642-"; sources "Undefined,Undefined"; NMorMRNA "null"; degree "4"; dimension "2_2";
chrA02	Undefined	as_event	11890642	11890836	.	+	.	transcript_id "TCONS_00004297,TCONS_00004298"; gene_id "chrA02:11889383-11891176W"; flanks "11890642-,11890836-"; structure "1^,2^"; splice_chain "11890717^,11890719^"; sources "Undefined,Undefined"; NMorMRNA "null"; degree "4"; dimension "2_2";
chrA02	Undefined	as_event	11889383	11890836	.	+	.	transcript_id "TCONS_00004297,TCONS_00004298,TCONS_00004296"; gene_id "chrA02:11889383-11891176W"; flanks "11889383[,11890836-"; structure "1^2-3^4-5^,3^4-6^,5^"; splice_chain "11890105^11890433-11890561^11890642-11890717^,11890561^11890642-11890719^,11890717^"; sources "Undefined,Undefined,Undefined"; NMorMRNA "null"; degree "9"; dimension "3_3";
chrA02	Undefined	as_event	11904483	11905127	.	+	.	transcript_id "TCONS_00004299,TCONS_00004300"; gene_id "chrA02:11903975-11910283W"; flanks "11904483-,11905127^"; structure "0,1^2-"; splice_chain ",11904648^11904732-"; sources "Undefined,Undefined"; NMorMRNA "null"; degree "4"; dimension "2_2";
chrA02	Undefined	as_event	12036659	12041527	.	+	.	transcript_id "TCONS_00004309,TCONS_00004308"; gene_id "chrA02:12036659-12041527W"; flanks "12036659[,12041527]"; structure "1^2-,3^4-"; splice_chain "12037339^12037461-,12038633^12038707-"; sources "Undefined,Undefined"; NMorMRNA "null"; degree "4"; dimension "2_2";
chrA02	Undefined	as_event	12089372	12089808	.	+	.	transcript_id "TCONS_00004310,TCONS_00004311"; gene_id "chrA02:12088579-12091438W"; flanks "12089372-,12089808^"; structure "1^3-,2^4-"; splice_chain "12089565^12089667-,12089575^12089677-"; sources "Undefined,Undefined"; NMorMRNA "null"; degree "4"; dimension "2_2";
chrA02	Undefined	as_event	12241192	12241459	.	+	.	transcript_id "TCONS_00004318/TCONS_00004319,TCONS_00004317"; gene_id "chrA02:12240299-12241653W"; flanks "12241192-,12241459^"; structure "0,1^2-"; splice_chain ",12241305^12241373-"; sources "Undefined,Undefined"; NMorMRNA "null"; degree "4"; dimension "2_2";
chrA02	Undefined	as_event	12362790	12362980	.	+	.	transcript_id "TCONS_00004330,TCONS_00004331"; gene_id "chrA02:12361613-12363171W"; flanks "12362790-,12362980]"; structure "0,1^2-"; splice_chain ",12362844^12362866-"; sources "Undefined,Undefined"; NMorMRNA "null"; degree "4"; dimension "2_2";
chrA02	Undefined	as_event	12474381	12474620	.	+	.	transcript_id "TCONS_00004340,TCONS_00004341"; gene_id "chrA02:12472400-12475129W"; flanks "12474381-,12474620^"; structure "0,1^2-"; splice_chain ",12474458^12474558-"; sources "Undefined,Undefined"; NMorMRNA "null"; degree "4"; dimension "2_2";
chrA02	Undefined	as_event	12477334	12477568	.	+	.	transcript_id "TCONS_00004342,TCONS_00004343/TCONS_00004344"; gene_id "chrA02:12475858-12485485W"; flanks "12477334-,12477568^"; structure "0,1^2-"; splice_chain ",12477384^12477461-"; sources "Undefined,Undefined"; NMorMRNA "null"; degree "4"; dimension "2_2";
chrA02	Undefined	as_event	12768154	12768391	.	+	.	transcript_id "TCONS_00004350,TCONS_00004351"; gene_id "chrA02:12767883-12771607W"; flanks "12768154-,12768391^"; structure "0,1^2-"; splice_chain ",12768233^12768305-"; sources "Undefined,Undefined"; NMorMRNA "null"; degree "4"; dimension "2_2";
chrA02	Undefined	as_event	12840802	12841252	.	+	.	transcript_id "TCONS_00004352,TCONS_00004353"; gene_id "chrA02:12840569-12845974W"; flanks "12840802^,12841252^"; structure "1-,2-"; splice_chain "12840966-,12841018-"; sources "Undefined,Undefined"; NMorMRNA "null"; degree "4"; dimension "2_2";
chrA02	Undefined	as_event	12930237	12930504	.	+	.	transcript_id "TCONS_00004354,TCONS_00004355"; gene_id "chrA02:12929945-12932584W"; flanks "12930237-,12930504^"; structure "1^3-,2^4-"; splice_chain "12930311^12930384-,12930312^12930385-"; sources "Undefined,Undefined"; NMorMRNA "null"; degree "4"; dimension "2_2";
chrA02	Undefined	as_event	12931176	12932026	.	+	.	transcript_id "TCONS_00004354,TCONS_00004355"; gene_id "chrA02:12929945-12932584W"; flanks "12931176-,12932026-"; structure "1^,2^"; splice_chain "12931393^,12931396^"; sources "Undefined,Undefined"; NMorMRNA "null"; degree "4"; dimension "2_2";
chrA02	Undefined	as_event	13394859	13395177	.	+	.	transcript_id "TCONS_00004369,TCONS_00004370"; gene_id "chrA02:13392693-13395259W"; flanks "13394859-,13395177^"; structure "0,1^2-"; splice_chain ",13394986^13395078-"; sources "Undefined,Undefined"; NMorMRNA "null"; degree "4"; dimension "2_2";
chrA02	Undefined	as_event	13574765	13576850	.	+	.	transcript_id "TCONS_00004375,TCONS_00004376"; gene_id "chrA02:13574765-13576850W"; flanks "13574765[,13576850]"; structure "0,1^2-"; splice_chain ",13576022^13576542-"; sources "Undefined,Undefined"; NMorMRNA "null"; degree "4"; dimension "2_2";
chrA02	Undefined	as_event	13577981	13578386	.	+	.	transcript_id "TCONS_00004378,TCONS_00004377"; gene_id "chrA02:13577324-13580723W"; flanks "13577981-,13578386^"; structure "0,1^2-"; splice_chain ",13578173^13578279-"; sources "Undefined,Undefined"; NMorMRNA "null"; degree "4"; dimension "2_2";
chrA02	Undefined	as_event	13578661	13580723	.	+	.	transcript_id "TCONS_00004378,TCONS_00004377"; gene_id "chrA02:13577324-13580723W"; flanks "13578661-,13580723]"; structure "0,1^2-"; splice_chain ",13580044^13580154-"; sources "Undefined,Undefined"; NMorMRNA "null"; degree "4"; dimension "2_2";
chrA02	Undefined	as_event	13863710	13864491	.	+	.	transcript_id "TCONS_00004391,TCONS_00004390"; gene_id "chrA02:13863053-13864491W"; flanks "13863710-,13864491]"; structure "1^3-,2^4-"; splice_chain "13863914^13864126-,13863924^13864136-"; sources "Undefined,Undefined"; NMorMRNA "null"; degree "4"; dimension "2_2";
chrA02	Undefined	as_event	13866200	13866945	.	+	.	transcript_id "TCONS_00004392,TCONS_00004393"; gene_id "chrA02:13866200-13867434W"; flanks "13866200[,13866945^"; structure "1^3-,2^4-"; splice_chain "13866570^13866764-,13866575^13866769-"; sources "Undefined,Undefined"; NMorMRNA "null"; degree "4"; dimension "2_2";
chrA02	Undefined	as_event	13867061	13867434	.	+	.	transcript_id "TCONS_00004392,TCONS_00004393"; gene_id "chrA02:13866200-13867434W"; flanks "13867061-,13867434]"; structure "1^3-,2^4-"; splice_chain "13867183^13867329-,13867193^13867339-"; sources "Undefined,Undefined"; NMorMRNA "null"; degree "4"; dimension "2_2";
chrA02	Undefined	as_event	13948757	13949085	.	+	.	transcript_id "TCONS_00004394,TCONS_00004395/TCONS_00004396"; gene_id "chrA02:13947647-13950000W"; flanks "13948757-,13949085^"; structure "0,1^2-"; splice_chain ",13948866^13948961-"; sources "Undefined,Undefined"; NMorMRNA "null"; degree "4"; dimension "2_2";
chrA02	Undefined	as_event	13949276	13949667	.	+	.	transcript_id "TCONS_00004394,TCONS_00004396"; gene_id "chrA02:13947647-13950000W"; flanks "13949276^,13949667-"; structure "0,1-2^"; splice_chain ",13949402-13949587^"; sources "Undefined,Undefined"; NMorMRNA "null"; degree "4"; dimension "2_2";
chrA02	Undefined	as_event	13949402	13950000	.	+	.	transcript_id "TCONS_00004395,TCONS_00004396"; gene_id "chrA02:13947647-13950000W"; flanks "13949402-,13950000]"; structure "0,1^2-"; splice_chain ",13949587^13949667-"; sources "Undefined,Undefined"; NMorMRNA "null"; degree "4"; dimension "2_2";
chrA02	Undefined	as_event	13949276	13950000	.	+	.	transcript_id "TCONS_00004395,TCONS_00004396,TCONS_00004394"; gene_id "chrA02:13947647-13950000W"; flanks "13949276^,13950000]"; structure "1-,1-2^3-,3-"; splice_chain "13949402-,13949402-13949587^13949667-,13949667-"; sources "Undefined,Undefined,Undefined"; NMorMRNA "null"; degree "9"; dimension "3_3";
chrA02	Undefined	as_event	13953252	13953553	.	+	.	transcript_id "TCONS_00004397,TCONS_00004398"; gene_id "chrA02:13951870-13954936W"; flanks "13953252-,13953553^"; structure "0,1^2-"; splice_chain ",13953410^13953480-"; sources "Undefined,Undefined"; NMorMRNA "null"; degree "4"; dimension "2_2";
chrA02	Undefined	as_event	14092883	14093192	.	+	.	transcript_id "TCONS_00004400/TCONS_00004402,TCONS_00004401"; gene_id "chrA02:14092426-14093823W"; flanks "14092883-,14093192-"; structure "1^,2^"; splice_chain "14093070^,14093113^"; sources "Undefined,Undefined"; NMorMRNA "null"; degree "4"; dimension "2_2";
chrA02	Undefined	as_event	14093192	14093823	.	+	.	transcript_id "TCONS_00004401/TCONS_00004403,TCONS_00004400/TCONS_00004402"; gene_id "chrA02:14092426-14093823W"; flanks "14093192-,14093823]"; structure "0,1^2-"; splice_chain ",14093452^14093528-"; sources "Undefined,Undefined"; NMorMRNA "null"; degree "4"; dimension "2_2";
chrA02	Undefined	as_event	14114196	14114551	.	+	.	transcript_id "TCONS_00004405,TCONS_00004406"; gene_id "chrA02:14112531-14116421W"; flanks "14114196-,14114551^"; structure "0,1^2-"; splice_chain ",14114225^14114324-"; sources "Undefined,Undefined"; NMorMRNA "null"; degree "4"; dimension "2_2";
chrA02	Undefined	as_event	14323821	14324132	.	+	.	transcript_id "TCONS_00004410,TCONS_00004411"; gene_id "chrA02:14322555-14324435W"; flanks "14323821-,14324132^"; structure "0,1^2-"; splice_chain ",14323913^14323992-"; sources "Undefined,Undefined"; NMorMRNA "null"; degree "4"; dimension "2_2";
chrA02	Undefined	as_event	14353383	14353677	.	+	.	transcript_id "TCONS_00004412,TCONS_00004413"; gene_id "chrA02:14351048-14354779W"; flanks "14353383-,14353677^"; structure "0,1^2-"; splice_chain ",14353504^14353583-"; sources "Undefined,Undefined"; NMorMRNA "null"; degree "4"; dimension "2_2";
chrA02	Undefined	as_event	14353383	14353806	.	+	.	transcript_id "TCONS_00004414,TCONS_00004413,TCONS_00004412"; gene_id "chrA02:14351048-14354779W"; flanks "14353383-,14353806^"; structure "0,1^2-3^4-,3^4-"; splice_chain ",14353504^14353583-14353677^14353750-,14353677^14353750-"; sources "Undefined,Undefined,Undefined"; NMorMRNA "null"; degree "9"; dimension "3_3";
chrA02	Undefined	as_event	14354339	14354542	.	+	.	transcript_id "TCONS_00004413/TCONS_00004414,TCONS_00004412"; gene_id "chrA02:14351048-14354779W"; flanks "14354339-,14354542^"; structure "0,1^2-"; splice_chain ",14354406^14354491-"; sources "Undefined,Undefined"; NMorMRNA "null"; degree "4"; dimension "2_2";
chrA02	Undefined	as_event	14465505	14465769	.	+	.	transcript_id "TCONS_00004418,TCONS_00004419"; gene_id "chrA02:14462407-14465769W"; flanks "14465505-,14465769]"; structure "0,1^2-"; splice_chain ",14465566^14465658-"; sources "Undefined,Undefined"; NMorMRNA "null"; degree "4"; dimension "2_2";
chrA02	Undefined	as_event	14752311	14753231	.	+	.	transcript_id "TCONS_00004422,TCONS_00004421"; gene_id "chrA02:14752141-14754974W"; flanks "14752311-,14753231^"; structure "1^2-3^5-,4^6-7^8-"; splice_chain "14752383^14752456-14752622^14752716-,14752632^14752726-14753039^14753111-"; sources "Undefined,Undefined"; NMorMRNA "null"; degree "4"; dimension "2_2";
chrA02	Undefined	as_event	15125163	15125390	.	+	.	transcript_id "TCONS_00004429,TCONS_00004428"; gene_id "chrA02:15123990-15125767W"; flanks "15125163-,15125390^"; structure "0,1^2-"; splice_chain ",15125222^15125310-"; sources "Undefined,Undefined"; NMorMRNA "null"; degree "4"; dimension "2_2";
chrA02	Undefined	as_event	16229038	16229495	.	+	.	transcript_id "TCONS_00004436,TCONS_00004435"; gene_id "chrA02:16228754-16230150W"; flanks "16229038-,16229495^"; structure "1^3-5^7-,2^4-6^8-"; splice_chain "16229136^16229228-16229259^16229333-,16229138^16229230-16229261^16229335-"; sources "Undefined,Undefined"; NMorMRNA "null"; degree "4"; dimension "2_2";
chrA02	Undefined	as_event	16786851	16787129	.	+	.	transcript_id "TCONS_00004437,TCONS_00004438"; gene_id "chrA02:16776707-16787983W"; flanks "16786851-,16787129^"; structure "0,1^2-"; splice_chain ",16786916^16787017-"; sources "Undefined,Undefined"; NMorMRNA "null"; degree "4"; dimension "2_2";
chrA02	Undefined	as_event	16927862	16928751	.	+	.	transcript_id "TCONS_00004442,TCONS_00004441"; gene_id "chrA02:16927325-16928751W"; flanks "16927862-,16928751]"; structure "1^3-5^7-,2^4-6^8-"; splice_chain "16928337^16928433-16928561^16928645-,16928347^16928443-16928571^16928655-"; sources "Undefined,Undefined"; NMorMRNA "null"; degree "4"; dimension "2_2";
chrA02	Undefined	as_event	16976544	16977814	.	+	.	transcript_id "TCONS_00004445,TCONS_00004444"; gene_id "chrA02:16976544-16977814W"; flanks "16976544[,16977814]"; structure "0,1^2-"; splice_chain ",16976660^16976777-"; sources "Undefined,Undefined"; NMorMRNA "null"; degree "4"; dimension "2_2";
chrA02	Undefined	as_event	17486625	17487080	.	+	.	transcript_id "TCONS_00004460,TCONS_00004461"; gene_id "chrA02:17485466-17488857W"; flanks "17486625-,17487080^"; structure "0,1^2-"; splice_chain ",17486722^17486797-"; sources "Undefined,Undefined"; NMorMRNA "null"; degree "4"; dimension "2_2";
chrA02	Undefined	as_event	17495560	17497642	.	+	.	transcript_id "TCONS_00004463,TCONS_00004462"; gene_id "chrA02:17495310-17498002W"; flanks "17495560-,17497642^"; structure "0,1^2-"; splice_chain ",17497282^17497408-"; sources "Undefined,Undefined"; NMorMRNA "null"; degree "4"; dimension "2_2";
chrA02	Undefined	as_event	17572428	17572632	.	+	.	transcript_id "TCONS_00004467,TCONS_00004466"; gene_id "chrA02:17570947-17573111W"; flanks "17572428-,17572632-"; structure "1^,2^"; splice_chain "17572490^,17572550^"; sources "Undefined,Undefined"; NMorMRNA "null"; degree "4"; dimension "2_2";
chrA02	Undefined	as_event	17572428	17572691	.	+	.	transcript_id "TCONS_00004464,TCONS_00004467"; gene_id "chrA02:17570947-17573111W"; flanks "17572428-,17572691^"; structure "0,1^2-"; splice_chain ",17572490^17572632-"; sources "Undefined,Undefined"; NMorMRNA "null"; degree "4"; dimension "2_2";
chrA02	Undefined	as_event	17572632	17573111	.	+	.	transcript_id "TCONS_00004466,TCONS_00004467"; gene_id "chrA02:17570947-17573111W"; flanks "17572632-,17573111]"; structure "0,1^2-"; splice_chain ",17572691^17572886-"; sources "Undefined,Undefined"; NMorMRNA "null"; degree "4"; dimension "2_2";
chrA02	Undefined	as_event	17572428	17573111	.	+	.	transcript_id "TCONS_00004467,TCONS_00004466,TCONS_00004464"; gene_id "chrA02:17570947-17573111W"; flanks "17572428-,17573111]"; structure "1^3-4^5-,2^3-,4^5-"; splice_chain "17572490^17572632-17572691^17572886-,17572550^17572632-,17572691^17572886-"; sources "Undefined,Undefined,Undefined"; NMorMRNA "null"; degree "9"; dimension "3_3";
chrA02	Undefined	as_event	17571821	17573111	.	+	.	transcript_id "TCONS_00004465,TCONS_00004467,TCONS_00004466,TCONS_00004464"; gene_id "chrA02:17570947-17573111W"; flanks "17571821-,17573111]"; structure "0,1^2-3^5-6^7-,1^2-4^5-,1^2-6^7-"; splice_chain ",17571866^17572428-17572490^17572632-17572691^17572886-,17571866^17572428-17572550^17572632-,17571866^17572428-17572691^17572886-"; sources "Undefined,Undefined,Undefined,Undefined"; NMorMRNA "nu…
chrA02	Undefined	as_event	18011215	18011922	.	+	.	transcript_id "TCONS_00004476/TCONS_00004477,TCONS_00004478"; gene_id "chrA02:17996980-18011922W"; flanks "18011215-,18011922]"; structure "0,1^2-"; splice_chain ",18011664^18011738-"; sources "Undefined,Undefined"; NMorMRNA "null"; degree "4"; dimension "2_2";
chrA02	Undefined	as_event	18098837	18099289	.	+	.	transcript_id "TCONS_00004480,TCONS_00004481"; gene_id "chrA02:18097319-18101339W"; flanks "18098837-,18099289^"; structure "0,1^2-"; splice_chain ",18098993^18099070-"; sources "Undefined,Undefined"; NMorMRNA "null"; degree "4"; dimension "2_2";
chrA02	Undefined	as_event	18099543	18099969	.	+	.	transcript_id "TCONS_00004480,TCONS_00004481"; gene_id "chrA02:18097319-18101339W"; flanks "18099543-,18099969^"; structure "0,1^2-"; splice_chain ",18099622^18099692-"; sources "Undefined,Undefined"; NMorMRNA "null"; degree "4"; dimension "2_2";
chrA02	Undefined	as_event	18100543	18101166	.	+	.	transcript_id "TCONS_00004480,TCONS_00004482"; gene_id "chrA02:18097319-18101339W"; flanks "18100543-,18101166^"; structure "0,1^2-"; splice_chain ",18100850^18100933-"; sources "Undefined,Undefined"; NMorMRNA "null"; degree "4"; dimension "2_2";
chrA02	Undefined	as_event	18245950	18246115	.	+	.	transcript_id "TCONS_00004486,TCONS_00004485"; gene_id "chrA02:18244460-18246327W"; flanks "18245950-,18246115-"; structure "1^,2^"; splice_chain "18246042^,18246046^"; sources "Undefined,Undefined"; NMorMRNA "null"; degree "4"; dimension "2_2";
chrA02	Undefined	as_event	18387880	18388251	.	+	.	transcript_id "TCONS_00004491,TCONS_00004492"; gene_id "chrA02:18386327-18388251W"; flanks "18387880-,18388251]"; structure "1^3-,2^4-"; splice_chain "18388098^18388174-,18388108^18388184-"; sources "Undefined,Undefined"; NMorMRNA "null"; degree "4"; dimension "2_2";
chrA02	Undefined	as_event	18425854	18426147	.	+	.	transcript_id "TCONS_00004498,TCONS_00004497"; gene_id "chrA02:18425225-18427304W"; flanks "18425854-,18426147-"; structure "1^,2^"; splice_chain "18425926^,18425927^"; sources "Undefined,Undefined"; NMorMRNA "null"; degree "4"; dimension "2_2";
chrA02	Undefined	as_event	18426477	18426630	.	+	.	transcript_id "TCONS_00004498,TCONS_00004497"; gene_id "chrA02:18425225-18427304W"; flanks "18426477-,18426630-"; structure "1^,2^"; splice_chain "18426548^,18426550^"; sources "Undefined,Undefined"; NMorMRNA "null"; degree "4"; dimension "2_2";
chrA02	Undefined	as_event	18426630	18426972	.	+	.	transcript_id "TCONS_00004498,TCONS_00004497"; gene_id "chrA02:18425225-18427304W"; flanks "18426630-,18426972^"; structure "1^3-,2^4-"; splice_chain "18426785^18426869-,18426795^18426879-"; sources "Undefined,Undefined"; NMorMRNA "null"; degree "4"; dimension "2_2";
chrA02	Undefined	as_event	18574663	18575529	.	+	.	transcript_id "TCONS_00004503,TCONS_00004502"; gene_id "chrA02:18574663-18576116W"; flanks "18574663[,18575529-"; structure "1^,2^"; splice_chain "18575264^,18575270^"; sources "Undefined,Undefined"; NMorMRNA "null"; degree "4"; dimension "2_2";
chrA02	Undefined	as_event	18574663	18576116	.	+	.	transcript_id "TCONS_00004504,TCONS_00004503,TCONS_00004502"; gene_id "chrA02:18574663-18576116W"; flanks "18574663[,18576116]"; structure "0,1^3-4^5-,2^3-4^5-"; splice_chain ",18575264^18575529-18575573^18575706-,18575270^18575529-18575573^18575706-"; sources "Undefined,Undefined,Undefined"; NMorMRNA "null"; degree "9"; dimension "3_3";
chrA02	Undefined	as_event	18675488	18676763	.	+	.	transcript_id "TCONS_00004506,TCONS_00004505"; gene_id "chrA02:18675027-18676763W"; flanks "18675488-,18676763]"; structure "1^3-,2^4-"; splice_chain "18675696^18675898-,18675706^18675908-"; sources "Undefined,Undefined"; NMorMRNA "null"; degree "4"; dimension "2_2";
chrA02	Undefined	as_event	18678732	18679080	.	+	.	transcript_id "TCONS_00004508,TCONS_00004507"; gene_id "chrA02:18677182-18679365W"; flanks "18678732-,18679080^"; structure "0,1^2-"; splice_chain ",18678856^18678989-"; sources "Undefined,Undefined"; NMorMRNA "null"; degree "4"; dimension "2_2";
chrA02	Undefined	as_event	18727169	18727832	.	+	.	transcript_id "TCONS_00004510,TCONS_00004509/TCONS_00004511"; gene_id "chrA02:18726919-18728743W"; flanks "18727169-,18727832-"; structure "1^,2^"; splice_chain "18727287^,18727344^"; sources "Undefined,Undefined"; NMorMRNA "null"; degree "4"; dimension "2_2";
chrA02	Undefined	as_event	18727879	18728380	.	+	.	transcript_id "TCONS_00004509,TCONS_00004510/TCONS_00004511"; gene_id "chrA02:18726919-18728743W"; flanks "18727879^,18728380-"; structure "0,1-2^"; splice_chain ",18728115-18728158^"; sources "Undefined,Undefined"; NMorMRNA "null"; degree "4"; dimension "2_2";
chrA02	Undefined	as_event	18858564	18858886	.	+	.	transcript_id "TCONS_00004522,TCONS_00004524"; gene_id "chrA02:18858277-18861488W"; flanks "18858564-,18858886-"; structure "1^2-4^,3^"; splice_chain "18858633^18858703-18858802^,18858800^"; sources "Undefined,Undefined"; NMorMRNA "null"; degree "4"; dimension "2_2";
chrA02	Undefined	as_event	18858703	18859024	.	+	.	transcript_id "TCONS_00004523,TCONS_00004522"; gene_id "chrA02:18858277-18861488W"; flanks "18858703-,18859024^"; structure "0,1^2-"; splice_chain ",18858802^18858886-"; sources "Undefined,Undefined"; NMorMRNA "null"; degree "4"; dimension "2_2";
chrA02	Undefined	as_event	18858564	18859024	.	+	.	transcript_id "TCONS_00004523,TCONS_00004522,TCONS_00004524"; gene_id "chrA02:18858277-18861488W"; flanks "18858564-,18859024^"; structure "1^2-,1^2-4^5-,3^5-"; splice_chain "18858633^18858703-,18858633^18858703-18858802^18858886-,18858800^18858886-"; sources "Undefined,Undefined,Undefined"; NMorMRNA "null"; degree "9"; dimension "3_3";
chrA02	Undefined	as_event	18859024	18859243	.	+	.	transcript_id "TCONS_00004523,TCONS_00004522/TCONS_00004524"; gene_id "chrA02:18858277-18861488W"; flanks "18859024^,18859243^"; structure "1-,2-"; splice_chain "18859115-,18859116-"; sources "Undefined,Undefined"; NMorMRNA "null"; degree "4"; dimension "2_2";
chrA02	Undefined	as_event	18859560	18859750	.	+	.	transcript_id "TCONS_00004522,TCONS_00004523/TCONS_00004524"; gene_id "chrA02:18858277-18861488W"; flanks "18859560^,18859750^"; structure "1-,2-"; splice_chain "18859684-,18859685-"; sources "Undefined,Undefined"; NMorMRNA "null"; degree "4"; dimension "2_2";
chrA02	Undefined	as_event	19073320	19074566	.	+	.	transcript_id "TCONS_00004534,TCONS_00004533"; gene_id "chrA02:19072635-19074566W"; flanks "19073320-,19074566]"; structure "0,1^2-"; splice_chain ",19073510^19074052-"; sources "Undefined,Undefined"; NMorMRNA "null"; degree "4"; dimension "2_2";
chrA02	Undefined	as_event	19261110	19262477	.	+	.	transcript_id "TCONS_00004536,TCONS_00004537"; gene_id "chrA02:19257891-19263153W"; flanks "19261110-,19262477]"; structure "0,1^2-"; splice_chain ",19262270^19262357-"; sources "Undefined,Undefined"; NMorMRNA "null"; degree "4"; dimension "2_2";
chrA02	Undefined	as_event	19365504	19365714	.	+	.	transcript_id "TCONS_00004542,TCONS_00004543"; gene_id "chrA02:19364920-19366990W"; flanks "19365504-,19365714^"; structure "0,1^2-"; splice_chain ",19365556^19365622-"; sources "Undefined,Undefined"; NMorMRNA "null"; degree "4"; dimension "2_2";
chrA02	Undefined	as_event	19540457	19540727	.	+	.	transcript_id "TCONS_00004549,TCONS_00004548"; gene_id "chrA02:19539612-19541675W"; flanks "19540457-,19540727-"; structure "1^,2^"; splice_chain "19540524^,19540532^"; sources "Undefined,Undefined"; NMorMRNA "null"; degree "4"; dimension "2_2";
chrA02	Undefined	as_event	19540727	19541089	.	+	.	transcript_id "TCONS_00004549,TCONS_00004548"; gene_id "chrA02:19539612-19541675W"; flanks "19540727-,19541089-"; structure "1^,2^"; splice_chain "19540953^,19541005^"; sources "Undefined,Undefined"; NMorMRNA "null"; degree "4"; dimension "2_2";
chrA02	Undefined	as_event	19541324	19541675	.	+	.	transcript_id "TCONS_00004548,TCONS_00004549"; gene_id "chrA02:19539612-19541675W"; flanks "19541324-,19541675]"; structure "0,1^2-"; splice_chain ",19541545^19541632-"; sources "Undefined,Undefined"; NMorMRNA "null"; degree "4"; dimension "2_2";
chrA02	Undefined	as_event	19543357	19543552	.	+	.	transcript_id "TCONS_00004551,TCONS_00004550"; gene_id "chrA02:19542558-19544372W"; flanks "19543357^,19543552^"; structure "1-,2-"; splice_chain "19543440-,19543459-"; sources "Undefined,Undefined"; NMorMRNA "null"; degree "4"; dimension "2_2";
chrA02	Undefined	as_event	19542589	19543552	.	+	.	transcript_id "TCONS_00004552,TCONS_00004551"; gene_id "chrA02:19542558-19544372W"; flanks "19542589[,19543552^"; structure "0,1^2-"; splice_chain ",19543357^19543440-"; sources "Undefined,Undefined"; NMorMRNA "null"; degree "4"; dimension "2_2";
chrA02	Undefined	as_event	19546075	19547499	.	+	.	transcript_id "TCONS_00004553,TCONS_00004554"; gene_id "chrA02:19545970-19547499W"; flanks "19546075^,19547499]"; structure "1-,2-"; splice_chain "19546209-,19546241-"; sources "Undefined,Undefined"; NMorMRNA "null"; degree "4"; dimension "2_2";
chrA02	Undefined	as_event	19563763	19564344	.	+	.	transcript_id "TCONS_00004555,TCONS_00004556"; gene_id "chrA02:19558538-19566115W"; flanks "19563763-,19564344^"; structure "0,1^2-"; splice_chain ",19564002^19564096-"; sources "Undefined,Undefined"; NMorMRNA "null"; degree "4"; dimension "2_2";
chrA02	Undefined	as_event	19590869	19591303	.	+	.	transcript_id "TCONS_00004557,TCONS_00004558"; gene_id "chrA02:19590869-19592394W"; flanks "19590869[,19591303-"; structure "1^,2^"; splice_chain "19591010^,19591014^"; sources "Undefined,Undefined"; NMorMRNA "null"; degree "4"; dimension "2_2";
chrA02	Undefined	as_event	19608553	19608793	.	+	.	transcript_id "TCONS_00004560,TCONS_00004561"; gene_id "chrA02:19607557-19609170W"; flanks "19608553-,19608793^"; structure "0,1^2-"; splice_chain ",19608683^19608763-"; sources "Undefined,Undefined"; NMorMRNA "null"; degree "4"; dimension "2_2";
chrA02	Undefined	as_event	19651592	19653403	.	+	.	transcript_id "TCONS_00004563,TCONS_00004562"; gene_id "chrA02:19651302-19653606W"; flanks "19651592-,19653403]"; structure "0,1^2-"; splice_chain ",19651643^19651790-"; sources "Undefined,Undefined"; NMorMRNA "null"; degree "4"; dimension "2_2";
chrA02	Undefined	as_event	19823712	19823984	.	+	.	transcript_id "TCONS_00004573,TCONS_00004574"; gene_id "chrA02:19822690-19825156W"; flanks "19823712-,19823984^"; structure "0,1^2-"; splice_chain ",19823803^19823888-"; sources "Undefined,Undefined"; NMorMRNA "null"; degree "4"; dimension "2_2";
chrA02	Undefined	as_event	19845060	19845512	.	+	.	transcript_id "TCONS_00004576,TCONS_00004575/TCONS_00004577"; gene_id "chrA02:19843374-19846519W"; flanks "19845060-,19845512^"; structure "0,1^2-"; splice_chain ",19845209^19845357-"; sources "Undefined,Undefined"; NMorMRNA "null"; degree "4"; dimension "2_2";
chrA02	Undefined	as_event	19940150	19940611	.	+	.	transcript_id "TCONS_00004585,TCONS_00004584"; gene_id "chrA02:19938212-19941961W"; flanks "19940150-,19940611^"; structure "1^3-,2^4-"; splice_chain "19940281^19940391-,19940291^19940401-"; sources "Undefined,Undefined"; NMorMRNA "null"; degree "4"; dimension "2_2";
chrA02	Undefined	as_event	19941526	19941961	.	+	.	transcript_id "TCONS_00004584,TCONS_00004585"; gene_id "chrA02:19938212-19941961W"; flanks "19941526^,19941961]"; structure "1-,2-"; splice_chain "19941722-,19941725-"; sources "Undefined,Undefined"; NMorMRNA "null"; degree "4"; dimension "2_2";
chrA02	Undefined	as_event	20171388	20171604	.	+	.	transcript_id "TCONS_00004600,TCONS_00004601"; gene_id "chrA02:20171111-20172263W"; flanks "20171388-,20171604^"; structure "0,1^2-"; splice_chain ",20171469^20171533-"; sources "Undefined,Undefined"; NMorMRNA "null"; degree "4"; dimension "2_2";
chrA02	Undefined	as_event	20280084	20280297	.	+	.	transcript_id "TCONS_00004609/TCONS_00004610,TCONS_00004608"; gene_id "chrA02:20279533-20281641W"; flanks "20280084-,20280297^"; structure "1^3-,2^4-"; splice_chain "20280152^20280228-,20280186^20280262-"; sources "Undefined,Undefined"; NMorMRNA "null"; degree "4"; dimension "2_2";
chrA02	Undefined	as_event	20280648	20280819	.	+	.	transcript_id "TCONS_00004608/TCONS_00004609,TCONS_00004610"; gene_id "chrA02:20279533-20281641W"; flanks "20280648-,20280819-"; structure "1^,2^"; splice_chain "20280732^,20280737^"; sources "Undefined,Undefined"; NMorMRNA "null"; degree "4"; dimension "2_2";
chrA02	Undefined	as_event	20280881	20281019	.	+	.	transcript_id "TCONS_00004610,TCONS_00004608"; gene_id "chrA02:20279533-20281641W"; flanks "20280881^,20281019^"; structure "1-,2-"; splice_chain "20280960-,20280961-"; sources "Undefined,Undefined"; NMorMRNA "null"; degree "4"; dimension "2_2";
chrA02	Undefined	as_event	20280961	20281114	.	+	.	transcript_id "TCONS_00004608,TCONS_00004609"; gene_id "chrA02:20279533-20281641W"; flanks "20280961-,20281114-"; structure "1^,2^"; splice_chain "20281019^,20281020^"; sources "Undefined,Undefined"; NMorMRNA "null"; degree "4"; dimension "2_2";
chrA02	Undefined	as_event	20280881	20281114	.	+	.	transcript_id "TCONS_00004610,TCONS_00004608,TCONS_00004609"; gene_id "chrA02:20279533-20281641W"; flanks "20280881^,20281114-"; structure "1-3^,2-3^,2-4^"; splice_chain "20280960-20281019^,20280961-20281019^,20280961-20281020^"; sources "Undefined,Undefined,Undefined"; NMorMRNA "null"; degree "9"; dimension "3_3";
chrA02	Undefined	as_event	20281328	20281641	.	+	.	transcript_id "TCONS_00004609,TCONS_00004608/TCONS_00004610"; gene_id "chrA02:20279533-20281641W"; flanks "20281328-,20281641]"; structure "0,1^2-"; splice_chain ",20281383^20281493-"; sources "Undefined,Undefined"; NMorMRNA "null"; degree "4"; dimension "2_2";
chrA02	Undefined	as_event	20444974	20446425	.	+	.	transcript_id "TCONS_00004615,TCONS_00004613,TCONS_00004614"; gene_id "chrA02:20444974-20446425W"; flanks "20444974[,20446425]"; structure "0,1^3-,2^4-"; splice_chain ",20445170^20445265-,20445172^20445381-"; sources "Undefined,Undefined,Undefined"; NMorMRNA "null"; degree "9"; dimension "3_3";
chrA02	Undefined	as_event	20494577	20496194	.	+	.	transcript_id "TCONS_00004621,TCONS_00004620"; gene_id "chrA02:20494548-20499940W"; flanks "20494577[,20496194^"; structure "1^2-4^6-,3^5-"; splice_chain "20494672^20494782-20494869^20494958-,20494859^20494948-"; sources "Undefined,Undefined"; NMorMRNA "null"; degree "4"; dimension "2_2";
chrA02	Undefined	as_event	20504210	20504467	.	+	.	transcript_id "TCONS_00004622,TCONS_00004624"; gene_id "chrA02:20503166-20505249W"; flanks "20504210-,20504467^"; structure "1^3-,2^4-"; splice_chain "20504281^20504365-,20504291^20504375-"; sources "Undefined,Undefined"; NMorMRNA "null"; degree "4"; dimension "2_2";
chrA02	Undefined	as_event	20504365	20504681	.	+	.	transcript_id "TCONS_00004623,TCONS_00004622"; gene_id "chrA02:20503166-20505249W"; flanks "20504365-,20504681^"; structure "0,1^2-"; splice_chain ",20504467^20504568-"; sources "Undefined,Undefined"; NMorMRNA "null"; degree "4"; dimension "2_2";
chrA02	Undefined	as_event	20504210	20504681	.	+	.	transcript_id "TCONS_00004623,TCONS_00004622,TCONS_00004624"; gene_id "chrA02:20503166-20505249W"; flanks "20504210-,20504681^"; structure "1^3-,1^3-5^6-,2^4-5^6-"; splice_chain "20504281^20504365-,20504281^20504365-20504467^20504568-,20504291^20504375-20504467^20504568-"; sources "Undefined,Undefined,Undefined"; NMorMRNA "null"; degree "9"; dimension "3_3";
chrA02	Undefined	as_event	20523015	20523271	.	+	.	transcript_id "TCONS_00004625/TCONS_00004627,TCONS_00004626"; gene_id "chrA02:20519684-20524488W"; flanks "20523015-,20523271-"; structure "1^,2^"; splice_chain "20523156^,20523158^"; sources "Undefined,Undefined"; NMorMRNA "null"; degree "4"; dimension "2_2";
chrA02	Undefined	as_event	20523582	20523959	.	+	.	transcript_id "TCONS_00004626,TCONS_00004625/TCONS_00004627"; gene_id "chrA02:20519684-20524488W"; flanks "20523582-,20523959^"; structure "0,1^2-"; splice_chain ",20523773^20523857-"; sources "Undefined,Undefined"; NMorMRNA "null"; degree "4"; dimension "2_2";
chrA02	Undefined	as_event	20524048	20524488	.	+	.	transcript_id "TCONS_00004626/TCONS_00004627,TCONS_00004625"; gene_id "chrA02:20519684-20524488W"; flanks "20524048-,20524488]"; structure "0,1^2-"; splice_chain ",20524138^20524210-"; sources "Undefined,Undefined"; NMorMRNA "null"; degree "4"; dimension "2_2";
chrA02	Undefined	as_event	20651540	20653747	.	+	.	transcript_id "TCONS_00004630,TCONS_00004629"; gene_id "chrA02:20649941-20653747W"; flanks "20651540-,20653747]"; structure "0,1^2-"; splice_chain ",20652747^20652844-"; sources "Undefined,Undefined"; NMorMRNA "null"; degree "4"; dimension "2_2";
chrA02	Undefined	as_event	20724230	20724540	.	+	.	transcript_id "TCONS_00004633,TCONS_00004634"; gene_id "chrA02:20723164-20727143W"; flanks "20724230-,20724540^"; structure "0,1^2-"; splice_chain ",20724291^20724377-"; sources "Undefined,Undefined"; NMorMRNA "null"; degree "4"; dimension "2_2";
chrA02	Undefined	as_event	20724610	20724846	.	+	.	transcript_id "TCONS_00004633,TCONS_00004634"; gene_id "chrA02:20723164-20727143W"; flanks "20724610-,20724846^"; structure "0,1^2-"; splice_chain ",20724707^20724788-"; sources "Undefined,Undefined"; NMorMRNA "null"; degree "4"; dimension "2_2";
chrA02	Undefined	as_event	20724918	20725355	.	+	.	transcript_id "TCONS_00004633,TCONS_00004634"; gene_id "chrA02:20723164-20727143W"; flanks "20724918-,20725355^"; structure "0,1^2-"; splice_chain ",20725052^20725138-"; sources "Undefined,Undefined"; NMorMRNA "null"; degree "4"; dimension "2_2";
chrA02	Undefined	as_event	20788092	20788467	.	+	.	transcript_id "TCONS_00004643,TCONS_00004641,TCONS_00004642"; gene_id "chrA02:20787746-20788467W"; flanks "20788092-,20788467]"; structure "1^4-,2^5-,3^6-"; splice_chain "20788244^20788334-,20788246^20788336-,20788290^20788380-"; sources "Undefined,Undefined,Undefined"; NMorMRNA "null"; degree "9"; dimension "3_3";
chrA02	Undefined	as_event	21168367	21168781	.	+	.	transcript_id "TCONS_00004658,TCONS_00004657"; gene_id "chrA02:21165328-21171894W"; flanks "21168367-,21168781^"; structure "0,1^2-"; splice_chain ",21168503^21168599-"; sources "Undefined,Undefined"; NMorMRNA "null"; degree "4"; dimension "2_2";
chrA02	Undefined	as_event	21185130	21185318	.	+	.	transcript_id "TCONS_00004659,TCONS_00004660"; gene_id "chrA02:21184077-21185613W"; flanks "21185130-,21185318-"; structure "1^,2^"; splice_chain "21185189^,21185194^"; sources "Undefined,Undefined"; NMorMRNA "null"; degree "4"; dimension "2_2";
chrA02	Undefined	as_event	21218604	21218916	.	+	.	transcript_id "TCONS_00004664,TCONS_00004665"; gene_id "chrA02:21217851-21219476W"; flanks "21218604-,21218916^"; structure "1^3-,2^4-"; splice_chain "21218759^21218858-,21218769^21218868-"; sources "Undefined,Undefined"; NMorMRNA "null"; degree "4"; dimension "2_2";
chrA02	Undefined	as_event	21478200	21478622	.	+	.	transcript_id "TCONS_00004683,TCONS_00004684"; gene_id "chrA02:21475120-21478622W"; flanks "21478200-,21478622]"; structure "0,1^2-"; splice_chain ",21478278^21478358-"; sources "Undefined,Undefined"; NMorMRNA "null"; degree "4"; dimension "2_2";
chrA02	Undefined	as_event	21533157	21533488	.	+	.	transcript_id "TCONS_00004687,TCONS_00004685/TCONS_00004686"; gene_id "chrA02:21531280-21535722W"; flanks "21533157-,21533488^"; structure "0,1^2-"; splice_chain ",21533287^21533380-"; sources "Undefined,Undefined"; NMorMRNA "null"; degree "4"; dimension "2_2";
chrA02	Undefined	as_event	21583160	21583918	.	+	.	transcript_id "TCONS_00004690,TCONS_00004689"; gene_id "chrA02:21583160-21584850W"; flanks "21583160[,21583918^"; structure "0,1^2-"; splice_chain ",21583630^21583703-"; sources "Undefined,Undefined"; NMorMRNA "null"; degree "4"; dimension "2_2";
chrA02	Undefined	as_event	21721105	21721300	.	+	.	transcript_id "TCONS_00004698,TCONS_00004699/TCONS_00004700/TCONS_00004701"; gene_id "chrA02:21719864-21724755W"; flanks "21721105-,21721300^"; structure "0,1^2-"; splice_chain ",21721139^21721225-"; sources "Undefined,Undefined"; NMorMRNA "null"; degree "4"; dimension "2_2";
chrA02	Undefined	as_event	21721797	21722266	.	+	.	transcript_id "TCONS_00004699/TCONS_00004700/TCONS_00004701,TCONS_00004698"; gene_id "chrA02:21719864-21724755W"; flanks "21721797-,21722266^"; structure "0,1^2-"; splice_chain ",21721874^21722207-"; sources "Undefined,Undefined"; NMorMRNA "null"; degree "4"; dimension "2_2";
chrA02	Undefined	as_event	21723084	21724104	.	+	.	transcript_id "TCONS_00004701,TCONS_00004699"; gene_id "chrA02:21719864-21724755W"; flanks "21723084^,21724104-"; structure "0,1-2^"; splice_chain ",21723505-21723742^"; sources "Undefined,Undefined"; NMorMRNA "null"; degree "4"; dimension "2_2";
chrA02	Undefined	as_event	21723505	21724371	.	+	.	transcript_id "TCONS_00004700,TCONS_00004699"; gene_id "chrA02:21719864-21724755W"; flanks "21723505-,21724371^"; structure "0,1^2-"; splice_chain ",21723742^21724104-"; sources "Undefined,Undefined"; NMorMRNA "null"; degree "4"; dimension "2_2";
chrA02	Undefined	as_event	21723084	21724371	.	+	.	transcript_id "TCONS_00004700,TCONS_00004699,TCONS_00004701"; gene_id "chrA02:21719864-21724755W"; flanks "21723084^,21724371^"; structure "1-,1-2^3-,3-"; splice_chain "21723505-,21723505-21723742^21724104-,21724104-"; sources "Undefined,Undefined,Undefined"; NMorMRNA "null"; degree "9"; dimension "3_3";
chrA02	Undefined	as_event	21722580	21724371	.	+	.	transcript_id "TCONS_00004698,TCONS_00004700,TCONS_00004699,TCONS_00004701"; gene_id "chrA02:21719864-21724755W"; flanks "21722580-,21724371^"; structure "0,1^2-,1^2-3^4-,1^4-"; splice_chain ",21723084^21723505-,21723084^21723505-21723742^21724104-,21723084^21724104-"; sources "Undefined,Undefined,Undefined,Undefined"; NMorMRNA "null"; degree "16"; dimension "4_4";
chrA02	Undefined	as_event	21854655	21856816	.	+	.	transcript_id "TCONS_00004708,TCONS_00004707"; gene_id "chrA02:21854512-21859270W"; flanks "21854655^,21856816-"; structure "0,1-2^"; splice_chain ",21854867-21854935^"; sources "Undefined,Undefined"; NMorMRNA "null"; degree "4"; dimension "2_2";
chrA02	Undefined	as_event	22078874	22079086	.	+	.	transcript_id "TCONS_00004718,TCONS_00004717"; gene_id "chrA02:22077590-22081286W"; flanks "22078874^,22079086^"; structure "1-,2-"; splice_chain "22078970-,22078971-"; sources "Undefined,Undefined"; NMorMRNA "null"; degree "4"; dimension "2_2";
chrA02	Undefined	as_event	22079356	22079548	.	+	.	transcript_id "TCONS_00004718,TCONS_00004717"; gene_id "chrA02:22077590-22081286W"; flanks "22079356-,22079548^"; structure "0,1^2-"; splice_chain ",22079427^22079501-"; sources "Undefined,Undefined"; NMorMRNA "null"; degree "4"; dimension "2_2";
chrA02	Undefined	as_event	22083658	22083790	.	+	.	transcript_id "TCONS_00004720,TCONS_00004719"; gene_id "chrA02:22081879-22085253W"; flanks "22083658^,22083790^"; structure "1-,2-"; splice_chain "22083734-,22083736-"; sources "Undefined,Undefined"; NMorMRNA "null"; degree "4"; dimension "2_2";
chrA02	Undefined	as_event	22084072	22084279	.	+	.	transcript_id "TCONS_00004719,TCONS_00004720"; gene_id "chrA02:22081879-22085253W"; flanks "22084072-,22084279-"; structure "1^,2^"; splice_chain "22084149^,22084156^"; sources "Undefined,Undefined"; NMorMRNA "null"; degree "4"; dimension "2_2";
chrA02	Undefined	as_event	22192659	22192918	.	+	.	transcript_id "TCONS_00004728,TCONS_00004729"; gene_id "chrA02:22191907-22195925W"; flanks "22192659-,22192918^"; structure "0,1^2-"; splice_chain ",22192739^22192819-"; sources "Undefined,Undefined"; NMorMRNA "null"; degree "4"; dimension "2_2";
chrA02	Undefined	as_event	22292410	22292976	.	+	.	transcript_id "TCONS_00004734,TCONS_00004733"; gene_id "chrA02:22290629-22296147W"; flanks "22292410-,22292976^"; structure "0,1^2-3^4-"; splice_chain ",22292522^22292610-22292683^22292767-"; sources "Undefined,Undefined"; NMorMRNA "null"; degree "4"; dimension "2_2";
chrA02	Undefined	as_event	22294163	22296061	.	+	.	transcript_id "TCONS_00004734,TCONS_00004735"; gene_id "chrA02:22290629-22296147W"; flanks "22294163-,22296061^"; structure "0,1^2-3^4-5^6-7^8-9^10-11^12-"; splice_chain ",22294740^22294808-22294960^22295030-22295209^22295283-22295474^22295542-22295657^22295740-22295893^22295967-"; sources "Undefined,Undefined"; NMorMRNA "null"; degree "4"; dimension "2_2";
chrA02	Undefined	as_event	22387935	22389369	.	+	.	transcript_id "TCONS_00004736,TCONS_00004737"; gene_id "chrA02:22387859-22390442W"; flanks "22387935^,22389369^"; structure "1-,2-"; splice_chain "22388683-,22388737-"; sources "Undefined,Undefined"; NMorMRNA "null"; degree "4"; dimension "2_2";
chrA02	Undefined	as_event	22457322	22458375	.	+	.	transcript_id "TCONS_00004745,TCONS_00004746"; gene_id "chrA02:22456814-22459570W"; flanks "22457322-,22458375^"; structure "0,1^2-"; splice_chain ",22457384^22457679-"; sources "Undefined,Undefined"; NMorMRNA "null"; degree "4"; dimension "2_2";
chrA02	Undefined	as_event	22534870	22536054	.	+	.	transcript_id "TCONS_00004749,TCONS_00004750"; gene_id "chrA02:22533943-22536054W"; flanks "22534870-,22536054]"; structure "0,1^2-"; splice_chain ",22535117^22535195-"; sources "Undefined,Undefined"; NMorMRNA "null"; degree "4"; dimension "2_2";
chrA02	Undefined	as_event	22583081	22583398	.	+	.	transcript_id "TCONS_00004756,TCONS_00004757"; gene_id "chrA02:22581188-22583820W"; flanks "22583081-,22583398^"; structure "0,1^2-"; splice_chain ",22583172^22583255-"; sources "Undefined,Undefined"; NMorMRNA "null"; degree "4"; dimension "2_2";
chrA02	Undefined	as_event	22655431	22655672	.	+	.	transcript_id "TCONS_00004763,TCONS_00004764"; gene_id "chrA02:22652477-22659432W"; flanks "22655431-,22655672^"; structure "0,1^2-"; splice_chain ",22655504^22655577-"; sources "Undefined,Undefined"; NMorMRNA "null"; degree "4"; dimension "2_2";
chrA02	Undefined	as_event	22726197	22726810	.	+	.	transcript_id "TCONS_00004767,TCONS_00004768"; gene_id "chrA02:22723588-22727172W"; flanks "22726197-,22726810^"; structure "1^3-,2^4-"; splice_chain "22726460^22726664-,22726505^22726709-"; sources "Undefined,Undefined"; NMorMRNA "null"; degree "4"; dimension "2_2";
chrA02	Undefined	as_event	22811478	22811710	.	+	.	transcript_id "TCONS_00004777,TCONS_00004775/TCONS_00004778"; gene_id "chrA02:22810293-22812657W"; flanks "22811478-,22811710-"; structure "1^,2^"; splice_chain "22811631^,22811634^"; sources "Undefined,Undefined"; NMorMRNA "null"; degree "4"; dimension "2_2";
chrA02	Undefined	as_event	22811478	22811790	.	+	.	transcript_id "TCONS_00004776,TCONS_00004777,TCONS_00004775/TCONS_00004778"; gene_id "chrA02:22810293-22812657W"; flanks "22811478-,22811790^"; structure "0,1^3-,2^3-"; splice_chain ",22811631^22811710-,22811634^22811710-"; sources "Undefined,Undefined,Undefined"; NMorMRNA "null"; degree "9"; dimension "3_3";
chrA02	Undefined	as_event	22812063	22812653	.	+	.	transcript_id "TCONS_00004776/TCONS_00004778,TCONS_00004777"; gene_id "chrA02:22810293-22812657W"; flanks "22812063-,22812653-"; structure "1^,2^"; splice_chain "22812134^,22812136^"; sources "Undefined,Undefined"; NMorMRNA "null"; degree "4"; dimension "2_2";
chrA02	Undefined	as_event	22906477	22906808	.	+	.	transcript_id "TCONS_00004784,TCONS_00004785"; gene_id "chrA02:22906477-22907388W"; flanks "22906477[,22906808^"; structure "1^3-,2^4-"; splice_chain "22906644^22906747-,22906654^22906757-"; sources "Undefined,Undefined"; NMorMRNA "null"; degree "4"; dimension "2_2";
chrA02	Undefined	as_event	22906945	22907388	.	+	.	transcript_id "TCONS_00004785,TCONS_00004784"; gene_id "chrA02:22906477-22907388W"; flanks "22906945-,22907388]"; structure "0,1^2-"; splice_chain ",22907020^22907117-"; sources "Undefined,Undefined"; NMorMRNA "null"; degree "4"; dimension "2_2";
chrA02	Undefined	as_event	23095178	23095424	.	+	.	transcript_id "TCONS_00004800,TCONS_00004801/TCONS_00004802/TCONS_00004803"; gene_id "chrA02:23094177-23096351W"; flanks "23095178-,23095424^"; structure "0,1^2-"; splice_chain ",23095275^23095355-"; sources "Undefined,Undefined"; NMorMRNA "null"; degree "4"; dimension "2_2";
chrA02	Undefined	as_event	23095941	23096351	.	+	.	transcript_id "TCONS_00004800/TCONS_00004802,TCONS_00004801,TCONS_00004803"; gene_id "chrA02:23094177-23096351W"; flanks "23095941-,23096351]"; structure "1^4-,2^5-,3^6-"; splice_chain "23096054^23096164-,23096056^23096166-,23096060^23096170-"; sources "Undefined,Undefined,Undefined"; NMorMRNA "null"; degree "9"; dimension "3_3";
chrA02	Undefined	as_event	23199734	23200438	.	+	.	transcript_id "TCONS_00004808/TCONS_00004809,TCONS_00004807"; gene_id "chrA02:23198926-23200438W"; flanks "23199734-,23200438]"; structure "0,1^2-"; splice_chain ",23199773^23199923-"; sources "Undefined,Undefined"; NMorMRNA "null"; degree "4"; dimension "2_2";
chrA02	Undefined	as_event	23279305	23279605	.	+	.	transcript_id "TCONS_00004816,TCONS_00004817"; gene_id "chrA02:23278482-23281497W"; flanks "23279305-,23279605-"; structure "1^,2^"; splice_chain "23279360^,23279423^"; sources "Undefined,Undefined"; NMorMRNA "null"; degree "4"; dimension "2_2";
chrA02	Undefined	as_event	23279605	23279936	.	+	.	transcript_id "TCONS_00004817,TCONS_00004816"; gene_id "chrA02:23278482-23281497W"; flanks "23279605-,23279936^"; structure "0,1^2-"; splice_chain ",23279639^23279723-"; sources "Undefined,Undefined"; NMorMRNA "null"; degree "4"; dimension "2_2";
chrA02	Undefined	as_event	23402765	23403052	.	+	.	transcript_id "TCONS_00004822,TCONS_00004823"; gene_id "chrA02:23401663-23403052W"; flanks "23402765-,23403052]"; structure "0,1^2-"; splice_chain ",23402838^23402931-"; sources "Undefined,Undefined"; NMorMRNA "null"; degree "4"; dimension "2_2";
chrA02	Undefined	as_event	23532383	23532851	.	+	.	transcript_id "TCONS_00004835,TCONS_00004834"; gene_id "chrA02:23530950-23534541W"; flanks "23532383^,23532851^"; structure "1-,2-"; splice_chain "23532771-,23532772-"; sources "Undefined,Undefined"; NMorMRNA "null"; degree "4"; dimension "2_2";
chrA02	Undefined	as_event	23532851	23533082	.	+	.	transcript_id "TCONS_00004834,TCONS_00004835"; gene_id "chrA02:23530950-23534541W"; flanks "23532851^,23533082^"; structure "1-,2-"; splice_chain "23532996-,23533016-"; sources "Undefined,Undefined"; NMorMRNA "null"; degree "4"; dimension "2_2";
chrA02	Undefined	as_event	23551100	23551527	.	+	.	transcript_id "TCONS_00004838/TCONS_00004839,TCONS_00004837"; gene_id "chrA02:23549572-23555637W"; flanks "23551100-,23551527^"; structure "0,1^2-"; splice_chain ",23551272^23551353-"; sources "Undefined,Undefined"; NMorMRNA "null"; degree "4"; dimension "2_2";
chrA02	Undefined	as_event	23552807	23553307	.	+	.	transcript_id "TCONS_00004839,TCONS_00004838"; gene_id "chrA02:23549572-23555637W"; flanks "23552807-,23553307^"; structure "1^3-,2^4-"; splice_chain "23552932^23553228-,23552942^23553238-"; sources "Undefined,Undefined"; NMorMRNA "null"; degree "4"; dimension "2_2";
chrA02	Undefined	as_event	23679771	23680168	.	+	.	transcript_id "TCONS_00004851,TCONS_00004850"; gene_id "chrA02:23675734-23680168W"; flanks "23679771-,23680168]"; structure "1^3-,2^4-"; splice_chain "23679863^23679965-,23679865^23679967-"; sources "Undefined,Undefined"; NMorMRNA "null"; degree "4"; dimension "2_2";
chrA02	Undefined	as_event	23700994	23701444	.	+	.	transcript_id "TCONS_00004855,TCONS_00004856"; gene_id "chrA02:23698002-23708908W"; flanks "23700994^,23701444^"; structure "1-,2-"; splice_chain "23701314-,23701315-"; sources "Undefined,Undefined"; NMorMRNA "null"; degree "4"; dimension "2_2";
chrA02	Undefined	as_event	23701892	23703221	.	+	.	transcript_id "TCONS_00004856,TCONS_00004855"; gene_id "chrA02:23698002-23708908W"; flanks "23701892-,23703221^"; structure "0,1^2-"; splice_chain ",23702114^23702879-"; sources "Undefined,Undefined"; NMorMRNA "null"; degree "4"; dimension "2_2";
chrA02	Undefined	as_event	23703785	23703963	.	+	.	transcript_id "TCONS_00004855,TCONS_00004856"; gene_id "chrA02:23698002-23708908W"; flanks "23703785-,23703963-"; structure "1^,2^"; splice_chain "23703885^,23703887^"; sources "Undefined,Undefined"; NMorMRNA "null"; degree "4"; dimension "2_2";
chrA02	Undefined	as_event	23704420	23704600	.	+	.	transcript_id "TCONS_00004856,TCONS_00004855"; gene_id "chrA02:23698002-23708908W"; flanks "23704420^,23704600^"; structure "1-,2-"; splice_chain "23704534-,23704535-"; sources "Undefined,Undefined"; NMorMRNA "null"; degree "4"; dimension "2_2";
chrA02	Undefined	as_event	23705370	23705541	.	+	.	transcript_id "TCONS_00004855,TCONS_00004856"; gene_id "chrA02:23698002-23708908W"; flanks "23705370-,23705541-"; structure "1^,2^"; splice_chain "23705411^,23705412^"; sources "Undefined,Undefined"; NMorMRNA "null"; degree "4"; dimension "2_2";
[truncated: 23,759 more rows]
