# Supplementary material for: Differences in Alternative Splicing between Yellow and Black-Seeded Rapeseed
Source: Plants (Basel). 2020 Jul 31;9(8):977. doi: 10.3390/plants9080977 (PMC7465011; doi:10.3390/plants9080977)
Supplement: Supplementary file 1 [file plants-09-00977-s001.zip › Supplementary Materials/Table S2/SRR5591631cufcompF.combined_sorted.gtf_astalavista.gtf]

chrA01	Undefined	as_event	62746	63008	.	+	.	transcript_id "TCONS_00000004,TCONS_00000005"; gene_id "chrA01:61608-64498W"; flanks "62746-,63008^"; structure "0,1^2-"; splice_chain ",62838^62916-"; sources "Undefined,Undefined"; NMorMRNA "null"; degree "4"; dimension "2_2";
chrA01	Undefined	as_event	76059	76957	.	+	.	transcript_id "TCONS_00000008,TCONS_00000009"; gene_id "chrA01:74763-78232W"; flanks "76059-,76957^"; structure "0,1^2-3^4-5^6-"; splice_chain ",76143^76218-76318^76394-76692^76784-"; sources "Undefined,Undefined"; NMorMRNA "null"; degree "4"; dimension "2_2";
chrA01	Undefined	as_event	96289	96463	.	+	.	transcript_id "TCONS_00000010,TCONS_00000011"; gene_id "chrA01:96024-96785W"; flanks "96289-,96463^"; structure "0,1^2-"; splice_chain ",96333^96421-"; sources "Undefined,Undefined"; NMorMRNA "null"; degree "4"; dimension "2_2";
chrA01	Undefined	as_event	179237	179607	.	+	.	transcript_id "TCONS_00000012/TCONS_00000013,TCONS_00000014"; gene_id "chrA01:178575-181295W"; flanks "179237-,179607^"; structure "0,1^2-"; splice_chain ",179324^179399-"; sources "Undefined,Undefined"; NMorMRNA "null"; degree "4"; dimension "2_2";
chrA01	Undefined	as_event	180604	180942	.	+	.	transcript_id "TCONS_00000013,TCONS_00000012"; gene_id "chrA01:178575-181295W"; flanks "180604-,180942^"; structure "0,1^2-"; splice_chain ",180715^180783-"; sources "Undefined,Undefined"; NMorMRNA "null"; degree "4"; dimension "2_2";
chrA01	Undefined	as_event	234968	235460	.	+	.	transcript_id "TCONS_00000017,TCONS_00000018"; gene_id "chrA01:233347-235865W"; flanks "234968-,235460^"; structure "0,1^2-"; splice_chain ",235172^235260-"; sources "Undefined,Undefined"; NMorMRNA "null"; degree "4"; dimension "2_2";
chrA01	Undefined	as_event	236729	237045	.	+	.	transcript_id "TCONS_00000020,TCONS_00000019"; gene_id "chrA01:236684-238631W"; flanks "236729^,237045^"; structure "1-,2-"; splice_chain "236875-,236876-"; sources "Undefined,Undefined"; NMorMRNA "null"; degree "4"; dimension "2_2";
chrA01	Undefined	as_event	263347	263707	.	+	.	transcript_id "TCONS_00000029,TCONS_00000030"; gene_id "chrA01:263332-264271W"; flanks "263347[,263707^"; structure "0,1^2-"; splice_chain ",263468^263593-"; sources "Undefined,Undefined"; NMorMRNA "null"; degree "4"; dimension "2_2";
chrA01	Undefined	as_event	263791	264271	.	+	.	transcript_id "TCONS_00000028/TCONS_00000029,TCONS_00000030"; gene_id "chrA01:263332-264271W"; flanks "263791-,264271]"; structure "0,1^2-"; splice_chain ",263851^263926-"; sources "Undefined,Undefined"; NMorMRNA "null"; degree "4"; dimension "2_2";
chrA01	Undefined	as_event	354565	354879	.	+	.	transcript_id "TCONS_00000036,TCONS_00000035"; gene_id "chrA01:353072-355597W"; flanks "354565^,354879^"; structure "1-,2-"; splice_chain "354675-,354778-"; sources "Undefined,Undefined"; NMorMRNA "null"; degree "4"; dimension "2_2";
chrA01	Undefined	as_event	354525	354879	.	+	.	transcript_id "TCONS_00000034,TCONS_00000036,TCONS_00000035"; gene_id "chrA01:353072-355597W"; flanks "354525-,354879^"; structure "0,1^2-,1^3-"; splice_chain ",354565^354675-,354565^354778-"; sources "Undefined,Undefined,Undefined"; NMorMRNA "null"; degree "9"; dimension "3_3";
chrA01	Undefined	as_event	512560	512986	.	+	.	transcript_id "TCONS_00000052,TCONS_00000053"; gene_id "chrA01:511850-513139W"; flanks "512560-,512986^"; structure "0,1^2-"; splice_chain ",512818^512910-"; sources "Undefined,Undefined"; NMorMRNA "null"; degree "4"; dimension "2_2";
chrA01	Undefined	as_event	532531	532969	.	+	.	transcript_id "TCONS_00000057/TCONS_00000058,TCONS_00000059"; gene_id "chrA01:532503-535486W"; flanks "532531^,532969^"; structure "1-,2-"; splice_chain "532636-,532679-"; sources "Undefined,Undefined"; NMorMRNA "null"; degree "4"; dimension "2_2";
chrA01	Undefined	as_event	534538	535018	.	+	.	transcript_id "TCONS_00000057/TCONS_00000059,TCONS_00000058"; gene_id "chrA01:532503-535486W"; flanks "534538-,535018-"; structure "1^,2^"; splice_chain "534914^,534915^"; sources "Undefined,Undefined"; NMorMRNA "null"; degree "4"; dimension "2_2";
chrA01	Undefined	as_event	700844	701020	.	+	.	transcript_id "TCONS_00000083,TCONS_00000082"; gene_id "chrA01:700033-704899W"; flanks "700844^,701020^"; structure "1-,2-"; splice_chain "700927-,700928-"; sources "Undefined,Undefined"; NMorMRNA "null"; degree "4"; dimension "2_2";
chrA01	Undefined	as_event	733827	734174	.	+	.	transcript_id "TCONS_00000087/TCONS_00000088,TCONS_00000089"; gene_id "chrA01:733265-735863W"; flanks "733827^,734174^"; structure "1-,2-"; splice_chain "734007-,734055-"; sources "Undefined,Undefined"; NMorMRNA "null"; degree "4"; dimension "2_2";
chrA01	Undefined	as_event	734881	735269	.	+	.	transcript_id "TCONS_00000087,TCONS_00000088"; gene_id "chrA01:733265-735863W"; flanks "734881^,735269]"; structure "1-,2-"; splice_chain "735186-,735197-"; sources "Undefined,Undefined"; NMorMRNA "null"; degree "4"; dimension "2_2";
chrA01	Undefined	as_event	734819	735269	.	+	.	transcript_id "TCONS_00000089,TCONS_00000087,TCONS_00000088"; gene_id "chrA01:733265-735863W"; flanks "734819-,735269]"; structure "0,1^2-,1^3-"; splice_chain ",734881^735186-,734881^735197-"; sources "Undefined,Undefined,Undefined"; NMorMRNA "null"; degree "9"; dimension "3_3";
chrA01	Undefined	as_event	783025	784538	.	+	.	transcript_id "TCONS_00000092,TCONS_00000093"; gene_id "chrA01:782318-787366W"; flanks "783025-,784538^"; structure "0,1^2-"; splice_chain ",784147^784242-"; sources "Undefined,Undefined"; NMorMRNA "null"; degree "4"; dimension "2_2";
chrA01	Undefined	as_event	933014	933607	.	+	.	transcript_id "TCONS_00000111,TCONS_00000112"; gene_id "chrA01:931425-933607W"; flanks "933014-,933607]"; structure "0,1^2-"; splice_chain ",933151^933230-"; sources "Undefined,Undefined"; NMorMRNA "null"; degree "4"; dimension "2_2";
chrA01	Undefined	as_event	1179430	1179896	.	+	.	transcript_id "TCONS_00000133,TCONS_00000134"; gene_id "chrA01:1174523-1181063W"; flanks "1179430-,1179896^"; structure "0,1^2-"; splice_chain ",1179651^1179735-"; sources "Undefined,Undefined"; NMorMRNA "null"; degree "4"; dimension "2_2";
chrA01	Undefined	as_event	1185307	1185756	.	+	.	transcript_id "TCONS_00000135,TCONS_00000137"; gene_id "chrA01:1184665-1186351W"; flanks "1185307-,1185756^"; structure "0,1^2-"; splice_chain ",1185424^1185511-"; sources "Undefined,Undefined"; NMorMRNA "null"; degree "4"; dimension "2_2";
chrA01	Undefined	as_event	1185845	1186351	.	+	.	transcript_id "TCONS_00000135,TCONS_00000137"; gene_id "chrA01:1184665-1186351W"; flanks "1185845-,1186351]"; structure "0,1^2-"; splice_chain ",1186030^1186124-"; sources "Undefined,Undefined"; NMorMRNA "null"; degree "4"; dimension "2_2";
chrA01	Undefined	as_event	1556650	1556977	.	+	.	transcript_id "TCONS_00000169,TCONS_00000170"; gene_id "chrA01:1553931-1557486W"; flanks "1556650-,1556977^"; structure "0,1^2-"; splice_chain ",1556820^1556897-"; sources "Undefined,Undefined"; NMorMRNA "null"; degree "4"; dimension "2_2";
chrA01	Undefined	as_event	1588437	1588575	.	+	.	transcript_id "TCONS_00000174,TCONS_00000175"; gene_id "chrA01:1587176-1588575W"; flanks "1588437-,1588575]"; structure "0,1^2-"; splice_chain ",1588488^1588569-"; sources "Undefined,Undefined"; NMorMRNA "null"; degree "4"; dimension "2_2";
chrA01	Undefined	as_event	1602992	1603237	.	+	.	transcript_id "TCONS_00000178,TCONS_00000177"; gene_id "chrA01:1601339-1605705W"; flanks "1602992-,1603237^"; structure "0,1^2-"; splice_chain ",1603044^1603123-"; sources "Undefined,Undefined"; NMorMRNA "null"; degree "4"; dimension "2_2";
chrA01	Undefined	as_event	1685631	1687631	.	+	.	transcript_id "TCONS_00000202,TCONS_00000201"; gene_id "chrA01:1685554-1693618W"; flanks "1685631^,1687631^"; structure "1-,2-"; splice_chain "1685985-,1686035-"; sources "Undefined,Undefined"; NMorMRNA "null"; degree "4"; dimension "2_2";
chrA01	Undefined	as_event	1698369	1699381	.	+	.	transcript_id "TCONS_00000204,TCONS_00000203"; gene_id "chrA01:1698369-1703877W"; flanks "1698369[,1699381^"; structure "0,1^2-"; splice_chain ",1699066^1699159-"; sources "Undefined,Undefined"; NMorMRNA "null"; degree "4"; dimension "2_2";
chrA01	Undefined	as_event	1700023	1700395	.	+	.	transcript_id "TCONS_00000204,TCONS_00000203"; gene_id "chrA01:1698369-1703877W"; flanks "1700023-,1700395^"; structure "0,1^2-"; splice_chain ",1700122^1700198-"; sources "Undefined,Undefined"; NMorMRNA "null"; degree "4"; dimension "2_2";
chrA01	Undefined	as_event	1732088	1732234	.	+	.	transcript_id "TCONS_00000211,TCONS_00000210"; gene_id "chrA01:1729221-1735470W"; flanks "1732088^,1732234^"; structure "1-,2-"; splice_chain "1732174-,1732177-"; sources "Undefined,Undefined"; NMorMRNA "null"; degree "4"; dimension "2_2";
chrA01	Undefined	as_event	1733872	1734187	.	+	.	transcript_id "TCONS_00000210,TCONS_00000211"; gene_id "chrA01:1729221-1735470W"; flanks "1733872-,1734187^"; structure "0,1^2-"; splice_chain ",1734001^1734108-"; sources "Undefined,Undefined"; NMorMRNA "null"; degree "4"; dimension "2_2";
chrA01	Undefined	as_event	1734991	1735311	.	+	.	transcript_id "TCONS_00000210,TCONS_00000211"; gene_id "chrA01:1729221-1735470W"; flanks "1734991-,1735311^"; structure "0,1^2-"; splice_chain ",1735152^1735242-"; sources "Undefined,Undefined"; NMorMRNA "null"; degree "4"; dimension "2_2";
chrA01	Undefined	as_event	1744117	1744350	.	+	.	transcript_id "TCONS_00000212,TCONS_00000213"; gene_id "chrA01:1743744-1745520W"; flanks "1744117-,1744350-"; structure "1^,2^"; splice_chain "1744213^,1744219^"; sources "Undefined,Undefined"; NMorMRNA "null"; degree "4"; dimension "2_2";
chrA01	Undefined	as_event	1788161	1788318	.	+	.	transcript_id "TCONS_00000219,TCONS_00000220"; gene_id "chrA01:1786263-1790828W"; flanks "1788161-,1788318-"; structure "1^,2^"; splice_chain "1788238^,1788240^"; sources "Undefined,Undefined"; NMorMRNA "null"; degree "4"; dimension "2_2";
chrA01	Undefined	as_event	1788161	1788916	.	+	.	transcript_id "TCONS_00000218,TCONS_00000220"; gene_id "chrA01:1786263-1790828W"; flanks "1788161-,1788916^"; structure "0,1^2-3^4-5^6-"; splice_chain ",1788240^1788318-1788418^1788512-1788707^1788791-"; sources "Undefined,Undefined"; NMorMRNA "null"; degree "4"; dimension "2_2";
chrA01	Undefined	as_event	1789643	1790394	.	+	.	transcript_id "TCONS_00000218,TCONS_00000220"; gene_id "chrA01:1786263-1790828W"; flanks "1789643-,1790394^"; structure "0,1^2-3^4-5^6-"; splice_chain ",1789831^1789929-1790006^1790087-1790212^1790296-"; sources "Undefined,Undefined"; NMorMRNA "null"; degree "4"; dimension "2_2";
chrA01	Undefined	as_event	1790394	1790612	.	+	.	transcript_id "TCONS_00000218,TCONS_00000220"; gene_id "chrA01:1786263-1790828W"; flanks "1790394^,1790612^"; structure "1-,2-"; splice_chain "1790493-,1790495-"; sources "Undefined,Undefined"; NMorMRNA "null"; degree "4"; dimension "2_2";
chrA01	Undefined	as_event	2073079	2073474	.	+	.	transcript_id "TCONS_00000235,TCONS_00000236"; gene_id "chrA01:2071670-2073780W"; flanks "2073079-,2073474^"; structure "0,1^2-"; splice_chain ",2073175^2073243-"; sources "Undefined,Undefined"; NMorMRNA "null"; degree "4"; dimension "2_2";
chrA01	Undefined	as_event	2108974	2109289	.	+	.	transcript_id "TCONS_00000239,TCONS_00000240"; gene_id "chrA01:2107627-2110562W"; flanks "2108974-,2109289^"; structure "0,1^2-"; splice_chain ",2109091^2109177-"; sources "Undefined,Undefined"; NMorMRNA "null"; degree "4"; dimension "2_2";
chrA01	Undefined	as_event	2109596	2109874	.	+	.	transcript_id "TCONS_00000239,TCONS_00000240"; gene_id "chrA01:2107627-2110562W"; flanks "2109596-,2109874^"; structure "0,1^2-"; splice_chain ",2109700^2109788-"; sources "Undefined,Undefined"; NMorMRNA "null"; degree "4"; dimension "2_2";
chrA01	Undefined	as_event	2278415	2278844	.	+	.	transcript_id "TCONS_00000262,TCONS_00000263"; gene_id "chrA01:2276104-2278844W"; flanks "2278415-,2278844]"; structure "0,1^2-"; splice_chain ",2278537^2278715-"; sources "Undefined,Undefined"; NMorMRNA "null"; degree "4"; dimension "2_2";
chrA01	Undefined	as_event	2330412	2330804	.	+	.	transcript_id "TCONS_00000265,TCONS_00000266"; gene_id "chrA01:2328490-2334237W"; flanks "2330412-,2330804^"; structure "0,1^2-"; splice_chain ",2330538^2330613-"; sources "Undefined,Undefined"; NMorMRNA "null"; degree "4"; dimension "2_2";
chrA01	Undefined	as_event	2387565	2388849	.	+	.	transcript_id "TCONS_00000272,TCONS_00000273"; gene_id "chrA01:2385520-2388849W"; flanks "2387565-,2388849]"; structure "0,1^2-"; splice_chain ",2387639^2387745-"; sources "Undefined,Undefined"; NMorMRNA "null"; degree "4"; dimension "2_2";
chrA01	Undefined	as_event	2406819	2407198	.	+	.	transcript_id "TCONS_00000276,TCONS_00000277"; gene_id "chrA01:2405159-2407450W"; flanks "2406819-,2407198^"; structure "0,1^2-"; splice_chain ",2406903^2406986-"; sources "Undefined,Undefined"; NMorMRNA "null"; degree "4"; dimension "2_2";
chrA01	Undefined	as_event	2517804	2518168	.	+	.	transcript_id "TCONS_00000281,TCONS_00000282"; gene_id "chrA01:2517653-2518629W"; flanks "2517804-,2518168^"; structure "1^3-,2^4-"; splice_chain "2517878^2518034-,2517882^2518038-"; sources "Undefined,Undefined"; NMorMRNA "null"; degree "4"; dimension "2_2";
chrA01	Undefined	as_event	2598191	2598386	.	+	.	transcript_id "TCONS_00000291,TCONS_00000290"; gene_id "chrA01:2597642-2600881W"; flanks "2598191-,2598386^"; structure "0,1^2-"; splice_chain ",2598249^2598332-"; sources "Undefined,Undefined"; NMorMRNA "null"; degree "4"; dimension "2_2";
chrA01	Undefined	as_event	2712138	2712606	.	+	.	transcript_id "TCONS_00000297,TCONS_00000298"; gene_id "chrA01:2711237-2712923W"; flanks "2712138-,2712606^"; structure "0,1^2-"; splice_chain ",2712307^2712391-"; sources "Undefined,Undefined"; NMorMRNA "null"; degree "4"; dimension "2_2";
chrA01	Undefined	as_event	2823982	2824318	.	+	.	transcript_id "TCONS_00000302,TCONS_00000303"; gene_id "chrA01:2822746-2825386W"; flanks "2823982-,2824318^"; structure "0,1^2-"; splice_chain ",2824067^2824145-"; sources "Undefined,Undefined"; NMorMRNA "null"; degree "4"; dimension "2_2";
chrA01	Undefined	as_event	2942451	2942952	.	+	.	transcript_id "TCONS_00000316,TCONS_00000315"; gene_id "chrA01:2942312-2945910W"; flanks "2942451-,2942952-"; structure "1^,2^"; splice_chain "2942621^,2942812^"; sources "Undefined,Undefined"; NMorMRNA "null"; degree "4"; dimension "2_2";
chrA01	Undefined	as_event	2943918	2944268	.	+	.	transcript_id "TCONS_00000315,TCONS_00000316"; gene_id "chrA01:2942312-2945910W"; flanks "2943918-,2944268^"; structure "0,1^2-"; splice_chain ",2943973^2944089-"; sources "Undefined,Undefined"; NMorMRNA "null"; degree "4"; dimension "2_2";
chrA01	Undefined	as_event	3114317	3114556	.	+	.	transcript_id "TCONS_00000329,TCONS_00000328"; gene_id "chrA01:3112389-3115385W"; flanks "3114317-,3114556^"; structure "0,1^2-"; splice_chain ",3114387^3114479-"; sources "Undefined,Undefined"; NMorMRNA "null"; degree "4"; dimension "2_2";
chrA01	Undefined	as_event	3165568	3165917	.	+	.	transcript_id "TCONS_00000334,TCONS_00000333"; gene_id "chrA01:3165568-3169240W"; flanks "3165568[,3165917^"; structure "1^3-,2^4-"; splice_chain "3165677^3165840-,3165688^3165851-"; sources "Undefined,Undefined"; NMorMRNA "null"; degree "4"; dimension "2_2";
chrA01	Undefined	as_event	3167781	3169240	.	+	.	transcript_id "TCONS_00000334,TCONS_00000333"; gene_id "chrA01:3165568-3169240W"; flanks "3167781^,3169240]"; structure "1-,2-"; splice_chain "3168094-,3168130-"; sources "Undefined,Undefined"; NMorMRNA "null"; degree "4"; dimension "2_2";
chrA01	Undefined	as_event	3190913	3191686	.	+	.	transcript_id "TCONS_00000335,TCONS_00000336"; gene_id "chrA01:3187740-3192312W"; flanks "3190913-,3191686^"; structure "0,1^2-"; splice_chain ",3191427^3191513-"; sources "Undefined,Undefined"; NMorMRNA "null"; degree "4"; dimension "2_2";
chrA01	Undefined	as_event	3291865	3292366	.	+	.	transcript_id "TCONS_00000344,TCONS_00000345"; gene_id "chrA01:3290898-3292366W"; flanks "3291865-,3292366]"; structure "0,1^2-"; splice_chain ",3292037^3292121-"; sources "Undefined,Undefined"; NMorMRNA "null"; degree "4"; dimension "2_2";
chrA01	Undefined	as_event	3325775	3326491	.	+	.	transcript_id "TCONS_00000348,TCONS_00000349"; gene_id "chrA01:3325775-3327797W"; flanks "3325775[,3326491-"; structure "1^,2^"; splice_chain "3326383^,3326405^"; sources "Undefined,Undefined"; NMorMRNA "null"; degree "4"; dimension "2_2";
chrA01	Undefined	as_event	3346267	3346496	.	+	.	transcript_id "TCONS_00000354,TCONS_00000355"; gene_id "chrA01:3343773-3352456W"; flanks "3346267-,3346496^"; structure "0,1^2-"; splice_chain ",3346336^3346426-"; sources "Undefined,Undefined"; NMorMRNA "null"; degree "4"; dimension "2_2";
chrA01	Undefined	as_event	3346582	3346756	.	+	.	transcript_id "TCONS_00000355,TCONS_00000354"; gene_id "chrA01:3343773-3352456W"; flanks "3346582-,3346756-"; structure "1^,2^"; splice_chain "3346665^,3346666^"; sources "Undefined,Undefined"; NMorMRNA "null"; degree "4"; dimension "2_2";
chrA01	Undefined	as_event	3348621	3348862	.	+	.	transcript_id "TCONS_00000354,TCONS_00000355"; gene_id "chrA01:3343773-3352456W"; flanks "3348621-,3348862^"; structure "0,1^2-"; splice_chain ",3348683^3348764-"; sources "Undefined,Undefined"; NMorMRNA "null"; degree "4"; dimension "2_2";
chrA01	Undefined	as_event	3354602	3354865	.	+	.	transcript_id "TCONS_00000357,TCONS_00000356"; gene_id "chrA01:3353635-3356265W"; flanks "3354602^,3354865^"; structure "1-,2-"; splice_chain "3354801-,3354807-"; sources "Undefined,Undefined"; NMorMRNA "null"; degree "4"; dimension "2_2";
chrA01	Undefined	as_event	3478381	3479157	.	+	.	transcript_id "TCONS_00000374,TCONS_00000375"; gene_id "chrA01:3478241-3479157W"; flanks "3478381-,3479157]"; structure "1^3-,2^4-"; splice_chain "3478518^3479028-,3478528^3479038-"; sources "Undefined,Undefined"; NMorMRNA "null"; degree "4"; dimension "2_2";
chrA01	Undefined	as_event	3773408	3773944	.	+	.	transcript_id "TCONS_00000383,TCONS_00000384"; gene_id "chrA01:3771881-3773944W"; flanks "3773408^,3773944]"; structure "1-,2-"; splice_chain "3773472-,3773475-"; sources "Undefined,Undefined"; NMorMRNA "null"; degree "4"; dimension "2_2";
chrA01	Undefined	as_event	4012110	4012656	.	+	.	transcript_id "TCONS_00000393,TCONS_00000394"; gene_id "chrA01:4012080-4013962W"; flanks "4012110^,4012656^"; structure "1-,2-"; splice_chain "4012469-,4012470-"; sources "Undefined,Undefined"; NMorMRNA "null"; degree "4"; dimension "2_2";
chrA01	Undefined	as_event	4073067	4073563	.	+	.	transcript_id "TCONS_00000396,TCONS_00000397"; gene_id "chrA01:4072937-4075699W"; flanks "4073067^,4073563^"; structure "1-,2-"; splice_chain "4073443-,4073449-"; sources "Undefined,Undefined"; NMorMRNA "null"; degree "4"; dimension "2_2";
chrA01	Undefined	as_event	4077553	4077789	.	+	.	transcript_id "TCONS_00000398/TCONS_00000399,TCONS_00000400"; gene_id "chrA01:4076521-4079503W"; flanks "4077553-,4077789-"; structure "1^,2^"; splice_chain "4077613^,4077618^"; sources "Undefined,Undefined"; NMorMRNA "null"; degree "4"; dimension "2_2";
chrA01	Undefined	as_event	4078154	4078411	.	+	.	transcript_id "TCONS_00000398,TCONS_00000399/TCONS_00000400"; gene_id "chrA01:4076521-4079503W"; flanks "4078154-,4078411^"; structure "0,1^2-"; splice_chain ",4078177^4078287-"; sources "Undefined,Undefined"; NMorMRNA "null"; degree "4"; dimension "2_2";
chrA01	Undefined	as_event	4080566	4080980	.	+	.	transcript_id "TCONS_00000401,TCONS_00000402"; gene_id "chrA01:4079872-4083377W"; flanks "4080566-,4080980^"; structure "0,1^2-"; splice_chain ",4080784^4080871-"; sources "Undefined,Undefined"; NMorMRNA "null"; degree "4"; dimension "2_2";
chrA01	Undefined	as_event	4142803	4143096	.	+	.	transcript_id "TCONS_00000404,TCONS_00000405"; gene_id "chrA01:4142224-4143713W"; flanks "4142803-,4143096^"; structure "0,1^2-"; splice_chain ",4142942^4143022-"; sources "Undefined,Undefined"; NMorMRNA "null"; degree "4"; dimension "2_2";
chrA01	Undefined	as_event	4193161	4193488	.	+	.	transcript_id "TCONS_00000408,TCONS_00000409"; gene_id "chrA01:4192072-4194328W"; flanks "4193161-,4193488^"; structure "0,1^2-"; splice_chain ",4193269^4193350-"; sources "Undefined,Undefined"; NMorMRNA "null"; degree "4"; dimension "2_2";
chrA01	Undefined	as_event	4337661	4337916	.	+	.	transcript_id "TCONS_00000417,TCONS_00000415/TCONS_00000416"; gene_id "chrA01:4336244-4339640W"; flanks "4337661^,4337916^"; structure "1-,2-"; splice_chain "4337765-,4337821-"; sources "Undefined,Undefined"; NMorMRNA "null"; degree "4"; dimension "2_2";
chrA01	Undefined	as_event	4347673	4348306	.	+	.	transcript_id "TCONS_00000419,TCONS_00000418"; gene_id "chrA01:4346052-4349805W"; flanks "4347673-,4348306-"; structure "1^,2^"; splice_chain "4348213^,4348214^"; sources "Undefined,Undefined"; NMorMRNA "null"; degree "4"; dimension "2_2";
chrA01	Undefined	as_event	4394159	4394415	.	+	.	transcript_id "TCONS_00000423,TCONS_00000424"; gene_id "chrA01:4387720-4396846W"; flanks "4394159-,4394415^"; structure "0,1^2-"; splice_chain ",4394267^4394363-"; sources "Undefined,Undefined"; NMorMRNA "null"; degree "4"; dimension "2_2";
chrA01	Undefined	as_event	4395141	4395428	.	+	.	transcript_id "TCONS_00000423,TCONS_00000424"; gene_id "chrA01:4387720-4396846W"; flanks "4395141-,4395428^"; structure "1^3-,2^4-"; splice_chain "4395258^4395340-,4395260^4395342-"; sources "Undefined,Undefined"; NMorMRNA "null"; degree "4"; dimension "2_2";
chrA01	Undefined	as_event	4456182	4456409	.	+	.	transcript_id "TCONS_00000426,TCONS_00000427"; gene_id "chrA01:4455805-4457333W"; flanks "4456182-,4456409-"; structure "1^,2^"; splice_chain "4456316^,4456318^"; sources "Undefined,Undefined"; NMorMRNA "null"; degree "4"; dimension "2_2";
chrA01	Undefined	as_event	4456935	4457333	.	+	.	transcript_id "TCONS_00000426,TCONS_00000427"; gene_id "chrA01:4455805-4457333W"; flanks "4456935-,4457333]"; structure "0,1^2-"; splice_chain ",4457097^4457184-"; sources "Undefined,Undefined"; NMorMRNA "null"; degree "4"; dimension "2_2";
chrA01	Undefined	as_event	4776505	4776770	.	+	.	transcript_id "TCONS_00000446,TCONS_00000447"; gene_id "chrA01:4775706-4778942W"; flanks "4776505-,4776770^"; structure "0,1^2-"; splice_chain ",4776584^4776666-"; sources "Undefined,Undefined"; NMorMRNA "null"; degree "4"; dimension "2_2";
chrA01	Undefined	as_event	4776846	4777113	.	+	.	transcript_id "TCONS_00000446,TCONS_00000447"; gene_id "chrA01:4775706-4778942W"; flanks "4776846-,4777113^"; structure "0,1^2-"; splice_chain ",4776969^4777052-"; sources "Undefined,Undefined"; NMorMRNA "null"; degree "4"; dimension "2_2";
chrA01	Undefined	as_event	4777520	4777778	.	+	.	transcript_id "TCONS_00000446,TCONS_00000447"; gene_id "chrA01:4775706-4778942W"; flanks "4777520-,4777778^"; structure "0,1^2-"; splice_chain ",4777616^4777704-"; sources "Undefined,Undefined"; NMorMRNA "null"; degree "4"; dimension "2_2";
chrA01	Undefined	as_event	4792394	4792655	.	+	.	transcript_id "TCONS_00000449,TCONS_00000450"; gene_id "chrA01:4791530-4794215W"; flanks "4792394-,4792655^"; structure "0,1^2-"; splice_chain ",4792489^4792570-"; sources "Undefined,Undefined"; NMorMRNA "null"; degree "4"; dimension "2_2";
chrA01	Undefined	as_event	4798867	4799624	.	+	.	transcript_id "TCONS_00000452,TCONS_00000451"; gene_id "chrA01:4798768-4803541W"; flanks "4798867^,4799624^"; structure "1-,2-"; splice_chain "4799384-,4799390-"; sources "Undefined,Undefined"; NMorMRNA "null"; degree "4"; dimension "2_2";
chrA01	Undefined	as_event	4802905	4803031	.	+	.	transcript_id "TCONS_00000451,TCONS_00000452"; gene_id "chrA01:4798768-4803541W"; flanks "4802905^,4803031^"; structure "1-,2-"; splice_chain "4802981-,4802990-"; sources "Undefined,Undefined"; NMorMRNA "null"; degree "4"; dimension "2_2";
chrA01	Undefined	as_event	4829565	4829814	.	+	.	transcript_id "TCONS_00000454,TCONS_00000453/TCONS_00000455"; gene_id "chrA01:4828183-4834191W"; flanks "4829565^,4829814^"; structure "1-,2-"; splice_chain "4829779-,4829780-"; sources "Undefined,Undefined"; NMorMRNA "null"; degree "4"; dimension "2_2";
chrA01	Undefined	as_event	4830823	4831114	.	+	.	transcript_id "TCONS_00000453/TCONS_00000455,TCONS_00000454"; gene_id "chrA01:4828183-4834191W"; flanks "4830823-,4831114-"; structure "1^,2^"; splice_chain "4831004^,4831020^"; sources "Undefined,Undefined"; NMorMRNA "null"; degree "4"; dimension "2_2";
chrA01	Undefined	as_event	4831735	4831897	.	+	.	transcript_id "TCONS_00000454,TCONS_00000453/TCONS_00000455"; gene_id "chrA01:4828183-4834191W"; flanks "4831735^,4831897^"; structure "1-,2-"; splice_chain "4831829-,4831831-"; sources "Undefined,Undefined"; NMorMRNA "null"; degree "4"; dimension "2_2";
chrA01	Undefined	as_event	4832018	4832347	.	+	.	transcript_id "TCONS_00000454/TCONS_00000455,TCONS_00000453"; gene_id "chrA01:4828183-4834191W"; flanks "4832018-,4832347^"; structure "0,1^2-"; splice_chain ",4832143^4832211-"; sources "Undefined,Undefined"; NMorMRNA "null"; degree "4"; dimension "2_2";
chrA01	Undefined	as_event	4833660	4833868	.	+	.	transcript_id "TCONS_00000455,TCONS_00000454"; gene_id "chrA01:4828183-4834191W"; flanks "4833660-,4833868-"; structure "1^,2^"; splice_chain "4833763^,4833764^"; sources "Undefined,Undefined"; NMorMRNA "null"; degree "4"; dimension "2_2";
chrA01	Undefined	as_event	5002565	5003562	.	+	.	transcript_id "TCONS_00000464,TCONS_00000465"; gene_id "chrA01:5002565-5003699W"; flanks "5002565[,5003562^"; structure "0,1^2-"; splice_chain ",5003293^5003415-"; sources "Undefined,Undefined"; NMorMRNA "null"; degree "4"; dimension "2_2";
chrA01	Undefined	as_event	5013067	5013798	.	+	.	transcript_id "TCONS_00000468/TCONS_00000469,TCONS_00000470"; gene_id "chrA01:5008795-5016008W"; flanks "5013067-,5013798^"; structure "1^3-,2^4-"; splice_chain "5013449^5013645-,5013451^5013647-"; sources "Undefined,Undefined"; NMorMRNA "null"; degree "4"; dimension "2_2";
chrA01	Undefined	as_event	5015375	5016008	.	+	.	transcript_id "TCONS_00000469/TCONS_00000470,TCONS_00000468"; gene_id "chrA01:5008795-5016008W"; flanks "5015375-,5016008]"; structure "0,1^2-"; splice_chain ",5015597^5015799-"; sources "Undefined,Undefined"; NMorMRNA "null"; degree "4"; dimension "2_2";
chrA01	Undefined	as_event	5029083	5029640	.	+	.	transcript_id "TCONS_00000475,TCONS_00000476"; gene_id "chrA01:5029007-5032249W"; flanks "5029083^,5029640^"; structure "1-,2-"; splice_chain "5029356-,5029390-"; sources "Undefined,Undefined"; NMorMRNA "null"; degree "4"; dimension "2_2";
chrA01	Undefined	as_event	5237194	5237687	.	+	.	transcript_id "TCONS_00000489,TCONS_00000490"; gene_id "chrA01:5237194-5239423W"; flanks "5237194[,5237687^"; structure "0,1^2-"; splice_chain ",5237530^5237596-"; sources "Undefined,Undefined"; NMorMRNA "null"; degree "4"; dimension "2_2";
chrA01	Undefined	as_event	5288582	5288780	.	+	.	transcript_id "TCONS_00000495,TCONS_00000496"; gene_id "chrA01:5288053-5289830W"; flanks "5288582^,5288780^"; structure "1-,2-"; splice_chain "5288661-,5288670-"; sources "Undefined,Undefined"; NMorMRNA "null"; degree "4"; dimension "2_2";
chrA01	Undefined	as_event	5289335	5289484	.	+	.	transcript_id "TCONS_00000495,TCONS_00000496"; gene_id "chrA01:5288053-5289830W"; flanks "5289335^,5289484^"; structure "1-,2-"; splice_chain "5289410-,5289413-"; sources "Undefined,Undefined"; NMorMRNA "null"; degree "4"; dimension "2_2";
chrA01	Undefined	as_event	5291249	5291681	.	+	.	transcript_id "TCONS_00000498,TCONS_00000497"; gene_id "chrA01:5290611-5296244W"; flanks "5291249^,5291681^"; structure "1-,2-"; splice_chain "5291643-,5291646-"; sources "Undefined,Undefined"; NMorMRNA "null"; degree "4"; dimension "2_2";
chrA01	Undefined	as_event	5489568	5489811	.	+	.	transcript_id "TCONS_00000519,TCONS_00000520"; gene_id "chrA01:5489523-5490491W"; flanks "5489568^,5489811^"; structure "1-,2-"; splice_chain "5489713-,5489718-"; sources "Undefined,Undefined"; NMorMRNA "null"; degree "4"; dimension "2_2";
chrA01	Undefined	as_event	5570225	5573757	.	+	.	transcript_id "TCONS_00000528,TCONS_00000527"; gene_id "chrA01:5570225-5573757W"; flanks "5570225[,5573757]"; structure "0,1^2-"; splice_chain ",5572908^5573027-"; sources "Undefined,Undefined"; NMorMRNA "null"; degree "4"; dimension "2_2";
chrA01	Undefined	as_event	5638252	5638582	.	+	.	transcript_id "TCONS_00000530,TCONS_00000531"; gene_id "chrA01:5636982-5638969W"; flanks "5638252-,5638582^"; structure "0,1^2-"; splice_chain ",5638347^5638431-"; sources "Undefined,Undefined"; NMorMRNA "null"; degree "4"; dimension "2_2";
chrA01	Undefined	as_event	5664377	5664697	.	+	.	transcript_id "TCONS_00000534,TCONS_00000533"; gene_id "chrA01:5663025-5670095W"; flanks "5664377-,5664697-"; structure "1^,2^"; splice_chain "5664475^,5664476^"; sources "Undefined,Undefined"; NMorMRNA "null"; degree "4"; dimension "2_2";
chrA01	Undefined	as_event	5685682	5685921	.	+	.	transcript_id "TCONS_00000538,TCONS_00000539"; gene_id "chrA01:5684146-5686157W"; flanks "5685682-,5685921^"; structure "0,1^2-"; splice_chain ",5685749^5685848-"; sources "Undefined,Undefined"; NMorMRNA "null"; degree "4"; dimension "2_2";
chrA01	Undefined	as_event	5830316	5830468	.	+	.	transcript_id "TCONS_00000549,TCONS_00000550"; gene_id "chrA01:5830071-5834547W"; flanks "5830316^,5830468^"; structure "1-,2-"; splice_chain "5830385-,5830391-"; sources "Undefined,Undefined"; NMorMRNA "null"; degree "4"; dimension "2_2";
chrA01	Undefined	as_event	5833407	5833804	.	+	.	transcript_id "TCONS_00000550,TCONS_00000549"; gene_id "chrA01:5830071-5834547W"; flanks "5833407-,5833804^"; structure "0,1^2-"; splice_chain ",5833571^5833677-"; sources "Undefined,Undefined"; NMorMRNA "null"; degree "4"; dimension "2_2";
chrA01	Undefined	as_event	5886725	5887100	.	+	.	transcript_id "TCONS_00000552,TCONS_00000553"; gene_id "chrA01:5885604-5888096W"; flanks "5886725-,5887100^"; structure "0,1^2-"; splice_chain ",5886868^5886948-"; sources "Undefined,Undefined"; NMorMRNA "null"; degree "4"; dimension "2_2";
chrA01	Undefined	as_event	5887618	5887821	.	+	.	transcript_id "TCONS_00000553,TCONS_00000552"; gene_id "chrA01:5885604-5888096W"; flanks "5887618-,5887821-"; structure "1^,2^"; splice_chain "5887745^,5887747^"; sources "Undefined,Undefined"; NMorMRNA "null"; degree "4"; dimension "2_2";
chrA01	Undefined	as_event	5991449	5991895	.	+	.	transcript_id "TCONS_00000556,TCONS_00000555"; gene_id "chrA01:5991171-5995318W"; flanks "5991449^,5991895^"; structure "1-,2-"; splice_chain "5991762-,5991763-"; sources "Undefined,Undefined"; NMorMRNA "null"; degree "4"; dimension "2_2";
chrA01	Undefined	as_event	6298387	6298598	.	+	.	transcript_id "TCONS_00000577,TCONS_00000578"; gene_id "chrA01:6297451-6299460W"; flanks "6298387-,6298598^"; structure "0,1^2-"; splice_chain ",6298443^6298522-"; sources "Undefined,Undefined"; NMorMRNA "null"; degree "4"; dimension "2_2";
chrA01	Undefined	as_event	6352427	6352950	.	+	.	transcript_id "TCONS_00000580,TCONS_00000581"; gene_id "chrA01:6352427-6356323W"; flanks "6352427[,6352950^"; structure "0,1^2-"; splice_chain ",6352680^6352850-"; sources "Undefined,Undefined"; NMorMRNA "null"; degree "4"; dimension "2_2";
chrA01	Undefined	as_event	6878777	6880011	.	+	.	transcript_id "TCONS_00000599,TCONS_00000600"; gene_id "chrA01:6877992-6880738W"; flanks "6878777-,6880011^"; structure "0,1^2-"; splice_chain ",6878925^6879966-"; sources "Undefined,Undefined"; NMorMRNA "null"; degree "4"; dimension "2_2";
chrA01	Undefined	as_event	6945612	6945960	.	+	.	transcript_id "TCONS_00000606,TCONS_00000607"; gene_id "chrA01:6945154-6947379W"; flanks "6945612-,6945960^"; structure "0,1^2-"; splice_chain ",6945848^6945914-"; sources "Undefined,Undefined"; NMorMRNA "null"; degree "4"; dimension "2_2";
chrA01	Undefined	as_event	7017419	7017821	.	+	.	transcript_id "TCONS_00000614,TCONS_00000613"; gene_id "chrA01:7015777-7019000W"; flanks "7017419-,7017821^"; structure "1^3-,2^4-"; splice_chain "7017517^7017632-,7017527^7017642-"; sources "Undefined,Undefined"; NMorMRNA "null"; degree "4"; dimension "2_2";
chrA01	Undefined	as_event	7038593	7038800	.	+	.	transcript_id "TCONS_00000619,TCONS_00000618"; gene_id "chrA01:7037356-7039135W"; flanks "7038593-,7038800-"; structure "1^,2^"; splice_chain "7038704^,7038706^"; sources "Undefined,Undefined"; NMorMRNA "null"; degree "4"; dimension "2_2";
chrA01	Undefined	as_event	7079707	7079993	.	+	.	transcript_id "TCONS_00000623,TCONS_00000624"; gene_id "chrA01:7077649-7080818W"; flanks "7079707-,7079993^"; structure "0,1^2-"; splice_chain ",7079807^7079889-"; sources "Undefined,Undefined"; NMorMRNA "null"; degree "4"; dimension "2_2";
chrA01	Undefined	as_event	7100677	7100925	.	+	.	transcript_id "TCONS_00000626,TCONS_00000625"; gene_id "chrA01:7099884-7101279W"; flanks "7100677-,7100925^"; structure "0,1^2-"; splice_chain ",7100704^7100817-"; sources "Undefined,Undefined"; NMorMRNA "null"; degree "4"; dimension "2_2";
chrA01	Undefined	as_event	7130825	7131550	.	+	.	transcript_id "TCONS_00000628/TCONS_00000629,TCONS_00000630"; gene_id "chrA01:7130825-7137251W"; flanks "7130825[,7131550^"; structure "1^3-,2^4-"; splice_chain "7131049^7131483-,7131055^7131489-"; sources "Undefined,Undefined"; NMorMRNA "null"; degree "4"; dimension "2_2";
chrA01	Undefined	as_event	7131550	7131908	.	+	.	transcript_id "TCONS_00000628/TCONS_00000630,TCONS_00000629"; gene_id "chrA01:7130825-7137251W"; flanks "7131550^,7131908^"; structure "1-,2-"; splice_chain "7131825-,7131828-"; sources "Undefined,Undefined"; NMorMRNA "null"; degree "4"; dimension "2_2";
chrA01	Undefined	as_event	7190169	7191122	.	+	.	transcript_id "TCONS_00000632,TCONS_00000633"; gene_id "chrA01:7188504-7192545W"; flanks "7190169-,7191122^"; structure "0,1^2-3^4-"; splice_chain ",7190354^7190439-7190633^7190708-"; sources "Undefined,Undefined"; NMorMRNA "null"; degree "4"; dimension "2_2";
chrA01	Undefined	as_event	7218915	7219167	.	+	.	transcript_id "TCONS_00000637,TCONS_00000636"; gene_id "chrA01:7218215-7220173W"; flanks "7218915-,7219167^"; structure "0,1^2-"; splice_chain ",7218990^7219088-"; sources "Undefined,Undefined"; NMorMRNA "null"; degree "4"; dimension "2_2";
chrA01	Undefined	as_event	7218915	7219743	.	+	.	transcript_id "TCONS_00000638,TCONS_00000636,TCONS_00000637"; gene_id "chrA01:7218215-7220173W"; flanks "7218915-,7219743^"; structure "0,1^2-3^4-,3^4-"; splice_chain ",7218990^7219088-7219167^7219271-,7219167^7219271-"; sources "Undefined,Undefined,Undefined"; NMorMRNA "null"; degree "9"; dimension "3_3";
chrA01	Undefined	as_event	7231575	7231855	.	+	.	transcript_id "TCONS_00000639,TCONS_00000640"; gene_id "chrA01:7230409-7232888W"; flanks "7231575-,7231855^"; structure "0,1^2-"; splice_chain ",7231654^7231739-"; sources "Undefined,Undefined"; NMorMRNA "null"; degree "4"; dimension "2_2";
chrA01	Undefined	as_event	7235360	7235553	.	+	.	transcript_id "TCONS_00000642,TCONS_00000641"; gene_id "chrA01:7233799-7235553W"; flanks "7235360^,7235553]"; structure "1-,2-"; splice_chain "7235446-,7235448-"; sources "Undefined,Undefined"; NMorMRNA "null"; degree "4"; dimension "2_2";
chrA01	Undefined	as_event	7247458	7247805	.	+	.	transcript_id "TCONS_00000649,TCONS_00000648"; gene_id "chrA01:7247129-7249070W"; flanks "7247458-,7247805^"; structure "1^3-,2^4-"; splice_chain "7247612^7247710-,7247622^7247720-"; sources "Undefined,Undefined"; NMorMRNA "null"; degree "4"; dimension "2_2";
chrA01	Undefined	as_event	7260963	7261688	.	+	.	transcript_id "TCONS_00000651,TCONS_00000650"; gene_id "chrA01:7260963-7262771W"; flanks "7260963[,7261688^"; structure "1^3-,2^4-"; splice_chain "7261201^7261542-,7261204^7261545-"; sources "Undefined,Undefined"; NMorMRNA "null"; degree "4"; dimension "2_2";
chrA01	Undefined	as_event	7363172	7363476	.	+	.	transcript_id "TCONS_00000657,TCONS_00000658"; gene_id "chrA01:7361349-7365246W"; flanks "7363172-,7363476^"; structure "0,1^2-"; splice_chain ",7363268^7363371-"; sources "Undefined,Undefined"; NMorMRNA "null"; degree "4"; dimension "2_2";
chrA01	Undefined	as_event	7364025	7364389	.	+	.	transcript_id "TCONS_00000658,TCONS_00000657"; gene_id "chrA01:7361349-7365246W"; flanks "7364025-,7364389^"; structure "0,1^2-"; splice_chain ",7364092^7364171-"; sources "Undefined,Undefined"; NMorMRNA "null"; degree "4"; dimension "2_2";
chrA01	Undefined	as_event	7452967	7453939	.	+	.	transcript_id "TCONS_00000666,TCONS_00000665"; gene_id "chrA01:7452361-7455153W"; flanks "7452967-,7453939^"; structure "0,1^2-"; splice_chain ",7453077^7453827-"; sources "Undefined,Undefined"; NMorMRNA "null"; degree "4"; dimension "2_2";
chrA01	Undefined	as_event	7480698	7480882	.	+	.	transcript_id "TCONS_00000667,TCONS_00000668"; gene_id "chrA01:7478571-7480894W"; flanks "7480698-,7480882-"; structure "1^,2^"; splice_chain "7480784^,7480788^"; sources "Undefined,Undefined"; NMorMRNA "null"; degree "4"; dimension "2_2";
chrA01	Undefined	as_event	7502739	7503052	.	+	.	transcript_id "TCONS_00000671,TCONS_00000670"; gene_id "chrA01:7502428-7504443W"; flanks "7502739-,7503052^"; structure "1^3-,2^4-"; splice_chain "7502755^7502783-,7502777^7502805-"; sources "Undefined,Undefined"; NMorMRNA "null"; degree "4"; dimension "2_2";
chrA01	Undefined	as_event	7503661	7504331	.	+	.	transcript_id "TCONS_00000670,TCONS_00000671"; gene_id "chrA01:7502428-7504443W"; flanks "7503661^,7504331^"; structure "1-,2-"; splice_chain "7504262-,7504263-"; sources "Undefined,Undefined"; NMorMRNA "null"; degree "4"; dimension "2_2";
chrA01	Undefined	as_event	7516436	7517520	.	+	.	transcript_id "TCONS_00000673,TCONS_00000674"; gene_id "chrA01:7516436-7519308W"; flanks "7516436[,7517520^"; structure "0,1^2-"; splice_chain ",7516953^7517259-"; sources "Undefined,Undefined"; NMorMRNA "null"; degree "4"; dimension "2_2";
chrA01	Undefined	as_event	7690803	7691128	.	+	.	transcript_id "TCONS_00000679,TCONS_00000680"; gene_id "chrA01:7689695-7691713W"; flanks "7690803-,7691128^"; structure "0,1^2-"; splice_chain ",7690937^7691026-"; sources "Undefined,Undefined"; NMorMRNA "null"; degree "4"; dimension "2_2";
chrA01	Undefined	as_event	7826553	7826889	.	+	.	transcript_id "TCONS_00000687,TCONS_00000686"; gene_id "chrA01:7825492-7828100W"; flanks "7826553-,7826889^"; structure "0,1^2-"; splice_chain ",7826614^7826705-"; sources "Undefined,Undefined"; NMorMRNA "null"; degree "4"; dimension "2_2";
chrA01	Undefined	as_event	7943519	7944694	.	+	.	transcript_id "TCONS_00000692,TCONS_00000691"; gene_id "chrA01:7943270-7945065W"; flanks "7943519-,7944694-"; structure "1^3-6^,2^4-5^"; splice_chain "7944376^7944471-7944605^,7944397^7944492-7944537^"; sources "Undefined,Undefined"; NMorMRNA "null"; degree "4"; dimension "2_2";
chrA01	Undefined	as_event	7987039	7989143	.	+	.	transcript_id "TCONS_00000698,TCONS_00000697"; gene_id "chrA01:7987039-7989143W"; flanks "7987039[,7989143]"; structure "1^3-,2^4-"; splice_chain "7988274^7988387-,7988276^7988389-"; sources "Undefined,Undefined"; NMorMRNA "null"; degree "4"; dimension "2_2";
chrA01	Undefined	as_event	8015453	8015830	.	+	.	transcript_id "TCONS_00000701,TCONS_00000700"; gene_id "chrA01:8012967-8018970W"; flanks "8015453-,8015830^"; structure "0,1^2-"; splice_chain ",8015647^8015747-"; sources "Undefined,Undefined"; NMorMRNA "null"; degree "4"; dimension "2_2";
chrA01	Undefined	as_event	8101011	8101218	.	+	.	transcript_id "TCONS_00000706,TCONS_00000705"; gene_id "chrA01:8100391-8102075W"; flanks "8101011-,8101218^"; structure "0,1^2-"; splice_chain ",8101083^8101165-"; sources "Undefined,Undefined"; NMorMRNA "null"; degree "4"; dimension "2_2";
chrA01	Undefined	as_event	8125904	8126170	.	+	.	transcript_id "TCONS_00000711/TCONS_00000712,TCONS_00000713"; gene_id "chrA01:8122744-8126658W"; flanks "8125904-,8126170^"; structure "0,1^2-"; splice_chain ",8126000^8126079-"; sources "Undefined,Undefined"; NMorMRNA "null"; degree "4"; dimension "2_2";
chrA01	Undefined	as_event	8146241	8146397	.	+	.	transcript_id "TCONS_00000715,TCONS_00000716"; gene_id "chrA01:8145301-8147005W"; flanks "8146241^,8146397^"; structure "1-,2-"; splice_chain "8146320-,8146322-"; sources "Undefined,Undefined"; NMorMRNA "null"; degree "4"; dimension "2_2";
chrA01	Undefined	as_event	8146840	8147005	.	+	.	transcript_id "TCONS_00000716,TCONS_00000715"; gene_id "chrA01:8145301-8147005W"; flanks "8146840-,8147005]"; structure "0,1^2-"; splice_chain ",8146918^8146997-"; sources "Undefined,Undefined"; NMorMRNA "null"; degree "4"; dimension "2_2";
chrA01	Undefined	as_event	8167091	8167754	.	+	.	transcript_id "TCONS_00000719,TCONS_00000717,TCONS_00000718"; gene_id "chrA01:8166013-8167754W"; flanks "8167091-,8167754]"; structure "0,1^3-,2^4-"; splice_chain ",8167580^8167650-,8167581^8167651-"; sources "Undefined,Undefined,Undefined"; NMorMRNA "null"; degree "9"; dimension "3_3";
chrA01	Undefined	as_event	8536986	8537294	.	+	.	transcript_id "TCONS_00000740,TCONS_00000739"; gene_id "chrA01:8536512-8538398W"; flanks "8536986-,8537294^"; structure "1^3-,2^4-"; splice_chain "8537091^8537174-,8537093^8537176-"; sources "Undefined,Undefined"; NMorMRNA "null"; degree "4"; dimension "2_2";
chrA01	Undefined	as_event	8683217	8683576	.	+	.	transcript_id "TCONS_00000747,TCONS_00000748"; gene_id "chrA01:8682842-8684373W"; flanks "8683217-,8683576^"; structure "0,1^2-"; splice_chain ",8683324^8683425-"; sources "Undefined,Undefined"; NMorMRNA "null"; degree "4"; dimension "2_2";
chrA01	Undefined	as_event	8687746	8688121	.	+	.	transcript_id "TCONS_00000750,TCONS_00000751"; gene_id "chrA01:8687140-8690156W"; flanks "8687746^,8688121^"; structure "1-,2-"; splice_chain "8688003-,8688004-"; sources "Undefined,Undefined"; NMorMRNA "null"; degree "4"; dimension "2_2";
chrA01	Undefined	as_event	8689249	8690156	.	+	.	transcript_id "TCONS_00000750,TCONS_00000751"; gene_id "chrA01:8687140-8690156W"; flanks "8689249-,8690156]"; structure "0,1^2-"; splice_chain ",8689341^8689448-"; sources "Undefined,Undefined"; NMorMRNA "null"; degree "4"; dimension "2_2";
chrA01	Undefined	as_event	8723380	8724069	.	+	.	transcript_id "TCONS_00000755,TCONS_00000756"; gene_id "chrA01:8722689-8724069W"; flanks "8723380-,8724069]"; structure "0,1^2-"; splice_chain ",8723766^8723850-"; sources "Undefined,Undefined"; NMorMRNA "null"; degree "4"; dimension "2_2";
chrA01	Undefined	as_event	8740203	8740352	.	+	.	transcript_id "TCONS_00000758,TCONS_00000757"; gene_id "chrA01:8736895-8740650W"; flanks "8740203-,8740352-"; structure "1^,2^"; splice_chain "8740261^,8740262^"; sources "Undefined,Undefined"; NMorMRNA "null"; degree "4"; dimension "2_2";
chrA01	Undefined	as_event	8815856	8816045	.	+	.	transcript_id "TCONS_00000761,TCONS_00000762/TCONS_00000763"; gene_id "chrA01:8814670-8817310W"; flanks "8815856^,8816045^"; structure "1-,2-"; splice_chain "8815948-,8815953-"; sources "Undefined,Undefined"; NMorMRNA "null"; degree "4"; dimension "2_2";
chrA01	Undefined	as_event	8816280	8816511	.	+	.	transcript_id "TCONS_00000761/TCONS_00000762,TCONS_00000763"; gene_id "chrA01:8814670-8817310W"; flanks "8816280-,8816511-"; structure "1^,2^"; splice_chain "8816408^,8816410^"; sources "Undefined,Undefined"; NMorMRNA "null"; degree "4"; dimension "2_2";
chrA01	Undefined	as_event	8923218	8923614	.	+	.	transcript_id "TCONS_00000771,TCONS_00000772"; gene_id "chrA01:8922601-8924165W"; flanks "8923218^,8923614^"; structure "1-,2-"; splice_chain "8923369-,8923519-"; sources "Undefined,Undefined"; NMorMRNA "null"; degree "4"; dimension "2_2";
chrA01	Undefined	as_event	8923065	8923614	.	+	.	transcript_id "TCONS_00000773,TCONS_00000772"; gene_id "chrA01:8922601-8924165W"; flanks "8923065[,8923614^"; structure "0,1^2-"; splice_chain ",8923218^8923519-"; sources "Undefined,Undefined"; NMorMRNA "null"; degree "4"; dimension "2_2";
chrA01	Undefined	as_event	9003487	9004187	.	+	.	transcript_id "TCONS_00000778,TCONS_00000777"; gene_id "chrA01:9003487-9005393W"; flanks "9003487[,9004187^"; structure "1^3-,2^4-"; splice_chain "9004009^9004097-,9004010^9004098-"; sources "Undefined,Undefined"; NMorMRNA "null"; degree "4"; dimension "2_2";
chrA01	Undefined	as_event	9187971	9188265	.	+	.	transcript_id "TCONS_00000790,TCONS_00000789"; gene_id "chrA01:9186622-9188623W"; flanks "9187971-,9188265^"; structure "0,1^2-"; splice_chain ",9188020^9188094-"; sources "Undefined,Undefined"; NMorMRNA "null"; degree "4"; dimension "2_2";
chrA01	Undefined	as_event	9219882	9220589	.	+	.	transcript_id "TCONS_00000792,TCONS_00000793"; gene_id "chrA01:9219882-9222015W"; flanks "9219882[,9220589^"; structure "0,1^2-"; splice_chain ",9220245^9220332-"; sources "Undefined,Undefined"; NMorMRNA "null"; degree "4"; dimension "2_2";
chrA01	Undefined	as_event	9220245	9220822	.	+	.	transcript_id "TCONS_00000793,TCONS_00000794"; gene_id "chrA01:9219882-9222015W"; flanks "9220245^,9220822^"; structure "1-2^4-,3-"; splice_chain "9220332-9220589^9220680-,9220668-"; sources "Undefined,Undefined"; NMorMRNA "null"; degree "4"; dimension "2_2";
chrA01	Undefined	as_event	9219882	9220822	.	+	.	transcript_id "TCONS_00000793,TCONS_00000794,TCONS_00000792"; gene_id "chrA01:9219882-9222015W"; flanks "9219882[,9220822^"; structure "1^2-3^5-,1^4-,3^5-"; splice_chain "9220245^9220332-9220589^9220680-,9220245^9220668-,9220589^9220680-"; sources "Undefined,Undefined,Undefined"; NMorMRNA "null"; degree "9"; dimension "3_3";
chrA01	Undefined	as_event	9220903	9221103	.	+	.	transcript_id "TCONS_00000792,TCONS_00000793/TCONS_00000794/TCONS_00000795"; gene_id "chrA01:9219882-9222015W"; flanks "9220903-,9221103^"; structure "0,1^2-"; splice_chain ",9220973^9221044-"; sources "Undefined,Undefined"; NMorMRNA "null"; degree "4"; dimension "2_2";
chrA01	Undefined	as_event	9231609	9232893	.	+	.	transcript_id "TCONS_00000798,TCONS_00000799"; gene_id "chrA01:9231609-9234311W"; flanks "9231609[,9232893^"; structure "1^3-5^7-,2^4-6^8-"; splice_chain "9231863^9231941-9232270^9232708-,9231873^9231951-9232271^9232709-"; sources "Undefined,Undefined"; NMorMRNA "null"; degree "4"; dimension "2_2";
chrA01	Undefined	as_event	9478812	9479266	.	+	.	transcript_id "TCONS_00000817,TCONS_00000818"; gene_id "chrA01:9478812-9480229W"; flanks "9478812[,9479266^"; structure "1^3-,2^4-"; splice_chain "9478921^9479127-,9478922^9479128-"; sources "Undefined,Undefined"; NMorMRNA "null"; degree "4"; dimension "2_2";
chrA01	Undefined	as_event	9984776	9985107	.	+	.	transcript_id "TCONS_00000839,TCONS_00000838"; gene_id "chrA01:9984677-9986854W"; flanks "9984776^,9985107^"; structure "1-,2-"; splice_chain "9984855-,9984860-"; sources "Undefined,Undefined"; NMorMRNA "null"; degree "4"; dimension "2_2";
chrA01	Undefined	as_event	9991817	9992248	.	+	.	transcript_id "TCONS_00000840,TCONS_00000841"; gene_id "chrA01:9988607-9993259W"; flanks "9991817-,9992248^"; structure "0,1^2-"; splice_chain ",9992052^9992120-"; sources "Undefined,Undefined"; NMorMRNA "null"; degree "4"; dimension "2_2";
chrA01	Undefined	as_event	9992989	9993259	.	+	.	transcript_id "TCONS_00000841,TCONS_00000840"; gene_id "chrA01:9988607-9993259W"; flanks "9992989-,9993259]"; structure "1^3-,2^4-"; splice_chain "9993150^9993223-,9993159^9993232-"; sources "Undefined,Undefined"; NMorMRNA "null"; degree "4"; dimension "2_2";
chrA01	Undefined	as_event	10062169	10063457	.	+	.	transcript_id "TCONS_00000846/TCONS_00000847,TCONS_00000848"; gene_id "chrA01:10062169-10063941W"; flanks "10062169[,10063457^"; structure "1^2-3^5-7^8-,4^6-"; splice_chain "10062479^10062505-10062531^10062600-10062999^10063172-,10062538^10062607-"; sources "Undefined,Undefined"; NMorMRNA "null"; degree "4"; dimension "2_2";
chrA01	Undefined	as_event	10063537	10063941	.	+	.	transcript_id "TCONS_00000848,TCONS_00000847"; gene_id "chrA01:10062169-10063941W"; flanks "10063537-,10063941]"; structure "1^3-,2^4-"; splice_chain "10063644^10063741-,10063645^10063742-"; sources "Undefined,Undefined"; NMorMRNA "null"; degree "4"; dimension "2_2";
chrA01	Undefined	as_event	10351834	10352095	.	+	.	transcript_id "TCONS_00000855,TCONS_00000856"; gene_id "chrA01:10350282-10352095W"; flanks "10351834-,10352095]"; structure "1^3-,2^4-"; splice_chain "10351888^10351961-,10351889^10351962-"; sources "Undefined,Undefined"; NMorMRNA "null"; degree "4"; dimension "2_2";
chrA01	Undefined	as_event	10468587	10468872	.	+	.	transcript_id "TCONS_00000864,TCONS_00000862/TCONS_00000863/TCONS_00000865"; gene_id "chrA01:10467894-10470352W"; flanks "10468587-,10468872-"; structure "1^,2^"; splice_chain "10468721^,10468781^"; sources "Undefined,Undefined"; NMorMRNA "null"; degree "4"; dimension "2_2";
chrA01	Undefined	as_event	10468872	10469127	.	+	.	transcript_id "TCONS_00000863,TCONS_00000862/TCONS_00000865,TCONS_00000864"; gene_id "chrA01:10467894-10470352W"; flanks "10468872-,10469127-"; structure "1^,2^,3^"; splice_chain "10469005^,10469012^,10469029^"; sources "Undefined,Undefined,Undefined"; NMorMRNA "null"; degree "9"; dimension "3_3";
chrA01	Undefined	as_event	10469457	10469924	.	+	.	transcript_id "TCONS_00000862/TCONS_00000863,TCONS_00000865"; gene_id "chrA01:10467894-10470352W"; flanks "10469457-,10469924^"; structure "0,1^2-"; splice_chain ",10469604^10469760-"; sources "Undefined,Undefined"; NMorMRNA "null"; degree "4"; dimension "2_2";
chrA01	Undefined	as_event	10469457	10470352	.	+	.	transcript_id "TCONS_00000865,TCONS_00000862/TCONS_00000863,TCONS_00000864"; gene_id "chrA01:10467894-10470352W"; flanks "10469457-,10470352]"; structure "1^2-3^5-,3^5-,4^6-"; splice_chain "10469604^10469760-10469924^10470040-,10469924^10470040-,10469985^10470082-"; sources "Undefined,Undefined,Undefined"; NMorMRNA "null"; degree "9"; dimension "3_3";
chrA01	Undefined	as_event	10828619	10828840	.	+	.	transcript_id "TCONS_00000876,TCONS_00000877"; gene_id "chrA01:10827595-10829788W"; flanks "10828619-,10828840^"; structure "0,1^2-"; splice_chain ",10828680^10828765-"; sources "Undefined,Undefined"; NMorMRNA "null"; degree "4"; dimension "2_2";
chrA01	Undefined	as_event	10829155	10829355	.	+	.	transcript_id "TCONS_00000876,TCONS_00000877"; gene_id "chrA01:10827595-10829788W"; flanks "10829155-,10829355^"; structure "0,1^2-"; splice_chain ",10829231^10829308-"; sources "Undefined,Undefined"; NMorMRNA "null"; degree "4"; dimension "2_2";
chrA01	Undefined	as_event	10833457	10834194	.	+	.	transcript_id "TCONS_00000878,TCONS_00000879"; gene_id "chrA01:10832774-10835033W"; flanks "10833457-,10834194^"; structure "1^3-,2^4-"; splice_chain "10833610^10833979-,10833620^10833989-"; sources "Undefined,Undefined"; NMorMRNA "null"; degree "4"; dimension "2_2";
chrA01	Undefined	as_event	11333236	11336354	.	+	.	transcript_id "TCONS_00000890,TCONS_00000889"; gene_id "chrA01:11333236-11336354W"; flanks "11333236[,11336354]"; structure "0,1^2-"; splice_chain ",11333617^11333699-"; sources "Undefined,Undefined"; NMorMRNA "null"; degree "4"; dimension "2_2";
chrA01	Undefined	as_event	11628489	11629083	.	+	.	transcript_id "TCONS_00000897,TCONS_00000896"; gene_id "chrA01:11627826-11629657W"; flanks "11628489-,11629083-"; structure "1^,2^"; splice_chain "11628956^,11628961^"; sources "Undefined,Undefined"; NMorMRNA "null"; degree "4"; dimension "2_2";
chrA01	Undefined	as_event	11629256	11629657	.	+	.	transcript_id "TCONS_00000896,TCONS_00000897"; gene_id "chrA01:11627826-11629657W"; flanks "11629256-,11629657]"; structure "0,1^2-"; splice_chain ",11629314^11629467-"; sources "Undefined,Undefined"; NMorMRNA "null"; degree "4"; dimension "2_2";
chrA01	Undefined	as_event	11852698	11853245	.	+	.	transcript_id "TCONS_00000901,TCONS_00000899"; gene_id "chrA01:11852698-11854434W"; flanks "11852698[,11853245-"; structure "1^,2^"; splice_chain "11852894^,11853147^"; sources "Undefined,Undefined"; NMorMRNA "null"; degree "4"; dimension "2_2";
chrA01	Undefined	as_event	11852698	11853348	.	+	.	transcript_id "TCONS_00000901,TCONS_00000899,TCONS_00000900"; gene_id "chrA01:11852698-11854434W"; flanks "11852698[,11853348^"; structure "1^4-,2^4-,3^5-"; splice_chain "11852894^11853245-,11853147^11853245-,11853154^11853252-"; sources "Undefined,Undefined,Undefined"; NMorMRNA "null"; degree "9"; dimension "3_3";
chrA01	Undefined	as_event	12384870	12385245	.	+	.	transcript_id "TCONS_00000908,TCONS_00000909"; gene_id "chrA01:12384543-12386780W"; flanks "12384870-,12385245^"; structure "0,1^2-"; splice_chain ",12385054^12385125-"; sources "Undefined,Undefined"; NMorMRNA "null"; degree "4"; dimension "2_2";
chrA01	Undefined	as_event	12479631	12480158	.	+	.	transcript_id "TCONS_00000919,TCONS_00000920"; gene_id "chrA01:12477619-12480158W"; flanks "12479631-,12480158]"; structure "1^3-,2^4-"; splice_chain "12479707^12479814-,12479709^12479816-"; sources "Undefined,Undefined"; NMorMRNA "null"; degree "4"; dimension "2_2";
chrA01	Undefined	as_event	12813713	12814994	.	+	.	transcript_id "TCONS_00000928,TCONS_00000929"; gene_id "chrA01:12812843-12828687W"; flanks "12813713^,12814994^"; structure "1-,2-"; splice_chain "12814806-,12814829-"; sources "Undefined,Undefined"; NMorMRNA "null"; degree "4"; dimension "2_2";
chrA01	Undefined	as_event	12828098	12828687	.	+	.	transcript_id "TCONS_00000928,TCONS_00000929"; gene_id "chrA01:12812843-12828687W"; flanks "12828098-,12828687]"; structure "1^3-,2^4-"; splice_chain "12828176^12828270-,12828192^12828286-"; sources "Undefined,Undefined"; NMorMRNA "null"; degree "4"; dimension "2_2";
chrA01	Undefined	as_event	12934541	12935529	.	+	.	transcript_id "TCONS_00000932,TCONS_00000931"; gene_id "chrA01:12934541-12935529W"; flanks "12934541[,12935529]"; structure "0,1^2-"; splice_chain ",12935006^12935139-"; sources "Undefined,Undefined"; NMorMRNA "null"; degree "4"; dimension "2_2";
chrA01	Undefined	as_event	12943489	12943999	.	+	.	transcript_id "TCONS_00000933/TCONS_00000935/TCONS_00000936,TCONS_00000934"; gene_id "chrA01:12943085-12945390W"; flanks "12943489-,12943999^"; structure "1^3-,2^4-"; splice_chain "12943618^12943805-,12943628^12943815-"; sources "Undefined,Undefined"; NMorMRNA "null"; degree "4"; dimension "2_2";
chrA01	Undefined	as_event	12944364	12944619	.	+	.	transcript_id "TCONS_00000934/TCONS_00000935/TCONS_00000936,TCONS_00000933"; gene_id "chrA01:12943085-12945390W"; flanks "12944364-,12944619^"; structure "1^3-,2^4-"; splice_chain "12944454^12944554-,12944464^12944564-"; sources "Undefined,Undefined"; NMorMRNA "null"; degree "4"; dimension "2_2";
chrA01	Undefined	as_event	12944873	12945097	.	+	.	transcript_id "TCONS_00000933/TCONS_00000936,TCONS_00000934/TCONS_00000935"; gene_id "chrA01:12943085-12945390W"; flanks "12944873-,12945097^"; structure "0,1^2-"; splice_chain ",12944936^12945029-"; sources "Undefined,Undefined"; NMorMRNA "null"; degree "4"; dimension "2_2";
chrA01	Undefined	as_event	13141124	13141848	.	+	.	transcript_id "TCONS_00000942,TCONS_00000941"; gene_id "chrA01:13140459-13144043W"; flanks "13141124-,13141848^"; structure "0,1^2-"; splice_chain ",13141210^13141288-"; sources "Undefined,Undefined"; NMorMRNA "null"; degree "4"; dimension "2_2";
chrA01	Undefined	as_event	13143655	13143833	.	+	.	transcript_id "TCONS_00000941,TCONS_00000942"; gene_id "chrA01:13140459-13144043W"; flanks "13143655-,13143833-"; structure "1^,2^"; splice_chain "13143747^,13143751^"; sources "Undefined,Undefined"; NMorMRNA "null"; degree "4"; dimension "2_2";
chrA01	Undefined	as_event	13178057	13178252	.	+	.	transcript_id "TCONS_00000944,TCONS_00000943"; gene_id "chrA01:13177920-13179190W"; flanks "13178057-,13178252^"; structure "0,1^2-"; splice_chain ",13178135^13178202-"; sources "Undefined,Undefined"; NMorMRNA "null"; degree "4"; dimension "2_2";
chrA01	Undefined	as_event	13682414	13683183	.	+	.	transcript_id "TCONS_00000952,TCONS_00000951"; gene_id "chrA01:13682119-13683183W"; flanks "13682414-,13683183]"; structure "0,1^2-"; splice_chain ",13682502^13682828-"; sources "Undefined,Undefined"; NMorMRNA "null"; degree "4"; dimension "2_2";
chrA01	Undefined	as_event	13682119	13683183	.	+	.	transcript_id "TCONS_00000953,TCONS_00000952,TCONS_00000951"; gene_id "chrA01:13682119-13683183W"; flanks "13682119[,13683183]"; structure "0,1^2-,1^2-3^4-"; splice_chain ",13682305^13682414-,13682305^13682414-13682502^13682828-"; sources "Undefined,Undefined,Undefined"; NMorMRNA "null"; degree "9"; dimension "3_3";
chrA01	Undefined	as_event	14158269	14158603	.	+	.	transcript_id "TCONS_00000961,TCONS_00000962"; gene_id "chrA01:14158061-14162365W"; flanks "14158269^,14158603^"; structure "1-,2-"; splice_chain "14158412-,14158414-"; sources "Undefined,Undefined"; NMorMRNA "null"; degree "4"; dimension "2_2";
chrA01	Undefined	as_event	14160933	14161648	.	+	.	transcript_id "TCONS_00000961,TCONS_00000962"; gene_id "chrA01:14158061-14162365W"; flanks "14160933^,14161648^"; structure "1-,2-"; splice_chain "14161524-,14161526-"; sources "Undefined,Undefined"; NMorMRNA "null"; degree "4"; dimension "2_2";
chrA01	Undefined	as_event	14161648	14162061	.	+	.	transcript_id "TCONS_00000962,TCONS_00000961"; gene_id "chrA01:14158061-14162365W"; flanks "14161648^,14162061^"; structure "1-,2-"; splice_chain "14161835-,14161940-"; sources "Undefined,Undefined"; NMorMRNA "null"; degree "4"; dimension "2_2";
chrA01	Undefined	as_event	14236877	14237197	.	+	.	transcript_id "TCONS_00000966,TCONS_00000965"; gene_id "chrA01:14232966-14239741W"; flanks "14236877-,14237197^"; structure "0,1^2-"; splice_chain ",14236961^14237041-"; sources "Undefined,Undefined"; NMorMRNA "null"; degree "4"; dimension "2_2";
chrA01	Undefined	as_event	14238844	14239112	.	+	.	transcript_id "TCONS_00000965,TCONS_00000966"; gene_id "chrA01:14232966-14239741W"; flanks "14238844-,14239112^"; structure "0,1^2-"; splice_chain ",14238957^14239045-"; sources "Undefined,Undefined"; NMorMRNA "null"; degree "4"; dimension "2_2";
chrA01	Undefined	as_event	14324840	14325128	.	+	.	transcript_id "TCONS_00000968,TCONS_00000967"; gene_id "chrA01:14321190-14329983W"; flanks "14324840-,14325128^"; structure "0,1^2-"; splice_chain ",14324917^14325012-"; sources "Undefined,Undefined"; NMorMRNA "null"; degree "4"; dimension "2_2";
chrA01	Undefined	as_event	14362709	14363495	.	+	.	transcript_id "TCONS_00000970,TCONS_00000971"; gene_id "chrA01:14358952-14365018W"; flanks "14362709-,14363495^"; structure "0,1^2-"; splice_chain ",14363302^14363401-"; sources "Undefined,Undefined"; NMorMRNA "null"; degree "4"; dimension "2_2";
chrA01	Undefined	as_event	14714299	14715076	.	+	.	transcript_id "TCONS_00000979,TCONS_00000978"; gene_id "chrA01:14713550-14716221W"; flanks "14714299-,14715076^"; structure "0,1^2-3^4-"; splice_chain ",14714374^14714746-14714766^14714880-"; sources "Undefined,Undefined"; NMorMRNA "null"; degree "4"; dimension "2_2";
chrA01	Undefined	as_event	14840059	14840351	.	+	.	transcript_id "TCONS_00000981/TCONS_00000982,TCONS_00000980"; gene_id "chrA01:14839410-14841676W"; flanks "14840059-,14840351^"; structure "1^3-,2^4-"; splice_chain "14840188^14840271-,14840198^14840281-"; sources "Undefined,Undefined"; NMorMRNA "null"; degree "4"; dimension "2_2";
chrA01	Undefined	as_event	14840880	14841244	.	+	.	transcript_id "TCONS_00000981,TCONS_00000980/TCONS_00000982"; gene_id "chrA01:14839410-14841676W"; flanks "14840880-,14841244^"; structure "1^3-,2^4-"; splice_chain "14840988^14841107-,14841011^14841130-"; sources "Undefined,Undefined"; NMorMRNA "null"; degree "4"; dimension "2_2";
chrA01	Undefined	as_event	14865118	14865388	.	+	.	transcript_id "TCONS_00000983,TCONS_00000984"; gene_id "chrA01:14862871-14865924W"; flanks "14865118-,14865388^"; structure "0,1^2-"; splice_chain ",14865179^14865292-"; sources "Undefined,Undefined"; NMorMRNA "null"; degree "4"; dimension "2_2";
chrA01	Undefined	as_event	14992523	14994406	.	+	.	transcript_id "TCONS_00000989,TCONS_00000988"; gene_id "chrA01:14992523-14994406W"; flanks "14992523[,14994406]"; structure "1^3-,2^4-"; splice_chain "14993085^14993381-,14993095^14993391-"; sources "Undefined,Undefined"; NMorMRNA "null"; degree "4"; dimension "2_2";
chrA01	Undefined	as_event	15498440	15498812	.	+	.	transcript_id "TCONS_00000999,TCONS_00000998"; gene_id "chrA01:15497126-15500712W"; flanks "15498440-,15498812^"; structure "0,1^2-"; splice_chain ",15498492^15498733-"; sources "Undefined,Undefined"; NMorMRNA "null"; degree "4"; dimension "2_2";
chrA01	Undefined	as_event	15498099	15498812	.	+	.	transcript_id "TCONS_00000997,TCONS_00001000,TCONS_00000999,TCONS_00000998"; gene_id "chrA01:15497126-15500712W"; flanks "15498099-,15498812^"; structure "0,1^6-,2^3-,2^3-4^5-"; splice_chain ",15498172^15498736-,15498279^15498440-,15498279^15498440-15498492^15498733-"; sources "Undefined,Undefined,Undefined,Undefined"; NMorMRNA "null"; degree "16"; dimension "4_4";
chrA01	Undefined	as_event	15499084	15499238	.	+	.	transcript_id "TCONS_00000997,TCONS_00000998/TCONS_00000999/TCONS_00001000"; gene_id "chrA01:15497126-15500712W"; flanks "15499084^,15499238^"; structure "1-,2-"; splice_chain "15499177-,15499178-"; sources "Undefined,Undefined"; NMorMRNA "null"; degree "4"; dimension "2_2";
chrA01	Undefined	as_event	16272600	16272835	.	+	.	transcript_id "TCONS_00001020,TCONS_00001019"; gene_id "chrA01:16272014-16273946W"; flanks "16272600-,16272835^"; structure "0,1^2-"; splice_chain ",16272704^16272791-"; sources "Undefined,Undefined"; NMorMRNA "null"; degree "4"; dimension "2_2";
chrA01	Undefined	as_event	16481210	16481874	.	+	.	transcript_id "TCONS_00001021/TCONS_00001023,TCONS_00001022/TCONS_00001024"; gene_id "chrA01:16481210-16483487W"; flanks "16481210[,16481874^"; structure "0,1^2-"; splice_chain ",16481561^16481739-"; sources "Undefined,Undefined"; NMorMRNA "null"; degree "4"; dimension "2_2";
chrA01	Undefined	as_event	16482412	16482724	.	+	.	transcript_id "TCONS_00001021,TCONS_00001023/TCONS_00001024"; gene_id "chrA01:16481210-16483487W"; flanks "16482412^,16482724^"; structure "1-,2-"; splice_chain "16482499-,16482503-"; sources "Undefined,Undefined"; NMorMRNA "null"; degree "4"; dimension "2_2";
chrA01	Undefined	as_event	16482724	16483487	.	+	.	transcript_id "TCONS_00001023/TCONS_00001024,TCONS_00001021"; gene_id "chrA01:16481210-16483487W"; flanks "16482724^,16483487]"; structure "1-,2-"; splice_chain "16482827-,16482850-"; sources "Undefined,Undefined"; NMorMRNA "null"; degree "4"; dimension "2_2";
chrA01	Undefined	as_event	16482503	16483487	.	+	.	transcript_id "TCONS_00001022,TCONS_00001023/TCONS_00001024"; gene_id "chrA01:16481210-16483487W"; flanks "16482503-,16483487]"; structure "0,1^2-"; splice_chain ",16482724^16482827-"; sources "Undefined,Undefined"; NMorMRNA "null"; degree "4"; dimension "2_2";
chrA01	Undefined	as_event	16482412	16483487	.	+	.	transcript_id "TCONS_00001021,TCONS_00001022,TCONS_00001023/TCONS_00001024"; gene_id "chrA01:16481210-16483487W"; flanks "16482412^,16483487]"; structure "1-3^5-,2-,2-3^4-"; splice_chain "16482499-16482724^16482850-,16482503-,16482503-16482724^16482827-"; sources "Undefined,Undefined,Undefined"; NMorMRNA "null"; degree "9"; dimension "3_3";
chrA01	Undefined	as_event	16561216	16561560	.	+	.	transcript_id "TCONS_00001025,TCONS_00001026"; gene_id "chrA01:16559591-16561937W"; flanks "16561216-,16561560^"; structure "0,1^2-"; splice_chain ",16561288^16561366-"; sources "Undefined,Undefined"; NMorMRNA "null"; degree "4"; dimension "2_2";
chrA01	Undefined	as_event	16910534	16910824	.	+	.	transcript_id "TCONS_00001033,TCONS_00001034"; gene_id "chrA01:16910503-16913311W"; flanks "16910534^,16910824^"; structure "1-,2-"; splice_chain "16910656-,16910657-"; sources "Undefined,Undefined"; NMorMRNA "null"; degree "4"; dimension "2_2";
chrA01	Undefined	as_event	16950201	16950594	.	+	.	transcript_id "TCONS_00001036,TCONS_00001037"; gene_id "chrA01:16948708-16954190W"; flanks "16950201-,16950594^"; structure "0,1^2-"; splice_chain ",16950375^16950460-"; sources "Undefined,Undefined"; NMorMRNA "null"; degree "4"; dimension "2_2";
chrA01	Undefined	as_event	17189100	17189597	.	+	.	transcript_id "TCONS_00001043,TCONS_00001042"; gene_id "chrA01:17188925-17191097W"; flanks "17189100-,17189597-"; structure "1^,2^"; splice_chain "17189517^,17189518^"; sources "Undefined,Undefined"; NMorMRNA "null"; degree "4"; dimension "2_2";
chrA01	Undefined	as_event	17500968	17501213	.	+	.	transcript_id "TCONS_00001049,TCONS_00001048"; gene_id "chrA01:17499676-17501213W"; flanks "17500968-,17501213]"; structure "0,1^2-"; splice_chain ",17501060^17501145-"; sources "Undefined,Undefined"; NMorMRNA "null"; degree "4"; dimension "2_2";
chrA01	Undefined	as_event	17729507	17729759	.	+	.	transcript_id "TCONS_00001060,TCONS_00001061"; gene_id "chrA01:17728381-17730542W"; flanks "17729507-,17729759^"; structure "0,1^2-"; splice_chain ",17729584^17729668-"; sources "Undefined,Undefined"; NMorMRNA "null"; degree "4"; dimension "2_2";
chrA01	Undefined	as_event	17795508	17796373	.	+	.	transcript_id "TCONS_00001067,TCONS_00001066"; gene_id "chrA01:17795382-17797064W"; flanks "17795508^,17796373^"; structure "1-,2-3^4-"; splice_chain "17795764-,17795767-17796078^17796169-"; sources "Undefined,Undefined"; NMorMRNA "null"; degree "4"; dimension "2_2";
chrA01	Undefined	as_event	17866731	17866909	.	+	.	transcript_id "TCONS_00001071,TCONS_00001070"; gene_id "chrA01:17865818-17867224W"; flanks "17866731-,17866909-"; structure "1^,2^"; splice_chain "17866832^,17866834^"; sources "Undefined,Undefined"; NMorMRNA "null"; degree "4"; dimension "2_2";
chrA01	Undefined	as_event	18006753	18007502	.	+	.	transcript_id "TCONS_00001075,TCONS_00001074"; gene_id "chrA01:18006753-18009452W"; flanks "18006753[,18007502-"; structure "1^,2^"; splice_chain "18007256^,18007285^"; sources "Undefined,Undefined"; NMorMRNA "null"; degree "4"; dimension "2_2";
chrA01	Undefined	as_event	18015845	18016082	.	+	.	transcript_id "TCONS_00001076,TCONS_00001077"; gene_id "chrA01:18013449-18016230W"; flanks "18015845-,18016082^"; structure "0,1^2-"; splice_chain ",18015931^18016012-"; sources "Undefined,Undefined"; NMorMRNA "null"; degree "4"; dimension "2_2";
chrA01	Undefined	as_event	18063299	18063523	.	+	.	transcript_id "TCONS_00001080/TCONS_00001081,TCONS_00001082"; gene_id "chrA01:18062253-18069216W"; flanks "18063299-,18063523-"; structure "1^,2^"; splice_chain "18063423^,18063424^"; sources "Undefined,Undefined"; NMorMRNA "null"; degree "4"; dimension "2_2";
chrA01	Undefined	as_event	18066670	18067116	.	+	.	transcript_id "TCONS_00001081,TCONS_00001082"; gene_id "chrA01:18062253-18069216W"; flanks "18066670-,18067116-"; structure "1^,2^"; splice_chain "18066745^,18066746^"; sources "Undefined,Undefined"; NMorMRNA "null"; degree "4"; dimension "2_2";
chrA01	Undefined	as_event	18068749	18068948	.	+	.	transcript_id "TCONS_00001083,TCONS_00001082"; gene_id "chrA01:18062253-18069216W"; flanks "18068749-,18068948-"; structure "1^,2^"; splice_chain "18068823^,18068825^"; sources "Undefined,Undefined"; NMorMRNA "null"; degree "4"; dimension "2_2";
chrA01	Undefined	as_event	18152890	18154192	.	+	.	transcript_id "TCONS_00001088,TCONS_00001089"; gene_id "chrA01:18152890-18155018W"; flanks "18152890[,18154192^"; structure "1^3-,2^4-"; splice_chain "18153052^18153190-,18153057^18153195-"; sources "Undefined,Undefined"; NMorMRNA "null"; degree "4"; dimension "2_2";
chrA01	Undefined	as_event	18158924	18159185	.	+	.	transcript_id "TCONS_00001090,TCONS_00001091"; gene_id "chrA01:18158523-18168379W"; flanks "18158924-,18159185^"; structure "0,1^2-"; splice_chain ",18159022^18159065-"; sources "Undefined,Undefined"; NMorMRNA "null"; degree "4"; dimension "2_2";
chrA01	Undefined	as_event	18158921	18159185	.	+	.	transcript_id "TCONS_00001092,TCONS_00001093"; gene_id "chrA01:18158523-18168379W"; flanks "18158921-,18159185^"; structure "0,1^2-"; splice_chain ",18159030^18159081-"; sources "Undefined,Undefined"; NMorMRNA "null"; degree "4"; dimension "2_2";
chrA01	Undefined	as_event	18158789	18159185	.	+	.	transcript_id "TCONS_00001092,TCONS_00001093,TCONS_00001090,TCONS_00001091"; gene_id "chrA01:18158523-18168379W"; flanks "18158789^,18159185^"; structure "1-,1-4^6-,2-,2-3^5-"; splice_chain "18158921-,18158921-18159030^18159081-,18158924-,18158924-18159022^18159065-"; sources "Undefined,Undefined,Undefined,Undefined"; NMorMRNA "null"; degree "16"; dimension "4_4";
chrA01	Undefined	as_event	18159185	18159457	.	+	.	transcript_id "TCONS_00001091/TCONS_00001092/TCONS_00001093,TCONS_00001090"; gene_id "chrA01:18158523-18168379W"; flanks "18159185^,18159457^"; structure "1-,2-"; splice_chain "18159352-,18159357-"; sources "Undefined,Undefined"; NMorMRNA "null"; degree "4"; dimension "2_2";
chrA01	Undefined	as_event	18159814	18160092	.	+	.	transcript_id "TCONS_00001092,TCONS_00001090/TCONS_00001094"; gene_id "chrA01:18158523-18168379W"; flanks "18159814^,18160092^"; structure "1-,2-"; splice_chain "18159935-,18159938-"; sources "Undefined,Undefined"; NMorMRNA "null"; degree "4"; dimension "2_2";
chrA01	Undefined	as_event	18159727	18160092	.	+	.	transcript_id "TCONS_00001091/TCONS_00001093,TCONS_00001092,TCONS_00001090/TCONS_00001094"; gene_id "chrA01:18158523-18168379W"; flanks "18159727-,18160092^"; structure "0,1^2-,1^3-"; splice_chain ",18159814^18159935-,18159814^18159938-"; sources "Undefined,Undefined,Undefined"; NMorMRNA "null"; degree "9"; dimension "3_3";
chrA01	Undefined	as_event	18161316	18161465	.	+	.	transcript_id "TCONS_00001090/TCONS_00001093,TCONS_00001094,TCONS_00001092"; gene_id "chrA01:18158523-18168379W"; flanks "18161316-,18161465-"; structure "1^,2^,3^"; splice_chain "18161383^,18161386^,18161401^"; sources "Undefined,Undefined,Undefined"; NMorMRNA "null"; degree "9"; dimension "3_3";
chrA01	Undefined	as_event	18161316	18161591	.	+	.	transcript_id "TCONS_00001091,TCONS_00001090/TCONS_00001093,TCONS_00001094,TCONS_00001092"; gene_id "chrA01:18158523-18168379W"; flanks "18161316-,18161591^"; structure "0,1^4-,2^4-,3^4-"; splice_chain ",18161383^18161465-,18161386^18161465-,18161401^18161465-"; sources "Undefined,Undefined,Undefined,Undefined"; NMorMRNA "null"; degree "16"; dimension "4_4";
chrA01	Undefined	as_event	18161658	18161963	.	+	.	transcript_id "TCONS_00001091/TCONS_00001094,TCONS_00001090/TCONS_00001093,TCONS_00001092"; gene_id "chrA01:18158523-18168379W"; flanks "18161658-,18161963-"; structure "1^,2^,3^"; splice_chain "18161865^,18161870^,18161882^"; sources "Undefined,Undefined,Undefined"; NMorMRNA "null"; degree "9"; dimension "3_3";
chrA01	Undefined	as_event	18163386	18163609	.	+	.	transcript_id "TCONS_00001090/TCONS_00001091/TCONS_00001093/TCONS_00001094,TCONS_00001092"; gene_id "chrA01:18158523-18168379W"; flanks "18163386-,18163609-"; structure "1^,2^"; splice_chain "18163503^,18163505^"; sources "Undefined,Undefined"; NMorMRNA "null"; degree "4"; dimension "2_2";
chrA01	Undefined	as_event	18163609	18164069	.	+	.	transcript_id "TCONS_00001092/TCONS_00001094,TCONS_00001090/TCONS_00001091/TCONS_00001093"; gene_id "chrA01:18158523-18168379W"; flanks "18163609-,18164069^"; structure "0,1^2-"; splice_chain ",18163717^18163814-"; sources "Undefined,Undefined"; NMorMRNA "null"; degree "4"; dimension "2_2";
chrA01	Undefined	as_event	18191333	18192370	.	+	.	transcript_id "TCONS_00001096,TCONS_00001095"; gene_id "chrA01:18191292-18194836W"; flanks "18191333^,18192370^"; structure "1-,2-"; splice_chain "18191663-,18191683-"; sources "Undefined,Undefined"; NMorMRNA "null"; degree "4"; dimension "2_2";
chrA01	Undefined	as_event	18194133	18194836	.	+	.	transcript_id "TCONS_00001095,TCONS_00001096"; gene_id "chrA01:18191292-18194836W"; flanks "18194133-,18194836]"; structure "0,1^2-"; splice_chain ",18194222^18194326-"; sources "Undefined,Undefined"; NMorMRNA "null"; degree "4"; dimension "2_2";
chrA01	Undefined	as_event	18366389	18375429	.	+	.	transcript_id "TCONS_00001102,TCONS_00001103"; gene_id "chrA01:18365620-18377705W"; flanks "18366389^,18375429-"; structure "1-2^,3-4^"; splice_chain "18366542-18366597^,18375261-18375316^"; sources "Undefined,Undefined"; NMorMRNA "null"; degree "4"; dimension "2_2";
chrA01	Undefined	as_event	18375608	18375811	.	+	.	transcript_id "TCONS_00001102,TCONS_00001103/TCONS_00001104/TCONS_00001105"; gene_id "chrA01:18365620-18377705W"; flanks "18375608-,18375811^"; structure "0,1^2-"; splice_chain ",18375665^18375765-"; sources "Undefined,Undefined"; NMorMRNA "null"; degree "4"; dimension "2_2";
chrA01	Undefined	as_event	18592188	18592715	.	+	.	transcript_id "TCONS_00001110,TCONS_00001109"; gene_id "chrA01:18592058-18595812W"; flanks "18592188^,18592715^"; structure "1-,2-"; splice_chain "18592598-,18592599-"; sources "Undefined,Undefined"; NMorMRNA "null"; degree "4"; dimension "2_2";
chrA01	Undefined	as_event	18643261	18643585	.	+	.	transcript_id "TCONS_00001112,TCONS_00001111"; gene_id "chrA01:18643157-18647202W"; flanks "18643261^,18643585^"; structure "1-,2-"; splice_chain "18643349-,18643352-"; sources "Undefined,Undefined"; NMorMRNA "null"; degree "4"; dimension "2_2";
chrA01	Undefined	as_event	18658253	18658692	.	+	.	transcript_id "TCONS_00001117,TCONS_00001116"; gene_id "chrA01:18655892-18659693W"; flanks "18658253-,18658692^"; structure "1^3-,2^4-"; splice_chain "18658552^18658654-,18658562^18658664-"; sources "Undefined,Undefined"; NMorMRNA "null"; degree "4"; dimension "2_2";
chrA01	Undefined	as_event	18957037	18957376	.	+	.	transcript_id "TCONS_00001126,TCONS_00001127"; gene_id "chrA01:18957037-18958278W"; flanks "18957037[,18957376^"; structure "0,1^2-"; splice_chain ",18957222^18957327-"; sources "Undefined,Undefined"; NMorMRNA "null"; degree "4"; dimension "2_2";
chrA01	Undefined	as_event	18957376	18957859	.	+	.	transcript_id "TCONS_00001126,TCONS_00001127"; gene_id "chrA01:18957037-18958278W"; flanks "18957376^,18957859^"; structure "1-,2-"; splice_chain "18957732-,18957733-"; sources "Undefined,Undefined"; NMorMRNA "null"; degree "4"; dimension "2_2";
chrA01	Undefined	as_event	19063679	19063928	.	+	.	transcript_id "TCONS_00001130,TCONS_00001129"; gene_id "chrA01:19059174-19065864W"; flanks "19063679-,19063928-"; structure "1^,2^"; splice_chain "19063804^,19063805^"; sources "Undefined,Undefined"; NMorMRNA "null"; degree "4"; dimension "2_2";
chrA01	Undefined	as_event	19511229	19511799	.	+	.	transcript_id "TCONS_00001145,TCONS_00001146"; gene_id "chrA01:19510733-19511982W"; flanks "19511229-,19511799^"; structure "0,1^2-3^4-"; splice_chain ",19511438^19511516-19511620^19511686-"; sources "Undefined,Undefined"; NMorMRNA "null"; degree "4"; dimension "2_2";
chrA01	Undefined	as_event	19903302	19903566	.	+	.	transcript_id "TCONS_00001163,TCONS_00001162"; gene_id "chrA01:19901993-19904776W"; flanks "19903302-,19903566^"; structure "1^3-,2^4-"; splice_chain "19903400^19903483-,19903410^19903493-"; sources "Undefined,Undefined"; NMorMRNA "null"; degree "4"; dimension "2_2";
chrA01	Undefined	as_event	20038599	20039310	.	+	.	transcript_id "TCONS_00001170,TCONS_00001171"; gene_id "chrA01:20038055-20039310W"; flanks "20038599-,20039310]"; structure "0,1^2-"; splice_chain ",20038963^20039041-"; sources "Undefined,Undefined"; NMorMRNA "null"; degree "4"; dimension "2_2";
chrA01	Undefined	as_event	20230217	20230522	.	+	.	transcript_id "TCONS_00001177,TCONS_00001179/TCONS_00001180"; gene_id "chrA01:20229601-20231567W"; flanks "20230217-,20230522^"; structure "0,1^2-"; splice_chain ",20230360^20230427-"; sources "Undefined,Undefined"; NMorMRNA "null"; degree "4"; dimension "2_2";
chrA01	Undefined	as_event	20231355	20231567	.	+	.	transcript_id "TCONS_00001177,TCONS_00001179/TCONS_00001180"; gene_id "chrA01:20229601-20231567W"; flanks "20231355-,20231567]"; structure "0,1^2-"; splice_chain ",20231447^20231532-"; sources "Undefined,Undefined"; NMorMRNA "null"; degree "4"; dimension "2_2";
chrA01	Undefined	as_event	20302777	20303965	.	+	.	transcript_id "TCONS_00001182,TCONS_00001183"; gene_id "chrA01:20302381-20305214W"; flanks "20302777-,20303965^"; structure "0,1^2-"; splice_chain ",20303050^20303590-"; sources "Undefined,Undefined"; NMorMRNA "null"; degree "4"; dimension "2_2";
chrA01	Undefined	as_event	20350696	20350843	.	+	.	transcript_id "TCONS_00001187,TCONS_00001188"; gene_id "chrA01:20349961-20351870W"; flanks "20350696-,20350843-"; structure "1^,2^"; splice_chain "20350750^,20350753^"; sources "Undefined,Undefined"; NMorMRNA "null"; degree "4"; dimension "2_2";
chrA01	Undefined	as_event	20350843	20351308	.	+	.	transcript_id "TCONS_00001188,TCONS_00001187"; gene_id "chrA01:20349961-20351870W"; flanks "20350843-,20351308^"; structure "0,1^2-"; splice_chain ",20350955^20351047-"; sources "Undefined,Undefined"; NMorMRNA "null"; degree "4"; dimension "2_2";
chrA01	Undefined	as_event	20449374	20449920	.	+	.	transcript_id "TCONS_00001194,TCONS_00001195"; gene_id "chrA01:20448321-20451122W"; flanks "20449374-,20449920^"; structure "1^3-,2^4-"; splice_chain "20449719^20449799-,20449720^20449800-"; sources "Undefined,Undefined"; NMorMRNA "null"; degree "4"; dimension "2_2";
chrA01	Undefined	as_event	20507915	20508153	.	+	.	transcript_id "TCONS_00001204,TCONS_00001205"; gene_id "chrA01:20507458-20510033W"; flanks "20507915^,20508153^"; structure "1-,2-"; splice_chain "20507996-,20508009-"; sources "Undefined,Undefined"; NMorMRNA "null"; degree "4"; dimension "2_2";
chrA01	Undefined	as_event	20508697	20509239	.	+	.	transcript_id "TCONS_00001204/TCONS_00001205,TCONS_00001203"; gene_id "chrA01:20507458-20510033W"; flanks "20508697^,20509239^"; structure "1-,2-"; splice_chain "20509104-,20509130-"; sources "Undefined,Undefined"; NMorMRNA "null"; degree "4"; dimension "2_2";
chrA01	Undefined	as_event	20625907	20626797	.	+	.	transcript_id "TCONS_00001213,TCONS_00001212"; gene_id "chrA01:20625766-20627623W"; flanks "20625907^,20626797^"; structure "1-,2-"; splice_chain "20626044-,20626057-"; sources "Undefined,Undefined"; NMorMRNA "null"; degree "4"; dimension "2_2";
chrA01	Undefined	as_event	20643336	20643546	.	+	.	transcript_id "TCONS_00001216,TCONS_00001217"; gene_id "chrA01:20642035-20643546W"; flanks "20643336-,20643546]"; structure "1^3-,2^4-"; splice_chain "20643423^20643514-,20643448^20643539-"; sources "Undefined,Undefined"; NMorMRNA "null"; degree "4"; dimension "2_2";
chrA01	Undefined	as_event	20646091	20646420	.	+	.	transcript_id "TCONS_00001220,TCONS_00001218/TCONS_00001221"; gene_id "chrA01:20645688-20649849W"; flanks "20646091^,20646420^"; structure "1-,2-"; splice_chain "20646194-,20646293-"; sources "Undefined,Undefined"; NMorMRNA "null"; degree "4"; dimension "2_2";
chrA01	Undefined	as_event	20646002	20646721	.	+	.	transcript_id "TCONS_00001219,TCONS_00001218"; gene_id "chrA01:20645688-20649849W"; flanks "20646002-,20646721^"; structure "0,1^2-3^4-"; splice_chain ",20646091^20646293-20646420^20646591-"; sources "Undefined,Undefined"; NMorMRNA "null"; degree "4"; dimension "2_2";
chrA01	Undefined	as_event	20673407	20673764	.	+	.	transcript_id "TCONS_00001227,TCONS_00001225/TCONS_00001226"; gene_id "chrA01:20672748-20677135W"; flanks "20673407^,20673764^"; structure "1-,2-"; splice_chain "20673665-,20673691-"; sources "Undefined,Undefined"; NMorMRNA "null"; degree "4"; dimension "2_2";
chrA01	Undefined	as_event	20673306	20673764	.	+	.	transcript_id "TCONS_00001228,TCONS_00001227,TCONS_00001225/TCONS_00001226"; gene_id "chrA01:20672748-20677135W"; flanks "20673306-,20673764^"; structure "0,1^2-,1^3-"; splice_chain ",20673407^20673665-,20673407^20673691-"; sources "Undefined,Undefined,Undefined"; NMorMRNA "null"; degree "9"; dimension "3_3";
chrA01	Undefined	as_event	20674790	20675142	.	+	.	transcript_id "TCONS_00001226/TCONS_00001227,TCONS_00001225/TCONS_00001228"; gene_id "chrA01:20672748-20677135W"; flanks "20674790-,20675142^"; structure "1^3-,2^4-"; splice_chain "20674895^20675022-,20674897^20675024-"; sources "Undefined,Undefined"; NMorMRNA "null"; degree "4"; dimension "2_2";
chrA01	Undefined	as_event	20675358	20677135	.	+	.	transcript_id "TCONS_00001225/TCONS_00001226/TCONS_00001228,TCONS_00001227"; gene_id "chrA01:20672748-20677135W"; flanks "20675358-,20677135]"; structure "0,1^2-"; splice_chain ",20675519^20675784-"; sources "Undefined,Undefined"; NMorMRNA "null"; degree "4"; dimension "2_2";
chrA01	Undefined	as_event	20685076	20685595	.	+	.	transcript_id "TCONS_00001230,TCONS_00001231"; gene_id "chrA01:20684357-20685595W"; flanks "20685076-,20685595]"; structure "1^4-,2^3-"; splice_chain "20685420^20685547-,20685442^20685537-"; sources "Undefined,Undefined"; NMorMRNA "null"; degree "4"; dimension "2_2";
chrA01	Undefined	as_event	20839737	20840146	.	+	.	transcript_id "TCONS_00001240,TCONS_00001241"; gene_id "chrA01:20838781-20841107W"; flanks "20839737-,20840146^"; structure "0,1^2-"; splice_chain ",20839814^20839886-"; sources "Undefined,Undefined"; NMorMRNA "null"; degree "4"; dimension "2_2";
chrA01	Undefined	as_event	20921257	20921452	.	+	.	transcript_id "TCONS_00001248,TCONS_00001247"; gene_id "chrA01:20916845-20922218W"; flanks "20921257^,20921452^"; structure "1-,2-"; splice_chain "20921382-,20921384-"; sources "Undefined,Undefined"; NMorMRNA "null"; degree "4"; dimension "2_2";
chrA01	Undefined	as_event	20924118	20926957	.	+	.	transcript_id "TCONS_00001250,TCONS_00001251"; gene_id "chrA01:20924118-20926957W"; flanks "20924118[,20926957]"; structure "1^3-,2^4-"; splice_chain "20924348^20925046-,20924358^20925056-"; sources "Undefined,Undefined"; NMorMRNA "null"; degree "4"; dimension "2_2";
chrA01	Undefined	as_event	21033241	21033410	.	+	.	transcript_id "TCONS_00001260,TCONS_00001261"; gene_id "chrA01:21031796-21034786W"; flanks "21033241-,21033410^"; structure "0,1^2-"; splice_chain ",21033283^21033361-"; sources "Undefined,Undefined"; NMorMRNA "null"; degree "4"; dimension "2_2";
chrA01	Undefined	as_event	21033965	21034786	.	+	.	transcript_id "TCONS_00001260,TCONS_00001261"; gene_id "chrA01:21031796-21034786W"; flanks "21033965-,21034786]"; structure "0,1^2-"; splice_chain ",21034016^21034087-"; sources "Undefined,Undefined"; NMorMRNA "null"; degree "4"; dimension "2_2";
chrA01	Undefined	as_event	21056352	21056682	.	+	.	transcript_id "TCONS_00001265,TCONS_00001264"; gene_id "chrA01:21053923-21056881W"; flanks "21056352-,21056682-"; structure "1^,2^"; splice_chain "21056406^,21056415^"; sources "Undefined,Undefined"; NMorMRNA "null"; degree "4"; dimension "2_2";
chrA01	Undefined	as_event	21074638	21075505	.	+	.	transcript_id "TCONS_00001266,TCONS_00001267"; gene_id "chrA01:21074621-21077544W"; flanks "21074638^,21075505^"; structure "1-,2-"; splice_chain "21075212-,21075217-"; sources "Undefined,Undefined"; NMorMRNA "null"; degree "4"; dimension "2_2";
chrA01	Undefined	as_event	21399597	21399799	.	+	.	transcript_id "TCONS_00001286,TCONS_00001285"; gene_id "chrA01:21397947-21402545W"; flanks "21399597-,21399799^"; structure "0,1^2-"; splice_chain ",21399608^21399678-"; sources "Undefined,Undefined"; NMorMRNA "null"; degree "4"; dimension "2_2";
chrA01	Undefined	as_event	21452995	21453161	.	+	.	transcript_id "TCONS_00001290,TCONS_00001289"; gene_id "chrA01:21452198-21458924W"; flanks "21452995^,21453161^"; structure "1-,2-"; splice_chain "21453091-,21453092-"; sources "Undefined,Undefined"; NMorMRNA "null"; degree "4"; dimension "2_2";
chrA01	Undefined	as_event	21542523	21542981	.	+	.	transcript_id "TCONS_00001295,TCONS_00001296"; gene_id "chrA01:21542105-21549204W"; flanks "21542523-,21542981^"; structure "1^3-,2^4-"; splice_chain "21542609^21542769-,21542612^21542772-"; sources "Undefined,Undefined"; NMorMRNA "null"; degree "4"; dimension "2_2";
chrA01	Undefined	as_event	21641118	21642542	.	+	.	transcript_id "TCONS_00001307,TCONS_00001306"; gene_id "chrA01:21641118-21644307W"; flanks "21641118[,21642542^"; structure "0,1^2-"; splice_chain ",21641648^21642092-"; sources "Undefined,Undefined"; NMorMRNA "null"; degree "4"; dimension "2_2";
chrA01	Undefined	as_event	21641648	21642984	.	+	.	transcript_id "TCONS_00001306,TCONS_00001308"; gene_id "chrA01:21641118-21644307W"; flanks "21641648^,21642984^"; structure "1-3^5-,2-4^6-"; splice_chain "21642092-21642542^21642911-,21642193-21642544^21642913-"; sources "Undefined,Undefined"; NMorMRNA "null"; degree "4"; dimension "2_2";
chrA01	Undefined	as_event	21643553	21644307	.	+	.	transcript_id "TCONS_00001306/TCONS_00001307,TCONS_00001308"; gene_id "chrA01:21641118-21644307W"; flanks "21643553-,21644307]"; structure "0,1^2-"; splice_chain ",21643721^21643863-"; sources "Undefined,Undefined"; NMorMRNA "null"; degree "4"; dimension "2_2";
chrA01	Undefined	as_event	21682434	21682718	.	+	.	transcript_id "TCONS_00001314,TCONS_00001315"; gene_id "chrA01:21681773-21684678W"; flanks "21682434-,21682718^"; structure "1^3-,2^4-"; splice_chain "21682525^21682622-,21682548^21682645-"; sources "Undefined,Undefined"; NMorMRNA "null"; degree "4"; dimension "2_2";
chrA01	Undefined	as_event	21719512	21719820	.	+	.	transcript_id "TCONS_00001319,TCONS_00001318"; gene_id "chrA01:21712910-21720932W"; flanks "21719512-,21719820^"; structure "1^3-,2^4-"; splice_chain "21719596^21719734-,21719598^21719736-"; sources "Undefined,Undefined"; NMorMRNA "null"; degree "4"; dimension "2_2";
chrA01	Undefined	as_event	21864929	21865404	.	+	.	transcript_id "TCONS_00001333,TCONS_00001334"; gene_id "chrA01:21862885-21867080W"; flanks "21864929-,21865404^"; structure "1^3-,2^4-"; splice_chain "21865119^21865297-,21865129^21865307-"; sources "Undefined,Undefined"; NMorMRNA "null"; degree "4"; dimension "2_2";
chrA01	Undefined	as_event	21886899	21887608	.	+	.	transcript_id "TCONS_00001336,TCONS_00001337"; gene_id "chrA01:21886899-21888174W"; flanks "21886899[,21887608^"; structure "0,1^2-"; splice_chain ",21887314^21887403-"; sources "Undefined,Undefined"; NMorMRNA "null"; degree "4"; dimension "2_2";
chrA01	Undefined	as_event	21962580	21962833	.	+	.	transcript_id "TCONS_00001338,TCONS_00001339"; gene_id "chrA01:21962188-21963966W"; flanks "21962580-,21962833^"; structure "0,1^2-"; splice_chain ",21962659^21962743-"; sources "Undefined,Undefined"; NMorMRNA "null"; degree "4"; dimension "2_2";
chrA01	Undefined	as_event	21962743	21963210	.	+	.	transcript_id "TCONS_00001339,TCONS_00001340"; gene_id "chrA01:21962188-21963966W"; flanks "21962743-,21963210^"; structure "1^3-5^7-,2^4-6^8-"; splice_chain "21962833^21962919-21963017^21963118-,21962838^21962924-21963027^21963128-"; sources "Undefined,Undefined"; NMorMRNA "null"; degree "4"; dimension "2_2";
chrA01	Undefined	as_event	21963282	21963480	.	+	.	transcript_id "TCONS_00001338/TCONS_00001340,TCONS_00001339"; gene_id "chrA01:21962188-21963966W"; flanks "21963282-,21963480-"; structure "1^,2^"; splice_chain "21963401^,21963402^"; sources "Undefined,Undefined"; NMorMRNA "null"; degree "4"; dimension "2_2";
chrA01	Undefined	as_event	22002314	22002520	.	+	.	transcript_id "TCONS_00001344,TCONS_00001345/TCONS_00001346"; gene_id "chrA01:21997938-22005168W"; flanks "22002314^,22002520^"; structure "1-,2-"; splice_chain "22002418-,22002419-"; sources "Undefined,Undefined"; NMorMRNA "null"; degree "4"; dimension "2_2";
chrA01	Undefined	as_event	22002858	22003261	.	+	.	transcript_id "TCONS_00001346,TCONS_00001345,TCONS_00001344"; gene_id "chrA01:21997938-22005168W"; flanks "22002858-,22003261^"; structure "1^4-,2^5-,3^6-"; splice_chain "22003051^22003147-,22003053^22003149-,22003080^22003176-"; sources "Undefined,Undefined,Undefined"; NMorMRNA "null"; degree "9"; dimension "3_3";
chrA01	Undefined	as_event	22113283	22114610	.	+	.	transcript_id "TCONS_00001348,TCONS_00001349"; gene_id "chrA01:22113283-22118310W"; flanks "22113283[,22114610^"; structure "1^3-,2^4-"; splice_chain "22113913^22114160-,22113914^22114161-"; sources "Undefined,Undefined"; NMorMRNA "null"; degree "4"; dimension "2_2";
chrA01	Undefined	as_event	22132729	22133311	.	+	.	transcript_id "TCONS_00001352,TCONS_00001351"; gene_id "chrA01:22128347-22133954W"; flanks "22132729-,22133311^"; structure "0,1^2-3^4-"; splice_chain ",22132998^22133093-22133163^22133234-"; sources "Undefined,Undefined"; NMorMRNA "null"; degree "4"; dimension "2_2";
chrA01	Undefined	as_event	22135542	22135749	.	+	.	transcript_id "TCONS_00001354/TCONS_00001355,TCONS_00001353"; gene_id "chrA01:22135274-22138727W"; flanks "22135542^,22135749^"; structure "1-,2-"; splice_chain "22135600-,22135603-"; sources "Undefined,Undefined"; NMorMRNA "null"; degree "4"; dimension "2_2";
chrA01	Undefined	as_event	22178050	22178481	.	+	.	transcript_id "TCONS_00001357,TCONS_00001358"; gene_id "chrA01:22175926-22178481W"; flanks "22178050-,22178481]"; structure "0,1^2-"; splice_chain ",22178157^22178232-"; sources "Undefined,Undefined"; NMorMRNA "null"; degree "4"; dimension "2_2";
chrA01	Undefined	as_event	22346788	22346995	.	+	.	transcript_id "TCONS_00001365,TCONS_00001364"; gene_id "chrA01:22346431-22349045W"; flanks "22346788-,22346995-"; structure "1^,2^"; splice_chain "22346899^,22346900^"; sources "Undefined,Undefined"; NMorMRNA "null"; degree "4"; dimension "2_2";
chrA01	Undefined	as_event	22749281	22749759	.	+	.	transcript_id "TCONS_00001382,TCONS_00001383"; gene_id "chrA01:22747155-22750123W"; flanks "22749281-,22749759^"; structure "0,1^2-"; splice_chain ",22749566^22749636-"; sources "Undefined,Undefined"; NMorMRNA "null"; degree "4"; dimension "2_2";
chrA01	Undefined	as_event	22759884	22761354	.	+	.	transcript_id "TCONS_00001384,TCONS_00001385"; gene_id "chrA01:22757906-22761354W"; flanks "22759884-,22761354]"; structure "1^3-,2^4-"; splice_chain "22761095^22761180-,22761105^22761190-"; sources "Undefined,Undefined"; NMorMRNA "null"; degree "4"; dimension "2_2";
chrA01	Undefined	as_event	22769907	22770448	.	+	.	transcript_id "TCONS_00001387,TCONS_00001388"; gene_id "chrA01:22768572-22774162W"; flanks "22769907^,22770448^"; structure "1-,2-"; splice_chain "22770169-,22770266-"; sources "Undefined,Undefined"; NMorMRNA "null"; degree "4"; dimension "2_2";
chrA01	Undefined	as_event	22933059	22933293	.	+	.	transcript_id "TCONS_00001394,TCONS_00001395/TCONS_00001396"; gene_id "chrA01:22931041-22935696W"; flanks "22933059^,22933293^"; structure "1-,2-"; splice_chain "22933139-,22933199-"; sources "Undefined,Undefined"; NMorMRNA "null"; degree "4"; dimension "2_2";
chrA01	Undefined	as_event	22934118	22934569	.	+	.	transcript_id "TCONS_00001395,TCONS_00001394/TCONS_00001396"; gene_id "chrA01:22931041-22935696W"; flanks "22934118-,22934569^"; structure "1^3-,2^4-"; splice_chain "22934248^22934395-,22934252^22934399-"; sources "Undefined,Undefined"; NMorMRNA "null"; degree "4"; dimension "2_2";
chrA01	Undefined	as_event	22950259	22950501	.	+	.	transcript_id "TCONS_00001399,TCONS_00001398"; gene_id "chrA01:22949367-22950855W"; flanks "22950259-,22950501^"; structure "1^3-,2^4-"; splice_chain "22950329^22950413-,22950330^22950439-"; sources "Undefined,Undefined"; NMorMRNA "null"; degree "4"; dimension "2_2";
chrA01	Undefined	as_event	23005060	23005915	.	+	.	transcript_id "TCONS_00001402,TCONS_00001401"; gene_id "chrA01:23005060-23007066W"; flanks "23005060[,23005915-"; structure "1^,2^"; splice_chain "23005566^,23005571^"; sources "Undefined,Undefined"; NMorMRNA "null"; degree "4"; dimension "2_2";
chrA01	Undefined	as_event	143	494	.	-	.	transcript_id "TCONS_00001412,TCONS_00001411,TCONS_00001410"; gene_id "chrA01:143-494C"; flanks "494[,143]"; structure "1^4-,2^5-,3^6-"; splice_chain "451^244-,438^231-,436^229-"; sources "Undefined,Undefined,Undefined"; NMorMRNA "null"; degree "9"; dimension "3_3";
chrA01	Undefined	as_event	4214	4604	.	-	.	transcript_id "TCONS_00001415,TCONS_00001414"; gene_id "chrA01:3160-5583C"; flanks "4604-,4214^"; structure "0,1^2-"; splice_chain ",4362^4280-"; sources "Undefined,Undefined"; NMorMRNA "null"; degree "4"; dimension "2_2";
chrA01	Undefined	as_event	3477	3855	.	-	.	transcript_id "TCONS_00001415,TCONS_00001414"; gene_id "chrA01:3160-5583C"; flanks "3855-,3477^"; structure "0,1^2-"; splice_chain ",3764^3665-"; sources "Undefined,Undefined"; NMorMRNA "null"; degree "4"; dimension "2_2";
chrA01	Undefined	as_event	332742	333137	.	-	.	transcript_id "TCONS_00001435,TCONS_00001434"; gene_id "chrA01:332634-341861C"; flanks "333137-,332742]"; structure "0,1^2-"; splice_chain ",333036^332949-"; sources "Undefined,Undefined"; NMorMRNA "null"; degree "4"; dimension "2_2";
chrA01	Undefined	as_event	444900	445780	.	-	.	transcript_id "TCONS_00001439,TCONS_00001438"; gene_id "chrA01:444900-446829C"; flanks "445780-,444900]"; structure "0,1^2-3^4-"; splice_chain ",445423^445354-445273^445204-"; sources "Undefined,Undefined"; NMorMRNA "null"; degree "4"; dimension "2_2";
chrA01	Undefined	as_event	450016	450517	.	-	.	transcript_id "TCONS_00001440,TCONS_00001441"; gene_id "chrA01:448926-452250C"; flanks "450517-,450016^"; structure "0,1^2-"; splice_chain ",450323^450117-"; sources "Undefined,Undefined"; NMorMRNA "null"; degree "4"; dimension "2_2";
chrA01	Undefined	as_event	449230	449718	.	-	.	transcript_id "TCONS_00001440,TCONS_00001441"; gene_id "chrA01:448926-452250C"; flanks "449718-,449230^"; structure "0,1^2-"; splice_chain ",449577^449376-"; sources "Undefined,Undefined"; NMorMRNA "null"; degree "4"; dimension "2_2";
chrA01	Undefined	as_event	497077	497245	.	-	.	transcript_id "TCONS_00001444,TCONS_00001446"; gene_id "chrA01:496669-498085C"; flanks "497245-,497077-"; structure "1^,2^"; splice_chain "497159^,497158^"; sources "Undefined,Undefined"; NMorMRNA "null"; degree "4"; dimension "2_2";
chrA01	Undefined	as_event	496948	497557	.	-	.	transcript_id "TCONS_00001445,TCONS_00001444"; gene_id "chrA01:496669-498085C"; flanks "497557-,496948^"; structure "0,1^2-3^4-"; splice_chain ",497318^497245-497159^497077-"; sources "Undefined,Undefined"; NMorMRNA "null"; degree "4"; dimension "2_2";
chrA01	Undefined	as_event	846242	846560	.	-	.	transcript_id "TCONS_00001465,TCONS_00001466"; gene_id "chrA01:845808-847480C"; flanks "846560-,846242^"; structure "0,1^2-"; splice_chain ",846445^846374-"; sources "Undefined,Undefined"; NMorMRNA "null"; degree "4"; dimension "2_2";
chrA01	Undefined	as_event	875521	876156	.	-	.	transcript_id "TCONS_00001469,TCONS_00001470"; gene_id "chrA01:874684-878107C"; flanks "876156-,875521^"; structure "0,1^2-"; splice_chain ",876066^875592-"; sources "Undefined,Undefined"; NMorMRNA "null"; degree "4"; dimension "2_2";
chrA01	Undefined	as_event	884993	885271	.	-	.	transcript_id "TCONS_00001472,TCONS_00001471"; gene_id "chrA01:884423-886774C"; flanks "885271-,884993^"; structure "0,1^2-"; splice_chain ",885136^885066-"; sources "Undefined,Undefined"; NMorMRNA "null"; degree "4"; dimension "2_2";
chrA01	Undefined	as_event	884423	884592	.	-	.	transcript_id "TCONS_00001472,TCONS_00001471"; gene_id "chrA01:884423-886774C"; flanks "884592-,884423]"; structure "0,1^2-"; splice_chain ",884521^884451-"; sources "Undefined,Undefined"; NMorMRNA "null"; degree "4"; dimension "2_2";
chrA01	Undefined	as_event	1008617	1008921	.	-	.	transcript_id "TCONS_00001489,TCONS_00001488"; gene_id "chrA01:1008226-1009456C"; flanks "1008921-,1008617^"; structure "0,1^2-"; splice_chain ",1008721^1008652-"; sources "Undefined,Undefined"; NMorMRNA "null"; degree "4"; dimension "2_2";
chrA01	Undefined	as_event	1032492	1032614	.	-	.	transcript_id "TCONS_00001490,TCONS_00001491"; gene_id "chrA01:1029812-1032661C"; flanks "1032614^,1032492^"; structure "1-,2-"; splice_chain "1032539-,1032537-"; sources "Undefined,Undefined"; NMorMRNA "null"; degree "4"; dimension "2_2";
chrA01	Undefined	as_event	1031570	1031858	.	-	.	transcript_id "TCONS_00001490,TCONS_00001491"; gene_id "chrA01:1029812-1032661C"; flanks "1031858-,1031570^"; structure "1^3-,2^4-"; splice_chain "1031784^1031671-,1031783^1031670-"; sources "Undefined,Undefined"; NMorMRNA "null"; degree "4"; dimension "2_2";
chrA01	Undefined	as_event	1036280	1036644	.	-	.	transcript_id "TCONS_00001493,TCONS_00001492"; gene_id "chrA01:1035135-1038352C"; flanks "1036644-,1036280^"; structure "0,1^2-"; splice_chain ",1036501^1036432-"; sources "Undefined,Undefined"; NMorMRNA "null"; degree "4"; dimension "2_2";
chrA01	Undefined	as_event	1035839	1036207	.	-	.	transcript_id "TCONS_00001493,TCONS_00001492"; gene_id "chrA01:1035135-1038352C"; flanks "1036207-,1035839^"; structure "0,1^2-"; splice_chain ",1036092^1036006-"; sources "Undefined,Undefined"; NMorMRNA "null"; degree "4"; dimension "2_2";
chrA01	Undefined	as_event	1035135	1035466	.	-	.	transcript_id "TCONS_00001493,TCONS_00001492"; gene_id "chrA01:1035135-1038352C"; flanks "1035466-,1035135]"; structure "0,1^2-"; splice_chain ",1035354^1035274-"; sources "Undefined,Undefined"; NMorMRNA "null"; degree "4"; dimension "2_2";
chrA01	Undefined	as_event	1268301	1268539	.	-	.	transcript_id "TCONS_00001515,TCONS_00001514"; gene_id "chrA01:1265915-1269823C"; flanks "1268539-,1268301^"; structure "0,1^2-"; splice_chain ",1268497^1268390-"; sources "Undefined,Undefined"; NMorMRNA "null"; degree "4"; dimension "2_2";
chrA01	Undefined	as_event	1267976	1268205	.	-	.	transcript_id "TCONS_00001514/TCONS_00001515,TCONS_00001513"; gene_id "chrA01:1265915-1269823C"; flanks "1268205-,1267976-"; structure "1^,2^"; splice_chain "1268130^,1268129^"; sources "Undefined,Undefined"; NMorMRNA "null"; degree "4"; dimension "2_2";
chrA01	Undefined	as_event	1335911	1336718	.	-	.	transcript_id "TCONS_00001523,TCONS_00001522"; gene_id "chrA01:1335344-1339144C"; flanks "1336718-,1335911^"; structure "0,1^2-"; splice_chain ",1336198^1336101-"; sources "Undefined,Undefined"; NMorMRNA "null"; degree "4"; dimension "2_2";
chrA01	Undefined	as_event	1365252	1366087	.	-	.	transcript_id "TCONS_00001526,TCONS_00001525"; gene_id "chrA01:1363853-1366786C"; flanks "1366087-,1365252^"; structure "0,1^2-"; splice_chain ",1365814^1365732-"; sources "Undefined,Undefined"; NMorMRNA "null"; degree "4"; dimension "2_2";
chrA01	Undefined	as_event	1363853	1364763	.	-	.	transcript_id "TCONS_00001526,TCONS_00001525"; gene_id "chrA01:1363853-1366786C"; flanks "1364763-,1363853]"; structure "0,1^2-"; splice_chain ",1364066^1363985-"; sources "Undefined,Undefined"; NMorMRNA "null"; degree "4"; dimension "2_2";
chrA01	Undefined	as_event	1378601	1379857	.	-	.	transcript_id "TCONS_00001527,TCONS_00001528"; gene_id "chrA01:1374652-1380581C"; flanks "1379857^,1378601^"; structure "1-,2-"; splice_chain "1379566-,1379523-"; sources "Undefined,Undefined"; NMorMRNA "null"; degree "4"; dimension "2_2";
chrA01	Undefined	as_event	1387598	1387742	.	-	.	transcript_id "TCONS_00001532,TCONS_00001533"; gene_id "chrA01:1387143-1391318C"; flanks "1387742^,1387598^"; structure "1-,2-"; splice_chain "1387669-,1387657-"; sources "Undefined,Undefined"; NMorMRNA "null"; degree "4"; dimension "2_2";
chrA01	Undefined	as_event	1457159	1457306	.	-	.	transcript_id "TCONS_00001540/TCONS_00001541,TCONS_00001542"; gene_id "chrA01:1452676-1457748C"; flanks "1457306^,1457159^"; structure "1-,2-"; splice_chain "1457216-,1457207-"; sources "Undefined,Undefined"; NMorMRNA "null"; degree "4"; dimension "2_2";
chrA01	Undefined	as_event	1454643	1455186	.	-	.	transcript_id "TCONS_00001541,TCONS_00001540"; gene_id "chrA01:1452676-1457748C"; flanks "1455186^,1454643^"; structure "1-,2-"; splice_chain "1454743-,1454695-"; sources "Undefined,Undefined"; NMorMRNA "null"; degree "4"; dimension "2_2";
chrA01	Undefined	as_event	1471265	1471440	.	-	.	transcript_id "TCONS_00001545,TCONS_00001544"; gene_id "chrA01:1469928-1473490C"; flanks "1471440-,1471265-"; structure "1^,2^"; splice_chain "1471351^,1471350^"; sources "Undefined,Undefined"; NMorMRNA "null"; degree "4"; dimension "2_2";
chrA01	Undefined	as_event	1471128	1471351	.	-	.	transcript_id "TCONS_00001543,TCONS_00001545"; gene_id "chrA01:1469928-1473490C"; flanks "1471351^,1471128^"; structure "1-,2-"; splice_chain "1471267-,1471265-"; sources "Undefined,Undefined"; NMorMRNA "null"; degree "4"; dimension "2_2";
chrA01	Undefined	as_event	1471128	1471440	.	-	.	transcript_id "TCONS_00001543,TCONS_00001545,TCONS_00001544"; gene_id "chrA01:1469928-1473490C"; flanks "1471440-,1471128^"; structure "1^3-,1^4-,2^4-"; splice_chain "1471351^1471267-,1471351^1471265-,1471350^1471265-"; sources "Undefined,Undefined,Undefined"; NMorMRNA "null"; degree "9"; dimension "3_3";
chrA01	Undefined	as_event	1484478	1485262	.	-	.	transcript_id "TCONS_00001548,TCONS_00001549"; gene_id "chrA01:1479462-1485874C"; flanks "1485262-,1484478^"; structure "1^3-,2^4-"; splice_chain "1485175^1485016-,1485173^1485014-"; sources "Undefined,Undefined"; NMorMRNA "null"; degree "4"; dimension "2_2";
chrA01	Undefined	as_event	1481357	1481565	.	-	.	transcript_id "TCONS_00001548/TCONS_00001549,TCONS_00001550"; gene_id "chrA01:1479462-1485874C"; flanks "1481565-,1481357^"; structure "0,1^2-"; splice_chain ",1481529^1481439-"; sources "Undefined,Undefined"; NMorMRNA "null"; degree "4"; dimension "2_2";
chrA01	Undefined	as_event	1510257	1510890	.	-	.	transcript_id "TCONS_00001554,TCONS_00001553,TCONS_00001552"; gene_id "chrA01:1508463-1511274C"; flanks "1510890-,1510257^"; structure "1^4-,2^5-,3^6-"; splice_chain "1510655^1510586-,1510613^1510544-,1510609^1510540-"; sources "Undefined,Undefined,Undefined"; NMorMRNA "null"; degree "9"; dimension "3_3";
chrA01	Undefined	as_event	1512250	1512480	.	-	.	transcript_id "TCONS_00001555,TCONS_00001556"; gene_id "chrA01:1511823-1513093C"; flanks "1512480-,1512250-"; structure "1^,2^"; splice_chain "1512382^,1512377^"; sources "Undefined,Undefined"; NMorMRNA "null"; degree "4"; dimension "2_2";
chrA01	Undefined	as_event	1694945	1696334	.	-	.	transcript_id "TCONS_00001573,TCONS_00001574"; gene_id "chrA01:1692559-1696636C"; flanks "1696334^,1694945^"; structure "1-,2-"; splice_chain "1695076-,1695073-"; sources "Undefined,Undefined"; NMorMRNA "null"; degree "4"; dimension "2_2";
chrA01	Undefined	as_event	1852232	1852428	.	-	.	transcript_id "TCONS_00001583,TCONS_00001584"; gene_id "chrA01:1850284-1854226C"; flanks "1852428^,1852232^"; structure "1-,2-"; splice_chain "1852344-,1852342-"; sources "Undefined,Undefined"; NMorMRNA "null"; degree "4"; dimension "2_2";
chrA01	Undefined	as_event	1852005	1852142	.	-	.	transcript_id "TCONS_00001584,TCONS_00001583"; gene_id "chrA01:1850284-1854226C"; flanks "1852142-,1852005-"; structure "1^,2^"; splice_chain "1852105^,1852104^"; sources "Undefined,Undefined"; NMorMRNA "null"; degree "4"; dimension "2_2";
chrA01	Undefined	as_event	1851488	1851731	.	-	.	transcript_id "TCONS_00001583,TCONS_00001584"; gene_id "chrA01:1850284-1854226C"; flanks "1851731-,1851488^"; structure "0,1^2-"; splice_chain ",1851630^1851544-"; sources "Undefined,Undefined"; NMorMRNA "null"; degree "4"; dimension "2_2";
chrA01	Undefined	as_event	1987323	1987926	.	-	.	transcript_id "TCONS_00001593,TCONS_00001592"; gene_id "chrA01:1975365-1988529C"; flanks "1987926-,1987323^"; structure "0,1^2-"; splice_chain ",1987796^1987467-"; sources "Undefined,Undefined"; NMorMRNA "null"; degree "4"; dimension "2_2";
chrA01	Undefined	as_event	1983405	1983699	.	-	.	transcript_id "TCONS_00001593,TCONS_00001592"; gene_id "chrA01:1975365-1988529C"; flanks "1983699-,1983405^"; structure "1^3-,2^4-"; splice_chain "1983637^1983512-,1983635^1983510-"; sources "Undefined,Undefined"; NMorMRNA "null"; degree "4"; dimension "2_2";
chrA01	Undefined	as_event	2032304	2034997	.	-	.	transcript_id "TCONS_00001600/TCONS_00001601,TCONS_00001599"; gene_id "chrA01:2027465-2034997C"; flanks "2034997[,2032304^"; structure "1^3-,2^4-"; splice_chain "2034829^2034652-,2034807^2034630-"; sources "Undefined,Undefined"; NMorMRNA "null"; degree "4"; dimension "2_2";
chrA01	Undefined	as_event	2027948	2028198	.	-	.	transcript_id "TCONS_00001600,TCONS_00001599"; gene_id "chrA01:2027465-2034997C"; flanks "2028198^,2027948]"; structure "1-,2-"; splice_chain "2028109-,2028106-"; sources "Undefined,Undefined"; NMorMRNA "null"; degree "4"; dimension "2_2";
chrA01	Undefined	as_event	2068144	2068629	.	-	.	transcript_id "TCONS_00001603,TCONS_00001604"; gene_id "chrA01:2064607-2068629C"; flanks "2068629[,2068144-"; structure "1^,2^"; splice_chain "2068273^,2068259^"; sources "Undefined,Undefined"; NMorMRNA "null"; degree "4"; dimension "2_2";
chrA01	Undefined	as_event	2069550	2069820	.	-	.	transcript_id "TCONS_00001606,TCONS_00001605/TCONS_00001607"; gene_id "chrA01:2069083-2070337C"; flanks "2069820-,2069550^"; structure "0,1^2-"; splice_chain ",2069767^2069612-"; sources "Undefined,Undefined"; NMorMRNA "null"; degree "4"; dimension "2_2";
chrA01	Undefined	as_event	2078666	2078863	.	-	.	transcript_id "TCONS_00001610,TCONS_00001611"; gene_id "chrA01:2077449-2081110C"; flanks "2078863^,2078666^"; structure "1-,2-"; splice_chain "2078777-,2078775-"; sources "Undefined,Undefined"; NMorMRNA "null"; degree "4"; dimension "2_2";
chrA01	Undefined	as_event	2133453	2134598	.	-	.	transcript_id "TCONS_00001617/TCONS_00001618,TCONS_00001619"; gene_id "chrA01:2132550-2135842C"; flanks "2134598-,2133453-"; structure "1^,2^"; splice_chain "2133957^,2133778^"; sources "Undefined,Undefined"; NMorMRNA "null"; degree "4"; dimension "2_2";
chrA01	Undefined	as_event	2132969	2133453	.	-	.	transcript_id "TCONS_00001617,TCONS_00001618"; gene_id "chrA01:2132550-2135842C"; flanks "2133453-,2132969^"; structure "0,1^2-3^4-"; splice_chain ",2133354^2133264-2133148^2133042-"; sources "Undefined,Undefined"; NMorMRNA "null"; degree "4"; dimension "2_2";
chrA01	Undefined	as_event	2132550	2133042	.	-	.	transcript_id "TCONS_00001619,TCONS_00001618"; gene_id "chrA01:2132550-2135842C"; flanks "2133042-,2132550]"; structure "0,1^2-"; splice_chain ",2132969^2132857-"; sources "Undefined,Undefined"; NMorMRNA "null"; degree "4"; dimension "2_2";
chrA01	Undefined	as_event	2132550	2133453	.	-	.	transcript_id "TCONS_00001619,TCONS_00001618,TCONS_00001617"; gene_id "chrA01:2132550-2135842C"; flanks "2133453-,2132550]"; structure "1^2-3^4-,1^2-3^4-5^6-,5^6-"; splice_chain "2133354^2133264-2133148^2133042-,2133354^2133264-2133148^2133042-2132969^2132857-,2132969^2132857-"; sources "Undefined,Undefined,Undefined"; NMorMRNA "null"; degree "9"; dimension "3_3";
chrA01	Undefined	as_event	2252413	2252556	.	-	.	transcript_id "TCONS_00001635,TCONS_00001636"; gene_id "chrA01:2250681-2252978C"; flanks "2252556^,2252413^"; structure "1-,2-"; splice_chain "2252482-,2252480-"; sources "Undefined,Undefined"; NMorMRNA "null"; degree "4"; dimension "2_2";
chrA01	Undefined	as_event	2251525	2252030	.	-	.	transcript_id "TCONS_00001635,TCONS_00001636"; gene_id "chrA01:2250681-2252978C"; flanks "2252030-,2251525^"; structure "0,1^2-"; splice_chain ",2251811^2251738-"; sources "Undefined,Undefined"; NMorMRNA "null"; degree "4"; dimension "2_2";
chrA01	Undefined	as_event	2256650	2256946	.	-	.	transcript_id "TCONS_00001637,TCONS_00001638"; gene_id "chrA01:2253211-2257883C"; flanks "2256946^,2256650^"; structure "1-,2-"; splice_chain "2256754-,2256753-"; sources "Undefined,Undefined"; NMorMRNA "null"; degree "4"; dimension "2_2";
chrA01	Undefined	as_event	2256136	2256549	.	-	.	transcript_id "TCONS_00001638,TCONS_00001637"; gene_id "chrA01:2253211-2257883C"; flanks "2256549-,2256136-"; structure "1^,2^"; splice_chain "2256454^,2256453^"; sources "Undefined,Undefined"; NMorMRNA "null"; degree "4"; dimension "2_2";
chrA01	Undefined	as_event	2254928	2255158	.	-	.	transcript_id "TCONS_00001637,TCONS_00001638"; gene_id "chrA01:2253211-2257883C"; flanks "2255158-,2254928^"; structure "0,1^2-"; splice_chain ",2255067^2254983-"; sources "Undefined,Undefined"; NMorMRNA "null"; degree "4"; dimension "2_2";
chrA01	Undefined	as_event	2288813	2289162	.	-	.	transcript_id "TCONS_00001645,TCONS_00001644/TCONS_00001646"; gene_id "chrA01:2286289-2294248C"; flanks "2289162-,2288813^"; structure "0,1^2-"; splice_chain ",2289081^2288989-"; sources "Undefined,Undefined"; NMorMRNA "null"; degree "4"; dimension "2_2";
chrA01	Undefined	as_event	2288362	2288693	.	-	.	transcript_id "TCONS_00001644/TCONS_00001645,TCONS_00001646"; gene_id "chrA01:2286289-2294248C"; flanks "2288693-,2288362^"; structure "0,1^2-"; splice_chain ",2288531^2288454-"; sources "Undefined,Undefined"; NMorMRNA "null"; degree "4"; dimension "2_2";
chrA01	Undefined	as_event	2441261	2441633	.	-	.	transcript_id "TCONS_00001657,TCONS_00001656"; gene_id "chrA01:2441031-2443947C"; flanks "2441633-,2441261^"; structure "0,1^2-"; splice_chain ",2441513^2441430-"; sources "Undefined,Undefined"; NMorMRNA "null"; degree "4"; dimension "2_2";
chrA01	Undefined	as_event	2517094	2517387	.	-	.	transcript_id "TCONS_00001664,TCONS_00001665"; gene_id "chrA01:2510817-2517440C"; flanks "2517387^,2517094^"; structure "1-,2-"; splice_chain "2517201-,2517198-"; sources "Undefined,Undefined"; NMorMRNA "null"; degree "4"; dimension "2_2";
chrA01	Undefined	as_event	2522454	2523208	.	-	.	transcript_id "TCONS_00001667,TCONS_00001666"; gene_id "chrA01:2522454-2523208C"; flanks "2523208[,2522454]"; structure "0,1^2-3^4-"; splice_chain ",2523047^2522761-2522563^2522472-"; sources "Undefined,Undefined"; NMorMRNA "null"; degree "4"; dimension "2_2";
chrA01	Undefined	as_event	2595020	2595266	.	-	.	transcript_id "TCONS_00001670,TCONS_00001669"; gene_id "chrA01:2593283-2596862C"; flanks "2595266-,2595020^"; structure "0,1^2-"; splice_chain ",2595207^2595129-"; sources "Undefined,Undefined"; NMorMRNA "null"; degree "4"; dimension "2_2";
chrA01	Undefined	as_event	2708611	2708867	.	-	.	transcript_id "TCONS_00001681,TCONS_00001682"; gene_id "chrA01:2707282-2710148C"; flanks "2708867-,2708611^"; structure "1^3-,2^4-"; splice_chain "2708774^2708703-,2708773^2708702-"; sources "Undefined,Undefined"; NMorMRNA "null"; degree "4"; dimension "2_2";
chrA01	Undefined	as_event	2707650	2707806	.	-	.	transcript_id "TCONS_00001680,TCONS_00001681/TCONS_00001682"; gene_id "chrA01:2707282-2710148C"; flanks "2707806^,2707650^"; structure "1-,2-"; splice_chain "2707709-,2707707-"; sources "Undefined,Undefined"; NMorMRNA "null"; degree "4"; dimension "2_2";
chrA01	Undefined	as_event	2760839	2761423	.	-	.	transcript_id "TCONS_00001691,TCONS_00001690"; gene_id "chrA01:2760839-2763037C"; flanks "2761423-,2760839]"; structure "0,1^2-"; splice_chain ",2761343^2761255-"; sources "Undefined,Undefined"; NMorMRNA "null"; degree "4"; dimension "2_2";
chrA01	Undefined	as_event	2777792	2777954	.	-	.	transcript_id "TCONS_00001693,TCONS_00001692"; gene_id "chrA01:2774210-2781754C"; flanks "2777954-,2777792-"; structure "1^,2^"; splice_chain "2777868^,2777867^"; sources "Undefined,Undefined"; NMorMRNA "null"; degree "4"; dimension "2_2";
chrA01	Undefined	as_event	2820979	2822311	.	-	.	transcript_id "TCONS_00001697,TCONS_00001698"; gene_id "chrA01:2820372-2823898C"; flanks "2822311-,2820979^"; structure "0,1^2-"; splice_chain ",2821248^2821079-"; sources "Undefined,Undefined"; NMorMRNA "null"; degree "4"; dimension "2_2";
chrA01	Undefined	as_event	2820773	2820979	.	-	.	transcript_id "TCONS_00001697,TCONS_00001698"; gene_id "chrA01:2820372-2823898C"; flanks "2820979^,2820773^"; structure "1-,2-"; splice_chain "2820914-,2820841-"; sources "Undefined,Undefined"; NMorMRNA "null"; degree "4"; dimension "2_2";
chrA01	Undefined	as_event	2831680	2832185	.	-	.	transcript_id "TCONS_00001699,TCONS_00001701"; gene_id "chrA01:2829776-2832185C"; flanks "2832185[,2831680^"; structure "1^3-,2^4-"; splice_chain "2831963^2831794-,2831924^2831755-"; sources "Undefined,Undefined"; NMorMRNA "null"; degree "4"; dimension "2_2";
chrA01	Undefined	as_event	2831547	2831755	.	-	.	transcript_id "TCONS_00001700,TCONS_00001701"; gene_id "chrA01:2829776-2832185C"; flanks "2831755-,2831547^"; structure "1^3-,2^4-"; splice_chain "2831681^2831606-,2831680^2831605-"; sources "Undefined,Undefined"; NMorMRNA "null"; degree "4"; dimension "2_2";
chrA01	Undefined	as_event	2831547	2832185	.	-	.	transcript_id "TCONS_00001699,TCONS_00001700,TCONS_00001701"; gene_id "chrA01:2829776-2832185C"; flanks "2832185[,2831547^"; structure "1^3-6^8-,2^4-5^7-,2^4-6^8-"; splice_chain "2831963^2831794-2831680^2831605-,2831924^2831755-2831681^2831606-,2831924^2831755-2831680^2831605-"; sources "Undefined,Undefined,Undefined"; NMorMRNA "null"; degree "9"; dimension "3_3";
chrA01	Undefined	as_event	2835691	2837552	.	-	.	transcript_id "TCONS_00001705,TCONS_00001703/TCONS_00001704"; gene_id "chrA01:2834407-2837552C"; flanks "2837552[,2835691^"; structure "1^3-,2^4-"; splice_chain "2835944^2835858-,2835942^2835856-"; sources "Undefined,Undefined"; NMorMRNA "null"; degree "4"; dimension "2_2";
chrA01	Undefined	as_event	2834407	2835401	.	-	.	transcript_id "TCONS_00001704,TCONS_00001703/TCONS_00001705"; gene_id "chrA01:2834407-2837552C"; flanks "2835401-,2834407]"; structure "1^2-,3^4-5^6-7^8-"; splice_chain "2835289^2835203-,2834962^2834887-2834808^2834727-2834678^2834595-"; sources "Undefined,Undefined"; NMorMRNA "null"; degree "4"; dimension "2_2";
chrA01	Undefined	as_event	2893435	2893948	.	-	.	transcript_id "TCONS_00001708,TCONS_00001709/TCONS_00001710"; gene_id "chrA01:2891735-2894169C"; flanks "2893948-,2893435^"; structure "0,1^2-"; splice_chain ",2893824^2893696-"; sources "Undefined,Undefined"; NMorMRNA "null"; degree "4"; dimension "2_2";
chrA01	Undefined	as_event	2892331	2892772	.	-	.	transcript_id "TCONS_00001709,TCONS_00001708"; gene_id "chrA01:2891735-2894169C"; flanks "2892772-,2892331^"; structure "1^3-,2^4-"; splice_chain "2892670^2892544-,2892669^2892541-"; sources "Undefined,Undefined"; NMorMRNA "null"; degree "4"; dimension "2_2";
chrA01	Undefined	as_event	2892331	2892927	.	-	.	transcript_id "TCONS_00001710,TCONS_00001709,TCONS_00001708"; gene_id "chrA01:2891735-2894169C"; flanks "2892927-,2892331^"; structure "0,1^2-3^5-,1^2-4^6-"; splice_chain ",2892845^2892772-2892670^2892544-,2892845^2892772-2892669^2892541-"; sources "Undefined,Undefined,Undefined"; NMorMRNA "null"; degree "9"; dimension "3_3";
chrA01	Undefined	as_event	2981773	2981993	.	-	.	transcript_id "TCONS_00001718,TCONS_00001719"; gene_id "chrA01:2979337-2982422C"; flanks "2981993^,2981773^"; structure "1-,2-"; splice_chain "2981921-,2981919-"; sources "Undefined,Undefined"; NMorMRNA "null"; degree "4"; dimension "2_2";
chrA01	Undefined	as_event	3103515	3104296	.	-	.	transcript_id "TCONS_00001728,TCONS_00001729"; gene_id "chrA01:3103515-3105924C"; flanks "3104296-,3103515]"; structure "0,1^2-"; splice_chain ",3103610^3103523-"; sources "Undefined,Undefined"; NMorMRNA "null"; degree "4"; dimension "2_2";
chrA01	Undefined	as_event	3151874	3152225	.	-	.	transcript_id "TCONS_00001731,TCONS_00001730/TCONS_00001732"; gene_id "chrA01:3148914-3152917C"; flanks "3152225-,3151874^"; structure "1^3-5^7-,2^4-6^8-"; splice_chain "3152167^3152091-3152015^3151932-,3152166^3152090-3152014^3151931-"; sources "Undefined,Undefined"; NMorMRNA "null"; degree "4"; dimension "2_2";
chrA01	Undefined	as_event	3150666	3151051	.	-	.	transcript_id "TCONS_00001730/TCONS_00001731,TCONS_00001732"; gene_id "chrA01:3148914-3152917C"; flanks "3151051-,3150666^"; structure "0,1^2-"; splice_chain ",3150959^3150888-"; sources "Undefined,Undefined"; NMorMRNA "null"; degree "4"; dimension "2_2";
chrA01	Undefined	as_event	3215488	3216246	.	-	.	transcript_id "TCONS_00001733/TCONS_00001735,TCONS_00001734"; gene_id "chrA01:3210282-3216495C"; flanks "3216246^,3215488^"; structure "1-,2-"; splice_chain "3215600-,3215583-"; sources "Undefined,Undefined"; NMorMRNA "null"; degree "4"; dimension "2_2";
chrA01	Undefined	as_event	3214349	3214737	.	-	.	transcript_id "TCONS_00001733/TCONS_00001734,TCONS_00001735"; gene_id "chrA01:3210282-3216495C"; flanks "3214737-,3214349^"; structure "0,1^2-"; splice_chain ",3214560^3214481-"; sources "Undefined,Undefined"; NMorMRNA "null"; degree "4"; dimension "2_2";
chrA01	Undefined	as_event	3212041	3212290	.	-	.	transcript_id "TCONS_00001734,TCONS_00001733"; gene_id "chrA01:3210282-3216495C"; flanks "3212290^,3212041^"; structure "1-,2-"; splice_chain "3212183-,3212181-"; sources "Undefined,Undefined"; NMorMRNA "null"; degree "4"; dimension "2_2";
chrA01	Undefined	as_event	3270410	3271364	.	-	.	transcript_id "TCONS_00001741,TCONS_00001742"; gene_id "chrA01:3267134-3271364C"; flanks "3271364[,3270410^"; structure "1^3-,2^4-"; splice_chain "3271268^3270636-,3271259^3270627-"; sources "Undefined,Undefined"; NMorMRNA "null"; degree "4"; dimension "2_2";
chrA01	Undefined	as_event	3445018	3445238	.	-	.	transcript_id "TCONS_00001749,TCONS_00001748"; gene_id "chrA01:3444306-3445402C"; flanks "3445238^,3445018^"; structure "1-,2-"; splice_chain "3445142-,3445137-"; sources "Undefined,Undefined"; NMorMRNA "null"; degree "4"; dimension "2_2";
chrA01	Undefined	as_event	3453101	3453240	.	-	.	transcript_id "TCONS_00001751,TCONS_00001750/TCONS_00001752"; gene_id "chrA01:3447230-3453442C"; flanks "3453240^,3453101^"; structure "1-,2-"; splice_chain "3453152-,3453150-"; sources "Undefined,Undefined"; NMorMRNA "null"; degree "4"; dimension "2_2";
chrA01	Undefined	as_event	3452952	3453101	.	-	.	transcript_id "TCONS_00001752,TCONS_00001750/TCONS_00001751"; gene_id "chrA01:3447230-3453442C"; flanks "3453101^,3452952^"; structure "1-,2-"; splice_chain "3453014-,3453012-"; sources "Undefined,Undefined"; NMorMRNA "null"; degree "4"; dimension "2_2";
chrA01	Undefined	as_event	3448586	3448864	.	-	.	transcript_id "TCONS_00001750,TCONS_00001751"; gene_id "chrA01:3447230-3453442C"; flanks "3448864-,3448586^"; structure "0,1^2-"; splice_chain ",3448801^3448728-"; sources "Undefined,Undefined"; NMorMRNA "null"; degree "4"; dimension "2_2";
chrA01	Undefined	as_event	3550782	3551256	.	-	.	transcript_id "TCONS_00001760,TCONS_00001759"; gene_id "chrA01:3545306-3551759C"; flanks "3551256^,3550782^"; structure "1-,2-"; splice_chain "3550962-,3550937-"; sources "Undefined,Undefined"; NMorMRNA "null"; degree "4"; dimension "2_2";
chrA01	Undefined	as_event	3548079	3549166	.	-	.	transcript_id "TCONS_00001759,TCONS_00001760"; gene_id "chrA01:3545306-3551759C"; flanks "3549166-,3548079^"; structure "0,1^2-"; splice_chain ",3548864^3548213-"; sources "Undefined,Undefined"; NMorMRNA "null"; degree "4"; dimension "2_2";
chrA01	Undefined	as_event	3545306	3549166	.	-	.	transcript_id "TCONS_00001758,TCONS_00001759"; gene_id "chrA01:3545306-3551759C"; flanks "3549166-,3545306]"; structure "0,1^2-3^4-"; splice_chain ",3548079^3546742-3546520^3545658-"; sources "Undefined,Undefined"; NMorMRNA "null"; degree "4"; dimension "2_2";
chrA01	Undefined	as_event	3751091	3751348	.	-	.	transcript_id "TCONS_00001778,TCONS_00001777"; gene_id "chrA01:3750497-3751955C"; flanks "3751348-,3751091^"; structure "0,1^2-"; splice_chain ",3751239^3751154-"; sources "Undefined,Undefined"; NMorMRNA "null"; degree "4"; dimension "2_2";
chrA01	Undefined	as_event	3757420	3757573	.	-	.	transcript_id "TCONS_00001781,TCONS_00001780"; gene_id "chrA01:3752795-3758689C"; flanks "3757573-,3757420-"; structure "1^,2^"; splice_chain "3757507^,3757506^"; sources "Undefined,Undefined"; NMorMRNA "null"; degree "4"; dimension "2_2";
chrA01	Undefined	as_event	3814363	3814497	.	-	.	transcript_id "TCONS_00001786,TCONS_00001785/TCONS_00001787"; gene_id "chrA01:3813747-3815138C"; flanks "3814497^,3814363^"; structure "1-,2-"; splice_chain "3814413-,3814411-"; sources "Undefined,Undefined"; NMorMRNA "null"; degree "4"; dimension "2_2";
chrA01	Undefined	as_event	3814007	3814294	.	-	.	transcript_id "TCONS_00001787,TCONS_00001785/TCONS_00001786"; gene_id "chrA01:3813747-3815138C"; flanks "3814294-,3814007^"; structure "0,1^2-"; splice_chain ",3814158^3814066-"; sources "Undefined,Undefined"; NMorMRNA "null"; degree "4"; dimension "2_2";
chrA01	Undefined	as_event	3822916	3823588	.	-	.	transcript_id "TCONS_00001791,TCONS_00001792"; gene_id "chrA01:3822370-3825015C"; flanks "3823588^,3822916^"; structure "1-,2-"; splice_chain "3823413-,3823245-"; sources "Undefined,Undefined"; NMorMRNA "null"; degree "4"; dimension "2_2";
chrA01	Undefined	as_event	3908504	3908680	.	-	.	transcript_id "TCONS_00001799,TCONS_00001798"; gene_id "chrA01:3906035-3908806C"; flanks "3908680^,3908504^"; structure "1-,2-"; splice_chain "3908578-,3908576-"; sources "Undefined,Undefined"; NMorMRNA "null"; degree "4"; dimension "2_2";
chrA01	Undefined	as_event	3907262	3907632	.	-	.	transcript_id "TCONS_00001799,TCONS_00001798"; gene_id "chrA01:3906035-3908806C"; flanks "3907632^,3907262^"; structure "1-,2-"; splice_chain "3907377-,3907372-"; sources "Undefined,Undefined"; NMorMRNA "null"; degree "4"; dimension "2_2";
chrA01	Undefined	as_event	3936097	3936908	.	-	.	transcript_id "TCONS_00001802,TCONS_00001801"; gene_id "chrA01:3936032-3936916C"; flanks "3936908[,3936097]"; structure "1^3-,2^4-"; splice_chain "3936853^3936579-,3936850^3936576-"; sources "Undefined,Undefined"; NMorMRNA "null"; degree "4"; dimension "2_2";
chrA01	Undefined	as_event	3967906	3968060	.	-	.	transcript_id "TCONS_00001807,TCONS_00001806/TCONS_00001808"; gene_id "chrA01:3966149-3969432C"; flanks "3968060^,3967906^"; structure "1-,2-"; splice_chain "3967977-,3967976-"; sources "Undefined,Undefined"; NMorMRNA "null"; degree "4"; dimension "2_2";
chrA01	Undefined	as_event	3967777	3967906	.	-	.	transcript_id "TCONS_00001806,TCONS_00001807/TCONS_00001808"; gene_id "chrA01:3966149-3969432C"; flanks "3967906^,3967777^"; structure "1-,2-"; splice_chain "3967843-,3967838-"; sources "Undefined,Undefined"; NMorMRNA "null"; degree "4"; dimension "2_2";
chrA01	Undefined	as_event	3967168	3967377	.	-	.	transcript_id "TCONS_00001806/TCONS_00001807,TCONS_00001808"; gene_id "chrA01:3966149-3969432C"; flanks "3967377-,3967168-"; structure "1^,2^"; splice_chain "3967251^,3967249^"; sources "Undefined,Undefined"; NMorMRNA "null"; degree "4"; dimension "2_2";
chrA01	Undefined	as_event	4039479	4039651	.	-	.	transcript_id "TCONS_00001814,TCONS_00001815"; gene_id "chrA01:4038397-4040488C"; flanks "4039651^,4039479^"; structure "1-,2-"; splice_chain "4039555-,4039553-"; sources "Undefined,Undefined"; NMorMRNA "null"; degree "4"; dimension "2_2";
chrA01	Undefined	as_event	4045383	4045857	.	-	.	transcript_id "TCONS_00001817,TCONS_00001816"; gene_id "chrA01:4045243-4047856C"; flanks "4045857^,4045383^"; structure "1-,2-3^4-"; splice_chain "4045766-,4045764-4045572^4045491-"; sources "Undefined,Undefined"; NMorMRNA "null"; degree "4"; dimension "2_2";
chrA01	Undefined	as_event	4059165	4059312	.	-	.	transcript_id "TCONS_00001818,TCONS_00001819"; gene_id "chrA01:4056128-4065265C"; flanks "4059312^,4059165^"; structure "1-,2-"; splice_chain "4059213-,4059212-"; sources "Undefined,Undefined"; NMorMRNA "null"; degree "4"; dimension "2_2";
chrA01	Undefined	as_event	4257465	4258247	.	-	.	transcript_id "TCONS_00001831,TCONS_00001829"; gene_id "chrA01:4256604-4258247C"; flanks "4258247[,4257465-"; structure "1^,2^"; splice_chain "4257570^,4257546^"; sources "Undefined,Undefined"; NMorMRNA "null"; degree "4"; dimension "2_2";
chrA01	Undefined	as_event	4257410	4258247	.	-	.	transcript_id "TCONS_00001830,TCONS_00001831,TCONS_00001829"; gene_id "chrA01:4256604-4258247C"; flanks "4258247[,4257410^"; structure "0,1^3-,2^3-"; splice_chain ",4257570^4257465-,4257546^4257465-"; sources "Undefined,Undefined,Undefined"; NMorMRNA "null"; degree "9"; dimension "3_3";
chrA01	Undefined	as_event	4256958	4257330	.	-	.	transcript_id "TCONS_00001830,TCONS_00001829"; gene_id "chrA01:4256604-4258247C"; flanks "4257330-,4256958^"; structure "0,1^2-"; splice_chain ",4257199^4257119-"; sources "Undefined,Undefined"; NMorMRNA "null"; degree "4"; dimension "2_2";
chrA01	Undefined	as_event	4256604	4257119	.	-	.	transcript_id "TCONS_00001831,TCONS_00001829"; gene_id "chrA01:4256604-4258247C"; flanks "4257119-,4256604]"; structure "1^3-,2^4-"; splice_chain "4256960^4256889-,4256958^4256887-"; sources "Undefined,Undefined"; NMorMRNA "null"; degree "4"; dimension "2_2";
chrA01	Undefined	as_event	4256604	4257330	.	-	.	transcript_id "TCONS_00001831,TCONS_00001829,TCONS_00001830"; gene_id "chrA01:4256604-4258247C"; flanks "4257330-,4256604]"; structure "1^2-3^5-,1^2-4^6-,4^6-"; splice_chain "4257199^4257119-4256960^4256889-,4257199^4257119-4256958^4256887-,4256958^4256887-"; sources "Undefined,Undefined,Undefined"; NMorMRNA "null"; degree "9"; dimension "3_3";
chrA01	Undefined	as_event	4277870	4278473	.	-	.	transcript_id "TCONS_00001833,TCONS_00001832"; gene_id "chrA01:4277066-4279671C"; flanks "4278473-,4277870^"; structure "0,1^2-3^4-"; splice_chain ",4278338^4278272-4278033^4277955-"; sources "Undefined,Undefined"; NMorMRNA "null"; degree "4"; dimension "2_2";
chrA01	Undefined	as_event	4277100	4277287	.	-	.	transcript_id "TCONS_00001832,TCONS_00001833"; gene_id "chrA01:4277066-4279671C"; flanks "4277287-,4277100-"; structure "1^,2^"; splice_chain "4277174^,4277172^"; sources "Undefined,Undefined"; NMorMRNA "null"; degree "4"; dimension "2_2";
chrA01	Undefined	as_event	4332884	4333097	.	-	.	transcript_id "TCONS_00001836,TCONS_00001837"; gene_id "chrA01:4332509-4333805C"; flanks "4333097^,4332884^"; structure "1-,2-"; splice_chain "4333009-,4332985-"; sources "Undefined,Undefined"; NMorMRNA "null"; degree "4"; dimension "2_2";
chrA01	Undefined	as_event	4498406	4499041	.	-	.	transcript_id "TCONS_00001847,TCONS_00001846,TCONS_00001849"; gene_id "chrA01:4497310-4499344C"; flanks "4499041-,4498406^"; structure "1^4-,2^5-,3^6-"; splice_chain "4498904^4498819-,4498893^4498808-,4498889^4498804-"; sources "Undefined,Undefined,Undefined"; NMorMRNA "null"; degree "9"; dimension "3_3";
chrA01	Undefined	as_event	4498406	4499136	.	-	.	transcript_id "TCONS_00001848,TCONS_00001847,TCONS_00001846,TCONS_00001849"; gene_id "chrA01:4497310-4499344C"; flanks "4499136^,4498406^"; structure "1-3^7-,2-4^8-,2-5^9-,2-6^10-"; splice_chain "4499043-4498905^4498820-,4499041-4498904^4498819-,4499041-4498893^4498808-,4499041-4498889^4498804-"; sources "Undefined,Undefined,Undefined,Undefined"; NMorMRNA "null"; degree "16"; dimension "4_4";
chrA01	Undefined	as_event	4608498	4613428	.	-	.	transcript_id "TCONS_00001855,TCONS_00001854"; gene_id "chrA01:4608498-4613428C"; flanks "4613428[,4608498]"; structure "1^3-,2^4-"; splice_chain "4608696^4608597-,4608686^4608587-"; sources "Undefined,Undefined"; NMorMRNA "null"; degree "4"; dimension "2_2";
chrA01	Undefined	as_event	4817418	4818404	.	-	.	transcript_id "TCONS_00001864,TCONS_00001865"; gene_id "chrA01:4817418-4819539C"; flanks "4818404^,4817418]"; structure "1-,2-"; splice_chain "4817984-,4817970-"; sources "Undefined,Undefined"; NMorMRNA "null"; degree "4"; dimension "2_2";
chrA01	Undefined	as_event	4836925	4837145	.	-	.	transcript_id "TCONS_00001868,TCONS_00001869"; gene_id "chrA01:4834644-4840635C"; flanks "4837145-,4836925^"; structure "0,1^2-"; splice_chain ",4837081^4836996-"; sources "Undefined,Undefined"; NMorMRNA "null"; degree "4"; dimension "2_2";
chrA01	Undefined	as_event	4836236	4836587	.	-	.	transcript_id "TCONS_00001868,TCONS_00001869"; gene_id "chrA01:4834644-4840635C"; flanks "4836587-,4836236^"; structure "0,1^2-"; splice_chain ",4836361^4836275-"; sources "Undefined,Undefined"; NMorMRNA "null"; degree "4"; dimension "2_2";
chrA01	Undefined	as_event	4891522	4891881	.	-	.	transcript_id "TCONS_00001875,TCONS_00001876"; gene_id "chrA01:4890645-4893213C"; flanks "4891881^,4891522^"; structure "1-,2-"; splice_chain "4891808-,4891807-"; sources "Undefined,Undefined"; NMorMRNA "null"; degree "4"; dimension "2_2";
chrA01	Undefined	as_event	4960039	4960347	.	-	.	transcript_id "TCONS_00001877,TCONS_00001878"; gene_id "chrA01:4959895-4960809C"; flanks "4960347-,4960039^"; structure "0,1^2-"; splice_chain ",4960238^4960153-"; sources "Undefined,Undefined"; NMorMRNA "null"; degree "4"; dimension "2_2";
chrA01	Undefined	as_event	4963720	4963799	.	-	.	transcript_id "TCONS_00001879/TCONS_00001880/TCONS_00001881,TCONS_00001882"; gene_id "chrA01:4961732-4966691C"; flanks "4963799-,4963720^"; structure "0,1^2-"; splice_chain ",4963779^4963731-"; sources "Undefined,Undefined"; NMorMRNA "null"; degree "4"; dimension "2_2";
chrA01	Undefined	as_event	4963485	4963720	.	-	.	transcript_id "TCONS_00001880,TCONS_00001881"; gene_id "chrA01:4961732-4966691C"; flanks "4963720^,4963485^"; structure "1-,2-"; splice_chain "4963575-,4963571-"; sources "Undefined,Undefined"; NMorMRNA "null"; degree "4"; dimension "2_2";
chrA01	Undefined	as_event	4963251	4963571	.	-	.	transcript_id "TCONS_00001879/TCONS_00001882,TCONS_00001881"; gene_id "chrA01:4961732-4966691C"; flanks "4963571-,4963251^"; structure "1^3-,2^4-"; splice_chain "4963486^4963376-,4963485^4963375-"; sources "Undefined,Undefined"; NMorMRNA "null"; degree "4"; dimension "2_2";
chrA01	Undefined	as_event	4963251	4963720	.	-	.	transcript_id "TCONS_00001880,TCONS_00001879/TCONS_00001882,TCONS_00001881"; gene_id "chrA01:4961732-4966691C"; flanks "4963720^,4963251^"; structure "1-4^6-,2-3^5-,2-4^6-"; splice_chain "4963575-4963485^4963375-,4963571-4963486^4963376-,4963571-4963485^4963375-"; sources "Undefined,Undefined,Undefined"; NMorMRNA "null"; degree "9"; dimension "3_3";
chrA01	Undefined	as_event	5051799	5052125	.	-	.	transcript_id "TCONS_00001888,TCONS_00001889"; gene_id "chrA01:5050906-5052353C"; flanks "5052125-,5051799^"; structure "1^3-,2^4-"; splice_chain "5052050^5051968-,5052048^5051966-"; sources "Undefined,Undefined"; NMorMRNA "null"; degree "4"; dimension "2_2";
chrA01	Undefined	as_event	5050906	5051339	.	-	.	transcript_id "TCONS_00001888,TCONS_00001889"; gene_id "chrA01:5050906-5052353C"; flanks "5051339-,5050906]"; structure "0,1^2-"; splice_chain ",5051246^5051149-"; sources "Undefined,Undefined"; NMorMRNA "null"; degree "4"; dimension "2_2";
chrA01	Undefined	as_event	5054836	5055130	.	-	.	transcript_id "TCONS_00001892,TCONS_00001890/TCONS_00001891"; gene_id "chrA01:5054031-5055868C"; flanks "5055130-,5054836^"; structure "0,1^2-"; splice_chain ",5054989^5054910-"; sources "Undefined,Undefined"; NMorMRNA "null"; degree "4"; dimension "2_2";
chrA01	Undefined	as_event	5054409	5054738	.	-	.	transcript_id "TCONS_00001892,TCONS_00001890"; gene_id "chrA01:5054031-5055868C"; flanks "5054738-,5054409^"; structure "0,1^2-"; splice_chain ",5054541^5054468-"; sources "Undefined,Undefined"; NMorMRNA "null"; degree "4"; dimension "2_2";
chrA01	Undefined	as_event	5054266	5054468	.	-	.	transcript_id "TCONS_00001890,TCONS_00001891"; gene_id "chrA01:5054031-5055868C"; flanks "5054468-,5054266-"; structure "1^,2^"; splice_chain "5054409^,5054408^"; sources "Undefined,Undefined"; NMorMRNA "null"; degree "4"; dimension "2_2";
chrA01	Undefined	as_event	5054266	5054738	.	-	.	transcript_id "TCONS_00001890,TCONS_00001891,TCONS_00001892"; gene_id "chrA01:5054031-5055868C"; flanks "5054738-,5054266-"; structure "1^2-3^,1^2-4^,3^"; splice_chain "5054541^5054468-5054409^,5054541^5054468-5054408^,5054409^"; sources "Undefined,Undefined,Undefined"; NMorMRNA "null"; degree "9"; dimension "3_3";
chrA01	Undefined	as_event	5164791	5165008	.	-	.	transcript_id "TCONS_00001901,TCONS_00001902"; gene_id "chrA01:5164154-5165798C"; flanks "5165008-,5164791^"; structure "0,1^2-"; splice_chain ",5164950^5164847-"; sources "Undefined,Undefined"; NMorMRNA "null"; degree "4"; dimension "2_2";
chrA01	Undefined	as_event	5194246	5194820	.	-	.	transcript_id "TCONS_00001909,TCONS_00001910"; gene_id "chrA01:5190288-5194927C"; flanks "5194820^,5194246^"; structure "1-,2-"; splice_chain "5194694-,5194690-"; sources "Undefined,Undefined"; NMorMRNA "null"; degree "4"; dimension "2_2";
chrA01	Undefined	as_event	5191326	5193417	.	-	.	transcript_id "TCONS_00001909,TCONS_00001910"; gene_id "chrA01:5190288-5194927C"; flanks "5193417-,5191326^"; structure "1^3-,2^4-"; splice_chain "5193216^5193138-,5193214^5193136-"; sources "Undefined,Undefined"; NMorMRNA "null"; degree "4"; dimension "2_2";
chrA01	Undefined	as_event	5394663	5394761	.	-	.	transcript_id "TCONS_00001922,TCONS_00001923"; gene_id "chrA01:5392677-5394803C"; flanks "5394761^,5394663^"; structure "1-,2-"; splice_chain "5394715-,5394711-"; sources "Undefined,Undefined"; NMorMRNA "null"; degree "4"; dimension "2_2";
chrA01	Undefined	as_event	5393930	5394663	.	-	.	transcript_id "TCONS_00001924,TCONS_00001922,TCONS_00001923"; gene_id "chrA01:5392677-5394803C"; flanks "5394663^,5393930^"; structure "1-,2-,3-"; splice_chain "5394008-,5394007-,5394003-"; sources "Undefined,Undefined,Undefined"; NMorMRNA "null"; degree "9"; dimension "3_3";
chrA01	Undefined	as_event	5404571	5404952	.	-	.	transcript_id "TCONS_00001926,TCONS_00001927"; gene_id "chrA01:5401909-5407921C"; flanks "5404952-,5404571^"; structure "1^3-,2^4-"; splice_chain "5404838^5404692-,5404836^5404690-"; sources "Undefined,Undefined"; NMorMRNA "null"; degree "4"; dimension "2_2";
chrA01	Undefined	as_event	5412450	5412856	.	-	.	transcript_id "TCONS_00001928,TCONS_00001929"; gene_id "chrA01:5411847-5415880C"; flanks "5412856-,5412450^"; structure "0,1^2-"; splice_chain ",5412740^5412569-"; sources "Undefined,Undefined"; NMorMRNA "null"; degree "4"; dimension "2_2";
chrA01	Undefined	as_event	5589285	5589765	.	-	.	transcript_id "TCONS_00001933,TCONS_00001934"; gene_id "chrA01:5588167-5592108C"; flanks "5589765-,5589285^"; structure "0,1^2-"; splice_chain ",5589575^5589495-"; sources "Undefined,Undefined"; NMorMRNA "null"; degree "4"; dimension "2_2";
chrA01	Undefined	as_event	5652454	5652904	.	-	.	transcript_id "TCONS_00001940,TCONS_00001939"; gene_id "chrA01:5652454-5653471C"; flanks "5652904-,5652454]"; structure "0,1^2-"; splice_chain ",5652830^5652753-"; sources "Undefined,Undefined"; NMorMRNA "null"; degree "4"; dimension "2_2";
chrA01	Undefined	as_event	5671933	5672585	.	-	.	transcript_id "TCONS_00001944,TCONS_00001943"; gene_id "chrA01:5671041-5672664C"; flanks "5672585^,5671933^"; structure "1-,2-"; splice_chain "5672220-,5672207-"; sources "Undefined,Undefined"; NMorMRNA "null"; degree "4"; dimension "2_2";
chrA01	Undefined	as_event	5703094	5703632	.	-	.	transcript_id "TCONS_00001948,TCONS_00001949"; gene_id "chrA01:5700289-5704670C"; flanks "5703632^,5703094^"; structure "1-,2-"; splice_chain "5703486-,5703171-"; sources "Undefined,Undefined"; NMorMRNA "null"; degree "4"; dimension "2_2";
chrA01	Undefined	as_event	5701644	5701888	.	-	.	transcript_id "TCONS_00001949,TCONS_00001948"; gene_id "chrA01:5700289-5704670C"; flanks "5701888-,5701644-"; structure "1^,2^"; splice_chain "5701826^,5701825^"; sources "Undefined,Undefined"; NMorMRNA "null"; degree "4"; dimension "2_2";
chrA01	Undefined	as_event	5701203	5701412	.	-	.	transcript_id "TCONS_00001949,TCONS_00001948"; gene_id "chrA01:5700289-5704670C"; flanks "5701412-,5701203-"; structure "1^,2^"; splice_chain "5701331^,5701329^"; sources "Undefined,Undefined"; NMorMRNA "null"; degree "4"; dimension "2_2";
chrA01	Undefined	as_event	5753725	5753932	.	-	.	transcript_id "TCONS_00001952,TCONS_00001953"; gene_id "chrA01:5752173-5758607C"; flanks "5753932-,5753725^"; structure "0,1^2-"; splice_chain ",5753863^5753778-"; sources "Undefined,Undefined"; NMorMRNA "null"; degree "4"; dimension "2_2";
chrA01	Undefined	as_event	5817289	5817517	.	-	.	transcript_id "TCONS_00001956,TCONS_00001955"; gene_id "chrA01:5817021-5818773C"; flanks "5817517-,5817289^"; structure "0,1^2-"; splice_chain ",5817434^5817342-"; sources "Undefined,Undefined"; NMorMRNA "null"; degree "4"; dimension "2_2";
chrA01	Undefined	as_event	5857431	5857691	.	-	.	transcript_id "TCONS_00001962,TCONS_00001961"; gene_id "chrA01:5856775-5858924C"; flanks "5857691^,5857431^"; structure "1-,2-"; splice_chain "5857614-,5857609-"; sources "Undefined,Undefined"; NMorMRNA "null"; degree "4"; dimension "2_2";
chrA01	Undefined	as_event	5863909	5864366	.	-	.	transcript_id "TCONS_00001963,TCONS_00001964"; gene_id "chrA01:5863636-5867164C"; flanks "5864366-,5863909^"; structure "1^3-,2^4-"; splice_chain "5864130^5864029-,5864128^5864027-"; sources "Undefined,Undefined"; NMorMRNA "null"; degree "4"; dimension "2_2";
chrA01	Undefined	as_event	5926291	5927266	.	-	.	transcript_id "TCONS_00001967,TCONS_00001968"; gene_id "chrA01:5926291-5927295C"; flanks "5927266^,5926291]"; structure "1-,2-"; splice_chain "5926737-,5926732-"; sources "Undefined,Undefined"; NMorMRNA "null"; degree "4"; dimension "2_2";
chrA01	Undefined	as_event	6050245	6050593	.	-	.	transcript_id "TCONS_00001976,TCONS_00001977"; gene_id "chrA01:6048875-6050948C"; flanks "6050593-,6050245^"; structure "0,1^2-"; splice_chain ",6050407^6050338-"; sources "Undefined,Undefined"; NMorMRNA "null"; degree "4"; dimension "2_2";
chrA01	Undefined	as_event	6152336	6153392	.	-	.	transcript_id "TCONS_00001989,TCONS_00001990"; gene_id "chrA01:6150292-6153392C"; flanks "6153392[,6152336^"; structure "1^3-,2^4-"; splice_chain "6153207^6152420-,6153192^6152405-"; sources "Undefined,Undefined"; NMorMRNA "null"; degree "4"; dimension "2_2";
chrA01	Undefined	as_event	6647328	6647579	.	-	.	transcript_id "TCONS_00002011/TCONS_00002013,TCONS_00002012"; gene_id "chrA01:6642239-6649071C"; flanks "6647579^,6647328^"; structure "1-,2-"; splice_chain "6647419-,6647416-"; sources "Undefined,Undefined"; NMorMRNA "null"; degree "4"; dimension "2_2";
chrA01	Undefined	as_event	6646103	6646595	.	-	.	transcript_id "TCONS_00002012,TCONS_00002011,TCONS_00002013"; gene_id "chrA01:6642239-6649071C"; flanks "6646595-,6646103^"; structure "1^4-,2^5-,3^6-"; splice_chain "6646460^6646379-,6646426^6646345-,6646414^6646333-"; sources "Undefined,Undefined,Undefined"; NMorMRNA "null"; degree "9"; dimension "3_3";
chrA01	Undefined	as_event	6644966	6645163	.	-	.	transcript_id "TCONS_00002012,TCONS_00002011/TCONS_00002013"; gene_id "chrA01:6642239-6649071C"; flanks "6645163^,6644966^"; structure "1-,2-"; splice_chain "6645035-,6645034-"; sources "Undefined,Undefined"; NMorMRNA "null"; degree "4"; dimension "2_2";
chrA01	Undefined	as_event	6644319	6644681	.	-	.	transcript_id "TCONS_00002011,TCONS_00002013"; gene_id "chrA01:6642239-6649071C"; flanks "6644681-,6644319^"; structure "0,1^2-"; splice_chain ",6644520^6644447-"; sources "Undefined,Undefined"; NMorMRNA "null"; degree "4"; dimension "2_2";
chrA01	Undefined	as_event	6644223	6644447	.	-	.	transcript_id "TCONS_00002013,TCONS_00002012"; gene_id "chrA01:6642239-6649071C"; flanks "6644447-,6644223-"; structure "1^,2^"; splice_chain "6644319^,6644318^"; sources "Undefined,Undefined"; NMorMRNA "null"; degree "4"; dimension "2_2";
chrA01	Undefined	as_event	6644223	6644681	.	-	.	transcript_id "TCONS_00002013,TCONS_00002012,TCONS_00002011"; gene_id "chrA01:6642239-6649071C"; flanks "6644681-,6644223-"; structure "1^2-3^,1^2-4^,3^"; splice_chain "6644520^6644447-6644319^,6644520^6644447-6644318^,6644319^"; sources "Undefined,Undefined,Undefined"; NMorMRNA "null"; degree "9"; dimension "3_3";
chrA01	Undefined	as_event	6737448	6737823	.	-	.	transcript_id "TCONS_00002017,TCONS_00002016"; gene_id "chrA01:6736307-6738908C"; flanks "6737823-,6737448^"; structure "0,1^2-"; splice_chain ",6737680^6737600-"; sources "Undefined,Undefined"; NMorMRNA "null"; degree "4"; dimension "2_2";
chrA01	Undefined	as_event	6736615	6736924	.	-	.	transcript_id "TCONS_00002017,TCONS_00002016"; gene_id "chrA01:6736307-6738908C"; flanks "6736924-,6736615^"; structure "0,1^2-"; splice_chain ",6736797^6736714-"; sources "Undefined,Undefined"; NMorMRNA "null"; degree "4"; dimension "2_2";
chrA01	Undefined	as_event	6741204	6742236	.	-	.	transcript_id "TCONS_00002018,TCONS_00002019"; gene_id "chrA01:6739293-6742236C"; flanks "6742236[,6741204^"; structure "0,1^2-"; splice_chain ",6741413^6741339-"; sources "Undefined,Undefined"; NMorMRNA "null"; degree "4"; dimension "2_2";
chrA01	Undefined	as_event	6938267	6938983	.	-	.	transcript_id "TCONS_00002024,TCONS_00002023"; gene_id "chrA01:6938267-6939432C"; flanks "6938983-,6938267]"; structure "0,1^2-"; splice_chain ",6938608^6938541-"; sources "Undefined,Undefined"; NMorMRNA "null"; degree "4"; dimension "2_2";
chrA01	Undefined	as_event	6966898	6967105	.	-	.	transcript_id "TCONS_00002025,TCONS_00002026"; gene_id "chrA01:6964372-6968027C"; flanks "6967105^,6966898^"; structure "1-,2-"; splice_chain "6967025-,6967024-"; sources "Undefined,Undefined"; NMorMRNA "null"; degree "4"; dimension "2_2";
chrA01	Undefined	as_event	6964593	6965225	.	-	.	transcript_id "TCONS_00002026,TCONS_00002025"; gene_id "chrA01:6964372-6968027C"; flanks "6965225-,6964593^"; structure "0,1^2-"; splice_chain ",6965075^6964997-"; sources "Undefined,Undefined"; NMorMRNA "null"; degree "4"; dimension "2_2";
chrA01	Undefined	as_event	6989236	6989629	.	-	.	transcript_id "TCONS_00002028,TCONS_00002029"; gene_id "chrA01:6988405-6991148C"; flanks "6989629^,6989236^"; structure "1-,2-"; splice_chain "6989372-,6989371-"; sources "Undefined,Undefined"; NMorMRNA "null"; degree "4"; dimension "2_2";
chrA01	Undefined	as_event	6988405	6988976	.	-	.	transcript_id "TCONS_00002029,TCONS_00002028"; gene_id "chrA01:6988405-6991148C"; flanks "6988976^,6988405]"; structure "1-,2-"; splice_chain "6988890-,6988830-"; sources "Undefined,Undefined"; NMorMRNA "null"; degree "4"; dimension "2_2";
chrA01	Undefined	as_event	7063498	7063749	.	-	.	transcript_id "TCONS_00002036,TCONS_00002037"; gene_id "chrA01:7060794-7065078C"; flanks "7063749^,7063498^"; structure "1-,2-"; splice_chain "7063568-,7063567-"; sources "Undefined,Undefined"; NMorMRNA "null"; degree "4"; dimension "2_2";
chrA01	Undefined	as_event	7063148	7063567	.	-	.	transcript_id "TCONS_00002035,TCONS_00002037"; gene_id "chrA01:7060794-7065078C"; flanks "7063567-,7063148^"; structure "0,1^2-"; splice_chain ",7063498^7063339-"; sources "Undefined,Undefined"; NMorMRNA "null"; degree "4"; dimension "2_2";
chrA01	Undefined	as_event	7063148	7063749	.	-	.	transcript_id "TCONS_00002036,TCONS_00002035,TCONS_00002037"; gene_id "chrA01:7060794-7065078C"; flanks "7063749^,7063148^"; structure "1-3^4-,2-,2-3^4-"; splice_chain "7063568-7063498^7063339-,7063567-,7063567-7063498^7063339-"; sources "Undefined,Undefined,Undefined"; NMorMRNA "null"; degree "9"; dimension "3_3";
chrA01	Undefined	as_event	7061924	7062261	.	-	.	transcript_id "TCONS_00002035/TCONS_00002036,TCONS_00002037"; gene_id "chrA01:7060794-7065078C"; flanks "7062261-,7061924^"; structure "0,1^2-"; splice_chain ",7062110^7062020-"; sources "Undefined,Undefined"; NMorMRNA "null"; degree "4"; dimension "2_2";
chrA01	Undefined	as_event	7066919	7067087	.	-	.	transcript_id "TCONS_00002039,TCONS_00002040"; gene_id "chrA01:7065412-7067925C"; flanks "7067087^,7066919^"; structure "1-,2-"; splice_chain "7067008-,7067007-"; sources "Undefined,Undefined"; NMorMRNA "null"; degree "4"; dimension "2_2";
chrA01	Undefined	as_event	7066919	7067157	.	-	.	transcript_id "TCONS_00002041,TCONS_00002040"; gene_id "chrA01:7065412-7067925C"; flanks "7067157-,7066919^"; structure "0,1^2-"; splice_chain ",7067087^7067007-"; sources "Undefined,Undefined"; NMorMRNA "null"; degree "4"; dimension "2_2";
chrA01	Undefined	as_event	7066090	7066528	.	-	.	transcript_id "TCONS_00002041,TCONS_00002040,TCONS_00002039"; gene_id "chrA01:7065412-7067925C"; flanks "7066528-,7066090]"; structure "0,1^3-,2^4-"; splice_chain ",7066259^7066184-,7066258^7066183-"; sources "Undefined,Undefined,Undefined"; NMorMRNA "null"; degree "9"; dimension "3_3";
chrA01	Undefined	as_event	7105269	7105539	.	-	.	transcript_id "TCONS_00002047,TCONS_00002046"; gene_id "chrA01:7104384-7107725C"; flanks "7105539-,7105269^"; structure "0,1^2-"; splice_chain ",7105487^7105407-"; sources "Undefined,Undefined"; NMorMRNA "null"; degree "4"; dimension "2_2";
chrA01	Undefined	as_event	7104384	7104774	.	-	.	transcript_id "TCONS_00002047,TCONS_00002046"; gene_id "chrA01:7104384-7107725C"; flanks "7104774-,7104384]"; structure "0,1^2-"; splice_chain ",7104708^7104620-"; sources "Undefined,Undefined"; NMorMRNA "null"; degree "4"; dimension "2_2";
chrA01	Undefined	as_event	7161976	7163493	.	-	.	transcript_id "TCONS_00002053,TCONS_00002052"; gene_id "chrA01:7161910-7163513C"; flanks "7163493[,7161976]"; structure "1^3-,2^4-"; splice_chain "7163361^7163047-,7163360^7163046-"; sources "Undefined,Undefined"; NMorMRNA "null"; degree "4"; dimension "2_2";
chrA01	Undefined	as_event	7251022	7251460	.	-	.	transcript_id "TCONS_00002065,TCONS_00002066"; gene_id "chrA01:7249760-7251460C"; flanks "7251460[,7251022^"; structure "1^3-,2^4-"; splice_chain "7251336^7251246-,7251324^7251234-"; sources "Undefined,Undefined"; NMorMRNA "null"; degree "4"; dimension "2_2";
chrA01	Undefined	as_event	7344069	7344979	.	-	.	transcript_id "TCONS_00002075,TCONS_00002074"; gene_id "chrA01:7343225-7345411C"; flanks "7344979-,7344069^"; structure "1^3-5^7-,2^4-6^8-"; splice_chain "7344918^7344460-7344427^7344303-,7344916^7344458-7344425^7344301-"; sources "Undefined,Undefined"; NMorMRNA "null"; degree "4"; dimension "2_2";
chrA01	Undefined	as_event	7343467	7343836	.	-	.	transcript_id "TCONS_00002074,TCONS_00002073"; gene_id "chrA01:7343225-7345411C"; flanks "7343836-,7343467^"; structure "0,1^2-"; splice_chain ",7343742^7343661-"; sources "Undefined,Undefined"; NMorMRNA "null"; degree "4"; dimension "2_2";
chrA01	Undefined	as_event	7387008	7387230	.	-	.	transcript_id "TCONS_00002076,TCONS_00002077"; gene_id "chrA01:7382861-7387762C"; flanks "7387230^,7387008^"; structure "1-,2-"; splice_chain "7387127-,7387125-"; sources "Undefined,Undefined"; NMorMRNA "null"; degree "4"; dimension "2_2";
chrA01	Undefined	as_event	7386386	7386655	.	-	.	transcript_id "TCONS_00002076,TCONS_00002077"; gene_id "chrA01:7382861-7387762C"; flanks "7386655-,7386386^"; structure "0,1^2-"; splice_chain ",7386575^7386493-"; sources "Undefined,Undefined"; NMorMRNA "null"; degree "4"; dimension "2_2";
chrA01	Undefined	as_event	7449684	7450119	.	-	.	transcript_id "TCONS_00002079,TCONS_00002080"; gene_id "chrA01:7448696-7451245C"; flanks "7450119-,7449684^"; structure "0,1^2-"; splice_chain ",7450018^7449830-"; sources "Undefined,Undefined"; NMorMRNA "null"; degree "4"; dimension "2_2";
chrA01	Undefined	as_event	7495810	7497656	.	-	.	transcript_id "TCONS_00002082,TCONS_00002081"; gene_id "chrA01:7495810-7497656C"; flanks "7497656[,7495810]"; structure "0,1^2-"; splice_chain ",7497358^7497243-"; sources "Undefined,Undefined"; NMorMRNA "null"; degree "4"; dimension "2_2";
chrA01	Undefined	as_event	7505997	7506181	.	-	.	transcript_id "TCONS_00002084,TCONS_00002083"; gene_id "chrA01:7505983-7509121C"; flanks "7506181-,7505997-"; structure "1^,2^"; splice_chain "7506095^,7506094^"; sources "Undefined,Undefined"; NMorMRNA "null"; degree "4"; dimension "2_2";
chrA01	Undefined	as_event	7812068	7812515	.	-	.	transcript_id "TCONS_00002095,TCONS_00002094"; gene_id "chrA01:7810854-7812515C"; flanks "7812515[,7812068^"; structure "0,1^2-"; splice_chain ",7812185^7812108-"; sources "Undefined,Undefined"; NMorMRNA "null"; degree "4"; dimension "2_2";
chrA01	Undefined	as_event	7810854	7811898	.	-	.	transcript_id "TCONS_00002095,TCONS_00002094"; gene_id "chrA01:7810854-7812515C"; flanks "7811898-,7810854]"; structure "0,1^2-"; splice_chain ",7811829^7811751-"; sources "Undefined,Undefined"; NMorMRNA "null"; degree "4"; dimension "2_2";
chrA01	Undefined	as_event	7840605	7840845	.	-	.	transcript_id "TCONS_00002098,TCONS_00002097"; gene_id "chrA01:7838433-7840898C"; flanks "7840845^,7840605^"; structure "1-,2-"; splice_chain "7840711-,7840710-"; sources "Undefined,Undefined"; NMorMRNA "null"; degree "4"; dimension "2_2";
chrA01	Undefined	as_event	7840229	7840523	.	-	.	transcript_id "TCONS_00002097,TCONS_00002098"; gene_id "chrA01:7838433-7840898C"; flanks "7840523-,7840229^"; structure "0,1^2-"; splice_chain ",7840439^7840347-"; sources "Undefined,Undefined"; NMorMRNA "null"; degree "4"; dimension "2_2";
chrA01	Undefined	as_event	7900845	7901429	.	-	.	transcript_id "TCONS_00002103,TCONS_00002102"; gene_id "chrA01:7900100-7901511C"; flanks "7901429^,7900845^"; structure "1-,2-"; splice_chain "7901044-,7901039-"; sources "Undefined,Undefined"; NMorMRNA "null"; degree "4"; dimension "2_2";
chrA01	Undefined	as_event	8148874	8149379	.	-	.	transcript_id "TCONS_00002120,TCONS_00002121"; gene_id "chrA01:8148460-8149851C"; flanks "8149379-,8148874^"; structure "1^2-,3^4-"; splice_chain "8149231^8149147-,8149061^8148968-"; sources "Undefined,Undefined"; NMorMRNA "null"; degree "4"; dimension "2_2";
chrA01	Undefined	as_event	8148569	8148786	.	-	.	transcript_id "TCONS_00002121,TCONS_00002120"; gene_id "chrA01:8148460-8149851C"; flanks "8148786-,8148569-"; structure "1^,2^"; splice_chain "8148661^,8148659^"; sources "Undefined,Undefined"; NMorMRNA "null"; degree "4"; dimension "2_2";
chrA01	Undefined	as_event	8148460	8149379	.	-	.	transcript_id "TCONS_00002122,TCONS_00002120,TCONS_00002121"; gene_id "chrA01:8148460-8149851C"; flanks "8149379-,8148460]"; structure "0,1^2-5^6-8^9-,3^4-5^6-7^9-"; splice_chain ",8149231^8149147-8148874^8148786-8148659^8148569-,8149061^8148968-8148874^8148786-8148661^8148569-"; sources "Undefined,Undefined,Undefined"; NMorMRNA "null"; degree "9"; dimension "3_3";
chrA01	Undefined	as_event	8179998	8180791	.	-	.	transcript_id "TCONS_00002128,TCONS_00002127"; gene_id "chrA01:8179998-8182450C"; flanks "8180791-,8179998]"; structure "0,1^2-"; splice_chain ",8180543^8180455-"; sources "Undefined,Undefined"; NMorMRNA "null"; degree "4"; dimension "2_2";
chrA01	Undefined	as_event	8225392	8226370	.	-	.	transcript_id "TCONS_00002134,TCONS_00002133/TCONS_00002135"; gene_id "chrA01:8224396-8227032C"; flanks "8226370^,8225392-"; structure "0,1-2^"; splice_chain ",8226107-8226036^"; sources "Undefined,Undefined"; NMorMRNA "null"; degree "4"; dimension "2_2";
chrA01	Undefined	as_event	8225036	8225337	.	-	.	transcript_id "TCONS_00002133,TCONS_00002134/TCONS_00002135"; gene_id "chrA01:8224396-8227032C"; flanks "8225337^,8225036-"; structure "0,1-2^"; splice_chain ",8225250-8225120^"; sources "Undefined,Undefined"; NMorMRNA "null"; degree "4"; dimension "2_2";
chrA01	Undefined	as_event	8242701	8243097	.	-	.	transcript_id "TCONS_00002137,TCONS_00002138"; gene_id "chrA01:8241502-8243097C"; flanks "8243097[,8242701^"; structure "1^3-,2^4-"; splice_chain "8242908^8242812-,8242907^8242811-"; sources "Undefined,Undefined"; NMorMRNA "null"; degree "4"; dimension "2_2";
chrA01	Undefined	as_event	8270065	8270484	.	-	.	transcript_id "TCONS_00002143,TCONS_00002144"; gene_id "chrA01:8266850-8271173C"; flanks "8270484-,8270065^"; structure "1^3-,2^4-"; splice_chain "8270414^8270280-,8270404^8270270-"; sources "Undefined,Undefined"; NMorMRNA "null"; degree "4"; dimension "2_2";
chrA01	Undefined	as_event	8310489	8310790	.	-	.	transcript_id "TCONS_00002146,TCONS_00002147"; gene_id "chrA01:8307755-8311448C"; flanks "8310790-,8310489^"; structure "0,1^2-"; splice_chain ",8310681^8310608-"; sources "Undefined,Undefined"; NMorMRNA "null"; degree "4"; dimension "2_2";
chrA01	Undefined	as_event	8307755	8308218	.	-	.	transcript_id "TCONS_00002147,TCONS_00002146"; gene_id "chrA01:8307755-8311448C"; flanks "8308218-,8307755]"; structure "0,1^2-"; splice_chain ",8308114^8308029-"; sources "Undefined,Undefined"; NMorMRNA "null"; degree "4"; dimension "2_2";
chrA01	Undefined	as_event	8440485	8440769	.	-	.	transcript_id "TCONS_00002156/TCONS_00002157,TCONS_00002155"; gene_id "chrA01:8438776-8441843C"; flanks "8440769-,8440485^"; structure "0,1^2-"; splice_chain ",8440671^8440604-"; sources "Undefined,Undefined"; NMorMRNA "null"; degree "4"; dimension "2_2";
chrA01	Undefined	as_event	8498684	8498890	.	-	.	transcript_id "TCONS_00002163,TCONS_00002164"; gene_id "chrA01:8497829-8499633C"; flanks "8498890^,8498684^"; structure "1-,2-"; splice_chain "8498805-,8498804-"; sources "Undefined,Undefined"; NMorMRNA "null"; degree "4"; dimension "2_2";
chrA01	Undefined	as_event	8498684	8499130	.	-	.	transcript_id "TCONS_00002162,TCONS_00002163,TCONS_00002164"; gene_id "chrA01:8497829-8499633C"; flanks "8499130-,8498684^"; structure "0,1^2-,1^3-"; splice_chain ",8498890^8498805-,8498890^8498804-"; sources "Undefined,Undefined,Undefined"; NMorMRNA "null"; degree "9"; dimension "3_3";
chrA01	Undefined	as_event	8553969	8555739	.	-	.	transcript_id "TCONS_00002165,TCONS_00002166"; gene_id "chrA01:8553448-8556054C"; flanks "8555739-,8553969^"; structure "1^3-,2^4-"; splice_chain "8555315^8555184-,8555305^8555174-"; sources "Undefined,Undefined"; NMorMRNA "null"; degree "4"; dimension "2_2";
chrA01	Undefined	as_event	8593255	8594153	.	-	.	transcript_id "TCONS_00002171,TCONS_00002170/TCONS_00002172"; gene_id "chrA01:8591903-8594153C"; flanks "8594153[,8593255^"; structure "1^3-,2^4-"; splice_chain "8593615^8593527-,8593605^8593517-"; sources "Undefined,Undefined"; NMorMRNA "null"; degree "4"; dimension "2_2";
chrA01	Undefined	as_event	8592554	8592838	.	-	.	transcript_id "TCONS_00002171/TCONS_00002172,TCONS_00002170"; gene_id "chrA01:8591903-8594153C"; flanks "8592838^,8592554^"; structure "1-,2-"; splice_chain "8592762-,8592721-"; sources "Undefined,Undefined"; NMorMRNA "null"; degree "4"; dimension "2_2";
chrA01	Undefined	as_event	8929682	8930169	.	-	.	transcript_id "TCONS_00002187,TCONS_00002186"; gene_id "chrA01:8929682-8931351C"; flanks "8930169-,8929682]"; structure "0,1^2-"; splice_chain ",8929958^8929888-"; sources "Undefined,Undefined"; NMorMRNA "null"; degree "4"; dimension "2_2";
chrA01	Undefined	as_event	9275601	9276165	.	-	.	transcript_id "TCONS_00002199,TCONS_00002197/TCONS_00002198"; gene_id "chrA01:9273997-9277136C"; flanks "9276165-,9275601^"; structure "1^3-,2^4-"; splice_chain "9275841^9275767-,9275839^9275765-"; sources "Undefined,Undefined"; NMorMRNA "null"; degree "4"; dimension "2_2";
chrA01	Undefined	as_event	9429967	9430123	.	-	.	transcript_id "TCONS_00002208,TCONS_00002207"; gene_id "chrA01:9428845-9430507C"; flanks "9430123^,9429967^"; structure "1-,2-"; splice_chain "9430049-,9430011-"; sources "Undefined,Undefined"; NMorMRNA "null"; degree "4"; dimension "2_2";
chrA01	Undefined	as_event	9509404	9509651	.	-	.	transcript_id "TCONS_00002211,TCONS_00002210"; gene_id "chrA01:9507826-9510310C"; flanks "9509651-,9509404^"; structure "0,1^2-"; splice_chain ",9509564^9509480-"; sources "Undefined,Undefined"; NMorMRNA "null"; degree "4"; dimension "2_2";
chrA01	Undefined	as_event	9508426	9508549	.	-	.	transcript_id "TCONS_00002211,TCONS_00002210"; gene_id "chrA01:9507826-9510310C"; flanks "9508549^,9508426^"; structure "1-,2-"; splice_chain "9508470-,9508464-"; sources "Undefined,Undefined"; NMorMRNA "null"; degree "4"; dimension "2_2";
chrA01	Undefined	as_event	9531147	9531744	.	-	.	transcript_id "TCONS_00002213,TCONS_00002214"; gene_id "chrA01:9530201-9532137C"; flanks "9531744-,9531147^"; structure "1^3-,2^4-"; splice_chain "9531603^9531258-,9531602^9531257-"; sources "Undefined,Undefined"; NMorMRNA "null"; degree "4"; dimension "2_2";
chrA01	Undefined	as_event	9806082	9806784	.	-	.	transcript_id "TCONS_00002224/TCONS_00002226,TCONS_00002225"; gene_id "chrA01:9803798-9808217C"; flanks "9806784-,9806082^"; structure "0,1^2-"; splice_chain ",9806596^9806316-"; sources "Undefined,Undefined"; NMorMRNA "null"; degree "4"; dimension "2_2";
chrA01	Undefined	as_event	9804978	9805429	.	-	.	transcript_id "TCONS_00002224,TCONS_00002225/TCONS_00002226"; gene_id "chrA01:9803798-9808217C"; flanks "9805429-,9804978^"; structure "0,1^2-"; splice_chain ",9805252^9805165-"; sources "Undefined,Undefined"; NMorMRNA "null"; degree "4"; dimension "2_2";
chrA01	Undefined	as_event	9803798	9804507	.	-	.	transcript_id "TCONS_00002224,TCONS_00002225/TCONS_00002226"; gene_id "chrA01:9803798-9808217C"; flanks "9804507-,9803798]"; structure "1^3-,2^4-"; splice_chain "9804404^9804105-,9804402^9804103-"; sources "Undefined,Undefined"; NMorMRNA "null"; degree "4"; dimension "2_2";
chrA01	Undefined	as_event	9863665	9864484	.	-	.	transcript_id "TCONS_00002230,TCONS_00002231"; gene_id "chrA01:9863588-9868124C"; flanks "9864484-,9863665]"; structure "0,1^2-"; splice_chain ",9864443^9864314-"; sources "Undefined,Undefined"; NMorMRNA "null"; degree "4"; dimension "2_2";
chrA01	Undefined	as_event	10108782	10110018	.	-	.	transcript_id "TCONS_00002238,TCONS_00002237"; gene_id "chrA01:10108436-10110018C"; flanks "10110018[,10108782^"; structure "0,1^2-"; splice_chain ",10109508^10108925-"; sources "Undefined,Undefined"; NMorMRNA "null"; degree "4"; dimension "2_2";
chrA01	Undefined	as_event	10108436	10108925	.	-	.	transcript_id "TCONS_00002236,TCONS_00002237"; gene_id "chrA01:10108436-10110018C"; flanks "10108925-,10108436]"; structure "0,1^2-"; splice_chain ",10108782^10108668-"; sources "Undefined,Undefined"; NMorMRNA "null"; degree "4"; dimension "2_2";
chrA01	Undefined	as_event	10108436	10110018	.	-	.	transcript_id "TCONS_00002236,TCONS_00002237,TCONS_00002238"; gene_id "chrA01:10108436-10110018C"; flanks "10110018[,10108436]"; structure "1^2-,1^2-3^4-,3^4-"; splice_chain "10109508^10108925-,10109508^10108925-10108782^10108668-,10108782^10108668-"; sources "Undefined,Undefined,Undefined"; NMorMRNA "null"; degree "9"; dimension "3_3";
chrA01	Undefined	as_event	10215558	10215937	.	-	.	transcript_id "TCONS_00002242,TCONS_00002243"; gene_id "chrA01:10213829-10221242C"; flanks "10215937-,10215558^"; structure "0,1^2-"; splice_chain ",10215770^10215683-"; sources "Undefined,Undefined"; NMorMRNA "null"; degree "4"; dimension "2_2";
chrA01	Undefined	as_event	10300754	10300964	.	-	.	transcript_id "TCONS_00002250/TCONS_00002251,TCONS_00002248"; gene_id "chrA01:10299556-10301460C"; flanks "10300964^,10300754^"; structure "1-,2-"; splice_chain "10300856-,10300854-"; sources "Undefined,Undefined"; NMorMRNA "null"; degree "4"; dimension "2_2";
chrA01	Undefined	as_event	10300754	10301460	.	-	.	transcript_id "TCONS_00002247,TCONS_00002250/TCONS_00002251,TCONS_00002248,TCONS_00002249"; gene_id "chrA01:10299556-10301460C"; flanks "10301460[,10300754^"; structure "0,1^3-,1^4-,2^5-"; splice_chain ",10300964^10300856-,10300964^10300854-,10300909^10300815-"; sources "Undefined,Undefined,Undefined,Undefined"; NMorMRNA "null"; degree "16"; dimension "4_4";
chrA01	Undefined	as_event	10300103	10300473	.	-	.	transcript_id "TCONS_00002249/TCONS_00002251,TCONS_00002247"; gene_id "chrA01:10299556-10301460C"; flanks "10300473-,10300103^"; structure "0,1^2-"; splice_chain ",10300395^10300297-"; sources "Undefined,Undefined"; NMorMRNA "null"; degree "4"; dimension "2_2";
chrA01	Undefined	as_event	10299556	10300297	.	-	.	transcript_id "TCONS_00002248/TCONS_00002250,TCONS_00002247"; gene_id "chrA01:10299556-10301460C"; flanks "10300297-,10299556]"; structure "0,1^2-"; splice_chain ",10300103^10300024-"; sources "Undefined,Undefined"; NMorMRNA "null"; degree "4"; dimension "2_2";
chrA01	Undefined	as_event	10299556	10300473	.	-	.	transcript_id "TCONS_00002248/TCONS_00002250,TCONS_00002247,TCONS_00002249/TCONS_00002251"; gene_id "chrA01:10299556-10301460C"; flanks "10300473-,10299556]"; structure "1^2-,1^2-3^4-,3^4-"; splice_chain "10300395^10300297-,10300395^10300297-10300103^10300024-,10300103^10300024-"; sources "Undefined,Undefined,Undefined"; NMorMRNA "null"; degree "9"; dimension "3_3";
chrA01	Undefined	as_event	10424790	10425056	.	-	.	transcript_id "TCONS_00002256,TCONS_00002255"; gene_id "chrA01:10419278-10425511C"; flanks "10425056^,10424790^"; structure "1-,2-"; splice_chain "10424950-,10424897-"; sources "Undefined,Undefined"; NMorMRNA "null"; degree "4"; dimension "2_2";
chrA01	Undefined	as_event	10420978	10424790	.	-	.	transcript_id "TCONS_00002254,TCONS_00002255/TCONS_00002256"; gene_id "chrA01:10419278-10425511C"; flanks "10424790^,10420978^"; structure "1-,2-"; splice_chain "10424695-,10424693-"; sources "Undefined,Undefined"; NMorMRNA "null"; degree "4"; dimension "2_2";
chrA01	Undefined	as_event	10654178	10654546	.	-	.	transcript_id "TCONS_00002260,TCONS_00002259"; gene_id "chrA01:10653288-10654705C"; flanks "10654546^,10654178^"; structure "1-,2-"; splice_chain "10654380-,10654376-"; sources "Undefined,Undefined"; NMorMRNA "null"; degree "4"; dimension "2_2";
chrA01	Undefined	as_event	10916437	10916712	.	-	.	transcript_id "TCONS_00002273,TCONS_00002272"; gene_id "chrA01:10915956-10920266C"; flanks "10916712-,10916437^"; structure "0,1^2-"; splice_chain ",10916619^10916529-"; sources "Undefined,Undefined"; NMorMRNA "null"; degree "4"; dimension "2_2";
chrA01	Undefined	as_event	10945850	10946329	.	-	.	transcript_id "TCONS_00002279,TCONS_00002278,TCONS_00002280"; gene_id "chrA01:10944526-10946788C"; flanks "10946329^,10945850^"; structure "1-,2-,3-"; splice_chain "10946265-,10946249-,10946201-"; sources "Undefined,Undefined,Undefined"; NMorMRNA "null"; degree "9"; dimension "3_3";
chrA01	Undefined	as_event	10982482	10982806	.	-	.	transcript_id "TCONS_00002283,TCONS_00002282"; gene_id "chrA01:10978706-10982899C"; flanks "10982806^,10982482^"; structure "1-,2-"; splice_chain "10982582-,10982577-"; sources "Undefined,Undefined"; NMorMRNA "null"; degree "4"; dimension "2_2";
chrA01	Undefined	as_event	10980817	10980970	.	-	.	transcript_id "TCONS_00002281/TCONS_00002283,TCONS_00002282"; gene_id "chrA01:10978706-10982899C"; flanks "10980970-,10980817-"; structure "1^,2^"; splice_chain "10980923^,10980922^"; sources "Undefined,Undefined"; NMorMRNA "null"; degree "4"; dimension "2_2";
chrA01	Undefined	as_event	10980077	10980292	.	-	.	transcript_id "TCONS_00002281/TCONS_00002283,TCONS_00002282"; gene_id "chrA01:10978706-10982899C"; flanks "10980292^,10980077^"; structure "1-,2-"; splice_chain "10980175-,10980169-"; sources "Undefined,Undefined"; NMorMRNA "null"; degree "4"; dimension "2_2";
chrA01	Undefined	as_event	11045945	11047001	.	-	.	transcript_id "TCONS_00002286,TCONS_00002285"; gene_id "chrA01:11045945-11047001C"; flanks "11047001[,11045945]"; structure "0,1^2-"; splice_chain ",11046766^11046687-"; sources "Undefined,Undefined"; NMorMRNA "null"; degree "4"; dimension "2_2";
chrA01	Undefined	as_event	11360245	11360810	.	-	.	transcript_id "TCONS_00002288,TCONS_00002289"; gene_id "chrA01:11359764-11360810C"; flanks "11360810[,11360245^"; structure "0,1^2-"; splice_chain ",11360416^11360325-"; sources "Undefined,Undefined"; NMorMRNA "null"; degree "4"; dimension "2_2";
chrA01	Undefined	as_event	11653484	11654300	.	-	.	transcript_id "TCONS_00002296,TCONS_00002295"; gene_id "chrA01:11653359-11654738C"; flanks "11654300^,11653484]"; structure "1-4^6-,2-3^5-"; splice_chain "11654154-11653814^11653712-,11654152-11653817^11653715-"; sources "Undefined,Undefined"; NMorMRNA "null"; degree "4"; dimension "2_2";
chrA01	Undefined	as_event	12804002	12804290	.	-	.	transcript_id "TCONS_00002320/TCONS_00002323,TCONS_00002321/TCONS_00002322"; gene_id "chrA01:12802512-12804403C"; flanks "12804290^,12804002^"; structure "1-,2-"; splice_chain "12804161-,12804151-"; sources "Undefined,Undefined"; NMorMRNA "null"; degree "4"; dimension "2_2";
chrA01	Undefined	as_event	12803030	12803483	.	-	.	transcript_id "TCONS_00002322/TCONS_00002323,TCONS_00002320/TCONS_00002321"; gene_id "chrA01:12802512-12804403C"; flanks "12803483^,12803030^"; structure "1-,2-"; splice_chain "12803407-,12803404-"; sources "Undefined,Undefined"; NMorMRNA "null"; degree "4"; dimension "2_2";
chrA01	Undefined	as_event	12961157	12961431	.	-	.	transcript_id "TCONS_00002329,TCONS_00002330"; gene_id "chrA01:12959628-12962497C"; flanks "12961431^,12961157^"; structure "1-,2-"; splice_chain "12961330-,12961313-"; sources "Undefined,Undefined"; NMorMRNA "null"; degree "4"; dimension "2_2";
chrA01	Undefined	as_event	12959628	12959863	.	-	.	transcript_id "TCONS_00002329,TCONS_00002330"; gene_id "chrA01:12959628-12962497C"; flanks "12959863-,12959628]"; structure "0,1^2-"; splice_chain ",12959766^12959677-"; sources "Undefined,Undefined"; NMorMRNA "null"; degree "4"; dimension "2_2";
chrA01	Undefined	as_event	13109376	13109526	.	-	.	transcript_id "TCONS_00002334,TCONS_00002333"; gene_id "chrA01:13103510-13117519C"; flanks "13109526^,13109376^"; structure "1-,2-"; splice_chain "13109433-,13109431-"; sources "Undefined,Undefined"; NMorMRNA "null"; degree "4"; dimension "2_2";
chrA01	Undefined	as_event	13107890	13108328	.	-	.	transcript_id "TCONS_00002334,TCONS_00002333"; gene_id "chrA01:13103510-13117519C"; flanks "13108328-,13107890^"; structure "1^3-,2^4-"; splice_chain "13108052^13107976-,13108051^13107975-"; sources "Undefined,Undefined"; NMorMRNA "null"; degree "4"; dimension "2_2";
chrA01	Undefined	as_event	13104243	13104468	.	-	.	transcript_id "TCONS_00002335,TCONS_00002333/TCONS_00002334"; gene_id "chrA01:13103510-13117519C"; flanks "13104468^,13104243^"; structure "1-,2-"; splice_chain "13104366-,13104365-"; sources "Undefined,Undefined"; NMorMRNA "null"; degree "4"; dimension "2_2";
chrA01	Undefined	as_event	13103862	13104033	.	-	.	transcript_id "TCONS_00002333/TCONS_00002334,TCONS_00002335"; gene_id "chrA01:13103510-13117519C"; flanks "13104033-,13103862-"; structure "1^,2^"; splice_chain "13103950^,13103948^"; sources "Undefined,Undefined"; NMorMRNA "null"; degree "4"; dimension "2_2";
chrA01	Undefined	as_event	13877063	13878127	.	-	.	transcript_id "TCONS_00002338,TCONS_00002339"; gene_id "chrA01:13876305-13984499C"; flanks "13878127^,13877063^"; structure "1-,2-"; splice_chain "13877675-,13877674-"; sources "Undefined,Undefined"; NMorMRNA "null"; degree "4"; dimension "2_2";
chrA01	Undefined	as_event	13876683	13876978	.	-	.	transcript_id "TCONS_00002338,TCONS_00002339"; gene_id "chrA01:13876305-13984499C"; flanks "13876978-,13876683^"; structure "0,1^2-"; splice_chain ",13876903^13876809-"; sources "Undefined,Undefined"; NMorMRNA "null"; degree "4"; dimension "2_2";
chrA01	Undefined	as_event	14011767	14012603	.	-	.	transcript_id "TCONS_00002343,TCONS_00002342"; gene_id "chrA01:14003428-14012603C"; flanks "14012603[,14011767^"; structure "1^2-,3^4-"; splice_chain "14012458^14012367-,14012123^14011912-"; sources "Undefined,Undefined"; NMorMRNA "null"; degree "4"; dimension "2_2";
chrA01	Undefined	as_event	14460848	14461151	.	-	.	transcript_id "TCONS_00002353,TCONS_00002352"; gene_id "chrA01:14460081-14462673C"; flanks "14461151-,14460848^"; structure "0,1^2-"; splice_chain ",14461055^14460934-"; sources "Undefined,Undefined"; NMorMRNA "null"; degree "4"; dimension "2_2";
chrA01	Undefined	as_event	14460081	14460366	.	-	.	transcript_id "TCONS_00002352,TCONS_00002353"; gene_id "chrA01:14460081-14462673C"; flanks "14460366-,14460081]"; structure "0,1^2-"; splice_chain ",14460206^14460116-"; sources "Undefined,Undefined"; NMorMRNA "null"; degree "4"; dimension "2_2";
chrA01	Undefined	as_event	14596480	14596616	.	-	.	transcript_id "TCONS_00002356,TCONS_00002357"; gene_id "chrA01:14594304-14597731C"; flanks "14596616^,14596480^"; structure "1-,2-"; splice_chain "14596531-,14596530-"; sources "Undefined,Undefined"; NMorMRNA "null"; degree "4"; dimension "2_2";
chrA01	Undefined	as_event	14595880	14596376	.	-	.	transcript_id "TCONS_00002356,TCONS_00002357"; gene_id "chrA01:14594304-14597731C"; flanks "14596376-,14595880^"; structure "0,1^2-"; splice_chain ",14596063^14595994-"; sources "Undefined,Undefined"; NMorMRNA "null"; degree "4"; dimension "2_2";
chrA01	Undefined	as_event	14614783	14615949	.	-	.	transcript_id "TCONS_00002358,TCONS_00002360"; gene_id "chrA01:14612055-14616403C"; flanks "14615949^,14614783^"; structure "1-,2-"; splice_chain "14615765-,14615039-"; sources "Undefined,Undefined"; NMorMRNA "null"; degree "4"; dimension "2_2";
chrA01	Undefined	as_event	14614783	14616403	.	-	.	transcript_id "TCONS_00002359,TCONS_00002358,TCONS_00002360"; gene_id "chrA01:14612055-14616403C"; flanks "14616403[,14614783^"; structure "0,1^2-,1^3-"; splice_chain ",14615949^14615765-,14615949^14615039-"; sources "Undefined,Undefined,Undefined"; NMorMRNA "null"; degree "9"; dimension "3_3";
chrA01	Undefined	as_event	14681261	14681742	.	-	.	transcript_id "TCONS_00002362,TCONS_00002363"; gene_id "chrA01:14680823-14682928C"; flanks "14681742-,14681261^"; structure "0,1^2-"; splice_chain ",14681481^14681392-"; sources "Undefined,Undefined"; NMorMRNA "null"; degree "4"; dimension "2_2";
chrA01	Undefined	as_event	14805956	14806292	.	-	.	transcript_id "TCONS_00002365,TCONS_00002366"; gene_id "chrA01:14804945-14807627C"; flanks "14806292^,14805956^"; structure "1-,2-"; splice_chain "14806202-,14806200-"; sources "Undefined,Undefined"; NMorMRNA "null"; degree "4"; dimension "2_2";
chrA01	Undefined	as_event	15017843	15018602	.	-	.	transcript_id "TCONS_00002374,TCONS_00002372/TCONS_00002373"; gene_id "chrA01:15017271-15018602C"; flanks "15018602[,15017843^"; structure "0,1^2-"; splice_chain ",15018022^15017913-"; sources "Undefined,Undefined"; NMorMRNA "null"; degree "4"; dimension "2_2";
chrA01	Undefined	as_event	15017547	15017843	.	-	.	transcript_id "TCONS_00002372,TCONS_00002373"; gene_id "chrA01:15017271-15018602C"; flanks "15017843^,15017547^"; structure "1-,2-"; splice_chain "15017771-,15017768-"; sources "Undefined,Undefined"; NMorMRNA "null"; degree "4"; dimension "2_2";
chrA01	Undefined	as_event	15017458	15017771	.	-	.	transcript_id "TCONS_00002374,TCONS_00002372"; gene_id "chrA01:15017271-15018602C"; flanks "15017771-,15017458-"; structure "1^,2^"; splice_chain "15017616^,15017547^"; sources "Undefined,Undefined"; NMorMRNA "null"; degree "4"; dimension "2_2";
chrA01	Undefined	as_event	15017458	15017843	.	-	.	transcript_id "TCONS_00002374,TCONS_00002372,TCONS_00002373"; gene_id "chrA01:15017271-15018602C"; flanks "15017843^,15017458-"; structure "1-3^,1-4^,2-4^"; splice_chain "15017771-15017616^,15017771-15017547^,15017768-15017547^"; sources "Undefined,Undefined,Undefined"; NMorMRNA "null"; degree "9"; dimension "3_3";
chrA01	Undefined	as_event	15127807	15129106	.	-	.	transcript_id "TCONS_00002376,TCONS_00002375"; gene_id "chrA01:15127014-15129502C"; flanks "15129106-,15127807^"; structure "0,1^2-"; splice_chain ",15128934^15128743-"; sources "Undefined,Undefined"; NMorMRNA "null"; degree "4"; dimension "2_2";
chrA01	Undefined	as_event	15302279	15302712	.	-	.	transcript_id "TCONS_00002380,TCONS_00002379"; gene_id "chrA01:15302279-15304625C"; flanks "15302712-,15302279]"; structure "0,1^2-"; splice_chain ",15302668^15302594-"; sources "Undefined,Undefined"; NMorMRNA "null"; degree "4"; dimension "2_2";
chrA01	Undefined	as_event	15356872	15357248	.	-	.	transcript_id "TCONS_00002382,TCONS_00002381"; gene_id "chrA01:15356872-15358607C"; flanks "15357248-,15356872]"; structure "1^3-,2^4-"; splice_chain "15357061^15356983-,15357051^15356973-"; sources "Undefined,Undefined"; NMorMRNA "null"; degree "4"; dimension "2_2";
chrA01	Undefined	as_event	15535942	15536117	.	-	.	transcript_id "TCONS_00002386,TCONS_00002385"; gene_id "chrA01:15534280-15536529C"; flanks "15536117-,15535942^"; structure "0,1^2-"; splice_chain ",15536060^15535976-"; sources "Undefined,Undefined"; NMorMRNA "null"; degree "4"; dimension "2_2";
chrA01	Undefined	as_event	15684106	15685206	.	-	.	transcript_id "TCONS_00002393,TCONS_00002392"; gene_id "chrA01:15684106-15686753C"; flanks "15685206^,15684106]"; structure "1-,2-"; splice_chain "15684653-,15684644-"; sources "Undefined,Undefined"; NMorMRNA "null"; degree "4"; dimension "2_2";
chrA01	Undefined	as_event	15915043	15915536	.	-	.	transcript_id "TCONS_00002396,TCONS_00002397"; gene_id "chrA01:15914335-15916265C"; flanks "15915536-,15915043-"; structure "1^,2^"; splice_chain "15915462^,15915461^"; sources "Undefined,Undefined"; NMorMRNA "null"; degree "4"; dimension "2_2";
chrA01	Undefined	as_event	15946238	15946388	.	-	.	transcript_id "TCONS_00002402,TCONS_00002401"; gene_id "chrA01:15945180-15946576C"; flanks "15946388-,15946238-"; structure "1^,2^"; splice_chain "15946316^,15946314^"; sources "Undefined,Undefined"; NMorMRNA "null"; degree "4"; dimension "2_2";
chrA01	Undefined	as_event	15945180	15945397	.	-	.	transcript_id "TCONS_00002402,TCONS_00002401"; gene_id "chrA01:15945180-15946576C"; flanks "15945397^,15945180]"; structure "1-,2-"; splice_chain "15945319-,15945317-"; sources "Undefined,Undefined"; NMorMRNA "null"; degree "4"; dimension "2_2";
chrA01	Undefined	as_event	15963827	15964240	.	-	.	transcript_id "TCONS_00002405,TCONS_00002403"; gene_id "chrA01:15956322-15965479C"; flanks "15964240-,15963827^"; structure "0,1^2-"; splice_chain ",15964095^15964005-"; sources "Undefined,Undefined"; NMorMRNA "null"; degree "4"; dimension "2_2";
chrA01	Undefined	as_event	15963522	15964240	.	-	.	transcript_id "TCONS_00002407,TCONS_00002406"; gene_id "chrA01:15956322-15965479C"; flanks "15964240-,15963522]"; structure "0,1^2-"; splice_chain ",15964095^15964005-"; sources "Undefined,Undefined"; NMorMRNA "null"; degree "4"; dimension "2_2";
chrA01	Undefined	as_event	15956322	15964005	.	-	.	transcript_id "TCONS_00002404,TCONS_00002403"; gene_id "chrA01:15956322-15965479C"; flanks "15964005-,15956322]"; structure "1^3-,2^4-"; splice_chain "15963834^15956487-,15963827^15956480-"; sources "Undefined,Undefined"; NMorMRNA "null"; degree "4"; dimension "2_2";
chrA01	Undefined	as_event	15956322	15964240	.	-	.	transcript_id "TCONS_00002404,TCONS_00002403,TCONS_00002405"; gene_id "chrA01:15956322-15965479C"; flanks "15964240-,15956322]"; structure "1^2-3^5-,1^2-4^6-,4^6-"; splice_chain "15964095^15964005-15963834^15956487-,15964095^15964005-15963827^15956480-,15963827^15956480-"; sources "Undefined,Undefined,Undefined"; NMorMRNA "null"; degree "9"; dimension "3_3";
chrA01	Undefined	as_event	15988094	15988445	.	-	.	transcript_id "TCONS_00002408,TCONS_00002409"; gene_id "chrA01:15965603-15988445C"; flanks "15988445[,15988094^"; structure "1^3-,2^4-"; splice_chain "15988361^15988263-,15988360^15988262-"; sources "Undefined,Undefined"; NMorMRNA "null"; degree "4"; dimension "2_2";
chrA01	Undefined	as_event	16168462	16168642	.	-	.	transcript_id "TCONS_00002416,TCONS_00002415"; gene_id "chrA01:16166271-16169806C"; flanks "16168642^,16168462^"; structure "1-,2-"; splice_chain "16168556-,16168553-"; sources "Undefined,Undefined"; NMorMRNA "null"; degree "4"; dimension "2_2";
chrA01	Undefined	as_event	16369649	16370269	.	-	.	transcript_id "TCONS_00002423,TCONS_00002422/TCONS_00002424"; gene_id "chrA01:16369120-16370576C"; flanks "16370269-,16369649^"; structure "0,1^2-"; splice_chain ",16369964^16369868-"; sources "Undefined,Undefined"; NMorMRNA "null"; degree "4"; dimension "2_2";
chrA01	Undefined	as_event	16369454	16369649	.	-	.	transcript_id "TCONS_00002423,TCONS_00002422/TCONS_00002424"; gene_id "chrA01:16369120-16370576C"; flanks "16369649^,16369454^"; structure "1-,2-"; splice_chain "16369558-,16369557-"; sources "Undefined,Undefined"; NMorMRNA "null"; degree "4"; dimension "2_2";
chrA01	Undefined	as_event	16369169	16369374	.	-	.	transcript_id "TCONS_00002422/TCONS_00002423,TCONS_00002424"; gene_id "chrA01:16369120-16370576C"; flanks "16369374-,16369169-"; structure "1^,2^"; splice_chain "16369306^,16369305^"; sources "Undefined,Undefined"; NMorMRNA "null"; degree "4"; dimension "2_2";
chrA01	Undefined	as_event	16681581	16681974	.	-	.	transcript_id "TCONS_00002432,TCONS_00002433"; gene_id "chrA01:16680444-16682977C"; flanks "16681974-,16681581^"; structure "0,1^2-"; splice_chain ",16681781^16681702-"; sources "Undefined,Undefined"; NMorMRNA "null"; degree "4"; dimension "2_2";
chrA01	Undefined	as_event	17010389	17010767	.	-	.	transcript_id "TCONS_00002442,TCONS_00002441"; gene_id "chrA01:17010389-17012143C"; flanks "17010767-,17010389]"; structure "0,1^2-"; splice_chain ",17010601^17010527-"; sources "Undefined,Undefined"; NMorMRNA "null"; degree "4"; dimension "2_2";
chrA01	Undefined	as_event	17015801	17016090	.	-	.	transcript_id "TCONS_00002445,TCONS_00002443"; gene_id "chrA01:17015098-17016622C"; flanks "17016090-,17015801^"; structure "0,1^2-"; splice_chain ",17015986^17015893-"; sources "Undefined,Undefined"; NMorMRNA "null"; degree "4"; dimension "2_2";
chrA01	Undefined	as_event	17015713	17015893	.	-	.	transcript_id "TCONS_00002444,TCONS_00002443"; gene_id "chrA01:17015098-17016622C"; flanks "17015893-,17015713-"; structure "1^,2^"; splice_chain "17015810^,17015801^"; sources "Undefined,Undefined"; NMorMRNA "null"; degree "4"; dimension "2_2";
chrA01	Undefined	as_event	17015713	17016090	.	-	.	transcript_id "TCONS_00002444,TCONS_00002443,TCONS_00002445"; gene_id "chrA01:17015098-17016622C"; flanks "17016090-,17015713-"; structure "1^2-3^,1^2-4^,4^"; splice_chain "17015986^17015893-17015810^,17015986^17015893-17015801^,17015801^"; sources "Undefined,Undefined,Undefined"; NMorMRNA "null"; degree "9"; dimension "3_3";
chrA01	Undefined	as_event	17015490	17015639	.	-	.	transcript_id "TCONS_00002444,TCONS_00002443/TCONS_00002445"; gene_id "chrA01:17015098-17016622C"; flanks "17015639^,17015490^"; structure "1-,2-"; splice_chain "17015554-,17015552-"; sources "Undefined,Undefined"; NMorMRNA "null"; degree "4"; dimension "2_2";
chrA01	Undefined	as_event	17126228	17126477	.	-	.	transcript_id "TCONS_00002448,TCONS_00002449/TCONS_00002450"; gene_id "chrA01:17123234-17127656C"; flanks "17126477^,17126228^"; structure "1-,2-"; splice_chain "17126327-,17126326-"; sources "Undefined,Undefined"; NMorMRNA "null"; degree "4"; dimension "2_2";
chrA01	Undefined	as_event	17123234	17125681	.	-	.	transcript_id "TCONS_00002449,TCONS_00002448"; gene_id "chrA01:17123234-17127656C"; flanks "17125681^,17123234]"; structure "1-2^5-,3-4^6-"; splice_chain "17125589-17125427^17123732-,17123904-17123769^17123597-"; sources "Undefined,Undefined"; NMorMRNA "null"; degree "4"; dimension "2_2";
chrA01	Undefined	as_event	17147234	17147869	.	-	.	transcript_id "TCONS_00002455,TCONS_00002452/TCONS_00002453/TCONS_00002454"; gene_id "chrA01:17145657-17147869C"; flanks "17147869[,17147234^"; structure "0,1^2-"; splice_chain ",17147785^17147466-"; sources "Undefined,Undefined"; NMorMRNA "null"; degree "4"; dimension "2_2";
chrA01	Undefined	as_event	17146165	17146625	.	-	.	transcript_id "TCONS_00002454,TCONS_00002453"; gene_id "chrA01:17145657-17147869C"; flanks "17146625-,17146165^"; structure "1^2-3^5-,4^6-"; splice_chain "17146552^17146460-17146433^17146270-,17146425^17146262-"; sources "Undefined,Undefined"; NMorMRNA "null"; degree "4"; dimension "2_2";
chrA01	Undefined	as_event	17720161	17720339	.	-	.	transcript_id "TCONS_00002469,TCONS_00002468"; gene_id "chrA01:17718935-17721407C"; flanks "17720339-,17720161-"; structure "1^,2^"; splice_chain "17720253^,17720247^"; sources "Undefined,Undefined"; NMorMRNA "null"; degree "4"; dimension "2_2";
chrA01	Undefined	as_event	17720028	17720339	.	-	.	transcript_id "TCONS_00002467,TCONS_00002468"; gene_id "chrA01:17718935-17721407C"; flanks "17720339-,17720028^"; structure "0,1^2-"; splice_chain ",17720247^17720161-"; sources "Undefined,Undefined"; NMorMRNA "null"; degree "4"; dimension "2_2";
chrA01	Undefined	as_event	17731890	17732365	.	-	.	transcript_id "TCONS_00002471,TCONS_00002470"; gene_id "chrA01:17730927-17732746C"; flanks "17732365-,17731890^"; structure "0,1^2-"; splice_chain ",17732192^17732119-"; sources "Undefined,Undefined"; NMorMRNA "null"; degree "4"; dimension "2_2";
chrA01	Undefined	as_event	17731154	17731556	.	-	.	transcript_id "TCONS_00002470,TCONS_00002471"; gene_id "chrA01:17730927-17732746C"; flanks "17731556-,17731154^"; structure "0,1^2-"; splice_chain ",17731451^17731360-"; sources "Undefined,Undefined"; NMorMRNA "null"; degree "4"; dimension "2_2";
chrA01	Undefined	as_event	17764575	17765826	.	-	.	transcript_id "TCONS_00002475,TCONS_00002474"; gene_id "chrA01:17763142-17766123C"; flanks "17765826-,17764575^"; structure "0,1^2-"; splice_chain ",17765728^17765662-"; sources "Undefined,Undefined"; NMorMRNA "null"; degree "4"; dimension "2_2";
chrA01	Undefined	as_event	17840764	17840930	.	-	.	transcript_id "TCONS_00002478,TCONS_00002479"; gene_id "chrA01:17836285-17843840C"; flanks "17840930^,17840764^"; structure "1-,2-"; splice_chain "17840839-,17840836-"; sources "Undefined,Undefined"; NMorMRNA "null"; degree "4"; dimension "2_2";
chrA01	Undefined	as_event	18132298	18132699	.	-	.	transcript_id "TCONS_00002493,TCONS_00002492"; gene_id "chrA01:18131438-18133544C"; flanks "18132699-,18132298^"; structure "0,1^2-"; splice_chain ",18132517^18132426-"; sources "Undefined,Undefined"; NMorMRNA "null"; degree "4"; dimension "2_2";
chrA01	Undefined	as_event	18131732	18132189	.	-	.	transcript_id "TCONS_00002493,TCONS_00002492"; gene_id "chrA01:18131438-18133544C"; flanks "18132189-,18131732^"; structure "0,1^2-"; splice_chain ",18132032^18131942-"; sources "Undefined,Undefined"; NMorMRNA "null"; degree "4"; dimension "2_2";
chrA01	Undefined	as_event	18321417	18321733	.	-	.	transcript_id "TCONS_00002508,TCONS_00002507"; gene_id "chrA01:18321123-18324497C"; flanks "18321733-,18321417^"; structure "0,1^2-"; splice_chain ",18321671^18321584-"; sources "Undefined,Undefined"; NMorMRNA "null"; degree "4"; dimension "2_2";
chrA01	Undefined	as_event	18581002	18581151	.	-	.	transcript_id "TCONS_00002514/TCONS_00002516,TCONS_00002515"; gene_id "chrA01:18579078-18581914C"; flanks "18581151^,18581002^"; structure "1-,2-"; splice_chain "18581078-,18581075-"; sources "Undefined,Undefined"; NMorMRNA "null"; degree "4"; dimension "2_2";
chrA01	Undefined	as_event	18580525	18580802	.	-	.	transcript_id "TCONS_00002515/TCONS_00002516,TCONS_00002514"; gene_id "chrA01:18579078-18581914C"; flanks "18580802-,18580525^"; structure "0,1^2-"; splice_chain ",18580736^18580613-"; sources "Undefined,Undefined"; NMorMRNA "null"; degree "4"; dimension "2_2";
chrA01	Undefined	as_event	18579915	18580162	.	-	.	transcript_id "TCONS_00002515/TCONS_00002516,TCONS_00002514"; gene_id "chrA01:18579078-18581914C"; flanks "18580162-,18579915^"; structure "0,1^2-"; splice_chain ",18580083^18579973-"; sources "Undefined,Undefined"; NMorMRNA "null"; degree "4"; dimension "2_2";
chrA01	Undefined	as_event	18579552	18579915	.	-	.	transcript_id "TCONS_00002516,TCONS_00002514/TCONS_00002515"; gene_id "chrA01:18579078-18581914C"; flanks "18579915^,18579552-"; structure "0,1-2^"; splice_chain ",18579826-18579798^"; sources "Undefined,Undefined"; NMorMRNA "null"; degree "4"; dimension "2_2";
chrA01	Undefined	as_event	18579078	18579342	.	-	.	transcript_id "TCONS_00002514,TCONS_00002515/TCONS_00002516"; gene_id "chrA01:18579078-18581914C"; flanks "18579342-,18579078]"; structure "1^3-,2^4-"; splice_chain "18579284^18579210-,18579274^18579200-"; sources "Undefined,Undefined"; NMorMRNA "null"; degree "4"; dimension "2_2";
chrA01	Undefined	as_event	18759397	18760007	.	-	.	transcript_id "TCONS_00002523,TCONS_00002522"; gene_id "chrA01:18757763-18761699C"; flanks "18760007[,18759397-"; structure "1^,2^"; splice_chain "18759910^,18759866^"; sources "Undefined,Undefined"; NMorMRNA "null"; degree "4"; dimension "2_2";
chrA01	Undefined	as_event	18757763	18758301	.	-	.	transcript_id "TCONS_00002522,TCONS_00002523/TCONS_00002524"; gene_id "chrA01:18757763-18761699C"; flanks "18758301-,18757763]"; structure "0,1^2-"; splice_chain ",18758242^18758138-"; sources "Undefined,Undefined"; NMorMRNA "null"; degree "4"; dimension "2_2";
chrA01	Undefined	as_event	18770348	18771200	.	-	.	transcript_id "TCONS_00002525,TCONS_00002526"; gene_id "chrA01:18767152-18771200C"; flanks "18771200[,18770348^"; structure "0,1^2-"; splice_chain ",18770811^18770576-"; sources "Undefined,Undefined"; NMorMRNA "null"; degree "4"; dimension "2_2";
chrA01	Undefined	as_event	18877187	18877461	.	-	.	transcript_id "TCONS_00002535,TCONS_00002536"; gene_id "chrA01:18875591-18878005C"; flanks "18877461-,18877187-"; structure "1^,2^"; splice_chain "18877289^,18877271^"; sources "Undefined,Undefined"; NMorMRNA "null"; degree "4"; dimension "2_2";
chrA01	Undefined	as_event	18902819	18903059	.	-	.	transcript_id "TCONS_00002538,TCONS_00002539"; gene_id "chrA01:18901053-18903687C"; flanks "18903059-,18902819^"; structure "0,1^2-"; splice_chain ",18902988^18902906-"; sources "Undefined,Undefined"; NMorMRNA "null"; degree "4"; dimension "2_2";
chrA01	Undefined	as_event	18902298	18902736	.	-	.	transcript_id "TCONS_00002538,TCONS_00002539"; gene_id "chrA01:18901053-18903687C"; flanks "18902736-,18902298^"; structure "0,1^2-"; splice_chain ",18902484^18902413-"; sources "Undefined,Undefined"; NMorMRNA "null"; degree "4"; dimension "2_2";
chrA01	Undefined	as_event	19439146	19439378	.	-	.	transcript_id "TCONS_00002560,TCONS_00002561"; gene_id "chrA01:19438187-19439801C"; flanks "19439378-,19439146^"; structure "0,1^2-"; splice_chain ",19439288^19439200-"; sources "Undefined,Undefined"; NMorMRNA "null"; degree "4"; dimension "2_2";
chrA01	Undefined	as_event	19616561	19616903	.	-	.	transcript_id "TCONS_00002566,TCONS_00002567"; gene_id "chrA01:19613819-19621437C"; flanks "19616903-,19616561^"; structure "1^3-,2^4-"; splice_chain "19616799^19616719-,19616794^19616714-"; sources "Undefined,Undefined"; NMorMRNA "null"; degree "4"; dimension "2_2";
chrA01	Undefined	as_event	19728438	19728947	.	-	.	transcript_id "TCONS_00002576,TCONS_00002575"; gene_id "chrA01:19727303-19729367C"; flanks "19728947-,19728438^"; structure "0,1^2-"; splice_chain ",19728718^19728648-"; sources "Undefined,Undefined"; NMorMRNA "null"; degree "4"; dimension "2_2";
chrA01	Undefined	as_event	19727794	19728272	.	-	.	transcript_id "TCONS_00002576,TCONS_00002575"; gene_id "chrA01:19727303-19729367C"; flanks "19728272-,19727794^"; structure "0,1^2-"; splice_chain ",19728035^19727947-"; sources "Undefined,Undefined"; NMorMRNA "null"; degree "4"; dimension "2_2";
chrA01	Undefined	as_event	19734735	19736282	.	-	.	transcript_id "TCONS_00002578,TCONS_00002577"; gene_id "chrA01:19734735-19736282C"; flanks "19736282[,19734735]"; structure "0,1^2-"; splice_chain ",19735952^19735808-"; sources "Undefined,Undefined"; NMorMRNA "null"; degree "4"; dimension "2_2";
chrA01	Undefined	as_event	19909473	19910373	.	-	.	transcript_id "TCONS_00002587,TCONS_00002588"; gene_id "chrA01:19908628-19911519C"; flanks "19910373-,19909473^"; structure "1^3-,2^4-"; splice_chain "19910008^19909788-,19910002^19909782-"; sources "Undefined,Undefined"; NMorMRNA "null"; degree "4"; dimension "2_2";
chrA01	Undefined	as_event	20030011	20030336	.	-	.	transcript_id "TCONS_00002594,TCONS_00002593"; gene_id "chrA01:20029018-20031917C"; flanks "20030336^,20030011^"; structure "1-,2-"; splice_chain "20030258-,20030252-"; sources "Undefined,Undefined"; NMorMRNA "null"; degree "4"; dimension "2_2";
chrA01	Undefined	as_event	20029018	20029278	.	-	.	transcript_id "TCONS_00002594,TCONS_00002593"; gene_id "chrA01:20029018-20031917C"; flanks "20029278-,20029018]"; structure "1^3-,2^4-"; splice_chain "20029219^20029137-,20029217^20029135-"; sources "Undefined,Undefined"; NMorMRNA "null"; degree "4"; dimension "2_2";
chrA01	Undefined	as_event	20039707	20039956	.	-	.	transcript_id "TCONS_00002595,TCONS_00002596"; gene_id "chrA01:20039441-20041594C"; flanks "20039956-,20039707^"; structure "1^3-,2^4-"; splice_chain "20039898^20039815-,20039888^20039805-"; sources "Undefined,Undefined"; NMorMRNA "null"; degree "4"; dimension "2_2";
chrA01	Undefined	as_event	20109145	20109778	.	-	.	transcript_id "TCONS_00002600,TCONS_00002599"; gene_id "chrA01:20109145-20110571C"; flanks "20109778-,20109145]"; structure "0,1^2-"; splice_chain ",20109495^20109418-"; sources "Undefined,Undefined"; NMorMRNA "null"; degree "4"; dimension "2_2";
chrA01	Undefined	as_event	20475323	20475691	.	-	.	transcript_id "TCONS_00002617/TCONS_00002618,TCONS_00002619"; gene_id "chrA01:20472247-20477862C"; flanks "20475691-,20475323^"; structure "0,1^2-"; splice_chain ",20475465^20475380-"; sources "Undefined,Undefined"; NMorMRNA "null"; degree "4"; dimension "2_2";
chrA01	Undefined	as_event	20536546	20536975	.	-	.	transcript_id "TCONS_00002626,TCONS_00002623/TCONS_00002624/TCONS_00002625"; gene_id "chrA01:20534975-20537456C"; flanks "20536975^,20536546^"; structure "1-3^4-,2-"; splice_chain "20536895-20536756^20536630-,20536854-"; sources "Undefined,Undefined"; NMorMRNA "null"; degree "4"; dimension "2_2";
chrA01	Undefined	as_event	20536304	20536546	.	-	.	transcript_id "TCONS_00002624,TCONS_00002623/TCONS_00002626,TCONS_00002625"; gene_id "chrA01:20534975-20537456C"; flanks "20536546^,20536304^"; structure "1-,2-,3-"; splice_chain "20536474-,20536472-,20536456-"; sources "Undefined,Undefined,Undefined"; NMorMRNA "null"; degree "9"; dimension "3_3";
chrA01	Undefined	as_event	20629513	20629779	.	-	.	transcript_id "TCONS_00002629,TCONS_00002628"; gene_id "chrA01:20629170-20632102C"; flanks "20629779-,20629513^"; structure "1^3-,2^4-"; splice_chain "20629739^20629642-,20629726^20629629-"; sources "Undefined,Undefined"; NMorMRNA "null"; degree "4"; dimension "2_2";
chrA01	Undefined	as_event	20651074	20652756	.	-	.	transcript_id "TCONS_00002632,TCONS_00002631"; gene_id "chrA01:20651074-20653685C"; flanks "20652756-,20651074]"; structure "0,1^2-"; splice_chain ",20652587^20652430-"; sources "Undefined,Undefined"; NMorMRNA "null"; degree "4"; dimension "2_2";
chrA01	Undefined	as_event	20706587	20707019	.	-	.	transcript_id "TCONS_00002635,TCONS_00002636"; gene_id "chrA01:20703572-20707127C"; flanks "20707019^,20706587^"; structure "1-,2-"; splice_chain "20706625-,20706624-"; sources "Undefined,Undefined"; NMorMRNA "null"; degree "4"; dimension "2_2";
chrA01	Undefined	as_event	20703572	20704517	.	-	.	transcript_id "TCONS_00002636,TCONS_00002635"; gene_id "chrA01:20703572-20707127C"; flanks "20704517-,20703572]"; structure "0,1^2-"; splice_chain ",20704201^20703910-"; sources "Undefined,Undefined"; NMorMRNA "null"; degree "4"; dimension "2_2";
chrA01	Undefined	as_event	20927397	20929443	.	-	.	transcript_id "TCONS_00002648,TCONS_00002649"; gene_id "chrA01:20927397-20929443C"; flanks "20929443[,20927397]"; structure "0,1^2-"; splice_chain ",20929373^20929178-"; sources "Undefined,Undefined"; NMorMRNA "null"; degree "4"; dimension "2_2";
chrA01	Undefined	as_event	21038054	21038254	.	-	.	transcript_id "TCONS_00002658,TCONS_00002657"; gene_id "chrA01:21036903-21038698C"; flanks "21038254^,21038054^"; structure "1-,2-"; splice_chain "21038155-,21038131-"; sources "Undefined,Undefined"; NMorMRNA "null"; degree "4"; dimension "2_2";
chrA01	Undefined	as_event	21347499	21347758	.	-	.	transcript_id "TCONS_00002677,TCONS_00002676"; gene_id "chrA01:21346821-21348310C"; flanks "21347758-,21347499^"; structure "0,1^2-"; splice_chain ",21347712^21347624-"; sources "Undefined,Undefined"; NMorMRNA "null"; degree "4"; dimension "2_2";
chrA01	Undefined	as_event	21424807	21425535	.	-	.	transcript_id "TCONS_00002682,TCONS_00002683"; gene_id "chrA01:21423294-21425535C"; flanks "21425535[,21424807^"; structure "0,1^2-"; splice_chain ",21425079^21424977-"; sources "Undefined,Undefined"; NMorMRNA "null"; degree "4"; dimension "2_2";
chrA01	Undefined	as_event	21460231	21460596	.	-	.	transcript_id "TCONS_00002686,TCONS_00002685"; gene_id "chrA01:21459543-21462074C"; flanks "21460596-,21460231^"; structure "0,1^2-"; splice_chain ",21460431^21460365-"; sources "Undefined,Undefined"; NMorMRNA "null"; degree "4"; dimension "2_2";
chrA01	Undefined	as_event	21465226	21465391	.	-	.	transcript_id "TCONS_00002687,TCONS_00002688/TCONS_00002689"; gene_id "chrA01:21463382-21465889C"; flanks "21465391^,21465226^"; structure "1-,2-"; splice_chain "21465317-,21465315-"; sources "Undefined,Undefined"; NMorMRNA "null"; degree "4"; dimension "2_2";
chrA01	Undefined	as_event	21465226	21465456	.	-	.	transcript_id "TCONS_00002690,TCONS_00002688/TCONS_00002689"; gene_id "chrA01:21463382-21465889C"; flanks "21465456-,21465226^"; structure "0,1^2-"; splice_chain ",21465391^21465315-"; sources "Undefined,Undefined"; NMorMRNA "null"; degree "4"; dimension "2_2";
chrA01	Undefined	as_event	21464742	21464997	.	-	.	transcript_id "TCONS_00002689,TCONS_00002687/TCONS_00002688/TCONS_00002690"; gene_id "chrA01:21463382-21465889C"; flanks "21464997^,21464742^"; structure "1-,2-"; splice_chain "21464862-,21464860-"; sources "Undefined,Undefined"; NMorMRNA "null"; degree "4"; dimension "2_2";
chrA01	Undefined	as_event	21972374	21973268	.	-	.	transcript_id "TCONS_00002721,TCONS_00002722"; gene_id "chrA01:21969937-21974197C"; flanks "21973268-,21972374^"; structure "1^3-5^7-10^12-,2^4-6^8-9^11-"; splice_chain "21973222^21973099-21972999^21972816-21972759^21972676-,21973201^21973078-21972997^21972814-21972760^21972677-"; sources "Undefined,Undefined"; NMorMRNA "null"; degree "4"; dimension "2_2";
chrA01	Undefined	as_event	21990964	21991977	.	-	.	transcript_id "TCONS_00002725,TCONS_00002723"; gene_id "chrA01:21990158-21992444C"; flanks "21991977^,21990964-"; structure "0,1-2^"; splice_chain ",21991111-21991051^"; sources "Undefined,Undefined"; NMorMRNA "null"; degree "4"; dimension "2_2";
chrA01	Undefined	as_event	21990532	21992125	.	-	.	transcript_id "TCONS_00002724,TCONS_00002723,TCONS_00002725"; gene_id "chrA01:21990158-21992444C"; flanks "21992125-,21990532^"; structure "1^5-,2^3-4^6-7^8-,2^6-7^8-"; splice_chain "21991978^21990965-,21991977^21991111-21991051^21990964-21990887^21990779-,21991977^21990964-21990887^21990779-"; sources "Undefined,Undefined,Undefined"; NMorMRNA "null"; degree "9"; dimension "3_3";
chrA01	Undefined	as_event	22141513	22141776	.	-	.	transcript_id "TCONS_00002732,TCONS_00002731"; gene_id "chrA01:22141513-22144805C"; flanks "22141776-,22141513]"; structure "0,1^2-"; splice_chain ",22141647^22141561-"; sources "Undefined,Undefined"; NMorMRNA "null"; degree "4"; dimension "2_2";
chrA01	Undefined	as_event	22370780	22371191	.	-	.	transcript_id "TCONS_00002743,TCONS_00002742"; gene_id "chrA01:22370780-22373712C"; flanks "22371191-,22370780]"; structure "0,1^2-"; splice_chain ",22371114^22371031-"; sources "Undefined,Undefined"; NMorMRNA "null"; degree "4"; dimension "2_2";
chrA01	Undefined	as_event	22551461	22551792	.	-	.	transcript_id "TCONS_00002749,TCONS_00002748"; gene_id "chrA01:22551343-22553521C"; flanks "22551792-,22551461^"; structure "0,1^2-"; splice_chain ",22551641^22551569-"; sources "Undefined,Undefined"; NMorMRNA "null"; degree "4"; dimension "2_2";
chrA01	Undefined	as_event	22568932	22569233	.	-	.	transcript_id "TCONS_00002753,TCONS_00002752"; gene_id "chrA01:22568292-22571291C"; flanks "22569233-,22568932^"; structure "0,1^2-"; splice_chain ",22569150^22569069-"; sources "Undefined,Undefined"; NMorMRNA "null"; degree "4"; dimension "2_2";
chrA01	Undefined	as_event	22592503	22593492	.	-	.	transcript_id "TCONS_00002755,TCONS_00002756,TCONS_00002757"; gene_id "chrA01:22591367-22593584C"; flanks "22593492^,22592503^"; structure "1-,2-,3-"; splice_chain "22593378-,22593373-,22593371-"; sources "Undefined,Undefined,Undefined"; NMorMRNA "null"; degree "9"; dimension "3_3";
chrA01	Undefined	as_event	22642175	22642497	.	-	.	transcript_id "TCONS_00002762,TCONS_00002761"; gene_id "chrA01:22642024-22644567C"; flanks "22642497-,22642175^"; structure "0,1^2-"; splice_chain ",22642327^22642254-"; sources "Undefined,Undefined"; NMorMRNA "null"; degree "4"; dimension "2_2";
chrA01	Undefined	as_event	22707790	22708158	.	-	.	transcript_id "TCONS_00002767,TCONS_00002768"; gene_id "chrA01:22706219-22708536C"; flanks "22708158-,22707790^"; structure "0,1^2-"; splice_chain ",22708039^22707975-"; sources "Undefined,Undefined"; NMorMRNA "null"; degree "4"; dimension "2_2";
chrA01	Undefined	as_event	22707339	22707568	.	-	.	transcript_id "TCONS_00002767,TCONS_00002768"; gene_id "chrA01:22706219-22708536C"; flanks "22707568-,22707339^"; structure "0,1^2-"; splice_chain ",22707503^22707425-"; sources "Undefined,Undefined"; NMorMRNA "null"; degree "4"; dimension "2_2";
chrA01	Undefined	as_event	22706865	22707116	.	-	.	transcript_id "TCONS_00002767,TCONS_00002768"; gene_id "chrA01:22706219-22708536C"; flanks "22707116-,22706865^"; structure "0,1^2-"; splice_chain ",22707020^22706941-"; sources "Undefined,Undefined"; NMorMRNA "null"; degree "4"; dimension "2_2";
chrA01	Undefined	as_event	22779551	22779739	.	-	.	transcript_id "TCONS_00002774,TCONS_00002773/TCONS_00002775"; gene_id "chrA01:22777593-22779925C"; flanks "22779739^,22779551^"; structure "1-,2-"; splice_chain "22779652-,22779651-"; sources "Undefined,Undefined"; NMorMRNA "null"; degree "4"; dimension "2_2";
chrA01	Undefined	as_event	22778864	22779171	.	-	.	transcript_id "TCONS_00002773,TCONS_00002774/TCONS_00002775"; gene_id "chrA01:22777593-22779925C"; flanks "22779171-,22778864^"; structure "0,1^2-"; splice_chain ",22779056^22778963-"; sources "Undefined,Undefined"; NMorMRNA "null"; degree "4"; dimension "2_2";
chrA01	Undefined	as_event	23222284	23222774	.	-	.	transcript_id "TCONS_00002790,TCONS_00002791"; gene_id "chrA01:23222284-23223695C"; flanks "23222774-,23222284]"; structure "0,1^2-"; splice_chain ",23222638^23222524-"; sources "Undefined,Undefined"; NMorMRNA "null"; degree "4"; dimension "2_2";
chrA01	Undefined	as_event	23226894	23227255	.	-	.	transcript_id "TCONS_00002792,TCONS_00002794"; gene_id "chrA01:23225140-23232852C"; flanks "23227255-,23226894^"; structure "0,1^2-"; splice_chain ",23227073^23226999-"; sources "Undefined,Undefined"; NMorMRNA "null"; degree "4"; dimension "2_2";
chrA01	Undefined	as_event	23226048	23226432	.	-	.	transcript_id "TCONS_00002792,TCONS_00002793/TCONS_00002794"; gene_id "chrA01:23225140-23232852C"; flanks "23226432-,23226048^"; structure "0,1^2-"; splice_chain ",23226353^23226275-"; sources "Undefined,Undefined"; NMorMRNA "null"; degree "4"; dimension "2_2";
chrA01_random	Undefined	as_event	22606	22768	.	+	.	transcript_id "TCONS_00002865,TCONS_00002864"; gene_id "chrA01_random:22190-25062W"; flanks "22606-,22768-"; structure "1^,2^"; splice_chain "22701^,22706^"; sources "Undefined,Undefined"; NMorMRNA "null"; degree "4"; dimension "2_2";
chrA01_random	Undefined	as_event	44121	44564	.	+	.	transcript_id "TCONS_00002869,TCONS_00002868"; gene_id "chrA01_random:42293-45713W"; flanks "44121-,44564^"; structure "0,1^2-"; splice_chain ",44213^44291-"; sources "Undefined,Undefined"; NMorMRNA "null"; degree "4"; dimension "2_2";
chrA01_random	Undefined	as_event	139209	143555	.	+	.	transcript_id "TCONS_00002876,TCONS_00002875"; gene_id "chrA01_random:137307-145899W"; flanks "139209-,143555^"; structure "0,1^2-"; splice_chain ",140210^140826-"; sources "Undefined,Undefined"; NMorMRNA "null"; degree "4"; dimension "2_2";
chrA01_random	Undefined	as_event	424212	424417	.	+	.	transcript_id "TCONS_00002884,TCONS_00002883"; gene_id "chrA01_random:421054-427696W"; flanks "424212-,424417^"; structure "0,1^2-"; splice_chain ",424256^424358-"; sources "Undefined,Undefined"; NMorMRNA "null"; degree "4"; dimension "2_2";
chrA01_random	Undefined	as_event	425114	425299	.	+	.	transcript_id "TCONS_00002885,TCONS_00002884"; gene_id "chrA01_random:421054-427696W"; flanks "425114^,425299^"; structure "1-,2-"; splice_chain "425192-,425193-"; sources "Undefined,Undefined"; NMorMRNA "null"; degree "4"; dimension "2_2";
chrA01_random	Undefined	as_event	424938	425299	.	+	.	transcript_id "TCONS_00002883,TCONS_00002884"; gene_id "chrA01_random:421054-427696W"; flanks "424938-,425299^"; structure "0,1^2-"; splice_chain ",425114^425193-"; sources "Undefined,Undefined"; NMorMRNA "null"; degree "4"; dimension "2_2";
chrA01_random	Undefined	as_event	425736	426041	.	+	.	transcript_id "TCONS_00002884/TCONS_00002885,TCONS_00002883"; gene_id "chrA01_random:421054-427696W"; flanks "425736-,426041^"; structure "1^3-,2^4-"; splice_chain "425839^425912-,425867^425940-"; sources "Undefined,Undefined"; NMorMRNA "null"; degree "4"; dimension "2_2";
chrA01_random	Undefined	as_event	440871	441162	.	+	.	transcript_id "TCONS_00002888,TCONS_00002889"; gene_id "chrA01_random:439481-443445W"; flanks "440871^,441162-"; structure "0,1-2^"; splice_chain ",441018-441049^"; sources "Undefined,Undefined"; NMorMRNA "null"; degree "4"; dimension "2_2";
chrA01_random	Undefined	as_event	440756	441816	.	+	.	transcript_id "TCONS_00002887,TCONS_00002888"; gene_id "chrA01_random:439481-443445W"; flanks "440756-,441816^"; structure "0,1^2-"; splice_chain ",440871^441162-"; sources "Undefined,Undefined"; NMorMRNA "null"; degree "4"; dimension "2_2";
chrA01_random	Undefined	as_event	442910	443445	.	+	.	transcript_id "TCONS_00002888,TCONS_00002887/TCONS_00002889"; gene_id "chrA01_random:439481-443445W"; flanks "442910-,443445]"; structure "0,1^2-"; splice_chain ",443104^443182-"; sources "Undefined,Undefined"; NMorMRNA "null"; degree "4"; dimension "2_2";
chrA01_random	Undefined	as_event	550812	551174	.	+	.	transcript_id "TCONS_00002890/TCONS_00002892,TCONS_00002891"; gene_id "chrA01_random:550415-552297W"; flanks "550812^,551174^"; structure "1-,2-"; splice_chain "551024-,551093-"; sources "Undefined,Undefined"; NMorMRNA "null"; degree "4"; dimension "2_2";
chrA01_random	Undefined	as_event	551258	551571	.	+	.	transcript_id "TCONS_00002891,TCONS_00002892"; gene_id "chrA01_random:550415-552297W"; flanks "551258-,551571^"; structure "0,1^2-"; splice_chain ",551331^551412-"; sources "Undefined,Undefined"; NMorMRNA "null"; degree "4"; dimension "2_2";
chrA01_random	Undefined	as_event	578781	579119	.	+	.	transcript_id "TCONS_00002894,TCONS_00002893"; gene_id "chrA01_random:575306-579119W"; flanks "578781-,579119]"; structure "0,1^2-"; splice_chain ",578851^578965-"; sources "Undefined,Undefined"; NMorMRNA "null"; degree "4"; dimension "2_2";
chrA01_random	Undefined	as_event	620733	621197	.	+	.	transcript_id "TCONS_00002899,TCONS_00002898"; gene_id "chrA01_random:618771-622285W"; flanks "620733-,621197-"; structure "1^,2^"; splice_chain "621040^,621041^"; sources "Undefined,Undefined"; NMorMRNA "null"; degree "4"; dimension "2_2";
chrA01_random	Undefined	as_event	626314	627014	.	+	.	transcript_id "TCONS_00002900,TCONS_00002901"; gene_id "chrA01_random:625740-630025W"; flanks "626314-,627014^"; structure "0,1^2-3^4-"; splice_chain ",626461^626533-626693^626790-"; sources "Undefined,Undefined"; NMorMRNA "null"; degree "4"; dimension "2_2";
chrA01_random	Undefined	as_event	627401	627638	.	+	.	transcript_id "TCONS_00002901,TCONS_00002900"; gene_id "chrA01_random:625740-630025W"; flanks "627401^,627638^"; structure "1-,2-"; splice_chain "627553-,627563-"; sources "Undefined,Undefined"; NMorMRNA "null"; degree "4"; dimension "2_2";
chrA01_random	Undefined	as_event	628033	628311	.	+	.	transcript_id "TCONS_00002900,TCONS_00002901"; gene_id "chrA01_random:625740-630025W"; flanks "628033-,628311^"; structure "0,1^2-"; splice_chain ",628138^628214-"; sources "Undefined,Undefined"; NMorMRNA "null"; degree "4"; dimension "2_2";
chrA01_random	Undefined	as_event	629473	630025	.	+	.	transcript_id "TCONS_00002901,TCONS_00002900"; gene_id "chrA01_random:625740-630025W"; flanks "629473-,630025]"; structure "1^3-,2^4-"; splice_chain "629557^629640-,629567^629650-"; sources "Undefined,Undefined"; NMorMRNA "null"; degree "4"; dimension "2_2";
chrA01_random	Undefined	as_event	1000733	1001569	.	+	.	transcript_id "TCONS_00002909,TCONS_00002908"; gene_id "chrA01_random:1000082-1001569W"; flanks "1000733^,1001569]"; structure "1-,2-"; splice_chain "1001274-,1001286-"; sources "Undefined,Undefined"; NMorMRNA "null"; degree "4"; dimension "2_2";
chrA01_random	Undefined	as_event	1045684	1045966	.	+	.	transcript_id "TCONS_00002912,TCONS_00002911"; gene_id "chrA01_random:1043357-1045966W"; flanks "1045684-,1045966]"; structure "1^3-,2^4-"; splice_chain "1045835^1045918-,1045845^1045928-"; sources "Undefined,Undefined"; NMorMRNA "null"; degree "4"; dimension "2_2";
chrA01_random	Undefined	as_event	1298001	1298480	.	+	.	transcript_id "TCONS_00002913,TCONS_00002914"; gene_id "chrA01_random:1297616-1302284W"; flanks "1298001-,1298480^"; structure "0,1^2-"; splice_chain ",1298201^1298262-"; sources "Undefined,Undefined"; NMorMRNA "null"; degree "4"; dimension "2_2";
chrA01_random	Undefined	as_event	1300300	1300511	.	+	.	transcript_id "TCONS_00002915,TCONS_00002916"; gene_id "chrA01_random:1297616-1302284W"; flanks "1300300-,1300511-"; structure "1^,2^"; splice_chain "1300423^,1300437^"; sources "Undefined,Undefined"; NMorMRNA "null"; degree "4"; dimension "2_2";
chrA01_random	Undefined	as_event	1300300	1300793	.	+	.	transcript_id "TCONS_00002913/TCONS_00002914,TCONS_00002916"; gene_id "chrA01_random:1297616-1302284W"; flanks "1300300-,1300793^"; structure "0,1^2-"; splice_chain ",1300437^1300511-"; sources "Undefined,Undefined"; NMorMRNA "null"; degree "4"; dimension "2_2";
chrA01_random	Undefined	as_event	1301146	1301601	.	+	.	transcript_id "TCONS_00002913/TCONS_00002914/TCONS_00002917,TCONS_00002916"; gene_id "chrA01_random:1297616-1302284W"; flanks "1301146-,1301601^"; structure "0,1^2-"; splice_chain ",1301289^1301369-"; sources "Undefined,Undefined"; NMorMRNA "null"; degree "4"; dimension "2_2";
chrA01_random	Undefined	as_event	1301751	1302015	.	+	.	transcript_id "TCONS_00002913/TCONS_00002914,TCONS_00002917"; gene_id "chrA01_random:1297616-1302284W"; flanks "1301751-,1302015^"; structure "0,1^2-"; splice_chain ",1301880^1301916-"; sources "Undefined,Undefined"; NMorMRNA "null"; degree "4"; dimension "2_2";
chrA01_random	Undefined	as_event	2001417	2001624	.	+	.	transcript_id "TCONS_00002927,TCONS_00002926"; gene_id "chrA01_random:1999853-2001908W"; flanks "2001417-,2001624-"; structure "1^,2^"; splice_chain "2001534^,2001537^"; sources "Undefined,Undefined"; NMorMRNA "null"; degree "4"; dimension "2_2";
chrA01_random	Undefined	as_event	2094161	2095196	.	+	.	transcript_id "TCONS_00002932,TCONS_00002931"; gene_id "chrA01_random:2093798-2097293W"; flanks "2094161^,2095196^"; structure "1-,2-"; splice_chain "2094337-,2095086-"; sources "Undefined,Undefined"; NMorMRNA "null"; degree "4"; dimension "2_2";
chrA01_random	Undefined	as_event	2095669	2095808	.	+	.	transcript_id "TCONS_00002931/TCONS_00002933,TCONS_00002932"; gene_id "chrA01_random:2093798-2097293W"; flanks "2095669-,2095808-"; structure "1^,2^"; splice_chain "2095725^,2095726^"; sources "Undefined,Undefined"; NMorMRNA "null"; degree "4"; dimension "2_2";
chrA01_random	Undefined	as_event	2129924	2130550	.	+	.	transcript_id "TCONS_00002934,TCONS_00002935"; gene_id "chrA01_random:2128630-2134394W"; flanks "2129924-,2130550^"; structure "1^3-5^7-,2^4-6^8-"; splice_chain "2130245^2130332-2130371^2130458-,2130255^2130342-2130381^2130468-"; sources "Undefined,Undefined"; NMorMRNA "null"; degree "4"; dimension "2_2";
chrA01_random	Undefined	as_event	2130711	2131053	.	+	.	transcript_id "TCONS_00002935,TCONS_00002934"; gene_id "chrA01_random:2128630-2134394W"; flanks "2130711-,2131053^"; structure "0,1^2-"; splice_chain ",2130915^2130987-"; sources "Undefined,Undefined"; NMorMRNA "null"; degree "4"; dimension "2_2";
chrA01_random	Undefined	as_event	2131730	2134394	.	+	.	transcript_id "TCONS_00002934,TCONS_00002935"; gene_id "chrA01_random:2128630-2134394W"; flanks "2131730-,2134394]"; structure "0,1^2-"; splice_chain ",2134115^2134383-"; sources "Undefined,Undefined"; NMorMRNA "null"; degree "4"; dimension "2_2";
chrA01_random	Undefined	as_event	2307409	2310135	.	+	.	transcript_id "TCONS_00002940,TCONS_00002939"; gene_id "chrA01_random:2307409-2310135W"; flanks "2307409[,2310135]"; structure "1^3-,2^4-"; splice_chain "2307593^2307971-,2307608^2307986-"; sources "Undefined,Undefined"; NMorMRNA "null"; degree "4"; dimension "2_2";
chrA01_random	Undefined	as_event	2546201	2546478	.	+	.	transcript_id "TCONS_00002955,TCONS_00002956"; gene_id "chrA01_random:2544509-2549412W"; flanks "2546201-,2546478^"; structure "0,1^2-"; splice_chain ",2546289^2546373-"; sources "Undefined,Undefined"; NMorMRNA "null"; degree "4"; dimension "2_2";
chrA01_random	Undefined	as_event	2546545	2546824	.	+	.	transcript_id "TCONS_00002955,TCONS_00002956"; gene_id "chrA01_random:2544509-2549412W"; flanks "2546545-,2546824^"; structure "0,1^2-"; splice_chain ",2546632^2546706-"; sources "Undefined,Undefined"; NMorMRNA "null"; degree "4"; dimension "2_2";
chrA01_random	Undefined	as_event	2547405	2547698	.	+	.	transcript_id "TCONS_00002955,TCONS_00002956"; gene_id "chrA01_random:2544509-2549412W"; flanks "2547405-,2547698^"; structure "0,1^2-"; splice_chain ",2547514^2547589-"; sources "Undefined,Undefined"; NMorMRNA "null"; degree "4"; dimension "2_2";
chrA01_random	Undefined	as_event	2593829	2594390	.	+	.	transcript_id "TCONS_00002959,TCONS_00002958"; gene_id "chrA01_random:2593120-2596226W"; flanks "2593829-,2594390^"; structure "0,1^2-3^4-"; splice_chain ",2593914^2593988-2594203^2594301-"; sources "Undefined,Undefined"; NMorMRNA "null"; degree "4"; dimension "2_2";
chrA01_random	Undefined	as_event	2594905	2595364	.	+	.	transcript_id "TCONS_00002959,TCONS_00002958"; gene_id "chrA01_random:2593120-2596226W"; flanks "2594905-,2595364^"; structure "0,1^2-"; splice_chain ",2595100^2595179-"; sources "Undefined,Undefined"; NMorMRNA "null"; degree "4"; dimension "2_2";
chrA01_random	Undefined	as_event	4960	6251	.	-	.	transcript_id "TCONS_00002964,TCONS_00002963"; gene_id "chrA01_random:3468-6457C"; flanks "6251^,4960^"; structure "1-,2-"; splice_chain "5206-,5072-"; sources "Undefined,Undefined"; NMorMRNA "null"; degree "4"; dimension "2_2";
chrA01_random	Undefined	as_event	4960	6457	.	-	.	transcript_id "TCONS_00002965,TCONS_00002964,TCONS_00002963"; gene_id "chrA01_random:3468-6457C"; flanks "6457[,4960^"; structure "0,1^2-,1^3-"; splice_chain ",6251^5206-,6251^5072-"; sources "Undefined,Undefined,Undefined"; NMorMRNA "null"; degree "9"; dimension "3_3";
chrA01_random	Undefined	as_event	33807	34109	.	-	.	transcript_id "TCONS_00002968,TCONS_00002967"; gene_id "chrA01_random:33807-34818C"; flanks "34109-,33807]"; structure "0,1^2-"; splice_chain ",34030^33940-"; sources "Undefined,Undefined"; NMorMRNA "null"; degree "4"; dimension "2_2";
chrA01_random	Undefined	as_event	106915	107684	.	-	.	transcript_id "TCONS_00002975,TCONS_00002976"; gene_id "chrA01_random:106070-108580C"; flanks "107684-,106915^"; structure "1^2-,3^4-"; splice_chain "107536^107447-,107325^107245-"; sources "Undefined,Undefined"; NMorMRNA "null"; degree "4"; dimension "2_2";
chrA01_random	Undefined	as_event	106677	107245	.	-	.	transcript_id "TCONS_00002977,TCONS_00002976"; gene_id "chrA01_random:106070-108580C"; flanks "107245-,106677^"; structure "1^3-,2^4-"; splice_chain "106917^106826-,106915^106824-"; sources "Undefined,Undefined"; NMorMRNA "null"; degree "4"; dimension "2_2";
chrA01_random	Undefined	as_event	106677	107684	.	-	.	transcript_id "TCONS_00002975,TCONS_00002977,TCONS_00002976"; gene_id "chrA01_random:106070-108580C"; flanks "107684-,106677^"; structure "1^2-6^8-,3^4-5^7-,3^4-6^8-"; splice_chain "107536^107447-106915^106824-,107325^107245-106917^106826-,107325^107245-106915^106824-"; sources "Undefined,Undefined,Undefined"; NMorMRNA "null"; degree "9"; dimension "3_3";
chrA01_random	Undefined	as_event	130811	131248	.	-	.	transcript_id "TCONS_00002979,TCONS_00002980"; gene_id "chrA01_random:130447-132151C"; flanks "131248^,130811^"; structure "1-,2-"; splice_chain "130939-,130936-"; sources "Undefined,Undefined"; NMorMRNA "null"; degree "4"; dimension "2_2";
chrA01_random	Undefined	as_event	312000	312184	.	-	.	transcript_id "TCONS_00002985,TCONS_00002986"; gene_id "chrA01_random:308170-312843C"; flanks "312184^,312000^"; structure "1-,2-"; splice_chain "312090-,312088-"; sources "Undefined,Undefined"; NMorMRNA "null"; degree "4"; dimension "2_2";
chrA01_random	Undefined	as_event	311015	311402	.	-	.	transcript_id "TCONS_00002985,TCONS_00002986"; gene_id "chrA01_random:308170-312843C"; flanks "311402-,311015^"; structure "0,1^2-"; splice_chain ",311194^311102-"; sources "Undefined,Undefined"; NMorMRNA "null"; degree "4"; dimension "2_2";
chrA01_random	Undefined	as_event	310066	310266	.	-	.	transcript_id "TCONS_00002985,TCONS_00002986"; gene_id "chrA01_random:308170-312843C"; flanks "310266^,310066^"; structure "1-,2-"; splice_chain "310152-,310148-"; sources "Undefined,Undefined"; NMorMRNA "null"; degree "4"; dimension "2_2";
chrA01_random	Undefined	as_event	445851	446944	.	-	.	transcript_id "TCONS_00002996,TCONS_00002997"; gene_id "chrA01_random:445851-448034C"; flanks "446944-,445851]"; structure "0,1^2-"; splice_chain ",446045^445880-"; sources "Undefined,Undefined"; NMorMRNA "null"; degree "4"; dimension "2_2";
chrA01_random	Undefined	as_event	522972	523347	.	-	.	transcript_id "TCONS_00002999,TCONS_00002998"; gene_id "chrA01_random:522128-523739C"; flanks "523347-,522972^"; structure "1^3-,2^4-"; splice_chain "523264^523181-,523262^523179-"; sources "Undefined,Undefined"; NMorMRNA "null"; degree "4"; dimension "2_2";
chrA01_random	Undefined	as_event	522362	522972	.	-	.	transcript_id "TCONS_00002999,TCONS_00002998"; gene_id "chrA01_random:522128-523739C"; flanks "522972^,522362^"; structure "1-,2-3^4-"; splice_chain "522904-,522899-522770^522675-"; sources "Undefined,Undefined"; NMorMRNA "null"; degree "4"; dimension "2_2";
chrA01_random	Undefined	as_event	547594	548357	.	-	.	transcript_id "TCONS_00003003,TCONS_00003004"; gene_id "chrA01_random:543858-548357C"; flanks "548357[,547594^"; structure "0,1^2-"; splice_chain ",547963^547768-"; sources "Undefined,Undefined"; NMorMRNA "null"; degree "4"; dimension "2_2";
chrA01_random	Undefined	as_event	546603	546938	.	-	.	transcript_id "TCONS_00003003,TCONS_00003004"; gene_id "chrA01_random:543858-548357C"; flanks "546938-,546603^"; structure "1^3-,2^4-"; splice_chain "546791^546704-,546772^546685-"; sources "Undefined,Undefined"; NMorMRNA "null"; degree "4"; dimension "2_2";
chrA01_random	Undefined	as_event	544560	544775	.	-	.	transcript_id "TCONS_00003003,TCONS_00003004"; gene_id "chrA01_random:543858-548357C"; flanks "544775^,544560^"; structure "1-,2-"; splice_chain "544684-,544682-"; sources "Undefined,Undefined"; NMorMRNA "null"; degree "4"; dimension "2_2";
chrA01_random	Undefined	as_event	568773	568959	.	-	.	transcript_id "TCONS_00003007,TCONS_00003006"; gene_id "chrA01_random:568196-569623C"; flanks "568959-,568773-"; structure "1^,2^"; splice_chain "568927^,568926^"; sources "Undefined,Undefined"; NMorMRNA "null"; degree "4"; dimension "2_2";
chrA01_random	Undefined	as_event	568196	568773	.	-	.	transcript_id "TCONS_00003006,TCONS_00003007"; gene_id "chrA01_random:568196-569623C"; flanks "568773-,568196]"; structure "1^3-,2^4-"; splice_chain "568718^568539-,568708^568529-"; sources "Undefined,Undefined"; NMorMRNA "null"; degree "4"; dimension "2_2";
chrA01_random	Undefined	as_event	638881	639534	.	-	.	transcript_id "TCONS_00003014,TCONS_00003013"; gene_id "chrA01_random:638881-640953C"; flanks "639534-,638881]"; structure "0,1^2-"; splice_chain ",639470^639304-"; sources "Undefined,Undefined"; NMorMRNA "null"; degree "4"; dimension "2_2";
chrA01_random	Undefined	as_event	791384	792488	.	-	.	transcript_id "TCONS_00003015,TCONS_00003016"; gene_id "chrA01_random:791384-794497C"; flanks "792488^,791384]"; structure "1-,2-"; splice_chain "791507-,791504-"; sources "Undefined,Undefined"; NMorMRNA "null"; degree "4"; dimension "2_2";
chrA01_random	Undefined	as_event	1305375	1305669	.	-	.	transcript_id "TCONS_00003018,TCONS_00003017/TCONS_00003019"; gene_id "chrA01_random:1302535-1307189C"; flanks "1305669-,1305375^"; structure "0,1^2-"; splice_chain ",1305613^1305527-"; sources "Undefined,Undefined"; NMorMRNA "null"; degree "4"; dimension "2_2";
chrA01_random	Undefined	as_event	1305193	1305375	.	-	.	transcript_id "TCONS_00003017,TCONS_00003018/TCONS_00003019"; gene_id "chrA01_random:1302535-1307189C"; flanks "1305375^,1305193^"; structure "1-,2-"; splice_chain "1305278-,1305277-"; sources "Undefined,Undefined"; NMorMRNA "null"; degree "4"; dimension "2_2";
chrA01_random	Undefined	as_event	1304314	1304711	.	-	.	transcript_id "TCONS_00003017,TCONS_00003018/TCONS_00003019"; gene_id "chrA01_random:1302535-1307189C"; flanks "1304711^,1304314^"; structure "1-,2-"; splice_chain "1304435-,1304433-"; sources "Undefined,Undefined"; NMorMRNA "null"; degree "4"; dimension "2_2";
chrA01_random	Undefined	as_event	1355486	1356293	.	-	.	transcript_id "TCONS_00003020,TCONS_00003021"; gene_id "chrA01_random:1354653-1356888C"; flanks "1356293-,1355486^"; structure "0,1^2-"; splice_chain ",1356152^1355645-"; sources "Undefined,Undefined"; NMorMRNA "null"; degree "4"; dimension "2_2";
chrA01_random	Undefined	as_event	1421416	1422280	.	-	.	transcript_id "TCONS_00003025,TCONS_00003023"; gene_id "chrA01_random:1418690-1422280C"; flanks "1422280[,1421416^"; structure "1^4-,2^3-"; splice_chain "1422139^1421482-,1422125^1421531-"; sources "Undefined,Undefined"; NMorMRNA "null"; degree "4"; dimension "2_2";
chrA01_random	Undefined	as_event	1421243	1421531	.	-	.	transcript_id "TCONS_00003023,TCONS_00003024"; gene_id "chrA01_random:1418690-1422280C"; flanks "1421531-,1421243^"; structure "1^3-,2^4-"; splice_chain "1421416^1421343-,1421411^1421338-"; sources "Undefined,Undefined"; NMorMRNA "null"; degree "4"; dimension "2_2";
chrA01_random	Undefined	as_event	1421243	1422280	.	-	.	transcript_id "TCONS_00003025,TCONS_00003023,TCONS_00003024"; gene_id "chrA01_random:1418690-1422280C"; flanks "1422280[,1421243^"; structure "1^4-5^7-,2^3-5^7-,2^3-6^8-"; splice_chain "1422139^1421482-1421416^1421343-,1422125^1421531-1421416^1421343-,1422125^1421531-1421411^1421338-"; sources "Undefined,Undefined,Undefined"; NMorMRNA "null"; degree "9"; dimension "3_3";
chrA01_random	Undefined	as_event	1420108	1420593	.	-	.	transcript_id "TCONS_00003023,TCONS_00003024/TCONS_00003025"; gene_id "chrA01_random:1418690-1422280C"; flanks "1420593-,1420108^"; structure "1^3-5^7-,2^4-6^8-"; splice_chain "1420520^1420424-1420298^1420211-,1420510^1420414-1420296^1420209-"; sources "Undefined,Undefined"; NMorMRNA "null"; degree "4"; dimension "2_2";
chrA01_random	Undefined	as_event	1419604	1419825	.	-	.	transcript_id "TCONS_00003023,TCONS_00003024/TCONS_00003025"; gene_id "chrA01_random:1418690-1422280C"; flanks "1419825-,1419604^"; structure "0,1^2-"; splice_chain ",1419760^1419670-"; sources "Undefined,Undefined"; NMorMRNA "null"; degree "4"; dimension "2_2";
chrA01_random	Undefined	as_event	1419154	1419284	.	-	.	transcript_id "TCONS_00003025,TCONS_00003023/TCONS_00003024"; gene_id "chrA01_random:1418690-1422280C"; flanks "1419284^,1419154^"; structure "1-,2-"; splice_chain "1419182-,1419180-"; sources "Undefined,Undefined"; NMorMRNA "null"; degree "4"; dimension "2_2";
chrA01_random	Undefined	as_event	1571823	1572196	.	-	.	transcript_id "TCONS_00003033,TCONS_00003032"; gene_id "chrA01_random:1568741-1572389C"; flanks "1572196-,1571823^"; structure "1^3-,2^4-"; splice_chain "1572025^1571955-,1572020^1571950-"; sources "Undefined,Undefined"; NMorMRNA "null"; degree "4"; dimension "2_2";
chrA01_random	Undefined	as_event	1625294	1628506	.	-	.	transcript_id "TCONS_00003036,TCONS_00003035"; gene_id "chrA01_random:1625294-1629068C"; flanks "1628506^,1625294]"; structure "1-,2-"; splice_chain "1628426-,1628423-"; sources "Undefined,Undefined"; NMorMRNA "null"; degree "4"; dimension "2_2";
chrA01_random	Undefined	as_event	2362648	2362955	.	-	.	transcript_id "TCONS_00003045,TCONS_00003044"; gene_id "chrA01_random:2360342-2367106C"; flanks "2362955-,2362648^"; structure "0,1^2-"; splice_chain ",2362863^2362788-"; sources "Undefined,Undefined"; NMorMRNA "null"; degree "4"; dimension "2_2";
chrA01_random	Undefined	as_event	2409806	2410086	.	-	.	transcript_id "TCONS_00003050,TCONS_00003048/TCONS_00003049"; gene_id "chrA01_random:2408339-2410788C"; flanks "2410086-,2409806^"; structure "0,1^2-"; splice_chain ",2409993^2409843-"; sources "Undefined,Undefined"; NMorMRNA "null"; degree "4"; dimension "2_2";
chrA01_random	Undefined	as_event	2409249	2409456	.	-	.	transcript_id "TCONS_00003050,TCONS_00003048/TCONS_00003049"; gene_id "chrA01_random:2408339-2410788C"; flanks "2409456-,2409249^"; structure "0,1^2-"; splice_chain ",2409377^2409305-"; sources "Undefined,Undefined"; NMorMRNA "null"; degree "4"; dimension "2_2";
chrA02	Undefined	as_event	74465	75018	.	+	.	transcript_id "TCONS_00003069,TCONS_00003070"; gene_id "chrA02:74370-76670W"; flanks "74465^,75018^"; structure "1-,2-"; splice_chain "74948-,74953-"; sources "Undefined,Undefined"; NMorMRNA "null"; degree "4"; dimension "2_2";
chrA02	Undefined	as_event	82081	82273	.	+	.	transcript_id "TCONS_00003075,TCONS_00003072/TCONS_00003073"; gene_id "chrA02:81668-84932W"; flanks "82081^,82273^"; structure "1-,2-"; splice_chain "82167-,82168-"; sources "Undefined,Undefined"; NMorMRNA "null"; degree "4"; dimension "2_2";
chrA02	Undefined	as_event	82007	82273	.	+	.	transcript_id "TCONS_00003074,TCONS_00003072/TCONS_00003073"; gene_id "chrA02:81668-84932W"; flanks "82007-,82273^"; structure "0,1^2-"; splice_chain ",82081^82168-"; sources "Undefined,Undefined"; NMorMRNA "null"; degree "4"; dimension "2_2";
chrA02	Undefined	as_event	82518	82663	.	+	.	transcript_id "TCONS_00003072,TCONS_00003073/TCONS_00003075"; gene_id "chrA02:81668-84932W"; flanks "82518^,82663^"; structure "1-,2-"; splice_chain "82591-,82592-"; sources "Undefined,Undefined"; NMorMRNA "null"; degree "4"; dimension "2_2";
chrA02	Undefined	as_event	82373	82663	.	+	.	transcript_id "TCONS_00003074,TCONS_00003072,TCONS_00003073/TCONS_00003075"; gene_id "chrA02:81668-84932W"; flanks "82373-,82663^"; structure "0,1^2-,1^3-"; splice_chain ",82518^82591-,82518^82592-"; sources "Undefined,Undefined,Undefined"; NMorMRNA "null"; degree "9"; dimension "3_3";
chrA02	Undefined	as_event	82903	83067	.	+	.	transcript_id "TCONS_00003072/TCONS_00003073/TCONS_00003075,TCONS_00003074"; gene_id "chrA02:81668-84932W"; flanks "82903-,83067-"; structure "1^,2^"; splice_chain "82968^,82969^"; sources "Undefined,Undefined"; NMorMRNA "null"; degree "4"; dimension "2_2";
chrA02	Undefined	as_event	83852	84054	.	+	.	transcript_id "TCONS_00003072/TCONS_00003075,TCONS_00003073"; gene_id "chrA02:81668-84932W"; flanks "83852^,84054^"; structure "1-,2-"; splice_chain "83938-,83941-"; sources "Undefined,Undefined"; NMorMRNA "null"; degree "4"; dimension "2_2";
chrA02	Undefined	as_event	83811	84054	.	+	.	transcript_id "TCONS_00003074,TCONS_00003072/TCONS_00003075,TCONS_00003073"; gene_id "chrA02:81668-84932W"; flanks "83811-,84054^"; structure "0,1^2-,1^3-"; splice_chain ",83852^83938-,83852^83941-"; sources "Undefined,Undefined,Undefined"; NMorMRNA "null"; degree "9"; dimension "3_3";
chrA02	Undefined	as_event	235556	236300	.	+	.	transcript_id "TCONS_00003090,TCONS_00003089"; gene_id "chrA02:235009-239290W"; flanks "235556^,236300-"; structure "0,1-2^"; splice_chain ",235949-236152^"; sources "Undefined,Undefined"; NMorMRNA "null"; degree "4"; dimension "2_2";
chrA02	Undefined	as_event	348829	349160	.	+	.	transcript_id "TCONS_00003098,TCONS_00003097"; gene_id "chrA02:348372-350965W"; flanks "348829-,349160^"; structure "0,1^2-"; splice_chain ",348972^349045-"; sources "Undefined,Undefined"; NMorMRNA "null"; degree "4"; dimension "2_2";
chrA02	Undefined	as_event	623629	624159	.	+	.	transcript_id "TCONS_00003111,TCONS_00003112"; gene_id "chrA02:622552-628883W"; flanks "623629-,624159^"; structure "1^3-,2^4-"; splice_chain "623836^623992-,623846^624002-"; sources "Undefined,Undefined"; NMorMRNA "null"; degree "4"; dimension "2_2";
chrA02	Undefined	as_event	626579	626808	.	+	.	transcript_id "TCONS_00003112,TCONS_00003111"; gene_id "chrA02:622552-628883W"; flanks "626579^,626808^"; structure "1-,2-"; splice_chain "626746-,626747-"; sources "Undefined,Undefined"; NMorMRNA "null"; degree "4"; dimension "2_2";
chrA02	Undefined	as_event	702879	703736	.	+	.	transcript_id "TCONS_00003120,TCONS_00003121"; gene_id "chrA02:701479-703736W"; flanks "702879-,703736]"; structure "0,1^2-"; splice_chain ",702989^703435-"; sources "Undefined,Undefined"; NMorMRNA "null"; degree "4"; dimension "2_2";
chrA02	Undefined	as_event	721265	722360	.	+	.	transcript_id "TCONS_00003122,TCONS_00003123"; gene_id "chrA02:713329-722360W"; flanks "721265-,722360]"; structure "0,1^2-"; splice_chain ",722065^722135-"; sources "Undefined,Undefined"; NMorMRNA "null"; degree "4"; dimension "2_2";
chrA02	Undefined	as_event	829340	829788	.	+	.	transcript_id "TCONS_00003138,TCONS_00003137"; gene_id "chrA02:826897-831262W"; flanks "829340-,829788^"; structure "0,1^2-3^4-"; splice_chain ",829449^829525-829627^829690-"; sources "Undefined,Undefined"; NMorMRNA "null"; degree "4"; dimension "2_2";
chrA02	Undefined	as_event	921047	921271	.	+	.	transcript_id "TCONS_00003145,TCONS_00003146"; gene_id "chrA02:919809-922709W"; flanks "921047-,921271^"; structure "0,1^2-"; splice_chain ",921104^921182-"; sources "Undefined,Undefined"; NMorMRNA "null"; degree "4"; dimension "2_2";
chrA02	Undefined	as_event	922247	922432	.	+	.	transcript_id "TCONS_00003145,TCONS_00003146"; gene_id "chrA02:919809-922709W"; flanks "922247^,922432^"; structure "1-,2-"; splice_chain "922358-,922360-"; sources "Undefined,Undefined"; NMorMRNA "null"; degree "4"; dimension "2_2";
chrA02	Undefined	as_event	996761	996896	.	+	.	transcript_id "TCONS_00003150,TCONS_00003149"; gene_id "chrA02:996556-997785W"; flanks "996761^,996896^"; structure "1-,2-"; splice_chain "996847-,996849-"; sources "Undefined,Undefined"; NMorMRNA "null"; degree "4"; dimension "2_2";
chrA02	Undefined	as_event	1037441	1038063	.	+	.	transcript_id "TCONS_00003156,TCONS_00003155"; gene_id "chrA02:1035791-1039355W"; flanks "1037441-,1038063]"; structure "1^2-3^5-,4^6-"; splice_chain "1037701^1037797-1037849^1037926-,1037856^1037933-"; sources "Undefined,Undefined"; NMorMRNA "null"; degree "4"; dimension "2_2";
chrA02	Undefined	as_event	1181652	1181949	.	+	.	transcript_id "TCONS_00003163,TCONS_00003164"; gene_id "chrA02:1180476-1183140W"; flanks "1181652-,1181949^"; structure "0,1^2-"; splice_chain ",1181744^1181830-"; sources "Undefined,Undefined"; NMorMRNA "null"; degree "4"; dimension "2_2";
chrA02	Undefined	as_event	1290670	1290838	.	+	.	transcript_id "TCONS_00003177,TCONS_00003178"; gene_id "chrA02:1289707-1291481W"; flanks "1290670-,1290838-"; structure "1^,2^"; splice_chain "1290763^,1290765^"; sources "Undefined,Undefined"; NMorMRNA "null"; degree "4"; dimension "2_2";
chrA02	Undefined	as_event	1308254	1308561	.	+	.	transcript_id "TCONS_00003183,TCONS_00003182"; gene_id "chrA02:1307477-1310733W"; flanks "1308254^,1308561^"; structure "1-,2-"; splice_chain "1308380-,1308383-"; sources "Undefined,Undefined"; NMorMRNA "null"; degree "4"; dimension "2_2";
chrA02	Undefined	as_event	1339424	1339655	.	+	.	transcript_id "TCONS_00003190,TCONS_00003189"; gene_id "chrA02:1338134-1342163W"; flanks "1339424-,1339655^"; structure "1^3-,2^4-"; splice_chain "1339492^1339572-,1339493^1339573-"; sources "Undefined,Undefined"; NMorMRNA "null"; degree "4"; dimension "2_2";
chrA02	Undefined	as_event	1340548	1340760	.	+	.	transcript_id "TCONS_00003190,TCONS_00003189"; gene_id "chrA02:1338134-1342163W"; flanks "1340548^,1340760^"; structure "1-,2-"; splice_chain "1340638-,1340645-"; sources "Undefined,Undefined"; NMorMRNA "null"; degree "4"; dimension "2_2";
chrA02	Undefined	as_event	1410885	1411166	.	+	.	transcript_id "TCONS_00003196,TCONS_00003197"; gene_id "chrA02:1408336-1411650W"; flanks "1410885-,1411166^"; structure "0,1^2-"; splice_chain ",1410979^1411063-"; sources "Undefined,Undefined"; NMorMRNA "null"; degree "4"; dimension "2_2";
chrA02	Undefined	as_event	1464777	1465038	.	+	.	transcript_id "TCONS_00003201,TCONS_00003202"; gene_id "chrA02:1463995-1466725W"; flanks "1464777-,1465038-"; structure "1^,2^"; splice_chain "1464950^,1464952^"; sources "Undefined,Undefined"; NMorMRNA "null"; degree "4"; dimension "2_2";
chrA02	Undefined	as_event	1521229	1521698	.	+	.	transcript_id "TCONS_00003206,TCONS_00003207"; gene_id "chrA02:1520895-1522534W"; flanks "1521229-,1521698^"; structure "0,1^2-"; splice_chain ",1521441^1521532-"; sources "Undefined,Undefined"; NMorMRNA "null"; degree "4"; dimension "2_2";
chrA02	Undefined	as_event	1597318	1597501	.	+	.	transcript_id "TCONS_00003215,TCONS_00003214"; gene_id "chrA02:1595354-1598399W"; flanks "1597318^,1597501^"; structure "1-,2-"; splice_chain "1597454-,1597457-"; sources "Undefined,Undefined"; NMorMRNA "null"; degree "4"; dimension "2_2";
chrA02	Undefined	as_event	1597318	1597627	.	+	.	transcript_id "TCONS_00003216,TCONS_00003215,TCONS_00003214"; gene_id "chrA02:1595354-1598399W"; flanks "1597318^,1597627-"; structure "0,1-3^,2-3^"; splice_chain ",1597454-1597501^,1597457-1597501^"; sources "Undefined,Undefined,Undefined"; NMorMRNA "null"; degree "9"; dimension "3_3";
chrA02	Undefined	as_event	1597872	1598190	.	+	.	transcript_id "TCONS_00003215,TCONS_00003214/TCONS_00003216"; gene_id "chrA02:1595354-1598399W"; flanks "1597872-,1598190^"; structure "0,1^2-"; splice_chain ",1597915^1597984-"; sources "Undefined,Undefined"; NMorMRNA "null"; degree "4"; dimension "2_2";
chrA02	Undefined	as_event	1885157	1885755	.	+	.	transcript_id "TCONS_00003228,TCONS_00003229"; gene_id "chrA02:1885073-1889971W"; flanks "1885157^,1885755^"; structure "1-,2-"; splice_chain "1885672-,1885699-"; sources "Undefined,Undefined"; NMorMRNA "null"; degree "4"; dimension "2_2";
chrA02	Undefined	as_event	2092050	2092525	.	+	.	transcript_id "TCONS_00003245,TCONS_00003246"; gene_id "chrA02:2091909-2093458W"; flanks "2092050^,2092525^"; structure "1-,2-"; splice_chain "2092217-,2092228-"; sources "Undefined,Undefined"; NMorMRNA "null"; degree "4"; dimension "2_2";
chrA02	Undefined	as_event	2092746	2093039	.	+	.	transcript_id "TCONS_00003245,TCONS_00003246"; gene_id "chrA02:2091909-2093458W"; flanks "2092746-,2093039^"; structure "0,1^2-"; splice_chain ",2092910^2092988-"; sources "Undefined,Undefined"; NMorMRNA "null"; degree "4"; dimension "2_2";
chrA02	Undefined	as_event	2093781	2094884	.	+	.	transcript_id "TCONS_00003248,TCONS_00003247"; gene_id "chrA02:2093781-2095328W"; flanks "2093781[,2094884^"; structure "1^3-,2^4-"; splice_chain "2093948^2094660-,2093962^2094674-"; sources "Undefined,Undefined"; NMorMRNA "null"; degree "4"; dimension "2_2";
chrA02	Undefined	as_event	2258932	2259093	.	+	.	transcript_id "TCONS_00003262/TCONS_00003264,TCONS_00003263"; gene_id "chrA02:2257028-2259364W"; flanks "2258932-,2259093-"; structure "1^,2^"; splice_chain "2259009^,2259011^"; sources "Undefined,Undefined"; NMorMRNA "null"; degree "4"; dimension "2_2";
chrA02	Undefined	as_event	2311104	2311396	.	+	.	transcript_id "TCONS_00003270/TCONS_00003271,TCONS_00003272"; gene_id "chrA02:2306748-2311726W"; flanks "2311104-,2311396^"; structure "0,1^2-"; splice_chain ",2311158^2311235-"; sources "Undefined,Undefined"; NMorMRNA "null"; degree "4"; dimension "2_2";
chrA02	Undefined	as_event	2479628	2480098	.	+	.	transcript_id "TCONS_00003286,TCONS_00003285"; gene_id "chrA02:2479112-2480098W"; flanks "2479628-,2480098]"; structure "0,1^2-"; splice_chain ",2479802^2479888-"; sources "Undefined,Undefined"; NMorMRNA "null"; degree "4"; dimension "2_2";
chrA02	Undefined	as_event	3088063	3089681	.	+	.	transcript_id "TCONS_00003305,TCONS_00003304"; gene_id "chrA02:3087996-3091911W"; flanks "3088063^,3089681^"; structure "1-,2-"; splice_chain "3089577-,3089579-"; sources "Undefined,Undefined"; NMorMRNA "null"; degree "4"; dimension "2_2";
chrA02	Undefined	as_event	3219203	3219523	.	+	.	transcript_id "TCONS_00003316,TCONS_00003314"; gene_id "chrA02:3218019-3220231W"; flanks "3219203^,3219523^"; structure "1-,2-"; splice_chain "3219361-,3219390-"; sources "Undefined,Undefined"; NMorMRNA "null"; degree "4"; dimension "2_2";
chrA02	Undefined	as_event	3219148	3219523	.	+	.	transcript_id "TCONS_00003315,TCONS_00003316,TCONS_00003314"; gene_id "chrA02:3218019-3220231W"; flanks "3219148[,3219523^"; structure "1^4-,2^3-,2^5-"; splice_chain "3219202^3219379-,3219203^3219361-,3219203^3219390-"; sources "Undefined,Undefined,Undefined"; NMorMRNA "null"; degree "9"; dimension "3_3";
chrA02	Undefined	as_event	3218074	3219523	.	+	.	transcript_id "TCONS_00003311,TCONS_00003312"; gene_id "chrA02:3218019-3220231W"; flanks "3218074^,3219523^"; structure "1-,2-"; splice_chain "3219361-,3219390-"; sources "Undefined,Undefined"; NMorMRNA "null"; degree "4"; dimension "2_2";
chrA02	Undefined	as_event	3218019	3219523	.	+	.	transcript_id "TCONS_00003313,TCONS_00003311,TCONS_00003312"; gene_id "chrA02:3218019-3220231W"; flanks "3218019[,3219523^"; structure "1^4-,2^3-,2^5-"; splice_chain "3218073^3219379-,3218074^3219361-,3218074^3219390-"; sources "Undefined,Undefined,Undefined"; NMorMRNA "null"; degree "9"; dimension "3_3";
chrA02	Undefined	as_event	3223732	3223967	.	+	.	transcript_id "TCONS_00003317,TCONS_00003318"; gene_id "chrA02:3222665-3224681W"; flanks "3223732-,3223967^"; structure "0,1^2-"; splice_chain ",3223797^3223870-"; sources "Undefined,Undefined"; NMorMRNA "null"; degree "4"; dimension "2_2";
chrA02	Undefined	as_event	3259648	3259883	.	+	.	transcript_id "TCONS_00003319,TCONS_00003320"; gene_id "chrA02:3259047-3261825W"; flanks "3259648-,3259883^"; structure "0,1^2-"; splice_chain ",3259740^3259818-"; sources "Undefined,Undefined"; NMorMRNA "null"; degree "4"; dimension "2_2";
chrA02	Undefined	as_event	3307221	3307550	.	+	.	transcript_id "TCONS_00003321,TCONS_00003322"; gene_id "chrA02:3307221-3307902W"; flanks "3307221[,3307550^"; structure "1^3-,2^4-"; splice_chain "3307348^3307508-,3307358^3307518-"; sources "Undefined,Undefined"; NMorMRNA "null"; degree "4"; dimension "2_2";
chrA02	Undefined	as_event	3394890	3395206	.	+	.	transcript_id "TCONS_00003328,TCONS_00003329"; gene_id "chrA02:3394005-3395206W"; flanks "3394890-,3395206]"; structure "0,1^2-"; splice_chain ",3394967^3395047-"; sources "Undefined,Undefined"; NMorMRNA "null"; degree "4"; dimension "2_2";
chrA02	Undefined	as_event	3450671	3452452	.	+	.	transcript_id "TCONS_00003335,TCONS_00003336"; gene_id "chrA02:3450671-3453158W"; flanks "3450671[,3452452^"; structure "1^3-,2^4-"; splice_chain "3451077^3451893-,3451078^3451894-"; sources "Undefined,Undefined"; NMorMRNA "null"; degree "4"; dimension "2_2";
chrA02	Undefined	as_event	3485276	3485813	.	+	.	transcript_id "TCONS_00003341,TCONS_00003340"; gene_id "chrA02:3484972-3487317W"; flanks "3485276^,3485813^"; structure "1-,2-"; splice_chain "3485595-,3485620-"; sources "Undefined,Undefined"; NMorMRNA "null"; degree "4"; dimension "2_2";
chrA02	Undefined	as_event	3485890	3486201	.	+	.	transcript_id "TCONS_00003341,TCONS_00003340"; gene_id "chrA02:3484972-3487317W"; flanks "3485890-,3486201-"; structure "1^,2^"; splice_chain "3486102^,3486106^"; sources "Undefined,Undefined"; NMorMRNA "null"; degree "4"; dimension "2_2";
chrA02	Undefined	as_event	3574068	3574369	.	+	.	transcript_id "TCONS_00003348,TCONS_00003347"; gene_id "chrA02:3572503-3575823W"; flanks "3574068-,3574369^"; structure "0,1^2-"; splice_chain ",3574089^3574123-"; sources "Undefined,Undefined"; NMorMRNA "null"; degree "4"; dimension "2_2";
chrA02	Undefined	as_event	3584579	3585104	.	+	.	transcript_id "TCONS_00003352,TCONS_00003351"; gene_id "chrA02:3584579-3585180W"; flanks "3584579[,3585104-"; structure "1^,2^"; splice_chain "3585011^,3585012^"; sources "Undefined,Undefined"; NMorMRNA "null"; degree "4"; dimension "2_2";
chrA02	Undefined	as_event	3584579	3585180	.	+	.	transcript_id "TCONS_00003352,TCONS_00003351,TCONS_00003353"; gene_id "chrA02:3584579-3585180W"; flanks "3584579[,3585180]"; structure "1^4-,2^4-,3^5-"; splice_chain "3585011^3585104-,3585012^3585104-,3585021^3585114-"; sources "Undefined,Undefined,Undefined"; NMorMRNA "null"; degree "9"; dimension "3_3";
chrA02	Undefined	as_event	3590289	3591867	.	+	.	transcript_id "TCONS_00003356,TCONS_00003357"; gene_id "chrA02:3590047-3594082W"; flanks "3590289^,3591867^"; structure "1-,2-"; splice_chain "3591600-,3591603-"; sources "Undefined,Undefined"; NMorMRNA "null"; degree "4"; dimension "2_2";
chrA02	Undefined	as_event	3670734	3670975	.	+	.	transcript_id "TCONS_00003361,TCONS_00003362"; gene_id "chrA02:3669509-3671962W"; flanks "3670734-,3670975^"; structure "0,1^2-"; splice_chain ",3670808^3670874-"; sources "Undefined,Undefined"; NMorMRNA "null"; degree "4"; dimension "2_2";
chrA02	Undefined	as_event	3690445	3690825	.	+	.	transcript_id "TCONS_00003363,TCONS_00003365,TCONS_00003364"; gene_id "chrA02:3689498-3690825W"; flanks "3690445^,3690825]"; structure "1-,2-,3-"; splice_chain "3690555-,3690558-,3690597-"; sources "Undefined,Undefined,Undefined"; NMorMRNA "null"; degree "9"; dimension "3_3";
chrA02	Undefined	as_event	3872992	3873344	.	+	.	transcript_id "TCONS_00003377,TCONS_00003378"; gene_id "chrA02:3869211-3874413W"; flanks "3872992-,3873344^"; structure "0,1^2-"; splice_chain ",3873024^3873102-"; sources "Undefined,Undefined"; NMorMRNA "null"; degree "4"; dimension "2_2";
chrA02	Undefined	as_event	4107107	4107783	.	+	.	transcript_id "TCONS_00003386,TCONS_00003387"; gene_id "chrA02:4106811-4109641W"; flanks "4107107-,4107783^"; structure "0,1^2-"; splice_chain ",4107477^4107577-"; sources "Undefined,Undefined"; NMorMRNA "null"; degree "4"; dimension "2_2";
chrA02	Undefined	as_event	4188933	4189239	.	+	.	transcript_id "TCONS_00003392,TCONS_00003394,TCONS_00003393"; gene_id "chrA02:4188800-4189504W"; flanks "4188933-,4189239-"; structure "1^,2^,3^"; splice_chain "4189070^,4189071^,4189072^"; sources "Undefined,Undefined,Undefined"; NMorMRNA "null"; degree "9"; dimension "3_3";
chrA02	Undefined	as_event	4193066	4193235	.	+	.	transcript_id "TCONS_00003396,TCONS_00003395"; gene_id "chrA02:4191474-4193733W"; flanks "4193066^,4193235^"; structure "1-,2-"; splice_chain "4193165-,4193166-"; sources "Undefined,Undefined"; NMorMRNA "null"; degree "4"; dimension "2_2";
chrA02	Undefined	as_event	4215327	4216323	.	+	.	transcript_id "TCONS_00003397,TCONS_00003398"; gene_id "chrA02:4215327-4216323W"; flanks "4215327[,4216323]"; structure "0,1^2-"; splice_chain ",4215683^4215874-"; sources "Undefined,Undefined"; NMorMRNA "null"; degree "4"; dimension "2_2";
chrA02	Undefined	as_event	4532464	4532881	.	+	.	transcript_id "TCONS_00003419,TCONS_00003420"; gene_id "chrA02:4532015-4533776W"; flanks "4532464-,4532881^"; structure "0,1^2-"; splice_chain ",4532563^4532652-"; sources "Undefined,Undefined"; NMorMRNA "null"; degree "4"; dimension "2_2";
chrA02	Undefined	as_event	4873603	4873892	.	+	.	transcript_id "TCONS_00003437,TCONS_00003438"; gene_id "chrA02:4870988-4877308W"; flanks "4873603-,4873892^"; structure "1^3-,2^4-"; splice_chain "4873701^4873789-,4873714^4873802-"; sources "Undefined,Undefined"; NMorMRNA "null"; degree "4"; dimension "2_2";
chrA02	Undefined	as_event	4874740	4874891	.	+	.	transcript_id "TCONS_00003439,TCONS_00003438"; gene_id "chrA02:4870988-4877308W"; flanks "4874740^,4874891^"; structure "1-,2-"; splice_chain "4874812-,4874814-"; sources "Undefined,Undefined"; NMorMRNA "null"; degree "4"; dimension "2_2";
chrA02	Undefined	as_event	4874651	4874891	.	+	.	transcript_id "TCONS_00003438,TCONS_00003437"; gene_id "chrA02:4870988-4877308W"; flanks "4874651-,4874891^"; structure "1^3-,2^4-"; splice_chain "4874740^4874814-,4874750^4874824-"; sources "Undefined,Undefined"; NMorMRNA "null"; degree "4"; dimension "2_2";
chrA02	Undefined	as_event	4955268	4955479	.	+	.	transcript_id "TCONS_00003442,TCONS_00003443"; gene_id "chrA02:4954706-4959688W"; flanks "4955268-,4955479^"; structure "0,1^2-"; splice_chain ",4955351^4955429-"; sources "Undefined,Undefined"; NMorMRNA "null"; degree "4"; dimension "2_2";
chrA02	Undefined	as_event	5073336	5073561	.	+	.	transcript_id "TCONS_00003448,TCONS_00003449"; gene_id "chrA02:5072219-5073561W"; flanks "5073336-,5073561]"; structure "1^3-,2^4-"; splice_chain "5073455^5073541-,5073456^5073542-"; sources "Undefined,Undefined"; NMorMRNA "null"; degree "4"; dimension "2_2";
chrA02	Undefined	as_event	5424659	5425073	.	+	.	transcript_id "TCONS_00003460,TCONS_00003461"; gene_id "chrA02:5423786-5425073W"; flanks "5424659-,5425073]"; structure "0,1^2-"; splice_chain ",5424744^5424836-"; sources "Undefined,Undefined"; NMorMRNA "null"; degree "4"; dimension "2_2";
chrA02	Undefined	as_event	5570560	5571136	.	+	.	transcript_id "TCONS_00003463,TCONS_00003464"; gene_id "chrA02:5570204-5571136W"; flanks "5570560-,5571136]"; structure "0,1^2-"; splice_chain ",5570700^5570804-"; sources "Undefined,Undefined"; NMorMRNA "null"; degree "4"; dimension "2_2";
chrA02	Undefined	as_event	5899868	5900345	.	+	.	transcript_id "TCONS_00003473,TCONS_00003472"; gene_id "chrA02:5899463-5903387W"; flanks "5899868-,5900345^"; structure "1^3-,2^4-"; splice_chain "5899957^5900226-,5899967^5900236-"; sources "Undefined,Undefined"; NMorMRNA "null"; degree "4"; dimension "2_2";
chrA02	Undefined	as_event	5900614	5901190	.	+	.	transcript_id "TCONS_00003473,TCONS_00003472"; gene_id "chrA02:5899463-5903387W"; flanks "5900614-,5901190^"; structure "0,1^2-"; splice_chain ",5900897^5901045-"; sources "Undefined,Undefined"; NMorMRNA "null"; degree "4"; dimension "2_2";
chrA02	Undefined	as_event	5977370	5977540	.	+	.	transcript_id "TCONS_00003477,TCONS_00003478"; gene_id "chrA02:5977201-5979601W"; flanks "5977370-,5977540-"; structure "1^,2^"; splice_chain "5977447^,5977449^"; sources "Undefined,Undefined"; NMorMRNA "null"; degree "4"; dimension "2_2";
chrA02	Undefined	as_event	5977540	5977743	.	+	.	transcript_id "TCONS_00003478,TCONS_00003477"; gene_id "chrA02:5977201-5979601W"; flanks "5977540-,5977743-"; structure "1^,2^"; splice_chain "5977640^,5977641^"; sources "Undefined,Undefined"; NMorMRNA "null"; degree "4"; dimension "2_2";
chrA02	Undefined	as_event	6114841	6115426	.	+	.	transcript_id "TCONS_00003484,TCONS_00003483"; gene_id "chrA02:6114594-6115655W"; flanks "6114841-,6115426-"; structure "1^,2^"; splice_chain "6114956^,6114994^"; sources "Undefined,Undefined"; NMorMRNA "null"; degree "4"; dimension "2_2";
chrA02	Undefined	as_event	6133252	6133649	.	+	.	transcript_id "TCONS_00003487,TCONS_00003488"; gene_id "chrA02:6132874-6134187W"; flanks "6133252-,6133649^"; structure "0,1^2-"; splice_chain ",6133491^6133568-"; sources "Undefined,Undefined"; NMorMRNA "null"; degree "4"; dimension "2_2";
chrA02	Undefined	as_event	6194551	6196404	.	+	.	transcript_id "TCONS_00003491,TCONS_00003492"; gene_id "chrA02:6194031-6197160W"; flanks "6194551-,6196404^"; structure "1^3-,2^4-"; splice_chain "6195532^6195883-,6195542^6195893-"; sources "Undefined,Undefined"; NMorMRNA "null"; degree "4"; dimension "2_2";
chrA02	Undefined	as_event	6196404	6196760	.	+	.	transcript_id "TCONS_00003491,TCONS_00003492"; gene_id "chrA02:6194031-6197160W"; flanks "6196404^,6196760^"; structure "1-,2-"; splice_chain "6196571-,6196572-"; sources "Undefined,Undefined"; NMorMRNA "null"; degree "4"; dimension "2_2";
chrA02	Undefined	as_event	6255303	6255484	.	+	.	transcript_id "TCONS_00003496,TCONS_00003495"; gene_id "chrA02:6252647-6255888W"; flanks "6255303-,6255484-"; structure "1^,2^"; splice_chain "6255389^,6255390^"; sources "Undefined,Undefined"; NMorMRNA "null"; degree "4"; dimension "2_2";
chrA02	Undefined	as_event	6275208	6275380	.	+	.	transcript_id "TCONS_00003499,TCONS_00003498"; gene_id "chrA02:6273809-6275380W"; flanks "6275208-,6275380]"; structure "0,1^2-"; splice_chain ",6275285^6275369-"; sources "Undefined,Undefined"; NMorMRNA "null"; degree "4"; dimension "2_2";
chrA02	Undefined	as_event	6287421	6287713	.	+	.	transcript_id "TCONS_00003500,TCONS_00003501"; gene_id "chrA02:6283996-6288249W"; flanks "6287421^,6287713^"; structure "1-,2-"; splice_chain "6287624-,6287633-"; sources "Undefined,Undefined"; NMorMRNA "null"; degree "4"; dimension "2_2";
chrA02	Undefined	as_event	6301842	6302057	.	+	.	transcript_id "TCONS_00003504,TCONS_00003505"; gene_id "chrA02:6300869-6302989W"; flanks "6301842-,6302057^"; structure "0,1^2-"; splice_chain ",6301889^6301986-"; sources "Undefined,Undefined"; NMorMRNA "null"; degree "4"; dimension "2_2";
chrA02	Undefined	as_event	6321571	6321776	.	+	.	transcript_id "TCONS_00003508,TCONS_00003509"; gene_id "chrA02:6320924-6323087W"; flanks "6321571^,6321776^"; structure "1-,2-"; splice_chain "6321680-,6321681-"; sources "Undefined,Undefined"; NMorMRNA "null"; degree "4"; dimension "2_2";
chrA02	Undefined	as_event	6322734	6322906	.	+	.	transcript_id "TCONS_00003509,TCONS_00003508"; gene_id "chrA02:6320924-6323087W"; flanks "6322734^,6322906^"; structure "1-,2-"; splice_chain "6322820-,6322822-"; sources "Undefined,Undefined"; NMorMRNA "null"; degree "4"; dimension "2_2";
chrA02	Undefined	as_event	6804961	6805151	.	+	.	transcript_id "TCONS_00003522,TCONS_00003523"; gene_id "chrA02:6803859-6805497W"; flanks "6804961-,6805151-"; structure "1^,2^"; splice_chain "6805008^,6805009^"; sources "Undefined,Undefined"; NMorMRNA "null"; degree "4"; dimension "2_2";
chrA02	Undefined	as_event	7227529	7228084	.	+	.	transcript_id "TCONS_00003535,TCONS_00003536"; gene_id "chrA02:7227457-7230838W"; flanks "7227529^,7228084^"; structure "1-,2-"; splice_chain "7228007-,7228012-"; sources "Undefined,Undefined"; NMorMRNA "null"; degree "4"; dimension "2_2";
chrA02	Undefined	as_event	7240187	7240498	.	+	.	transcript_id "TCONS_00003537,TCONS_00003539"; gene_id "chrA02:7237528-7242231W"; flanks "7240187-,7240498^"; structure "0,1^2-"; splice_chain ",7240324^7240407-"; sources "Undefined,Undefined"; NMorMRNA "null"; degree "4"; dimension "2_2";
chrA02	Undefined	as_event	7240187	7240789	.	+	.	transcript_id "TCONS_00003539,TCONS_00003538,TCONS_00003537"; gene_id "chrA02:7237528-7242231W"; flanks "7240187-,7240789^"; structure "1^3-5^7-,2^4-6^8-,5^7-"; splice_chain "7240324^7240407-7240498^7240660-,7240325^7240408-7240499^7240661-,7240498^7240660-"; sources "Undefined,Undefined,Undefined"; NMorMRNA "null"; degree "9"; dimension "3_3";
chrA02	Undefined	as_event	7379967	7380321	.	+	.	transcript_id "TCONS_00003546,TCONS_00003545"; gene_id "chrA02:7379696-7382544W"; flanks "7379967-,7380321^"; structure "1^3-,2^4-"; splice_chain "7380078^7380172-,7380079^7380173-"; sources "Undefined,Undefined"; NMorMRNA "null"; degree "4"; dimension "2_2";
chrA02	Undefined	as_event	7380865	7381165	.	+	.	transcript_id "TCONS_00003545,TCONS_00003546"; gene_id "chrA02:7379696-7382544W"; flanks "7380865-,7381165^"; structure "0,1^2-"; splice_chain ",7380980^7381064-"; sources "Undefined,Undefined"; NMorMRNA "null"; degree "4"; dimension "2_2";
chrA02	Undefined	as_event	7381239	7381494	.	+	.	transcript_id "TCONS_00003546,TCONS_00003545"; gene_id "chrA02:7379696-7382544W"; flanks "7381239-,7381494^"; structure "1^3-,2^4-"; splice_chain "7381352^7381438-,7381362^7381448-"; sources "Undefined,Undefined"; NMorMRNA "null"; degree "4"; dimension "2_2";
chrA02	Undefined	as_event	7427847	7428079	.	+	.	transcript_id "TCONS_00003549,TCONS_00003548"; gene_id "chrA02:7427390-7429474W"; flanks "7427847-,7428079^"; structure "0,1^2-"; splice_chain ",7427931^7428030-"; sources "Undefined,Undefined"; NMorMRNA "null"; degree "4"; dimension "2_2";
chrA02	Undefined	as_event	7493420	7493639	.	+	.	transcript_id "TCONS_00003551,TCONS_00003550"; gene_id "chrA02:7491641-7493944W"; flanks "7493420-,7493639^"; structure "1^3-,2^4-"; splice_chain "7493486^7493563-,7493496^7493573-"; sources "Undefined,Undefined"; NMorMRNA "null"; degree "4"; dimension "2_2";
chrA02	Undefined	as_event	7695145	7696536	.	+	.	transcript_id "TCONS_00003563,TCONS_00003564,TCONS_00003562"; gene_id "chrA02:7694801-7696536W"; flanks "7695145-,7696536]"; structure "1^4-,2^5-,3^6-"; splice_chain "7695367^7695787-,7695369^7695789-,7695413^7695833-"; sources "Undefined,Undefined,Undefined"; NMorMRNA "null"; degree "9"; dimension "3_3";
chrA02	Undefined	as_event	7930904	7931663	.	+	.	transcript_id "TCONS_00003568,TCONS_00003567"; gene_id "chrA02:7928832-7951877W"; flanks "7930904-,7931663^"; structure "1^3-,2^4-"; splice_chain "7931002^7931100-,7931009^7931107-"; sources "Undefined,Undefined"; NMorMRNA "null"; degree "4"; dimension "2_2";
chrA02	Undefined	as_event	7935696	7936555	.	+	.	transcript_id "TCONS_00003567/TCONS_00003568,TCONS_00003569"; gene_id "chrA02:7928832-7951877W"; flanks "7935696-,7936555^"; structure "1^3-,2^4-"; splice_chain "7936157^7936268-,7936168^7936279-"; sources "Undefined,Undefined"; NMorMRNA "null"; degree "4"; dimension "2_2";
chrA02	Undefined	as_event	7936637	7937000	.	+	.	transcript_id "TCONS_00003567/TCONS_00003568,TCONS_00003569"; gene_id "chrA02:7928832-7951877W"; flanks "7936637-,7937000^"; structure "1^3-,2^4-"; splice_chain "7936794^7936893-,7936796^7936895-"; sources "Undefined,Undefined"; NMorMRNA "null"; degree "4"; dimension "2_2";
chrA02	Undefined	as_event	7973387	7974609	.	+	.	transcript_id "TCONS_00003572,TCONS_00003571"; gene_id "chrA02:7973082-7975757W"; flanks "7973387[,7974609^"; structure "1^3-,2^4-"; splice_chain "7974318^7974397-,7974330^7974409-"; sources "Undefined,Undefined"; NMorMRNA "null"; degree "4"; dimension "2_2";
chrA02	Undefined	as_event	8007718	8007903	.	+	.	transcript_id "TCONS_00003575,TCONS_00003576"; gene_id "chrA02:8004532-8007903W"; flanks "8007718-,8007903]"; structure "0,1^2-"; splice_chain ",8007809^8007895-"; sources "Undefined,Undefined"; NMorMRNA "null"; degree "4"; dimension "2_2";
chrA02	Undefined	as_event	8111665	8111969	.	+	.	transcript_id "TCONS_00003583,TCONS_00003582"; gene_id "chrA02:8111214-8113301W"; flanks "8111665-,8111969^"; structure "0,1^2-"; splice_chain ",8111753^8111841-"; sources "Undefined,Undefined"; NMorMRNA "null"; degree "4"; dimension "2_2";
chrA02	Undefined	as_event	8210592	8211244	.	+	.	transcript_id "TCONS_00003588,TCONS_00003589"; gene_id "chrA02:8210458-8211516W"; flanks "8210592-,8211244^"; structure "0,1^2-"; splice_chain ",8211093^8211163-"; sources "Undefined,Undefined"; NMorMRNA "null"; degree "4"; dimension "2_2";
chrA02	Undefined	as_event	8322723	8322943	.	+	.	transcript_id "TCONS_00003596,TCONS_00003597"; gene_id "chrA02:8321909-8326617W"; flanks "8322723^,8322943^"; structure "1-,2-"; splice_chain "8322823-,8322828-"; sources "Undefined,Undefined"; NMorMRNA "null"; degree "4"; dimension "2_2";
chrA02	Undefined	as_event	8322660	8322943	.	+	.	transcript_id "TCONS_00003595,TCONS_00003596,TCONS_00003597"; gene_id "chrA02:8321909-8326617W"; flanks "8322660-,8322943^"; structure "0,1^2-,1^3-"; splice_chain ",8322723^8322823-,8322723^8322828-"; sources "Undefined,Undefined,Undefined"; NMorMRNA "null"; degree "9"; dimension "3_3";
chrA02	Undefined	as_event	8595139	8595872	.	+	.	transcript_id "TCONS_00003605,TCONS_00003604/TCONS_00003606"; gene_id "chrA02:8595139-8598473W"; flanks "8595139[,8595872^"; structure "0,1^2-"; splice_chain ",8595658^8595786-"; sources "Undefined,Undefined"; NMorMRNA "null"; degree "4"; dimension "2_2";
chrA02	Undefined	as_event	8597283	8597525	.	+	.	transcript_id "TCONS_00003605,TCONS_00003606"; gene_id "chrA02:8595139-8598473W"; flanks "8597283^,8597525^"; structure "1-,2-"; splice_chain "8597369-,8597379-"; sources "Undefined,Undefined"; NMorMRNA "null"; degree "4"; dimension "2_2";
chrA02	Undefined	as_event	8641093	8641256	.	+	.	transcript_id "TCONS_00003613,TCONS_00003612"; gene_id "chrA02:8641034-8641802W"; flanks "8641093^,8641256^"; structure "1-,2-"; splice_chain "8641164-,8641182-"; sources "Undefined,Undefined"; NMorMRNA "null"; degree "4"; dimension "2_2";
chrA02	Undefined	as_event	8650053	8650211	.	+	.	transcript_id "TCONS_00003616,TCONS_00003614/TCONS_00003615"; gene_id "chrA02:8648256-8652232W"; flanks "8650053^,8650211^"; structure "1-,2-"; splice_chain "8650135-,8650137-"; sources "Undefined,Undefined"; NMorMRNA "null"; degree "4"; dimension "2_2";
chrA02	Undefined	as_event	8651564	8651885	.	+	.	transcript_id "TCONS_00003614,TCONS_00003615/TCONS_00003616"; gene_id "chrA02:8648256-8652232W"; flanks "8651564-,8651885^"; structure "0,1^2-"; splice_chain ",8651620^8651808-"; sources "Undefined,Undefined"; NMorMRNA "null"; degree "4"; dimension "2_2";
chrA02	Undefined	as_event	8677182	8677542	.	+	.	transcript_id "TCONS_00003619,TCONS_00003620"; gene_id "chrA02:8676257-8677855W"; flanks "8677182^,8677542^"; structure "1-,2-"; splice_chain "8677408-,8677411-"; sources "Undefined,Undefined"; NMorMRNA "null"; degree "4"; dimension "2_2";
chrA02	Undefined	as_event	8751692	8751860	.	+	.	transcript_id "TCONS_00003622,TCONS_00003623"; gene_id "chrA02:8751406-8754690W"; flanks "8751692-,8751860-"; structure "1^,2^"; splice_chain "8751758^,8751763^"; sources "Undefined,Undefined"; NMorMRNA "null"; degree "4"; dimension "2_2";
chrA02	Undefined	as_event	8948467	8948737	.	+	.	transcript_id "TCONS_00003628,TCONS_00003627"; gene_id "chrA02:8946965-8951645W"; flanks "8948467-,8948737^"; structure "0,1^2-"; splice_chain ",8948593^8948676-"; sources "Undefined,Undefined"; NMorMRNA "null"; degree "4"; dimension "2_2";
chrA02	Undefined	as_event	8948832	8949094	.	+	.	transcript_id "TCONS_00003628,TCONS_00003627"; gene_id "chrA02:8946965-8951645W"; flanks "8948832-,8949094^"; structure "0,1^2-"; splice_chain ",8948918^8949008-"; sources "Undefined,Undefined"; NMorMRNA "null"; degree "4"; dimension "2_2";
chrA02	Undefined	as_event	9108027	9108386	.	+	.	transcript_id "TCONS_00003630,TCONS_00003631"; gene_id "chrA02:9107228-9109560W"; flanks "9108027-,9108386^"; structure "0,1^2-"; splice_chain ",9108187^9108259-"; sources "Undefined,Undefined"; NMorMRNA "null"; degree "4"; dimension "2_2";
chrA02	Undefined	as_event	9186700	9186964	.	+	.	transcript_id "TCONS_00003634,TCONS_00003635"; gene_id "chrA02:9186304-9188345W"; flanks "9186700^,9186964^"; structure "1-,2-"; splice_chain "9186792-,9186824-"; sources "Undefined,Undefined"; NMorMRNA "null"; degree "4"; dimension "2_2";
chrA02	Undefined	as_event	9418731	9419185	.	+	.	transcript_id "TCONS_00003643,TCONS_00003644"; gene_id "chrA02:9417555-9419458W"; flanks "9418731-,9419185^"; structure "0,1^2-"; splice_chain ",9418872^9418944-"; sources "Undefined,Undefined"; NMorMRNA "null"; degree "4"; dimension "2_2";
chrA02	Undefined	as_event	9423543	9423752	.	+	.	transcript_id "TCONS_00003647,TCONS_00003646"; gene_id "chrA02:9423359-9429813W"; flanks "9423543^,9423752^"; structure "1-,2-"; splice_chain "9423614-,9423617-"; sources "Undefined,Undefined"; NMorMRNA "null"; degree "4"; dimension "2_2";
chrA02	Undefined	as_event	9424028	9424192	.	+	.	transcript_id "TCONS_00003645,TCONS_00003646"; gene_id "chrA02:9423359-9429813W"; flanks "9424028^,9424192^"; structure "1-,2-"; splice_chain "9424100-,9424115-"; sources "Undefined,Undefined"; NMorMRNA "null"; degree "4"; dimension "2_2";
chrA02	Undefined	as_event	9424100	9424636	.	+	.	transcript_id "TCONS_00003645,TCONS_00003647"; gene_id "chrA02:9423359-9429813W"; flanks "9424100-,9424636-"; structure "1^,2^"; splice_chain "9424192^,9424193^"; sources "Undefined,Undefined"; NMorMRNA "null"; degree "4"; dimension "2_2";
chrA02	Undefined	as_event	9424028	9424636	.	+	.	transcript_id "TCONS_00003645,TCONS_00003647,TCONS_00003646"; gene_id "chrA02:9423359-9429813W"; flanks "9424028^,9424636-"; structure "1-3^,1-4^,2-3^"; splice_chain "9424100-9424192^,9424100-9424193^,9424115-9424192^"; sources "Undefined,Undefined,Undefined"; NMorMRNA "null"; degree "9"; dimension "3_3";
chrA02	Undefined	as_event	9565899	9566502	.	+	.	transcript_id "TCONS_00003651,TCONS_00003652,TCONS_00003650"; gene_id "chrA02:9562418-9567644W"; flanks "9565899-,9566502^"; structure "1^4-,2^5-,3^6-"; splice_chain "9565986^9566068-,9565987^9566069-,9565988^9566070-"; sources "Undefined,Undefined,Undefined"; NMorMRNA "null"; degree "9"; dimension "3_3";
chrA02	Undefined	as_event	9566850	9567644	.	+	.	transcript_id "TCONS_00003650/TCONS_00003651,TCONS_00003652"; gene_id "chrA02:9562418-9567644W"; flanks "9566850-,9567644]"; structure "0,1^2-"; splice_chain ",9567257^9567339-"; sources "Undefined,Undefined"; NMorMRNA "null"; degree "4"; dimension "2_2";
chrA02	Undefined	as_event	9571344	9572017	.	+	.	transcript_id "TCONS_00003654,TCONS_00003653"; gene_id "chrA02:9569562-9574080W"; flanks "9571344-,9572017-"; structure "1^,2^"; splice_chain "9571411^,9571412^"; sources "Undefined,Undefined"; NMorMRNA "null"; degree "4"; dimension "2_2";
chrA02	Undefined	as_event	9703188	9703357	.	+	.	transcript_id "TCONS_00003658,TCONS_00003659"; gene_id "chrA02:9702008-9704067W"; flanks "9703188-,9703357^"; structure "0,1^2-"; splice_chain ",9703225^9703312-"; sources "Undefined,Undefined"; NMorMRNA "null"; degree "4"; dimension "2_2";
chrA02	Undefined	as_event	10047161	10047320	.	+	.	transcript_id "TCONS_00003671,TCONS_00003672"; gene_id "chrA02:10045340-10047417W"; flanks "10047161-,10047320-"; structure "1^,2^"; splice_chain "10047221^,10047222^"; sources "Undefined,Undefined"; NMorMRNA "null"; degree "4"; dimension "2_2";
chrA02	Undefined	as_event	10312520	10312769	.	+	.	transcript_id "TCONS_00003678,TCONS_00003680"; gene_id "chrA02:10312520-10314195W"; flanks "10312520[,10312769-"; structure "1^,2^"; splice_chain "10312651^,10312686^"; sources "Undefined,Undefined"; NMorMRNA "null"; degree "4"; dimension "2_2";
chrA02	Undefined	as_event	10312520	10312875	.	+	.	transcript_id "TCONS_00003679/TCONS_00003681,TCONS_00003678,TCONS_00003680"; gene_id "chrA02:10312520-10314195W"; flanks "10312520[,10312875^"; structure "0,1^3-,2^3-"; splice_chain ",10312651^10312769-,10312686^10312769-"; sources "Undefined,Undefined,Undefined"; NMorMRNA "null"; degree "9"; dimension "3_3";
chrA02	Undefined	as_event	10313133	10313303	.	+	.	transcript_id "TCONS_00003678/TCONS_00003681,TCONS_00003679"; gene_id "chrA02:10312520-10314195W"; flanks "10313133-,10313303-"; structure "1^,2^"; splice_chain "10313164^,10313169^"; sources "Undefined,Undefined"; NMorMRNA "null"; degree "4"; dimension "2_2";
chrA02	Undefined	as_event	10313133	10314195	.	+	.	transcript_id "TCONS_00003680,TCONS_00003678/TCONS_00003681,TCONS_00003679"; gene_id "chrA02:10312520-10314195W"; flanks "10313133-,10314195]"; structure "0,1^3-,2^3-"; splice_chain ",10313164^10313303-,10313169^10313303-"; sources "Undefined,Undefined,Undefined"; NMorMRNA "null"; degree "9"; dimension "3_3";
chrA02	Undefined	as_event	10511754	10512757	.	+	.	transcript_id "TCONS_00003687,TCONS_00003688"; gene_id "chrA02:10507151-10512757W"; flanks "10511754-,10512757]"; structure "0,1^2-"; splice_chain ",10511896^10511982-"; sources "Undefined,Undefined"; NMorMRNA "null"; degree "4"; dimension "2_2";
chrA02	Undefined	as_event	10684570	10685076	.	+	.	transcript_id "TCONS_00003698,TCONS_00003697/TCONS_00003699"; gene_id "chrA02:10678132-10691324W"; flanks "10684570^,10685076^"; structure "1-,2-"; splice_chain "10684678-,10684680-"; sources "Undefined,Undefined"; NMorMRNA "null"; degree "4"; dimension "2_2";
chrA02	Undefined	as_event	10690330	10690807	.	+	.	transcript_id "TCONS_00003698,TCONS_00003697"; gene_id "chrA02:10678132-10691324W"; flanks "10690330-,10690807-"; structure "1^2-3^,4^"; splice_chain "10690448^10690530-10690603^,10690714^"; sources "Undefined,Undefined"; NMorMRNA "null"; degree "4"; dimension "2_2";
chrA02	Undefined	as_event	10691118	10691324	.	+	.	transcript_id "TCONS_00003697,TCONS_00003698"; gene_id "chrA02:10678132-10691324W"; flanks "10691118-,10691324]"; structure "1^3-,2^4-"; splice_chain "10691174^10691271-,10691202^10691299-"; sources "Undefined,Undefined"; NMorMRNA "null"; degree "4"; dimension "2_2";
chrA02	Undefined	as_event	10791644	10792666	.	+	.	transcript_id "TCONS_00003701/TCONS_00003703/TCONS_00003704,TCONS_00003702"; gene_id "chrA02:10791543-10793337W"; flanks "10791644^,10792666^"; structure "1-,2-"; splice_chain "10792260-,10792263-"; sources "Undefined,Undefined"; NMorMRNA "null"; degree "4"; dimension "2_2";
chrA02	Undefined	as_event	10793036	10793239	.	+	.	transcript_id "TCONS_00003702/TCONS_00003704,TCONS_00003703"; gene_id "chrA02:10791543-10793337W"; flanks "10793036-,10793239-"; structure "1^,2^"; splice_chain "10793168^,10793170^"; sources "Undefined,Undefined"; NMorMRNA "null"; degree "4"; dimension "2_2";
chrA02	Undefined	as_event	10793036	10793337	.	+	.	transcript_id "TCONS_00003701,TCONS_00003702/TCONS_00003704,TCONS_00003703"; gene_id "chrA02:10791543-10793337W"; flanks "10793036-,10793337]"; structure "0,1^3-,2^3-"; splice_chain ",10793168^10793239-,10793170^10793239-"; sources "Undefined,Undefined,Undefined"; NMorMRNA "null"; degree "9"; dimension "3_3";
chrA02	Undefined	as_event	10997516	10997806	.	+	.	transcript_id "TCONS_00003713,TCONS_00003714"; gene_id "chrA02:10995308-10998990W"; flanks "10997516-,10997806^"; structure "1^3-,2^4-"; splice_chain "10997623^10997695-,10997633^10997705-"; sources "Undefined,Undefined"; NMorMRNA "null"; degree "4"; dimension "2_2";
chrA02	Undefined	as_event	11059367	11060182	.	+	.	transcript_id "TCONS_00003719,TCONS_00003718"; gene_id "chrA02:11058153-11060182W"; flanks "11059367-,11060182]"; structure "1^3-,2^4-"; splice_chain "11059595^11059802-,11059605^11059812-"; sources "Undefined,Undefined"; NMorMRNA "null"; degree "4"; dimension "2_2";
chrA02	Undefined	as_event	11080667	11081215	.	+	.	transcript_id "TCONS_00003724,TCONS_00003723"; gene_id "chrA02:11078179-11081863W"; flanks "11080667-,11081215^"; structure "1^3-,2^4-"; splice_chain "11080735^11081085-,11080759^11081109-"; sources "Undefined,Undefined"; NMorMRNA "null"; degree "4"; dimension "2_2";
chrA02	Undefined	as_event	11157179	11157827	.	+	.	transcript_id "TCONS_00003731,TCONS_00003732"; gene_id "chrA02:11156322-11158539W"; flanks "11157179-,11157827^"; structure "0,1^2-3^4-"; splice_chain ",11157258^11157349-11157508^11157616-"; sources "Undefined,Undefined"; NMorMRNA "null"; degree "4"; dimension "2_2";
chrA02	Undefined	as_event	11410567	11410887	.	+	.	transcript_id "TCONS_00003739/TCONS_00003740,TCONS_00003741"; gene_id "chrA02:11407795-11414670W"; flanks "11410567-,11410887^"; structure "0,1^2-"; splice_chain ",11410692^11410814-"; sources "Undefined,Undefined"; NMorMRNA "null"; degree "4"; dimension "2_2";
chrA02	Undefined	as_event	11411684	11411970	.	+	.	transcript_id "TCONS_00003739/TCONS_00003741,TCONS_00003740"; gene_id "chrA02:11407795-11414670W"; flanks "11411684^,11411970^"; structure "1-,2-"; splice_chain "11411749-,11411778-"; sources "Undefined,Undefined"; NMorMRNA "null"; degree "4"; dimension "2_2";
chrA02	Undefined	as_event	11412989	11413185	.	+	.	transcript_id "TCONS_00003739/TCONS_00003740/TCONS_00003741,TCONS_00003742"; gene_id "chrA02:11407795-11414670W"; flanks "11412989-,11413185^"; structure "0,1^2-"; splice_chain ",11413042^11413120-"; sources "Undefined,Undefined"; NMorMRNA "null"; degree "4"; dimension "2_2";
chrA02	Undefined	as_event	11414159	11414670	.	+	.	transcript_id "TCONS_00003742,TCONS_00003739/TCONS_00003740/TCONS_00003741"; gene_id "chrA02:11407795-11414670W"; flanks "11414159^,11414670]"; structure "1-,2-"; splice_chain "11414267-,11414270-"; sources "Undefined,Undefined"; NMorMRNA "null"; degree "4"; dimension "2_2";
chrA02	Undefined	as_event	11552445	11554252	.	+	.	transcript_id "TCONS_00003750,TCONS_00003751"; gene_id "chrA02:11552445-11554252W"; flanks "11552445[,11554252]"; structure "1^3-5^6-,2^4-"; splice_chain "11552873^11552950-11553698^11553775-,11552875^11552952-"; sources "Undefined,Undefined"; NMorMRNA "null"; degree "4"; dimension "2_2";
chrA02	Undefined	as_event	11710465	11711089	.	+	.	transcript_id "TCONS_00003755,TCONS_00003756"; gene_id "chrA02:11709999-11711978W"; flanks "11710465-,11711089^"; structure "0,1^2-"; splice_chain ",11710710^11711009-"; sources "Undefined,Undefined"; NMorMRNA "null"; degree "4"; dimension "2_2";
chrA02	Undefined	as_event	11768525	11768719	.	+	.	transcript_id "TCONS_00003760,TCONS_00003759"; gene_id "chrA02:11768214-11769716W"; flanks "11768525-,11768719-"; structure "1^,2^"; splice_chain "11768611^,11768612^"; sources "Undefined,Undefined"; NMorMRNA "null"; degree "4"; dimension "2_2";
chrA02	Undefined	as_event	11769323	11769716	.	+	.	transcript_id "TCONS_00003760,TCONS_00003759"; gene_id "chrA02:11768214-11769716W"; flanks "11769323-,11769716]"; structure "1^3-,2^4-"; splice_chain "11769420^11769521-,11769430^11769531-"; sources "Undefined,Undefined"; NMorMRNA "null"; degree "4"; dimension "2_2";
chrA02	Undefined	as_event	11781196	11781561	.	+	.	transcript_id "TCONS_00003761,TCONS_00003762"; gene_id "chrA02:11781011-11782196W"; flanks "11781196-,11781561-"; structure "1^,2^"; splice_chain "11781328^,11781330^"; sources "Undefined,Undefined"; NMorMRNA "null"; degree "4"; dimension "2_2";
chrA02	Undefined	as_event	11781561	11781822	.	+	.	transcript_id "TCONS_00003761,TCONS_00003762"; gene_id "chrA02:11781011-11782196W"; flanks "11781561-,11781822^"; structure "1^3-,2^4-"; splice_chain "11781687^11781767-,11781697^11781777-"; sources "Undefined,Undefined"; NMorMRNA "null"; degree "4"; dimension "2_2";
chrA02	Undefined	as_event	11890433	11890717	.	+	.	transcript_id "TCONS_00003765,TCONS_00003766"; gene_id "chrA02:11889543-11891066W"; flanks "11890433-,11890717^"; structure "0,1^2-"; splice_chain ",11890561^11890642-"; sources "Undefined,Undefined"; NMorMRNA "null"; degree "4"; dimension "2_2";
chrA02	Undefined	as_event	11905455	11906100	.	+	.	transcript_id "TCONS_00003768,TCONS_00003767"; gene_id "chrA02:11903975-11909568W"; flanks "11905455-,11906100^"; structure "1^3-,2^4-"; splice_chain "11905907^11905993-,11905908^11906010-"; sources "Undefined,Undefined"; NMorMRNA "null"; degree "4"; dimension "2_2";
chrA02	Undefined	as_event	11907720	11908028	.	+	.	transcript_id "TCONS_00003767,TCONS_00003768"; gene_id "chrA02:11903975-11909568W"; flanks "11907720-,11908028^"; structure "0,1^2-"; splice_chain ",11907878^11907954-"; sources "Undefined,Undefined"; NMorMRNA "null"; degree "4"; dimension "2_2";
chrA02	Undefined	as_event	12032948	12033065	.	+	.	transcript_id "TCONS_00003776,TCONS_00003778"; gene_id "chrA02:12031289-12033443W"; flanks "12032948-,12033065-"; structure "1^,2^"; splice_chain "12032995^,12032996^"; sources "Undefined,Undefined"; NMorMRNA "null"; degree "4"; dimension "2_2";
chrA02	Undefined	as_event	12263008	12263140	.	+	.	transcript_id "TCONS_00003787,TCONS_00003786"; gene_id "chrA02:12262805-12264857W"; flanks "12263008^,12263140^"; structure "1-,2-"; splice_chain "12263091-,12263093-"; sources "Undefined,Undefined"; NMorMRNA "null"; degree "4"; dimension "2_2";
chrA02	Undefined	as_event	12362790	12362948	.	+	.	transcript_id "TCONS_00003795,TCONS_00003796"; gene_id "chrA02:12361595-12363188W"; flanks "12362790-,12362948]"; structure "0,1^2-"; splice_chain ",12362844^12362866-"; sources "Undefined,Undefined"; NMorMRNA "null"; degree "4"; dimension "2_2";
chrA02	Undefined	as_event	12430772	12431081	.	+	.	transcript_id "TCONS_00003801,TCONS_00003799/TCONS_00003800"; gene_id "chrA02:12422144-12439180W"; flanks "12430772-,12431081^"; structure "0,1^2-"; splice_chain ",12430849^12430934-"; sources "Undefined,Undefined"; NMorMRNA "null"; degree "4"; dimension "2_2";
chrA02	Undefined	as_event	12431431	12431722	.	+	.	transcript_id "TCONS_00003799/TCONS_00003801,TCONS_00003800"; gene_id "chrA02:12422144-12439180W"; flanks "12431431-,12431722-"; structure "1^,2^"; splice_chain "12431553^,12431554^"; sources "Undefined,Undefined"; NMorMRNA "null"; degree "4"; dimension "2_2";
chrA02	Undefined	as_event	12432961	12433107	.	+	.	transcript_id "TCONS_00003802,TCONS_00003799/TCONS_00003800/TCONS_00003801"; gene_id "chrA02:12422144-12439180W"; flanks "12432961^,12433107^"; structure "1-,2-"; splice_chain "12433037-,12433038-"; sources "Undefined,Undefined"; NMorMRNA "null"; degree "4"; dimension "2_2";
chrA02	Undefined	as_event	12434040	12434251	.	+	.	transcript_id "TCONS_00003802,TCONS_00003800/TCONS_00003801"; gene_id "chrA02:12422144-12439180W"; flanks "12434040^,12434251^"; structure "1-,2-"; splice_chain "12434128-,12434129-"; sources "Undefined,Undefined"; NMorMRNA "null"; degree "4"; dimension "2_2";
chrA02	Undefined	as_event	12434129	12434330	.	+	.	transcript_id "TCONS_00003800/TCONS_00003801,TCONS_00003799"; gene_id "chrA02:12422144-12439180W"; flanks "12434129-,12434330-"; structure "1^,2^"; splice_chain "12434251^,12434253^"; sources "Undefined,Undefined"; NMorMRNA "null"; degree "4"; dimension "2_2";
chrA02	Undefined	as_event	12434040	12434330	.	+	.	transcript_id "TCONS_00003802,TCONS_00003800/TCONS_00003801,TCONS_00003799"; gene_id "chrA02:12422144-12439180W"; flanks "12434040^,12434330-"; structure "1-3^,2-3^,2-4^"; splice_chain "12434128-12434251^,12434129-12434251^,12434129-12434253^"; sources "Undefined,Undefined,Undefined"; NMorMRNA "null"; degree "9"; dimension "3_3";
chrA02	Undefined	as_event	12448536	12449460	.	+	.	transcript_id "TCONS_00003804,TCONS_00003803"; gene_id "chrA02:12448170-12450451W"; flanks "12448536^,12449460^"; structure "1-,2-"; splice_chain "12449294-,12449297-"; sources "Undefined,Undefined"; NMorMRNA "null"; degree "4"; dimension "2_2";
chrA02	Undefined	as_event	12450219	12450451	.	+	.	transcript_id "TCONS_00003803,TCONS_00003804"; gene_id "chrA02:12448170-12450451W"; flanks "12450219-,12450451]"; structure "0,1^2-"; splice_chain ",12450321^12450386-"; sources "Undefined,Undefined"; NMorMRNA "null"; degree "4"; dimension "2_2";
chrA02	Undefined	as_event	12478093	12478373	.	+	.	transcript_id "TCONS_00003806,TCONS_00003807"; gene_id "chrA02:12475860-12478626W"; flanks "12478093-,12478373^"; structure "0,1^2-"; splice_chain ",12478188^12478275-"; sources "Undefined,Undefined"; NMorMRNA "null"; degree "4"; dimension "2_2";
chrA02	Undefined	as_event	12478457	12478626	.	+	.	transcript_id "TCONS_00003806,TCONS_00003807"; gene_id "chrA02:12475860-12478626W"; flanks "12478457-,12478626]"; structure "0,1^2-"; splice_chain ",12478516^12478604-"; sources "Undefined,Undefined"; NMorMRNA "null"; degree "4"; dimension "2_2";
chrA02	Undefined	as_event	12768073	12768233	.	+	.	transcript_id "TCONS_00003816,TCONS_00003815"; gene_id "chrA02:12767947-12771677W"; flanks "12768073^,12768233^"; structure "1-,2-"; splice_chain "12768153-,12768154-"; sources "Undefined,Undefined"; NMorMRNA "null"; degree "4"; dimension "2_2";
chrA02	Undefined	as_event	12769272	12769470	.	+	.	transcript_id "TCONS_00003816,TCONS_00003815"; gene_id "chrA02:12767947-12771677W"; flanks "12769272-,12769470^"; structure "0,1^2-"; splice_chain ",12769322^12769408-"; sources "Undefined,Undefined"; NMorMRNA "null"; degree "4"; dimension "2_2";
chrA02	Undefined	as_event	12842006	12842159	.	+	.	transcript_id "TCONS_00003818,TCONS_00003817"; gene_id "chrA02:12840577-12845785W"; flanks "12842006^,12842159^"; structure "1-,2-"; splice_chain "12842081-,12842082-"; sources "Undefined,Undefined"; NMorMRNA "null"; degree "4"; dimension "2_2";
chrA02	Undefined	as_event	13049034	13049284	.	+	.	transcript_id "TCONS_00003823,TCONS_00003822"; gene_id "chrA02:13047927-13050704W"; flanks "13049034-,13049284^"; structure "1^3-,2^4-"; splice_chain "13049131^13049210-,13049138^13049217-"; sources "Undefined,Undefined"; NMorMRNA "null"; degree "4"; dimension "2_2";
chrA02	Undefined	as_event	13394859	13395177	.	+	.	transcript_id "TCONS_00003830,TCONS_00003831"; gene_id "chrA02:13392624-13395288W"; flanks "13394859-,13395177^"; structure "0,1^2-"; splice_chain ",13394986^13395078-"; sources "Undefined,Undefined"; NMorMRNA "null"; degree "4"; dimension "2_2";
chrA02	Undefined	as_event	13574787	13576857	.	+	.	transcript_id "TCONS_00003836,TCONS_00003835"; gene_id "chrA02:13574787-13576857W"; flanks "13574787[,13576857]"; structure "0,1^2-"; splice_chain ",13576022^13576542-"; sources "Undefined,Undefined"; NMorMRNA "null"; degree "4"; dimension "2_2";
chrA02	Undefined	as_event	13577981	13578386	.	+	.	transcript_id "TCONS_00003840,TCONS_00003838/TCONS_00003841,TCONS_00003837"; gene_id "chrA02:13577321-13580661W"; flanks "13577981-,13578386^"; structure "0,1^3-,2^4-"; splice_chain ",13578173^13578253-,13578174^13578254-"; sources "Undefined,Undefined,Undefined"; NMorMRNA "null"; degree "9"; dimension "3_3";
chrA02	Undefined	as_event	13578253	13578661	.	+	.	transcript_id "TCONS_00003838/TCONS_00003841,TCONS_00003839"; gene_id "chrA02:13577321-13580661W"; flanks "13578253-,13578661-"; structure "1^,2^"; splice_chain "13578386^,13578387^"; sources "Undefined,Undefined"; NMorMRNA "null"; degree "4"; dimension "2_2";
chrA02	Undefined	as_event	13577981	13578661	.	+	.	transcript_id "TCONS_00003838/TCONS_00003841,TCONS_00003839,TCONS_00003837,TCONS_00003840"; gene_id "chrA02:13577321-13580661W"; flanks "13577981-,13578661-"; structure "1^3-5^,1^3-6^,2^4-5^,5^"; splice_chain "13578173^13578253-13578386^,13578173^13578253-13578387^,13578174^13578254-13578386^,13578386^"; sources "Undefined,Undefined,Undefined,Undefined"; NMorMRNA "null"; degree "16"; dimension "4…
chrA02	Undefined	as_event	13578661	13580661	.	+	.	transcript_id "TCONS_00003837/TCONS_00003841,TCONS_00003839,TCONS_00003838,TCONS_00003840"; gene_id "chrA02:13577321-13580661W"; flanks "13578661-,13580661]"; structure "0,1^2-3^4-7^10-,5^8-,6^9-"; splice_chain ",13578908^13578996-13579051^13579124-13580153^13580265-,13580044^13580154-,13580054^13580164-"; sources "Undefined,Undefined,Undefined,Undefined"; NMorMRNA "null"; degree "16"; dimension …
chrA02	Undefined	as_event	13706388	13706784	.	+	.	transcript_id "TCONS_00003843,TCONS_00003844"; gene_id "chrA02:13704811-13707122W"; flanks "13706388-,13706784^"; structure "0,1^2-"; splice_chain ",13706473^13706561-"; sources "Undefined,Undefined"; NMorMRNA "null"; degree "4"; dimension "2_2";
chrA02	Undefined	as_event	13706870	13707122	.	+	.	transcript_id "TCONS_00003843,TCONS_00003844"; gene_id "chrA02:13704811-13707122W"; flanks "13706870-,13707122]"; structure "0,1^2-"; splice_chain ",13706996^13707082-"; sources "Undefined,Undefined"; NMorMRNA "null"; degree "4"; dimension "2_2";
chrA02	Undefined	as_event	13948757	13949085	.	+	.	transcript_id "TCONS_00003851/TCONS_00003852,TCONS_00003853"; gene_id "chrA02:13947640-13950054W"; flanks "13948757-,13949085^"; structure "0,1^2-"; splice_chain ",13948866^13948961-"; sources "Undefined,Undefined"; NMorMRNA "null"; degree "4"; dimension "2_2";
chrA02	Undefined	as_event	13949276	13949667	.	+	.	transcript_id "TCONS_00003851,TCONS_00003852"; gene_id "chrA02:13947640-13950054W"; flanks "13949276^,13949667-"; structure "0,1-2^"; splice_chain ",13949402-13949587^"; sources "Undefined,Undefined"; NMorMRNA "null"; degree "4"; dimension "2_2";
chrA02	Undefined	as_event	13949402	13950054	.	+	.	transcript_id "TCONS_00003853,TCONS_00003852"; gene_id "chrA02:13947640-13950054W"; flanks "13949402-,13950054]"; structure "0,1^2-"; splice_chain ",13949587^13949667-"; sources "Undefined,Undefined"; NMorMRNA "null"; degree "4"; dimension "2_2";
chrA02	Undefined	as_event	13949276	13950054	.	+	.	transcript_id "TCONS_00003853,TCONS_00003852,TCONS_00003851"; gene_id "chrA02:13947640-13950054W"; flanks "13949276^,13950054]"; structure "1-,1-2^3-,3-"; splice_chain "13949402-,13949402-13949587^13949667-,13949667-"; sources "Undefined,Undefined,Undefined"; NMorMRNA "null"; degree "9"; dimension "3_3";
chrA02	Undefined	as_event	14093192	14093845	.	+	.	transcript_id "TCONS_00003857,TCONS_00003856"; gene_id "chrA02:14092385-14093845W"; flanks "14093192-,14093845]"; structure "0,1^2-"; splice_chain ",14093452^14093528-"; sources "Undefined,Undefined"; NMorMRNA "null"; degree "4"; dimension "2_2";
chrA02	Undefined	as_event	14115290	14115653	.	+	.	transcript_id "TCONS_00003859,TCONS_00003858"; gene_id "chrA02:14112537-14117127W"; flanks "14115290-,14115653]"; structure "1^3-,2^4-"; splice_chain "14115496^14115590-,14115506^14115600-"; sources "Undefined,Undefined"; NMorMRNA "null"; degree "4"; dimension "2_2";
chrA02	Undefined	as_event	14231759	14232070	.	+	.	transcript_id "TCONS_00003861,TCONS_00003862"; gene_id "chrA02:14230960-14232070W"; flanks "14231759-,14232070]"; structure "0,1^2-"; splice_chain ",14231875^14231943-"; sources "Undefined,Undefined"; NMorMRNA "null"; degree "4"; dimension "2_2";
chrA02	Undefined	as_event	14323821	14323992	.	+	.	transcript_id "TCONS_00003865,TCONS_00003866"; gene_id "chrA02:14322568-14324808W"; flanks "14323821-,14323992-"; structure "1^,2^"; splice_chain "14323913^,14323918^"; sources "Undefined,Undefined"; NMorMRNA "null"; degree "4"; dimension "2_2";
chrA02	Undefined	as_event	14752311	14752622	.	+	.	transcript_id "TCONS_00003875/TCONS_00003877,TCONS_00003876"; gene_id "chrA02:14752145-14755118W"; flanks "14752311-,14752622^"; structure "0,1^2-"; splice_chain ",14752383^14752456-"; sources "Undefined,Undefined"; NMorMRNA "null"; degree "4"; dimension "2_2";
chrA02	Undefined	as_event	14752716	14753231	.	+	.	transcript_id "TCONS_00003875,TCONS_00003876/TCONS_00003877"; gene_id "chrA02:14752145-14755118W"; flanks "14752716-,14753231^"; structure "0,1^2-"; splice_chain ",14753039^14753111-"; sources "Undefined,Undefined"; NMorMRNA "null"; degree "4"; dimension "2_2";
chrA02	Undefined	as_event	14963990	14964452	.	+	.	transcript_id "TCONS_00003881,TCONS_00003879/TCONS_00003880"; gene_id "chrA02:14963633-14966898W"; flanks "14963990-,14964452^"; structure "0,1^2-"; splice_chain ",14964193^14964290-"; sources "Undefined,Undefined"; NMorMRNA "null"; degree "4"; dimension "2_2";
chrA02	Undefined	as_event	14964290	14964726	.	+	.	transcript_id "TCONS_00003879/TCONS_00003880,TCONS_00003878"; gene_id "chrA02:14963633-14966898W"; flanks "14964290-,14964726^"; structure "1^3-,2^4-"; splice_chain "14964452^14964528-,14964467^14964543-"; sources "Undefined,Undefined"; NMorMRNA "null"; degree "4"; dimension "2_2";
chrA02	Undefined	as_event	14963990	14964726	.	+	.	transcript_id "TCONS_00003879/TCONS_00003880,TCONS_00003878,TCONS_00003881"; gene_id "chrA02:14963633-14966898W"; flanks "14963990-,14964726^"; structure "1^2-3^5-,1^2-4^6-,3^5-"; splice_chain "14964193^14964290-14964452^14964528-,14964193^14964290-14964467^14964543-,14964452^14964528-"; sources "Undefined,Undefined,Undefined"; NMorMRNA "null"; degree "9"; dimension "3_3";
chrA02	Undefined	as_event	14966606	14966898	.	+	.	transcript_id "TCONS_00003878/TCONS_00003879/TCONS_00003881,TCONS_00003880"; gene_id "chrA02:14963633-14966898W"; flanks "14966606-,14966898]"; structure "1^3-,2^4-"; splice_chain "14966702^14966843-,14966704^14966845-"; sources "Undefined,Undefined"; NMorMRNA "null"; degree "4"; dimension "2_2";
chrA02	Undefined	as_event	15124237	15124892	.	+	.	transcript_id "TCONS_00003885,TCONS_00003884"; gene_id "chrA02:15123992-15124892W"; flanks "15124237-,15124892]"; structure "1^3-5^7-,2^4-6^8-"; splice_chain "15124597^15124663-15124812^15124879-,15124638^15124704-15124822^15124889-"; sources "Undefined,Undefined"; NMorMRNA "null"; degree "4"; dimension "2_2";
chrA02	Undefined	as_event	15369051	15369542	.	+	.	transcript_id "TCONS_00003887,TCONS_00003888"; gene_id "chrA02:15369051-15369542W"; flanks "15369051[,15369542]"; structure "1^3-,2^4-"; splice_chain "15369138^15369323-,15369148^15369333-"; sources "Undefined,Undefined"; NMorMRNA "null"; degree "4"; dimension "2_2";
chrA02	Undefined	as_event	15831752	15833053	.	+	.	transcript_id "TCONS_00003892,TCONS_00003891"; gene_id "chrA02:15831752-15833053W"; flanks "15831752[,15833053]"; structure "1^3-,2^4-"; splice_chain "15832348^15832426-,15832358^15832436-"; sources "Undefined,Undefined"; NMorMRNA "null"; degree "4"; dimension "2_2";
chrA02	Undefined	as_event	16777136	16777364	.	+	.	transcript_id "TCONS_00003895,TCONS_00003894"; gene_id "chrA02:16776736-16787975W"; flanks "16777136-,16777364-"; structure "1^,2^"; splice_chain "16777270^,16777271^"; sources "Undefined,Undefined"; NMorMRNA "null"; degree "4"; dimension "2_2";
chrA02	Undefined	as_event	16786851	16787129	.	+	.	transcript_id "TCONS_00003894,TCONS_00003895"; gene_id "chrA02:16776736-16787975W"; flanks "16786851-,16787129^"; structure "0,1^2-"; splice_chain ",16786916^16787017-"; sources "Undefined,Undefined"; NMorMRNA "null"; degree "4"; dimension "2_2";
chrA02	Undefined	as_event	16927325	16927771	.	+	.	transcript_id "TCONS_00003899,TCONS_00003898/TCONS_00003900"; gene_id "chrA02:16924741-16929069W"; flanks "16927325[,16927771^"; structure "0,1^2-"; splice_chain ",16927414^16927557-"; sources "Undefined,Undefined"; NMorMRNA "null"; degree "4"; dimension "2_2";
chrA02	Undefined	as_event	16976496	16977806	.	+	.	transcript_id "TCONS_00003902,TCONS_00003901"; gene_id "chrA02:16976496-16977806W"; flanks "16976496[,16977806]"; structure "1^3-,2^4-"; splice_chain "16976660^16976777-,16976667^16976784-"; sources "Undefined,Undefined"; NMorMRNA "null"; degree "4"; dimension "2_2";
chrA02	Undefined	as_event	17486285	17486722	.	+	.	transcript_id "TCONS_00003911,TCONS_00003912"; gene_id "chrA02:17485438-17488834W"; flanks "17486285-,17486722^"; structure "0,1^2-"; splice_chain ",17486531^17486625-"; sources "Undefined,Undefined"; NMorMRNA "null"; degree "4"; dimension "2_2";
chrA02	Undefined	as_event	17497282	17497632	.	+	.	transcript_id "TCONS_00003914,TCONS_00003913"; gene_id "chrA02:17495311-17497632W"; flanks "17497282^,17497632]"; structure "1-,2-3^4-"; splice_chain "17497373-,17497403-17497509^17497601-"; sources "Undefined,Undefined"; NMorMRNA "null"; degree "4"; dimension "2_2";
chrA02	Undefined	as_event	17572428	17573042	.	+	.	transcript_id "TCONS_00003916,TCONS_00003917"; gene_id "chrA02:17570939-17573042W"; flanks "17572428-,17573042]"; structure "0,1^2-3^4-"; splice_chain ",17572490^17572632-17572691^17572886-"; sources "Undefined,Undefined"; NMorMRNA "null"; degree "4"; dimension "2_2";
chrA02	Undefined	as_event	18010997	18011664	.	+	.	transcript_id "TCONS_00003925,TCONS_00003926"; gene_id "chrA02:18008153-18011809W"; flanks "18010997-,18011664^"; structure "0,1^2-"; splice_chain ",18011119^18011215-"; sources "Undefined,Undefined"; NMorMRNA "null"; degree "4"; dimension "2_2";
chrA02	Undefined	as_event	18099543	18099969	.	+	.	transcript_id "TCONS_00003927,TCONS_00003928"; gene_id "chrA02:18097330-18101296W"; flanks "18099543-,18099969^"; structure "0,1^2-"; splice_chain ",18099622^18099692-"; sources "Undefined,Undefined"; NMorMRNA "null"; degree "4"; dimension "2_2";
chrA02	Undefined	as_event	18387880	18388208	.	+	.	transcript_id "TCONS_00003936,TCONS_00003937"; gene_id "chrA02:18386306-18388208W"; flanks "18387880-,18388208]"; structure "1^3-,2^4-"; splice_chain "18388098^18388174-,18388100^18388176-"; sources "Undefined,Undefined"; NMorMRNA "null"; degree "4"; dimension "2_2";
chrA02	Undefined	as_event	18572382	18572672	.	+	.	transcript_id "TCONS_00003945,TCONS_00003944/TCONS_00003946"; gene_id "chrA02:18571994-18573377W"; flanks "18572382-,18572672-"; structure "1^,2^"; splice_chain "18572536^,18572545^"; sources "Undefined,Undefined"; NMorMRNA "null"; degree "4"; dimension "2_2";
chrA02	Undefined	as_event	18572672	18573377	.	+	.	transcript_id "TCONS_00003945,TCONS_00003944/TCONS_00003946"; gene_id "chrA02:18571994-18573377W"; flanks "18572672-,18573377]"; structure "0,1^2-"; splice_chain ",18572850^18573105-"; sources "Undefined,Undefined"; NMorMRNA "null"; degree "4"; dimension "2_2";
chrA02	Undefined	as_event	18574738	18575529	.	+	.	transcript_id "TCONS_00003947,TCONS_00003948"; gene_id "chrA02:18574738-18576090W"; flanks "18574738[,18575529-"; structure "1^,2^"; splice_chain "18575264^,18575270^"; sources "Undefined,Undefined"; NMorMRNA "null"; degree "4"; dimension "2_2";
chrA02	Undefined	as_event	18727169	18727832	.	+	.	transcript_id "TCONS_00003952,TCONS_00003954"; gene_id "chrA02:18726911-18728549W"; flanks "18727169-,18727832-"; structure "1^,2^"; splice_chain "18727287^,18727344^"; sources "Undefined,Undefined"; NMorMRNA "null"; degree "4"; dimension "2_2";
chrA02	Undefined	as_event	18727344	18728380	.	+	.	transcript_id "TCONS_00003955,TCONS_00003954,TCONS_00003956"; gene_id "chrA02:18726911-18728549W"; flanks "18727344^,18728380-"; structure "0,1-2^,3-4^"; splice_chain ",18727832-18727879^,18728115-18728158^"; sources "Undefined,Undefined,Undefined"; NMorMRNA "null"; degree "9"; dimension "3_3";
chrA02	Undefined	as_event	18727287	18728380	.	+	.	transcript_id "TCONS_00003953,TCONS_00003952"; gene_id "chrA02:18726911-18728549W"; flanks "18727287^,18728380-"; structure "0,1-2^"; splice_chain ",18727832-18727879^"; sources "Undefined,Undefined"; NMorMRNA "null"; degree "4"; dimension "2_2";
chrA02	Undefined	as_event	18727169	18728380	.	+	.	transcript_id "TCONS_00003953,TCONS_00003952,TCONS_00003955,TCONS_00003954,TCONS_00003956"; gene_id "chrA02:18726911-18728549W"; flanks "18727169-,18728380-"; structure "1^,1^3-4^,2^,2^3-4^,2^5-6^"; splice_chain "18727287^,18727287^18727832-18727879^,18727344^,18727344^18727832-18727879^,18727344^18728115-18728158^"; sources "Undefined,Undefined,Undefined,Undefined,Undefined"; NMorMRNA "null"; de…
chrA02	Undefined	as_event	18783311	18783742	.	+	.	transcript_id "TCONS_00003959,TCONS_00003958"; gene_id "chrA02:18783247-18784186W"; flanks "18783311^,18783742^"; structure "1-,2-"; splice_chain "18783420-,18783535-"; sources "Undefined,Undefined"; NMorMRNA "null"; degree "4"; dimension "2_2";
chrA02	Undefined	as_event	18797847	18798202	.	+	.	transcript_id "TCONS_00003963,TCONS_00003964"; gene_id "chrA02:18797603-18801515W"; flanks "18797847-,18798202^"; structure "0,1^2-"; splice_chain ",18797973^18798053-"; sources "Undefined,Undefined"; NMorMRNA "null"; degree "4"; dimension "2_2";
chrA02	Undefined	as_event	18842276	18842664	.	+	.	transcript_id "TCONS_00003966,TCONS_00003967/TCONS_00003968"; gene_id "chrA02:18841754-18843648W"; flanks "18842276-,18842664^"; structure "0,1^2-"; splice_chain ",18842479^18842576-"; sources "Undefined,Undefined"; NMorMRNA "null"; degree "4"; dimension "2_2";
chrA02	Undefined	as_event	18842895	18843071	.	+	.	transcript_id "TCONS_00003966/TCONS_00003967,TCONS_00003968"; gene_id "chrA02:18841754-18843648W"; flanks "18842895-,18843071-"; structure "1^,2^"; splice_chain "18842990^,18842991^"; sources "Undefined,Undefined"; NMorMRNA "null"; degree "4"; dimension "2_2";
chrA02	Undefined	as_event	18843115	18843283	.	+	.	transcript_id "TCONS_00003967,TCONS_00003966/TCONS_00003968"; gene_id "chrA02:18841754-18843648W"; flanks "18843115^,18843283^"; structure "1-,2-"; splice_chain "18843192-,18843194-"; sources "Undefined,Undefined"; NMorMRNA "null"; degree "4"; dimension "2_2";
chrA02	Undefined	as_event	18843366	18843518	.	+	.	transcript_id "TCONS_00003966/TCONS_00003968,TCONS_00003967"; gene_id "chrA02:18841754-18843648W"; flanks "18843366-,18843518-"; structure "1^,2^"; splice_chain "18843437^,18843438^"; sources "Undefined,Undefined"; NMorMRNA "null"; degree "4"; dimension "2_2";
chrA02	Undefined	as_event	19073320	19074590	.	+	.	transcript_id "TCONS_00003978,TCONS_00003977"; gene_id "chrA02:19072708-19074590W"; flanks "19073320-,19074590]"; structure "0,1^2-"; splice_chain ",19073510^19074052-"; sources "Undefined,Undefined"; NMorMRNA "null"; degree "4"; dimension "2_2";
chrA02	Undefined	as_event	19261110	19262422	.	+	.	transcript_id "TCONS_00003981,TCONS_00003982"; gene_id "chrA02:19257905-19262422W"; flanks "19261110-,19262422]"; structure "0,1^2-"; splice_chain ",19262271^19262358-"; sources "Undefined,Undefined"; NMorMRNA "null"; degree "4"; dimension "2_2";
chrA02	Undefined	as_event	19397517	19398424	.	+	.	transcript_id "TCONS_00003988,TCONS_00003987"; gene_id "chrA02:19396413-19400914W"; flanks "19397517-,19398424^"; structure "1^3-,2^4-"; splice_chain "19397608^19398068-,19397635^19398095-"; sources "Undefined,Undefined"; NMorMRNA "null"; degree "4"; dimension "2_2";
chrA02	Undefined	as_event	19540457	19540727	.	+	.	transcript_id "TCONS_00003991,TCONS_00003992"; gene_id "chrA02:19539621-19541731W"; flanks "19540457-,19540727-"; structure "1^,2^"; splice_chain "19540524^,19540532^"; sources "Undefined,Undefined"; NMorMRNA "null"; degree "4"; dimension "2_2";
chrA02	Undefined	as_event	19542440	19543552	.	+	.	transcript_id "TCONS_00003993,TCONS_00003994"; gene_id "chrA02:19542440-19544324W"; flanks "19542440[,19543552^"; structure "1^2-,3^4-"; splice_chain "19542861^19543041-,19543357^19543459-"; sources "Undefined,Undefined"; NMorMRNA "null"; degree "4"; dimension "2_2";
chrA02	Undefined	as_event	19543552	19544324	.	+	.	transcript_id "TCONS_00003993,TCONS_00003994"; gene_id "chrA02:19542440-19544324W"; flanks "19543552^,19544324]"; structure "1-,2-"; splice_chain "19543927-,19543930-"; sources "Undefined,Undefined"; NMorMRNA "null"; degree "4"; dimension "2_2";
chrA02	Undefined	as_event	19546075	19547633	.	+	.	transcript_id "TCONS_00003996,TCONS_00003995"; gene_id "chrA02:19545877-19547633W"; flanks "19546075^,19547633]"; structure "1-,2-"; splice_chain "19546175-,19546209-"; sources "Undefined,Undefined"; NMorMRNA "null"; degree "4"; dimension "2_2";
chrA02	Undefined	as_event	19565151	19565481	.	+	.	transcript_id "TCONS_00003997,TCONS_00003998"; gene_id "chrA02:19558533-19566006W"; flanks "19565151-,19565481^"; structure "0,1^2-"; splice_chain ",19565319^19565404-"; sources "Undefined,Undefined"; NMorMRNA "null"; degree "4"; dimension "2_2";
chrA02	Undefined	as_event	19651592	19653401	.	+	.	transcript_id "TCONS_00004003,TCONS_00004004"; gene_id "chrA02:19651280-19653401W"; flanks "19651592-,19653401]"; structure "0,1^2-"; splice_chain ",19651643^19651790-"; sources "Undefined,Undefined"; NMorMRNA "null"; degree "4"; dimension "2_2";
chrA02	Undefined	as_event	19793952	19794349	.	+	.	transcript_id "TCONS_00004009,TCONS_00004010"; gene_id "chrA02:19792509-19795183W"; flanks "19793952-,19794349^"; structure "0,1^2-"; splice_chain ",19794151^19794226-"; sources "Undefined,Undefined"; NMorMRNA "null"; degree "4"; dimension "2_2";
chrA02	Undefined	as_event	19794440	19794766	.	+	.	transcript_id "TCONS_00004009,TCONS_00004010"; gene_id "chrA02:19792509-19795183W"; flanks "19794440-,19794766^"; structure "0,1^2-"; splice_chain ",19794616^19794713-"; sources "Undefined,Undefined"; NMorMRNA "null"; degree "4"; dimension "2_2";
chrA02	Undefined	as_event	19823712	19823984	.	+	.	transcript_id "TCONS_00004011/TCONS_00004012,TCONS_00004013"; gene_id "chrA02:19822847-19825214W"; flanks "19823712-,19823984^"; structure "0,1^2-"; splice_chain ",19823803^19823888-"; sources "Undefined,Undefined"; NMorMRNA "null"; degree "4"; dimension "2_2";
chrA02	Undefined	as_event	19824251	19824590	.	+	.	transcript_id "TCONS_00004012/TCONS_00004013,TCONS_00004011"; gene_id "chrA02:19822847-19825214W"; flanks "19824251-,19824590^"; structure "1^3-,2^4-"; splice_chain "19824371^19824474-,19824381^19824484-"; sources "Undefined,Undefined"; NMorMRNA "null"; degree "4"; dimension "2_2";
chrA02	Undefined	as_event	19843344	19843599	.	+	.	transcript_id "TCONS_00004015,TCONS_00004014"; gene_id "chrA02:19843344-19846102W"; flanks "19843344[,19843599^"; structure "0,1^2-"; splice_chain ",19843430^19843557-"; sources "Undefined,Undefined"; NMorMRNA "null"; degree "4"; dimension "2_2";
chrA02	Undefined	as_event	19845060	19845512	.	+	.	transcript_id "TCONS_00004015,TCONS_00004014"; gene_id "chrA02:19843344-19846102W"; flanks "19845060-,19845512^"; structure "0,1^2-"; splice_chain ",19845209^19845357-"; sources "Undefined,Undefined"; NMorMRNA "null"; degree "4"; dimension "2_2";
chrA02	Undefined	as_event	20018206	20018476	.	+	.	transcript_id "TCONS_00004025,TCONS_00004026"; gene_id "chrA02:20017865-20023441W"; flanks "20018206^,20018476^"; structure "1-,2-"; splice_chain "20018367-,20018368-"; sources "Undefined,Undefined"; NMorMRNA "null"; degree "4"; dimension "2_2";
chrA02	Undefined	as_event	20018682	20018913	.	+	.	transcript_id "TCONS_00004026,TCONS_00004025"; gene_id "chrA02:20017865-20023441W"; flanks "20018682-,20018913^"; structure "0,1^2-"; splice_chain ",20018735^20018823-"; sources "Undefined,Undefined"; NMorMRNA "null"; degree "4"; dimension "2_2";
chrA02	Undefined	as_event	20025885	20026243	.	+	.	transcript_id "TCONS_00004027,TCONS_00004028"; gene_id "chrA02:20025611-20028025W"; flanks "20025885-,20026243^"; structure "0,1^2-"; splice_chain ",20026145^20026225-"; sources "Undefined,Undefined"; NMorMRNA "null"; degree "4"; dimension "2_2";
chrA02	Undefined	as_event	20156504	20156776	.	+	.	transcript_id "TCONS_00004035,TCONS_00004036"; gene_id "chrA02:20155995-20159032W"; flanks "20156504-,20156776^"; structure "0,1^2-"; splice_chain ",20156646^20156713-"; sources "Undefined,Undefined"; NMorMRNA "null"; degree "4"; dimension "2_2";
chrA02	Undefined	as_event	20171388	20171604	.	+	.	transcript_id "TCONS_00004037,TCONS_00004038"; gene_id "chrA02:20171104-20172244W"; flanks "20171388-,20171604^"; structure "0,1^2-"; splice_chain ",20171469^20171533-"; sources "Undefined,Undefined"; NMorMRNA "null"; degree "4"; dimension "2_2";
chrA02	Undefined	as_event	20249185	20249637	.	+	.	transcript_id "TCONS_00004041,TCONS_00004042"; gene_id "chrA02:20247816-20250065W"; flanks "20249185-,20249637^"; structure "0,1^2-"; splice_chain ",20249370^20249453-"; sources "Undefined,Undefined"; NMorMRNA "null"; degree "4"; dimension "2_2";
chrA02	Undefined	as_event	20279730	20280002	.	+	.	transcript_id "TCONS_00004045/TCONS_00004046,TCONS_00004044"; gene_id "chrA02:20278421-20281639W"; flanks "20279730-,20280002^"; structure "1^3-,2^4-"; splice_chain "20279830^20279908-,20279831^20279909-"; sources "Undefined,Undefined"; NMorMRNA "null"; degree "4"; dimension "2_2";
chrA02	Undefined	as_event	20281114	20281328	.	+	.	transcript_id "TCONS_00004046,TCONS_00004045"; gene_id "chrA02:20278421-20281639W"; flanks "20281114-,20281328-"; structure "1^,2^"; splice_chain "20281239^,20281243^"; sources "Undefined,Undefined"; NMorMRNA "null"; degree "4"; dimension "2_2";
chrA02	Undefined	as_event	20504210	20504467	.	+	.	transcript_id "TCONS_00004055,TCONS_00004054"; gene_id "chrA02:20502477-20505289W"; flanks "20504210-,20504467^"; structure "1^3-,2^4-"; splice_chain "20504281^20504365-,20504294^20504378-"; sources "Undefined,Undefined"; NMorMRNA "null"; degree "4"; dimension "2_2";
chrA02	Undefined	as_event	20504212	20504681	.	+	.	transcript_id "TCONS_00004056,TCONS_00004053"; gene_id "chrA02:20502477-20505289W"; flanks "20504212-,20504681^"; structure "1^3-5^6-,2^4-"; splice_chain "20504282^20504366-20504475^20504576-,20504290^20504374-"; sources "Undefined,Undefined"; NMorMRNA "null"; degree "4"; dimension "2_2";
chrA02	Undefined	as_event	20504065	20504681	.	+	.	transcript_id "TCONS_00004054,TCONS_00004056,TCONS_00004053"; gene_id "chrA02:20502477-20505289W"; flanks "20504065-,20504681^"; structure "1^3-7^10-11^13-,2^4-5^8-12^14-,2^4-6^9-"; splice_chain "20504132^20504210-20504294^20504378-20504467^20504568-,20504134^20504212-20504282^20504366-20504475^20504576-,20504134^20504212-20504290^20504374-"; sources "Undefined,Undefined,Undefined"; NMorMRNA "nul…
chrA02	Undefined	as_event	20503473	20504681	.	+	.	transcript_id "TCONS_00004056,TCONS_00004055"; gene_id "chrA02:20502477-20505289W"; flanks "20503473-,20504681^"; structure "1^3-6^8-10^12-14^16-,2^4-5^7-9^11-13^15-"; splice_chain "20503984^20504065-20504134^20504212-20504282^20504366-20504475^20504576-,20503988^20504069-20504132^20504210-20504281^20504365-20504467^20504568-"; sources "Undefined,Undefined"; NMorMRNA "null"; degree "4"; dimension…
chrA02	Undefined	as_event	20551013	20552155	.	+	.	transcript_id "TCONS_00004059,TCONS_00004060"; gene_id "chrA02:20550566-20552155W"; flanks "20551013-,20552155]"; structure "0,1^2-"; splice_chain ",20551099^20551949-"; sources "Undefined,Undefined"; NMorMRNA "null"; degree "4"; dimension "2_2";
chrA02	Undefined	as_event	20615301	20615682	.	+	.	transcript_id "TCONS_00004062,TCONS_00004061"; gene_id "chrA02:20613595-20615682W"; flanks "20615301^,20615682]"; structure "1-,2-"; splice_chain "20615385-,20615404-"; sources "Undefined,Undefined"; NMorMRNA "null"; degree "4"; dimension "2_2";
chrA02	Undefined	as_event	20724230	20724540	.	+	.	transcript_id "TCONS_00004066,TCONS_00004067"; gene_id "chrA02:20723126-20727197W"; flanks "20724230-,20724540^"; structure "0,1^2-"; splice_chain ",20724291^20724377-"; sources "Undefined,Undefined"; NMorMRNA "null"; degree "4"; dimension "2_2";
chrA02	Undefined	as_event	20724610	20725355	.	+	.	transcript_id "TCONS_00004066,TCONS_00004067"; gene_id "chrA02:20723126-20727197W"; flanks "20724610-,20725355^"; structure "0,1^2-3^4-5^6-"; splice_chain ",20724707^20724788-20724846^20724918-20725052^20725138-"; sources "Undefined,Undefined"; NMorMRNA "null"; degree "4"; dimension "2_2";
chrA02	Undefined	as_event	21035329	21035712	.	+	.	transcript_id "TCONS_00004081,TCONS_00004080/TCONS_00004083"; gene_id "chrA02:21034667-21037416W"; flanks "21035329-,21035712^"; structure "0,1^2-"; splice_chain ",21035465^21035560-"; sources "Undefined,Undefined"; NMorMRNA "null"; degree "4"; dimension "2_2";
chrA02	Undefined	as_event	21035217	21035712	.	+	.	transcript_id "TCONS_00004081,TCONS_00004080/TCONS_00004083,TCONS_00004082"; gene_id "chrA02:21034667-21037416W"; flanks "21035217^,21035712^"; structure "1-,1-3^4-,2-"; splice_chain "21035329-,21035329-21035465^21035560-,21035413-"; sources "Undefined,Undefined,Undefined"; NMorMRNA "null"; degree "9"; dimension "3_3";
chrA02	Undefined	as_event	21035987	21037416	.	+	.	transcript_id "TCONS_00004082,TCONS_00004081/TCONS_00004083"; gene_id "chrA02:21034667-21037416W"; flanks "21035987-,21037416]"; structure "0,1^2-"; splice_chain ",21036621^21036830-"; sources "Undefined,Undefined"; NMorMRNA "null"; degree "4"; dimension "2_2";
chrA02	Undefined	as_event	21170273	21170650	.	+	.	transcript_id "TCONS_00004092,TCONS_00004091"; gene_id "chrA02:21167658-21171870W"; flanks "21170273-,21170650^"; structure "1^3-,2^4-"; splice_chain "21170327^21170511-,21170328^21170512-"; sources "Undefined,Undefined"; NMorMRNA "null"; degree "4"; dimension "2_2";
chrA02	Undefined	as_event	21185130	21185318	.	+	.	transcript_id "TCONS_00004093,TCONS_00004094"; gene_id "chrA02:21184102-21185523W"; flanks "21185130-,21185318-"; structure "1^,2^"; splice_chain "21185189^,21185194^"; sources "Undefined,Undefined"; NMorMRNA "null"; degree "4"; dimension "2_2";
chrA02	Undefined	as_event	21468037	21468379	.	+	.	transcript_id "TCONS_00004108,TCONS_00004109"; gene_id "chrA02:21466772-21468982W"; flanks "21468037-,21468379^"; structure "0,1^2-"; splice_chain ",21468173^21468256-"; sources "Undefined,Undefined"; NMorMRNA "null"; degree "4"; dimension "2_2";
chrA02	Undefined	as_event	21583918	21584503	.	+	.	transcript_id "TCONS_00004115/TCONS_00004117,TCONS_00004116"; gene_id "chrA02:21583058-21587666W"; flanks "21583918^,21584503^"; structure "1-3^4-,2-"; splice_chain "21584020-21584183^21584307-,21584102-"; sources "Undefined,Undefined"; NMorMRNA "null"; degree "4"; dimension "2_2";
chrA02	Undefined	as_event	21679394	21679743	.	+	.	transcript_id "TCONS_00004121,TCONS_00004122"; gene_id "chrA02:21676243-21681115W"; flanks "21679394-,21679743^"; structure "0,1^2-"; splice_chain ",21679546^21679615-"; sources "Undefined,Undefined"; NMorMRNA "null"; degree "4"; dimension "2_2";
chrA02	Undefined	as_event	21722580	21724371	.	+	.	transcript_id "TCONS_00004124,TCONS_00004123"; gene_id "chrA02:21719868-21724475W"; flanks "21722580-,21724371^"; structure "0,1^2-"; splice_chain ",21723084^21724104-"; sources "Undefined,Undefined"; NMorMRNA "null"; degree "4"; dimension "2_2";
chrA02	Undefined	as_event	21925669	21927149	.	+	.	transcript_id "TCONS_00004132,TCONS_00004133"; gene_id "chrA02:21925669-21927149W"; flanks "21925669[,21927149]"; structure "0,1^2-"; splice_chain ",21926662^21926778-"; sources "Undefined,Undefined"; NMorMRNA "null"; degree "4"; dimension "2_2";
chrA02	Undefined	as_event	22079632	22080010	.	+	.	transcript_id "TCONS_00004137,TCONS_00004138"; gene_id "chrA02:22077592-22081341W"; flanks "22079632-,22080010^"; structure "0,1^2-"; splice_chain ",22079709^22079785-"; sources "Undefined,Undefined"; NMorMRNA "null"; degree "4"; dimension "2_2";
chrA02	Undefined	as_event	22080782	22081008	.	+	.	transcript_id "TCONS_00004137,TCONS_00004138"; gene_id "chrA02:22077592-22081341W"; flanks "22080782-,22081008^"; structure "0,1^2-"; splice_chain ",22080844^22080930-"; sources "Undefined,Undefined"; NMorMRNA "null"; degree "4"; dimension "2_2";
chrA02	Undefined	as_event	22241226	22241420	.	+	.	transcript_id "TCONS_00004147,TCONS_00004148"; gene_id "chrA02:22238998-22248258W"; flanks "22241226^,22241420^"; structure "1-,2-"; splice_chain "22241314-,22241327-"; sources "Undefined,Undefined"; NMorMRNA "null"; degree "4"; dimension "2_2";
chrA02	Undefined	as_event	22242583	22242907	.	+	.	transcript_id "TCONS_00004148,TCONS_00004149"; gene_id "chrA02:22238998-22248258W"; flanks "22242583-,22242907^"; structure "0,1^2-"; splice_chain ",22242661^22242739-"; sources "Undefined,Undefined"; NMorMRNA "null"; degree "4"; dimension "2_2";
chrA02	Undefined	as_event	22244272	22244438	.	+	.	transcript_id "TCONS_00004149,TCONS_00004148"; gene_id "chrA02:22238998-22248258W"; flanks "22244272-,22244438-"; structure "1^,2^"; splice_chain "22244331^,22244332^"; sources "Undefined,Undefined"; NMorMRNA "null"; degree "4"; dimension "2_2";
chrA02	Undefined	as_event	22292410	22292976	.	+	.	transcript_id "TCONS_00004150,TCONS_00004151"; gene_id "chrA02:22290627-22296440W"; flanks "22292410-,22292976^"; structure "0,1^2-3^4-"; splice_chain ",22292522^22292610-22292683^22292767-"; sources "Undefined,Undefined"; NMorMRNA "null"; degree "4"; dimension "2_2";
chrA02	Undefined	as_event	22294808	22296440	.	+	.	transcript_id "TCONS_00004150,TCONS_00004152"; gene_id "chrA02:22290627-22296440W"; flanks "22294808-,22296440]"; structure "0,1^2-3^4-5^6-7^8-9^10-11^12-"; splice_chain ",22294960^22295030-22295209^22295283-22295474^22295542-22295657^22295740-22295893^22295967-22296061^22296140-"; sources "Undefined,Undefined"; NMorMRNA "null"; degree "4"; dimension "2_2";
chrA02	Undefined	as_event	22387935	22389369	.	+	.	transcript_id "TCONS_00004154,TCONS_00004153"; gene_id "chrA02:22387860-22390397W"; flanks "22387935^,22389369^"; structure "1-,2-"; splice_chain "22388683-,22388737-"; sources "Undefined,Undefined"; NMorMRNA "null"; degree "4"; dimension "2_2";
chrA02	Undefined	as_event	22421865	22422079	.	+	.	transcript_id "TCONS_00004158,TCONS_00004157"; gene_id "chrA02:22421625-22423728W"; flanks "22421865^,22422079^"; structure "1-,2-"; splice_chain "22421975-,22421991-"; sources "Undefined,Undefined"; NMorMRNA "null"; degree "4"; dimension "2_2";
chrA02	Undefined	as_event	22423306	22423728	.	+	.	transcript_id "TCONS_00004157,TCONS_00004158"; gene_id "chrA02:22421625-22423728W"; flanks "22423306^,22423728]"; structure "1-,2-"; splice_chain "22423385-,22423388-"; sources "Undefined,Undefined"; NMorMRNA "null"; degree "4"; dimension "2_2";
chrA02	Undefined	as_event	22539488	22539785	.	+	.	transcript_id "TCONS_00004164,TCONS_00004165"; gene_id "chrA02:22539342-22541551W"; flanks "22539488-,22539785^"; structure "0,1^2-"; splice_chain ",22539647^22539715-"; sources "Undefined,Undefined"; NMorMRNA "null"; degree "4"; dimension "2_2";
chrA02	Undefined	as_event	22539878	22540671	.	+	.	transcript_id "TCONS_00004164,TCONS_00004165"; gene_id "chrA02:22539342-22541551W"; flanks "22539878-,22540671^"; structure "0,1^2-3^4-5^6-"; splice_chain ",22540039^22540103-22540217^22540301-22540494^22540568-"; sources "Undefined,Undefined"; NMorMRNA "null"; degree "4"; dimension "2_2";
chrA02	Undefined	as_event	22581617	22582183	.	+	.	transcript_id "TCONS_00004169/TCONS_00004171,TCONS_00004170"; gene_id "chrA02:22581178-22583753W"; flanks "22581617-,22582183^"; structure "1^3-,2^4-"; splice_chain "22581698^22582107-,22581733^22582142-"; sources "Undefined,Undefined"; NMorMRNA "null"; degree "4"; dimension "2_2";
chrA02	Undefined	as_event	22582454	22582995	.	+	.	transcript_id "TCONS_00004170/TCONS_00004171,TCONS_00004169"; gene_id "chrA02:22581178-22583753W"; flanks "22582454-,22582995^"; structure "0,1^2-"; splice_chain ",22582688^22582755-"; sources "Undefined,Undefined"; NMorMRNA "null"; degree "4"; dimension "2_2";
chrA02	Undefined	as_event	22583081	22583398	.	+	.	transcript_id "TCONS_00004169/TCONS_00004170,TCONS_00004171"; gene_id "chrA02:22581178-22583753W"; flanks "22583081-,22583398^"; structure "0,1^2-"; splice_chain ",22583172^22583255-"; sources "Undefined,Undefined"; NMorMRNA "null"; degree "4"; dimension "2_2";
chrA02	Undefined	as_event	22586877	22587302	.	+	.	transcript_id "TCONS_00004172,TCONS_00004173"; gene_id "chrA02:22584473-22587302W"; flanks "22586877-,22587302]"; structure "0,1^2-"; splice_chain ",22586922^22587019-"; sources "Undefined,Undefined"; NMorMRNA "null"; degree "4"; dimension "2_2";
chrA02	Undefined	as_event	22811121	22811278	.	+	.	transcript_id "TCONS_00004183/TCONS_00004185/TCONS_00004186,TCONS_00004184"; gene_id "chrA02:22810296-22812842W"; flanks "22811121-,22811278-"; structure "1^,2^"; splice_chain "22811172^,22811174^"; sources "Undefined,Undefined"; NMorMRNA "null"; degree "4"; dimension "2_2";
chrA02	Undefined	as_event	22811478	22811710	.	+	.	transcript_id "TCONS_00004183,TCONS_00004184/TCONS_00004185/TCONS_00004186"; gene_id "chrA02:22810296-22812842W"; flanks "22811478-,22811710-"; structure "1^,2^"; splice_chain "22811631^,22811634^"; sources "Undefined,Undefined"; NMorMRNA "null"; degree "4"; dimension "2_2";
chrA02	Undefined	as_event	22812063	22812310	.	+	.	transcript_id "TCONS_00004184/TCONS_00004186,TCONS_00004183"; gene_id "chrA02:22810296-22812842W"; flanks "22812063-,22812310-"; structure "1^,2^"; splice_chain "22812134^,22812136^"; sources "Undefined,Undefined"; NMorMRNA "null"; degree "4"; dimension "2_2";
chrA02	Undefined	as_event	22954907	22955155	.	+	.	transcript_id "TCONS_00004198,TCONS_00004197"; gene_id "chrA02:22954280-22957301W"; flanks "22954907-,22955155-"; structure "1^,2^"; splice_chain "22955040^,22955046^"; sources "Undefined,Undefined"; NMorMRNA "null"; degree "4"; dimension "2_2";
chrA02	Undefined	as_event	22955040	22955241	.	+	.	transcript_id "TCONS_00004196,TCONS_00004198"; gene_id "chrA02:22954280-22957301W"; flanks "22955040^,22955241^"; structure "1-,2-"; splice_chain "22955147-,22955155-"; sources "Undefined,Undefined"; NMorMRNA "null"; degree "4"; dimension "2_2";
chrA02	Undefined	as_event	22954907	22955241	.	+	.	transcript_id "TCONS_00004196,TCONS_00004198,TCONS_00004197"; gene_id "chrA02:22954280-22957301W"; flanks "22954907-,22955241^"; structure "1^3-,1^4-,2^4-"; splice_chain "22955040^22955147-,22955040^22955155-,22955046^22955155-"; sources "Undefined,Undefined,Undefined"; NMorMRNA "null"; degree "9"; dimension "3_3";
chrA02	Undefined	as_event	22962567	22963151	.	+	.	transcript_id "TCONS_00004200,TCONS_00004199"; gene_id "chrA02:22961511-22964215W"; flanks "22962567-,22963151^"; structure "1^3-5^7-,2^4-6^8-"; splice_chain "22962653^22962745-22962798^22963061-,22962654^22962746-22962799^22963062-"; sources "Undefined,Undefined"; NMorMRNA "null"; degree "4"; dimension "2_2";
chrA02	Undefined	as_event	23011766	23012245	.	+	.	transcript_id "TCONS_00004205,TCONS_00004206/TCONS_00004208"; gene_id "chrA02:23010913-23012245W"; flanks "23011766^,23012245]"; structure "1-,2-"; splice_chain "23011853-,23011854-"; sources "Undefined,Undefined"; NMorMRNA "null"; degree "4"; dimension "2_2";
chrA02	Undefined	as_event	23198978	23199391	.	+	.	transcript_id "TCONS_00004216,TCONS_00004215/TCONS_00004217"; gene_id "chrA02:23198978-23200361W"; flanks "23198978[,23199391^"; structure "0,1^2-"; splice_chain ",23199110^23199182-"; sources "Undefined,Undefined"; NMorMRNA "null"; degree "4"; dimension "2_2";
chrA02	Undefined	as_event	23199734	23200361	.	+	.	transcript_id "TCONS_00004217,TCONS_00004215/TCONS_00004216"; gene_id "chrA02:23198978-23200361W"; flanks "23199734-,23200361]"; structure "0,1^2-"; splice_chain ",23199773^23199923-"; sources "Undefined,Undefined"; NMorMRNA "null"; degree "4"; dimension "2_2";
chrA02	Undefined	as_event	23255408	23255690	.	+	.	transcript_id "TCONS_00004219/TCONS_00004220,TCONS_00004221"; gene_id "chrA02:23253858-23260193W"; flanks "23255408-,23255690^"; structure "0,1^2-"; splice_chain ",23255497^23255564-"; sources "Undefined,Undefined"; NMorMRNA "null"; degree "4"; dimension "2_2";
chrA02	Undefined	as_event	23257345	23257721	.	+	.	transcript_id "TCONS_00004220,TCONS_00004219"; gene_id "chrA02:23253858-23260193W"; flanks "23257345-,23257721^"; structure "1^3-,2^4-"; splice_chain "23257474^23257564-,23257484^23257574-"; sources "Undefined,Undefined"; NMorMRNA "null"; degree "4"; dimension "2_2";
chrA02	Undefined	as_event	23257721	23258235	.	+	.	transcript_id "TCONS_00004220,TCONS_00004219"; gene_id "chrA02:23253858-23260193W"; flanks "23257721^,23258235^"; structure "1-,2-"; splice_chain "23258163-,23258173-"; sources "Undefined,Undefined"; NMorMRNA "null"; degree "4"; dimension "2_2";
chrA02	Undefined	as_event	23278228	23278581	.	+	.	transcript_id "TCONS_00004227,TCONS_00004225/TCONS_00004226"; gene_id "chrA02:23277826-23281497W"; flanks "23278228^,23278581^"; structure "1-,2-"; splice_chain "23278437-,23278439-"; sources "Undefined,Undefined"; NMorMRNA "null"; degree "4"; dimension "2_2";
chrA02	Undefined	as_event	23278581	23278739	.	+	.	transcript_id "TCONS_00004225,TCONS_00004227,TCONS_00004226"; gene_id "chrA02:23277826-23281497W"; flanks "23278581^,23278739^"; structure "1-,2-,3-"; splice_chain "23278669-,23278672-,23278673-"; sources "Undefined,Undefined,Undefined"; NMorMRNA "null"; degree "9"; dimension "3_3";
chrA02	Undefined	as_event	23278439	23278896	.	+	.	transcript_id "TCONS_00004225,TCONS_00004226,TCONS_00004224"; gene_id "chrA02:23277826-23281497W"; flanks "23278439-,23278896^"; structure "1^3-6^8-,1^5-6^8-,2^4-7^9-"; splice_chain "23278581^23278669-23278739^23278815-,23278581^23278673-23278739^23278815-,23278582^23278670-23278752^23278828-"; sources "Undefined,Undefined,Undefined"; NMorMRNA "null"; degree "9"; dimension "3_3";
chrA02	Undefined	as_event	23278228	23278896	.	+	.	transcript_id "TCONS_00004227,TCONS_00004225,TCONS_00004226,TCONS_00004224"; gene_id "chrA02:23277826-23281497W"; flanks "23278228^,23278896^"; structure "1-3^7-9^11-,2-3^5-9^11-,2-3^8-9^11-,2-4^6-10^12-"; splice_chain "23278437-23278581^23278672-23278739^23278815-,23278439-23278581^23278669-23278739^23278815-,23278439-23278581^23278673-23278739^23278815-,23278439-23278582^23278670-23278752^23278…
chrA02	Undefined	as_event	23279605	23280235	.	+	.	transcript_id "TCONS_00004225/TCONS_00004226,TCONS_00004227"; gene_id "chrA02:23277826-23281497W"; flanks "23279605-,23280235^"; structure "1^2-3^5-,4^6-"; splice_chain "23279639^23279723-23279936^23280032-,23279946^23280042-"; sources "Undefined,Undefined"; NMorMRNA "null"; degree "4"; dimension "2_2";
chrA02	Undefined	as_event	23441984	23443064	.	+	.	transcript_id "TCONS_00004236,TCONS_00004237"; gene_id "chrA02:23432416-23444578W"; flanks "23441984[,23443064]"; structure "1^3-,2^4-"; splice_chain "23442835^23442918-,23442836^23442919-"; sources "Undefined,Undefined"; NMorMRNA "null"; degree "4"; dimension "2_2";
chrA02	Undefined	as_event	23500553	23501222	.	+	.	transcript_id "TCONS_00004240,TCONS_00004241/TCONS_00004242"; gene_id "chrA02:23499441-23503310W"; flanks "23500553^,23501222^"; structure "1-,2-"; splice_chain "23500635-,23500659-"; sources "Undefined,Undefined"; NMorMRNA "null"; degree "4"; dimension "2_2";
chrA02	Undefined	as_event	23501222	23502345	.	+	.	transcript_id "TCONS_00004240,TCONS_00004241/TCONS_00004242"; gene_id "chrA02:23499441-23503310W"; flanks "23501222^,23502345^"; structure "1-,2-"; splice_chain "23501569-,23501575-"; sources "Undefined,Undefined"; NMorMRNA "null"; degree "4"; dimension "2_2";
chrA02	Undefined	as_event	23502345	23502709	.	+	.	transcript_id "TCONS_00004242,TCONS_00004240/TCONS_00004241"; gene_id "chrA02:23499441-23503310W"; flanks "23502345^,23502709-"; structure "0,1-2^"; splice_chain ",23502607-23502638^"; sources "Undefined,Undefined"; NMorMRNA "null"; degree "4"; dimension "2_2";
chrA02	Undefined	as_event	23551353	23551929	.	+	.	transcript_id "TCONS_00004246,TCONS_00004245"; gene_id "chrA02:23549557-23557052W"; flanks "23551353-,23551929^"; structure "1^3-,2^4-"; splice_chain "23551527^23551825-,23551529^23551827-"; sources "Undefined,Undefined"; NMorMRNA "null"; degree "4"; dimension "2_2";
chrA02	Undefined	as_event	23554022	23554452	.	+	.	transcript_id "TCONS_00004247,TCONS_00004246"; gene_id "chrA02:23549557-23557052W"; flanks "23554022-,23554452^"; structure "1^3-,2^4-"; splice_chain "23554150^23554387-,23554160^23554397-"; sources "Undefined,Undefined"; NMorMRNA "null"; degree "4"; dimension "2_2";
chrA02	Undefined	as_event	23558794	23559026	.	+	.	transcript_id "TCONS_00004248,TCONS_00004249"; gene_id "chrA02:23557478-23560195W"; flanks "23558794-,23559026^"; structure "0,1^2-"; splice_chain ",23558851^23558943-"; sources "Undefined,Undefined"; NMorMRNA "null"; degree "4"; dimension "2_2";
chrA02	Undefined	as_event	23576407	23576990	.	+	.	transcript_id "TCONS_00004252,TCONS_00004253"; gene_id "chrA02:23575117-23577188W"; flanks "23576407-,23576990^"; structure "0,1^2-"; splice_chain ",23576690^23576766-"; sources "Undefined,Undefined"; NMorMRNA "null"; degree "4"; dimension "2_2";
chrA02	Undefined	as_event	23701892	23703221	.	+	.	transcript_id "TCONS_00004258,TCONS_00004259"; gene_id "chrA02:23698008-23708854W"; flanks "23701892-,23703221^"; structure "0,1^2-"; splice_chain ",23702114^23702879-"; sources "Undefined,Undefined"; NMorMRNA "null"; degree "4"; dimension "2_2";
chrA02	Undefined	as_event	23704420	23704600	.	+	.	transcript_id "TCONS_00004259,TCONS_00004258"; gene_id "chrA02:23698008-23708854W"; flanks "23704420^,23704600^"; structure "1-,2-"; splice_chain "23704533-,23704535-"; sources "Undefined,Undefined"; NMorMRNA "null"; degree "4"; dimension "2_2";
chrA02	Undefined	as_event	23704818	23705370	.	+	.	transcript_id "TCONS_00004258,TCONS_00004259"; gene_id "chrA02:23698008-23708854W"; flanks "23704818-,23705370-"; structure "1^,2^"; splice_chain "23704913^,23704914^"; sources "Undefined,Undefined"; NMorMRNA "null"; degree "4"; dimension "2_2";
chrA02	Undefined	as_event	24000329	24000723	.	+	.	transcript_id "TCONS_00004268,TCONS_00004269"; gene_id "chrA02:24000215-24001562W"; flanks "24000329^,24000723^"; structure "1-,2-"; splice_chain "24000575-,24000580-"; sources "Undefined,Undefined"; NMorMRNA "null"; degree "4"; dimension "2_2";
chrA02	Undefined	as_event	24043402	24043736	.	+	.	transcript_id "TCONS_00004271,TCONS_00004272/TCONS_00004273"; gene_id "chrA02:24041236-24046622W"; flanks "24043402-,24043736^"; structure "0,1^2-"; splice_chain ",24043483^24043576-"; sources "Undefined,Undefined"; NMorMRNA "null"; degree "4"; dimension "2_2";
chrA02	Undefined	as_event	24044588	24046622	.	+	.	transcript_id "TCONS_00004272,TCONS_00004273"; gene_id "chrA02:24041236-24046622W"; flanks "24044588-,24046622]"; structure "0,1^2-"; splice_chain ",24044719^24045289-"; sources "Undefined,Undefined"; NMorMRNA "null"; degree "4"; dimension "2_2";
chrA02	Undefined	as_event	24044335	24046622	.	+	.	transcript_id "TCONS_00004271,TCONS_00004272,TCONS_00004273"; gene_id "chrA02:24041236-24046622W"; flanks "24044335-,24046622]"; structure "0,1^2-,1^2-3^4-"; splice_chain ",24044513^24044588-,24044513^24044588-24044719^24045289-"; sources "Undefined,Undefined,Undefined"; NMorMRNA "null"; degree "9"; dimension "3_3";
chrA02	Undefined	as_event	24230700	24231093	.	+	.	transcript_id "TCONS_00004284,TCONS_00004283"; gene_id "chrA02:24228405-24231764W"; flanks "24230700-,24231093^"; structure "1^3-,2^4-"; splice_chain "24230785^24230875-,24230810^24230900-"; sources "Undefined,Undefined"; NMorMRNA "null"; degree "4"; dimension "2_2";
chrA02	Undefined	as_event	24265553	24265776	.	+	.	transcript_id "TCONS_00004289/TCONS_00004290,TCONS_00004291"; gene_id "chrA02:24261407-24266876W"; flanks "24265553-,24265776-"; structure "1^,2^"; splice_chain "24265644^,24265646^"; sources "Undefined,Undefined"; NMorMRNA "null"; degree "4"; dimension "2_2";
chrA02	Undefined	as_event	24265982	24266170	.	+	.	transcript_id "TCONS_00004290,TCONS_00004289"; gene_id "chrA02:24261407-24266876W"; flanks "24265982-,24266170-"; structure "1^,2^"; splice_chain "24266089^,24266090^"; sources "Undefined,Undefined"; NMorMRNA "null"; degree "4"; dimension "2_2";
chrA02	Undefined	as_event	24265982	24266283	.	+	.	transcript_id "TCONS_00004291,TCONS_00004290"; gene_id "chrA02:24261407-24266876W"; flanks "24265982-,24266283^"; structure "0,1^2-"; splice_chain ",24266089^24266170-"; sources "Undefined,Undefined"; NMorMRNA "null"; degree "4"; dimension "2_2";
chrA02	Undefined	as_event	24328607	24329155	.	+	.	transcript_id "TCONS_00004294,TCONS_00004293"; gene_id "chrA02:24325973-24330423W"; flanks "24328607-,24329155^"; structure "0,1^2-"; splice_chain ",24328781^24328883-"; sources "Undefined,Undefined"; NMorMRNA "null"; degree "4"; dimension "2_2";
chrA02	Undefined	as_event	24509746	24510316	.	+	.	transcript_id "TCONS_00004303,TCONS_00004304"; gene_id "chrA02:24509111-24515144W"; flanks "24509746-,24510316^"; structure "0,1^2-"; splice_chain ",24510132^24510211-"; sources "Undefined,Undefined"; NMorMRNA "null"; degree "4"; dimension "2_2";
chrA02	Undefined	as_event	24748860	24751446	.	+	.	transcript_id "TCONS_00004315,TCONS_00004314"; gene_id "chrA02:24747823-24751446W"; flanks "24748860[,24751446]"; structure "1^2-3^4-5^7-,6^8-"; splice_chain "24749184^24749398-24749541^24749615-24749892^24749966-,24749902^24749976-"; sources "Undefined,Undefined"; NMorMRNA "null"; degree "4"; dimension "2_2";
chrA02	Undefined	as_event	24780615	24780795	.	+	.	transcript_id "TCONS_00004318,TCONS_00004319"; gene_id "chrA02:24780521-24783352W"; flanks "24780615^,24780795^"; structure "1-,2-"; splice_chain "24780723-,24780727-"; sources "Undefined,Undefined"; NMorMRNA "null"; degree "4"; dimension "2_2";
chrA02	Undefined	as_event	24780521	24780795	.	+	.	transcript_id "TCONS_00004320,TCONS_00004318,TCONS_00004319"; gene_id "chrA02:24780521-24783352W"; flanks "24780521[,24780795^"; structure "0,1^2-,1^3-"; splice_chain ",24780615^24780723-,24780615^24780727-"; sources "Undefined,Undefined,Undefined"; NMorMRNA "null"; degree "9"; dimension "3_3";
chrA02	Undefined	as_event	24784154	24784433	.	+	.	transcript_id "TCONS_00004324/TCONS_00004325,TCONS_00004322"; gene_id "chrA02:24784059-24790180W"; flanks "24784154^,24784433^"; structure "1-,2-"; splice_chain "24784223-,24784226-"; sources "Undefined,Undefined"; NMorMRNA "null"; degree "4"; dimension "2_2";
chrA02	Undefined	as_event	24784226	24785060	.	+	.	transcript_id "TCONS_00004321/TCONS_00004323,TCONS_00004322"; gene_id "chrA02:24784059-24790180W"; flanks "24784226-,24785060^"; structure "0,1^2-"; splice_chain ",24784433^24784503-"; sources "Undefined,Undefined"; NMorMRNA "null"; degree "4"; dimension "2_2";
chrA02	Undefined	as_event	24784154	24785060	.	+	.	transcript_id "TCONS_00004324/TCONS_00004325,TCONS_00004321/TCONS_00004323,TCONS_00004322"; gene_id "chrA02:24784059-24790180W"; flanks "24784154^,24785060^"; structure "1-3^4-,2-,2-3^4-"; splice_chain "24784223-24784433^24784503-,24784226-,24784226-24784433^24784503-"; sources "Undefined,Undefined,Undefined"; NMorMRNA "null"; degree "9"; dimension "3_3";
chrA02	Undefined	as_event	24785875	24786103	.	+	.	transcript_id "TCONS_00004321/TCONS_00004323/TCONS_00004324/TCONS_00004325,TCONS_00004322"; gene_id "chrA02:24784059-24790180W"; flanks "24785875-,24786103-"; structure "1^,2^"; splice_chain "24785977^,24785978^"; sources "Undefined,Undefined"; NMorMRNA "null"; degree "4"; dimension "2_2";
chrA02	Undefined	as_event	24787751	24787942	.	+	.	transcript_id "TCONS_00004322/TCONS_00004323/TCONS_00004324,TCONS_00004325"; gene_id "chrA02:24784059-24790180W"; flanks "24787751-,24787942^"; structure "0,1^2-"; splice_chain ",24787786^24787901-"; sources "Undefined,Undefined"; NMorMRNA "null"; degree "4"; dimension "2_2";
chrA02	Undefined	as_event	24788584	24788934	.	+	.	transcript_id "TCONS_00004323/TCONS_00004324,TCONS_00004325/TCONS_00004326"; gene_id "chrA02:24784059-24790180W"; flanks "24788584-,24788934^"; structure "0,1^2-"; splice_chain ",24788766^24788839-"; sources "Undefined,Undefined"; NMorMRNA "null"; degree "4"; dimension "2_2";
chrA02	Undefined	as_event	24789475	24790180	.	+	.	transcript_id "TCONS_00004323/TCONS_00004324/TCONS_00004325,TCONS_00004326"; gene_id "chrA02:24784059-24790180W"; flanks "24789475-,24790180]"; structure "0,1^2-"; splice_chain ",24789746^24789844-"; sources "Undefined,Undefined"; NMorMRNA "null"; degree "4"; dimension "2_2";
chrA02	Undefined	as_event	31479	31757	.	-	.	transcript_id "TCONS_00004328,TCONS_00004327"; gene_id "chrA02:30822-32857C"; flanks "31757-,31479^"; structure "1^3-,2^4-"; splice_chain "31688^31618-,31668^31598-"; sources "Undefined,Undefined"; NMorMRNA "null"; degree "4"; dimension "2_2";
chrA02	Undefined	as_event	31086	31757	.	-	.	transcript_id "TCONS_00004328,TCONS_00004329"; gene_id "chrA02:30822-32857C"; flanks "31757-,31086^"; structure "1^3-6^8-10^12-,2^4-5^7-9^11-"; splice_chain "31688^31618-31479^31369-31280^31180-,31668^31598-31487^31377-31281^31181-"; sources "Undefined,Undefined"; NMorMRNA "null"; degree "4"; dimension "2_2";
chrA02	Undefined	as_event	30822	31180	.	-	.	transcript_id "TCONS_00004327,TCONS_00004328"; gene_id "chrA02:30822-32857C"; flanks "31180-,30822]"; structure "1^3-,2^4-"; splice_chain "31096^30992-,31086^30982-"; sources "Undefined,Undefined"; NMorMRNA "null"; degree "4"; dimension "2_2";
chrA02	Undefined	as_event	30822	31598	.	-	.	transcript_id "TCONS_00004329,TCONS_00004327"; gene_id "chrA02:30822-32857C"; flanks "31598-,30822]"; structure "1^3-5^7-10^12-,2^4-6^8-9^11-"; splice_chain "31487^31377-31281^31181-31086^30982-,31479^31369-31280^31180-31096^30992-"; sources "Undefined,Undefined"; NMorMRNA "null"; degree "4"; dimension "2_2";
chrA02	Undefined	as_event	30822	31757	.	-	.	transcript_id "TCONS_00004328,TCONS_00004329,TCONS_00004327"; gene_id "chrA02:30822-32857C"; flanks "31757-,30822]"; structure "1^3-6^8-10^12-14^16-,2^4-5^7-9^11-14^16-,2^4-6^8-10^12-13^15-"; splice_chain "31688^31618-31479^31369-31280^31180-31086^30982-,31668^31598-31487^31377-31281^31181-31086^30982-,31668^31598-31479^31369-31280^31180-31096^30992-"; sources "Undefined,Undefined,Undefined"; NMo…
chrA02	Undefined	as_event	86813	87040	.	-	.	transcript_id "TCONS_00004334,TCONS_00004335"; gene_id "chrA02:85860-89378C"; flanks "87040-,86813^"; structure "0,1^2-"; splice_chain ",86957^86877-"; sources "Undefined,Undefined"; NMorMRNA "null"; degree "4"; dimension "2_2";
chrA02	Undefined	as_event	272390	272617	.	-	.	transcript_id "TCONS_00004353,TCONS_00004352"; gene_id "chrA02:271863-273216C"; flanks "272617-,272390^"; structure "0,1^2-"; splice_chain ",272536^272463-"; sources "Undefined,Undefined"; NMorMRNA "null"; degree "4"; dimension "2_2";
chrA02	Undefined	as_event	271863	272309	.	-	.	transcript_id "TCONS_00004353,TCONS_00004352"; gene_id "chrA02:271863-273216C"; flanks "272309-,271863]"; structure "0,1^2-"; splice_chain ",272249^272176-"; sources "Undefined,Undefined"; NMorMRNA "null"; degree "4"; dimension "2_2";
chrA02	Undefined	as_event	366742	368275	.	-	.	transcript_id "TCONS_00004363,TCONS_00004364"; gene_id "chrA02:366742-368439C"; flanks "368275-,366742]"; structure "1^3-,2^4-"; splice_chain "367242^367151-,367232^367134-"; sources "Undefined,Undefined"; NMorMRNA "null"; degree "4"; dimension "2_2";
chrA02	Undefined	as_event	615905	616299	.	-	.	transcript_id "TCONS_00004374,TCONS_00004375"; gene_id "chrA02:611410-619218C"; flanks "616299-,615905-"; structure "1^3-6^,2^4-5^"; splice_chain "616179^616084-615979^,616176^616081-615981^"; sources "Undefined,Undefined"; NMorMRNA "null"; degree "4"; dimension "2_2";
chrA02	Undefined	as_event	629850	630242	.	-	.	transcript_id "TCONS_00004379,TCONS_00004378"; gene_id "chrA02:629473-631736C"; flanks "630242-,629850^"; structure "0,1^2-"; splice_chain ",630006^629918-"; sources "Undefined,Undefined"; NMorMRNA "null"; degree "4"; dimension "2_2";
chrA02	Undefined	as_event	753542	753858	.	-	.	transcript_id "TCONS_00004385,TCONS_00004386"; gene_id "chrA02:752036-754478C"; flanks "753858-,753542^"; structure "0,1^2-"; splice_chain ",753687^753591-"; sources "Undefined,Undefined"; NMorMRNA "null"; degree "4"; dimension "2_2";
chrA02	Undefined	as_event	760003	760291	.	-	.	transcript_id "TCONS_00004389,TCONS_00004390"; gene_id "chrA02:759868-761304C"; flanks "760291-,760003^"; structure "1^3-,2^4-"; splice_chain "760180^760090-,760179^760089-"; sources "Undefined,Undefined"; NMorMRNA "null"; degree "4"; dimension "2_2";
chrA02	Undefined	as_event	789135	789371	.	-	.	transcript_id "TCONS_00004394,TCONS_00004395"; gene_id "chrA02:788418-792546C"; flanks "789371-,789135^"; structure "0,1^2-"; splice_chain ",789304^789228-"; sources "Undefined,Undefined"; NMorMRNA "null"; degree "4"; dimension "2_2";
chrA02	Undefined	as_event	823617	824059	.	-	.	transcript_id "TCONS_00004398,TCONS_00004399"; gene_id "chrA02:822476-824578C"; flanks "824059-,823617^"; structure "0,1^2-"; splice_chain ",823943^823866-"; sources "Undefined,Undefined"; NMorMRNA "null"; degree "4"; dimension "2_2";
chrA02	Undefined	as_event	858408	859534	.	-	.	transcript_id "TCONS_00004403,TCONS_00004402"; gene_id "chrA02:856792-859650C"; flanks "859534^,858408^"; structure "1-,2-"; splice_chain "859045-,859013-"; sources "Undefined,Undefined"; NMorMRNA "null"; degree "4"; dimension "2_2";
chrA02	Undefined	as_event	897098	897542	.	-	.	transcript_id "TCONS_00004408,TCONS_00004409"; gene_id "chrA02:896727-898623C"; flanks "897542-,897098^"; structure "1^3-,2^4-"; splice_chain "897338^897232-,897328^897222-"; sources "Undefined,Undefined"; NMorMRNA "null"; degree "4"; dimension "2_2";
chrA02	Undefined	as_event	949191	949458	.	-	.	transcript_id "TCONS_00004415,TCONS_00004416"; gene_id "chrA02:948462-951472C"; flanks "949458-,949191^"; structure "1^3-,2^4-"; splice_chain "949381^949298-,949379^949296-"; sources "Undefined,Undefined"; NMorMRNA "null"; degree "4"; dimension "2_2";
chrA02	Undefined	as_event	948994	949296	.	-	.	transcript_id "TCONS_00004417,TCONS_00004416"; gene_id "chrA02:948462-951472C"; flanks "949296-,948994^"; structure "1^3-,2^4-"; splice_chain "949192^949122-,949191^949121-"; sources "Undefined,Undefined"; NMorMRNA "null"; degree "4"; dimension "2_2";
chrA02	Undefined	as_event	948994	949458	.	-	.	transcript_id "TCONS_00004415,TCONS_00004417,TCONS_00004416"; gene_id "chrA02:948462-951472C"; flanks "949458-,948994^"; structure "1^3-6^8-,2^4-5^7-,2^4-6^8-"; splice_chain "949381^949298-949191^949121-,949379^949296-949192^949122-,949379^949296-949191^949121-"; sources "Undefined,Undefined,Undefined"; NMorMRNA "null"; degree "9"; dimension "3_3";
chrA02	Undefined	as_event	961761	961955	.	-	.	transcript_id "TCONS_00004420,TCONS_00004421"; gene_id "chrA02:961712-963093C"; flanks "961955^,961761^"; structure "1-,2-"; splice_chain "961886-,961884-"; sources "Undefined,Undefined"; NMorMRNA "null"; degree "4"; dimension "2_2";
chrA02	Undefined	as_event	973185	973313	.	-	.	transcript_id "TCONS_00004422,TCONS_00004423"; gene_id "chrA02:970724-973406C"; flanks "973313^,973185^"; structure "1-,2-"; splice_chain "973232-,973231-"; sources "Undefined,Undefined"; NMorMRNA "null"; degree "4"; dimension "2_2";
chrA02	Undefined	as_event	978804	979009	.	-	.	transcript_id "TCONS_00004426,TCONS_00004424"; gene_id "chrA02:977575-979097C"; flanks "979009^,978804^"; structure "1-,2-"; splice_chain "978877-,978873-"; sources "Undefined,Undefined"; NMorMRNA "null"; degree "4"; dimension "2_2";
chrA02	Undefined	as_event	1077114	1077683	.	-	.	transcript_id "TCONS_00004435,TCONS_00004436"; gene_id "chrA02:1076299-1082958C"; flanks "1077683-,1077114^"; structure "1^2-4^6-,3^5-"; splice_chain "1077595^1077512-1077374^1077266-,1077376^1077268-"; sources "Undefined,Undefined"; NMorMRNA "null"; degree "4"; dimension "2_2";
chrA02	Undefined	as_event	1085236	1085522	.	-	.	transcript_id "TCONS_00004438,TCONS_00004437"; gene_id "chrA02:1084601-1086362C"; flanks "1085522-,1085236^"; structure "0,1^2-"; splice_chain ",1085447^1085351-"; sources "Undefined,Undefined"; NMorMRNA "null"; degree "4"; dimension "2_2";
chrA02	Undefined	as_event	1159024	1159420	.	-	.	transcript_id "TCONS_00004443,TCONS_00004444"; gene_id "chrA02:1156797-1162169C"; flanks "1159420-,1159024^"; structure "0,1^2-"; splice_chain ",1159217^1159136-"; sources "Undefined,Undefined"; NMorMRNA "null"; degree "4"; dimension "2_2";
chrA02	Undefined	as_event	1167965	1168282	.	-	.	transcript_id "TCONS_00004447,TCONS_00004446"; gene_id "chrA02:1165140-1169499C"; flanks "1168282-,1167965^"; structure "0,1^2-"; splice_chain ",1168087^1168019-"; sources "Undefined,Undefined"; NMorMRNA "null"; degree "4"; dimension "2_2";
chrA02	Undefined	as_event	1190735	1190964	.	-	.	transcript_id "TCONS_00004452,TCONS_00004451"; gene_id "chrA02:1183661-1193371C"; flanks "1190964-,1190735-"; structure "1^,2^"; splice_chain "1190857^,1190856^"; sources "Undefined,Undefined"; NMorMRNA "null"; degree "4"; dimension "2_2";
chrA02	Undefined	as_event	1186082	1186270	.	-	.	transcript_id "TCONS_00004451,TCONS_00004452"; gene_id "chrA02:1183661-1193371C"; flanks "1186270^,1186082^"; structure "1-,2-"; splice_chain "1186188-,1186186-"; sources "Undefined,Undefined"; NMorMRNA "null"; degree "4"; dimension "2_2";
chrA02	Undefined	as_event	1241165	1241399	.	-	.	transcript_id "TCONS_00004455,TCONS_00004456"; gene_id "chrA02:1240601-1245955C"; flanks "1241399^,1241165^"; structure "1-,2-"; splice_chain "1241281-,1241279-"; sources "Undefined,Undefined"; NMorMRNA "null"; degree "4"; dimension "2_2";
chrA02	Undefined	as_event	1279544	1279819	.	-	.	transcript_id "TCONS_00004458,TCONS_00004457"; gene_id "chrA02:1278959-1282448C"; flanks "1279819-,1279544^"; structure "1^3-,2^4-"; splice_chain "1279764^1279697-,1279754^1279687-"; sources "Undefined,Undefined"; NMorMRNA "null"; degree "4"; dimension "2_2";
chrA02	Undefined	as_event	1423100	1423792	.	-	.	transcript_id "TCONS_00004469,TCONS_00004468"; gene_id "chrA02:1423100-1424313C"; flanks "1423792-,1423100]"; structure "0,1^2-"; splice_chain ",1423512^1423411-"; sources "Undefined,Undefined"; NMorMRNA "null"; degree "4"; dimension "2_2";
chrA02	Undefined	as_event	1445515	1446749	.	-	.	transcript_id "TCONS_00004471,TCONS_00004470"; gene_id "chrA02:1441991-1446749C"; flanks "1446749[,1445515^"; structure "1^3-,2^4-"; splice_chain "1446432^1445699-,1446430^1445697-"; sources "Undefined,Undefined"; NMorMRNA "null"; degree "4"; dimension "2_2";
chrA02	Undefined	as_event	1443355	1443934	.	-	.	transcript_id "TCONS_00004471,TCONS_00004470"; gene_id "chrA02:1441991-1446749C"; flanks "1443934-,1443355^"; structure "1^3-,2^4-"; splice_chain "1443779^1443602-,1443778^1443601-"; sources "Undefined,Undefined"; NMorMRNA "null"; degree "4"; dimension "2_2";
chrA02	Undefined	as_event	1452350	1452761	.	-	.	transcript_id "TCONS_00004473,TCONS_00004472"; gene_id "chrA02:1451205-1454125C"; flanks "1452761-,1452350^"; structure "1^3-,2^4-"; splice_chain "1452525^1452423-,1452523^1452421-"; sources "Undefined,Undefined"; NMorMRNA "null"; degree "4"; dimension "2_2";
chrA02	Undefined	as_event	1486784	1491833	.	-	.	transcript_id "TCONS_00004475,TCONS_00004474,TCONS_00004477"; gene_id "chrA02:1483043-1491976C"; flanks "1491833^,1486784^"; structure "1-,2-,3-"; splice_chain "1486890-,1486879-,1486877-"; sources "Undefined,Undefined,Undefined"; NMorMRNA "null"; degree "9"; dimension "3_3";
chrA02	Undefined	as_event	1486360	1486890	.	-	.	transcript_id "TCONS_00004475,TCONS_00004476"; gene_id "chrA02:1483043-1491976C"; flanks "1486890-,1486360-"; structure "1^,2^"; splice_chain "1486784^,1486783^"; sources "Undefined,Undefined"; NMorMRNA "null"; degree "4"; dimension "2_2";
chrA02	Undefined	as_event	1486360	1491833	.	-	.	transcript_id "TCONS_00004475,TCONS_00004476,TCONS_00004474,TCONS_00004477"; gene_id "chrA02:1483043-1491976C"; flanks "1491833^,1486360-"; structure "1-4^,1-5^,2-4^,3-4^"; splice_chain "1486890-1486784^,1486890-1486783^,1486879-1486784^,1486877-1486784^"; sources "Undefined,Undefined,Undefined,Undefined"; NMorMRNA "null"; degree "16"; dimension "4_4";
chrA02	Undefined	as_event	1484926	1485501	.	-	.	transcript_id "TCONS_00004477,TCONS_00004474/TCONS_00004475/TCONS_00004476"; gene_id "chrA02:1483043-1491976C"; flanks "1485501-,1484926^"; structure "0,1^2-"; splice_chain ",1485400^1485294-"; sources "Undefined,Undefined"; NMorMRNA "null"; degree "4"; dimension "2_2";
chrA02	Undefined	as_event	1484629	1484801	.	-	.	transcript_id "TCONS_00004476,TCONS_00004474/TCONS_00004475/TCONS_00004477"; gene_id "chrA02:1483043-1491976C"; flanks "1484801^,1484629^"; structure "1-,2-"; splice_chain "1484693-,1484691-"; sources "Undefined,Undefined"; NMorMRNA "null"; degree "4"; dimension "2_2";
chrA02	Undefined	as_event	1483696	1484076	.	-	.	transcript_id "TCONS_00004476,TCONS_00004474/TCONS_00004475/TCONS_00004477"; gene_id "chrA02:1483043-1491976C"; flanks "1484076-,1483696^"; structure "1^3-,2^4-"; splice_chain "1483984^1483839-,1483978^1483833-"; sources "Undefined,Undefined"; NMorMRNA "null"; degree "4"; dimension "2_2";
chrA02	Undefined	as_event	1577416	1579126	.	-	.	transcript_id "TCONS_00004486,TCONS_00004487"; gene_id "chrA02:1577416-1579126C"; flanks "1579126[,1577416]"; structure "0,1^2-"; splice_chain ",1578238^1577867-"; sources "Undefined,Undefined"; NMorMRNA "null"; degree "4"; dimension "2_2";
chrA02	Undefined	as_event	1740259	1740444	.	-	.	transcript_id "TCONS_00004496,TCONS_00004495"; gene_id "chrA02:1736826-1740642C"; flanks "1740444^,1740259^"; structure "1-,2-"; splice_chain "1740341-,1740338-"; sources "Undefined,Undefined"; NMorMRNA "null"; degree "4"; dimension "2_2";
chrA02	Undefined	as_event	1797261	1797685	.	-	.	transcript_id "TCONS_00004499,TCONS_00004500"; gene_id "chrA02:1795769-1799234C"; flanks "1797685-,1797261^"; structure "0,1^2-"; splice_chain ",1797556^1797479-"; sources "Undefined,Undefined"; NMorMRNA "null"; degree "4"; dimension "2_2";
chrA02	Undefined	as_event	1805143	1805382	.	-	.	transcript_id "TCONS_00004503/TCONS_00004504,TCONS_00004502"; gene_id "chrA02:1801794-1805965C"; flanks "1805382-,1805143-"; structure "1^,2^"; splice_chain "1805263^,1805216^"; sources "Undefined,Undefined"; NMorMRNA "null"; degree "4"; dimension "2_2";
chrA02	Undefined	as_event	1804048	1804773	.	-	.	transcript_id "TCONS_00004504,TCONS_00004502/TCONS_00004503"; gene_id "chrA02:1801794-1805965C"; flanks "1804773^,1804048^"; structure "1-,2-"; splice_chain "1804692-,1804673-"; sources "Undefined,Undefined"; NMorMRNA "null"; degree "4"; dimension "2_2";
chrA02	Undefined	as_event	1848112	1848555	.	-	.	transcript_id "TCONS_00004509,TCONS_00004510"; gene_id "chrA02:1845741-1848555C"; flanks "1848555[,1848112^"; structure "1^3-,2^4-"; splice_chain "1848299^1848210-,1848297^1848208-"; sources "Undefined,Undefined"; NMorMRNA "null"; degree "4"; dimension "2_2";
chrA02	Undefined	as_event	1847672	1847900	.	-	.	transcript_id "TCONS_00004509,TCONS_00004510"; gene_id "chrA02:1845741-1848555C"; flanks "1847900^,1847672^"; structure "1-,2-"; splice_chain "1847821-,1847814-"; sources "Undefined,Undefined"; NMorMRNA "null"; degree "4"; dimension "2_2";
chrA02	Undefined	as_event	1846880	1847127	.	-	.	transcript_id "TCONS_00004509,TCONS_00004510"; gene_id "chrA02:1845741-1848555C"; flanks "1847127^,1846880^"; structure "1-,2-"; splice_chain "1847033-,1846953-"; sources "Undefined,Undefined"; NMorMRNA "null"; degree "4"; dimension "2_2";
chrA02	Undefined	as_event	1846324	1846606	.	-	.	transcript_id "TCONS_00004510,TCONS_00004509"; gene_id "chrA02:1845741-1848555C"; flanks "1846606-,1846324^"; structure "0,1^2-"; splice_chain ",1846424^1846351-"; sources "Undefined,Undefined"; NMorMRNA "null"; degree "4"; dimension "2_2";
chrA02	Undefined	as_event	1846324	1846684	.	-	.	transcript_id "TCONS_00004510,TCONS_00004509,TCONS_00004508"; gene_id "chrA02:1845741-1848555C"; flanks "1846684^,1846324^"; structure "1-,1-3^4-,2-"; splice_chain "1846606-,1846606-1846424^1846351-,1846597-"; sources "Undefined,Undefined,Undefined"; NMorMRNA "null"; degree "9"; dimension "3_3";
chrA02	Undefined	as_event	1845741	1846253	.	-	.	transcript_id "TCONS_00004509/TCONS_00004510,TCONS_00004508"; gene_id "chrA02:1845741-1848555C"; flanks "1846253-,1845741]"; structure "0,1^2-"; splice_chain ",1846128^1846023-"; sources "Undefined,Undefined"; NMorMRNA "null"; degree "4"; dimension "2_2";
chrA02	Undefined	as_event	1943417	1944241	.	-	.	transcript_id "TCONS_00004518,TCONS_00004517"; gene_id "chrA02:1943292-1944241C"; flanks "1944241[,1943417-"; structure "1^,2^"; splice_chain "1943690^,1943683^"; sources "Undefined,Undefined"; NMorMRNA "null"; degree "4"; dimension "2_2";
chrA02	Undefined	as_event	2001103	2001394	.	-	.	transcript_id "TCONS_00004523,TCONS_00004522"; gene_id "chrA02:2001103-2001588C"; flanks "2001394^,2001103]"; structure "1-,2-"; splice_chain "2001317-,2001315-"; sources "Undefined,Undefined"; NMorMRNA "null"; degree "4"; dimension "2_2";
chrA02	Undefined	as_event	2014115	2014505	.	-	.	transcript_id "TCONS_00004525,TCONS_00004524"; gene_id "chrA02:2009453-2015977C"; flanks "2014505-,2014115^"; structure "0,1^2-"; splice_chain ",2014302^2014219-"; sources "Undefined,Undefined"; NMorMRNA "null"; degree "4"; dimension "2_2";
chrA02	Undefined	as_event	2013499	2013715	.	-	.	transcript_id "TCONS_00004524,TCONS_00004525"; gene_id "chrA02:2009453-2015977C"; flanks "2013715^,2013499^"; structure "1-,2-"; splice_chain "2013574-,2013573-"; sources "Undefined,Undefined"; NMorMRNA "null"; degree "4"; dimension "2_2";
chrA02	Undefined	as_event	2157871	2158191	.	-	.	transcript_id "TCONS_00004542,TCONS_00004541"; gene_id "chrA02:2154927-2159775C"; flanks "2158191-,2157871^"; structure "0,1^2-"; splice_chain ",2158046^2157970-"; sources "Undefined,Undefined"; NMorMRNA "null"; degree "4"; dimension "2_2";
chrA02	Undefined	as_event	2411688	2411854	.	-	.	transcript_id "TCONS_00004554,TCONS_00004555"; gene_id "chrA02:2409573-2413285C"; flanks "2411854-,2411688^"; structure "0,1^2-"; splice_chain ",2411802^2411771-"; sources "Undefined,Undefined"; NMorMRNA "null"; degree "4"; dimension "2_2";
chrA02	Undefined	as_event	2488957	2489177	.	-	.	transcript_id "TCONS_00004564,TCONS_00004565"; gene_id "chrA02:2483623-2490537C"; flanks "2489177-,2488957^"; structure "0,1^2-"; splice_chain ",2489110^2489032-"; sources "Undefined,Undefined"; NMorMRNA "null"; degree "4"; dimension "2_2";
chrA02	Undefined	as_event	2563078	2563237	.	-	.	transcript_id "TCONS_00004575,TCONS_00004576"; gene_id "chrA02:2562779-2565739C"; flanks "2563237-,2563078-"; structure "1^,2^"; splice_chain "2563168^,2563167^"; sources "Undefined,Undefined"; NMorMRNA "null"; degree "4"; dimension "2_2";
chrA02	Undefined	as_event	2750723	2751013	.	-	.	transcript_id "TCONS_00004588,TCONS_00004587"; gene_id "chrA02:2749744-2752609C"; flanks "2751013-,2750723^"; structure "0,1^2-"; splice_chain ",2750878^2750807-"; sources "Undefined,Undefined"; NMorMRNA "null"; degree "4"; dimension "2_2";
chrA02	Undefined	as_event	2757154	2757453	.	-	.	transcript_id "TCONS_00004591,TCONS_00004590"; gene_id "chrA02:2755839-2757706C"; flanks "2757453^,2757154^"; structure "1-,2-"; splice_chain "2757381-,2757375-"; sources "Undefined,Undefined"; NMorMRNA "null"; degree "4"; dimension "2_2";
chrA02	Undefined	as_event	2884083	2884525	.	-	.	transcript_id "TCONS_00004598,TCONS_00004597"; gene_id "chrA02:2880534-2885438C"; flanks "2884525-,2884083^"; structure "1^3-,2^4-"; splice_chain "2884422^2884332-,2884412^2884322-"; sources "Undefined,Undefined"; NMorMRNA "null"; degree "4"; dimension "2_2";
chrA02	Undefined	as_event	2883509	2883856	.	-	.	transcript_id "TCONS_00004597,TCONS_00004598"; gene_id "chrA02:2880534-2885438C"; flanks "2883856-,2883509^"; structure "0,1^2-"; splice_chain ",2883750^2883683-"; sources "Undefined,Undefined"; NMorMRNA "null"; degree "4"; dimension "2_2";
chrA02	Undefined	as_event	2880534	2882217	.	-	.	transcript_id "TCONS_00004597,TCONS_00004596"; gene_id "chrA02:2880534-2885438C"; flanks "2882217-,2880534]"; structure "0,1^2-3^4-"; splice_chain ",2882109^2882037-2881888^2881826-"; sources "Undefined,Undefined"; NMorMRNA "null"; degree "4"; dimension "2_2";
chrA02	Undefined	as_event	2972389	2973118	.	-	.	transcript_id "TCONS_00004600,TCONS_00004601"; gene_id "chrA02:2970122-2973897C"; flanks "2973118^,2972389^"; structure "1-,2-"; splice_chain "2972883-,2972880-"; sources "Undefined,Undefined"; NMorMRNA "null"; degree "4"; dimension "2_2";
chrA02	Undefined	as_event	2970122	2970348	.	-	.	transcript_id "TCONS_00004600,TCONS_00004599"; gene_id "chrA02:2970122-2973897C"; flanks "2970348-,2970122]"; structure "0,1^2-"; splice_chain ",2970269^2970186-"; sources "Undefined,Undefined"; NMorMRNA "null"; degree "4"; dimension "2_2";
chrA02	Undefined	as_event	2984517	2985084	.	-	.	transcript_id "TCONS_00004603,TCONS_00004604"; gene_id "chrA02:2982599-2985438C"; flanks "2985084-,2984517^"; structure "0,1^2-"; splice_chain ",2984894^2984815-"; sources "Undefined,Undefined"; NMorMRNA "null"; degree "4"; dimension "2_2";
chrA02	Undefined	as_event	2983921	2984093	.	-	.	transcript_id "TCONS_00004604,TCONS_00004603"; gene_id "chrA02:2982599-2985438C"; flanks "2984093^,2983921^"; structure "1-,2-"; splice_chain "2984010-,2984008-"; sources "Undefined,Undefined"; NMorMRNA "null"; degree "4"; dimension "2_2";
chrA02	Undefined	as_event	3039491	3039662	.	-	.	transcript_id "TCONS_00004605,TCONS_00004606/TCONS_00004607"; gene_id "chrA02:3037707-3043224C"; flanks "3039662^,3039491^"; structure "1-,2-"; splice_chain "3039573-,3039571-"; sources "Undefined,Undefined"; NMorMRNA "null"; degree "4"; dimension "2_2";
chrA02	Undefined	as_event	3037707	3038190	.	-	.	transcript_id "TCONS_00004605/TCONS_00004606,TCONS_00004607"; gene_id "chrA02:3037707-3043224C"; flanks "3038190-,3037707]"; structure "0,1^2-"; splice_chain ",3037926^3037822-"; sources "Undefined,Undefined"; NMorMRNA "null"; degree "4"; dimension "2_2";
chrA02	Undefined	as_event	3065356	3065933	.	-	.	transcript_id "TCONS_00004614,TCONS_00004613"; gene_id "chrA02:3063522-3065933C"; flanks "3065933[,3065356^"; structure "0,1^2-"; splice_chain ",3065565^3065477-"; sources "Undefined,Undefined"; NMorMRNA "null"; degree "4"; dimension "2_2";
chrA02	Undefined	as_event	3064758	3065933	.	-	.	transcript_id "TCONS_00004612,TCONS_00004613,TCONS_00004614"; gene_id "chrA02:3063522-3065933C"; flanks "3065933[,3064758^"; structure "1^3-5^7-,2^4-6^8-,6^8-"; splice_chain "3065567^3065479-3065358^3064875-,3065565^3065477-3065356^3064873-,3065356^3064873-"; sources "Undefined,Undefined,Undefined"; NMorMRNA "null"; degree "9"; dimension "3_3";
chrA02	Undefined	as_event	3064269	3064666	.	-	.	transcript_id "TCONS_00004613/TCONS_00004614,TCONS_00004612"; gene_id "chrA02:3063522-3065933C"; flanks "3064666-,3064269^"; structure "0,1^2-"; splice_chain ",3064593^3064533-"; sources "Undefined,Undefined"; NMorMRNA "null"; degree "4"; dimension "2_2";
chrA02	Undefined	as_event	3194919	3195149	.	-	.	transcript_id "TCONS_00004618,TCONS_00004620"; gene_id "chrA02:3193295-3195750C"; flanks "3195149-,3194919^"; structure "0,1^2-"; splice_chain ",3195075^3194999-"; sources "Undefined,Undefined"; NMorMRNA "null"; degree "4"; dimension "2_2";
chrA02	Undefined	as_event	3196588	3196909	.	-	.	transcript_id "TCONS_00004622,TCONS_00004623"; gene_id "chrA02:3195925-3197212C"; flanks "3196909-,3196588^"; structure "1^3-,2^4-"; splice_chain "3196782^3196657-,3196781^3196656-"; sources "Undefined,Undefined"; NMorMRNA "null"; degree "4"; dimension "2_2";
chrA02	Undefined	as_event	3196588	3197157	.	-	.	transcript_id "TCONS_00004622,TCONS_00004621"; gene_id "chrA02:3195925-3197212C"; flanks "3197157[,3196588^"; structure "1^2-3^5-,4^6-"; splice_chain "3197016^3196909-3196782^3196657-,3196781^3196656-"; sources "Undefined,Undefined"; NMorMRNA "null"; degree "4"; dimension "2_2";
chrA02	Undefined	as_event	3224752	3225121	.	-	.	transcript_id "TCONS_00004628,TCONS_00004627"; gene_id "chrA02:3224752-3226657C"; flanks "3225121-,3224752]"; structure "0,1^2-"; splice_chain ",3224923^3224846-"; sources "Undefined,Undefined"; NMorMRNA "null"; degree "4"; dimension "2_2";
chrA02	Undefined	as_event	3271170	3271444	.	-	.	transcript_id "TCONS_00004634,TCONS_00004633"; gene_id "chrA02:3270827-3275075C"; flanks "3271444-,3271170^"; structure "0,1^2-"; splice_chain ",3271403^3271308-"; sources "Undefined,Undefined"; NMorMRNA "null"; degree "4"; dimension "2_2";
chrA02	Undefined	as_event	3801815	3802074	.	-	.	transcript_id "TCONS_00004666,TCONS_00004667"; gene_id "chrA02:3799016-3802971C"; flanks "3802074-,3801815^"; structure "0,1^2-"; splice_chain ",3802003^3801922-"; sources "Undefined,Undefined"; NMorMRNA "null"; degree "4"; dimension "2_2";
chrA02	Undefined	as_event	3800730	3801430	.	-	.	transcript_id "TCONS_00004666,TCONS_00004667"; gene_id "chrA02:3799016-3802971C"; flanks "3801430-,3800730^"; structure "0,1^2-3^4-"; splice_chain ",3801333^3801246-3801159^3801080-"; sources "Undefined,Undefined"; NMorMRNA "null"; degree "4"; dimension "2_2";
chrA02	Undefined	as_event	4013793	4013957	.	-	.	transcript_id "TCONS_00004671,TCONS_00004672"; gene_id "chrA02:4011661-4014872C"; flanks "4013957^,4013793^"; structure "1-,2-"; splice_chain "4013889-,4013888-"; sources "Undefined,Undefined"; NMorMRNA "null"; degree "4"; dimension "2_2";
chrA02	Undefined	as_event	4414344	4414559	.	-	.	transcript_id "TCONS_00004682,TCONS_00004683"; gene_id "chrA02:4413211-4414559C"; flanks "4414559[,4414344^"; structure "1^3-,2^4-"; splice_chain "4414502^4414475-,4414498^4414471-"; sources "Undefined,Undefined"; NMorMRNA "null"; degree "4"; dimension "2_2";
chrA02	Undefined	as_event	4427117	4427398	.	-	.	transcript_id "TCONS_00004685,TCONS_00004686"; gene_id "chrA02:4426755-4428115C"; flanks "4427398-,4427117-"; structure "1^,2^"; splice_chain "4427352^,4427306^"; sources "Undefined,Undefined"; NMorMRNA "null"; degree "4"; dimension "2_2";
chrA02	Undefined	as_event	4430642	4430960	.	-	.	transcript_id "TCONS_00004687,TCONS_00004688"; gene_id "chrA02:4428703-4432156C"; flanks "4430960-,4430642^"; structure "0,1^2-"; splice_chain ",4430883^4430801-"; sources "Undefined,Undefined"; NMorMRNA "null"; degree "4"; dimension "2_2";
chrA02	Undefined	as_event	4456057	4456534	.	-	.	transcript_id "TCONS_00004692,TCONS_00004693"; gene_id "chrA02:4455395-4457407C"; flanks "4456534-,4456057^"; structure "0,1^2-"; splice_chain ",4456339^4456260-"; sources "Undefined,Undefined"; NMorMRNA "null"; degree "4"; dimension "2_2";
chrA02	Undefined	as_event	4601463	4601619	.	-	.	transcript_id "TCONS_00004705,TCONS_00004704"; gene_id "chrA02:4599134-4601787C"; flanks "4601619^,4601463^"; structure "1-,2-"; splice_chain "4601533-,4601530-"; sources "Undefined,Undefined"; NMorMRNA "null"; degree "4"; dimension "2_2";
chrA02	Undefined	as_event	4630755	4631301	.	-	.	transcript_id "TCONS_00004709,TCONS_00004708"; gene_id "chrA02:4630755-4633273C"; flanks "4631301-,4630755]"; structure "0,1^2-"; splice_chain ",4631101^4631014-"; sources "Undefined,Undefined"; NMorMRNA "null"; degree "4"; dimension "2_2";
chrA02	Undefined	as_event	4856006	4856186	.	-	.	transcript_id "TCONS_00004726,TCONS_00004725"; gene_id "chrA02:4854301-4858544C"; flanks "4856186^,4856006^"; structure "1-,2-"; splice_chain "4856099-,4856098-"; sources "Undefined,Undefined"; NMorMRNA "null"; degree "4"; dimension "2_2";
chrA02	Undefined	as_event	5226130	5226424	.	-	.	transcript_id "TCONS_00004745,TCONS_00004744"; gene_id "chrA02:5225575-5226875C"; flanks "5226424-,5226130^"; structure "0,1^2-"; splice_chain ",5226252^5226178-"; sources "Undefined,Undefined"; NMorMRNA "null"; degree "4"; dimension "2_2";
chrA02	Undefined	as_event	5225708	5226049	.	-	.	transcript_id "TCONS_00004745,TCONS_00004744"; gene_id "chrA02:5225575-5226875C"; flanks "5226049-,5225708^"; structure "0,1^2-"; splice_chain ",5225883^5225791-"; sources "Undefined,Undefined"; NMorMRNA "null"; degree "4"; dimension "2_2";
chrA02	Undefined	as_event	5576763	5577272	.	-	.	transcript_id "TCONS_00004763,TCONS_00004764"; gene_id "chrA02:5576763-5578342C"; flanks "5577272^,5576763]"; structure "1-,2-"; splice_chain "5577157-,5577146-"; sources "Undefined,Undefined"; NMorMRNA "null"; degree "4"; dimension "2_2";
chrA02	Undefined	as_event	5583039	5583313	.	-	.	transcript_id "TCONS_00004765,TCONS_00004766"; gene_id "chrA02:5579898-5584428C"; flanks "5583313-,5583039^"; structure "0,1^2-"; splice_chain ",5583203^5583125-"; sources "Undefined,Undefined"; NMorMRNA "null"; degree "4"; dimension "2_2";
chrA02	Undefined	as_event	5615697	5615971	.	-	.	transcript_id "TCONS_00004770,TCONS_00004769"; gene_id "chrA02:5614979-5632020C"; flanks "5615971-,5615697-"; structure "1^,2^"; splice_chain "5615872^,5615871^"; sources "Undefined,Undefined"; NMorMRNA "null"; degree "4"; dimension "2_2";
chrA02	Undefined	as_event	5698339	5698579	.	-	.	transcript_id "TCONS_00004775,TCONS_00004774"; gene_id "chrA02:5695504-5698847C"; flanks "5698579^,5698339^"; structure "1-,2-"; splice_chain "5698436-,5698434-"; sources "Undefined,Undefined"; NMorMRNA "null"; degree "4"; dimension "2_2";
chrA02	Undefined	as_event	5696934	5697403	.	-	.	transcript_id "TCONS_00004775,TCONS_00004774"; gene_id "chrA02:5695504-5698847C"; flanks "5697403-,5696934^"; structure "0,1^2-"; splice_chain ",5697265^5697146-"; sources "Undefined,Undefined"; NMorMRNA "null"; degree "4"; dimension "2_2";
chrA02	Undefined	as_event	5886035	5886250	.	-	.	transcript_id "TCONS_00004783,TCONS_00004782/TCONS_00004784"; gene_id "chrA02:5884185-5888411C"; flanks "5886250^,5886035^"; structure "1-,2-"; splice_chain "5886178-,5886175-"; sources "Undefined,Undefined"; NMorMRNA "null"; degree "4"; dimension "2_2";
chrA02	Undefined	as_event	5951136	5951402	.	-	.	transcript_id "TCONS_00004787,TCONS_00004786"; gene_id "chrA02:5948220-5953191C"; flanks "5951402-,5951136^"; structure "0,1^2-"; splice_chain ",5951340^5951257-"; sources "Undefined,Undefined"; NMorMRNA "null"; degree "4"; dimension "2_2";
chrA02	Undefined	as_event	6213707	6214723	.	-	.	transcript_id "TCONS_00004799,TCONS_00004798"; gene_id "chrA02:6212703-6214723C"; flanks "6214723[,6213707^"; structure "0,1^2-"; splice_chain ",6214333^6213873-"; sources "Undefined,Undefined"; NMorMRNA "null"; degree "4"; dimension "2_2";
chrA02	Undefined	as_event	6218429	6219810	.	-	.	transcript_id "TCONS_00004801,TCONS_00004800"; gene_id "chrA02:6218429-6219810C"; flanks "6219810[,6218429]"; structure "0,1^2-"; splice_chain ",6219576^6219425-"; sources "Undefined,Undefined"; NMorMRNA "null"; degree "4"; dimension "2_2";
chrA02	Undefined	as_event	6222152	6222617	.	-	.	transcript_id "TCONS_00004802/TCONS_00004804,TCONS_00004805"; gene_id "chrA02:6220725-6222617C"; flanks "6222617[,6222152^"; structure "0,1^2-"; splice_chain ",6222343^6222238-"; sources "Undefined,Undefined"; NMorMRNA "null"; degree "4"; dimension "2_2";
chrA02	Undefined	as_event	6220725	6222617	.	-	.	transcript_id "TCONS_00004803,TCONS_00004802"; gene_id "chrA02:6220725-6222617C"; flanks "6222617[,6220725]"; structure "0,1^2-3^4-5^6-7^8-"; splice_chain ",6222152^6221815-6221744^6221541-6221411^6221194-6221045^6220827-"; sources "Undefined,Undefined"; NMorMRNA "null"; degree "4"; dimension "2_2";
chrA02	Undefined	as_event	6223286	6223880	.	-	.	transcript_id "TCONS_00004806,TCONS_00004807"; gene_id "chrA02:6222749-6224846C"; flanks "6223880-,6223286^"; structure "0,1^2-"; splice_chain ",6223760^6223415-"; sources "Undefined,Undefined"; NMorMRNA "null"; degree "4"; dimension "2_2";
chrA02	Undefined	as_event	6330362	6330647	.	-	.	transcript_id "TCONS_00004819,TCONS_00004818"; gene_id "chrA02:6326420-6331318C"; flanks "6330647-,6330362^"; structure "0,1^2-"; splice_chain ",6330536^6330452-"; sources "Undefined,Undefined"; NMorMRNA "null"; degree "4"; dimension "2_2";
chrA02	Undefined	as_event	6327545	6327719	.	-	.	transcript_id "TCONS_00004819,TCONS_00004818"; gene_id "chrA02:6326420-6331318C"; flanks "6327719^,6327545^"; structure "1-,2-"; splice_chain "6327646-,6327644-"; sources "Undefined,Undefined"; NMorMRNA "null"; degree "4"; dimension "2_2";
chrA02	Undefined	as_event	6857959	6859654	.	-	.	transcript_id "TCONS_00004839,TCONS_00004838"; gene_id "chrA02:6857837-6860211C"; flanks "6859654-,6857959^"; structure "1^3-,2^4-"; splice_chain "6859603^6859514-,6859593^6859504-"; sources "Undefined,Undefined"; NMorMRNA "null"; degree "4"; dimension "2_2";
chrA02	Undefined	as_event	6990950	6991185	.	-	.	transcript_id "TCONS_00004847,TCONS_00004846/TCONS_00004848"; gene_id "chrA02:6980249-6996950C"; flanks "6991185^,6990950^"; structure "1-,2-"; splice_chain "6991084-,6991082-"; sources "Undefined,Undefined"; NMorMRNA "null"; degree "4"; dimension "2_2";
chrA02	Undefined	as_event	6986758	6986917	.	-	.	transcript_id "TCONS_00004847,TCONS_00004846"; gene_id "chrA02:6980249-6996950C"; flanks "6986917^,6986758^"; structure "1-,2-"; splice_chain "6986842-,6986840-"; sources "Undefined,Undefined"; NMorMRNA "null"; degree "4"; dimension "2_2";
chrA02	Undefined	as_event	6986758	6987029	.	-	.	transcript_id "TCONS_00004848,TCONS_00004847,TCONS_00004846"; gene_id "chrA02:6980249-6996950C"; flanks "6987029-,6986758^"; structure "1^3-,2^4-,2^5-"; splice_chain "6986924^6986847-,6986917^6986842-,6986917^6986840-"; sources "Undefined,Undefined,Undefined"; NMorMRNA "null"; degree "9"; dimension "3_3";
chrA02	Undefined	as_event	6980249	6980676	.	-	.	transcript_id "TCONS_00004847,TCONS_00004846/TCONS_00004848"; gene_id "chrA02:6980249-6996950C"; flanks "6980676-,6980249]"; structure "0,1^2-"; splice_chain ",6980551^6980446-"; sources "Undefined,Undefined"; NMorMRNA "null"; degree "4"; dimension "2_2";
chrA02	Undefined	as_event	7078952	7079471	.	-	.	transcript_id "TCONS_00004857,TCONS_00004856"; gene_id "chrA02:7077683-7080564C"; flanks "7079471^,7078952^"; structure "1-3^5-,2-4^6-"; splice_chain "7079386-7079188^7079096-,7079385-7079186^7079094-"; sources "Undefined,Undefined"; NMorMRNA "null"; degree "4"; dimension "2_2";
chrA02	Undefined	as_event	7113186	7113399	.	-	.	transcript_id "TCONS_00004859,TCONS_00004860"; gene_id "chrA02:7109577-7114101C"; flanks "7113399^,7113186^"; structure "1-,2-"; splice_chain "7113276-,7113274-"; sources "Undefined,Undefined"; NMorMRNA "null"; degree "4"; dimension "2_2";
chrA02	Undefined	as_event	7110788	7111800	.	-	.	transcript_id "TCONS_00004859,TCONS_00004860"; gene_id "chrA02:7109577-7114101C"; flanks "7111800-,7110788^"; structure "1^3-,2^4-"; splice_chain "7111587^7111447-,7111577^7111437-"; sources "Undefined,Undefined"; NMorMRNA "null"; degree "4"; dimension "2_2";
chrA02	Undefined	as_event	7117017	7117208	.	-	.	transcript_id "TCONS_00004863,TCONS_00004862"; gene_id "chrA02:7116721-7118662C"; flanks "7117208-,7117017^"; structure "0,1^2-"; splice_chain ",7117144^7117065-"; sources "Undefined,Undefined"; NMorMRNA "null"; degree "4"; dimension "2_2";
chrA02	Undefined	as_event	7265016	7266114	.	-	.	transcript_id "TCONS_00004868,TCONS_00004867"; gene_id "chrA02:7261712-7267401C"; flanks "7266114^,7265016^"; structure "1-,2-"; splice_chain "7266040-,7266025-"; sources "Undefined,Undefined"; NMorMRNA "null"; degree "4"; dimension "2_2";
chrA02	Undefined	as_event	7444485	7444854	.	-	.	transcript_id "TCONS_00004875,TCONS_00004874"; gene_id "chrA02:7444220-7446155C"; flanks "7444854-,7444485^"; structure "0,1^2-"; splice_chain ",7444722^7444643-"; sources "Undefined,Undefined"; NMorMRNA "null"; degree "4"; dimension "2_2";
chrA02	Undefined	as_event	7604809	7605323	.	-	.	transcript_id "TCONS_00004882,TCONS_00004881"; gene_id "chrA02:7602946-7605573C"; flanks "7605323-,7604809^"; structure "0,1^2-"; splice_chain ",7605056^7604980-"; sources "Undefined,Undefined"; NMorMRNA "null"; degree "4"; dimension "2_2";
chrA02	Undefined	as_event	7783954	7784964	.	-	.	transcript_id "TCONS_00004884,TCONS_00004885"; gene_id "chrA02:7781069-7784964C"; flanks "7784964[,7783954^"; structure "0,1^2-"; splice_chain ",7784707^7784636-"; sources "Undefined,Undefined"; NMorMRNA "null"; degree "4"; dimension "2_2";
chrA02	Undefined	as_event	8301638	8301870	.	-	.	transcript_id "TCONS_00004895,TCONS_00004896"; gene_id "chrA02:8297563-8302934C"; flanks "8301870^,8301638^"; structure "1-,2-"; splice_chain "8301745-,8301741-"; sources "Undefined,Undefined"; NMorMRNA "null"; degree "4"; dimension "2_2";
chrA02	Undefined	as_event	8447870	8448614	.	-	.	transcript_id "TCONS_00004901,TCONS_00004900"; gene_id "chrA02:8447467-8449203C"; flanks "8448614-,8447870^"; structure "1^3-,2^4-"; splice_chain "8448556^8448003-,8448546^8447993-"; sources "Undefined,Undefined"; NMorMRNA "null"; degree "4"; dimension "2_2";
chrA02	Undefined	as_event	8486760	8487421	.	-	.	transcript_id "TCONS_00004904,TCONS_00004905"; gene_id "chrA02:8486608-8489863C"; flanks "8487421-,8486760^"; structure "1^3-,2^4-"; splice_chain "8487200^8486920-,8487191^8486911-"; sources "Undefined,Undefined"; NMorMRNA "null"; degree "4"; dimension "2_2";
chrA02	Undefined	as_event	8612075	8612727	.	-	.	transcript_id "TCONS_00004912,TCONS_00004910,TCONS_00004911"; gene_id "chrA02:8610864-8613365C"; flanks "8612727-,8612075^"; structure "0,1^2-,3^4-"; splice_chain ",8612702^8612611-,8612317^8612209-"; sources "Undefined,Undefined,Undefined"; NMorMRNA "null"; degree "9"; dimension "3_3";
chrA02	Undefined	as_event	8611281	8611748	.	-	.	transcript_id "TCONS_00004912,TCONS_00004910/TCONS_00004911"; gene_id "chrA02:8610864-8613365C"; flanks "8611748-,8611281^"; structure "1^3-,2^4-"; splice_chain "8611599^8611488-,8611598^8611487-"; sources "Undefined,Undefined"; NMorMRNA "null"; degree "4"; dimension "2_2";
chrA02	Undefined	as_event	8691837	8692885	.	-	.	transcript_id "TCONS_00004914,TCONS_00004913"; gene_id "chrA02:8691013-8692885C"; flanks "8692885[,8691837^"; structure "0,1^2-3^4-5^6-"; splice_chain ",8692625^8692557-8692424^8692357-8692147^8692071-"; sources "Undefined,Undefined"; NMorMRNA "null"; degree "4"; dimension "2_2";
chrA02	Undefined	as_event	8708438	8708843	.	-	.	transcript_id "TCONS_00004915,TCONS_00004916"; gene_id "chrA02:8706828-8709739C"; flanks "8708843-,8708438^"; structure "0,1^2-"; splice_chain ",8708655^8708575-"; sources "Undefined,Undefined"; NMorMRNA "null"; degree "4"; dimension "2_2";
chrA02	Undefined	as_event	8976329	8978767	.	-	.	transcript_id "TCONS_00004922,TCONS_00004923"; gene_id "chrA02:8976329-8983212C"; flanks "8978767[,8976329]"; structure "1^3-,2^4-"; splice_chain "8978543^8978185-,8978533^8978175-"; sources "Undefined,Undefined"; NMorMRNA "null"; degree "4"; dimension "2_2";
chrA02	Undefined	as_event	9270431	9271113	.	-	.	transcript_id "TCONS_00004932,TCONS_00004933,TCONS_00004934"; gene_id "chrA02:9270431-9272631C"; flanks "9271113-,9270431]"; structure "1^4-,2^5-,3^6-"; splice_chain "9270975^9270853-,9270973^9270851-,9270963^9270841-"; sources "Undefined,Undefined,Undefined"; NMorMRNA "null"; degree "9"; dimension "3_3";
chrA02	Undefined	as_event	9545754	9546263	.	-	.	transcript_id "TCONS_00004940/TCONS_00004942,TCONS_00004941"; gene_id "chrA02:9545265-9546870C"; flanks "9546263-,9545754^"; structure "0,1^2-"; splice_chain ",9546189^9545926-"; sources "Undefined,Undefined"; NMorMRNA "null"; degree "4"; dimension "2_2";
chrA02	Undefined	as_event	9545265	9545754	.	-	.	transcript_id "TCONS_00004942,TCONS_00004940/TCONS_00004941"; gene_id "chrA02:9545265-9546870C"; flanks "9545754^,9545265]"; structure "1-,2-"; splice_chain "9545665-,9545655-"; sources "Undefined,Undefined"; NMorMRNA "null"; degree "4"; dimension "2_2";
chrA02	Undefined	as_event	9545265	9545926	.	-	.	transcript_id "TCONS_00004943,TCONS_00004941"; gene_id "chrA02:9545265-9546870C"; flanks "9545926-,9545265]"; structure "0,1^2-"; splice_chain ",9545754^9545655-"; sources "Undefined,Undefined"; NMorMRNA "null"; degree "4"; dimension "2_2";
chrA02	Undefined	as_event	9545265	9546263	.	-	.	transcript_id "TCONS_00004943,TCONS_00004941,TCONS_00004942,TCONS_00004940"; gene_id "chrA02:9545265-9546870C"; flanks "9546263-,9545265]"; structure "1^2-,1^2-3^5-,3^4-,3^5-"; splice_chain "9546189^9545926-,9546189^9545926-9545754^9545655-,9545754^9545665-,9545754^9545655-"; sources "Undefined,Undefined,Undefined,Undefined"; NMorMRNA "null"; degree "16"; dimension "4_4";
chrA02	Undefined	as_event	9650234	9650366	.	-	.	transcript_id "TCONS_00004949,TCONS_00004950"; gene_id "chrA02:9648675-9650953C"; flanks "9650366^,9650234^"; structure "1-,2-"; splice_chain "9650278-,9650277-"; sources "Undefined,Undefined"; NMorMRNA "null"; degree "4"; dimension "2_2";
chrA02	Undefined	as_event	9648675	9649198	.	-	.	transcript_id "TCONS_00004949,TCONS_00004950"; gene_id "chrA02:9648675-9650953C"; flanks "9649198-,9648675]"; structure "1^3-,2^4-"; splice_chain "9649143^9649073-,9649133^9649063-"; sources "Undefined,Undefined"; NMorMRNA "null"; degree "4"; dimension "2_2";
chrA02	Undefined	as_event	9708357	9708892	.	-	.	transcript_id "TCONS_00004954,TCONS_00004953"; gene_id "chrA02:9708357-9708995C"; flanks "9708892^,9708357]"; structure "1-,2-"; splice_chain "9708771-,9708759-"; sources "Undefined,Undefined"; NMorMRNA "null"; degree "4"; dimension "2_2";
chrA02	Undefined	as_event	9746407	9746968	.	-	.	transcript_id "TCONS_00004959,TCONS_00004960"; gene_id "chrA02:9745575-9748212C"; flanks "9746968-,9746407^"; structure "0,1^2-"; splice_chain ",9746784^9746641-"; sources "Undefined,Undefined"; NMorMRNA "null"; degree "4"; dimension "2_2";
chrA02	Undefined	as_event	9856226	9856599	.	-	.	transcript_id "TCONS_00004963,TCONS_00004964"; gene_id "chrA02:9854725-9858357C"; flanks "9856599-,9856226^"; structure "0,1^2-"; splice_chain ",9856549^9856469-"; sources "Undefined,Undefined"; NMorMRNA "null"; degree "4"; dimension "2_2";
chrA02	Undefined	as_event	9855634	9856148	.	-	.	transcript_id "TCONS_00004963,TCONS_00004964"; gene_id "chrA02:9854725-9858357C"; flanks "9856148-,9855634^"; structure "0,1^2-"; splice_chain ",9855946^9855877-"; sources "Undefined,Undefined"; NMorMRNA "null"; degree "4"; dimension "2_2";
chrA02	Undefined	as_event	9905726	9907851	.	-	.	transcript_id "TCONS_00004966,TCONS_00004967"; gene_id "chrA02:9905355-9907851C"; flanks "9907851[,9905726^"; structure "1^3-,2^4-"; splice_chain "9906003^9905928-,9905993^9905918-"; sources "Undefined,Undefined"; NMorMRNA "null"; degree "4"; dimension "2_2";
chrA02	Undefined	as_event	9910026	9910420	.	-	.	transcript_id "TCONS_00004969,TCONS_00004968"; gene_id "chrA02:9907968-9911546C"; flanks "9910420-,9910026^"; structure "0,1^2-"; splice_chain ",9910225^9910139-"; sources "Undefined,Undefined"; NMorMRNA "null"; degree "4"; dimension "2_2";
chrA02	Undefined	as_event	9908794	9909042	.	-	.	transcript_id "TCONS_00004969,TCONS_00004968"; gene_id "chrA02:9907968-9911546C"; flanks "9909042^,9908794^"; structure "1-,2-"; splice_chain "9908956-,9908917-"; sources "Undefined,Undefined"; NMorMRNA "null"; degree "4"; dimension "2_2";
chrA02	Undefined	as_event	10242139	10243074	.	-	.	transcript_id "TCONS_00004979,TCONS_00004980"; gene_id "chrA02:10241672-10245333C"; flanks "10243074-,10242139^"; structure "1^3-,2^4-5^6-"; splice_chain "10242971^10242457-,10242961^10242447-10242300^10242231-"; sources "Undefined,Undefined"; NMorMRNA "null"; degree "4"; dimension "2_2";
chrA02	Undefined	as_event	10241871	10242071	.	-	.	transcript_id "TCONS_00004979,TCONS_00004980"; gene_id "chrA02:10241672-10245333C"; flanks "10242071-,10241871^"; structure "0,1^2-"; splice_chain ",10242003^10241913-"; sources "Undefined,Undefined"; NMorMRNA "null"; degree "4"; dimension "2_2";
chrA02	Undefined	as_event	10256306	10256932	.	-	.	transcript_id "TCONS_00004982,TCONS_00004984"; gene_id "chrA02:10254295-10257566C"; flanks "10256932-,10256306^"; structure "0,1^2-"; splice_chain ",10256724^10256620-"; sources "Undefined,Undefined"; NMorMRNA "null"; degree "4"; dimension "2_2";
chrA02	Undefined	as_event	10256131	10256620	.	-	.	transcript_id "TCONS_00004983,TCONS_00004984"; gene_id "chrA02:10254295-10257566C"; flanks "10256620-,10256131^"; structure "0,1^2-"; splice_chain ",10256306^10256226-"; sources "Undefined,Undefined"; NMorMRNA "null"; degree "4"; dimension "2_2";
chrA02	Undefined	as_event	10256131	10256932	.	-	.	transcript_id "TCONS_00004983,TCONS_00004984,TCONS_00004982"; gene_id "chrA02:10254295-10257566C"; flanks "10256932-,10256131^"; structure "1^2-,1^2-3^4-,3^4-"; splice_chain "10256724^10256620-,10256724^10256620-10256306^10256226-,10256306^10256226-"; sources "Undefined,Undefined,Undefined"; NMorMRNA "null"; degree "9"; dimension "3_3";
chrA02	Undefined	as_event	10255279	10255580	.	-	.	transcript_id "TCONS_00004983,TCONS_00004982/TCONS_00004984"; gene_id "chrA02:10254295-10257566C"; flanks "10255580-,10255279^"; structure "0,1^2-"; splice_chain ",10255496^10255433-"; sources "Undefined,Undefined"; NMorMRNA "null"; degree "4"; dimension "2_2";
chrA02	Undefined	as_event	10840624	10841204	.	-	.	transcript_id "TCONS_00005000,TCONS_00005001"; gene_id "chrA02:10838667-10841380C"; flanks "10841204^,10840624^"; structure "1-,2-3^4-"; splice_chain "10841079-,10841076-10840813^10840770-"; sources "Undefined,Undefined"; NMorMRNA "null"; degree "4"; dimension "2_2";
chrA02	Undefined	as_event	10856791	10857300	.	-	.	transcript_id "TCONS_00005003,TCONS_00005002"; gene_id "chrA02:10852610-10857541C"; flanks "10857300-,10856791^"; structure "1^3-,2^4-"; splice_chain "10857025^10856871-,10857023^10856869-"; sources "Undefined,Undefined"; NMorMRNA "null"; degree "4"; dimension "2_2";
chrA02	Undefined	as_event	10867711	10868194	.	-	.	transcript_id "TCONS_00005005,TCONS_00005004"; gene_id "chrA02:10866793-10868738C"; flanks "10868194-,10867711-"; structure "1^,2^"; splice_chain "10867855^,10867748^"; sources "Undefined,Undefined"; NMorMRNA "null"; degree "4"; dimension "2_2";
chrA02	Undefined	as_event	10879709	10879927	.	-	.	transcript_id "TCONS_00005007,TCONS_00005008"; gene_id "chrA02:10879178-10880558C"; flanks "10879927^,10879709^"; structure "1-,2-"; splice_chain "10879832-,10879830-"; sources "Undefined,Undefined"; NMorMRNA "null"; degree "4"; dimension "2_2";
chrA02	Undefined	as_event	11162989	11163181	.	-	.	transcript_id "TCONS_00005014,TCONS_00005015"; gene_id "chrA02:11161217-11163486C"; flanks "11163181^,11162989^"; structure "1-,2-"; splice_chain "11163101-,11163096-"; sources "Undefined,Undefined"; NMorMRNA "null"; degree "4"; dimension "2_2";
chrA02	Undefined	as_event	11184304	11184683	.	-	.	transcript_id "TCONS_00005019,TCONS_00005017"; gene_id "chrA02:11183309-11188093C"; flanks "11184683^,11184304^"; structure "1-,2-"; splice_chain "11184432-,11184404-"; sources "Undefined,Undefined"; NMorMRNA "null"; degree "4"; dimension "2_2";
chrA02	Undefined	as_event	11184205	11184432	.	-	.	transcript_id "TCONS_00005019,TCONS_00005018"; gene_id "chrA02:11183309-11188093C"; flanks "11184432-,11184205-"; structure "1^,2^"; splice_chain "11184304^,11184303^"; sources "Undefined,Undefined"; NMorMRNA "null"; degree "4"; dimension "2_2";
chrA02	Undefined	as_event	11184205	11184683	.	-	.	transcript_id "TCONS_00005019,TCONS_00005018,TCONS_00005017"; gene_id "chrA02:11183309-11188093C"; flanks "11184683^,11184205-"; structure "1-3^,1-4^,2-3^"; splice_chain "11184432-11184304^,11184432-11184303^,11184404-11184304^"; sources "Undefined,Undefined,Undefined"; NMorMRNA "null"; degree "9"; dimension "3_3";
chrA02	Undefined	as_event	12068737	12069256	.	-	.	transcript_id "TCONS_00005049,TCONS_00005050"; gene_id "chrA02:12068018-12069673C"; flanks "12069256^,12068737^"; structure "1-,2-"; splice_chain "12068836-,12068834-"; sources "Undefined,Undefined"; NMorMRNA "null"; degree "4"; dimension "2_2";
chrA02	Undefined	as_event	12107086	12107715	.	-	.	transcript_id "TCONS_00005053,TCONS_00005051"; gene_id "chrA02:12106680-12107847C"; flanks "12107715^,12107086^"; structure "1-3^4-,2-"; splice_chain "12107535-12107343^12107200-,12107532-"; sources "Undefined,Undefined"; NMorMRNA "null"; degree "4"; dimension "2_2";
chrA02	Undefined	as_event	12106680	12107200	.	-	.	transcript_id "TCONS_00005052,TCONS_00005053"; gene_id "chrA02:12106680-12107847C"; flanks "12107200-,12106680]"; structure "0,1^2-"; splice_chain ",12107086^12106996-"; sources "Undefined,Undefined"; NMorMRNA "null"; degree "4"; dimension "2_2";
chrA02	Undefined	as_event	12106680	12107715	.	-	.	transcript_id "TCONS_00005052,TCONS_00005053,TCONS_00005051"; gene_id "chrA02:12106680-12107847C"; flanks "12107715^,12106680]"; structure "1-3^4-,1-3^4-5^6-,2-5^6-"; splice_chain "12107535-12107343^12107200-,12107535-12107343^12107200-12107086^12106996-,12107532-12107086^12106996-"; sources "Undefined,Undefined,Undefined"; NMorMRNA "null"; degree "9"; dimension "3_3";
chrA02	Undefined	as_event	12253821	12254004	.	-	.	transcript_id "TCONS_00005062,TCONS_00005063"; gene_id "chrA02:12253034-12255589C"; flanks "12254004^,12253821^"; structure "1-,2-"; splice_chain "12253891-,12253889-"; sources "Undefined,Undefined"; NMorMRNA "null"; degree "4"; dimension "2_2";
chrA02	Undefined	as_event	12253474	12253738	.	-	.	transcript_id "TCONS_00005062,TCONS_00005063"; gene_id "chrA02:12253034-12255589C"; flanks "12253738-,12253474^"; structure "0,1^2-"; splice_chain ",12253664^12253590-"; sources "Undefined,Undefined"; NMorMRNA "null"; degree "4"; dimension "2_2";
chrA02	Undefined	as_event	12788343	12788623	.	-	.	transcript_id "TCONS_00005083,TCONS_00005084"; gene_id "chrA02:12786617-12789019C"; flanks "12788623-,12788343^"; structure "0,1^2-"; splice_chain ",12788524^12788434-"; sources "Undefined,Undefined"; NMorMRNA "null"; degree "4"; dimension "2_2";
chrA02	Undefined	as_event	12786617	12787190	.	-	.	transcript_id "TCONS_00005083,TCONS_00005082"; gene_id "chrA02:12786617-12789019C"; flanks "12787190-,12786617]"; structure "0,1^2-"; splice_chain ",12787063^12786981-"; sources "Undefined,Undefined"; NMorMRNA "null"; degree "4"; dimension "2_2";
chrA02	Undefined	as_event	12933668	12934053	.	-	.	transcript_id "TCONS_00005089,TCONS_00005088"; gene_id "chrA02:12933394-12935035C"; flanks "12934053-,12933668^"; structure "0,1^2-"; splice_chain ",12933775^12933720-"; sources "Undefined,Undefined"; NMorMRNA "null"; degree "4"; dimension "2_2";
chrA02	Undefined	as_event	12943851	12944150	.	-	.	transcript_id "TCONS_00005094,TCONS_00005093"; gene_id "chrA02:12940762-12946984C"; flanks "12944150-,12943851^"; structure "0,1^2-"; splice_chain ",12944002^12943921-"; sources "Undefined,Undefined"; NMorMRNA "null"; degree "4"; dimension "2_2";
chrA02	Undefined	as_event	12943047	12943221	.	-	.	transcript_id "TCONS_00005093,TCONS_00005092"; gene_id "chrA02:12940762-12946984C"; flanks "12943221^,12943047^"; structure "1-,2-"; splice_chain "12943138-,12943136-"; sources "Undefined,Undefined"; NMorMRNA "null"; degree "4"; dimension "2_2";
chrA02	Undefined	as_event	12943047	12943319	.	-	.	transcript_id "TCONS_00005094,TCONS_00005093"; gene_id "chrA02:12940762-12946984C"; flanks "12943319-,12943047^"; structure "0,1^2-"; splice_chain ",12943221^12943138-"; sources "Undefined,Undefined"; NMorMRNA "null"; degree "4"; dimension "2_2";
chrA02	Undefined	as_event	12942074	12942451	.	-	.	transcript_id "TCONS_00005094,TCONS_00005092/TCONS_00005093"; gene_id "chrA02:12940762-12946984C"; flanks "12942451-,12942074^"; structure "0,1^2-"; splice_chain ",12942272^12942196-"; sources "Undefined,Undefined"; NMorMRNA "null"; degree "4"; dimension "2_2";
chrA02	Undefined	as_event	13589638	13590205	.	-	.	transcript_id "TCONS_00005110,TCONS_00005111"; gene_id "chrA02:13589638-13591697C"; flanks "13590205-,13589638]"; structure "0,1^2-"; splice_chain ",13590139^13589920-"; sources "Undefined,Undefined"; NMorMRNA "null"; degree "4"; dimension "2_2";
chrA02	Undefined	as_event	13785460	13785690	.	-	.	transcript_id "TCONS_00005114,TCONS_00005113"; gene_id "chrA02:13784456-13787380C"; flanks "13785690-,13785460-"; structure "1^,2^"; splice_chain "13785577^,13785576^"; sources "Undefined,Undefined"; NMorMRNA "null"; degree "4"; dimension "2_2";
chrA02	Undefined	as_event	13883322	13883607	.	-	.	transcript_id "TCONS_00005119,TCONS_00005117/TCONS_00005118"; gene_id "chrA02:13882563-13884683C"; flanks "13883607-,13883322^"; structure "0,1^2-"; splice_chain ",13883540^13883453-"; sources "Undefined,Undefined"; NMorMRNA "null"; degree "4"; dimension "2_2";
chrA02	Undefined	as_event	13882885	13883235	.	-	.	transcript_id "TCONS_00005117/TCONS_00005119,TCONS_00005118"; gene_id "chrA02:13882563-13884683C"; flanks "13883235-,13882885]"; structure "0,1^2-"; splice_chain ",13883074^13882974-"; sources "Undefined,Undefined"; NMorMRNA "null"; degree "4"; dimension "2_2";
chrA02	Undefined	as_event	13923231	13923614	.	-	.	transcript_id "TCONS_00005122/TCONS_00005125,TCONS_00005123/TCONS_00005124"; gene_id "chrA02:13921638-13924245C"; flanks "13923614-,13923231^"; structure "0,1^2-"; splice_chain ",13923517^13923442-"; sources "Undefined,Undefined"; NMorMRNA "null"; degree "4"; dimension "2_2";
chrA02	Undefined	as_event	13922415	13922813	.	-	.	transcript_id "TCONS_00005122,TCONS_00005123"; gene_id "chrA02:13921638-13924245C"; flanks "13922813-,13922415^"; structure "0,1^2-"; splice_chain ",13922737^13922676-"; sources "Undefined,Undefined"; NMorMRNA "null"; degree "4"; dimension "2_2";
chrA02	Undefined	as_event	13922052	13922676	.	-	.	transcript_id "TCONS_00005124,TCONS_00005123"; gene_id "chrA02:13921638-13924245C"; flanks "13922676-,13922052^"; structure "0,1^2-"; splice_chain ",13922415^13922108-"; sources "Undefined,Undefined"; NMorMRNA "null"; degree "4"; dimension "2_2";
chrA02	Undefined	as_event	13922052	13922813	.	-	.	transcript_id "TCONS_00005125,TCONS_00005124,TCONS_00005123,TCONS_00005122"; gene_id "chrA02:13921638-13924245C"; flanks "13922813-,13922052^"; structure "0,1^2-,1^2-3^4-,3^4-"; splice_chain ",13922737^13922676-,13922737^13922676-13922415^13922108-,13922415^13922108-"; sources "Undefined,Undefined,Undefined,Undefined"; NMorMRNA "null"; degree "16"; dimension "4_4";
chrA02	Undefined	as_event	14015640	14016138	.	-	.	transcript_id "TCONS_00005128,TCONS_00005127"; gene_id "chrA02:14013781-14016466C"; flanks "14016138-,14015640-"; structure "1^,2^"; splice_chain "14015734^,14015731^"; sources "Undefined,Undefined"; NMorMRNA "null"; degree "4"; dimension "2_2";
chrA02	Undefined	as_event	14218610	14219061	.	-	.	transcript_id "TCONS_00005136/TCONS_00005137,TCONS_00005135"; gene_id "chrA02:14215483-14219148C"; flanks "14219061^,14218610^"; structure "1-,2-"; splice_chain "14218659-,14218654-"; sources "Undefined,Undefined"; NMorMRNA "null"; degree "4"; dimension "2_2";
chrA02	Undefined	as_event	14217532	14217980	.	-	.	transcript_id "TCONS_00005135/TCONS_00005137,TCONS_00005136"; gene_id "chrA02:14215483-14219148C"; flanks "14217980^,14217532^"; structure "1-,2-"; splice_chain "14217892-,14217889-"; sources "Undefined,Undefined"; NMorMRNA "null"; degree "4"; dimension "2_2";
chrA02	Undefined	as_event	14228640	14228836	.	-	.	transcript_id "TCONS_00005138,TCONS_00005139"; gene_id "chrA02:14228165-14229507C"; flanks "14228836-,14228640^"; structure "0,1^2-"; splice_chain ",14228751^14228680-"; sources "Undefined,Undefined"; NMorMRNA "null"; degree "4"; dimension "2_2";
chrA02	Undefined	as_event	14228429	14228640	.	-	.	transcript_id "TCONS_00005138,TCONS_00005139"; gene_id "chrA02:14228165-14229507C"; flanks "14228640^,14228429^"; structure "1-,2-"; splice_chain "14228529-,14228528-"; sources "Undefined,Undefined"; NMorMRNA "null"; degree "4"; dimension "2_2";
chrA02	Undefined	as_event	14649329	14649904	.	-	.	transcript_id "TCONS_00005146,TCONS_00005147"; gene_id "chrA02:14649329-14650340C"; flanks "14649904-,14649329]"; structure "0,1^2-"; splice_chain ",14649856^14649671-"; sources "Undefined,Undefined"; NMorMRNA "null"; degree "4"; dimension "2_2";
chrA02	Undefined	as_event	14910495	14911428	.	-	.	transcript_id "TCONS_00005152,TCONS_00005153"; gene_id "chrA02:14909707-14913954C"; flanks "14911428-,14910495^"; structure "1^3-,2^4-"; splice_chain "14911009^14910714-,14911008^14910713-"; sources "Undefined,Undefined"; NMorMRNA "null"; degree "4"; dimension "2_2";
chrA02	Undefined	as_event	16766965	16767172	.	-	.	transcript_id "TCONS_00005181,TCONS_00005182/TCONS_00005183"; gene_id "chrA02:16762812-16767774C"; flanks "16767172^,16766965^"; structure "1-,2-"; splice_chain "16767022-,16767021-"; sources "Undefined,Undefined"; NMorMRNA "null"; degree "4"; dimension "2_2";
chrA02	Undefined	as_event	16764802	16765033	.	-	.	transcript_id "TCONS_00005180,TCONS_00005181"; gene_id "chrA02:16762812-16767774C"; flanks "16765033-,16764802^"; structure "0,1^2-"; splice_chain ",16764966^16764874-"; sources "Undefined,Undefined"; NMorMRNA "null"; degree "4"; dimension "2_2";
chrA02	Undefined	as_event	16862602	16863333	.	-	.	transcript_id "TCONS_00005185,TCONS_00005184"; gene_id "chrA02:16862301-16864057C"; flanks "16863333-,16862602^"; structure "0,1^2-"; splice_chain ",16862973^16862814-"; sources "Undefined,Undefined"; NMorMRNA "null"; degree "4"; dimension "2_2";
chrA02	Undefined	as_event	17624002	17624844	.	-	.	transcript_id "TCONS_00005205,TCONS_00005204"; gene_id "chrA02:17622276-17625471C"; flanks "17624844^,17624002-"; structure "0,1-2^"; splice_chain ",17624755-17624697^"; sources "Undefined,Undefined"; NMorMRNA "null"; degree "4"; dimension "2_2";
chrA02	Undefined	as_event	17765803	17766112	.	-	.	transcript_id "TCONS_00005210,TCONS_00005209"; gene_id "chrA02:17765318-17768028C"; flanks "17766112-,17765803^"; structure "0,1^2-"; splice_chain ",17765999^17765904-"; sources "Undefined,Undefined"; NMorMRNA "null"; degree "4"; dimension "2_2";
chrA02	Undefined	as_event	18074836	18075163	.	-	.	transcript_id "TCONS_00005214,TCONS_00005215"; gene_id "chrA02:18073623-18075525C"; flanks "18075163-,18074836^"; structure "0,1^2-"; splice_chain ",18075070^18074975-"; sources "Undefined,Undefined"; NMorMRNA "null"; degree "4"; dimension "2_2";
chrA02	Undefined	as_event	18317629	18317817	.	-	.	transcript_id "TCONS_00005218,TCONS_00005219"; gene_id "chrA02:18316782-18318678C"; flanks "18317817^,18317629^"; structure "1-,2-"; splice_chain "18317738-,18317723-"; sources "Undefined,Undefined"; NMorMRNA "null"; degree "4"; dimension "2_2";
chrA02	Undefined	as_event	18428643	18429508	.	-	.	transcript_id "TCONS_00005225,TCONS_00005224/TCONS_00005226"; gene_id "chrA02:18427426-18429508C"; flanks "18429508[,18428643^"; structure "1^3-,2^4-"; splice_chain "18429156^18428891-,18429154^18428889-"; sources "Undefined,Undefined"; NMorMRNA "null"; degree "4"; dimension "2_2";
chrA02	Undefined	as_event	18428271	18428543	.	-	.	transcript_id "TCONS_00005226,TCONS_00005224/TCONS_00005225"; gene_id "chrA02:18427426-18429508C"; flanks "18428543-,18428271^"; structure "1^3-,2^4-"; splice_chain "18428480^18428405-,18428478^18428403-"; sources "Undefined,Undefined"; NMorMRNA "null"; degree "4"; dimension "2_2";
chrA02	Undefined	as_event	18741148	18741866	.	-	.	transcript_id "TCONS_00005230,TCONS_00005229"; gene_id "chrA02:18739884-18741995C"; flanks "18741866^,18741148^"; structure "1-,2-"; splice_chain "18741231-,18741188-"; sources "Undefined,Undefined"; NMorMRNA "null"; degree "4"; dimension "2_2";
chrA02	Undefined	as_event	18746497	18746738	.	-	.	transcript_id "TCONS_00005232,TCONS_00005231"; gene_id "chrA02:18744510-18747884C"; flanks "18746738-,18746497^"; structure "0,1^2-"; splice_chain ",18746645^18746556-"; sources "Undefined,Undefined"; NMorMRNA "null"; degree "4"; dimension "2_2";
chrA02	Undefined	as_event	18829782	18830013	.	-	.	transcript_id "TCONS_00005240,TCONS_00005239/TCONS_00005241"; gene_id "chrA02:18828834-18831101C"; flanks "18830013-,18829782^"; structure "0,1^2-"; splice_chain ",18829954^18829877-"; sources "Undefined,Undefined"; NMorMRNA "null"; degree "4"; dimension "2_2";
chrA02	Undefined	as_event	18829438	18829697	.	-	.	transcript_id "TCONS_00005240,TCONS_00005239"; gene_id "chrA02:18828834-18831101C"; flanks "18829697-,18829438^"; structure "0,1^2-"; splice_chain ",18829596^18829518-"; sources "Undefined,Undefined"; NMorMRNA "null"; degree "4"; dimension "2_2";
chrA02	Undefined	as_event	18894809	18897333	.	-	.	transcript_id "TCONS_00005244,TCONS_00005243"; gene_id "chrA02:18894809-18898216C"; flanks "18897333-,18894809]"; structure "0,1^2-3^4-"; splice_chain ",18896080^18896005-18895978^18895911-"; sources "Undefined,Undefined"; NMorMRNA "null"; degree "4"; dimension "2_2";
chrA02	Undefined	as_event	18957550	18957779	.	-	.	transcript_id "TCONS_00005248,TCONS_00005247"; gene_id "chrA02:18957195-18961857C"; flanks "18957779-,18957550^"; structure "0,1^2-"; splice_chain ",18957711^18957639-"; sources "Undefined,Undefined"; NMorMRNA "null"; degree "4"; dimension "2_2";
chrA02	Undefined	as_event	19039760	19041378	.	-	.	transcript_id "TCONS_00005252,TCONS_00005251"; gene_id "chrA02:19039760-19041378C"; flanks "19041378[,19039760]"; structure "0,1^2-3^4-"; splice_chain ",19041127^19040988-19040865^19040767-"; sources "Undefined,Undefined"; NMorMRNA "null"; degree "4"; dimension "2_2";
chrA02	Undefined	as_event	19212126	19212951	.	-	.	transcript_id "TCONS_00005257,TCONS_00005258"; gene_id "chrA02:19212126-19214820C"; flanks "19212951-,19212126]"; structure "0,1^2-"; splice_chain ",19212899^19212767-"; sources "Undefined,Undefined"; NMorMRNA "null"; degree "4"; dimension "2_2";
chrA02	Undefined	as_event	19300031	19300462	.	-	.	transcript_id "TCONS_00005261,TCONS_00005259"; gene_id "chrA02:19294063-19300462C"; flanks "19300462[,19300031-"; structure "1^,2^"; splice_chain "19300234^,19300110^"; sources "Undefined,Undefined"; NMorMRNA "null"; degree "4"; dimension "2_2";
chrA02	Undefined	as_event	19299879	19300234	.	-	.	transcript_id "TCONS_00005260,TCONS_00005261"; gene_id "chrA02:19294063-19300462C"; flanks "19300234^,19299879-"; structure "0,1-2^"; splice_chain ",19300031-19299973^"; sources "Undefined,Undefined"; NMorMRNA "null"; degree "4"; dimension "2_2";
chrA02	Undefined	as_event	19299879	19300462	.	-	.	transcript_id "TCONS_00005260,TCONS_00005261,TCONS_00005259"; gene_id "chrA02:19294063-19300462C"; flanks "19300462[,19299879-"; structure "1^,1^3-4^,2^3-4^"; splice_chain "19300234^,19300234^19300031-19299973^,19300110^19300031-19299973^"; sources "Undefined,Undefined,Undefined"; NMorMRNA "null"; degree "9"; dimension "3_3";
chrA02	Undefined	as_event	19612409	19612710	.	-	.	transcript_id "TCONS_00005272/TCONS_00005274,TCONS_00005273"; gene_id "chrA02:19610048-19613258C"; flanks "19612710-,19612409-"; structure "1^2-4^,3^"; splice_chain "19612638^19612566-19612511^,19612515^"; sources "Undefined,Undefined"; NMorMRNA "null"; degree "4"; dimension "2_2";
chrA02	Undefined	as_event	19611958	19612224	.	-	.	transcript_id "TCONS_00005274,TCONS_00005272"; gene_id "chrA02:19610048-19613258C"; flanks "19612224^,19611958^"; structure "1-,2-"; splice_chain "19612139-,19612136-"; sources "Undefined,Undefined"; NMorMRNA "null"; degree "4"; dimension "2_2";
chrA02	Undefined	as_event	19611958	19612409	.	-	.	transcript_id "TCONS_00005273,TCONS_00005274,TCONS_00005272"; gene_id "chrA02:19610048-19613258C"; flanks "19612409-,19611958^"; structure "0,1^2-,1^3-"; splice_chain ",19612224^19612139-,19612224^19612136-"; sources "Undefined,Undefined,Undefined"; NMorMRNA "null"; degree "9"; dimension "3_3";
chrA02	Undefined	as_event	19658689	19658985	.	-	.	transcript_id "TCONS_00005276,TCONS_00005277"; gene_id "chrA02:19658049-19660696C"; flanks "19658985-,19658689-"; structure "1^,2^"; splice_chain "19658774^,19658769^"; sources "Undefined,Undefined"; NMorMRNA "null"; degree "4"; dimension "2_2";
chrA02	Undefined	as_event	19808245	19809128	.	-	.	transcript_id "TCONS_00005281,TCONS_00005280"; gene_id "chrA02:19805568-19809128C"; flanks "19809128[,19808245^"; structure "1^3-,2^4-"; splice_chain "19808571^19808316-,19808569^19808314-"; sources "Undefined,Undefined"; NMorMRNA "null"; degree "4"; dimension "2_2";
chrA02	Undefined	as_event	19807959	19808120	.	-	.	transcript_id "TCONS_00005281,TCONS_00005280"; gene_id "chrA02:19805568-19809128C"; flanks "19808120-,19807959-"; structure "1^,2^"; splice_chain "19808053^,19808049^"; sources "Undefined,Undefined"; NMorMRNA "null"; degree "4"; dimension "2_2";
chrA02	Undefined	as_event	19828024	19828283	.	-	.	transcript_id "TCONS_00005285,TCONS_00005284/TCONS_00005286"; gene_id "chrA02:19825295-19831915C"; flanks "19828283-,19828024^"; structure "0,1^2-"; splice_chain ",19828192^19828066-"; sources "Undefined,Undefined"; NMorMRNA "null"; degree "4"; dimension "2_2";
chrA02	Undefined	as_event	19826342	19826532	.	-	.	transcript_id "TCONS_00005284/TCONS_00005285/TCONS_00005286,TCONS_00005283"; gene_id "chrA02:19825295-19831915C"; flanks "19826532-,19826342-"; structure "1^,2^"; splice_chain "19826447^,19826446^"; sources "Undefined,Undefined"; NMorMRNA "null"; degree "4"; dimension "2_2";
chrA02	Undefined	as_event	19825879	19826194	.	-	.	transcript_id "TCONS_00005283/TCONS_00005284,TCONS_00005285/TCONS_00005286"; gene_id "chrA02:19825295-19831915C"; flanks "19826194-,19825879^"; structure "0,1^2-"; splice_chain ",19826069^19825992-"; sources "Undefined,Undefined"; NMorMRNA "null"; degree "4"; dimension "2_2";
chrA02	Undefined	as_event	20054304	20055664	.	-	.	transcript_id "TCONS_00005291/TCONS_00005293,TCONS_00005292"; gene_id "chrA02:20054205-20056079C"; flanks "20055664^,20054304]"; structure "1-,2-"; splice_chain "20055149-,20055115-"; sources "Undefined,Undefined"; NMorMRNA "null"; degree "4"; dimension "2_2";
chrA02	Undefined	as_event	20067339	20067539	.	-	.	transcript_id "TCONS_00005296,TCONS_00005297"; gene_id "chrA02:20064339-20067953C"; flanks "20067539-,20067339^"; structure "0,1^2-"; splice_chain ",20067498^20067414-"; sources "Undefined,Undefined"; NMorMRNA "null"; degree "4"; dimension "2_2";
chrA02	Undefined	as_event	20076106	20076304	.	-	.	transcript_id "TCONS_00005299,TCONS_00005298"; gene_id "chrA02:20075004-20076508C"; flanks "20076304-,20076106^"; structure "0,1^2-"; splice_chain ",20076239^20076174-"; sources "Undefined,Undefined"; NMorMRNA "null"; degree "4"; dimension "2_2";
chrA02	Undefined	as_event	20104815	20105184	.	-	.	transcript_id "TCONS_00005301,TCONS_00005302"; gene_id "chrA02:20103317-20105696C"; flanks "20105184-,20104815^"; structure "0,1^2-"; splice_chain ",20105066^20104997-"; sources "Undefined,Undefined"; NMorMRNA "null"; degree "4"; dimension "2_2";
chrA02	Undefined	as_event	20487814	20488542	.	-	.	transcript_id "TCONS_00005306,TCONS_00005305"; gene_id "chrA02:20486785-20488542C"; flanks "20488542[,20487814^"; structure "0,1^2-"; splice_chain ",20487972^20487852-"; sources "Undefined,Undefined"; NMorMRNA "null"; degree "4"; dimension "2_2";
chrA02	Undefined	as_event	20667180	20667757	.	-	.	transcript_id "TCONS_00005312,TCONS_00005311"; gene_id "chrA02:20664464-20667757C"; flanks "20667757[,20667180^"; structure "0,1^2-"; splice_chain ",20667719^20667387-"; sources "Undefined,Undefined"; NMorMRNA "null"; degree "4"; dimension "2_2";
chrA02	Undefined	as_event	20742409	20743159	.	-	.	transcript_id "TCONS_00005319,TCONS_00005318"; gene_id "chrA02:20742409-20743159C"; flanks "20743159[,20742409]"; structure "1^3-,2^4-"; splice_chain "20742946^20742845-,20742944^20742843-"; sources "Undefined,Undefined"; NMorMRNA "null"; degree "4"; dimension "2_2";
chrA02	Undefined	as_event	20795057	20795579	.	-	.	transcript_id "TCONS_00005324,TCONS_00005325/TCONS_00005326"; gene_id "chrA02:20795057-20797162C"; flanks "20795579-,20795057]"; structure "1^3-,2^4-"; splice_chain "20795419^20795319-,20795409^20795309-"; sources "Undefined,Undefined"; NMorMRNA "null"; degree "4"; dimension "2_2";
chrA02	Undefined	as_event	20829255	20830158	.	-	.	transcript_id "TCONS_00005327,TCONS_00005328"; gene_id "chrA02:20827774-20830158C"; flanks "20830158[,20829255^"; structure "0,1^2-"; splice_chain ",20829582^20829344-"; sources "Undefined,Undefined"; NMorMRNA "null"; degree "4"; dimension "2_2";
chrA02	Undefined	as_event	20909732	20910070	.	-	.	transcript_id "TCONS_00005330,TCONS_00005329"; gene_id "chrA02:20908333-20912204C"; flanks "20910070^,20909732^"; structure "1-,2-"; splice_chain "20909983-,20909980-"; sources "Undefined,Undefined"; NMorMRNA "null"; degree "4"; dimension "2_2";
chrA02	Undefined	as_event	21579731	21579950	.	-	.	transcript_id "TCONS_00005361/TCONS_00005363,TCONS_00005362"; gene_id "chrA02:21578613-21580386C"; flanks "21579950^,21579731-"; structure "0,1-2^"; splice_chain ",21579860-21579809^"; sources "Undefined,Undefined"; NMorMRNA "null"; degree "4"; dimension "2_2";
chrA02	Undefined	as_event	21579535	21579731	.	-	.	transcript_id "TCONS_00005362,TCONS_00005361/TCONS_00005363"; gene_id "chrA02:21578613-21580386C"; flanks "21579731-,21579535^"; structure "0,1^2-"; splice_chain ",21579656^21579586-"; sources "Undefined,Undefined"; NMorMRNA "null"; degree "4"; dimension "2_2";
chrA02	Undefined	as_event	21579078	21579288	.	-	.	transcript_id "TCONS_00005361,TCONS_00005362/TCONS_00005363"; gene_id "chrA02:21578613-21580386C"; flanks "21579288-,21579078^"; structure "0,1^2-"; splice_chain ",21579243^21579166-"; sources "Undefined,Undefined"; NMorMRNA "null"; degree "4"; dimension "2_2";
chrA02	Undefined	as_event	21940092	21940235	.	-	.	transcript_id "TCONS_00005376,TCONS_00005377"; gene_id "chrA02:21938943-21940366C"; flanks "21940235^,21940092^"; structure "1-,2-"; splice_chain "21940143-,21940141-"; sources "Undefined,Undefined"; NMorMRNA "null"; degree "4"; dimension "2_2";
chrA02	Undefined	as_event	21939370	21939661	.	-	.	transcript_id "TCONS_00005376,TCONS_00005377"; gene_id "chrA02:21938943-21940366C"; flanks "21939661-,21939370^"; structure "1^3-,2^4-"; splice_chain "21939581^21939484-,21939571^21939474-"; sources "Undefined,Undefined"; NMorMRNA "null"; degree "4"; dimension "2_2";
chrA02	Undefined	as_event	21993732	21994325	.	-	.	transcript_id "TCONS_00005379,TCONS_00005380"; gene_id "chrA02:21993732-21995025C"; flanks "21994325-,21993732]"; structure "1^3-,2^4-"; splice_chain "21994044^21993952-,21994003^21993911-"; sources "Undefined,Undefined"; NMorMRNA "null"; degree "4"; dimension "2_2";
chrA02	Undefined	as_event	22043120	22043282	.	-	.	transcript_id "TCONS_00005385,TCONS_00005386"; gene_id "chrA02:22042504-22045747C"; flanks "22043282-,22043120-"; structure "1^,2^"; splice_chain "22043186^,22043185^"; sources "Undefined,Undefined"; NMorMRNA "null"; degree "4"; dimension "2_2";
chrA02	Undefined	as_event	22230703	22231345	.	-	.	transcript_id "TCONS_00005399,TCONS_00005398"; gene_id "chrA02:22230703-22232141C"; flanks "22231345^,22230703]"; structure "1-,2-"; splice_chain "22231263-,22231241-"; sources "Undefined,Undefined"; NMorMRNA "null"; degree "4"; dimension "2_2";
chrA02	Undefined	as_event	22236403	22236599	.	-	.	transcript_id "TCONS_00005400,TCONS_00005401"; gene_id "chrA02:22234237-22237377C"; flanks "22236599^,22236403^"; structure "1-,2-"; splice_chain "22236527-,22236526-"; sources "Undefined,Undefined"; NMorMRNA "null"; degree "4"; dimension "2_2";
chrA02	Undefined	as_event	22234812	22235013	.	-	.	transcript_id "TCONS_00005401,TCONS_00005400"; gene_id "chrA02:22234237-22237377C"; flanks "22235013^,22234812^"; structure "1-,2-"; splice_chain "22234918-,22234917-"; sources "Undefined,Undefined"; NMorMRNA "null"; degree "4"; dimension "2_2";
chrA02	Undefined	as_event	22258101	22258394	.	-	.	transcript_id "TCONS_00005405,TCONS_00005404"; gene_id "chrA02:22256079-22261135C"; flanks "22258394-,22258101^"; structure "1^3-,2^4-"; splice_chain "22258309^22258195-,22258304^22258190-"; sources "Undefined,Undefined"; NMorMRNA "null"; degree "4"; dimension "2_2";
chrA02	Undefined	as_event	22274503	22276034	.	-	.	transcript_id "TCONS_00005409,TCONS_00005408"; gene_id "chrA02:22274503-22276034C"; flanks "22276034[,22274503]"; structure "0,1^2-"; splice_chain ",22275183^22274876-"; sources "Undefined,Undefined"; NMorMRNA "null"; degree "4"; dimension "2_2";
chrA02	Undefined	as_event	22302284	22302680	.	-	.	transcript_id "TCONS_00005411,TCONS_00005412"; gene_id "chrA02:22301759-22303301C"; flanks "22302680-,22302284^"; structure "0,1^2-"; splice_chain ",22302549^22302332-"; sources "Undefined,Undefined"; NMorMRNA "null"; degree "4"; dimension "2_2";
chrA02	Undefined	as_event	22704961	22705261	.	-	.	transcript_id "TCONS_00005425/TCONS_00005426,TCONS_00005427"; gene_id "chrA02:22701333-22707551C"; flanks "22705261-,22704961^"; structure "0,1^2-"; splice_chain ",22705139^22705059-"; sources "Undefined,Undefined"; NMorMRNA "null"; degree "4"; dimension "2_2";
chrA02	Undefined	as_event	22704559	22704753	.	-	.	transcript_id "TCONS_00005427,TCONS_00005426"; gene_id "chrA02:22701333-22707551C"; flanks "22704753-,22704559-"; structure "1^,2^"; splice_chain "22704667^,22704666^"; sources "Undefined,Undefined"; NMorMRNA "null"; degree "4"; dimension "2_2";
chrA02	Undefined	as_event	22704520	22704667	.	-	.	transcript_id "TCONS_00005425,TCONS_00005427"; gene_id "chrA02:22701333-22707551C"; flanks "22704667^,22704520^"; structure "1-,2-"; splice_chain "22704561-,22704559-"; sources "Undefined,Undefined"; NMorMRNA "null"; degree "4"; dimension "2_2";
chrA02	Undefined	as_event	22704520	22704753	.	-	.	transcript_id "TCONS_00005425,TCONS_00005427,TCONS_00005426"; gene_id "chrA02:22701333-22707551C"; flanks "22704753-,22704520^"; structure "1^3-,1^4-,2^4-"; splice_chain "22704667^22704561-,22704667^22704559-,22704666^22704559-"; sources "Undefined,Undefined,Undefined"; NMorMRNA "null"; degree "9"; dimension "3_3";
chrA02	Undefined	as_event	22703579	22703889	.	-	.	transcript_id "TCONS_00005425/TCONS_00005426,TCONS_00005427"; gene_id "chrA02:22701333-22707551C"; flanks "22703889-,22703579^"; structure "0,1^2-"; splice_chain ",22703759^22703683-"; sources "Undefined,Undefined"; NMorMRNA "null"; degree "4"; dimension "2_2";
chrA02	Undefined	as_event	22703129	22703489	.	-	.	transcript_id "TCONS_00005425/TCONS_00005426,TCONS_00005427"; gene_id "chrA02:22701333-22707551C"; flanks "22703489-,22703129^"; structure "0,1^2-"; splice_chain ",22703376^22703296-"; sources "Undefined,Undefined"; NMorMRNA "null"; degree "4"; dimension "2_2";
chrA02	Undefined	as_event	22771373	22771816	.	-	.	transcript_id "TCONS_00005431,TCONS_00005430"; gene_id "chrA02:22771298-22772638C"; flanks "22771816-,22771373^"; structure "0,1^2-"; splice_chain ",22771588^22771508-"; sources "Undefined,Undefined"; NMorMRNA "null"; degree "4"; dimension "2_2";
chrA02	Undefined	as_event	22825209	22825862	.	-	.	transcript_id "TCONS_00005433/TCONS_00005434/TCONS_00005435,TCONS_00005432"; gene_id "chrA02:22821686-22825862C"; flanks "22825862[,22825209^"; structure "1^3-,2^4-"; splice_chain "22825441^22825347-,22825439^22825345-"; sources "Undefined,Undefined"; NMorMRNA "null"; degree "4"; dimension "2_2";
chrA02	Undefined	as_event	22823288	22824585	.	-	.	transcript_id "TCONS_00005433,TCONS_00005434,TCONS_00005435"; gene_id "chrA02:22821686-22825862C"; flanks "22824585-,22823288]"; structure "1^4-,2^5-,3^6-"; splice_chain "22823468^22823403-,22823466^22823401-,22823456^22823391-"; sources "Undefined,Undefined,Undefined"; NMorMRNA "null"; degree "9"; dimension "3_3";
chrA02	Undefined	as_event	23005966	23006139	.	-	.	transcript_id "TCONS_00005438,TCONS_00005439"; gene_id "chrA02:23005162-23006327C"; flanks "23006139^,23005966^"; structure "1-,2-"; splice_chain "23006049-,23006048-"; sources "Undefined,Undefined"; NMorMRNA "null"; degree "4"; dimension "2_2";
chrA02	Undefined	as_event	23007090	23009956	.	-	.	transcript_id "TCONS_00005440,TCONS_00005441"; gene_id "chrA02:23006454-23009956C"; flanks "23009956[,23007090^"; structure "0,1^2-"; splice_chain ",23007752^23007638-"; sources "Undefined,Undefined"; NMorMRNA "null"; degree "4"; dimension "2_2";
chrA02	Undefined	as_event	23108629	23109088	.	-	.	transcript_id "TCONS_00005446,TCONS_00005445"; gene_id "chrA02:23108629-23110993C"; flanks "23109088^,23108629]"; structure "1-,2-"; splice_chain "23108989-,23108981-"; sources "Undefined,Undefined"; NMorMRNA "null"; degree "4"; dimension "2_2";
chrA02	Undefined	as_event	23108629	23109224	.	-	.	transcript_id "TCONS_00005444,TCONS_00005446,TCONS_00005445"; gene_id "chrA02:23108629-23110993C"; flanks "23109224-,23108629]"; structure "0,1^2-,1^3-"; splice_chain ",23109088^23108989-,23109088^23108981-"; sources "Undefined,Undefined,Undefined"; NMorMRNA "null"; degree "9"; dimension "3_3";
chrA02	Undefined	as_event	23261289	23261935	.	-	.	transcript_id "TCONS_00005451,TCONS_00005452"; gene_id "chrA02:23261289-23262639C"; flanks "23261935-,23261289]"; structure "0,1^2-"; splice_chain ",23261860^23261799-"; sources "Undefined,Undefined"; NMorMRNA "null"; degree "4"; dimension "2_2";
chrA02	Undefined	as_event	23295718	23297544	.	-	.	transcript_id "TCONS_00005454,TCONS_00005455"; gene_id "chrA02:23295718-23297544C"; flanks "23297544[,23295718]"; structure "1^3-5^7-,2^4-6^8-"; splice_chain "23296948^23296840-23296775^23296366-,23296943^23296835-23296772^23296363-"; sources "Undefined,Undefined"; NMorMRNA "null"; degree "4"; dimension "2_2";
chrA02	Undefined	as_event	23416827	23417324	.	-	.	transcript_id "TCONS_00005458,TCONS_00005459/TCONS_00005460"; gene_id "chrA02:23413429-23417669C"; flanks "23417324-,23416827^"; structure "1^3-,2^4-"; splice_chain "23417167^23417056-,23417166^23417055-"; sources "Undefined,Undefined"; NMorMRNA "null"; degree "4"; dimension "2_2";
chrA02	Undefined	as_event	23415586	23415946	.	-	.	transcript_id "TCONS_00005458,TCONS_00005460"; gene_id "chrA02:23413429-23417669C"; flanks "23415946-,23415586^"; structure "0,1^2-"; splice_chain ",23415766^23415684-"; sources "Undefined,Undefined"; NMorMRNA "null"; degree "4"; dimension "2_2";
chrA02	Undefined	as_event	23415586	23416099	.	-	.	transcript_id "TCONS_00005459,TCONS_00005458,TCONS_00005460"; gene_id "chrA02:23413429-23417669C"; flanks "23416099-,23415586^"; structure "0,1^2-,1^2-3^4-"; splice_chain ",23416066^23415946-,23416066^23415946-23415766^23415684-"; sources "Undefined,Undefined,Undefined"; NMorMRNA "null"; degree "9"; dimension "3_3";
chrA02	Undefined	as_event	23581754	23582132	.	-	.	transcript_id "TCONS_00005467/TCONS_00005468,TCONS_00005469"; gene_id "chrA02:23580216-23586138C"; flanks "23582132-,23581754-"; structure "1^,2^"; splice_chain "23582023^,23582022^"; sources "Undefined,Undefined"; NMorMRNA "null"; degree "4"; dimension "2_2";
chrA02	Undefined	as_event	23581356	23581567	.	-	.	transcript_id "TCONS_00005467,TCONS_00005468"; gene_id "chrA02:23580216-23586138C"; flanks "23581567-,23581356^"; structure "0,1^2-"; splice_chain ",23581517^23581427-"; sources "Undefined,Undefined"; NMorMRNA "null"; degree "4"; dimension "2_2";
[truncated: 18,250 more rows]
