# Supplementary material for: Differences in Alternative Splicing between Yellow and Black-Seeded Rapeseed
Source: Plants (Basel). 2020 Jul 31;9(8):977. doi: 10.3390/plants9080977 (PMC7465011; doi:10.3390/plants9080977)
Supplement: Supplementary file 1 [file plants-09-00977-s001.zip › Supplementary Materials/Table S2/SRR5591634cufcompF.combined_sorted.gtf_astalavista.gtf]

chrA01	Undefined	as_event	562948	563213	.	+	.	transcript_id "TCONS_00000036/TCONS_00000037,TCONS_00000038"; gene_id "chrA01:562288-564120W"; flanks "562948-,563213^"; structure "1^3-,2^4-"; splice_chain "563056^563135-,563065^563144-"; sources "Undefined,Undefined"; NMorMRNA "null"; degree "4"; dimension "2_2";
chrA01	Undefined	as_event	702323	702699	.	+	.	transcript_id "TCONS_00000048,TCONS_00000047"; gene_id "chrA01:700042-704437W"; flanks "702323-,702699^"; structure "1^3-,2^4-"; splice_chain "702501^702590-,702503^702592-"; sources "Undefined,Undefined"; NMorMRNA "null"; degree "4"; dimension "2_2";
chrA01	Undefined	as_event	1571331	1571839	.	+	.	transcript_id "TCONS_00000096,TCONS_00000095"; gene_id "chrA01:1568982-1571839W"; flanks "1571331-,1571839]"; structure "1^3-,2^4-"; splice_chain "1571593^1571687-,1571594^1571688-"; sources "Undefined,Undefined"; NMorMRNA "null"; degree "4"; dimension "2_2";
chrA01	Undefined	as_event	1732088	1732234	.	+	.	transcript_id "TCONS_00000109,TCONS_00000110"; gene_id "chrA01:1729358-1735654W"; flanks "1732088^,1732234^"; structure "1-,2-"; splice_chain "1732174-,1732177-"; sources "Undefined,Undefined"; NMorMRNA "null"; degree "4"; dimension "2_2";
chrA01	Undefined	as_event	1894273	1894739	.	+	.	transcript_id "TCONS_00000120,TCONS_00000119"; gene_id "chrA01:1892356-1895473W"; flanks "1894273-,1894739^"; structure "1^3-,2^4-"; splice_chain "1894402^1894483-,1894403^1894484-"; sources "Undefined,Undefined"; NMorMRNA "null"; degree "4"; dimension "2_2";
chrA01	Undefined	as_event	2276159	2276391	.	+	.	transcript_id "TCONS_00000146,TCONS_00000147"; gene_id "chrA01:2276118-2278841W"; flanks "2276159^,2276391^"; structure "1-,2-"; splice_chain "2276315-,2276320-"; sources "Undefined,Undefined"; NMorMRNA "null"; degree "4"; dimension "2_2";
chrA01	Undefined	as_event	2387565	2388152	.	+	.	transcript_id "TCONS_00000150,TCONS_00000151"; gene_id "chrA01:2385622-2388152W"; flanks "2387565-,2388152]"; structure "0,1^2-"; splice_chain ",2387639^2387745-"; sources "Undefined,Undefined"; NMorMRNA "null"; degree "4"; dimension "2_2";
chrA01	Undefined	as_event	6527288	6527688	.	+	.	transcript_id "TCONS_00000264,TCONS_00000263"; gene_id "chrA01:6526407-6528743W"; flanks "6527288-,6527688^"; structure "0,1^2-"; splice_chain ",6527519^6527609-"; sources "Undefined,Undefined"; NMorMRNA "null"; degree "4"; dimension "2_2";
chrA01	Undefined	as_event	7348639	7349523	.	+	.	transcript_id "TCONS_00000283,TCONS_00000282"; gene_id "chrA01:7348639-7349523W"; flanks "7348639[,7349523]"; structure "0,1^2-"; splice_chain ",7348888^7348966-"; sources "Undefined,Undefined"; NMorMRNA "null"; degree "4"; dimension "2_2";
chrA01	Undefined	as_event	7370389	7370742	.	+	.	transcript_id "TCONS_00000285,TCONS_00000286"; gene_id "chrA01:7368382-7371215W"; flanks "7370389-,7370742^"; structure "1^3-,2^4-"; splice_chain "7370467^7370543-,7370468^7370544-"; sources "Undefined,Undefined"; NMorMRNA "null"; degree "4"; dimension "2_2";
chrA01	Undefined	as_event	9311213	9311558	.	+	.	transcript_id "TCONS_00000323,TCONS_00000322"; gene_id "chrA01:9310116-9313290W"; flanks "9311213-,9311558^"; structure "1^3-,2^4-"; splice_chain "9311337^9311433-,9311338^9311434-"; sources "Undefined,Undefined"; NMorMRNA "null"; degree "4"; dimension "2_2";
chrA01	Undefined	as_event	9984776	9985107	.	+	.	transcript_id "TCONS_00000334,TCONS_00000333"; gene_id "chrA01:9984723-9986746W"; flanks "9984776^,9985107^"; structure "1-,2-"; splice_chain "9984855-,9984860-"; sources "Undefined,Undefined"; NMorMRNA "null"; degree "4"; dimension "2_2";
chrA01	Undefined	as_event	18007049	18007502	.	+	.	transcript_id "TCONS_00000403,TCONS_00000402"; gene_id "chrA01:18007049-18009455W"; flanks "18007049[,18007502-"; structure "1^,2^"; splice_chain "18007256^,18007285^"; sources "Undefined,Undefined"; NMorMRNA "null"; degree "4"; dimension "2_2";
chrA01	Undefined	as_event	18007049	18007777	.	+	.	transcript_id "TCONS_00000403,TCONS_00000401,TCONS_00000402"; gene_id "chrA01:18007049-18009455W"; flanks "18007049[,18007777^"; structure "1^4-,2^5-,3^4-"; splice_chain "18007256^18007502-,18007258^18007504-,18007285^18007502-"; sources "Undefined,Undefined,Undefined"; NMorMRNA "null"; degree "9"; dimension "3_3";
chrA01	Undefined	as_event	18056273	18057081	.	+	.	transcript_id "TCONS_00000405,TCONS_00000406"; gene_id "chrA01:18054550-18057081W"; flanks "18056273^,18057081]"; structure "1-,2-"; splice_chain "18056533-,18056606-"; sources "Undefined,Undefined"; NMorMRNA "null"; degree "4"; dimension "2_2";
chrA01	Undefined	as_event	19773108	19773554	.	+	.	transcript_id "TCONS_00000430,TCONS_00000429"; gene_id "chrA01:19771273-19776807W"; flanks "19773108-,19773554^"; structure "1^3-,2^4-"; splice_chain "19773296^19773414-,19773297^19773415-"; sources "Undefined,Undefined"; NMorMRNA "null"; degree "4"; dimension "2_2";
chrA01	Undefined	as_event	21054962	21055277	.	+	.	transcript_id "TCONS_00000463,TCONS_00000464"; gene_id "chrA01:21053985-21056906W"; flanks "21054962-,21055277^"; structure "1^3-,2^4-"; splice_chain "21055071^21055157-,21055072^21055158-"; sources "Undefined,Undefined"; NMorMRNA "null"; degree "4"; dimension "2_2";
chrA01	Undefined	as_event	22133093	22133539	.	+	.	transcript_id "TCONS_00000488,TCONS_00000489"; gene_id "chrA01:22128829-22133712W"; flanks "22133093-,22133539^"; structure "1^3-5^7-,2^4-6^8-"; splice_chain "22133163^22133234-22133311^22133398-,22133164^22133235-22133312^22133399-"; sources "Undefined,Undefined"; NMorMRNA "null"; degree "4"; dimension "2_2";
chrA01	Undefined	as_event	22136558	22137043	.	+	.	transcript_id "TCONS_00000491,TCONS_00000490"; gene_id "chrA01:22135296-22138796W"; flanks "22136558-,22137043^"; structure "1^3-,2^4-"; splice_chain "22136707^22136788-,22136708^22136789-"; sources "Undefined,Undefined"; NMorMRNA "null"; degree "4"; dimension "2_2";
chrA01	Undefined	as_event	451339	451674	.	-	.	transcript_id "TCONS_00000525,TCONS_00000523/TCONS_00000524"; gene_id "chrA01:448998-452092C"; flanks "451674-,451339^"; structure "0,1^2-"; splice_chain ",451526^451414-"; sources "Undefined,Undefined"; NMorMRNA "null"; degree "4"; dimension "2_2";
chrA01	Undefined	as_event	450016	450517	.	-	.	transcript_id "TCONS_00000523/TCONS_00000524,TCONS_00000525"; gene_id "chrA01:448998-452092C"; flanks "450517-,450016^"; structure "0,1^2-"; splice_chain ",450323^450117-"; sources "Undefined,Undefined"; NMorMRNA "null"; degree "4"; dimension "2_2";
chrA01	Undefined	as_event	449230	449718	.	-	.	transcript_id "TCONS_00000523/TCONS_00000524,TCONS_00000525"; gene_id "chrA01:448998-452092C"; flanks "449718-,449230^"; structure "0,1^2-"; splice_chain ",449577^449376-"; sources "Undefined,Undefined"; NMorMRNA "null"; degree "4"; dimension "2_2";
chrA01	Undefined	as_event	895015	895374	.	-	.	transcript_id "TCONS_00000537,TCONS_00000538"; gene_id "chrA01:894322-895927C"; flanks "895374-,895015^"; structure "1^3-,2^4-"; splice_chain "895200^895102-,895196^895098-"; sources "Undefined,Undefined"; NMorMRNA "null"; degree "4"; dimension "2_2";
chrA01	Undefined	as_event	910310	910668	.	-	.	transcript_id "TCONS_00000539,TCONS_00000540"; gene_id "chrA01:909960-911933C"; flanks "910668^,910310-"; structure "0,1-2^"; splice_chain ",910592-910405^"; sources "Undefined,Undefined"; NMorMRNA "null"; degree "4"; dimension "2_2";
chrA01	Undefined	as_event	937274	937674	.	-	.	transcript_id "TCONS_00000543,TCONS_00000544"; gene_id "chrA01:935807-937966C"; flanks "937674-,937274^"; structure "0,1^2-"; splice_chain ",937542^937377-"; sources "Undefined,Undefined"; NMorMRNA "null"; degree "4"; dimension "2_2";
chrA01	Undefined	as_event	1880507	1881053	.	-	.	transcript_id "TCONS_00000609,TCONS_00000607"; gene_id "chrA01:1880507-1885266C"; flanks "1881053^,1880507]"; structure "1-,2-3^4-"; splice_chain "1880964-,1880961-1880849^1880758-"; sources "Undefined,Undefined"; NMorMRNA "null"; degree "4"; dimension "2_2";
chrA01	Undefined	as_event	1880507	1881099	.	-	.	transcript_id "TCONS_00000609,TCONS_00000607,TCONS_00000608"; gene_id "chrA01:1880507-1885266C"; flanks "1881099-,1880507]"; structure "1^3-,1^4-6^7-,2^5-"; splice_chain "1881053^1880964-,1881053^1880961-1880849^1880758-,1881023^1880919-"; sources "Undefined,Undefined,Undefined"; NMorMRNA "null"; degree "9"; dimension "3_3";
chrA01	Undefined	as_event	1941676	1942623	.	-	.	transcript_id "TCONS_00000611,TCONS_00000612"; gene_id "chrA01:1940733-1945222C"; flanks "1942623-,1941676^"; structure "1^3-,2^4-"; splice_chain "1942428^1942126-,1942426^1942124-"; sources "Undefined,Undefined"; NMorMRNA "null"; degree "4"; dimension "2_2";
chrA01	Undefined	as_event	2019927	2020437	.	-	.	transcript_id "TCONS_00000616,TCONS_00000617"; gene_id "chrA01:2015626-2022710C"; flanks "2020437-,2019927^"; structure "1^3-,2^4-"; splice_chain "2020335^2020063-,2020326^2020054-"; sources "Undefined,Undefined"; NMorMRNA "null"; degree "4"; dimension "2_2";
chrA01	Undefined	as_event	2168567	2169388	.	-	.	transcript_id "TCONS_00000629,TCONS_00000630"; gene_id "chrA01:2168567-2171479C"; flanks "2169388-,2168567]"; structure "1^3-,2^4-"; splice_chain "2169289^2169213-,2169287^2169211-"; sources "Undefined,Undefined"; NMorMRNA "null"; degree "4"; dimension "2_2";
chrA01	Undefined	as_event	2251525	2252030	.	-	.	transcript_id "TCONS_00000638,TCONS_00000639"; gene_id "chrA01:2250533-2252978C"; flanks "2252030-,2251525^"; structure "0,1^2-"; splice_chain ",2251811^2251738-"; sources "Undefined,Undefined"; NMorMRNA "null"; degree "4"; dimension "2_2";
chrA01	Undefined	as_event	2449745	2450020	.	-	.	transcript_id "TCONS_00000649,TCONS_00000650"; gene_id "chrA01:2447866-2451463C"; flanks "2450020-,2449745^"; structure "1^3-,2^4-"; splice_chain "2449956^2449870-,2449955^2449869-"; sources "Undefined,Undefined"; NMorMRNA "null"; degree "4"; dimension "2_2";
chrA01	Undefined	as_event	4085242	4086236	.	-	.	transcript_id "TCONS_00000726,TCONS_00000727"; gene_id "chrA01:4085242-4086236C"; flanks "4086236[,4085242]"; structure "0,1^2-"; splice_chain ",4085915^4085732-"; sources "Undefined,Undefined"; NMorMRNA "null"; degree "4"; dimension "2_2";
chrA01	Undefined	as_event	4332884	4333097	.	-	.	transcript_id "TCONS_00000736,TCONS_00000735"; gene_id "chrA01:4332487-4333762C"; flanks "4333097^,4332884^"; structure "1-,2-"; splice_chain "4333009-,4332985-"; sources "Undefined,Undefined"; NMorMRNA "null"; degree "4"; dimension "2_2";
chrA01	Undefined	as_event	5393930	5394663	.	-	.	transcript_id "TCONS_00000765,TCONS_00000766"; gene_id "chrA01:5392658-5394691C"; flanks "5394663^,5393930^"; structure "1-,2-"; splice_chain "5394007-,5394003-"; sources "Undefined,Undefined"; NMorMRNA "null"; degree "4"; dimension "2_2";
chrA01	Undefined	as_event	7957357	7957739	.	-	.	transcript_id "TCONS_00000840,TCONS_00000841"; gene_id "chrA01:7956992-7958435C"; flanks "7957739-,7957357-"; structure "1^,2^"; splice_chain "7957530^,7957452^"; sources "Undefined,Undefined"; NMorMRNA "null"; degree "4"; dimension "2_2";
chrA01	Undefined	as_event	8574089	8574456	.	-	.	transcript_id "TCONS_00000862,TCONS_00000861"; gene_id "chrA01:8573417-8574855C"; flanks "8574456-,8574089^"; structure "1^3-,2^4-"; splice_chain "8574359^8574181-,8574358^8574180-"; sources "Undefined,Undefined"; NMorMRNA "null"; degree "4"; dimension "2_2";
chrA01	Undefined	as_event	8573417	8573939	.	-	.	transcript_id "TCONS_00000861,TCONS_00000862"; gene_id "chrA01:8573417-8574855C"; flanks "8573939-,8573417]"; structure "0,1^2-"; splice_chain ",8573880^8573784-"; sources "Undefined,Undefined"; NMorMRNA "null"; degree "4"; dimension "2_2";
chrA01	Undefined	as_event	8904125	8906102	.	-	.	transcript_id "TCONS_00000868,TCONS_00000867"; gene_id "chrA01:8904125-8906102C"; flanks "8906102[,8904125]"; structure "1^3-,2^4-"; splice_chain "8905927^8904956-,8905926^8904955-"; sources "Undefined,Undefined"; NMorMRNA "null"; degree "4"; dimension "2_2";
chrA01	Undefined	as_event	10299610	10300670	.	-	.	transcript_id "TCONS_00000884,TCONS_00000882,TCONS_00000883"; gene_id "chrA01:10299610-10301358C"; flanks "10300670-,10299610]"; structure "1^4-,2^5-7^9-11^12-,3^6-8^10-"; splice_chain "10300564^10300477-,10300561^10300474-10300397^10300299-10300103^10300024-,10300560^10300473-10300395^10300297-"; sources "Undefined,Undefined,Undefined"; NMorMRNA "null"; degree "9"; dimension "3_3";
chrA01	Undefined	as_event	10932754	10932962	.	-	.	transcript_id "TCONS_00000900,TCONS_00000899"; gene_id "chrA01:10932112-10934002C"; flanks "10932962^,10932754^"; structure "1-,2-"; splice_chain "10932877-,10932874-"; sources "Undefined,Undefined"; NMorMRNA "null"; degree "4"; dimension "2_2";
chrA01	Undefined	as_event	10945850	10946329	.	-	.	transcript_id "TCONS_00000902,TCONS_00000901"; gene_id "chrA01:10944574-10946391C"; flanks "10946329^,10945850^"; structure "1-,2-"; splice_chain "10946249-,10946201-"; sources "Undefined,Undefined"; NMorMRNA "null"; degree "4"; dimension "2_2";
chrA01	Undefined	as_event	12296952	12297386	.	-	.	transcript_id "TCONS_00000906,TCONS_00000905"; gene_id "chrA01:12296589-12297654C"; flanks "12297386-,12296952^"; structure "0,1^2-"; splice_chain ",12297243^12297059-"; sources "Undefined,Undefined"; NMorMRNA "null"; degree "4"; dimension "2_2";
chrA01	Undefined	as_event	18562826	18563818	.	-	.	transcript_id "TCONS_00000959,TCONS_00000960"; gene_id "chrA01:18562826-18564242C"; flanks "18563818-,18562826]"; structure "1^3-,2^4-"; splice_chain "18563237^18563153-,18563205^18563121-"; sources "Undefined,Undefined"; NMorMRNA "null"; degree "4"; dimension "2_2";
chrA01	Undefined	as_event	18894772	18894989	.	-	.	transcript_id "TCONS_00000968,TCONS_00000969"; gene_id "chrA01:18894285-18896957C"; flanks "18894989-,18894772^"; structure "1^3-,2^4-"; splice_chain "18894959^18894875-,18894958^18894874-"; sources "Undefined,Undefined"; NMorMRNA "null"; degree "4"; dimension "2_2";
chrA01	Undefined	as_event	21772330	21772511	.	-	.	transcript_id "TCONS_00001021,TCONS_00001022"; gene_id "chrA01:21771006-21772511C"; flanks "21772511[,21772330-"; structure "1^,2^"; splice_chain "21772439^,21772406^"; sources "Undefined,Undefined"; NMorMRNA "null"; degree "4"; dimension "2_2";
chrA01	Undefined	as_event	22356354	22358223	.	-	.	transcript_id "TCONS_00001032,TCONS_00001031"; gene_id "chrA01:22356354-22363823C"; flanks "22358223-,22356354]"; structure "1^3-,2^4-"; splice_chain "22357004^22356925-,22357003^22356924-"; sources "Undefined,Undefined"; NMorMRNA "null"; degree "4"; dimension "2_2";
chrA01	Undefined	as_event	23037406	23037649	.	-	.	transcript_id "TCONS_00001042,TCONS_00001041"; gene_id "chrA01:23035362-23038701C"; flanks "23037649-,23037406^"; structure "1^3-,2^4-"; splice_chain "23037573^23037494-,23037572^23037493-"; sources "Undefined,Undefined"; NMorMRNA "null"; degree "4"; dimension "2_2";
chrA01_random	Undefined	as_event	2504265	2504608	.	+	.	transcript_id "TCONS_00001075,TCONS_00001076"; gene_id "chrA01_random:2500906-2505102W"; flanks "2504265-,2504608^"; structure "1^3-,2^4-"; splice_chain "2504355^2504451-,2504357^2504453-"; sources "Undefined,Undefined"; NMorMRNA "null"; degree "4"; dimension "2_2";
chrA01_random	Undefined	as_event	130811	131248	.	-	.	transcript_id "TCONS_00001094,TCONS_00001093"; gene_id "chrA01_random:130459-131993C"; flanks "131248^,130811^"; structure "1-,2-"; splice_chain "130939-,130936-"; sources "Undefined,Undefined"; NMorMRNA "null"; degree "4"; dimension "2_2";
chrA01_random	Undefined	as_event	1304962	1305277	.	-	.	transcript_id "TCONS_00001109,TCONS_00001108"; gene_id "chrA01_random:1302663-1307068C"; flanks "1305277-,1304962^"; structure "1^3-,2^4-"; splice_chain "1305195^1305054-,1305193^1305052-"; sources "Undefined,Undefined"; NMorMRNA "null"; degree "4"; dimension "2_2";
chrA02	Undefined	as_event	1308254	1308561	.	+	.	transcript_id "TCONS_00001155,TCONS_00001156"; gene_id "chrA02:1307482-1310549W"; flanks "1308254^,1308561^"; structure "1-,2-"; splice_chain "1308380-,1308383-"; sources "Undefined,Undefined"; NMorMRNA "null"; degree "4"; dimension "2_2";
chrA02	Undefined	as_event	2068778	2069197	.	+	.	transcript_id "TCONS_00001174,TCONS_00001173"; gene_id "chrA02:2067376-2070004W"; flanks "2068778-,2069197^"; structure "1^3-,2^4-"; splice_chain "2068941^2069041-,2068942^2069042-"; sources "Undefined,Undefined"; NMorMRNA "null"; degree "4"; dimension "2_2";
chrA02	Undefined	as_event	2258932	2259342	.	+	.	transcript_id "TCONS_00001183,TCONS_00001182"; gene_id "chrA02:2257186-2259342W"; flanks "2258932-,2259342]"; structure "0,1^2-"; splice_chain ",2259009^2259093-"; sources "Undefined,Undefined"; NMorMRNA "null"; degree "4"; dimension "2_2";
chrA02	Undefined	as_event	2405012	2405282	.	+	.	transcript_id "TCONS_00001187,TCONS_00001188"; gene_id "chrA02:2403219-2408600W"; flanks "2405012-,2405282^"; structure "1^3-,2^4-"; splice_chain "2405109^2405185-,2405115^2405191-"; sources "Undefined,Undefined"; NMorMRNA "null"; degree "4"; dimension "2_2";
chrA02	Undefined	as_event	2406013	2406263	.	+	.	transcript_id "TCONS_00001187,TCONS_00001188"; gene_id "chrA02:2403219-2408600W"; flanks "2406013-,2406263^"; structure "1^3-,2^4-"; splice_chain "2406075^2406150-,2406076^2406151-"; sources "Undefined,Undefined"; NMorMRNA "null"; degree "4"; dimension "2_2";
chrA02	Undefined	as_event	2406596	2406948	.	+	.	transcript_id "TCONS_00001187,TCONS_00001188"; gene_id "chrA02:2403219-2408600W"; flanks "2406596-,2406948^"; structure "1^3-,2^4-"; splice_chain "2406711^2406811-,2406713^2406813-"; sources "Undefined,Undefined"; NMorMRNA "null"; degree "4"; dimension "2_2";
chrA02	Undefined	as_event	3869324	3869537	.	+	.	transcript_id "TCONS_00001215,TCONS_00001214"; gene_id "chrA02:3869297-3874469W"; flanks "3869324^,3869537^"; structure "1-,2-"; splice_chain "3869469-,3869475-"; sources "Undefined,Undefined"; NMorMRNA "null"; degree "4"; dimension "2_2";
chrA02	Undefined	as_event	3991736	3992161	.	+	.	transcript_id "TCONS_00001219,TCONS_00001218"; gene_id "chrA02:3989166-3996052W"; flanks "3991736-,3992161^"; structure "1^3-5^7-,2^4-6^8-"; splice_chain "3991791^3991933-3991975^3992078-,3991799^3991941-3991983^3992086-"; sources "Undefined,Undefined"; NMorMRNA "null"; degree "4"; dimension "2_2";
chrA02	Undefined	as_event	3994986	3995309	.	+	.	transcript_id "TCONS_00001219,TCONS_00001218"; gene_id "chrA02:3989166-3996052W"; flanks "3994986-,3995309^"; structure "1^3-,2^4-"; splice_chain "3995120^3995202-,3995129^3995211-"; sources "Undefined,Undefined"; NMorMRNA "null"; degree "4"; dimension "2_2";
chrA02	Undefined	as_event	4532464	4532881	.	+	.	transcript_id "TCONS_00001230,TCONS_00001231"; gene_id "chrA02:4532059-4533733W"; flanks "4532464-,4532881^"; structure "0,1^2-"; splice_chain ",4532563^4532652-"; sources "Undefined,Undefined"; NMorMRNA "null"; degree "4"; dimension "2_2";
chrA02	Undefined	as_event	6285930	6286390	.	+	.	transcript_id "TCONS_00001254,TCONS_00001255"; gene_id "chrA02:6284009-6286390W"; flanks "6285930-,6286390]"; structure "1^3-,2^4-"; splice_chain "6286138^6286222-,6286140^6286224-"; sources "Undefined,Undefined"; NMorMRNA "null"; degree "4"; dimension "2_2";
chrA02	Undefined	as_event	6294871	6295199	.	+	.	transcript_id "TCONS_00001257,TCONS_00001256"; gene_id "chrA02:6294476-6299514W"; flanks "6294871-,6295199^"; structure "1^3-,2^4-"; splice_chain "6294980^6295089-,6294981^6295090-"; sources "Undefined,Undefined"; NMorMRNA "null"; degree "4"; dimension "2_2";
chrA02	Undefined	as_event	8320127	8320604	.	+	.	transcript_id "TCONS_00001282,TCONS_00001281"; gene_id "chrA02:8318207-8320604W"; flanks "8320127-,8320604]"; structure "1^3-,2^4-"; splice_chain "8320187^8320282-,8320188^8320283-"; sources "Undefined,Undefined"; NMorMRNA "null"; degree "4"; dimension "2_2";
chrA02	Undefined	as_event	8641093	8641256	.	+	.	transcript_id "TCONS_00001286,TCONS_00001285"; gene_id "chrA02:8641064-8641950W"; flanks "8641093^,8641256^"; structure "1-,2-"; splice_chain "8641164-,8641182-"; sources "Undefined,Undefined"; NMorMRNA "null"; degree "4"; dimension "2_2";
chrA02	Undefined	as_event	12362790	12363195	.	+	.	transcript_id "TCONS_00001333,TCONS_00001332"; gene_id "chrA02:12361612-12363195W"; flanks "12362790-,12363195]"; structure "0,1^2-"; splice_chain ",12362844^12362866-"; sources "Undefined,Undefined"; NMorMRNA "null"; degree "4"; dimension "2_2";
chrA02	Undefined	as_event	13412420	13412856	.	+	.	transcript_id "TCONS_00001345,TCONS_00001344"; gene_id "chrA02:13412291-13413407W"; flanks "13412420-,13412856^"; structure "1^3-5^7-,2^4-6^8-"; splice_chain "13412469^13412680-13412735^13412804-,13412473^13412684-13412739^13412808-"; sources "Undefined,Undefined"; NMorMRNA "null"; degree "4"; dimension "2_2";
chrA02	Undefined	as_event	13704949	13706308	.	+	.	transcript_id "TCONS_00001348,TCONS_00001347"; gene_id "chrA02:13704949-13707470W"; flanks "13704949[,13706308^"; structure "1^3-,2^4-"; splice_chain "13705754^13706020-,13705756^13706022-"; sources "Undefined,Undefined"; NMorMRNA "null"; degree "4"; dimension "2_2";
chrA02	Undefined	as_event	13706561	13707470	.	+	.	transcript_id "TCONS_00001347,TCONS_00001348"; gene_id "chrA02:13704949-13707470W"; flanks "13706561-,13707470]"; structure "0,1^2-"; splice_chain ",13706996^13707082-"; sources "Undefined,Undefined"; NMorMRNA "null"; degree "4"; dimension "2_2";
chrA02	Undefined	as_event	18859990	18860230	.	+	.	transcript_id "TCONS_00001379,TCONS_00001378"; gene_id "chrA02:18858283-18861390W"; flanks "18859990-,18860230^"; structure "1^3-,2^4-"; splice_chain "18860070^18860150-,18860071^18860151-"; sources "Undefined,Undefined"; NMorMRNA "null"; degree "4"; dimension "2_2";
chrA02	Undefined	as_event	19563763	19564096	.	+	.	transcript_id "TCONS_00001388,TCONS_00001389"; gene_id "chrA02:19562423-19565959W"; flanks "19563763-,19564096-"; structure "1^,2^"; splice_chain "19563931^,19564002^"; sources "Undefined,Undefined"; NMorMRNA "null"; degree "4"; dimension "2_2";
chrA02	Undefined	as_event	19823712	19823984	.	+	.	transcript_id "TCONS_00001397,TCONS_00001396"; gene_id "chrA02:19822869-19825152W"; flanks "19823712-,19823984^"; structure "0,1^2-"; splice_chain ",19823803^19823888-"; sources "Undefined,Undefined"; NMorMRNA "null"; degree "4"; dimension "2_2";
chrA02	Undefined	as_event	20156427	20156916	.	+	.	transcript_id "TCONS_00001411,TCONS_00001410"; gene_id "chrA02:20155998-20158744W"; flanks "20156427^,20156916^"; structure "1-3^4-5^6-,2-"; splice_chain "20156504-20156646^20156713-20156776^20156864-,20156521-"; sources "Undefined,Undefined"; NMorMRNA "null"; degree "4"; dimension "2_2";
chrA02	Undefined	as_event	20157209	20157526	.	+	.	transcript_id "TCONS_00001410,TCONS_00001411,TCONS_00001412"; gene_id "chrA02:20155998-20158744W"; flanks "20157209-,20157526^"; structure "0,1^3-,2^4-"; splice_chain ",20157283^20157353-,20157287^20157358-"; sources "Undefined,Undefined,Undefined"; NMorMRNA "null"; degree "9"; dimension "3_3";
chrA02	Undefined	as_event	21185130	21185318	.	+	.	transcript_id "TCONS_00001426,TCONS_00001425"; gene_id "chrA02:21184115-21185626W"; flanks "21185130-,21185318-"; structure "1^,2^"; splice_chain "21185189^,21185194^"; sources "Undefined,Undefined"; NMorMRNA "null"; degree "4"; dimension "2_2";
chrA02	Undefined	as_event	21961827	21963059	.	+	.	transcript_id "TCONS_00001445,TCONS_00001446"; gene_id "chrA02:21961827-21963059W"; flanks "21961827[,21963059]"; structure "1^3-,2^4-"; splice_chain "21961996^21962081-,21961997^21962082-"; sources "Undefined,Undefined"; NMorMRNA "null"; degree "4"; dimension "2_2";
chrA02	Undefined	as_event	22607256	22607545	.	+	.	transcript_id "TCONS_00001461,TCONS_00001462"; gene_id "chrA02:22607072-22608219W"; flanks "22607256-,22607545^"; structure "1^3-,2^4-"; splice_chain "22607345^22607417-,22607346^22607418-"; sources "Undefined,Undefined"; NMorMRNA "null"; degree "4"; dimension "2_2";
chrA02	Undefined	as_event	22658712	22659283	.	+	.	transcript_id "TCONS_00001464,TCONS_00001463"; gene_id "chrA02:22655582-22659283W"; flanks "22658712-,22659283]"; structure "1^3-,2^4-"; splice_chain "22658875^22659015-,22658877^22659017-"; sources "Undefined,Undefined"; NMorMRNA "null"; degree "4"; dimension "2_2";
chrA02	Undefined	as_event	22812063	22812339	.	+	.	transcript_id "TCONS_00001467,TCONS_00001468"; gene_id "chrA02:22810315-22812339W"; flanks "22812063-,22812339]"; structure "1^3-,2^4-"; splice_chain "22812134^22812310-,22812155^22812331-"; sources "Undefined,Undefined"; NMorMRNA "null"; degree "4"; dimension "2_2";
chrA02	Undefined	as_event	23700081	23700427	.	+	.	transcript_id "TCONS_00001486,TCONS_00001485"; gene_id "chrA02:23698209-23702114W"; flanks "23700081^,23700427^"; structure "1-,2-"; splice_chain "23700300-,23700305-"; sources "Undefined,Undefined"; NMorMRNA "null"; degree "4"; dimension "2_2";
chrA02	Undefined	as_event	1049596	1050107	.	-	.	transcript_id "TCONS_00001560,TCONS_00001561"; gene_id "chrA02:1048414-1053547C"; flanks "1050107-,1049596^"; structure "0,1^2-"; splice_chain ",1049903^1049707-"; sources "Undefined,Undefined"; NMorMRNA "null"; degree "4"; dimension "2_2";
chrA02	Undefined	as_event	2970435	2970688	.	-	.	transcript_id "TCONS_00001619,TCONS_00001618"; gene_id "chrA02:2969807-2973186C"; flanks "2970688-,2970435^"; structure "1^3-,2^4-"; splice_chain "2970618^2970527-,2970616^2970525-"; sources "Undefined,Undefined"; NMorMRNA "null"; degree "4"; dimension "2_2";
chrA02	Undefined	as_event	3037767	3038190	.	-	.	transcript_id "TCONS_00001622,TCONS_00001623"; gene_id "chrA02:3037767-3041993C"; flanks "3038190-,3037767]"; structure "0,1^2-"; splice_chain ",3037926^3037822-"; sources "Undefined,Undefined"; NMorMRNA "null"; degree "4"; dimension "2_2";
chrA02	Undefined	as_event	3682265	3683044	.	-	.	transcript_id "TCONS_00001632,TCONS_00001633"; gene_id "chrA02:3680993-3683044C"; flanks "3683044[,3682265^"; structure "1^3-,2^4-"; splice_chain "3682571^3682499-,3682567^3682495-"; sources "Undefined,Undefined"; NMorMRNA "null"; degree "4"; dimension "2_2";
chrA02	Undefined	as_event	4936242	4936728	.	-	.	transcript_id "TCONS_00001653,TCONS_00001654"; gene_id "chrA02:4934884-4936728C"; flanks "4936728[,4936242^"; structure "0,1^2-"; splice_chain ",4936418^4936347-"; sources "Undefined,Undefined"; NMorMRNA "null"; degree "4"; dimension "2_2";
chrA02	Undefined	as_event	5564795	5565515	.	-	.	transcript_id "TCONS_00001667,TCONS_00001668"; gene_id "chrA02:5562810-5566855C"; flanks "5565515-,5564795^"; structure "1^3-,2^4-"; splice_chain "5565071^5564856-,5565069^5564854-"; sources "Undefined,Undefined"; NMorMRNA "null"; degree "4"; dimension "2_2";
chrA02	Undefined	as_event	8611281	8611598	.	-	.	transcript_id "TCONS_00001717,TCONS_00001716"; gene_id "chrA02:8610806-8612578C"; flanks "8611598^,8611281^"; structure "1-,2-"; splice_chain "8611487-,8611476-"; sources "Undefined,Undefined"; NMorMRNA "null"; degree "4"; dimension "2_2";
chrA02	Undefined	as_event	9708316	9708892	.	-	.	transcript_id "TCONS_00001728,TCONS_00001727"; gene_id "chrA02:9708316-9708982C"; flanks "9708892^,9708316]"; structure "1-,2-"; splice_chain "9708771-,9708759-"; sources "Undefined,Undefined"; NMorMRNA "null"; degree "4"; dimension "2_2";
chrA02	Undefined	as_event	18745629	18745907	.	-	.	transcript_id "TCONS_00001811,TCONS_00001812"; gene_id "chrA02:18745629-18747770C"; flanks "18745907-,18745629]"; structure "1^3-,2^4-"; splice_chain "18745815^18745724-,18745805^18745714-"; sources "Undefined,Undefined"; NMorMRNA "null"; degree "4"; dimension "2_2";
chrA02	Undefined	as_event	18779174	18781003	.	-	.	transcript_id "TCONS_00001816,TCONS_00001815"; gene_id "chrA02:18778994-18781247C"; flanks "18781003-,18779174^"; structure "1^3-5^7-,2^4-6^8-"; splice_chain "18780922^18780837-18780617^18780216-,18780920^18780835-18780613^18780212-"; sources "Undefined,Undefined"; NMorMRNA "null"; degree "4"; dimension "2_2";
chrA02	Undefined	as_event	19636297	19636826	.	-	.	transcript_id "TCONS_00001829,TCONS_00001830"; gene_id "chrA02:19635893-19638909C"; flanks "19636826-,19636297^"; structure "1^3-5^7-,2^4-6^8-"; splice_chain "19636601^19636508-19636445^19636345-,19636596^19636503-19636440^19636340-"; sources "Undefined,Undefined"; NMorMRNA "null"; degree "4"; dimension "2_2";
chrA02	Undefined	as_event	22212457	22212645	.	-	.	transcript_id "TCONS_00001862,TCONS_00001863"; gene_id "chrA02:22208178-22214065C"; flanks "22212645^,22212457^"; structure "1-,2-"; splice_chain "22212569-,22212520-"; sources "Undefined,Undefined"; NMorMRNA "null"; degree "4"; dimension "2_2";
chrA02	Undefined	as_event	22236733	22237037	.	-	.	transcript_id "TCONS_00001866,TCONS_00001865"; gene_id "chrA02:22234000-22237379C"; flanks "22237037-,22236733^"; structure "1^3-,2^4-"; splice_chain "22236914^22236836-,22236913^22236835-"; sources "Undefined,Undefined"; NMorMRNA "null"; degree "4"; dimension "2_2";
chrA02	Undefined	as_event	22771373	22771816	.	-	.	transcript_id "TCONS_00001875,TCONS_00001874"; gene_id "chrA02:22770906-22772630C"; flanks "22771816-,22771373^"; structure "0,1^2-"; splice_chain ",22771588^22771508-"; sources "Undefined,Undefined"; NMorMRNA "null"; degree "4"; dimension "2_2";
chrA02	Undefined	as_event	24771213	24771577	.	-	.	transcript_id "TCONS_00001902,TCONS_00001901"; gene_id "chrA02:24771213-24772600C"; flanks "24771577^,24771213]"; structure "1-,2-"; splice_chain "24771456-,24771447-"; sources "Undefined,Undefined"; NMorMRNA "null"; degree "4"; dimension "2_2";
chrA02	Undefined	as_event	24791723	24791996	.	-	.	transcript_id "TCONS_00001905,TCONS_00001904"; gene_id "chrA02:24791027-24792304C"; flanks "24791996^,24791723^"; structure "1-,2-"; splice_chain "24791892-,24791887-"; sources "Undefined,Undefined"; NMorMRNA "null"; degree "4"; dimension "2_2";
chrA02	Undefined	as_event	24791276	24791503	.	-	.	transcript_id "TCONS_00001905,TCONS_00001904"; gene_id "chrA02:24791027-24792304C"; flanks "24791503^,24791276^"; structure "1-,2-"; splice_chain "24791425-,24791415-"; sources "Undefined,Undefined"; NMorMRNA "null"; degree "4"; dimension "2_2";
chrA03	Undefined	as_event	23657	24074	.	+	.	transcript_id "TCONS_00001959,TCONS_00001958"; gene_id "chrA03:23657-25744W"; flanks "23657[,24074^"; structure "0,1^2-"; splice_chain ",23854^23944-"; sources "Undefined,Undefined"; NMorMRNA "null"; degree "4"; dimension "2_2";
chrA03	Undefined	as_event	1668923	1669471	.	+	.	transcript_id "TCONS_00002024,TCONS_00002025"; gene_id "chrA03:1668826-1670561W"; flanks "1668923^,1669471^"; structure "1-,2-"; splice_chain "1669252-,1669259-"; sources "Undefined,Undefined"; NMorMRNA "null"; degree "4"; dimension "2_2";
chrA03	Undefined	as_event	2402784	2403617	.	+	.	transcript_id "TCONS_00002049,TCONS_00002048"; gene_id "chrA03:2402220-2403884W"; flanks "2402784-,2403617^"; structure "1^3-,2^4-"; splice_chain "2402913^2403396-,2402923^2403406-"; sources "Undefined,Undefined"; NMorMRNA "null"; degree "4"; dimension "2_2";
chrA03	Undefined	as_event	2403617	2403884	.	+	.	transcript_id "TCONS_00002049,TCONS_00002048"; gene_id "chrA03:2402220-2403884W"; flanks "2403617^,2403884]"; structure "1-,2-"; splice_chain "2403717-,2403720-"; sources "Undefined,Undefined"; NMorMRNA "null"; degree "4"; dimension "2_2";
chrA03	Undefined	as_event	3525005	3525517	.	+	.	transcript_id "TCONS_00002087,TCONS_00002086"; gene_id "chrA03:3522590-3525940W"; flanks "3525005-,3525517^"; structure "1^3-,2^4-"; splice_chain "3525118^3525449-,3525120^3525451-"; sources "Undefined,Undefined"; NMorMRNA "null"; degree "4"; dimension "2_2";
chrA03	Undefined	as_event	4279664	4280155	.	+	.	transcript_id "TCONS_00002107,TCONS_00002106"; gene_id "chrA03:4278879-4281004W"; flanks "4279664-,4280155^"; structure "1^3-5^7-,2^4-6^8-"; splice_chain "4279755^4279839-4279903^4279989-,4279756^4279840-4279904^4279990-"; sources "Undefined,Undefined"; NMorMRNA "null"; degree "4"; dimension "2_2";
chrA03	Undefined	as_event	6935159	6935446	.	+	.	transcript_id "TCONS_00002170,TCONS_00002171"; gene_id "chrA03:6934326-6937116W"; flanks "6935159^,6935446^"; structure "1-,2-"; splice_chain "6935302-,6935308-"; sources "Undefined,Undefined"; NMorMRNA "null"; degree "4"; dimension "2_2";
chrA03	Undefined	as_event	7968613	7969481	.	+	.	transcript_id "TCONS_00002204,TCONS_00002205"; gene_id "chrA03:7967973-7969481W"; flanks "7968613-,7969481]"; structure "1^3-,2^4-"; splice_chain "7968815^7969130-,7968816^7969131-"; sources "Undefined,Undefined"; NMorMRNA "null"; degree "4"; dimension "2_2";
chrA03	Undefined	as_event	8033288	8033775	.	+	.	transcript_id "TCONS_00002210,TCONS_00002209"; gene_id "chrA03:8031817-8033775W"; flanks "8033288^,8033775]"; structure "1-,2-"; splice_chain "8033355-,8033358-"; sources "Undefined,Undefined"; NMorMRNA "null"; degree "4"; dimension "2_2";
chrA03	Undefined	as_event	8253882	8254249	.	+	.	transcript_id "TCONS_00002214,TCONS_00002213"; gene_id "chrA03:8252875-8256476W"; flanks "8253882-,8254249^"; structure "1^3-,2^4-"; splice_chain "8254042^8254135-,8254043^8254136-"; sources "Undefined,Undefined"; NMorMRNA "null"; degree "4"; dimension "2_2";
chrA03	Undefined	as_event	8532998	8533281	.	+	.	transcript_id "TCONS_00002221,TCONS_00002222"; gene_id "chrA03:8531841-8533809W"; flanks "8532998-,8533281^"; structure "0,1^2-"; splice_chain ",8533073^8533156-"; sources "Undefined,Undefined"; NMorMRNA "null"; degree "4"; dimension "2_2";
chrA03	Undefined	as_event	8823349	8824213	.	+	.	transcript_id "TCONS_00002230,TCONS_00002229"; gene_id "chrA03:8823349-8825849W"; flanks "8823349[,8824213^"; structure "1^3-,2^4-"; splice_chain "8823534^8824088-,8823536^8824090-"; sources "Undefined,Undefined"; NMorMRNA "null"; degree "4"; dimension "2_2";
chrA03	Undefined	as_event	9851093	9851438	.	+	.	transcript_id "TCONS_00002256,TCONS_00002255"; gene_id "chrA03:9848862-9853227W"; flanks "9851093-,9851438^"; structure "1^3-,2^4-"; splice_chain "9851170^9851310-,9851171^9851311-"; sources "Undefined,Undefined"; NMorMRNA "null"; degree "4"; dimension "2_2";
chrA03	Undefined	as_event	10085704	10086572	.	+	.	transcript_id "TCONS_00002264,TCONS_00002263"; gene_id "chrA03:10085704-10086803W"; flanks "10085704[,10086572^"; structure "1^3-,2^4-"; splice_chain "10086031^10086277-,10086033^10086279-"; sources "Undefined,Undefined"; NMorMRNA "null"; degree "4"; dimension "2_2";
chrA03	Undefined	as_event	13536562	13537034	.	+	.	transcript_id "TCONS_00002354,TCONS_00002355"; gene_id "chrA03:13536532-13537653W"; flanks "13536562^,13537034^"; structure "1-,2-"; splice_chain "13536920-,13536929-"; sources "Undefined,Undefined"; NMorMRNA "null"; degree "4"; dimension "2_2";
chrA03	Undefined	as_event	13643909	13644466	.	+	.	transcript_id "TCONS_00002360,TCONS_00002361"; gene_id "chrA03:13642930-13645130W"; flanks "13643909-,13644466^"; structure "1^3-6^8-,2^4-5^7-"; splice_chain "13644041^13644121-13644272^13644358-,13644042^13644122-13644271^13644357-"; sources "Undefined,Undefined"; NMorMRNA "null"; degree "4"; dimension "2_2";
chrA03	Undefined	as_event	14029417	14029851	.	+	.	transcript_id "TCONS_00002376,TCONS_00002375"; gene_id "chrA03:14028472-14031146W"; flanks "14029417-,14029851^"; structure "1^3-,2^4-"; splice_chain "14029465^14029757-,14029467^14029759-"; sources "Undefined,Undefined"; NMorMRNA "null"; degree "4"; dimension "2_2";
chrA03	Undefined	as_event	14454358	14454955	.	+	.	transcript_id "TCONS_00002388,TCONS_00002387"; gene_id "chrA03:14450093-14454955W"; flanks "14454358-,14454955]"; structure "1^3-,2^4-"; splice_chain "14454496^14454702-,14454499^14454705-"; sources "Undefined,Undefined"; NMorMRNA "null"; degree "4"; dimension "2_2";
chrA03	Undefined	as_event	15782692	15784065	.	+	.	transcript_id "TCONS_00002424,TCONS_00002423"; gene_id "chrA03:15782692-15784065W"; flanks "15782692[,15784065]"; structure "1^3-5^7-,2^4-6^8-"; splice_chain "15783217^15783298-15783384^15783750-,15783218^15783299-15783385^15783751-"; sources "Undefined,Undefined"; NMorMRNA "null"; degree "4"; dimension "2_2";
chrA03	Undefined	as_event	16210048	16210626	.	+	.	transcript_id "TCONS_00002432,TCONS_00002431"; gene_id "chrA03:16210048-16212465W"; flanks "16210048[,16210626^"; structure "1^3-,2^4-"; splice_chain "16210323^16210409-,16210324^16210410-"; sources "Undefined,Undefined"; NMorMRNA "null"; degree "4"; dimension "2_2";
chrA03	Undefined	as_event	16211440	16212465	.	+	.	transcript_id "TCONS_00002432,TCONS_00002431"; gene_id "chrA03:16210048-16212465W"; flanks "16211440-,16212465]"; structure "1^3-,2^4-"; splice_chain "16211809^16212059-,16211813^16212063-"; sources "Undefined,Undefined"; NMorMRNA "null"; degree "4"; dimension "2_2";
chrA03	Undefined	as_event	21065733	21066047	.	+	.	transcript_id "TCONS_00002526,TCONS_00002527"; gene_id "chrA03:21064389-21066655W"; flanks "21065733-,21066047^"; structure "1^3-,2^4-"; splice_chain "21065809^21065894-,21065815^21065900-"; sources "Undefined,Undefined"; NMorMRNA "null"; degree "4"; dimension "2_2";
chrA03	Undefined	as_event	21589745	21589894	.	+	.	transcript_id "TCONS_00002540,TCONS_00002541"; gene_id "chrA03:21588543-21590931W"; flanks "21589745^,21589894^"; structure "1-,2-"; splice_chain "21589835-,21589849-"; sources "Undefined,Undefined"; NMorMRNA "null"; degree "4"; dimension "2_2";
chrA03	Undefined	as_event	27682452	27682931	.	+	.	transcript_id "TCONS_00002653,TCONS_00002654"; gene_id "chrA03:27681764-27683271W"; flanks "27682452-,27682931^"; structure "1^3-,2^4-"; splice_chain "27682637^27682731-,27682638^27682732-"; sources "Undefined,Undefined"; NMorMRNA "null"; degree "4"; dimension "2_2";
chrA03	Undefined	as_event	27998370	27999764	.	+	.	transcript_id "TCONS_00002663,TCONS_00002664"; gene_id "chrA03:27998031-27999764W"; flanks "27998370-,27999764]"; structure "1^3-,2^4-"; splice_chain "27999218^27999368-,27999219^27999369-"; sources "Undefined,Undefined"; NMorMRNA "null"; degree "4"; dimension "2_2";
chrA03	Undefined	as_event	1579622	1580276	.	-	.	transcript_id "TCONS_00002724,TCONS_00002723"; gene_id "chrA03:1577322-1580823C"; flanks "1580276^,1579622^"; structure "1-,2-"; splice_chain "1579926-,1579794-"; sources "Undefined,Undefined"; NMorMRNA "null"; degree "4"; dimension "2_2";
chrA03	Undefined	as_event	1577322	1577719	.	-	.	transcript_id "TCONS_00002724,TCONS_00002722/TCONS_00002723"; gene_id "chrA03:1577322-1580823C"; flanks "1577719-,1577322]"; structure "1^3-,2^4-"; splice_chain "1577663^1577566-,1577656^1577559-"; sources "Undefined,Undefined"; NMorMRNA "null"; degree "4"; dimension "2_2";
chrA03	Undefined	as_event	1636362	1636611	.	-	.	transcript_id "TCONS_00002726,TCONS_00002727"; gene_id "chrA03:1634742-1637400C"; flanks "1636611-,1636362^"; structure "1^3-,2^4-"; splice_chain "1636552^1636447-,1636550^1636445-"; sources "Undefined,Undefined"; NMorMRNA "null"; degree "4"; dimension "2_2";
chrA03	Undefined	as_event	2058593	2058856	.	-	.	transcript_id "TCONS_00002746,TCONS_00002745"; gene_id "chrA03:2056474-2061569C"; flanks "2058856-,2058593^"; structure "1^3-,2^4-"; splice_chain "2058742^2058646-,2058740^2058644-"; sources "Undefined,Undefined"; NMorMRNA "null"; degree "4"; dimension "2_2";
chrA03	Undefined	as_event	2258838	2259446	.	-	.	transcript_id "TCONS_00002754,TCONS_00002753"; gene_id "chrA03:2257766-2259931C"; flanks "2259446-,2258838^"; structure "1^3-,2^4-"; splice_chain "2259363^2259271-,2259362^2259270-"; sources "Undefined,Undefined"; NMorMRNA "null"; degree "4"; dimension "2_2";
chrA03	Undefined	as_event	2550636	2550867	.	-	.	transcript_id "TCONS_00002765,TCONS_00002764"; gene_id "chrA03:2548946-2551748C"; flanks "2550867-,2550636^"; structure "0,1^2-"; splice_chain ",2550800^2550724-"; sources "Undefined,Undefined"; NMorMRNA "null"; degree "4"; dimension "2_2";
chrA03	Undefined	as_event	2550027	2550554	.	-	.	transcript_id "TCONS_00002765,TCONS_00002764"; gene_id "chrA03:2548946-2551748C"; flanks "2550554-,2550027^"; structure "1^3-,2^4-"; splice_chain "2550391^2550318-,2550389^2550316-"; sources "Undefined,Undefined"; NMorMRNA "null"; degree "4"; dimension "2_2";
chrA03	Undefined	as_event	4442116	4443005	.	-	.	transcript_id "TCONS_00002831,TCONS_00002830"; gene_id "chrA03:4440881-4443005C"; flanks "4443005[,4442116^"; structure "1^3-,2^4-"; splice_chain "4442518^4442348-,4442516^4442346-"; sources "Undefined,Undefined"; NMorMRNA "null"; degree "4"; dimension "2_2";
chrA03	Undefined	as_event	4986940	4987872	.	-	.	transcript_id "TCONS_00002853,TCONS_00002854"; gene_id "chrA03:4985977-4988622C"; flanks "4987872^,4986940-"; structure "0,1-2^"; splice_chain ",4987497-4987361^"; sources "Undefined,Undefined"; NMorMRNA "null"; degree "4"; dimension "2_2";
chrA03	Undefined	as_event	5583439	5583837	.	-	.	transcript_id "TCONS_00002875,TCONS_00002874"; gene_id "chrA03:5580964-5584393C"; flanks "5583837^,5583439^"; structure "1-,2-"; splice_chain "5583521-,5583500-"; sources "Undefined,Undefined"; NMorMRNA "null"; degree "4"; dimension "2_2";
chrA03	Undefined	as_event	8804512	8804893	.	-	.	transcript_id "TCONS_00002964,TCONS_00002965"; gene_id "chrA03:8804275-8806777C"; flanks "8804893-,8804512-"; structure "1^,2^"; splice_chain "8804612^,8804599^"; sources "Undefined,Undefined"; NMorMRNA "null"; degree "4"; dimension "2_2";
chrA03	Undefined	as_event	9941180	9941933	.	-	.	transcript_id "TCONS_00003004,TCONS_00003003"; gene_id "chrA03:9941180-9941985C"; flanks "9941933^,9941180]"; structure "1-,2-"; splice_chain "9941583-,9941578-"; sources "Undefined,Undefined"; NMorMRNA "null"; degree "4"; dimension "2_2";
chrA03	Undefined	as_event	10734091	10735580	.	-	.	transcript_id "TCONS_00003024,TCONS_00003023"; gene_id "chrA03:10734091-10735580C"; flanks "10735580[,10734091]"; structure "0,1^2-3^4-5^6-"; splice_chain ",10735414^10735043-10734821^10734735-10734668^10734597-"; sources "Undefined,Undefined"; NMorMRNA "null"; degree "4"; dimension "2_2";
chrA03	Undefined	as_event	10757619	10758912	.	-	.	transcript_id "TCONS_00003025,TCONS_00003026"; gene_id "chrA03:10757619-10759164C"; flanks "10758912-,10757619]"; structure "1^3-,2^4-"; splice_chain "10757902^10757816-,10757900^10757814-"; sources "Undefined,Undefined"; NMorMRNA "null"; degree "4"; dimension "2_2";
chrA03	Undefined	as_event	11810330	11810672	.	-	.	transcript_id "TCONS_00003055,TCONS_00003054"; gene_id "chrA03:11809626-11810904C"; flanks "11810672-,11810330^"; structure "1^3-,2^4-"; splice_chain "11810574^11810488-,11810572^11810486-"; sources "Undefined,Undefined"; NMorMRNA "null"; degree "4"; dimension "2_2";
chrA03	Undefined	as_event	11895590	11898218	.	-	.	transcript_id "TCONS_00003057,TCONS_00003056"; gene_id "chrA03:11895590-11898218C"; flanks "11898218[,11895590]"; structure "1^3-5^7-9^11-,2^4-6^8-10^12-"; splice_chain "11897616^11897521-11896909^11896790-11896498^11896055-,11897615^11897520-11896907^11896788-11896497^11896054-"; sources "Undefined,Undefined"; NMorMRNA "null"; degree "4"; dimension "2_2";
chrA03	Undefined	as_event	13350086	13350556	.	-	.	transcript_id "TCONS_00003088,TCONS_00003089"; gene_id "chrA03:13350086-13353080C"; flanks "13350556-,13350086]"; structure "1^3-,2^4-"; splice_chain "13350433^13350138-,13350432^13350137-"; sources "Undefined,Undefined"; NMorMRNA "null"; degree "4"; dimension "2_2";
chrA03	Undefined	as_event	13569610	13569855	.	-	.	transcript_id "TCONS_00003098,TCONS_00003099"; gene_id "chrA03:13569049-13570721C"; flanks "13569855-,13569610^"; structure "1^3-,2^4-"; splice_chain "13569778^13569709-,13569777^13569708-"; sources "Undefined,Undefined"; NMorMRNA "null"; degree "4"; dimension "2_2";
chrA03	Undefined	as_event	15236666	15237140	.	-	.	transcript_id "TCONS_00003152,TCONS_00003151"; gene_id "chrA03:15233292-15237642C"; flanks "15237140-,15236666^"; structure "1^3-,2^4-"; splice_chain "15236889^15236803-,15236888^15236802-"; sources "Undefined,Undefined"; NMorMRNA "null"; degree "4"; dimension "2_2";
chrA03	Undefined	as_event	15411530	15411741	.	-	.	transcript_id "TCONS_00003159,TCONS_00003160"; gene_id "chrA03:15409425-15412384C"; flanks "15411741-,15411530^"; structure "0,1^2-"; splice_chain ",15411633^15411569-"; sources "Undefined,Undefined"; NMorMRNA "null"; degree "4"; dimension "2_2";
chrA03	Undefined	as_event	15411046	15411246	.	-	.	transcript_id "TCONS_00003159,TCONS_00003160"; gene_id "chrA03:15409425-15412384C"; flanks "15411246^,15411046^"; structure "1-,2-"; splice_chain "15411150-,15411145-"; sources "Undefined,Undefined"; NMorMRNA "null"; degree "4"; dimension "2_2";
chrA03	Undefined	as_event	16031293	16031694	.	-	.	transcript_id "TCONS_00003183,TCONS_00003184"; gene_id "chrA03:16029613-16034757C"; flanks "16031694-,16031293^"; structure "1^3-,2^4-"; splice_chain "16031531^16031419-,16031529^16031417-"; sources "Undefined,Undefined"; NMorMRNA "null"; degree "4"; dimension "2_2";
chrA03	Undefined	as_event	18411462	18411728	.	-	.	transcript_id "TCONS_00003211,TCONS_00003212"; gene_id "chrA03:18409527-18413177C"; flanks "18411728-,18411462^"; structure "1^3-,2^4-"; splice_chain "18411646^18411550-,18411645^18411549-"; sources "Undefined,Undefined"; NMorMRNA "null"; degree "4"; dimension "2_2";
chrA03	Undefined	as_event	18410291	18410999	.	-	.	transcript_id "TCONS_00003211,TCONS_00003212"; gene_id "chrA03:18409527-18413177C"; flanks "18410999-,18410291^"; structure "1^3-5^7-,2^4-6^8-"; splice_chain "18410894^18410748-18410684^18410406-,18410892^18410746-18410682^18410404-"; sources "Undefined,Undefined"; NMorMRNA "null"; degree "4"; dimension "2_2";
chrA03	Undefined	as_event	18418750	18418998	.	-	.	transcript_id "TCONS_00003214,TCONS_00003213"; gene_id "chrA03:18418750-18422013C"; flanks "18418998-,18418750]"; structure "1^3-,2^4-"; splice_chain "18418921^18418829-,18418920^18418828-"; sources "Undefined,Undefined"; NMorMRNA "null"; degree "4"; dimension "2_2";
chrA03	Undefined	as_event	20096853	20097065	.	-	.	transcript_id "TCONS_00003260,TCONS_00003261"; gene_id "chrA03:20096295-20098779C"; flanks "20097065^,20096853^"; structure "1-,2-"; splice_chain "20096974-,20096971-"; sources "Undefined,Undefined"; NMorMRNA "null"; degree "4"; dimension "2_2";
chrA03	Undefined	as_event	20239842	20240215	.	-	.	transcript_id "TCONS_00003265,TCONS_00003264"; gene_id "chrA03:20237044-20246668C"; flanks "20240215-,20239842^"; structure "0,1^2-"; splice_chain ",20240030^20239937-"; sources "Undefined,Undefined"; NMorMRNA "null"; degree "4"; dimension "2_2";
chrA03	Undefined	as_event	21951740	21952020	.	-	.	transcript_id "TCONS_00003301,TCONS_00003302"; gene_id "chrA03:21950321-21952349C"; flanks "21952020-,21951740^"; structure "1^3-,2^4-"; splice_chain "21951899^21951810-,21951898^21951809-"; sources "Undefined,Undefined"; NMorMRNA "null"; degree "4"; dimension "2_2";
chrA03	Undefined	as_event	22112246	22112765	.	-	.	transcript_id "TCONS_00003305,TCONS_00003306"; gene_id "chrA03:22112246-22115951C"; flanks "22112765^,22112246]"; structure "1-,2-"; splice_chain "22112676-,22112667-"; sources "Undefined,Undefined"; NMorMRNA "null"; degree "4"; dimension "2_2";
chrA03	Undefined	as_event	22112246	22112992	.	-	.	transcript_id "TCONS_00003304,TCONS_00003305,TCONS_00003306"; gene_id "chrA03:22112246-22115951C"; flanks "22112992-,22112246]"; structure "1^4-,2^3-,2^5-"; splice_chain "22112766^22112668-,22112765^22112676-,22112765^22112667-"; sources "Undefined,Undefined,Undefined"; NMorMRNA "null"; degree "9"; dimension "3_3";
chrA03	Undefined	as_event	23909345	23910059	.	-	.	transcript_id "TCONS_00003327,TCONS_00003326"; gene_id "chrA03:23909345-23911894C"; flanks "23910059-,23909345]"; structure "0,1^2-"; splice_chain ",23909887^23909797-"; sources "Undefined,Undefined"; NMorMRNA "null"; degree "4"; dimension "2_2";
chrA03	Undefined	as_event	25390750	25391100	.	-	.	transcript_id "TCONS_00003360,TCONS_00003359"; gene_id "chrA03:25390750-25395378C"; flanks "25391100-,25390750]"; structure "1^3-,2^4-"; splice_chain "25390994^25390906-,25390992^25390904-"; sources "Undefined,Undefined"; NMorMRNA "null"; degree "4"; dimension "2_2";
chrA03	Undefined	as_event	29496230	29496435	.	-	.	transcript_id "TCONS_00003410,TCONS_00003409"; gene_id "chrA03:29493137-29496516C"; flanks "29496435^,29496230^"; structure "1-,2-"; splice_chain "29496301-,29496284-"; sources "Undefined,Undefined"; NMorMRNA "null"; degree "4"; dimension "2_2";
chrA03_random	Undefined	as_event	799270	799818	.	+	.	transcript_id "TCONS_00003438,TCONS_00003437"; gene_id "chrA03_random:799270-802314W"; flanks "799270[,799818-"; structure "1^,2^"; splice_chain "799729^,799749^"; sources "Undefined,Undefined"; NMorMRNA "null"; degree "4"; dimension "2_2";
chrA03_random	Undefined	as_event	800226	800668	.	+	.	transcript_id "TCONS_00003437,TCONS_00003438"; gene_id "chrA03_random:799270-802314W"; flanks "800226-,800668^"; structure "0,1^2-"; splice_chain ",800341^800407-"; sources "Undefined,Undefined"; NMorMRNA "null"; degree "4"; dimension "2_2";
chrA03_random	Undefined	as_event	1350167	1353431	.	-	.	transcript_id "TCONS_00003501,TCONS_00003500"; gene_id "chrA03_random:1348887-1353453C"; flanks "1353431^,1350167-"; structure "1-2^,3-4^"; splice_chain "1353103-1353034^,1350322-1350253^"; sources "Undefined,Undefined"; NMorMRNA "null"; degree "4"; dimension "2_2";
chrA04	Undefined	as_event	3023302	3023874	.	+	.	transcript_id "TCONS_00003556,TCONS_00003555"; gene_id "chrA04:3022108-3029940W"; flanks "3023302-,3023874^"; structure "1^3-,2^4-"; splice_chain "3023380^3023691-,3023381^3023692-"; sources "Undefined,Undefined"; NMorMRNA "null"; degree "4"; dimension "2_2";
chrA04	Undefined	as_event	3293848	3294762	.	+	.	transcript_id "TCONS_00003562,TCONS_00003561"; gene_id "chrA04:3292088-3294762W"; flanks "3293848-,3294762]"; structure "0,1^2-"; splice_chain ",3294194^3294507-"; sources "Undefined,Undefined"; NMorMRNA "null"; degree "4"; dimension "2_2";
chrA04	Undefined	as_event	6859136	6859446	.	+	.	transcript_id "TCONS_00003604,TCONS_00003605"; gene_id "chrA04:6858399-6861602W"; flanks "6859136-,6859446^"; structure "1^3-,2^4-"; splice_chain "6859220^6859306-,6859222^6859308-"; sources "Undefined,Undefined"; NMorMRNA "null"; degree "4"; dimension "2_2";
chrA04	Undefined	as_event	8424896	8425572	.	+	.	transcript_id "TCONS_00003633,TCONS_00003634"; gene_id "chrA04:8424896-8426988W"; flanks "8424896[,8425572-"; structure "1^,2^"; splice_chain "8425439^,8425472^"; sources "Undefined,Undefined"; NMorMRNA "null"; degree "4"; dimension "2_2";
chrA04	Undefined	as_event	8424896	8425982	.	+	.	transcript_id "TCONS_00003632,TCONS_00003633,TCONS_00003634"; gene_id "chrA04:8424896-8426988W"; flanks "8424896[,8425982^"; structure "1^3-,2^5-,4^5-"; splice_chain "8425379^8425440-,8425439^8425572-,8425472^8425572-"; sources "Undefined,Undefined,Undefined"; NMorMRNA "null"; degree "9"; dimension "3_3";
chrA04	Undefined	as_event	8696822	8697392	.	+	.	transcript_id "TCONS_00003639,TCONS_00003640"; gene_id "chrA04:8695984-8697392W"; flanks "8696822-,8697392]"; structure "0,1^2-"; splice_chain ",8697040^8697109-"; sources "Undefined,Undefined"; NMorMRNA "null"; degree "4"; dimension "2_2";
chrA04	Undefined	as_event	9236020	9236336	.	+	.	transcript_id "TCONS_00003647,TCONS_00003646"; gene_id "chrA04:9234358-9237247W"; flanks "9236020-,9236336^"; structure "1^3-,2^4-"; splice_chain "9236126^9236207-,9236130^9236211-"; sources "Undefined,Undefined"; NMorMRNA "null"; degree "4"; dimension "2_2";
chrA04	Undefined	as_event	11054293	11055103	.	+	.	transcript_id "TCONS_00003662,TCONS_00003663"; gene_id "chrA04:11054220-11055783W"; flanks "11054293^,11055103^"; structure "1-,2-"; splice_chain "11054377-,11054397-"; sources "Undefined,Undefined"; NMorMRNA "null"; degree "4"; dimension "2_2";
chrA04	Undefined	as_event	11822847	11823035	.	+	.	transcript_id "TCONS_00003673,TCONS_00003672"; gene_id "chrA04:11822244-11824297W"; flanks "11822847-,11823035^"; structure "0,1^2-"; splice_chain ",11822998^11823022-"; sources "Undefined,Undefined"; NMorMRNA "null"; degree "4"; dimension "2_2";
chrA04	Undefined	as_event	14303938	14304189	.	+	.	transcript_id "TCONS_00003714,TCONS_00003713"; gene_id "chrA04:14303799-14305456W"; flanks "14303938^,14304189-"; structure "0,1-2^"; splice_chain ",14304022-14304082^"; sources "Undefined,Undefined"; NMorMRNA "null"; degree "4"; dimension "2_2";
chrA04	Undefined	as_event	14304960	14305456	.	+	.	transcript_id "TCONS_00003714/TCONS_00003715,TCONS_00003713"; gene_id "chrA04:14303799-14305456W"; flanks "14304960-,14305456]"; structure "1^3-,2^4-"; splice_chain "14305085^14305180-,14305087^14305182-"; sources "Undefined,Undefined"; NMorMRNA "null"; degree "4"; dimension "2_2";
chrA04	Undefined	as_event	17345777	17346210	.	+	.	transcript_id "TCONS_00003766,TCONS_00003765"; gene_id "chrA04:17345777-17350414W"; flanks "17345777[,17346210-"; structure "1^,2^"; splice_chain "17346075^,17346082^"; sources "Undefined,Undefined"; NMorMRNA "null"; degree "4"; dimension "2_2";
chrA04	Undefined	as_event	17515393	17516515	.	+	.	transcript_id "TCONS_00003772,TCONS_00003773"; gene_id "chrA04:17515393-17516752W"; flanks "17515393[,17516515^"; structure "0,1^2-"; splice_chain ",17515529^17515759-"; sources "Undefined,Undefined"; NMorMRNA "null"; degree "4"; dimension "2_2";
chrA04	Undefined	as_event	18030070	18030634	.	+	.	transcript_id "TCONS_00003786,TCONS_00003787"; gene_id "chrA04:18029759-18033150W"; flanks "18030070^,18030634^"; structure "1-,2-"; splice_chain "18030519-,18030534-"; sources "Undefined,Undefined"; NMorMRNA "null"; degree "4"; dimension "2_2";
chrA04	Undefined	as_event	18096745	18097323	.	+	.	transcript_id "TCONS_00003789,TCONS_00003790"; gene_id "chrA04:18096745-18098158W"; flanks "18096745[,18097323-"; structure "1^,2^"; splice_chain "18096890^,18096938^"; sources "Undefined,Undefined"; NMorMRNA "null"; degree "4"; dimension "2_2";
chrA04	Undefined	as_event	18105864	18105985	.	+	.	transcript_id "TCONS_00003794,TCONS_00003793"; gene_id "chrA04:18105543-18108101W"; flanks "18105864^,18105985^"; structure "1-,2-"; splice_chain "18105930-,18105933-"; sources "Undefined,Undefined"; NMorMRNA "null"; degree "4"; dimension "2_2";
chrA04	Undefined	as_event	1171701	1171989	.	-	.	transcript_id "TCONS_00003852,TCONS_00003851"; gene_id "chrA04:1170704-1173925C"; flanks "1171989-,1171701^"; structure "0,1^2-"; splice_chain ",1171927^1171826-"; sources "Undefined,Undefined"; NMorMRNA "null"; degree "4"; dimension "2_2";
chrA04	Undefined	as_event	1170704	1171085	.	-	.	transcript_id "TCONS_00003852,TCONS_00003851"; gene_id "chrA04:1170704-1173925C"; flanks "1171085-,1170704]"; structure "0,1^2-"; splice_chain ",1170974^1170888-"; sources "Undefined,Undefined"; NMorMRNA "null"; degree "4"; dimension "2_2";
chrA04	Undefined	as_event	3257972	3258230	.	-	.	transcript_id "TCONS_00003878,TCONS_00003879"; gene_id "chrA04:3255703-3258892C"; flanks "3258230^,3257972^"; structure "1-,2-"; splice_chain "3258134-,3258130-"; sources "Undefined,Undefined"; NMorMRNA "null"; degree "4"; dimension "2_2";
chrA04	Undefined	as_event	6818209	6818447	.	-	.	transcript_id "TCONS_00003908,TCONS_00003909"; gene_id "chrA04:6815954-6819528C"; flanks "6818447-,6818209^"; structure "1^3-,2^4-"; splice_chain "6818374^6818297-,6818373^6818296-"; sources "Undefined,Undefined"; NMorMRNA "null"; degree "4"; dimension "2_2";
chrA04	Undefined	as_event	9540376	9540756	.	-	.	transcript_id "TCONS_00003931,TCONS_00003930"; gene_id "chrA04:9540109-9542166C"; flanks "9540756-,9540376^"; structure "1^3-,2^4-"; splice_chain "9540589^9540496-,9540588^9540495-"; sources "Undefined,Undefined"; NMorMRNA "null"; degree "4"; dimension "2_2";
chrA04	Undefined	as_event	12712636	12714268	.	-	.	transcript_id "TCONS_00003989,TCONS_00003988"; gene_id "chrA04:12711669-12715357C"; flanks "12714268-,12712636-"; structure "1^,2^"; splice_chain "12714149^,12712859^"; sources "Undefined,Undefined"; NMorMRNA "null"; degree "4"; dimension "2_2";
chrA04	Undefined	as_event	17641590	17642006	.	-	.	transcript_id "TCONS_00004094,TCONS_00004095"; gene_id "chrA04:17640882-17642006C"; flanks "17642006[,17641590^"; structure "1^3-,2^4-"; splice_chain "17641842^17641769-,17641840^17641767-"; sources "Undefined,Undefined"; NMorMRNA "null"; degree "4"; dimension "2_2";
chrA04	Undefined	as_event	17911363	17911613	.	-	.	transcript_id "TCONS_00004102,TCONS_00004101"; gene_id "chrA04:17910637-17914640C"; flanks "17911613^,17911363^"; structure "1-,2-"; splice_chain "17911503-,17911499-"; sources "Undefined,Undefined"; NMorMRNA "null"; degree "4"; dimension "2_2";
chrA04	Undefined	as_event	18887263	18887527	.	-	.	transcript_id "TCONS_00004132,TCONS_00004133"; gene_id "chrA04:18885878-18889048C"; flanks "18887527-,18887263^"; structure "1^3-,2^4-"; splice_chain "18887421^18887343-,18887419^18887341-"; sources "Undefined,Undefined"; NMorMRNA "null"; degree "4"; dimension "2_2";
chrA04	Undefined	as_event	18886357	18886821	.	-	.	transcript_id "TCONS_00004132,TCONS_00004133"; gene_id "chrA04:18885878-18889048C"; flanks "18886821-,18886357^"; structure "1^3-5^7-,2^4-6^8-"; splice_chain "18886713^18886593-18886486^18886420-,18886712^18886592-18886485^18886419-"; sources "Undefined,Undefined"; NMorMRNA "null"; degree "4"; dimension "2_2";
chrA04	Undefined	as_event	19084849	19085828	.	-	.	transcript_id "TCONS_00004134,TCONS_00004135"; gene_id "chrA04:19084849-19085828C"; flanks "19085828[,19084849]"; structure "0,1^2-"; splice_chain ",19085576^19085479-"; sources "Undefined,Undefined"; NMorMRNA "null"; degree "4"; dimension "2_2";
chrA04_random	Undefined	as_event	1136922	1137179	.	+	.	transcript_id "TCONS_00004150,TCONS_00004151"; gene_id "chrA04_random:1135804-1137479W"; flanks "1136922-,1137179^"; structure "1^3-,2^4-"; splice_chain "1136983^1137056-,1136984^1137057-"; sources "Undefined,Undefined"; NMorMRNA "null"; degree "4"; dimension "2_2";
chrA05	Undefined	as_event	5976480	5977825	.	+	.	transcript_id "TCONS_00004204,TCONS_00004205"; gene_id "chrA05:5976417-5979267W"; flanks "5976480^,5977825^"; structure "1-2^4-6^8-,3-5^7-"; splice_chain "5976761-5976876^5976970-5977240^5977349-,5976938-5977239^5977348-"; sources "Undefined,Undefined"; NMorMRNA "null"; degree "4"; dimension "2_2";
chrA05	Undefined	as_event	7950658	7951045	.	+	.	transcript_id "TCONS_00004230,TCONS_00004231"; gene_id "chrA05:7949672-7951816W"; flanks "7950658-,7951045^"; structure "0,1^2-"; splice_chain ",7950767^7950849-"; sources "Undefined,Undefined"; NMorMRNA "null"; degree "4"; dimension "2_2";
chrA05	Undefined	as_event	7951045	7951313	.	+	.	transcript_id "TCONS_00004230,TCONS_00004231"; gene_id "chrA05:7949672-7951816W"; flanks "7951045^,7951313^"; structure "1-,2-"; splice_chain "7951120-,7951139-"; sources "Undefined,Undefined"; NMorMRNA "null"; degree "4"; dimension "2_2";
chrA05	Undefined	as_event	7951313	7951520	.	+	.	transcript_id "TCONS_00004231,TCONS_00004230"; gene_id "chrA05:7949672-7951816W"; flanks "7951313^,7951520^"; structure "1-,2-"; splice_chain "7951386-,7951393-"; sources "Undefined,Undefined"; NMorMRNA "null"; degree "4"; dimension "2_2";
chrA05	Undefined	as_event	9509428	9509933	.	+	.	transcript_id "TCONS_00004245,TCONS_00004246"; gene_id "chrA05:9509385-9512595W"; flanks "9509428^,9509933^"; structure "1-,2-"; splice_chain "9509685-,9509767-"; sources "Undefined,Undefined"; NMorMRNA "null"; degree "4"; dimension "2_2";
chrA05	Undefined	as_event	15424089	15424944	.	+	.	transcript_id "TCONS_00004294,TCONS_00004293"; gene_id "chrA05:15423982-15425761W"; flanks "15424089^,15424944^"; structure "1-,2-"; splice_chain "15424339-,15424342-"; sources "Undefined,Undefined"; NMorMRNA "null"; degree "4"; dimension "2_2";
chrA05	Undefined	as_event	15620128	15620422	.	+	.	transcript_id "TCONS_00004298,TCONS_00004299"; gene_id "chrA05:15590639-15620422W"; flanks "15620128-,15620422]"; structure "0,1^2-"; splice_chain ",15620191^15620310-"; sources "Undefined,Undefined"; NMorMRNA "null"; degree "4"; dimension "2_2";
chrA05	Undefined	as_event	16596005	16596176	.	+	.	transcript_id "TCONS_00004317,TCONS_00004318"; gene_id "chrA05:16594556-16598736W"; flanks "16596005-,16596176-"; structure "1^,2^"; splice_chain "16596052^,16596094^"; sources "Undefined,Undefined"; NMorMRNA "null"; degree "4"; dimension "2_2";
chrA05	Undefined	as_event	17201947	17202115	.	+	.	transcript_id "TCONS_00004328,TCONS_00004329"; gene_id "chrA05:17201440-17202440W"; flanks "17201947^,17202115^"; structure "1-,2-"; splice_chain "17202028-,17202031-"; sources "Undefined,Undefined"; NMorMRNA "null"; degree "4"; dimension "2_2";
chrA05	Undefined	as_event	18664295	18664756	.	+	.	transcript_id "TCONS_00004359,TCONS_00004358"; gene_id "chrA05:18662062-18664756W"; flanks "18664295-,18664756]"; structure "0,1^2-"; splice_chain ",18664451^18664539-"; sources "Undefined,Undefined"; NMorMRNA "null"; degree "4"; dimension "2_2";
chrA05	Undefined	as_event	19030242	19030724	.	+	.	transcript_id "TCONS_00004369,TCONS_00004370"; gene_id "chrA05:19030242-19032331W"; flanks "19030242[,19030724^"; structure "1^3-,2^4-"; splice_chain "19030441^19030648-,19030444^19030651-"; sources "Undefined,Undefined"; NMorMRNA "null"; degree "4"; dimension "2_2";
chrA05	Undefined	as_event	19778288	19778471	.	+	.	transcript_id "TCONS_00004385,TCONS_00004384"; gene_id "chrA05:19777722-19780249W"; flanks "19778288-,19778471^"; structure "0,1^2-"; splice_chain ",19778359^19778443-"; sources "Undefined,Undefined"; NMorMRNA "null"; degree "4"; dimension "2_2";
chrA05	Undefined	as_event	19779358	19779642	.	+	.	transcript_id "TCONS_00004385,TCONS_00004384"; gene_id "chrA05:19777722-19780249W"; flanks "19779358-,19779642-"; structure "1^,2^"; splice_chain "19779501^,19779505^"; sources "Undefined,Undefined"; NMorMRNA "null"; degree "4"; dimension "2_2";
chrA05	Undefined	as_event	20241674	20242113	.	+	.	transcript_id "TCONS_00004414,TCONS_00004413"; gene_id "chrA05:20240887-20242449W"; flanks "20241674-,20242113^"; structure "1^3-,2^4-"; splice_chain "20241815^20242044-,20241817^20242046-"; sources "Undefined,Undefined"; NMorMRNA "null"; degree "4"; dimension "2_2";
chrA05	Undefined	as_event	20502046	20502429	.	+	.	transcript_id "TCONS_00004425,TCONS_00004426/TCONS_00004427"; gene_id "chrA05:20497773-20503206W"; flanks "20502046-,20502429^"; structure "1^3-,2^4-"; splice_chain "20502144^20502255-,20502145^20502256-"; sources "Undefined,Undefined"; NMorMRNA "null"; degree "4"; dimension "2_2";
chrA05	Undefined	as_event	20792954	20793120	.	+	.	transcript_id "TCONS_00004444,TCONS_00004445/TCONS_00004446"; gene_id "chrA05:20791873-20795058W"; flanks "20792954^,20793120^"; structure "1-,2-"; splice_chain "20793033-,20793065-"; sources "Undefined,Undefined"; NMorMRNA "null"; degree "4"; dimension "2_2";
chrA05	Undefined	as_event	22675838	22676243	.	+	.	transcript_id "TCONS_00004487,TCONS_00004486"; gene_id "chrA05:22673173-22676243W"; flanks "22675838-,22676243]"; structure "1^3-,2^4-"; splice_chain "22675897^22675976-,22675904^22675983-"; sources "Undefined,Undefined"; NMorMRNA "null"; degree "4"; dimension "2_2";
chrA05	Undefined	as_event	6144185	6144492	.	-	.	transcript_id "TCONS_00004531,TCONS_00004530"; gene_id "chrA05:6140959-6146763C"; flanks "6144492-,6144185^"; structure "1^3-,2^4-"; splice_chain "6144368^6144254-,6144367^6144253-"; sources "Undefined,Undefined"; NMorMRNA "null"; degree "4"; dimension "2_2";
chrA05	Undefined	as_event	7414913	7415701	.	-	.	transcript_id "TCONS_00004552,TCONS_00004551"; gene_id "chrA05:7412701-7417526C"; flanks "7415701-,7414913-"; structure "1^,2^"; splice_chain "7415593^,7415590^"; sources "Undefined,Undefined"; NMorMRNA "null"; degree "4"; dimension "2_2";
chrA05	Undefined	as_event	7413521	7413885	.	-	.	transcript_id "TCONS_00004551/TCONS_00004552,TCONS_00004550"; gene_id "chrA05:7412701-7417526C"; flanks "7413885-,7413521^"; structure "0,1^2-"; splice_chain ",7413700^7413619-"; sources "Undefined,Undefined"; NMorMRNA "null"; degree "4"; dimension "2_2";
chrA05	Undefined	as_event	12039155	12039424	.	-	.	transcript_id "TCONS_00004600,TCONS_00004599"; gene_id "chrA05:12037334-12040309C"; flanks "12039424-,12039155^"; structure "1^3-,2^4-"; splice_chain "12039359^12039247-,12039357^12039245-"; sources "Undefined,Undefined"; NMorMRNA "null"; degree "4"; dimension "2_2";
chrA05	Undefined	as_event	18143966	18144896	.	-	.	transcript_id "TCONS_00004688,TCONS_00004687"; gene_id "chrA05:18143966-18144896C"; flanks "18144896[,18143966]"; structure "0,1^2-"; splice_chain ",18144322^18144224-"; sources "Undefined,Undefined"; NMorMRNA "null"; degree "4"; dimension "2_2";
chrA05	Undefined	as_event	18380256	18380492	.	-	.	transcript_id "TCONS_00004700,TCONS_00004699"; gene_id "chrA05:18378707-18381838C"; flanks "18380492-,18380256^"; structure "1^3-,2^4-"; splice_chain "18380416^18380325-,18380415^18380324-"; sources "Undefined,Undefined"; NMorMRNA "null"; degree "4"; dimension "2_2";
chrA05	Undefined	as_event	19168402	19168974	.	-	.	transcript_id "TCONS_00004727,TCONS_00004726"; gene_id "chrA05:19168402-19173668C"; flanks "19168974-,19168402]"; structure "0,1^2-"; splice_chain ",19168855^19168764-"; sources "Undefined,Undefined"; NMorMRNA "null"; degree "4"; dimension "2_2";
chrA05	Undefined	as_event	20155759	20157037	.	-	.	transcript_id "TCONS_00004758,TCONS_00004759"; gene_id "chrA05:20155759-20158910C"; flanks "20157037-,20155759]"; structure "0,1^2-"; splice_chain ",20156355^20156256-"; sources "Undefined,Undefined"; NMorMRNA "null"; degree "4"; dimension "2_2";
chrA06	Undefined	as_event	249281	249720	.	+	.	transcript_id "TCONS_00004924,TCONS_00004925"; gene_id "chrA06:248984-249720W"; flanks "249281^,249720]"; structure "1-,2-"; splice_chain "249367-,249371-"; sources "Undefined,Undefined"; NMorMRNA "null"; degree "4"; dimension "2_2";
chrA06	Undefined	as_event	248984	249720	.	+	.	transcript_id "TCONS_00004926,TCONS_00004924,TCONS_00004925"; gene_id "chrA06:248984-249720W"; flanks "248984[,249720]"; structure "0,1^2-,1^3-"; splice_chain ",249281^249367-,249281^249371-"; sources "Undefined,Undefined,Undefined"; NMorMRNA "null"; degree "9"; dimension "3_3";
chrA06	Undefined	as_event	679391	681693	.	+	.	transcript_id "TCONS_00004939,TCONS_00004938"; gene_id "chrA06:679391-681693W"; flanks "679391[,681693]"; structure "0,1^2-"; splice_chain ",680669^681065-"; sources "Undefined,Undefined"; NMorMRNA "null"; degree "4"; dimension "2_2";
chrA06	Undefined	as_event	749654	750415	.	+	.	transcript_id "TCONS_00004941,TCONS_00004942"; gene_id "chrA06:749609-751669W"; flanks "749654^,750415^"; structure "1-,2-"; splice_chain "749759-,749863-"; sources "Undefined,Undefined"; NMorMRNA "null"; degree "4"; dimension "2_2";
chrA06	Undefined	as_event	750493	750778	.	+	.	transcript_id "TCONS_00004941/TCONS_00004942,TCONS_00004943"; gene_id "chrA06:749609-751669W"; flanks "750493-,750778^"; structure "0,1^2-"; splice_chain ",750568^750663-"; sources "Undefined,Undefined"; NMorMRNA "null"; degree "4"; dimension "2_2";
chrA06	Undefined	as_event	2650632	2650957	.	+	.	transcript_id "TCONS_00004991,TCONS_00004990"; gene_id "chrA06:2647464-2652587W"; flanks "2650632-,2650957-"; structure "1^,2^"; splice_chain "2650783^,2650794^"; sources "Undefined,Undefined"; NMorMRNA "null"; degree "4"; dimension "2_2";
chrA06	Undefined	as_event	3631439	3631819	.	+	.	transcript_id "TCONS_00005023,TCONS_00005024"; gene_id "chrA06:3629718-3631819W"; flanks "3631439-,3631819]"; structure "1^3-,2^4-"; splice_chain "3631712^3631803-,3631713^3631804-"; sources "Undefined,Undefined"; NMorMRNA "null"; degree "4"; dimension "2_2";
chrA06	Undefined	as_event	5910894	5912224	.	+	.	transcript_id "TCONS_00005082,TCONS_00005083"; gene_id "chrA06:5910609-5913181W"; flanks "5910894^,5912224^"; structure "1-,2-"; splice_chain "5911312-,5911376-"; sources "Undefined,Undefined"; NMorMRNA "null"; degree "4"; dimension "2_2";
chrA06	Undefined	as_event	7732957	7733205	.	+	.	transcript_id "TCONS_00005110,TCONS_00005109"; gene_id "chrA06:7732909-7736383W"; flanks "7732957^,7733205^"; structure "1-,2-"; splice_chain "7733096-,7733115-"; sources "Undefined,Undefined"; NMorMRNA "null"; degree "4"; dimension "2_2";
chrA06	Undefined	as_event	10176244	10176552	.	+	.	transcript_id "TCONS_00005173,TCONS_00005174"; gene_id "chrA06:10176130-10177989W"; flanks "10176244^,10176552^"; structure "1-,2-"; splice_chain "10176359-,10176362-"; sources "Undefined,Undefined"; NMorMRNA "null"; degree "4"; dimension "2_2";
chrA06	Undefined	as_event	10203978	10204365	.	+	.	transcript_id "TCONS_00005176,TCONS_00005175"; gene_id "chrA06:10203272-10205526W"; flanks "10203978-,10204365^"; structure "1^3-,2^4-"; splice_chain "10204066^10204167-,10204068^10204169-"; sources "Undefined,Undefined"; NMorMRNA "null"; degree "4"; dimension "2_2";
chrA06	Undefined	as_event	13798391	13799011	.	+	.	transcript_id "TCONS_00005203,TCONS_00005202"; gene_id "chrA06:13798391-13799437W"; flanks "13798391[,13799011^"; structure "0,1^2-"; splice_chain ",13798737^13798826-"; sources "Undefined,Undefined"; NMorMRNA "null"; degree "4"; dimension "2_2";
chrA06	Undefined	as_event	13799011	13799437	.	+	.	transcript_id "TCONS_00005203,TCONS_00005202"; gene_id "chrA06:13798391-13799437W"; flanks "13799011^,13799437]"; structure "1-,2-"; splice_chain "13799087-,13799191-"; sources "Undefined,Undefined"; NMorMRNA "null"; degree "4"; dimension "2_2";
chrA06	Undefined	as_event	16049579	16050224	.	+	.	transcript_id "TCONS_00005239,TCONS_00005240"; gene_id "chrA06:16047312-16051291W"; flanks "16049579-,16050224^"; structure "1^3-,2^4-"; splice_chain "16049714^16050014-,16049715^16050015-"; sources "Undefined,Undefined"; NMorMRNA "null"; degree "4"; dimension "2_2";
chrA06	Undefined	as_event	16513563	16514329	.	+	.	transcript_id "TCONS_00005260,TCONS_00005261"; gene_id "chrA06:16513563-16517968W"; flanks "16513563[,16514329^"; structure "1^3-,2^4-"; splice_chain "16514089^16514194-,16514091^16514196-"; sources "Undefined,Undefined"; NMorMRNA "null"; degree "4"; dimension "2_2";
chrA06	Undefined	as_event	17026114	17026552	.	+	.	transcript_id "TCONS_00005269,TCONS_00005270"; gene_id "chrA06:17023963-17027853W"; flanks "17026114-,17026552^"; structure "1^3-,2^4-"; splice_chain "17026221^17026307-,17026223^17026309-"; sources "Undefined,Undefined"; NMorMRNA "null"; degree "4"; dimension "2_2";
chrA06	Undefined	as_event	17027640	17027853	.	+	.	transcript_id "TCONS_00005270,TCONS_00005269"; gene_id "chrA06:17023963-17027853W"; flanks "17027640-,17027853]"; structure "1^3-,2^4-"; splice_chain "17027711^17027803-,17027712^17027804-"; sources "Undefined,Undefined"; NMorMRNA "null"; degree "4"; dimension "2_2";
chrA06	Undefined	as_event	17294391	17296027	.	+	.	transcript_id "TCONS_00005280,TCONS_00005281"; gene_id "chrA06:17293893-17296027W"; flanks "17294391-,17296027]"; structure "0,1^2-"; splice_chain ",17294743^17295009-"; sources "Undefined,Undefined"; NMorMRNA "null"; degree "4"; dimension "2_2";
chrA06	Undefined	as_event	18104071	18104561	.	+	.	transcript_id "TCONS_00005296,TCONS_00005295"; gene_id "chrA06:18101928-18105106W"; flanks "18104071-,18104561^"; structure "1^3-,2^4-"; splice_chain "18104261^18104342-,18104273^18104354-"; sources "Undefined,Undefined"; NMorMRNA "null"; degree "4"; dimension "2_2";
chrA06	Undefined	as_event	18794620	18795555	.	+	.	transcript_id "TCONS_00005304,TCONS_00005303"; gene_id "chrA06:18793916-18795555W"; flanks "18794620^,18795555]"; structure "1-,2-"; splice_chain "18795148-,18795151-"; sources "Undefined,Undefined"; NMorMRNA "null"; degree "4"; dimension "2_2";
chrA06	Undefined	as_event	19500509	19500734	.	+	.	transcript_id "TCONS_00005313,TCONS_00005312"; gene_id "chrA06:19497994-19502201W"; flanks "19500509-,19500734^"; structure "1^3-,2^4-"; splice_chain "19500603^19500702-,19500604^19500703-"; sources "Undefined,Undefined"; NMorMRNA "null"; degree "4"; dimension "2_2";
chrA06	Undefined	as_event	19501733	19501993	.	+	.	transcript_id "TCONS_00005312,TCONS_00005313"; gene_id "chrA06:19497994-19502201W"; flanks "19501733^,19501993-"; structure "0,1-2^"; splice_chain ",19501819-19501890^"; sources "Undefined,Undefined"; NMorMRNA "null"; degree "4"; dimension "2_2";
chrA06	Undefined	as_event	19554164	19555313	.	+	.	transcript_id "TCONS_00005318,TCONS_00005317"; gene_id "chrA06:19554164-19557199W"; flanks "19554164[,19555313^"; structure "1^3-,2^4-"; splice_chain "19555089^19555188-,19555091^19555190-"; sources "Undefined,Undefined"; NMorMRNA "null"; degree "4"; dimension "2_2";
chrA06	Undefined	as_event	20407538	20407888	.	+	.	transcript_id "TCONS_00005337,TCONS_00005336"; gene_id "chrA06:20406870-20410113W"; flanks "20407538-,20407888-"; structure "1^,2^"; splice_chain "20407793^,20407798^"; sources "Undefined,Undefined"; NMorMRNA "null"; degree "4"; dimension "2_2";
chrA06	Undefined	as_event	20554819	20555990	.	+	.	transcript_id "TCONS_00005341,TCONS_00005342"; gene_id "chrA06:20553706-20555990W"; flanks "20554819-,20555990]"; structure "1^2-,3^4-"; splice_chain "20555372^20555490-,20555760^20555885-"; sources "Undefined,Undefined"; NMorMRNA "null"; degree "4"; dimension "2_2";
chrA06	Undefined	as_event	20889580	20889990	.	+	.	transcript_id "TCONS_00005354,TCONS_00005353"; gene_id "chrA06:20888863-20891744W"; flanks "20889580-,20889990^"; structure "1^3-,2^4-"; splice_chain "20889762^20889859-,20889763^20889860-"; sources "Undefined,Undefined"; NMorMRNA "null"; degree "4"; dimension "2_2";
chrA06	Undefined	as_event	1017886	1018110	.	-	.	transcript_id "TCONS_00005472,TCONS_00005471"; gene_id "chrA06:1017343-1018768C"; flanks "1018110-,1017886^"; structure "0,1^2-"; splice_chain ",1018010^1017943-"; sources "Undefined,Undefined"; NMorMRNA "null"; degree "4"; dimension "2_2";
chrA06	Undefined	as_event	1399419	1401230	.	-	.	transcript_id "TCONS_00005480,TCONS_00005479"; gene_id "chrA06:1399419-1401472C"; flanks "1401230^,1399419]"; structure "1-,2-"; splice_chain "1400151-,1400143-"; sources "Undefined,Undefined"; NMorMRNA "null"; degree "4"; dimension "2_2";
chrA06	Undefined	as_event	1829057	1829440	.	-	.	transcript_id "TCONS_00005488,TCONS_00005489"; gene_id "chrA06:1826953-1831019C"; flanks "1829440-,1829057^"; structure "1^3-,2^4-"; splice_chain "1829255^1829184-,1829254^1829183-"; sources "Undefined,Undefined"; NMorMRNA "null"; degree "4"; dimension "2_2";
chrA06	Undefined	as_event	2678887	2679333	.	-	.	transcript_id "TCONS_00005510,TCONS_00005509/TCONS_00005511"; gene_id "chrA06:2678514-2681963C"; flanks "2679333^,2678887-"; structure "0,1-2^"; splice_chain ",2679232-2679065^"; sources "Undefined,Undefined"; NMorMRNA "null"; degree "4"; dimension "2_2";
chrA06	Undefined	as_event	5761249	5761640	.	-	.	transcript_id "TCONS_00005610,TCONS_00005611"; gene_id "chrA06:5760159-5762684C"; flanks "5761640-,5761249^"; structure "1^3-,2^4-"; splice_chain "5761526^5761421-,5761516^5761411-"; sources "Undefined,Undefined"; NMorMRNA "null"; degree "4"; dimension "2_2";
chrA06	Undefined	as_event	6270021	6270675	.	-	.	transcript_id "TCONS_00005632,TCONS_00005631,TCONS_00005633"; gene_id "chrA06:6268150-6270777C"; flanks "6270675-,6270021^"; structure "1^4-,2^5-,3^6-"; splice_chain "6270222^6270127-,6270219^6270124-,6270217^6270122-"; sources "Undefined,Undefined,Undefined"; NMorMRNA "null"; degree "9"; dimension "3_3";
chrA06	Undefined	as_event	6386879	6387129	.	-	.	transcript_id "TCONS_00005635,TCONS_00005634"; gene_id "chrA06:6383396-6388317C"; flanks "6387129-,6386879^"; structure "1^3-,2^4-"; splice_chain "6387077^6386984-,6387076^6386983-"; sources "Undefined,Undefined"; NMorMRNA "null"; degree "4"; dimension "2_2";
chrA06	Undefined	as_event	6385683	6385989	.	-	.	transcript_id "TCONS_00005635,TCONS_00005634"; gene_id "chrA06:6383396-6388317C"; flanks "6385989-,6385683^"; structure "1^3-,2^4-"; splice_chain "6385837^6385749-,6385835^6385747-"; sources "Undefined,Undefined"; NMorMRNA "null"; degree "4"; dimension "2_2";
chrA06	Undefined	as_event	6444996	6445786	.	-	.	transcript_id "TCONS_00005641,TCONS_00005640"; gene_id "chrA06:6440096-6449215C"; flanks "6445786-,6444996^"; structure "1^3-5^7-,2^4-6^8-"; splice_chain "6445651^6445237-6445156^6445076-,6445649^6445235-6445154^6445074-"; sources "Undefined,Undefined"; NMorMRNA "null"; degree "4"; dimension "2_2";
chrA06	Undefined	as_event	6440458	6440831	.	-	.	transcript_id "TCONS_00005641,TCONS_00005640"; gene_id "chrA06:6440096-6449215C"; flanks "6440831-,6440458^"; structure "0,1^2-"; splice_chain ",6440643^6440565-"; sources "Undefined,Undefined"; NMorMRNA "null"; degree "4"; dimension "2_2";
chrA06	Undefined	as_event	7723124	7723383	.	-	.	transcript_id "TCONS_00005673,TCONS_00005674"; gene_id "chrA06:7722023-7724146C"; flanks "7723383-,7723124^"; structure "1^3-,2^4-"; splice_chain "7723297^7723200-,7723295^7723198-"; sources "Undefined,Undefined"; NMorMRNA "null"; degree "4"; dimension "2_2";
chrA06	Undefined	as_event	8682261	8682739	.	-	.	transcript_id "TCONS_00005692,TCONS_00005693"; gene_id "chrA06:8681062-8682739C"; flanks "8682739[,8682261^"; structure "0,1^2-"; splice_chain ",8682449^8682376-"; sources "Undefined,Undefined"; NMorMRNA "null"; degree "4"; dimension "2_2";
chrA06	Undefined	as_event	11207731	11210593	.	-	.	transcript_id "TCONS_00005724,TCONS_00005725"; gene_id "chrA06:11207731-11210593C"; flanks "11210593[,11207731]"; structure "0,1^2-3^4-5^6-"; splice_chain ",11210428^11210284-11208294^11208198-11208083^11207974-"; sources "Undefined,Undefined"; NMorMRNA "null"; degree "4"; dimension "2_2";
chrA06	Undefined	as_event	12914631	12914960	.	-	.	transcript_id "TCONS_00005738,TCONS_00005737/TCONS_00005739"; gene_id "chrA06:12913992-12926481C"; flanks "12914960-,12914631^"; structure "1^3-,2^4-"; splice_chain "12914824^12914730-,12914823^12914729-"; sources "Undefined,Undefined"; NMorMRNA "null"; degree "4"; dimension "2_2";
chrA06	Undefined	as_event	12914261	12914535	.	-	.	transcript_id "TCONS_00005738,TCONS_00005737/TCONS_00005739"; gene_id "chrA06:12913992-12926481C"; flanks "12914535-,12914261^"; structure "1^3-,2^4-"; splice_chain "12914437^12914353-,12914435^12914351-"; sources "Undefined,Undefined"; NMorMRNA "null"; degree "4"; dimension "2_2";
chrA06	Undefined	as_event	14647954	14648551	.	-	.	transcript_id "TCONS_00005752,TCONS_00005751/TCONS_00005753"; gene_id "chrA06:14644938-14648551C"; flanks "14648551[,14647954-"; structure "1^,2^"; splice_chain "14648318^,14648279^"; sources "Undefined,Undefined"; NMorMRNA "null"; degree "4"; dimension "2_2";
chrA06	Undefined	as_event	14646248	14647954	.	-	.	transcript_id "TCONS_00005752,TCONS_00005751/TCONS_00005753"; gene_id "chrA06:14644938-14648551C"; flanks "14647954-,14646248^"; structure "1^3-,2^4-"; splice_chain "14646599^14646345-,14646597^14646343-"; sources "Undefined,Undefined"; NMorMRNA "null"; degree "4"; dimension "2_2";
chrA06	Undefined	as_event	14644938	14646003	.	-	.	transcript_id "TCONS_00005751,TCONS_00005753,TCONS_00005752"; gene_id "chrA06:14644938-14648551C"; flanks "14646003^,14644938]"; structure "1-,2-,3-"; splice_chain "14645858-,14645837-,14645825-"; sources "Undefined,Undefined,Undefined"; NMorMRNA "null"; degree "9"; dimension "3_3";
chrA06	Undefined	as_event	14796877	14797661	.	-	.	transcript_id "TCONS_00005757,TCONS_00005758"; gene_id "chrA06:14795743-14797661C"; flanks "14797661[,14796877^"; structure "0,1^2-"; splice_chain ",14797448^14797265-"; sources "Undefined,Undefined"; NMorMRNA "null"; degree "4"; dimension "2_2";
chrA06	Undefined	as_event	14834359	14834570	.	-	.	transcript_id "TCONS_00005760,TCONS_00005759"; gene_id "chrA06:14831918-14835320C"; flanks "14834570^,14834359^"; structure "1-,2-"; splice_chain "14834428-,14834415-"; sources "Undefined,Undefined"; NMorMRNA "null"; degree "4"; dimension "2_2";
chrA06	Undefined	as_event	14833486	14833729	.	-	.	transcript_id "TCONS_00005760,TCONS_00005759"; gene_id "chrA06:14831918-14835320C"; flanks "14833729-,14833486^"; structure "1^3-,2^4-"; splice_chain "14833669^14833583-,14833668^14833582-"; sources "Undefined,Undefined"; NMorMRNA "null"; degree "4"; dimension "2_2";
chrA06	Undefined	as_event	16749110	16750311	.	-	.	transcript_id "TCONS_00005798,TCONS_00005797"; gene_id "chrA06:16749110-16751466C"; flanks "16750311-,16749110]"; structure "0,1^2-"; splice_chain ",16750085^16749995-"; sources "Undefined,Undefined"; NMorMRNA "null"; degree "4"; dimension "2_2";
chrA06	Undefined	as_event	18400797	18401575	.	-	.	transcript_id "TCONS_00005832,TCONS_00005833"; gene_id "chrA06:18394917-18403806C"; flanks "18401575-,18400797^"; structure "1^3-5^7-9^11-,2^4-6^8-10^12-"; splice_chain "18401493^18401298-18401226^18401041-18400986^18400906-,18401492^18401297-18401225^18401040-18400985^18400905-"; sources "Undefined,Undefined"; NMorMRNA "null"; degree "4"; dimension "2_2";
chrA06	Undefined	as_event	18667086	18667723	.	-	.	transcript_id "TCONS_00005837,TCONS_00005838"; gene_id "chrA06:18666512-18670525C"; flanks "18667723-,18667086^"; structure "1^3-,2^4-"; splice_chain "18667364^18667224-,18667363^18667223-"; sources "Undefined,Undefined"; NMorMRNA "null"; degree "4"; dimension "2_2";
chrA06	Undefined	as_event	23970805	23971191	.	-	.	transcript_id "TCONS_00005989,TCONS_00005990"; gene_id "chrA06:23969659-23972183C"; flanks "23971191-,23970805^"; structure "0,1^2-"; splice_chain ",23970983^23970907-"; sources "Undefined,Undefined"; NMorMRNA "null"; degree "4"; dimension "2_2";
chrA06_random	Undefined	as_event	176326	176486	.	+	.	transcript_id "TCONS_00006013,TCONS_00006014/TCONS_00006015"; gene_id "chrA06_random:174881-177696W"; flanks "176326^,176486^"; structure "1-,2-"; splice_chain "176422-,176433-"; sources "Undefined,Undefined"; NMorMRNA "null"; degree "4"; dimension "2_2";
chrA06_random	Undefined	as_event	176486	177311	.	+	.	transcript_id "TCONS_00006014,TCONS_00006015"; gene_id "chrA06_random:174881-177696W"; flanks "176486^,177311-"; structure "0,1-2^"; splice_chain ",177021-177126^"; sources "Undefined,Undefined"; NMorMRNA "null"; degree "4"; dimension "2_2";
chrA06_random	Undefined	as_event	541737	542139	.	+	.	transcript_id "TCONS_00006023,TCONS_00006022"; gene_id "chrA06_random:540927-542909W"; flanks "541737-,542139^"; structure "1^3-,2^4-"; splice_chain "541871^542023-,541873^542025-"; sources "Undefined,Undefined"; NMorMRNA "null"; degree "4"; dimension "2_2";
chrA06_random	Undefined	as_event	657929	658490	.	+	.	transcript_id "TCONS_00006026,TCONS_00006027"; gene_id "chrA06_random:657907-659976W"; flanks "657929^,658490^"; structure "1-,2-"; splice_chain "658169-,658190-"; sources "Undefined,Undefined"; NMorMRNA "null"; degree "4"; dimension "2_2";
chrA06_random	Undefined	as_event	1244271	1244486	.	+	.	transcript_id "TCONS_00006032,TCONS_00006033"; gene_id "chrA06_random:1243085-1246024W"; flanks "1244271^,1244486^"; structure "1-,2-"; splice_chain "1244348-,1244359-"; sources "Undefined,Undefined"; NMorMRNA "null"; degree "4"; dimension "2_2";
chrA06_random	Undefined	as_event	244216	245796	.	-	.	transcript_id "TCONS_00006062,TCONS_00006061"; gene_id "chrA06_random:241537-245796C"; flanks "245796[,244216^"; structure "1^3-,2^4-"; splice_chain "245544^244299-,245543^244298-"; sources "Undefined,Undefined"; NMorMRNA "null"; degree "4"; dimension "2_2";
chrA06_random	Undefined	as_event	317427	317687	.	-	.	transcript_id "TCONS_00006064,TCONS_00006065"; gene_id "chrA06_random:317427-318662C"; flanks "317687-,317427]"; structure "1^3-,2^4-"; splice_chain "317605^317524-,317596^317515-"; sources "Undefined,Undefined"; NMorMRNA "null"; degree "4"; dimension "2_2";
chrA06_random	Undefined	as_event	489856	490079	.	-	.	transcript_id "TCONS_00006073,TCONS_00006072"; gene_id "chrA06_random:489228-493408C"; flanks "490079^,489856^"; structure "1-,2-"; splice_chain "489933-,489929-"; sources "Undefined,Undefined"; NMorMRNA "null"; degree "4"; dimension "2_2";
chrA06_random	Undefined	as_event	489428	489762	.	-	.	transcript_id "TCONS_00006073,TCONS_00006072"; gene_id "chrA06_random:489228-493408C"; flanks "489762-,489428^"; structure "1^3-,2^4-"; splice_chain "489663^489529-,489661^489527-"; sources "Undefined,Undefined"; NMorMRNA "null"; degree "4"; dimension "2_2";
chrA06_random	Undefined	as_event	1398967	1399334	.	-	.	transcript_id "TCONS_00006087,TCONS_00006088"; gene_id "chrA06_random:1397869-1400539C"; flanks "1399334-,1398967^"; structure "0,1^2-"; splice_chain ",1399162^1399070-"; sources "Undefined,Undefined"; NMorMRNA "null"; degree "4"; dimension "2_2";
chrA06_random	Undefined	as_event	1465940	1466459	.	-	.	transcript_id "TCONS_00006091,TCONS_00006090"; gene_id "chrA06_random:1465940-1466978C"; flanks "1466459-,1465940]"; structure "0,1^2-"; splice_chain ",1466380^1466294-"; sources "Undefined,Undefined"; NMorMRNA "null"; degree "4"; dimension "2_2";
chrA07	Undefined	as_event	1235879	1236396	.	+	.	transcript_id "TCONS_00006130,TCONS_00006131"; gene_id "chrA07:1234939-1237034W"; flanks "1235879-,1236396^"; structure "1^3-5^7-,2^4-6^8-"; splice_chain "1235961^1236077-1236163^1236254-,1235965^1236081-1236167^1236258-"; sources "Undefined,Undefined"; NMorMRNA "null"; degree "4"; dimension "2_2";
chrA07	Undefined	as_event	1258671	1258837	.	+	.	transcript_id "TCONS_00006133,TCONS_00006134"; gene_id "chrA07:1258173-1259698W"; flanks "1258671^,1258837^"; structure "1-,2-"; splice_chain "1258730-,1258733-"; sources "Undefined,Undefined"; NMorMRNA "null"; degree "4"; dimension "2_2";
chrA07	Undefined	as_event	8179002	8179633	.	+	.	transcript_id "TCONS_00006203,TCONS_00006204"; gene_id "chrA07:8177174-8180665W"; flanks "8179002-,8179633^"; structure "1^3-,2^4-"; splice_chain "8179383^8179459-,8179384^8179460-"; sources "Undefined,Undefined"; NMorMRNA "null"; degree "4"; dimension "2_2";
chrA07	Undefined	as_event	11262023	11262350	.	+	.	transcript_id "TCONS_00006234,TCONS_00006235"; gene_id "chrA07:11261626-11264268W"; flanks "11262023-,11262350^"; structure "1^3-,2^4-"; splice_chain "11262159^11262240-,11262161^11262242-"; sources "Undefined,Undefined"; NMorMRNA "null"; degree "4"; dimension "2_2";
chrA07	Undefined	as_event	11347156	11347570	.	+	.	transcript_id "TCONS_00006240,TCONS_00006241"; gene_id "chrA07:11346645-11348522W"; flanks "11347156-,11347570^"; structure "1^3-,2^4-"; splice_chain "11347350^11347448-,11347351^11347449-"; sources "Undefined,Undefined"; NMorMRNA "null"; degree "4"; dimension "2_2";
chrA07	Undefined	as_event	13871208	13871427	.	+	.	transcript_id "TCONS_00006283,TCONS_00006282"; gene_id "chrA07:13870832-13874964W"; flanks "13871208-,13871427^"; structure "0,1^2-"; splice_chain ",13871290^13871419-"; sources "Undefined,Undefined"; NMorMRNA "null"; degree "4"; dimension "2_2";
chrA07	Undefined	as_event	15115830	15116180	.	+	.	transcript_id "TCONS_00006307,TCONS_00006306"; gene_id "chrA07:15114869-15118380W"; flanks "15115830-,15116180^"; structure "1^3-,2^4-"; splice_chain "15115912^15116007-,15115914^15116009-"; sources "Undefined,Undefined"; NMorMRNA "null"; degree "4"; dimension "2_2";
chrA07	Undefined	as_event	15141069	15141406	.	+	.	transcript_id "TCONS_00006309,TCONS_00006310"; gene_id "chrA07:15140784-15142641W"; flanks "15141069-,15141406^"; structure "1^3-5^7-,2^4-6^8-"; splice_chain "15141120^15141210-15141230^15141302-,15141121^15141211-15141231^15141303-"; sources "Undefined,Undefined"; NMorMRNA "null"; degree "4"; dimension "2_2";
chrA07	Undefined	as_event	15927929	15928253	.	+	.	transcript_id "TCONS_00006328,TCONS_00006327"; gene_id "chrA07:15926613-15930142W"; flanks "15927929-,15928253^"; structure "1^3-5^7-,2^4-6^8-"; splice_chain "15927961^15928048-15928095^15928193-,15927966^15928053-15928100^15928198-"; sources "Undefined,Undefined"; NMorMRNA "null"; degree "4"; dimension "2_2";
chrA07	Undefined	as_event	16300987	16301852	.	+	.	transcript_id "TCONS_00006341,TCONS_00006342"; gene_id "chrA07:16300619-16303926W"; flanks "16300987-,16301852^"; structure "1^3-,2^4-"; splice_chain "16301527^16301598-,16301529^16301600-"; sources "Undefined,Undefined"; NMorMRNA "null"; degree "4"; dimension "2_2";
chrA07	Undefined	as_event	17734559	17734923	.	+	.	transcript_id "TCONS_00006377,TCONS_00006376"; gene_id "chrA07:17733717-17735263W"; flanks "17734559-,17734923^"; structure "1^3-,2^4-"; splice_chain "17734680^17734764-,17734681^17734765-"; sources "Undefined,Undefined"; NMorMRNA "null"; degree "4"; dimension "2_2";
chrA07	Undefined	as_event	18793447	18793564	.	+	.	transcript_id "TCONS_00006390,TCONS_00006389"; gene_id "chrA07:18792039-18793564W"; flanks "18793447^,18793564]"; structure "1-,2-"; splice_chain "18793519-,18793522-"; sources "Undefined,Undefined"; NMorMRNA "null"; degree "4"; dimension "2_2";
chrA07	Undefined	as_event	23429100	23429386	.	+	.	transcript_id "TCONS_00006423,TCONS_00006424"; gene_id "chrA07:23428787-23430129W"; flanks "23429100-,23429386^"; structure "0,1^2-"; splice_chain ",23429186^23429282-"; sources "Undefined,Undefined"; NMorMRNA "null"; degree "4"; dimension "2_2";
chrA07	Undefined	as_event	23435870	23436173	.	+	.	transcript_id "TCONS_00006426,TCONS_00006425"; gene_id "chrA07:23433940-23436173W"; flanks "23435870-,23436173]"; structure "1^3-,2^4-"; splice_chain "23436042^23436167-,23436044^23436169-"; sources "Undefined,Undefined"; NMorMRNA "null"; degree "4"; dimension "2_2";
chrA07	Undefined	as_event	23436552	23437304	.	+	.	transcript_id "TCONS_00006428,TCONS_00006427"; gene_id "chrA07:23436552-23438449W"; flanks "23436552[,23437304^"; structure "1^3-,2^4-"; splice_chain "23436717^23436867-,23436718^23436868-"; sources "Undefined,Undefined"; NMorMRNA "null"; degree "4"; dimension "2_2";
chrA07	Undefined	as_event	53072	53377	.	-	.	transcript_id "TCONS_00006437,TCONS_00006438"; gene_id "chrA07:48203-53904C"; flanks "53377-,53072^"; structure "1^3-,2^4-"; splice_chain "53223^53135-,53222^53134-"; sources "Undefined,Undefined"; NMorMRNA "null"; degree "4"; dimension "2_2";
chrA07	Undefined	as_event	51255	51529	.	-	.	transcript_id "TCONS_00006437,TCONS_00006438"; gene_id "chrA07:48203-53904C"; flanks "51529-,51255^"; structure "1^3-,2^4-"; splice_chain "51445^51373-,51444^51372-"; sources "Undefined,Undefined"; NMorMRNA "null"; degree "4"; dimension "2_2";
chrA07	Undefined	as_event	280157	280558	.	-	.	transcript_id "TCONS_00006442,TCONS_00006443"; gene_id "chrA07:278821-281437C"; flanks "280558-,280157^"; structure "0,1^2-"; splice_chain ",280359^280279-"; sources "Undefined,Undefined"; NMorMRNA "null"; degree "4"; dimension "2_2";
chrA07	Undefined	as_event	11439749	11439976	.	-	.	transcript_id "TCONS_00006570,TCONS_00006571"; gene_id "chrA07:11439260-11440222C"; flanks "11439976-,11439749^"; structure "0,1^2-"; splice_chain ",11439897^11439819-"; sources "Undefined,Undefined"; NMorMRNA "null"; degree "4"; dimension "2_2";
chrA07	Undefined	as_event	11618244	11618516	.	-	.	transcript_id "TCONS_00006576,TCONS_00006575"; gene_id "chrA07:11618011-11621002C"; flanks "11618516-,11618244^"; structure "1^3-,2^4-"; splice_chain "11618395^11618314-,11618393^11618312-"; sources "Undefined,Undefined"; NMorMRNA "null"; degree "4"; dimension "2_2";
chrA07	Undefined	as_event	11656760	11657028	.	-	.	transcript_id "TCONS_00006582,TCONS_00006581"; gene_id "chrA07:11653543-11657747C"; flanks "11657028-,11656760^"; structure "1^3-,2^4-"; splice_chain "11656971^11656897-,11656931^11656857-"; sources "Undefined,Undefined"; NMorMRNA "null"; degree "4"; dimension "2_2";
chrA07	Undefined	as_event	12890128	12891977	.	-	.	transcript_id "TCONS_00006594,TCONS_00006595"; gene_id "chrA07:12890128-12892023C"; flanks "12891977^,12890128]"; structure "1-,2-"; splice_chain "12891649-,12891647-"; sources "Undefined,Undefined"; NMorMRNA "null"; degree "4"; dimension "2_2";
chrA07	Undefined	as_event	13500583	13500872	.	-	.	transcript_id "TCONS_00006610,TCONS_00006611"; gene_id "chrA07:13497863-13501562C"; flanks "13500872-,13500583^"; structure "1^3-,2^4-"; splice_chain "13500766^13500685-,13500765^13500684-"; sources "Undefined,Undefined"; NMorMRNA "null"; degree "4"; dimension "2_2";
chrA07	Undefined	as_event	13619387	13619992	.	-	.	transcript_id "TCONS_00006615,TCONS_00006614"; gene_id "chrA07:13618396-13619992C"; flanks "13619992[,13619387^"; structure "1^3-,2^4-"; splice_chain "13619904^13619615-,13619903^13619614-"; sources "Undefined,Undefined"; NMorMRNA "null"; degree "4"; dimension "2_2";
chrA07	Undefined	as_event	14646894	14647525	.	-	.	transcript_id "TCONS_00006638,TCONS_00006637"; gene_id "chrA07:14644397-14647726C"; flanks "14647525^,14646894-"; structure "0,1-2^"; splice_chain ",14647013-14646965^"; sources "Undefined,Undefined"; NMorMRNA "null"; degree "4"; dimension "2_2";
chrA07	Undefined	as_event	15256095	15256370	.	-	.	transcript_id "TCONS_00006652,TCONS_00006653"; gene_id "chrA07:15255188-15256826C"; flanks "15256370^,15256095-"; structure "0,1-2^"; splice_chain ",15256277-15256203^"; sources "Undefined,Undefined"; NMorMRNA "null"; degree "4"; dimension "2_2";
chrA07	Undefined	as_event	19142931	19143404	.	-	.	transcript_id "TCONS_00006747,TCONS_00006748"; gene_id "chrA07:19141064-19143404C"; flanks "19143404[,19142931^"; structure "1^3-,2^4-"; splice_chain "19143218^19143057-,19143217^19143056-"; sources "Undefined,Undefined"; NMorMRNA "null"; degree "4"; dimension "2_2";
chrA07	Undefined	as_event	19367538	19368236	.	-	.	transcript_id "TCONS_00006751,TCONS_00006752"; gene_id "chrA07:19365589-19368372C"; flanks "19368236-,19367538^"; structure "1^3-5^7-,2^4-6^8-"; splice_chain "19368004^19367929-19367860^19367672-,19368000^19367925-19367858^19367670-"; sources "Undefined,Undefined"; NMorMRNA "null"; degree "4"; dimension "2_2";
chrA07	Undefined	as_event	19366362	19366785	.	-	.	transcript_id "TCONS_00006752,TCONS_00006751"; gene_id "chrA07:19365589-19368372C"; flanks "19366785-,19366362^"; structure "0,1^2-"; splice_chain ",19366626^19366467-"; sources "Undefined,Undefined"; NMorMRNA "null"; degree "4"; dimension "2_2";
chrA07	Undefined	as_event	23132743	23133261	.	-	.	transcript_id "TCONS_00006761,TCONS_00006760"; gene_id "chrA07:23123166-23133806C"; flanks "23133261-,23132743^"; structure "0,1^2-"; splice_chain ",23133054^23132917-"; sources "Undefined,Undefined"; NMorMRNA "null"; degree "4"; dimension "2_2";
chrA07_random	Undefined	as_event	339424	339838	.	+	.	transcript_id "TCONS_00006781,TCONS_00006782"; gene_id "chrA07_random:338996-341692W"; flanks "339424-,339838^"; structure "1^3-,2^4-"; splice_chain "339615^339741-,339616^339742-"; sources "Undefined,Undefined"; NMorMRNA "null"; degree "4"; dimension "2_2";
chrA07_random	Undefined	as_event	896183	896743	.	-	.	transcript_id "TCONS_00006825,TCONS_00006826"; gene_id "chrA07_random:894275-897530C"; flanks "896743-,896183^"; structure "1^3-,2^4-"; splice_chain "896499^896297-,896497^896295-"; sources "Undefined,Undefined"; NMorMRNA "null"; degree "4"; dimension "2_2";
chrA07_random	Undefined	as_event	895061	895424	.	-	.	transcript_id "TCONS_00006825,TCONS_00006826"; gene_id "chrA07_random:894275-897530C"; flanks "895424-,895061^"; structure "1^3-,2^4-"; splice_chain "895321^895244-,895320^895243-"; sources "Undefined,Undefined"; NMorMRNA "null"; degree "4"; dimension "2_2";
chrA07_random	Undefined	as_event	1081259	1081807	.	-	.	transcript_id "TCONS_00006828,TCONS_00006829"; gene_id "chrA07_random:1078212-1081979C"; flanks "1081807^,1081259^"; structure "1-3^5-,2-4^6-"; splice_chain "1081600-1081440^1081347-,1081597-1081439^1081346-"; sources "Undefined,Undefined"; NMorMRNA "null"; degree "4"; dimension "2_2";
chrA07_random	Undefined	as_event	1505825	1506042	.	-	.	transcript_id "TCONS_00006837,TCONS_00006836"; gene_id "chrA07_random:1503942-1506471C"; flanks "1506042-,1505825-"; structure "1^,2^"; splice_chain "1505911^,1505908^"; sources "Undefined,Undefined"; NMorMRNA "null"; degree "4"; dimension "2_2";
chrA08	Undefined	as_event	1542672	1543233	.	+	.	transcript_id "TCONS_00006888,TCONS_00006887"; gene_id "chrA08:1541187-1543233W"; flanks "1542672-,1543233]"; structure "1^3-,2^4-"; splice_chain "1542842^1542926-,1542844^1542928-"; sources "Undefined,Undefined"; NMorMRNA "null"; degree "4"; dimension "2_2";
chrA08	Undefined	as_event	3110190	3111077	.	+	.	transcript_id "TCONS_00006912,TCONS_00006911"; gene_id "chrA08:3109999-3111680W"; flanks "3110190^,3111077^"; structure "1-,2-"; splice_chain "3110761-,3110767-"; sources "Undefined,Undefined"; NMorMRNA "null"; degree "4"; dimension "2_2";
chrA08	Undefined	as_event	7218758	7218920	.	+	.	transcript_id "TCONS_00006951,TCONS_00006950"; gene_id "chrA08:7215483-7223389W"; flanks "7218758^,7218920^"; structure "1-,2-"; splice_chain "7218825-,7218836-"; sources "Undefined,Undefined"; NMorMRNA "null"; degree "4"; dimension "2_2";
chrA08	Undefined	as_event	8909861	8910143	.	+	.	transcript_id "TCONS_00006970,TCONS_00006971"; gene_id "chrA08:8909521-8911188W"; flanks "8909861-,8910143^"; structure "0,1^2-"; splice_chain ",8909983^8910046-"; sources "Undefined,Undefined"; NMorMRNA "null"; degree "4"; dimension "2_2";
chrA08	Undefined	as_event	8910452	8910618	.	+	.	transcript_id "TCONS_00006970,TCONS_00006971"; gene_id "chrA08:8909521-8911188W"; flanks "8910452-,8910618-"; structure "1^,2^"; splice_chain "8910537^,8910542^"; sources "Undefined,Undefined"; NMorMRNA "null"; degree "4"; dimension "2_2";
chrA08	Undefined	as_event	10849847	10850403	.	+	.	transcript_id "TCONS_00007003,TCONS_00007002"; gene_id "chrA08:10849323-10850968W"; flanks "10849847^,10850403^"; structure "1-,2-"; splice_chain "10850157-,10850160-"; sources "Undefined,Undefined"; NMorMRNA "null"; degree "4"; dimension "2_2";
chrA08	Undefined	as_event	11456204	11457931	.	+	.	transcript_id "TCONS_00007023,TCONS_00007022"; gene_id "chrA08:11454280-11459787W"; flanks "11456204-,11457931^"; structure "1^3-,2^4-"; splice_chain "11456440^11456797-,11456455^11456812-"; sources "Undefined,Undefined"; NMorMRNA "null"; degree "4"; dimension "2_2";
chrA08	Undefined	as_event	12056692	12057128	.	+	.	transcript_id "TCONS_00007033,TCONS_00007034"; gene_id "chrA08:11923525-12061376W"; flanks "12056692-,12057128^"; structure "0,1^2-"; splice_chain ",12056932^12057008-"; sources "Undefined,Undefined"; NMorMRNA "null"; degree "4"; dimension "2_2";
chrA08	Undefined	as_event	12197405	12197708	.	+	.	transcript_id "TCONS_00007041,TCONS_00007040"; gene_id "chrA08:12196725-12198748W"; flanks "12197405-,12197708^"; structure "1^3-,2^4-"; splice_chain "12197487^12197649-,12197488^12197650-"; sources "Undefined,Undefined"; NMorMRNA "null"; degree "4"; dimension "2_2";
chrA08	Undefined	as_event	12462812	12463156	.	+	.	transcript_id "TCONS_00007045,TCONS_00007046"; gene_id "chrA08:12462612-12467691W"; flanks "12462812-,12463156^"; structure "1^3-,2^4-"; splice_chain "12462916^12462996-,12462920^12463000-"; sources "Undefined,Undefined"; NMorMRNA "null"; degree "4"; dimension "2_2";
chrA08	Undefined	as_event	12466983	12467691	.	+	.	transcript_id "TCONS_00007045,TCONS_00007046"; gene_id "chrA08:12462612-12467691W"; flanks "12466983-,12467691]"; structure "1^3-,2^4-"; splice_chain "12467406^12467495-,12467410^12467499-"; sources "Undefined,Undefined"; NMorMRNA "null"; degree "4"; dimension "2_2";
chrA08	Undefined	as_event	14052307	14052556	.	+	.	transcript_id "TCONS_00007082,TCONS_00007083"; gene_id "chrA08:14049819-14055697W"; flanks "14052307-,14052556^"; structure "1^3-,2^4-"; splice_chain "14052378^14052488-,14052382^14052492-"; sources "Undefined,Undefined"; NMorMRNA "null"; degree "4"; dimension "2_2";
chrA08	Undefined	as_event	16527045	16527711	.	+	.	transcript_id "TCONS_00007144,TCONS_00007145"; gene_id "chrA08:16523200-16527711W"; flanks "16527045-,16527711]"; structure "0,1^2-"; splice_chain ",16527112^16527193-"; sources "Undefined,Undefined"; NMorMRNA "null"; degree "4"; dimension "2_2";
chrA08	Undefined	as_event	17797149	17798125	.	+	.	transcript_id "TCONS_00007198,TCONS_00007197"; gene_id "chrA08:17797149-17799849W"; flanks "17797149[,17798125^"; structure "1^3-,2^4-"; splice_chain "17797338^17797847-,17797343^17797852-"; sources "Undefined,Undefined"; NMorMRNA "null"; degree "4"; dimension "2_2";
chrA08	Undefined	as_event	17799323	17799849	.	+	.	transcript_id "TCONS_00007198,TCONS_00007197"; gene_id "chrA08:17797149-17799849W"; flanks "17799323-,17799849]"; structure "1^3-,2^4-"; splice_chain "17799478^17799563-,17799480^17799565-"; sources "Undefined,Undefined"; NMorMRNA "null"; degree "4"; dimension "2_2";
chrA08	Undefined	as_event	197072	197296	.	-	.	transcript_id "TCONS_00007246,TCONS_00007245"; gene_id "chrA08:196610-199997C"; flanks "197296^,197072^"; structure "1-,2-"; splice_chain "197230-,197227-"; sources "Undefined,Undefined"; NMorMRNA "null"; degree "4"; dimension "2_2";
chrA08	Undefined	as_event	197072	197389	.	-	.	transcript_id "TCONS_00007247,TCONS_00007246,TCONS_00007245"; gene_id "chrA08:196610-199997C"; flanks "197389-,197072^"; structure "0,1^2-,1^3-"; splice_chain ",197296^197230-,197296^197227-"; sources "Undefined,Undefined,Undefined"; NMorMRNA "null"; degree "9"; dimension "3_3";
chrA08	Undefined	as_event	284104	284361	.	-	.	transcript_id "TCONS_00007251,TCONS_00007252"; gene_id "chrA08:283594-285774C"; flanks "284361-,284104^"; structure "0,1^2-"; splice_chain ",284275^284199-"; sources "Undefined,Undefined"; NMorMRNA "null"; degree "4"; dimension "2_2";
chrA08	Undefined	as_event	283792	284026	.	-	.	transcript_id "TCONS_00007251,TCONS_00007250"; gene_id "chrA08:283594-285774C"; flanks "284026-,283792^"; structure "0,1^2-"; splice_chain ",283949^283878-"; sources "Undefined,Undefined"; NMorMRNA "null"; degree "4"; dimension "2_2";
chrA08	Undefined	as_event	9049369	9050604	.	-	.	transcript_id "TCONS_00007354,TCONS_00007353"; gene_id "chrA08:9049195-9050604C"; flanks "9050604[,9049369-"; structure "1^,2^"; splice_chain "9049742^,9049738^"; sources "Undefined,Undefined"; NMorMRNA "null"; degree "4"; dimension "2_2";
chrA08	Undefined	as_event	9595286	9595793	.	-	.	transcript_id "TCONS_00007362,TCONS_00007363"; gene_id "chrA08:9593733-9598208C"; flanks "9595793^,9595286^"; structure "1-,2-"; splice_chain "9595629-,9595622-"; sources "Undefined,Undefined"; NMorMRNA "null"; degree "4"; dimension "2_2";
chrA08	Undefined	as_event	10692097	10692311	.	-	.	transcript_id "TCONS_00007394,TCONS_00007393"; gene_id "chrA08:10691743-10693297C"; flanks "10692311-,10692097^"; structure "0,1^2-"; splice_chain ",10692259^10692177-"; sources "Undefined,Undefined"; NMorMRNA "null"; degree "4"; dimension "2_2";
chrA08	Undefined	as_event	10691743	10692002	.	-	.	transcript_id "TCONS_00007393,TCONS_00007394"; gene_id "chrA08:10691743-10693297C"; flanks "10692002-,10691743]"; structure "1^3-,2^4-"; splice_chain "10691897^10691802-,10691890^10691795-"; sources "Undefined,Undefined"; NMorMRNA "null"; degree "4"; dimension "2_2";
chrA08	Undefined	as_event	11085941	11086496	.	-	.	transcript_id "TCONS_00007399,TCONS_00007400"; gene_id "chrA08:11085941-11090430C"; flanks "11086496-,11085941]"; structure "1^3-,2^4-"; splice_chain "11086293^11086211-,11086291^11086209-"; sources "Undefined,Undefined"; NMorMRNA "null"; degree "4"; dimension "2_2";
chrA08	Undefined	as_event	12783638	12784978	.	-	.	transcript_id "TCONS_00007428,TCONS_00007429"; gene_id "chrA08:12783638-12784978C"; flanks "12784978[,12783638]"; structure "1^3-5^6-,2^4-"; splice_chain "12784790^12784705-12784192^12783929-,12784788^12784703-"; sources "Undefined,Undefined"; NMorMRNA "null"; degree "4"; dimension "2_2";
chrA08	Undefined	as_event	15483734	15484081	.	-	.	transcript_id "TCONS_00007509,TCONS_00007510"; gene_id "chrA08:15482228-15487130C"; flanks "15484081-,15483734^"; structure "1^3-,2^4-"; splice_chain "15484002^15483914-,15484000^15483912-"; sources "Undefined,Undefined"; NMorMRNA "null"; degree "4"; dimension "2_2";
chrA08	Undefined	as_event	16699530	16700898	.	-	.	transcript_id "TCONS_00007542,TCONS_00007543"; gene_id "chrA08:16699314-16700898C"; flanks "16700898[,16699530^"; structure "1^3-,2^4-"; splice_chain "16700759^16700445-,16700755^16700441-"; sources "Undefined,Undefined"; NMorMRNA "null"; degree "4"; dimension "2_2";
chrA08	Undefined	as_event	17199648	17200502	.	-	.	transcript_id "TCONS_00007563,TCONS_00007562"; gene_id "chrA08:17198989-17200502C"; flanks "17200502[,17199648^"; structure "1^3-,2^4-"; splice_chain "17200195^17199888-,17200191^17199884-"; sources "Undefined,Undefined"; NMorMRNA "null"; degree "4"; dimension "2_2";
chrA08	Undefined	as_event	17505634	17505900	.	-	.	transcript_id "TCONS_00007571/TCONS_00007572,TCONS_00007573"; gene_id "chrA08:17504411-17507322C"; flanks "17505900-,17505634^"; structure "0,1^2-"; splice_chain ",17505784^17505699-"; sources "Undefined,Undefined"; NMorMRNA "null"; degree "4"; dimension "2_2";
chrA08	Undefined	as_event	17505377	17505561	.	-	.	transcript_id "TCONS_00007572,TCONS_00007571"; gene_id "chrA08:17504411-17507322C"; flanks "17505561-,17505377^"; structure "0,1^2-"; splice_chain ",17505495^17505430-"; sources "Undefined,Undefined"; NMorMRNA "null"; degree "4"; dimension "2_2";
chrA08	Undefined	as_event	17687968	17688391	.	-	.	transcript_id "TCONS_00007575,TCONS_00007576"; gene_id "chrA08:17683726-17688391C"; flanks "17688391[,17687968^"; structure "1^3-,2^4-"; splice_chain "17688132^17688020-,17688130^17688018-"; sources "Undefined,Undefined"; NMorMRNA "null"; degree "4"; dimension "2_2";
chrA08	Undefined	as_event	17889952	17890253	.	-	.	transcript_id "TCONS_00007584,TCONS_00007585"; gene_id "chrA08:17889952-17892477C"; flanks "17890253-,17889952]"; structure "1^3-,2^4-"; splice_chain "17890138^17890056-,17890137^17890055-"; sources "Undefined,Undefined"; NMorMRNA "null"; degree "4"; dimension "2_2";
chrA08	Undefined	as_event	18416155	18416460	.	-	.	transcript_id "TCONS_00007605,TCONS_00007604"; gene_id "chrA08:18415320-18416605C"; flanks "18416460-,18416155^"; structure "1^3-,2^4-"; splice_chain "18416314^18416214-,18416312^18416212-"; sources "Undefined,Undefined"; NMorMRNA "null"; degree "4"; dimension "2_2";
chrA08	Undefined	as_event	18534594	18534785	.	-	.	transcript_id "TCONS_00007615,TCONS_00007616"; gene_id "chrA08:18532271-18535541C"; flanks "18534785^,18534594^"; structure "1-,2-"; splice_chain "18534692-,18534689-"; sources "Undefined,Undefined"; NMorMRNA "null"; degree "4"; dimension "2_2";
chrA08	Undefined	as_event	18533203	18533440	.	-	.	transcript_id "TCONS_00007616,TCONS_00007615"; gene_id "chrA08:18532271-18535541C"; flanks "18533440-,18533203^"; structure "1^3-,2^4-"; splice_chain "18533407^18533318-,18533373^18533284-"; sources "Undefined,Undefined"; NMorMRNA "null"; degree "4"; dimension "2_2";
chrA08_random	Undefined	as_event	1978441	1978726	.	+	.	transcript_id "TCONS_00007668,TCONS_00007667"; gene_id "chrA08_random:1977981-1981861W"; flanks "1978441-,1978726^"; structure "1^3-,2^4-"; splice_chain "1978548^1978625-,1978549^1978626-"; sources "Undefined,Undefined"; NMorMRNA "null"; degree "4"; dimension "2_2";
chrA08_random	Undefined	as_event	1869780	1870200	.	-	.	transcript_id "TCONS_00007705,TCONS_00007704"; gene_id "chrA08_random:1868668-1870200C"; flanks "1870200[,1869780^"; structure "0,1^2-"; splice_chain ",1869967^1869867-"; sources "Undefined,Undefined"; NMorMRNA "null"; degree "4"; dimension "2_2";
chrA08_random	Undefined	as_event	1868668	1869201	.	-	.	transcript_id "TCONS_00007705,TCONS_00007704"; gene_id "chrA08_random:1868668-1870200C"; flanks "1869201-,1868668]"; structure "1^3-,2^4-"; splice_chain "1869140^1869063-,1869136^1869059-"; sources "Undefined,Undefined"; NMorMRNA "null"; degree "4"; dimension "2_2";
chrA09	Undefined	as_event	32516	32953	.	+	.	transcript_id "TCONS_00007717,TCONS_00007718"; gene_id "chrA09:30026-59392W"; flanks "32516^,32953^"; structure "1-,2-"; splice_chain "32869-,32872-"; sources "Undefined,Undefined"; NMorMRNA "null"; degree "4"; dimension "2_2";
chrA09	Undefined	as_event	87750	87964	.	+	.	transcript_id "TCONS_00007722,TCONS_00007723"; gene_id "chrA09:86878-89212W"; flanks "87750-,87964^"; structure "0,1^2-"; splice_chain ",87830^87923-"; sources "Undefined,Undefined"; NMorMRNA "null"; degree "4"; dimension "2_2";
chrA09	Undefined	as_event	88802	89081	.	+	.	transcript_id "TCONS_00007723,TCONS_00007722"; gene_id "chrA09:86878-89212W"; flanks "88802-,89081^"; structure "1^3-,2^4-"; splice_chain "88879^88956-,88880^88957-"; sources "Undefined,Undefined"; NMorMRNA "null"; degree "4"; dimension "2_2";
chrA09	Undefined	as_event	247472	247761	.	+	.	transcript_id "TCONS_00007727,TCONS_00007728"; gene_id "chrA09:243427-248426W"; flanks "247472-,247761^"; structure "0,1^2-"; splice_chain ",247600^247684-"; sources "Undefined,Undefined"; NMorMRNA "null"; degree "4"; dimension "2_2";
chrA09	Undefined	as_event	498230	498760	.	+	.	transcript_id "TCONS_00007737,TCONS_00007736"; gene_id "chrA09:496423-498916W"; flanks "498230-,498760^"; structure "0,1^2-"; splice_chain ",498314^498392-"; sources "Undefined,Undefined"; NMorMRNA "null"; degree "4"; dimension "2_2";
chrA09	Undefined	as_event	498053	498760	.	+	.	transcript_id "TCONS_00007737,TCONS_00007736,TCONS_00007735"; gene_id "chrA09:496423-498916W"; flanks "498053^,498760^"; structure "1-,1-2^3-,4-"; splice_chain "498230-,498230-498314^498392-,498727-"; sources "Undefined,Undefined,Undefined"; NMorMRNA "null"; degree "9"; dimension "3_3";
chrA09	Undefined	as_event	2314927	2315411	.	+	.	transcript_id "TCONS_00007823,TCONS_00007822"; gene_id "chrA09:2314679-2320099W"; flanks "2314927^,2315411-"; structure "0,1-2^"; splice_chain ",2315080-2315125^"; sources "Undefined,Undefined"; NMorMRNA "null"; degree "4"; dimension "2_2";
chrA09	Undefined	as_event	2319511	2320099	.	+	.	transcript_id "TCONS_00007823,TCONS_00007822"; gene_id "chrA09:2314679-2320099W"; flanks "2319511-,2320099]"; structure "1^3-,2^4-"; splice_chain "2319674^2319838-,2319683^2319847-"; sources "Undefined,Undefined"; NMorMRNA "null"; degree "4"; dimension "2_2";
chrA09	Undefined	as_event	4105294	4105834	.	+	.	transcript_id "TCONS_00007850,TCONS_00007849"; gene_id "chrA09:4103092-4107001W"; flanks "4105294-,4105834^"; structure "1^3-,2^4-"; splice_chain "4105445^4105744-,4105446^4105745-"; sources "Undefined,Undefined"; NMorMRNA "null"; degree "4"; dimension "2_2";
chrA09	Undefined	as_event	5119832	5121016	.	+	.	transcript_id "TCONS_00007875,TCONS_00007874"; gene_id "chrA09:5119832-5122763W"; flanks "5119832[,5121016^"; structure "1^3-,2^4-"; splice_chain "5120193^5120866-,5120195^5120868-"; sources "Undefined,Undefined"; NMorMRNA "null"; degree "4"; dimension "2_2";
chrA09	Undefined	as_event	6749678	6749909	.	+	.	transcript_id "TCONS_00007905,TCONS_00007904"; gene_id "chrA09:6749232-6752726W"; flanks "6749678-,6749909^"; structure "0,1^2-"; splice_chain ",6749739^6749826-"; sources "Undefined,Undefined"; NMorMRNA "null"; degree "4"; dimension "2_2";
chrA09	Undefined	as_event	7958602	7958873	.	+	.	transcript_id "TCONS_00007924,TCONS_00007925"; gene_id "chrA09:7957427-7959204W"; flanks "7958602-,7958873^"; structure "0,1^2-"; splice_chain ",7958679^7958789-"; sources "Undefined,Undefined"; NMorMRNA "null"; degree "4"; dimension "2_2";
chrA09	Undefined	as_event	8095329	8096022	.	+	.	transcript_id "TCONS_00007930,TCONS_00007931"; gene_id "chrA09:8095255-8097164W"; flanks "8095329^,8096022^"; structure "1-,2-"; splice_chain "8095854-,8095860-"; sources "Undefined,Undefined"; NMorMRNA "null"; degree "4"; dimension "2_2";
chrA09	Undefined	as_event	11459290	11459497	.	+	.	transcript_id "TCONS_00007997,TCONS_00007996"; gene_id "chrA09:11457036-11459581W"; flanks "11459290-,11459497-"; structure "1^,2^"; splice_chain "11459375^,11459399^"; sources "Undefined,Undefined"; NMorMRNA "null"; degree "4"; dimension "2_2";
chrA09	Undefined	as_event	12482275	12482431	.	+	.	transcript_id "TCONS_00008006,TCONS_00008005"; gene_id "chrA09:12481932-12485880W"; flanks "12482275^,12482431^"; structure "1-,2-"; splice_chain "12482358-,12482366-"; sources "Undefined,Undefined"; NMorMRNA "null"; degree "4"; dimension "2_2";
chrA09	Undefined	as_event	12485281	12485550	.	+	.	transcript_id "TCONS_00008006,TCONS_00008005"; gene_id "chrA09:12481932-12485880W"; flanks "12485281-,12485550^"; structure "1^3-,2^4-"; splice_chain "12485369^12485461-,12485377^12485469-"; sources "Undefined,Undefined"; NMorMRNA "null"; degree "4"; dimension "2_2";
chrA09	Undefined	as_event	13153359	13153720	.	+	.	transcript_id "TCONS_00008018,TCONS_00008019"; gene_id "chrA09:13152632-13154738W"; flanks "13153359-,13153720^"; structure "1^3-,2^4-"; splice_chain "13153570^13153644-,13153576^13153650-"; sources "Undefined,Undefined"; NMorMRNA "null"; degree "4"; dimension "2_2";
chrA09	Undefined	as_event	18551583	18552394	.	+	.	transcript_id "TCONS_00008081,TCONS_00008080"; gene_id "chrA09:18549931-18552394W"; flanks "18551583-,18552394]"; structure "0,1^2-"; splice_chain ",18551636^18552088-"; sources "Undefined,Undefined"; NMorMRNA "null"; degree "4"; dimension "2_2";
chrA09	Undefined	as_event	19975669	19976223	.	+	.	transcript_id "TCONS_00008100,TCONS_00008101"; gene_id "chrA09:19973102-19976709W"; flanks "19975669-,19976223^"; structure "0,1^2-"; splice_chain ",19975938^19976029-"; sources "Undefined,Undefined"; NMorMRNA "null"; degree "4"; dimension "2_2";
chrA09	Undefined	as_event	20001656	20002094	.	+	.	transcript_id "TCONS_00008104,TCONS_00008103"; gene_id "chrA09:20001456-20003134W"; flanks "20001656-,20002094^"; structure "0,1^2-"; splice_chain ",20001799^20001999-"; sources "Undefined,Undefined"; NMorMRNA "null"; degree "4"; dimension "2_2";
chrA09	Undefined	as_event	22051797	22051982	.	+	.	transcript_id "TCONS_00008132,TCONS_00008133"; gene_id "chrA09:22049475-22053727W"; flanks "22051797-,22051982^"; structure "0,1^2-"; splice_chain ",22051820^22051908-"; sources "Undefined,Undefined"; NMorMRNA "null"; degree "4"; dimension "2_2";
chrA09	Undefined	as_event	22052320	22052670	.	+	.	transcript_id "TCONS_00008133,TCONS_00008132"; gene_id "chrA09:22049475-22053727W"; flanks "22052320-,22052670^"; structure "1^3-,2^4-"; splice_chain "22052425^22052510-,22052432^22052517-"; sources "Undefined,Undefined"; NMorMRNA "null"; degree "4"; dimension "2_2";
chrA09	Undefined	as_event	22255949	22256396	.	+	.	transcript_id "TCONS_00008141,TCONS_00008142"; gene_id "chrA09:22254886-22257729W"; flanks "22255949-,22256396^"; structure "1^3-5^7-,2^4-6^8-"; splice_chain "22256060^22256150-22256254^22256346-,22256062^22256152-22256256^22256348-"; sources "Undefined,Undefined"; NMorMRNA "null"; degree "4"; dimension "2_2";
chrA09	Undefined	as_event	22256642	22256830	.	+	.	transcript_id "TCONS_00008141,TCONS_00008142"; gene_id "chrA09:22254886-22257729W"; flanks "22256642^,22256830^"; structure "1-,2-"; splice_chain "22256722-,22256779-"; sources "Undefined,Undefined"; NMorMRNA "null"; degree "4"; dimension "2_2";
chrA09	Undefined	as_event	26061469	26061669	.	+	.	transcript_id "TCONS_00008221,TCONS_00008222"; gene_id "chrA09:26060670-26062982W"; flanks "26061469-,26061669-"; structure "1^,2^"; splice_chain "26061553^,26061572^"; sources "Undefined,Undefined"; NMorMRNA "null"; degree "4"; dimension "2_2";
chrA09	Undefined	as_event	29024143	29024447	.	+	.	transcript_id "TCONS_00008293,TCONS_00008294"; gene_id "chrA09:29022881-29025505W"; flanks "29024143-,29024447^"; structure "0,1^2-"; splice_chain ",29024269^29024352-"; sources "Undefined,Undefined"; NMorMRNA "null"; degree "4"; dimension "2_2";
chrA09	Undefined	as_event	31354138	31355831	.	+	.	transcript_id "TCONS_00008341,TCONS_00008342"; gene_id "chrA09:31352096-31355831W"; flanks "31354138^,31355831]"; structure "1-,2-"; splice_chain "31355330-,31355471-"; sources "Undefined,Undefined"; NMorMRNA "null"; degree "4"; dimension "2_2";
chrA09	Undefined	as_event	32609260	32609455	.	+	.	transcript_id "TCONS_00008396,TCONS_00008397"; gene_id "chrA09:32606958-32609455W"; flanks "32609260-,32609455]"; structure "0,1^2-"; splice_chain ",32609341^32609433-"; sources "Undefined,Undefined"; NMorMRNA "null"; degree "4"; dimension "2_2";
chrA09	Undefined	as_event	32615588	32616976	.	+	.	transcript_id "TCONS_00008399/TCONS_00008401,TCONS_00008398/TCONS_00008400"; gene_id "chrA09:32615351-32618407W"; flanks "32615588^,32616976^"; structure "1-,2-"; splice_chain "32616518-,32616522-"; sources "Undefined,Undefined"; NMorMRNA "null"; degree "4"; dimension "2_2";
chrA09	Undefined	as_event	32618119	32618300	.	+	.	transcript_id "TCONS_00008399/TCONS_00008400/TCONS_00008401,TCONS_00008398"; gene_id "chrA09:32615351-32618407W"; flanks "32618119^,32618300^"; structure "1-,2-"; splice_chain "32618234-,32618240-"; sources "Undefined,Undefined"; NMorMRNA "null"; degree "4"; dimension "2_2";
chrA09	Undefined	as_event	32668091	32668648	.	+	.	transcript_id "TCONS_00008403,TCONS_00008404"; gene_id "chrA09:32667877-32668648W"; flanks "32668091-,32668648]"; structure "0,1^2-"; splice_chain ",32668163^32668255-"; sources "Undefined,Undefined"; NMorMRNA "null"; degree "4"; dimension "2_2";
chrA09	Undefined	as_event	33581611	33581879	.	+	.	transcript_id "TCONS_00008446,TCONS_00008445"; gene_id "chrA09:33580842-33582801W"; flanks "33581611-,33581879^"; structure "0,1^2-"; splice_chain ",33581705^33581796-"; sources "Undefined,Undefined"; NMorMRNA "null"; degree "4"; dimension "2_2";
chrA09	Undefined	as_event	33582142	33582451	.	+	.	transcript_id "TCONS_00008445/TCONS_00008446,TCONS_00008447"; gene_id "chrA09:33580842-33582801W"; flanks "33582142-,33582451^"; structure "0,1^2-"; splice_chain ",33582266^33582353-"; sources "Undefined,Undefined"; NMorMRNA "null"; degree "4"; dimension "2_2";
chrA09	Undefined	as_event	33676134	33676405	.	+	.	transcript_id "TCONS_00008457,TCONS_00008456"; gene_id "chrA09:33672232-33678147W"; flanks "33676134-,33676405^"; structure "1^3-,2^4-"; splice_chain "33676230^33676336-,33676232^33676338-"; sources "Undefined,Undefined"; NMorMRNA "null"; degree "4"; dimension "2_2";
chrA09	Undefined	as_event	2056128	2056526	.	-	.	transcript_id "TCONS_00008530,TCONS_00008531"; gene_id "chrA09:2055364-2056948C"; flanks "2056526-,2056128^"; structure "0,1^2-"; splice_chain ",2056372^2056271-"; sources "Undefined,Undefined"; NMorMRNA "null"; degree "4"; dimension "2_2";
chrA09	Undefined	as_event	2055364	2055855	.	-	.	transcript_id "TCONS_00008531,TCONS_00008530"; gene_id "chrA09:2055364-2056948C"; flanks "2055855-,2055364]"; structure "0,1^2-"; splice_chain ",2055690^2055594-"; sources "Undefined,Undefined"; NMorMRNA "null"; degree "4"; dimension "2_2";
chrA09	Undefined	as_event	4459315	4460379	.	-	.	transcript_id "TCONS_00008556,TCONS_00008555"; gene_id "chrA09:4457132-4460379C"; flanks "4460379[,4459315^"; structure "1^3-,2^4-"; splice_chain "4460107^4460021-,4460105^4460019-"; sources "Undefined,Undefined"; NMorMRNA "null"; degree "4"; dimension "2_2";
chrA09	Undefined	as_event	4457132	4457554	.	-	.	transcript_id "TCONS_00008555,TCONS_00008556"; gene_id "chrA09:4457132-4460379C"; flanks "4457554-,4457132]"; structure "0,1^2-"; splice_chain ",4457506^4457420-"; sources "Undefined,Undefined"; NMorMRNA "null"; degree "4"; dimension "2_2";
chrA09	Undefined	as_event	5437202	5437602	.	-	.	transcript_id "TCONS_00008580,TCONS_00008579"; gene_id "chrA09:5434273-5437969C"; flanks "5437602-,5437202^"; structure "1^3-,2^4-"; splice_chain "5437542^5437286-,5437541^5437285-"; sources "Undefined,Undefined"; NMorMRNA "null"; degree "4"; dimension "2_2";
chrA09	Undefined	as_event	5434273	5435416	.	-	.	transcript_id "TCONS_00008579,TCONS_00008578"; gene_id "chrA09:5434273-5437969C"; flanks "5435416^,5434273]"; structure "1-,2-"; splice_chain "5434856-,5434459-"; sources "Undefined,Undefined"; NMorMRNA "null"; degree "4"; dimension "2_2";
chrA09	Undefined	as_event	5554535	5555022	.	-	.	transcript_id "TCONS_00008583,TCONS_00008582"; gene_id "chrA09:5554535-5556080C"; flanks "5555022-,5554535]"; structure "0,1^2-"; splice_chain ",5554839^5554760-"; sources "Undefined,Undefined"; NMorMRNA "null"; degree "4"; dimension "2_2";
chrA09	Undefined	as_event	6806162	6806977	.	-	.	transcript_id "TCONS_00008606,TCONS_00008607"; gene_id "chrA09:6805030-6807863C"; flanks "6806977^,6806162^"; structure "1-2^4-,3-"; splice_chain "6806543-6806526^6806432-,6806450-"; sources "Undefined,Undefined"; NMorMRNA "null"; degree "4"; dimension "2_2";
chrA09	Undefined	as_event	7327564	7329192	.	-	.	transcript_id "TCONS_00008617,TCONS_00008616"; gene_id "chrA09:7327013-7329192C"; flanks "7329192[,7327564^"; structure "1^3-,2^4-"; splice_chain "7328169^7328020-,7328168^7328019-"; sources "Undefined,Undefined"; NMorMRNA "null"; degree "4"; dimension "2_2";
chrA09	Undefined	as_event	7676696	7677134	.	-	.	transcript_id "TCONS_00008622,TCONS_00008623"; gene_id "chrA09:7674424-7678648C"; flanks "7677134-,7676696^"; structure "1^3-,2^4-"; splice_chain "7676941^7676834-,7676939^7676832-"; sources "Undefined,Undefined"; NMorMRNA "null"; degree "4"; dimension "2_2";
chrA09	Undefined	as_event	7964473	7965169	.	-	.	transcript_id "TCONS_00008626,TCONS_00008627"; gene_id "chrA09:7964473-7968480C"; flanks "7965169-,7964473]"; structure "1^3-,2^4-"; splice_chain "7964898^7964811-,7964896^7964809-"; sources "Undefined,Undefined"; NMorMRNA "null"; degree "4"; dimension "2_2";
chrA09	Undefined	as_event	12686948	12687515	.	-	.	transcript_id "TCONS_00008691,TCONS_00008692"; gene_id "chrA09:12684226-12689232C"; flanks "12687515-,12686948^"; structure "1^3-,2^4-"; splice_chain "12687360^12687240-,12687359^12687239-"; sources "Undefined,Undefined"; NMorMRNA "null"; degree "4"; dimension "2_2";
chrA09	Undefined	as_event	12685205	12685623	.	-	.	transcript_id "TCONS_00008692,TCONS_00008691"; gene_id "chrA09:12684226-12689232C"; flanks "12685623-,12685205^"; structure "1^4-,2^3-"; splice_chain "12685560^12685248-,12685559^12685250-"; sources "Undefined,Undefined"; NMorMRNA "null"; degree "4"; dimension "2_2";
chrA09	Undefined	as_event	12788981	12798666	.	-	.	transcript_id "TCONS_00008697,TCONS_00008696"; gene_id "chrA09:12788981-12799011C"; flanks "12798666-,12788981]"; structure "1^3-,2^4-"; splice_chain "12798393^12789030-,12798391^12789028-"; sources "Undefined,Undefined"; NMorMRNA "null"; degree "4"; dimension "2_2";
chrA09	Undefined	as_event	19067009	19067300	.	-	.	transcript_id "TCONS_00008761,TCONS_00008760"; gene_id "chrA09:19064594-19067503C"; flanks "19067300[,19067009^"; structure "0,1^2-"; splice_chain ",19067284^19067145-"; sources "Undefined,Undefined"; NMorMRNA "null"; degree "4"; dimension "2_2";
chrA09	Undefined	as_event	20825624	20826130	.	-	.	transcript_id "TCONS_00008782,TCONS_00008783"; gene_id "chrA09:20823563-20826492C"; flanks "20826130-,20825624^"; structure "1^2-4^6-,3^5-"; splice_chain "20825965^20825886-20825806^20825706-,20825807^20825707-"; sources "Undefined,Undefined"; NMorMRNA "null"; degree "4"; dimension "2_2";
chrA09	Undefined	as_event	20824398	20824897	.	-	.	transcript_id "TCONS_00008783,TCONS_00008782"; gene_id "chrA09:20823563-20826492C"; flanks "20824897-,20824398^"; structure "1^3-,2^4-"; splice_chain "20824583^20824476-,20824582^20824475-"; sources "Undefined,Undefined"; NMorMRNA "null"; degree "4"; dimension "2_2";
chrA09	Undefined	as_event	20977110	20977297	.	-	.	transcript_id "TCONS_00008789,TCONS_00008790"; gene_id "chrA09:20976028-20978341C"; flanks "20977297-,20977110-"; structure "1^,2^"; splice_chain "20977216^,20977213^"; sources "Undefined,Undefined"; NMorMRNA "null"; degree "4"; dimension "2_2";
chrA09	Undefined	as_event	21525112	21526323	.	-	.	transcript_id "TCONS_00008798,TCONS_00008799"; gene_id "chrA09:21525112-21528978C"; flanks "21526323-,21525112]"; structure "1^3-,2^4-5^6-"; splice_chain "21526242^21525951-,21526239^21525948-21525862^21525672-"; sources "Undefined,Undefined"; NMorMRNA "null"; degree "4"; dimension "2_2";
chrA09	Undefined	as_event	22396074	22396303	.	-	.	transcript_id "TCONS_00008819,TCONS_00008820"; gene_id "chrA09:22395280-22396784C"; flanks "22396303-,22396074^"; structure "0,1^2-"; splice_chain ",22396222^22396129-"; sources "Undefined,Undefined"; NMorMRNA "null"; degree "4"; dimension "2_2";
chrA09	Undefined	as_event	24390478	24390847	.	-	.	transcript_id "TCONS_00008856,TCONS_00008857"; gene_id "chrA09:24389941-24391673C"; flanks "24390847-,24390478-"; structure "1^,2^"; splice_chain "24390708^,24390705^"; sources "Undefined,Undefined"; NMorMRNA "null"; degree "4"; dimension "2_2";
chrA09	Undefined	as_event	26122563	26123067	.	-	.	transcript_id "TCONS_00008906,TCONS_00008907"; gene_id "chrA09:26121771-26123829C"; flanks "26123067-,26122563^"; structure "1^3-5^7-,2^4-6^8-"; splice_chain "26122922^26122812-26122744^26122647-,26122921^26122811-26122743^26122646-"; sources "Undefined,Undefined"; NMorMRNA "null"; degree "4"; dimension "2_2";
chrA09	Undefined	as_event	26121966	26122471	.	-	.	transcript_id "TCONS_00008906,TCONS_00008907"; gene_id "chrA09:26121771-26123829C"; flanks "26122471-,26121966^"; structure "1^3-5^7-,2^4-6^8-"; splice_chain "26122302^26122215-26122099^26122026-,26122300^26122213-26122097^26122024-"; sources "Undefined,Undefined"; NMorMRNA "null"; degree "4"; dimension "2_2";
chrA09	Undefined	as_event	27663434	27663949	.	-	.	transcript_id "TCONS_00008943,TCONS_00008942"; gene_id "chrA09:27661076-27664164C"; flanks "27663949-,27663434-"; structure "1^3-5^7-8^,2^4-6^"; splice_chain "27663795^27663674-27663649^27663563-27663500^,27663791^27663670-27663645^"; sources "Undefined,Undefined"; NMorMRNA "null"; degree "4"; dimension "2_2";
chrA09	Undefined	as_event	28097621	28097978	.	-	.	transcript_id "TCONS_00008950,TCONS_00008949"; gene_id "chrA09:28096171-28099254C"; flanks "28097978-,28097621^"; structure "1^3-,2^4-"; splice_chain "28097858^28097775-,28097856^28097773-"; sources "Undefined,Undefined"; NMorMRNA "null"; degree "4"; dimension "2_2";
chrA09	Undefined	as_event	30831933	30832841	.	-	.	transcript_id "TCONS_00009001,TCONS_00009000"; gene_id "chrA09:30831933-30834318C"; flanks "30832841-,30831933]"; structure "1^3-,2^4-"; splice_chain "30832513^30832123-,30832512^30832122-"; sources "Undefined,Undefined"; NMorMRNA "null"; degree "4"; dimension "2_2";
chrA09	Undefined	as_event	31833725	31833977	.	-	.	transcript_id "TCONS_00009032,TCONS_00009031"; gene_id "chrA09:31829935-31835035C"; flanks "31833977-,31833725^"; structure "1^3-,2^4-"; splice_chain "31833897^31833804-,31833896^31833803-"; sources "Undefined,Undefined"; NMorMRNA "null"; degree "4"; dimension "2_2";
chrA09	Undefined	as_event	31833008	31833490	.	-	.	transcript_id "TCONS_00009032,TCONS_00009031"; gene_id "chrA09:31829935-31835035C"; flanks "31833490-,31833008^"; structure "1^3-5^7-,2^4-6^8-"; splice_chain "31833396^31833260-31833228^31833135-,31833394^31833258-31833226^31833133-"; sources "Undefined,Undefined"; NMorMRNA "null"; degree "4"; dimension "2_2";
chrA09	Undefined	as_event	31951345	31952161	.	-	.	transcript_id "TCONS_00009037,TCONS_00009036"; gene_id "chrA09:31951345-31952228C"; flanks "31952161^,31951345]"; structure "1-,2-"; splice_chain "31952016-,31951968-"; sources "Undefined,Undefined"; NMorMRNA "null"; degree "4"; dimension "2_2";
chrA09	Undefined	as_event	32161488	32161967	.	-	.	transcript_id "TCONS_00009049,TCONS_00009048"; gene_id "chrA09:32160635-32163114C"; flanks "32161967-,32161488^"; structure "1^3-5^7-,2^4-6^8-"; splice_chain "32161835^32161737-32161689^32161560-,32161834^32161736-32161688^32161559-"; sources "Undefined,Undefined"; NMorMRNA "null"; degree "4"; dimension "2_2";
chrA09	Undefined	as_event	32334132	32334296	.	-	.	transcript_id "TCONS_00009057,TCONS_00009056"; gene_id "chrA09:32333173-32334670C"; flanks "32334296^,32334132^"; structure "1-,2-"; splice_chain "32334193-,32334160-"; sources "Undefined,Undefined"; NMorMRNA "null"; degree "4"; dimension "2_2";
chrA09_random	Undefined	as_event	122828	123538	.	+	.	transcript_id "TCONS_00009133,TCONS_00009134"; gene_id "chrA09_random:120843-123538W"; flanks "122828-,123538]"; structure "1^3-,2^4-"; splice_chain "123177^123290-,123179^123292-"; sources "Undefined,Undefined"; NMorMRNA "null"; degree "4"; dimension "2_2";
chrA09_random	Undefined	as_event	2717097	2717311	.	+	.	transcript_id "TCONS_00009156,TCONS_00009155"; gene_id "chrA09_random:2715093-2719190W"; flanks "2717097^,2717311^"; structure "1-,2-"; splice_chain "2717186-,2717189-"; sources "Undefined,Undefined"; NMorMRNA "null"; degree "4"; dimension "2_2";
chrA09_random	Undefined	as_event	3452240	3453945	.	+	.	transcript_id "TCONS_00009173,TCONS_00009172"; gene_id "chrA09_random:3452240-3453945W"; flanks "3452240[,3453945]"; structure "1^3-,2^4-"; splice_chain "3452813^3452963-,3452818^3452968-"; sources "Undefined,Undefined"; NMorMRNA "null"; degree "4"; dimension "2_2";
chrA09_random	Undefined	as_event	758823	759048	.	-	.	transcript_id "TCONS_00009213,TCONS_00009212"; gene_id "chrA09_random:758637-761134C"; flanks "759048^,758823-"; structure "0,1-2^"; splice_chain ",758945-758928^"; sources "Undefined,Undefined"; NMorMRNA "null"; degree "4"; dimension "2_2";
chrA09_random	Undefined	as_event	1174938	1175483	.	-	.	transcript_id "TCONS_00009220,TCONS_00009221"; gene_id "chrA09_random:1174938-1178241C"; flanks "1175483-,1174938]"; structure "0,1^2-"; splice_chain ",1175387^1175289-"; sources "Undefined,Undefined"; NMorMRNA "null"; degree "4"; dimension "2_2";
chrA09_random	Undefined	as_event	1724968	1725318	.	-	.	transcript_id "TCONS_00009227,TCONS_00009226"; gene_id "chrA09_random:1724762-1727156C"; flanks "1725318-,1724968^"; structure "1^3-,2^4-"; splice_chain "1725205^1725115-,1725204^1725114-"; sources "Undefined,Undefined"; NMorMRNA "null"; degree "4"; dimension "2_2";
chrA09_random	Undefined	as_event	3309024	3309429	.	-	.	transcript_id "TCONS_00009248,TCONS_00009249"; gene_id "chrA09_random:3307406-3309692C"; flanks "3309429-,3309024^"; structure "1^3-,2^4-"; splice_chain "3309196^3309118-,3309192^3309114-"; sources "Undefined,Undefined"; NMorMRNA "null"; degree "4"; dimension "2_2";
chrA09_random	Undefined	as_event	3766472	3766725	.	-	.	transcript_id "TCONS_00009267,TCONS_00009266"; gene_id "chrA09_random:3765892-3768356C"; flanks "3766725-,3766472^"; structure "0,1^2-"; splice_chain ",3766665^3766578-"; sources "Undefined,Undefined"; NMorMRNA "null"; degree "4"; dimension "2_2";
chrA09_random	Undefined	as_event	3766130	3766382	.	-	.	transcript_id "TCONS_00009267,TCONS_00009266"; gene_id "chrA09_random:3765892-3768356C"; flanks "3766382-,3766130^"; structure "0,1^2-"; splice_chain ",3766317^3766247-"; sources "Undefined,Undefined"; NMorMRNA "null"; degree "4"; dimension "2_2";
chrA10	Undefined	as_event	342889	343190	.	+	.	transcript_id "TCONS_00009282,TCONS_00009283"; gene_id "chrA10:341326-344455W"; flanks "342889-,343190^"; structure "1^3-,2^4-"; splice_chain "343014^343101-,343015^343102-"; sources "Undefined,Undefined"; NMorMRNA "null"; degree "4"; dimension "2_2";
chrA10	Undefined	as_event	377259	377464	.	+	.	transcript_id "TCONS_00009288,TCONS_00009287"; gene_id "chrA10:376973-380748W"; flanks "377259-,377464-"; structure "1^,2^"; splice_chain "377284^,377343^"; sources "Undefined,Undefined"; NMorMRNA "null"; degree "4"; dimension "2_2";
chrA10	Undefined	as_event	377118	377464	.	+	.	transcript_id "TCONS_00009289,TCONS_00009288,TCONS_00009287"; gene_id "chrA10:376973-380748W"; flanks "377118^,377464-"; structure "0,1-2^,1-3^"; splice_chain ",377259-377284^,377259-377343^"; sources "Undefined,Undefined,Undefined"; NMorMRNA "null"; degree "9"; dimension "3_3";
chrA10	Undefined	as_event	377259	377647	.	+	.	transcript_id "TCONS_00009286,TCONS_00009288,TCONS_00009287"; gene_id "chrA10:376973-380748W"; flanks "377259-,377647^"; structure "0,1^3-,2^3-"; splice_chain ",377284^377464-,377343^377464-"; sources "Undefined,Undefined,Undefined"; NMorMRNA "null"; degree "9"; dimension "3_3";
chrA10	Undefined	as_event	377118	377647	.	+	.	transcript_id "TCONS_00009286,TCONS_00009288,TCONS_00009287,TCONS_00009289"; gene_id "chrA10:376973-380748W"; flanks "377118^,377647^"; structure "1-,1-2^4-,1-3^4-,4-"; splice_chain "377259-,377259-377284^377464-,377259-377343^377464-,377464-"; sources "Undefined,Undefined,Undefined,Undefined"; NMorMRNA "null"; degree "16"; dimension "4_4";
chrA10	Undefined	as_event	380089	380748	.	+	.	transcript_id "TCONS_00009286,TCONS_00009287/TCONS_00009288/TCONS_00009289"; gene_id "chrA10:376973-380748W"; flanks "380089-,380748]"; structure "0,1^2-"; splice_chain ",380461^380547-"; sources "Undefined,Undefined"; NMorMRNA "null"; degree "4"; dimension "2_2";
chrA10	Undefined	as_event	897570	897823	.	+	.	transcript_id "TCONS_00009300,TCONS_00009301"; gene_id "chrA10:897518-900223W"; flanks "897570^,897823-"; structure "0,1-2^"; splice_chain ",897713-897726^"; sources "Undefined,Undefined"; NMorMRNA "null"; degree "4"; dimension "2_2";
chrA10	Undefined	as_event	1219514	1220087	.	+	.	transcript_id "TCONS_00009308,TCONS_00009309"; gene_id "chrA10:1218828-1222121W"; flanks "1219514-,1220087^"; structure "0,1^2-"; splice_chain ",1219901^1219986-"; sources "Undefined,Undefined"; NMorMRNA "null"; degree "4"; dimension "2_2";
chrA10	Undefined	as_event	6214281	6214479	.	+	.	transcript_id "TCONS_00009359,TCONS_00009358"; gene_id "chrA10:6212913-6217525W"; flanks "6214281-,6214479-"; structure "1^,2^"; splice_chain "6214349^,6214367^"; sources "Undefined,Undefined"; NMorMRNA "null"; degree "4"; dimension "2_2";
chrA10	Undefined	as_event	11623067	11623785	.	+	.	transcript_id "TCONS_00009450,TCONS_00009449"; gene_id "chrA10:11622647-11625514W"; flanks "11623067-,11623785^"; structure "1^3-6^8-10^12-,2^4-5^7-9^11-"; splice_chain "11623178^11623272-11623412^11623506-11623577^11623682-,11623179^11623273-11623400^11623494-11623565^11623670-"; sources "Undefined,Undefined"; NMorMRNA "null"; degree "4"; dimension "2_2";
chrA10	Undefined	as_event	11755948	11756573	.	+	.	transcript_id "TCONS_00009457,TCONS_00009456"; gene_id "chrA10:11755600-11757226W"; flanks "11755948^,11756573^"; structure "1-,2-"; splice_chain "11756285-,11756466-"; sources "Undefined,Undefined"; NMorMRNA "null"; degree "4"; dimension "2_2";
chrA10	Undefined	as_event	11755835	11756573	.	+	.	transcript_id "TCONS_00009458,TCONS_00009457,TCONS_00009456"; gene_id "chrA10:11755600-11757226W"; flanks "11755835-,11756573^"; structure "0,1^2-,1^3-"; splice_chain ",11755948^11756285-,11755948^11756466-"; sources "Undefined,Undefined,Undefined"; NMorMRNA "null"; degree "9"; dimension "3_3";
chrA10	Undefined	as_event	12095419	12096148	.	+	.	transcript_id "TCONS_00009473,TCONS_00009472"; gene_id "chrA10:12093858-12096148W"; flanks "12095419-,12096148]"; structure "0,1^2-"; splice_chain ",12095649^12095761-"; sources "Undefined,Undefined"; NMorMRNA "null"; degree "4"; dimension "2_2";
chrA10	Undefined	as_event	13997210	13997731	.	+	.	transcript_id "TCONS_00009542,TCONS_00009543"; gene_id "chrA10:13996872-13998437W"; flanks "13997210-,13997731^"; structure "1^3-,2^4-"; splice_chain "13997257^13997488-,13997258^13997489-"; sources "Undefined,Undefined"; NMorMRNA "null"; degree "4"; dimension "2_2";
chrA10	Undefined	as_event	14611262	14611757	.	+	.	transcript_id "TCONS_00009563,TCONS_00009564"; gene_id "chrA10:14610354-14611757W"; flanks "14611262-,14611757]"; structure "1^3-,2^4-"; splice_chain "14611367^14611459-,14611376^14611468-"; sources "Undefined,Undefined"; NMorMRNA "null"; degree "4"; dimension "2_2";
chrA10	Undefined	as_event	15250999	15251364	.	+	.	transcript_id "TCONS_00009594,TCONS_00009595"; gene_id "chrA10:15250828-15252384W"; flanks "15250999-,15251364^"; structure "1^3-,2^4-"; splice_chain "15251102^15251206-,15251103^15251207-"; sources "Undefined,Undefined"; NMorMRNA "null"; degree "4"; dimension "2_2";
chrA10	Undefined	as_event	15546069	15546736	.	+	.	transcript_id "TCONS_00009605,TCONS_00009604"; gene_id "chrA10:15545643-15546736W"; flanks "15546069-,15546736]"; structure "1^3-,2^4-"; splice_chain "15546166^15546237-,15546167^15546238-"; sources "Undefined,Undefined"; NMorMRNA "null"; degree "4"; dimension "2_2";
chrA10	Undefined	as_event	16156992	16157241	.	+	.	transcript_id "TCONS_00009622,TCONS_00009621"; gene_id "chrA10:16153981-16157912W"; flanks "16156992-,16157241^"; structure "1^3-,2^4-"; splice_chain "16157078^16157163-,16157080^16157165-"; sources "Undefined,Undefined"; NMorMRNA "null"; degree "4"; dimension "2_2";
chrA10	Undefined	as_event	16166820	16167261	.	+	.	transcript_id "TCONS_00009624,TCONS_00009623"; gene_id "chrA10:16164946-16168366W"; flanks "16166820-,16167261^"; structure "1^3-,2^4-"; splice_chain "16166987^16167071-,16166989^16167073-"; sources "Undefined,Undefined"; NMorMRNA "null"; degree "4"; dimension "2_2";
chrA10	Undefined	as_event	16979385	16981381	.	+	.	transcript_id "TCONS_00009646,TCONS_00009644,TCONS_00009645"; gene_id "chrA10:16979065-16981381W"; flanks "16979385-,16981381]"; structure "0,1^2-5^6-,3^4-"; splice_chain ",16979487^16979944-16980574^16980803-,16980116^16980573-"; sources "Undefined,Undefined,Undefined"; NMorMRNA "null"; degree "9"; dimension "3_3";
chrA10	Undefined	as_event	1423621	1425852	.	-	.	transcript_id "TCONS_00009696,TCONS_00009695"; gene_id "chrA10:1420319-1425852C"; flanks "1425852[,1423621^"; structure "1^3-,2^4-"; splice_chain "1425684^1425229-,1425683^1425228-"; sources "Undefined,Undefined"; NMorMRNA "null"; degree "4"; dimension "2_2";
chrA10	Undefined	as_event	2114685	2115196	.	-	.	transcript_id "TCONS_00009718,TCONS_00009719"; gene_id "chrA10:2114685-2115908C"; flanks "2115196^,2114685]"; structure "1-,2-"; splice_chain "2115116-,2115113-"; sources "Undefined,Undefined"; NMorMRNA "null"; degree "4"; dimension "2_2";
chrA10	Undefined	as_event	8339671	8341059	.	-	.	transcript_id "TCONS_00009778,TCONS_00009779"; gene_id "chrA10:8339671-8341059C"; flanks "8341059[,8339671]"; structure "0,1^2-"; splice_chain ",8340157^8340077-"; sources "Undefined,Undefined"; NMorMRNA "null"; degree "4"; dimension "2_2";
chrA10	Undefined	as_event	11365294	11365553	.	-	.	transcript_id "TCONS_00009826,TCONS_00009825"; gene_id "chrA10:11363801-11366012C"; flanks "11365553-,11365294^"; structure "1^3-,2^4-"; splice_chain "11365492^11365403-,11365491^11365402-"; sources "Undefined,Undefined"; NMorMRNA "null"; degree "4"; dimension "2_2";
chrA10	Undefined	as_event	11456381	11456693	.	-	.	transcript_id "TCONS_00009827,TCONS_00009828"; gene_id "chrA10:11453382-11457255C"; flanks "11456693-,11456381-"; structure "1^,2^"; splice_chain "11456507^,11456505^"; sources "Undefined,Undefined"; NMorMRNA "null"; degree "4"; dimension "2_2";
chrA10	Undefined	as_event	11454976	11455792	.	-	.	transcript_id "TCONS_00009828,TCONS_00009827"; gene_id "chrA10:11453382-11457255C"; flanks "11455792-,11454976^"; structure "1^3-5^7-9^11-,2^4-6^8-10^12-"; splice_chain "11455713^11455419-11455366^11455283-11455158^11455066-,11455712^11455418-11455365^11455282-11455157^11455065-"; sources "Undefined,Undefined"; NMorMRNA "null"; degree "4"; dimension "2_2";
chrA10	Undefined	as_event	12062513	12062822	.	-	.	transcript_id "TCONS_00009849,TCONS_00009848"; gene_id "chrA10:12061875-12065542C"; flanks "12062822-,12062513^"; structure "0,1^2-"; splice_chain ",12062728^12062633-"; sources "Undefined,Undefined"; NMorMRNA "null"; degree "4"; dimension "2_2";
chrA10	Undefined	as_event	12182307	12182631	.	-	.	transcript_id "TCONS_00009857,TCONS_00009856"; gene_id "chrA10:12182178-12184805C"; flanks "12182631-,12182307^"; structure "0,1^2-"; splice_chain ",12182511^12182416-"; sources "Undefined,Undefined"; NMorMRNA "null"; degree "4"; dimension "2_2";
chrA10	Undefined	as_event	12331939	12332503	.	-	.	transcript_id "TCONS_00009863,TCONS_00009862"; gene_id "chrA10:12331100-12333602C"; flanks "12332503-,12331939^"; structure "0,1^2-"; splice_chain ",12332155^12332020-"; sources "Undefined,Undefined"; NMorMRNA "null"; degree "4"; dimension "2_2";
chrA10	Undefined	as_event	12331685	12332155	.	-	.	transcript_id "TCONS_00009864,TCONS_00009862"; gene_id "chrA10:12331100-12333602C"; flanks "12332155^,12331685-"; structure "0,1-2^"; splice_chain ",12332020-12331939^"; sources "Undefined,Undefined"; NMorMRNA "null"; degree "4"; dimension "2_2";
chrA10	Undefined	as_event	12331685	12332503	.	-	.	transcript_id "TCONS_00009864,TCONS_00009862,TCONS_00009863"; gene_id "chrA10:12331100-12333602C"; flanks "12332503-,12331685-"; structure "1^,1^2-3^,3^"; splice_chain "12332155^,12332155^12332020-12331939^,12331939^"; sources "Undefined,Undefined,Undefined"; NMorMRNA "null"; degree "9"; dimension "3_3";
chrA10	Undefined	as_event	12603504	12603930	.	-	.	transcript_id "TCONS_00009876,TCONS_00009877"; gene_id "chrA10:12602038-12604284C"; flanks "12603930-,12603504^"; structure "1^3-,2^4-"; splice_chain "12603818^12603726-,12603817^12603725-"; sources "Undefined,Undefined"; NMorMRNA "null"; degree "4"; dimension "2_2";
chrA10	Undefined	as_event	12969457	12971563	.	-	.	transcript_id "TCONS_00009891,TCONS_00009892"; gene_id "chrA10:12967328-12972099C"; flanks "12971563-,12969457^"; structure "1^3-,2^4-"; splice_chain "12970675^12970266-,12970673^12970264-"; sources "Undefined,Undefined"; NMorMRNA "null"; degree "4"; dimension "2_2";
chrA10	Undefined	as_event	13233835	13234102	.	-	.	transcript_id "TCONS_00009904,TCONS_00009903"; gene_id "chrA10:13231573-13234384C"; flanks "13234102-,13233835^"; structure "1^3-,2^4-"; splice_chain "13233991^13233908-,13233985^13233902-"; sources "Undefined,Undefined"; NMorMRNA "null"; degree "4"; dimension "2_2";
chrA10	Undefined	as_event	13233368	13233685	.	-	.	transcript_id "TCONS_00009904,TCONS_00009903"; gene_id "chrA10:13231573-13234384C"; flanks "13233685-,13233368^"; structure "1^3-,2^4-"; splice_chain "13233555^13233469-,13233553^13233467-"; sources "Undefined,Undefined"; NMorMRNA "null"; degree "4"; dimension "2_2";
chrA10	Undefined	as_event	13232173	13232629	.	-	.	transcript_id "TCONS_00009904,TCONS_00009903"; gene_id "chrA10:13231573-13234384C"; flanks "13232629-,13232173^"; structure "1^3-5^7-,2^4-6^8-"; splice_chain "13232484^13232414-13232341^13232262-,13232483^13232413-13232340^13232261-"; sources "Undefined,Undefined"; NMorMRNA "null"; degree "4"; dimension "2_2";
chrA10	Undefined	as_event	13377003	13377449	.	-	.	transcript_id "TCONS_00009910,TCONS_00009911"; gene_id "chrA10:13375113-13378021C"; flanks "13377449-,13377003^"; structure "1^3-,2^4-"; splice_chain "13377194^13377101-,13377183^13377090-"; sources "Undefined,Undefined"; NMorMRNA "null"; degree "4"; dimension "2_2";
chrA10	Undefined	as_event	14677266	14677694	.	-	.	transcript_id "TCONS_00009954,TCONS_00009955"; gene_id "chrA10:14676629-14679761C"; flanks "14677694-,14677266^"; structure "0,1^2-"; splice_chain ",14677510^14677410-"; sources "Undefined,Undefined"; NMorMRNA "null"; degree "4"; dimension "2_2";
chrA10	Undefined	as_event	15499162	15500006	.	-	.	transcript_id "TCONS_00009998,TCONS_00009997"; gene_id "chrA10:15493553-15501055C"; flanks "15500006-,15499162^"; structure "1^3-5^7-,2^4-6^8-"; splice_chain "15499675^15499496-15499430^15499314-,15499673^15499494-15499428^15499312-"; sources "Undefined,Undefined"; NMorMRNA "null"; degree "4"; dimension "2_2";
chrA10	Undefined	as_event	15497622	15498182	.	-	.	transcript_id "TCONS_00009998,TCONS_00009997"; gene_id "chrA10:15493553-15501055C"; flanks "15498182-,15497622^"; structure "1^3-,2^4-"; splice_chain "15497974^15497724-,15497973^15497723-"; sources "Undefined,Undefined"; NMorMRNA "null"; degree "4"; dimension "2_2";
chrA10	Undefined	as_event	15494696	15495008	.	-	.	transcript_id "TCONS_00009997,TCONS_00009998"; gene_id "chrA10:15493553-15501055C"; flanks "15495008-,15494696^"; structure "1^3-,2^4-"; splice_chain "15494925^15494801-,15494924^15494800-"; sources "Undefined,Undefined"; NMorMRNA "null"; degree "4"; dimension "2_2";
chrA10	Undefined	as_event	16369268	16369549	.	-	.	transcript_id "TCONS_00010025,TCONS_00010026"; gene_id "chrA10:16368049-16370018C"; flanks "16369549-,16369268^"; structure "0,1^2-"; splice_chain ",16369403^16369313-"; sources "Undefined,Undefined"; NMorMRNA "null"; degree "4"; dimension "2_2";
chrA10	Undefined	as_event	16369268	16369790	.	-	.	transcript_id "TCONS_00010025,TCONS_00010026,TCONS_00010027"; gene_id "chrA10:16368049-16370018C"; flanks "16369790-,16369268^"; structure "1^3-,1^3-6^8-,2^4-5^7-"; splice_chain "16369722^16369549-,16369722^16369549-16369403^16369313-,16369721^16369548-16369407^16369317-"; sources "Undefined,Undefined,Undefined"; NMorMRNA "null"; degree "9"; dimension "3_3";
chrA10	Undefined	as_event	16441276	16441569	.	-	.	transcript_id "TCONS_00010034,TCONS_00010033"; gene_id "chrA10:16440326-16445961C"; flanks "16441569-,16441276^"; structure "1^3-,2^4-"; splice_chain "16441513^16441407-,16441512^16441406-"; sources "Undefined,Undefined"; NMorMRNA "null"; degree "4"; dimension "2_2";
chrA10_random	Undefined	as_event	1991222	1991752	.	+	.	transcript_id "TCONS_00010105,TCONS_00010104"; gene_id "chrA10_random:1990752-1992112W"; flanks "1991222-,1991752^"; structure "0,1^2-"; splice_chain ",1991394^1991560-"; sources "Undefined,Undefined"; NMorMRNA "null"; degree "4"; dimension "2_2";
chrA10_random	Undefined	as_event	645326	645743	.	-	.	transcript_id "TCONS_00010126,TCONS_00010127"; gene_id "chrA10_random:644300-645979C"; flanks "645743-,645326^"; structure "1^3-,2^4-"; splice_chain "645518^645437-,645517^645436-"; sources "Undefined,Undefined"; NMorMRNA "null"; degree "4"; dimension "2_2";
chrAnn_random	Undefined	as_event	2126427	2126707	.	+	.	transcript_id "TCONS_00010186,TCONS_00010187"; gene_id "chrAnn_random:2125346-2127294W"; flanks "2126427^,2126707^"; structure "1-,2-"; splice_chain "2126513-,2126516-"; sources "Undefined,Undefined"; NMorMRNA "null"; degree "4"; dimension "2_2";
chrAnn_random	Undefined	as_event	2439402	2439668	.	+	.	transcript_id "TCONS_00010190,TCONS_00010191"; gene_id "chrAnn_random:2437937-2441262W"; flanks "2439402-,2439668^"; structure "1^3-,2^4-"; splice_chain "2439473^2439595-,2439476^2439598-"; sources "Undefined,Undefined"; NMorMRNA "null"; degree "4"; dimension "2_2";
chrAnn_random	Undefined	as_event	5853865	5854540	.	+	.	transcript_id "TCONS_00010212,TCONS_00010213"; gene_id "chrAnn_random:5853865-5855724W"; flanks "5853865[,5854540^"; structure "1^3-,2^4-"; splice_chain "5854054^5854463-,5854055^5854464-"; sources "Undefined,Undefined"; NMorMRNA "null"; degree "4"; dimension "2_2";
chrAnn_random	Undefined	as_event	6171328	6171542	.	+	.	transcript_id "TCONS_00010224,TCONS_00010225"; gene_id "chrAnn_random:6170047-6172342W"; flanks "6171328-,6171542^"; structure "0,1^2-"; splice_chain ",6171411^6171478-"; sources "Undefined,Undefined"; NMorMRNA "null"; degree "4"; dimension "2_2";
chrAnn_random	Undefined	as_event	6235797	6236523	.	+	.	transcript_id "TCONS_00010229,TCONS_00010230"; gene_id "chrAnn_random:6235274-6237353W"; flanks "6235797-,6236523^"; structure "1^3-,2^4-"; splice_chain "6236163^6236447-,6236164^6236448-"; sources "Undefined,Undefined"; NMorMRNA "null"; degree "4"; dimension "2_2";
chrAnn_random	Undefined	as_event	10823848	10824887	.	+	.	transcript_id "TCONS_00010281,TCONS_00010280"; gene_id "chrAnn_random:10822625-10824887W"; flanks "10823848-,10824887]"; structure "1^3-5^7-9^10-,2^4-6^8-"; splice_chain "10823942^10824041-10824170^10824257-10824401^10824532-,10823945^10824044-10824174^10824261-"; sources "Undefined,Undefined"; NMorMRNA "null"; degree "4"; dimension "2_2";
chrAnn_random	Undefined	as_event	12099566	12099877	.	+	.	transcript_id "TCONS_00010303,TCONS_00010304"; gene_id "chrAnn_random:12098952-12100935W"; flanks "12099566-,12099877^"; structure "0,1^2-"; splice_chain ",12099649^12099726-"; sources "Undefined,Undefined"; NMorMRNA "null"; degree "4"; dimension "2_2";
chrAnn_random	Undefined	as_event	13016170	13017970	.	+	.	transcript_id "TCONS_00010314,TCONS_00010315"; gene_id "chrAnn_random:13015646-13017970W"; flanks "13016170-,13017970]"; structure "0,1^2-"; splice_chain ",13016363^13016481-"; sources "Undefined,Undefined"; NMorMRNA "null"; degree "4"; dimension "2_2";
chrAnn_random	Undefined	as_event	20577460	20578780	.	+	.	transcript_id "TCONS_00010403,TCONS_00010404"; gene_id "chrAnn_random:20574795-20580950W"; flanks "20577460-,20578780^"; structure "1^3-,2^4-"; splice_chain "20577546^20578139-,20577551^20578144-"; sources "Undefined,Undefined"; NMorMRNA "null"; degree "4"; dimension "2_2";
chrAnn_random	Undefined	as_event	24217423	24218144	.	+	.	transcript_id "TCONS_00010443,TCONS_00010442"; gene_id "chrAnn_random:24217423-24221082W"; flanks "24217423[,24218144^"; structure "1^3-,2^4-"; splice_chain "24217664^24217941-,24217666^24217943-"; sources "Undefined,Undefined"; NMorMRNA "null"; degree "4"; dimension "2_2";
chrAnn_random	Undefined	as_event	24885813	24886705	.	+	.	transcript_id "TCONS_00010457,TCONS_00010456"; gene_id "chrAnn_random:24884916-24887870W"; flanks "24885813^,24886705-"; structure "0,1-2^"; splice_chain ",24886053-24886117^"; sources "Undefined,Undefined"; NMorMRNA "null"; degree "4"; dimension "2_2";
chrAnn_random	Undefined	as_event	33391565	33391841	.	+	.	transcript_id "TCONS_00010520,TCONS_00010519"; gene_id "chrAnn_random:33389467-33392263W"; flanks "33391565-,33391841^"; structure "0,1^2-"; splice_chain ",33391610^33391687-"; sources "Undefined,Undefined"; NMorMRNA "null"; degree "4"; dimension "2_2";
chrAnn_random	Undefined	as_event	42132908	42133119	.	+	.	transcript_id "TCONS_00010577,TCONS_00010576"; gene_id "chrAnn_random:42132908-42133968W"; flanks "42132908[,42133119-"; structure "1^,2^"; splice_chain "42132940^,42133024^"; sources "Undefined,Undefined"; NMorMRNA "null"; degree "4"; dimension "2_2";
chrAnn_random	Undefined	as_event	479220	479725	.	-	.	transcript_id "TCONS_00010619,TCONS_00010620"; gene_id "chrAnn_random:477474-479725C"; flanks "479725[,479220^"; structure "1^3-,2^4-"; splice_chain "479519^479299-,479516^479296-"; sources "Undefined,Undefined"; NMorMRNA "null"; degree "4"; dimension "2_2";
chrAnn_random	Undefined	as_event	2421927	2422481	.	-	.	transcript_id "TCONS_00010654,TCONS_00010655,TCONS_00010656"; gene_id "chrAnn_random:2421927-2422745C"; flanks "2422481-,2421927]"; structure "1^4-,2^5-,3^6-"; splice_chain "2422363^2421985-,2422360^2421982-,2422359^2421981-"; sources "Undefined,Undefined,Undefined"; NMorMRNA "null"; degree "9"; dimension "3_3";
chrAnn_random	Undefined	as_event	2634429	2635106	.	-	.	transcript_id "TCONS_00010660,TCONS_00010659"; gene_id "chrAnn_random:2632069-2635821C"; flanks "2635106-,2634429^"; structure "1^3-,2^4-"; splice_chain "2634866^2634535-,2634865^2634534-"; sources "Undefined,Undefined"; NMorMRNA "null"; degree "4"; dimension "2_2";
chrAnn_random	Undefined	as_event	2632069	2632501	.	-	.	transcript_id "TCONS_00010660,TCONS_00010659"; gene_id "chrAnn_random:2632069-2635821C"; flanks "2632501-,2632069]"; structure "1^3-,2^4-"; splice_chain "2632340^2632236-,2632339^2632235-"; sources "Undefined,Undefined"; NMorMRNA "null"; degree "4"; dimension "2_2";
chrAnn_random	Undefined	as_event	5324917	5325755	.	-	.	transcript_id "TCONS_00010676,TCONS_00010677"; gene_id "chrAnn_random:5324023-5326126C"; flanks "5325755-,5324917^"; structure "1^3-,2^4-"; splice_chain "5325653^5325288-,5325652^5325287-"; sources "Undefined,Undefined"; NMorMRNA "null"; degree "4"; dimension "2_2";
chrAnn_random	Undefined	as_event	10029063	10029274	.	-	.	transcript_id "TCONS_00010743,TCONS_00010744"; gene_id "chrAnn_random:10029063-10030367C"; flanks "10029274^,10029063]"; structure "1-,2-"; splice_chain "10029177-,10029174-"; sources "Undefined,Undefined"; NMorMRNA "null"; degree "4"; dimension "2_2";
chrAnn_random	Undefined	as_event	14633677	14634181	.	-	.	transcript_id "TCONS_00010778,TCONS_00010777"; gene_id "chrAnn_random:14629951-14635690C"; flanks "14634181-,14633677^"; structure "1^3-,2^4-"; splice_chain "14633998^14633912-,14633975^14633889-"; sources "Undefined,Undefined"; NMorMRNA "null"; degree "4"; dimension "2_2";
chrAnn_random	Undefined	as_event	16150117	16150537	.	-	.	transcript_id "TCONS_00010795,TCONS_00010794"; gene_id "chrAnn_random:16148717-16150537C"; flanks "16150537[,16150117^"; structure "0,1^2-"; splice_chain ",16150342^16150224-"; sources "Undefined,Undefined"; NMorMRNA "null"; degree "4"; dimension "2_2";
chrAnn_random	Undefined	as_event	16957210	16957467	.	-	.	transcript_id "TCONS_00010807,TCONS_00010806"; gene_id "chrAnn_random:16956379-16958672C"; flanks "16957467-,16957210^"; structure "1^3-,2^4-"; splice_chain "16957388^16957300-,16957387^16957299-"; sources "Undefined,Undefined"; NMorMRNA "null"; degree "4"; dimension "2_2";
chrAnn_random	Undefined	as_event	24179371	24179557	.	-	.	transcript_id "TCONS_00010880,TCONS_00010879"; gene_id "chrAnn_random:24178249-24180504C"; flanks "24179557-,24179371-"; structure "1^,2^"; splice_chain "24179476^,24179473^"; sources "Undefined,Undefined"; NMorMRNA "null"; degree "4"; dimension "2_2";
chrAnn_random	Undefined	as_event	30638524	30639183	.	-	.	transcript_id "TCONS_00010943,TCONS_00010942"; gene_id "chrAnn_random:30635751-30639985C"; flanks "30639183^,30638524-"; structure "0,1-2^"; splice_chain ",30638785-30638685^"; sources "Undefined,Undefined"; NMorMRNA "null"; degree "4"; dimension "2_2";
chrAnn_random	Undefined	as_event	30636320	30636572	.	-	.	transcript_id "TCONS_00010941/TCONS_00010942,TCONS_00010940"; gene_id "chrAnn_random:30635751-30639985C"; flanks "30636572-,30636320^"; structure "0,1^2-"; splice_chain ",30636476^30636383-"; sources "Undefined,Undefined"; NMorMRNA "null"; degree "4"; dimension "2_2";
chrAnn_random	Undefined	as_event	30635751	30636229	.	-	.	transcript_id "TCONS_00010941/TCONS_00010942,TCONS_00010940"; gene_id "chrAnn_random:30635751-30639985C"; flanks "30636229-,30635751]"; structure "0,1^2-"; splice_chain ",30636170^30636047-"; sources "Undefined,Undefined"; NMorMRNA "null"; degree "4"; dimension "2_2";
chrAnn_random	Undefined	as_event	35276233	35276449	.	-	.	transcript_id "TCONS_00010987/TCONS_00010989,TCONS_00010988"; gene_id "chrAnn_random:35274761-35277119C"; flanks "35276449-,35276233-"; structure "1^,2^"; splice_chain "35276351^,35276339^"; sources "Undefined,Undefined"; NMorMRNA "null"; degree "4"; dimension "2_2";
chrAnn_random	Undefined	as_event	35275660	35276032	.	-	.	transcript_id "TCONS_00010988,TCONS_00010989"; gene_id "chrAnn_random:35274761-35277119C"; flanks "35276032-,35275660^"; structure "0,1^2-"; splice_chain ",35275945^35275812-"; sources "Undefined,Undefined"; NMorMRNA "null"; degree "4"; dimension "2_2";
chrAnn_random	Undefined	as_event	35275451	35275812	.	-	.	transcript_id "TCONS_00010987,TCONS_00010989"; gene_id "chrAnn_random:35274761-35277119C"; flanks "35275812-,35275451^"; structure "0,1^2-"; splice_chain ",35275660^35275564-"; sources "Undefined,Undefined"; NMorMRNA "null"; degree "4"; dimension "2_2";
chrAnn_random	Undefined	as_event	35275198	35275564	.	-	.	transcript_id "TCONS_00010989,TCONS_00010988"; gene_id "chrAnn_random:35274761-35277119C"; flanks "35275564-,35275198^"; structure "1^4-,2^3-"; splice_chain "35275451^35275355-,35275450^35275362-"; sources "Undefined,Undefined"; NMorMRNA "null"; degree "4"; dimension "2_2";
chrAnn_random	Undefined	as_event	35275198	35276032	.	-	.	transcript_id "TCONS_00010989,TCONS_00010987,TCONS_00010988"; gene_id "chrAnn_random:35274761-35277119C"; flanks "35276032-,35275198^"; structure "1^2-3^4-5^8-,1^2-5^8-,3^4-6^7-"; splice_chain "35275945^35275812-35275660^35275564-35275451^35275355-,35275945^35275812-35275451^35275355-,35275660^35275564-35275450^35275362-"; sources "Undefined,Undefined,Undefined"; NMorMRNA "null"; degree "9"; dime…
chrAnn_random	Undefined	as_event	35274761	35275124	.	-	.	transcript_id "TCONS_00010989,TCONS_00010987"; gene_id "chrAnn_random:35274761-35277119C"; flanks "35275124-,35274761]"; structure "0,1^2-"; splice_chain ",35275029^35274985-"; sources "Undefined,Undefined"; NMorMRNA "null"; degree "4"; dimension "2_2";
chrAnn_random	Undefined	as_event	35274761	35275198	.	-	.	transcript_id "TCONS_00010989,TCONS_00010987,TCONS_00010988"; gene_id "chrAnn_random:35274761-35277119C"; flanks "35275198^,35274761]"; structure "1-,1-3^4-,2-"; splice_chain "35275124-,35275124-35275029^35274985-,35275090-"; sources "Undefined,Undefined,Undefined"; NMorMRNA "null"; degree "9"; dimension "3_3";
chrAnn_random	Undefined	as_event	37141870	37142401	.	-	.	transcript_id "TCONS_00011005,TCONS_00011006"; gene_id "chrAnn_random:37141643-37143899C"; flanks "37142401-,37141870^"; structure "0,1^2-"; splice_chain ",37142285^37141947-"; sources "Undefined,Undefined"; NMorMRNA "null"; degree "4"; dimension "2_2";
chrAnn_random	Undefined	as_event	42743801	42743995	.	-	.	transcript_id "TCONS_00011041,TCONS_00011040"; gene_id "chrAnn_random:42742883-42744053C"; flanks "42743995^,42743801^"; structure "1-,2-"; splice_chain "42743860-,42743855-"; sources "Undefined,Undefined"; NMorMRNA "null"; degree "4"; dimension "2_2";
chrAnn_random	Undefined	as_event	44319487	44319945	.	-	.	transcript_id "TCONS_00011049,TCONS_00011050"; gene_id "chrAnn_random:44318190-44320444C"; flanks "44319945-,44319487-"; structure "1^,2^"; splice_chain "44319585^,44319562^"; sources "Undefined,Undefined"; NMorMRNA "null"; degree "4"; dimension "2_2";
chrAnn_random	Undefined	as_event	44319074	44319331	.	-	.	transcript_id "TCONS_00011049,TCONS_00011050"; gene_id "chrAnn_random:44318190-44320444C"; flanks "44319331-,44319074^"; structure "0,1^2-"; splice_chain ",44319233^44319163-"; sources "Undefined,Undefined"; NMorMRNA "null"; degree "4"; dimension "2_2";
chrAnn_random	Undefined	as_event	44799002	44799655	.	-	.	transcript_id "TCONS_00011053,TCONS_00011054"; gene_id "chrAnn_random:44797929-44800237C"; flanks "44799655-,44799002-"; structure "1^,2^"; splice_chain "44799537^,44799090^"; sources "Undefined,Undefined"; NMorMRNA "null"; degree "4"; dimension "2_2";
chrC01	Undefined	as_event	8029509	8030039	.	+	.	transcript_id "TCONS_00011165,TCONS_00011164"; gene_id "chrC01:8027275-8032313W"; flanks "8029509-,8030039^"; structure "1^3-,2^4-"; splice_chain "8029625^8029970-,8029626^8029971-"; sources "Undefined,Undefined"; NMorMRNA "null"; degree "4"; dimension "2_2";
chrC01	Undefined	as_event	8029509	8030462	.	+	.	transcript_id "TCONS_00011166,TCONS_00011165,TCONS_00011164"; gene_id "chrC01:8027275-8032313W"; flanks "8029509-,8030462^"; structure "1^4-7^9-,2^5-8^10-,3^6-8^10-"; splice_chain "8029624^8029969-8030038^8030358-,8029625^8029970-8030039^8030359-,8029626^8029971-8030039^8030359-"; sources "Undefined,Undefined,Undefined"; NMorMRNA "null"; degree "9"; dimension "3_3";
chrC01	Undefined	as_event	8031377	8031768	.	+	.	transcript_id "TCONS_00011164/TCONS_00011166,TCONS_00011165"; gene_id "chrC01:8027275-8032313W"; flanks "8031377-,8031768^"; structure "1^3-,2^4-"; splice_chain "8031457^8031544-,8031458^8031545-"; sources "Undefined,Undefined"; NMorMRNA "null"; degree "4"; dimension "2_2";
chrC01	Undefined	as_event	11033215	11033859	.	+	.	transcript_id "TCONS_00011200,TCONS_00011199"; gene_id "chrC01:11032440-11033859W"; flanks "11033215^,11033859]"; structure "1-,2-"; splice_chain "11033291-,11033300-"; sources "Undefined,Undefined"; NMorMRNA "null"; degree "4"; dimension "2_2";
chrC01	Undefined	as_event	11221711	11221979	.	+	.	transcript_id "TCONS_00011207/TCONS_00011209,TCONS_00011208"; gene_id "chrC01:11219771-11222503W"; flanks "11221711-,11221979^"; structure "1^3-,2^4-"; splice_chain "11221827^11221923-,11221830^11221926-"; sources "Undefined,Undefined"; NMorMRNA "null"; degree "4"; dimension "2_2";
chrC01	Undefined	as_event	13011845	13012306	.	+	.	transcript_id "TCONS_00011232,TCONS_00011231"; gene_id "chrC01:13011156-13013488W"; flanks "13011845^,13012306^"; structure "1-,2-"; splice_chain "13012153-,13012163-"; sources "Undefined,Undefined"; NMorMRNA "null"; degree "4"; dimension "2_2";
chrC01	Undefined	as_event	14640775	14641227	.	+	.	transcript_id "TCONS_00011257,TCONS_00011256"; gene_id "chrC01:14639880-14641227W"; flanks "14640775-,14641227]"; structure "1^3-5^7-,2^4-6^8-"; splice_chain "14640897^14641007-14641099^14641192-,14640898^14641008-14641100^14641193-"; sources "Undefined,Undefined"; NMorMRNA "null"; degree "4"; dimension "2_2";
chrC01	Undefined	as_event	15787178	15787864	.	+	.	transcript_id "TCONS_00011279,TCONS_00011278"; gene_id "chrC01:15785786-15787864W"; flanks "15787178-,15787864]"; structure "0,1^2-"; splice_chain ",15787242^15787412-"; sources "Undefined,Undefined"; NMorMRNA "null"; degree "4"; dimension "2_2";
chrC01	Undefined	as_event	15862916	15863599	.	+	.	transcript_id "TCONS_00011281,TCONS_00011282"; gene_id "chrC01:15862916-15864240W"; flanks "15862916[,15863599^"; structure "0,1^2-"; splice_chain ",15863320^15863556-"; sources "Undefined,Undefined"; NMorMRNA "null"; degree "4"; dimension "2_2";
chrC01	Undefined	as_event	15863915	15864240	.	+	.	transcript_id "TCONS_00011282,TCONS_00011281"; gene_id "chrC01:15862916-15864240W"; flanks "15863915-,15864240]"; structure "0,1^2-"; splice_chain ",15863966^15864053-"; sources "Undefined,Undefined"; NMorMRNA "null"; degree "4"; dimension "2_2";
chrC01	Undefined	as_event	16263748	16263998	.	+	.	transcript_id "TCONS_00011287,TCONS_00011286"; gene_id "chrC01:16263662-16266020W"; flanks "16263748^,16263998^"; structure "1-,2-"; splice_chain "16263947-,16263950-"; sources "Undefined,Undefined"; NMorMRNA "null"; degree "4"; dimension "2_2";
chrC01	Undefined	as_event	16265664	16266020	.	+	.	transcript_id "TCONS_00011286,TCONS_00011287"; gene_id "chrC01:16263662-16266020W"; flanks "16265664-,16266020]"; structure "1^3-,2^4-"; splice_chain "16265744^16265873-,16265745^16265874-"; sources "Undefined,Undefined"; NMorMRNA "null"; degree "4"; dimension "2_2";
chrC01	Undefined	as_event	18228213	18228897	.	+	.	transcript_id "TCONS_00011304,TCONS_00011303"; gene_id "chrC01:18226425-18228897W"; flanks "18228213-,18228897]"; structure "0,1^2-"; splice_chain ",18228497^18228600-"; sources "Undefined,Undefined"; NMorMRNA "null"; degree "4"; dimension "2_2";
chrC01	Undefined	as_event	22008102	22008433	.	+	.	transcript_id "TCONS_00011309,TCONS_00011308"; gene_id "chrC01:22007873-22010568W"; flanks "22008102-,22008433-"; structure "1^,2^"; splice_chain "22008160^,22008190^"; sources "Undefined,Undefined"; NMorMRNA "null"; degree "4"; dimension "2_2";
chrC01	Undefined	as_event	25904643	25905534	.	+	.	transcript_id "TCONS_00011321,TCONS_00011322"; gene_id "chrC01:25902753-25910046W"; flanks "25904643-,25905534^"; structure "1^3-,2^4-"; splice_chain "25904979^25905387-,25904981^25905389-"; sources "Undefined,Undefined"; NMorMRNA "null"; degree "4"; dimension "2_2";
chrC01	Undefined	as_event	26207119	26207775	.	+	.	transcript_id "TCONS_00011326,TCONS_00011325"; gene_id "chrC01:26206359-26209077W"; flanks "26207119-,26207775^"; structure "1^3-,2^4-"; splice_chain "26207198^26207698-,26207200^26207700-"; sources "Undefined,Undefined"; NMorMRNA "null"; degree "4"; dimension "2_2";
chrC01	Undefined	as_event	26881795	26882077	.	+	.	transcript_id "TCONS_00011327,TCONS_00011328"; gene_id "chrC01:26878815-26882331W"; flanks "26881795-,26882077^"; structure "1^3-,2^4-"; splice_chain "26881930^26882010-,26881931^26882011-"; sources "Undefined,Undefined"; NMorMRNA "null"; degree "4"; dimension "2_2";
chrC01	Undefined	as_event	26970171	26970624	.	+	.	transcript_id "TCONS_00011329,TCONS_00011330"; gene_id "chrC01:26968488-26972286W"; flanks "26970171-,26970624^"; structure "1^4-,2^3-"; splice_chain "26970286^26970554-,26970323^26970490-"; sources "Undefined,Undefined"; NMorMRNA "null"; degree "4"; dimension "2_2";
chrC01	Undefined	as_event	27665023	27665158	.	+	.	transcript_id "TCONS_00011337,TCONS_00011336"; gene_id "chrC01:27664639-27667034W"; flanks "27665023^,27665158^"; structure "1-,2-"; splice_chain "27665096-,27665108-"; sources "Undefined,Undefined"; NMorMRNA "null"; degree "4"; dimension "2_2";
chrC01	Undefined	as_event	31334354	31334626	.	+	.	transcript_id "TCONS_00011359,TCONS_00011358"; gene_id "chrC01:31333634-31335843W"; flanks "31334354-,31334626^"; structure "1^3-,2^4-"; splice_chain "31334424^31334541-,31334425^31334542-"; sources "Undefined,Undefined"; NMorMRNA "null"; degree "4"; dimension "2_2";
chrC01	Undefined	as_event	36374455	36374635	.	+	.	transcript_id "TCONS_00011401,TCONS_00011402"; gene_id "chrC01:36373786-36375451W"; flanks "36374455-,36374635-"; structure "1^,2^"; splice_chain "36374531^,36374537^"; sources "Undefined,Undefined"; NMorMRNA "null"; degree "4"; dimension "2_2";
chrC01	Undefined	as_event	37661846	37662552	.	+	.	transcript_id "TCONS_00011413,TCONS_00011414"; gene_id "chrC01:37661109-37664258W"; flanks "37661846-,37662552^"; structure "1^3-,2^4-"; splice_chain "37661928^37662447-,37661935^37662454-"; sources "Undefined,Undefined"; NMorMRNA "null"; degree "4"; dimension "2_2";
chrC01	Undefined	as_event	38512647	38513212	.	+	.	transcript_id "TCONS_00011431,TCONS_00011432"; gene_id "chrC01:38508917-38514726W"; flanks "38512647-,38513212^"; structure "1^3-,2^4-"; splice_chain "38513016^38513102-,38513017^38513103-"; sources "Undefined,Undefined"; NMorMRNA "null"; degree "4"; dimension "2_2";
chrC01	Undefined	as_event	38513683	38513943	.	+	.	transcript_id "TCONS_00011431,TCONS_00011432"; gene_id "chrC01:38508917-38514726W"; flanks "38513683-,38513943^"; structure "1^3-,2^4-"; splice_chain "38513765^38513838-,38513767^38513840-"; sources "Undefined,Undefined"; NMorMRNA "null"; degree "4"; dimension "2_2";
chrC01	Undefined	as_event	38514245	38514726	.	+	.	transcript_id "TCONS_00011431,TCONS_00011432"; gene_id "chrC01:38508917-38514726W"; flanks "38514245-,38514726]"; structure "1^3-,2^4-"; splice_chain "38514365^38514451-,38514366^38514452-"; sources "Undefined,Undefined"; NMorMRNA "null"; degree "4"; dimension "2_2";
chrC01	Undefined	as_event	7009573	7012825	.	-	.	transcript_id "TCONS_00011478,TCONS_00011477"; gene_id "chrC01:7009244-7015338C"; flanks "7012825^,7009573-"; structure "1-2^,3-4^"; splice_chain "7012762-7012649^,7009772-7009659^"; sources "Undefined,Undefined"; NMorMRNA "null"; degree "4"; dimension "2_2";
chrC01	Undefined	as_event	7809083	7809529	.	-	.	transcript_id "TCONS_00011493,TCONS_00011492"; gene_id "chrC01:7802447-7810763C"; flanks "7809529-,7809083^"; structure "1^3-,2^4-"; splice_chain "7809416^7809175-,7809407^7809166-"; sources "Undefined,Undefined"; NMorMRNA "null"; degree "4"; dimension "2_2";
chrC01	Undefined	as_event	7833379	7834105	.	-	.	transcript_id "TCONS_00011495,TCONS_00011494"; gene_id "chrC01:7832063-7834254C"; flanks "7834105^,7833379^"; structure "1-,2-"; splice_chain "7833456-,7833452-"; sources "Undefined,Undefined"; NMorMRNA "null"; degree "4"; dimension "2_2";
chrC01	Undefined	as_event	8876597	8878586	.	-	.	transcript_id "TCONS_00011519,TCONS_00011518"; gene_id "chrC01:8876597-8880199C"; flanks "8878586-,8876597]"; structure "0,1^2-"; splice_chain ",8878467^8878390-"; sources "Undefined,Undefined"; NMorMRNA "null"; degree "4"; dimension "2_2";
chrC01	Undefined	as_event	11143101	11143478	.	-	.	transcript_id "TCONS_00011547,TCONS_00011546"; gene_id "chrC01:11140409-11143754C"; flanks "11143478-,11143101^"; structure "1^3-,2^4-"; splice_chain "11143345^11143227-,11143344^11143226-"; sources "Undefined,Undefined"; NMorMRNA "null"; degree "4"; dimension "2_2";
chrC01	Undefined	as_event	11366461	11366763	.	-	.	transcript_id "TCONS_00011554,TCONS_00011553"; gene_id "chrC01:11365717-11368628C"; flanks "11366763-,11366461^"; structure "1^3-,2^4-"; splice_chain "11366614^11366526-,11366613^11366525-"; sources "Undefined,Undefined"; NMorMRNA "null"; degree "4"; dimension "2_2";
chrC01	Undefined	as_event	11366065	11366369	.	-	.	transcript_id "TCONS_00011554,TCONS_00011553"; gene_id "chrC01:11365717-11368628C"; flanks "11366369-,11366065^"; structure "0,1^2-"; splice_chain ",11366272^11366167-"; sources "Undefined,Undefined"; NMorMRNA "null"; degree "4"; dimension "2_2";
chrC01	Undefined	as_event	15210712	15211751	.	-	.	transcript_id "TCONS_00011622,TCONS_00011621/TCONS_00011623"; gene_id "chrC01:15210712-15212398C"; flanks "15211751^,15210712]"; structure "1-,2-"; splice_chain "15211628-,15211626-"; sources "Undefined,Undefined"; NMorMRNA "null"; degree "4"; dimension "2_2";
chrC01	Undefined	as_event	16666176	16666548	.	-	.	transcript_id "TCONS_00011635,TCONS_00011636"; gene_id "chrC01:16665253-16666626C"; flanks "16666548^,16666176^"; structure "1-,2-"; splice_chain "16666378-,16666374-"; sources "Undefined,Undefined"; NMorMRNA "null"; degree "4"; dimension "2_2";
chrC01	Undefined	as_event	18682884	18683130	.	-	.	transcript_id "TCONS_00011640,TCONS_00011641"; gene_id "chrC01:18682635-18684521C"; flanks "18683130-,18682884^"; structure "0,1^2-"; splice_chain ",18683016^18682935-"; sources "Undefined,Undefined"; NMorMRNA "null"; degree "4"; dimension "2_2";
chrC01	Undefined	as_event	33341578	33342665	.	-	.	transcript_id "TCONS_00011697,TCONS_00011698"; gene_id "chrC01:33341578-33344298C"; flanks "33342665-,33341578]"; structure "1^3-,2^4-"; splice_chain "33342520^33342428-,33342519^33342368-"; sources "Undefined,Undefined"; NMorMRNA "null"; degree "4"; dimension "2_2";
chrC01	Undefined	as_event	35868432	35868971	.	-	.	transcript_id "TCONS_00011723,TCONS_00011724"; gene_id "chrC01:35867416-35869382C"; flanks "35868971-,35868432^"; structure "0,1^2-"; splice_chain ",35868754^35868679-"; sources "Undefined,Undefined"; NMorMRNA "null"; degree "4"; dimension "2_2";
chrC01	Undefined	as_event	38268870	38269273	.	-	.	transcript_id "TCONS_00011755,TCONS_00011756"; gene_id "chrC01:38267928-38271505C"; flanks "38269273-,38268870^"; structure "1^3-,2^4-"; splice_chain "38269171^38269012-,38269169^38269010-"; sources "Undefined,Undefined"; NMorMRNA "null"; degree "4"; dimension "2_2";
chrC01_random	Undefined	as_event	633386	633641	.	-	.	transcript_id "TCONS_00011813,TCONS_00011814/TCONS_00011815"; gene_id "chrC01_random:632825-636156C"; flanks "633641-,633386^"; structure "1^3-,2^4-"; splice_chain "633551^633468-,633549^633466-"; sources "Undefined,Undefined"; NMorMRNA "null"; degree "4"; dimension "2_2";
chrC02	Undefined	as_event	1567320	1567801	.	+	.	transcript_id "TCONS_00011881,TCONS_00011882"; gene_id "chrC02:1565870-1567801W"; flanks "1567320-,1567801]"; structure "0,1^2-"; splice_chain ",1567399^1567475-"; sources "Undefined,Undefined"; NMorMRNA "null"; degree "4"; dimension "2_2";
chrC02	Undefined	as_event	2035208	2035523	.	+	.	transcript_id "TCONS_00011889,TCONS_00011888"; gene_id "chrC02:2035208-2038689W"; flanks "2035208[,2035523^"; structure "1^3-,2^4-"; splice_chain "2035345^2035472-,2035351^2035478-"; sources "Undefined,Undefined"; NMorMRNA "null"; degree "4"; dimension "2_2";
chrC02	Undefined	as_event	3023117	3025158	.	+	.	transcript_id "TCONS_00011908,TCONS_00011907"; gene_id "chrC02:3020907-3025158W"; flanks "3023117-,3025158]"; structure "1^3-,2^4-"; splice_chain "3023371^3023883-,3023374^3023886-"; sources "Undefined,Undefined"; NMorMRNA "null"; degree "4"; dimension "2_2";
chrC02	Undefined	as_event	7165468	7165893	.	+	.	transcript_id "TCONS_00011959,TCONS_00011958"; gene_id "chrC02:7162197-7169967W"; flanks "7165468-,7165893^"; structure "1^3-5^7-,2^4-6^8-"; splice_chain "7165523^7165665-7165707^7165810-,7165524^7165666-7165708^7165811-"; sources "Undefined,Undefined"; NMorMRNA "null"; degree "4"; dimension "2_2";
chrC02	Undefined	as_event	11864972	11865737	.	+	.	transcript_id "TCONS_00011991,TCONS_00011992"; gene_id "chrC02:11864972-11867871W"; flanks "11864972[,11865737-"; structure "1^3-5^,2^4-6^"; splice_chain "11865318^11865398-11865496^,11865320^11865400-11865505^"; sources "Undefined,Undefined"; NMorMRNA "null"; degree "4"; dimension "2_2";
chrC02	Undefined	as_event	25240180	25240330	.	+	.	transcript_id "TCONS_00012057,TCONS_00012058"; gene_id "chrC02:25240180-25241821W"; flanks "25240180[,25240330-"; structure "1^,2^"; splice_chain "25240198^,25240204^"; sources "Undefined,Undefined"; NMorMRNA "null"; degree "4"; dimension "2_2";
chrC02	Undefined	as_event	31109443	31115410	.	+	.	transcript_id "TCONS_00012072,TCONS_00012071"; gene_id "chrC02:31104142-31127178W"; flanks "31109443^,31115410-"; structure "1-2^,3-4^"; splice_chain "31109813-31109935^,31115143-31115265^"; sources "Undefined,Undefined"; NMorMRNA "null"; degree "4"; dimension "2_2";
chrC02	Undefined	as_event	38591307	38591490	.	+	.	transcript_id "TCONS_00012125,TCONS_00012123/TCONS_00012124"; gene_id "chrC02:38589803-38592418W"; flanks "38591307^,38591490^"; structure "1-,2-"; splice_chain "38591395-,38591398-"; sources "Undefined,Undefined"; NMorMRNA "null"; degree "4"; dimension "2_2";
chrC02	Undefined	as_event	38591490	38591734	.	+	.	transcript_id "TCONS_00012125,TCONS_00012124"; gene_id "chrC02:38589803-38592418W"; flanks "38591490^,38591734^"; structure "1-,2-"; splice_chain "38591553-,38591603-"; sources "Undefined,Undefined"; NMorMRNA "null"; degree "4"; dimension "2_2";
chrC02	Undefined	as_event	38591553	38592163	.	+	.	transcript_id "TCONS_00012123,TCONS_00012125"; gene_id "chrC02:38589803-38592418W"; flanks "38591553-,38592163-"; structure "1^,2^"; splice_chain "38591683^,38591734^"; sources "Undefined,Undefined"; NMorMRNA "null"; degree "4"; dimension "2_2";
chrC02	Undefined	as_event	38591490	38592163	.	+	.	transcript_id "TCONS_00012123,TCONS_00012125,TCONS_00012124"; gene_id "chrC02:38589803-38592418W"; flanks "38591490^,38592163-"; structure "1-3^,1-4^,2-4^"; splice_chain "38591553-38591683^,38591553-38591734^,38591603-38591734^"; sources "Undefined,Undefined,Undefined"; NMorMRNA "null"; degree "9"; dimension "3_3";
chrC02	Undefined	as_event	39368138	39369418	.	+	.	transcript_id "TCONS_00012132,TCONS_00012133"; gene_id "chrC02:39367510-39370990W"; flanks "39368138-,39369418^"; structure "0,1^2-"; splice_chain ",39369239^39369306-"; sources "Undefined,Undefined"; NMorMRNA "null"; degree "4"; dimension "2_2";
chrC02	Undefined	as_event	44870754	44871280	.	+	.	transcript_id "TCONS_00012188,TCONS_00012187"; gene_id "chrC02:44870300-44871976W"; flanks "44870754^,44871280^"; structure "1-,2-"; splice_chain "44870953-,44870956-"; sources "Undefined,Undefined"; NMorMRNA "null"; degree "4"; dimension "2_2";
chrC02	Undefined	as_event	44871370	44871931	.	+	.	transcript_id "TCONS_00012187,TCONS_00012188"; gene_id "chrC02:44870300-44871976W"; flanks "44871370-,44871931-"; structure "1^,2^"; splice_chain "44871838^,44871856^"; sources "Undefined,Undefined"; NMorMRNA "null"; degree "4"; dimension "2_2";
chrC02	Undefined	as_event	44927431	44927566	.	+	.	transcript_id "TCONS_00012190,TCONS_00012191,TCONS_00012189"; gene_id "chrC02:44927328-44933368W"; flanks "44927431^,44927566^"; structure "1-,2-,3-"; splice_chain "44927498-,44927503-,44927507-"; sources "Undefined,Undefined,Undefined"; NMorMRNA "null"; degree "9"; dimension "3_3";
chrC02	Undefined	as_event	45211482	45211844	.	+	.	transcript_id "TCONS_00012199,TCONS_00012200"; gene_id "chrC02:45209807-45216263W"; flanks "45211482-,45211844^"; structure "1^3-,2^4-"; splice_chain "45211577^45211732-,45211580^45211735-"; sources "Undefined,Undefined"; NMorMRNA "null"; degree "4"; dimension "2_2";
chrC02	Undefined	as_event	45548842	45549389	.	+	.	transcript_id "TCONS_00012208,TCONS_00012209"; gene_id "chrC02:45548150-45552116W"; flanks "45548842-,45549389^"; structure "1^3-,2^4-"; splice_chain "45549187^45549252-,45549188^45549253-"; sources "Undefined,Undefined"; NMorMRNA "null"; degree "4"; dimension "2_2";
chrC02	Undefined	as_event	283980	284541	.	-	.	transcript_id "TCONS_00012228,TCONS_00012227"; gene_id "chrC02:282426-284592C"; flanks "284541^,283980^"; structure "1-,2-"; splice_chain "284050-,284045-"; sources "Undefined,Undefined"; NMorMRNA "null"; degree "4"; dimension "2_2";
chrC02	Undefined	as_event	442955	443431	.	-	.	transcript_id "TCONS_00012229,TCONS_00012230"; gene_id "chrC02:442219-444543C"; flanks "443431-,442955^"; structure "1^3-,2^4-"; splice_chain "443274^443180-,443273^443179-"; sources "Undefined,Undefined"; NMorMRNA "null"; degree "4"; dimension "2_2";
chrC02	Undefined	as_event	1104940	1105361	.	-	.	transcript_id "TCONS_00012251,TCONS_00012250"; gene_id "chrC02:1104305-1107358C"; flanks "1105361-,1104940^"; structure "0,1^2-"; splice_chain ",1105169^1105093-"; sources "Undefined,Undefined"; NMorMRNA "null"; degree "4"; dimension "2_2";
chrC02	Undefined	as_event	1104305	1104609	.	-	.	transcript_id "TCONS_00012251,TCONS_00012250"; gene_id "chrC02:1104305-1107358C"; flanks "1104609^,1104305]"; structure "1-,2-"; splice_chain "1104530-,1104509-"; sources "Undefined,Undefined"; NMorMRNA "null"; degree "4"; dimension "2_2";
chrC02	Undefined	as_event	3603840	3605594	.	-	.	transcript_id "TCONS_00012301,TCONS_00012302"; gene_id "chrC02:3603840-3606424C"; flanks "3605594-,3603840]"; structure "1^3-,2^4-"; splice_chain "3605362^3605119-,3605360^3605117-"; sources "Undefined,Undefined"; NMorMRNA "null"; degree "4"; dimension "2_2";
chrC02	Undefined	as_event	4889594	4889861	.	-	.	transcript_id "TCONS_00012321,TCONS_00012322"; gene_id "chrC02:4888598-4890100C"; flanks "4889861-,4889594^"; structure "0,1^2-"; splice_chain ",4889745^4889660-"; sources "Undefined,Undefined"; NMorMRNA "null"; degree "4"; dimension "2_2";
chrC02	Undefined	as_event	6435390	6435770	.	-	.	transcript_id "TCONS_00012343,TCONS_00012344"; gene_id "chrC02:6433180-6437070C"; flanks "6435770-,6435390^"; structure "1^3-,2^4-"; splice_chain "6435575^6435489-,6435573^6435487-"; sources "Undefined,Undefined"; NMorMRNA "null"; degree "4"; dimension "2_2";
chrC02	Undefined	as_event	9118456	9118876	.	-	.	transcript_id "TCONS_00012367,TCONS_00012368"; gene_id "chrC02:9118456-9120036C"; flanks "9118876-,9118456]"; structure "1^3-,2^4-"; splice_chain "9118758^9118674-,9118757^9118673-"; sources "Undefined,Undefined"; NMorMRNA "null"; degree "4"; dimension "2_2";
chrC02	Undefined	as_event	11004110	11004921	.	-	.	transcript_id "TCONS_00012379,TCONS_00012380"; gene_id "chrC02:11004110-11006361C"; flanks "11004921-,11004110]"; structure "0,1^2-"; splice_chain ",11004383^11004307-"; sources "Undefined,Undefined"; NMorMRNA "null"; degree "4"; dimension "2_2";
chrC02	Undefined	as_event	11630632	11630961	.	-	.	transcript_id "TCONS_00012387,TCONS_00012388"; gene_id "chrC02:11630632-11632678C"; flanks "11630961-,11630632]"; structure "1^3-,2^4-"; splice_chain "11630848^11630756-,11630847^11630755-"; sources "Undefined,Undefined"; NMorMRNA "null"; degree "4"; dimension "2_2";
chrC02	Undefined	as_event	11965593	11966452	.	-	.	transcript_id "TCONS_00012397,TCONS_00012396"; gene_id "chrC02:11964147-11966505C"; flanks "11966452^,11965593^"; structure "1-,2-"; splice_chain "11966344-,11966146-"; sources "Undefined,Undefined"; NMorMRNA "null"; degree "4"; dimension "2_2";
chrC02	Undefined	as_event	15068144	15068424	.	-	.	transcript_id "TCONS_00012410,TCONS_00012409"; gene_id "chrC02:15067756-15070029C"; flanks "15068424-,15068144-"; structure "1^,2^"; splice_chain "15068234^,15068228^"; sources "Undefined,Undefined"; NMorMRNA "null"; degree "4"; dimension "2_2";
chrC02	Undefined	as_event	15067756	15068144	.	-	.	transcript_id "TCONS_00012409,TCONS_00012410"; gene_id "chrC02:15067756-15070029C"; flanks "15068144-,15067756]"; structure "1^3-,2^4-"; splice_chain "15068081^15068000-,15068080^15067999-"; sources "Undefined,Undefined"; NMorMRNA "null"; degree "4"; dimension "2_2";
chrC02	Undefined	as_event	20323357	20323634	.	-	.	transcript_id "TCONS_00012434,TCONS_00012433"; gene_id "chrC02:20322555-20324084C"; flanks "20323634-,20323357^"; structure "0,1^2-"; splice_chain ",20323547^20323466-"; sources "Undefined,Undefined"; NMorMRNA "null"; degree "4"; dimension "2_2";
chrC02	Undefined	as_event	20323073	20323273	.	-	.	transcript_id "TCONS_00012434,TCONS_00012433"; gene_id "chrC02:20322555-20324084C"; flanks "20323273-,20323073^"; structure "0,1^2-"; splice_chain ",20323210^20323137-"; sources "Undefined,Undefined"; NMorMRNA "null"; degree "4"; dimension "2_2";
chrC02	Undefined	as_event	36220582	36221168	.	-	.	transcript_id "TCONS_00012503,TCONS_00012502/TCONS_00012504"; gene_id "chrC02:36218963-36222641C"; flanks "36221168-,36220582^"; structure "1^3-,2^4-"; splice_chain "36220909^36220730-,36220892^36220713-"; sources "Undefined,Undefined"; NMorMRNA "null"; degree "4"; dimension "2_2";
chrC02	Undefined	as_event	36218963	36219307	.	-	.	transcript_id "TCONS_00012503,TCONS_00012502"; gene_id "chrC02:36218963-36222641C"; flanks "36219307^,36218963]"; structure "1-,2-"; splice_chain "36219112-,36219109-"; sources "Undefined,Undefined"; NMorMRNA "null"; degree "4"; dimension "2_2";
chrC02_random	Undefined	as_event	2466615	2468092	.	+	.	transcript_id "TCONS_00012607,TCONS_00012608"; gene_id "chrC02_random:2466615-2469259W"; flanks "2466615[,2468092^"; structure "1^3-,2^4-"; splice_chain "2467474^2467804-,2467476^2467806-"; sources "Undefined,Undefined"; NMorMRNA "null"; degree "4"; dimension "2_2";
chrC02_random	Undefined	as_event	4990638	4991111	.	+	.	transcript_id "TCONS_00012627,TCONS_00012628"; gene_id "chrC02_random:4989136-4991820W"; flanks "4990638-,4991111^"; structure "1^3-,2^4-"; splice_chain "4990721^4990819-,4990736^4990834-"; sources "Undefined,Undefined"; NMorMRNA "null"; degree "4"; dimension "2_2";
chrC02_random	Undefined	as_event	4991213	4991820	.	+	.	transcript_id "TCONS_00012627,TCONS_00012628"; gene_id "chrC02_random:4989136-4991820W"; flanks "4991213-,4991820]"; structure "1^3-,2^4-"; splice_chain "4991318^4991499-,4991319^4991500-"; sources "Undefined,Undefined"; NMorMRNA "null"; degree "4"; dimension "2_2";
chrC03	Undefined	as_event	425733	426280	.	+	.	transcript_id "TCONS_00012687,TCONS_00012686"; gene_id "chrC03:425202-427470W"; flanks "425733^,426280^"; structure "1-,2-"; splice_chain "426010-,426241-"; sources "Undefined,Undefined"; NMorMRNA "null"; degree "4"; dimension "2_2";
chrC03	Undefined	as_event	447275	447502	.	+	.	transcript_id "TCONS_00012689,TCONS_00012690"; gene_id "chrC03:446744-448587W"; flanks "447275^,447502^"; structure "1-,2-"; splice_chain "447344-,447383-"; sources "Undefined,Undefined"; NMorMRNA "null"; degree "4"; dimension "2_2";
chrC03	Undefined	as_event	865241	866575	.	+	.	transcript_id "TCONS_00012707,TCONS_00012708"; gene_id "chrC03:863345-867128W"; flanks "865241-,866575^"; structure "1^3-,2^4-"; splice_chain "865442^866083-,865443^866084-"; sources "Undefined,Undefined"; NMorMRNA "null"; degree "4"; dimension "2_2";
chrC03	Undefined	as_event	1082617	1082881	.	+	.	transcript_id "TCONS_00012716,TCONS_00012715"; gene_id "chrC03:1081689-1084071W"; flanks "1082617-,1082881^"; structure "1^3-,2^4-"; splice_chain "1082713^1082806-,1082714^1082807-"; sources "Undefined,Undefined"; NMorMRNA "null"; degree "4"; dimension "2_2";
chrC03	Undefined	as_event	1182794	1183588	.	+	.	transcript_id "TCONS_00012718,TCONS_00012719"; gene_id "chrC03:1182599-1184464W"; flanks "1182794-,1183588^"; structure "1^3-,2^4-"; splice_chain "1182846^1183379-,1182847^1183380-"; sources "Undefined,Undefined"; NMorMRNA "null"; degree "4"; dimension "2_2";
chrC03	Undefined	as_event	1265350	1265960	.	+	.	transcript_id "TCONS_00012721,TCONS_00012722"; gene_id "chrC03:1262364-1265960W"; flanks "1265350-,1265960]"; structure "0,1^2-"; splice_chain ",1265673^1265767-"; sources "Undefined,Undefined"; NMorMRNA "null"; degree "4"; dimension "2_2";
chrC03	Undefined	as_event	4110722	4111331	.	+	.	transcript_id "TCONS_00012809,TCONS_00012808"; gene_id "chrC03:4109241-4111586W"; flanks "4110722-,4111331^"; structure "1^3-,2^4-"; splice_chain "4110849^4110940-,4110851^4110942-"; sources "Undefined,Undefined"; NMorMRNA "null"; degree "4"; dimension "2_2";
chrC03	Undefined	as_event	4739328	4739587	.	+	.	transcript_id "TCONS_00012827,TCONS_00012826"; gene_id "chrC03:4739044-4740166W"; flanks "4739328-,4739587^"; structure "0,1^2-"; splice_chain ",4739384^4739470-"; sources "Undefined,Undefined"; NMorMRNA "null"; degree "4"; dimension "2_2";
chrC03	Undefined	as_event	5034803	5035741	.	+	.	transcript_id "TCONS_00012836,TCONS_00012835"; gene_id "chrC03:5034803-5037025W"; flanks "5034803[,5035741^"; structure "1^3-,2^4-"; splice_chain "5035069^5035670-,5035070^5035671-"; sources "Undefined,Undefined"; NMorMRNA "null"; degree "4"; dimension "2_2";
chrC03	Undefined	as_event	5848850	5849111	.	+	.	transcript_id "TCONS_00012848,TCONS_00012849,TCONS_00012847"; gene_id "chrC03:5848222-5850192W"; flanks "5848850-,5849111^"; structure "1^4-,2^5-,3^6-"; splice_chain "5848937^5849020-,5848938^5849021-,5848939^5849022-"; sources "Undefined,Undefined,Undefined"; NMorMRNA "null"; degree "9"; dimension "3_3";
chrC03	Undefined	as_event	5849194	5849504	.	+	.	transcript_id "TCONS_00012847,TCONS_00012848,TCONS_00012849"; gene_id "chrC03:5848222-5850192W"; flanks "5849194-,5849504^"; structure "1^4-,2^5-,3^6-"; splice_chain "5849258^5849338-,5849259^5849339-,5849261^5849341-"; sources "Undefined,Undefined,Undefined"; NMorMRNA "null"; degree "9"; dimension "3_3";
chrC03	Undefined	as_event	8432279	8434259	.	+	.	transcript_id "TCONS_00012893,TCONS_00012892"; gene_id "chrC03:8432195-8434259W"; flanks "8432279^,8434259]"; structure "1-,2-"; splice_chain "8433214-,8433217-"; sources "Undefined,Undefined"; NMorMRNA "null"; degree "4"; dimension "2_2";
chrC03	Undefined	as_event	10835696	10835844	.	+	.	transcript_id "TCONS_00012931,TCONS_00012932"; gene_id "chrC03:10834693-10837453W"; flanks "10835696^,10835844^"; structure "1-,2-"; splice_chain "10835792-,10835801-"; sources "Undefined,Undefined"; NMorMRNA "null"; degree "4"; dimension "2_2";
chrC03	Undefined	as_event	11257370	11257901	.	+	.	transcript_id "TCONS_00012939,TCONS_00012938"; gene_id "chrC03:11257276-11260497W"; flanks "11257370^,11257901^"; structure "1-,2-"; splice_chain "11257561-,11257567-"; sources "Undefined,Undefined"; NMorMRNA "null"; degree "4"; dimension "2_2";
chrC03	Undefined	as_event	11259189	11260497	.	+	.	transcript_id "TCONS_00012938,TCONS_00012939"; gene_id "chrC03:11257276-11260497W"; flanks "11259189-,11260497]"; structure "1^3-,2^4-"; splice_chain "11259266^11259338-,11259267^11259339-"; sources "Undefined,Undefined"; NMorMRNA "null"; degree "4"; dimension "2_2";
chrC03	Undefined	as_event	12883678	12884116	.	+	.	transcript_id "TCONS_00012959,TCONS_00012960"; gene_id "chrC03:12882559-12888009W"; flanks "12883678^,12884116-"; structure "0,1-2^"; splice_chain ",12883744-12883787^"; sources "Undefined,Undefined"; NMorMRNA "null"; degree "4"; dimension "2_2";
chrC03	Undefined	as_event	13764897	13765473	.	+	.	transcript_id "TCONS_00012974,TCONS_00012973"; gene_id "chrC03:13764660-13766499W"; flanks "13764897^,13765473-"; structure "0,1-2^"; splice_chain ",13764998-13765147^"; sources "Undefined,Undefined"; NMorMRNA "null"; degree "4"; dimension "2_2";
chrC03	Undefined	as_event	14701517	14701813	.	+	.	transcript_id "TCONS_00012993,TCONS_00012994"; gene_id "chrC03:14700705-14702158W"; flanks "14701517-,14701813^"; structure "1^3-,2^4-"; splice_chain "14701602^14701685-,14701604^14701687-"; sources "Undefined,Undefined"; NMorMRNA "null"; degree "4"; dimension "2_2";
chrC03	Undefined	as_event	16283099	16283948	.	+	.	transcript_id "TCONS_00013022,TCONS_00013021"; gene_id "chrC03:16282423-16283948W"; flanks "16283099^,16283948]"; structure "1-,2-"; splice_chain "16283234-,16283243-"; sources "Undefined,Undefined"; NMorMRNA "null"; degree "4"; dimension "2_2";
chrC03	Undefined	as_event	16710937	16712038	.	+	.	transcript_id "TCONS_00013031,TCONS_00013032"; gene_id "chrC03:16710480-16712038W"; flanks "16710937-,16712038]"; structure "0,1^2-"; splice_chain ",16711250^16711400-"; sources "Undefined,Undefined"; NMorMRNA "null"; degree "4"; dimension "2_2";
chrC03	Undefined	as_event	18841689	18842123	.	+	.	transcript_id "TCONS_00013066,TCONS_00013065"; gene_id "chrC03:18839674-18844253W"; flanks "18841689-,18842123^"; structure "1^3-5^7-,2^4-6^8-"; splice_chain "18841778^18841868-18841943^18842027-,18841779^18841869-18841944^18842028-"; sources "Undefined,Undefined"; NMorMRNA "null"; degree "4"; dimension "2_2";
chrC03	Undefined	as_event	19649549	19650581	.	+	.	transcript_id "TCONS_00013082,TCONS_00013081"; gene_id "chrC03:19649549-19652495W"; flanks "19649549[,19650581^"; structure "1^3-,2^4-"; splice_chain "19649984^19650378-,19649987^19650381-"; sources "Undefined,Undefined"; NMorMRNA "null"; degree "4"; dimension "2_2";
chrC03	Undefined	as_event	19929445	19930368	.	+	.	transcript_id "TCONS_00013091,TCONS_00013090"; gene_id "chrC03:19928483-19932099W"; flanks "19929445-,19930368^"; structure "0,1^2-"; splice_chain ",19929513^19930099-"; sources "Undefined,Undefined"; NMorMRNA "null"; degree "4"; dimension "2_2";
chrC03	Undefined	as_event	20453848	20454289	.	+	.	transcript_id "TCONS_00013115,TCONS_00013116"; gene_id "chrC03:20452167-20455496W"; flanks "20453848-,20454289^"; structure "1^3-5^7-,2^4-6^8-"; splice_chain "20453920^20453991-20454068^20454167-,20453921^20453992-20454069^20454168-"; sources "Undefined,Undefined"; NMorMRNA "null"; degree "4"; dimension "2_2";
chrC03	Undefined	as_event	20829445	20830073	.	+	.	transcript_id "TCONS_00013127,TCONS_00013128"; gene_id "chrC03:20829412-20830426W"; flanks "20829445^,20830073^"; structure "1-,2-"; splice_chain "20829827-,20829832-"; sources "Undefined,Undefined"; NMorMRNA "null"; degree "4"; dimension "2_2";
chrC03	Undefined	as_event	26743112	26743389	.	+	.	transcript_id "TCONS_00013189,TCONS_00013190"; gene_id "chrC03:26741822-26743837W"; flanks "26743112^,26743389^"; structure "1-,2-"; splice_chain "26743183-,26743194-"; sources "Undefined,Undefined"; NMorMRNA "null"; degree "4"; dimension "2_2";
chrC03	Undefined	as_event	27828183	27829135	.	+	.	transcript_id "TCONS_00013200,TCONS_00013201"; gene_id "chrC03:27825976-27829135W"; flanks "27828183-,27829135]"; structure "1^3-,2^4-"; splice_chain "27828661^27828744-,27828662^27828745-"; sources "Undefined,Undefined"; NMorMRNA "null"; degree "4"; dimension "2_2";
chrC03	Undefined	as_event	31833015	31833888	.	+	.	transcript_id "TCONS_00013245,TCONS_00013244"; gene_id "chrC03:31833015-31833888W"; flanks "31833015[,31833888]"; structure "0,1^2-"; splice_chain ",31833375^31833604-"; sources "Undefined,Undefined"; NMorMRNA "null"; degree "4"; dimension "2_2";
chrC03	Undefined	as_event	34477237	34477408	.	+	.	transcript_id "TCONS_00013270,TCONS_00013271"; gene_id "chrC03:34477009-34479324W"; flanks "34477237^,34477408^"; structure "1-,2-"; splice_chain "34477346-,34477352-"; sources "Undefined,Undefined"; NMorMRNA "null"; degree "4"; dimension "2_2";
chrC03	Undefined	as_event	34477009	34477996	.	+	.	transcript_id "TCONS_00013270,TCONS_00013271,TCONS_00013269"; gene_id "chrC03:34477009-34479324W"; flanks "34477009[,34477996^"; structure "1^3-6^8-,1^5-6^8-,2^4-7^9-"; splice_chain "34477237^34477346-34477408^34477880-,34477237^34477352-34477408^34477880-,34477239^34477348-34477410^34477882-"; sources "Undefined,Undefined,Undefined"; NMorMRNA "null"; degree "9"; dimension "3_3";
chrC03	Undefined	as_event	34478596	34479005	.	+	.	transcript_id "TCONS_00013270,TCONS_00013271"; gene_id "chrC03:34477009-34479324W"; flanks "34478596-,34479005^"; structure "0,1^2-"; splice_chain ",34478610^34478690-"; sources "Undefined,Undefined"; NMorMRNA "null"; degree "4"; dimension "2_2";
chrC03	Undefined	as_event	42826551	42827642	.	+	.	transcript_id "TCONS_00013317,TCONS_00013318"; gene_id "chrC03:42826117-42828202W"; flanks "42826551-,42827642^"; structure "0,1^2-"; splice_chain ",42827382^42827571-"; sources "Undefined,Undefined"; NMorMRNA "null"; degree "4"; dimension "2_2";
chrC03	Undefined	as_event	46858982	46859177	.	+	.	transcript_id "TCONS_00013336,TCONS_00013337"; gene_id "chrC03:46857990-46860247W"; flanks "46858982-,46859177-"; structure "1^,2^"; splice_chain "46859063^,46859066^"; sources "Undefined,Undefined"; NMorMRNA "null"; degree "4"; dimension "2_2";
chrC03	Undefined	as_event	47584567	47585091	.	+	.	transcript_id "TCONS_00013341,TCONS_00013342"; gene_id "chrC03:47582438-47585867W"; flanks "47584567-,47585091^"; structure "1^3-5^7-,2^4-6^8-"; splice_chain "47584693^47584879-47584894^47584984-,47584694^47584880-47584895^47584985-"; sources "Undefined,Undefined"; NMorMRNA "null"; degree "4"; dimension "2_2";
chrC03	Undefined	as_event	48420923	48421235	.	+	.	transcript_id "TCONS_00013346,TCONS_00013345"; gene_id "chrC03:48420789-48423203W"; flanks "48420923^,48421235^"; structure "1-,2-3^4-"; splice_chain "48421016-,48421019-48421122^48421201-"; sources "Undefined,Undefined"; NMorMRNA "null"; degree "4"; dimension "2_2";
chrC03	Undefined	as_event	51070235	51070578	.	+	.	transcript_id "TCONS_00013391,TCONS_00013390"; gene_id "chrC03:51068014-51070782W"; flanks "51070235^,51070578^"; structure "1-,2-"; splice_chain "51070358-,51070511-"; sources "Undefined,Undefined"; NMorMRNA "null"; degree "4"; dimension "2_2";
chrC03	Undefined	as_event	52280749	52281499	.	+	.	transcript_id "TCONS_00013404,TCONS_00013403"; gene_id "chrC03:52280675-52285783W"; flanks "52280749^,52281499^"; structure "1-,2-"; splice_chain "52281259-,52281262-"; sources "Undefined,Undefined"; NMorMRNA "null"; degree "4"; dimension "2_2";
chrC03	Undefined	as_event	52285071	52285200	.	+	.	transcript_id "TCONS_00013403,TCONS_00013404"; gene_id "chrC03:52280675-52285783W"; flanks "52285071^,52285200^"; structure "1-,2-"; splice_chain "52285150-,52285159-"; sources "Undefined,Undefined"; NMorMRNA "null"; degree "4"; dimension "2_2";
chrC03	Undefined	as_event	60420849	60421684	.	+	.	transcript_id "TCONS_00013467/TCONS_00013469,TCONS_00013468"; gene_id "chrC03:60418335-60421684W"; flanks "60420849-,60421684]"; structure "1^2-,3^4-"; splice_chain "60420942^60421047-,60421202^60421293-"; sources "Undefined,Undefined"; NMorMRNA "null"; degree "4"; dimension "2_2";
chrC03	Undefined	as_event	591139	592178	.	-	.	transcript_id "TCONS_00013494,TCONS_00013495"; gene_id "chrC03:591139-593570C"; flanks "592178-,591139]"; structure "1^3-5^7-,2^4-6^8-"; splice_chain "592063^591802-591675^591594-,592060^591799-591674^591593-"; sources "Undefined,Undefined"; NMorMRNA "null"; degree "4"; dimension "2_2";
chrC03	Undefined	as_event	1459253	1460145	.	-	.	transcript_id "TCONS_00013523,TCONS_00013524"; gene_id "chrC03:1458876-1462855C"; flanks "1460145-,1459253^"; structure "1^3-,2^4-"; splice_chain "1459871^1459631-,1459870^1459630-"; sources "Undefined,Undefined"; NMorMRNA "null"; degree "4"; dimension "2_2";
chrC03	Undefined	as_event	1603278	1603796	.	-	.	transcript_id "TCONS_00013528,TCONS_00013527"; gene_id "chrC03:1603278-1605966C"; flanks "1603796-,1603278]"; structure "0,1^2-"; splice_chain ",1603600^1603520-"; sources "Undefined,Undefined"; NMorMRNA "null"; degree "4"; dimension "2_2";
chrC03	Undefined	as_event	1815625	1815854	.	-	.	transcript_id "TCONS_00013537,TCONS_00013538"; gene_id "chrC03:1814117-1816570C"; flanks "1815854[,1815625^"; structure "1^3-,2^4-"; splice_chain "1815852^1815760-,1815846^1815754-"; sources "Undefined,Undefined"; NMorMRNA "null"; degree "4"; dimension "2_2";
chrC03	Undefined	as_event	2256685	2257010	.	-	.	transcript_id "TCONS_00013563,TCONS_00013564"; gene_id "chrC03:2256685-2259737C"; flanks "2257010-,2256685]"; structure "1^3-,2^4-"; splice_chain "2256882^2256770-,2256866^2256754-"; sources "Undefined,Undefined"; NMorMRNA "null"; degree "4"; dimension "2_2";
chrC03	Undefined	as_event	2339663	2340112	.	-	.	transcript_id "TCONS_00013565,TCONS_00013566"; gene_id "chrC03:2339179-2341920C"; flanks "2340112-,2339663^"; structure "1^3-,2^4-"; splice_chain "2339976^2339880-,2339975^2339879-"; sources "Undefined,Undefined"; NMorMRNA "null"; degree "4"; dimension "2_2";
chrC03	Undefined	as_event	2684308	2684585	.	-	.	transcript_id "TCONS_00013577,TCONS_00013576"; gene_id "chrC03:2681407-2686251C"; flanks "2684585-,2684308^"; structure "1^3-,2^4-"; splice_chain "2684491^2684402-,2684487^2684398-"; sources "Undefined,Undefined"; NMorMRNA "null"; degree "4"; dimension "2_2";
chrC03	Undefined	as_event	2735159	2735453	.	-	.	transcript_id "TCONS_00013581,TCONS_00013580"; gene_id "chrC03:2734538-2736783C"; flanks "2735453-,2735159^"; structure "0,1^2-"; splice_chain ",2735334^2735245-"; sources "Undefined,Undefined"; NMorMRNA "null"; degree "4"; dimension "2_2";
chrC03	Undefined	as_event	2858568	2858853	.	-	.	transcript_id "TCONS_00013588,TCONS_00013589"; gene_id "chrC03:2858269-2859621C"; flanks "2858853-,2858568^"; structure "1^3-,2^4-"; splice_chain "2858742^2858655-,2858741^2858654-"; sources "Undefined,Undefined"; NMorMRNA "null"; degree "4"; dimension "2_2";
chrC03	Undefined	as_event	3476990	3478834	.	-	.	transcript_id "TCONS_00013616,TCONS_00013617"; gene_id "chrC03:3474979-3478989C"; flanks "3478834^,3476990^"; structure "1-,2-"; splice_chain "3477261-,3477186-"; sources "Undefined,Undefined"; NMorMRNA "null"; degree "4"; dimension "2_2";
chrC03	Undefined	as_event	6237248	6237539	.	-	.	transcript_id "TCONS_00013695,TCONS_00013694"; gene_id "chrC03:6236691-6239272C"; flanks "6237539-,6237248^"; structure "1^3-,2^4-"; splice_chain "6237438^6237348-,6237437^6237347-"; sources "Undefined,Undefined"; NMorMRNA "null"; degree "4"; dimension "2_2";
chrC03	Undefined	as_event	7374981	7375623	.	-	.	transcript_id "TCONS_00013720,TCONS_00013719"; gene_id "chrC03:7374981-7377356C"; flanks "7375623-,7374981]"; structure "0,1^2-"; splice_chain ",7375527^7375059-"; sources "Undefined,Undefined"; NMorMRNA "null"; degree "4"; dimension "2_2";
chrC03	Undefined	as_event	8051504	8051887	.	-	.	transcript_id "TCONS_00013731,TCONS_00013732"; gene_id "chrC03:8050759-8052377C"; flanks "8051887-,8051504^"; structure "1^3-,2^4-"; splice_chain "8051798^8051602-,8051796^8051600-"; sources "Undefined,Undefined"; NMorMRNA "null"; degree "4"; dimension "2_2";
chrC03	Undefined	as_event	8945658	8946052	.	-	.	transcript_id "TCONS_00013748,TCONS_00013747"; gene_id "chrC03:8945374-8947407C"; flanks "8946052-,8945658^"; structure "1^3-,2^4-"; splice_chain "8945928^8945786-,8945927^8945785-"; sources "Undefined,Undefined"; NMorMRNA "null"; degree "4"; dimension "2_2";
chrC03	Undefined	as_event	11678146	11678483	.	-	.	transcript_id "TCONS_00013794,TCONS_00013793"; gene_id "chrC03:11677178-11678563C"; flanks "11678483^,11678146^"; structure "1-,2-"; splice_chain "11678263-,11678260-"; sources "Undefined,Undefined"; NMorMRNA "null"; degree "4"; dimension "2_2";
chrC03	Undefined	as_event	13810463	13812327	.	-	.	transcript_id "TCONS_00013828,TCONS_00013829"; gene_id "chrC03:13810463-13812841C"; flanks "13812327^,13810463]"; structure "1-,2-"; splice_chain "13810793-,13810790-"; sources "Undefined,Undefined"; NMorMRNA "null"; degree "4"; dimension "2_2";
chrC03	Undefined	as_event	14077627	14078282	.	-	.	transcript_id "TCONS_00013833,TCONS_00013834"; gene_id "chrC03:14077627-14078347C"; flanks "14078282^,14077627]"; structure "1-,2-"; splice_chain "14077909-,14077901-"; sources "Undefined,Undefined"; NMorMRNA "null"; degree "4"; dimension "2_2";
chrC03	Undefined	as_event	14657647	14658113	.	-	.	transcript_id "TCONS_00013841,TCONS_00013842"; gene_id "chrC03:14656837-14658416C"; flanks "14658113^,14657647^"; structure "1-,2-"; splice_chain "14657883-,14657772-"; sources "Undefined,Undefined"; NMorMRNA "null"; degree "4"; dimension "2_2";
chrC03	Undefined	as_event	18796450	18796688	.	-	.	transcript_id "TCONS_00013896,TCONS_00013897"; gene_id "chrC03:18794178-18798643C"; flanks "18796688-,18796450^"; structure "0,1^2-"; splice_chain ",18796608^18796509-"; sources "Undefined,Undefined"; NMorMRNA "null"; degree "4"; dimension "2_2";
chrC03	Undefined	as_event	19995465	19996272	.	-	.	transcript_id "TCONS_00013917,TCONS_00013916"; gene_id "chrC03:19995465-19997067C"; flanks "19996272-,19995465]"; structure "0,1^2-"; splice_chain ",19996174^19996095-"; sources "Undefined,Undefined"; NMorMRNA "null"; degree "4"; dimension "2_2";
chrC03	Undefined	as_event	23339506	23339831	.	-	.	transcript_id "TCONS_00013994,TCONS_00013993"; gene_id "chrC03:23339506-23341881C"; flanks "23339831-,23339506]"; structure "0,1^2-"; splice_chain ",23339686^23339585-"; sources "Undefined,Undefined"; NMorMRNA "null"; degree "4"; dimension "2_2";
chrC03	Undefined	as_event	24353123	24353509	.	-	.	transcript_id "TCONS_00014005,TCONS_00014006"; gene_id "chrC03:24352013-24358564C"; flanks "24353509-,24353123^"; structure "1^3-,2^4-"; splice_chain "24353314^24353217-,24353313^24353216-"; sources "Undefined,Undefined"; NMorMRNA "null"; degree "4"; dimension "2_2";
chrC03	Undefined	as_event	26589725	26589999	.	-	.	transcript_id "TCONS_00014021,TCONS_00014020"; gene_id "chrC03:26587524-26592812C"; flanks "26589999^,26589725-"; structure "0,1-2^"; splice_chain ",26589886-26589863^"; sources "Undefined,Undefined"; NMorMRNA "null"; degree "4"; dimension "2_2";
chrC03	Undefined	as_event	26588559	26588838	.	-	.	transcript_id "TCONS_00014021,TCONS_00014020"; gene_id "chrC03:26587524-26592812C"; flanks "26588838-,26588559^"; structure "1^3-,2^4-"; splice_chain "26588751^26588649-,26588750^26588648-"; sources "Undefined,Undefined"; NMorMRNA "null"; degree "4"; dimension "2_2";
chrC03	Undefined	as_event	26587524	26587997	.	-	.	transcript_id "TCONS_00014021,TCONS_00014020"; gene_id "chrC03:26587524-26592812C"; flanks "26587997-,26587524]"; structure "1^3-,2^4-"; splice_chain "26587870^26587767-,26587868^26587765-"; sources "Undefined,Undefined"; NMorMRNA "null"; degree "4"; dimension "2_2";
chrC03	Undefined	as_event	30857042	30857236	.	-	.	transcript_id "TCONS_00014063,TCONS_00014064"; gene_id "chrC03:30855822-30858061C"; flanks "30857236-,30857042^"; structure "0,1^2-"; splice_chain ",30857156^30857077-"; sources "Undefined,Undefined"; NMorMRNA "null"; degree "4"; dimension "2_2";
chrC03	Undefined	as_event	32592984	32594744	.	-	.	transcript_id "TCONS_00014079,TCONS_00014078"; gene_id "chrC03:32591611-32594744C"; flanks "32594744[,32592984^"; structure "1^3-5^7-,2^4-6^8-"; splice_chain "32594396^32594085-32593349^32593227-,32594395^32594084-32593348^32593226-"; sources "Undefined,Undefined"; NMorMRNA "null"; degree "4"; dimension "2_2";
chrC03	Undefined	as_event	33528396	33530184	.	-	.	transcript_id "TCONS_00014089,TCONS_00014088"; gene_id "chrC03:33528396-33530618C"; flanks "33530184-,33528396]"; structure "1^4-,2^3-"; splice_chain "33529912^33529455-,33529876^33529647-"; sources "Undefined,Undefined"; NMorMRNA "null"; degree "4"; dimension "2_2";
chrC03	Undefined	as_event	34966385	34966642	.	-	.	transcript_id "TCONS_00014121,TCONS_00014120"; gene_id "chrC03:34965901-34968986C"; flanks "34966642^,34966385^"; structure "1-,2-"; splice_chain "34966537-,34966521-"; sources "Undefined,Undefined"; NMorMRNA "null"; degree "4"; dimension "2_2";
chrC03	Undefined	as_event	35912694	35913133	.	-	.	transcript_id "TCONS_00014130,TCONS_00014131"; gene_id "chrC03:35911450-35914615C"; flanks "35913133-,35912694^"; structure "1^3-,2^4-"; splice_chain "35912951^35912792-,35912949^35912790-"; sources "Undefined,Undefined"; NMorMRNA "null"; degree "4"; dimension "2_2";
chrC03	Undefined	as_event	43933799	43934216	.	-	.	transcript_id "TCONS_00014166,TCONS_00014165"; gene_id "chrC03:43931450-43934565C"; flanks "43934216^,43933799^"; structure "1-,2-"; splice_chain "43933967-,43933940-"; sources "Undefined,Undefined"; NMorMRNA "null"; degree "4"; dimension "2_2";
chrC03	Undefined	as_event	44213563	44214134	.	-	.	transcript_id "TCONS_00014169,TCONS_00014170"; gene_id "chrC03:44208772-44214337C"; flanks "44214134^,44213563^"; structure "1-,2-"; splice_chain "44214044-,44213643-"; sources "Undefined,Undefined"; NMorMRNA "null"; degree "4"; dimension "2_2";
chrC03	Undefined	as_event	46158218	46158447	.	-	.	transcript_id "TCONS_00014190,TCONS_00014191"; gene_id "chrC03:46156375-46158493C"; flanks "46158447^,46158218-"; structure "0,1-2^"; splice_chain ",46158353-46158307^"; sources "Undefined,Undefined"; NMorMRNA "null"; degree "4"; dimension "2_2";
chrC03	Undefined	as_event	46437040	46437491	.	-	.	transcript_id "TCONS_00014195,TCONS_00014196"; gene_id "chrC03:46435007-46439424C"; flanks "46437491-,46437040^"; structure "1^3-,2^4-"; splice_chain "46437266^46437158-,46437265^46437157-"; sources "Undefined,Undefined"; NMorMRNA "null"; degree "4"; dimension "2_2";
chrC03	Undefined	as_event	46435007	46435713	.	-	.	transcript_id "TCONS_00014195,TCONS_00014196"; gene_id "chrC03:46435007-46439424C"; flanks "46435713-,46435007]"; structure "1^3-,2^4-"; splice_chain "46435538^46435453-,46435537^46435452-"; sources "Undefined,Undefined"; NMorMRNA "null"; degree "4"; dimension "2_2";
chrC03	Undefined	as_event	47265896	47266437	.	-	.	transcript_id "TCONS_00014204,TCONS_00014203"; gene_id "chrC03:47264617-47266512C"; flanks "47266437^,47265896^"; structure "1-,2-"; splice_chain "47266093-,47266088-"; sources "Undefined,Undefined"; NMorMRNA "null"; degree "4"; dimension "2_2";
chrC03	Undefined	as_event	47265197	47265482	.	-	.	transcript_id "TCONS_00014204,TCONS_00014203"; gene_id "chrC03:47264617-47266512C"; flanks "47265482-,47265197-"; structure "1^,2^"; splice_chain "47265365^,47265277^"; sources "Undefined,Undefined"; NMorMRNA "null"; degree "4"; dimension "2_2";
chrC03	Undefined	as_event	58969156	58969318	.	-	.	transcript_id "TCONS_00014291,TCONS_00014290"; gene_id "chrC03:58967556-58970219C"; flanks "58969318^,58969156^"; structure "1-,2-"; splice_chain "58969227-,58969220-"; sources "Undefined,Undefined"; NMorMRNA "null"; degree "4"; dimension "2_2";
chrC03	Undefined	as_event	60335036	60335268	.	-	.	transcript_id "TCONS_00014310,TCONS_00014311"; gene_id "chrC03:60334021-60336806C"; flanks "60335268^,60335036^"; structure "1-,2-"; splice_chain "60335180-,60335177-"; sources "Undefined,Undefined"; NMorMRNA "null"; degree "4"; dimension "2_2";
chrC03_random	Undefined	as_event	863160	863863	.	+	.	transcript_id "TCONS_00014342,TCONS_00014341"; gene_id "chrC03_random:863069-865452W"; flanks "863160^,863863^"; structure "1-,2-"; splice_chain "863723-,863734-"; sources "Undefined,Undefined"; NMorMRNA "null"; degree "4"; dimension "2_2";
chrC03_random	Undefined	as_event	3656474	3658616	.	+	.	transcript_id "TCONS_00014372,TCONS_00014371"; gene_id "chrC03_random:3656159-3658616W"; flanks "3656474-,3658616]"; structure "0,1^2-"; splice_chain ",3657910^3657992-"; sources "Undefined,Undefined"; NMorMRNA "null"; degree "4"; dimension "2_2";
chrC03_random	Undefined	as_event	3656434	3658616	.	+	.	transcript_id "TCONS_00014374,TCONS_00014373"; gene_id "chrC03_random:3656159-3658616W"; flanks "3656434[,3658616]"; structure "0,1^2-3^4-"; splice_chain ",3657781^3657850-3657952^3658026-"; sources "Undefined,Undefined"; NMorMRNA "null"; degree "4"; dimension "2_2";
chrC03_random	Undefined	as_event	42641	43064	.	-	.	transcript_id "TCONS_00014401,TCONS_00014400"; gene_id "chrC03_random:40919-43668C"; flanks "43064-,42641^"; structure "0,1^2-"; splice_chain ",42826^42747-"; sources "Undefined,Undefined"; NMorMRNA "null"; degree "4"; dimension "2_2";
chrC03_random	Undefined	as_event	41629	42043	.	-	.	transcript_id "TCONS_00014401,TCONS_00014400"; gene_id "chrC03_random:40919-43668C"; flanks "42043^,41629^"; structure "1-,2-"; splice_chain "41756-,41693-"; sources "Undefined,Undefined"; NMorMRNA "null"; degree "4"; dimension "2_2";
chrC03_random	Undefined	as_event	146150	146572	.	-	.	transcript_id "TCONS_00014405,TCONS_00014406"; gene_id "chrC03_random:145425-147101C"; flanks "146572-,146150-"; structure "1^,2^"; splice_chain "146416^,146361^"; sources "Undefined,Undefined"; NMorMRNA "null"; degree "4"; dimension "2_2";
chrC03_random	Undefined	as_event	2366351	2366685	.	-	.	transcript_id "TCONS_00014425,TCONS_00014426"; gene_id "chrC03_random:2364809-2370025C"; flanks "2366685-,2366351^"; structure "1^3-,2^4-"; splice_chain "2366568^2366473-,2366567^2366472-"; sources "Undefined,Undefined"; NMorMRNA "null"; degree "4"; dimension "2_2";
chrC03_random	Undefined	as_event	5369992	5370475	.	-	.	transcript_id "TCONS_00014452,TCONS_00014451"; gene_id "chrC03_random:5369164-5370555C"; flanks "5370475^,5369992^"; structure "1-,2-"; splice_chain "5370198-,5370108-"; sources "Undefined,Undefined"; NMorMRNA "null"; degree "4"; dimension "2_2";
chrC04	Undefined	as_event	830009	830281	.	+	.	transcript_id "TCONS_00014497,TCONS_00014496"; gene_id "chrC04:828717-831037W"; flanks "830009-,830281-"; structure "1^,2^"; splice_chain "830127^,830199^"; sources "Undefined,Undefined"; NMorMRNA "null"; degree "4"; dimension "2_2";
chrC04	Undefined	as_event	1066395	1066948	.	+	.	transcript_id "TCONS_00014504,TCONS_00014503"; gene_id "chrC04:1066330-1068899W"; flanks "1066395^,1066948^"; structure "1-,2-"; splice_chain "1066681-,1066687-"; sources "Undefined,Undefined"; NMorMRNA "null"; degree "4"; dimension "2_2";
chrC04	Undefined	as_event	1170239	1170421	.	+	.	transcript_id "TCONS_00014509,TCONS_00014510"; gene_id "chrC04:1167859-1173174W"; flanks "1170239-,1170421-"; structure "1^,2^"; splice_chain "1170316^,1170322^"; sources "Undefined,Undefined"; NMorMRNA "null"; degree "4"; dimension "2_2";
chrC04	Undefined	as_event	1171864	1172130	.	+	.	transcript_id "TCONS_00014509,TCONS_00014510"; gene_id "chrC04:1167859-1173174W"; flanks "1171864^,1172130^"; structure "1-,2-"; splice_chain "1171971-,1171974-"; sources "Undefined,Undefined"; NMorMRNA "null"; degree "4"; dimension "2_2";
chrC04	Undefined	as_event	1248845	1249314	.	+	.	transcript_id "TCONS_00014511,TCONS_00014512"; gene_id "chrC04:1247532-1250155W"; flanks "1248845-,1249314^"; structure "1^3-,2^4-"; splice_chain "1248923^1249018-,1248936^1249031-"; sources "Undefined,Undefined"; NMorMRNA "null"; degree "4"; dimension "2_2";
chrC04	Undefined	as_event	1853836	1854241	.	+	.	transcript_id "TCONS_00014523,TCONS_00014522"; gene_id "chrC04:1852598-1854241W"; flanks "1853836-,1854241]"; structure "0,1^2-"; splice_chain ",1853961^1854056-"; sources "Undefined,Undefined"; NMorMRNA "null"; degree "4"; dimension "2_2";
chrC04	Undefined	as_event	1997140	1998977	.	+	.	transcript_id "TCONS_00014528,TCONS_00014527"; gene_id "chrC04:1994677-1998977W"; flanks "1997140-,1998977]"; structure "0,1^2-"; splice_chain ",1998085^1998173-"; sources "Undefined,Undefined"; NMorMRNA "null"; degree "4"; dimension "2_2";
chrC04	Undefined	as_event	2369718	2369986	.	+	.	transcript_id "TCONS_00014540,TCONS_00014541"; gene_id "chrC04:2369264-2372250W"; flanks "2369718-,2369986^"; structure "0,1^2-"; splice_chain ",2369801^2369879-"; sources "Undefined,Undefined"; NMorMRNA "null"; degree "4"; dimension "2_2";
chrC04	Undefined	as_event	2905397	2905759	.	+	.	transcript_id "TCONS_00014552,TCONS_00014553/TCONS_00014554"; gene_id "chrC04:2901813-2906919W"; flanks "2905397-,2905759^"; structure "0,1^2-"; splice_chain ",2905618^2905699-"; sources "Undefined,Undefined"; NMorMRNA "null"; degree "4"; dimension "2_2";
chrC04	Undefined	as_event	3630771	3631020	.	+	.	transcript_id "TCONS_00014579,TCONS_00014580"; gene_id "chrC04:3627914-3631249W"; flanks "3630771-,3631020-"; structure "1^,2^"; splice_chain "3630868^,3630879^"; sources "Undefined,Undefined"; NMorMRNA "null"; degree "4"; dimension "2_2";
chrC04	Undefined	as_event	5440528	5440835	.	+	.	transcript_id "TCONS_00014606,TCONS_00014607"; gene_id "chrC04:5440398-5442654W"; flanks "5440528-,5440835^"; structure "0,1^2-"; splice_chain ",5440716^5440784-"; sources "Undefined,Undefined"; NMorMRNA "null"; degree "4"; dimension "2_2";
chrC04	Undefined	as_event	6394249	6394745	.	+	.	transcript_id "TCONS_00014634,TCONS_00014633"; gene_id "chrC04:6394249-6395982W"; flanks "6394249[,6394745^"; structure "0,1^2-"; splice_chain ",6394596^6394680-"; sources "Undefined,Undefined"; NMorMRNA "null"; degree "4"; dimension "2_2";
chrC04	Undefined	as_event	8023988	8025523	.	+	.	transcript_id "TCONS_00014684,TCONS_00014685,TCONS_00014683"; gene_id "chrC04:8022785-8025523W"; flanks "8023988-,8025523]"; structure "1^4-,2^5-,3^6-"; splice_chain "8024473^8024727-,8024474^8024728-,8024491^8024745-"; sources "Undefined,Undefined,Undefined"; NMorMRNA "null"; degree "9"; dimension "3_3";
chrC04	Undefined	as_event	8986711	8986981	.	+	.	transcript_id "TCONS_00014707,TCONS_00014708"; gene_id "chrC04:8985756-8987409W"; flanks "8986711-,8986981^"; structure "0,1^2-"; splice_chain ",8986831^8986919-"; sources "Undefined,Undefined"; NMorMRNA "null"; degree "4"; dimension "2_2";
chrC04	Undefined	as_event	12085964	12087304	.	+	.	transcript_id "TCONS_00014735,TCONS_00014736"; gene_id "chrC04:12083688-12087304W"; flanks "12085964-,12087304]"; structure "1^3-,2^4-"; splice_chain "12086396^12086503-,12086398^12086505-"; sources "Undefined,Undefined"; NMorMRNA "null"; degree "4"; dimension "2_2";
chrC04	Undefined	as_event	21767002	21767617	.	+	.	transcript_id "TCONS_00014779,TCONS_00014780"; gene_id "chrC04:21764564-21767989W"; flanks "21767002-,21767617^"; structure "1^3-,2^4-"; splice_chain "21767278^21767379-,21767280^21767381-"; sources "Undefined,Undefined"; NMorMRNA "null"; degree "4"; dimension "2_2";
chrC04	Undefined	as_event	22086279	22086719	.	+	.	transcript_id "TCONS_00014792,TCONS_00014793"; gene_id "chrC04:22086102-22087068W"; flanks "22086279^,22086719^"; structure "1-,2-"; splice_chain "22086537-,22086540-"; sources "Undefined,Undefined"; NMorMRNA "null"; degree "4"; dimension "2_2";
chrC04	Undefined	as_event	24338945	24339909	.	+	.	transcript_id "TCONS_00014807,TCONS_00014808"; gene_id "chrC04:24338945-24340253W"; flanks "24338945[,24339909^"; structure "0,1^2-"; splice_chain ",24339419^24339544-"; sources "Undefined,Undefined"; NMorMRNA "null"; degree "4"; dimension "2_2";
chrC04	Undefined	as_event	25369286	25369484	.	+	.	transcript_id "TCONS_00014822,TCONS_00014823"; gene_id "chrC04:25368224-25370258W"; flanks "25369286-,25369484-"; structure "1^,2^"; splice_chain "25369346^,25369403^"; sources "Undefined,Undefined"; NMorMRNA "null"; degree "4"; dimension "2_2";
chrC04	Undefined	as_event	27697997	27698378	.	+	.	transcript_id "TCONS_00014831,TCONS_00014833"; gene_id "chrC04:27692267-27699983W"; flanks "27697997^,27698378^"; structure "1-,2-"; splice_chain "27698064-,27698079-"; sources "Undefined,Undefined"; NMorMRNA "null"; degree "4"; dimension "2_2";
chrC04	Undefined	as_event	27697942	27698378	.	+	.	transcript_id "TCONS_00014831,TCONS_00014833,TCONS_00014832"; gene_id "chrC04:27692267-27699983W"; flanks "27697942-,27698378^"; structure "1^3-,1^4-,2^5-"; splice_chain "27697997^27698064-,27697997^27698079-,27698004^27698086-"; sources "Undefined,Undefined,Undefined"; NMorMRNA "null"; degree "9"; dimension "3_3";
chrC04	Undefined	as_event	27897935	27898172	.	+	.	transcript_id "TCONS_00014838,TCONS_00014837"; gene_id "chrC04:27897655-27900722W"; flanks "27897935[,27898172^"; structure "0,1^2-"; splice_chain ",27898039^27898128-"; sources "Undefined,Undefined"; NMorMRNA "null"; degree "4"; dimension "2_2";
chrC04	Undefined	as_event	31288262	31288752	.	+	.	transcript_id "TCONS_00014877,TCONS_00014876"; gene_id "chrC04:31285500-31289048W"; flanks "31288262^,31288752-"; structure "0,1-2^3-4^"; splice_chain ",31288344-31288509^31288599-31288668^"; sources "Undefined,Undefined"; NMorMRNA "null"; degree "4"; dimension "2_2";
chrC04	Undefined	as_event	34972858	34973106	.	+	.	transcript_id "TCONS_00014926,TCONS_00014925"; gene_id "chrC04:34970083-34974660W"; flanks "34972858-,34973106^"; structure "1^3-,2^4-"; splice_chain "34972934^34973028-,34972939^34973033-"; sources "Undefined,Undefined"; NMorMRNA "null"; degree "4"; dimension "2_2";
chrC04	Undefined	as_event	37501253	37501997	.	+	.	transcript_id "TCONS_00014950,TCONS_00014951"; gene_id "chrC04:37498636-37501997W"; flanks "37501253-,37501997]"; structure "0,1^2-"; splice_chain ",37501773^37501918-"; sources "Undefined,Undefined"; NMorMRNA "null"; degree "4"; dimension "2_2";
chrC04	Undefined	as_event	37955391	37955595	.	+	.	transcript_id "TCONS_00014954,TCONS_00014956"; gene_id "chrC04:37955190-37957237W"; flanks "37955391^,37955595^"; structure "1-,2-"; splice_chain "37955551-,37955567-"; sources "Undefined,Undefined"; NMorMRNA "null"; degree "4"; dimension "2_2";
chrC04	Undefined	as_event	37955551	37955742	.	+	.	transcript_id "TCONS_00014955,TCONS_00014954"; gene_id "chrC04:37955190-37957237W"; flanks "37955551-,37955742-"; structure "1^,2^"; splice_chain "37955574^,37955595^"; sources "Undefined,Undefined"; NMorMRNA "null"; degree "4"; dimension "2_2";
chrC04	Undefined	as_event	37955391	37955742	.	+	.	transcript_id "TCONS_00014955,TCONS_00014954,TCONS_00014956"; gene_id "chrC04:37955190-37957237W"; flanks "37955391^,37955742-"; structure "1-3^,1-4^,2-4^"; splice_chain "37955551-37955574^,37955551-37955595^,37955567-37955595^"; sources "Undefined,Undefined,Undefined"; NMorMRNA "null"; degree "9"; dimension "3_3";
chrC04	Undefined	as_event	38271856	38272387	.	+	.	transcript_id "TCONS_00014961,TCONS_00014960"; gene_id "chrC04:38270324-38273729W"; flanks "38271856-,38272387^"; structure "0,1^2-"; splice_chain ",38272019^38272250-"; sources "Undefined,Undefined"; NMorMRNA "null"; degree "4"; dimension "2_2";
chrC04	Undefined	as_event	42083109	42084002	.	+	.	transcript_id "TCONS_00014998,TCONS_00014999"; gene_id "chrC04:42082900-42084550W"; flanks "42083109-,42084002^"; structure "0,1^2-"; splice_chain ",42083169^42083273-"; sources "Undefined,Undefined"; NMorMRNA "null"; degree "4"; dimension "2_2";
chrC04	Undefined	as_event	46529777	46530190	.	+	.	transcript_id "TCONS_00015063,TCONS_00015064"; gene_id "chrC04:46529614-46530761W"; flanks "46529777-,46530190^"; structure "1^3-,2^4-"; splice_chain "46530015^46530112-,46530017^46530114-"; sources "Undefined,Undefined"; NMorMRNA "null"; degree "4"; dimension "2_2";
chrC04	Undefined	as_event	47418204	47419361	.	+	.	transcript_id "TCONS_00015082,TCONS_00015083"; gene_id "chrC04:47418148-47421114W"; flanks "47418204^,47419361-"; structure "0,1-2^"; splice_chain ",47419163-47419232^"; sources "Undefined,Undefined"; NMorMRNA "null"; degree "4"; dimension "2_2";
chrC04	Undefined	as_event	48586677	48587725	.	+	.	transcript_id "TCONS_00015112,TCONS_00015113"; gene_id "chrC04:48586677-48587725W"; flanks "48586677[,48587725]"; structure "0,1^2-"; splice_chain ",48586930^48587020-"; sources "Undefined,Undefined"; NMorMRNA "null"; degree "4"; dimension "2_2";
chrC04	Undefined	as_event	775154	775590	.	-	.	transcript_id "TCONS_00015130,TCONS_00015129"; gene_id "chrC04:775154-777398C"; flanks "775590-,775154]"; structure "0,1^2-"; splice_chain ",775550^775454-"; sources "Undefined,Undefined"; NMorMRNA "null"; degree "4"; dimension "2_2";
chrC04	Undefined	as_event	1253969	1254525	.	-	.	transcript_id "TCONS_00015139,TCONS_00015140"; gene_id "chrC04:1253412-1255375C"; flanks "1254525^,1253969^"; structure "1-3^4-,2-"; splice_chain "1254319-1254168^1254070-,1254310-"; sources "Undefined,Undefined"; NMorMRNA "null"; degree "4"; dimension "2_2";
chrC04	Undefined	as_event	1639832	1640167	.	-	.	transcript_id "TCONS_00015151,TCONS_00015152"; gene_id "chrC04:1635743-1641563C"; flanks "1640167-,1639832^"; structure "1^3-,2^4-"; splice_chain "1640047^1639946-,1640045^1639944-"; sources "Undefined,Undefined"; NMorMRNA "null"; degree "4"; dimension "2_2";
chrC04	Undefined	as_event	1636938	1637426	.	-	.	transcript_id "TCONS_00015151,TCONS_00015152"; gene_id "chrC04:1635743-1641563C"; flanks "1637426-,1636938^"; structure "1^3-,2^4-"; splice_chain "1637226^1637147-,1637225^1637146-"; sources "Undefined,Undefined"; NMorMRNA "null"; degree "4"; dimension "2_2";
chrC04	Undefined	as_event	1836582	1838108	.	-	.	transcript_id "TCONS_00015156,TCONS_00015155"; gene_id "chrC04:1835668-1840333C"; flanks "1838108^,1836582-"; structure "0,1-2^"; splice_chain ",1838022-1837024^"; sources "Undefined,Undefined"; NMorMRNA "null"; degree "4"; dimension "2_2";
chrC04	Undefined	as_event	1960036	1961278	.	-	.	transcript_id "TCONS_00015161,TCONS_00015160"; gene_id "chrC04:1960036-1961278C"; flanks "1961278[,1960036]"; structure "1^3-,2^4-"; splice_chain "1960896^1960594-,1960895^1960593-"; sources "Undefined,Undefined"; NMorMRNA "null"; degree "4"; dimension "2_2";
chrC04	Undefined	as_event	2077616	2078158	.	-	.	transcript_id "TCONS_00015170,TCONS_00015169"; gene_id "chrC04:2076441-2078789C"; flanks "2078158-,2077616^"; structure "1^3-,2^4-"; splice_chain "2077957^2077741-,2077955^2077739-"; sources "Undefined,Undefined"; NMorMRNA "null"; degree "4"; dimension "2_2";
chrC04	Undefined	as_event	2557281	2557596	.	-	.	transcript_id "TCONS_00015184,TCONS_00015185"; gene_id "chrC04:2554893-2557764C"; flanks "2557596-,2557281-"; structure "1^,2^"; splice_chain "2557399^,2557386^"; sources "Undefined,Undefined"; NMorMRNA "null"; degree "4"; dimension "2_2";
chrC04	Undefined	as_event	2556436	2557042	.	-	.	transcript_id "TCONS_00015184,TCONS_00015185"; gene_id "chrC04:2554893-2557764C"; flanks "2557042-,2556436^"; structure "1^3-,2^4-5^6-"; splice_chain "2556847^2556747-,2556846^2556746-2556671^2556599-"; sources "Undefined,Undefined"; NMorMRNA "null"; degree "4"; dimension "2_2";
chrC04	Undefined	as_event	2889181	2889585	.	-	.	transcript_id "TCONS_00015194,TCONS_00015195"; gene_id "chrC04:2886955-2889585C"; flanks "2889585[,2889181^"; structure "0,1^2-"; splice_chain ",2889379^2889243-"; sources "Undefined,Undefined"; NMorMRNA "null"; degree "4"; dimension "2_2";
chrC04	Undefined	as_event	2888514	2888953	.	-	.	transcript_id "TCONS_00015193/TCONS_00015194/TCONS_00015195,TCONS_00015192"; gene_id "chrC04:2886955-2889585C"; flanks "2888953^,2888514^"; structure "1-,2-"; splice_chain "2888772-,2888769-"; sources "Undefined,Undefined"; NMorMRNA "null"; degree "4"; dimension "2_2";
chrC04	Undefined	as_event	3416140	3416667	.	-	.	transcript_id "TCONS_00015207,TCONS_00015208"; gene_id "chrC04:3415383-3418261C"; flanks "3416667^,3416140^"; structure "1-,2-"; splice_chain "3416257-,3416222-"; sources "Undefined,Undefined"; NMorMRNA "null"; degree "4"; dimension "2_2";
chrC04	Undefined	as_event	3808019	3808222	.	-	.	transcript_id "TCONS_00015222,TCONS_00015221"; gene_id "chrC04:3806995-3808660C"; flanks "3808222^,3808019^"; structure "1-,2-"; splice_chain "3808117-,3808114-"; sources "Undefined,Undefined"; NMorMRNA "null"; degree "4"; dimension "2_2";
chrC04	Undefined	as_event	3886791	3887181	.	-	.	transcript_id "TCONS_00015227,TCONS_00015228"; gene_id "chrC04:3885060-3888007C"; flanks "3887181-,3886791^"; structure "1^3-,2^4-"; splice_chain "3886959^3886887-,3886957^3886885-"; sources "Undefined,Undefined"; NMorMRNA "null"; degree "4"; dimension "2_2";
chrC04	Undefined	as_event	4676129	4676751	.	-	.	transcript_id "TCONS_00015237,TCONS_00015238"; gene_id "chrC04:4675547-4678311C"; flanks "4676751-,4676129^"; structure "0,1^2-3^4-"; splice_chain ",4676633^4676536-4676432^4676337-"; sources "Undefined,Undefined"; NMorMRNA "null"; degree "4"; dimension "2_2";
chrC04	Undefined	as_event	5417736	5418249	.	-	.	transcript_id "TCONS_00015252,TCONS_00015253"; gene_id "chrC04:5414510-5418350C"; flanks "5418249^,5417736^"; structure "1-,2-"; splice_chain "5418114-,5418108-"; sources "Undefined,Undefined"; NMorMRNA "null"; degree "4"; dimension "2_2";
chrC04	Undefined	as_event	6010512	6011251	.	-	.	transcript_id "TCONS_00015257,TCONS_00015258"; gene_id "chrC04:6010090-6011420C"; flanks "6011251-,6010512^"; structure "1^3-,2^4-"; splice_chain "6011026^6010940-,6011024^6010938-"; sources "Undefined,Undefined"; NMorMRNA "null"; degree "4"; dimension "2_2";
chrC04	Undefined	as_event	6677880	6678162	.	-	.	transcript_id "TCONS_00015268,TCONS_00015269"; gene_id "chrC04:6675359-6680786C"; flanks "6678162^,6677880^"; structure "1-,2-"; splice_chain "6677989-,6677963-"; sources "Undefined,Undefined"; NMorMRNA "null"; degree "4"; dimension "2_2";
chrC04	Undefined	as_event	6789081	6789381	.	-	.	transcript_id "TCONS_00015271,TCONS_00015272"; gene_id "chrC04:6788220-6790002C"; flanks "6789381^,6789081^"; structure "1-,2-"; splice_chain "6789270-,6789263-"; sources "Undefined,Undefined"; NMorMRNA "null"; degree "4"; dimension "2_2";
chrC04	Undefined	as_event	7438545	7438907	.	-	.	transcript_id "TCONS_00015286,TCONS_00015287"; gene_id "chrC04:7437408-7439394C"; flanks "7438907-,7438545^"; structure "1^3-,2^4-"; splice_chain "7438758^7438642-,7438756^7438640-"; sources "Undefined,Undefined"; NMorMRNA "null"; degree "4"; dimension "2_2";
chrC04	Undefined	as_event	7437643	7437943	.	-	.	transcript_id "TCONS_00015286,TCONS_00015287"; gene_id "chrC04:7437408-7439394C"; flanks "7437943-,7437643^"; structure "0,1^2-"; splice_chain ",7437878^7437731-"; sources "Undefined,Undefined"; NMorMRNA "null"; degree "4"; dimension "2_2";
chrC04	Undefined	as_event	7806251	7806591	.	-	.	transcript_id "TCONS_00015290,TCONS_00015289"; gene_id "chrC04:7804918-7807385C"; flanks "7806591^,7806251^"; structure "1-,2-"; splice_chain "7806361-,7806347-"; sources "Undefined,Undefined"; NMorMRNA "null"; degree "4"; dimension "2_2";
chrC04	Undefined	as_event	7805423	7805821	.	-	.	transcript_id "TCONS_00015290,TCONS_00015289"; gene_id "chrC04:7804918-7807385C"; flanks "7805821-,7805423^"; structure "0,1^2-"; splice_chain ",7805765^7805542-"; sources "Undefined,Undefined"; NMorMRNA "null"; degree "4"; dimension "2_2";
chrC04	Undefined	as_event	7804918	7805423	.	-	.	transcript_id "TCONS_00015290,TCONS_00015289"; gene_id "chrC04:7804918-7807385C"; flanks "7805423^,7804918]"; structure "1-,2-"; splice_chain "7805346-,7805312-"; sources "Undefined,Undefined"; NMorMRNA "null"; degree "4"; dimension "2_2";
chrC04	Undefined	as_event	7850522	7850760	.	-	.	transcript_id "TCONS_00015292,TCONS_00015291"; gene_id "chrC04:7848511-7851259C"; flanks "7850760-,7850522-"; structure "1^,2^"; splice_chain "7850644^,7850622^"; sources "Undefined,Undefined"; NMorMRNA "null"; degree "4"; dimension "2_2";
chrC04	Undefined	as_event	8324697	8325168	.	-	.	transcript_id "TCONS_00015298,TCONS_00015299"; gene_id "chrC04:8322724-8325275C"; flanks "8325168^,8324697^"; structure "1-,2-"; splice_chain "8324834-,8324807-"; sources "Undefined,Undefined"; NMorMRNA "null"; degree "4"; dimension "2_2";
chrC04	Undefined	as_event	9999570	9999887	.	-	.	transcript_id "TCONS_00015317,TCONS_00015318"; gene_id "chrC04:9991364-10001451C"; flanks "9999887-,9999570^"; structure "1^3-,2^4-"; splice_chain "9999798^9999698-,9999796^9999696-"; sources "Undefined,Undefined"; NMorMRNA "null"; degree "4"; dimension "2_2";
chrC04	Undefined	as_event	9994593	9994900	.	-	.	transcript_id "TCONS_00015317,TCONS_00015318"; gene_id "chrC04:9991364-10001451C"; flanks "9994900-,9994593^"; structure "1^3-,2^4-"; splice_chain "9994777^9994663-,9994775^9994661-"; sources "Undefined,Undefined"; NMorMRNA "null"; degree "4"; dimension "2_2";
chrC04	Undefined	as_event	14741854	14742211	.	-	.	transcript_id "TCONS_00015353,TCONS_00015352"; gene_id "chrC04:14740867-14743157C"; flanks "14742211-,14741854^"; structure "0,1^2-"; splice_chain ",14742013^14741922-"; sources "Undefined,Undefined"; NMorMRNA "null"; degree "4"; dimension "2_2";
chrC04	Undefined	as_event	20035004	20035265	.	-	.	transcript_id "TCONS_00015373,TCONS_00015374"; gene_id "chrC04:20033730-20036466C"; flanks "20035265-,20035004^"; structure "0,1^2-"; splice_chain ",20035201^20035117-"; sources "Undefined,Undefined"; NMorMRNA "null"; degree "4"; dimension "2_2";
chrC04	Undefined	as_event	21771486	21771955	.	-	.	transcript_id "TCONS_00015386,TCONS_00015385/TCONS_00015387"; gene_id "chrC04:21770081-21773343C"; flanks "21771955-,21771486^"; structure "0,1^2-"; splice_chain ",21771795^21771729-"; sources "Undefined,Undefined"; NMorMRNA "null"; degree "4"; dimension "2_2";
chrC04	Undefined	as_event	22088285	22088592	.	-	.	transcript_id "TCONS_00015393,TCONS_00015392,TCONS_00015394"; gene_id "chrC04:22087293-22089329C"; flanks "22088592-,22088285^"; structure "1^4-,2^5-,3^6-"; splice_chain "22088518^22088373-,22088515^22088370-,22088513^22088368-"; sources "Undefined,Undefined,Undefined"; NMorMRNA "null"; degree "9"; dimension "3_3";
chrC04	Undefined	as_event	24484013	24484333	.	-	.	transcript_id "TCONS_00015427,TCONS_00015426"; gene_id "chrC04:24481721-24485042C"; flanks "24484333-,24484013^"; structure "0,1^2-"; splice_chain ",24484238^24484098-"; sources "Undefined,Undefined"; NMorMRNA "null"; degree "4"; dimension "2_2";
chrC04	Undefined	as_event	24482889	24483405	.	-	.	transcript_id "TCONS_00015427,TCONS_00015426"; gene_id "chrC04:24481721-24485042C"; flanks "24483405-,24482889^"; structure "1^3-,2^4-5^6-"; splice_chain "24483327^24483190-,24483326^24483189-24483127^24483007-"; sources "Undefined,Undefined"; NMorMRNA "null"; degree "4"; dimension "2_2";
chrC04	Undefined	as_event	26668697	26669090	.	-	.	transcript_id "TCONS_00015445,TCONS_00015446"; gene_id "chrC04:26667293-26669090C"; flanks "26669090[,26668697^"; structure "1^3-,2^4-"; splice_chain "26668953^26668801-,26668951^26668799-"; sources "Undefined,Undefined"; NMorMRNA "null"; degree "4"; dimension "2_2";
chrC04	Undefined	as_event	31267849	31269004	.	-	.	transcript_id "TCONS_00015481,TCONS_00015482"; gene_id "chrC04:31267849-31269083C"; flanks "31269004^,31267849]"; structure "1-,2-"; splice_chain "31268467-,31268461-"; sources "Undefined,Undefined"; NMorMRNA "null"; degree "4"; dimension "2_2";
chrC04	Undefined	as_event	32097103	32097334	.	-	.	transcript_id "TCONS_00015492,TCONS_00015493"; gene_id "chrC04:32095559-32098225C"; flanks "32097334-,32097103^"; structure "0,1^2-"; splice_chain ",32097286^32097209-"; sources "Undefined,Undefined"; NMorMRNA "null"; degree "4"; dimension "2_2";
chrC04	Undefined	as_event	33290741	33292104	.	-	.	transcript_id "TCONS_00015504,TCONS_00015505"; gene_id "chrC04:33290741-33292104C"; flanks "33292104[,33290741]"; structure "0,1^2-"; splice_chain ",33291877^33291582-"; sources "Undefined,Undefined"; NMorMRNA "null"; degree "4"; dimension "2_2";
chrC04	Undefined	as_event	33500627	33502024	.	-	.	transcript_id "TCONS_00015510,TCONS_00015511"; gene_id "chrC04:33500627-33502397C"; flanks "33502024-,33500627]"; structure "0,1^2-"; splice_chain ",33501722^33501581-"; sources "Undefined,Undefined"; NMorMRNA "null"; degree "4"; dimension "2_2";
chrC04	Undefined	as_event	40164400	40165541	.	-	.	transcript_id "TCONS_00015592,TCONS_00015591"; gene_id "chrC04:40164400-40165648C"; flanks "40165541^,40164400]"; structure "1-,2-"; splice_chain "40165045-,40165035-"; sources "Undefined,Undefined"; NMorMRNA "null"; degree "4"; dimension "2_2";
chrC04	Undefined	as_event	41900883	41901575	.	-	.	transcript_id "TCONS_00015616,TCONS_00015617"; gene_id "chrC04:41897341-41901575C"; flanks "41901575[,41900883^"; structure "1^3-,2^4-"; splice_chain "41901168^41900965-,41901167^41900964-"; sources "Undefined,Undefined"; NMorMRNA "null"; degree "4"; dimension "2_2";
chrC04	Undefined	as_event	41899888	41900582	.	-	.	transcript_id "TCONS_00015617,TCONS_00015616"; gene_id "chrC04:41897341-41901575C"; flanks "41900582-,41899888^"; structure "1^3-,2^4-"; splice_chain "41900066^41899985-,41900065^41899984-"; sources "Undefined,Undefined"; NMorMRNA "null"; degree "4"; dimension "2_2";
chrC04	Undefined	as_event	44476301	44476690	.	-	.	transcript_id "TCONS_00015654,TCONS_00015655"; gene_id "chrC04:44475970-44479146C"; flanks "44476690-,44476301^"; structure "0,1^2-"; splice_chain ",44476438^44476356-"; sources "Undefined,Undefined"; NMorMRNA "null"; degree "4"; dimension "2_2";
chrC04	Undefined	as_event	44587425	44588084	.	-	.	transcript_id "TCONS_00015657,TCONS_00015656"; gene_id "chrC04:44587425-44589264C"; flanks "44588084-,44587425]"; structure "0,1^2-"; splice_chain ",44587995^44587925-"; sources "Undefined,Undefined"; NMorMRNA "null"; degree "4"; dimension "2_2";
chrC04	Undefined	as_event	45495101	45495486	.	-	.	transcript_id "TCONS_00015671,TCONS_00015670"; gene_id "chrC04:45494660-45496481C"; flanks "45495486-,45495101^"; structure "1^3-,2^4-"; splice_chain "45495373^45495195-,45495372^45495194-"; sources "Undefined,Undefined"; NMorMRNA "null"; degree "4"; dimension "2_2";
chrC04_random	Undefined	as_event	30953	31427	.	+	.	transcript_id "TCONS_00015754,TCONS_00015755"; gene_id "chrC04_random:29224-31799W"; flanks "30953-,31427^"; structure "0,1^2-"; splice_chain ",31219^31300-"; sources "Undefined,Undefined"; NMorMRNA "null"; degree "4"; dimension "2_2";
chrC04_random	Undefined	as_event	237914	238290	.	+	.	transcript_id "TCONS_00015761,TCONS_00015763"; gene_id "chrC04_random:236307-239573W"; flanks "237914-,238290^"; structure "0,1^2-"; splice_chain ",238027^238218-"; sources "Undefined,Undefined"; NMorMRNA "null"; degree "4"; dimension "2_2";
chrC04_random	Undefined	as_event	238218	238525	.	+	.	transcript_id "TCONS_00015763,TCONS_00015762"; gene_id "chrC04_random:236307-239573W"; flanks "238218-,238525^"; structure "1^3-,2^4-"; splice_chain "238290^238375-,238291^238376-"; sources "Undefined,Undefined"; NMorMRNA "null"; degree "4"; dimension "2_2";
chrC04_random	Undefined	as_event	237914	238525	.	+	.	transcript_id "TCONS_00015763,TCONS_00015762,TCONS_00015761"; gene_id "chrC04_random:236307-239573W"; flanks "237914-,238525^"; structure "1^2-3^5-,1^2-4^6-,3^5-"; splice_chain "238027^238218-238290^238375-,238027^238218-238291^238376-,238290^238375-"; sources "Undefined,Undefined,Undefined"; NMorMRNA "null"; degree "9"; dimension "3_3";
chrC04_random	Undefined	as_event	320818	321758	.	+	.	transcript_id "TCONS_00015765,TCONS_00015766"; gene_id "chrC04_random:320818-322198W"; flanks "320818[,321758^"; structure "0,1^2-"; splice_chain ",321381^321508-"; sources "Undefined,Undefined"; NMorMRNA "null"; degree "4"; dimension "2_2";
chrC04_random	Undefined	as_event	2747354	2749196	.	+	.	transcript_id "TCONS_00015800,TCONS_00015799"; gene_id "chrC04_random:2747266-2749673W"; flanks "2747354^,2749196^"; structure "1-,2-"; splice_chain "2749109-,2749118-"; sources "Undefined,Undefined"; NMorMRNA "null"; degree "4"; dimension "2_2";
chrC04_random	Undefined	as_event	54308	54662	.	-	.	transcript_id "TCONS_00015819,TCONS_00015818"; gene_id "chrC04_random:52180-54793C"; flanks "54662^,54308-"; structure "0,1-2^"; splice_chain ",54569-54499^"; sources "Undefined,Undefined"; NMorMRNA "null"; degree "4"; dimension "2_2";
chrC04_random	Undefined	as_event	999641	999833	.	-	.	transcript_id "TCONS_00015841,TCONS_00015842"; gene_id "chrC04_random:998307-1001830C"; flanks "999833-,999641-"; structure "1^,2^"; splice_chain "999750^,999748^"; sources "Undefined,Undefined"; NMorMRNA "null"; degree "4"; dimension "2_2";
chrC04_random	Undefined	as_event	2092839	2093088	.	-	.	transcript_id "TCONS_00015863,TCONS_00015862,TCONS_00015864"; gene_id "chrC04_random:2090358-2093847C"; flanks "2093088^,2092839^"; structure "1-,2-,3-"; splice_chain "2093000-,2092951-,2092946-"; sources "Undefined,Undefined,Undefined"; NMorMRNA "null"; degree "9"; dimension "3_3";
chrC04_random	Undefined	as_event	2090358	2091054	.	-	.	transcript_id "TCONS_00015862/TCONS_00015863,TCONS_00015864"; gene_id "chrC04_random:2090358-2093847C"; flanks "2091054-,2090358]"; structure "0,1^2-"; splice_chain ",2090508^2090398-"; sources "Undefined,Undefined"; NMorMRNA "null"; degree "4"; dimension "2_2";
chrC04_random	Undefined	as_event	2232372	2232733	.	-	.	transcript_id "TCONS_00015866,TCONS_00015865"; gene_id "chrC04_random:2230405-2236056C"; flanks "2232733-,2232372^"; structure "0,1^2-"; splice_chain ",2232568^2232487-"; sources "Undefined,Undefined"; NMorMRNA "null"; degree "4"; dimension "2_2";
chrC05	Undefined	as_event	431482	432003	.	+	.	transcript_id "TCONS_00015900,TCONS_00015901"; gene_id "chrC05:430609-432003W"; flanks "431482-,432003]"; structure "0,1^2-"; splice_chain ",431848^431940-"; sources "Undefined,Undefined"; NMorMRNA "null"; degree "4"; dimension "2_2";
chrC05	Undefined	as_event	1242370	1243531	.	+	.	transcript_id "TCONS_00015918/TCONS_00015919,TCONS_00015917"; gene_id "chrC05:1240406-1244385W"; flanks "1242370-,1243531^"; structure "1^3-,2^4-"; splice_chain "1242964^1243419-,1242965^1243420-"; sources "Undefined,Undefined"; NMorMRNA "null"; degree "4"; dimension "2_2";
chrC05	Undefined	as_event	1248048	1248462	.	+	.	transcript_id "TCONS_00015920,TCONS_00015921"; gene_id "chrC05:1245851-1249092W"; flanks "1248048-,1248462-"; structure "1^,2^"; splice_chain "1248111^,1248132^"; sources "Undefined,Undefined"; NMorMRNA "null"; degree "4"; dimension "2_2";
chrC05	Undefined	as_event	1752446	1753079	.	+	.	transcript_id "TCONS_00015933,TCONS_00015932"; gene_id "chrC05:1749656-1753079W"; flanks "1752446-,1753079]"; structure "1^3-,2^4-"; splice_chain "1752559^1752700-,1752561^1752702-"; sources "Undefined,Undefined"; NMorMRNA "null"; degree "4"; dimension "2_2";
chrC05	Undefined	as_event	2440820	2441320	.	+	.	transcript_id "TCONS_00015943,TCONS_00015944"; gene_id "chrC05:2440820-2441320W"; flanks "2440820[,2441320]"; structure "1^3-,2^4-"; splice_chain "2440952^2441284-,2440954^2441286-"; sources "Undefined,Undefined"; NMorMRNA "null"; degree "4"; dimension "2_2";
chrC05	Undefined	as_event	2848341	2848632	.	+	.	transcript_id "TCONS_00015959,TCONS_00015960"; gene_id "chrC05:2848245-2850320W"; flanks "2848341^,2848632-"; structure "0,1-2^"; splice_chain ",2848516-2848546^"; sources "Undefined,Undefined"; NMorMRNA "null"; degree "4"; dimension "2_2";
chrC05	Undefined	as_event	2997615	2998388	.	+	.	transcript_id "TCONS_00015966,TCONS_00015965"; gene_id "chrC05:2996412-2998542W"; flanks "2997615-,2998388^"; structure "1^3-,2^4-"; splice_chain "2997729^2997927-,2997730^2997928-"; sources "Undefined,Undefined"; NMorMRNA "null"; degree "4"; dimension "2_2";
chrC05	Undefined	as_event	3672921	3673382	.	+	.	transcript_id "TCONS_00015979,TCONS_00015978"; gene_id "chrC05:3672635-3675574W"; flanks "3672921-,3673382^"; structure "1^3-,2^4-"; splice_chain "3673008^3673089-,3673010^3673091-"; sources "Undefined,Undefined"; NMorMRNA "null"; degree "4"; dimension "2_2";
chrC05	Undefined	as_event	3818297	3818572	.	+	.	transcript_id "TCONS_00015982,TCONS_00015981"; gene_id "chrC05:3817600-3819481W"; flanks "3818297-,3818572^"; structure "0,1^2-"; splice_chain ",3818378^3818466-"; sources "Undefined,Undefined"; NMorMRNA "null"; degree "4"; dimension "2_2";
chrC05	Undefined	as_event	4331639	4332470	.	+	.	transcript_id "TCONS_00015991,TCONS_00015990"; gene_id "chrC05:4331639-4334282W"; flanks "4331639[,4332470^"; structure "1^3-6^8-,2^4-5^7-"; splice_chain "4332005^4332183-4332332^4332411-,4332007^4332185-4332329^4332408-"; sources "Undefined,Undefined"; NMorMRNA "null"; degree "4"; dimension "2_2";
chrC05	Undefined	as_event	4400253	4400815	.	+	.	transcript_id "TCONS_00015995,TCONS_00015996"; gene_id "chrC05:4398222-4401543W"; flanks "4400253-,4400815^"; structure "1^3-,2^4-"; splice_chain "4400347^4400442-,4400348^4400443-"; sources "Undefined,Undefined"; NMorMRNA "null"; degree "4"; dimension "2_2";
chrC05	Undefined	as_event	8229963	8230492	.	+	.	transcript_id "TCONS_00016053,TCONS_00016052"; gene_id "chrC05:8228766-8232876W"; flanks "8229963-,8230492^"; structure "1^3-5^7-,2^4-6^8-"; splice_chain "8230012^8230127-8230181^8230415-,8230014^8230129-8230183^8230417-"; sources "Undefined,Undefined"; NMorMRNA "null"; degree "4"; dimension "2_2";
chrC05	Undefined	as_event	10656423	10656846	.	+	.	transcript_id "TCONS_00016081,TCONS_00016080"; gene_id "chrC05:10656423-10658826W"; flanks "10656423[,10656846^"; structure "0,1^2-"; splice_chain ",10656564^10656656-"; sources "Undefined,Undefined"; NMorMRNA "null"; degree "4"; dimension "2_2";
chrC05	Undefined	as_event	10941915	10942173	.	+	.	transcript_id "TCONS_00016087,TCONS_00016088"; gene_id "chrC05:10939091-10942173W"; flanks "10941915-,10942173]"; structure "0,1^2-"; splice_chain ",10941996^10942059-"; sources "Undefined,Undefined"; NMorMRNA "null"; degree "4"; dimension "2_2";
chrC05	Undefined	as_event	14942442	14942648	.	+	.	transcript_id "TCONS_00016139,TCONS_00016140"; gene_id "chrC05:14941384-14943790W"; flanks "14942442-,14942648-"; structure "1^,2^"; splice_chain "14942523^,14942526^"; sources "Undefined,Undefined"; NMorMRNA "null"; degree "4"; dimension "2_2";
chrC05	Undefined	as_event	17689780	17690274	.	+	.	transcript_id "TCONS_00016164,TCONS_00016165"; gene_id "chrC05:17689780-17692750W"; flanks "17689780[,17690274^"; structure "0,1^2-"; splice_chain ",17689890^17690139-"; sources "Undefined,Undefined"; NMorMRNA "null"; degree "4"; dimension "2_2";
chrC05	Undefined	as_event	17698623	17699044	.	+	.	transcript_id "TCONS_00016166,TCONS_00016167"; gene_id "chrC05:17695624-17699644W"; flanks "17698623-,17699044^"; structure "1^3-5^7-,2^4-6^8-"; splice_chain "17698736^17698820-17698867^17698960-,17698738^17698822-17698870^17698963-"; sources "Undefined,Undefined"; NMorMRNA "null"; degree "4"; dimension "2_2";
chrC05	Undefined	as_event	18731504	18732156	.	+	.	transcript_id "TCONS_00016172,TCONS_00016173"; gene_id "chrC05:18729347-18732963W"; flanks "18731504-,18732156^"; structure "0,1^2-"; splice_chain ",18731751^18732086-"; sources "Undefined,Undefined"; NMorMRNA "null"; degree "4"; dimension "2_2";
chrC05	Undefined	as_event	19033435	19034197	.	+	.	transcript_id "TCONS_00016175,TCONS_00016174"; gene_id "chrC05:19033366-19035171W"; flanks "19033435^,19034197^"; structure "1-,2-"; splice_chain "19034037-,19034076-"; sources "Undefined,Undefined"; NMorMRNA "null"; degree "4"; dimension "2_2";
chrC05	Undefined	as_event	26899770	26901472	.	+	.	transcript_id "TCONS_00016201,TCONS_00016202"; gene_id "chrC05:26898875-26903204W"; flanks "26899770-,26901472^"; structure "1^3-,2^4-"; splice_chain "26899884^26901255-,26899885^26901256-"; sources "Undefined,Undefined"; NMorMRNA "null"; degree "4"; dimension "2_2";
chrC05	Undefined	as_event	28032588	28032879	.	+	.	transcript_id "TCONS_00016212,TCONS_00016211"; gene_id "chrC05:28030890-28033294W"; flanks "28032588-,28032879-"; structure "1^,2^"; splice_chain "28032770^,28032782^"; sources "Undefined,Undefined"; NMorMRNA "null"; degree "4"; dimension "2_2";
chrC05	Undefined	as_event	31928096	31928289	.	+	.	transcript_id "TCONS_00016236,TCONS_00016237"; gene_id "chrC05:31924859-31928848W"; flanks "31928096^,31928289^"; structure "1-,2-"; splice_chain "31928164-,31928167-"; sources "Undefined,Undefined"; NMorMRNA "null"; degree "4"; dimension "2_2";
chrC05	Undefined	as_event	33310180	33310823	.	+	.	transcript_id "TCONS_00016246,TCONS_00016247"; gene_id "chrC05:33309190-33311865W"; flanks "33310180-,33310823^"; structure "0,1^2-"; splice_chain ",33310663^33310741-"; sources "Undefined,Undefined"; NMorMRNA "null"; degree "4"; dimension "2_2";
chrC05	Undefined	as_event	35129585	35129963	.	+	.	transcript_id "TCONS_00016271,TCONS_00016270"; gene_id "chrC05:35129317-35130430W"; flanks "35129585-,35129963^"; structure "0,1^2-"; splice_chain ",35129796^35129879-"; sources "Undefined,Undefined"; NMorMRNA "null"; degree "4"; dimension "2_2";
chrC05	Undefined	as_event	37856566	37857433	.	+	.	transcript_id "TCONS_00016298,TCONS_00016297"; gene_id "chrC05:37854816-37859294W"; flanks "37856566-,37857433^"; structure "1^3-,2^4-"; splice_chain "37856894^37857144-,37856909^37857159-"; sources "Undefined,Undefined"; NMorMRNA "null"; degree "4"; dimension "2_2";
chrC05	Undefined	as_event	37916565	37917693	.	+	.	transcript_id "TCONS_00016300,TCONS_00016301"; gene_id "chrC05:37915585-37917693W"; flanks "37916565-,37917693]"; structure "0,1^2-"; splice_chain ",37917443^37917535-"; sources "Undefined,Undefined"; NMorMRNA "null"; degree "4"; dimension "2_2";
chrC05	Undefined	as_event	40517337	40517579	.	+	.	transcript_id "TCONS_00016376,TCONS_00016375"; gene_id "chrC05:40517289-40520474W"; flanks "40517337^,40517579^"; structure "1-,2-"; splice_chain "40517401-,40517413-"; sources "Undefined,Undefined"; NMorMRNA "null"; degree "4"; dimension "2_2";
chrC05	Undefined	as_event	40517806	40518585	.	+	.	transcript_id "TCONS_00016375,TCONS_00016376"; gene_id "chrC05:40517289-40520474W"; flanks "40517806-,40518585^"; structure "1^3-,2^4-"; splice_chain "40518084^40518382-,40518086^40518384-"; sources "Undefined,Undefined"; NMorMRNA "null"; degree "4"; dimension "2_2";
chrC05	Undefined	as_event	40947994	40948362	.	+	.	transcript_id "TCONS_00016390,TCONS_00016389/TCONS_00016391"; gene_id "chrC05:40946442-40953369W"; flanks "40947994-,40948362^"; structure "1^3-,2^4-"; splice_chain "40948103^40948231-,40948105^40948233-"; sources "Undefined,Undefined"; NMorMRNA "null"; degree "4"; dimension "2_2";
chrC05	Undefined	as_event	40949955	40950214	.	+	.	transcript_id "TCONS_00016389/TCONS_00016390,TCONS_00016391"; gene_id "chrC05:40946442-40953369W"; flanks "40949955-,40950214^"; structure "1^3-,2^4-"; splice_chain "40950067^40950162-,40950076^40950171-"; sources "Undefined,Undefined"; NMorMRNA "null"; degree "4"; dimension "2_2";
chrC05	Undefined	as_event	40952591	40952919	.	+	.	transcript_id "TCONS_00016389,TCONS_00016390"; gene_id "chrC05:40946442-40953369W"; flanks "40952591-,40952919^"; structure "1^3-,2^4-"; splice_chain "40952641^40952737-,40952643^40952739-"; sources "Undefined,Undefined"; NMorMRNA "null"; degree "4"; dimension "2_2";
chrC05	Undefined	as_event	40952148	40952919	.	+	.	transcript_id "TCONS_00016389,TCONS_00016390,TCONS_00016391"; gene_id "chrC05:40946442-40953369W"; flanks "40952148-,40952919^"; structure "1^3-5^8-,1^3-7^10-,2^4-6^9-"; splice_chain "40952267^40952591-40952641^40952737-,40952267^40952591-40952643^40952739-,40952268^40952592-40952642^40952738-"; sources "Undefined,Undefined,Undefined"; NMorMRNA "null"; degree "9"; dimension "3_3";
chrC05	Undefined	as_event	41608942	41609172	.	+	.	transcript_id "TCONS_00016410,TCONS_00016409"; gene_id "chrC05:41607977-41613558W"; flanks "41608942-,41609172^"; structure "1^3-,2^4-"; splice_chain "41609013^41609091-,41609015^41609093-"; sources "Undefined,Undefined"; NMorMRNA "null"; degree "4"; dimension "2_2";
chrC05	Undefined	as_event	41609831	41610371	.	+	.	transcript_id "TCONS_00016410,TCONS_00016409"; gene_id "chrC05:41607977-41613558W"; flanks "41609831-,41610371^"; structure "1^3-,2^4-"; splice_chain "41609917^41610282-,41609918^41610283-"; sources "Undefined,Undefined"; NMorMRNA "null"; degree "4"; dimension "2_2";
chrC05	Undefined	as_event	165792	166327	.	-	.	transcript_id "TCONS_00016462,TCONS_00016463"; gene_id "chrC05:165792-169155C"; flanks "166327-,165792]"; structure "1^3-,2^4-"; splice_chain "166261^166090-,166259^166088-"; sources "Undefined,Undefined"; NMorMRNA "null"; degree "4"; dimension "2_2";
chrC05	Undefined	as_event	283161	283655	.	-	.	transcript_id "TCONS_00016467,TCONS_00016468"; gene_id "chrC05:283161-285610C"; flanks "283655-,283161]"; structure "1^3-,2^4-"; splice_chain "283447^283372-,283446^283371-"; sources "Undefined,Undefined"; NMorMRNA "null"; degree "4"; dimension "2_2";
chrC05	Undefined	as_event	662962	663325	.	-	.	transcript_id "TCONS_00016475,TCONS_00016476"; gene_id "chrC05:662517-663878C"; flanks "663325-,662962^"; structure "0,1^2-3^4-"; splice_chain ",663230^663132-663080^663010-"; sources "Undefined,Undefined"; NMorMRNA "null"; degree "4"; dimension "2_2";
chrC05	Undefined	as_event	802227	802616	.	-	.	transcript_id "TCONS_00016482,TCONS_00016481"; gene_id "chrC05:801270-807658C"; flanks "802616-,802227^"; structure "1^3-,2^4-"; splice_chain "802535^802413-,802533^802411-"; sources "Undefined,Undefined"; NMorMRNA "null"; degree "4"; dimension "2_2";
chrC05	Undefined	as_event	801675	801929	.	-	.	transcript_id "TCONS_00016481,TCONS_00016482"; gene_id "chrC05:801270-807658C"; flanks "801929-,801675^"; structure "0,1^2-"; splice_chain ",801870^801779-"; sources "Undefined,Undefined"; NMorMRNA "null"; degree "4"; dimension "2_2";
chrC05	Undefined	as_event	2374273	2374666	.	-	.	transcript_id "TCONS_00016535,TCONS_00016534"; gene_id "chrC05:2374273-2375550C"; flanks "2374666-,2374273]"; structure "1^3-,2^4-"; splice_chain "2374547^2374338-,2374545^2374336-"; sources "Undefined,Undefined"; NMorMRNA "null"; degree "4"; dimension "2_2";
chrC05	Undefined	as_event	2458333	2459862	.	-	.	transcript_id "TCONS_00016540,TCONS_00016541"; gene_id "chrC05:2457485-2459862C"; flanks "2459862[,2458333^"; structure "1^3-,2^4-"; splice_chain "2458603^2458510-,2458602^2458509-"; sources "Undefined,Undefined"; NMorMRNA "null"; degree "4"; dimension "2_2";
chrC05	Undefined	as_event	2498154	2498674	.	-	.	transcript_id "TCONS_00016543,TCONS_00016544"; gene_id "chrC05:2497153-2499227C"; flanks "2498674-,2498154-"; structure "1^,2^"; splice_chain "2498525^,2498317^"; sources "Undefined,Undefined"; NMorMRNA "null"; degree "4"; dimension "2_2";
chrC05	Undefined	as_event	2497153	2497540	.	-	.	transcript_id "TCONS_00016544,TCONS_00016543"; gene_id "chrC05:2497153-2499227C"; flanks "2497540^,2497153]"; structure "1-,2-"; splice_chain "2497472-,2497463-"; sources "Undefined,Undefined"; NMorMRNA "null"; degree "4"; dimension "2_2";
chrC05	Undefined	as_event	7798889	7799195	.	-	.	transcript_id "TCONS_00016647,TCONS_00016646"; gene_id "chrC05:7798045-7799564C"; flanks "7799195-,7798889^"; structure "0,1^2-"; splice_chain ",7799120^7798920-"; sources "Undefined,Undefined"; NMorMRNA "null"; degree "4"; dimension "2_2";
chrC05	Undefined	as_event	8120267	8120555	.	-	.	transcript_id "TCONS_00016661,TCONS_00016662"; gene_id "chrC05:8111096-8120993C"; flanks "8120555-,8120267^"; structure "1^3-,2^4-"; splice_chain "8120482^8120349-,8120480^8120347-"; sources "Undefined,Undefined"; NMorMRNA "null"; degree "4"; dimension "2_2";
chrC05	Undefined	as_event	8116302	8116930	.	-	.	transcript_id "TCONS_00016661,TCONS_00016662"; gene_id "chrC05:8111096-8120993C"; flanks "8116930-,8116302^"; structure "1^3-,2^4-"; splice_chain "8116794^8116384-,8116793^8116383-"; sources "Undefined,Undefined"; NMorMRNA "null"; degree "4"; dimension "2_2";
chrC05	Undefined	as_event	8113211	8113552	.	-	.	transcript_id "TCONS_00016661,TCONS_00016662"; gene_id "chrC05:8111096-8120993C"; flanks "8113552-,8113211^"; structure "1^3-,2^4-"; splice_chain "8113412^8113309-,8113411^8113308-"; sources "Undefined,Undefined"; NMorMRNA "null"; degree "4"; dimension "2_2";
chrC05	Undefined	as_event	12786172	12786496	.	-	.	transcript_id "TCONS_00016719,TCONS_00016718"; gene_id "chrC05:12786172-12788808C"; flanks "12786496^,12786172]"; structure "1-,2-"; splice_chain "12786412-,12786409-"; sources "Undefined,Undefined"; NMorMRNA "null"; degree "4"; dimension "2_2";
chrC05	Undefined	as_event	15926842	15927079	.	-	.	transcript_id "TCONS_00016737,TCONS_00016738"; gene_id "chrC05:15926213-15930397C"; flanks "15927079^,15926842-"; structure "0,1-2^"; splice_chain ",15927000-15926935^"; sources "Undefined,Undefined"; NMorMRNA "null"; degree "4"; dimension "2_2";
chrC05	Undefined	as_event	19498832	19499214	.	-	.	transcript_id "TCONS_00016767,TCONS_00016766"; gene_id "chrC05:19497635-19499758C"; flanks "19499214-,19498832^"; structure "1^3-5^7-,2^4-6^8-"; splice_chain "19499108^19499026-19498982^19498905-,19499107^19499025-19498981^19498904-"; sources "Undefined,Undefined"; NMorMRNA "null"; degree "4"; dimension "2_2";
chrC05	Undefined	as_event	21121165	21122168	.	-	.	transcript_id "TCONS_00016774,TCONS_00016773"; gene_id "chrC05:21116325-21122702C"; flanks "21122168-,21121165^"; structure "1^3-,2^4-"; splice_chain "21122067^21121904-,21122004^21121835-"; sources "Undefined,Undefined"; NMorMRNA "null"; degree "4"; dimension "2_2";
chrC05	Undefined	as_event	25308544	25308774	.	-	.	transcript_id "TCONS_00016789,TCONS_00016787"; gene_id "chrC05:25307831-25310044C"; flanks "25308774^,25308544^"; structure "1-,2-"; splice_chain "25308643-,25308600-"; sources "Undefined,Undefined"; NMorMRNA "null"; degree "4"; dimension "2_2";
chrC05	Undefined	as_event	25308544	25308832	.	-	.	transcript_id "TCONS_00016788,TCONS_00016789,TCONS_00016787"; gene_id "chrC05:25307831-25310044C"; flanks "25308832-,25308544^"; structure "0,1^2-,1^3-"; splice_chain ",25308774^25308643-,25308774^25308600-"; sources "Undefined,Undefined,Undefined"; NMorMRNA "null"; degree "9"; dimension "3_3";
chrC05	Undefined	as_event	29487021	29487267	.	-	.	transcript_id "TCONS_00016819,TCONS_00016820"; gene_id "chrC05:29486477-29488950C"; flanks "29487267-,29487021^"; structure "1^3-,2^4-"; splice_chain "29487190^29487115-,29487189^29487114-"; sources "Undefined,Undefined"; NMorMRNA "null"; degree "4"; dimension "2_2";
chrC05	Undefined	as_event	33032825	33033400	.	-	.	transcript_id "TCONS_00016850,TCONS_00016849"; gene_id "chrC05:33032825-33035692C"; flanks "33033400-,33032825]"; structure "0,1^2-"; splice_chain ",33033352^33033283-"; sources "Undefined,Undefined"; NMorMRNA "null"; degree "4"; dimension "2_2";
chrC05	Undefined	as_event	36252032	36253390	.	-	.	transcript_id "TCONS_00016891,TCONS_00016892"; gene_id "chrC05:36252032-36255315C"; flanks "36253390-,36252032]"; structure "1^3-,2^4-"; splice_chain "36252467^36252356-,36252455^36252344-"; sources "Undefined,Undefined"; NMorMRNA "null"; degree "4"; dimension "2_2";
chrC05	Undefined	as_event	40233955	40234325	.	-	.	transcript_id "TCONS_00016988,TCONS_00016987"; gene_id "chrC05:40233119-40234993C"; flanks "40234325-,40233955^"; structure "1^3-,2^4-"; splice_chain "40234164^40234044-,40234160^40234040-"; sources "Undefined,Undefined"; NMorMRNA "null"; degree "4"; dimension "2_2";
chrC05	Undefined	as_event	40272219	40272715	.	-	.	transcript_id "TCONS_00016992,TCONS_00016991"; gene_id "chrC05:40270969-40273227C"; flanks "40272715^,40272219^"; structure "1-,2-"; splice_chain "40272465-,40272258-"; sources "Undefined,Undefined"; NMorMRNA "null"; degree "4"; dimension "2_2";
chrC05	Undefined	as_event	40354199	40354720	.	-	.	transcript_id "TCONS_00016995,TCONS_00016994/TCONS_00016996"; gene_id "chrC05:40353497-40355518C"; flanks "40354720-,40354199^"; structure "0,1^2-3^4-"; splice_chain ",40354670^40354592-40354371^40354301-"; sources "Undefined,Undefined"; NMorMRNA "null"; degree "4"; dimension "2_2";
chrC05	Undefined	as_event	41099506	41099901	.	-	.	transcript_id "TCONS_00017025,TCONS_00017024"; gene_id "chrC05:41098891-41100347C"; flanks "41099901^,41099506-"; structure "0,1-2^"; splice_chain ",41099690-41099630^"; sources "Undefined,Undefined"; NMorMRNA "null"; degree "4"; dimension "2_2";
chrC05	Undefined	as_event	41792915	41793274	.	-	.	transcript_id "TCONS_00017037,TCONS_00017038"; gene_id "chrC05:41791721-41794451C"; flanks "41793274-,41792915^"; structure "0,1^2-"; splice_chain ",41793102^41792970-"; sources "Undefined,Undefined"; NMorMRNA "null"; degree "4"; dimension "2_2";
chrC05	Undefined	as_event	41892606	41892902	.	-	.	transcript_id "TCONS_00017041,TCONS_00017042"; gene_id "chrC05:41889505-41894118C"; flanks "41892902^,41892606^"; structure "1-,2-"; splice_chain "41892800-,41892797-"; sources "Undefined,Undefined"; NMorMRNA "null"; degree "4"; dimension "2_2";
chrC05	Undefined	as_event	41898743	41898945	.	-	.	transcript_id "TCONS_00017043,TCONS_00017044"; gene_id "chrC05:41896054-41902270C"; flanks "41898945-,41898743-"; structure "1^,2^"; splice_chain "41898867^,41898856^"; sources "Undefined,Undefined"; NMorMRNA "null"; degree "4"; dimension "2_2";
chrC05	Undefined	as_event	42342543	42343109	.	-	.	transcript_id "TCONS_00017062,TCONS_00017061"; gene_id "chrC05:42342161-42343109C"; flanks "42343109[,42342543^"; structure "1^3-,2^4-"; splice_chain "42343099^42342828-,42343098^42342827-"; sources "Undefined,Undefined"; NMorMRNA "null"; degree "4"; dimension "2_2";
chrC05	Undefined	as_event	43023561	43023897	.	-	.	transcript_id "TCONS_00017080,TCONS_00017079"; gene_id "chrC05:43021130-43024073C"; flanks "43023897^,43023561-"; structure "0,1-2^"; splice_chain ",43023827-43023776^"; sources "Undefined,Undefined"; NMorMRNA "null"; degree "4"; dimension "2_2";
chrC05_random	Undefined	as_event	438437	438692	.	+	.	transcript_id "TCONS_00017106,TCONS_00017105"; gene_id "chrC05_random:438167-440054W"; flanks "438437^,438692^"; structure "1-,2-"; splice_chain "438584-,438590-"; sources "Undefined,Undefined"; NMorMRNA "null"; degree "4"; dimension "2_2";
chrC05_random	Undefined	as_event	1851675	1852774	.	+	.	transcript_id "TCONS_00017122,TCONS_00017121"; gene_id "chrC05_random:1851412-1853256W"; flanks "1851675-,1852774^"; structure "0,1^2-3^4-"; splice_chain ",1852127^1852232-1852614^1852705-"; sources "Undefined,Undefined"; NMorMRNA "null"; degree "4"; dimension "2_2";
chrC05_random	Undefined	as_event	2171796	2172166	.	+	.	transcript_id "TCONS_00017126,TCONS_00017127"; gene_id "chrC05_random:2170366-2172548W"; flanks "2171796-,2172166^"; structure "0,1^2-"; splice_chain ",2171953^2172065-"; sources "Undefined,Undefined"; NMorMRNA "null"; degree "4"; dimension "2_2";
chrC06	Undefined	as_event	5132708	5134581	.	+	.	transcript_id "TCONS_00017213,TCONS_00017212"; gene_id "chrC06:5132413-5134581W"; flanks "5132708^,5134581]"; structure "1-,2-"; splice_chain "5133752-,5133760-"; sources "Undefined,Undefined"; NMorMRNA "null"; degree "4"; dimension "2_2";
chrC06	Undefined	as_event	5963389	5963882	.	+	.	transcript_id "TCONS_00017218,TCONS_00017217"; gene_id "chrC06:5958534-5964117W"; flanks "5963389-,5963882-"; structure "1^,2^"; splice_chain "5963542^,5963618^"; sources "Undefined,Undefined"; NMorMRNA "null"; degree "4"; dimension "2_2";
chrC06	Undefined	as_event	16155263	16155566	.	+	.	transcript_id "TCONS_00017277,TCONS_00017278"; gene_id "chrC06:16154817-16156867W"; flanks "16155263^,16155566^"; structure "1-,2-"; splice_chain "16155407-,16155507-"; sources "Undefined,Undefined"; NMorMRNA "null"; degree "4"; dimension "2_2";
chrC06	Undefined	as_event	17166079	17166762	.	+	.	transcript_id "TCONS_00017294,TCONS_00017293"; gene_id "chrC06:17166079-17168570W"; flanks "17166079[,17166762^"; structure "1^3-,2^4-"; splice_chain "17166318^17166469-,17166319^17166470-"; sources "Undefined,Undefined"; NMorMRNA "null"; degree "4"; dimension "2_2";
chrC06	Undefined	as_event	17166845	17167214	.	+	.	transcript_id "TCONS_00017294,TCONS_00017293"; gene_id "chrC06:17166079-17168570W"; flanks "17166845-,17167214^"; structure "0,1^2-"; splice_chain ",17167069^17167149-"; sources "Undefined,Undefined"; NMorMRNA "null"; degree "4"; dimension "2_2";
chrC06	Undefined	as_event	30509200	30509731	.	+	.	transcript_id "TCONS_00017428,TCONS_00017427"; gene_id "chrC06:30508242-30509731W"; flanks "30509200-,30509731]"; structure "1^3-,2^4-"; splice_chain "30509279^30509407-,30509281^30509409-"; sources "Undefined,Undefined"; NMorMRNA "null"; degree "4"; dimension "2_2";
chrC06	Undefined	as_event	31348500	31348918	.	+	.	transcript_id "TCONS_00017444,TCONS_00017445"; gene_id "chrC06:31348429-31349956W"; flanks "31348500^,31348918^"; structure "1-,2-"; splice_chain "31348809-,31348815-"; sources "Undefined,Undefined"; NMorMRNA "null"; degree "4"; dimension "2_2";
chrC06	Undefined	as_event	32878659	32879025	.	+	.	transcript_id "TCONS_00017478,TCONS_00017477"; gene_id "chrC06:32877501-32879501W"; flanks "32878659-,32879025^"; structure "1^3-,2^4-"; splice_chain "32878774^32878867-,32878775^32878868-"; sources "Undefined,Undefined"; NMorMRNA "null"; degree "4"; dimension "2_2";
chrC06	Undefined	as_event	32965765	32966093	.	+	.	transcript_id "TCONS_00017481,TCONS_00017480"; gene_id "chrC06:32965328-32967391W"; flanks "32965765-,32966093^"; structure "1^4-,2^3-"; splice_chain "32965848^32965939-,32965852^32965924-"; sources "Undefined,Undefined"; NMorMRNA "null"; degree "4"; dimension "2_2";
chrC06	Undefined	as_event	33115931	33116284	.	+	.	transcript_id "TCONS_00017487,TCONS_00017488"; gene_id "chrC06:33097689-33117517W"; flanks "33115931-,33116284^"; structure "1^3-,2^4-"; splice_chain "33116068^33116163-,33116069^33116164-"; sources "Undefined,Undefined"; NMorMRNA "null"; degree "4"; dimension "2_2";
chrC06	Undefined	as_event	33604197	33605114	.	+	.	transcript_id "TCONS_00017495,TCONS_00017494"; gene_id "chrC06:33602459-33605114W"; flanks "33604197-,33605114]"; structure "1^2-,3^4-"; splice_chain "33604302^33604433-,33604809^33604898-"; sources "Undefined,Undefined"; NMorMRNA "null"; degree "4"; dimension "2_2";
chrC06	Undefined	as_event	34001945	34002249	.	+	.	transcript_id "TCONS_00017507,TCONS_00017506"; gene_id "chrC06:34001551-34004642W"; flanks "34001945-,34002249^"; structure "0,1^2-"; splice_chain ",34002022^34002162-"; sources "Undefined,Undefined"; NMorMRNA "null"; degree "4"; dimension "2_2";
chrC06	Undefined	as_event	34002514	34002738	.	+	.	transcript_id "TCONS_00017506,TCONS_00017507"; gene_id "chrC06:34001551-34004642W"; flanks "34002514-,34002738-"; structure "1^,2^"; splice_chain "34002641^,34002646^"; sources "Undefined,Undefined"; NMorMRNA "null"; degree "4"; dimension "2_2";
chrC06	Undefined	as_event	34003519	34003881	.	+	.	transcript_id "TCONS_00017506,TCONS_00017507"; gene_id "chrC06:34001551-34004642W"; flanks "34003519-,34003881^"; structure "0,1^2-"; splice_chain ",34003689^34003781-"; sources "Undefined,Undefined"; NMorMRNA "null"; degree "4"; dimension "2_2";
chrC06	Undefined	as_event	35159132	35159511	.	+	.	transcript_id "TCONS_00017540,TCONS_00017539"; gene_id "chrC06:35157131-35160126W"; flanks "35159132-,35159511^"; structure "0,1^2-"; splice_chain ",35159234^35159317-"; sources "Undefined,Undefined"; NMorMRNA "null"; degree "4"; dimension "2_2";
chrC06	Undefined	as_event	36628241	36629151	.	+	.	transcript_id "TCONS_00017594,TCONS_00017595"; gene_id "chrC06:36627967-36629151W"; flanks "36628241-,36629151]"; structure "0,1^2-"; splice_chain ",36628370^36628448-"; sources "Undefined,Undefined"; NMorMRNA "null"; degree "4"; dimension "2_2";
chrC06	Undefined	as_event	36994626	36994992	.	+	.	transcript_id "TCONS_00017605,TCONS_00017606"; gene_id "chrC06:36994412-36996371W"; flanks "36994626-,36994992^"; structure "1^3-,2^4-"; splice_chain "36994704^36994800-,36994709^36994805-"; sources "Undefined,Undefined"; NMorMRNA "null"; degree "4"; dimension "2_2";
chrC06	Undefined	as_event	4048318	4048704	.	-	.	transcript_id "TCONS_00017641,TCONS_00017642"; gene_id "chrC06:4046312-4051320C"; flanks "4048704-,4048318^"; structure "1^3-,2^4-"; splice_chain "4048610^4048440-,4048608^4048438-"; sources "Undefined,Undefined"; NMorMRNA "null"; degree "4"; dimension "2_2";
chrC06	Undefined	as_event	11592700	11592966	.	-	.	transcript_id "TCONS_00017705,TCONS_00017706"; gene_id "chrC06:11590751-11593954C"; flanks "11592966-,11592700^"; structure "0,1^2-"; splice_chain ",11592839^11592771-"; sources "Undefined,Undefined"; NMorMRNA "null"; degree "4"; dimension "2_2";
chrC06	Undefined	as_event	17527791	17528823	.	-	.	transcript_id "TCONS_00017755,TCONS_00017756"; gene_id "chrC06:17526718-17528917C"; flanks "17528823^,17527791^"; structure "1-,2-3^4-"; splice_chain "17528230-,17528011-17527972^17527886-"; sources "Undefined,Undefined"; NMorMRNA "null"; degree "4"; dimension "2_2";
chrC06	Undefined	as_event	17993960	17994347	.	-	.	transcript_id "TCONS_00017763,TCONS_00017764"; gene_id "chrC06:17991691-17995165C"; flanks "17994347^,17993960^"; structure "1-,2-"; splice_chain "17994250-,17994236-"; sources "Undefined,Undefined"; NMorMRNA "null"; degree "4"; dimension "2_2";
chrC06	Undefined	as_event	17991691	17992340	.	-	.	transcript_id "TCONS_00017763,TCONS_00017764"; gene_id "chrC06:17991691-17995165C"; flanks "17992340-,17991691]"; structure "0,1^2-"; splice_chain ",17992018^17991914-"; sources "Undefined,Undefined"; NMorMRNA "null"; degree "4"; dimension "2_2";
chrC06	Undefined	as_event	18844185	18845138	.	-	.	transcript_id "TCONS_00017773,TCONS_00017772"; gene_id "chrC06:18844185-18845138C"; flanks "18845138[,18844185]"; structure "0,1^2-"; splice_chain ",18844664^18844573-"; sources "Undefined,Undefined"; NMorMRNA "null"; degree "4"; dimension "2_2";
chrC06	Undefined	as_event	19719940	19721839	.	-	.	transcript_id "TCONS_00017784,TCONS_00017785"; gene_id "chrC06:19719940-19721839C"; flanks "19721839[,19719940]"; structure "0,1^2-"; splice_chain ",19720761^19720669-"; sources "Undefined,Undefined"; NMorMRNA "null"; degree "4"; dimension "2_2";
chrC06	Undefined	as_event	21475189	21475449	.	-	.	transcript_id "TCONS_00017814,TCONS_00017813/TCONS_00017815"; gene_id "chrC06:21473872-21475821C"; flanks "21475449-,21475189^"; structure "0,1^2-"; splice_chain ",21475321^21475248-"; sources "Undefined,Undefined"; NMorMRNA "null"; degree "4"; dimension "2_2";
chrC06	Undefined	as_event	22337083	22337432	.	-	.	transcript_id "TCONS_00017836,TCONS_00017835"; gene_id "chrC06:22335947-22340300C"; flanks "22337432-,22337083^"; structure "1^3-,2^4-"; splice_chain "22337348^22337189-,22337346^22337187-"; sources "Undefined,Undefined"; NMorMRNA "null"; degree "4"; dimension "2_2";
chrC06	Undefined	as_event	22517241	22518307	.	-	.	transcript_id "TCONS_00017839,TCONS_00017838"; gene_id "chrC06:22516612-22518307C"; flanks "22518307[,22517241^"; structure "1^3-,2^4-"; splice_chain "22517692^22517369-,22517686^22517363-"; sources "Undefined,Undefined"; NMorMRNA "null"; degree "4"; dimension "2_2";
chrC06	Undefined	as_event	29591415	29591684	.	-	.	transcript_id "TCONS_00017904,TCONS_00017903"; gene_id "chrC06:29590514-29593252C"; flanks "29591684^,29591415^"; structure "1-,2-"; splice_chain "29591558-,29591520-"; sources "Undefined,Undefined"; NMorMRNA "null"; degree "4"; dimension "2_2";
chrC06	Undefined	as_event	29591415	29591843	.	-	.	transcript_id "TCONS_00017902,TCONS_00017904,TCONS_00017903"; gene_id "chrC06:29590514-29593252C"; flanks "29591843-,29591415^"; structure "0,1^2-,1^3-"; splice_chain ",29591684^29591558-,29591684^29591520-"; sources "Undefined,Undefined,Undefined"; NMorMRNA "null"; degree "9"; dimension "3_3";
chrC06	Undefined	as_event	30013584	30013890	.	-	.	transcript_id "TCONS_00017911,TCONS_00017912"; gene_id "chrC06:30010994-30015310C"; flanks "30013890-,30013584^"; structure "1^3-,2^4-"; splice_chain "30013759^30013656-,30013758^30013655-"; sources "Undefined,Undefined"; NMorMRNA "null"; degree "4"; dimension "2_2";
chrC06	Undefined	as_event	30010994	30011786	.	-	.	transcript_id "TCONS_00017911,TCONS_00017910"; gene_id "chrC06:30010994-30015310C"; flanks "30011786-,30010994]"; structure "1^3-,2^4-"; splice_chain "30011602^30011533-,30011600^30011531-"; sources "Undefined,Undefined"; NMorMRNA "null"; degree "4"; dimension "2_2";
chrC06	Undefined	as_event	31176642	31176911	.	-	.	transcript_id "TCONS_00017934,TCONS_00017933"; gene_id "chrC06:31175335-31177958C"; flanks "31176911^,31176642^"; structure "1-,2-"; splice_chain "31176749-,31176745-"; sources "Undefined,Undefined"; NMorMRNA "null"; degree "4"; dimension "2_2";
chrC06	Undefined	as_event	32036685	32037186	.	-	.	transcript_id "TCONS_00017954,TCONS_00017955"; gene_id "chrC06:32035644-32037292C"; flanks "32037186[,32036685^"; structure "0,1^2-"; splice_chain ",32036966^32036846-"; sources "Undefined,Undefined"; NMorMRNA "null"; degree "4"; dimension "2_2";
chrC06	Undefined	as_event	32035644	32036203	.	-	.	transcript_id "TCONS_00017954/TCONS_00017955/TCONS_00017956,TCONS_00017953"; gene_id "chrC06:32035644-32037292C"; flanks "32036203-,32035644]"; structure "0,1^2-"; splice_chain ",32036085^32036009-"; sources "Undefined,Undefined"; NMorMRNA "null"; degree "4"; dimension "2_2";
chrC06	Undefined	as_event	33848896	33849216	.	-	.	transcript_id "TCONS_00017998,TCONS_00017999"; gene_id "chrC06:33847535-33851174C"; flanks "33849216-,33848896^"; structure "1^3-,2^4-"; splice_chain "33849151^33848995-,33849150^33848994-"; sources "Undefined,Undefined"; NMorMRNA "null"; degree "4"; dimension "2_2";
chrC06	Undefined	as_event	34566912	34567153	.	-	.	transcript_id "TCONS_00018017,TCONS_00018016"; gene_id "chrC06:34566370-34569293C"; flanks "34567153-,34566912^"; structure "0,1^2-"; splice_chain ",34567061^34566980-"; sources "Undefined,Undefined"; NMorMRNA "null"; degree "4"; dimension "2_2";
chrC06	Undefined	as_event	34576689	34577031	.	-	.	transcript_id "TCONS_00018019,TCONS_00018018"; gene_id "chrC06:34575740-34577455C"; flanks "34577031^,34576689^"; structure "1-,2-"; splice_chain "34576860-,34576854-"; sources "Undefined,Undefined"; NMorMRNA "null"; degree "4"; dimension "2_2";
chrC06	Undefined	as_event	36212489	36213071	.	-	.	transcript_id "TCONS_00018089,TCONS_00018090"; gene_id "chrC06:36210334-36214112C"; flanks "36213071-,36212489^"; structure "1^3-,2^4-"; splice_chain "36212944^36212731-,36212942^36212729-"; sources "Undefined,Undefined"; NMorMRNA "null"; degree "4"; dimension "2_2";
chrC06	Undefined	as_event	36451722	36452059	.	-	.	transcript_id "TCONS_00018101,TCONS_00018100"; gene_id "chrC06:36450955-36452676C"; flanks "36452059-,36451722-"; structure "1^,2^"; splice_chain "36451806^,36451799^"; sources "Undefined,Undefined"; NMorMRNA "null"; degree "4"; dimension "2_2";
chrC06	Undefined	as_event	36450955	36451527	.	-	.	transcript_id "TCONS_00018101,TCONS_00018100"; gene_id "chrC06:36450955-36452676C"; flanks "36451527-,36450955]"; structure "0,1^2-"; splice_chain ",36451361^36451286-"; sources "Undefined,Undefined"; NMorMRNA "null"; degree "4"; dimension "2_2";
chrC06_random	Undefined	as_event	1340928	1341125	.	+	.	transcript_id "TCONS_00018139,TCONS_00018137/TCONS_00018138"; gene_id "chrC06_random:1339622-1341980W"; flanks "1340928^,1341125^"; structure "1-,2-"; splice_chain "1341005-,1341016-"; sources "Undefined,Undefined"; NMorMRNA "null"; degree "4"; dimension "2_2";
chrC06_random	Undefined	as_event	1341125	1341433	.	+	.	transcript_id "TCONS_00018138/TCONS_00018139,TCONS_00018137"; gene_id "chrC06_random:1339622-1341980W"; flanks "1341125^,1341433^"; structure "1-,2-"; splice_chain "1341298-,1341319-"; sources "Undefined,Undefined"; NMorMRNA "null"; degree "4"; dimension "2_2";
chrC06_random	Undefined	as_event	1341433	1341867	.	+	.	transcript_id "TCONS_00018137,TCONS_00018138/TCONS_00018139"; gene_id "chrC06_random:1339622-1341980W"; flanks "1341433^,1341867^"; structure "1-,2-"; splice_chain "1341530-,1341586-"; sources "Undefined,Undefined"; NMorMRNA "null"; degree "4"; dimension "2_2";
chrC06_random	Undefined	as_event	2496187	2496624	.	+	.	transcript_id "TCONS_00018147,TCONS_00018148"; gene_id "chrC06_random:2495855-2497513W"; flanks "2496187^,2496624^"; structure "1-,2-"; splice_chain "2496310-,2496325-"; sources "Undefined,Undefined"; NMorMRNA "null"; degree "4"; dimension "2_2";
chrC06_random	Undefined	as_event	3260064	3260373	.	-	.	transcript_id "TCONS_00018193,TCONS_00018192"; gene_id "chrC06_random:3257361-3261039C"; flanks "3260373-,3260064^"; structure "1^3-,2^4-"; splice_chain "3260305^3260180-,3260304^3260179-"; sources "Undefined,Undefined"; NMorMRNA "null"; degree "4"; dimension "2_2";
chrC06_random	Undefined	as_event	3258430	3258683	.	-	.	transcript_id "TCONS_00018193,TCONS_00018192"; gene_id "chrC06_random:3257361-3261039C"; flanks "3258683-,3258430^"; structure "1^3-,2^4-"; splice_chain "3258571^3258498-,3258570^3258497-"; sources "Undefined,Undefined"; NMorMRNA "null"; degree "4"; dimension "2_2";
chrC07	Undefined	as_event	10804829	10805239	.	+	.	transcript_id "TCONS_00018235,TCONS_00018236"; gene_id "chrC07:10803378-10805616W"; flanks "10804829-,10805239^"; structure "1^3-,2^4-"; splice_chain "10804958^10805052-,10804959^10805053-"; sources "Undefined,Undefined"; NMorMRNA "null"; degree "4"; dimension "2_2";
chrC07	Undefined	as_event	19142189	19143250	.	+	.	transcript_id "TCONS_00018283,TCONS_00018282"; gene_id "chrC07:19141696-19143623W"; flanks "19142189-,19143250-"; structure "1^,2^"; splice_chain "19143145^,19143162^"; sources "Undefined,Undefined"; NMorMRNA "null"; degree "4"; dimension "2_2";
chrC07	Undefined	as_event	21266621	21266778	.	+	.	transcript_id "TCONS_00018300,TCONS_00018302"; gene_id "chrC07:21264833-21267222W"; flanks "21266621-,21266778-"; structure "1^,2^"; splice_chain "21266650^,21266688^"; sources "Undefined,Undefined"; NMorMRNA "null"; degree "4"; dimension "2_2";
chrC07	Undefined	as_event	21266621	21266880	.	+	.	transcript_id "TCONS_00018300,TCONS_00018302,TCONS_00018301"; gene_id "chrC07:21264833-21267222W"; flanks "21266621-,21266880^"; structure "1^4-,2^4-,3^5-"; splice_chain "21266650^21266778-,21266688^21266778-,21266693^21266783-"; sources "Undefined,Undefined,Undefined"; NMorMRNA "null"; degree "9"; dimension "3_3";
chrC07	Undefined	as_event	22309001	22309506	.	+	.	transcript_id "TCONS_00018310,TCONS_00018311"; gene_id "chrC07:22308553-22311807W"; flanks "22309001-,22309506^"; structure "1^3-5^7-,2^4-6^8-"; splice_chain "22309163^22309233-22309307^22309406-,22309165^22309235-22309309^22309408-"; sources "Undefined,Undefined"; NMorMRNA "null"; degree "4"; dimension "2_2";
chrC07	Undefined	as_event	22310472	22310688	.	+	.	transcript_id "TCONS_00018311,TCONS_00018310"; gene_id "chrC07:22308553-22311807W"; flanks "22310472-,22310688^"; structure "1^3-,2^4-"; splice_chain "22310575^22310643-,22310576^22310644-"; sources "Undefined,Undefined"; NMorMRNA "null"; degree "4"; dimension "2_2";
chrC07	Undefined	as_event	22311431	22311807	.	+	.	transcript_id "TCONS_00018311,TCONS_00018310"; gene_id "chrC07:22308553-22311807W"; flanks "22311431-,22311807]"; structure "1^3-,2^4-"; splice_chain "22311518^22311602-,22311519^22311603-"; sources "Undefined,Undefined"; NMorMRNA "null"; degree "4"; dimension "2_2";
chrC07	Undefined	as_event	25857428	25858055	.	+	.	transcript_id "TCONS_00018333,TCONS_00018332"; gene_id "chrC07:25854590-25858055W"; flanks "25857428-,25858055]"; structure "0,1^2-"; splice_chain ",25857572^25857702-"; sources "Undefined,Undefined"; NMorMRNA "null"; degree "4"; dimension "2_2";
chrC07	Undefined	as_event	27105487	27105739	.	+	.	transcript_id "TCONS_00018359,TCONS_00018360"; gene_id "chrC07:27104079-27106568W"; flanks "27105487-,27105739^"; structure "0,1^2-"; splice_chain ",27105538^27105644-"; sources "Undefined,Undefined"; NMorMRNA "null"; degree "4"; dimension "2_2";
chrC07	Undefined	as_event	29033544	29034140	.	+	.	transcript_id "TCONS_00018391/TCONS_00018392,TCONS_00018393"; gene_id "chrC07:29030788-29034140W"; flanks "29033544-,29034140]"; structure "1^3-,2^4-"; splice_chain "29033845^29033934-,29033847^29033936-"; sources "Undefined,Undefined"; NMorMRNA "null"; degree "4"; dimension "2_2";
chrC07	Undefined	as_event	30070542	30070948	.	+	.	transcript_id "TCONS_00018406,TCONS_00018405"; gene_id "chrC07:30070542-30073509W"; flanks "30070542[,30070948^"; structure "0,1^2-"; splice_chain ",30070759^30070845-"; sources "Undefined,Undefined"; NMorMRNA "null"; degree "4"; dimension "2_2";
chrC07	Undefined	as_event	32402163	32404023	.	+	.	transcript_id "TCONS_00018438,TCONS_00018437"; gene_id "chrC07:32402163-32405281W"; flanks "32402163[,32404023^"; structure "1^3-5^7-,2^4-6^8-"; splice_chain "32402227^32402701-32402768^32402998-,32402231^32402705-32402770^32403000-"; sources "Undefined,Undefined"; NMorMRNA "null"; degree "4"; dimension "2_2";
chrC07	Undefined	as_event	34175381	34175825	.	+	.	transcript_id "TCONS_00018465,TCONS_00018464"; gene_id "chrC07:34175156-34176863W"; flanks "34175381-,34175825-"; structure "1^,2^"; splice_chain "34175425^,34175503^"; sources "Undefined,Undefined"; NMorMRNA "null"; degree "4"; dimension "2_2";
chrC07	Undefined	as_event	34790363	34791263	.	+	.	transcript_id "TCONS_00018488,TCONS_00018487"; gene_id "chrC07:34789610-34791263W"; flanks "34790363-,34791263]"; structure "1^3-5^7-10^12-,2^4-6^8-9^11-"; splice_chain "34790415^34790510-34790590^34790701-34790814^34790954-,34790417^34790512-34790592^34790703-34790813^34790953-"; sources "Undefined,Undefined"; NMorMRNA "null"; degree "4"; dimension "2_2";
chrC07	Undefined	as_event	37130934	37131182	.	+	.	transcript_id "TCONS_00018539,TCONS_00018538"; gene_id "chrC07:37129499-37131739W"; flanks "37130934-,37131182^"; structure "1^3-,2^4-"; splice_chain "37131032^37131138-,37131034^37131140-"; sources "Undefined,Undefined"; NMorMRNA "null"; degree "4"; dimension "2_2";
chrC07	Undefined	as_event	38787815	38788255	.	+	.	transcript_id "TCONS_00018566,TCONS_00018565"; gene_id "chrC07:38785999-38788861W"; flanks "38787815-,38788255^"; structure "1^3-,2^4-"; splice_chain "38788070^38788153-,38788072^38788155-"; sources "Undefined,Undefined"; NMorMRNA "null"; degree "4"; dimension "2_2";
chrC07	Undefined	as_event	38904908	38905162	.	+	.	transcript_id "TCONS_00018567,TCONS_00018568"; gene_id "chrC07:38904236-38905357W"; flanks "38904908-,38905162^"; structure "0,1^2-"; splice_chain ",38904960^38905044-"; sources "Undefined,Undefined"; NMorMRNA "null"; degree "4"; dimension "2_2";
chrC07	Undefined	as_event	42968334	42968493	.	+	.	transcript_id "TCONS_00018658,TCONS_00018655/TCONS_00018656/TCONS_00018657"; gene_id "chrC07:42965259-42969896W"; flanks "42968334^,42968493^"; structure "1-,2-"; splice_chain "42968404-,42968407-"; sources "Undefined,Undefined"; NMorMRNA "null"; degree "4"; dimension "2_2";
chrC07	Undefined	as_event	4121830	4122347	.	-	.	transcript_id "TCONS_00018724,TCONS_00018725"; gene_id "chrC07:4121830-4124004C"; flanks "4122347^,4121830]"; structure "1-,2-"; splice_chain "4122017-,4122012-"; sources "Undefined,Undefined"; NMorMRNA "null"; degree "4"; dimension "2_2";
chrC07	Undefined	as_event	17548951	17549382	.	-	.	transcript_id "TCONS_00018792,TCONS_00018793"; gene_id "chrC07:17547557-17549429C"; flanks "17549382^,17548951-"; structure "0,1-2^"; splice_chain ",17549177-17549105^"; sources "Undefined,Undefined"; NMorMRNA "null"; degree "4"; dimension "2_2";
chrC07	Undefined	as_event	17547557	17548314	.	-	.	transcript_id "TCONS_00018792,TCONS_00018793"; gene_id "chrC07:17547557-17549429C"; flanks "17548314^,17547557]"; structure "1-,2-3^4-"; splice_chain "17548142-,17548138-17547752^17547621-"; sources "Undefined,Undefined"; NMorMRNA "null"; degree "4"; dimension "2_2";
chrC07	Undefined	as_event	18517494	18517646	.	-	.	transcript_id "TCONS_00018800,TCONS_00018799"; gene_id "chrC07:18516765-18519033C"; flanks "18517646^,18517494^"; structure "1-,2-"; splice_chain "18517575-,18517565-"; sources "Undefined,Undefined"; NMorMRNA "null"; degree "4"; dimension "2_2";
chrC07	Undefined	as_event	21173380	21173559	.	-	.	transcript_id "TCONS_00018817,TCONS_00018816"; gene_id "chrC07:21172264-21173603C"; flanks "21173559^,21173380^"; structure "1-,2-"; splice_chain "21173445-,21173428-"; sources "Undefined,Undefined"; NMorMRNA "null"; degree "4"; dimension "2_2";
chrC07	Undefined	as_event	25631862	25632086	.	-	.	transcript_id "TCONS_00018850,TCONS_00018851"; gene_id "chrC07:25628709-25632536C"; flanks "25632086^,25631862^"; structure "1-,2-"; splice_chain "25631984-,25631979-"; sources "Undefined,Undefined"; NMorMRNA "null"; degree "4"; dimension "2_2";
chrC07	Undefined	as_event	27724463	27724659	.	-	.	transcript_id "TCONS_00018877,TCONS_00018876"; gene_id "chrC07:27721918-27724692C"; flanks "27724659^,27724463^"; structure "1-,2-"; splice_chain "27724586-,27724581-"; sources "Undefined,Undefined"; NMorMRNA "null"; degree "4"; dimension "2_2";
chrC07	Undefined	as_event	28163541	28163798	.	-	.	transcript_id "TCONS_00018884,TCONS_00018885"; gene_id "chrC07:28159475-28164710C"; flanks "28163798^,28163541^"; structure "1-,2-"; splice_chain "28163683-,28163680-"; sources "Undefined,Undefined"; NMorMRNA "null"; degree "4"; dimension "2_2";
chrC07	Undefined	as_event	28160843	28163541	.	-	.	transcript_id "TCONS_00018884/TCONS_00018885,TCONS_00018886"; gene_id "chrC07:28159475-28164710C"; flanks "28163541^,28160843-"; structure "0,1-2^"; splice_chain ",28161686-28161617^"; sources "Undefined,Undefined"; NMorMRNA "null"; degree "4"; dimension "2_2";
chrC07	Undefined	as_event	28160332	28160679	.	-	.	transcript_id "TCONS_00018884,TCONS_00018885"; gene_id "chrC07:28159475-28164710C"; flanks "28160679^,28160332^"; structure "1-,2-"; splice_chain "28160478-,28160459-"; sources "Undefined,Undefined"; NMorMRNA "null"; degree "4"; dimension "2_2";
chrC07	Undefined	as_event	28159475	28160332	.	-	.	transcript_id "TCONS_00018885,TCONS_00018884"; gene_id "chrC07:28159475-28164710C"; flanks "28160332^,28159475]"; structure "1-,2-"; splice_chain "28159855-,28159839-"; sources "Undefined,Undefined"; NMorMRNA "null"; degree "4"; dimension "2_2";
chrC07	Undefined	as_event	28780717	28782104	.	-	.	transcript_id "TCONS_00018895,TCONS_00018894"; gene_id "chrC07:28780717-28783452C"; flanks "28782104-,28780717]"; structure "0,1^2-"; splice_chain ",28781610^28781534-"; sources "Undefined,Undefined"; NMorMRNA "null"; degree "4"; dimension "2_2";
chrC07	Undefined	as_event	30499763	30500353	.	-	.	transcript_id "TCONS_00018909,TCONS_00018910"; gene_id "chrC07:30498766-30500894C"; flanks "30500353-,30499763^"; structure "0,1^2-"; splice_chain ",30500124^30499930-"; sources "Undefined,Undefined"; NMorMRNA "null"; degree "4"; dimension "2_2";
chrC07	Undefined	as_event	32316169	32316600	.	-	.	transcript_id "TCONS_00018935,TCONS_00018936"; gene_id "chrC07:32316169-32319153C"; flanks "32316600-,32316169]"; structure "0,1^2-"; splice_chain ",32316408^32316304-"; sources "Undefined,Undefined"; NMorMRNA "null"; degree "4"; dimension "2_2";
chrC07	Undefined	as_event	32479545	32479795	.	-	.	transcript_id "TCONS_00018939,TCONS_00018940"; gene_id "chrC07:32478030-32480613C"; flanks "32479795-,32479545^"; structure "1^3-,2^4-"; splice_chain "32479722^32479626-,32479721^32479625-"; sources "Undefined,Undefined"; NMorMRNA "null"; degree "4"; dimension "2_2";
chrC07	Undefined	as_event	33465972	33466451	.	-	.	transcript_id "TCONS_00018957,TCONS_00018956"; gene_id "chrC07:33465745-33466915C"; flanks "33466451-,33465972^"; structure "1^2-4^6-,3^5-"; splice_chain "33466389^33466251-33466130^33466028-,33466132^33466030-"; sources "Undefined,Undefined"; NMorMRNA "null"; degree "4"; dimension "2_2";
chrC07	Undefined	as_event	35054151	35054540	.	-	.	transcript_id "TCONS_00018983,TCONS_00018982"; gene_id "chrC07:35051309-35054540C"; flanks "35054540[,35054151^"; structure "1^3-,2^4-"; splice_chain "35054397^35054298-,35054396^35054297-"; sources "Undefined,Undefined"; NMorMRNA "null"; degree "4"; dimension "2_2";
chrC07	Undefined	as_event	35055691	35057335	.	-	.	transcript_id "TCONS_00018985,TCONS_00018984"; gene_id "chrC07:35055041-35057724C"; flanks "35057335-,35055691^"; structure "1^3-,2^4-"; splice_chain "35056384^35056319-,35056382^35056317-"; sources "Undefined,Undefined"; NMorMRNA "null"; degree "4"; dimension "2_2";
chrC07	Undefined	as_event	39557453	39557918	.	-	.	transcript_id "TCONS_00019049,TCONS_00019050"; gene_id "chrC07:39556659-39557918C"; flanks "39557918[,39557453^"; structure "0,1^2-"; splice_chain ",39557697^39557608-"; sources "Undefined,Undefined"; NMorMRNA "null"; degree "4"; dimension "2_2";
chrC07	Undefined	as_event	40547102	40547879	.	-	.	transcript_id "TCONS_00019069,TCONS_00019068/TCONS_00019070"; gene_id "chrC07:40545541-40547933C"; flanks "40547879^,40547102^"; structure "1-,2-"; splice_chain "40547540-,40547478-"; sources "Undefined,Undefined"; NMorMRNA "null"; degree "4"; dimension "2_2";
chrC07	Undefined	as_event	40546343	40546597	.	-	.	transcript_id "TCONS_00019069,TCONS_00019068/TCONS_00019070"; gene_id "chrC07:40545541-40547933C"; flanks "40546597-,40546343^"; structure "1^3-,2^4-"; splice_chain "40546509^40546425-,40546507^40546423-"; sources "Undefined,Undefined"; NMorMRNA "null"; degree "4"; dimension "2_2";
chrC07	Undefined	as_event	40545864	40546100	.	-	.	transcript_id "TCONS_00019069,TCONS_00019068"; gene_id "chrC07:40545541-40547933C"; flanks "40546100-,40545864^"; structure "0,1^2-"; splice_chain ",40545978^40545902-"; sources "Undefined,Undefined"; NMorMRNA "null"; degree "4"; dimension "2_2";
chrC07	Undefined	as_event	41261584	41262217	.	-	.	transcript_id "TCONS_00019083,TCONS_00019082"; gene_id "chrC07:41260271-41265249C"; flanks "41262217-,41261584^"; structure "1^3-,2^4-"; splice_chain "41261998^41261915-,41261996^41261913-"; sources "Undefined,Undefined"; NMorMRNA "null"; degree "4"; dimension "2_2";
chrC07	Undefined	as_event	41260600	41260974	.	-	.	transcript_id "TCONS_00019083,TCONS_00019082"; gene_id "chrC07:41260271-41265249C"; flanks "41260974-,41260600^"; structure "1^3-,2^4-"; splice_chain "41260871^41260783-,41260866^41260778-"; sources "Undefined,Undefined"; NMorMRNA "null"; degree "4"; dimension "2_2";
chrC07	Undefined	as_event	41745696	41745943	.	-	.	transcript_id "TCONS_00019089,TCONS_00019088"; gene_id "chrC07:41744941-41746565C"; flanks "41745943-,41745696^"; structure "0,1^2-"; splice_chain ",41745881^41745794-"; sources "Undefined,Undefined"; NMorMRNA "null"; degree "4"; dimension "2_2";
chrC07	Undefined	as_event	42108434	42108745	.	-	.	transcript_id "TCONS_00019097,TCONS_00019096"; gene_id "chrC07:42107327-42109748C"; flanks "42108745-,42108434^"; structure "1^3-,2^4-"; splice_chain "42108662^42108530-,42108661^42108529-"; sources "Undefined,Undefined"; NMorMRNA "null"; degree "4"; dimension "2_2";
chrC07	Undefined	as_event	43913243	43914869	.	-	.	transcript_id "TCONS_00019127,TCONS_00019126"; gene_id "chrC07:43913243-43915162C"; flanks "43914869-,43913243]"; structure "0,1^2-3^4-"; splice_chain ",43914586^43914385-43914308^43913881-"; sources "Undefined,Undefined"; NMorMRNA "null"; degree "4"; dimension "2_2";
chrC07_random	Undefined	as_event	2885489	2885948	.	+	.	transcript_id "TCONS_00019179,TCONS_00019180"; gene_id "chrC07_random:2883369-2886362W"; flanks "2885489-,2885948^"; structure "1^3-5^7-,2^4-6^8-"; splice_chain "2885594^2885659-2885744^2885823-,2885595^2885660-2885745^2885824-"; sources "Undefined,Undefined"; NMorMRNA "null"; degree "4"; dimension "2_2";
chrC07_random	Undefined	as_event	2886033	2886362	.	+	.	transcript_id "TCONS_00019179,TCONS_00019180"; gene_id "chrC07_random:2883369-2886362W"; flanks "2886033-,2886362]"; structure "1^3-,2^4-"; splice_chain "2886126^2886251-,2886127^2886252-"; sources "Undefined,Undefined"; NMorMRNA "null"; degree "4"; dimension "2_2";
chrC07_random	Undefined	as_event	849229	849857	.	-	.	transcript_id "TCONS_00019189,TCONS_00019190"; gene_id "chrC07_random:848036-849930C"; flanks "849857^,849229^"; structure "1-,2-"; splice_chain "849385-,849380-"; sources "Undefined,Undefined"; NMorMRNA "null"; degree "4"; dimension "2_2";
chrC07_random	Undefined	as_event	1679167	1679454	.	-	.	transcript_id "TCONS_00019195,TCONS_00019196"; gene_id "chrC07_random:1678440-1680721C"; flanks "1679454-,1679167^"; structure "1^3-,2^4-"; splice_chain "1679358^1679254-,1679354^1679250-"; sources "Undefined,Undefined"; NMorMRNA "null"; degree "4"; dimension "2_2";
chrC07_random	Undefined	as_event	1678440	1679076	.	-	.	transcript_id "TCONS_00019195,TCONS_00019196"; gene_id "chrC07_random:1678440-1680721C"; flanks "1679076-,1678440]"; structure "1^3-,2^4-"; splice_chain "1678978^1678875-,1678966^1678863-"; sources "Undefined,Undefined"; NMorMRNA "null"; degree "4"; dimension "2_2";
chrC08	Undefined	as_event	1787729	1788023	.	+	.	transcript_id "TCONS_00019244,TCONS_00019243"; gene_id "chrC08:1787346-1790276W"; flanks "1787729-,1788023^"; structure "1^3-,2^4-"; splice_chain "1787826^1787920-,1787827^1787921-"; sources "Undefined,Undefined"; NMorMRNA "null"; degree "4"; dimension "2_2";
chrC08	Undefined	as_event	2776113	2776332	.	+	.	transcript_id "TCONS_00019250,TCONS_00019249/TCONS_00019251"; gene_id "chrC08:2775914-2780136W"; flanks "2776113^,2776332^"; structure "1-,2-"; splice_chain "2776233-,2776276-"; sources "Undefined,Undefined"; NMorMRNA "null"; degree "4"; dimension "2_2";
chrC08	Undefined	as_event	2776765	2776929	.	+	.	transcript_id "TCONS_00019250/TCONS_00019251,TCONS_00019249"; gene_id "chrC08:2775914-2780136W"; flanks "2776765^,2776929^"; structure "1-,2-"; splice_chain "2776836-,2776843-"; sources "Undefined,Undefined"; NMorMRNA "null"; degree "4"; dimension "2_2";
chrC08	Undefined	as_event	2776929	2778554	.	+	.	transcript_id "TCONS_00019249/TCONS_00019251,TCONS_00019250"; gene_id "chrC08:2775914-2780136W"; flanks "2776929^,2778554-"; structure "0,1-2^"; splice_chain ",2777837-2778065^"; sources "Undefined,Undefined"; NMorMRNA "null"; degree "4"; dimension "2_2";
chrC08	Undefined	as_event	2779685	2779917	.	+	.	transcript_id "TCONS_00019250/TCONS_00019251,TCONS_00019249"; gene_id "chrC08:2775914-2780136W"; flanks "2779685-,2779917-"; structure "1^,2^"; splice_chain "2779722^,2779732^"; sources "Undefined,Undefined"; NMorMRNA "null"; degree "4"; dimension "2_2";
chrC08	Undefined	as_event	3002497	3002772	.	+	.	transcript_id "TCONS_00019254,TCONS_00019255"; gene_id "chrC08:3001125-3004464W"; flanks "3002497-,3002772^"; structure "0,1^2-"; splice_chain ",3002580^3002680-"; sources "Undefined,Undefined"; NMorMRNA "null"; degree "4"; dimension "2_2";
chrC08	Undefined	as_event	3003431	3003690	.	+	.	transcript_id "TCONS_00019254/TCONS_00019255,TCONS_00019256"; gene_id "chrC08:3001125-3004464W"; flanks "3003431-,3003690^"; structure "0,1^2-"; splice_chain ",3003533^3003596-"; sources "Undefined,Undefined"; NMorMRNA "null"; degree "4"; dimension "2_2";
chrC08	Undefined	as_event	14819239	14819591	.	+	.	transcript_id "TCONS_00019307,TCONS_00019306"; gene_id "chrC08:14817462-14819591W"; flanks "14819239-,14819591]"; structure "1^3-,2^4-"; splice_chain "14819295^14819381-,14819303^14819389-"; sources "Undefined,Undefined"; NMorMRNA "null"; degree "4"; dimension "2_2";
chrC08	Undefined	as_event	16540528	16541004	.	+	.	transcript_id "TCONS_00019317,TCONS_00019318"; gene_id "chrC08:16539938-16541004W"; flanks "16540528-,16541004]"; structure "0,1^2-"; splice_chain ",16540700^16540783-"; sources "Undefined,Undefined"; NMorMRNA "null"; degree "4"; dimension "2_2";
chrC08	Undefined	as_event	16973375	16973800	.	+	.	transcript_id "TCONS_00019323,TCONS_00019324"; gene_id "chrC08:16972269-16974783W"; flanks "16973375-,16973800^"; structure "0,1^2-"; splice_chain ",16973503^16973674-"; sources "Undefined,Undefined"; NMorMRNA "null"; degree "4"; dimension "2_2";
chrC08	Undefined	as_event	17267448	17267791	.	+	.	transcript_id "TCONS_00019326,TCONS_00019327"; gene_id "chrC08:17265534-17269941W"; flanks "17267448-,17267791-"; structure "1^,2^"; splice_chain "17267566^,17267569^"; sources "Undefined,Undefined"; NMorMRNA "null"; degree "4"; dimension "2_2";
chrC08	Undefined	as_event	17622439	17622916	.	+	.	transcript_id "TCONS_00019336,TCONS_00019335"; gene_id "chrC08:17621970-17623411W"; flanks "17622439^,17622916-"; structure "0,1-2^"; splice_chain ",17622529-17622692^"; sources "Undefined,Undefined"; NMorMRNA "null"; degree "4"; dimension "2_2";
chrC08	Undefined	as_event	18956110	18956652	.	+	.	transcript_id "TCONS_00019354,TCONS_00019355"; gene_id "chrC08:18955794-18958583W"; flanks "18956110-,18956652-"; structure "1^,2^"; splice_chain "18956183^,18956192^"; sources "Undefined,Undefined"; NMorMRNA "null"; degree "4"; dimension "2_2";
chrC08	Undefined	as_event	19039391	19039691	.	+	.	transcript_id "TCONS_00019361,TCONS_00019360"; gene_id "chrC08:19038851-19043532W"; flanks "19039391-,19039691^"; structure "1^3-,2^4-"; splice_chain "19039511^19039599-,19039513^19039601-"; sources "Undefined,Undefined"; NMorMRNA "null"; degree "4"; dimension "2_2";
chrC08	Undefined	as_event	19457150	19457855	.	+	.	transcript_id "TCONS_00019366/TCONS_00019367,TCONS_00019368"; gene_id "chrC08:19454932-19457855W"; flanks "19457150-,19457855]"; structure "0,1^2-3^4-"; splice_chain ",19457245^19457413-19457439^19457545-"; sources "Undefined,Undefined"; NMorMRNA "null"; degree "4"; dimension "2_2";
chrC08	Undefined	as_event	20646972	20648290	.	+	.	transcript_id "TCONS_00019396,TCONS_00019395"; gene_id "chrC08:20646537-20651443W"; flanks "20646972-,20648290^"; structure "1^3-,2^4-"; splice_chain "20647546^20647911-,20647548^20647913-"; sources "Undefined,Undefined"; NMorMRNA "null"; degree "4"; dimension "2_2";
chrC08	Undefined	as_event	20692096	20692558	.	+	.	transcript_id "TCONS_00019398,TCONS_00019397"; gene_id "chrC08:20692054-20694198W"; flanks "20692096^,20692558^"; structure "1-,2-"; splice_chain "20692339-,20692342-"; sources "Undefined,Undefined"; NMorMRNA "null"; degree "4"; dimension "2_2";
chrC08	Undefined	as_event	20795211	20796530	.	+	.	transcript_id "TCONS_00019399,TCONS_00019400"; gene_id "chrC08:20795211-20797675W"; flanks "20795211[,20796530^"; structure "1^3-,2^4-"; splice_chain "20795259^20795621-,20795265^20795627-"; sources "Undefined,Undefined"; NMorMRNA "null"; degree "4"; dimension "2_2";
chrC08	Undefined	as_event	20901086	20901577	.	+	.	transcript_id "TCONS_00019405,TCONS_00019406"; gene_id "chrC08:20899783-20902517W"; flanks "20901086-,20901577^"; structure "1^3-,2^4-"; splice_chain "20901281^20901423-,20901282^20901424-"; sources "Undefined,Undefined"; NMorMRNA "null"; degree "4"; dimension "2_2";
chrC08	Undefined	as_event	20901662	20902026	.	+	.	transcript_id "TCONS_00019405,TCONS_00019406"; gene_id "chrC08:20899783-20902517W"; flanks "20901662-,20902026^"; structure "1^3-,2^4-"; splice_chain "20901736^20901823-,20901738^20901825-"; sources "Undefined,Undefined"; NMorMRNA "null"; degree "4"; dimension "2_2";
chrC08	Undefined	as_event	24694192	24696044	.	+	.	transcript_id "TCONS_00019442,TCONS_00019443"; gene_id "chrC08:24689962-24697309W"; flanks "24694192-,24696044^"; structure "1^3-,2^4-"; splice_chain "24694346^24694649-,24694347^24694650-"; sources "Undefined,Undefined"; NMorMRNA "null"; degree "4"; dimension "2_2";
chrC08	Undefined	as_event	25207921	25208139	.	+	.	transcript_id "TCONS_00019445,TCONS_00019446"; gene_id "chrC08:25207500-25210574W"; flanks "25207921-,25208139^"; structure "0,1^2-"; splice_chain ",25208003^25208065-"; sources "Undefined,Undefined"; NMorMRNA "null"; degree "4"; dimension "2_2";
chrC08	Undefined	as_event	25208390	25208645	.	+	.	transcript_id "TCONS_00019446,TCONS_00019445"; gene_id "chrC08:25207500-25210574W"; flanks "25208390-,25208645^"; structure "1^3-,2^4-"; splice_chain "25208495^25208585-,25208496^25208586-"; sources "Undefined,Undefined"; NMorMRNA "null"; degree "4"; dimension "2_2";
chrC08	Undefined	as_event	25210202	25210574	.	+	.	transcript_id "TCONS_00019446,TCONS_00019445"; gene_id "chrC08:25207500-25210574W"; flanks "25210202-,25210574]"; structure "1^3-,2^4-"; splice_chain "25210270^25210412-,25210272^25210414-"; sources "Undefined,Undefined"; NMorMRNA "null"; degree "4"; dimension "2_2";
chrC08	Undefined	as_event	25687247	25688024	.	+	.	transcript_id "TCONS_00019459,TCONS_00019460"; gene_id "chrC08:25687189-25689929W"; flanks "25687247^,25688024^"; structure "1-,2-"; splice_chain "25687594-,25687599-"; sources "Undefined,Undefined"; NMorMRNA "null"; degree "4"; dimension "2_2";
chrC08	Undefined	as_event	25987686	25987921	.	+	.	transcript_id "TCONS_00019463,TCONS_00019464"; gene_id "chrC08:25987077-25988652W"; flanks "25987686^,25987921^"; structure "1-,2-"; splice_chain "25987804-,25987809-"; sources "Undefined,Undefined"; NMorMRNA "null"; degree "4"; dimension "2_2";
chrC08	Undefined	as_event	26301177	26301598	.	+	.	transcript_id "TCONS_00019480,TCONS_00019479"; gene_id "chrC08:26299068-26302464W"; flanks "26301177-,26301598^"; structure "1^3-,2^4-"; splice_chain "26301322^26301410-,26301323^26301411-"; sources "Undefined,Undefined"; NMorMRNA "null"; degree "4"; dimension "2_2";
chrC08	Undefined	as_event	26991858	26992086	.	+	.	transcript_id "TCONS_00019492,TCONS_00019491"; gene_id "chrC08:26991519-26995277W"; flanks "26991858-,26992086^"; structure "0,1^2-"; splice_chain ",26991940^26992078-"; sources "Undefined,Undefined"; NMorMRNA "null"; degree "4"; dimension "2_2";
chrC08	Undefined	as_event	28332129	28332570	.	+	.	transcript_id "TCONS_00019525,TCONS_00019526"; gene_id "chrC08:28332129-28334764W"; flanks "28332129[,28332570^"; structure "1^3-,2^4-"; splice_chain "28332375^28332512-,28332377^28332514-"; sources "Undefined,Undefined"; NMorMRNA "null"; degree "4"; dimension "2_2";
chrC08	Undefined	as_event	29950836	29951102	.	+	.	transcript_id "TCONS_00019543,TCONS_00019544"; gene_id "chrC08:29950062-29952070W"; flanks "29950836-,29951102^"; structure "1^3-,2^4-"; splice_chain "29950928^29950998-,29950934^29951004-"; sources "Undefined,Undefined"; NMorMRNA "null"; degree "4"; dimension "2_2";
chrC08	Undefined	as_event	30152289	30152615	.	+	.	transcript_id "TCONS_00019548,TCONS_00019547"; gene_id "chrC08:30150552-30153875W"; flanks "30152289-,30152615^"; structure "1^3-,2^4-"; splice_chain "30152389^30152504-,30152396^30152511-"; sources "Undefined,Undefined"; NMorMRNA "null"; degree "4"; dimension "2_2";
chrC08	Undefined	as_event	31800838	31804043	.	+	.	transcript_id "TCONS_00019586,TCONS_00019585"; gene_id "chrC08:31800730-31804043W"; flanks "31800838^,31804043]"; structure "1-3^5-,2-4^6-"; splice_chain "31802638-31803444^31803561-,31802666-31803448^31803565-"; sources "Undefined,Undefined"; NMorMRNA "null"; degree "4"; dimension "2_2";
chrC08	Undefined	as_event	32444380	32445805	.	+	.	transcript_id "TCONS_00019603,TCONS_00019602"; gene_id "chrC08:32443758-32445805W"; flanks "32444380^,32445805]"; structure "1-,2-"; splice_chain "32444598-,32445111-"; sources "Undefined,Undefined"; NMorMRNA "null"; degree "4"; dimension "2_2";
chrC08	Undefined	as_event	33370152	33370499	.	+	.	transcript_id "TCONS_00019639,TCONS_00019638"; gene_id "chrC08:33370100-33372470W"; flanks "33370152^,33370499^"; structure "1-,2-"; splice_chain "33370407-,33370411-"; sources "Undefined,Undefined"; NMorMRNA "null"; degree "4"; dimension "2_2";
chrC08	Undefined	as_event	33371923	33372470	.	+	.	transcript_id "TCONS_00019638/TCONS_00019639,TCONS_00019640"; gene_id "chrC08:33370100-33372470W"; flanks "33371923-,33372470]"; structure "1^4-,2^3-"; splice_chain "33372003^33372189-,33372021^33372144-"; sources "Undefined,Undefined"; NMorMRNA "null"; degree "4"; dimension "2_2";
chrC08	Undefined	as_event	33595798	33596832	.	+	.	transcript_id "TCONS_00019660,TCONS_00019659"; gene_id "chrC08:33595180-33596832W"; flanks "33595798-,33596832]"; structure "1^3-,2^4-"; splice_chain "33595951^33596038-,33595953^33596040-"; sources "Undefined,Undefined"; NMorMRNA "null"; degree "4"; dimension "2_2";
chrC08	Undefined	as_event	34231489	34231745	.	+	.	transcript_id "TCONS_00019675/TCONS_00019676,TCONS_00019674"; gene_id "chrC08:34230251-34241452W"; flanks "34231489-,34231745^"; structure "1^3-,2^4-"; splice_chain "34231542^34231641-,34231543^34231642-"; sources "Undefined,Undefined"; NMorMRNA "null"; degree "4"; dimension "2_2";
chrC08	Undefined	as_event	34233481	34233803	.	+	.	transcript_id "TCONS_00019675/TCONS_00019676,TCONS_00019674"; gene_id "chrC08:34230251-34241452W"; flanks "34233481-,34233803^"; structure "1^3-,2^4-"; splice_chain "34233586^34233668-,34233587^34233669-"; sources "Undefined,Undefined"; NMorMRNA "null"; degree "4"; dimension "2_2";
chrC08	Undefined	as_event	34442907	34443224	.	+	.	transcript_id "TCONS_00019684,TCONS_00019683"; gene_id "chrC08:34442830-34445221W"; flanks "34442907^,34443224^"; structure "1-,2-"; splice_chain "34443116-,34443147-"; sources "Undefined,Undefined"; NMorMRNA "null"; degree "4"; dimension "2_2";
chrC08	Undefined	as_event	35066679	35066921	.	+	.	transcript_id "TCONS_00019697,TCONS_00019698"; gene_id "chrC08:35063460-35066921W"; flanks "35066679-,35066921]"; structure "1^3-,2^4-"; splice_chain "35066818^35066901-,35066821^35066904-"; sources "Undefined,Undefined"; NMorMRNA "null"; degree "4"; dimension "2_2";
chrC08	Undefined	as_event	475799	476574	.	-	.	transcript_id "TCONS_00019746,TCONS_00019745"; gene_id "chrC08:474489-477549C"; flanks "476574^,475799^"; structure "1-,2-"; splice_chain "476511-,476508-"; sources "Undefined,Undefined"; NMorMRNA "null"; degree "4"; dimension "2_2";
chrC08	Undefined	as_event	679235	679669	.	-	.	transcript_id "TCONS_00019756,TCONS_00019755"; gene_id "chrC08:679235-680579C"; flanks "679669-,679235]"; structure "0,1^2-"; splice_chain ",679607^679527-"; sources "Undefined,Undefined"; NMorMRNA "null"; degree "4"; dimension "2_2";
chrC08	Undefined	as_event	2128742	2129031	.	-	.	transcript_id "TCONS_00019792,TCONS_00019791/TCONS_00019793"; gene_id "chrC08:2125425-2131630C"; flanks "2129031-,2128742^"; structure "1^3-,2^4-"; splice_chain "2128937^2128817-,2128936^2128816-"; sources "Undefined,Undefined"; NMorMRNA "null"; degree "4"; dimension "2_2";
chrC08	Undefined	as_event	8951631	8952001	.	-	.	transcript_id "TCONS_00019822,TCONS_00019823"; gene_id "chrC08:8949872-8952548C"; flanks "8952001-,8951631^"; structure "1^3-,2^4-"; splice_chain "8951860^8951785-,8951859^8951784-"; sources "Undefined,Undefined"; NMorMRNA "null"; degree "4"; dimension "2_2";
chrC08	Undefined	as_event	9730483	9730690	.	-	.	transcript_id "TCONS_00019830,TCONS_00019829"; gene_id "chrC08:9728940-9731537C"; flanks "9730690-,9730483-"; structure "1^,2^"; splice_chain "9730618^,9730605^"; sources "Undefined,Undefined"; NMorMRNA "null"; degree "4"; dimension "2_2";
chrC08	Undefined	as_event	13488561	13489553	.	-	.	transcript_id "TCONS_00019848,TCONS_00019847"; gene_id "chrC08:13488561-13489553C"; flanks "13489553[,13488561]"; structure "0,1^2-"; splice_chain ",13489212^13489086-"; sources "Undefined,Undefined"; NMorMRNA "null"; degree "4"; dimension "2_2";
chrC08	Undefined	as_event	15015443	15015801	.	-	.	transcript_id "TCONS_00019857,TCONS_00019858"; gene_id "chrC08:15015443-15017239C"; flanks "15015801-,15015443]"; structure "1^3-,2^4-"; splice_chain "15015582^15015502-,15015580^15015500-"; sources "Undefined,Undefined"; NMorMRNA "null"; degree "4"; dimension "2_2";
chrC08	Undefined	as_event	16555629	16556647	.	-	.	transcript_id "TCONS_00019866,TCONS_00019865"; gene_id "chrC08:16555084-16556647C"; flanks "16556647[,16555629^"; structure "1^3-,2^4-"; splice_chain "16556342^16555795-,16556341^16555794-"; sources "Undefined,Undefined"; NMorMRNA "null"; degree "4"; dimension "2_2";
chrC08	Undefined	as_event	17638341	17639658	.	-	.	transcript_id "TCONS_00019881,TCONS_00019880"; gene_id "chrC08:17638341-17639658C"; flanks "17639658[,17638341]"; structure "0,1^2-3^4-"; splice_chain ",17639361^17639286-17638850^17638652-"; sources "Undefined,Undefined"; NMorMRNA "null"; degree "4"; dimension "2_2";
chrC08	Undefined	as_event	20097823	20098075	.	-	.	transcript_id "TCONS_00019908,TCONS_00019907"; gene_id "chrC08:20097693-20099822C"; flanks "20098075-,20097823^"; structure "0,1^2-"; splice_chain ",20097993^20097914-"; sources "Undefined,Undefined"; NMorMRNA "null"; degree "4"; dimension "2_2";
chrC08	Undefined	as_event	25975314	25975556	.	-	.	transcript_id "TCONS_00019999,TCONS_00020000"; gene_id "chrC08:25974786-25976174C"; flanks "25975556-,25975314-"; structure "1^,2^"; splice_chain "25975417^,25975414^"; sources "Undefined,Undefined"; NMorMRNA "null"; degree "4"; dimension "2_2";
chrC08	Undefined	as_event	27922034	27922407	.	-	.	transcript_id "TCONS_00020052,TCONS_00020053"; gene_id "chrC08:27921419-27925713C"; flanks "27922407-,27922034^"; structure "1^3-,2^4-"; splice_chain "27922279^27922124-,27922257^27922102-"; sources "Undefined,Undefined"; NMorMRNA "null"; degree "4"; dimension "2_2";
chrC08	Undefined	as_event	29100323	29101058	.	-	.	transcript_id "TCONS_00020083,TCONS_00020084"; gene_id "chrC08:29097529-29102268C"; flanks "29101058-,29100323^"; structure "1^2-4^6-8^10-,3^5-7^9-"; splice_chain "29100820^29100738-29100648^29100557-29100509^29100414-,29100650^29100559-29100511^29100416-"; sources "Undefined,Undefined"; NMorMRNA "null"; degree "4"; dimension "2_2";
chrC08	Undefined	as_event	29680245	29680760	.	-	.	transcript_id "TCONS_00020099,TCONS_00020100"; gene_id "chrC08:29677671-29680760C"; flanks "29680760[,29680245^"; structure "0,1^2-"; splice_chain ",29680507^29680425-"; sources "Undefined,Undefined"; NMorMRNA "null"; degree "4"; dimension "2_2";
chrC08	Undefined	as_event	30476933	30477346	.	-	.	transcript_id "TCONS_00020113,TCONS_00020114"; gene_id "chrC08:30476655-30477820C"; flanks "30477346-,30476933^"; structure "1^3-,2^4-"; splice_chain "30477209^30477120-,30477208^30477119-"; sources "Undefined,Undefined"; NMorMRNA "null"; degree "4"; dimension "2_2";
chrC08	Undefined	as_event	31132492	31132735	.	-	.	transcript_id "TCONS_00020121,TCONS_00020122"; gene_id "chrC08:31130457-31132994C"; flanks "31132735-,31132492^"; structure "1^3-,2^4-"; splice_chain "31132625^31132547-,31132624^31132546-"; sources "Undefined,Undefined"; NMorMRNA "null"; degree "4"; dimension "2_2";
chrC08	Undefined	as_event	31268456	31269097	.	-	.	transcript_id "TCONS_00020127,TCONS_00020126/TCONS_00020128"; gene_id "chrC08:31266664-31274016C"; flanks "31269097-,31268456^"; structure "1^3-,2^4-"; splice_chain "31268851^31268688-,31268849^31268686-"; sources "Undefined,Undefined"; NMorMRNA "null"; degree "4"; dimension "2_2";
chrC08	Undefined	as_event	31973411	31973894	.	-	.	transcript_id "TCONS_00020151,TCONS_00020152"; gene_id "chrC08:31973411-31979562C"; flanks "31973894-,31973411]"; structure "0,1^2-"; splice_chain ",31973816^31973737-"; sources "Undefined,Undefined"; NMorMRNA "null"; degree "4"; dimension "2_2";
chrC08	Undefined	as_event	32934626	32934921	.	-	.	transcript_id "TCONS_00020169,TCONS_00020170"; gene_id "chrC08:32933116-32936174C"; flanks "32934921-,32934626-"; structure "1^,2^"; splice_chain "32934717^,32934713^"; sources "Undefined,Undefined"; NMorMRNA "null"; degree "4"; dimension "2_2";
chrC08	Undefined	as_event	33360758	33361943	.	-	.	transcript_id "TCONS_00020184,TCONS_00020185"; gene_id "chrC08:33358640-33362148C"; flanks "33361943^,33360758^"; structure "1-,2-"; splice_chain "33361440-,33361428-"; sources "Undefined,Undefined"; NMorMRNA "null"; degree "4"; dimension "2_2";
chrC08	Undefined	as_event	33443448	33443609	.	-	.	transcript_id "TCONS_00020190,TCONS_00020189"; gene_id "chrC08:33438605-33445234C"; flanks "33443609^,33443448^"; structure "1-,2-"; splice_chain "33443536-,33443515-"; sources "Undefined,Undefined"; NMorMRNA "null"; degree "4"; dimension "2_2";
chrC08	Undefined	as_event	33522167	33522405	.	-	.	transcript_id "TCONS_00020195,TCONS_00020196"; gene_id "chrC08:33521026-33523461C"; flanks "33522405-,33522167^"; structure "0,1^2-"; splice_chain ",33522333^33522243-"; sources "Undefined,Undefined"; NMorMRNA "null"; degree "4"; dimension "2_2";
chrC08	Undefined	as_event	34748977	34749444	.	-	.	transcript_id "TCONS_00020227,TCONS_00020228"; gene_id "chrC08:34747551-34749483C"; flanks "34749444^,34748977^"; structure "1-,2-"; splice_chain "34749216-,34749213-"; sources "Undefined,Undefined"; NMorMRNA "null"; degree "4"; dimension "2_2";
chrC08	Undefined	as_event	34748208	34748567	.	-	.	transcript_id "TCONS_00020227,TCONS_00020228"; gene_id "chrC08:34747551-34749483C"; flanks "34748567-,34748208^"; structure "1^3-,2^4-"; splice_chain "34748458^34748384-,34748456^34748382-"; sources "Undefined,Undefined"; NMorMRNA "null"; degree "4"; dimension "2_2";
chrC08	Undefined	as_event	36336405	36337656	.	-	.	transcript_id "TCONS_00020252,TCONS_00020253"; gene_id "chrC08:36335410-36337656C"; flanks "36337656[,36336405^"; structure "1^3-,2^4-"; splice_chain "36337065^36336632-,36337063^36336630-"; sources "Undefined,Undefined"; NMorMRNA "null"; degree "4"; dimension "2_2";
chrC08	Undefined	as_event	36335410	36336306	.	-	.	transcript_id "TCONS_00020252,TCONS_00020253"; gene_id "chrC08:36335410-36337656C"; flanks "36336306-,36335410]"; structure "1^3-6^8-,2^4-5^7-"; splice_chain "36336086^36336004-36335789^36335652-,36336084^36336002-36335790^36335653-"; sources "Undefined,Undefined"; NMorMRNA "null"; degree "4"; dimension "2_2";
chrC08_random	Undefined	as_event	997672	997941	.	+	.	transcript_id "TCONS_00020284,TCONS_00020285"; gene_id "chrC08_random:996941-998945W"; flanks "997672-,997941^"; structure "0,1^2-"; splice_chain ",997738^997828-"; sources "Undefined,Undefined"; NMorMRNA "null"; degree "4"; dimension "2_2";
chrC08_random	Undefined	as_event	1827675	1827871	.	+	.	transcript_id "TCONS_00020293,TCONS_00020292"; gene_id "chrC08_random:1827574-1831309W"; flanks "1827675^,1827871^"; structure "1-,2-"; splice_chain "1827749-,1827752-"; sources "Undefined,Undefined"; NMorMRNA "null"; degree "4"; dimension "2_2";
chrC08_random	Undefined	as_event	3471357	3473072	.	-	.	transcript_id "TCONS_00020354,TCONS_00020355"; gene_id "chrC08_random:3471357-3473072C"; flanks "3473072[,3471357]"; structure "0,1^2-"; splice_chain ",3471641^3471564-"; sources "Undefined,Undefined"; NMorMRNA "null"; degree "4"; dimension "2_2";
chrC09	Undefined	as_event	2698080	2698320	.	+	.	transcript_id "TCONS_00020394,TCONS_00020395"; gene_id "chrC09:2697592-2698513W"; flanks "2698080^,2698320^"; structure "1-,2-"; splice_chain "2698162-,2698183-"; sources "Undefined,Undefined"; NMorMRNA "null"; degree "4"; dimension "2_2";
chrC09	Undefined	as_event	2775672	2776373	.	+	.	transcript_id "TCONS_00020399,TCONS_00020398"; gene_id "chrC09:2773937-2776373W"; flanks "2775672-,2776373]"; structure "1^3-5^7-,2^4-6^8-"; splice_chain "2776000^2776098-2776197^2776363-,2776002^2776100-2776199^2776365-"; sources "Undefined,Undefined"; NMorMRNA "null"; degree "4"; dimension "2_2";
chrC09	Undefined	as_event	3135883	3136451	.	+	.	transcript_id "TCONS_00020410,TCONS_00020411"; gene_id "chrC09:3072618-3173283W"; flanks "3135883-,3136451^"; structure "1^3-,2^4-"; splice_chain "3135960^3136050-,3135961^3136051-"; sources "Undefined,Undefined"; NMorMRNA "null"; degree "4"; dimension "2_2";
chrC09	Undefined	as_event	3200777	3201047	.	+	.	transcript_id "TCONS_00020413,TCONS_00020414"; gene_id "chrC09:3199825-3203867W"; flanks "3200777-,3201047^"; structure "1^3-,2^4-"; splice_chain "3200861^3200957-,3200862^3200958-"; sources "Undefined,Undefined"; NMorMRNA "null"; degree "4"; dimension "2_2";
chrC09	Undefined	as_event	3758830	3759893	.	+	.	transcript_id "TCONS_00020422,TCONS_00020423"; gene_id "chrC09:3758830-3759893W"; flanks "3758830[,3759893]"; structure "0,1^2-3^4-"; splice_chain ",3758977^3759445-3759601^3759692-"; sources "Undefined,Undefined"; NMorMRNA "null"; degree "4"; dimension "2_2";
chrC09	Undefined	as_event	5568422	5568924	.	+	.	transcript_id "TCONS_00020463,TCONS_00020464"; gene_id "chrC09:5568015-5569464W"; flanks "5568422-,5568924^"; structure "0,1^2-"; splice_chain ",5568712^5568806-"; sources "Undefined,Undefined"; NMorMRNA "null"; degree "4"; dimension "2_2";
chrC09	Undefined	as_event	8497150	8497555	.	+	.	transcript_id "TCONS_00020497,TCONS_00020498"; gene_id "chrC09:8496413-8499937W"; flanks "8497150-,8497555^"; structure "0,1^2-"; splice_chain ",8497234^8497415-"; sources "Undefined,Undefined"; NMorMRNA "null"; degree "4"; dimension "2_2";
chrC09	Undefined	as_event	8499135	8499356	.	+	.	transcript_id "TCONS_00020498,TCONS_00020497"; gene_id "chrC09:8496413-8499937W"; flanks "8499135^,8499356^"; structure "1-,2-"; splice_chain "8499244-,8499253-"; sources "Undefined,Undefined"; NMorMRNA "null"; degree "4"; dimension "2_2";
chrC09	Undefined	as_event	18713588	18713819	.	+	.	transcript_id "TCONS_00020579,TCONS_00020578"; gene_id "chrC09:18713298-18715307W"; flanks "18713588-,18713819^"; structure "1^3-,2^4-"; splice_chain "18713684^18713752-,18713685^18713753-"; sources "Undefined,Undefined"; NMorMRNA "null"; degree "4"; dimension "2_2";
chrC09	Undefined	as_event	21661781	21662283	.	+	.	transcript_id "TCONS_00020605,TCONS_00020604"; gene_id "chrC09:21661374-21663922W"; flanks "21661781-,21662283^"; structure "1^3-,2^4-"; splice_chain "21661942^21662062-,21661943^21662063-"; sources "Undefined,Undefined"; NMorMRNA "null"; degree "4"; dimension "2_2";
chrC09	Undefined	as_event	21963462	21963678	.	+	.	transcript_id "TCONS_00020608,TCONS_00020607"; gene_id "chrC09:21962642-21965145W"; flanks "21963462^,21963678^"; structure "1-,2-"; splice_chain "21963561-,21963564-"; sources "Undefined,Undefined"; NMorMRNA "null"; degree "4"; dimension "2_2";
chrC09	Undefined	as_event	31782909	31783195	.	+	.	transcript_id "TCONS_00020641,TCONS_00020640"; gene_id "chrC09:31781629-31784633W"; flanks "31782909-,31783195^"; structure "1^3-,2^4-"; splice_chain "31783019^31783107-,31783025^31783113-"; sources "Undefined,Undefined"; NMorMRNA "null"; degree "4"; dimension "2_2";
chrC09	Undefined	as_event	37788626	37788952	.	+	.	transcript_id "TCONS_00020708,TCONS_00020709"; gene_id "chrC09:37788170-37790218W"; flanks "37788626-,37788952^"; structure "1^3-,2^4-"; splice_chain "37788760^37788826-,37788768^37788834-"; sources "Undefined,Undefined"; NMorMRNA "null"; degree "4"; dimension "2_2";
chrC09	Undefined	as_event	40308956	40309203	.	+	.	transcript_id "TCONS_00020734,TCONS_00020735"; gene_id "chrC09:40308576-40313119W"; flanks "40308956-,40309203^"; structure "0,1^2-"; splice_chain ",40309064^40309148-"; sources "Undefined,Undefined"; NMorMRNA "null"; degree "4"; dimension "2_2";
chrC09	Undefined	as_event	43811525	43811859	.	+	.	transcript_id "TCONS_00020794,TCONS_00020793"; gene_id "chrC09:43810896-43813140W"; flanks "43811525-,43811859^"; structure "1^3-,2^4-"; splice_chain "43811613^43811694-,43811619^43811700-"; sources "Undefined,Undefined"; NMorMRNA "null"; degree "4"; dimension "2_2";
chrC09	Undefined	as_event	46714679	46714867	.	+	.	transcript_id "TCONS_00020878,TCONS_00020877"; gene_id "chrC09:46714080-46715886W"; flanks "46714679^,46714867^"; structure "1-,2-"; splice_chain "46714770-,46714774-"; sources "Undefined,Undefined"; NMorMRNA "null"; degree "4"; dimension "2_2";
chrC09	Undefined	as_event	46714958	46715886	.	+	.	transcript_id "TCONS_00020877,TCONS_00020878"; gene_id "chrC09:46714080-46715886W"; flanks "46714958-,46715886]"; structure "1^3-,2^4-"; splice_chain "46715610^46715676-,46715612^46715678-"; sources "Undefined,Undefined"; NMorMRNA "null"; degree "4"; dimension "2_2";
chrC09	Undefined	as_event	48260202	48261307	.	+	.	transcript_id "TCONS_00020921,TCONS_00020922"; gene_id "chrC09:48260202-48261307W"; flanks "48260202[,48261307]"; structure "0,1^2-"; splice_chain ",48260344^48260667-"; sources "Undefined,Undefined"; NMorMRNA "null"; degree "4"; dimension "2_2";
chrC09	Undefined	as_event	48448120	48448391	.	+	.	transcript_id "TCONS_00020929,TCONS_00020930"; gene_id "chrC09:48447902-48449335W"; flanks "48448120-,48448391^"; structure "1^3-,2^4-"; splice_chain "48448234^48448336-,48448235^48448337-"; sources "Undefined,Undefined"; NMorMRNA "null"; degree "4"; dimension "2_2";
chrC09	Undefined	as_event	2705903	2713807	.	-	.	transcript_id "TCONS_00020947,TCONS_00020948"; gene_id "chrC09:2705903-2715635C"; flanks "2713807^,2705903]"; structure "1-,2-"; splice_chain "2706355-,2706330-"; sources "Undefined,Undefined"; NMorMRNA "null"; degree "4"; dimension "2_2";
chrC09	Undefined	as_event	4128829	4129071	.	-	.	transcript_id "TCONS_00020983,TCONS_00020982"; gene_id "chrC09:4126797-4130522C"; flanks "4129071^,4128829^"; structure "1-,2-"; splice_chain "4128987-,4128983-"; sources "Undefined,Undefined"; NMorMRNA "null"; degree "4"; dimension "2_2";
chrC09	Undefined	as_event	4324830	4325155	.	-	.	transcript_id "TCONS_00020992,TCONS_00020991"; gene_id "chrC09:4324830-4326475C"; flanks "4325155^,4324830]"; structure "1-,2-"; splice_chain "4325055-,4325049-"; sources "Undefined,Undefined"; NMorMRNA "null"; degree "4"; dimension "2_2";
chrC09	Undefined	as_event	4452177	4452373	.	-	.	transcript_id "TCONS_00020996,TCONS_00020997"; gene_id "chrC09:4451633-4453313C"; flanks "4452373-,4452177^"; structure "0,1^2-"; splice_chain ",4452329^4452236-"; sources "Undefined,Undefined"; NMorMRNA "null"; degree "4"; dimension "2_2";
chrC09	Undefined	as_event	4904222	4904490	.	-	.	transcript_id "TCONS_00021004,TCONS_00021005"; gene_id "chrC09:4901752-4904904C"; flanks "4904490-,4904222^"; structure "1^3-,2^4-"; splice_chain "4904377^4904302-,4904376^4904301-"; sources "Undefined,Undefined"; NMorMRNA "null"; degree "4"; dimension "2_2";
chrC09	Undefined	as_event	5079217	5080158	.	-	.	transcript_id "TCONS_00021006,TCONS_00021007"; gene_id "chrC09:5079217-5080794C"; flanks "5080158-,5079217]"; structure "1^3-,2^4-"; splice_chain "5079866^5079772-,5079865^5079771-"; sources "Undefined,Undefined"; NMorMRNA "null"; degree "4"; dimension "2_2";
chrC09	Undefined	as_event	10399919	10400189	.	-	.	transcript_id "TCONS_00021064,TCONS_00021063"; gene_id "chrC09:10398317-10401401C"; flanks "10400189-,10399919^"; structure "1^3-,2^4-"; splice_chain "10400101^10400027-,10400100^10400026-"; sources "Undefined,Undefined"; NMorMRNA "null"; degree "4"; dimension "2_2";
chrC09	Undefined	as_event	12692660	12692878	.	-	.	transcript_id "TCONS_00021074,TCONS_00021075"; gene_id "chrC09:12690144-12692906C"; flanks "12692878^,12692660^"; structure "1-,2-"; splice_chain "12692809-,12692798-"; sources "Undefined,Undefined"; NMorMRNA "null"; degree "4"; dimension "2_2";
chrC09	Undefined	as_event	20171788	20172102	.	-	.	transcript_id "TCONS_00021146,TCONS_00021145"; gene_id "chrC09:20171788-20175124C"; flanks "20172102-,20171788]"; structure "0,1^2-"; splice_chain ",20172014^20171921-"; sources "Undefined,Undefined"; NMorMRNA "null"; degree "4"; dimension "2_2";
chrC09	Undefined	as_event	21177764	21178033	.	-	.	transcript_id "TCONS_00021158,TCONS_00021157"; gene_id "chrC09:21177764-21179395C"; flanks "21178033^,21177764]"; structure "1-,2-"; splice_chain "21177944-,21177940-"; sources "Undefined,Undefined"; NMorMRNA "null"; degree "4"; dimension "2_2";
chrC09	Undefined	as_event	21766046	21766531	.	-	.	transcript_id "TCONS_00021160,TCONS_00021161"; gene_id "chrC09:21762566-21767749C"; flanks "21766531-,21766046^"; structure "1^3-,2^4-"; splice_chain "21766419^21766297-,21766418^21766296-"; sources "Undefined,Undefined"; NMorMRNA "null"; degree "4"; dimension "2_2";
chrC09	Undefined	as_event	32251791	32251976	.	-	.	transcript_id "TCONS_00021194,TCONS_00021193"; gene_id "chrC09:32250504-32252019C"; flanks "32251976^,32251791^"; structure "1-,2-"; splice_chain "32251883-,32251881-"; sources "Undefined,Undefined"; NMorMRNA "null"; degree "4"; dimension "2_2";
chrC09	Undefined	as_event	34791127	34791479	.	-	.	transcript_id "TCONS_00021208,TCONS_00021209"; gene_id "chrC09:34789096-34792464C"; flanks "34791479^,34791127^"; structure "1-,2-"; splice_chain "34791201-,34791198-"; sources "Undefined,Undefined"; NMorMRNA "null"; degree "4"; dimension "2_2";
chrC09	Undefined	as_event	34920995	34921486	.	-	.	transcript_id "TCONS_00021211,TCONS_00021210"; gene_id "chrC09:34920052-34924267C"; flanks "34921486-,34920995^"; structure "0,1^2-3^4-"; splice_chain ",34921394^34921211-34921154^34921055-"; sources "Undefined,Undefined"; NMorMRNA "null"; degree "4"; dimension "2_2";
chrC09	Undefined	as_event	34920605	34920849	.	-	.	transcript_id "TCONS_00021211,TCONS_00021210"; gene_id "chrC09:34920052-34924267C"; flanks "34920849-,34920605^"; structure "0,1^2-"; splice_chain ",34920762^34920659-"; sources "Undefined,Undefined"; NMorMRNA "null"; degree "4"; dimension "2_2";
chrC09	Undefined	as_event	38793531	38793685	.	-	.	transcript_id "TCONS_00021249,TCONS_00021248"; gene_id "chrC09:38792447-38793796C"; flanks "38793685^,38793531^"; structure "1-,2-"; splice_chain "38793607-,38793601-"; sources "Undefined,Undefined"; NMorMRNA "null"; degree "4"; dimension "2_2";
chrC09	Undefined	as_event	40091816	40092188	.	-	.	transcript_id "TCONS_00021260,TCONS_00021259"; gene_id "chrC09:40089932-40093641C"; flanks "40092188-,40091816-"; structure "1^,2^"; splice_chain "40092114^,40092108^"; sources "Undefined,Undefined"; NMorMRNA "null"; degree "4"; dimension "2_2";
chrC09	Undefined	as_event	43177745	43179856	.	-	.	transcript_id "TCONS_00021304,TCONS_00021305"; gene_id "chrC09:43175564-43180147C"; flanks "43179856-,43177745^"; structure "1^3-,2^4-"; splice_chain "43178968^43178554-,43178966^43178552-"; sources "Undefined,Undefined"; NMorMRNA "null"; degree "4"; dimension "2_2";
chrC09	Undefined	as_event	43548652	43548994	.	-	.	transcript_id "TCONS_00021321,TCONS_00021319/TCONS_00021320/TCONS_00021322"; gene_id "chrC09:43546199-43548994C"; flanks "43548994[,43548652-"; structure "1^,2^"; splice_chain "43548787^,43548766^"; sources "Undefined,Undefined"; NMorMRNA "null"; degree "4"; dimension "2_2";
chrC09	Undefined	as_event	43548363	43548652	.	-	.	transcript_id "TCONS_00021322,TCONS_00021319,TCONS_00021321,TCONS_00021320"; gene_id "chrC09:43546199-43548994C"; flanks "43548652-,43548363^"; structure "1^5-,2^6-,3^7-,4^8-"; splice_chain "43548537^43548438-,43548533^43548434-,43548530^43548431-,43548529^43548430-"; sources "Undefined,Undefined,Undefined,Undefined"; NMorMRNA "null"; degree "16"; dimension "4_4";
chrC09	Undefined	as_event	44749765	44750066	.	-	.	transcript_id "TCONS_00021339,TCONS_00021338"; gene_id "chrC09:44748784-44751291C"; flanks "44750066-,44749765^"; structure "1^3-,2^4-"; splice_chain "44749921^44749855-,44749915^44749849-"; sources "Undefined,Undefined"; NMorMRNA "null"; degree "4"; dimension "2_2";
chrC09	Undefined	as_event	45847261	45848335	.	-	.	transcript_id "TCONS_00021373,TCONS_00021372"; gene_id "chrC09:45847261-45848388C"; flanks "45848335^,45847261]"; structure "1-,2-"; splice_chain "45848243-,45848223-"; sources "Undefined,Undefined"; NMorMRNA "null"; degree "4"; dimension "2_2";
chrC09	Undefined	as_event	46766754	46767050	.	-	.	transcript_id "TCONS_00021395,TCONS_00021394"; gene_id "chrC09:46766178-46768687C"; flanks "46767050-,46766754^"; structure "0,1^2-"; splice_chain ",46766946^46766852-"; sources "Undefined,Undefined"; NMorMRNA "null"; degree "4"; dimension "2_2";
chrC09	Undefined	as_event	47047496	47048003	.	-	.	transcript_id "TCONS_00021407,TCONS_00021408"; gene_id "chrC09:47046289-47049089C"; flanks "47048003-,47047496^"; structure "1^3-,2^4-"; splice_chain "47047768^47047686-,47047767^47047685-"; sources "Undefined,Undefined"; NMorMRNA "null"; degree "4"; dimension "2_2";
chrC09	Undefined	as_event	47046788	47047401	.	-	.	transcript_id "TCONS_00021407,TCONS_00021408"; gene_id "chrC09:47046289-47049089C"; flanks "47047401-,47046788^"; structure "1^3-,2^4-"; splice_chain "47047277^47046888-,47047276^47046887-"; sources "Undefined,Undefined"; NMorMRNA "null"; degree "4"; dimension "2_2";
chrC09	Undefined	as_event	47638165	47639544	.	-	.	transcript_id "TCONS_00021419,TCONS_00021418"; gene_id "chrC09:47637232-47641481C"; flanks "47639544-,47638165^"; structure "1^3-,2^4-"; splice_chain "47638678^47638599-,47638676^47638597-"; sources "Undefined,Undefined"; NMorMRNA "null"; degree "4"; dimension "2_2";
chrC09_random	Undefined	as_event	217188	217492	.	+	.	transcript_id "TCONS_00021461,TCONS_00021460"; gene_id "chrC09_random:217148-218397W"; flanks "217188^,217492^"; structure "1-,2-"; splice_chain "217359-,217362-"; sources "Undefined,Undefined"; NMorMRNA "null"; degree "4"; dimension "2_2";
chrC09_random	Undefined	as_event	3520865	3521313	.	+	.	transcript_id "TCONS_00021477,TCONS_00021476"; gene_id "chrC09_random:3518238-3521313W"; flanks "3520865-,3521313]"; structure "0,1^2-"; splice_chain ",3521044^3521117-"; sources "Undefined,Undefined"; NMorMRNA "null"; degree "4"; dimension "2_2";
chrC09_random	Undefined	as_event	3410399	3410590	.	-	.	transcript_id "TCONS_00021502/TCONS_00021504,TCONS_00021503"; gene_id "chrC09_random:3404317-3411133C"; flanks "3410590^,3410399^"; structure "1-,2-"; splice_chain "3410514-,3410511-"; sources "Undefined,Undefined"; NMorMRNA "null"; degree "4"; dimension "2_2";
chrC09_random	Undefined	as_event	3409489	3409733	.	-	.	transcript_id "TCONS_00021502,TCONS_00021504,TCONS_00021503"; gene_id "chrC09_random:3404317-3411133C"; flanks "3409733-,3409489^"; structure "1^4-,2^5-,3^6-"; splice_chain "3409680^3409589-,3409669^3409578-,3409663^3409572-"; sources "Undefined,Undefined,Undefined"; NMorMRNA "null"; degree "9"; dimension "3_3";
chrC09_random	Undefined	as_event	3406549	3406869	.	-	.	transcript_id "TCONS_00021502,TCONS_00021503/TCONS_00021504"; gene_id "chrC09_random:3404317-3411133C"; flanks "3406869-,3406549^"; structure "1^3-,2^4-"; splice_chain "3406811^3406714-,3406810^3406713-"; sources "Undefined,Undefined"; NMorMRNA "null"; degree "4"; dimension "2_2";
chrC09_random	Undefined	as_event	3404616	3404930	.	-	.	transcript_id "TCONS_00021502,TCONS_00021503"; gene_id "chrC09_random:3404317-3411133C"; flanks "3404930-,3404616^"; structure "1^3-,2^4-"; splice_chain "3404840^3404723-,3404839^3404722-"; sources "Undefined,Undefined"; NMorMRNA "null"; degree "4"; dimension "2_2";
chrC09_random	Undefined	as_event	3917638	3918048	.	-	.	transcript_id "TCONS_00021513,TCONS_00021512"; gene_id "chrC09_random:3914516-3918048C"; flanks "3918048[,3917638^"; structure "1^3-,2^4-"; splice_chain "3917880^3917710-,3917879^3917709-"; sources "Undefined,Undefined"; NMorMRNA "null"; degree "4"; dimension "2_2";
chrCnn_random	Undefined	as_event	5140516	5141391	.	+	.	transcript_id "TCONS_00021551,TCONS_00021552"; gene_id "chrCnn_random:5140473-5143007W"; flanks "5140516^,5141391^"; structure "1-,2-"; splice_chain "5140846-,5141122-"; sources "Undefined,Undefined"; NMorMRNA "null"; degree "4"; dimension "2_2";
chrCnn_random	Undefined	as_event	5142289	5143007	.	+	.	transcript_id "TCONS_00021551,TCONS_00021552"; gene_id "chrCnn_random:5140473-5143007W"; flanks "5142289-,5143007]"; structure "1^3-,2^4-"; splice_chain "5142591^5142683-,5142603^5142695-"; sources "Undefined,Undefined"; NMorMRNA "null"; degree "4"; dimension "2_2";
chrCnn_random	Undefined	as_event	8338599	8338757	.	+	.	transcript_id "TCONS_00021598,TCONS_00021599"; gene_id "chrCnn_random:8338118-8340004W"; flanks "8338599^,8338757^"; structure "1-,2-"; splice_chain "8338675-,8338680-"; sources "Undefined,Undefined"; NMorMRNA "null"; degree "4"; dimension "2_2";
chrCnn_random	Undefined	as_event	8338942	8339389	.	+	.	transcript_id "TCONS_00021598,TCONS_00021599"; gene_id "chrCnn_random:8338118-8340004W"; flanks "8338942-,8339389^"; structure "0,1^2-"; splice_chain ",8339050^8339324-"; sources "Undefined,Undefined"; NMorMRNA "null"; degree "4"; dimension "2_2";
chrCnn_random	Undefined	as_event	12193750	12194111	.	+	.	transcript_id "TCONS_00021639,TCONS_00021640"; gene_id "chrCnn_random:12192131-12195436W"; flanks "12193750-,12194111^"; structure "1^3-,2^4-"; splice_chain "12193868^12194013-,12193870^12194015-"; sources "Undefined,Undefined"; NMorMRNA "null"; degree "4"; dimension "2_2";
chrCnn_random	Undefined	as_event	12194290	12194472	.	+	.	transcript_id "TCONS_00021639,TCONS_00021640"; gene_id "chrCnn_random:12192131-12195436W"; flanks "12194290^,12194472^"; structure "1-,2-"; splice_chain "12194364-,12194387-"; sources "Undefined,Undefined"; NMorMRNA "null"; degree "4"; dimension "2_2";
chrCnn_random	Undefined	as_event	15305202	15306119	.	+	.	transcript_id "TCONS_00021667,TCONS_00021668"; gene_id "chrCnn_random:15305202-15306119W"; flanks "15305202[,15306119]"; structure "0,1^2-"; splice_chain ",15305530^15305794-"; sources "Undefined,Undefined"; NMorMRNA "null"; degree "4"; dimension "2_2";
chrCnn_random	Undefined	as_event	17843954	17844408	.	+	.	transcript_id "TCONS_00021694,TCONS_00021695"; gene_id "chrCnn_random:17843195-17844598W"; flanks "17843954-,17844408^"; structure "1^3-5^7-,2^4-6^8-"; splice_chain "17844092^17844158-17844217^17844304-,17844095^17844161-17844220^17844307-"; sources "Undefined,Undefined"; NMorMRNA "null"; degree "4"; dimension "2_2";
chrCnn_random	Undefined	as_event	20039025	20039952	.	+	.	transcript_id "TCONS_00021714,TCONS_00021713"; gene_id "chrCnn_random:20038195-20041570W"; flanks "20039025^,20039952-"; structure "0,1-2^"; splice_chain ",20039401-20039540^"; sources "Undefined,Undefined"; NMorMRNA "null"; degree "4"; dimension "2_2";
chrCnn_random	Undefined	as_event	22294470	22294803	.	+	.	transcript_id "TCONS_00021734,TCONS_00021735"; gene_id "chrCnn_random:22294469-22296812W"; flanks "22294470[,22294803^"; structure "1^3-,2^4-"; splice_chain "22294576^22294764-,22294582^22294770-"; sources "Undefined,Undefined"; NMorMRNA "null"; degree "4"; dimension "2_2";
chrCnn_random	Undefined	as_event	25258505	25259173	.	+	.	transcript_id "TCONS_00021769,TCONS_00021770"; gene_id "chrCnn_random:25258109-25260385W"; flanks "25258505-,25259173^"; structure "1^2-,3^4-5^6-"; splice_chain "25258634^25258717-,25258854^25258929-25259028^25259119-"; sources "Undefined,Undefined"; NMorMRNA "null"; degree "4"; dimension "2_2";
chrCnn_random	Undefined	as_event	25813657	25814278	.	+	.	transcript_id "TCONS_00021778,TCONS_00021777"; gene_id "chrCnn_random:25813379-25816266W"; flanks "25813657-,25814278^"; structure "1^3-5^7-,2^4-6^8-"; splice_chain "25813761^25814073-25814090^25814181-,25813763^25814075-25814092^25814183-"; sources "Undefined,Undefined"; NMorMRNA "null"; degree "4"; dimension "2_2";
chrCnn_random	Undefined	as_event	34120079	34121325	.	+	.	transcript_id "TCONS_00021861,TCONS_00021862"; gene_id "chrCnn_random:34116523-34121325W"; flanks "34120079-,34121325]"; structure "1^3-,2^4-"; splice_chain "34120135^34120510-,34120137^34120512-"; sources "Undefined,Undefined"; NMorMRNA "null"; degree "4"; dimension "2_2";
chrCnn_random	Undefined	as_event	40131514	40132645	.	+	.	transcript_id "TCONS_00021915,TCONS_00021914"; gene_id "chrCnn_random:40131448-40133013W"; flanks "40131514^,40132645^"; structure "1-,2-"; splice_chain "40132419-,40132440-"; sources "Undefined,Undefined"; NMorMRNA "null"; degree "4"; dimension "2_2";
chrCnn_random	Undefined	as_event	42440358	42440838	.	+	.	transcript_id "TCONS_00021932,TCONS_00021931"; gene_id "chrCnn_random:42437294-42440838W"; flanks "42440358-,42440838]"; structure "0,1^2-"; splice_chain ",42440408^42440596-"; sources "Undefined,Undefined"; NMorMRNA "null"; degree "4"; dimension "2_2";
chrCnn_random	Undefined	as_event	43151255	43151699	.	+	.	transcript_id "TCONS_00021939,TCONS_00021938"; gene_id "chrCnn_random:43148707-43151994W"; flanks "43151255-,43151699^"; structure "1^3-,2^4-"; splice_chain "43151374^43151508-,43151376^43151510-"; sources "Undefined,Undefined"; NMorMRNA "null"; degree "4"; dimension "2_2";
chrCnn_random	Undefined	as_event	51159071	51159839	.	+	.	transcript_id "TCONS_00022000,TCONS_00021999"; gene_id "chrCnn_random:51159071-51161276W"; flanks "51159071[,51159839^"; structure "1^3-,2^4-"; splice_chain "51159224^51159605-,51159228^51159609-"; sources "Undefined,Undefined"; NMorMRNA "null"; degree "4"; dimension "2_2";
chrCnn_random	Undefined	as_event	52400645	52401060	.	+	.	transcript_id "TCONS_00022007,TCONS_00022006"; gene_id "chrCnn_random:52398877-52401060W"; flanks "52400645-,52401060]"; structure "1^3-5^7-9^11-,2^4-6^8-10^12-"; splice_chain "52400665^52400753-52400815^52400893-52400940^52401052-,52400667^52400755-52400817^52400895-52400942^52401054-"; sources "Undefined,Undefined"; NMorMRNA "null"; degree "4"; dimension "2_2";
chrCnn_random	Undefined	as_event	53482165	53482809	.	+	.	transcript_id "TCONS_00022013,TCONS_00022014"; gene_id "chrCnn_random:53481746-53483422W"; flanks "53482165-,53482809^"; structure "1^3-,2^4-"; splice_chain "53482458^53482539-,53482460^53482541-"; sources "Undefined,Undefined"; NMorMRNA "null"; degree "4"; dimension "2_2";
chrCnn_random	Undefined	as_event	61430267	61431088	.	+	.	transcript_id "TCONS_00022062,TCONS_00022063"; gene_id "chrCnn_random:61429494-61431088W"; flanks "61430267-,61431088]"; structure "0,1^2-"; splice_chain ",61430307^61430469-"; sources "Undefined,Undefined"; NMorMRNA "null"; degree "4"; dimension "2_2";
chrCnn_random	Undefined	as_event	65645754	65647614	.	+	.	transcript_id "TCONS_00022093,TCONS_00022092"; gene_id "chrCnn_random:65645702-65648054W"; flanks "65645754^,65647614-"; structure "0,1-2^"; splice_chain ",65645911-65646060^"; sources "Undefined,Undefined"; NMorMRNA "null"; degree "4"; dimension "2_2";
chrCnn_random	Undefined	as_event	69184870	69186970	.	+	.	transcript_id "TCONS_00022111,TCONS_00022112"; gene_id "chrCnn_random:69184840-69186970W"; flanks "69184870[,69186970]"; structure "1^3-,2^4-"; splice_chain "69185026^69185290-,69185029^69185293-"; sources "Undefined,Undefined"; NMorMRNA "null"; degree "4"; dimension "2_2";
chrCnn_random	Undefined	as_event	72513266	72513757	.	+	.	transcript_id "TCONS_00022133,TCONS_00022132"; gene_id "chrCnn_random:72512101-72513927W"; flanks "72513266-,72513757^"; structure "1^3-,2^4-"; splice_chain "72513383^72513675-,72513385^72513677-"; sources "Undefined,Undefined"; NMorMRNA "null"; degree "4"; dimension "2_2";
chrCnn_random	Undefined	as_event	73680473	73681219	.	+	.	transcript_id "TCONS_00022135,TCONS_00022136"; gene_id "chrCnn_random:73680473-73681775W"; flanks "73680473[,73681219-"; structure "1^,2^"; splice_chain "73680963^,73680969^"; sources "Undefined,Undefined"; NMorMRNA "null"; degree "4"; dimension "2_2";
chrCnn_random	Undefined	as_event	74677332	74677655	.	+	.	transcript_id "TCONS_00022144,TCONS_00022143"; gene_id "chrCnn_random:74677284-74678651W"; flanks "74677332^,74677655^"; structure "1-,2-"; splice_chain "74677442-,74677448-"; sources "Undefined,Undefined"; NMorMRNA "null"; degree "4"; dimension "2_2";
chrCnn_random	Undefined	as_event	2248217	2248747	.	-	.	transcript_id "TCONS_00022186,TCONS_00022187"; gene_id "chrCnn_random:2247860-2248863C"; flanks "2248747^,2248217^"; structure "1-,2-"; splice_chain "2248302-,2248299-"; sources "Undefined,Undefined"; NMorMRNA "null"; degree "4"; dimension "2_2";
chrCnn_random	Undefined	as_event	2880536	2880916	.	-	.	transcript_id "TCONS_00022216,TCONS_00022215"; gene_id "chrCnn_random:2879121-2880949C"; flanks "2880916^,2880536^"; structure "1-,2-"; splice_chain "2880780-,2880777-"; sources "Undefined,Undefined"; NMorMRNA "null"; degree "4"; dimension "2_2";
chrCnn_random	Undefined	as_event	3025819	3026622	.	-	.	transcript_id "TCONS_00022218,TCONS_00022217"; gene_id "chrCnn_random:3024384-3026622C"; flanks "3026622[,3025819^"; structure "0,1^2-"; splice_chain ",3026057^3025982-"; sources "Undefined,Undefined"; NMorMRNA "null"; degree "4"; dimension "2_2";
chrCnn_random	Undefined	as_event	3076320	3076798	.	-	.	transcript_id "TCONS_00022220,TCONS_00022219"; gene_id "chrCnn_random:3075729-3078646C"; flanks "3076798-,3076320^"; structure "0,1^2-"; splice_chain ",3076757^3076669-"; sources "Undefined,Undefined"; NMorMRNA "null"; degree "4"; dimension "2_2";
chrCnn_random	Undefined	as_event	5672536	5673106	.	-	.	transcript_id "TCONS_00022256,TCONS_00022255"; gene_id "chrCnn_random:5670003-5673261C"; flanks "5673106^,5672536-"; structure "0,1-2^"; splice_chain ",5672927-5672828^"; sources "Undefined,Undefined"; NMorMRNA "null"; degree "4"; dimension "2_2";
chrCnn_random	Undefined	as_event	5741031	5741266	.	-	.	transcript_id "TCONS_00022259,TCONS_00022260"; gene_id "chrCnn_random:5740304-5742913C"; flanks "5741266-,5741031^"; structure "1^3-,2^4-"; splice_chain "5741198^5741117-,5741197^5741116-"; sources "Undefined,Undefined"; NMorMRNA "null"; degree "4"; dimension "2_2";
chrCnn_random	Undefined	as_event	5877736	5878036	.	-	.	transcript_id "TCONS_00022269,TCONS_00022268"; gene_id "chrCnn_random:5875432-5878447C"; flanks "5878036^,5877736^"; structure "1-,2-"; splice_chain "5877968-,5877956-"; sources "Undefined,Undefined"; NMorMRNA "null"; degree "4"; dimension "2_2";
chrCnn_random	Undefined	as_event	6544391	6544702	.	-	.	transcript_id "TCONS_00022270,TCONS_00022271"; gene_id "chrCnn_random:6542085-6545085C"; flanks "6544702-,6544391^"; structure "1^3-,2^4-"; splice_chain "6544581^6544431-,6544580^6544430-"; sources "Undefined,Undefined"; NMorMRNA "null"; degree "4"; dimension "2_2";
chrCnn_random	Undefined	as_event	8170201	8170483	.	-	.	transcript_id "TCONS_00022282,TCONS_00022281"; gene_id "chrCnn_random:8168430-8171794C"; flanks "8170483^,8170201^"; structure "1-,2-"; splice_chain "8170352-,8170341-"; sources "Undefined,Undefined"; NMorMRNA "null"; degree "4"; dimension "2_2";
chrCnn_random	Undefined	as_event	11362218	11362508	.	-	.	transcript_id "TCONS_00022314,TCONS_00022313"; gene_id "chrCnn_random:11356347-11366814C"; flanks "11362508-,11362218^"; structure "1^3-,2^4-"; splice_chain "11362414^11362318-,11362412^11362316-"; sources "Undefined,Undefined"; NMorMRNA "null"; degree "4"; dimension "2_2";
chrCnn_random	Undefined	as_event	14750714	14751177	.	-	.	transcript_id "TCONS_00022342,TCONS_00022343"; gene_id "chrCnn_random:14750714-14754252C"; flanks "14751177-,14750714]"; structure "1^3-,2^4-"; splice_chain "14750960^14750858-,14750959^14750857-"; sources "Undefined,Undefined"; NMorMRNA "null"; degree "4"; dimension "2_2";
chrCnn_random	Undefined	as_event	17192927	17193166	.	-	.	transcript_id "TCONS_00022373,TCONS_00022372"; gene_id "chrCnn_random:17191928-17193873C"; flanks "17193166-,17192927^"; structure "1^3-,2^4-"; splice_chain "17193071^17192994-,17193069^17192992-"; sources "Undefined,Undefined"; NMorMRNA "null"; degree "4"; dimension "2_2";
chrCnn_random	Undefined	as_event	21666593	21667082	.	-	.	transcript_id "TCONS_00022406,TCONS_00022407"; gene_id "chrCnn_random:21666593-21668154C"; flanks "21667082-,21666593]"; structure "0,1^2-"; splice_chain ",21666897^21666809-"; sources "Undefined,Undefined"; NMorMRNA "null"; degree "4"; dimension "2_2";
chrCnn_random	Undefined	as_event	23978738	23978988	.	-	.	transcript_id "TCONS_00022423,TCONS_00022422"; gene_id "chrCnn_random:23978239-23980477C"; flanks "23978988^,23978738^"; structure "1-,2-"; splice_chain "23978920-,23978895-"; sources "Undefined,Undefined"; NMorMRNA "null"; degree "4"; dimension "2_2";
chrCnn_random	Undefined	as_event	26759168	26759485	.	-	.	transcript_id "TCONS_00022456,TCONS_00022455"; gene_id "chrCnn_random:26758536-26759812C"; flanks "26759485-,26759168-"; structure "1^,2^"; splice_chain "26759268^,26759259^"; sources "Undefined,Undefined"; NMorMRNA "null"; degree "4"; dimension "2_2";
chrCnn_random	Undefined	as_event	35045307	35045605	.	-	.	transcript_id "TCONS_00022530,TCONS_00022531"; gene_id "chrCnn_random:35044389-35046285C"; flanks "35045605^,35045307^"; structure "1-,2-"; splice_chain "35045513-,35045509-"; sources "Undefined,Undefined"; NMorMRNA "null"; degree "4"; dimension "2_2";
chrCnn_random	Undefined	as_event	35308156	35308618	.	-	.	transcript_id "TCONS_00022533,TCONS_00022532"; gene_id "chrCnn_random:35308156-35309147C"; flanks "35308618-,35308156]"; structure "0,1^2-"; splice_chain ",35308496^35308411-"; sources "Undefined,Undefined"; NMorMRNA "null"; degree "4"; dimension "2_2";
chrCnn_random	Undefined	as_event	37685326	37685721	.	-	.	transcript_id "TCONS_00022551,TCONS_00022552"; gene_id "chrCnn_random:37684080-37685721C"; flanks "37685721[,37685326^"; structure "1^3-,2^4-"; splice_chain "37685574^37685405-,37685573^37685404-"; sources "Undefined,Undefined"; NMorMRNA "null"; degree "4"; dimension "2_2";
chrCnn_random	Undefined	as_event	40273145	40274376	.	-	.	transcript_id "TCONS_00022564,TCONS_00022563"; gene_id "chrCnn_random:40271871-40274432C"; flanks "40274376^,40273145^"; structure "1-,2-"; splice_chain "40273993-,40273878-"; sources "Undefined,Undefined"; NMorMRNA "null"; degree "4"; dimension "2_2";
chrCnn_random	Undefined	as_event	40521305	40521885	.	-	.	transcript_id "TCONS_00022571,TCONS_00022570"; gene_id "chrCnn_random:40520656-40521885C"; flanks "40521885[,40521305^"; structure "0,1^2-"; splice_chain ",40521526^40521423-"; sources "Undefined,Undefined"; NMorMRNA "null"; degree "4"; dimension "2_2";
chrCnn_random	Undefined	as_event	45925569	45926451	.	-	.	transcript_id "TCONS_00022601,TCONS_00022600"; gene_id "chrCnn_random:45925569-45926469C"; flanks "45926451^,45925569]"; structure "1-,2-"; splice_chain "45926269-,45926266-"; sources "Undefined,Undefined"; NMorMRNA "null"; degree "4"; dimension "2_2";
chrCnn_random	Undefined	as_event	46833543	46833966	.	-	.	transcript_id "TCONS_00022615,TCONS_00022614"; gene_id "chrCnn_random:46833197-46836022C"; flanks "46833966-,46833543^"; structure "1^3-,2^4-"; splice_chain "46833828^46833729-,46833827^46833728-"; sources "Undefined,Undefined"; NMorMRNA "null"; degree "4"; dimension "2_2";
chrCnn_random	Undefined	as_event	53587938	53589750	.	-	.	transcript_id "TCONS_00022664,TCONS_00022665"; gene_id "chrCnn_random:53587938-53589750C"; flanks "53589750[,53587938]"; structure "0,1^2-"; splice_chain ",53588475^53588386-"; sources "Undefined,Undefined"; NMorMRNA "null"; degree "4"; dimension "2_2";
chrCnn_random	Undefined	as_event	67511487	67513336	.	-	.	transcript_id "TCONS_00022764,TCONS_00022765"; gene_id "chrCnn_random:67511487-67513336C"; flanks "67513336[,67511487]"; structure "0,1^2-"; splice_chain ",67512640^67512223-"; sources "Undefined,Undefined"; NMorMRNA "null"; degree "4"; dimension "2_2";
chrCnn_random	Undefined	as_event	69619931	69620099	.	-	.	transcript_id "TCONS_00022781,TCONS_00022780"; gene_id "chrCnn_random:69618860-69620603C"; flanks "69620099-,69619931-"; structure "1^,2^"; splice_chain "69620007^,69620004^"; sources "Undefined,Undefined"; NMorMRNA "null"; degree "4"; dimension "2_2";
chrCnn_random	Undefined	as_event	69619869	69620099	.	-	.	transcript_id "TCONS_00022779,TCONS_00022781,TCONS_00022780"; gene_id "chrCnn_random:69618860-69620603C"; flanks "69620099-,69619869^"; structure "0,1^3-,2^3-"; splice_chain ",69620007^69619931-,69620004^69619931-"; sources "Undefined,Undefined,Undefined"; NMorMRNA "null"; degree "9"; dimension "3_3";
chrCnn_random	Undefined	as_event	70439315	70439762	.	-	.	transcript_id "TCONS_00022787,TCONS_00022788"; gene_id "chrCnn_random:70439315-70440197C"; flanks "70439762-,70439315]"; structure "0,1^2-"; splice_chain ",70439700^70439598-"; sources "Undefined,Undefined"; NMorMRNA "null"; degree "4"; dimension "2_2";
chrUnn_random	Undefined	as_event	4151362	4151734	.	+	.	transcript_id "TCONS_00022866,TCONS_00022867"; gene_id "chrUnn_random:4150541-4151734W"; flanks "4151362-,4151734]"; structure "0,1^2-"; splice_chain ",4151485^4151573-"; sources "Undefined,Undefined"; NMorMRNA "null"; degree "4"; dimension "2_2";
chrUnn_random	Undefined	as_event	6096824	6097336	.	-	.	transcript_id "TCONS_00022890,TCONS_00022889"; gene_id "chrUnn_random:6096458-6098851C"; flanks "6097336^,6096824^"; structure "1-,2-"; splice_chain "6097230-,6097226-"; sources "Undefined,Undefined"; NMorMRNA "null"; degree "4"; dimension "2_2";
chrUnn_random	Undefined	as_event	7792478	7794194	.	-	.	transcript_id "TCONS_00022899,TCONS_00022900"; gene_id "chrUnn_random:7792478-7794269C"; flanks "7794194^,7792478]"; structure "1-,2-"; splice_chain "7793906-,7793900-"; sources "Undefined,Undefined"; NMorMRNA "null"; degree "4"; dimension "2_2";
