# Supplementary material for: Differences in Alternative Splicing between Yellow and Black-Seeded Rapeseed
Source: Plants (Basel). 2020 Jul 31;9(8):977. doi: 10.3390/plants9080977 (PMC7465011; doi:10.3390/plants9080977)
Supplement: Supplementary file 1 [file plants-09-00977-s001.zip › Supplementary Materials/Table S2/SRR5591709cufcompF.combined_sorted.gtf_astalavista.gtf]

chrA01	Undefined	as_event	61977	62264	.	+	.	transcript_id "TCONS_00000005,TCONS_00000006"; gene_id "chrA01:61584-64381W"; flanks "61977-,62264^"; structure "0,1^2-"; splice_chain ",62063^62143-"; sources "Undefined,Undefined"; NMorMRNA "null"; degree "4"; dimension "2_2";
chrA01	Undefined	as_event	63082	63469	.	+	.	transcript_id "TCONS_00000005,TCONS_00000007"; gene_id "chrA01:61584-64381W"; flanks "63082-,63469^"; structure "0,1^2-"; splice_chain ",63279^63365-"; sources "Undefined,Undefined"; NMorMRNA "null"; degree "4"; dimension "2_2";
chrA01	Undefined	as_event	76059	76692	.	+	.	transcript_id "TCONS_00000010,TCONS_00000011"; gene_id "chrA01:74747-78041W"; flanks "76059-,76692^"; structure "0,1^2-3^4-"; splice_chain ",76143^76218-76318^76394-"; sources "Undefined,Undefined"; NMorMRNA "null"; degree "4"; dimension "2_2";
chrA01	Undefined	as_event	96289	96421	.	+	.	transcript_id "TCONS_00000013,TCONS_00000014"; gene_id "chrA01:96023-96725W"; flanks "96289-,96421-"; structure "1^,2^"; splice_chain "96333^,96336^"; sources "Undefined,Undefined"; NMorMRNA "null"; degree "4"; dimension "2_2";
chrA01	Undefined	as_event	96289	96463	.	+	.	transcript_id "TCONS_00000012,TCONS_00000013,TCONS_00000014"; gene_id "chrA01:96023-96725W"; flanks "96289-,96463^"; structure "0,1^3-,2^3-"; splice_chain ",96333^96421-,96336^96421-"; sources "Undefined,Undefined,Undefined"; NMorMRNA "null"; degree "9"; dimension "3_3";
chrA01	Undefined	as_event	180430	180715	.	+	.	transcript_id "TCONS_00000015,TCONS_00000016"; gene_id "chrA01:178796-181186W"; flanks "180430-,180715^"; structure "0,1^2-"; splice_chain ",180527^180604-"; sources "Undefined,Undefined"; NMorMRNA "null"; degree "4"; dimension "2_2";
chrA01	Undefined	as_event	254399	255472	.	+	.	transcript_id "TCONS_00000025,TCONS_00000024"; gene_id "chrA01:254161-255472W"; flanks "254399-,255472]"; structure "0,1^2-3^4-"; splice_chain ",254513^254606-254666^254812-"; sources "Undefined,Undefined"; NMorMRNA "null"; degree "4"; dimension "2_2";
chrA01	Undefined	as_event	353730	353879	.	+	.	transcript_id "TCONS_00000034,TCONS_00000033/TCONS_00000035"; gene_id "chrA01:353086-355662W"; flanks "353730-,353879^"; structure "0,1^2-"; splice_chain ",353783^353866-"; sources "Undefined,Undefined"; NMorMRNA "null"; degree "4"; dimension "2_2";
chrA01	Undefined	as_event	354565	354879	.	+	.	transcript_id "TCONS_00000034,TCONS_00000033"; gene_id "chrA01:353086-355662W"; flanks "354565^,354879^"; structure "1-,2-"; splice_chain "354675-,354778-"; sources "Undefined,Undefined"; NMorMRNA "null"; degree "4"; dimension "2_2";
chrA01	Undefined	as_event	354525	354879	.	+	.	transcript_id "TCONS_00000035,TCONS_00000034,TCONS_00000033"; gene_id "chrA01:353086-355662W"; flanks "354525-,354879^"; structure "0,1^2-,1^3-"; splice_chain ",354565^354675-,354565^354778-"; sources "Undefined,Undefined,Undefined"; NMorMRNA "null"; degree "9"; dimension "3_3";
chrA01	Undefined	as_event	487233	487457	.	+	.	transcript_id "TCONS_00000046,TCONS_00000047"; gene_id "chrA01:485217-487754W"; flanks "487233-,487457^"; structure "0,1^2-"; splice_chain ",487292^487374-"; sources "Undefined,Undefined"; NMorMRNA "null"; degree "4"; dimension "2_2";
chrA01	Undefined	as_event	659741	660060	.	+	.	transcript_id "TCONS_00000074,TCONS_00000073"; gene_id "chrA01:658165-661367W"; flanks "659741-,660060^"; structure "0,1^2-"; splice_chain ",659793^659873-"; sources "Undefined,Undefined"; NMorMRNA "null"; degree "4"; dimension "2_2";
chrA01	Undefined	as_event	660798	661109	.	+	.	transcript_id "TCONS_00000073,TCONS_00000074"; gene_id "chrA01:658165-661367W"; flanks "660798-,661109-"; structure "1^,2^"; splice_chain "660982^,660987^"; sources "Undefined,Undefined"; NMorMRNA "null"; degree "4"; dimension "2_2";
chrA01	Undefined	as_event	700778	701020	.	+	.	transcript_id "TCONS_00000076,TCONS_00000077/TCONS_00000078"; gene_id "chrA01:699957-704759W"; flanks "700778-,701020^"; structure "0,1^2-"; splice_chain ",700844^700928-"; sources "Undefined,Undefined"; NMorMRNA "null"; degree "4"; dimension "2_2";
chrA01	Undefined	as_event	702590	702779	.	+	.	transcript_id "TCONS_00000078,TCONS_00000077"; gene_id "chrA01:699957-704759W"; flanks "702590-,702779-"; structure "1^,2^"; splice_chain "702699^,702701^"; sources "Undefined,Undefined"; NMorMRNA "null"; degree "4"; dimension "2_2";
chrA01	Undefined	as_event	702323	702888	.	+	.	transcript_id "TCONS_00000076,TCONS_00000078,TCONS_00000077"; gene_id "chrA01:699957-704759W"; flanks "702323-,702888^"; structure "0,1^2-3^5-,1^2-4^5-"; splice_chain ",702501^702590-702699^702779-,702501^702590-702701^702779-"; sources "Undefined,Undefined,Undefined"; NMorMRNA "null"; degree "9"; dimension "3_3";
chrA01	Undefined	as_event	702974	703273	.	+	.	transcript_id "TCONS_00000076,TCONS_00000077/TCONS_00000078"; gene_id "chrA01:699957-704759W"; flanks "702974-,703273^"; structure "0,1^2-"; splice_chain ",703084^703160-"; sources "Undefined,Undefined"; NMorMRNA "null"; degree "4"; dimension "2_2";
chrA01	Undefined	as_event	733827	734174	.	+	.	transcript_id "TCONS_00000081,TCONS_00000083"; gene_id "chrA01:733276-735660W"; flanks "733827^,734174^"; structure "1-,2-"; splice_chain "734007-,734055-"; sources "Undefined,Undefined"; NMorMRNA "null"; degree "4"; dimension "2_2";
chrA01	Undefined	as_event	734819	735442	.	+	.	transcript_id "TCONS_00000083,TCONS_00000081"; gene_id "chrA01:733276-735660W"; flanks "734819-,735442]"; structure "0,1^2-"; splice_chain ",734881^735342-"; sources "Undefined,Undefined"; NMorMRNA "null"; degree "4"; dimension "2_2";
chrA01	Undefined	as_event	811617	811899	.	+	.	transcript_id "TCONS_00000086/TCONS_00000088,TCONS_00000087"; gene_id "chrA01:809544-817355W"; flanks "811617-,811899^"; structure "1^3-,2^4-"; splice_chain "811712^811837-,811731^811856-"; sources "Undefined,Undefined"; NMorMRNA "null"; degree "4"; dimension "2_2";
chrA01	Undefined	as_event	812208	812588	.	+	.	transcript_id "TCONS_00000088,TCONS_00000086/TCONS_00000087"; gene_id "chrA01:809544-817355W"; flanks "812208-,812588^"; structure "0,1^2-"; splice_chain ",812273^812507-"; sources "Undefined,Undefined"; NMorMRNA "null"; degree "4"; dimension "2_2";
chrA01	Undefined	as_event	812672	814109	.	+	.	transcript_id "TCONS_00000086/TCONS_00000087,TCONS_00000088"; gene_id "chrA01:809544-817355W"; flanks "812672-,814109^"; structure "1^3-,2^4-"; splice_chain "812796^812877-,812797^812878-"; sources "Undefined,Undefined"; NMorMRNA "null"; degree "4"; dimension "2_2";
chrA01	Undefined	as_event	925745	926117	.	+	.	transcript_id "TCONS_00000103,TCONS_00000102"; gene_id "chrA01:924687-927351W"; flanks "925745^,926117^"; structure "1-,2-"; splice_chain "925832-,926048-"; sources "Undefined,Undefined"; NMorMRNA "null"; degree "4"; dimension "2_2";
chrA01	Undefined	as_event	932075	932540	.	+	.	transcript_id "TCONS_00000105,TCONS_00000106"; gene_id "chrA01:931269-933643W"; flanks "932075-,932540^"; structure "0,1^2-"; splice_chain ",932331^932428-"; sources "Undefined,Undefined"; NMorMRNA "null"; degree "4"; dimension "2_2";
chrA01	Undefined	as_event	933014	933259	.	+	.	transcript_id "TCONS_00000105,TCONS_00000106"; gene_id "chrA01:931269-933643W"; flanks "933014-,933259]"; structure "0,1^2-"; splice_chain ",933151^933230-"; sources "Undefined,Undefined"; NMorMRNA "null"; degree "4"; dimension "2_2";
chrA01	Undefined	as_event	1001611	1002157	.	+	.	transcript_id "TCONS_00000116,TCONS_00000117"; gene_id "chrA01:999901-1004323W"; flanks "1001611-,1002157-"; structure "1^,2^"; splice_chain "1002069^,1002074^"; sources "Undefined,Undefined"; NMorMRNA "null"; degree "4"; dimension "2_2";
chrA01	Undefined	as_event	1026618	1026904	.	+	.	transcript_id "TCONS_00000119,TCONS_00000118"; gene_id "chrA01:1025757-1028210W"; flanks "1026618-,1026904^"; structure "0,1^2-"; splice_chain ",1026686^1026764-"; sources "Undefined,Undefined"; NMorMRNA "null"; degree "4"; dimension "2_2";
chrA01	Undefined	as_event	1027677	1027843	.	+	.	transcript_id "TCONS_00000119,TCONS_00000118"; gene_id "chrA01:1025757-1028210W"; flanks "1027677-,1027843-"; structure "1^,2^"; splice_chain "1027754^,1027755^"; sources "Undefined,Undefined"; NMorMRNA "null"; degree "4"; dimension "2_2";
chrA01	Undefined	as_event	1051099	1052209	.	+	.	transcript_id "TCONS_00000124,TCONS_00000123"; gene_id "chrA01:1050437-1053094W"; flanks "1051099-,1052209^"; structure "1^3-,2^4-"; splice_chain "1051800^1052013-,1051821^1052031-"; sources "Undefined,Undefined"; NMorMRNA "null"; degree "4"; dimension "2_2";
chrA01	Undefined	as_event	1068883	1069094	.	+	.	transcript_id "TCONS_00000128,TCONS_00000129"; gene_id "chrA01:1067298-1069094W"; flanks "1068883-,1069094]"; structure "0,1^2-"; splice_chain ",1068961^1069037-"; sources "Undefined,Undefined"; NMorMRNA "null"; degree "4"; dimension "2_2";
chrA01	Undefined	as_event	1084333	1084771	.	+	.	transcript_id "TCONS_00000130,TCONS_00000131"; gene_id "chrA01:1082461-1084771W"; flanks "1084333-,1084771]"; structure "0,1^2-"; splice_chain ",1084556^1084624-"; sources "Undefined,Undefined"; NMorMRNA "null"; degree "4"; dimension "2_2";
chrA01	Undefined	as_event	1179430	1179896	.	+	.	transcript_id "TCONS_00000136,TCONS_00000137"; gene_id "chrA01:1174518-1181069W"; flanks "1179430-,1179896^"; structure "0,1^2-"; splice_chain ",1179651^1179735-"; sources "Undefined,Undefined"; NMorMRNA "null"; degree "4"; dimension "2_2";
chrA01	Undefined	as_event	1260383	1260543	.	+	.	transcript_id "TCONS_00000146,TCONS_00000145/TCONS_00000147"; gene_id "chrA01:1259667-1262469W"; flanks "1260383^,1260543^"; structure "1-,2-"; splice_chain "1260473-,1260474-"; sources "Undefined,Undefined"; NMorMRNA "null"; degree "4"; dimension "2_2";
chrA01	Undefined	as_event	1260474	1260793	.	+	.	transcript_id "TCONS_00000148,TCONS_00000145/TCONS_00000147"; gene_id "chrA01:1259667-1262469W"; flanks "1260474-,1260793^"; structure "0,1^2-"; splice_chain ",1260543^1260642-"; sources "Undefined,Undefined"; NMorMRNA "null"; degree "4"; dimension "2_2";
chrA01	Undefined	as_event	1260383	1260793	.	+	.	transcript_id "TCONS_00000146,TCONS_00000148,TCONS_00000145/TCONS_00000147"; gene_id "chrA01:1259667-1262469W"; flanks "1260383^,1260793^"; structure "1-3^4-,2-,2-3^4-"; splice_chain "1260473-1260543^1260642-,1260474-,1260474-1260543^1260642-"; sources "Undefined,Undefined,Undefined"; NMorMRNA "null"; degree "9"; dimension "3_3";
chrA01	Undefined	as_event	1261055	1261432	.	+	.	transcript_id "TCONS_00000145,TCONS_00000146/TCONS_00000147/TCONS_00000148"; gene_id "chrA01:1259667-1262469W"; flanks "1261055-,1261432^"; structure "0,1^2-"; splice_chain ",1261156^1261232-"; sources "Undefined,Undefined"; NMorMRNA "null"; degree "4"; dimension "2_2";
chrA01	Undefined	as_event	1261655	1261965	.	+	.	transcript_id "TCONS_00000147,TCONS_00000145/TCONS_00000146/TCONS_00000148"; gene_id "chrA01:1259667-1262469W"; flanks "1261655-,1261965^"; structure "0,1^2-"; splice_chain ",1261810^1261891-"; sources "Undefined,Undefined"; NMorMRNA "null"; degree "4"; dimension "2_2";
chrA01	Undefined	as_event	1295725	1295982	.	+	.	transcript_id "TCONS_00000153,TCONS_00000154"; gene_id "chrA01:1295469-1298320W"; flanks "1295725^,1295982^"; structure "1-,2-"; splice_chain "1295857-,1295937-"; sources "Undefined,Undefined"; NMorMRNA "null"; degree "4"; dimension "2_2";
chrA01	Undefined	as_event	1548698	1549252	.	+	.	transcript_id "TCONS_00000176,TCONS_00000175"; gene_id "chrA01:1548698-1549448W"; flanks "1548698[,1549252^"; structure "0,1^2-"; splice_chain ",1548946^1549025-"; sources "Undefined,Undefined"; NMorMRNA "null"; degree "4"; dimension "2_2";
chrA01	Undefined	as_event	1555582	1555882	.	+	.	transcript_id "TCONS_00000178,TCONS_00000179"; gene_id "chrA01:1555419-1557457W"; flanks "1555582-,1555882-"; structure "1^,2^"; splice_chain "1555702^,1555704^"; sources "Undefined,Undefined"; NMorMRNA "null"; degree "4"; dimension "2_2";
chrA01	Undefined	as_event	1625737	1626308	.	+	.	transcript_id "TCONS_00000188,TCONS_00000189"; gene_id "chrA01:1622848-1626308W"; flanks "1625737-,1626308]"; structure "0,1^2-"; splice_chain ",1625937^1626014-"; sources "Undefined,Undefined"; NMorMRNA "null"; degree "4"; dimension "2_2";
chrA01	Undefined	as_event	1634211	1634444	.	+	.	transcript_id "TCONS_00000195,TCONS_00000194"; gene_id "chrA01:1633922-1635706W"; flanks "1634211^,1634444^"; structure "1-,2-"; splice_chain "1634356-,1634358-"; sources "Undefined,Undefined"; NMorMRNA "null"; degree "4"; dimension "2_2";
chrA01	Undefined	as_event	1649014	1649264	.	+	.	transcript_id "TCONS_00000196,TCONS_00000197"; gene_id "chrA01:1647604-1649264W"; flanks "1649014-,1649264]"; structure "1^3-,2^4-"; splice_chain "1649085^1649187-,1649086^1649188-"; sources "Undefined,Undefined"; NMorMRNA "null"; degree "4"; dimension "2_2";
chrA01	Undefined	as_event	1685631	1687631	.	+	.	transcript_id "TCONS_00000204,TCONS_00000205"; gene_id "chrA01:1685575-1694621W"; flanks "1685631^,1687631^"; structure "1-,2-"; splice_chain "1685985-,1686035-"; sources "Undefined,Undefined"; NMorMRNA "null"; degree "4"; dimension "2_2";
chrA01	Undefined	as_event	1707957	1708249	.	+	.	transcript_id "TCONS_00000207/TCONS_00000209,TCONS_00000208"; gene_id "chrA01:1704339-1714283W"; flanks "1707957-,1708249-"; structure "1^,2^"; splice_chain "1708058^,1708061^"; sources "Undefined,Undefined"; NMorMRNA "null"; degree "4"; dimension "2_2";
chrA01	Undefined	as_event	1708863	1709070	.	+	.	transcript_id "TCONS_00000207/TCONS_00000209,TCONS_00000208"; gene_id "chrA01:1704339-1714283W"; flanks "1708863-,1709070-"; structure "1^,2^"; splice_chain "1708989^,1708990^"; sources "Undefined,Undefined"; NMorMRNA "null"; degree "4"; dimension "2_2";
chrA01	Undefined	as_event	1729418	1729802	.	+	.	transcript_id "TCONS_00000212,TCONS_00000213"; gene_id "chrA01:1729355-1735645W"; flanks "1729418^,1729802-"; structure "0,1-2^"; splice_chain ",1729558-1729631^"; sources "Undefined,Undefined"; NMorMRNA "null"; degree "4"; dimension "2_2";
chrA01	Undefined	as_event	1731734	1731922	.	+	.	transcript_id "TCONS_00000213,TCONS_00000212"; gene_id "chrA01:1729355-1735645W"; flanks "1731734-,1731922-"; structure "1^,2^"; splice_chain "1731830^,1731831^"; sources "Undefined,Undefined"; NMorMRNA "null"; degree "4"; dimension "2_2";
chrA01	Undefined	as_event	1732088	1732234	.	+	.	transcript_id "TCONS_00000213,TCONS_00000212"; gene_id "chrA01:1729355-1735645W"; flanks "1732088^,1732234^"; structure "1-,2-"; splice_chain "1732174-,1732177-"; sources "Undefined,Undefined"; NMorMRNA "null"; degree "4"; dimension "2_2";
chrA01	Undefined	as_event	1733534	1733799	.	+	.	transcript_id "TCONS_00000213,TCONS_00000212"; gene_id "chrA01:1729355-1735645W"; flanks "1733534-,1733799^"; structure "0,1^2-"; splice_chain ",1733599^1733682-"; sources "Undefined,Undefined"; NMorMRNA "null"; degree "4"; dimension "2_2";
chrA01	Undefined	as_event	1744117	1744350	.	+	.	transcript_id "TCONS_00000215,TCONS_00000214"; gene_id "chrA01:1743857-1745560W"; flanks "1744117-,1744350-"; structure "1^,2^"; splice_chain "1744213^,1744219^"; sources "Undefined,Undefined"; NMorMRNA "null"; degree "4"; dimension "2_2";
chrA01	Undefined	as_event	1788161	1788916	.	+	.	transcript_id "TCONS_00000218,TCONS_00000219"; gene_id "chrA01:1786293-1790734W"; flanks "1788161-,1788916^"; structure "0,1^2-3^4-5^6-"; splice_chain ",1788238^1788318-1788418^1788512-1788707^1788791-"; sources "Undefined,Undefined"; NMorMRNA "null"; degree "4"; dimension "2_2";
chrA01	Undefined	as_event	1789643	1790006	.	+	.	transcript_id "TCONS_00000218,TCONS_00000219"; gene_id "chrA01:1786293-1790734W"; flanks "1789643-,1790006^"; structure "0,1^2-"; splice_chain ",1789831^1789929-"; sources "Undefined,Undefined"; NMorMRNA "null"; degree "4"; dimension "2_2";
chrA01	Undefined	as_event	1790087	1790394	.	+	.	transcript_id "TCONS_00000218,TCONS_00000219"; gene_id "chrA01:1786293-1790734W"; flanks "1790087-,1790394^"; structure "0,1^2-"; splice_chain ",1790212^1790296-"; sources "Undefined,Undefined"; NMorMRNA "null"; degree "4"; dimension "2_2";
chrA01	Undefined	as_event	1790394	1790612	.	+	.	transcript_id "TCONS_00000218,TCONS_00000219"; gene_id "chrA01:1786293-1790734W"; flanks "1790394^,1790612^"; structure "1-,2-"; splice_chain "1790494-,1790495-"; sources "Undefined,Undefined"; NMorMRNA "null"; degree "4"; dimension "2_2";
chrA01	Undefined	as_event	1830380	1830973	.	+	.	transcript_id "TCONS_00000220,TCONS_00000221"; gene_id "chrA01:1829642-1832029W"; flanks "1830380-,1830973^"; structure "0,1^2-3^4-"; splice_chain ",1830536^1830621-1830706^1830774-"; sources "Undefined,Undefined"; NMorMRNA "null"; degree "4"; dimension "2_2";
chrA01	Undefined	as_event	1831048	1831200	.	+	.	transcript_id "TCONS_00000221,TCONS_00000220"; gene_id "chrA01:1829642-1832029W"; flanks "1831048-,1831200-"; structure "1^,2^"; splice_chain "1831096^,1831098^"; sources "Undefined,Undefined"; NMorMRNA "null"; degree "4"; dimension "2_2";
chrA01	Undefined	as_event	1845376	1845783	.	+	.	transcript_id "TCONS_00000223,TCONS_00000222"; gene_id "chrA01:1842313-1850079W"; flanks "1845376-,1845783^"; structure "0,1^2-"; splice_chain ",1845493^1845574-"; sources "Undefined,Undefined"; NMorMRNA "null"; degree "4"; dimension "2_2";
chrA01	Undefined	as_event	1892929	1893053	.	+	.	transcript_id "TCONS_00000226,TCONS_00000227"; gene_id "chrA01:1892345-1895476W"; flanks "1892929-,1893053-"; structure "1^,2^"; splice_chain "1892975^,1892976^"; sources "Undefined,Undefined"; NMorMRNA "null"; degree "4"; dimension "2_2";
chrA01	Undefined	as_event	1894125	1894402	.	+	.	transcript_id "TCONS_00000227,TCONS_00000226"; gene_id "chrA01:1892345-1895476W"; flanks "1894125-,1894402^"; structure "0,1^2-"; splice_chain ",1894193^1894273-"; sources "Undefined,Undefined"; NMorMRNA "null"; degree "4"; dimension "2_2";
chrA01	Undefined	as_event	1988852	1990803	.	+	.	transcript_id "TCONS_00000230,TCONS_00000229"; gene_id "chrA01:1988852-1990803W"; flanks "1988852[,1990803]"; structure "1^3-,2^4-"; splice_chain "1989059^1990059-,1989070^1990070-"; sources "Undefined,Undefined"; NMorMRNA "null"; degree "4"; dimension "2_2";
chrA01	Undefined	as_event	2054380	2054880	.	+	.	transcript_id "TCONS_00000234,TCONS_00000235"; gene_id "chrA01:2054266-2056087W"; flanks "2054380^,2054880^"; structure "1-,2-"; splice_chain "2054489-,2054710-"; sources "Undefined,Undefined"; NMorMRNA "null"; degree "4"; dimension "2_2";
chrA01	Undefined	as_event	2054489	2056087	.	+	.	transcript_id "TCONS_00000234,TCONS_00000233"; gene_id "chrA01:2054266-2056087W"; flanks "2054489-,2056087]"; structure "1^2-,3^4-"; splice_chain "2054880^2054986-,2055092^2055168-"; sources "Undefined,Undefined"; NMorMRNA "null"; degree "4"; dimension "2_2";
chrA01	Undefined	as_event	2054380	2056087	.	+	.	transcript_id "TCONS_00000234,TCONS_00000233,TCONS_00000235"; gene_id "chrA01:2054266-2056087W"; flanks "2054380^,2056087]"; structure "1-3^4-,1-5^6-,2-3^4-"; splice_chain "2054489-2054880^2054986-,2054489-2055092^2055168-,2054710-2054880^2054986-"; sources "Undefined,Undefined,Undefined"; NMorMRNA "null"; degree "9"; dimension "3_3";
chrA01	Undefined	as_event	2108974	2109289	.	+	.	transcript_id "TCONS_00000242,TCONS_00000243"; gene_id "chrA01:2107627-2110750W"; flanks "2108974-,2109289^"; structure "0,1^2-"; splice_chain ",2109091^2109177-"; sources "Undefined,Undefined"; NMorMRNA "null"; degree "4"; dimension "2_2";
chrA01	Undefined	as_event	2109968	2110240	.	+	.	transcript_id "TCONS_00000242,TCONS_00000243"; gene_id "chrA01:2107627-2110750W"; flanks "2109968-,2110240^"; structure "0,1^2-"; splice_chain ",2110075^2110168-"; sources "Undefined,Undefined"; NMorMRNA "null"; degree "4"; dimension "2_2";
chrA01	Undefined	as_event	2223682	2224091	.	+	.	transcript_id "TCONS_00000254,TCONS_00000253"; gene_id "chrA01:2219597-2225672W"; flanks "2223682-,2224091^"; structure "0,1^2-"; splice_chain ",2223798^2223881-"; sources "Undefined,Undefined"; NMorMRNA "null"; degree "4"; dimension "2_2";
chrA01	Undefined	as_event	2330936	2332262	.	+	.	transcript_id "TCONS_00000268,TCONS_00000269"; gene_id "chrA01:2328567-2334175W"; flanks "2330936-,2332262^"; structure "0,1^2-"; splice_chain ",2330974^2331060-"; sources "Undefined,Undefined"; NMorMRNA "null"; degree "4"; dimension "2_2";
chrA01	Undefined	as_event	2406819	2407198	.	+	.	transcript_id "TCONS_00000277,TCONS_00000278"; gene_id "chrA01:2405189-2408045W"; flanks "2406819-,2407198^"; structure "0,1^2-"; splice_chain ",2406903^2406986-"; sources "Undefined,Undefined"; NMorMRNA "null"; degree "4"; dimension "2_2";
chrA01	Undefined	as_event	2517804	2518168	.	+	.	transcript_id "TCONS_00000283,TCONS_00000281,TCONS_00000282"; gene_id "chrA01:2517653-2518540W"; flanks "2517804-,2518168^"; structure "1^4-,2^5-,3^6-"; splice_chain "2517878^2518034-,2517882^2518038-,2517891^2518047-"; sources "Undefined,Undefined,Undefined"; NMorMRNA "null"; degree "9"; dimension "3_3";
chrA01	Undefined	as_event	2546660	2547284	.	+	.	transcript_id "TCONS_00000286,TCONS_00000287"; gene_id "chrA01:2545931-2547795W"; flanks "2546660-,2547284^"; structure "0,1^2-"; splice_chain ",2547045^2547123-"; sources "Undefined,Undefined"; NMorMRNA "null"; degree "4"; dimension "2_2";
chrA01	Undefined	as_event	2639906	2640322	.	+	.	transcript_id "TCONS_00000294,TCONS_00000295"; gene_id "chrA01:2638769-2641150W"; flanks "2639906-,2640322^"; structure "0,1^2-"; splice_chain ",2640049^2640143-"; sources "Undefined,Undefined"; NMorMRNA "null"; degree "4"; dimension "2_2";
chrA01	Undefined	as_event	2640750	2641019	.	+	.	transcript_id "TCONS_00000294,TCONS_00000295"; gene_id "chrA01:2638769-2641150W"; flanks "2640750-,2641019^"; structure "0,1^2-"; splice_chain ",2640863^2640933-"; sources "Undefined,Undefined"; NMorMRNA "null"; degree "4"; dimension "2_2";
chrA01	Undefined	as_event	2712138	2712606	.	+	.	transcript_id "TCONS_00000297,TCONS_00000298"; gene_id "chrA01:2711237-2712829W"; flanks "2712138-,2712606^"; structure "0,1^2-"; splice_chain ",2712307^2712391-"; sources "Undefined,Undefined"; NMorMRNA "null"; degree "4"; dimension "2_2";
chrA01	Undefined	as_event	2822745	2824067	.	+	.	transcript_id "TCONS_00000307,TCONS_00000306"; gene_id "chrA01:2822745-2825397W"; flanks "2822745[,2824067^"; structure "0,1^2-"; splice_chain ",2823898^2823982-"; sources "Undefined,Undefined"; NMorMRNA "null"; degree "4"; dimension "2_2";
chrA01	Undefined	as_event	2882021	2882186	.	+	.	transcript_id "TCONS_00000311,TCONS_00000310"; gene_id "chrA01:2881888-2883932W"; flanks "2882021^,2882186^"; structure "1-,2-"; splice_chain "2882128-,2882129-"; sources "Undefined,Undefined"; NMorMRNA "null"; degree "4"; dimension "2_2";
chrA01	Undefined	as_event	2883511	2883711	.	+	.	transcript_id "TCONS_00000311,TCONS_00000310"; gene_id "chrA01:2881888-2883932W"; flanks "2883511-,2883711-"; structure "1^,2^"; splice_chain "2883629^,2883630^"; sources "Undefined,Undefined"; NMorMRNA "null"; degree "4"; dimension "2_2";
chrA01	Undefined	as_event	2896234	2896742	.	+	.	transcript_id "TCONS_00000314,TCONS_00000315"; gene_id "chrA01:2894497-2898459W"; flanks "2896234-,2896742^"; structure "0,1^2-"; splice_chain ",2896418^2896492-"; sources "Undefined,Undefined"; NMorMRNA "null"; degree "4"; dimension "2_2";
chrA01	Undefined	as_event	3027813	3028363	.	+	.	transcript_id "TCONS_00000323,TCONS_00000325"; gene_id "chrA01:3025665-3028363W"; flanks "3027813-,3028363]"; structure "0,1^2-3^4-"; splice_chain ",3028058^3028148-3028231^3028322-"; sources "Undefined,Undefined"; NMorMRNA "null"; degree "4"; dimension "2_2";
chrA01	Undefined	as_event	3282392	3282638	.	+	.	transcript_id "TCONS_00000347,TCONS_00000346"; gene_id "chrA01:3282392-3284711W"; flanks "3282392[,3282638^"; structure "0,1^2-"; splice_chain ",3282570^3282594-"; sources "Undefined,Undefined"; NMorMRNA "null"; degree "4"; dimension "2_2";
chrA01	Undefined	as_event	3335959	3336247	.	+	.	transcript_id "TCONS_00000354,TCONS_00000355"; gene_id "chrA01:3335959-3337567W"; flanks "3335959[,3336247-"; structure "1^,2^"; splice_chain "3336093^,3336103^"; sources "Undefined,Undefined"; NMorMRNA "null"; degree "4"; dimension "2_2";
chrA01	Undefined	as_event	3354807	3355030	.	+	.	transcript_id "TCONS_00000359,TCONS_00000358"; gene_id "chrA01:3353650-3356247W"; flanks "3354807-,3355030^"; structure "0,1^2-"; splice_chain ",3354865^3354937-"; sources "Undefined,Undefined"; NMorMRNA "null"; degree "4"; dimension "2_2";
chrA01	Undefined	as_event	3370703	3370953	.	+	.	transcript_id "TCONS_00000362,TCONS_00000363"; gene_id "chrA01:3369036-3370953W"; flanks "3370703-,3370953]"; structure "0,1^2-"; splice_chain ",3370748^3370835-"; sources "Undefined,Undefined"; NMorMRNA "null"; degree "4"; dimension "2_2";
chrA01	Undefined	as_event	3398926	3399189	.	+	.	transcript_id "TCONS_00000367,TCONS_00000366/TCONS_00000368"; gene_id "chrA01:3396643-3399972W"; flanks "3398926-,3399189^"; structure "0,1^2-"; splice_chain ",3399037^3399115-"; sources "Undefined,Undefined"; NMorMRNA "null"; degree "4"; dimension "2_2";
chrA01	Undefined	as_event	3399522	3399972	.	+	.	transcript_id "TCONS_00000366,TCONS_00000367/TCONS_00000368"; gene_id "chrA01:3396643-3399972W"; flanks "3399522^,3399972]"; structure "1-,2-"; splice_chain "3399630-,3399632-"; sources "Undefined,Undefined"; NMorMRNA "null"; degree "4"; dimension "2_2";
chrA01	Undefined	as_event	3427768	3429846	.	+	.	transcript_id "TCONS_00000371,TCONS_00000370"; gene_id "chrA01:3427768-3429846W"; flanks "3427768[,3429846]"; structure "0,1^2-"; splice_chain ",3429536^3429656-"; sources "Undefined,Undefined"; NMorMRNA "null"; degree "4"; dimension "2_2";
chrA01	Undefined	as_event	3738721	3739107	.	+	.	transcript_id "TCONS_00000382,TCONS_00000383"; gene_id "chrA01:3737066-3741437W"; flanks "3738721-,3739107^"; structure "1^3-,2^4-"; splice_chain "3738807^3738933-,3738809^3738935-"; sources "Undefined,Undefined"; NMorMRNA "null"; degree "4"; dimension "2_2";
chrA01	Undefined	as_event	3740146	3740455	.	+	.	transcript_id "TCONS_00000382,TCONS_00000383"; gene_id "chrA01:3737066-3741437W"; flanks "3740146-,3740455^"; structure "0,1^2-"; splice_chain ",3740267^3740334-"; sources "Undefined,Undefined"; NMorMRNA "null"; degree "4"; dimension "2_2";
chrA01	Undefined	as_event	4012110	4012656	.	+	.	transcript_id "TCONS_00000395,TCONS_00000396"; gene_id "chrA01:4012083-4013968W"; flanks "4012110^,4012656^"; structure "1-,2-"; splice_chain "4012469-,4012470-"; sources "Undefined,Undefined"; NMorMRNA "null"; degree "4"; dimension "2_2";
chrA01	Undefined	as_event	4027741	4028024	.	+	.	transcript_id "TCONS_00000398,TCONS_00000397"; gene_id "chrA01:4026754-4032669W"; flanks "4027741-,4028024-"; structure "1^,2^"; splice_chain "4027841^,4027842^"; sources "Undefined,Undefined"; NMorMRNA "null"; degree "4"; dimension "2_2";
chrA01	Undefined	as_event	4032093	4032470	.	+	.	transcript_id "TCONS_00000398,TCONS_00000397"; gene_id "chrA01:4026754-4032669W"; flanks "4032093-,4032470^"; structure "0,1^2-"; splice_chain ",4032201^4032292-"; sources "Undefined,Undefined"; NMorMRNA "null"; degree "4"; dimension "2_2";
chrA01	Undefined	as_event	4078287	4078717	.	+	.	transcript_id "TCONS_00000401,TCONS_00000400"; gene_id "chrA01:4076522-4079678W"; flanks "4078287-,4078717^"; structure "0,1^2-"; splice_chain ",4078411^4078501-"; sources "Undefined,Undefined"; NMorMRNA "null"; degree "4"; dimension "2_2";
chrA01	Undefined	as_event	4082828	4083291	.	+	.	transcript_id "TCONS_00000403,TCONS_00000404"; gene_id "chrA01:4081963-4083291W"; flanks "4082828-,4083291]"; structure "0,1^2-"; splice_chain ",4082959^4083041-"; sources "Undefined,Undefined"; NMorMRNA "null"; degree "4"; dimension "2_2";
chrA01	Undefined	as_event	4142626	4142942	.	+	.	transcript_id "TCONS_00000407,TCONS_00000408"; gene_id "chrA01:4142228-4143665W"; flanks "4142626-,4142942^"; structure "0,1^2-"; splice_chain ",4142719^4142803-"; sources "Undefined,Undefined"; NMorMRNA "null"; degree "4"; dimension "2_2";
chrA01	Undefined	as_event	4337545	4337916	.	+	.	transcript_id "TCONS_00000418/TCONS_00000419,TCONS_00000420"; gene_id "chrA01:4336254-4339923W"; flanks "4337545-,4337916^"; structure "0,1^2-"; splice_chain ",4337663^4337767-"; sources "Undefined,Undefined"; NMorMRNA "null"; degree "4"; dimension "2_2";
chrA01	Undefined	as_event	4518846	4519092	.	+	.	transcript_id "TCONS_00000432,TCONS_00000431"; gene_id "chrA01:4516941-4522855W"; flanks "4518846-,4519092^"; structure "0,1^2-"; splice_chain ",4518951^4519046-"; sources "Undefined,Undefined"; NMorMRNA "null"; degree "4"; dimension "2_2";
chrA01	Undefined	as_event	4520602	4520782	.	+	.	transcript_id "TCONS_00000432,TCONS_00000433"; gene_id "chrA01:4516941-4522855W"; flanks "4520602^,4520782^"; structure "1-,2-"; splice_chain "4520683-,4520684-"; sources "Undefined,Undefined"; NMorMRNA "null"; degree "4"; dimension "2_2";
chrA01	Undefined	as_event	4521032	4521258	.	+	.	transcript_id "TCONS_00000433,TCONS_00000432"; gene_id "chrA01:4516941-4522855W"; flanks "4521032-,4521258^"; structure "1^3-,2^4-"; splice_chain "4521085^4521182-,4521132^4521229-"; sources "Undefined,Undefined"; NMorMRNA "null"; degree "4"; dimension "2_2";
chrA01	Undefined	as_event	4777363	4777520	.	+	.	transcript_id "TCONS_00000443,TCONS_00000442"; gene_id "chrA01:4775682-4778887W"; flanks "4777363-,4777520-"; structure "1^,2^"; splice_chain "4777424^,4777425^"; sources "Undefined,Undefined"; NMorMRNA "null"; degree "4"; dimension "2_2";
chrA01	Undefined	as_event	4798867	4799624	.	+	.	transcript_id "TCONS_00000446/TCONS_00000447,TCONS_00000448"; gene_id "chrA01:4798780-4803485W"; flanks "4798867^,4799624^"; structure "1-,2-"; splice_chain "4799384-,4799390-"; sources "Undefined,Undefined"; NMorMRNA "null"; degree "4"; dimension "2_2";
chrA01	Undefined	as_event	4802905	4803031	.	+	.	transcript_id "TCONS_00000446,TCONS_00000447/TCONS_00000448"; gene_id "chrA01:4798780-4803485W"; flanks "4802905^,4803031^"; structure "1-,2-"; splice_chain "4802981-,4802990-"; sources "Undefined,Undefined"; NMorMRNA "null"; degree "4"; dimension "2_2";
chrA01	Undefined	as_event	4830328	4830531	.	+	.	transcript_id "TCONS_00000451,TCONS_00000452"; gene_id "chrA01:4828173-4834185W"; flanks "4830328^,4830531^"; structure "1-,2-"; splice_chain "4830412-,4830421-"; sources "Undefined,Undefined"; NMorMRNA "null"; degree "4"; dimension "2_2";
chrA01	Undefined	as_event	4830224	4830723	.	+	.	transcript_id "TCONS_00000450,TCONS_00000451,TCONS_00000452"; gene_id "chrA01:4828173-4834185W"; flanks "4830224-,4830723^"; structure "0,1^2-4^5-,1^3-4^5-"; splice_chain ",4830328^4830412-4830531^4830633-,4830328^4830421-4830531^4830633-"; sources "Undefined,Undefined,Undefined"; NMorMRNA "null"; degree "9"; dimension "3_3";
chrA01	Undefined	as_event	4830823	4831114	.	+	.	transcript_id "TCONS_00000452,TCONS_00000450/TCONS_00000451"; gene_id "chrA01:4828173-4834185W"; flanks "4830823-,4831114-"; structure "1^,2^"; splice_chain "4831004^,4831020^"; sources "Undefined,Undefined"; NMorMRNA "null"; degree "4"; dimension "2_2";
chrA01	Undefined	as_event	4908491	4908968	.	+	.	transcript_id "TCONS_00000458,TCONS_00000459"; gene_id "chrA01:4907666-4910711W"; flanks "4908491-,4908968^"; structure "0,1^2-"; splice_chain ",4908580^4908664-"; sources "Undefined,Undefined"; NMorMRNA "null"; degree "4"; dimension "2_2";
chrA01	Undefined	as_event	5010167	5010899	.	+	.	transcript_id "TCONS_00000463,TCONS_00000462"; gene_id "chrA01:5008778-5015875W"; flanks "5010167^,5010899^"; structure "1-,2-"; splice_chain "5010782-,5010793-"; sources "Undefined,Undefined"; NMorMRNA "null"; degree "4"; dimension "2_2";
chrA01	Undefined	as_event	5015375	5015875	.	+	.	transcript_id "TCONS_00000463,TCONS_00000462"; gene_id "chrA01:5008778-5015875W"; flanks "5015375-,5015875]"; structure "0,1^2-"; splice_chain ",5015597^5015799-"; sources "Undefined,Undefined"; NMorMRNA "null"; degree "4"; dimension "2_2";
chrA01	Undefined	as_event	5029083	5029640	.	+	.	transcript_id "TCONS_00000469,TCONS_00000468"; gene_id "chrA01:5029015-5032238W"; flanks "5029083^,5029640^"; structure "1-,2-"; splice_chain "5029356-,5029390-"; sources "Undefined,Undefined"; NMorMRNA "null"; degree "4"; dimension "2_2";
chrA01	Undefined	as_event	5034524	5034710	.	+	.	transcript_id "TCONS_00000471,TCONS_00000470"; gene_id "chrA01:5033274-5037115W"; flanks "5034524-,5034710-"; structure "1^,2^"; splice_chain "5034613^,5034614^"; sources "Undefined,Undefined"; NMorMRNA "null"; degree "4"; dimension "2_2";
chrA01	Undefined	as_event	5168948	5169314	.	+	.	transcript_id "TCONS_00000473,TCONS_00000474/TCONS_00000475"; gene_id "chrA01:5166059-5169314W"; flanks "5168948-,5169314]"; structure "0,1^2-"; splice_chain ",5169001^5169105-"; sources "Undefined,Undefined"; NMorMRNA "null"; degree "4"; dimension "2_2";
chrA01	Undefined	as_event	5231374	5231803	.	+	.	transcript_id "TCONS_00000479,TCONS_00000480"; gene_id "chrA01:5230853-5231803W"; flanks "5231374-,5231803]"; structure "0,1^2-3^4-"; splice_chain ",5231461^5231540-5231639^5231714-"; sources "Undefined,Undefined"; NMorMRNA "null"; degree "4"; dimension "2_2";
chrA01	Undefined	as_event	5271488	5271710	.	+	.	transcript_id "TCONS_00000485,TCONS_00000486"; gene_id "chrA01:5269949-5274630W"; flanks "5271488^,5271710^"; structure "1-,2-"; splice_chain "5271590-,5271593-"; sources "Undefined,Undefined"; NMorMRNA "null"; degree "4"; dimension "2_2";
chrA01	Undefined	as_event	5272385	5272577	.	+	.	transcript_id "TCONS_00000486,TCONS_00000485"; gene_id "chrA01:5269949-5274630W"; flanks "5272385-,5272577^"; structure "0,1^2-"; splice_chain ",5272447^5272531-"; sources "Undefined,Undefined"; NMorMRNA "null"; degree "4"; dimension "2_2";
chrA01	Undefined	as_event	5273005	5273434	.	+	.	transcript_id "TCONS_00000486,TCONS_00000485"; gene_id "chrA01:5269949-5274630W"; flanks "5273005-,5273434^"; structure "0,1^2-"; splice_chain ",5273094^5273168-"; sources "Undefined,Undefined"; NMorMRNA "null"; degree "4"; dimension "2_2";
chrA01	Undefined	as_event	5273679	5273984	.	+	.	transcript_id "TCONS_00000486,TCONS_00000485"; gene_id "chrA01:5269949-5274630W"; flanks "5273679-,5273984^"; structure "0,1^2-"; splice_chain ",5273727^5273810-"; sources "Undefined,Undefined"; NMorMRNA "null"; degree "4"; dimension "2_2";
chrA01	Undefined	as_event	5289335	5289484	.	+	.	transcript_id "TCONS_00000490,TCONS_00000491"; gene_id "chrA01:5288008-5289600W"; flanks "5289335^,5289484^"; structure "1-,2-"; splice_chain "5289410-,5289413-"; sources "Undefined,Undefined"; NMorMRNA "null"; degree "4"; dimension "2_2";
chrA01	Undefined	as_event	5290995	5291249	.	+	.	transcript_id "TCONS_00000492,TCONS_00000493"; gene_id "chrA01:5290617-5295687W"; flanks "5290995-,5291249^"; structure "1^3-,2^4-"; splice_chain "5291076^5291178-,5291078^5291180-"; sources "Undefined,Undefined"; NMorMRNA "null"; degree "4"; dimension "2_2";
chrA01	Undefined	as_event	5572898	5573917	.	+	.	transcript_id "TCONS_00000520,TCONS_00000521"; gene_id "chrA01:5570225-5573917W"; flanks "5572898^,5573917]"; structure "1-,2-"; splice_chain "5573014-,5573017-"; sources "Undefined,Undefined"; NMorMRNA "null"; degree "4"; dimension "2_2";
chrA01	Undefined	as_event	5570225	5573917	.	+	.	transcript_id "TCONS_00000522,TCONS_00000520,TCONS_00000521"; gene_id "chrA01:5570225-5573917W"; flanks "5570225[,5573917]"; structure "0,1^2-,1^3-"; splice_chain ",5572898^5573014-,5572898^5573017-"; sources "Undefined,Undefined,Undefined"; NMorMRNA "null"; degree "9"; dimension "3_3";
chrA01	Undefined	as_event	5638666	5638822	.	+	.	transcript_id "TCONS_00000526,TCONS_00000525"; gene_id "chrA01:5636998-5638877W"; flanks "5638666-,5638822-"; structure "1^,2^"; splice_chain "5638749^,5638750^"; sources "Undefined,Undefined"; NMorMRNA "null"; degree "4"; dimension "2_2";
chrA01	Undefined	as_event	5638666	5638877	.	+	.	transcript_id "TCONS_00000526,TCONS_00000525,TCONS_00000524"; gene_id "chrA01:5636998-5638877W"; flanks "5638666-,5638877]"; structure "1^4-,2^4-,3^5-"; splice_chain "5638749^5638822-,5638750^5638822-,5638773^5638846-"; sources "Undefined,Undefined,Undefined"; NMorMRNA "null"; degree "9"; dimension "3_3";
chrA01	Undefined	as_event	5682927	5683544	.	+	.	transcript_id "TCONS_00000529,TCONS_00000530"; gene_id "chrA01:5681842-5683846W"; flanks "5682927-,5683544]"; structure "0,1^2-"; splice_chain ",5683352^5683427-"; sources "Undefined,Undefined"; NMorMRNA "null"; degree "4"; dimension "2_2";
chrA01	Undefined	as_event	5787338	5787537	.	+	.	transcript_id "TCONS_00000538,TCONS_00000537"; gene_id "chrA01:5784033-5789370W"; flanks "5787338^,5787537^"; structure "1-,2-"; splice_chain "5787435-,5787436-"; sources "Undefined,Undefined"; NMorMRNA "null"; degree "4"; dimension "2_2";
chrA01	Undefined	as_event	5993399	5995956	.	+	.	transcript_id "TCONS_00000546,TCONS_00000545"; gene_id "chrA01:5991117-5995956W"; flanks "5993399-,5995956]"; structure "1^3-,2^4-"; splice_chain "5994567^5994655-,5994577^5994665-"; sources "Undefined,Undefined"; NMorMRNA "null"; degree "4"; dimension "2_2";
chrA01	Undefined	as_event	6080977	6082535	.	+	.	transcript_id "TCONS_00000553,TCONS_00000552"; gene_id "chrA01:6080814-6082535W"; flanks "6080977^,6082535]"; structure "1-,2-3^4-"; splice_chain "6081464-,6081467-6081781^6081854-"; sources "Undefined,Undefined"; NMorMRNA "null"; degree "4"; dimension "2_2";
chrA01	Undefined	as_event	6080849	6082535	.	+	.	transcript_id "TCONS_00000554,TCONS_00000553"; gene_id "chrA01:6080814-6082535W"; flanks "6080849[,6082535]"; structure "0,1^2-"; splice_chain ",6080977^6081464-"; sources "Undefined,Undefined"; NMorMRNA "null"; degree "4"; dimension "2_2";
chrA01	Undefined	as_event	6298698	6299031	.	+	.	transcript_id "TCONS_00000565,TCONS_00000566"; gene_id "chrA01:6297483-6299442W"; flanks "6298698-,6299031^"; structure "0,1^2-"; splice_chain ",6298860^6298934-"; sources "Undefined,Undefined"; NMorMRNA "null"; degree "4"; dimension "2_2";
chrA01	Undefined	as_event	6352395	6352950	.	+	.	transcript_id "TCONS_00000569,TCONS_00000571"; gene_id "chrA01:6352395-6356308W"; flanks "6352395[,6352950^"; structure "0,1^2-"; splice_chain ",6352680^6352850-"; sources "Undefined,Undefined"; NMorMRNA "null"; degree "4"; dimension "2_2";
chrA01	Undefined	as_event	6352850	6353165	.	+	.	transcript_id "TCONS_00000571,TCONS_00000570"; gene_id "chrA01:6352395-6356308W"; flanks "6352850-,6353165^"; structure "1^3-,2^4-"; splice_chain "6352950^6353059-,6352978^6353087-"; sources "Undefined,Undefined"; NMorMRNA "null"; degree "4"; dimension "2_2";
chrA01	Undefined	as_event	6352395	6353165	.	+	.	transcript_id "TCONS_00000571,TCONS_00000570,TCONS_00000569"; gene_id "chrA01:6352395-6356308W"; flanks "6352395[,6353165^"; structure "1^2-3^5-,1^2-4^6-,3^5-"; splice_chain "6352680^6352850-6352950^6353059-,6352680^6352850-6352978^6353087-,6352950^6353059-"; sources "Undefined,Undefined,Undefined"; NMorMRNA "null"; degree "9"; dimension "3_3";
chrA01	Undefined	as_event	6878777	6880011	.	+	.	transcript_id "TCONS_00000589,TCONS_00000590"; gene_id "chrA01:6878321-6880740W"; flanks "6878777-,6880011^"; structure "0,1^2-"; splice_chain ",6879896^6879966-"; sources "Undefined,Undefined"; NMorMRNA "null"; degree "4"; dimension "2_2";
chrA01	Undefined	as_event	6886224	6886586	.	+	.	transcript_id "TCONS_00000591,TCONS_00000592"; gene_id "chrA01:6884236-6886586W"; flanks "6886224-,6886586]"; structure "1^3-,2^4-"; splice_chain "6886315^6886539-,6886325^6886549-"; sources "Undefined,Undefined"; NMorMRNA "null"; degree "4"; dimension "2_2";
chrA01	Undefined	as_event	7016993	7017327	.	+	.	transcript_id "TCONS_00000604/TCONS_00000605,TCONS_00000603"; gene_id "chrA01:7015721-7018909W"; flanks "7016993-,7017327^"; structure "1^3-,2^4-"; splice_chain "7017072^7017185-,7017074^7017187-"; sources "Undefined,Undefined"; NMorMRNA "null"; degree "4"; dimension "2_2";
chrA01	Undefined	as_event	7017903	7018909	.	+	.	transcript_id "TCONS_00000603/TCONS_00000605,TCONS_00000604"; gene_id "chrA01:7015721-7018909W"; flanks "7017903-,7018909]"; structure "1^3-,2^4-"; splice_chain "7018301^7018415-,7018311^7018425-"; sources "Undefined,Undefined"; NMorMRNA "null"; degree "4"; dimension "2_2";
chrA01	Undefined	as_event	7026627	7027153	.	+	.	transcript_id "TCONS_00000608/TCONS_00000609,TCONS_00000607"; gene_id "chrA01:7025993-7029092W"; flanks "7026627-,7027153^"; structure "1^3-,2^4-"; splice_chain "7026865^7026952-,7026867^7026954-"; sources "Undefined,Undefined"; NMorMRNA "null"; degree "4"; dimension "2_2";
chrA01	Undefined	as_event	7027153	7027326	.	+	.	transcript_id "TCONS_00000609,TCONS_00000607/TCONS_00000608"; gene_id "chrA01:7025993-7029092W"; flanks "7027153^,7027326^"; structure "1-,2-"; splice_chain "7027257-,7027258-"; sources "Undefined,Undefined"; NMorMRNA "null"; degree "4"; dimension "2_2";
chrA01	Undefined	as_event	7037949	7038504	.	+	.	transcript_id "TCONS_00000610,TCONS_00000611"; gene_id "chrA01:7037364-7039125W"; flanks "7037949-,7038504^"; structure "0,1^2-"; splice_chain ",7038030^7038253-"; sources "Undefined,Undefined"; NMorMRNA "null"; degree "4"; dimension "2_2";
chrA01	Undefined	as_event	7038593	7038800	.	+	.	transcript_id "TCONS_00000611,TCONS_00000610"; gene_id "chrA01:7037364-7039125W"; flanks "7038593-,7038800-"; structure "1^,2^"; splice_chain "7038704^,7038705^"; sources "Undefined,Undefined"; NMorMRNA "null"; degree "4"; dimension "2_2";
chrA01	Undefined	as_event	7131550	7131908	.	+	.	transcript_id "TCONS_00000621,TCONS_00000622"; gene_id "chrA01:7130805-7137296W"; flanks "7131550^,7131908^"; structure "1-,2-"; splice_chain "7131825-,7131828-"; sources "Undefined,Undefined"; NMorMRNA "null"; degree "4"; dimension "2_2";
chrA01	Undefined	as_event	7190439	7191122	.	+	.	transcript_id "TCONS_00000624,TCONS_00000625"; gene_id "chrA01:7188383-7194887W"; flanks "7190439-,7191122^"; structure "0,1^2-"; splice_chain ",7190633^7190708-"; sources "Undefined,Undefined"; NMorMRNA "null"; degree "4"; dimension "2_2";
chrA01	Undefined	as_event	7192323	7192773	.	+	.	transcript_id "TCONS_00000626,TCONS_00000624"; gene_id "chrA01:7188383-7194887W"; flanks "7192323^,7192773^"; structure "1-,2-"; splice_chain "7192526-,7192532-"; sources "Undefined,Undefined"; NMorMRNA "null"; degree "4"; dimension "2_2";
chrA01	Undefined	as_event	7218915	7219167	.	+	.	transcript_id "TCONS_00000629,TCONS_00000628"; gene_id "chrA01:7218223-7220206W"; flanks "7218915-,7219167^"; structure "0,1^2-"; splice_chain ",7218990^7219088-"; sources "Undefined,Undefined"; NMorMRNA "null"; degree "4"; dimension "2_2";
chrA01	Undefined	as_event	7231935	7232051	.	+	.	transcript_id "TCONS_00000630,TCONS_00000632"; gene_id "chrA01:7230425-7232910W"; flanks "7231935-,7232051-"; structure "1^,2^"; splice_chain "7231985^,7231991^"; sources "Undefined,Undefined"; NMorMRNA "null"; degree "4"; dimension "2_2";
chrA01	Undefined	as_event	7231935	7232117	.	+	.	transcript_id "TCONS_00000631,TCONS_00000630,TCONS_00000632"; gene_id "chrA01:7230425-7232910W"; flanks "7231935-,7232117^"; structure "0,1^3-,2^3-"; splice_chain ",7231985^7232051-,7231991^7232051-"; sources "Undefined,Undefined,Undefined"; NMorMRNA "null"; degree "9"; dimension "3_3";
chrA01	Undefined	as_event	7232418	7232809	.	+	.	transcript_id "TCONS_00000630/TCONS_00000631,TCONS_00000632"; gene_id "chrA01:7230425-7232910W"; flanks "7232418-,7232809]"; structure "1^3-,2^4-"; splice_chain "7232522^7232627-,7232533^7232638-"; sources "Undefined,Undefined"; NMorMRNA "null"; degree "4"; dimension "2_2";
chrA01	Undefined	as_event	7235185	7235360	.	+	.	transcript_id "TCONS_00000635,TCONS_00000634"; gene_id "chrA01:7233826-7235586W"; flanks "7235185^,7235360^"; structure "1-,2-"; splice_chain "7235267-,7235268-"; sources "Undefined,Undefined"; NMorMRNA "null"; degree "4"; dimension "2_2";
chrA01	Undefined	as_event	7244640	7244773	.	+	.	transcript_id "TCONS_00000638/TCONS_00000639,TCONS_00000637"; gene_id "chrA01:7241228-7245531W"; flanks "7244640-,7244773-"; structure "1^,2^"; splice_chain "7244696^,7244698^"; sources "Undefined,Undefined"; NMorMRNA "null"; degree "4"; dimension "2_2";
chrA01	Undefined	as_event	7247458	7247805	.	+	.	transcript_id "TCONS_00000641,TCONS_00000642"; gene_id "chrA01:7247164-7248469W"; flanks "7247458-,7247805^"; structure "0,1^2-"; splice_chain ",7247612^7247710-"; sources "Undefined,Undefined"; NMorMRNA "null"; degree "4"; dimension "2_2";
chrA01	Undefined	as_event	7261046	7261688	.	+	.	transcript_id "TCONS_00000644,TCONS_00000643"; gene_id "chrA01:7261046-7262855W"; flanks "7261046[,7261688^"; structure "1^3-,2^4-"; splice_chain "7261201^7261542-,7261204^7261545-"; sources "Undefined,Undefined"; NMorMRNA "null"; degree "4"; dimension "2_2";
chrA01	Undefined	as_event	7363172	7363476	.	+	.	transcript_id "TCONS_00000652,TCONS_00000651"; gene_id "chrA01:7362279-7364991W"; flanks "7363172-,7363476^"; structure "0,1^2-"; splice_chain ",7363268^7363371-"; sources "Undefined,Undefined"; NMorMRNA "null"; degree "4"; dimension "2_2";
chrA01	Undefined	as_event	7452967	7453827	.	+	.	transcript_id "TCONS_00000659,TCONS_00000660"; gene_id "chrA01:7452356-7455104W"; flanks "7452967-,7453827-"; structure "1^,2^"; splice_chain "7453077^,7453668^"; sources "Undefined,Undefined"; NMorMRNA "null"; degree "4"; dimension "2_2";
chrA01	Undefined	as_event	7452967	7453939	.	+	.	transcript_id "TCONS_00000661,TCONS_00000659,TCONS_00000660"; gene_id "chrA01:7452356-7455104W"; flanks "7452967-,7453939^"; structure "0,1^3-,2^3-"; splice_chain ",7453077^7453827-,7453668^7453827-"; sources "Undefined,Undefined,Undefined"; NMorMRNA "null"; degree "9"; dimension "3_3";
chrA01	Undefined	as_event	7502739	7503052	.	+	.	transcript_id "TCONS_00000665,TCONS_00000664"; gene_id "chrA01:7502428-7504597W"; flanks "7502739-,7503052^"; structure "1^3-,2^4-"; splice_chain "7502755^7502783-,7502777^7502805-"; sources "Undefined,Undefined"; NMorMRNA "null"; degree "4"; dimension "2_2";
chrA01	Undefined	as_event	7516487	7517520	.	+	.	transcript_id "TCONS_00000667,TCONS_00000668"; gene_id "chrA01:7516487-7519746W"; flanks "7516487[,7517520^"; structure "0,1^2-"; splice_chain ",7516953^7517259-"; sources "Undefined,Undefined"; NMorMRNA "null"; degree "4"; dimension "2_2";
chrA01	Undefined	as_event	7632882	7633192	.	+	.	transcript_id "TCONS_00000672,TCONS_00000671"; gene_id "chrA01:7632882-7634053W"; flanks "7632882[,7633192^"; structure "0,1^2-"; splice_chain ",7633043^7633134-"; sources "Undefined,Undefined"; NMorMRNA "null"; degree "4"; dimension "2_2";
chrA01	Undefined	as_event	7713899	7714312	.	+	.	transcript_id "TCONS_00000678,TCONS_00000677"; gene_id "chrA01:7712628-7717526W"; flanks "7713899^,7714312^"; structure "1-,2-"; splice_chain "7714228-,7714229-"; sources "Undefined,Undefined"; NMorMRNA "null"; degree "4"; dimension "2_2";
chrA01	Undefined	as_event	7714849	7715030	.	+	.	transcript_id "TCONS_00000679,TCONS_00000678"; gene_id "chrA01:7712628-7717526W"; flanks "7714849^,7715030^"; structure "1-,2-"; splice_chain "7714945-,7714946-"; sources "Undefined,Undefined"; NMorMRNA "null"; degree "4"; dimension "2_2";
chrA01	Undefined	as_event	7714697	7715030	.	+	.	transcript_id "TCONS_00000677,TCONS_00000678"; gene_id "chrA01:7712628-7717526W"; flanks "7714697-,7715030^"; structure "0,1^2-"; splice_chain ",7714849^7714946-"; sources "Undefined,Undefined"; NMorMRNA "null"; degree "4"; dimension "2_2";
chrA01	Undefined	as_event	7716171	7716399	.	+	.	transcript_id "TCONS_00000679,TCONS_00000677/TCONS_00000678"; gene_id "chrA01:7712628-7717526W"; flanks "7716171^,7716399^"; structure "1-,2-"; splice_chain "7716303-,7716304-"; sources "Undefined,Undefined"; NMorMRNA "null"; degree "4"; dimension "2_2";
chrA01	Undefined	as_event	7716399	7716575	.	+	.	transcript_id "TCONS_00000678,TCONS_00000677/TCONS_00000679"; gene_id "chrA01:7712628-7717526W"; flanks "7716399^,7716575^"; structure "1-,2-"; splice_chain "7716500-,7716501-"; sources "Undefined,Undefined"; NMorMRNA "null"; degree "4"; dimension "2_2";
chrA01	Undefined	as_event	7716662	7716927	.	+	.	transcript_id "TCONS_00000677/TCONS_00000679,TCONS_00000678"; gene_id "chrA01:7712628-7717526W"; flanks "7716662-,7716927-"; structure "1^,2^"; splice_chain "7716754^,7716756^"; sources "Undefined,Undefined"; NMorMRNA "null"; degree "4"; dimension "2_2";
chrA01	Undefined	as_event	8015453	8015830	.	+	.	transcript_id "TCONS_00000696,TCONS_00000695"; gene_id "chrA01:8012908-8017604W"; flanks "8015453-,8015830^"; structure "0,1^2-"; splice_chain ",8015647^8015747-"; sources "Undefined,Undefined"; NMorMRNA "null"; degree "4"; dimension "2_2";
chrA01	Undefined	as_event	8109033	8109513	.	+	.	transcript_id "TCONS_00000703,TCONS_00000702"; gene_id "chrA01:8106198-8109513W"; flanks "8109033-,8109513]"; structure "0,1^2-"; splice_chain ",8109053^8109202-"; sources "Undefined,Undefined"; NMorMRNA "null"; degree "4"; dimension "2_2";
chrA01	Undefined	as_event	8167091	8167753	.	+	.	transcript_id "TCONS_00000707,TCONS_00000706"; gene_id "chrA01:8166154-8168017W"; flanks "8167091-,8167753]"; structure "1^3-,2^4-"; splice_chain "8167580^8167650-,8167581^8167651-"; sources "Undefined,Undefined"; NMorMRNA "null"; degree "4"; dimension "2_2";
chrA01	Undefined	as_event	8218630	8219088	.	+	.	transcript_id "TCONS_00000710,TCONS_00000711"; gene_id "chrA01:8218630-8221369W"; flanks "8218630[,8219088-"; structure "1^,2^"; splice_chain "8218816^,8218820^"; sources "Undefined,Undefined"; NMorMRNA "null"; degree "4"; dimension "2_2";
chrA01	Undefined	as_event	8462361	8462831	.	+	.	transcript_id "TCONS_00000723,TCONS_00000722,TCONS_00000721"; gene_id "chrA01:8461306-8462831W"; flanks "8462361-,8462831]"; structure "0,1^3-,2^4-"; splice_chain ",8462511^8462592-,8462531^8462637-"; sources "Undefined,Undefined,Undefined"; NMorMRNA "null"; degree "9"; dimension "3_3";
chrA01	Undefined	as_event	8682846	8683576	.	+	.	transcript_id "TCONS_00000735,TCONS_00000736"; gene_id "chrA01:8682846-8684348W"; flanks "8682846[,8683576^"; structure "0,1^2-"; splice_chain ",8683324^8683425-"; sources "Undefined,Undefined"; NMorMRNA "null"; degree "4"; dimension "2_2";
chrA01	Undefined	as_event	8718833	8719355	.	+	.	transcript_id "TCONS_00000742,TCONS_00000741"; gene_id "chrA01:8718407-8719784W"; flanks "8718833^,8719355-"; structure "0,1-2^"; splice_chain ",8719093-8719161^"; sources "Undefined,Undefined"; NMorMRNA "null"; degree "4"; dimension "2_2";
chrA01	Undefined	as_event	8815114	8815413	.	+	.	transcript_id "TCONS_00000748,TCONS_00000749"; gene_id "chrA01:8814685-8817350W"; flanks "8815114-,8815413^"; structure "0,1^2-"; splice_chain ",8815214^8815288-"; sources "Undefined,Undefined"; NMorMRNA "null"; degree "4"; dimension "2_2";
chrA01	Undefined	as_event	8815478	8815716	.	+	.	transcript_id "TCONS_00000749/TCONS_00000750,TCONS_00000748"; gene_id "chrA01:8814685-8817350W"; flanks "8815478-,8815716^"; structure "1^3-,2^4-"; splice_chain "8815547^8815630-,8815559^8815642-"; sources "Undefined,Undefined"; NMorMRNA "null"; degree "4"; dimension "2_2";
chrA01	Undefined	as_event	8815856	8816045	.	+	.	transcript_id "TCONS_00000748,TCONS_00000749/TCONS_00000750"; gene_id "chrA01:8814685-8817350W"; flanks "8815856^,8816045^"; structure "1-,2-"; splice_chain "8815948-,8815953-"; sources "Undefined,Undefined"; NMorMRNA "null"; degree "4"; dimension "2_2";
chrA01	Undefined	as_event	8816280	8816511	.	+	.	transcript_id "TCONS_00000748/TCONS_00000749,TCONS_00000750"; gene_id "chrA01:8814685-8817350W"; flanks "8816280-,8816511-"; structure "1^,2^"; splice_chain "8816408^,8816410^"; sources "Undefined,Undefined"; NMorMRNA "null"; degree "4"; dimension "2_2";
chrA01	Undefined	as_event	8922955	8923614	.	+	.	transcript_id "TCONS_00000754,TCONS_00000755"; gene_id "chrA01:8922664-8924079W"; flanks "8922955-,8923614^"; structure "1^3-5^6-,2^4-"; splice_chain "8923042^8923154-8923233^8923384-,8923046^8923158-"; sources "Undefined,Undefined"; NMorMRNA "null"; degree "4"; dimension "2_2";
chrA01	Undefined	as_event	9004436	9004697	.	+	.	transcript_id "TCONS_00000760,TCONS_00000759"; gene_id "chrA01:9003489-9006643W"; flanks "9004436-,9004697^"; structure "1^3-,2^4-"; splice_chain "9004512^9004609-,9004514^9004611-"; sources "Undefined,Undefined"; NMorMRNA "null"; degree "4"; dimension "2_2";
chrA01	Undefined	as_event	9010269	9010677	.	+	.	transcript_id "TCONS_00000762,TCONS_00000761"; gene_id "chrA01:9007140-9014318W"; flanks "9010269-,9010677^"; structure "0,1^2-"; splice_chain ",9010524^9010608-"; sources "Undefined,Undefined"; NMorMRNA "null"; degree "4"; dimension "2_2";
chrA01	Undefined	as_event	9021551	9023891	.	+	.	transcript_id "TCONS_00000764,TCONS_00000763"; gene_id "chrA01:9021551-9023891W"; flanks "9021551[,9023891]"; structure "1^3-7^9-12^14-,2^4-5^6-8^10-11^13-"; splice_chain "9021980^9022882-9023624^9023707-9023784^9023872-,9021982^9022884-9023275^9023409-9023626^9023709-9023758^9023846-"; sources "Undefined,Undefined"; NMorMRNA "null"; degree "4"; dimension "2_2";
chrA01	Undefined	as_event	9223353	9223621	.	+	.	transcript_id "TCONS_00000772/TCONS_00000773,TCONS_00000774"; gene_id "chrA01:9222760-9227434W"; flanks "9223353-,9223621^"; structure "0,1^2-"; splice_chain ",9223444^9223509-"; sources "Undefined,Undefined"; NMorMRNA "null"; degree "4"; dimension "2_2";
chrA01	Undefined	as_event	9226860	9227434	.	+	.	transcript_id "TCONS_00000773,TCONS_00000772"; gene_id "chrA01:9222760-9227434W"; flanks "9226860-,9227434]"; structure "1^3-,2^4-"; splice_chain "9226929^9227380-,9226942^9227393-"; sources "Undefined,Undefined"; NMorMRNA "null"; degree "4"; dimension "2_2";
chrA01	Undefined	as_event	9231941	9232893	.	+	.	transcript_id "TCONS_00000777,TCONS_00000776"; gene_id "chrA01:9231393-9234441W"; flanks "9231941-,9232893^"; structure "1^3-,2^4-"; splice_chain "9232270^9232708-,9232271^9232709-"; sources "Undefined,Undefined"; NMorMRNA "null"; degree "4"; dimension "2_2";
chrA01	Undefined	as_event	9240403	9240876	.	+	.	transcript_id "TCONS_00000780,TCONS_00000781"; gene_id "chrA01:9237083-9243317W"; flanks "9240403-,9240876^"; structure "0,1^2-"; splice_chain ",9240470^9240810-"; sources "Undefined,Undefined"; NMorMRNA "null"; degree "4"; dimension "2_2";
chrA01	Undefined	as_event	9299401	9299823	.	+	.	transcript_id "TCONS_00000783,TCONS_00000784"; gene_id "chrA01:9297170-9302194W"; flanks "9299401-,9299823^"; structure "0,1^2-"; splice_chain ",9299619^9299697-"; sources "Undefined,Undefined"; NMorMRNA "null"; degree "4"; dimension "2_2";
chrA01	Undefined	as_event	9467192	9467523	.	+	.	transcript_id "TCONS_00000793,TCONS_00000794"; gene_id "chrA01:9466172-9467728W"; flanks "9467192-,9467523^"; structure "0,1^2-"; splice_chain ",9467255^9467358-"; sources "Undefined,Undefined"; NMorMRNA "null"; degree "4"; dimension "2_2";
chrA01	Undefined	as_event	9478735	9479266	.	+	.	transcript_id "TCONS_00000795,TCONS_00000796"; gene_id "chrA01:9478735-9480231W"; flanks "9478735[,9479266^"; structure "1^3-,2^4-"; splice_chain "9478921^9479127-,9478922^9479128-"; sources "Undefined,Undefined"; NMorMRNA "null"; degree "4"; dimension "2_2";
chrA01	Undefined	as_event	9984776	9985107	.	+	.	transcript_id "TCONS_00000812,TCONS_00000813"; gene_id "chrA01:9984701-9986841W"; flanks "9984776^,9985107^"; structure "1-,2-"; splice_chain "9984855-,9984860-"; sources "Undefined,Undefined"; NMorMRNA "null"; degree "4"; dimension "2_2";
chrA01	Undefined	as_event	9991817	9992248	.	+	.	transcript_id "TCONS_00000815/TCONS_00000816,TCONS_00000814,TCONS_00000817"; gene_id "chrA01:9988629-9993456W"; flanks "9991817-,9992248^"; structure "1^4-,2^5-,3^6-"; splice_chain "9992052^9992120-,9992053^9992121-,9992062^9992130-"; sources "Undefined,Undefined,Undefined"; NMorMRNA "null"; degree "9"; dimension "3_3";
chrA01	Undefined	as_event	9992611	9993150	.	+	.	transcript_id "TCONS_00000814/TCONS_00000815,TCONS_00000817,TCONS_00000816"; gene_id "chrA01:9988629-9993456W"; flanks "9992611-,9993150^"; structure "1^4-,2^5-,3^6-"; splice_chain "9992913^9992989-,9992941^9993017-,9992950^9993026-"; sources "Undefined,Undefined,Undefined"; NMorMRNA "null"; degree "9"; dimension "3_3";
chrA01	Undefined	as_event	10062531	10062999	.	+	.	transcript_id "TCONS_00000823,TCONS_00000822"; gene_id "chrA01:10062179-10063924W"; flanks "10062531^,10062999^"; structure "1-,2-"; splice_chain "10062600-,10062606-"; sources "Undefined,Undefined"; NMorMRNA "null"; degree "4"; dimension "2_2";
chrA01	Undefined	as_event	10063172	10063537	.	+	.	transcript_id "TCONS_00000823,TCONS_00000822"; gene_id "chrA01:10062179-10063924W"; flanks "10063172-,10063537-"; structure "1^,2^"; splice_chain "10063448^,10063457^"; sources "Undefined,Undefined"; NMorMRNA "null"; degree "4"; dimension "2_2";
chrA01	Undefined	as_event	10187245	10189161	.	+	.	transcript_id "TCONS_00000827,TCONS_00000826"; gene_id "chrA01:10187245-10189586W"; flanks "10187245[,10189161^"; structure "1^3-,2^4-"; splice_chain "10188181^10188628-,10188182^10188629-"; sources "Undefined,Undefined"; NMorMRNA "null"; degree "4"; dimension "2_2";
chrA01	Undefined	as_event	10189258	10189586	.	+	.	transcript_id "TCONS_00000827,TCONS_00000826"; gene_id "chrA01:10187245-10189586W"; flanks "10189258-,10189586]"; structure "0,1^2-"; splice_chain ",10189459^10189536-"; sources "Undefined,Undefined"; NMorMRNA "null"; degree "4"; dimension "2_2";
chrA01	Undefined	as_event	10350282	10351757	.	+	.	transcript_id "TCONS_00000832,TCONS_00000833"; gene_id "chrA01:10350282-10352131W"; flanks "10350282[,10351757^"; structure "0,1^2-"; splice_chain ",10350373^10350449-"; sources "Undefined,Undefined"; NMorMRNA "null"; degree "4"; dimension "2_2";
chrA01	Undefined	as_event	10351834	10352131	.	+	.	transcript_id "TCONS_00000832,TCONS_00000833"; gene_id "chrA01:10350282-10352131W"; flanks "10351834-,10352131]"; structure "0,1^2-"; splice_chain ",10351888^10351961-"; sources "Undefined,Undefined"; NMorMRNA "null"; degree "4"; dimension "2_2";
chrA01	Undefined	as_event	10355125	10355617	.	+	.	transcript_id "TCONS_00000835,TCONS_00000834"; gene_id "chrA01:10353922-10356384W"; flanks "10355125-,10355617^"; structure "1^3-5^7-,2^4-6^8-"; splice_chain "10355262^10355358-10355409^10355538-,10355263^10355359-10355410^10355539-"; sources "Undefined,Undefined"; NMorMRNA "null"; degree "4"; dimension "2_2";
chrA01	Undefined	as_event	10387965	10388393	.	+	.	transcript_id "TCONS_00000837,TCONS_00000836"; gene_id "chrA01:10387509-10391436W"; flanks "10387965-,10388393^"; structure "1^3-,2^4-"; splice_chain "10388124^10388272-,10388125^10388273-"; sources "Undefined,Undefined"; NMorMRNA "null"; degree "4"; dimension "2_2";
chrA01	Undefined	as_event	10388474	10388896	.	+	.	transcript_id "TCONS_00000837,TCONS_00000836"; gene_id "chrA01:10387509-10391436W"; flanks "10388474-,10388896^"; structure "1^3-,2^4-"; splice_chain "10388664^10388756-,10388665^10388757-"; sources "Undefined,Undefined"; NMorMRNA "null"; degree "4"; dimension "2_2";
chrA01	Undefined	as_event	10468385	10468781	.	+	.	transcript_id "TCONS_00000840,TCONS_00000841"; gene_id "chrA01:10467891-10470321W"; flanks "10468385-,10468781^"; structure "1^3-,2^4-"; splice_chain "10468514^10468587-,10468524^10468597-"; sources "Undefined,Undefined"; NMorMRNA "null"; degree "4"; dimension "2_2";
chrA01	Undefined	as_event	10468587	10468872	.	+	.	transcript_id "TCONS_00000839,TCONS_00000840"; gene_id "chrA01:10467891-10470321W"; flanks "10468587-,10468872-"; structure "1^,2^"; splice_chain "10468721^,10468781^"; sources "Undefined,Undefined"; NMorMRNA "null"; degree "4"; dimension "2_2";
chrA01	Undefined	as_event	10468385	10468872	.	+	.	transcript_id "TCONS_00000839,TCONS_00000840,TCONS_00000841"; gene_id "chrA01:10467891-10470321W"; flanks "10468385-,10468872-"; structure "1^3-5^,1^3-6^,2^4-6^"; splice_chain "10468514^10468587-10468721^,10468514^10468587-10468781^,10468524^10468597-10468781^"; sources "Undefined,Undefined,Undefined"; NMorMRNA "null"; degree "9"; dimension "3_3";
chrA01	Undefined	as_event	10468872	10469127	.	+	.	transcript_id "TCONS_00000841,TCONS_00000840,TCONS_00000839"; gene_id "chrA01:10467891-10470321W"; flanks "10468872-,10469127-"; structure "1^,2^,3^"; splice_chain "10469005^,10469012^,10469029^"; sources "Undefined,Undefined,Undefined"; NMorMRNA "null"; degree "9"; dimension "3_3";
chrA01	Undefined	as_event	10469457	10469924	.	+	.	transcript_id "TCONS_00000841,TCONS_00000839"; gene_id "chrA01:10467891-10470321W"; flanks "10469457-,10469924^"; structure "0,1^2-"; splice_chain ",10469604^10469760-"; sources "Undefined,Undefined"; NMorMRNA "null"; degree "4"; dimension "2_2";
chrA01	Undefined	as_event	10469457	10470321	.	+	.	transcript_id "TCONS_00000840,TCONS_00000839,TCONS_00000841"; gene_id "chrA01:10467891-10470321W"; flanks "10469457-,10470321]"; structure "0,1^2-3^4-,3^4-"; splice_chain ",10469604^10469760-10469924^10470040-,10469924^10470040-"; sources "Undefined,Undefined,Undefined"; NMorMRNA "null"; degree "9"; dimension "3_3";
chrA01	Undefined	as_event	10504780	10505660	.	+	.	transcript_id "TCONS_00000843,TCONS_00000844"; gene_id "chrA01:10503902-10507606W"; flanks "10504780^,10505660^"; structure "1-,2-"; splice_chain "10505216-,10505219-"; sources "Undefined,Undefined"; NMorMRNA "null"; degree "4"; dimension "2_2";
chrA01	Undefined	as_event	10816597	10816982	.	+	.	transcript_id "TCONS_00000851,TCONS_00000850"; gene_id "chrA01:10814157-10818269W"; flanks "10816597-,10816982-"; structure "1^,2^"; splice_chain "10816889^,10816890^"; sources "Undefined,Undefined"; NMorMRNA "null"; degree "4"; dimension "2_2";
chrA01	Undefined	as_event	10834268	10834565	.	+	.	transcript_id "TCONS_00000855,TCONS_00000856"; gene_id "chrA01:10832774-10835093W"; flanks "10834268-,10834565^"; structure "0,1^2-"; splice_chain ",10834404^10834474-"; sources "Undefined,Undefined"; NMorMRNA "null"; degree "4"; dimension "2_2";
chrA01	Undefined	as_event	11105921	11106382	.	+	.	transcript_id "TCONS_00000862,TCONS_00000863"; gene_id "chrA01:11105819-11106941W"; flanks "11105921^,11106382^"; structure "1-,2-"; splice_chain "11106069-,11106072-"; sources "Undefined,Undefined"; NMorMRNA "null"; degree "4"; dimension "2_2";
chrA01	Undefined	as_event	11111363	11111967	.	+	.	transcript_id "TCONS_00000864,TCONS_00000865"; gene_id "chrA01:11111363-11112661W"; flanks "11111363[,11111967^"; structure "1^3-,2^4-"; splice_chain "11111699^11111788-,11111709^11111798-"; sources "Undefined,Undefined"; NMorMRNA "null"; degree "4"; dimension "2_2";
chrA01	Undefined	as_event	11333303	11336378	.	+	.	transcript_id "TCONS_00000868,TCONS_00000867"; gene_id "chrA01:11333303-11336378W"; flanks "11333303[,11336378]"; structure "0,1^2-"; splice_chain ",11333617^11333705-"; sources "Undefined,Undefined"; NMorMRNA "null"; degree "4"; dimension "2_2";
chrA01	Undefined	as_event	11628489	11629083	.	+	.	transcript_id "TCONS_00000874,TCONS_00000873"; gene_id "chrA01:11627863-11629759W"; flanks "11628489-,11629083-"; structure "1^,2^"; splice_chain "11628956^,11628966^"; sources "Undefined,Undefined"; NMorMRNA "null"; degree "4"; dimension "2_2";
chrA01	Undefined	as_event	11852632	11853348	.	+	.	transcript_id "TCONS_00000876,TCONS_00000875"; gene_id "chrA01:11852632-11854296W"; flanks "11852632[,11853348^"; structure "1^2-,3^4-"; splice_chain "11852904^11853074-,11853149^11853247-"; sources "Undefined,Undefined"; NMorMRNA "null"; degree "4"; dimension "2_2";
chrA01	Undefined	as_event	12384546	12384804	.	+	.	transcript_id "TCONS_00000885,TCONS_00000884"; gene_id "chrA01:12384546-12386917W"; flanks "12384546[,12384804^"; structure "0,1^2-"; splice_chain ",12384651^12384764-"; sources "Undefined,Undefined"; NMorMRNA "null"; degree "4"; dimension "2_2";
chrA01	Undefined	as_event	12384870	12385245	.	+	.	transcript_id "TCONS_00000885,TCONS_00000884"; gene_id "chrA01:12384546-12386917W"; flanks "12384870-,12385245^"; structure "0,1^2-"; splice_chain ",12385054^12385125-"; sources "Undefined,Undefined"; NMorMRNA "null"; degree "4"; dimension "2_2";
chrA01	Undefined	as_event	12393622	12394054	.	+	.	transcript_id "TCONS_00000886,TCONS_00000887"; gene_id "chrA01:12393078-12395500W"; flanks "12393622-,12394054^"; structure "0,1^2-"; splice_chain ",12393892^12393961-"; sources "Undefined,Undefined"; NMorMRNA "null"; degree "4"; dimension "2_2";
chrA01	Undefined	as_event	12395201	12395500	.	+	.	transcript_id "TCONS_00000886,TCONS_00000887"; gene_id "chrA01:12393078-12395500W"; flanks "12395201-,12395500]"; structure "0,1^2-"; splice_chain ",12395308^12395406-"; sources "Undefined,Undefined"; NMorMRNA "null"; degree "4"; dimension "2_2";
chrA01	Undefined	as_event	12813280	12815666	.	+	.	transcript_id "TCONS_00000902,TCONS_00000903"; gene_id "chrA01:12812840-12815666W"; flanks "12813280-,12815666]"; structure "1^2-3^5-8^10-,4^6-7^9-"; splice_chain "12813713^12814829-12814994^12815233-12815503^12815573-,12815147^12815236-12815500^12815564-"; sources "Undefined,Undefined"; NMorMRNA "null"; degree "4"; dimension "2_2";
chrA01	Undefined	as_event	12943489	12943805	.	+	.	transcript_id "TCONS_00000911/TCONS_00000912,TCONS_00000910"; gene_id "chrA01:12943103-12945373W"; flanks "12943489-,12943805-"; structure "1^,2^"; splice_chain "12943618^,12943621^"; sources "Undefined,Undefined"; NMorMRNA "null"; degree "4"; dimension "2_2";
chrA01	Undefined	as_event	12943489	12943999	.	+	.	transcript_id "TCONS_00000911/TCONS_00000912,TCONS_00000910,TCONS_00000909"; gene_id "chrA01:12943103-12945373W"; flanks "12943489-,12943999^"; structure "1^4-,2^4-,3^5-"; splice_chain "12943618^12943805-,12943621^12943805-,12943628^12943815-"; sources "Undefined,Undefined,Undefined"; NMorMRNA "null"; degree "9"; dimension "3_3";
chrA01	Undefined	as_event	12944364	12944619	.	+	.	transcript_id "TCONS_00000909/TCONS_00000911/TCONS_00000912,TCONS_00000910"; gene_id "chrA01:12943103-12945373W"; flanks "12944364-,12944619^"; structure "1^3-,2^4-"; splice_chain "12944454^12944554-,12944464^12944564-"; sources "Undefined,Undefined"; NMorMRNA "null"; degree "4"; dimension "2_2";
chrA01	Undefined	as_event	12944619	12944783	.	+	.	transcript_id "TCONS_00000910,TCONS_00000909/TCONS_00000911/TCONS_00000912"; gene_id "chrA01:12943103-12945373W"; flanks "12944619^,12944783^"; structure "1-,2-"; splice_chain "12944700-,12944701-"; sources "Undefined,Undefined"; NMorMRNA "null"; degree "4"; dimension "2_2";
chrA01	Undefined	as_event	12944873	12945097	.	+	.	transcript_id "TCONS_00000911,TCONS_00000909/TCONS_00000910/TCONS_00000912"; gene_id "chrA01:12943103-12945373W"; flanks "12944873-,12945097^"; structure "0,1^2-"; splice_chain ",12944936^12945029-"; sources "Undefined,Undefined"; NMorMRNA "null"; degree "4"; dimension "2_2";
chrA01	Undefined	as_event	13140790	13140939	.	+	.	transcript_id "TCONS_00000916,TCONS_00000917"; gene_id "chrA01:13140450-13144043W"; flanks "13140790^,13140939^"; structure "1-,2-"; splice_chain "13140861-,13140862-"; sources "Undefined,Undefined"; NMorMRNA "null"; degree "4"; dimension "2_2";
chrA01	Undefined	as_event	13143520	13143751	.	+	.	transcript_id "TCONS_00000916,TCONS_00000917"; gene_id "chrA01:13140450-13144043W"; flanks "13143520^,13143751^"; structure "1-,2-"; splice_chain "13143591-,13143655-"; sources "Undefined,Undefined"; NMorMRNA "null"; degree "4"; dimension "2_2";
chrA01	Undefined	as_event	13682119	13683254	.	+	.	transcript_id "TCONS_00000926,TCONS_00000925"; gene_id "chrA01:13682119-13687094W"; flanks "13682119[,13683254]"; structure "0,1^2-"; splice_chain ",13682305^13682414-"; sources "Undefined,Undefined"; NMorMRNA "null"; degree "4"; dimension "2_2";
chrA01	Undefined	as_event	14324681	14324917	.	+	.	transcript_id "TCONS_00000938,TCONS_00000939"; gene_id "chrA01:14321237-14329018W"; flanks "14324681-,14324917^"; structure "0,1^2-"; splice_chain ",14324756^14324840-"; sources "Undefined,Undefined"; NMorMRNA "null"; degree "4"; dimension "2_2";
chrA01	Undefined	as_event	14336527	14336878	.	+	.	transcript_id "TCONS_00000941,TCONS_00000940"; gene_id "chrA01:14335833-14337283W"; flanks "14336527-,14336878^"; structure "1^3-,2^4-"; splice_chain "14336708^14336808-,14336718^14336818-"; sources "Undefined,Undefined"; NMorMRNA "null"; degree "4"; dimension "2_2";
chrA01	Undefined	as_event	14653323	14653718	.	+	.	transcript_id "TCONS_00000948,TCONS_00000947"; gene_id "chrA01:14653323-14655600W"; flanks "14653323[,14653718-"; structure "1^,2^"; splice_chain "14653492^,14653497^"; sources "Undefined,Undefined"; NMorMRNA "null"; degree "4"; dimension "2_2";
chrA01	Undefined	as_event	14714746	14715076	.	+	.	transcript_id "TCONS_00000950,TCONS_00000949"; gene_id "chrA01:14713550-14716363W"; flanks "14714746-,14715076^"; structure "0,1^2-"; splice_chain ",14714766^14714880-"; sources "Undefined,Undefined"; NMorMRNA "null"; degree "4"; dimension "2_2";
chrA01	Undefined	as_event	14714299	14715076	.	+	.	transcript_id "TCONS_00000951,TCONS_00000950,TCONS_00000949"; gene_id "chrA01:14713550-14716363W"; flanks "14714299-,14715076^"; structure "0,1^2-,1^2-3^4-"; splice_chain ",14714374^14714746-,14714374^14714746-14714766^14714880-"; sources "Undefined,Undefined,Undefined"; NMorMRNA "null"; degree "9"; dimension "3_3";
chrA01	Undefined	as_event	14863398	14864316	.	+	.	transcript_id "TCONS_00000956,TCONS_00000955"; gene_id "chrA01:14862898-14865966W"; flanks "14863398-,14864316^"; structure "1^3-,2^4-"; splice_chain "14863497^14864263-,14863505^14864271-"; sources "Undefined,Undefined"; NMorMRNA "null"; degree "4"; dimension "2_2";
chrA01	Undefined	as_event	14864439	14864946	.	+	.	transcript_id "TCONS_00000955,TCONS_00000956"; gene_id "chrA01:14862898-14865966W"; flanks "14864439-,14864946^"; structure "0,1^2-"; splice_chain ",14864544^14864864-"; sources "Undefined,Undefined"; NMorMRNA "null"; degree "4"; dimension "2_2";
chrA01	Undefined	as_event	15498172	15498812	.	+	.	transcript_id "TCONS_00000966,TCONS_00000967"; gene_id "chrA01:15497437-15500470W"; flanks "15498172^,15498812^"; structure "1-,2-"; splice_chain "15498733-,15498736-"; sources "Undefined,Undefined"; NMorMRNA "null"; degree "4"; dimension "2_2";
chrA01	Undefined	as_event	15500064	15500344	.	+	.	transcript_id "TCONS_00000968,TCONS_00000966/TCONS_00000967"; gene_id "chrA01:15497437-15500470W"; flanks "15500064-,15500344^"; structure "0,1^2-"; splice_chain ",15500199^15500277-"; sources "Undefined,Undefined"; NMorMRNA "null"; degree "4"; dimension "2_2";
chrA01	Undefined	as_event	15552191	15552388	.	+	.	transcript_id "TCONS_00000971,TCONS_00000972"; gene_id "chrA01:15550629-15554568W"; flanks "15552191-,15552388^"; structure "0,1^2-"; splice_chain ",15552208^15552291-"; sources "Undefined,Undefined"; NMorMRNA "null"; degree "4"; dimension "2_2";
chrA01	Undefined	as_event	15605795	15606343	.	+	.	transcript_id "TCONS_00000974,TCONS_00000975"; gene_id "chrA01:15604828-15606472W"; flanks "15605795-,15606343^"; structure "1^3-,2^4-"; splice_chain "15605949^15606037-,15605959^15606047-"; sources "Undefined,Undefined"; NMorMRNA "null"; degree "4"; dimension "2_2";
chrA01	Undefined	as_event	15771601	15771751	.	+	.	transcript_id "TCONS_00000981,TCONS_00000980"; gene_id "chrA01:15771478-15774168W"; flanks "15771601^,15771751^"; structure "1-,2-"; splice_chain "15771678-,15771680-"; sources "Undefined,Undefined"; NMorMRNA "null"; degree "4"; dimension "2_2";
chrA01	Undefined	as_event	15782690	15783112	.	+	.	transcript_id "TCONS_00000983,TCONS_00000982/TCONS_00000984"; gene_id "chrA01:15782110-15786114W"; flanks "15782690-,15783112^"; structure "0,1^2-"; splice_chain ",15782860^15782969-"; sources "Undefined,Undefined"; NMorMRNA "null"; degree "4"; dimension "2_2";
chrA01	Undefined	as_event	15783364	15783611	.	+	.	transcript_id "TCONS_00000982/TCONS_00000984,TCONS_00000983"; gene_id "chrA01:15782110-15786114W"; flanks "15783364-,15783611-"; structure "1^,2^"; splice_chain "15783512^,15783517^"; sources "Undefined,Undefined"; NMorMRNA "null"; degree "4"; dimension "2_2";
chrA01	Undefined	as_event	15783611	15784030	.	+	.	transcript_id "TCONS_00000982/TCONS_00000983,TCONS_00000984"; gene_id "chrA01:15782110-15786114W"; flanks "15783611-,15784030^"; structure "1^3-,2^4-"; splice_chain "15783736^15783887-,15783744^15783895-"; sources "Undefined,Undefined"; NMorMRNA "null"; degree "4"; dimension "2_2";
chrA01	Undefined	as_event	16481242	16481874	.	+	.	transcript_id "TCONS_00000997,TCONS_00000995/TCONS_00000996/TCONS_00000998"; gene_id "chrA01:16481242-16483449W"; flanks "16481242[,16481874^"; structure "0,1^2-"; splice_chain ",16481561^16481739-"; sources "Undefined,Undefined"; NMorMRNA "null"; degree "4"; dimension "2_2";
chrA01	Undefined	as_event	16482724	16483449	.	+	.	transcript_id "TCONS_00000997/TCONS_00000998,TCONS_00000995"; gene_id "chrA01:16481242-16483449W"; flanks "16482724^,16483449]"; structure "1-,2-"; splice_chain "16482827-,16482850-"; sources "Undefined,Undefined"; NMorMRNA "null"; degree "4"; dimension "2_2";
chrA01	Undefined	as_event	16482503	16483449	.	+	.	transcript_id "TCONS_00000996,TCONS_00000997/TCONS_00000998,TCONS_00000995"; gene_id "chrA01:16481242-16483449W"; flanks "16482503-,16483449]"; structure "0,1^2-,1^3-"; splice_chain ",16482724^16482827-,16482724^16482850-"; sources "Undefined,Undefined,Undefined"; NMorMRNA "null"; degree "9"; dimension "3_3";
chrA01	Undefined	as_event	16565722	16565973	.	+	.	transcript_id "TCONS_00001000,TCONS_00001001"; gene_id "chrA01:16564394-16566044W"; flanks "16565722-,16565973^"; structure "0,1^2-"; splice_chain ",16565805^16565892-"; sources "Undefined,Undefined"; NMorMRNA "null"; degree "4"; dimension "2_2";
chrA01	Undefined	as_event	17200759	17200939	.	+	.	transcript_id "TCONS_00001018,TCONS_00001017"; gene_id "chrA01:17197757-17201221W"; flanks "17200759^,17200939^"; structure "1-,2-"; splice_chain "17200871-,17200877-"; sources "Undefined,Undefined"; NMorMRNA "null"; degree "4"; dimension "2_2";
chrA01	Undefined	as_event	17795508	17796078	.	+	.	transcript_id "TCONS_00001039,TCONS_00001038"; gene_id "chrA01:17795382-17797289W"; flanks "17795508^,17796078^"; structure "1-,2-"; splice_chain "17795764-,17795767-"; sources "Undefined,Undefined"; NMorMRNA "null"; degree "4"; dimension "2_2";
chrA01	Undefined	as_event	17802632	17803108	.	+	.	transcript_id "TCONS_00001040,TCONS_00001041"; gene_id "chrA01:17801373-17804500W"; flanks "17802632-,17803108^"; structure "0,1^2-"; splice_chain ",17802943^17803021-"; sources "Undefined,Undefined"; NMorMRNA "null"; degree "4"; dimension "2_2";
chrA01	Undefined	as_event	17833839	17834015	.	+	.	transcript_id "TCONS_00001042,TCONS_00001043"; gene_id "chrA01:17831773-17834589W"; flanks "17833839-,17834015-"; structure "1^,2^"; splice_chain "17833902^,17833903^"; sources "Undefined,Undefined"; NMorMRNA "null"; degree "4"; dimension "2_2";
chrA01	Undefined	as_event	17866526	17866669	.	+	.	transcript_id "TCONS_00001048,TCONS_00001045"; gene_id "chrA01:17865814-17868184W"; flanks "17866526^,17866669^"; structure "1-,2-"; splice_chain "17866596-,17866598-"; sources "Undefined,Undefined"; NMorMRNA "null"; degree "4"; dimension "2_2";
chrA01	Undefined	as_event	17866458	17866669	.	+	.	transcript_id "TCONS_00001046/TCONS_00001047,TCONS_00001045"; gene_id "chrA01:17865814-17868184W"; flanks "17866458-,17866669^"; structure "0,1^2-"; splice_chain ",17866526^17866598-"; sources "Undefined,Undefined"; NMorMRNA "null"; degree "4"; dimension "2_2";
chrA01	Undefined	as_event	17866731	17866909	.	+	.	transcript_id "TCONS_00001045/TCONS_00001047/TCONS_00001048,TCONS_00001046"; gene_id "chrA01:17865814-17868184W"; flanks "17866731-,17866909-"; structure "1^,2^"; splice_chain "17866832^,17866834^"; sources "Undefined,Undefined"; NMorMRNA "null"; degree "4"; dimension "2_2";
chrA01	Undefined	as_event	17897352	17897719	.	+	.	transcript_id "TCONS_00001051,TCONS_00001050"; gene_id "chrA01:17896038-17899602W"; flanks "17897352-,17897719^"; structure "1^3-,2^4-"; splice_chain "17897417^17897502-,17897424^17897509-"; sources "Undefined,Undefined"; NMorMRNA "null"; degree "4"; dimension "2_2";
chrA01	Undefined	as_event	18006924	18007502	.	+	.	transcript_id "TCONS_00001054,TCONS_00001053"; gene_id "chrA01:18006924-18009462W"; flanks "18006924[,18007502-"; structure "1^,2^"; splice_chain "18007256^,18007285^"; sources "Undefined,Undefined"; NMorMRNA "null"; degree "4"; dimension "2_2";
chrA01	Undefined	as_event	18063299	18063523	.	+	.	transcript_id "TCONS_00001058,TCONS_00001057"; gene_id "chrA01:18062268-18069189W"; flanks "18063299-,18063523-"; structure "1^,2^"; splice_chain "18063423^,18063424^"; sources "Undefined,Undefined"; NMorMRNA "null"; degree "4"; dimension "2_2";
chrA01	Undefined	as_event	18067928	18068296	.	+	.	transcript_id "TCONS_00001058,TCONS_00001057"; gene_id "chrA01:18062268-18069189W"; flanks "18067928-,18068296^"; structure "1^3-,2^4-"; splice_chain "18068011^18068112-,18068035^18068130-"; sources "Undefined,Undefined"; NMorMRNA "null"; degree "4"; dimension "2_2";
chrA01	Undefined	as_event	18068601	18068749	.	+	.	transcript_id "TCONS_00001058,TCONS_00001057"; gene_id "chrA01:18062268-18069189W"; flanks "18068601-,18068749-"; structure "1^,2^"; splice_chain "18068660^,18068661^"; sources "Undefined,Undefined"; NMorMRNA "null"; degree "4"; dimension "2_2";
chrA01	Undefined	as_event	18068749	18069189	.	+	.	transcript_id "TCONS_00001058,TCONS_00001057"; gene_id "chrA01:18062268-18069189W"; flanks "18068749-,18069189]"; structure "1^3-,2^4-"; splice_chain "18068823^18068948-,18068833^18068958-"; sources "Undefined,Undefined"; NMorMRNA "null"; degree "4"; dimension "2_2";
chrA01	Undefined	as_event	18073027	18073269	.	+	.	transcript_id "TCONS_00001060,TCONS_00001059"; gene_id "chrA01:18069570-18074352W"; flanks "18073027-,18073269^"; structure "0,1^2-"; splice_chain ",18073127^18073212-"; sources "Undefined,Undefined"; NMorMRNA "null"; degree "4"; dimension "2_2";
chrA01	Undefined	as_event	18159065	18159457	.	+	.	transcript_id "TCONS_00001067,TCONS_00001066"; gene_id "chrA01:18158526-18164316W"; flanks "18159065-,18159457^"; structure "1^3-,2^4-"; splice_chain "18159185^18159352-,18159193^18159365-"; sources "Undefined,Undefined"; NMorMRNA "null"; degree "4"; dimension "2_2";
chrA01	Undefined	as_event	18159352	18159727	.	+	.	transcript_id "TCONS_00001067,TCONS_00001065"; gene_id "chrA01:18158526-18164316W"; flanks "18159352-,18159727-"; structure "1^,2^"; splice_chain "18159457^,18159461^"; sources "Undefined,Undefined"; NMorMRNA "null"; degree "4"; dimension "2_2";
chrA01	Undefined	as_event	18159065	18159727	.	+	.	transcript_id "TCONS_00001067,TCONS_00001065,TCONS_00001066"; gene_id "chrA01:18158526-18164316W"; flanks "18159065-,18159727-"; structure "1^3-5^,1^3-6^,2^4-5^"; splice_chain "18159185^18159352-18159457^,18159185^18159352-18159461^,18159193^18159365-18159457^"; sources "Undefined,Undefined,Undefined"; NMorMRNA "null"; degree "9"; dimension "3_3";
chrA01	Undefined	as_event	18159727	18160092	.	+	.	transcript_id "TCONS_00001067,TCONS_00001065/TCONS_00001066"; gene_id "chrA01:18158526-18164316W"; flanks "18159727-,18160092^"; structure "0,1^2-"; splice_chain ",18159814^18159935-"; sources "Undefined,Undefined"; NMorMRNA "null"; degree "4"; dimension "2_2";
chrA01	Undefined	as_event	18161316	18161465	.	+	.	transcript_id "TCONS_00001066/TCONS_00001068,TCONS_00001065"; gene_id "chrA01:18158526-18164316W"; flanks "18161316-,18161465-"; structure "1^,2^"; splice_chain "18161383^,18161401^"; sources "Undefined,Undefined"; NMorMRNA "null"; degree "4"; dimension "2_2";
chrA01	Undefined	as_event	18161316	18161591	.	+	.	transcript_id "TCONS_00001067,TCONS_00001066/TCONS_00001068,TCONS_00001065"; gene_id "chrA01:18158526-18164316W"; flanks "18161316-,18161591^"; structure "0,1^3-,2^3-"; splice_chain ",18161383^18161465-,18161401^18161465-"; sources "Undefined,Undefined,Undefined"; NMorMRNA "null"; degree "9"; dimension "3_3";
chrA01	Undefined	as_event	18161658	18161963	.	+	.	transcript_id "TCONS_00001065/TCONS_00001067,TCONS_00001066,TCONS_00001068"; gene_id "chrA01:18158526-18164316W"; flanks "18161658-,18161963-"; structure "1^,2^,3^"; splice_chain "18161865^,18161870^,18161882^"; sources "Undefined,Undefined,Undefined"; NMorMRNA "null"; degree "9"; dimension "3_3";
chrA01	Undefined	as_event	18162358	18162788	.	+	.	transcript_id "TCONS_00001065,TCONS_00001066/TCONS_00001067/TCONS_00001068"; gene_id "chrA01:18158526-18164316W"; flanks "18162358-,18162788^"; structure "0,1^2-"; splice_chain ",18162548^18162645-"; sources "Undefined,Undefined"; NMorMRNA "null"; degree "4"; dimension "2_2";
chrA01	Undefined	as_event	18163386	18163717	.	+	.	transcript_id "TCONS_00001067/TCONS_00001068,TCONS_00001065"; gene_id "chrA01:18158526-18164316W"; flanks "18163386-,18163717^"; structure "1^3-,2^4-"; splice_chain "18163503^18163609-,18163506^18163612-"; sources "Undefined,Undefined"; NMorMRNA "null"; degree "4"; dimension "2_2";
chrA01	Undefined	as_event	18163609	18164069	.	+	.	transcript_id "TCONS_00001066,TCONS_00001067/TCONS_00001068"; gene_id "chrA01:18158526-18164316W"; flanks "18163609-,18164069^"; structure "0,1^2-"; splice_chain ",18163717^18163814-"; sources "Undefined,Undefined"; NMorMRNA "null"; degree "4"; dimension "2_2";
chrA01	Undefined	as_event	18163386	18164069	.	+	.	transcript_id "TCONS_00001066,TCONS_00001067/TCONS_00001068,TCONS_00001065"; gene_id "chrA01:18158526-18164316W"; flanks "18163386-,18164069^"; structure "1^3-,1^3-5^6-,2^4-5^6-"; splice_chain "18163503^18163609-,18163503^18163609-18163717^18163814-,18163506^18163612-18163717^18163814-"; sources "Undefined,Undefined,Undefined"; NMorMRNA "null"; degree "9"; dimension "3_3";
chrA01	Undefined	as_event	18303753	18304188	.	+	.	transcript_id "TCONS_00001072,TCONS_00001071"; gene_id "chrA01:18303127-18309409W"; flanks "18303753-,18304188^"; structure "1^3-,2^4-"; splice_chain "18303927^18304014-,18303937^18304024-"; sources "Undefined,Undefined"; NMorMRNA "null"; degree "4"; dimension "2_2";
chrA01	Undefined	as_event	18306017	18306464	.	+	.	transcript_id "TCONS_00001071/TCONS_00001072,TCONS_00001073"; gene_id "chrA01:18303127-18309409W"; flanks "18306017-,18306464^"; structure "0,1^2-"; splice_chain ",18306181^18306246-"; sources "Undefined,Undefined"; NMorMRNA "null"; degree "4"; dimension "2_2";
chrA01	Undefined	as_event	18306557	18307439	.	+	.	transcript_id "TCONS_00001072/TCONS_00001073,TCONS_00001071"; gene_id "chrA01:18303127-18309409W"; flanks "18306557-,18307439^"; structure "1^3-,2^4-"; splice_chain "18306684^18307250-,18306686^18307252-"; sources "Undefined,Undefined"; NMorMRNA "null"; degree "4"; dimension "2_2";
chrA01	Undefined	as_event	18366389	18375429	.	+	.	transcript_id "TCONS_00001075/TCONS_00001077,TCONS_00001076"; gene_id "chrA01:18365617-18377668W"; flanks "18366389^,18375429-"; structure "1-2^,3-4^"; splice_chain "18366542-18366597^,18375261-18375316^"; sources "Undefined,Undefined"; NMorMRNA "null"; degree "4"; dimension "2_2";
chrA01	Undefined	as_event	18375608	18375811	.	+	.	transcript_id "TCONS_00001076/TCONS_00001077/TCONS_00001078,TCONS_00001075/TCONS_00001079"; gene_id "chrA01:18365617-18377668W"; flanks "18375608-,18375811^"; structure "0,1^2-"; splice_chain ",18375665^18375765-"; sources "Undefined,Undefined"; NMorMRNA "null"; degree "4"; dimension "2_2";
chrA01	Undefined	as_event	18593584	18594253	.	+	.	transcript_id "TCONS_00001083,TCONS_00001084"; gene_id "chrA01:18592015-18594534W"; flanks "18593584-,18594253^"; structure "0,1^2-"; splice_chain ",18593741^18593830-"; sources "Undefined,Undefined"; NMorMRNA "null"; degree "4"; dimension "2_2";
chrA01	Undefined	as_event	18763035	18763218	.	+	.	transcript_id "TCONS_00001090/TCONS_00001091,TCONS_00001092"; gene_id "chrA01:18761943-18764055W"; flanks "18763035^,18763218^"; structure "1-,2-"; splice_chain "18763143-,18763149-"; sources "Undefined,Undefined"; NMorMRNA "null"; degree "4"; dimension "2_2";
chrA01	Undefined	as_event	18763806	18764055	.	+	.	transcript_id "TCONS_00001090/TCONS_00001092,TCONS_00001091"; gene_id "chrA01:18761943-18764055W"; flanks "18763806^,18764055]"; structure "1-,2-"; splice_chain "18763888-,18763891-"; sources "Undefined,Undefined"; NMorMRNA "null"; degree "4"; dimension "2_2";
chrA01	Undefined	as_event	19062495	19062901	.	+	.	transcript_id "TCONS_00001103,TCONS_00001102"; gene_id "chrA01:19060722-19066033W"; flanks "19062495-,19062901^"; structure "1^3-,2^4-"; splice_chain "19062591^19062761-,19062592^19062762-"; sources "Undefined,Undefined"; NMorMRNA "null"; degree "4"; dimension "2_2";
chrA01	Undefined	as_event	19063179	19063589	.	+	.	transcript_id "TCONS_00001102,TCONS_00001103"; gene_id "chrA01:19060722-19066033W"; flanks "19063179-,19063589^"; structure "0,1^2-"; splice_chain ",19063265^19063449-"; sources "Undefined,Undefined"; NMorMRNA "null"; degree "4"; dimension "2_2";
chrA01	Undefined	as_event	19064221	19064395	.	+	.	transcript_id "TCONS_00001103,TCONS_00001102"; gene_id "chrA01:19060722-19066033W"; flanks "19064221-,19064395-"; structure "1^,2^"; splice_chain "19064288^,19064290^"; sources "Undefined,Undefined"; NMorMRNA "null"; degree "4"; dimension "2_2";
chrA01	Undefined	as_event	20229594	20230360	.	+	.	transcript_id "TCONS_00001150,TCONS_00001149"; gene_id "chrA01:20229594-20232954W"; flanks "20229594[,20230360^"; structure "1^3-5^7-,2^4-6^8-"; splice_chain "20229999^20230074-20230148^20230217-,20230007^20230082-20230150^20230219-"; sources "Undefined,Undefined"; NMorMRNA "null"; degree "4"; dimension "2_2";
chrA01	Undefined	as_event	20230601	20230963	.	+	.	transcript_id "TCONS_00001150,TCONS_00001149"; gene_id "chrA01:20229594-20232954W"; flanks "20230601-,20230963^"; structure "1^3-,2^4-"; splice_chain "20230732^20230811-,20230734^20230813-"; sources "Undefined,Undefined"; NMorMRNA "null"; degree "4"; dimension "2_2";
chrA01	Undefined	as_event	20231198	20231447	.	+	.	transcript_id "TCONS_00001150/TCONS_00001151,TCONS_00001149"; gene_id "chrA01:20229594-20232954W"; flanks "20231198-,20231447^"; structure "1^3-,2^4-"; splice_chain "20231249^20231355-,20231285^20231391-"; sources "Undefined,Undefined"; NMorMRNA "null"; degree "4"; dimension "2_2";
chrA01	Undefined	as_event	20384773	20384995	.	+	.	transcript_id "TCONS_00001159,TCONS_00001160"; gene_id "chrA01:20384139-20388325W"; flanks "20384773-,20384995^"; structure "1^3-,2^4-"; splice_chain "20384844^20384930-,20384849^20384935-"; sources "Undefined,Undefined"; NMorMRNA "null"; degree "4"; dimension "2_2";
chrA01	Undefined	as_event	20386952	20387668	.	+	.	transcript_id "TCONS_00001159/TCONS_00001160,TCONS_00001161"; gene_id "chrA01:20384139-20388325W"; flanks "20386952-,20387668^"; structure "1^3-,2^4-"; splice_chain "20387084^20387535-,20387094^20387545-"; sources "Undefined,Undefined"; NMorMRNA "null"; degree "4"; dimension "2_2";
chrA01	Undefined	as_event	20450012	20450631	.	+	.	transcript_id "TCONS_00001165,TCONS_00001166"; gene_id "chrA01:20448275-20451225W"; flanks "20450012-,20450631^"; structure "1^3-5^7-,2^4-6^8-"; splice_chain "20450125^20450199-20450372^20450461-,20450135^20450209-20450382^20450471-"; sources "Undefined,Undefined"; NMorMRNA "null"; degree "4"; dimension "2_2";
chrA01	Undefined	as_event	20466936	20467222	.	+	.	transcript_id "TCONS_00001169,TCONS_00001170/TCONS_00001171"; gene_id "chrA01:20464864-20467662W"; flanks "20466936-,20467222^"; structure "0,1^2-"; splice_chain ",20467036^20467118-"; sources "Undefined,Undefined"; NMorMRNA "null"; degree "4"; dimension "2_2";
chrA01	Undefined	as_event	20483226	20483673	.	+	.	transcript_id "TCONS_00001174,TCONS_00001175"; gene_id "chrA01:20482301-20484987W"; flanks "20483226-,20483673^"; structure "1^3-,2^4-"; splice_chain "20483498^20483571-,20483508^20483581-"; sources "Undefined,Undefined"; NMorMRNA "null"; degree "4"; dimension "2_2";
chrA01	Undefined	as_event	20483571	20483873	.	+	.	transcript_id "TCONS_00001176,TCONS_00001174"; gene_id "chrA01:20482301-20484987W"; flanks "20483571-,20483873^"; structure "0,1^2-"; splice_chain ",20483673^20483755-"; sources "Undefined,Undefined"; NMorMRNA "null"; degree "4"; dimension "2_2";
chrA01	Undefined	as_event	20483755	20484987	.	+	.	transcript_id "TCONS_00001175,TCONS_00001174"; gene_id "chrA01:20482301-20484987W"; flanks "20483755-,20484987]"; structure "0,1^2-"; splice_chain ",20483873^20483951-"; sources "Undefined,Undefined"; NMorMRNA "null"; degree "4"; dimension "2_2";
chrA01	Undefined	as_event	20483226	20484987	.	+	.	transcript_id "TCONS_00001174,TCONS_00001176,TCONS_00001175"; gene_id "chrA01:20482301-20484987W"; flanks "20483226-,20484987]"; structure "1^3-5^6-7^8-,1^3-7^8-,2^4-5^6-"; splice_chain "20483498^20483571-20483673^20483755-20483873^20483951-,20483498^20483571-20483873^20483951-,20483508^20483581-20483673^20483755-"; sources "Undefined,Undefined,Undefined"; NMorMRNA "null"; degree "9"; dimension "…
chrA01	Undefined	as_event	20639228	20639558	.	+	.	transcript_id "TCONS_00001189,TCONS_00001190"; gene_id "chrA01:20638739-20641445W"; flanks "20639228-,20639558^"; structure "0,1^2-"; splice_chain ",20639358^20639447-"; sources "Undefined,Undefined"; NMorMRNA "null"; degree "4"; dimension "2_2";
chrA01	Undefined	as_event	20640201	20640338	.	+	.	transcript_id "TCONS_00001189,TCONS_00001190"; gene_id "chrA01:20638739-20641445W"; flanks "20640201^,20640338^"; structure "1-,2-"; splice_chain "20640293-,20640294-"; sources "Undefined,Undefined"; NMorMRNA "null"; degree "4"; dimension "2_2";
chrA01	Undefined	as_event	20640756	20640994	.	+	.	transcript_id "TCONS_00001189,TCONS_00001190"; gene_id "chrA01:20638739-20641445W"; flanks "20640756-,20640994^"; structure "0,1^2-"; splice_chain ",20640848^20640925-"; sources "Undefined,Undefined"; NMorMRNA "null"; degree "4"; dimension "2_2";
chrA01	Undefined	as_event	20641096	20641266	.	+	.	transcript_id "TCONS_00001190,TCONS_00001189"; gene_id "chrA01:20638739-20641445W"; flanks "20641096-,20641266-"; structure "1^,2^"; splice_chain "20641166^,20641168^"; sources "Undefined,Undefined"; NMorMRNA "null"; degree "4"; dimension "2_2";
chrA01	Undefined	as_event	20643336	20643651	.	+	.	transcript_id "TCONS_00001191,TCONS_00001192"; gene_id "chrA01:20642049-20643651W"; flanks "20643336-,20643651]"; structure "0,1^2-"; splice_chain ",20643423^20643514-"; sources "Undefined,Undefined"; NMorMRNA "null"; degree "4"; dimension "2_2";
chrA01	Undefined	as_event	20646002	20646420	.	+	.	transcript_id "TCONS_00001193,TCONS_00001194"; gene_id "chrA01:20645727-20649737W"; flanks "20646002-,20646420^"; structure "0,1^2-"; splice_chain ",20646107^20646309-"; sources "Undefined,Undefined"; NMorMRNA "null"; degree "4"; dimension "2_2";
chrA01	Undefined	as_event	20648746	20648947	.	+	.	transcript_id "TCONS_00001193,TCONS_00001194/TCONS_00001195"; gene_id "chrA01:20645727-20649737W"; flanks "20648746^,20648947^"; structure "1-,2-"; splice_chain "20648863-,20648865-"; sources "Undefined,Undefined"; NMorMRNA "null"; degree "4"; dimension "2_2";
chrA01	Undefined	as_event	20657687	20657853	.	+	.	transcript_id "TCONS_00001196,TCONS_00001197"; gene_id "chrA01:20656736-20659896W"; flanks "20657687-,20657853-"; structure "1^,2^"; splice_chain "20657759^,20657760^"; sources "Undefined,Undefined"; NMorMRNA "null"; degree "4"; dimension "2_2";
chrA01	Undefined	as_event	21009757	21010079	.	+	.	transcript_id "TCONS_00001223,TCONS_00001224"; gene_id "chrA01:21005382-21010775W"; flanks "21009757-,21010079^"; structure "0,1^2-"; splice_chain ",21009889^21009967-"; sources "Undefined,Undefined"; NMorMRNA "null"; degree "4"; dimension "2_2";
chrA01	Undefined	as_event	21010267	21010775	.	+	.	transcript_id "TCONS_00001223,TCONS_00001224"; gene_id "chrA01:21005382-21010775W"; flanks "21010267^,21010775]"; structure "1-,2-"; splice_chain "21010353-,21010356-"; sources "Undefined,Undefined"; NMorMRNA "null"; degree "4"; dimension "2_2";
chrA01	Undefined	as_event	21056352	21056682	.	+	.	transcript_id "TCONS_00001230,TCONS_00001231"; gene_id "chrA01:21053918-21056766W"; flanks "21056352-,21056682-"; structure "1^,2^"; splice_chain "21056406^,21056415^"; sources "Undefined,Undefined"; NMorMRNA "null"; degree "4"; dimension "2_2";
chrA01	Undefined	as_event	21192122	21192315	.	+	.	transcript_id "TCONS_00001244,TCONS_00001245"; gene_id "chrA01:21188643-21196935W"; flanks "21192122-,21192315-"; structure "1^,2^"; splice_chain "21192181^,21192182^"; sources "Undefined,Undefined"; NMorMRNA "null"; degree "4"; dimension "2_2";
chrA01	Undefined	as_event	21196495	21196819	.	+	.	transcript_id "TCONS_00001244,TCONS_00001245"; gene_id "chrA01:21188643-21196935W"; flanks "21196495-,21196819^"; structure "0,1^2-"; splice_chain ",21196617^21196709-"; sources "Undefined,Undefined"; NMorMRNA "null"; degree "4"; dimension "2_2";
chrA01	Undefined	as_event	21400069	21400363	.	+	.	transcript_id "TCONS_00001252,TCONS_00001253"; gene_id "chrA01:21397873-21402538W"; flanks "21400069-,21400363^"; structure "0,1^2-"; splice_chain ",21400222^21400294-"; sources "Undefined,Undefined"; NMorMRNA "null"; degree "4"; dimension "2_2";
chrA01	Undefined	as_event	21400443	21400708	.	+	.	transcript_id "TCONS_00001252,TCONS_00001253"; gene_id "chrA01:21397873-21402538W"; flanks "21400443-,21400708^"; structure "0,1^2-"; splice_chain ",21400588^21400663-"; sources "Undefined,Undefined"; NMorMRNA "null"; degree "4"; dimension "2_2";
chrA01	Undefined	as_event	21452460	21452687	.	+	.	transcript_id "TCONS_00001257,TCONS_00001256/TCONS_00001258"; gene_id "chrA01:21452269-21458470W"; flanks "21452460^,21452687^"; structure "1-,2-"; splice_chain "21452604-,21452610-"; sources "Undefined,Undefined"; NMorMRNA "null"; degree "4"; dimension "2_2";
chrA01	Undefined	as_event	21458154	21458470	.	+	.	transcript_id "TCONS_00001258,TCONS_00001257"; gene_id "chrA01:21452269-21458470W"; flanks "21458154-,21458470]"; structure "0,1^2-"; splice_chain ",21458324^21458399-"; sources "Undefined,Undefined"; NMorMRNA "null"; degree "4"; dimension "2_2";
chrA01	Undefined	as_event	21583591	21583746	.	+	.	transcript_id "TCONS_00001266,TCONS_00001265"; gene_id "chrA01:21581133-21583900W"; flanks "21583591-,21583746-"; structure "1^,2^"; splice_chain "21583654^,21583656^"; sources "Undefined,Undefined"; NMorMRNA "null"; degree "4"; dimension "2_2";
chrA01	Undefined	as_event	21641648	21642542	.	+	.	transcript_id "TCONS_00001271,TCONS_00001272"; gene_id "chrA01:21641071-21643876W"; flanks "21641648^,21642542^"; structure "1-,2-"; splice_chain "21642092-,21642193-"; sources "Undefined,Undefined"; NMorMRNA "null"; degree "4"; dimension "2_2";
chrA01	Undefined	as_event	21647365	21647632	.	+	.	transcript_id "TCONS_00001274,TCONS_00001275"; gene_id "chrA01:21644614-21648001W"; flanks "21647365-,21647632^"; structure "0,1^2-"; splice_chain ",21647435^21647515-"; sources "Undefined,Undefined"; NMorMRNA "null"; degree "4"; dimension "2_2";
chrA01	Undefined	as_event	21647710	21648001	.	+	.	transcript_id "TCONS_00001274,TCONS_00001275"; gene_id "chrA01:21644614-21648001W"; flanks "21647710-,21648001]"; structure "0,1^2-"; splice_chain ",21647844^21647919-"; sources "Undefined,Undefined"; NMorMRNA "null"; degree "4"; dimension "2_2";
chrA01	Undefined	as_event	21719512	21719820	.	+	.	transcript_id "TCONS_00001285,TCONS_00001284/TCONS_00001286"; gene_id "chrA01:21712898-21720931W"; flanks "21719512-,21719820^"; structure "1^3-,2^4-"; splice_chain "21719596^21719734-,21719597^21719735-"; sources "Undefined,Undefined"; NMorMRNA "null"; degree "4"; dimension "2_2";
chrA01	Undefined	as_event	21756552	21757203	.	+	.	transcript_id "TCONS_00001289,TCONS_00001290"; gene_id "chrA01:21755666-21757422W"; flanks "21756552-,21757203^"; structure "0,1^2-3^4-"; splice_chain ",21756634^21756721-21757015^21757099-"; sources "Undefined,Undefined"; NMorMRNA "null"; degree "4"; dimension "2_2";
chrA01	Undefined	as_event	21808994	21809505	.	+	.	transcript_id "TCONS_00001291,TCONS_00001292"; gene_id "chrA01:21808433-21811566W"; flanks "21808994-,21809505^"; structure "0,1^2-"; splice_chain ",21809148^21809218-"; sources "Undefined,Undefined"; NMorMRNA "null"; degree "4"; dimension "2_2";
chrA01	Undefined	as_event	21810027	21810262	.	+	.	transcript_id "TCONS_00001291,TCONS_00001292"; gene_id "chrA01:21808433-21811566W"; flanks "21810027-,21810262-"; structure "1^,2^"; splice_chain "21810156^,21810158^"; sources "Undefined,Undefined"; NMorMRNA "null"; degree "4"; dimension "2_2";
chrA01	Undefined	as_event	21810881	21811566	.	+	.	transcript_id "TCONS_00001292,TCONS_00001291"; gene_id "chrA01:21808433-21811566W"; flanks "21810881-,21811566]"; structure "0,1^2-"; splice_chain ",21811074^21811155-"; sources "Undefined,Undefined"; NMorMRNA "null"; degree "4"; dimension "2_2";
chrA01	Undefined	as_event	21814310	21814861	.	+	.	transcript_id "TCONS_00001295,TCONS_00001296"; gene_id "chrA01:21814310-21817886W"; flanks "21814310[,21814861-"; structure "1^,2^"; splice_chain "21814771^,21814775^"; sources "Undefined,Undefined"; NMorMRNA "null"; degree "4"; dimension "2_2";
chrA01	Undefined	as_event	21814310	21815305	.	+	.	transcript_id "TCONS_00001294,TCONS_00001295,TCONS_00001296"; gene_id "chrA01:21814310-21817886W"; flanks "21814310[,21815305^"; structure "0,1^3-,2^3-"; splice_chain ",21814771^21814861-,21814775^21814861-"; sources "Undefined,Undefined,Undefined"; NMorMRNA "null"; degree "9"; dimension "3_3";
chrA01	Undefined	as_event	21865297	21865694	.	+	.	transcript_id "TCONS_00001301,TCONS_00001302"; gene_id "chrA01:21862883-21867039W"; flanks "21865297-,21865694^"; structure "0,1^2-"; splice_chain ",21865404^21865491-"; sources "Undefined,Undefined"; NMorMRNA "null"; degree "4"; dimension "2_2";
chrA01	Undefined	as_event	21866414	21866796	.	+	.	transcript_id "TCONS_00001301,TCONS_00001302"; gene_id "chrA01:21862883-21867039W"; flanks "21866414-,21866796^"; structure "0,1^2-"; splice_chain ",21866570^21866669-"; sources "Undefined,Undefined"; NMorMRNA "null"; degree "4"; dimension "2_2";
chrA01	Undefined	as_event	21871532	21871812	.	+	.	transcript_id "TCONS_00001303,TCONS_00001304"; gene_id "chrA01:21871532-21873202W"; flanks "21871532[,21871812-"; structure "1^,2^"; splice_chain "21871602^,21871609^"; sources "Undefined,Undefined"; NMorMRNA "null"; degree "4"; dimension "2_2";
chrA01	Undefined	as_event	22002858	22003261	.	+	.	transcript_id "TCONS_00001312,TCONS_00001313,TCONS_00001311"; gene_id "chrA01:21997940-22004407W"; flanks "22002858-,22003261^"; structure "1^4-,2^5-,3^6-"; splice_chain "22003051^22003147-,22003053^22003149-,22003056^22003152-"; sources "Undefined,Undefined,Undefined"; NMorMRNA "null"; degree "9"; dimension "3_3";
chrA01	Undefined	as_event	22003705	22004003	.	+	.	transcript_id "TCONS_00001312,TCONS_00001313"; gene_id "chrA01:21997940-22004407W"; flanks "22003705-,22004003^"; structure "1^3-,2^4-"; splice_chain "22003812^22003894-,22003814^22003896-"; sources "Undefined,Undefined"; NMorMRNA "null"; degree "4"; dimension "2_2";
chrA01	Undefined	as_event	22132467	22133163	.	+	.	transcript_id "TCONS_00001319,TCONS_00001318/TCONS_00001320"; gene_id "chrA01:22128351-22133925W"; flanks "22132467-,22133163^"; structure "0,1^2-3^4-"; splice_chain ",22132652^22132729-22132998^22133093-"; sources "Undefined,Undefined"; NMorMRNA "null"; degree "4"; dimension "2_2";
chrA01	Undefined	as_event	22135542	22135749	.	+	.	transcript_id "TCONS_00001322,TCONS_00001321"; gene_id "chrA01:22135274-22138707W"; flanks "22135542^,22135749^"; structure "1-,2-"; splice_chain "22135600-,22135603-"; sources "Undefined,Undefined"; NMorMRNA "null"; degree "4"; dimension "2_2";
chrA01	Undefined	as_event	22136558	22137043	.	+	.	transcript_id "TCONS_00001321,TCONS_00001322"; gene_id "chrA01:22135274-22138707W"; flanks "22136558-,22137043^"; structure "1^3-,2^4-"; splice_chain "22136707^22136788-,22136708^22136789-"; sources "Undefined,Undefined"; NMorMRNA "null"; degree "4"; dimension "2_2";
chrA01	Undefined	as_event	22221224	22221518	.	+	.	transcript_id "TCONS_00001328,TCONS_00001327"; gene_id "chrA01:22220890-22222683W"; flanks "22221224-,22221518^"; structure "0,1^2-"; splice_chain ",22221339^22221433-"; sources "Undefined,Undefined"; NMorMRNA "null"; degree "4"; dimension "2_2";
chrA01	Undefined	as_event	22346788	22346995	.	+	.	transcript_id "TCONS_00001329,TCONS_00001330"; gene_id "chrA01:22346427-22348973W"; flanks "22346788-,22346995-"; structure "1^,2^"; splice_chain "22346899^,22346900^"; sources "Undefined,Undefined"; NMorMRNA "null"; degree "4"; dimension "2_2";
chrA01	Undefined	as_event	22619464	22619810	.	+	.	transcript_id "TCONS_00001340,TCONS_00001342"; gene_id "chrA01:22618978-22624131W"; flanks "22619464-,22619810^"; structure "1^3-,2^4-"; splice_chain "22619613^22619681-,22619625^22619693-"; sources "Undefined,Undefined"; NMorMRNA "null"; degree "4"; dimension "2_2";
chrA01	Undefined	as_event	22619324	22619810	.	+	.	transcript_id "TCONS_00001342,TCONS_00001341"; gene_id "chrA01:22618978-22624131W"; flanks "22619324[,22619810^"; structure "1^3-6^8-,2^4-5^7-"; splice_chain "22619367^22619464-22619625^22619693-,22619368^22619465-22619613^22619681-"; sources "Undefined,Undefined"; NMorMRNA "null"; degree "4"; dimension "2_2";
chrA01	Undefined	as_event	22709087	22709741	.	+	.	transcript_id "TCONS_00001345,TCONS_00001344"; gene_id "chrA01:22709087-22710882W"; flanks "22709087[,22709741-"; structure "1^,2^"; splice_chain "22709533^,22709535^"; sources "Undefined,Undefined"; NMorMRNA "null"; degree "4"; dimension "2_2";
chrA01	Undefined	as_event	22749636	22749947	.	+	.	transcript_id "TCONS_00001348,TCONS_00001349"; gene_id "chrA01:22747342-22749947W"; flanks "22749636-,22749947]"; structure "0,1^2-"; splice_chain ",22749759^22749854-"; sources "Undefined,Undefined"; NMorMRNA "null"; degree "4"; dimension "2_2";
chrA01	Undefined	as_event	22769119	22769436	.	+	.	transcript_id "TCONS_00001351,TCONS_00001352"; gene_id "chrA01:22768543-22774187W"; flanks "22769119-,22769436^"; structure "0,1^2-"; splice_chain ",22769264^22769338-"; sources "Undefined,Undefined"; NMorMRNA "null"; degree "4"; dimension "2_2";
chrA01	Undefined	as_event	22769907	22770448	.	+	.	transcript_id "TCONS_00001352/TCONS_00001353,TCONS_00001351"; gene_id "chrA01:22768543-22774187W"; flanks "22769907^,22770448^"; structure "1-,2-"; splice_chain "22770169-,22770266-"; sources "Undefined,Undefined"; NMorMRNA "null"; degree "4"; dimension "2_2";
chrA01	Undefined	as_event	22771547	22771805	.	+	.	transcript_id "TCONS_00001351,TCONS_00001352/TCONS_00001353"; gene_id "chrA01:22768543-22774187W"; flanks "22771547^,22771805^"; structure "1-,2-"; splice_chain "22771707-,22771709-"; sources "Undefined,Undefined"; NMorMRNA "null"; degree "4"; dimension "2_2";
chrA01	Undefined	as_event	22772644	22772921	.	+	.	transcript_id "TCONS_00001351/TCONS_00001352,TCONS_00001353"; gene_id "chrA01:22768543-22774187W"; flanks "22772644-,22772921^"; structure "0,1^2-"; splice_chain ",22772754^22772835-"; sources "Undefined,Undefined"; NMorMRNA "null"; degree "4"; dimension "2_2";
chrA01	Undefined	as_event	22773008	22773300	.	+	.	transcript_id "TCONS_00001352/TCONS_00001353,TCONS_00001351/TCONS_00001354"; gene_id "chrA01:22768543-22774187W"; flanks "22773008-,22773300^"; structure "0,1^2-"; splice_chain ",22773135^22773218-"; sources "Undefined,Undefined"; NMorMRNA "null"; degree "4"; dimension "2_2";
chrA01	Undefined	as_event	22773384	22773719	.	+	.	transcript_id "TCONS_00001352,TCONS_00001351/TCONS_00001353/TCONS_00001354"; gene_id "chrA01:22768543-22774187W"; flanks "22773384-,22773719^"; structure "0,1^2-"; splice_chain ",22773489^22773573-"; sources "Undefined,Undefined"; NMorMRNA "null"; degree "4"; dimension "2_2";
chrA01	Undefined	as_event	23005055	23005915	.	+	.	transcript_id "TCONS_00001361,TCONS_00001362"; gene_id "chrA01:23005055-23006906W"; flanks "23005055[,23005915-"; structure "1^,2^"; splice_chain "23005566^,23005571^"; sources "Undefined,Undefined"; NMorMRNA "null"; degree "4"; dimension "2_2";
chrA01	Undefined	as_event	23045028	23045596	.	+	.	transcript_id "TCONS_00001364,TCONS_00001365"; gene_id "chrA01:23043647-23046154W"; flanks "23045028-,23045596^"; structure "0,1^2-3^4-"; splice_chain ",23045114^23045215-23045271^23045358-"; sources "Undefined,Undefined"; NMorMRNA "null"; degree "4"; dimension "2_2";
chrA01	Undefined	as_event	3955	4280	.	-	.	transcript_id "TCONS_00001377,TCONS_00001378"; gene_id "chrA01:2713-5585C"; flanks "4280-,3955^"; structure "0,1^2-"; splice_chain ",4214^4149-"; sources "Undefined,Undefined"; NMorMRNA "null"; degree "4"; dimension "2_2";
chrA01	Undefined	as_event	30370	30827	.	-	.	transcript_id "TCONS_00001381,TCONS_00001380"; gene_id "chrA01:30042-31838C"; flanks "30827-,30370^"; structure "0,1^2-"; splice_chain ",30595^30527-"; sources "Undefined,Undefined"; NMorMRNA "null"; degree "4"; dimension "2_2";
chrA01	Undefined	as_event	216211	216714	.	-	.	transcript_id "TCONS_00001391,TCONS_00001392"; gene_id "chrA01:215061-217178C"; flanks "216714-,216211^"; structure "0,1^2-"; splice_chain ",216477^216401-"; sources "Undefined,Undefined"; NMorMRNA "null"; degree "4"; dimension "2_2";
chrA01	Undefined	as_event	215081	215269	.	-	.	transcript_id "TCONS_00001391,TCONS_00001390"; gene_id "chrA01:215061-217178C"; flanks "215269-,215081-"; structure "1^,2^"; splice_chain "215162^,215161^"; sources "Undefined,Undefined"; NMorMRNA "null"; degree "4"; dimension "2_2";
chrA01	Undefined	as_event	264970	265493	.	-	.	transcript_id "TCONS_00001398,TCONS_00001396"; gene_id "chrA01:264591-266341C"; flanks "265493^,264970^"; structure "1-,2-"; splice_chain "265406-,265372-"; sources "Undefined,Undefined"; NMorMRNA "null"; degree "4"; dimension "2_2";
chrA01	Undefined	as_event	264970	265800	.	-	.	transcript_id "TCONS_00001397,TCONS_00001398,TCONS_00001396"; gene_id "chrA01:264591-266341C"; flanks "265800-,264970^"; structure "0,1^2-,1^3-"; splice_chain ",265493^265406-,265493^265372-"; sources "Undefined,Undefined,Undefined"; NMorMRNA "null"; degree "9"; dimension "3_3";
chrA01	Undefined	as_event	445273	445780	.	-	.	transcript_id "TCONS_00001406,TCONS_00001405"; gene_id "chrA01:444903-446796C"; flanks "445780-,445273^"; structure "0,1^2-"; splice_chain ",445423^445354-"; sources "Undefined,Undefined"; NMorMRNA "null"; degree "4"; dimension "2_2";
chrA01	Undefined	as_event	451414	451674	.	-	.	transcript_id "TCONS_00001408/TCONS_00001409,TCONS_00001407"; gene_id "chrA01:448933-452158C"; flanks "451674-,451414-"; structure "1^,2^"; splice_chain "451526^,451522^"; sources "Undefined,Undefined"; NMorMRNA "null"; degree "4"; dimension "2_2";
chrA01	Undefined	as_event	450016	450517	.	-	.	transcript_id "TCONS_00001407/TCONS_00001409,TCONS_00001408"; gene_id "chrA01:448933-452158C"; flanks "450517-,450016^"; structure "0,1^2-"; splice_chain ",450323^450117-"; sources "Undefined,Undefined"; NMorMRNA "null"; degree "4"; dimension "2_2";
chrA01	Undefined	as_event	449230	449718	.	-	.	transcript_id "TCONS_00001407/TCONS_00001408,TCONS_00001409"; gene_id "chrA01:448933-452158C"; flanks "449718-,449230^"; structure "0,1^2-"; splice_chain ",449577^449376-"; sources "Undefined,Undefined"; NMorMRNA "null"; degree "4"; dimension "2_2";
chrA01	Undefined	as_event	576192	576638	.	-	.	transcript_id "TCONS_00001419,TCONS_00001418/TCONS_00001420"; gene_id "chrA01:575228-578144C"; flanks "576638-,576192^"; structure "0,1^2-"; splice_chain ",576417^576326-"; sources "Undefined,Undefined"; NMorMRNA "null"; degree "4"; dimension "2_2";
chrA01	Undefined	as_event	575897	576031	.	-	.	transcript_id "TCONS_00001418,TCONS_00001420"; gene_id "chrA01:575228-578144C"; flanks "576031^,575897^"; structure "1-,2-"; splice_chain "575952-,575951-"; sources "Undefined,Undefined"; NMorMRNA "null"; degree "4"; dimension "2_2";
chrA01	Undefined	as_event	575897	576111	.	-	.	transcript_id "TCONS_00001419,TCONS_00001418,TCONS_00001420"; gene_id "chrA01:575228-578144C"; flanks "576111-,575897^"; structure "0,1^2-,1^3-"; splice_chain ",576031^575952-,576031^575951-"; sources "Undefined,Undefined,Undefined"; NMorMRNA "null"; degree "9"; dimension "3_3";
chrA01	Undefined	as_event	575308	575810	.	-	.	transcript_id "TCONS_00001419,TCONS_00001418"; gene_id "chrA01:575228-578144C"; flanks "575810-,575308^"; structure "0,1^2-"; splice_chain ",575531^575432-"; sources "Undefined,Undefined"; NMorMRNA "null"; degree "4"; dimension "2_2";
chrA01	Undefined	as_event	846242	846560	.	-	.	transcript_id "TCONS_00001433,TCONS_00001432"; gene_id "chrA01:845808-847435C"; flanks "846560-,846242^"; structure "0,1^2-"; splice_chain ",846445^846374-"; sources "Undefined,Undefined"; NMorMRNA "null"; degree "4"; dimension "2_2";
chrA01	Undefined	as_event	875521	876156	.	-	.	transcript_id "TCONS_00001439,TCONS_00001438"; gene_id "chrA01:874668-878072C"; flanks "876156-,875521^"; structure "0,1^2-"; splice_chain ",876066^875592-"; sources "Undefined,Undefined"; NMorMRNA "null"; degree "4"; dimension "2_2";
chrA01	Undefined	as_event	885136	885571	.	-	.	transcript_id "TCONS_00001440,TCONS_00001441"; gene_id "chrA01:884448-886769C"; flanks "885571-,885136^"; structure "1^3-,2^4-"; splice_chain "885349^885273-,885347^885271-"; sources "Undefined,Undefined"; NMorMRNA "null"; degree "4"; dimension "2_2";
chrA01	Undefined	as_event	884448	884592	.	-	.	transcript_id "TCONS_00001440,TCONS_00001441"; gene_id "chrA01:884448-886769C"; flanks "884592-,884448]"; structure "0,1^2-"; splice_chain ",884521^884451-"; sources "Undefined,Undefined"; NMorMRNA "null"; degree "4"; dimension "2_2";
chrA01	Undefined	as_event	959177	959931	.	-	.	transcript_id "TCONS_00001451,TCONS_00001452"; gene_id "chrA01:959177-961498C"; flanks "959931-,959177]"; structure "0,1^2-"; splice_chain ",959708^959628-"; sources "Undefined,Undefined"; NMorMRNA "null"; degree "4"; dimension "2_2";
chrA01	Undefined	as_event	999419	999695	.	-	.	transcript_id "TCONS_00001456,TCONS_00001455"; gene_id "chrA01:997604-999695C"; flanks "999695[,999419-"; structure "1^,2^"; splice_chain "999558^,999507^"; sources "Undefined,Undefined"; NMorMRNA "null"; degree "4"; dimension "2_2";
chrA01	Undefined	as_event	1008617	1008921	.	-	.	transcript_id "TCONS_00001457,TCONS_00001458"; gene_id "chrA01:1008248-1009467C"; flanks "1008921-,1008617^"; structure "0,1^2-"; splice_chain ",1008721^1008652-"; sources "Undefined,Undefined"; NMorMRNA "null"; degree "4"; dimension "2_2";
chrA01	Undefined	as_event	1032492	1032659	.	-	.	transcript_id "TCONS_00001459,TCONS_00001460"; gene_id "chrA01:1028878-1032659C"; flanks "1032659[,1032492^"; structure "0,1^2-"; splice_chain ",1032614^1032537-"; sources "Undefined,Undefined"; NMorMRNA "null"; degree "4"; dimension "2_2";
chrA01	Undefined	as_event	1030199	1030412	.	-	.	transcript_id "TCONS_00001459/TCONS_00001460,TCONS_00001461"; gene_id "chrA01:1028878-1032659C"; flanks "1030412-,1030199^"; structure "0,1^2-"; splice_chain ",1030364^1030293-"; sources "Undefined,Undefined"; NMorMRNA "null"; degree "4"; dimension "2_2";
chrA01	Undefined	as_event	1035546	1036006	.	-	.	transcript_id "TCONS_00001464,TCONS_00001462/TCONS_00001463"; gene_id "chrA01:1035166-1038352C"; flanks "1036006-,1035546^"; structure "0,1^2-"; splice_chain ",1035839^1035770-"; sources "Undefined,Undefined"; NMorMRNA "null"; degree "4"; dimension "2_2";
chrA01	Undefined	as_event	1035166	1035466	.	-	.	transcript_id "TCONS_00001462/TCONS_00001464,TCONS_00001463"; gene_id "chrA01:1035166-1038352C"; flanks "1035466-,1035166]"; structure "0,1^2-"; splice_chain ",1035354^1035274-"; sources "Undefined,Undefined"; NMorMRNA "null"; degree "4"; dimension "2_2";
chrA01	Undefined	as_event	1387598	1387742	.	-	.	transcript_id "TCONS_00001497,TCONS_00001496"; gene_id "chrA01:1387088-1391321C"; flanks "1387742^,1387598^"; structure "1-,2-"; splice_chain "1387669-,1387657-"; sources "Undefined,Undefined"; NMorMRNA "null"; degree "4"; dimension "2_2";
chrA01	Undefined	as_event	1457159	1457472	.	-	.	transcript_id "TCONS_00001502/TCONS_00001503,TCONS_00001504"; gene_id "chrA01:1452687-1457800C"; flanks "1457472-,1457159^"; structure "0,1^2-"; splice_chain ",1457306^1457216-"; sources "Undefined,Undefined"; NMorMRNA "null"; degree "4"; dimension "2_2";
chrA01	Undefined	as_event	1471128	1471440	.	-	.	transcript_id "TCONS_00001506,TCONS_00001507"; gene_id "chrA01:1469929-1473524C"; flanks "1471440-,1471128^"; structure "0,1^2-"; splice_chain ",1471351^1471265-"; sources "Undefined,Undefined"; NMorMRNA "null"; degree "4"; dimension "2_2";
chrA01	Undefined	as_event	1512199	1512480	.	-	.	transcript_id "TCONS_00001515,TCONS_00001514"; gene_id "chrA01:1511823-1513093C"; flanks "1512480-,1512199^"; structure "0,1^2-"; splice_chain ",1512382^1512250-"; sources "Undefined,Undefined"; NMorMRNA "null"; degree "4"; dimension "2_2";
chrA01	Undefined	as_event	1583771	1584229	.	-	.	transcript_id "TCONS_00001522,TCONS_00001523"; gene_id "chrA01:1579200-1584872C"; flanks "1584229-,1583771^"; structure "1^3-,2^4-"; splice_chain "1584205^1584028-,1584203^1584026-"; sources "Undefined,Undefined"; NMorMRNA "null"; degree "4"; dimension "2_2";
chrA01	Undefined	as_event	1597001	1597244	.	-	.	transcript_id "TCONS_00001525,TCONS_00001524"; gene_id "chrA01:1595488-1597482C"; flanks "1597244-,1597001-"; structure "1^,2^"; splice_chain "1597177^,1597176^"; sources "Undefined,Undefined"; NMorMRNA "null"; degree "4"; dimension "2_2";
chrA01	Undefined	as_event	1694945	1696334	.	-	.	transcript_id "TCONS_00001534,TCONS_00001535"; gene_id "chrA01:1692527-1696701C"; flanks "1696334^,1694945^"; structure "1-,2-"; splice_chain "1695076-,1695073-"; sources "Undefined,Undefined"; NMorMRNA "null"; degree "4"; dimension "2_2";
chrA01	Undefined	as_event	1761936	1762275	.	-	.	transcript_id "TCONS_00001540,TCONS_00001541"; gene_id "chrA01:1760306-1767980C"; flanks "1762275-,1761936^"; structure "0,1^2-"; splice_chain ",1762141^1762049-"; sources "Undefined,Undefined"; NMorMRNA "null"; degree "4"; dimension "2_2";
chrA01	Undefined	as_event	1883877	1884177	.	-	.	transcript_id "TCONS_00001550,TCONS_00001549"; gene_id "chrA01:1880482-1885358C"; flanks "1884177-,1883877^"; structure "0,1^2-"; splice_chain ",1884115^1884038-"; sources "Undefined,Undefined"; NMorMRNA "null"; degree "4"; dimension "2_2";
chrA01	Undefined	as_event	2007633	2007908	.	-	.	transcript_id "TCONS_00001558,TCONS_00001559"; gene_id "chrA01:2005651-2008626C"; flanks "2007908-,2007633^"; structure "0,1^2-"; splice_chain ",2007882^2007786-"; sources "Undefined,Undefined"; NMorMRNA "null"; degree "4"; dimension "2_2";
chrA01	Undefined	as_event	2028198	2030434	.	-	.	transcript_id "TCONS_00001562,TCONS_00001561"; gene_id "chrA01:2027417-2035004C"; flanks "2030434-,2028198^"; structure "1^8-,2^3-4^5-6^7-"; splice_chain "2030284^2028311-,2030170^2030078-2029913^2029836-2028714^2028462-"; sources "Undefined,Undefined"; NMorMRNA "null"; degree "4"; dimension "2_2";
chrA01	Undefined	as_event	2217007	2217217	.	-	.	transcript_id "TCONS_00001590,TCONS_00001589"; gene_id "chrA01:2214559-2217217C"; flanks "2217217[,2217007^"; structure "0,1^2-"; splice_chain ",2217178^2217098-"; sources "Undefined,Undefined"; NMorMRNA "null"; degree "4"; dimension "2_2";
chrA01	Undefined	as_event	2251525	2252030	.	-	.	transcript_id "TCONS_00001593,TCONS_00001594"; gene_id "chrA01:2250480-2252978C"; flanks "2252030-,2251525^"; structure "0,1^2-"; splice_chain ",2251811^2251738-"; sources "Undefined,Undefined"; NMorMRNA "null"; degree "4"; dimension "2_2";
chrA01	Undefined	as_event	2257183	2257807	.	-	.	transcript_id "TCONS_00001595,TCONS_00001596"; gene_id "chrA01:2253472-2257886C"; flanks "2257807^,2257183^"; structure "1-3^5-,2-4^6-"; splice_chain "2257720-2257466^2257328-,2257669-2257465^2257327-"; sources "Undefined,Undefined"; NMorMRNA "null"; degree "4"; dimension "2_2";
chrA01	Undefined	as_event	2261210	2262275	.	-	.	transcript_id "TCONS_00001599,TCONS_00001598"; gene_id "chrA01:2261210-2263920C"; flanks "2262275-,2261210]"; structure "0,1^2-3^4-5^6-"; splice_chain ",2262216^2262134-2262072^2261976-2261908^2261828-"; sources "Undefined,Undefined"; NMorMRNA "null"; degree "4"; dimension "2_2";
chrA01	Undefined	as_event	2288068	2288271	.	-	.	transcript_id "TCONS_00001605,TCONS_00001606"; gene_id "chrA01:2286385-2294322C"; flanks "2288271-,2288068-"; structure "1^,2^"; splice_chain "2288169^,2288167^"; sources "Undefined,Undefined"; NMorMRNA "null"; degree "4"; dimension "2_2";
chrA01	Undefined	as_event	2287994	2288271	.	-	.	transcript_id "TCONS_00001604,TCONS_00001605,TCONS_00001606"; gene_id "chrA01:2286385-2294322C"; flanks "2288271-,2287994^"; structure "1^4-,2^5-,3^5-"; splice_chain "2288171^2288070-,2288169^2288068-,2288167^2288068-"; sources "Undefined,Undefined,Undefined"; NMorMRNA "null"; degree "9"; dimension "3_3";
chrA01	Undefined	as_event	2287815	2287994	.	-	.	transcript_id "TCONS_00001603,TCONS_00001604/TCONS_00001605/TCONS_00001606"; gene_id "chrA01:2286385-2294322C"; flanks "2287994^,2287815^"; structure "1-,2-"; splice_chain "2287881-,2287879-"; sources "Undefined,Undefined"; NMorMRNA "null"; degree "4"; dimension "2_2";
chrA01	Undefined	as_event	2446665	2447266	.	-	.	transcript_id "TCONS_00001619,TCONS_00001617"; gene_id "chrA01:2445315-2447266C"; flanks "2447266[,2446665^"; structure "1^4-,2^3-"; splice_chain "2447245^2446739-,2447244^2446742-"; sources "Undefined,Undefined"; NMorMRNA "null"; degree "4"; dimension "2_2";
chrA01	Undefined	as_event	2448223	2449095	.	-	.	transcript_id "TCONS_00001622,TCONS_00001621"; gene_id "chrA01:2447648-2451691C"; flanks "2449095-,2448223^"; structure "0,1^2-"; splice_chain ",2448571^2448506-"; sources "Undefined,Undefined"; NMorMRNA "null"; degree "4"; dimension "2_2";
chrA01	Undefined	as_event	2463907	2464596	.	-	.	transcript_id "TCONS_00001624,TCONS_00001623"; gene_id "chrA01:2463230-2466369C"; flanks "2464596-,2463907^"; structure "1^3-,2^4-"; splice_chain "2464437^2464184-,2464435^2464182-"; sources "Undefined,Undefined"; NMorMRNA "null"; degree "4"; dimension "2_2";
chrA01	Undefined	as_event	2513491	2514154	.	-	.	transcript_id "TCONS_00001626,TCONS_00001628"; gene_id "chrA01:2511538-2514471C"; flanks "2514154^,2513491^"; structure "1-,2-"; splice_chain "2513800-,2513795-"; sources "Undefined,Undefined"; NMorMRNA "null"; degree "4"; dimension "2_2";
chrA01	Undefined	as_event	2517094	2517387	.	-	.	transcript_id "TCONS_00001630,TCONS_00001629"; gene_id "chrA01:2514689-2517440C"; flanks "2517387^,2517094^"; structure "1-,2-"; splice_chain "2517201-,2517198-"; sources "Undefined,Undefined"; NMorMRNA "null"; degree "4"; dimension "2_2";
chrA01	Undefined	as_event	2522232	2522761	.	-	.	transcript_id "TCONS_00001633,TCONS_00001631"; gene_id "chrA01:2522232-2523215C"; flanks "2522761-,2522232]"; structure "0,1^2-"; splice_chain ",2522563^2522472-"; sources "Undefined,Undefined"; NMorMRNA "null"; degree "4"; dimension "2_2";
chrA01	Undefined	as_event	2522232	2523215	.	-	.	transcript_id "TCONS_00001633,TCONS_00001631,TCONS_00001632"; gene_id "chrA01:2522232-2523215C"; flanks "2523215[,2522232]"; structure "1^2-,1^2-3^5-,4^6-"; splice_chain "2523047^2522761-,2523047^2522761-2522563^2522472-,2522536^2522372-"; sources "Undefined,Undefined,Undefined"; NMorMRNA "null"; degree "9"; dimension "3_3";
chrA01	Undefined	as_event	2744532	2744878	.	-	.	transcript_id "TCONS_00001652,TCONS_00001651"; gene_id "chrA01:2743189-2747040C"; flanks "2744878-,2744532^"; structure "1^3-,2^4-"; splice_chain "2744818^2744689-,2744816^2744687-"; sources "Undefined,Undefined"; NMorMRNA "null"; degree "4"; dimension "2_2";
chrA01	Undefined	as_event	2778369	2778696	.	-	.	transcript_id "TCONS_00001656,TCONS_00001655"; gene_id "chrA01:2774881-2780198C"; flanks "2778696-,2778369^"; structure "1^3-,2^4-"; splice_chain "2778593^2778477-,2778587^2778469-"; sources "Undefined,Undefined"; NMorMRNA "null"; degree "4"; dimension "2_2";
chrA01	Undefined	as_event	2819894	2820706	.	-	.	transcript_id "TCONS_00001663,TCONS_00001662"; gene_id "chrA01:2819759-2820916C"; flanks "2820706-,2819894]"; structure "0,1^2-"; splice_chain ",2820574^2820502-"; sources "Undefined,Undefined"; NMorMRNA "null"; degree "4"; dimension "2_2";
chrA01	Undefined	as_event	2892670	2892845	.	-	.	transcript_id "TCONS_00001668/TCONS_00001669,TCONS_00001667"; gene_id "chrA01:2891714-2894172C"; flanks "2892845^,2892670^"; structure "1-,2-"; splice_chain "2892772-,2892768-"; sources "Undefined,Undefined"; NMorMRNA "null"; degree "4"; dimension "2_2";
chrA01	Undefined	as_event	3151409	3151593	.	-	.	transcript_id "TCONS_00001690/TCONS_00001691,TCONS_00001689"; gene_id "chrA01:3148965-3152903C"; flanks "3151593-,3151409^"; structure "0,1^2-"; splice_chain ",3151557^3151478-"; sources "Undefined,Undefined"; NMorMRNA "null"; degree "4"; dimension "2_2";
chrA01	Undefined	as_event	3150959	3151134	.	-	.	transcript_id "TCONS_00001691,TCONS_00001690,TCONS_00001689"; gene_id "chrA01:3148965-3152903C"; flanks "3151134^,3150959^"; structure "1-,2-,3-"; splice_chain "3151057-,3151053-,3151051-"; sources "Undefined,Undefined,Undefined"; NMorMRNA "null"; degree "9"; dimension "3_3";
chrA01	Undefined	as_event	3215488	3216246	.	-	.	transcript_id "TCONS_00001693,TCONS_00001694"; gene_id "chrA01:3210429-3216495C"; flanks "3216246^,3215488^"; structure "1-,2-"; splice_chain "3215600-,3215583-"; sources "Undefined,Undefined"; NMorMRNA "null"; degree "4"; dimension "2_2";
chrA01	Undefined	as_event	3214349	3214737	.	-	.	transcript_id "TCONS_00001693,TCONS_00001694"; gene_id "chrA01:3210429-3216495C"; flanks "3214737-,3214349^"; structure "0,1^2-"; splice_chain ",3214560^3214481-"; sources "Undefined,Undefined"; NMorMRNA "null"; degree "4"; dimension "2_2";
chrA01	Undefined	as_event	3445018	3445238	.	-	.	transcript_id "TCONS_00001705,TCONS_00001704"; gene_id "chrA01:3444306-3445407C"; flanks "3445238^,3445018^"; structure "1-,2-"; splice_chain "3445142-,3445137-"; sources "Undefined,Undefined"; NMorMRNA "null"; degree "4"; dimension "2_2";
chrA01	Undefined	as_event	3451070	3451280	.	-	.	transcript_id "TCONS_00001707,TCONS_00001706"; gene_id "chrA01:3447022-3453426C"; flanks "3451280^,3451070^"; structure "1-,2-"; splice_chain "3451148-,3451140-"; sources "Undefined,Undefined"; NMorMRNA "null"; degree "4"; dimension "2_2";
chrA01	Undefined	as_event	3450392	3450549	.	-	.	transcript_id "TCONS_00001706,TCONS_00001707"; gene_id "chrA01:3447022-3453426C"; flanks "3450549-,3450392-"; structure "1^,2^"; splice_chain "3450481^,3450479^"; sources "Undefined,Undefined"; NMorMRNA "null"; degree "4"; dimension "2_2";
chrA01	Undefined	as_event	3484835	3485083	.	-	.	transcript_id "TCONS_00001711,TCONS_00001710"; gene_id "chrA01:3479028-3485578C"; flanks "3485083-,3484835^"; structure "0,1^2-"; splice_chain ",3484961^3484880-"; sources "Undefined,Undefined"; NMorMRNA "null"; degree "4"; dimension "2_2";
chrA01	Undefined	as_event	3550782	3551256	.	-	.	transcript_id "TCONS_00001713/TCONS_00001715,TCONS_00001714"; gene_id "chrA01:3545259-3551814C"; flanks "3551256^,3550782^"; structure "1-,2-"; splice_chain "3550962-,3550937-"; sources "Undefined,Undefined"; NMorMRNA "null"; degree "4"; dimension "2_2";
chrA01	Undefined	as_event	3548079	3549166	.	-	.	transcript_id "TCONS_00001713/TCONS_00001714,TCONS_00001715"; gene_id "chrA01:3545259-3551814C"; flanks "3549166-,3548079^"; structure "0,1^2-"; splice_chain ",3548864^3548213-"; sources "Undefined,Undefined"; NMorMRNA "null"; degree "4"; dimension "2_2";
chrA01	Undefined	as_event	3640433	3640945	.	-	.	transcript_id "TCONS_00001719,TCONS_00001720"; gene_id "chrA01:3640405-3643083C"; flanks "3640945-,3640433-"; structure "1^,2^"; splice_chain "3640880^,3640879^"; sources "Undefined,Undefined"; NMorMRNA "null"; degree "4"; dimension "2_2";
chrA01	Undefined	as_event	3750497	3750782	.	-	.	transcript_id "TCONS_00001731,TCONS_00001730"; gene_id "chrA01:3750497-3751941C"; flanks "3750782-,3750497]"; structure "1^3-,2^4-"; splice_chain "3750683^3750572-,3750673^3750562-"; sources "Undefined,Undefined"; NMorMRNA "null"; degree "4"; dimension "2_2";
chrA01	Undefined	as_event	3823739	3824834	.	-	.	transcript_id "TCONS_00001740,TCONS_00001739/TCONS_00001741"; gene_id "chrA01:3822411-3824994C"; flanks "3824834-,3823739^"; structure "0,1^2-"; splice_chain ",3824081^3823992-"; sources "Undefined,Undefined"; NMorMRNA "null"; degree "4"; dimension "2_2";
chrA01	Undefined	as_event	3822916	3823653	.	-	.	transcript_id "TCONS_00001739,TCONS_00001740/TCONS_00001741"; gene_id "chrA01:3822411-3824994C"; flanks "3823653-,3822916^"; structure "0,1^2-"; splice_chain ",3823588^3823245-"; sources "Undefined,Undefined"; NMorMRNA "null"; degree "4"; dimension "2_2";
chrA01	Undefined	as_event	3855396	3856217	.	-	.	transcript_id "TCONS_00001743,TCONS_00001742"; gene_id "chrA01:3851844-3856499C"; flanks "3856217^,3855396-"; structure "0,1-2^"; splice_chain ",3855822-3855769^"; sources "Undefined,Undefined"; NMorMRNA "null"; degree "4"; dimension "2_2";
chrA01	Undefined	as_event	3900077	3900215	.	-	.	transcript_id "TCONS_00001746,TCONS_00001745"; gene_id "chrA01:3895189-3904968C"; flanks "3900215^,3900077^"; structure "1-,2-"; splice_chain "3900138-,3900137-"; sources "Undefined,Undefined"; NMorMRNA "null"; degree "4"; dimension "2_2";
chrA01	Undefined	as_event	3897849	3898054	.	-	.	transcript_id "TCONS_00001745,TCONS_00001746"; gene_id "chrA01:3895189-3904968C"; flanks "3898054-,3897849^"; structure "0,1^2-"; splice_chain ",3898010^3897926-"; sources "Undefined,Undefined"; NMorMRNA "null"; degree "4"; dimension "2_2";
chrA01	Undefined	as_event	3907632	3907937	.	-	.	transcript_id "TCONS_00001748,TCONS_00001747"; gene_id "chrA01:3905925-3908919C"; flanks "3907937-,3907632^"; structure "0,1^2-"; splice_chain ",3907885^3907782-"; sources "Undefined,Undefined"; NMorMRNA "null"; degree "4"; dimension "2_2";
chrA01	Undefined	as_event	4060445	4060943	.	-	.	transcript_id "TCONS_00001764,TCONS_00001761/TCONS_00001762/TCONS_00001763"; gene_id "chrA01:4056065-4065297C"; flanks "4060943-,4060445^"; structure "1^3-,2^4-"; splice_chain "4060706^4060571-,4060704^4060569-"; sources "Undefined,Undefined"; NMorMRNA "null"; degree "4"; dimension "2_2";
chrA01	Undefined	as_event	4059553	4059742	.	-	.	transcript_id "TCONS_00001762,TCONS_00001764"; gene_id "chrA01:4056065-4065297C"; flanks "4059742^,4059553^"; structure "1-,2-"; splice_chain "4059654-,4059653-"; sources "Undefined,Undefined"; NMorMRNA "null"; degree "4"; dimension "2_2";
chrA01	Undefined	as_event	4059553	4059889	.	-	.	transcript_id "TCONS_00001761,TCONS_00001763,TCONS_00001762,TCONS_00001764"; gene_id "chrA01:4056065-4065297C"; flanks "4059889-,4059553^"; structure "1^4-,2^5-,3^6-,3^7-"; splice_chain "4059756^4059667-,4059755^4059666-,4059742^4059654-,4059742^4059653-"; sources "Undefined,Undefined,Undefined,Undefined"; NMorMRNA "null"; degree "16"; dimension "4_4";
chrA01	Undefined	as_event	4059165	4059473	.	-	.	transcript_id "TCONS_00001761,TCONS_00001762"; gene_id "chrA01:4056065-4065297C"; flanks "4059473-,4059165^"; structure "1^3-,2^4-"; splice_chain "4059324^4059224-,4059312^4059212-"; sources "Undefined,Undefined"; NMorMRNA "null"; degree "4"; dimension "2_2";
chrA01	Undefined	as_event	4058947	4059473	.	-	.	transcript_id "TCONS_00001761,TCONS_00001763,TCONS_00001762"; gene_id "chrA01:4056065-4065297C"; flanks "4059473-,4058947^"; structure "1^4-8^10-,2^5-7^9-,3^6-8^10-"; splice_chain "4059324^4059224-4059165^4059054-,4059314^4059214-4059167^4059056-,4059312^4059212-4059165^4059054-"; sources "Undefined,Undefined,Undefined"; NMorMRNA "null"; degree "9"; dimension "3_3";
chrA01	Undefined	as_event	4057788	4058006	.	-	.	transcript_id "TCONS_00001761/TCONS_00001762,TCONS_00001763"; gene_id "chrA01:4056065-4065297C"; flanks "4058006-,4057788^"; structure "0,1^2-"; splice_chain ",4057919^4057847-"; sources "Undefined,Undefined"; NMorMRNA "null"; degree "4"; dimension "2_2";
chrA01	Undefined	as_event	4139606	4140957	.	-	.	transcript_id "TCONS_00001767/TCONS_00001770,TCONS_00001769"; gene_id "chrA01:4139606-4141480C"; flanks "4140957-,4139606]"; structure "0,1^2-"; splice_chain ",4140778^4140713-"; sources "Undefined,Undefined"; NMorMRNA "null"; degree "4"; dimension "2_2";
chrA01	Undefined	as_event	4139606	4141479	.	-	.	transcript_id "TCONS_00001768,TCONS_00001767"; gene_id "chrA01:4139606-4141480C"; flanks "4141479[,4139606]"; structure "1^3-,2^4-"; splice_chain "4141428^4140967-,4141422^4140957-"; sources "Undefined,Undefined"; NMorMRNA "null"; degree "4"; dimension "2_2";
chrA01	Undefined	as_event	4144292	4145402	.	-	.	transcript_id "TCONS_00001772,TCONS_00001771"; gene_id "chrA01:4144292-4145717C"; flanks "4145402^,4144292]"; structure "1-,2-"; splice_chain "4145294-,4145286-"; sources "Undefined,Undefined"; NMorMRNA "null"; degree "4"; dimension "2_2";
chrA01	Undefined	as_event	4332884	4333097	.	-	.	transcript_id "TCONS_00001781,TCONS_00001782"; gene_id "chrA01:4332401-4333810C"; flanks "4333097^,4332884^"; structure "1-,2-"; splice_chain "4333009-,4332985-"; sources "Undefined,Undefined"; NMorMRNA "null"; degree "4"; dimension "2_2";
chrA01	Undefined	as_event	4382457	4382692	.	-	.	transcript_id "TCONS_00001787,TCONS_00001785/TCONS_00001786"; gene_id "chrA01:4382094-4383431C"; flanks "4382692-,4382457-"; structure "1^,2^"; splice_chain "4382552^,4382549^"; sources "Undefined,Undefined"; NMorMRNA "null"; degree "4"; dimension "2_2";
chrA01	Undefined	as_event	4515667	4515825	.	-	.	transcript_id "TCONS_00001794,TCONS_00001793"; gene_id "chrA01:4515478-4516699C"; flanks "4515825-,4515667^"; structure "0,1^2-"; splice_chain ",4515800^4515725-"; sources "Undefined,Undefined"; NMorMRNA "null"; degree "4"; dimension "2_2";
chrA01	Undefined	as_event	4820212	4820803	.	-	.	transcript_id "TCONS_00001810,TCONS_00001811"; gene_id "chrA01:4820212-4821889C"; flanks "4820803-,4820212]"; structure "0,1^2-"; splice_chain ",4820728^4820646-"; sources "Undefined,Undefined"; NMorMRNA "null"; degree "4"; dimension "2_2";
chrA01	Undefined	as_event	4835645	4835905	.	-	.	transcript_id "TCONS_00001813,TCONS_00001814"; gene_id "chrA01:4834669-4840594C"; flanks "4835905-,4835645^"; structure "1^3-,2^4-"; splice_chain "4835844^4835729-,4835804^4835689-"; sources "Undefined,Undefined"; NMorMRNA "null"; degree "4"; dimension "2_2";
chrA01	Undefined	as_event	4887619	4890035	.	-	.	transcript_id "TCONS_00001818,TCONS_00001817"; gene_id "chrA01:4887288-4890035C"; flanks "4890035[,4887619^"; structure "0,1^2-"; splice_chain ",4889754^4889627-"; sources "Undefined,Undefined"; NMorMRNA "null"; degree "4"; dimension "2_2";
chrA01	Undefined	as_event	4969827	4970193	.	-	.	transcript_id "TCONS_00001823,TCONS_00001822"; gene_id "chrA01:4969827-4972817C"; flanks "4970193-,4969827]"; structure "1^3-,2^4-"; splice_chain "4970052^4969923-,4970048^4969919-"; sources "Undefined,Undefined"; NMorMRNA "null"; degree "4"; dimension "2_2";
chrA01	Undefined	as_event	5055211	5055599	.	-	.	transcript_id "TCONS_00001830,TCONS_00001829"; gene_id "chrA01:5054138-5055599C"; flanks "5055599[,5055211^"; structure "0,1^2-"; splice_chain ",5055392^5055299-"; sources "Undefined,Undefined"; NMorMRNA "null"; degree "4"; dimension "2_2";
chrA01	Undefined	as_event	5054541	5054910	.	-	.	transcript_id "TCONS_00001829,TCONS_00001830"; gene_id "chrA01:5054138-5055599C"; flanks "5054910-,5054541^"; structure "0,1^2-"; splice_chain ",5054836^5054738-"; sources "Undefined,Undefined"; NMorMRNA "null"; degree "4"; dimension "2_2";
chrA01	Undefined	as_event	5126248	5126921	.	-	.	transcript_id "TCONS_00001833,TCONS_00001834"; gene_id "chrA01:5126248-5128896C"; flanks "5126921-,5126248]"; structure "1^3-,2^4-"; splice_chain "5126878^5126795-,5126868^5126785-"; sources "Undefined,Undefined"; NMorMRNA "null"; degree "4"; dimension "2_2";
chrA01	Undefined	as_event	5164950	5165147	.	-	.	transcript_id "TCONS_00001838,TCONS_00001837"; gene_id "chrA01:5164139-5165820C"; flanks "5165147^,5164950^"; structure "1-,2-"; splice_chain "5165018-,5165008-"; sources "Undefined,Undefined"; NMorMRNA "null"; degree "4"; dimension "2_2";
chrA01	Undefined	as_event	5286167	5286472	.	-	.	transcript_id "TCONS_00001848,TCONS_00001849"; gene_id "chrA01:5284360-5286643C"; flanks "5286472^,5286167^"; structure "1-,2-"; splice_chain "5286212-,5286211-"; sources "Undefined,Undefined"; NMorMRNA "null"; degree "4"; dimension "2_2";
chrA01	Undefined	as_event	5363274	5363522	.	-	.	transcript_id "TCONS_00001856,TCONS_00001855"; gene_id "chrA01:5361898-5367037C"; flanks "5363522^,5363274^"; structure "1-,2-"; splice_chain "5363368-,5363366-"; sources "Undefined,Undefined"; NMorMRNA "null"; degree "4"; dimension "2_2";
chrA01	Undefined	as_event	5393708	5394007	.	-	.	transcript_id "TCONS_00001859,TCONS_00001858"; gene_id "chrA01:5392642-5394803C"; flanks "5394007-,5393708^"; structure "1^3-,2^4-"; splice_chain "5393932^5393802-,5393930^5393800-"; sources "Undefined,Undefined"; NMorMRNA "null"; degree "4"; dimension "2_2";
chrA01	Undefined	as_event	5480083	5480560	.	-	.	transcript_id "TCONS_00001864/TCONS_00001866,TCONS_00001865"; gene_id "chrA01:5479201-5481054C"; flanks "5480560^,5480083^"; structure "1-,2-"; splice_chain "5480198-,5480181-"; sources "Undefined,Undefined"; NMorMRNA "null"; degree "4"; dimension "2_2";
chrA01	Undefined	as_event	5479562	5479789	.	-	.	transcript_id "TCONS_00001866,TCONS_00001864/TCONS_00001865"; gene_id "chrA01:5479201-5481054C"; flanks "5479789-,5479562^"; structure "1^3-,2^4-"; splice_chain "5479753^5479657-,5479740^5479644-"; sources "Undefined,Undefined"; NMorMRNA "null"; degree "4"; dimension "2_2";
chrA01	Undefined	as_event	5589863	5590694	.	-	.	transcript_id "TCONS_00001869,TCONS_00001870/TCONS_00001871"; gene_id "chrA01:5588334-5592109C"; flanks "5590694^,5589863^"; structure "1-,2-"; splice_chain "5589998-,5589997-"; sources "Undefined,Undefined"; NMorMRNA "null"; degree "4"; dimension "2_2";
chrA01	Undefined	as_event	5589285	5589765	.	-	.	transcript_id "TCONS_00001869/TCONS_00001870,TCONS_00001871"; gene_id "chrA01:5588334-5592109C"; flanks "5589765-,5589285^"; structure "0,1^2-"; splice_chain ",5589575^5589495-"; sources "Undefined,Undefined"; NMorMRNA "null"; degree "4"; dimension "2_2";
chrA01	Undefined	as_event	5608516	5608714	.	-	.	transcript_id "TCONS_00001872,TCONS_00001873"; gene_id "chrA01:5605590-5609943C"; flanks "5608714-,5608516-"; structure "1^,2^"; splice_chain "5608614^,5608609^"; sources "Undefined,Undefined"; NMorMRNA "null"; degree "4"; dimension "2_2";
chrA01	Undefined	as_event	5655897	5656065	.	-	.	transcript_id "TCONS_00001877,TCONS_00001878/TCONS_00001879"; gene_id "chrA01:5653771-5656714C"; flanks "5656065^,5655897^"; structure "1-,2-"; splice_chain "5655972-,5655970-"; sources "Undefined,Undefined"; NMorMRNA "null"; degree "4"; dimension "2_2";
chrA01	Undefined	as_event	5671933	5672585	.	-	.	transcript_id "TCONS_00001883,TCONS_00001884"; gene_id "chrA01:5670952-5672778C"; flanks "5672585^,5671933^"; structure "1-,2-"; splice_chain "5672220-,5672207-"; sources "Undefined,Undefined"; NMorMRNA "null"; degree "4"; dimension "2_2";
chrA01	Undefined	as_event	5698670	5698840	.	-	.	transcript_id "TCONS_00001886,TCONS_00001887"; gene_id "chrA01:5696111-5698992C"; flanks "5698840^,5698670^"; structure "1-,2-"; splice_chain "5698763-,5698761-"; sources "Undefined,Undefined"; NMorMRNA "null"; degree "4"; dimension "2_2";
chrA01	Undefined	as_event	5696558	5696755	.	-	.	transcript_id "TCONS_00001887,TCONS_00001886"; gene_id "chrA01:5696111-5698992C"; flanks "5696755^,5696558^"; structure "1-,2-"; splice_chain "5696674-,5696672-"; sources "Undefined,Undefined"; NMorMRNA "null"; degree "4"; dimension "2_2";
chrA01	Undefined	as_event	5703171	5703739	.	-	.	transcript_id "TCONS_00001890,TCONS_00001889"; gene_id "chrA01:5700309-5704666C"; flanks "5703739-,5703171-"; structure "1^3-4^,2^"; splice_chain "5703634^5703488-5703452^,5703632^"; sources "Undefined,Undefined"; NMorMRNA "null"; degree "4"; dimension "2_2";
chrA01	Undefined	as_event	5703094	5703488	.	-	.	transcript_id "TCONS_00001888,TCONS_00001890"; gene_id "chrA01:5700309-5704666C"; flanks "5703488-,5703094^"; structure "0,1^2-"; splice_chain ",5703452^5703171-"; sources "Undefined,Undefined"; NMorMRNA "null"; degree "4"; dimension "2_2";
chrA01	Undefined	as_event	5703094	5703739	.	-	.	transcript_id "TCONS_00001888,TCONS_00001890,TCONS_00001889"; gene_id "chrA01:5700309-5704666C"; flanks "5703739-,5703094^"; structure "1^3-,1^3-4^5-,2^5-"; splice_chain "5703634^5703488-,5703634^5703488-5703452^5703171-,5703632^5703171-"; sources "Undefined,Undefined,Undefined"; NMorMRNA "null"; degree "9"; dimension "3_3";
chrA01	Undefined	as_event	5756411	5756693	.	-	.	transcript_id "TCONS_00001892,TCONS_00001893"; gene_id "chrA01:5752124-5758643C"; flanks "5756693-,5756411^"; structure "0,1^2-"; splice_chain ",5756607^5756531-"; sources "Undefined,Undefined"; NMorMRNA "null"; degree "4"; dimension "2_2";
chrA01	Undefined	as_event	5755444	5755710	.	-	.	transcript_id "TCONS_00001892,TCONS_00001893"; gene_id "chrA01:5752124-5758643C"; flanks "5755710-,5755444^"; structure "0,1^2-"; splice_chain ",5755634^5755551-"; sources "Undefined,Undefined"; NMorMRNA "null"; degree "4"; dimension "2_2";
chrA01	Undefined	as_event	6084817	6085398	.	-	.	transcript_id "TCONS_00001914,TCONS_00001916"; gene_id "chrA01:6082777-6085407C"; flanks "6085398[,6084817^"; structure "0,1^2-"; splice_chain ",6085120^6084916-"; sources "Undefined,Undefined"; NMorMRNA "null"; degree "4"; dimension "2_2";
chrA01	Undefined	as_event	6123204	6124991	.	-	.	transcript_id "TCONS_00001920,TCONS_00001921/TCONS_00001922"; gene_id "chrA01:6120694-6126421C"; flanks "6124991^,6123204^"; structure "1-,2-"; splice_chain "6123569-,6123566-"; sources "Undefined,Undefined"; NMorMRNA "null"; degree "4"; dimension "2_2";
chrA01	Undefined	as_event	6122639	6123133	.	-	.	transcript_id "TCONS_00001920/TCONS_00001921,TCONS_00001922"; gene_id "chrA01:6120694-6126421C"; flanks "6123133-,6122639^"; structure "0,1^2-"; splice_chain ",6123070^6122997-"; sources "Undefined,Undefined"; NMorMRNA "null"; degree "4"; dimension "2_2";
chrA01	Undefined	as_event	6460076	6460372	.	-	.	transcript_id "TCONS_00001937,TCONS_00001936"; gene_id "chrA01:6457948-6461256C"; flanks "6460372-,6460076^"; structure "0,1^2-"; splice_chain ",6460265^6460168-"; sources "Undefined,Undefined"; NMorMRNA "null"; degree "4"; dimension "2_2";
chrA01	Undefined	as_event	6459726	6459951	.	-	.	transcript_id "TCONS_00001937,TCONS_00001936"; gene_id "chrA01:6457948-6461256C"; flanks "6459951-,6459726^"; structure "0,1^2-"; splice_chain ",6459868^6459794-"; sources "Undefined,Undefined"; NMorMRNA "null"; degree "4"; dimension "2_2";
chrA01	Undefined	as_event	6459421	6459639	.	-	.	transcript_id "TCONS_00001937,TCONS_00001936"; gene_id "chrA01:6457948-6461256C"; flanks "6459639-,6459421^"; structure "0,1^2-"; splice_chain ",6459569^6459489-"; sources "Undefined,Undefined"; NMorMRNA "null"; degree "4"; dimension "2_2";
chrA01	Undefined	as_event	6459209	6459421	.	-	.	transcript_id "TCONS_00001937,TCONS_00001936"; gene_id "chrA01:6457948-6461256C"; flanks "6459421^,6459209^"; structure "1-,2-"; splice_chain "6459303-,6459302-"; sources "Undefined,Undefined"; NMorMRNA "null"; degree "4"; dimension "2_2";
chrA01	Undefined	as_event	6458674	6458859	.	-	.	transcript_id "TCONS_00001937,TCONS_00001936"; gene_id "chrA01:6457948-6461256C"; flanks "6458859^,6458674^"; structure "1-,2-"; splice_chain "6458767-,6458766-"; sources "Undefined,Undefined"; NMorMRNA "null"; degree "4"; dimension "2_2";
chrA01	Undefined	as_event	6457948	6458420	.	-	.	transcript_id "TCONS_00001937,TCONS_00001936"; gene_id "chrA01:6457948-6461256C"; flanks "6458420-,6457948]"; structure "0,1^2-"; splice_chain ",6458351^6458268-"; sources "Undefined,Undefined"; NMorMRNA "null"; degree "4"; dimension "2_2";
chrA01	Undefined	as_event	6646103	6646595	.	-	.	transcript_id "TCONS_00001945,TCONS_00001944"; gene_id "chrA01:6642252-6649075C"; flanks "6646595-,6646103^"; structure "1^3-,2^4-"; splice_chain "6646430^6646349-,6646414^6646333-"; sources "Undefined,Undefined"; NMorMRNA "null"; degree "4"; dimension "2_2";
chrA01	Undefined	as_event	6644765	6645297	.	-	.	transcript_id "TCONS_00001944,TCONS_00001945"; gene_id "chrA01:6642252-6649075C"; flanks "6645297-,6644765^"; structure "1^2-4^6-,3^5-"; splice_chain "6645163^6645034-6644966^6644878-,6644968^6644880-"; sources "Undefined,Undefined"; NMorMRNA "null"; degree "4"; dimension "2_2";
chrA01	Undefined	as_event	6733912	6734053	.	-	.	transcript_id "TCONS_00001948,TCONS_00001949"; gene_id "chrA01:6731854-6735512C"; flanks "6734053^,6733912^"; structure "1-,2-"; splice_chain "6733968-,6733964-"; sources "Undefined,Undefined"; NMorMRNA "null"; degree "4"; dimension "2_2";
chrA01	Undefined	as_event	6736615	6736924	.	-	.	transcript_id "TCONS_00001951,TCONS_00001950"; gene_id "chrA01:6736489-6738911C"; flanks "6736924-,6736615^"; structure "0,1^2-"; splice_chain ",6736797^6736714-"; sources "Undefined,Undefined"; NMorMRNA "null"; degree "4"; dimension "2_2";
chrA01	Undefined	as_event	6741204	6742231	.	-	.	transcript_id "TCONS_00001952,TCONS_00001953"; gene_id "chrA01:6739690-6742231C"; flanks "6742231[,6741204^"; structure "0,1^2-"; splice_chain ",6741413^6741339-"; sources "Undefined,Undefined"; NMorMRNA "null"; degree "4"; dimension "2_2";
chrA01	Undefined	as_event	6739690	6739910	.	-	.	transcript_id "TCONS_00001952,TCONS_00001953"; gene_id "chrA01:6739690-6742231C"; flanks "6739910-,6739690]"; structure "0,1^2-"; splice_chain ",6739814^6739729-"; sources "Undefined,Undefined"; NMorMRNA "null"; degree "4"; dimension "2_2";
chrA01	Undefined	as_event	6965809	6966289	.	-	.	transcript_id "TCONS_00001956,TCONS_00001957"; gene_id "chrA01:6964162-6968004C"; flanks "6966289-,6965809^"; structure "0,1^2-"; splice_chain ",6966096^6966024-"; sources "Undefined,Undefined"; NMorMRNA "null"; degree "4"; dimension "2_2";
chrA01	Undefined	as_event	6999131	6999685	.	-	.	transcript_id "TCONS_00001962,TCONS_00001961"; gene_id "chrA01:6996033-7001060C"; flanks "6999685-,6999131^"; structure "1^3-,2^4-"; splice_chain "6999412^6999267-,6999410^6999265-"; sources "Undefined,Undefined"; NMorMRNA "null"; degree "4"; dimension "2_2";
chrA01	Undefined	as_event	7067250	7067422	.	-	.	transcript_id "TCONS_00001968,TCONS_00001967"; gene_id "chrA01:7065439-7067933C"; flanks "7067422^,7067250^"; structure "1-,2-"; splice_chain "7067331-,7067323-"; sources "Undefined,Undefined"; NMorMRNA "null"; degree "4"; dimension "2_2";
chrA01	Undefined	as_event	7066919	7067087	.	-	.	transcript_id "TCONS_00001967,TCONS_00001968"; gene_id "chrA01:7065439-7067933C"; flanks "7067087^,7066919^"; structure "1-,2-"; splice_chain "7067008-,7067007-"; sources "Undefined,Undefined"; NMorMRNA "null"; degree "4"; dimension "2_2";
chrA01	Undefined	as_event	7102468	7102797	.	-	.	transcript_id "TCONS_00001971,TCONS_00001970"; gene_id "chrA01:7101581-7103748C"; flanks "7102797-,7102468^"; structure "0,1^2-"; splice_chain ",7102625^7102539-"; sources "Undefined,Undefined"; NMorMRNA "null"; degree "4"; dimension "2_2";
chrA01	Undefined	as_event	7165913	7166622	.	-	.	transcript_id "TCONS_00001977,TCONS_00001978"; gene_id "chrA01:7163964-7166759C"; flanks "7166622^,7165913-"; structure "0,1-2^"; splice_chain ",7166292-7166109^"; sources "Undefined,Undefined"; NMorMRNA "null"; degree "4"; dimension "2_2";
chrA01	Undefined	as_event	7228519	7228667	.	-	.	transcript_id "TCONS_00001989,TCONS_00001990"; gene_id "chrA01:7228090-7229222C"; flanks "7228667^,7228519^"; structure "1-,2-"; splice_chain "7228590-,7228588-"; sources "Undefined,Undefined"; NMorMRNA "null"; degree "4"; dimension "2_2";
chrA01	Undefined	as_event	7293366	7293538	.	-	.	transcript_id "TCONS_00001994,TCONS_00001993"; gene_id "chrA01:7292619-7294413C"; flanks "7293538-,7293366^"; structure "0,1^2-"; splice_chain ",7293503^7293416-"; sources "Undefined,Undefined"; NMorMRNA "null"; degree "4"; dimension "2_2";
chrA01	Undefined	as_event	7292619	7292872	.	-	.	transcript_id "TCONS_00001994,TCONS_00001993"; gene_id "chrA01:7292619-7294413C"; flanks "7292872-,7292619]"; structure "0,1^2-"; splice_chain ",7292780^7292689-"; sources "Undefined,Undefined"; NMorMRNA "null"; degree "4"; dimension "2_2";
chrA01	Undefined	as_event	7450196	7450372	.	-	.	transcript_id "TCONS_00002005,TCONS_00002004"; gene_id "chrA01:7448744-7450984C"; flanks "7450372^,7450196^"; structure "1-,2-"; splice_chain "7450285-,7450278-"; sources "Undefined,Undefined"; NMorMRNA "null"; degree "4"; dimension "2_2";
chrA01	Undefined	as_event	7449684	7450119	.	-	.	transcript_id "TCONS_00002004,TCONS_00002005"; gene_id "chrA01:7448744-7450984C"; flanks "7450119-,7449684^"; structure "0,1^2-"; splice_chain ",7450018^7449830-"; sources "Undefined,Undefined"; NMorMRNA "null"; degree "4"; dimension "2_2";
chrA01	Undefined	as_event	7674275	7674674	.	-	.	transcript_id "TCONS_00002016,TCONS_00002015"; gene_id "chrA01:7668146-7675954C"; flanks "7674674-,7674275^"; structure "0,1^2-"; splice_chain ",7674422^7674342-"; sources "Undefined,Undefined"; NMorMRNA "null"; degree "4"; dimension "2_2";
chrA01	Undefined	as_event	7673284	7673497	.	-	.	transcript_id "TCONS_00002016,TCONS_00002015"; gene_id "chrA01:7668146-7675954C"; flanks "7673497-,7673284^"; structure "0,1^2-"; splice_chain ",7673418^7673335-"; sources "Undefined,Undefined"; NMorMRNA "null"; degree "4"; dimension "2_2";
chrA01	Undefined	as_event	7669648	7669796	.	-	.	transcript_id "TCONS_00002016,TCONS_00002015"; gene_id "chrA01:7668146-7675954C"; flanks "7669796^,7669648^"; structure "1-,2-"; splice_chain "7669724-,7669721-"; sources "Undefined,Undefined"; NMorMRNA "null"; degree "4"; dimension "2_2";
chrA01	Undefined	as_event	7840229	7840439	.	-	.	transcript_id "TCONS_00002020,TCONS_00002022"; gene_id "chrA01:7838355-7840933C"; flanks "7840439^,7840229^"; structure "1-,2-"; splice_chain "7840348-,7840347-"; sources "Undefined,Undefined"; NMorMRNA "null"; degree "4"; dimension "2_2";
chrA01	Undefined	as_event	7840229	7840523	.	-	.	transcript_id "TCONS_00002021,TCONS_00002020,TCONS_00002022"; gene_id "chrA01:7838355-7840933C"; flanks "7840523-,7840229^"; structure "0,1^2-,1^3-"; splice_chain ",7840439^7840348-,7840439^7840347-"; sources "Undefined,Undefined,Undefined"; NMorMRNA "null"; degree "9"; dimension "3_3";
chrA01	Undefined	as_event	7839735	7839988	.	-	.	transcript_id "TCONS_00002022,TCONS_00002020"; gene_id "chrA01:7838355-7840933C"; flanks "7839988^,7839735^"; structure "1-,2-"; splice_chain "7839916-,7839910-"; sources "Undefined,Undefined"; NMorMRNA "null"; degree "4"; dimension "2_2";
chrA01	Undefined	as_event	7839735	7840149	.	-	.	transcript_id "TCONS_00002021,TCONS_00002022,TCONS_00002020"; gene_id "chrA01:7838355-7840933C"; flanks "7840149-,7839735^"; structure "0,1^2-,1^3-"; splice_chain ",7839988^7839916-,7839988^7839910-"; sources "Undefined,Undefined,Undefined"; NMorMRNA "null"; degree "9"; dimension "3_3";
chrA01	Undefined	as_event	7839168	7839472	.	-	.	transcript_id "TCONS_00002020,TCONS_00002021"; gene_id "chrA01:7838355-7840933C"; flanks "7839472-,7839168^"; structure "0,1^2-"; splice_chain ",7839363^7839278-"; sources "Undefined,Undefined"; NMorMRNA "null"; degree "4"; dimension "2_2";
chrA01	Undefined	as_event	7900845	7901429	.	-	.	transcript_id "TCONS_00002029,TCONS_00002028"; gene_id "chrA01:7900121-7901492C"; flanks "7901429^,7900845^"; structure "1-,2-"; splice_chain "7901044-,7901039-"; sources "Undefined,Undefined"; NMorMRNA "null"; degree "4"; dimension "2_2";
chrA01	Undefined	as_event	8070829	8071414	.	-	.	transcript_id "TCONS_00002042,TCONS_00002041"; gene_id "chrA01:8070026-8071849C"; flanks "8071414^,8070829^"; structure "1-,2-"; splice_chain "8070916-,8070914-"; sources "Undefined,Undefined"; NMorMRNA "null"; degree "4"; dimension "2_2";
chrA01	Undefined	as_event	8070026	8070233	.	-	.	transcript_id "TCONS_00002042,TCONS_00002041"; gene_id "chrA01:8070026-8071849C"; flanks "8070233-,8070026]"; structure "0,1^2-"; splice_chain ",8070150^8070066-"; sources "Undefined,Undefined"; NMorMRNA "null"; degree "4"; dimension "2_2";
chrA01	Undefined	as_event	8073948	8075095	.	-	.	transcript_id "TCONS_00002045,TCONS_00002044"; gene_id "chrA01:8071970-8075954C"; flanks "8075095-,8073948^"; structure "0,1^2-"; splice_chain ",8074058^8073981-"; sources "Undefined,Undefined"; NMorMRNA "null"; degree "4"; dimension "2_2";
chrA01	Undefined	as_event	8080827	8081115	.	-	.	transcript_id "TCONS_00002047,TCONS_00002046"; gene_id "chrA01:8080827-8083254C"; flanks "8081115-,8080827]"; structure "0,1^2-"; splice_chain ",8080960^8080829-"; sources "Undefined,Undefined"; NMorMRNA "null"; degree "4"; dimension "2_2";
chrA01	Undefined	as_event	8148874	8149146	.	-	.	transcript_id "TCONS_00002053,TCONS_00002052"; gene_id "chrA01:8148179-8149936C"; flanks "8149146-,8148874^"; structure "0,1^2-"; splice_chain ",8149061^8148968-"; sources "Undefined,Undefined"; NMorMRNA "null"; degree "4"; dimension "2_2";
chrA01	Undefined	as_event	8148661	8149146	.	-	.	transcript_id "TCONS_00002051,TCONS_00002052,TCONS_00002053"; gene_id "chrA01:8148179-8149936C"; flanks "8149146-,8148661^"; structure "0,1^2-3^4-,3^4-"; splice_chain ",8149061^8148968-8148874^8148786-,8148874^8148786-"; sources "Undefined,Undefined,Undefined"; NMorMRNA "null"; degree "9"; dimension "3_3";
chrA01	Undefined	as_event	8159081	8159541	.	-	.	transcript_id "TCONS_00002058,TCONS_00002059"; gene_id "chrA01:8159081-8160776C"; flanks "8159541-,8159081]"; structure "1^3-,2^4-"; splice_chain "8159415^8159331-,8159413^8159329-"; sources "Undefined,Undefined"; NMorMRNA "null"; degree "4"; dimension "2_2";
chrA01	Undefined	as_event	8251890	8252110	.	-	.	transcript_id "TCONS_00002070,TCONS_00002071"; gene_id "chrA01:8251245-8252193C"; flanks "8252110^,8251890^"; structure "1-,2-"; splice_chain "8251992-,8251991-"; sources "Undefined,Undefined"; NMorMRNA "null"; degree "4"; dimension "2_2";
chrA01	Undefined	as_event	8409309	8410736	.	-	.	transcript_id "TCONS_00002080,TCONS_00002079"; gene_id "chrA01:8409309-8410736C"; flanks "8410736[,8409309]"; structure "0,1^2-"; splice_chain ",8409768^8409678-"; sources "Undefined,Undefined"; NMorMRNA "null"; degree "4"; dimension "2_2";
chrA01	Undefined	as_event	8461511	8462291	.	-	.	transcript_id "TCONS_00002085,TCONS_00002084"; gene_id "chrA01:8461511-8462940C"; flanks "8462291-,8461511]"; structure "0,1^2-"; splice_chain ",8462023^8461947-"; sources "Undefined,Undefined"; NMorMRNA "null"; degree "4"; dimension "2_2";
chrA01	Undefined	as_event	8498684	8498890	.	-	.	transcript_id "TCONS_00002088,TCONS_00002089"; gene_id "chrA01:8497969-8499632C"; flanks "8498890^,8498684^"; structure "1-,2-"; splice_chain "8498805-,8498804-"; sources "Undefined,Undefined"; NMorMRNA "null"; degree "4"; dimension "2_2";
chrA01	Undefined	as_event	8592838	8593517	.	-	.	transcript_id "TCONS_00002094,TCONS_00002095"; gene_id "chrA01:8591913-8594129C"; flanks "8593517-,8592838^"; structure "1^3-,2^4-"; splice_chain "8593257^8592957-,8593255^8592955-"; sources "Undefined,Undefined"; NMorMRNA "null"; degree "4"; dimension "2_2";
chrA01	Undefined	as_event	8929958	8930388	.	-	.	transcript_id "TCONS_00002106,TCONS_00002107"; gene_id "chrA01:8929419-8931353C"; flanks "8930388-,8929958^"; structure "1^3-,2^4-"; splice_chain "8930276^8930179-,8930266^8930169-"; sources "Undefined,Undefined"; NMorMRNA "null"; degree "4"; dimension "2_2";
chrA01	Undefined	as_event	9276237	9276644	.	-	.	transcript_id "TCONS_00002115,TCONS_00002114/TCONS_00002116"; gene_id "chrA01:9273997-9277093C"; flanks "9276644^,9276237^"; structure "1-,2-"; splice_chain "9276304-,9276299-"; sources "Undefined,Undefined"; NMorMRNA "null"; degree "4"; dimension "2_2";
chrA01	Undefined	as_event	9275302	9275765	.	-	.	transcript_id "TCONS_00002114,TCONS_00002116"; gene_id "chrA01:9273997-9277093C"; flanks "9275765-,9275302^"; structure "1^3-,2^4-"; splice_chain "9275611^9275540-,9275601^9275530-"; sources "Undefined,Undefined"; NMorMRNA "null"; degree "4"; dimension "2_2";
chrA01	Undefined	as_event	9274985	9275530	.	-	.	transcript_id "TCONS_00002115,TCONS_00002116"; gene_id "chrA01:9273997-9277093C"; flanks "9275530-,9274985^"; structure "0,1^2-"; splice_chain ",9275302^9275226-"; sources "Undefined,Undefined"; NMorMRNA "null"; degree "4"; dimension "2_2";
chrA01	Undefined	as_event	9274985	9275765	.	-	.	transcript_id "TCONS_00002114,TCONS_00002115,TCONS_00002116"; gene_id "chrA01:9273997-9277093C"; flanks "9275765-,9274985^"; structure "1^3-5^6-,2^4-,2^4-5^6-"; splice_chain "9275611^9275540-9275302^9275226-,9275601^9275530-,9275601^9275530-9275302^9275226-"; sources "Undefined,Undefined,Undefined"; NMorMRNA "null"; degree "9"; dimension "3_3";
chrA01	Undefined	as_event	9415013	9415192	.	-	.	transcript_id "TCONS_00002125/TCONS_00002126,TCONS_00002124"; gene_id "chrA01:9414080-9417118C"; flanks "9415192-,9415013-"; structure "1^,2^"; splice_chain "9415109^,9415108^"; sources "Undefined,Undefined"; NMorMRNA "null"; degree "4"; dimension "2_2";
chrA01	Undefined	as_event	9429967	9430123	.	-	.	transcript_id "TCONS_00002128,TCONS_00002127"; gene_id "chrA01:9429344-9430507C"; flanks "9430123^,9429967^"; structure "1-,2-"; splice_chain "9430049-,9430011-"; sources "Undefined,Undefined"; NMorMRNA "null"; degree "4"; dimension "2_2";
chrA01	Undefined	as_event	9565728	9566096	.	-	.	transcript_id "TCONS_00002135,TCONS_00002134/TCONS_00002136"; gene_id "chrA01:9558629-9566096C"; flanks "9566096[,9565728^"; structure "0,1^2-"; splice_chain ",9565989^9565895-"; sources "Undefined,Undefined"; NMorMRNA "null"; degree "4"; dimension "2_2";
chrA01	Undefined	as_event	9565376	9565634	.	-	.	transcript_id "TCONS_00002134/TCONS_00002135,TCONS_00002136"; gene_id "chrA01:9558629-9566096C"; flanks "9565634-,9565376^"; structure "0,1^2-"; splice_chain ",9565557^9565463-"; sources "Undefined,Undefined"; NMorMRNA "null"; degree "4"; dimension "2_2";
chrA01	Undefined	as_event	9564871	9565138	.	-	.	transcript_id "TCONS_00002135/TCONS_00002136,TCONS_00002134"; gene_id "chrA01:9558629-9566096C"; flanks "9565138-,9564871-"; structure "1^,2^"; splice_chain "9565015^,9565014^"; sources "Undefined,Undefined"; NMorMRNA "null"; degree "4"; dimension "2_2";
chrA01	Undefined	as_event	9603782	9604182	.	-	.	transcript_id "TCONS_00002137,TCONS_00002138"; gene_id "chrA01:9602141-9604409C"; flanks "9604182-,9603782-"; structure "1^2-3^,4^"; splice_chain "9604159^9604027-9603963^,9603893^"; sources "Undefined,Undefined"; NMorMRNA "null"; degree "4"; dimension "2_2";
chrA01	Undefined	as_event	9804978	9805429	.	-	.	transcript_id "TCONS_00002140,TCONS_00002141"; gene_id "chrA01:9803779-9806697C"; flanks "9805429-,9804978^"; structure "0,1^2-"; splice_chain ",9805252^9805165-"; sources "Undefined,Undefined"; NMorMRNA "null"; degree "4"; dimension "2_2";
chrA01	Undefined	as_event	9863676	9864484	.	-	.	transcript_id "TCONS_00002146,TCONS_00002147,TCONS_00002145"; gene_id "chrA01:9863581-9868124C"; flanks "9864484-,9863676]"; structure "0,1^3-,2^4-"; splice_chain ",9864443^9864321-,9864438^9864314-"; sources "Undefined,Undefined,Undefined"; NMorMRNA "null"; degree "9"; dimension "3_3";
chrA01	Undefined	as_event	10001317	10002807	.	-	.	transcript_id "TCONS_00002152,TCONS_00002151"; gene_id "chrA01:9998841-10003683C"; flanks "10002807-,10001317^"; structure "1^3-,2^4-"; splice_chain "10001711^10001449-,10001701^10001439-"; sources "Undefined,Undefined"; NMorMRNA "null"; degree "4"; dimension "2_2";
chrA01	Undefined	as_event	10654178	10654546	.	-	.	transcript_id "TCONS_00002169,TCONS_00002170"; gene_id "chrA01:10653362-10654674C"; flanks "10654546^,10654178^"; structure "1-,2-"; splice_chain "10654380-,10654376-"; sources "Undefined,Undefined"; NMorMRNA "null"; degree "4"; dimension "2_2";
chrA01	Undefined	as_event	10791452	10792074	.	-	.	transcript_id "TCONS_00002173,TCONS_00002174"; gene_id "chrA01:10787627-10792074C"; flanks "10792074[,10791452^"; structure "1^3-,2^4-"; splice_chain "10791801^10791596-,10791780^10791575-"; sources "Undefined,Undefined"; NMorMRNA "null"; degree "4"; dimension "2_2";
chrA01	Undefined	as_event	10789698	10790145	.	-	.	transcript_id "TCONS_00002172,TCONS_00002173/TCONS_00002174"; gene_id "chrA01:10787627-10792074C"; flanks "10790145-,10789698^"; structure "1^3-,2^4-"; splice_chain "10790017^10789859-,10790007^10789849-"; sources "Undefined,Undefined"; NMorMRNA "null"; degree "4"; dimension "2_2";
chrA01	Undefined	as_event	10928335	10928530	.	-	.	transcript_id "TCONS_00002184,TCONS_00002185"; gene_id "chrA01:10928233-10929416C"; flanks "10928530-,10928335-"; structure "1^,2^"; splice_chain "10928407^,10928406^"; sources "Undefined,Undefined"; NMorMRNA "null"; degree "4"; dimension "2_2";
chrA01	Undefined	as_event	10932754	10933272	.	-	.	transcript_id "TCONS_00002188,TCONS_00002187"; gene_id "chrA01:10932068-10934057C"; flanks "10933272-,10932754^"; structure "0,1^2-"; splice_chain ",10932962^10932877-"; sources "Undefined,Undefined"; NMorMRNA "null"; degree "4"; dimension "2_2";
chrA01	Undefined	as_event	10945850	10946329	.	-	.	transcript_id "TCONS_00002191,TCONS_00002190"; gene_id "chrA01:10944604-10946662C"; flanks "10946329^,10945850^"; structure "1-,2-"; splice_chain "10946265-,10946249-"; sources "Undefined,Undefined"; NMorMRNA "null"; degree "4"; dimension "2_2";
chrA01	Undefined	as_event	11276964	11277181	.	-	.	transcript_id "TCONS_00002195,TCONS_00002194"; gene_id "chrA01:11274126-11279473C"; flanks "11277181-,11276964^"; structure "0,1^2-"; splice_chain ",11277128^11277044-"; sources "Undefined,Undefined"; NMorMRNA "null"; degree "4"; dimension "2_2";
chrA01	Undefined	as_event	11276612	11276779	.	-	.	transcript_id "TCONS_00002195,TCONS_00002194"; gene_id "chrA01:11274126-11279473C"; flanks "11276779^,11276612^"; structure "1-,2-"; splice_chain "11276700-,11276698-"; sources "Undefined,Undefined"; NMorMRNA "null"; degree "4"; dimension "2_2";
chrA01	Undefined	as_event	11360245	11361132	.	-	.	transcript_id "TCONS_00002197,TCONS_00002196"; gene_id "chrA01:11359751-11361132C"; flanks "11361132[,11360245^"; structure "0,1^2-"; splice_chain ",11360416^11360325-"; sources "Undefined,Undefined"; NMorMRNA "null"; degree "4"; dimension "2_2";
chrA01	Undefined	as_event	11697417	11697851	.	-	.	transcript_id "TCONS_00002207,TCONS_00002206"; gene_id "chrA01:11696208-11698664C"; flanks "11697851-,11697417^"; structure "1^3-,2^4-"; splice_chain "11697625^11697545-,11697608^11697521-"; sources "Undefined,Undefined"; NMorMRNA "null"; degree "4"; dimension "2_2";
chrA01	Undefined	as_event	11696208	11697077	.	-	.	transcript_id "TCONS_00002206,TCONS_00002207"; gene_id "chrA01:11696208-11698664C"; flanks "11697077-,11696208]"; structure "0,1^2-"; splice_chain ",11696876^11696798-"; sources "Undefined,Undefined"; NMorMRNA "null"; degree "4"; dimension "2_2";
chrA01	Undefined	as_event	12416784	12417097	.	-	.	transcript_id "TCONS_00002222,TCONS_00002223"; gene_id "chrA01:12414835-12418281C"; flanks "12417097-,12416784^"; structure "0,1^2-"; splice_chain ",12416982^12416906-"; sources "Undefined,Undefined"; NMorMRNA "null"; degree "4"; dimension "2_2";
chrA01	Undefined	as_event	12804002	12804290	.	-	.	transcript_id "TCONS_00002234,TCONS_00002232/TCONS_00002233"; gene_id "chrA01:12802729-12804381C"; flanks "12804290^,12804002^"; structure "1-,2-"; splice_chain "12804161-,12804151-"; sources "Undefined,Undefined"; NMorMRNA "null"; degree "4"; dimension "2_2";
chrA01	Undefined	as_event	12803030	12803483	.	-	.	transcript_id "TCONS_00002232,TCONS_00002233/TCONS_00002234"; gene_id "chrA01:12802729-12804381C"; flanks "12803483^,12803030^"; structure "1-,2-"; splice_chain "12803407-,12803404-"; sources "Undefined,Undefined"; NMorMRNA "null"; degree "4"; dimension "2_2";
chrA01	Undefined	as_event	12961157	12961431	.	-	.	transcript_id "TCONS_00002237/TCONS_00002239,TCONS_00002238"; gene_id "chrA01:12959341-12962545C"; flanks "12961431^,12961157^"; structure "1-,2-"; splice_chain "12961330-,12961313-"; sources "Undefined,Undefined"; NMorMRNA "null"; degree "4"; dimension "2_2";
chrA01	Undefined	as_event	12959952	12960267	.	-	.	transcript_id "TCONS_00002237,TCONS_00002238/TCONS_00002239"; gene_id "chrA01:12959341-12962545C"; flanks "12960267-,12959952^"; structure "1^3-,2^4-"; splice_chain "12960150^12960063-,12960140^12960053-"; sources "Undefined,Undefined"; NMorMRNA "null"; degree "4"; dimension "2_2";
chrA01	Undefined	as_event	13111215	13111490	.	-	.	transcript_id "TCONS_00002243,TCONS_00002242"; gene_id "chrA01:13103190-13117521C"; flanks "13111490-,13111215-"; structure "1^,2^"; splice_chain "13111366^,13111365^"; sources "Undefined,Undefined"; NMorMRNA "null"; degree "4"; dimension "2_2";
chrA01	Undefined	as_event	14038191	14038579	.	-	.	transcript_id "TCONS_00002252,TCONS_00002251"; gene_id "chrA01:14031560-14039027C"; flanks "14038579-,14038191-"; structure "1^,2^"; splice_chain "14038468^,14038395^"; sources "Undefined,Undefined"; NMorMRNA "null"; degree "4"; dimension "2_2";
chrA01	Undefined	as_event	14036500	14037168	.	-	.	transcript_id "TCONS_00002251,TCONS_00002252"; gene_id "chrA01:14031560-14039027C"; flanks "14037168^,14036500-"; structure "1-4^,2-3^"; splice_chain "14037026-14036845^,14037025-14036855^"; sources "Undefined,Undefined"; NMorMRNA "null"; degree "4"; dimension "2_2";
chrA01	Undefined	as_event	14460702	14460934	.	-	.	transcript_id "TCONS_00002259,TCONS_00002260"; gene_id "chrA01:14459923-14462666C"; flanks "14460934-,14460702^"; structure "0,1^2-"; splice_chain ",14460848^14460760-"; sources "Undefined,Undefined"; NMorMRNA "null"; degree "4"; dimension "2_2";
chrA01	Undefined	as_event	14614783	14615949	.	-	.	transcript_id "TCONS_00002267,TCONS_00002266"; gene_id "chrA01:14612015-14616421C"; flanks "14615949^,14614783^"; structure "1-,2-"; splice_chain "14615765-,14615039-"; sources "Undefined,Undefined"; NMorMRNA "null"; degree "4"; dimension "2_2";
chrA01	Undefined	as_event	14681261	14682103	.	-	.	transcript_id "TCONS_00002269,TCONS_00002268"; gene_id "chrA01:14680024-14682935C"; flanks "14682103-,14681261^"; structure "1^3-,2^4-5^6-"; splice_chain "14681823^14681744-,14681821^14681742-14681481^14681392-"; sources "Undefined,Undefined"; NMorMRNA "null"; degree "4"; dimension "2_2";
chrA01	Undefined	as_event	14850748	14851346	.	-	.	transcript_id "TCONS_00002273,TCONS_00002274"; gene_id "chrA01:14849809-14851353C"; flanks "14851346[,14850748^"; structure "1^3-,2^4-"; splice_chain "14851127^14851025-,14851079^14850977-"; sources "Undefined,Undefined"; NMorMRNA "null"; degree "4"; dimension "2_2";
chrA01	Undefined	as_event	14849809	14850272	.	-	.	transcript_id "TCONS_00002275,TCONS_00002273/TCONS_00002274"; gene_id "chrA01:14849809-14851353C"; flanks "14850272-,14849809]"; structure "1^3-,2^4-"; splice_chain "14850249^14850175-,14850207^14850133-"; sources "Undefined,Undefined"; NMorMRNA "null"; degree "4"; dimension "2_2";
chrA01	Undefined	as_event	14970722	14970856	.	-	.	transcript_id "TCONS_00002278,TCONS_00002279"; gene_id "chrA01:14969459-14972354C"; flanks "14970856^,14970722^"; structure "1-,2-"; splice_chain "14970772-,14970771-"; sources "Undefined,Undefined"; NMorMRNA "null"; degree "4"; dimension "2_2";
chrA01	Undefined	as_event	15017843	15018595	.	-	.	transcript_id "TCONS_00002280/TCONS_00002282/TCONS_00002284,TCONS_00002283"; gene_id "chrA01:15017345-15018595C"; flanks "15018595[,15017843^"; structure "0,1^2-"; splice_chain ",15018022^15017913-"; sources "Undefined,Undefined"; NMorMRNA "null"; degree "4"; dimension "2_2";
chrA01	Undefined	as_event	15017616	15017843	.	-	.	transcript_id "TCONS_00002282,TCONS_00002280"; gene_id "chrA01:15017345-15018595C"; flanks "15017843^,15017616^"; structure "1-,2-"; splice_chain "15017771-,15017768-"; sources "Undefined,Undefined"; NMorMRNA "null"; degree "4"; dimension "2_2";
chrA01	Undefined	as_event	15017616	15018595	.	-	.	transcript_id "TCONS_00002281,TCONS_00002282,TCONS_00002280"; gene_id "chrA01:15017345-15018595C"; flanks "15018595[,15017616^"; structure "1^2-,3^4-,3^5-"; splice_chain "15018022^15017913-,15017843^15017771-,15017843^15017768-"; sources "Undefined,Undefined,Undefined"; NMorMRNA "null"; degree "9"; dimension "3_3";
chrA01	Undefined	as_event	15017458	15017768	.	-	.	transcript_id "TCONS_00002280,TCONS_00002283"; gene_id "chrA01:15017345-15018595C"; flanks "15017768-,15017458-"; structure "1^,2^"; splice_chain "15017616^,15017547^"; sources "Undefined,Undefined"; NMorMRNA "null"; degree "4"; dimension "2_2";
chrA01	Undefined	as_event	15017458	15017843	.	-	.	transcript_id "TCONS_00002282,TCONS_00002280,TCONS_00002283"; gene_id "chrA01:15017345-15018595C"; flanks "15017843^,15017458-"; structure "1-3^,2-3^,2-4^"; splice_chain "15017771-15017616^,15017768-15017616^,15017768-15017547^"; sources "Undefined,Undefined,Undefined"; NMorMRNA "null"; degree "9"; dimension "3_3";
chrA01	Undefined	as_event	15017458	15017913	.	-	.	transcript_id "TCONS_00002283,TCONS_00002281"; gene_id "chrA01:15017345-15018595C"; flanks "15017913-,15017458-"; structure "1^2-4^,3^"; splice_chain "15017843^15017768-15017547^,15017616^"; sources "Undefined,Undefined"; NMorMRNA "null"; degree "4"; dimension "2_2";
chrA01	Undefined	as_event	15017458	15018595	.	-	.	transcript_id "TCONS_00002283,TCONS_00002281,TCONS_00002282,TCONS_00002280"; gene_id "chrA01:15017345-15018595C"; flanks "15018595[,15017458-"; structure "1^2-3^5-7^,1^2-6^,3^4-6^,3^5-6^"; splice_chain "15018022^15017913-15017843^15017768-15017547^,15018022^15017913-15017616^,15017843^15017771-15017616^,15017843^15017768-15017616^"; sources "Undefined,Undefined,Undefined,Undefined"; NMorMRNA "nul…
chrA01	Undefined	as_event	15017345	15017768	.	-	.	transcript_id "TCONS_00002284,TCONS_00002280,TCONS_00002283"; gene_id "chrA01:15017345-15018595C"; flanks "15017768-,15017345]"; structure "1^4-,2^5-,3^5-"; splice_chain "15017626^15017468-,15017616^15017458-,15017547^15017458-"; sources "Undefined,Undefined,Undefined"; NMorMRNA "null"; degree "9"; dimension "3_3";
chrA01	Undefined	as_event	15017345	15017843	.	-	.	transcript_id "TCONS_00002282,TCONS_00002284,TCONS_00002280,TCONS_00002283"; gene_id "chrA01:15017345-15018595C"; flanks "15017843^,15017345]"; structure "1-4^7-,2-3^6-,2-4^7-,2-5^7-"; splice_chain "15017771-15017616^15017458-,15017768-15017626^15017468-,15017768-15017616^15017458-,15017768-15017547^15017458-"; sources "Undefined,Undefined,Undefined,Undefined"; NMorMRNA "null"; degree "16"; dimen…
chrA01	Undefined	as_event	15017345	15018595	.	-	.	transcript_id "TCONS_00002283,TCONS_00002281,TCONS_00002282,TCONS_00002284,TCONS_00002280"; gene_id "chrA01:15017345-15018595C"; flanks "15018595[,15017345]"; structure "1^2-3^5-8^10-,1^2-7^10-,3^4-7^10-,3^5-6^9-,3^5-7^10-"; splice_chain "15018022^15017913-15017843^15017768-15017547^15017458-,15018022^15017913-15017616^15017458-,15017843^15017771-15017616^15017458-,15017843^15017768-15017626^1501…
chrA01	Undefined	as_event	15127457	15129106	.	-	.	transcript_id "TCONS_00002285,TCONS_00002286"; gene_id "chrA01:15127021-15129509C"; flanks "15129106-,15127457^"; structure "1^3-,2^4-"; splice_chain "15127817^15127730-,15127807^15127720-"; sources "Undefined,Undefined"; NMorMRNA "null"; degree "4"; dimension "2_2";
chrA01	Undefined	as_event	15357639	15358611	.	-	.	transcript_id "TCONS_00002291,TCONS_00002290"; gene_id "chrA01:15356837-15358611C"; flanks "15358611[,15357639^"; structure "1^3-,2^4-"; splice_chain "15358281^15357899-,15358271^15357889-"; sources "Undefined,Undefined"; NMorMRNA "null"; degree "4"; dimension "2_2";
chrA01	Undefined	as_event	15356837	15357051	.	-	.	transcript_id "TCONS_00002291,TCONS_00002290"; gene_id "chrA01:15356837-15358611C"; flanks "15357051^,15356837]"; structure "1-,2-"; splice_chain "15356976-,15356973-"; sources "Undefined,Undefined"; NMorMRNA "null"; degree "4"; dimension "2_2";
chrA01	Undefined	as_event	15413860	15414157	.	-	.	transcript_id "TCONS_00002293,TCONS_00002292"; gene_id "chrA01:15412163-15414609C"; flanks "15414157-,15413860^"; structure "0,1^2-"; splice_chain ",15414011^15413922-"; sources "Undefined,Undefined"; NMorMRNA "null"; degree "4"; dimension "2_2";
chrA01	Undefined	as_event	15412826	15413020	.	-	.	transcript_id "TCONS_00002292,TCONS_00002293"; gene_id "chrA01:15412163-15414609C"; flanks "15413020^,15412826^"; structure "1-,2-"; splice_chain "15412924-,15412923-"; sources "Undefined,Undefined"; NMorMRNA "null"; degree "4"; dimension "2_2";
chrA01	Undefined	as_event	15516432	15517080	.	-	.	transcript_id "TCONS_00002297,TCONS_00002296"; gene_id "chrA01:15516432-15519411C"; flanks "15517080-,15516432]"; structure "0,1^2-"; splice_chain ",15516982^15516914-"; sources "Undefined,Undefined"; NMorMRNA "null"; degree "4"; dimension "2_2";
chrA01	Undefined	as_event	15535942	15536117	.	-	.	transcript_id "TCONS_00002298,TCONS_00002299"; gene_id "chrA01:15534257-15536627C"; flanks "15536117-,15535942^"; structure "0,1^2-"; splice_chain ",15536060^15535976-"; sources "Undefined,Undefined"; NMorMRNA "null"; degree "4"; dimension "2_2";
chrA01	Undefined	as_event	15968413	15968589	.	-	.	transcript_id "TCONS_00002316,TCONS_00002317"; gene_id "chrA01:15966475-15988475C"; flanks "15968589^,15968413^"; structure "1-,2-"; splice_chain "15968506-,15968499-"; sources "Undefined,Undefined"; NMorMRNA "null"; degree "4"; dimension "2_2";
chrA01	Undefined	as_event	15967157	15967477	.	-	.	transcript_id "TCONS_00002316,TCONS_00002317"; gene_id "chrA01:15966475-15988475C"; flanks "15967477^,15967157^"; structure "1-,2-"; splice_chain "15967279-,15967277-"; sources "Undefined,Undefined"; NMorMRNA "null"; degree "4"; dimension "2_2";
chrA01	Undefined	as_event	16167896	16168171	.	-	.	transcript_id "TCONS_00002326,TCONS_00002325"; gene_id "chrA01:16166196-16169800C"; flanks "16168171-,16167896^"; structure "0,1^2-"; splice_chain ",16168091^16167994-"; sources "Undefined,Undefined"; NMorMRNA "null"; degree "4"; dimension "2_2";
chrA01	Undefined	as_event	16301844	16302089	.	-	.	transcript_id "TCONS_00002331,TCONS_00002330"; gene_id "chrA01:16300232-16303321C"; flanks "16302089-,16301844^"; structure "0,1^2-"; splice_chain ",16301994^16301914-"; sources "Undefined,Undefined"; NMorMRNA "null"; degree "4"; dimension "2_2";
chrA01	Undefined	as_event	16300897	16301044	.	-	.	transcript_id "TCONS_00002329,TCONS_00002330/TCONS_00002331"; gene_id "chrA01:16300232-16303321C"; flanks "16301044^,16300897^"; structure "1-,2-"; splice_chain "16300961-,16300960-"; sources "Undefined,Undefined"; NMorMRNA "null"; degree "4"; dimension "2_2";
chrA01	Undefined	as_event	16333821	16334078	.	-	.	transcript_id "TCONS_00002332/TCONS_00002333,TCONS_00002334"; gene_id "chrA01:16332055-16334651C"; flanks "16334078^,16333821^"; structure "1-,2-"; splice_chain "16333910-,16333909-"; sources "Undefined,Undefined"; NMorMRNA "null"; degree "4"; dimension "2_2";
chrA01	Undefined	as_event	16333324	16333493	.	-	.	transcript_id "TCONS_00002332/TCONS_00002334,TCONS_00002333"; gene_id "chrA01:16332055-16334651C"; flanks "16333493-,16333324-"; structure "1^,2^"; splice_chain "16333412^,16333411^"; sources "Undefined,Undefined"; NMorMRNA "null"; degree "4"; dimension "2_2";
chrA01	Undefined	as_event	16369649	16370269	.	-	.	transcript_id "TCONS_00002336,TCONS_00002335"; gene_id "chrA01:16368977-16370576C"; flanks "16370269-,16369649^"; structure "0,1^2-"; splice_chain ",16369964^16369868-"; sources "Undefined,Undefined"; NMorMRNA "null"; degree "4"; dimension "2_2";
chrA01	Undefined	as_event	16994482	16994906	.	-	.	transcript_id "TCONS_00002347,TCONS_00002348"; gene_id "chrA01:16992612-16995065C"; flanks "16994906-,16994482-"; structure "1^,2^"; splice_chain "16994836^,16994820^"; sources "Undefined,Undefined"; NMorMRNA "null"; degree "4"; dimension "2_2";
chrA01	Undefined	as_event	17016176	17016398	.	-	.	transcript_id "TCONS_00002350,TCONS_00002351/TCONS_00002353"; gene_id "chrA01:17015059-17016685C"; flanks "17016398^,17016176^"; structure "1-,2-"; splice_chain "17016299-,17016297-"; sources "Undefined,Undefined"; NMorMRNA "null"; degree "4"; dimension "2_2";
chrA01	Undefined	as_event	17015801	17016090	.	-	.	transcript_id "TCONS_00002352,TCONS_00002350/TCONS_00002351"; gene_id "chrA01:17015059-17016685C"; flanks "17016090-,17015801^"; structure "0,1^2-"; splice_chain ",17015986^17015893-"; sources "Undefined,Undefined"; NMorMRNA "null"; degree "4"; dimension "2_2";
chrA01	Undefined	as_event	17015490	17015639	.	-	.	transcript_id "TCONS_00002352,TCONS_00002350/TCONS_00002351"; gene_id "chrA01:17015059-17016685C"; flanks "17015639^,17015490^"; structure "1-,2-"; splice_chain "17015554-,17015552-"; sources "Undefined,Undefined"; NMorMRNA "null"; degree "4"; dimension "2_2";
chrA01	Undefined	as_event	17015059	17015379	.	-	.	transcript_id "TCONS_00002352,TCONS_00002350/TCONS_00002351"; gene_id "chrA01:17015059-17016685C"; flanks "17015379-,17015059]"; structure "1^3-,2^4-"; splice_chain "17015271^17015136-,17015270^17015135-"; sources "Undefined,Undefined"; NMorMRNA "null"; degree "4"; dimension "2_2";
chrA01	Undefined	as_event	17123904	17125932	.	-	.	transcript_id "TCONS_00002356,TCONS_00002355"; gene_id "chrA01:17123200-17127639C"; flanks "17125932^,17123904-"; structure "1-2^,3-4^"; splice_chain "17125842-17125681^,17124151-17123990^"; sources "Undefined,Undefined"; NMorMRNA "null"; degree "4"; dimension "2_2";
chrA01	Undefined	as_event	17123200	17125681	.	-	.	transcript_id "TCONS_00002357,TCONS_00002356"; gene_id "chrA01:17123200-17127639C"; flanks "17125681^,17123200]"; structure "1-2^4-,3-"; splice_chain "17125589-17125427^17123732-,17123904-"; sources "Undefined,Undefined"; NMorMRNA "null"; degree "4"; dimension "2_2";
chrA01	Undefined	as_event	17123200	17125932	.	-	.	transcript_id "TCONS_00002357,TCONS_00002356,TCONS_00002355"; gene_id "chrA01:17123200-17127639C"; flanks "17125932^,17123200]"; structure "1-2^3-4^8-,1-2^7-,5-6^7-"; splice_chain "17125842-17125681^17125589-17125427^17123732-,17125842-17125681^17123904-,17124151-17123990^17123904-"; sources "Undefined,Undefined,Undefined"; NMorMRNA "null"; degree "9"; dimension "3_3";
chrA01	Undefined	as_event	17191823	17192035	.	-	.	transcript_id "TCONS_00002365,TCONS_00002364"; gene_id "chrA01:17190181-17192870C"; flanks "17192035-,17191823^"; structure "1^3-,2^4-"; splice_chain "17191985^17191912-,17191970^17191897-"; sources "Undefined,Undefined"; NMorMRNA "null"; degree "4"; dimension "2_2";
chrA01	Undefined	as_event	17191448	17191608	.	-	.	transcript_id "TCONS_00002363,TCONS_00002364/TCONS_00002365"; gene_id "chrA01:17190181-17192870C"; flanks "17191608^,17191448^"; structure "1-,2-"; splice_chain "17191537-,17191528-"; sources "Undefined,Undefined"; NMorMRNA "null"; degree "4"; dimension "2_2";
chrA01	Undefined	as_event	17700940	17701261	.	-	.	transcript_id "TCONS_00002372,TCONS_00002371"; gene_id "chrA01:17700558-17703425C"; flanks "17701261-,17700940^"; structure "0,1^2-"; splice_chain ",17701157^17701089-"; sources "Undefined,Undefined"; NMorMRNA "null"; degree "4"; dimension "2_2";
chrA01	Undefined	as_event	17720161	17720339	.	-	.	transcript_id "TCONS_00002375,TCONS_00002374"; gene_id "chrA01:17718762-17721420C"; flanks "17720339-,17720161-"; structure "1^,2^"; splice_chain "17720253^,17720247^"; sources "Undefined,Undefined"; NMorMRNA "null"; degree "4"; dimension "2_2";
chrA01	Undefined	as_event	17720028	17720339	.	-	.	transcript_id "TCONS_00002373,TCONS_00002375,TCONS_00002374"; gene_id "chrA01:17718762-17721420C"; flanks "17720339-,17720028^"; structure "0,1^3-,2^3-"; splice_chain ",17720253^17720161-,17720247^17720161-"; sources "Undefined,Undefined,Undefined"; NMorMRNA "null"; degree "9"; dimension "3_3";
chrA01	Undefined	as_event	17731154	17731556	.	-	.	transcript_id "TCONS_00002377,TCONS_00002376"; gene_id "chrA01:17730826-17732902C"; flanks "17731556-,17731154^"; structure "0,1^2-"; splice_chain ",17731451^17731360-"; sources "Undefined,Undefined"; NMorMRNA "null"; degree "4"; dimension "2_2";
chrA01	Undefined	as_event	17763640	17764066	.	-	.	transcript_id "TCONS_00002380,TCONS_00002379"; gene_id "chrA01:17763640-17766136C"; flanks "17764066-,17763640]"; structure "0,1^2-"; splice_chain ",17763869^17763777-"; sources "Undefined,Undefined"; NMorMRNA "null"; degree "4"; dimension "2_2";
chrA01	Undefined	as_event	17840764	17841009	.	-	.	transcript_id "TCONS_00002384,TCONS_00002383/TCONS_00002385"; gene_id "chrA01:17836245-17843831C"; flanks "17841009-,17840764^"; structure "0,1^2-"; splice_chain ",17840930^17840836-"; sources "Undefined,Undefined"; NMorMRNA "null"; degree "4"; dimension "2_2";
chrA01	Undefined	as_event	18002890	18003207	.	-	.	transcript_id "TCONS_00002391,TCONS_00002392"; gene_id "chrA01:18002320-18005170C"; flanks "18003207-,18002890^"; structure "1^3-,2^4-"; splice_chain "18003101^18003013-,18003086^18002998-"; sources "Undefined,Undefined"; NMorMRNA "null"; degree "4"; dimension "2_2";
chrA01	Undefined	as_event	18132298	18132699	.	-	.	transcript_id "TCONS_00002400,TCONS_00002399"; gene_id "chrA01:18131633-18133547C"; flanks "18132699-,18132298^"; structure "0,1^2-"; splice_chain ",18132517^18132426-"; sources "Undefined,Undefined"; NMorMRNA "null"; degree "4"; dimension "2_2";
chrA01	Undefined	as_event	18216488	18216775	.	-	.	transcript_id "TCONS_00002407,TCONS_00002406"; gene_id "chrA01:18215807-18217639C"; flanks "18216775^,18216488^"; structure "1-,2-"; splice_chain "18216628-,18216625-"; sources "Undefined,Undefined"; NMorMRNA "null"; degree "4"; dimension "2_2";
chrA01	Undefined	as_event	18272592	18272773	.	-	.	transcript_id "TCONS_00002410,TCONS_00002411"; gene_id "chrA01:18272089-18273800C"; flanks "18272773^,18272592^"; structure "1-,2-"; splice_chain "18272667-,18272663-"; sources "Undefined,Undefined"; NMorMRNA "null"; degree "4"; dimension "2_2";
chrA01	Undefined	as_event	18581002	18581151	.	-	.	transcript_id "TCONS_00002424,TCONS_00002422/TCONS_00002423"; gene_id "chrA01:18579024-18581768C"; flanks "18581151^,18581002^"; structure "1-,2-"; splice_chain "18581078-,18581075-"; sources "Undefined,Undefined"; NMorMRNA "null"; degree "4"; dimension "2_2";
chrA01	Undefined	as_event	18580525	18580802	.	-	.	transcript_id "TCONS_00002422,TCONS_00002423/TCONS_00002424"; gene_id "chrA01:18579024-18581768C"; flanks "18580802-,18580525^"; structure "0,1^2-"; splice_chain ",18580736^18580613-"; sources "Undefined,Undefined"; NMorMRNA "null"; degree "4"; dimension "2_2";
chrA01	Undefined	as_event	18579915	18580162	.	-	.	transcript_id "TCONS_00002423/TCONS_00002424,TCONS_00002422"; gene_id "chrA01:18579024-18581768C"; flanks "18580162-,18579915^"; structure "0,1^2-"; splice_chain ",18580062^18579973-"; sources "Undefined,Undefined"; NMorMRNA "null"; degree "4"; dimension "2_2";
chrA01	Undefined	as_event	18579552	18579915	.	-	.	transcript_id "TCONS_00002423/TCONS_00002424,TCONS_00002422"; gene_id "chrA01:18579024-18581768C"; flanks "18579915^,18579552-"; structure "0,1-2^"; splice_chain ",18579826-18579798^"; sources "Undefined,Undefined"; NMorMRNA "null"; degree "4"; dimension "2_2";
chrA01	Undefined	as_event	18742050	18742327	.	-	.	transcript_id "TCONS_00002429,TCONS_00002428"; gene_id "chrA01:18739031-18743546C"; flanks "18742327-,18742050^"; structure "0,1^2-"; splice_chain ",18742239^18742159-"; sources "Undefined,Undefined"; NMorMRNA "null"; degree "4"; dimension "2_2";
chrA01	Undefined	as_event	18745841	18746324	.	-	.	transcript_id "TCONS_00002431,TCONS_00002430"; gene_id "chrA01:18745374-18747626C"; flanks "18746324-,18745841^"; structure "0,1^2-"; splice_chain ",18746055^18745977-"; sources "Undefined,Undefined"; NMorMRNA "null"; degree "4"; dimension "2_2";
chrA01	Undefined	as_event	18769021	18769755	.	-	.	transcript_id "TCONS_00002435,TCONS_00002436"; gene_id "chrA01:18767107-18771265C"; flanks "18769755-,18769021^"; structure "1^3-,2^4-"; splice_chain "18769439^18769359-,18769438^18769358-"; sources "Undefined,Undefined"; NMorMRNA "null"; degree "4"; dimension "2_2";
chrA01	Undefined	as_event	18874421	18875244	.	-	.	transcript_id "TCONS_00002444,TCONS_00002443"; gene_id "chrA01:18873434-18875244C"; flanks "18875244[,18874421^"; structure "1^3-,2^4-"; splice_chain "18874983^18874600-,18874982^18874599-"; sources "Undefined,Undefined"; NMorMRNA "null"; degree "4"; dimension "2_2";
chrA01	Undefined	as_event	18877187	18877461	.	-	.	transcript_id "TCONS_00002446,TCONS_00002445"; gene_id "chrA01:18875527-18877988C"; flanks "18877461-,18877187-"; structure "1^,2^"; splice_chain "18877289^,18877271^"; sources "Undefined,Undefined"; NMorMRNA "null"; degree "4"; dimension "2_2";
chrA01	Undefined	as_event	18972909	18973321	.	-	.	transcript_id "TCONS_00002452,TCONS_00002451"; gene_id "chrA01:18972505-18975493C"; flanks "18973321-,18972909-"; structure "1^,2^"; splice_chain "18973021^,18973012^"; sources "Undefined,Undefined"; NMorMRNA "null"; degree "4"; dimension "2_2";
chrA01	Undefined	as_event	19327035	19327231	.	-	.	transcript_id "TCONS_00002464,TCONS_00002465/TCONS_00002466"; gene_id "chrA01:19325302-19328818C"; flanks "19327231^,19327035^"; structure "1-,2-"; splice_chain "19327122-,19327120-"; sources "Undefined,Undefined"; NMorMRNA "null"; degree "4"; dimension "2_2";
chrA01	Undefined	as_event	19326759	19326948	.	-	.	transcript_id "TCONS_00002464/TCONS_00002466,TCONS_00002465"; gene_id "chrA01:19325302-19328818C"; flanks "19326948-,19326759-"; structure "1^,2^"; splice_chain "19326847^,19326845^"; sources "Undefined,Undefined"; NMorMRNA "null"; degree "4"; dimension "2_2";
chrA01	Undefined	as_event	19620355	19621142	.	-	.	transcript_id "TCONS_00002479,TCONS_00002478"; gene_id "chrA01:19613864-19621179C"; flanks "19621142[,19620355^"; structure "0,1^2-"; splice_chain ",19620875^19620564-"; sources "Undefined,Undefined"; NMorMRNA "null"; degree "4"; dimension "2_2";
chrA01	Undefined	as_event	19619062	19619839	.	-	.	transcript_id "TCONS_00002479,TCONS_00002478/TCONS_00002480"; gene_id "chrA01:19613864-19621179C"; flanks "19619839-,19619062^"; structure "1^3-,2^4-"; splice_chain "19619731^19619174-,19619709^19619152-"; sources "Undefined,Undefined"; NMorMRNA "null"; degree "4"; dimension "2_2";
chrA01	Undefined	as_event	19616561	19616794	.	-	.	transcript_id "TCONS_00002478,TCONS_00002479"; gene_id "chrA01:19613864-19621179C"; flanks "19616794^,19616561^"; structure "1-,2-"; splice_chain "19616717-,19616714-"; sources "Undefined,Undefined"; NMorMRNA "null"; degree "4"; dimension "2_2";
chrA01	Undefined	as_event	19616251	19616714	.	-	.	transcript_id "TCONS_00002480,TCONS_00002479"; gene_id "chrA01:19613864-19621179C"; flanks "19616714-,19616251^"; structure "0,1^2-"; splice_chain ",19616561^19616417-"; sources "Undefined,Undefined"; NMorMRNA "null"; degree "4"; dimension "2_2";
chrA01	Undefined	as_event	19616251	19616794	.	-	.	transcript_id "TCONS_00002478,TCONS_00002480,TCONS_00002479"; gene_id "chrA01:19613864-19621179C"; flanks "19616794^,19616251^"; structure "1-3^4-,2-,2-3^4-"; splice_chain "19616717-19616561^19616417-,19616714-,19616714-19616561^19616417-"; sources "Undefined,Undefined,Undefined"; NMorMRNA "null"; degree "9"; dimension "3_3";
chrA01	Undefined	as_event	19614883	19615320	.	-	.	transcript_id "TCONS_00002478,TCONS_00002479"; gene_id "chrA01:19613864-19621179C"; flanks "19615320-,19614883^"; structure "1^3-,2^4-"; splice_chain "19615197^19615120-,19615187^19615110-"; sources "Undefined,Undefined"; NMorMRNA "null"; degree "4"; dimension "2_2";
chrA01	Undefined	as_event	19652405	19652757	.	-	.	transcript_id "TCONS_00002482,TCONS_00002481"; gene_id "chrA01:19651423-19653117C"; flanks "19652757-,19652405^"; structure "1^3-,2^4-"; splice_chain "19652615^19652528-,19652604^19652517-"; sources "Undefined,Undefined"; NMorMRNA "null"; degree "4"; dimension "2_2";
chrA01	Undefined	as_event	19679202	19680050	.	-	.	transcript_id "TCONS_00002484,TCONS_00002485,TCONS_00002483"; gene_id "chrA01:19676910-19680716C"; flanks "19680050-,19679202^"; structure "1^4-,2^5-,3^6-"; splice_chain "19679878^19679383-,19679874^19679379-,19679868^19679373-"; sources "Undefined,Undefined,Undefined"; NMorMRNA "null"; degree "9"; dimension "3_3";
chrA01	Undefined	as_event	19677068	19677201	.	-	.	transcript_id "TCONS_00002485,TCONS_00002483/TCONS_00002484"; gene_id "chrA01:19676910-19680716C"; flanks "19677201^,19677068^"; structure "1-,2-"; splice_chain "19677128-,19677121-"; sources "Undefined,Undefined"; NMorMRNA "null"; degree "4"; dimension "2_2";
chrA01	Undefined	as_event	19703903	19704499	.	-	.	transcript_id "TCONS_00002486,TCONS_00002487"; gene_id "chrA01:19703187-19705717C"; flanks "19704499-,19703903^"; structure "1^3-,2^4-"; splice_chain "19704360^19704281-,19704350^19704271-"; sources "Undefined,Undefined"; NMorMRNA "null"; degree "4"; dimension "2_2";
chrA01	Undefined	as_event	20109092	20109778	.	-	.	transcript_id "TCONS_00002506,TCONS_00002505"; gene_id "chrA01:20109092-20110542C"; flanks "20109778-,20109092]"; structure "0,1^2-"; splice_chain ",20109495^20109418-"; sources "Undefined,Undefined"; NMorMRNA "null"; degree "4"; dimension "2_2";
chrA01	Undefined	as_event	20170891	20173041	.	-	.	transcript_id "TCONS_00002514,TCONS_00002513"; gene_id "chrA01:20167285-20173495C"; flanks "20173041^,20170891-"; structure "0,1-2^3-4^5-6^7-8^9-10^11-12^"; splice_chain ",20172174-20171953^20171864-20171776^20171673-20171445^20171357-20171286^20171196-20171125^20171047-20170976^"; sources "Undefined,Undefined"; NMorMRNA "null"; degree "4"; dimension "2_2";
chrA01	Undefined	as_event	20170236	20173041	.	-	.	transcript_id "TCONS_00002512,TCONS_00002514"; gene_id "chrA01:20167285-20173495C"; flanks "20173041^,20170236-"; structure "0,1-2^3-4^5-6^7-8^"; splice_chain ",20170891-20170820^20170719-20170648^20170562-20170497^20170387-20170325^"; sources "Undefined,Undefined"; NMorMRNA "null"; degree "4"; dimension "2_2";
chrA01	Undefined	as_event	20169618	20170387	.	-	.	transcript_id "TCONS_00002513,TCONS_00002514"; gene_id "chrA01:20167285-20173495C"; flanks "20170387-,20169618^"; structure "1^3-5^7-9^11-,2^4-6^8-10^12-"; splice_chain "20170327^20170238-20170197^20170111-20170071^20169993-,20170325^20170236-20170195^20170109-20170069^20169991-"; sources "Undefined,Undefined"; NMorMRNA "null"; degree "4"; dimension "2_2";
chrA01	Undefined	as_event	20169618	20173041	.	-	.	transcript_id "TCONS_00002513,TCONS_00002514,TCONS_00002512"; gene_id "chrA01:20167285-20173495C"; flanks "20173041^,20169618^"; structure "1-2^3-4^5-6^7-8^9-10^11-12^13-14^15-16^17-18^19-20^22-24^26-28^30-,13-14^15-16^17-18^19-21^23-25^27-29^31-,23-25^27-29^31-"; splice_chain "20172174-20171953^20171864-20171776^20171673-20171445^20171357-20171286^20171196-20171125^20171047-20170976^20170891-201…
chrA01	Undefined	as_event	20168082	20173041	.	-	.	transcript_id "TCONS_00002515,TCONS_00002513,TCONS_00002514"; gene_id "chrA01:20167285-20173495C"; flanks "20173041^,20168082-"; structure "0,1-2^3-4^5-6^7-8^9-10^11-12^13-14^15-16^17-18^19-20^22-24^26-28^30-32^33-34^35-36^37-38^,13-14^15-16^17-18^19-21^23-25^27-29^31-32^33-34^35-36^37-38^"; splice_chain ",20172174-20171953^20171864-20171776^20171673-20171445^20171357-20171286^20171196-20171125^2…
chrA01	Undefined	as_event	20167285	20168738	.	-	.	transcript_id "TCONS_00002512,TCONS_00002511/TCONS_00002513/TCONS_00002514"; gene_id "chrA01:20167285-20173495C"; flanks "20168738-,20167285]"; structure "1^3-5^7-,2^4-6^8-"; splice_chain "20168172^20168083-20167933^20167700-,20168171^20168082-20167932^20167699-"; sources "Undefined,Undefined"; NMorMRNA "null"; degree "4"; dimension "2_2";
chrA01	Undefined	as_event	20167285	20173041	.	-	.	transcript_id "TCONS_00002513,TCONS_00002514,TCONS_00002512,TCONS_00002515"; gene_id "chrA01:20167285-20173495C"; flanks "20173041^,20167285]"; structure "1-2^3-4^5-6^7-8^9-10^11-12^13-14^15-16^17-18^19-20^22-24^26-28^30-32^33-34^35-36^37-39^41-43^45-,13-14^15-16^17-18^19-21^23-25^27-29^31-32^33-34^35-36^37-39^41-43^45-,23-25^27-29^31-32^33-34^35-36^37-38^40-42^44-,41-43^45-"; splice_chain "20172…
chrA01	Undefined	as_event	20536546	20536854	.	-	.	transcript_id "TCONS_00002528,TCONS_00002529"; gene_id "chrA01:20535132-20537463C"; flanks "20536854-,20536546^"; structure "0,1^2-"; splice_chain ",20536756^20536630-"; sources "Undefined,Undefined"; NMorMRNA "null"; degree "4"; dimension "2_2";
chrA01	Undefined	as_event	20651074	20652756	.	-	.	transcript_id "TCONS_00002533,TCONS_00002532"; gene_id "chrA01:20651074-20653672C"; flanks "20652756-,20651074]"; structure "0,1^2-"; splice_chain ",20652587^20652430-"; sources "Undefined,Undefined"; NMorMRNA "null"; degree "4"; dimension "2_2";
chrA01	Undefined	as_event	20703777	20704517	.	-	.	transcript_id "TCONS_00002537/TCONS_00002538,TCONS_00002536"; gene_id "chrA01:20703777-20707315C"; flanks "20704517-,20703777]"; structure "0,1^2-"; splice_chain ",20704201^20703910-"; sources "Undefined,Undefined"; NMorMRNA "null"; degree "4"; dimension "2_2";
chrA01	Undefined	as_event	20909035	20909481	.	-	.	transcript_id "TCONS_00002545,TCONS_00002546"; gene_id "chrA01:20908525-20909743C"; flanks "20909481^,20909035^"; structure "1-,2-"; splice_chain "20909150-,20909149-"; sources "Undefined,Undefined"; NMorMRNA "null"; degree "4"; dimension "2_2";
chrA01	Undefined	as_event	21424977	21425550	.	-	.	transcript_id "TCONS_00002578,TCONS_00002576"; gene_id "chrA01:21424529-21425550C"; flanks "21425550[,21424977-"; structure "1^,2^"; splice_chain "21425102^,21425079^"; sources "Undefined,Undefined"; NMorMRNA "null"; degree "4"; dimension "2_2";
chrA01	Undefined	as_event	21424807	21425550	.	-	.	transcript_id "TCONS_00002577,TCONS_00002578,TCONS_00002576"; gene_id "chrA01:21424529-21425550C"; flanks "21425550[,21424807^"; structure "0,1^3-,2^3-"; splice_chain ",21425102^21424977-,21425079^21424977-"; sources "Undefined,Undefined,Undefined"; NMorMRNA "null"; degree "9"; dimension "3_3";
chrA01	Undefined	as_event	21460849	21461036	.	-	.	transcript_id "TCONS_00002581,TCONS_00002580"; gene_id "chrA01:21459451-21462049C"; flanks "21461036^,21460849^"; structure "1-,2-"; splice_chain "21460958-,21460957-"; sources "Undefined,Undefined"; NMorMRNA "null"; degree "4"; dimension "2_2";
chrA01	Undefined	as_event	21460849	21461137	.	-	.	transcript_id "TCONS_00002582,TCONS_00002580"; gene_id "chrA01:21459451-21462049C"; flanks "21461137-,21460849^"; structure "0,1^2-"; splice_chain ",21461036^21460957-"; sources "Undefined,Undefined"; NMorMRNA "null"; degree "4"; dimension "2_2";
chrA01	Undefined	as_event	21460231	21460596	.	-	.	transcript_id "TCONS_00002580,TCONS_00002581/TCONS_00002582"; gene_id "chrA01:21459451-21462049C"; flanks "21460596-,21460231^"; structure "0,1^2-"; splice_chain ",21460431^21460365-"; sources "Undefined,Undefined"; NMorMRNA "null"; degree "4"; dimension "2_2";
chrA01	Undefined	as_event	21485837	21486539	.	-	.	transcript_id "TCONS_00002587,TCONS_00002586"; gene_id "chrA01:21485242-21487784C"; flanks "21486539-,21485837^"; structure "0,1^2-"; splice_chain ",21486027^21485960-"; sources "Undefined,Undefined"; NMorMRNA "null"; degree "4"; dimension "2_2";
chrA01	Undefined	as_event	21508756	21508917	.	-	.	transcript_id "TCONS_00002591,TCONS_00002592"; gene_id "chrA01:21507686-21509965C"; flanks "21508917^,21508756^"; structure "1-,2-"; splice_chain "21508813-,21508807-"; sources "Undefined,Undefined"; NMorMRNA "null"; degree "4"; dimension "2_2";
chrA01	Undefined	as_event	21653979	21654316	.	-	.	transcript_id "TCONS_00002598,TCONS_00002600,TCONS_00002599"; gene_id "chrA01:21653979-21654456C"; flanks "21654316^,21653979]"; structure "1-,2-,3-"; splice_chain "21654189-,21654186-,21654184-"; sources "Undefined,Undefined,Undefined"; NMorMRNA "null"; degree "9"; dimension "3_3";
chrA01	Undefined	as_event	21675534	21675679	.	-	.	transcript_id "TCONS_00002604,TCONS_00002605"; gene_id "chrA01:21674812-21676869C"; flanks "21675679-,21675534-"; structure "1^,2^"; splice_chain "21675611^,21675610^"; sources "Undefined,Undefined"; NMorMRNA "null"; degree "4"; dimension "2_2";
chrA01	Undefined	as_event	21732852	21733158	.	-	.	transcript_id "TCONS_00002610,TCONS_00002611"; gene_id "chrA01:21732338-21733598C"; flanks "21733158-,21732852^"; structure "0,1^2-"; splice_chain ",21733026^21732953-"; sources "Undefined,Undefined"; NMorMRNA "null"; degree "4"; dimension "2_2";
chrA01	Undefined	as_event	21971877	21972275	.	-	.	transcript_id "TCONS_00002618/TCONS_00002619,TCONS_00002620"; gene_id "chrA01:21969787-21974187C"; flanks "21972275-,21971877^"; structure "1^4-,2^3-"; splice_chain "21972189^21972051-,21972187^21972053-"; sources "Undefined,Undefined"; NMorMRNA "null"; degree "4"; dimension "2_2";
chrA01	Undefined	as_event	22372458	22372810	.	-	.	transcript_id "TCONS_00002634,TCONS_00002633"; gene_id "chrA01:22370625-22373691C"; flanks "22372810-,22372458^"; structure "0,1^2-"; splice_chain ",22372689^22372597-"; sources "Undefined,Undefined"; NMorMRNA "null"; degree "4"; dimension "2_2";
chrA01	Undefined	as_event	22372146	22372383	.	-	.	transcript_id "TCONS_00002634,TCONS_00002633"; gene_id "chrA01:22370625-22373691C"; flanks "22372383-,22372146^"; structure "0,1^2-"; splice_chain ",22372311^22372234-"; sources "Undefined,Undefined"; NMorMRNA "null"; degree "4"; dimension "2_2";
chrA01	Undefined	as_event	22532350	22533687	.	-	.	transcript_id "TCONS_00002637,TCONS_00002638"; gene_id "chrA01:22528332-22535010C"; flanks "22533687^,22532350^"; structure "1-,2-"; splice_chain "22532460-,22532459-"; sources "Undefined,Undefined"; NMorMRNA "null"; degree "4"; dimension "2_2";
chrA01	Undefined	as_event	22551461	22551792	.	-	.	transcript_id "TCONS_00002642,TCONS_00002641"; gene_id "chrA01:22551272-22553507C"; flanks "22551792-,22551461^"; structure "0,1^2-"; splice_chain ",22551641^22551569-"; sources "Undefined,Undefined"; NMorMRNA "null"; degree "4"; dimension "2_2";
chrA01	Undefined	as_event	22570253	22570722	.	-	.	transcript_id "TCONS_00002644,TCONS_00002645"; gene_id "chrA01:22568090-22571254C"; flanks "22570722-,22570253^"; structure "0,1^2-"; splice_chain ",22570530^22570437-"; sources "Undefined,Undefined"; NMorMRNA "null"; degree "4"; dimension "2_2";
chrA01	Undefined	as_event	22569778	22570186	.	-	.	transcript_id "TCONS_00002644,TCONS_00002645"; gene_id "chrA01:22568090-22571254C"; flanks "22570186-,22569778^"; structure "0,1^2-"; splice_chain ",22570004^22569909-"; sources "Undefined,Undefined"; NMorMRNA "null"; degree "4"; dimension "2_2";
chrA01	Undefined	as_event	22633350	22634399	.	-	.	transcript_id "TCONS_00002649,TCONS_00002648"; gene_id "chrA01:22633350-22634399C"; flanks "22634399[,22633350]"; structure "0,1^2-"; splice_chain ",22633795^22633677-"; sources "Undefined,Undefined"; NMorMRNA "null"; degree "4"; dimension "2_2";
chrA01	Undefined	as_event	22642175	22642497	.	-	.	transcript_id "TCONS_00002651,TCONS_00002650"; gene_id "chrA01:22642024-22644571C"; flanks "22642497-,22642175^"; structure "0,1^2-"; splice_chain ",22642327^22642254-"; sources "Undefined,Undefined"; NMorMRNA "null"; degree "4"; dimension "2_2";
chrA01	Undefined	as_event	22696131	22699123	.	-	.	transcript_id "TCONS_00002655,TCONS_00002657,TCONS_00002658,TCONS_00002656"; gene_id "chrA01:22696131-22699123C"; flanks "22699123[,22696131]"; structure "1^5-9^13-,2^6-10^14-,3^7-11^15-,4^8-12^16-"; splice_chain "22698868^22698694-22698632^22698464-,22698867^22698693-22698631^22698463-,22698866^22698692-22698630^22698462-,22698864^22698690-22698628^22698460-"; sources "Undefined,Undefined,Undefi…
chrA01	Undefined	as_event	22707656	22707790	.	-	.	transcript_id "TCONS_00002660,TCONS_00002661"; gene_id "chrA01:22706107-22708528C"; flanks "22707790^,22707656^"; structure "1-,2-"; splice_chain "22707708-,22707707-"; sources "Undefined,Undefined"; NMorMRNA "null"; degree "4"; dimension "2_2";
chrA01	Undefined	as_event	22707020	22707425	.	-	.	transcript_id "TCONS_00002660,TCONS_00002661"; gene_id "chrA01:22706107-22708528C"; flanks "22707425-,22707020^"; structure "1^3-,2^4-"; splice_chain "22707370^22707147-,22707339^22707116-"; sources "Undefined,Undefined"; NMorMRNA "null"; degree "4"; dimension "2_2";
chrA01	Undefined	as_event	22706865	22707020	.	-	.	transcript_id "TCONS_00002660,TCONS_00002661"; gene_id "chrA01:22706107-22708528C"; flanks "22707020^,22706865^"; structure "1-,2-"; splice_chain "22706948-,22706941-"; sources "Undefined,Undefined"; NMorMRNA "null"; degree "4"; dimension "2_2";
chrA01	Undefined	as_event	23227428	23227880	.	-	.	transcript_id "TCONS_00002681/TCONS_00002683,TCONS_00002682"; gene_id "chrA01:23225149-23232853C"; flanks "23227880-,23227428^"; structure "0,1^2-"; splice_chain ",23227849^23227720-"; sources "Undefined,Undefined"; NMorMRNA "null"; degree "4"; dimension "2_2";
chrA01	Undefined	as_event	23226894	23227255	.	-	.	transcript_id "TCONS_00002681/TCONS_00002682,TCONS_00002683"; gene_id "chrA01:23225149-23232853C"; flanks "23227255-,23226894^"; structure "0,1^2-"; splice_chain ",23227073^23226999-"; sources "Undefined,Undefined"; NMorMRNA "null"; degree "4"; dimension "2_2";
chrA01_random	Undefined	as_event	43084	43275	.	+	.	transcript_id "TCONS_00002741,TCONS_00002742"; gene_id "chrA01_random:42297-45736W"; flanks "43084-,43275^"; structure "0,1^2-"; splice_chain ",43150^43227-"; sources "Undefined,Undefined"; NMorMRNA "null"; degree "4"; dimension "2_2";
chrA01_random	Undefined	as_event	85567	86170	.	+	.	transcript_id "TCONS_00002745,TCONS_00002746"; gene_id "chrA01_random:84370-86700W"; flanks "85567-,86170^"; structure "0,1^2-"; splice_chain ",85909^85994-"; sources "Undefined,Undefined"; NMorMRNA "null"; degree "4"; dimension "2_2";
chrA01_random	Undefined	as_event	137579	138017	.	+	.	transcript_id "TCONS_00002750,TCONS_00002749"; gene_id "chrA01_random:137299-138071W"; flanks "137579^,138017]"; structure "1-,2-"; splice_chain "137819-,137834-"; sources "Undefined,Undefined"; NMorMRNA "null"; degree "4"; dimension "2_2";
chrA01_random	Undefined	as_event	139209	140826	.	+	.	transcript_id "TCONS_00002753,TCONS_00002754"; gene_id "chrA01_random:138502-145969W"; flanks "139209-,140826-"; structure "1^,2^"; splice_chain "139784^,140210^"; sources "Undefined,Undefined"; NMorMRNA "null"; degree "4"; dimension "2_2";
chrA01_random	Undefined	as_event	139209	143555	.	+	.	transcript_id "TCONS_00002752,TCONS_00002753,TCONS_00002754"; gene_id "chrA01_random:138502-145969W"; flanks "139209-,143555^"; structure "0,1^3-,2^3-"; splice_chain ",139784^140826-,140210^140826-"; sources "Undefined,Undefined,Undefined"; NMorMRNA "null"; degree "9"; dimension "3_3";
chrA01_random	Undefined	as_event	145650	145969	.	+	.	transcript_id "TCONS_00002753,TCONS_00002752/TCONS_00002754"; gene_id "chrA01_random:138502-145969W"; flanks "145650-,145969]"; structure "0,1^2-"; splice_chain ",145769^145871-"; sources "Undefined,Undefined"; NMorMRNA "null"; degree "4"; dimension "2_2";
chrA01_random	Undefined	as_event	423371	423661	.	+	.	transcript_id "TCONS_00002759,TCONS_00002760"; gene_id "chrA01_random:423135-427696W"; flanks "423371-,423661-"; structure "1^,2^"; splice_chain "423460^,423461^"; sources "Undefined,Undefined"; NMorMRNA "null"; degree "4"; dimension "2_2";
chrA01_random	Undefined	as_event	424212	424358	.	+	.	transcript_id "TCONS_00002760,TCONS_00002759"; gene_id "chrA01_random:423135-427696W"; flanks "424212-,424358-"; structure "1^,2^"; splice_chain "424256^,424257^"; sources "Undefined,Undefined"; NMorMRNA "null"; degree "4"; dimension "2_2";
chrA01_random	Undefined	as_event	424417	424656	.	+	.	transcript_id "TCONS_00002759,TCONS_00002760"; gene_id "chrA01_random:423135-427696W"; flanks "424417^,424656^"; structure "1-,2-"; splice_chain "424504-,424507-"; sources "Undefined,Undefined"; NMorMRNA "null"; degree "4"; dimension "2_2";
chrA01_random	Undefined	as_event	425299	425617	.	+	.	transcript_id "TCONS_00002761,TCONS_00002759"; gene_id "chrA01_random:423135-427696W"; flanks "425299^,425617^"; structure "1-,2-"; splice_chain "425403-,425404-"; sources "Undefined,Undefined"; NMorMRNA "null"; degree "4"; dimension "2_2";
chrA01_random	Undefined	as_event	425193	425617	.	+	.	transcript_id "TCONS_00002759,TCONS_00002760"; gene_id "chrA01_random:423135-427696W"; flanks "425193-,425617^"; structure "1^3-,2^4-"; splice_chain "425299^425404-,425303^425408-"; sources "Undefined,Undefined"; NMorMRNA "null"; degree "4"; dimension "2_2";
chrA01_random	Undefined	as_event	441162	441980	.	+	.	transcript_id "TCONS_00002764,TCONS_00002765"; gene_id "chrA01_random:438787-443477W"; flanks "441162-,441980^"; structure "0,1^2-"; splice_chain ",441816^441912-"; sources "Undefined,Undefined"; NMorMRNA "null"; degree "4"; dimension "2_2";
chrA01_random	Undefined	as_event	578781	579114	.	+	.	transcript_id "TCONS_00002767,TCONS_00002768"; gene_id "chrA01_random:575649-579114W"; flanks "578781-,579114]"; structure "0,1^2-"; splice_chain ",578851^578965-"; sources "Undefined,Undefined"; NMorMRNA "null"; degree "4"; dimension "2_2";
chrA01_random	Undefined	as_event	575649	579114	.	+	.	transcript_id "TCONS_00002769,TCONS_00002767,TCONS_00002768"; gene_id "chrA01_random:575649-579114W"; flanks "575649[,579114]"; structure "0,1^2-,1^2-3^4-"; splice_chain ",578630^578781-,578630^578781-578851^578965-"; sources "Undefined,Undefined,Undefined"; NMorMRNA "null"; degree "9"; dimension "3_3";
chrA01_random	Undefined	as_event	591411	591673	.	+	.	transcript_id "TCONS_00002771/TCONS_00002773,TCONS_00002772"; gene_id "chrA01_random:591152-593557W"; flanks "591411-,591673^"; structure "0,1^2-"; splice_chain ",591485^591548-"; sources "Undefined,Undefined"; NMorMRNA "null"; degree "4"; dimension "2_2";
chrA01_random	Undefined	as_event	619427	619935	.	+	.	transcript_id "TCONS_00002774,TCONS_00002775"; gene_id "chrA01_random:618752-622245W"; flanks "619427-,619935^"; structure "0,1^2-"; splice_chain ",619552^619620-"; sources "Undefined,Undefined"; NMorMRNA "null"; degree "4"; dimension "2_2";
chrA01_random	Undefined	as_event	625742	626075	.	+	.	transcript_id "TCONS_00002777,TCONS_00002778"; gene_id "chrA01_random:625742-628770W"; flanks "625742[,626075-"; structure "1^,2^"; splice_chain "625871^,625895^"; sources "Undefined,Undefined"; NMorMRNA "null"; degree "4"; dimension "2_2";
chrA01_random	Undefined	as_event	626533	627014	.	+	.	transcript_id "TCONS_00002777,TCONS_00002778"; gene_id "chrA01_random:625742-628770W"; flanks "626533-,627014^"; structure "1^3-,2^4-"; splice_chain "626693^626790-,626694^626791-"; sources "Undefined,Undefined"; NMorMRNA "null"; degree "4"; dimension "2_2";
chrA01_random	Undefined	as_event	627401	627638	.	+	.	transcript_id "TCONS_00002777,TCONS_00002778"; gene_id "chrA01_random:625742-628770W"; flanks "627401^,627638^"; structure "1-,2-"; splice_chain "627553-,627563-"; sources "Undefined,Undefined"; NMorMRNA "null"; degree "4"; dimension "2_2";
chrA01_random	Undefined	as_event	648968	649122	.	+	.	transcript_id "TCONS_00002779,TCONS_00002780"; gene_id "chrA01_random:648331-653500W"; flanks "648968-,649122-"; structure "1^,2^"; splice_chain "649037^,649038^"; sources "Undefined,Undefined"; NMorMRNA "null"; degree "4"; dimension "2_2";
chrA01_random	Undefined	as_event	1044535	1045406	.	+	.	transcript_id "TCONS_00002786/TCONS_00002787,TCONS_00002788"; gene_id "chrA01_random:1043398-1045983W"; flanks "1044535-,1045406^"; structure "0,1^2-"; splice_chain ",1044813^1044886-"; sources "Undefined,Undefined"; NMorMRNA "null"; degree "4"; dimension "2_2";
chrA01_random	Undefined	as_event	1045468	1045835	.	+	.	transcript_id "TCONS_00002786,TCONS_00002788"; gene_id "chrA01_random:1043398-1045983W"; flanks "1045468-,1045835^"; structure "0,1^2-"; splice_chain ",1045592^1045684-"; sources "Undefined,Undefined"; NMorMRNA "null"; degree "4"; dimension "2_2";
chrA01_random	Undefined	as_event	1045684	1045983	.	+	.	transcript_id "TCONS_00002788,TCONS_00002787"; gene_id "chrA01_random:1043398-1045983W"; flanks "1045684-,1045983]"; structure "1^3-,2^4-"; splice_chain "1045835^1045918-,1045845^1045928-"; sources "Undefined,Undefined"; NMorMRNA "null"; degree "4"; dimension "2_2";
chrA01_random	Undefined	as_event	1045468	1045983	.	+	.	transcript_id "TCONS_00002788,TCONS_00002787,TCONS_00002786"; gene_id "chrA01_random:1043398-1045983W"; flanks "1045468-,1045983]"; structure "1^2-3^5-,1^2-4^6-,3^5-"; splice_chain "1045592^1045684-1045835^1045918-,1045592^1045684-1045845^1045928-,1045835^1045918-"; sources "Undefined,Undefined,Undefined"; NMorMRNA "null"; degree "9"; dimension "3_3";
chrA01_random	Undefined	as_event	2094161	2095196	.	+	.	transcript_id "TCONS_00002801,TCONS_00002800/TCONS_00002802"; gene_id "chrA01_random:2093800-2097287W"; flanks "2094161^,2095196^"; structure "1-,2-"; splice_chain "2094337-,2095086-"; sources "Undefined,Undefined"; NMorMRNA "null"; degree "4"; dimension "2_2";
chrA01_random	Undefined	as_event	2095669	2095808	.	+	.	transcript_id "TCONS_00002801/TCONS_00002802,TCONS_00002800"; gene_id "chrA01_random:2093800-2097287W"; flanks "2095669-,2095808-"; structure "1^,2^"; splice_chain "2095725^,2095726^"; sources "Undefined,Undefined"; NMorMRNA "null"; degree "4"; dimension "2_2";
chrA01_random	Undefined	as_event	2096027	2096178	.	+	.	transcript_id "TCONS_00002801,TCONS_00002800"; gene_id "chrA01_random:2093800-2097287W"; flanks "2096027-,2096178-"; structure "1^,2^"; splice_chain "2096098^,2096099^"; sources "Undefined,Undefined"; NMorMRNA "null"; degree "4"; dimension "2_2";
chrA01_random	Undefined	as_event	2096027	2096407	.	+	.	transcript_id "TCONS_00002802,TCONS_00002801"; gene_id "chrA01_random:2093800-2097287W"; flanks "2096027-,2096407^"; structure "0,1^2-"; splice_chain ",2096098^2096178-"; sources "Undefined,Undefined"; NMorMRNA "null"; degree "4"; dimension "2_2";
chrA01_random	Undefined	as_event	2096891	2097287	.	+	.	transcript_id "TCONS_00002802,TCONS_00002801"; gene_id "chrA01_random:2093800-2097287W"; flanks "2096891-,2097287]"; structure "0,1^2-"; splice_chain ",2097028^2097110-"; sources "Undefined,Undefined"; NMorMRNA "null"; degree "4"; dimension "2_2";
chrA01_random	Undefined	as_event	2302307	2302595	.	+	.	transcript_id "TCONS_00002805,TCONS_00002804"; gene_id "chrA01_random:2301372-2303612W"; flanks "2302307-,2302595^"; structure "0,1^2-"; splice_chain ",2302413^2302500-"; sources "Undefined,Undefined"; NMorMRNA "null"; degree "4"; dimension "2_2";
chrA01_random	Undefined	as_event	2433618	2433838	.	+	.	transcript_id "TCONS_00002815,TCONS_00002816"; gene_id "chrA01_random:2433113-2434635W"; flanks "2433618-,2433838^"; structure "0,1^2-"; splice_chain ",2433687^2433768-"; sources "Undefined,Undefined"; NMorMRNA "null"; degree "4"; dimension "2_2";
chrA01_random	Undefined	as_event	2433915	2434191	.	+	.	transcript_id "TCONS_00002815,TCONS_00002816"; gene_id "chrA01_random:2433113-2434635W"; flanks "2433915-,2434191^"; structure "0,1^2-"; splice_chain ",2434010^2434099-"; sources "Undefined,Undefined"; NMorMRNA "null"; degree "4"; dimension "2_2";
chrA01_random	Undefined	as_event	2517009	2517380	.	+	.	transcript_id "TCONS_00002821/TCONS_00002822,TCONS_00002823"; gene_id "chrA01_random:2513619-2517673W"; flanks "2517009-,2517380^"; structure "0,1^2-"; splice_chain ",2517156^2517231-"; sources "Undefined,Undefined"; NMorMRNA "null"; degree "4"; dimension "2_2";
chrA01_random	Undefined	as_event	2546201	2546478	.	+	.	transcript_id "TCONS_00002825,TCONS_00002824"; gene_id "chrA01_random:2544490-2549404W"; flanks "2546201-,2546478^"; structure "0,1^2-"; splice_chain ",2546289^2546373-"; sources "Undefined,Undefined"; NMorMRNA "null"; degree "4"; dimension "2_2";
chrA01_random	Undefined	as_event	2546545	2546824	.	+	.	transcript_id "TCONS_00002825,TCONS_00002824"; gene_id "chrA01_random:2544490-2549404W"; flanks "2546545-,2546824^"; structure "0,1^2-"; splice_chain ",2546632^2546706-"; sources "Undefined,Undefined"; NMorMRNA "null"; degree "4"; dimension "2_2";
chrA01_random	Undefined	as_event	2547144	2547698	.	+	.	transcript_id "TCONS_00002825,TCONS_00002824"; gene_id "chrA01_random:2544490-2549404W"; flanks "2547144-,2547698^"; structure "0,1^2-3^4-"; splice_chain ",2547322^2547405-2547514^2547589-"; sources "Undefined,Undefined"; NMorMRNA "null"; degree "4"; dimension "2_2";
chrA01_random	Undefined	as_event	2593389	2593746	.	+	.	transcript_id "TCONS_00002828,TCONS_00002827"; gene_id "chrA01_random:2593166-2596332W"; flanks "2593389^,2593746^"; structure "1-,2-"; splice_chain "2593630-,2593631-"; sources "Undefined,Undefined"; NMorMRNA "null"; degree "4"; dimension "2_2";
chrA01_random	Undefined	as_event	2593914	2594203	.	+	.	transcript_id "TCONS_00002828,TCONS_00002827"; gene_id "chrA01_random:2593166-2596332W"; flanks "2593914^,2594203^"; structure "1-,2-"; splice_chain "2593987-,2593988-"; sources "Undefined,Undefined"; NMorMRNA "null"; degree "4"; dimension "2_2";
chrA01_random	Undefined	as_event	2594905	2595364	.	+	.	transcript_id "TCONS_00002828,TCONS_00002827"; gene_id "chrA01_random:2593166-2596332W"; flanks "2594905-,2595364^"; structure "0,1^2-"; splice_chain ",2595100^2595179-"; sources "Undefined,Undefined"; NMorMRNA "null"; degree "4"; dimension "2_2";
chrA01_random	Undefined	as_event	107325	107684	.	-	.	transcript_id "TCONS_00002847,TCONS_00002848"; gene_id "chrA01_random:106545-108556C"; flanks "107684-,107325^"; structure "1^3-,2^4-"; splice_chain "107543^107454-,107536^107447-"; sources "Undefined,Undefined"; NMorMRNA "null"; degree "4"; dimension "2_2";
chrA01_random	Undefined	as_event	130811	131248	.	-	.	transcript_id "TCONS_00002851,TCONS_00002852"; gene_id "chrA01_random:130444-132145C"; flanks "131248^,130811^"; structure "1-,2-"; splice_chain "130939-,130936-"; sources "Undefined,Undefined"; NMorMRNA "null"; degree "4"; dimension "2_2";
chrA01_random	Undefined	as_event	310066	310266	.	-	.	transcript_id "TCONS_00002856,TCONS_00002857"; gene_id "chrA01_random:308060-313129C"; flanks "310266^,310066^"; structure "1-,2-"; splice_chain "310152-,310148-"; sources "Undefined,Undefined"; NMorMRNA "null"; degree "4"; dimension "2_2";
chrA01_random	Undefined	as_event	308529	308721	.	-	.	transcript_id "TCONS_00002857,TCONS_00002856"; gene_id "chrA01_random:308060-313129C"; flanks "308721-,308529-"; structure "1^,2^"; splice_chain "308629^,308628^"; sources "Undefined,Undefined"; NMorMRNA "null"; degree "4"; dimension "2_2";
chrA01_random	Undefined	as_event	530013	530395	.	-	.	transcript_id "TCONS_00002868,TCONS_00002867"; gene_id "chrA01_random:528594-530395C"; flanks "530395[,530013-"; structure "1^,2^"; splice_chain "530272^,530185^"; sources "Undefined,Undefined"; NMorMRNA "null"; degree "4"; dimension "2_2";
chrA01_random	Undefined	as_event	547594	548333	.	-	.	transcript_id "TCONS_00002870,TCONS_00002871/TCONS_00002872"; gene_id "chrA01_random:543093-548333C"; flanks "548333[,547594^"; structure "0,1^2-"; splice_chain ",547963^547768-"; sources "Undefined,Undefined"; NMorMRNA "null"; degree "4"; dimension "2_2";
chrA01_random	Undefined	as_event	544560	544775	.	-	.	transcript_id "TCONS_00002870,TCONS_00002871"; gene_id "chrA01_random:543093-548333C"; flanks "544775^,544560^"; structure "1-,2-"; splice_chain "544684-,544682-"; sources "Undefined,Undefined"; NMorMRNA "null"; degree "4"; dimension "2_2";
chrA01_random	Undefined	as_event	544385	544682	.	-	.	transcript_id "TCONS_00002872,TCONS_00002871"; gene_id "chrA01_random:543093-548333C"; flanks "544682-,544385^"; structure "1^3-,2^4-"; splice_chain "544561^544470-,544560^544469-"; sources "Undefined,Undefined"; NMorMRNA "null"; degree "4"; dimension "2_2";
chrA01_random	Undefined	as_event	544385	544775	.	-	.	transcript_id "TCONS_00002870,TCONS_00002872,TCONS_00002871"; gene_id "chrA01_random:543093-548333C"; flanks "544775^,544385^"; structure "1-4^6-,2-3^5-,2-4^6-"; splice_chain "544684-544560^544469-,544682-544561^544470-,544682-544560^544469-"; sources "Undefined,Undefined,Undefined"; NMorMRNA "null"; degree "9"; dimension "3_3";
chrA01_random	Undefined	as_event	639534	640177	.	-	.	transcript_id "TCONS_00002879,TCONS_00002878/TCONS_00002880"; gene_id "chrA01_random:638830-642710C"; flanks "640177-,639534-"; structure "1^,2^"; splice_chain "639909^,639858^"; sources "Undefined,Undefined"; NMorMRNA "null"; degree "4"; dimension "2_2";
chrA01_random	Undefined	as_event	638830	639534	.	-	.	transcript_id "TCONS_00002880,TCONS_00002878/TCONS_00002879"; gene_id "chrA01_random:638830-642710C"; flanks "639534-,638830]"; structure "0,1^2-"; splice_chain ",639470^639304-"; sources "Undefined,Undefined"; NMorMRNA "null"; degree "4"; dimension "2_2";
chrA01_random	Undefined	as_event	792840	793030	.	-	.	transcript_id "TCONS_00002883,TCONS_00002882"; gene_id "chrA01_random:791281-794033C"; flanks "793030^,792840^"; structure "1-,2-"; splice_chain "792932-,792928-"; sources "Undefined,Undefined"; NMorMRNA "null"; degree "4"; dimension "2_2";
chrA01_random	Undefined	as_event	791281	792488	.	-	.	transcript_id "TCONS_00002882,TCONS_00002883"; gene_id "chrA01_random:791281-794033C"; flanks "792488^,791281]"; structure "1-,2-"; splice_chain "791507-,791504-"; sources "Undefined,Undefined"; NMorMRNA "null"; degree "4"; dimension "2_2";
chrA01_random	Undefined	as_event	1625317	1628506	.	-	.	transcript_id "TCONS_00002901,TCONS_00002900"; gene_id "chrA01_random:1625317-1629010C"; flanks "1628506^,1625317]"; structure "1-,2-3^4-"; splice_chain "1628426-,1628423-1626330^1626233-"; sources "Undefined,Undefined"; NMorMRNA "null"; degree "4"; dimension "2_2";
chrA02	Undefined	as_event	15751	17601	.	+	.	transcript_id "TCONS_00002928,TCONS_00002929"; gene_id "chrA02:14838-18804W"; flanks "15751-,17601^"; structure "1^3-,2^4-"; splice_chain "16317^16981-,16322^16986-"; sources "Undefined,Undefined"; NMorMRNA "null"; degree "4"; dimension "2_2";
chrA02	Undefined	as_event	83811	84054	.	+	.	transcript_id "TCONS_00002937,TCONS_00002936"; gene_id "chrA02:81634-85467W"; flanks "83811-,84054^"; structure "0,1^2-"; splice_chain ",83852^83938-"; sources "Undefined,Undefined"; NMorMRNA "null"; degree "4"; dimension "2_2";
chrA02	Undefined	as_event	226301	226605	.	+	.	transcript_id "TCONS_00002944,TCONS_00002945"; gene_id "chrA02:225422-229029W"; flanks "226301-,226605^"; structure "0,1^2-"; splice_chain ",226377^226462-"; sources "Undefined,Undefined"; NMorMRNA "null"; degree "4"; dimension "2_2";
chrA02	Undefined	as_event	226916	227097	.	+	.	transcript_id "TCONS_00002944,TCONS_00002945"; gene_id "chrA02:225422-229029W"; flanks "226916^,227097^"; structure "1-,2-"; splice_chain "227006-,227007-"; sources "Undefined,Undefined"; NMorMRNA "null"; degree "4"; dimension "2_2";
chrA02	Undefined	as_event	235556	236300	.	+	.	transcript_id "TCONS_00002947,TCONS_00002948"; gene_id "chrA02:235025-239243W"; flanks "235556^,236300-"; structure "0,1-2^"; splice_chain ",235949-236152^"; sources "Undefined,Undefined"; NMorMRNA "null"; degree "4"; dimension "2_2";
chrA02	Undefined	as_event	259480	259724	.	+	.	transcript_id "TCONS_00002950,TCONS_00002951"; gene_id "chrA02:258090-259724W"; flanks "259480-,259724]"; structure "0,1^2-"; splice_chain ",259545^259642-"; sources "Undefined,Undefined"; NMorMRNA "null"; degree "4"; dimension "2_2";
chrA02	Undefined	as_event	351279	351534	.	+	.	transcript_id "TCONS_00002957,TCONS_00002958"; gene_id "chrA02:348346-351911W"; flanks "351279-,351534^"; structure "0,1^2-"; splice_chain ",351393^351460-"; sources "Undefined,Undefined"; NMorMRNA "null"; degree "4"; dimension "2_2";
chrA02	Undefined	as_event	429665	430263	.	+	.	transcript_id "TCONS_00002964,TCONS_00002963"; gene_id "chrA02:428957-430263W"; flanks "429665-,430263]"; structure "0,1^2-"; splice_chain ",429910^429976-"; sources "Undefined,Undefined"; NMorMRNA "null"; degree "4"; dimension "2_2";
chrA02	Undefined	as_event	702879	703435	.	+	.	transcript_id "TCONS_00002979,TCONS_00002980"; gene_id "chrA02:701563-703840W"; flanks "702879-,703435-"; structure "1^,2^"; splice_chain "702936^,702989^"; sources "Undefined,Undefined"; NMorMRNA "null"; degree "4"; dimension "2_2";
chrA02	Undefined	as_event	714789	721265	.	+	.	transcript_id "TCONS_00002983/TCONS_00002984,TCONS_00002982"; gene_id "chrA02:713398-722355W"; flanks "714789-,721265-"; structure "1^,2^"; splice_chain "714861^,714864^"; sources "Undefined,Undefined"; NMorMRNA "null"; degree "4"; dimension "2_2";
chrA02	Undefined	as_event	721265	722065	.	+	.	transcript_id "TCONS_00002984,TCONS_00002983"; gene_id "chrA02:713398-722355W"; flanks "721265-,722065^"; structure "0,1^2-"; splice_chain ",721427^721983-"; sources "Undefined,Undefined"; NMorMRNA "null"; degree "4"; dimension "2_2";
chrA02	Undefined	as_event	726066	726368	.	+	.	transcript_id "TCONS_00002985,TCONS_00002986"; gene_id "chrA02:723460-726766W"; flanks "726066-,726368^"; structure "0,1^2-"; splice_chain ",726182^726252-"; sources "Undefined,Undefined"; NMorMRNA "null"; degree "4"; dimension "2_2";
chrA02	Undefined	as_event	795353	795613	.	+	.	transcript_id "TCONS_00002991,TCONS_00002992"; gene_id "chrA02:793456-795981W"; flanks "795353-,795613^"; structure "0,1^2-"; splice_chain ",795456^795546-"; sources "Undefined,Undefined"; NMorMRNA "null"; degree "4"; dimension "2_2";
chrA02	Undefined	as_event	827921	828236	.	+	.	transcript_id "TCONS_00002999/TCONS_00003000,TCONS_00002998"; gene_id "chrA02:826989-831165W"; flanks "827921^,828236^"; structure "1-2^4-,3-"; splice_chain "827990-828075^828142-,828107-"; sources "Undefined,Undefined"; NMorMRNA "null"; degree "4"; dimension "2_2";
chrA02	Undefined	as_event	828498	829072	.	+	.	transcript_id "TCONS_00002998/TCONS_00002999,TCONS_00003000"; gene_id "chrA02:826989-831165W"; flanks "828498-,829072^"; structure "1^3-5^7-,2^4-6^8-"; splice_chain "828604^828749-828779^828955-,828606^828751-828781^828957-"; sources "Undefined,Undefined"; NMorMRNA "null"; degree "4"; dimension "2_2";
chrA02	Undefined	as_event	829340	829627	.	+	.	transcript_id "TCONS_00002999/TCONS_00003000,TCONS_00002998"; gene_id "chrA02:826989-831165W"; flanks "829340-,829627^"; structure "0,1^2-"; splice_chain ",829449^829525-"; sources "Undefined,Undefined"; NMorMRNA "null"; degree "4"; dimension "2_2";
chrA02	Undefined	as_event	895687	895809	.	+	.	transcript_id "TCONS_00003007,TCONS_00003006"; gene_id "chrA02:894811-896026W"; flanks "895687^,895809^"; structure "1-,2-"; splice_chain "895803-,895804-"; sources "Undefined,Undefined"; NMorMRNA "null"; degree "4"; dimension "2_2";
chrA02	Undefined	as_event	967239	968044	.	+	.	transcript_id "TCONS_00003011,TCONS_00003012"; gene_id "chrA02:966183-969672W"; flanks "967239-,968044-"; structure "1^,2^"; splice_chain "967307^,967310^"; sources "Undefined,Undefined"; NMorMRNA "null"; degree "4"; dimension "2_2";
chrA02	Undefined	as_event	1011940	1012965	.	+	.	transcript_id "TCONS_00003014,TCONS_00003015"; gene_id "chrA02:1010501-1012965W"; flanks "1011940-,1012965]"; structure "1^3-,2^4-"; splice_chain "1012045^1012759-,1012047^1012761-"; sources "Undefined,Undefined"; NMorMRNA "null"; degree "4"; dimension "2_2";
chrA02	Undefined	as_event	1064211	1065139	.	+	.	transcript_id "TCONS_00003020,TCONS_00003021"; gene_id "chrA02:1063276-1065139W"; flanks "1064211-,1065139]"; structure "1^3-6^8-,2^4-5^7-"; splice_chain "1064272^1064365-1064748^1064888-,1064294^1064387-1064746^1064886-"; sources "Undefined,Undefined"; NMorMRNA "null"; degree "4"; dimension "2_2";
chrA02	Undefined	as_event	1216210	1216592	.	+	.	transcript_id "TCONS_00003031,TCONS_00003032,TCONS_00003033,TCONS_00003030"; gene_id "chrA02:1216136-1216996W"; flanks "1216210[,1216592^"; structure "1^5-,2^6-,3^7-,4^8-"; splice_chain "1216222^1216319-,1216228^1216325-,1216229^1216326-,1216242^1216339-"; sources "Undefined,Undefined,Undefined,Undefined"; NMorMRNA "null"; degree "16"; dimension "4_4";
chrA02	Undefined	as_event	1290670	1290838	.	+	.	transcript_id "TCONS_00003040,TCONS_00003039"; gene_id "chrA02:1289686-1291505W"; flanks "1290670-,1290838-"; structure "1^,2^"; splice_chain "1290763^,1290765^"; sources "Undefined,Undefined"; NMorMRNA "null"; degree "4"; dimension "2_2";
chrA02	Undefined	as_event	1293112	1293596	.	+	.	transcript_id "TCONS_00003042,TCONS_00003041"; gene_id "chrA02:1291865-1293828W"; flanks "1293112^,1293596^"; structure "1-,2-"; splice_chain "1293399-,1293403-"; sources "Undefined,Undefined"; NMorMRNA "null"; degree "4"; dimension "2_2";
chrA02	Undefined	as_event	1308254	1308561	.	+	.	transcript_id "TCONS_00003045,TCONS_00003046"; gene_id "chrA02:1307412-1310667W"; flanks "1308254^,1308561^"; structure "1-,2-"; splice_chain "1308380-,1308383-"; sources "Undefined,Undefined"; NMorMRNA "null"; degree "4"; dimension "2_2";
chrA02	Undefined	as_event	1339424	1339572	.	+	.	transcript_id "TCONS_00003055,TCONS_00003054"; gene_id "chrA02:1338134-1342128W"; flanks "1339424-,1339572-"; structure "1^,2^"; splice_chain "1339492^,1339494^"; sources "Undefined,Undefined"; NMorMRNA "null"; degree "4"; dimension "2_2";
chrA02	Undefined	as_event	1597318	1597627	.	+	.	transcript_id "TCONS_00003076,TCONS_00003075"; gene_id "chrA02:1595355-1598430W"; flanks "1597318^,1597627-"; structure "0,1-2^"; splice_chain ",1597457-1597501^"; sources "Undefined,Undefined"; NMorMRNA "null"; degree "4"; dimension "2_2";
chrA02	Undefined	as_event	1597872	1598190	.	+	.	transcript_id "TCONS_00003075,TCONS_00003076"; gene_id "chrA02:1595355-1598430W"; flanks "1597872-,1598190^"; structure "0,1^2-"; splice_chain ",1597915^1597984-"; sources "Undefined,Undefined"; NMorMRNA "null"; degree "4"; dimension "2_2";
chrA02	Undefined	as_event	1610608	1611364	.	+	.	transcript_id "TCONS_00003077,TCONS_00003078"; gene_id "chrA02:1610545-1614527W"; flanks "1610608^,1611364-"; structure "0,1-2^"; splice_chain ",1610935-1611156^"; sources "Undefined,Undefined"; NMorMRNA "null"; degree "4"; dimension "2_2";
chrA02	Undefined	as_event	1879941	1880107	.	+	.	transcript_id "TCONS_00003087,TCONS_00003088/TCONS_00003089"; gene_id "chrA02:1877871-1883699W"; flanks "1879941^,1880107^"; structure "1-,2-"; splice_chain "1880029-,1880030-"; sources "Undefined,Undefined"; NMorMRNA "null"; degree "4"; dimension "2_2";
chrA02	Undefined	as_event	1883051	1883199	.	+	.	transcript_id "TCONS_00003087/TCONS_00003088,TCONS_00003089"; gene_id "chrA02:1877871-1883699W"; flanks "1883051^,1883199^"; structure "1-,2-"; splice_chain "1883130-,1883133-"; sources "Undefined,Undefined"; NMorMRNA "null"; degree "4"; dimension "2_2";
chrA02	Undefined	as_event	1885157	1885755	.	+	.	transcript_id "TCONS_00003090,TCONS_00003091"; gene_id "chrA02:1885112-1889960W"; flanks "1885157^,1885755^"; structure "1-,2-"; splice_chain "1885672-,1885699-"; sources "Undefined,Undefined"; NMorMRNA "null"; degree "4"; dimension "2_2";
chrA02	Undefined	as_event	1962135	1962481	.	+	.	transcript_id "TCONS_00003097,TCONS_00003098"; gene_id "chrA02:1961164-1963255W"; flanks "1962135-,1962481^"; structure "0,1^2-"; splice_chain ",1962277^1962367-"; sources "Undefined,Undefined"; NMorMRNA "null"; degree "4"; dimension "2_2";
chrA02	Undefined	as_event	2085024	2085299	.	+	.	transcript_id "TCONS_00003106,TCONS_00003107"; gene_id "chrA02:2084028-2085495W"; flanks "2085024-,2085299^"; structure "0,1^2-"; splice_chain ",2085123^2085207-"; sources "Undefined,Undefined"; NMorMRNA "null"; degree "4"; dimension "2_2";
chrA02	Undefined	as_event	2092050	2092525	.	+	.	transcript_id "TCONS_00003108,TCONS_00003109"; gene_id "chrA02:2091973-2093528W"; flanks "2092050^,2092525^"; structure "1-,2-"; splice_chain "2092217-,2092228-"; sources "Undefined,Undefined"; NMorMRNA "null"; degree "4"; dimension "2_2";
chrA02	Undefined	as_event	2092746	2093039	.	+	.	transcript_id "TCONS_00003108,TCONS_00003109"; gene_id "chrA02:2091973-2093528W"; flanks "2092746-,2093039^"; structure "0,1^2-"; splice_chain ",2092910^2092988-"; sources "Undefined,Undefined"; NMorMRNA "null"; degree "4"; dimension "2_2";
chrA02	Undefined	as_event	2102653	2103227	.	+	.	transcript_id "TCONS_00003115,TCONS_00003116"; gene_id "chrA02:2101905-2103227W"; flanks "2102653-,2103227]"; structure "0,1^2-"; splice_chain ",2102825^2102902-"; sources "Undefined,Undefined"; NMorMRNA "null"; degree "4"; dimension "2_2";
chrA02	Undefined	as_event	2404495	2404939	.	+	.	transcript_id "TCONS_00003143,TCONS_00003144"; gene_id "chrA02:2403185-2408528W"; flanks "2404495-,2404939^"; structure "0,1^2-"; splice_chain ",2404713^2404803-"; sources "Undefined,Undefined"; NMorMRNA "null"; degree "4"; dimension "2_2";
chrA02	Undefined	as_event	2479628	2480108	.	+	.	transcript_id "TCONS_00003148,TCONS_00003147"; gene_id "chrA02:2479119-2480108W"; flanks "2479628-,2480108]"; structure "0,1^2-"; splice_chain ",2479802^2479888-"; sources "Undefined,Undefined"; NMorMRNA "null"; degree "4"; dimension "2_2";
chrA02	Undefined	as_event	2482561	2483215	.	+	.	transcript_id "TCONS_00003149,TCONS_00003150"; gene_id "chrA02:2480795-2483215W"; flanks "2482561-,2483215]"; structure "0,1^2-3^4-"; splice_chain ",2482665^2482746-2483101^2483194-"; sources "Undefined,Undefined"; NMorMRNA "null"; degree "4"; dimension "2_2";
chrA02	Undefined	as_event	2723204	2723688	.	+	.	transcript_id "TCONS_00003158,TCONS_00003157"; gene_id "chrA02:2720093-2724206W"; flanks "2723204-,2723688^"; structure "1^3-,2^4-"; splice_chain "2723483^2723564-,2723485^2723566-"; sources "Undefined,Undefined"; NMorMRNA "null"; degree "4"; dimension "2_2";
chrA02	Undefined	as_event	2821951	2823210	.	+	.	transcript_id "TCONS_00003161/TCONS_00003163,TCONS_00003162"; gene_id "chrA02:2821951-2824648W"; flanks "2821951[,2823210^"; structure "0,1^2-"; splice_chain ",2822451^2823024-"; sources "Undefined,Undefined"; NMorMRNA "null"; degree "4"; dimension "2_2";
chrA02	Undefined	as_event	2823310	2823442	.	+	.	transcript_id "TCONS_00003161,TCONS_00003162/TCONS_00003163"; gene_id "chrA02:2821951-2824648W"; flanks "2823310-,2823442-"; structure "1^,2^"; splice_chain "2823366^,2823368^"; sources "Undefined,Undefined"; NMorMRNA "null"; degree "4"; dimension "2_2";
chrA02	Undefined	as_event	2823310	2823592	.	+	.	transcript_id "TCONS_00003164,TCONS_00003161,TCONS_00003162/TCONS_00003163"; gene_id "chrA02:2821951-2824648W"; flanks "2823310-,2823592^"; structure "0,1^3-,2^3-"; splice_chain ",2823366^2823442-,2823368^2823442-"; sources "Undefined,Undefined,Undefined"; NMorMRNA "null"; degree "9"; dimension "3_3";
chrA02	Undefined	as_event	2966386	2967902	.	+	.	transcript_id "TCONS_00003166,TCONS_00003165"; gene_id "chrA02:2966386-2967902W"; flanks "2966386[,2967902]"; structure "1^3-,2^4-"; splice_chain "2966963^2967777-,2966973^2967787-"; sources "Undefined,Undefined"; NMorMRNA "null"; degree "4"; dimension "2_2";
chrA02	Undefined	as_event	2968435	2968605	.	+	.	transcript_id "TCONS_00003167,TCONS_00003168"; gene_id "chrA02:2968158-2969629W"; flanks "2968435^,2968605^"; structure "1-,2-"; splice_chain "2968515-,2968516-"; sources "Undefined,Undefined"; NMorMRNA "null"; degree "4"; dimension "2_2";
chrA02	Undefined	as_event	3219148	3219523	.	+	.	transcript_id "TCONS_00003177,TCONS_00003178"; gene_id "chrA02:3219148-3220238W"; flanks "3219148[,3219523^"; structure "1^4-,2^3-"; splice_chain "3219202^3219379-,3219203^3219361-"; sources "Undefined,Undefined"; NMorMRNA "null"; degree "4"; dimension "2_2";
chrA02	Undefined	as_event	3398281	3398783	.	+	.	transcript_id "TCONS_00003192,TCONS_00003193"; gene_id "chrA02:3396866-3398783W"; flanks "3398281-,3398783]"; structure "0,1^2-3^4-"; splice_chain ",3398505^3398585-3398625^3398698-"; sources "Undefined,Undefined"; NMorMRNA "null"; degree "4"; dimension "2_2";
chrA02	Undefined	as_event	3450696	3452452	.	+	.	transcript_id "TCONS_00003196,TCONS_00003195"; gene_id "chrA02:3450696-3453059W"; flanks "3450696[,3452452^"; structure "1^3-,2^4-"; splice_chain "3451077^3451893-,3451078^3451894-"; sources "Undefined,Undefined"; NMorMRNA "null"; degree "4"; dimension "2_2";
chrA02	Undefined	as_event	3481220	3481531	.	+	.	transcript_id "TCONS_00003198,TCONS_00003199/TCONS_00003200"; gene_id "chrA02:3480280-3482678W"; flanks "3481220-,3481531^"; structure "0,1^2-"; splice_chain ",3481353^3481426-"; sources "Undefined,Undefined"; NMorMRNA "null"; degree "4"; dimension "2_2";
chrA02	Undefined	as_event	3481603	3481761	.	+	.	transcript_id "TCONS_00003198/TCONS_00003199,TCONS_00003200"; gene_id "chrA02:3480280-3482678W"; flanks "3481603-,3481761-"; structure "1^,2^"; splice_chain "3481688^,3481689^"; sources "Undefined,Undefined"; NMorMRNA "null"; degree "4"; dimension "2_2";
chrA02	Undefined	as_event	3485276	3485813	.	+	.	transcript_id "TCONS_00003201,TCONS_00003202"; gene_id "chrA02:3485123-3487302W"; flanks "3485276^,3485813^"; structure "1-,2-"; splice_chain "3485595-,3485620-"; sources "Undefined,Undefined"; NMorMRNA "null"; degree "4"; dimension "2_2";
chrA02	Undefined	as_event	3573637	3573793	.	+	.	transcript_id "TCONS_00003209,TCONS_00003210"; gene_id "chrA02:3572477-3575566W"; flanks "3573637^,3573793^"; structure "1-,2-"; splice_chain "3573720-,3573723-"; sources "Undefined,Undefined"; NMorMRNA "null"; degree "4"; dimension "2_2";
chrA02	Undefined	as_event	3574068	3574369	.	+	.	transcript_id "TCONS_00003210,TCONS_00003209"; gene_id "chrA02:3572477-3575566W"; flanks "3574068-,3574369^"; structure "0,1^2-"; splice_chain ",3574089^3574123-"; sources "Undefined,Undefined"; NMorMRNA "null"; degree "4"; dimension "2_2";
chrA02	Undefined	as_event	3624259	3625036	.	+	.	transcript_id "TCONS_00003219,TCONS_00003218"; gene_id "chrA02:3624109-3625919W"; flanks "3624259-,3625036^"; structure "0,1^2-"; splice_chain ",3624358^3624496-"; sources "Undefined,Undefined"; NMorMRNA "null"; degree "4"; dimension "2_2";
chrA02	Undefined	as_event	3625173	3625478	.	+	.	transcript_id "TCONS_00003218/TCONS_00003219,TCONS_00003220"; gene_id "chrA02:3624109-3625919W"; flanks "3625173-,3625478^"; structure "0,1^2-"; splice_chain ",3625323^3625400-"; sources "Undefined,Undefined"; NMorMRNA "null"; degree "4"; dimension "2_2";
chrA02	Undefined	as_event	3625628	3625919	.	+	.	transcript_id "TCONS_00003219,TCONS_00003218/TCONS_00003220"; gene_id "chrA02:3624109-3625919W"; flanks "3625628-,3625919]"; structure "0,1^2-"; splice_chain ",3625835^3625905-"; sources "Undefined,Undefined"; NMorMRNA "null"; degree "4"; dimension "2_2";
chrA02	Undefined	as_event	3670874	3671192	.	+	.	transcript_id "TCONS_00003221/TCONS_00003223,TCONS_00003222"; gene_id "chrA02:3669499-3671926W"; flanks "3670874-,3671192^"; structure "1^3-,2^4-"; splice_chain "3670975^3671070-,3670985^3671080-"; sources "Undefined,Undefined"; NMorMRNA "null"; degree "4"; dimension "2_2";
chrA02	Undefined	as_event	3671417	3671624	.	+	.	transcript_id "TCONS_00003221,TCONS_00003222/TCONS_00003223"; gene_id "chrA02:3669499-3671926W"; flanks "3671417-,3671624^"; structure "0,1^2-"; splice_chain ",3671485^3671571-"; sources "Undefined,Undefined"; NMorMRNA "null"; degree "4"; dimension "2_2";
chrA02	Undefined	as_event	3690445	3691102	.	+	.	transcript_id "TCONS_00003226,TCONS_00003225,TCONS_00003224"; gene_id "chrA02:3689514-3691102W"; flanks "3690445^,3691102]"; structure "1-,2-,3-"; splice_chain "3690555-,3690558-,3690597-"; sources "Undefined,Undefined,Undefined"; NMorMRNA "null"; degree "9"; dimension "3_3";
chrA02	Undefined	as_event	3755186	3755335	.	+	.	transcript_id "TCONS_00003230,TCONS_00003229"; gene_id "chrA02:3754560-3757411W"; flanks "3755186-,3755335-"; structure "1^,2^"; splice_chain "3755263^,3755265^"; sources "Undefined,Undefined"; NMorMRNA "null"; degree "4"; dimension "2_2";
chrA02	Undefined	as_event	4188933	4189239	.	+	.	transcript_id "TCONS_00003252,TCONS_00003253,TCONS_00003254"; gene_id "chrA02:4188801-4189412W"; flanks "4188933-,4189239-"; structure "1^,2^,3^"; splice_chain "4189070^,4189071^,4189072^"; sources "Undefined,Undefined,Undefined"; NMorMRNA "null"; degree "9"; dimension "3_3";
chrA02	Undefined	as_event	4192944	4193166	.	+	.	transcript_id "TCONS_00003256/TCONS_00003257,TCONS_00003258"; gene_id "chrA02:4191497-4193913W"; flanks "4192944-,4193166-"; structure "1^,2^"; splice_chain "4193066^,4193068^"; sources "Undefined,Undefined"; NMorMRNA "null"; degree "4"; dimension "2_2";
chrA02	Undefined	as_event	4193484	4193913	.	+	.	transcript_id "TCONS_00003256/TCONS_00003258,TCONS_00003257"; gene_id "chrA02:4191497-4193913W"; flanks "4193484-,4193913]"; structure "1^3-,2^4-"; splice_chain "4193565^4193699-,4193567^4193701-"; sources "Undefined,Undefined"; NMorMRNA "null"; degree "4"; dimension "2_2";
chrA02	Undefined	as_event	4505082	4505238	.	+	.	transcript_id "TCONS_00003278,TCONS_00003277"; gene_id "chrA02:4504410-4507233W"; flanks "4505082^,4505238^"; structure "1-,2-"; splice_chain "4505166-,4505167-"; sources "Undefined,Undefined"; NMorMRNA "null"; degree "4"; dimension "2_2";
chrA02	Undefined	as_event	4532464	4532881	.	+	.	transcript_id "TCONS_00003284,TCONS_00003285"; gene_id "chrA02:4532014-4533856W"; flanks "4532464-,4532881^"; structure "0,1^2-"; splice_chain ",4532563^4532652-"; sources "Undefined,Undefined"; NMorMRNA "null"; degree "4"; dimension "2_2";
chrA02	Undefined	as_event	4700917	4701619	.	+	.	transcript_id "TCONS_00003292,TCONS_00003293"; gene_id "chrA02:4700917-4702790W"; flanks "4700917[,4701619^"; structure "0,1^2-"; splice_chain ",4701301^4701386-"; sources "Undefined,Undefined"; NMorMRNA "null"; degree "4"; dimension "2_2";
chrA02	Undefined	as_event	4830940	4831647	.	+	.	transcript_id "TCONS_00003297,TCONS_00003296"; gene_id "chrA02:4830078-4832743W"; flanks "4830940-,4831647^"; structure "1^3-,2^4-"; splice_chain "4831121^4831464-,4831131^4831474-"; sources "Undefined,Undefined"; NMorMRNA "null"; degree "4"; dimension "2_2";
chrA02	Undefined	as_event	4834349	4834527	.	+	.	transcript_id "TCONS_00003299,TCONS_00003298"; gene_id "chrA02:4833810-4836259W"; flanks "4834349^,4834527^"; structure "1-,2-"; splice_chain "4834436-,4834437-"; sources "Undefined,Undefined"; NMorMRNA "null"; degree "4"; dimension "2_2";
chrA02	Undefined	as_event	4835709	4836259	.	+	.	transcript_id "TCONS_00003298,TCONS_00003299"; gene_id "chrA02:4833810-4836259W"; flanks "4835709-,4836259]"; structure "0,1^2-"; splice_chain ",4835892^4836004-"; sources "Undefined,Undefined"; NMorMRNA "null"; degree "4"; dimension "2_2";
chrA02	Undefined	as_event	4955268	4955479	.	+	.	transcript_id "TCONS_00003308/TCONS_00003310/TCONS_00003311,TCONS_00003309"; gene_id "chrA02:4954475-4958136W"; flanks "4955268-,4955479^"; structure "0,1^2-"; splice_chain ",4955351^4955429-"; sources "Undefined,Undefined"; NMorMRNA "null"; degree "4"; dimension "2_2";
chrA02	Undefined	as_event	4955632	4955839	.	+	.	transcript_id "TCONS_00003308/TCONS_00003311,TCONS_00003310"; gene_id "chrA02:4954475-4958136W"; flanks "4955632-,4955839^"; structure "1^3-,2^4-"; splice_chain "4955688^4955757-,4955718^4955787-"; sources "Undefined,Undefined"; NMorMRNA "null"; degree "4"; dimension "2_2";
chrA02	Undefined	as_event	4955757	4955925	.	+	.	transcript_id "TCONS_00003311,TCONS_00003309"; gene_id "chrA02:4954475-4958136W"; flanks "4955757-,4955925-"; structure "1^,2^"; splice_chain "4955839^,4955841^"; sources "Undefined,Undefined"; NMorMRNA "null"; degree "4"; dimension "2_2";
chrA02	Undefined	as_event	4955839	4956040	.	+	.	transcript_id "TCONS_00003308/TCONS_00003310,TCONS_00003311"; gene_id "chrA02:4954475-4958136W"; flanks "4955839^,4956040^"; structure "1-,2-"; splice_chain "4955917-,4955925-"; sources "Undefined,Undefined"; NMorMRNA "null"; degree "4"; dimension "2_2";
chrA02	Undefined	as_event	4955757	4956040	.	+	.	transcript_id "TCONS_00003308,TCONS_00003311,TCONS_00003309"; gene_id "chrA02:4954475-4958136W"; flanks "4955757-,4956040^"; structure "1^3-,1^4-,2^4-"; splice_chain "4955839^4955917-,4955839^4955925-,4955841^4955925-"; sources "Undefined,Undefined,Undefined"; NMorMRNA "null"; degree "9"; dimension "3_3";
chrA02	Undefined	as_event	4955632	4956040	.	+	.	transcript_id "TCONS_00003308,TCONS_00003311,TCONS_00003309,TCONS_00003310"; gene_id "chrA02:4954475-4958136W"; flanks "4955632-,4956040^"; structure "1^3-5^7-,1^3-5^8-,1^3-6^8-,2^4-5^7-"; splice_chain "4955688^4955757-4955839^4955917-,4955688^4955757-4955839^4955925-,4955688^4955757-4955841^4955925-,4955718^4955787-4955839^4955917-"; sources "Undefined,Undefined,Undefined,Undefined"; NMorMRNA "n…
chrA02	Undefined	as_event	4956244	4956721	.	+	.	transcript_id "TCONS_00003309/TCONS_00003310/TCONS_00003311,TCONS_00003308"; gene_id "chrA02:4954475-4958136W"; flanks "4956244-,4956721^"; structure "1^3-,2^4-"; splice_chain "4956498^4956574-,4956499^4956575-"; sources "Undefined,Undefined"; NMorMRNA "null"; degree "4"; dimension "2_2";
chrA02	Undefined	as_event	4957149	4957435	.	+	.	transcript_id "TCONS_00003308,TCONS_00003309/TCONS_00003310/TCONS_00003311"; gene_id "chrA02:4954475-4958136W"; flanks "4957149-,4957435^"; structure "0,1^2-"; splice_chain ",4957279^4957353-"; sources "Undefined,Undefined"; NMorMRNA "null"; degree "4"; dimension "2_2";
chrA02	Undefined	as_event	4958040	4958136	.	+	.	transcript_id "TCONS_00003309,TCONS_00003310/TCONS_00003311"; gene_id "chrA02:4954475-4958136W"; flanks "4958040^,4958136]"; structure "1-,2-"; splice_chain "4958127-,4958130-"; sources "Undefined,Undefined"; NMorMRNA "null"; degree "4"; dimension "2_2";
chrA02	Undefined	as_event	4957778	4958136	.	+	.	transcript_id "TCONS_00003308,TCONS_00003309,TCONS_00003310/TCONS_00003311"; gene_id "chrA02:4954475-4958136W"; flanks "4957778-,4958136]"; structure "0,1^2-,1^3-"; splice_chain ",4958040^4958127-,4958040^4958130-"; sources "Undefined,Undefined,Undefined"; NMorMRNA "null"; degree "9"; dimension "3_3";
chrA02	Undefined	as_event	5022668	5023064	.	+	.	transcript_id "TCONS_00003313,TCONS_00003312"; gene_id "chrA02:5022249-5023587W"; flanks "5022668-,5023064^"; structure "0,1^2-"; splice_chain ",5022711^5022956-"; sources "Undefined,Undefined"; NMorMRNA "null"; degree "4"; dimension "2_2";
chrA02	Undefined	as_event	5073336	5073556	.	+	.	transcript_id "TCONS_00003316,TCONS_00003317"; gene_id "chrA02:5072218-5073556W"; flanks "5073336-,5073556]"; structure "1^3-,2^4-"; splice_chain "5073455^5073541-,5073456^5073542-"; sources "Undefined,Undefined"; NMorMRNA "null"; degree "4"; dimension "2_2";
chrA02	Undefined	as_event	5345262	5345421	.	+	.	transcript_id "TCONS_00003329,TCONS_00003328"; gene_id "chrA02:5344191-5348711W"; flanks "5345262^,5345421^"; structure "1-,2-"; splice_chain "5345335-,5345336-"; sources "Undefined,Undefined"; NMorMRNA "null"; degree "4"; dimension "2_2";
chrA02	Undefined	as_event	5345170	5345421	.	+	.	transcript_id "TCONS_00003326/TCONS_00003327,TCONS_00003329,TCONS_00003328"; gene_id "chrA02:5344191-5348711W"; flanks "5345170-,5345421^"; structure "0,1^2-,1^3-"; splice_chain ",5345262^5345335-,5345262^5345336-"; sources "Undefined,Undefined,Undefined"; NMorMRNA "null"; degree "9"; dimension "3_3";
chrA02	Undefined	as_event	5346479	5346653	.	+	.	transcript_id "TCONS_00003327/TCONS_00003328/TCONS_00003329,TCONS_00003326"; gene_id "chrA02:5344191-5348711W"; flanks "5346479-,5346653-"; structure "1^,2^"; splice_chain "5346540^,5346541^"; sources "Undefined,Undefined"; NMorMRNA "null"; degree "4"; dimension "2_2";
chrA02	Undefined	as_event	5346653	5346912	.	+	.	transcript_id "TCONS_00003329,TCONS_00003327/TCONS_00003328"; gene_id "chrA02:5344191-5348711W"; flanks "5346653-,5346912^"; structure "0,1^2-"; splice_chain ",5346710^5346787-"; sources "Undefined,Undefined"; NMorMRNA "null"; degree "4"; dimension "2_2";
chrA02	Undefined	as_event	5424659	5425171	.	+	.	transcript_id "TCONS_00003331,TCONS_00003332"; gene_id "chrA02:5423792-5425171W"; flanks "5424659-,5425171]"; structure "0,1^2-"; splice_chain ",5424744^5424836-"; sources "Undefined,Undefined"; NMorMRNA "null"; degree "4"; dimension "2_2";
chrA02	Undefined	as_event	5900614	5901045	.	+	.	transcript_id "TCONS_00003339,TCONS_00003340"; gene_id "chrA02:5899392-5903485W"; flanks "5900614-,5901045-"; structure "1^,2^"; splice_chain "5900897^,5900898^"; sources "Undefined,Undefined"; NMorMRNA "null"; degree "4"; dimension "2_2";
chrA02	Undefined	as_event	6114841	6115426	.	+	.	transcript_id "TCONS_00003349,TCONS_00003350"; gene_id "chrA02:6114597-6115548W"; flanks "6114841-,6115426-"; structure "1^,2^"; splice_chain "6114956^,6114994^"; sources "Undefined,Undefined"; NMorMRNA "null"; degree "4"; dimension "2_2";
chrA02	Undefined	as_event	6200527	6200961	.	+	.	transcript_id "TCONS_00003357,TCONS_00003358"; gene_id "chrA02:6199096-6201949W"; flanks "6200527-,6200961^"; structure "0,1^2-3^4-"; splice_chain ",6200628^6200706-6200778^6200878-"; sources "Undefined,Undefined"; NMorMRNA "null"; degree "4"; dimension "2_2";
chrA02	Undefined	as_event	6253502	6254098	.	+	.	transcript_id "TCONS_00003361,TCONS_00003362"; gene_id "chrA02:6252626-6256019W"; flanks "6253502-,6254098^"; structure "1^3-6^8-,2^4-5^7-"; splice_chain "6253563^6253799-6253925^6254064-,6253573^6253809-6253900^6253996-"; sources "Undefined,Undefined"; NMorMRNA "null"; degree "4"; dimension "2_2";
chrA02	Undefined	as_event	6254655	6255171	.	+	.	transcript_id "TCONS_00003362,TCONS_00003361"; gene_id "chrA02:6252626-6256019W"; flanks "6254655-,6255171^"; structure "1^2-3^5-,4^6-"; splice_chain "6254834^6254913-6254968^6255054-,6254970^6255056-"; sources "Undefined,Undefined"; NMorMRNA "null"; degree "4"; dimension "2_2";
chrA02	Undefined	as_event	6255484	6256019	.	+	.	transcript_id "TCONS_00003362,TCONS_00003361"; gene_id "chrA02:6252626-6256019W"; flanks "6255484-,6256019]"; structure "1^3-,2^4-"; splice_chain "6255593^6255736-,6255605^6255748-"; sources "Undefined,Undefined"; NMorMRNA "null"; degree "4"; dimension "2_2";
chrA02	Undefined	as_event	6287421	6287713	.	+	.	transcript_id "TCONS_00003366,TCONS_00003367"; gene_id "chrA02:6286626-6288460W"; flanks "6287421^,6287713^"; structure "1-,2-"; splice_chain "6287624-,6287633-"; sources "Undefined,Undefined"; NMorMRNA "null"; degree "4"; dimension "2_2";
chrA02	Undefined	as_event	6803823	6804396	.	+	.	transcript_id "TCONS_00003384,TCONS_00003385"; gene_id "chrA02:6803823-6805204W"; flanks "6803823[,6804396^"; structure "0,1^2-"; splice_chain ",6803929^6804065-"; sources "Undefined,Undefined"; NMorMRNA "null"; degree "4"; dimension "2_2";
chrA02	Undefined	as_event	7227529	7228084	.	+	.	transcript_id "TCONS_00003398,TCONS_00003396/TCONS_00003397"; gene_id "chrA02:7227462-7231417W"; flanks "7227529^,7228084^"; structure "1-,2-"; splice_chain "7228007-,7228012-"; sources "Undefined,Undefined"; NMorMRNA "null"; degree "4"; dimension "2_2";
chrA02	Undefined	as_event	7228240	7228666	.	+	.	transcript_id "TCONS_00003396/TCONS_00003398,TCONS_00003397"; gene_id "chrA02:7227462-7231417W"; flanks "7228240-,7228666^"; structure "1^3-,2^4-"; splice_chain "7228425^7228559-,7228426^7228560-"; sources "Undefined,Undefined"; NMorMRNA "null"; degree "4"; dimension "2_2";
chrA02	Undefined	as_event	7360465	7361896	.	+	.	transcript_id "TCONS_00003405,TCONS_00003406"; gene_id "chrA02:7360465-7361896W"; flanks "7360465[,7361896]"; structure "0,1^2-"; splice_chain ",7361371^7361538-"; sources "Undefined,Undefined"; NMorMRNA "null"; degree "4"; dimension "2_2";
chrA02	Undefined	as_event	7380491	7380716	.	+	.	transcript_id "TCONS_00003408/TCONS_00003410,TCONS_00003409"; gene_id "chrA02:7379820-7382394W"; flanks "7380491-,7380716-"; structure "1^,2^"; splice_chain "7380595^,7380596^"; sources "Undefined,Undefined"; NMorMRNA "null"; degree "4"; dimension "2_2";
chrA02	Undefined	as_event	7380980	7381165	.	+	.	transcript_id "TCONS_00003410,TCONS_00003408/TCONS_00003409"; gene_id "chrA02:7379820-7382394W"; flanks "7380980^,7381165^"; structure "1-,2-"; splice_chain "7381063-,7381064-"; sources "Undefined,Undefined"; NMorMRNA "null"; degree "4"; dimension "2_2";
chrA02	Undefined	as_event	7381239	7381494	.	+	.	transcript_id "TCONS_00003408/TCONS_00003409,TCONS_00003410"; gene_id "chrA02:7379820-7382394W"; flanks "7381239-,7381494^"; structure "1^3-,2^4-"; splice_chain "7381352^7381438-,7381362^7381448-"; sources "Undefined,Undefined"; NMorMRNA "null"; degree "4"; dimension "2_2";
chrA02	Undefined	as_event	7427847	7428079	.	+	.	transcript_id "TCONS_00003412,TCONS_00003413"; gene_id "chrA02:7427391-7429276W"; flanks "7427847-,7428079^"; structure "0,1^2-"; splice_chain ",7427931^7428030-"; sources "Undefined,Undefined"; NMorMRNA "null"; degree "4"; dimension "2_2";
chrA02	Undefined	as_event	7493639	7493999	.	+	.	transcript_id "TCONS_00003415,TCONS_00003414"; gene_id "chrA02:7491674-7493999W"; flanks "7493639^,7493999]"; structure "1-,2-"; splice_chain "7493719-,7493721-"; sources "Undefined,Undefined"; NMorMRNA "null"; degree "4"; dimension "2_2";
chrA02	Undefined	as_event	7548891	7549205	.	+	.	transcript_id "TCONS_00003421,TCONS_00003420"; gene_id "chrA02:7548716-7550089W"; flanks "7548891-,7549205^"; structure "0,1^2-"; splice_chain ",7549022^7549100-"; sources "Undefined,Undefined"; NMorMRNA "null"; degree "4"; dimension "2_2";
chrA02	Undefined	as_event	7695145	7696502	.	+	.	transcript_id "TCONS_00003424,TCONS_00003425"; gene_id "chrA02:7694741-7696502W"; flanks "7695145-,7696502]"; structure "1^3-,2^4-"; splice_chain "7695367^7695787-,7695368^7695788-"; sources "Undefined,Undefined"; NMorMRNA "null"; degree "4"; dimension "2_2";
chrA02	Undefined	as_event	7933652	7933865	.	+	.	transcript_id "TCONS_00003430,TCONS_00003429"; gene_id "chrA02:7930483-7937504W"; flanks "7933652^,7933865^"; structure "1-,2-"; splice_chain "7933733-,7933734-"; sources "Undefined,Undefined"; NMorMRNA "null"; degree "4"; dimension "2_2";
chrA02	Undefined	as_event	7933527	7933865	.	+	.	transcript_id "TCONS_00003430,TCONS_00003429,TCONS_00003428"; gene_id "chrA02:7930483-7937504W"; flanks "7933527-,7933865^"; structure "1^3-,1^4-,2^5-"; splice_chain "7933652^7933733-,7933652^7933734-,7933659^7933741-"; sources "Undefined,Undefined,Undefined"; NMorMRNA "null"; degree "9"; dimension "3_3";
chrA02	Undefined	as_event	7933940	7934198	.	+	.	transcript_id "TCONS_00003428/TCONS_00003429,TCONS_00003430"; gene_id "chrA02:7930483-7937504W"; flanks "7933940-,7934198-"; structure "1^,2^"; splice_chain "7934051^,7934052^"; sources "Undefined,Undefined"; NMorMRNA "null"; degree "4"; dimension "2_2";
chrA02	Undefined	as_event	7935290	7936157	.	+	.	transcript_id "TCONS_00003428,TCONS_00003429/TCONS_00003430"; gene_id "chrA02:7930483-7937504W"; flanks "7935290-,7936157^"; structure "0,1^2-"; splice_chain ",7935433^7935696-"; sources "Undefined,Undefined"; NMorMRNA "null"; degree "4"; dimension "2_2";
chrA02	Undefined	as_event	8007557	8007718	.	+	.	transcript_id "TCONS_00003435,TCONS_00003437"; gene_id "chrA02:8006103-8008175W"; flanks "8007557-,8007718-"; structure "1^,2^"; splice_chain "8007631^,8007633^"; sources "Undefined,Undefined"; NMorMRNA "null"; degree "4"; dimension "2_2";
chrA02	Undefined	as_event	8007557	8007809	.	+	.	transcript_id "TCONS_00003435,TCONS_00003437,TCONS_00003436"; gene_id "chrA02:8006103-8008175W"; flanks "8007557-,8007809^"; structure "1^4-,2^4-,3^5-"; splice_chain "8007631^8007718-,8007633^8007718-,8007648^8007735-"; sources "Undefined,Undefined,Undefined"; NMorMRNA "null"; degree "9"; dimension "3_3";
chrA02	Undefined	as_event	8111452	8111753	.	+	.	transcript_id "TCONS_00003444,TCONS_00003445"; gene_id "chrA02:8111224-8113279W"; flanks "8111452-,8111753^"; structure "0,1^2-"; splice_chain ",8111584^8111665-"; sources "Undefined,Undefined"; NMorMRNA "null"; degree "4"; dimension "2_2";
chrA02	Undefined	as_event	8322660	8323032	.	+	.	transcript_id "TCONS_00003458,TCONS_00003457"; gene_id "chrA02:8321991-8325346W"; flanks "8322660-,8323032-"; structure "1^2-3^,4^"; splice_chain "8322723^8322823-8322943^,8322970^"; sources "Undefined,Undefined"; NMorMRNA "null"; degree "4"; dimension "2_2";
chrA02	Undefined	as_event	8597093	8597283	.	+	.	transcript_id "TCONS_00003465,TCONS_00003466"; gene_id "chrA02:8595203-8598534W"; flanks "8597093^,8597283^"; structure "1-,2-"; splice_chain "8597230-,8597235-"; sources "Undefined,Undefined"; NMorMRNA "null"; degree "4"; dimension "2_2";
chrA02	Undefined	as_event	8641093	8641256	.	+	.	transcript_id "TCONS_00003471,TCONS_00003470"; gene_id "chrA02:8641039-8642054W"; flanks "8641093^,8641256^"; structure "1-,2-"; splice_chain "8641164-,8641182-"; sources "Undefined,Undefined"; NMorMRNA "null"; degree "4"; dimension "2_2";
chrA02	Undefined	as_event	8648743	8649258	.	+	.	transcript_id "TCONS_00003473,TCONS_00003474/TCONS_00003475"; gene_id "chrA02:8648249-8652176W"; flanks "8648743-,8649258-"; structure "1^,2^"; splice_chain "8648990^,8649018^"; sources "Undefined,Undefined"; NMorMRNA "null"; degree "4"; dimension "2_2";
chrA02	Undefined	as_event	8651808	8652176	.	+	.	transcript_id "TCONS_00003474,TCONS_00003473/TCONS_00003475"; gene_id "chrA02:8648249-8652176W"; flanks "8651808-,8652176]"; structure "0,1^2-"; splice_chain ",8651885^8652033-"; sources "Undefined,Undefined"; NMorMRNA "null"; degree "4"; dimension "2_2";
chrA02	Undefined	as_event	8677182	8677542	.	+	.	transcript_id "TCONS_00003477,TCONS_00003478"; gene_id "chrA02:8676258-8677838W"; flanks "8677182^,8677542^"; structure "1-,2-"; splice_chain "8677408-,8677411-"; sources "Undefined,Undefined"; NMorMRNA "null"; degree "4"; dimension "2_2";
chrA02	Undefined	as_event	8948467	8948737	.	+	.	transcript_id "TCONS_00003485,TCONS_00003484"; gene_id "chrA02:8946997-8950665W"; flanks "8948467-,8948737^"; structure "0,1^2-"; splice_chain ",8948593^8948676-"; sources "Undefined,Undefined"; NMorMRNA "null"; degree "4"; dimension "2_2";
chrA02	Undefined	as_event	8949812	8950099	.	+	.	transcript_id "TCONS_00003484,TCONS_00003485"; gene_id "chrA02:8946997-8950665W"; flanks "8949812-,8950099-"; structure "1^,2^"; splice_chain "8949940^,8949942^"; sources "Undefined,Undefined"; NMorMRNA "null"; degree "4"; dimension "2_2";
chrA02	Undefined	as_event	8999704	9000192	.	+	.	transcript_id "TCONS_00003488,TCONS_00003487"; gene_id "chrA02:8999007-9001834W"; flanks "8999704-,9000192^"; structure "1^3-,2^4-"; splice_chain "8999746^8999975-,8999747^8999976-"; sources "Undefined,Undefined"; NMorMRNA "null"; degree "4"; dimension "2_2";
chrA02	Undefined	as_event	9186700	9186964	.	+	.	transcript_id "TCONS_00003495,TCONS_00003494"; gene_id "chrA02:9186296-9188303W"; flanks "9186700^,9186964^"; structure "1-,2-"; splice_chain "9186792-,9186827-"; sources "Undefined,Undefined"; NMorMRNA "null"; degree "4"; dimension "2_2";
chrA02	Undefined	as_event	9186557	9186964	.	+	.	transcript_id "TCONS_00003493,TCONS_00003495,TCONS_00003494"; gene_id "chrA02:9186296-9188303W"; flanks "9186557-,9186964^"; structure "0,1^2-,1^3-"; splice_chain ",9186700^9186792-,9186700^9186827-"; sources "Undefined,Undefined,Undefined"; NMorMRNA "null"; degree "9"; dimension "3_3";
chrA02	Undefined	as_event	9211992	9213517	.	+	.	transcript_id "TCONS_00003498,TCONS_00003497"; gene_id "chrA02:9211566-9213517W"; flanks "9211992^,9213517]"; structure "1-,2-"; splice_chain "9212251-,9212252-"; sources "Undefined,Undefined"; NMorMRNA "null"; degree "4"; dimension "2_2";
chrA02	Undefined	as_event	9571344	9572017	.	+	.	transcript_id "TCONS_00003508,TCONS_00003507"; gene_id "chrA02:9569562-9573503W"; flanks "9571344-,9572017-"; structure "1^,2^"; splice_chain "9571411^,9571412^"; sources "Undefined,Undefined"; NMorMRNA "null"; degree "4"; dimension "2_2";
chrA02	Undefined	as_event	9775890	9776422	.	+	.	transcript_id "TCONS_00003518,TCONS_00003519"; gene_id "chrA02:9775258-9777436W"; flanks "9775890-,9776422^"; structure "0,1^2-"; splice_chain ",9776217^9776313-"; sources "Undefined,Undefined"; NMorMRNA "null"; degree "4"; dimension "2_2";
chrA02	Undefined	as_event	9781979	9782318	.	+	.	transcript_id "TCONS_00003521,TCONS_00003520"; gene_id "chrA02:9781629-9784006W"; flanks "9781979-,9782318^"; structure "1^3-,2^4-"; splice_chain "9782066^9782163-,9782088^9782185-"; sources "Undefined,Undefined"; NMorMRNA "null"; degree "4"; dimension "2_2";
chrA02	Undefined	as_event	9783083	9783329	.	+	.	transcript_id "TCONS_00003521,TCONS_00003520"; gene_id "chrA02:9781629-9784006W"; flanks "9783083-,9783329^"; structure "1^3-,2^4-"; splice_chain "9783157^9783270-,9783180^9783293-"; sources "Undefined,Undefined"; NMorMRNA "null"; degree "4"; dimension "2_2";
chrA02	Undefined	as_event	10263251	10264832	.	+	.	transcript_id "TCONS_00003529,TCONS_00003530"; gene_id "chrA02:10263251-10264832W"; flanks "10263251[,10264832]"; structure "0,1^2-"; splice_chain ",10264186^10264276-"; sources "Undefined,Undefined"; NMorMRNA "null"; degree "4"; dimension "2_2";
chrA02	Undefined	as_event	10313169	10314245	.	+	.	transcript_id "TCONS_00003533,TCONS_00003536"; gene_id "chrA02:10312525-10314245W"; flanks "10313169^,10314245]"; structure "1-,2-"; splice_chain "10313272-,10313276-"; sources "Undefined,Undefined"; NMorMRNA "null"; degree "4"; dimension "2_2";
chrA02	Undefined	as_event	10313133	10314245	.	+	.	transcript_id "TCONS_00003535,TCONS_00003534,TCONS_00003533,TCONS_00003536"; gene_id "chrA02:10312525-10314245W"; flanks "10313133-,10314245]"; structure "0,1^5-,2^3-,2^4-"; splice_chain ",10313164^10313303-,10313169^10313272-,10313169^10313276-"; sources "Undefined,Undefined,Undefined,Undefined"; NMorMRNA "null"; degree "16"; dimension "4_4";
chrA02	Undefined	as_event	10508214	10508476	.	+	.	transcript_id "TCONS_00003540,TCONS_00003541"; gene_id "chrA02:10507142-10512202W"; flanks "10508214-,10508476^"; structure "0,1^2-"; splice_chain ",10508333^10508414-"; sources "Undefined,Undefined"; NMorMRNA "null"; degree "4"; dimension "2_2";
chrA02	Undefined	as_event	10510191	10510440	.	+	.	transcript_id "TCONS_00003540,TCONS_00003541"; gene_id "chrA02:10507142-10512202W"; flanks "10510191-,10510440^"; structure "0,1^2-"; splice_chain ",10510286^10510370-"; sources "Undefined,Undefined"; NMorMRNA "null"; degree "4"; dimension "2_2";
chrA02	Undefined	as_event	10510731	10510938	.	+	.	transcript_id "TCONS_00003540,TCONS_00003541"; gene_id "chrA02:10507142-10512202W"; flanks "10510731-,10510938^"; structure "0,1^2-"; splice_chain ",10510807^10510898-"; sources "Undefined,Undefined"; NMorMRNA "null"; degree "4"; dimension "2_2";
chrA02	Undefined	as_event	10683813	10684570	.	+	.	transcript_id "TCONS_00003551,TCONS_00003550"; gene_id "chrA02:10678157-10691336W"; flanks "10683813-,10684570^"; structure "1^3-6^8-,2^4-5^7-"; splice_chain "10684067^10684209-10684373^10684495-,10684078^10684220-10684363^10684485-"; sources "Undefined,Undefined"; NMorMRNA "null"; degree "4"; dimension "2_2";
chrA02	Undefined	as_event	10684680	10685076	.	+	.	transcript_id "TCONS_00003550/TCONS_00003552,TCONS_00003551"; gene_id "chrA02:10678157-10691336W"; flanks "10684680-,10685076^"; structure "1^3-,2^4-"; splice_chain "10684825^10684928-,10684874^10684957-"; sources "Undefined,Undefined"; NMorMRNA "null"; degree "4"; dimension "2_2";
chrA02	Undefined	as_event	10688686	10690714	.	+	.	transcript_id "TCONS_00003552,TCONS_00003551"; gene_id "chrA02:10678157-10691336W"; flanks "10688686-,10690714^"; structure "1^3-,2^4-"; splice_chain "10688813^10690330-,10688815^10690376-"; sources "Undefined,Undefined"; NMorMRNA "null"; degree "4"; dimension "2_2";
chrA02	Undefined	as_event	10709137	10712423	.	+	.	transcript_id "TCONS_00003555,TCONS_00003554"; gene_id "chrA02:10709137-10712423W"; flanks "10709137[,10712423]"; structure "1^3-,2^4-"; splice_chain "10709530^10710979-,10709539^10710988-"; sources "Undefined,Undefined"; NMorMRNA "null"; degree "4"; dimension "2_2";
chrA02	Undefined	as_event	10793036	10793239	.	+	.	transcript_id "TCONS_00003556,TCONS_00003557"; gene_id "chrA02:10791478-10793306W"; flanks "10793036-,10793239-"; structure "1^,2^"; splice_chain "10793168^,10793170^"; sources "Undefined,Undefined"; NMorMRNA "null"; degree "4"; dimension "2_2";
chrA02	Undefined	as_event	10823111	10823648	.	+	.	transcript_id "TCONS_00003561,TCONS_00003560"; gene_id "chrA02:10822587-10823849W"; flanks "10823111-,10823648-"; structure "1^,2^"; splice_chain "10823152^,10823154^"; sources "Undefined,Undefined"; NMorMRNA "null"; degree "4"; dimension "2_2";
chrA02	Undefined	as_event	10992428	10992654	.	+	.	transcript_id "TCONS_00003567,TCONS_00003566"; gene_id "chrA02:10992008-10993896W"; flanks "10992428^,10992654^"; structure "1-,2-"; splice_chain "10992501-,10992508-"; sources "Undefined,Undefined"; NMorMRNA "null"; degree "4"; dimension "2_2";
chrA02	Undefined	as_event	10992262	10992654	.	+	.	transcript_id "TCONS_00003565,TCONS_00003567,TCONS_00003566"; gene_id "chrA02:10992008-10993896W"; flanks "10992262-,10992654^"; structure "0,1^2-,1^3-"; splice_chain ",10992428^10992501-,10992428^10992508-"; sources "Undefined,Undefined,Undefined"; NMorMRNA "null"; degree "9"; dimension "3_3";
chrA02	Undefined	as_event	11083420	11083614	.	+	.	transcript_id "TCONS_00003575,TCONS_00003574"; gene_id "chrA02:11083088-11084743W"; flanks "11083420-,11083614^"; structure "0,1^2-"; splice_chain ",11083487^11083563-"; sources "Undefined,Undefined"; NMorMRNA "null"; degree "4"; dimension "2_2";
chrA02	Undefined	as_event	11111858	11112423	.	+	.	transcript_id "TCONS_00003578,TCONS_00003577"; gene_id "chrA02:11111858-11113732W"; flanks "11111858[,11112423^"; structure "1^3-,2^4-"; splice_chain "11112295^11112375-,11112297^11112377-"; sources "Undefined,Undefined"; NMorMRNA "null"; degree "4"; dimension "2_2";
chrA02	Undefined	as_event	11253897	11254146	.	+	.	transcript_id "TCONS_00003587,TCONS_00003588"; gene_id "chrA02:11253227-11254790W"; flanks "11253897-,11254146-"; structure "1^,2^"; splice_chain "11254046^,11254062^"; sources "Undefined,Undefined"; NMorMRNA "null"; degree "4"; dimension "2_2";
chrA02	Undefined	as_event	11412989	11413120	.	+	.	transcript_id "TCONS_00003590/TCONS_00003591,TCONS_00003589"; gene_id "chrA02:11407785-11414590W"; flanks "11412989-,11413120-"; structure "1^,2^"; splice_chain "11413042^,11413043^"; sources "Undefined,Undefined"; NMorMRNA "null"; degree "4"; dimension "2_2";
chrA02	Undefined	as_event	11413770	11414277	.	+	.	transcript_id "TCONS_00003590,TCONS_00003591"; gene_id "chrA02:11407785-11414590W"; flanks "11413770-,11414277-"; structure "1^,2^"; splice_chain "11414159^,11414195^"; sources "Undefined,Undefined"; NMorMRNA "null"; degree "4"; dimension "2_2";
chrA02	Undefined	as_event	11414159	11414590	.	+	.	transcript_id "TCONS_00003589,TCONS_00003592,TCONS_00003590"; gene_id "chrA02:11407785-11414590W"; flanks "11414159^,11414590]"; structure "1-,2-,3-"; splice_chain "11414267-,11414270-,11414277-"; sources "Undefined,Undefined,Undefined"; NMorMRNA "null"; degree "9"; dimension "3_3";
chrA02	Undefined	as_event	11413770	11414590	.	+	.	transcript_id "TCONS_00003589,TCONS_00003590,TCONS_00003591"; gene_id "chrA02:11407785-11414590W"; flanks "11413770-,11414590]"; structure "1^3-,1^4-,2^4-"; splice_chain "11414159^11414267-,11414159^11414277-,11414195^11414277-"; sources "Undefined,Undefined,Undefined"; NMorMRNA "null"; degree "9"; dimension "3_3";
chrA02	Undefined	as_event	11710465	11711089	.	+	.	transcript_id "TCONS_00003606,TCONS_00003605"; gene_id "chrA02:11710010-11711902W"; flanks "11710465-,11711089^"; structure "0,1^2-"; splice_chain ",11710710^11711009-"; sources "Undefined,Undefined"; NMorMRNA "null"; degree "4"; dimension "2_2";
chrA02	Undefined	as_event	11781561	11781822	.	+	.	transcript_id "TCONS_00003611,TCONS_00003610"; gene_id "chrA02:11781100-11782175W"; flanks "11781561-,11781822^"; structure "1^3-,2^4-"; splice_chain "11781687^11781767-,11781697^11781777-"; sources "Undefined,Undefined"; NMorMRNA "null"; degree "4"; dimension "2_2";
chrA02	Undefined	as_event	11890105	11890561	.	+	.	transcript_id "TCONS_00003615,TCONS_00003614"; gene_id "chrA02:11889309-11891160W"; flanks "11890105^,11890561^"; structure "1-,2-"; splice_chain "11890433-,11890452-"; sources "Undefined,Undefined"; NMorMRNA "null"; degree "4"; dimension "2_2";
chrA02	Undefined	as_event	11889309	11890561	.	+	.	transcript_id "TCONS_00003616,TCONS_00003615,TCONS_00003614"; gene_id "chrA02:11889309-11891160W"; flanks "11889309[,11890561^"; structure "0,1^2-,1^3-"; splice_chain ",11890105^11890433-,11890105^11890452-"; sources "Undefined,Undefined,Undefined"; NMorMRNA "null"; degree "9"; dimension "3_3";
chrA02	Undefined	as_event	11905455	11906308	.	+	.	transcript_id "TCONS_00003618,TCONS_00003617"; gene_id "chrA02:11904040-11909723W"; flanks "11905455-,11906308^"; structure "1^3-6^8-,2^4-5^7-"; splice_chain "11905907^11905993-11906101^11906179-,11905908^11905994-11906100^11906178-"; sources "Undefined,Undefined"; NMorMRNA "null"; degree "4"; dimension "2_2";
chrA02	Undefined	as_event	11907878	11908028	.	+	.	transcript_id "TCONS_00003619,TCONS_00003617/TCONS_00003618"; gene_id "chrA02:11904040-11909723W"; flanks "11907878^,11908028^"; structure "1-,2-"; splice_chain "11907953-,11907954-"; sources "Undefined,Undefined"; NMorMRNA "null"; degree "4"; dimension "2_2";
chrA02	Undefined	as_event	11990956	11991377	.	+	.	transcript_id "TCONS_00003625,TCONS_00003624"; gene_id "chrA02:11990956-11992645W"; flanks "11990956[,11991377-"; structure "1^,2^"; splice_chain "11991096^,11991122^"; sources "Undefined,Undefined"; NMorMRNA "null"; degree "4"; dimension "2_2";
chrA02	Undefined	as_event	12088593	12089118	.	+	.	transcript_id "TCONS_00003632,TCONS_00003631"; gene_id "chrA02:12088593-12091354W"; flanks "12088593[,12089118^"; structure "1^3-,2^4-"; splice_chain "12088772^12089032-,12088776^12089036-"; sources "Undefined,Undefined"; NMorMRNA "null"; degree "4"; dimension "2_2";
chrA02	Undefined	as_event	12247902	12248161	.	+	.	transcript_id "TCONS_00003638,TCONS_00003637"; gene_id "chrA02:12242339-12249049W"; flanks "12247902-,12248161^"; structure "0,1^2-"; splice_chain ",12247960^12248047-"; sources "Undefined,Undefined"; NMorMRNA "null"; degree "4"; dimension "2_2";
chrA02	Undefined	as_event	12362790	12362950	.	+	.	transcript_id "TCONS_00003647,TCONS_00003648"; gene_id "chrA02:12361556-12363188W"; flanks "12362790-,12362950]"; structure "1^2-,3^4-"; splice_chain "12362844^12362866-,12362879^12362901-"; sources "Undefined,Undefined"; NMorMRNA "null"; degree "4"; dimension "2_2";
chrA02	Undefined	as_event	12427559	12428010	.	+	.	transcript_id "TCONS_00003654,TCONS_00003653"; gene_id "chrA02:12422148-12438959W"; flanks "12427559^,12428010^"; structure "1-,2-"; splice_chain "12427717-,12427757-"; sources "Undefined,Undefined"; NMorMRNA "null"; degree "4"; dimension "2_2";
chrA02	Undefined	as_event	12432851	12433107	.	+	.	transcript_id "TCONS_00003653/TCONS_00003654,TCONS_00003655"; gene_id "chrA02:12422148-12438959W"; flanks "12432851-,12433107^"; structure "0,1^2-"; splice_chain ",12432961^12433038-"; sources "Undefined,Undefined"; NMorMRNA "null"; degree "4"; dimension "2_2";
chrA02	Undefined	as_event	12434129	12434443	.	+	.	transcript_id "TCONS_00003653/TCONS_00003654,TCONS_00003655"; gene_id "chrA02:12422148-12438959W"; flanks "12434129-,12434443^"; structure "0,1^2-"; splice_chain ",12434251^12434330-"; sources "Undefined,Undefined"; NMorMRNA "null"; degree "4"; dimension "2_2";
chrA02	Undefined	as_event	12434910	12435101	.	+	.	transcript_id "TCONS_00003653,TCONS_00003654/TCONS_00003655"; gene_id "chrA02:12422148-12438959W"; flanks "12434910^,12435101^"; structure "1-,2-"; splice_chain "12435048-,12435050-"; sources "Undefined,Undefined"; NMorMRNA "null"; degree "4"; dimension "2_2";
chrA02	Undefined	as_event	12435376	12435647	.	+	.	transcript_id "TCONS_00003653,TCONS_00003654/TCONS_00003655"; gene_id "chrA02:12422148-12438959W"; flanks "12435376-,12435647^"; structure "0,1^2-"; splice_chain ",12435435^12435533-"; sources "Undefined,Undefined"; NMorMRNA "null"; degree "4"; dimension "2_2";
chrA02	Undefined	as_event	12436600	12436937	.	+	.	transcript_id "TCONS_00003654/TCONS_00003655,TCONS_00003653"; gene_id "chrA02:12422148-12438959W"; flanks "12436600-,12436937-"; structure "1^,2^"; splice_chain "12436712^,12436713^"; sources "Undefined,Undefined"; NMorMRNA "null"; degree "4"; dimension "2_2";
chrA02	Undefined	as_event	12438599	12438959	.	+	.	transcript_id "TCONS_00003654/TCONS_00003655,TCONS_00003653"; gene_id "chrA02:12422148-12438959W"; flanks "12438599-,12438959]"; structure "1^3-,2^4-"; splice_chain "12438677^12438855-,12438715^12438893-"; sources "Undefined,Undefined"; NMorMRNA "null"; degree "4"; dimension "2_2";
chrA02	Undefined	as_event	12771187	12771553	.	+	.	transcript_id "TCONS_00003667,TCONS_00003666"; gene_id "chrA02:12767868-12771553W"; flanks "12771187-,12771553]"; structure "0,1^2-"; splice_chain ",12771280^12771372-"; sources "Undefined,Undefined"; NMorMRNA "null"; degree "4"; dimension "2_2";
chrA02	Undefined	as_event	12845269	12845474	.	+	.	transcript_id "TCONS_00003669,TCONS_00003670"; gene_id "chrA02:12842085-12845827W"; flanks "12845269-,12845474^"; structure "0,1^2-"; splice_chain ",12845330^12845406-"; sources "Undefined,Undefined"; NMorMRNA "null"; degree "4"; dimension "2_2";
chrA02	Undefined	as_event	13049600	13049719	.	+	.	transcript_id "TCONS_00003675,TCONS_00003674"; gene_id "chrA02:13047920-13050724W"; flanks "13049600-,13049719-"; structure "1^,2^"; splice_chain "13049640^,13049643^"; sources "Undefined,Undefined"; NMorMRNA "null"; degree "4"; dimension "2_2";
chrA02	Undefined	as_event	13447857	13451212	.	+	.	transcript_id "TCONS_00003687,TCONS_00003686"; gene_id "chrA02:13446734-13451564W"; flanks "13447857^,13451212-"; structure "0,1-2^"; splice_chain ",13447989-13448100^"; sources "Undefined,Undefined"; NMorMRNA "null"; degree "4"; dimension "2_2";
chrA02	Undefined	as_event	13577981	13578386	.	+	.	transcript_id "TCONS_00003689/TCONS_00003690,TCONS_00003691"; gene_id "chrA02:13577530-13580675W"; flanks "13577981-,13578386^"; structure "0,1^2-"; splice_chain ",13578174^13578254-"; sources "Undefined,Undefined"; NMorMRNA "null"; degree "4"; dimension "2_2";
chrA02	Undefined	as_event	13578661	13580675	.	+	.	transcript_id "TCONS_00003691,TCONS_00003689,TCONS_00003690"; gene_id "chrA02:13577530-13580675W"; flanks "13578661-,13580675]"; structure "0,1^3-,2^4-"; splice_chain ",13580044^13580154-,13580050^13580160-"; sources "Undefined,Undefined,Undefined"; NMorMRNA "null"; degree "9"; dimension "3_3";
chrA02	Undefined	as_event	13750604	13751790	.	+	.	transcript_id "TCONS_00003696,TCONS_00003695"; gene_id "chrA02:13750604-13751790W"; flanks "13750604[,13751790]"; structure "1^3-,2^4-"; splice_chain "13750694^13751120-,13750729^13751155-"; sources "Undefined,Undefined"; NMorMRNA "null"; degree "4"; dimension "2_2";
chrA02	Undefined	as_event	13949402	13949742	.	+	.	transcript_id "TCONS_00003701,TCONS_00003702"; gene_id "chrA02:13947743-13949742W"; flanks "13949402-,13949742]"; structure "0,1^2-"; splice_chain ",13949587^13949667-"; sources "Undefined,Undefined"; NMorMRNA "null"; degree "4"; dimension "2_2";
chrA02	Undefined	as_event	13953480	13953714	.	+	.	transcript_id "TCONS_00003703,TCONS_00003704"; gene_id "chrA02:13951866-13954959W"; flanks "13953480-,13953714^"; structure "0,1^2-"; splice_chain ",13953553^13953639-"; sources "Undefined,Undefined"; NMorMRNA "null"; degree "4"; dimension "2_2";
chrA02	Undefined	as_event	13953938	13954247	.	+	.	transcript_id "TCONS_00003703,TCONS_00003704"; gene_id "chrA02:13951866-13954959W"; flanks "13953938-,13954247^"; structure "0,1^2-"; splice_chain ",13954025^13954107-"; sources "Undefined,Undefined"; NMorMRNA "null"; degree "4"; dimension "2_2";
chrA02	Undefined	as_event	13968904	13969185	.	+	.	transcript_id "TCONS_00003705/TCONS_00003706,TCONS_00003707"; gene_id "chrA02:13967146-13972105W"; flanks "13968904-,13969185^"; structure "0,1^2-"; splice_chain ",13969002^13969098-"; sources "Undefined,Undefined"; NMorMRNA "null"; degree "4"; dimension "2_2";
chrA02	Undefined	as_event	13969285	13969592	.	+	.	transcript_id "TCONS_00003705/TCONS_00003706,TCONS_00003707"; gene_id "chrA02:13967146-13972105W"; flanks "13969285-,13969592-"; structure "1^,2^"; splice_chain "13969514^,13969515^"; sources "Undefined,Undefined"; NMorMRNA "null"; degree "4"; dimension "2_2";
chrA02	Undefined	as_event	13970560	13971044	.	+	.	transcript_id "TCONS_00003705,TCONS_00003706/TCONS_00003707"; gene_id "chrA02:13967146-13972105W"; flanks "13970560-,13971044^"; structure "0,1^2-"; splice_chain ",13970661^13970747-"; sources "Undefined,Undefined"; NMorMRNA "null"; degree "4"; dimension "2_2";
chrA02	Undefined	as_event	14323821	14324132	.	+	.	transcript_id "TCONS_00003715,TCONS_00003714"; gene_id "chrA02:14322533-14325005W"; flanks "14323821-,14324132^"; structure "0,1^2-"; splice_chain ",14323913^14323992-"; sources "Undefined,Undefined"; NMorMRNA "null"; degree "4"; dimension "2_2";
chrA02	Undefined	as_event	14354339	14354542	.	+	.	transcript_id "TCONS_00003719,TCONS_00003718"; gene_id "chrA02:14351012-14354795W"; flanks "14354339-,14354542^"; structure "0,1^2-"; splice_chain ",14354406^14354491-"; sources "Undefined,Undefined"; NMorMRNA "null"; degree "4"; dimension "2_2";
chrA02	Undefined	as_event	14394364	14394583	.	+	.	transcript_id "TCONS_00003722,TCONS_00003721"; gene_id "chrA02:14393830-14394583W"; flanks "14394364-,14394583]"; structure "1^3-,2^4-"; splice_chain "14394468^14394548-,14394473^14394553-"; sources "Undefined,Undefined"; NMorMRNA "null"; degree "4"; dimension "2_2";
chrA02	Undefined	as_event	14465505	14465754	.	+	.	transcript_id "TCONS_00003725,TCONS_00003726"; gene_id "chrA02:14462231-14465754W"; flanks "14465505-,14465754]"; structure "0,1^2-"; splice_chain ",14465566^14465658-"; sources "Undefined,Undefined"; NMorMRNA "null"; degree "4"; dimension "2_2";
chrA02	Undefined	as_event	14752311	14752622	.	+	.	transcript_id "TCONS_00003730,TCONS_00003729"; gene_id "chrA02:14752148-14753897W"; flanks "14752311-,14752622^"; structure "0,1^2-"; splice_chain ",14752383^14752456-"; sources "Undefined,Undefined"; NMorMRNA "null"; degree "4"; dimension "2_2";
chrA02	Undefined	as_event	16927324	16927771	.	+	.	transcript_id "TCONS_00003745,TCONS_00003746"; gene_id "chrA02:16927324-16928869W"; flanks "16927324[,16927771^"; structure "0,1^2-"; splice_chain ",16927414^16927557-"; sources "Undefined,Undefined"; NMorMRNA "null"; degree "4"; dimension "2_2";
chrA02	Undefined	as_event	16927862	16928337	.	+	.	transcript_id "TCONS_00003746,TCONS_00003745"; gene_id "chrA02:16927324-16928869W"; flanks "16927862-,16928337^"; structure "1^3-,2^4-"; splice_chain "16928038^16928113-,16928048^16928123-"; sources "Undefined,Undefined"; NMorMRNA "null"; degree "4"; dimension "2_2";
chrA02	Undefined	as_event	18010997	18011664	.	+	.	transcript_id "TCONS_00003771,TCONS_00003772"; gene_id "chrA02:18008153-18011855W"; flanks "18010997-,18011664^"; structure "0,1^2-"; splice_chain ",18011119^18011215-"; sources "Undefined,Undefined"; NMorMRNA "null"; degree "4"; dimension "2_2";
chrA02	Undefined	as_event	18245950	18246115	.	+	.	transcript_id "TCONS_00003779,TCONS_00003778"; gene_id "chrA02:18244436-18246326W"; flanks "18245950-,18246115-"; structure "1^,2^"; splice_chain "18246042^,18246046^"; sources "Undefined,Undefined"; NMorMRNA "null"; degree "4"; dimension "2_2";
chrA02	Undefined	as_event	18249124	18249417	.	+	.	transcript_id "TCONS_00003780,TCONS_00003781"; gene_id "chrA02:18247188-18251440W"; flanks "18249124-,18249417^"; structure "0,1^2-"; splice_chain ",18249201^18249283-"; sources "Undefined,Undefined"; NMorMRNA "null"; degree "4"; dimension "2_2";
chrA02	Undefined	as_event	18250440	18250604	.	+	.	transcript_id "TCONS_00003780,TCONS_00003781"; gene_id "chrA02:18247188-18251440W"; flanks "18250440^,18250604^"; structure "1-,2-"; splice_chain "18250531-,18250533-"; sources "Undefined,Undefined"; NMorMRNA "null"; degree "4"; dimension "2_2";
chrA02	Undefined	as_event	18426477	18426630	.	+	.	transcript_id "TCONS_00003788,TCONS_00003789,TCONS_00003790"; gene_id "chrA02:18425246-18427302W"; flanks "18426477-,18426630-"; structure "1^,2^,3^"; splice_chain "18426548^,18426549^,18426550^"; sources "Undefined,Undefined,Undefined"; NMorMRNA "null"; degree "9"; dimension "3_3";
chrA02	Undefined	as_event	18574640	18575529	.	+	.	transcript_id "TCONS_00003798,TCONS_00003797/TCONS_00003799"; gene_id "chrA02:18574640-18576127W"; flanks "18574640[,18575529-"; structure "1^,2^"; splice_chain "18575264^,18575270^"; sources "Undefined,Undefined"; NMorMRNA "null"; degree "4"; dimension "2_2";
chrA02	Undefined	as_event	18575529	18576127	.	+	.	transcript_id "TCONS_00003797/TCONS_00003798,TCONS_00003799"; gene_id "chrA02:18574640-18576127W"; flanks "18575529-,18576127]"; structure "1^3-,2^4-"; splice_chain "18575573^18575706-,18575616^18575749-"; sources "Undefined,Undefined"; NMorMRNA "null"; degree "4"; dimension "2_2";
chrA02	Undefined	as_event	18798925	18799157	.	+	.	transcript_id "TCONS_00003810,TCONS_00003811"; gene_id "chrA02:18796754-18799157W"; flanks "18798925-,18799157]"; structure "1^3-,2^4-"; splice_chain "18799059^18799149-,18799061^18799151-"; sources "Undefined,Undefined"; NMorMRNA "null"; degree "4"; dimension "2_2";
chrA02	Undefined	as_event	18858703	18859426	.	+	.	transcript_id "TCONS_00003816,TCONS_00003817"; gene_id "chrA02:18858236-18861597W"; flanks "18858703-,18859426^"; structure "0,1^2-3^4-5^6-"; splice_chain ",18858800^18858886-18859024^18859116-18859243^18859334-"; sources "Undefined,Undefined"; NMorMRNA "null"; degree "4"; dimension "2_2";
chrA02	Undefined	as_event	18859990	18860230	.	+	.	transcript_id "TCONS_00003816,TCONS_00003817"; gene_id "chrA02:18858236-18861597W"; flanks "18859990-,18860230^"; structure "0,1^2-"; splice_chain ",18860070^18860150-"; sources "Undefined,Undefined"; NMorMRNA "null"; degree "4"; dimension "2_2";
chrA02	Undefined	as_event	18860314	18860670	.	+	.	transcript_id "TCONS_00003816,TCONS_00003817"; gene_id "chrA02:18858236-18861597W"; flanks "18860314-,18860670^"; structure "0,1^2-"; splice_chain ",18860502^18860592-"; sources "Undefined,Undefined"; NMorMRNA "null"; degree "4"; dimension "2_2";
chrA02	Undefined	as_event	19261110	19262270	.	+	.	transcript_id "TCONS_00003828,TCONS_00003829"; gene_id "chrA02:19258054-19262976W"; flanks "19261110-,19262270^"; structure "0,1^2-"; splice_chain ",19261946^19262055-"; sources "Undefined,Undefined"; NMorMRNA "null"; degree "4"; dimension "2_2";
chrA02	Undefined	as_event	19262357	19262976	.	+	.	transcript_id "TCONS_00003829,TCONS_00003828"; gene_id "chrA02:19258054-19262976W"; flanks "19262357-,19262976]"; structure "0,1^2-"; splice_chain ",19262606^19262688-"; sources "Undefined,Undefined"; NMorMRNA "null"; degree "4"; dimension "2_2";
chrA02	Undefined	as_event	19261110	19262976	.	+	.	transcript_id "TCONS_00003829,TCONS_00003828,TCONS_00003830"; gene_id "chrA02:19258054-19262976W"; flanks "19261110-,19262976]"; structure "1^2-3^5-,3^5-7^8-,4^6-"; splice_chain "19261946^19262055-19262270^19262357-,19262270^19262357-19262606^19262688-,19262356^19262527-"; sources "Undefined,Undefined,Undefined"; NMorMRNA "null"; degree "9"; dimension "3_3";
chrA02	Undefined	as_event	19520104	19521135	.	+	.	transcript_id "TCONS_00003837,TCONS_00003836"; gene_id "chrA02:19520104-19521261W"; flanks "19520104[,19521135-"; structure "1^,2^"; splice_chain "19520366^,19520371^"; sources "Undefined,Undefined"; NMorMRNA "null"; degree "4"; dimension "2_2";
chrA02	Undefined	as_event	19540727	19541177	.	+	.	transcript_id "TCONS_00003839,TCONS_00003838"; gene_id "chrA02:19539607-19541761W"; flanks "19540727-,19541177^"; structure "0,1^2-"; splice_chain ",19541005^19541089-"; sources "Undefined,Undefined"; NMorMRNA "null"; degree "4"; dimension "2_2";
chrA02	Undefined	as_event	19541324	19541761	.	+	.	transcript_id "TCONS_00003839,TCONS_00003838"; gene_id "chrA02:19539607-19541761W"; flanks "19541324-,19541761]"; structure "0,1^2-"; splice_chain ",19541545^19541632-"; sources "Undefined,Undefined"; NMorMRNA "null"; degree "4"; dimension "2_2";
chrA02	Undefined	as_event	19546075	19547511	.	+	.	transcript_id "TCONS_00003841,TCONS_00003842"; gene_id "chrA02:19545970-19547511W"; flanks "19546075^,19547511]"; structure "1-,2-"; splice_chain "19546209-,19546235-"; sources "Undefined,Undefined"; NMorMRNA "null"; degree "4"; dimension "2_2";
chrA02	Undefined	as_event	19561447	19561647	.	+	.	transcript_id "TCONS_00003843,TCONS_00003844"; gene_id "chrA02:19558512-19565952W"; flanks "19561447-,19561647^"; structure "0,1^2-"; splice_chain ",19561497^19561565-"; sources "Undefined,Undefined"; NMorMRNA "null"; degree "4"; dimension "2_2";
chrA02	Undefined	as_event	19562851	19562991	.	+	.	transcript_id "TCONS_00003844,TCONS_00003843"; gene_id "chrA02:19558512-19565952W"; flanks "19562851-,19562991^"; structure "0,1^2-"; splice_chain ",19562862^19562940-"; sources "Undefined,Undefined"; NMorMRNA "null"; degree "4"; dimension "2_2";
chrA02	Undefined	as_event	19565151	19565481	.	+	.	transcript_id "TCONS_00003843/TCONS_00003844,TCONS_00003845"; gene_id "chrA02:19558512-19565952W"; flanks "19565151-,19565481^"; structure "0,1^2-"; splice_chain ",19565319^19565404-"; sources "Undefined,Undefined"; NMorMRNA "null"; degree "4"; dimension "2_2";
chrA02	Undefined	as_event	19651592	19653346	.	+	.	transcript_id "TCONS_00003851,TCONS_00003850"; gene_id "chrA02:19651299-19653346W"; flanks "19651592-,19653346]"; structure "0,1^2-"; splice_chain ",19651643^19651790-"; sources "Undefined,Undefined"; NMorMRNA "null"; degree "4"; dimension "2_2";
chrA02	Undefined	as_event	19823712	19823984	.	+	.	transcript_id "TCONS_00003857,TCONS_00003858"; gene_id "chrA02:19822860-19825123W"; flanks "19823712-,19823984^"; structure "0,1^2-"; splice_chain ",19823803^19823888-"; sources "Undefined,Undefined"; NMorMRNA "null"; degree "4"; dimension "2_2";
chrA02	Undefined	as_event	19824590	19824760	.	+	.	transcript_id "TCONS_00003857,TCONS_00003858"; gene_id "chrA02:19822860-19825123W"; flanks "19824590^,19824760^"; structure "1-,2-"; splice_chain "19824691-,19824693-"; sources "Undefined,Undefined"; NMorMRNA "null"; degree "4"; dimension "2_2";
chrA02	Undefined	as_event	19845060	19845512	.	+	.	transcript_id "TCONS_00003860/TCONS_00003861,TCONS_00003859"; gene_id "chrA02:19843170-19846444W"; flanks "19845060-,19845512^"; structure "0,1^2-"; splice_chain ",19845209^19845357-"; sources "Undefined,Undefined"; NMorMRNA "null"; degree "4"; dimension "2_2";
chrA02	Undefined	as_event	19917914	19918280	.	+	.	transcript_id "TCONS_00003865,TCONS_00003864"; gene_id "chrA02:19917740-19919728W"; flanks "19917914-,19918280^"; structure "0,1^2-"; splice_chain ",19918062^19918147-"; sources "Undefined,Undefined"; NMorMRNA "null"; degree "4"; dimension "2_2";
chrA02	Undefined	as_event	19939025	19939388	.	+	.	transcript_id "TCONS_00003866/TCONS_00003868,TCONS_00003867"; gene_id "chrA02:19938348-19941101W"; flanks "19939025-,19939388^"; structure "1^3-,2^4-"; splice_chain "19939175^19939256-,19939177^19939258-"; sources "Undefined,Undefined"; NMorMRNA "null"; degree "4"; dimension "2_2";
chrA02	Undefined	as_event	19939760	19940150	.	+	.	transcript_id "TCONS_00003868,TCONS_00003866"; gene_id "chrA02:19938348-19941101W"; flanks "19939760-,19940150-"; structure "1^,2^"; splice_chain "19940036^,19940037^"; sources "Undefined,Undefined"; NMorMRNA "null"; degree "4"; dimension "2_2";
chrA02	Undefined	as_event	19939760	19940291	.	+	.	transcript_id "TCONS_00003868,TCONS_00003866,TCONS_00003867"; gene_id "chrA02:19938348-19941101W"; flanks "19939760-,19940291^"; structure "1^4-,2^4-,3^5-"; splice_chain "19940036^19940150-,19940037^19940150-,19940046^19940160-"; sources "Undefined,Undefined,Undefined"; NMorMRNA "null"; degree "9"; dimension "3_3";
chrA02	Undefined	as_event	20025885	20026243	.	+	.	transcript_id "TCONS_00003875,TCONS_00003876"; gene_id "chrA02:20025611-20028001W"; flanks "20025885-,20026243^"; structure "0,1^2-"; splice_chain ",20026145^20026225-"; sources "Undefined,Undefined"; NMorMRNA "null"; degree "4"; dimension "2_2";
chrA02	Undefined	as_event	20156713	20156864	.	+	.	transcript_id "TCONS_00003882,TCONS_00003883"; gene_id "chrA02:20155985-20159506W"; flanks "20156713-,20156864-"; structure "1^,2^"; splice_chain "20156776^,20156778^"; sources "Undefined,Undefined"; NMorMRNA "null"; degree "4"; dimension "2_2";
chrA02	Undefined	as_event	20171388	20171604	.	+	.	transcript_id "TCONS_00003885,TCONS_00003886"; gene_id "chrA02:20171110-20172292W"; flanks "20171388-,20171604^"; structure "0,1^2-"; splice_chain ",20171469^20171533-"; sources "Undefined,Undefined"; NMorMRNA "null"; degree "4"; dimension "2_2";
chrA02	Undefined	as_event	20281328	20281629	.	+	.	transcript_id "TCONS_00003893,TCONS_00003892,TCONS_00003894"; gene_id "chrA02:20279222-20281629W"; flanks "20281328-,20281629]"; structure "1^4-,2^5-,3^6-"; splice_chain "20281383^20281493-,20281407^20281517-,20281409^20281519-"; sources "Undefined,Undefined,Undefined"; NMorMRNA "null"; degree "9"; dimension "3_3";
chrA02	Undefined	as_event	20523959	20524138	.	+	.	transcript_id "TCONS_00003907,TCONS_00003906"; gene_id "chrA02:20519619-20524415W"; flanks "20523959^,20524138^"; structure "1-,2-"; splice_chain "20524048-,20524069-"; sources "Undefined,Undefined"; NMorMRNA "null"; degree "4"; dimension "2_2";
chrA02	Undefined	as_event	20524048	20524415	.	+	.	transcript_id "TCONS_00003905,TCONS_00003907"; gene_id "chrA02:20519619-20524415W"; flanks "20524048-,20524415]"; structure "0,1^2-"; splice_chain ",20524138^20524210-"; sources "Undefined,Undefined"; NMorMRNA "null"; degree "4"; dimension "2_2";
chrA02	Undefined	as_event	20523959	20524415	.	+	.	transcript_id "TCONS_00003905,TCONS_00003907,TCONS_00003906"; gene_id "chrA02:20519619-20524415W"; flanks "20523959^,20524415]"; structure "1-,1-3^4-,2-3^4-"; splice_chain "20524048-,20524048-20524138^20524210-,20524069-20524138^20524210-"; sources "Undefined,Undefined,Undefined"; NMorMRNA "null"; degree "9"; dimension "3_3";
chrA02	Undefined	as_event	20550724	20552450	.	+	.	transcript_id "TCONS_00003909,TCONS_00003908"; gene_id "chrA02:20550475-20553859W"; flanks "20550724-,20552450]"; structure "0,1^2-"; splice_chain ",20550866^20551013-"; sources "Undefined,Undefined"; NMorMRNA "null"; degree "4"; dimension "2_2";
chrA02	Undefined	as_event	20615301	20615730	.	+	.	transcript_id "TCONS_00003912/TCONS_00003913,TCONS_00003911"; gene_id "chrA02:20613612-20615730W"; flanks "20615301^,20615730]"; structure "1-,2-3^4-"; splice_chain "20615385-,20615404-20615565^20615647-"; sources "Undefined,Undefined"; NMorMRNA "null"; degree "4"; dimension "2_2";
chrA02	Undefined	as_event	20724230	20724377	.	+	.	transcript_id "TCONS_00003917,TCONS_00003918"; gene_id "chrA02:20723097-20726901W"; flanks "20724230-,20724377-"; structure "1^,2^"; splice_chain "20724291^,20724293^"; sources "Undefined,Undefined"; NMorMRNA "null"; degree "4"; dimension "2_2";
chrA02	Undefined	as_event	20724230	20724707	.	+	.	transcript_id "TCONS_00003916,TCONS_00003917,TCONS_00003918"; gene_id "chrA02:20723097-20726901W"; flanks "20724230-,20724707^"; structure "0,1^3-4^5-,2^3-4^5-"; splice_chain ",20724291^20724377-20724540^20724610-,20724293^20724377-20724540^20724610-"; sources "Undefined,Undefined,Undefined"; NMorMRNA "null"; degree "9"; dimension "3_3";
chrA02	Undefined	as_event	20724846	20725052	.	+	.	transcript_id "TCONS_00003918,TCONS_00003917"; gene_id "chrA02:20723097-20726901W"; flanks "20724846^,20725052^"; structure "1-,2-"; splice_chain "20724917-,20724918-"; sources "Undefined,Undefined"; NMorMRNA "null"; degree "4"; dimension "2_2";
chrA02	Undefined	as_event	20724788	20725601	.	+	.	transcript_id "TCONS_00003916,TCONS_00003918"; gene_id "chrA02:20723097-20726901W"; flanks "20724788-,20725601^"; structure "0,1^2-3^4-5^6-"; splice_chain ",20724846^20724917-20725052^20725138-20725355^20725442-"; sources "Undefined,Undefined"; NMorMRNA "null"; degree "4"; dimension "2_2";
chrA02	Undefined	as_event	21034800	21035560	.	+	.	transcript_id "TCONS_00003929,TCONS_00003930"; gene_id "chrA02:21034800-21037054W"; flanks "21034800[,21035560-"; structure "1^2-4^,3^"; splice_chain "21035217^21035329-21035465^,21035457^"; sources "Undefined,Undefined"; NMorMRNA "null"; degree "4"; dimension "2_2";
chrA02	Undefined	as_event	21035329	21035712	.	+	.	transcript_id "TCONS_00003931,TCONS_00003929"; gene_id "chrA02:21034800-21037054W"; flanks "21035329-,21035712^"; structure "0,1^2-"; splice_chain ",21035465^21035560-"; sources "Undefined,Undefined"; NMorMRNA "null"; degree "4"; dimension "2_2";
chrA02	Undefined	as_event	21034800	21035712	.	+	.	transcript_id "TCONS_00003932,TCONS_00003931,TCONS_00003929,TCONS_00003930"; gene_id "chrA02:21034800-21037054W"; flanks "21034800[,21035712^"; structure "0,1^2-,1^2-4^5-,3^5-"; splice_chain ",21035217^21035329-,21035217^21035329-21035465^21035560-,21035457^21035560-"; sources "Undefined,Undefined,Undefined,Undefined"; NMorMRNA "null"; degree "16"; dimension "4_4";
chrA02	Undefined	as_event	21035987	21037054	.	+	.	transcript_id "TCONS_00003931/TCONS_00003932,TCONS_00003930"; gene_id "chrA02:21034800-21037054W"; flanks "21035987-,21037054]"; structure "0,1^2-"; splice_chain ",21036115^21036220-"; sources "Undefined,Undefined"; NMorMRNA "null"; degree "4"; dimension "2_2";
chrA02	Undefined	as_event	21035808	21037054	.	+	.	transcript_id "TCONS_00003929,TCONS_00003931/TCONS_00003932,TCONS_00003930"; gene_id "chrA02:21034800-21037054W"; flanks "21035808-,21037054]"; structure "0,1^2-,1^2-3^4-"; splice_chain ",21035914^21035987-,21035914^21035987-21036115^21036220-"; sources "Undefined,Undefined,Undefined"; NMorMRNA "null"; degree "9"; dimension "3_3";
chrA02	Undefined	as_event	21168599	21168989	.	+	.	transcript_id "TCONS_00003938,TCONS_00003939"; gene_id "chrA02:21165355-21171850W"; flanks "21168599-,21168989^"; structure "0,1^2-"; splice_chain ",21168781^21168879-"; sources "Undefined,Undefined"; NMorMRNA "null"; degree "4"; dimension "2_2";
chrA02	Undefined	as_event	21169512	21170178	.	+	.	transcript_id "TCONS_00003939,TCONS_00003938"; gene_id "chrA02:21165355-21171850W"; flanks "21169512-,21170178^"; structure "1^3-,2^4-"; splice_chain "21169672^21169763-,21169675^21169766-"; sources "Undefined,Undefined"; NMorMRNA "null"; degree "4"; dimension "2_2";
chrA02	Undefined	as_event	21170511	21171185	.	+	.	transcript_id "TCONS_00003938,TCONS_00003939"; gene_id "chrA02:21165355-21171850W"; flanks "21170511-,21171185^"; structure "1^3-,2^4-"; splice_chain "21170650^21170963-,21170652^21170965-"; sources "Undefined,Undefined"; NMorMRNA "null"; degree "4"; dimension "2_2";
chrA02	Undefined	as_event	21185130	21185318	.	+	.	transcript_id "TCONS_00003942,TCONS_00003943"; gene_id "chrA02:21184087-21185630W"; flanks "21185130-,21185318-"; structure "1^,2^"; splice_chain "21185189^,21185194^"; sources "Undefined,Undefined"; NMorMRNA "null"; degree "4"; dimension "2_2";
chrA02	Undefined	as_event	21185194	21185630	.	+	.	transcript_id "TCONS_00003943,TCONS_00003941"; gene_id "chrA02:21184087-21185630W"; flanks "21185194^,21185630]"; structure "1-,2-"; splice_chain "21185318-,21185342-"; sources "Undefined,Undefined"; NMorMRNA "null"; degree "4"; dimension "2_2";
chrA02	Undefined	as_event	21185130	21185630	.	+	.	transcript_id "TCONS_00003942,TCONS_00003943,TCONS_00003941"; gene_id "chrA02:21184087-21185630W"; flanks "21185130-,21185630]"; structure "1^3-,2^3-,2^4-"; splice_chain "21185189^21185318-,21185194^21185318-,21185194^21185342-"; sources "Undefined,Undefined,Undefined"; NMorMRNA "null"; degree "9"; dimension "3_3";
chrA02	Undefined	as_event	21583457	21583630	.	+	.	transcript_id "TCONS_00003963,TCONS_00003962"; gene_id "chrA02:21583170-21585056W"; flanks "21583457^,21583630^"; structure "1-,2-"; splice_chain "21583531-,21583541-"; sources "Undefined,Undefined"; NMorMRNA "null"; degree "4"; dimension "2_2";
chrA02	Undefined	as_event	21723579	21724371	.	+	.	transcript_id "TCONS_00003970,TCONS_00003969"; gene_id "chrA02:21719872-21724503W"; flanks "21723579-,21724371^"; structure "0,1^2-"; splice_chain ",21723742^21724104-"; sources "Undefined,Undefined"; NMorMRNA "null"; degree "4"; dimension "2_2";
chrA02	Undefined	as_event	21723084	21724371	.	+	.	transcript_id "TCONS_00003971,TCONS_00003970,TCONS_00003969"; gene_id "chrA02:21719872-21724503W"; flanks "21723084^,21724371^"; structure "1-,2-,2-3^4-"; splice_chain "21723505-,21723579-,21723579-21723742^21724104-"; sources "Undefined,Undefined,Undefined"; NMorMRNA "null"; degree "9"; dimension "3_3";
chrA02	Undefined	as_event	21722580	21724371	.	+	.	transcript_id "TCONS_00003972,TCONS_00003971,TCONS_00003970,TCONS_00003969"; gene_id "chrA02:21719872-21724503W"; flanks "21722580-,21724371^"; structure "0,1^2-,1^3-,1^3-4^5-"; splice_chain ",21723084^21723505-,21723084^21723579-,21723084^21723579-21723742^21724104-"; sources "Undefined,Undefined,Undefined,Undefined"; NMorMRNA "null"; degree "16"; dimension "4_4";
chrA02	Undefined	as_event	21854655	21856816	.	+	.	transcript_id "TCONS_00003979,TCONS_00003980"; gene_id "chrA02:21854521-21859220W"; flanks "21854655^,21856816-"; structure "0,1-2^"; splice_chain ",21854867-21854935^"; sources "Undefined,Undefined"; NMorMRNA "null"; degree "4"; dimension "2_2";
chrA02	Undefined	as_event	22084279	22084646	.	+	.	transcript_id "TCONS_00003989,TCONS_00003990"; gene_id "chrA02:22081891-22085241W"; flanks "22084279-,22084646^"; structure "1^3-,2^4-"; splice_chain "22084382^22084474-,22084411^22084503-"; sources "Undefined,Undefined"; NMorMRNA "null"; degree "4"; dimension "2_2";
chrA02	Undefined	as_event	22135129	22135773	.	+	.	transcript_id "TCONS_00003993,TCONS_00003994"; gene_id "chrA02:22133407-22135773W"; flanks "22135129^,22135773]"; structure "1-,2-"; splice_chain "22135202-,22135208-"; sources "Undefined,Undefined"; NMorMRNA "null"; degree "4"; dimension "2_2";
chrA02	Undefined	as_event	22192819	22193069	.	+	.	transcript_id "TCONS_00003995,TCONS_00003996"; gene_id "chrA02:22191936-22195821W"; flanks "22192819-,22193069^"; structure "0,1^2-"; splice_chain ",22192918^22192985-"; sources "Undefined,Undefined"; NMorMRNA "null"; degree "4"; dimension "2_2";
chrA02	Undefined	as_event	22292410	22292683	.	+	.	transcript_id "TCONS_00003999,TCONS_00003998"; gene_id "chrA02:22290627-22296435W"; flanks "22292410-,22292683^"; structure "0,1^2-"; splice_chain ",22292522^22292610-"; sources "Undefined,Undefined"; NMorMRNA "null"; degree "4"; dimension "2_2";
chrA02	Undefined	as_event	22294808	22296435	.	+	.	transcript_id "TCONS_00003999,TCONS_00004000"; gene_id "chrA02:22290627-22296435W"; flanks "22294808-,22296435]"; structure "0,1^2-3^4-5^6-7^8-9^10-11^12-"; splice_chain ",22294960^22295030-22295209^22295283-22295474^22295542-22295657^22295740-22295893^22295967-22296061^22296140-"; sources "Undefined,Undefined"; NMorMRNA "null"; degree "4"; dimension "2_2";
chrA02	Undefined	as_event	22387935	22389369	.	+	.	transcript_id "TCONS_00004001,TCONS_00004002"; gene_id "chrA02:22387850-22390461W"; flanks "22387935^,22389369^"; structure "1-,2-"; splice_chain "22388683-,22388737-"; sources "Undefined,Undefined"; NMorMRNA "null"; degree "4"; dimension "2_2";
chrA02	Undefined	as_event	22545311	22545509	.	+	.	transcript_id "TCONS_00004011/TCONS_00004012,TCONS_00004013"; gene_id "chrA02:22542650-22547711W"; flanks "22545311-,22545509^"; structure "0,1^2-"; splice_chain ",22545379^22545454-"; sources "Undefined,Undefined"; NMorMRNA "null"; degree "4"; dimension "2_2";
chrA02	Undefined	as_event	22546216	22546454	.	+	.	transcript_id "TCONS_00004012,TCONS_00004011/TCONS_00004013"; gene_id "chrA02:22542650-22547711W"; flanks "22546216^,22546454^"; structure "1-,2-"; splice_chain "22546386-,22546388-"; sources "Undefined,Undefined"; NMorMRNA "null"; degree "4"; dimension "2_2";
chrA02	Undefined	as_event	22546454	22546785	.	+	.	transcript_id "TCONS_00004011,TCONS_00004012/TCONS_00004013"; gene_id "chrA02:22542650-22547711W"; flanks "22546454^,22546785^"; structure "1-,2-"; splice_chain "22546672-,22546673-"; sources "Undefined,Undefined"; NMorMRNA "null"; degree "4"; dimension "2_2";
chrA02	Undefined	as_event	22581698	22582183	.	+	.	transcript_id "TCONS_00004017,TCONS_00004018/TCONS_00004019"; gene_id "chrA02:22581404-22583739W"; flanks "22581698^,22582183^"; structure "1-,2-"; splice_chain "22582105-,22582107-"; sources "Undefined,Undefined"; NMorMRNA "null"; degree "4"; dimension "2_2";
chrA02	Undefined	as_event	22583081	22583398	.	+	.	transcript_id "TCONS_00004019,TCONS_00004017/TCONS_00004018"; gene_id "chrA02:22581404-22583739W"; flanks "22583081-,22583398^"; structure "0,1^2-"; splice_chain ",22583172^22583255-"; sources "Undefined,Undefined"; NMorMRNA "null"; degree "4"; dimension "2_2";
chrA02	Undefined	as_event	22653301	22653671	.	+	.	transcript_id "TCONS_00004024/TCONS_00004026,TCONS_00004025"; gene_id "chrA02:22652388-22659429W"; flanks "22653301-,22653671^"; structure "0,1^2-"; splice_chain ",22653480^22653558-"; sources "Undefined,Undefined"; NMorMRNA "null"; degree "4"; dimension "2_2";
chrA02	Undefined	as_event	22726197	22727158	.	+	.	transcript_id "TCONS_00004027,TCONS_00004028"; gene_id "chrA02:22723069-22727158W"; flanks "22726197-,22727158]"; structure "1^3-6^8-,2^4-5^7-"; splice_chain "22726460^22726664-22726811^22726897-,22726497^22726701-22726810^22726896-"; sources "Undefined,Undefined"; NMorMRNA "null"; degree "4"; dimension "2_2";
chrA02	Undefined	as_event	22827890	22828209	.	+	.	transcript_id "TCONS_00004039,TCONS_00004040"; gene_id "chrA02:22827539-22830741W"; flanks "22827890-,22828209^"; structure "0,1^2-"; splice_chain ",22828047^22828136-"; sources "Undefined,Undefined"; NMorMRNA "null"; degree "4"; dimension "2_2";
chrA02	Undefined	as_event	22828705	22829202	.	+	.	transcript_id "TCONS_00004039,TCONS_00004040"; gene_id "chrA02:22827539-22830741W"; flanks "22828705-,22829202^"; structure "0,1^2-"; splice_chain ",22828854^22828917-"; sources "Undefined,Undefined"; NMorMRNA "null"; degree "4"; dimension "2_2";
chrA02	Undefined	as_event	23015014	23017569	.	+	.	transcript_id "TCONS_00004057,TCONS_00004056"; gene_id "chrA02:23015014-23017569W"; flanks "23015014[,23017569]"; structure "1^3-,2^4-"; splice_chain "23016488^23017020-,23016498^23017030-"; sources "Undefined,Undefined"; NMorMRNA "null"; degree "4"; dimension "2_2";
chrA02	Undefined	as_event	23095941	23096345	.	+	.	transcript_id "TCONS_00004060,TCONS_00004061"; gene_id "chrA02:23094155-23096345W"; flanks "23095941-,23096345]"; structure "1^3-,2^4-"; splice_chain "23096054^23096164-,23096060^23096170-"; sources "Undefined,Undefined"; NMorMRNA "null"; degree "4"; dimension "2_2";
chrA02	Undefined	as_event	23255234	23255497	.	+	.	transcript_id "TCONS_00004066,TCONS_00004067"; gene_id "chrA02:23253897-23255963W"; flanks "23255234-,23255497^"; structure "0,1^2-"; splice_chain ",23255320^23255408-"; sources "Undefined,Undefined"; NMorMRNA "null"; degree "4"; dimension "2_2";
chrA02	Undefined	as_event	23255763	23255963	.	+	.	transcript_id "TCONS_00004066,TCONS_00004067"; gene_id "chrA02:23253897-23255963W"; flanks "23255763-,23255963]"; structure "1^3-,2^4-"; splice_chain "23255863^23255938-,23255870^23255945-"; sources "Undefined,Undefined"; NMorMRNA "null"; degree "4"; dimension "2_2";
chrA02	Undefined	as_event	23279305	23279605	.	+	.	transcript_id "TCONS_00004073,TCONS_00004072"; gene_id "chrA02:23277863-23281497W"; flanks "23279305-,23279605-"; structure "1^,2^"; splice_chain "23279360^,23279423^"; sources "Undefined,Undefined"; NMorMRNA "null"; degree "4"; dimension "2_2";
chrA02	Undefined	as_event	23499647	23501222	.	+	.	transcript_id "TCONS_00004086,TCONS_00004087"; gene_id "chrA02:23499647-23503341W"; flanks "23499647[,23501222^"; structure "1^3-,2^4-"; splice_chain "23500553^23500659-,23500554^23500660-"; sources "Undefined,Undefined"; NMorMRNA "null"; degree "4"; dimension "2_2";
chrA02	Undefined	as_event	23501222	23502345	.	+	.	transcript_id "TCONS_00004087,TCONS_00004086/TCONS_00004088"; gene_id "chrA02:23499647-23503341W"; flanks "23501222^,23502345^"; structure "1-,2-"; splice_chain "23501569-,23501575-"; sources "Undefined,Undefined"; NMorMRNA "null"; degree "4"; dimension "2_2";
chrA02	Undefined	as_event	23502345	23502709	.	+	.	transcript_id "TCONS_00004086,TCONS_00004087/TCONS_00004088"; gene_id "chrA02:23499647-23503341W"; flanks "23502345^,23502709-"; structure "0,1-2^"; splice_chain ",23502607-23502638^"; sources "Undefined,Undefined"; NMorMRNA "null"; degree "4"; dimension "2_2";
chrA02	Undefined	as_event	23552677	23552807	.	+	.	transcript_id "TCONS_00004092,TCONS_00004091"; gene_id "chrA02:23549563-23556928W"; flanks "23552677-,23552807-"; structure "1^,2^"; splice_chain "23552727^,23552728^"; sources "Undefined,Undefined"; NMorMRNA "null"; degree "4"; dimension "2_2";
chrA02	Undefined	as_event	23552807	23553307	.	+	.	transcript_id "TCONS_00004092,TCONS_00004091"; gene_id "chrA02:23549563-23556928W"; flanks "23552807-,23553307^"; structure "1^3-,2^4-"; splice_chain "23552932^23553228-,23552942^23553238-"; sources "Undefined,Undefined"; NMorMRNA "null"; degree "4"; dimension "2_2";
chrA02	Undefined	as_event	23559507	23559814	.	+	.	transcript_id "TCONS_00004093,TCONS_00004094"; gene_id "chrA02:23557454-23560342W"; flanks "23559507-,23559814-"; structure "1^,2^"; splice_chain "23559612^,23559618^"; sources "Undefined,Undefined"; NMorMRNA "null"; degree "4"; dimension "2_2";
chrA02	Undefined	as_event	23698542	23699002	.	+	.	transcript_id "TCONS_00004104/TCONS_00004106,TCONS_00004105"; gene_id "chrA02:23697996-23708842W"; flanks "23698542-,23699002-"; structure "1^,2^"; splice_chain "23698652^,23698653^"; sources "Undefined,Undefined"; NMorMRNA "null"; degree "4"; dimension "2_2";
chrA02	Undefined	as_event	23701892	23703221	.	+	.	transcript_id "TCONS_00004105,TCONS_00004106"; gene_id "chrA02:23697996-23708842W"; flanks "23701892-,23703221^"; structure "0,1^2-"; splice_chain ",23702114^23702879-"; sources "Undefined,Undefined"; NMorMRNA "null"; degree "4"; dimension "2_2";
chrA02	Undefined	as_event	23705370	23705541	.	+	.	transcript_id "TCONS_00004105,TCONS_00004106"; gene_id "chrA02:23697996-23708842W"; flanks "23705370-,23705541-"; structure "1^,2^"; splice_chain "23705411^,23705412^"; sources "Undefined,Undefined"; NMorMRNA "null"; degree "4"; dimension "2_2";
chrA02	Undefined	as_event	23795144	23796413	.	+	.	transcript_id "TCONS_00004109,TCONS_00004108"; gene_id "chrA02:23794763-23796413W"; flanks "23795144-,23796413]"; structure "0,1^2-"; splice_chain ",23795689^23795800-"; sources "Undefined,Undefined"; NMorMRNA "null"; degree "4"; dimension "2_2";
chrA02	Undefined	as_event	23886987	23887379	.	+	.	transcript_id "TCONS_00004110,TCONS_00004111"; gene_id "chrA02:23885673-23888077W"; flanks "23886987-,23887379^"; structure "1^3-,2^4-"; splice_chain "23887115^23887218-,23887116^23887219-"; sources "Undefined,Undefined"; NMorMRNA "null"; degree "4"; dimension "2_2";
chrA02	Undefined	as_event	24042141	24042458	.	+	.	transcript_id "TCONS_00004121,TCONS_00004120"; gene_id "chrA02:24041234-24044681W"; flanks "24042141-,24042458^"; structure "0,1^2-"; splice_chain ",24042245^24042314-"; sources "Undefined,Undefined"; NMorMRNA "null"; degree "4"; dimension "2_2";
chrA02	Undefined	as_event	24042955	24043314	.	+	.	transcript_id "TCONS_00004121,TCONS_00004120"; gene_id "chrA02:24041234-24044681W"; flanks "24042955-,24043314^"; structure "0,1^2-"; splice_chain ",24043193^24043282-"; sources "Undefined,Undefined"; NMorMRNA "null"; degree "4"; dimension "2_2";
chrA02	Undefined	as_event	24091683	24091875	.	+	.	transcript_id "TCONS_00004127,TCONS_00004126"; gene_id "chrA02:24090623-24092371W"; flanks "24091683-,24091875^"; structure "0,1^2-"; splice_chain ",24091747^24091810-"; sources "Undefined,Undefined"; NMorMRNA "null"; degree "4"; dimension "2_2";
chrA02	Undefined	as_event	24229331	24229578	.	+	.	transcript_id "TCONS_00004135,TCONS_00004134"; gene_id "chrA02:24228580-24231757W"; flanks "24229331-,24229578^"; structure "0,1^2-"; splice_chain ",24229409^24229480-"; sources "Undefined,Undefined"; NMorMRNA "null"; degree "4"; dimension "2_2";
chrA02	Undefined	as_event	24263127	24263490	.	+	.	transcript_id "TCONS_00004139,TCONS_00004140"; gene_id "chrA02:24261441-24266920W"; flanks "24263127-,24263490^"; structure "1^3-,2^4-"; splice_chain "24263222^24263378-,24263225^24263381-"; sources "Undefined,Undefined"; NMorMRNA "null"; degree "4"; dimension "2_2";
chrA02	Undefined	as_event	24265553	24265885	.	+	.	transcript_id "TCONS_00004139,TCONS_00004140"; gene_id "chrA02:24261441-24266920W"; flanks "24265553-,24265885^"; structure "1^3-,2^4-"; splice_chain "24265644^24265776-,24265646^24265778-"; sources "Undefined,Undefined"; NMorMRNA "null"; degree "4"; dimension "2_2";
chrA02	Undefined	as_event	24266411	24266920	.	+	.	transcript_id "TCONS_00004140,TCONS_00004139"; gene_id "chrA02:24261441-24266920W"; flanks "24266411-,24266920]"; structure "0,1^2-"; splice_chain ",24266556^24266644-"; sources "Undefined,Undefined"; NMorMRNA "null"; degree "4"; dimension "2_2";
chrA02	Undefined	as_event	24328416	24328781	.	+	.	transcript_id "TCONS_00004142,TCONS_00004143"; gene_id "chrA02:24325983-24329827W"; flanks "24328416-,24328781^"; structure "0,1^2-"; splice_chain ",24328526^24328607-"; sources "Undefined,Undefined"; NMorMRNA "null"; degree "4"; dimension "2_2";
chrA02	Undefined	as_event	24584911	24585088	.	+	.	transcript_id "TCONS_00004157,TCONS_00004156"; gene_id "chrA02:24582162-24586281W"; flanks "24584911^,24585088^"; structure "1-,2-"; splice_chain "24584989-,24585016-"; sources "Undefined,Undefined"; NMorMRNA "null"; degree "4"; dimension "2_2";
chrA02	Undefined	as_event	24780543	24780795	.	+	.	transcript_id "TCONS_00004164/TCONS_00004165,TCONS_00004163"; gene_id "chrA02:24780543-24783596W"; flanks "24780543[,24780795^"; structure "0,1^2-"; splice_chain ",24780615^24780723-"; sources "Undefined,Undefined"; NMorMRNA "null"; degree "4"; dimension "2_2";
chrA02	Undefined	as_event	24781318	24781551	.	+	.	transcript_id "TCONS_00004166,TCONS_00004163/TCONS_00004164/TCONS_00004165"; gene_id "chrA02:24780543-24783596W"; flanks "24781318-,24781551^"; structure "0,1^2-"; splice_chain ",24781397^24781468-"; sources "Undefined,Undefined"; NMorMRNA "null"; degree "4"; dimension "2_2";
chrA02	Undefined	as_event	24781630	24781880	.	+	.	transcript_id "TCONS_00004164,TCONS_00004163/TCONS_00004165/TCONS_00004166"; gene_id "chrA02:24780543-24783596W"; flanks "24781630-,24781880^"; structure "0,1^2-"; splice_chain ",24781714^24781795-"; sources "Undefined,Undefined"; NMorMRNA "null"; degree "4"; dimension "2_2";
chrA02	Undefined	as_event	24784154	24784433	.	+	.	transcript_id "TCONS_00004169,TCONS_00004167"; gene_id "chrA02:24784046-24790151W"; flanks "24784154^,24784433^"; structure "1-,2-"; splice_chain "24784223-,24784226-"; sources "Undefined,Undefined"; NMorMRNA "null"; degree "4"; dimension "2_2";
chrA02	Undefined	as_event	24784226	24785060	.	+	.	transcript_id "TCONS_00004168,TCONS_00004167"; gene_id "chrA02:24784046-24790151W"; flanks "24784226-,24785060^"; structure "0,1^2-"; splice_chain ",24784433^24784503-"; sources "Undefined,Undefined"; NMorMRNA "null"; degree "4"; dimension "2_2";
chrA02	Undefined	as_event	24784154	24785060	.	+	.	transcript_id "TCONS_00004169,TCONS_00004168,TCONS_00004167"; gene_id "chrA02:24784046-24790151W"; flanks "24784154^,24785060^"; structure "1-3^4-,2-,2-3^4-"; splice_chain "24784223-24784433^24784503-,24784226-,24784226-24784433^24784503-"; sources "Undefined,Undefined,Undefined"; NMorMRNA "null"; degree "9"; dimension "3_3";
chrA02	Undefined	as_event	24786103	24786510	.	+	.	transcript_id "TCONS_00004167/TCONS_00004168,TCONS_00004169"; gene_id "chrA02:24784046-24790151W"; flanks "24786103-,24786510^"; structure "1^3-,2^4-"; splice_chain "24786255^24786364-,24786264^24786373-"; sources "Undefined,Undefined"; NMorMRNA "null"; degree "4"; dimension "2_2";
chrA02	Undefined	as_event	24787751	24787942	.	+	.	transcript_id "TCONS_00004167/TCONS_00004169,TCONS_00004168"; gene_id "chrA02:24784046-24790151W"; flanks "24787751-,24787942^"; structure "0,1^2-"; splice_chain ",24787786^24787901-"; sources "Undefined,Undefined"; NMorMRNA "null"; degree "4"; dimension "2_2";
chrA02	Undefined	as_event	24788839	24789003	.	+	.	transcript_id "TCONS_00004170,TCONS_00004169"; gene_id "chrA02:24784046-24790151W"; flanks "24788839-,24789003-"; structure "1^,2^"; splice_chain "24788934^,24788935^"; sources "Undefined,Undefined"; NMorMRNA "null"; degree "4"; dimension "2_2";
chrA02	Undefined	as_event	24788839	24789200	.	+	.	transcript_id "TCONS_00004167/TCONS_00004168,TCONS_00004170,TCONS_00004169"; gene_id "chrA02:24784046-24790151W"; flanks "24788839-,24789200^"; structure "0,1^3-,2^3-"; splice_chain ",24788934^24789003-,24788935^24789003-"; sources "Undefined,Undefined,Undefined"; NMorMRNA "null"; degree "9"; dimension "3_3";
chrA02	Undefined	as_event	24789475	24790151	.	+	.	transcript_id "TCONS_00004168/TCONS_00004169,TCONS_00004167/TCONS_00004170"; gene_id "chrA02:24784046-24790151W"; flanks "24789475-,24790151]"; structure "0,1^2-"; splice_chain ",24789746^24789844-"; sources "Undefined,Undefined"; NMorMRNA "null"; degree "4"; dimension "2_2";
chrA02	Undefined	as_event	90845	91037	.	-	.	transcript_id "TCONS_00004177,TCONS_00004178"; gene_id "chrA02:90047-92673C"; flanks "91037^,90845^"; structure "1-,2-"; splice_chain "90945-,90944-"; sources "Undefined,Undefined"; NMorMRNA "null"; degree "4"; dimension "2_2";
chrA02	Undefined	as_event	90165	90320	.	-	.	transcript_id "TCONS_00004177,TCONS_00004178"; gene_id "chrA02:90047-92673C"; flanks "90320-,90165-"; structure "1^,2^"; splice_chain "90243^,90242^"; sources "Undefined,Undefined"; NMorMRNA "null"; degree "4"; dimension "2_2";
chrA02	Undefined	as_event	121694	122999	.	-	.	transcript_id "TCONS_00004180,TCONS_00004179"; gene_id "chrA02:121694-124776C"; flanks "122999-,121694]"; structure "1^3-5^7-,2^4-6^8-"; splice_chain "122856^122518-122483^122405-,122854^122516-122481^122403-"; sources "Undefined,Undefined"; NMorMRNA "null"; degree "4"; dimension "2_2";
chrA02	Undefined	as_event	136194	136437	.	-	.	transcript_id "TCONS_00004181,TCONS_00004182"; gene_id "chrA02:134566-138200C"; flanks "136437-,136194^"; structure "0,1^2-"; splice_chain ",136376^136290-"; sources "Undefined,Undefined"; NMorMRNA "null"; degree "4"; dimension "2_2";
chrA02	Undefined	as_event	246234	246568	.	-	.	transcript_id "TCONS_00004192,TCONS_00004191"; gene_id "chrA02:246027-247702C"; flanks "246568-,246234^"; structure "0,1^2-"; splice_chain ",246407^246302-"; sources "Undefined,Undefined"; NMorMRNA "null"; degree "4"; dimension "2_2";
chrA02	Undefined	as_event	328245	328474	.	-	.	transcript_id "TCONS_00004203,TCONS_00004202"; gene_id "chrA02:327768-329325C"; flanks "328474-,328245-"; structure "1^,2^"; splice_chain "328355^,328325^"; sources "Undefined,Undefined"; NMorMRNA "null"; degree "4"; dimension "2_2";
chrA02	Undefined	as_event	337061	337332	.	-	.	transcript_id "TCONS_00004205,TCONS_00004206"; gene_id "chrA02:334284-337378C"; flanks "337332^,337061^"; structure "1-,2-"; splice_chain "337218-,337192-"; sources "Undefined,Undefined"; NMorMRNA "null"; degree "4"; dimension "2_2";
chrA02	Undefined	as_event	334766	335171	.	-	.	transcript_id "TCONS_00004205,TCONS_00004204/TCONS_00004206"; gene_id "chrA02:334284-337378C"; flanks "335171-,334766^"; structure "0,1^2-"; splice_chain ",334987^334910-"; sources "Undefined,Undefined"; NMorMRNA "null"; degree "4"; dimension "2_2";
chrA02	Undefined	as_event	334509	334683	.	-	.	transcript_id "TCONS_00004204/TCONS_00004206,TCONS_00004205"; gene_id "chrA02:334284-337378C"; flanks "334683-,334509-"; structure "1^,2^"; splice_chain "334600^,334599^"; sources "Undefined,Undefined"; NMorMRNA "null"; degree "4"; dimension "2_2";
chrA02	Undefined	as_event	567056	567248	.	-	.	transcript_id "TCONS_00004216,TCONS_00004217"; gene_id "chrA02:566253-567766C"; flanks "567248^,567056^"; structure "1-,2-"; splice_chain "567132-,567129-"; sources "Undefined,Undefined"; NMorMRNA "null"; degree "4"; dimension "2_2";
chrA02	Undefined	as_event	617666	618268	.	-	.	transcript_id "TCONS_00004218,TCONS_00004219"; gene_id "chrA02:611532-618613C"; flanks "618268-,617666^"; structure "1^3-,2^4-5^6-"; splice_chain "617951^617865-,617934^617848-617796^617726-"; sources "Undefined,Undefined"; NMorMRNA "null"; degree "4"; dimension "2_2";
chrA02	Undefined	as_event	616812	617116	.	-	.	transcript_id "TCONS_00004218,TCONS_00004219"; gene_id "chrA02:611532-618613C"; flanks "617116-,616812^"; structure "0,1^2-"; splice_chain ",616976^616906-"; sources "Undefined,Undefined"; NMorMRNA "null"; degree "4"; dimension "2_2";
chrA02	Undefined	as_event	615773	616081	.	-	.	transcript_id "TCONS_00004218,TCONS_00004219"; gene_id "chrA02:611532-618613C"; flanks "616081-,615773^"; structure "1^3-,2^4-"; splice_chain "615982^615906-,615981^615905-"; sources "Undefined,Undefined"; NMorMRNA "null"; degree "4"; dimension "2_2";
chrA02	Undefined	as_event	629850	630242	.	-	.	transcript_id "TCONS_00004222,TCONS_00004221"; gene_id "chrA02:629271-631733C"; flanks "630242-,629850^"; structure "0,1^2-"; splice_chain ",630006^629918-"; sources "Undefined,Undefined"; NMorMRNA "null"; degree "4"; dimension "2_2";
chrA02	Undefined	as_event	897615	898097	.	-	.	transcript_id "TCONS_00004253,TCONS_00004251/TCONS_00004252"; gene_id "chrA02:896759-898615C"; flanks "898097-,897615^"; structure "0,1^2-"; splice_chain ",897736^897658-"; sources "Undefined,Undefined"; NMorMRNA "null"; degree "4"; dimension "2_2";
chrA02	Undefined	as_event	897098	897542	.	-	.	transcript_id "TCONS_00004253,TCONS_00004252,TCONS_00004251"; gene_id "chrA02:896759-898615C"; flanks "897542-,897098^"; structure "1^4-,2^5-,3^6-"; splice_chain "897338^897232-,897329^897223-,897328^897222-"; sources "Undefined,Undefined,Undefined"; NMorMRNA "null"; degree "9"; dimension "3_3";
chrA02	Undefined	as_event	949948	950381	.	-	.	transcript_id "TCONS_00004259,TCONS_00004260"; gene_id "chrA02:948293-951501C"; flanks "950381-,949948^"; structure "0,1^2-"; splice_chain ",950127^950045-"; sources "Undefined,Undefined"; NMorMRNA "null"; degree "4"; dimension "2_2";
chrA02	Undefined	as_event	948994	949296	.	-	.	transcript_id "TCONS_00004259,TCONS_00004260"; gene_id "chrA02:948293-951501C"; flanks "949296-,948994^"; structure "0,1^2-"; splice_chain ",949191^949121-"; sources "Undefined,Undefined"; NMorMRNA "null"; degree "4"; dimension "2_2";
chrA02	Undefined	as_event	973313	973515	.	-	.	transcript_id "TCONS_00004266,TCONS_00004264/TCONS_00004265"; gene_id "chrA02:970657-974091C"; flanks "973515^,973313^"; structure "1-,2-"; splice_chain "973413-,973412-"; sources "Undefined,Undefined"; NMorMRNA "null"; degree "4"; dimension "2_2";
chrA02	Undefined	as_event	978804	979009	.	-	.	transcript_id "TCONS_00004270,TCONS_00004268"; gene_id "chrA02:977063-979117C"; flanks "979009^,978804^"; structure "1-,2-"; splice_chain "978877-,978873-"; sources "Undefined,Undefined"; NMorMRNA "null"; degree "4"; dimension "2_2";
chrA02	Undefined	as_event	978804	979092	.	-	.	transcript_id "TCONS_00004269,TCONS_00004268"; gene_id "chrA02:977063-979117C"; flanks "979092[,978804^"; structure "0,1^2-"; splice_chain ",979009^978873-"; sources "Undefined,Undefined"; NMorMRNA "null"; degree "4"; dimension "2_2";
chrA02	Undefined	as_event	998995	999343	.	-	.	transcript_id "TCONS_00004274,TCONS_00004273"; gene_id "chrA02:997905-1003974C"; flanks "999343-,998995^"; structure "1^3-,2^4-"; splice_chain "999268^999112-,999267^999111-"; sources "Undefined,Undefined"; NMorMRNA "null"; degree "4"; dimension "2_2";
chrA02	Undefined	as_event	1077374	1077683	.	-	.	transcript_id "TCONS_00004282/TCONS_00004283,TCONS_00004281"; gene_id "chrA02:1076382-1082966C"; flanks "1077683-,1077374^"; structure "0,1^2-"; splice_chain ",1077595^1077512-"; sources "Undefined,Undefined"; NMorMRNA "null"; degree "4"; dimension "2_2";
chrA02	Undefined	as_event	1076382	1076710	.	-	.	transcript_id "TCONS_00004283,TCONS_00004281/TCONS_00004282"; gene_id "chrA02:1076382-1082966C"; flanks "1076710-,1076382]"; structure "1^3-,2^4-"; splice_chain "1076617^1076531-,1076599^1076513-"; sources "Undefined,Undefined"; NMorMRNA "null"; degree "4"; dimension "2_2";
chrA02	Undefined	as_event	1159024	1159420	.	-	.	transcript_id "TCONS_00004290,TCONS_00004289"; gene_id "chrA02:1156751-1162195C"; flanks "1159420-,1159024^"; structure "0,1^2-"; splice_chain ",1159217^1159136-"; sources "Undefined,Undefined"; NMorMRNA "null"; degree "4"; dimension "2_2";
chrA02	Undefined	as_event	1158809	1159024	.	-	.	transcript_id "TCONS_00004290,TCONS_00004289"; gene_id "chrA02:1156751-1162195C"; flanks "1159024^,1158809^"; structure "1-,2-"; splice_chain "1158929-,1158923-"; sources "Undefined,Undefined"; NMorMRNA "null"; degree "4"; dimension "2_2";
chrA02	Undefined	as_event	1172701	1173896	.	-	.	transcript_id "TCONS_00004293,TCONS_00004294"; gene_id "chrA02:1169973-1173896C"; flanks "1173896[,1172701-"; structure "1^,2^"; splice_chain "1173352^,1173328^"; sources "Undefined,Undefined"; NMorMRNA "null"; degree "4"; dimension "2_2";
chrA02	Undefined	as_event	1237513	1237860	.	-	.	transcript_id "TCONS_00004300,TCONS_00004302"; gene_id "chrA02:1234719-1239637C"; flanks "1237860-,1237513-"; structure "1^,2^"; splice_chain "1237594^,1237592^"; sources "Undefined,Undefined"; NMorMRNA "null"; degree "4"; dimension "2_2";
chrA02	Undefined	as_event	1237412	1238043	.	-	.	transcript_id "TCONS_00004301,TCONS_00004300"; gene_id "chrA02:1234719-1239637C"; flanks "1238043-,1237412^"; structure "0,1^2-3^4-"; splice_chain ",1237926^1237860-1237594^1237513-"; sources "Undefined,Undefined"; NMorMRNA "null"; degree "4"; dimension "2_2";
chrA02	Undefined	as_event	1236685	1237249	.	-	.	transcript_id "TCONS_00004301,TCONS_00004300"; gene_id "chrA02:1234719-1239637C"; flanks "1237249-,1236685^"; structure "1^3-,2^4-"; splice_chain "1236902^1236808-,1236892^1236798-"; sources "Undefined,Undefined"; NMorMRNA "null"; degree "4"; dimension "2_2";
chrA02	Undefined	as_event	1242259	1242493	.	-	.	transcript_id "TCONS_00004304/TCONS_00004305,TCONS_00004303"; gene_id "chrA02:1240350-1245032C"; flanks "1242493-,1242259^"; structure "0,1^2-"; splice_chain ",1242423^1242343-"; sources "Undefined,Undefined"; NMorMRNA "null"; degree "4"; dimension "2_2";
chrA02	Undefined	as_event	1241165	1241399	.	-	.	transcript_id "TCONS_00004304,TCONS_00004303/TCONS_00004305"; gene_id "chrA02:1240350-1245032C"; flanks "1241399^,1241165^"; structure "1-,2-"; splice_chain "1241281-,1241279-"; sources "Undefined,Undefined"; NMorMRNA "null"; degree "4"; dimension "2_2";
chrA02	Undefined	as_event	1280754	1281243	.	-	.	transcript_id "TCONS_00004309,TCONS_00004307"; gene_id "chrA02:1278965-1282302C"; flanks "1281243-,1280754^"; structure "1^3-5^7-,2^4-6^8-"; splice_chain "1281168^1281051-1280982^1280835-,1281167^1281050-1280981^1280834-"; sources "Undefined,Undefined"; NMorMRNA "null"; degree "4"; dimension "2_2";
chrA02	Undefined	as_event	1279574	1279819	.	-	.	transcript_id "TCONS_00004309,TCONS_00004308"; gene_id "chrA02:1278965-1282302C"; flanks "1279819-,1279574]"; structure "1^3-,2^4-"; splice_chain "1279764^1279697-,1279754^1279687-"; sources "Undefined,Undefined"; NMorMRNA "null"; degree "4"; dimension "2_2";
chrA02	Undefined	as_event	1453062	1453466	.	-	.	transcript_id "TCONS_00004322,TCONS_00004321"; gene_id "chrA02:1451316-1454200C"; flanks "1453466^,1453062^"; structure "1-3^5-,2-4^6-"; splice_chain "1453372-1453314^1453143-,1453370-1453313^1453142-"; sources "Undefined,Undefined"; NMorMRNA "null"; degree "4"; dimension "2_2";
chrA02	Undefined	as_event	1451895	1452185	.	-	.	transcript_id "TCONS_00004321,TCONS_00004322"; gene_id "chrA02:1451316-1454200C"; flanks "1452185-,1451895^"; structure "0,1^2-"; splice_chain ",1452063^1451976-"; sources "Undefined,Undefined"; NMorMRNA "null"; degree "4"; dimension "2_2";
chrA02	Undefined	as_event	1486360	1491833	.	-	.	transcript_id "TCONS_00004324,TCONS_00004325/TCONS_00004326"; gene_id "chrA02:1483044-1491895C"; flanks "1491833^,1486360-"; structure "0,1-2^"; splice_chain ",1486890-1486784^"; sources "Undefined,Undefined"; NMorMRNA "null"; degree "4"; dimension "2_2";
chrA02	Undefined	as_event	1485400	1485705	.	-	.	transcript_id "TCONS_00004325,TCONS_00004324/TCONS_00004326"; gene_id "chrA02:1483044-1491895C"; flanks "1485705-,1485400^"; structure "1^3-,2^4-"; splice_chain "1485591^1485511-,1485581^1485501-"; sources "Undefined,Undefined"; NMorMRNA "null"; degree "4"; dimension "2_2";
chrA02	Undefined	as_event	1557949	1558671	.	-	.	transcript_id "TCONS_00004331,TCONS_00004332"; gene_id "chrA02:1555641-1559993C"; flanks "1558671-,1557949^"; structure "1^3-,2^4-"; splice_chain "1558220^1558057-,1558210^1558047-"; sources "Undefined,Undefined"; NMorMRNA "null"; degree "4"; dimension "2_2";
chrA02	Undefined	as_event	1608621	1609124	.	-	.	transcript_id "TCONS_00004339,TCONS_00004340"; gene_id "chrA02:1607301-1610267C"; flanks "1609124-,1608621^"; structure "1^3-,2^4-"; splice_chain "1608835^1608711-,1608834^1608710-"; sources "Undefined,Undefined"; NMorMRNA "null"; degree "4"; dimension "2_2";
chrA02	Undefined	as_event	1607905	1608621	.	-	.	transcript_id "TCONS_00004339,TCONS_00004340"; gene_id "chrA02:1607301-1610267C"; flanks "1608621^,1607905^"; structure "1-,2-"; splice_chain "1608007-,1608006-"; sources "Undefined,Undefined"; NMorMRNA "null"; degree "4"; dimension "2_2";
chrA02	Undefined	as_event	1740259	1740444	.	-	.	transcript_id "TCONS_00004343/TCONS_00004344,TCONS_00004342"; gene_id "chrA02:1736833-1740522C"; flanks "1740444^,1740259^"; structure "1-,2-"; splice_chain "1740341-,1740338-"; sources "Undefined,Undefined"; NMorMRNA "null"; degree "4"; dimension "2_2";
chrA02	Undefined	as_event	1738814	1739004	.	-	.	transcript_id "TCONS_00004342/TCONS_00004344,TCONS_00004343"; gene_id "chrA02:1736833-1740522C"; flanks "1739004-,1738814-"; structure "1^,2^"; splice_chain "1738908^,1738907^"; sources "Undefined,Undefined"; NMorMRNA "null"; degree "4"; dimension "2_2";
chrA02	Undefined	as_event	1805263	1805834	.	-	.	transcript_id "TCONS_00004352,TCONS_00004350/TCONS_00004351,TCONS_00004353"; gene_id "chrA02:1801760-1805986C"; flanks "1805834^,1805263^"; structure "1-,2-,3-"; splice_chain "1805384-,1805382-,1805377-"; sources "Undefined,Undefined,Undefined"; NMorMRNA "null"; degree "9"; dimension "3_3";
chrA02	Undefined	as_event	1804048	1804773	.	-	.	transcript_id "TCONS_00004351,TCONS_00004350"; gene_id "chrA02:1801760-1805986C"; flanks "1804773^,1804048^"; structure "1-,2-"; splice_chain "1804692-,1804673-"; sources "Undefined,Undefined"; NMorMRNA "null"; degree "4"; dimension "2_2";
chrA02	Undefined	as_event	1804048	1804882	.	-	.	transcript_id "TCONS_00004352/TCONS_00004353,TCONS_00004351,TCONS_00004350"; gene_id "chrA02:1801760-1805986C"; flanks "1804882-,1804048^"; structure "0,1^2-,1^3-"; splice_chain ",1804773^1804692-,1804773^1804673-"; sources "Undefined,Undefined,Undefined"; NMorMRNA "null"; degree "9"; dimension "3_3";
chrA02	Undefined	as_event	1847900	1848112	.	-	.	transcript_id "TCONS_00004356/TCONS_00004358/TCONS_00004359,TCONS_00004357/TCONS_00004360"; gene_id "chrA02:1845816-1848564C"; flanks "1848112^,1847900^"; structure "1-,2-"; splice_chain "1847985-,1847978-"; sources "Undefined,Undefined"; NMorMRNA "null"; degree "4"; dimension "2_2";
chrA02	Undefined	as_event	1847672	1847900	.	-	.	transcript_id "TCONS_00004356/TCONS_00004358/TCONS_00004359,TCONS_00004357/TCONS_00004360"; gene_id "chrA02:1845816-1848564C"; flanks "1847900^,1847672^"; structure "1-,2-"; splice_chain "1847821-,1847814-"; sources "Undefined,Undefined"; NMorMRNA "null"; degree "4"; dimension "2_2";
chrA02	Undefined	as_event	1847127	1847554	.	-	.	transcript_id "TCONS_00004356/TCONS_00004358,TCONS_00004357,TCONS_00004360"; gene_id "chrA02:1845816-1848564C"; flanks "1847554-,1847127^"; structure "0,1^2-,3^4-"; splice_chain ",1847452^1847359-,1847317^1847210-"; sources "Undefined,Undefined,Undefined"; NMorMRNA "null"; degree "9"; dimension "3_3";
chrA02	Undefined	as_event	1846880	1847127	.	-	.	transcript_id "TCONS_00004356/TCONS_00004358/TCONS_00004360,TCONS_00004357"; gene_id "chrA02:1845816-1848564C"; flanks "1847127^,1846880^"; structure "1-,2-"; splice_chain "1847033-,1846966-"; sources "Undefined,Undefined"; NMorMRNA "null"; degree "4"; dimension "2_2";
chrA02	Undefined	as_event	1846880	1847210	.	-	.	transcript_id "TCONS_00004359,TCONS_00004360"; gene_id "chrA02:1845816-1848564C"; flanks "1847210-,1846880^"; structure "0,1^2-"; splice_chain ",1847127^1847033-"; sources "Undefined,Undefined"; NMorMRNA "null"; degree "4"; dimension "2_2";
chrA02	Undefined	as_event	1846880	1847554	.	-	.	transcript_id "TCONS_00004357,TCONS_00004359,TCONS_00004360,TCONS_00004356/TCONS_00004358"; gene_id "chrA02:1845816-1848564C"; flanks "1847554-,1846880^"; structure "1^2-5^7-,3^4-,3^4-5^6-,5^6-"; splice_chain "1847452^1847359-1847127^1846966-,1847317^1847210-,1847317^1847210-1847127^1847033-,1847127^1847033-"; sources "Undefined,Undefined,Undefined,Undefined"; NMorMRNA "null"; degree "16"; dimens…
chrA02	Undefined	as_event	1846684	1846880	.	-	.	transcript_id "TCONS_00004356/TCONS_00004357/TCONS_00004359/TCONS_00004360,TCONS_00004358"; gene_id "chrA02:1845816-1848564C"; flanks "1846880^,1846684^"; structure "1-,2-"; splice_chain "1846805-,1846793-"; sources "Undefined,Undefined"; NMorMRNA "null"; degree "4"; dimension "2_2";
chrA02	Undefined	as_event	1846424	1846684	.	-	.	transcript_id "TCONS_00004356,TCONS_00004358/TCONS_00004360"; gene_id "chrA02:1845816-1848564C"; flanks "1846684^,1846424^"; structure "1-,2-"; splice_chain "1846606-,1846597-"; sources "Undefined,Undefined"; NMorMRNA "null"; degree "4"; dimension "2_2";
chrA02	Undefined	as_event	1846324	1846597	.	-	.	transcript_id "TCONS_00004357,TCONS_00004358/TCONS_00004360"; gene_id "chrA02:1845816-1848564C"; flanks "1846597-,1846324^"; structure "0,1^2-"; splice_chain ",1846424^1846351-"; sources "Undefined,Undefined"; NMorMRNA "null"; degree "4"; dimension "2_2";
chrA02	Undefined	as_event	1846324	1846606	.	-	.	transcript_id "TCONS_00004359,TCONS_00004356"; gene_id "chrA02:1845816-1848564C"; flanks "1846606-,1846324^"; structure "0,1^2-"; splice_chain ",1846424^1846351-"; sources "Undefined,Undefined"; NMorMRNA "null"; degree "4"; dimension "2_2";
chrA02	Undefined	as_event	1846324	1846684	.	-	.	transcript_id "TCONS_00004359,TCONS_00004356,TCONS_00004357,TCONS_00004358/TCONS_00004360"; gene_id "chrA02:1845816-1848564C"; flanks "1846684^,1846324^"; structure "1-,1-3^4-,2-,2-3^4-"; splice_chain "1846606-,1846606-1846424^1846351-,1846597-,1846597-1846424^1846351-"; sources "Undefined,Undefined,Undefined,Undefined"; NMorMRNA "null"; degree "16"; dimension "4_4";
chrA02	Undefined	as_event	1845816	1846253	.	-	.	transcript_id "TCONS_00004356/TCONS_00004357/TCONS_00004359,TCONS_00004360"; gene_id "chrA02:1845816-1848564C"; flanks "1846253-,1845816]"; structure "0,1^2-"; splice_chain ",1846128^1846023-"; sources "Undefined,Undefined"; NMorMRNA "null"; degree "4"; dimension "2_2";
chrA02	Undefined	as_event	1845816	1846324	.	-	.	transcript_id "TCONS_00004358,TCONS_00004356/TCONS_00004357/TCONS_00004359,TCONS_00004360"; gene_id "chrA02:1845816-1848564C"; flanks "1846324^,1845816]"; structure "1-,2-,2-3^4-"; splice_chain "1846255-,1846253-,1846253-1846128^1846023-"; sources "Undefined,Undefined,Undefined"; NMorMRNA "null"; degree "9"; dimension "3_3";
chrA02	Undefined	as_event	1895997	1896219	.	-	.	transcript_id "TCONS_00004364,TCONS_00004363"; gene_id "chrA02:1894243-1897345C"; flanks "1896219-,1895997-"; structure "1^,2^"; splice_chain "1896096^,1896094^"; sources "Undefined,Undefined"; NMorMRNA "null"; degree "4"; dimension "2_2";
chrA02	Undefined	as_event	1895271	1895602	.	-	.	transcript_id "TCONS_00004363,TCONS_00004364"; gene_id "chrA02:1894243-1897345C"; flanks "1895602-,1895271^"; structure "0,1^2-"; splice_chain ",1895450^1895386-"; sources "Undefined,Undefined"; NMorMRNA "null"; degree "4"; dimension "2_2";
chrA02	Undefined	as_event	1917546	1918050	.	-	.	transcript_id "TCONS_00004368,TCONS_00004367"; gene_id "chrA02:1917546-1919487C"; flanks "1918050-,1917546]"; structure "0,1^2-"; splice_chain ",1917855^1917775-"; sources "Undefined,Undefined"; NMorMRNA "null"; degree "4"; dimension "2_2";
chrA02	Undefined	as_event	1943417	1944280	.	-	.	transcript_id "TCONS_00004369,TCONS_00004370"; gene_id "chrA02:1943179-1944280C"; flanks "1944280[,1943417-"; structure "1^,2^"; splice_chain "1943690^,1943683^"; sources "Undefined,Undefined"; NMorMRNA "null"; degree "4"; dimension "2_2";
chrA02	Undefined	as_event	2047867	2048386	.	-	.	transcript_id "TCONS_00004380,TCONS_00004381"; gene_id "chrA02:2047305-2049111C"; flanks "2048386-,2047867]"; structure "0,1^2-"; splice_chain ",2048157^2048033-"; sources "Undefined,Undefined"; NMorMRNA "null"; degree "4"; dimension "2_2";
chrA02	Undefined	as_event	2315435	2315821	.	-	.	transcript_id "TCONS_00004403,TCONS_00004404"; gene_id "chrA02:2312603-2316592C"; flanks "2315821-,2315435^"; structure "0,1^2-"; splice_chain ",2315617^2315525-"; sources "Undefined,Undefined"; NMorMRNA "null"; degree "4"; dimension "2_2";
chrA02	Undefined	as_event	2410263	2410552	.	-	.	transcript_id "TCONS_00004407,TCONS_00004406"; gene_id "chrA02:2409968-2413774C"; flanks "2410552-,2410263^"; structure "0,1^2-"; splice_chain ",2410489^2410408-"; sources "Undefined,Undefined"; NMorMRNA "null"; degree "4"; dimension "2_2";
chrA02	Undefined	as_event	2409968	2410181	.	-	.	transcript_id "TCONS_00004407,TCONS_00004406"; gene_id "chrA02:2409968-2413774C"; flanks "2410181-,2409968]"; structure "0,1^2-"; splice_chain ",2410077^2409999-"; sources "Undefined,Undefined"; NMorMRNA "null"; degree "4"; dimension "2_2";
chrA02	Undefined	as_event	2475946	2477393	.	-	.	transcript_id "TCONS_00004416,TCONS_00004415"; gene_id "chrA02:2475946-2477393C"; flanks "2477393[,2475946]"; structure "1^3-,2^4-"; splice_chain "2477186^2476613-,2477183^2476610-"; sources "Undefined,Undefined"; NMorMRNA "null"; degree "4"; dimension "2_2";
chrA02	Undefined	as_event	2492652	2493200	.	-	.	transcript_id "TCONS_00004419,TCONS_00004418"; gene_id "chrA02:2491969-2494145C"; flanks "2493200-,2492652^"; structure "0,1^2-"; splice_chain ",2492924^2492850-"; sources "Undefined,Undefined"; NMorMRNA "null"; degree "4"; dimension "2_2";
chrA02	Undefined	as_event	2496807	2497022	.	-	.	transcript_id "TCONS_00004420,TCONS_00004421"; gene_id "chrA02:2495165-2497903C"; flanks "2497022^,2496807^"; structure "1-,2-"; splice_chain "2496882-,2496880-"; sources "Undefined,Undefined"; NMorMRNA "null"; degree "4"; dimension "2_2";
chrA02	Undefined	as_event	2563842	2564130	.	-	.	transcript_id "TCONS_00004428,TCONS_00004429"; gene_id "chrA02:2562801-2565738C"; flanks "2564130-,2563842^"; structure "0,1^2-"; splice_chain ",2563996^2563907-"; sources "Undefined,Undefined"; NMorMRNA "null"; degree "4"; dimension "2_2";
chrA02	Undefined	as_event	2602277	2603265	.	-	.	transcript_id "TCONS_00004438,TCONS_00004437"; gene_id "chrA02:2601176-2603529C"; flanks "2603265-,2602277^"; structure "0,1^2-"; splice_chain ",2602999^2602488-"; sources "Undefined,Undefined"; NMorMRNA "null"; degree "4"; dimension "2_2";
chrA02	Undefined	as_event	2714310	2714877	.	-	.	transcript_id "TCONS_00004440,TCONS_00004441"; gene_id "chrA02:2710874-2715693C"; flanks "2714877-,2714310^"; structure "1^3-,2^4-"; splice_chain "2714789^2714572-,2714779^2714562-"; sources "Undefined,Undefined"; NMorMRNA "null"; degree "4"; dimension "2_2";
chrA02	Undefined	as_event	2733370	2735268	.	-	.	transcript_id "TCONS_00004443,TCONS_00004442"; gene_id "chrA02:2732265-2736658C"; flanks "2735268-,2733370^"; structure "1^3-,2^4-"; splice_chain "2733722^2733643-,2733721^2733642-"; sources "Undefined,Undefined"; NMorMRNA "null"; degree "4"; dimension "2_2";
chrA02	Undefined	as_event	2750723	2750878	.	-	.	transcript_id "TCONS_00004445,TCONS_00004444/TCONS_00004446"; gene_id "chrA02:2749731-2752621C"; flanks "2750878^,2750723^"; structure "1-,2-"; splice_chain "2750809-,2750807-"; sources "Undefined,Undefined"; NMorMRNA "null"; degree "4"; dimension "2_2";
chrA02	Undefined	as_event	2750162	2750640	.	-	.	transcript_id "TCONS_00004444,TCONS_00004445/TCONS_00004446"; gene_id "chrA02:2749731-2752621C"; flanks "2750640-,2750162^"; structure "0,1^2-"; splice_chain ",2750366^2750286-"; sources "Undefined,Undefined"; NMorMRNA "null"; degree "4"; dimension "2_2";
chrA02	Undefined	as_event	2749731	2750162	.	-	.	transcript_id "TCONS_00004444/TCONS_00004445,TCONS_00004446"; gene_id "chrA02:2749731-2752621C"; flanks "2750162^,2749731]"; structure "1-,2-"; splice_chain "2749973-,2749967-"; sources "Undefined,Undefined"; NMorMRNA "null"; degree "4"; dimension "2_2";
chrA02	Undefined	as_event	2756272	2756480	.	-	.	transcript_id "TCONS_00004449,TCONS_00004448"; gene_id "chrA02:2755920-2757708C"; flanks "2756480-,2756272^"; structure "0,1^2-"; splice_chain ",2756414^2756343-"; sources "Undefined,Undefined"; NMorMRNA "null"; degree "4"; dimension "2_2";
chrA02	Undefined	as_event	2884945	2885106	.	-	.	transcript_id "TCONS_00004453,TCONS_00004454"; gene_id "chrA02:2881640-2885436C"; flanks "2885106^,2884945^"; structure "1-,2-"; splice_chain "2885036-,2885035-"; sources "Undefined,Undefined"; NMorMRNA "null"; degree "4"; dimension "2_2";
chrA02	Undefined	as_event	2881888	2882217	.	-	.	transcript_id "TCONS_00004453,TCONS_00004454"; gene_id "chrA02:2881640-2885436C"; flanks "2882217-,2881888^"; structure "0,1^2-"; splice_chain ",2882109^2882037-"; sources "Undefined,Undefined"; NMorMRNA "null"; degree "4"; dimension "2_2";
chrA02	Undefined	as_event	3039491	3039662	.	-	.	transcript_id "TCONS_00004460,TCONS_00004461"; gene_id "chrA02:3037631-3043188C"; flanks "3039662^,3039491^"; structure "1-,2-"; splice_chain "3039573-,3039571-"; sources "Undefined,Undefined"; NMorMRNA "null"; degree "4"; dimension "2_2";
chrA02	Undefined	as_event	3037631	3038190	.	-	.	transcript_id "TCONS_00004461,TCONS_00004460"; gene_id "chrA02:3037631-3043188C"; flanks "3038190-,3037631]"; structure "0,1^2-"; splice_chain ",3037926^3037822-"; sources "Undefined,Undefined"; NMorMRNA "null"; degree "4"; dimension "2_2";
chrA02	Undefined	as_event	3064269	3064873	.	-	.	transcript_id "TCONS_00004466,TCONS_00004467"; gene_id "chrA02:3063484-3065870C"; flanks "3064873-,3064269^"; structure "1^3-,2^4-5^6-"; splice_chain "3064759^3064667-,3064758^3064666-3064593^3064533-"; sources "Undefined,Undefined"; NMorMRNA "null"; degree "4"; dimension "2_2";
chrA02	Undefined	as_event	3107950	3108790	.	-	.	transcript_id "TCONS_00004470,TCONS_00004469"; gene_id "chrA02:3106300-3108790C"; flanks "3108790[,3107950^"; structure "1^3-,2^4-"; splice_chain "3108129^3108033-,3108102^3108006-"; sources "Undefined,Undefined"; NMorMRNA "null"; degree "4"; dimension "2_2";
chrA02	Undefined	as_event	3194656	3194919	.	-	.	transcript_id "TCONS_00004472,TCONS_00004473"; gene_id "chrA02:3193255-3195711C"; flanks "3194919^,3194656^"; structure "1-,2-"; splice_chain "3194812-,3194810-"; sources "Undefined,Undefined"; NMorMRNA "null"; degree "4"; dimension "2_2";
chrA02	Undefined	as_event	3196339	3196909	.	-	.	transcript_id "TCONS_00004475,TCONS_00004476"; gene_id "chrA02:3195913-3197179C"; flanks "3196909-,3196339^"; structure "1^3-5^7-,2^4-6^8-"; splice_chain "3196783^3196658-3196590^3196510-,3196781^3196656-3196588^3196508-"; sources "Undefined,Undefined"; NMorMRNA "null"; degree "4"; dimension "2_2";
chrA02	Undefined	as_event	3272488	3272703	.	-	.	transcript_id "TCONS_00004485,TCONS_00004486"; gene_id "chrA02:3270891-3275064C"; flanks "3272703^,3272488^"; structure "1-,2-"; splice_chain "3272590-,3272586-"; sources "Undefined,Undefined"; NMorMRNA "null"; degree "4"; dimension "2_2";
chrA02	Undefined	as_event	3665327	3665479	.	-	.	transcript_id "TCONS_00004501,TCONS_00004502"; gene_id "chrA02:3665327-3669211C"; flanks "3665479^,3665327]"; structure "1-,2-"; splice_chain "3665409-,3665403-"; sources "Undefined,Undefined"; NMorMRNA "null"; degree "4"; dimension "2_2";
chrA02	Undefined	as_event	3801815	3802074	.	-	.	transcript_id "TCONS_00004515,TCONS_00004516"; gene_id "chrA02:3799152-3802958C"; flanks "3802074-,3801815^"; structure "0,1^2-"; splice_chain ",3802003^3801922-"; sources "Undefined,Undefined"; NMorMRNA "null"; degree "4"; dimension "2_2";
chrA02	Undefined	as_event	3801159	3801430	.	-	.	transcript_id "TCONS_00004515,TCONS_00004516"; gene_id "chrA02:3799152-3802958C"; flanks "3801430-,3801159^"; structure "0,1^2-"; splice_chain ",3801333^3801246-"; sources "Undefined,Undefined"; NMorMRNA "null"; degree "4"; dimension "2_2";
chrA02	Undefined	as_event	4106303	4106434	.	-	.	transcript_id "TCONS_00004520,TCONS_00004521"; gene_id "chrA02:4105378-4106631C"; flanks "4106434^,4106303^"; structure "1-,2-"; splice_chain "4106351-,4106348-"; sources "Undefined,Undefined"; NMorMRNA "null"; degree "4"; dimension "2_2";
chrA02	Undefined	as_event	4134628	4135044	.	-	.	transcript_id "TCONS_00004522,TCONS_00004523"; gene_id "chrA02:4133212-4137841C"; flanks "4135044-,4134628^"; structure "0,1^2-"; splice_chain ",4134883^4134803-"; sources "Undefined,Undefined"; NMorMRNA "null"; degree "4"; dimension "2_2";
chrA02	Undefined	as_event	4133212	4133639	.	-	.	transcript_id "TCONS_00004523,TCONS_00004522"; gene_id "chrA02:4133212-4137841C"; flanks "4133639-,4133212]"; structure "0,1^2-"; splice_chain ",4133434^4133346-"; sources "Undefined,Undefined"; NMorMRNA "null"; degree "4"; dimension "2_2";
chrA02	Undefined	as_event	4229714	4230224	.	-	.	transcript_id "TCONS_00004524,TCONS_00004526"; gene_id "chrA02:4228463-4230856C"; flanks "4230224-,4229714^"; structure "1^3-,2^4-"; splice_chain "4229968^4229879-,4229967^4229878-"; sources "Undefined,Undefined"; NMorMRNA "null"; degree "4"; dimension "2_2";
chrA02	Undefined	as_event	4229714	4230856	.	-	.	transcript_id "TCONS_00004525,TCONS_00004524,TCONS_00004526"; gene_id "chrA02:4228463-4230856C"; flanks "4230856[,4229714^"; structure "1^3-5^7-9^12-,2^4-6^8-10^13-,2^4-6^8-11^14-"; splice_chain "4230501^4230392-4230306^4230226-4229977^4229888-,4230499^4230390-4230304^4230224-4229968^4229879-,4230499^4230390-4230304^4230224-4229967^4229878-"; sources "Undefined,Undefined,Undefined"; NMorMRNA "nul…
chrA02	Undefined	as_event	4229369	4229651	.	-	.	transcript_id "TCONS_00004524,TCONS_00004525/TCONS_00004526"; gene_id "chrA02:4228463-4230856C"; flanks "4229651-,4229369^"; structure "1^3-,2^4-"; splice_chain "4229608^4229525-,4229598^4229515-"; sources "Undefined,Undefined"; NMorMRNA "null"; degree "4"; dimension "2_2";
chrA02	Undefined	as_event	4414344	4414498	.	-	.	transcript_id "TCONS_00004537,TCONS_00004536"; gene_id "chrA02:4413031-4414524C"; flanks "4414498^,4414344^"; structure "1-,2-"; splice_chain "4414474-,4414471-"; sources "Undefined,Undefined"; NMorMRNA "null"; degree "4"; dimension "2_2";
chrA02	Undefined	as_event	4430276	4430801	.	-	.	transcript_id "TCONS_00004539,TCONS_00004540"; gene_id "chrA02:4428714-4432166C"; flanks "4430801-,4430276^"; structure "0,1^2-"; splice_chain ",4430642^4430529-"; sources "Undefined,Undefined"; NMorMRNA "null"; degree "4"; dimension "2_2";
chrA02	Undefined	as_event	4429867	4430093	.	-	.	transcript_id "TCONS_00004539,TCONS_00004540"; gene_id "chrA02:4428714-4432166C"; flanks "4430093^,4429867^"; structure "1-,2-"; splice_chain "4429937-,4429935-"; sources "Undefined,Undefined"; NMorMRNA "null"; degree "4"; dimension "2_2";
chrA02	Undefined	as_event	4444646	4445267	.	-	.	transcript_id "TCONS_00004542,TCONS_00004541"; gene_id "chrA02:4441236-4445267C"; flanks "4445267[,4444646-"; structure "1^,2^"; splice_chain "4445221^,4445119^"; sources "Undefined,Undefined"; NMorMRNA "null"; degree "4"; dimension "2_2";
chrA02	Undefined	as_event	4664029	4664800	.	-	.	transcript_id "TCONS_00004561,TCONS_00004562"; gene_id "chrA02:4664029-4666609C"; flanks "4664800-,4664029]"; structure "1^3-,2^4-"; splice_chain "4664589^4664363-,4664587^4664361-"; sources "Undefined,Undefined"; NMorMRNA "null"; degree "4"; dimension "2_2";
chrA02	Undefined	as_event	4935324	4935665	.	-	.	transcript_id "TCONS_00004577,TCONS_00004576"; gene_id "chrA02:4934054-4936805C"; flanks "4935665-,4935324^"; structure "1^3-,2^4-"; splice_chain "4935558^4935450-,4935557^4935449-"; sources "Undefined,Undefined"; NMorMRNA "null"; degree "4"; dimension "2_2";
chrA02	Undefined	as_event	4935014	4935449	.	-	.	transcript_id "TCONS_00004575,TCONS_00004576"; gene_id "chrA02:4934054-4936805C"; flanks "4935449-,4935014^"; structure "0,1^2-"; splice_chain ",4935324^4935124-"; sources "Undefined,Undefined"; NMorMRNA "null"; degree "4"; dimension "2_2";
chrA02	Undefined	as_event	4935014	4935665	.	-	.	transcript_id "TCONS_00004577,TCONS_00004575,TCONS_00004576"; gene_id "chrA02:4934054-4936805C"; flanks "4935665-,4935014^"; structure "1^3-5^6-,2^4-,2^4-5^6-"; splice_chain "4935558^4935450-4935324^4935124-,4935557^4935449-,4935557^4935449-4935324^4935124-"; sources "Undefined,Undefined,Undefined"; NMorMRNA "null"; degree "9"; dimension "3_3";
chrA02	Undefined	as_event	4934054	4934922	.	-	.	transcript_id "TCONS_00004577,TCONS_00004575/TCONS_00004576"; gene_id "chrA02:4934054-4936805C"; flanks "4934922-,4934054]"; structure "1^3-,2^4-"; splice_chain "4934816^4934607-,4934815^4934606-"; sources "Undefined,Undefined"; NMorMRNA "null"; degree "4"; dimension "2_2";
chrA02	Undefined	as_event	5382245	5382663	.	-	.	transcript_id "TCONS_00004595,TCONS_00004596"; gene_id "chrA02:5381947-5384285C"; flanks "5382663-,5382245-"; structure "1^,2^"; splice_chain "5382336^,5382332^"; sources "Undefined,Undefined"; NMorMRNA "null"; degree "4"; dimension "2_2";
chrA02	Undefined	as_event	5615872	5616370	.	-	.	transcript_id "TCONS_00004609,TCONS_00004608"; gene_id "chrA02:5614870-5631661C"; flanks "5616370[,5615872^"; structure "1^3-,2^4-"; splice_chain "5616085^5616001-,5616080^5615996-"; sources "Undefined,Undefined"; NMorMRNA "null"; degree "4"; dimension "2_2";
chrA02	Undefined	as_event	6218444	6219878	.	-	.	transcript_id "TCONS_00004632,TCONS_00004633"; gene_id "chrA02:6218444-6219878C"; flanks "6219878[,6218444]"; structure "0,1^2-"; splice_chain ",6219576^6219425-"; sources "Undefined,Undefined"; NMorMRNA "null"; degree "4"; dimension "2_2";
chrA02	Undefined	as_event	6222152	6222383	.	-	.	transcript_id "TCONS_00004637,TCONS_00004634/TCONS_00004636"; gene_id "chrA02:6220807-6224950C"; flanks "6222383-,6222152^"; structure "0,1^2-"; splice_chain ",6222343^6222238-"; sources "Undefined,Undefined"; NMorMRNA "null"; degree "4"; dimension "2_2";
chrA02	Undefined	as_event	6221744	6222152	.	-	.	transcript_id "TCONS_00004635,TCONS_00004634/TCONS_00004636/TCONS_00004637"; gene_id "chrA02:6220807-6224950C"; flanks "6222152^,6221744^"; structure "1-,2-"; splice_chain "6221818-,6221815-"; sources "Undefined,Undefined"; NMorMRNA "null"; degree "4"; dimension "2_2";
chrA02	Undefined	as_event	6240215	6240402	.	-	.	transcript_id "TCONS_00004639,TCONS_00004640"; gene_id "chrA02:6239863-6242411C"; flanks "6240402^,6240215^"; structure "1-,2-"; splice_chain "6240288-,6240287-"; sources "Undefined,Undefined"; NMorMRNA "null"; degree "4"; dimension "2_2";
chrA02	Undefined	as_event	6330536	6330862	.	-	.	transcript_id "TCONS_00004648,TCONS_00004649"; gene_id "chrA02:6326430-6331312C"; flanks "6330862-,6330536^"; structure "0,1^2-"; splice_chain ",6330738^6330647-"; sources "Undefined,Undefined"; NMorMRNA "null"; degree "4"; dimension "2_2";
chrA02	Undefined	as_event	6525668	6525921	.	-	.	transcript_id "TCONS_00004659,TCONS_00004658"; gene_id "chrA02:6525108-6526161C"; flanks "6525921^,6525668^"; structure "1-,2-"; splice_chain "6525749-,6525747-"; sources "Undefined,Undefined"; NMorMRNA "null"; degree "4"; dimension "2_2";
chrA02	Undefined	as_event	6857850	6858088	.	-	.	transcript_id "TCONS_00004671,TCONS_00004669"; gene_id "chrA02:6857850-6860321C"; flanks "6858088-,6857850]"; structure "0,1^2-"; splice_chain ",6857959^6857873-"; sources "Undefined,Undefined"; NMorMRNA "null"; degree "4"; dimension "2_2";
chrA02	Undefined	as_event	6857850	6859504	.	-	.	transcript_id "TCONS_00004670,TCONS_00004671,TCONS_00004669"; gene_id "chrA02:6857850-6860321C"; flanks "6859504-,6857850]"; structure "1^3-5^7-,2^4-,2^4-6^8-"; splice_chain "6858159^6858089-6857986^6857900-,6858158^6858088-,6858158^6858088-6857959^6857873-"; sources "Undefined,Undefined,Undefined"; NMorMRNA "null"; degree "9"; dimension "3_3";
chrA02	Undefined	as_event	6987792	6988089	.	-	.	transcript_id "TCONS_00004677,TCONS_00004678/TCONS_00004679"; gene_id "chrA02:6980316-6995216C"; flanks "6988089-,6987792^"; structure "1^3-,2^4-"; splice_chain "6987998^6987898-,6987970^6987870-"; sources "Undefined,Undefined"; NMorMRNA "null"; degree "4"; dimension "2_2";
chrA02	Undefined	as_event	6983698	6984289	.	-	.	transcript_id "TCONS_00004677,TCONS_00004678/TCONS_00004679"; gene_id "chrA02:6980316-6995216C"; flanks "6984289-,6983698^"; structure "1^3-,2^4-"; splice_chain "6984081^6983986-,6984071^6983976-"; sources "Undefined,Undefined"; NMorMRNA "null"; degree "4"; dimension "2_2";
chrA02	Undefined	as_event	6980770	6983350	.	-	.	transcript_id "TCONS_00004678,TCONS_00004677/TCONS_00004679"; gene_id "chrA02:6980316-6995216C"; flanks "6983350-,6980770^"; structure "1^3-,2^4-"; splice_chain "6983154^6983071-,6983144^6983061-"; sources "Undefined,Undefined"; NMorMRNA "null"; degree "4"; dimension "2_2";
chrA02	Undefined	as_event	7111577	7111964	.	-	.	transcript_id "TCONS_00004687,TCONS_00004688"; gene_id "chrA02:7109592-7114027C"; flanks "7111964-,7111577^"; structure "0,1^2-"; splice_chain ",7111880^7111800-"; sources "Undefined,Undefined"; NMorMRNA "null"; degree "4"; dimension "2_2";
chrA02	Undefined	as_event	7444485	7444854	.	-	.	transcript_id "TCONS_00004696,TCONS_00004697"; gene_id "chrA02:7444193-7446186C"; flanks "7444854-,7444485^"; structure "0,1^2-"; splice_chain ",7444722^7444643-"; sources "Undefined,Undefined"; NMorMRNA "null"; degree "4"; dimension "2_2";
chrA02	Undefined	as_event	7604356	7604741	.	-	.	transcript_id "TCONS_00004703,TCONS_00004702"; gene_id "chrA02:7602862-7605543C"; flanks "7604741-,7604356^"; structure "0,1^2-"; splice_chain ",7604588^7604527-"; sources "Undefined,Undefined"; NMorMRNA "null"; degree "4"; dimension "2_2";
chrA02	Undefined	as_event	8159468	8160079	.	-	.	transcript_id "TCONS_00004714,TCONS_00004713"; gene_id "chrA02:8159310-8161200C"; flanks "8160079-,8159468]"; structure "0,1^2-"; splice_chain ",8159525^8159481-"; sources "Undefined,Undefined"; NMorMRNA "null"; degree "4"; dimension "2_2";
chrA02	Undefined	as_event	8301638	8301870	.	-	.	transcript_id "TCONS_00004717,TCONS_00004716"; gene_id "chrA02:8297369-8302974C"; flanks "8301870^,8301638^"; structure "1-,2-"; splice_chain "8301745-,8301741-"; sources "Undefined,Undefined"; NMorMRNA "null"; degree "4"; dimension "2_2";
chrA02	Undefined	as_event	8297369	8297755	.	-	.	transcript_id "TCONS_00004716/TCONS_00004717,TCONS_00004715"; gene_id "chrA02:8297369-8302974C"; flanks "8297755-,8297369]"; structure "0,1^2-"; splice_chain ",8297670^8297589-"; sources "Undefined,Undefined"; NMorMRNA "null"; degree "4"; dimension "2_2";
chrA02	Undefined	as_event	8303410	8304218	.	-	.	transcript_id "TCONS_00004718,TCONS_00004719"; gene_id "chrA02:8303410-8304988C"; flanks "8304218-,8303410]"; structure "0,1^2-"; splice_chain ",8303869^8303695-"; sources "Undefined,Undefined"; NMorMRNA "null"; degree "4"; dimension "2_2";
chrA02	Undefined	as_event	8475457	8476001	.	-	.	transcript_id "TCONS_00004726,TCONS_00004725"; gene_id "chrA02:8475457-8478865C"; flanks "8476001-,8475457]"; structure "0,1^2-"; splice_chain ",8475851^8475776-"; sources "Undefined,Undefined"; NMorMRNA "null"; degree "4"; dimension "2_2";
chrA02	Undefined	as_event	8496356	8496502	.	-	.	transcript_id "TCONS_00004727,TCONS_00004728"; gene_id "chrA02:8492947-8497425C"; flanks "8496502^,8496356^"; structure "1-,2-"; splice_chain "8496416-,8496409-"; sources "Undefined,Undefined"; NMorMRNA "null"; degree "4"; dimension "2_2";
chrA02	Undefined	as_event	8612075	8612647	.	-	.	transcript_id "TCONS_00004734,TCONS_00004735"; gene_id "chrA02:8609296-8614020C"; flanks "8612647^,8612075^"; structure "1-,2-"; splice_chain "8612571-,8612486-"; sources "Undefined,Undefined"; NMorMRNA "null"; degree "4"; dimension "2_2";
chrA02	Undefined	as_event	8611281	8611748	.	-	.	transcript_id "TCONS_00004734,TCONS_00004735"; gene_id "chrA02:8609296-8614020C"; flanks "8611748-,8611281^"; structure "0,1^2-"; splice_chain ",8611598^8611487-"; sources "Undefined,Undefined"; NMorMRNA "null"; degree "4"; dimension "2_2";
chrA02	Undefined	as_event	8707808	8708148	.	-	.	transcript_id "TCONS_00004738,TCONS_00004737"; gene_id "chrA02:8706792-8709727C"; flanks "8708148-,8707808^"; structure "0,1^2-"; splice_chain ",8708016^8707937-"; sources "Undefined,Undefined"; NMorMRNA "null"; degree "4"; dimension "2_2";
chrA02	Undefined	as_event	8781999	8783497	.	-	.	transcript_id "TCONS_00004742,TCONS_00004741"; gene_id "chrA02:8781999-8783497C"; flanks "8783497[,8781999]"; structure "0,1^2-"; splice_chain ",8782845^8782540-"; sources "Undefined,Undefined"; NMorMRNA "null"; degree "4"; dimension "2_2";
chrA02	Undefined	as_event	8886711	8886885	.	-	.	transcript_id "TCONS_00004746,TCONS_00004747"; gene_id "chrA02:8884171-8887591C"; flanks "8886885^,8886711^"; structure "1-,2-"; splice_chain "8886744-,8886741-"; sources "Undefined,Undefined"; NMorMRNA "null"; degree "4"; dimension "2_2";
chrA02	Undefined	as_event	8884828	8885211	.	-	.	transcript_id "TCONS_00004747,TCONS_00004746"; gene_id "chrA02:8884171-8887591C"; flanks "8885211^,8884828^"; structure "1-,2-"; splice_chain "8884911-,8884907-"; sources "Undefined,Undefined"; NMorMRNA "null"; degree "4"; dimension "2_2";
chrA02	Undefined	as_event	9270501	9271113	.	-	.	transcript_id "TCONS_00004758,TCONS_00004759"; gene_id "chrA02:9270501-9272617C"; flanks "9271113-,9270501]"; structure "1^3-,2^4-"; splice_chain "9270973^9270851-,9270963^9270841-"; sources "Undefined,Undefined"; NMorMRNA "null"; degree "4"; dimension "2_2";
chrA02	Undefined	as_event	9546351	9546580	.	-	.	transcript_id "TCONS_00004768,TCONS_00004769"; gene_id "chrA02:9545259-9546845C"; flanks "9546580^,9546351^"; structure "1-,2-"; splice_chain "9546501-,9546495-"; sources "Undefined,Undefined"; NMorMRNA "null"; degree "4"; dimension "2_2";
chrA02	Undefined	as_event	9545754	9546263	.	-	.	transcript_id "TCONS_00004768/TCONS_00004769/TCONS_00004770,TCONS_00004771"; gene_id "chrA02:9545259-9546845C"; flanks "9546263-,9545754^"; structure "0,1^2-"; splice_chain ",9546189^9545926-"; sources "Undefined,Undefined"; NMorMRNA "null"; degree "4"; dimension "2_2";
chrA02	Undefined	as_event	9545259	9545754	.	-	.	transcript_id "TCONS_00004769,TCONS_00004768/TCONS_00004770/TCONS_00004771"; gene_id "chrA02:9545259-9546845C"; flanks "9545754^,9545259]"; structure "1-,2-"; splice_chain "9545665-,9545655-"; sources "Undefined,Undefined"; NMorMRNA "null"; degree "4"; dimension "2_2";
chrA02	Undefined	as_event	9708351	9708892	.	-	.	transcript_id "TCONS_00004779,TCONS_00004778"; gene_id "chrA02:9708315-9709054C"; flanks "9708892^,9708351]"; structure "1-,2-"; splice_chain "9708771-,9708759-"; sources "Undefined,Undefined"; NMorMRNA "null"; degree "4"; dimension "2_2";
chrA02	Undefined	as_event	9729186	9729606	.	-	.	transcript_id "TCONS_00004782,TCONS_00004783"; gene_id "chrA02:9727469-9730581C"; flanks "9729606-,9729186^"; structure "0,1^2-"; splice_chain ",9729456^9729377-"; sources "Undefined,Undefined"; NMorMRNA "null"; degree "4"; dimension "2_2";
chrA02	Undefined	as_event	9727469	9728305	.	-	.	transcript_id "TCONS_00004782,TCONS_00004783"; gene_id "chrA02:9727469-9730581C"; flanks "9728305^,9727469]"; structure "1-4^6-,2-3^5-"; splice_chain "9728224-9728102^9727851-,9728214-9728112^9727861-"; sources "Undefined,Undefined"; NMorMRNA "null"; degree "4"; dimension "2_2";
chrA02	Undefined	as_event	9747676	9748210	.	-	.	transcript_id "TCONS_00004787/TCONS_00004789,TCONS_00004786/TCONS_00004788"; gene_id "chrA02:9745635-9748210C"; flanks "9748210[,9747676^"; structure "0,1^2-"; splice_chain ",9747938^9747821-"; sources "Undefined,Undefined"; NMorMRNA "null"; degree "4"; dimension "2_2";
chrA02	Undefined	as_event	9746784	9747676	.	-	.	transcript_id "TCONS_00004788,TCONS_00004786/TCONS_00004787"; gene_id "chrA02:9745635-9748210C"; flanks "9747676^,9746784^"; structure "1-,2-"; splice_chain "9746969-,9746968-"; sources "Undefined,Undefined"; NMorMRNA "null"; degree "4"; dimension "2_2";
chrA02	Undefined	as_event	9746407	9746968	.	-	.	transcript_id "TCONS_00004789,TCONS_00004786/TCONS_00004787"; gene_id "chrA02:9745635-9748210C"; flanks "9746968-,9746407^"; structure "0,1^2-"; splice_chain ",9746784^9746641-"; sources "Undefined,Undefined"; NMorMRNA "null"; degree "4"; dimension "2_2";
chrA02	Undefined	as_event	9746407	9747676	.	-	.	transcript_id "TCONS_00004788,TCONS_00004789,TCONS_00004786/TCONS_00004787"; gene_id "chrA02:9745635-9748210C"; flanks "9747676^,9746407^"; structure "1-3^4-,2-,2-3^4-"; splice_chain "9746969-9746784^9746641-,9746968-,9746968-9746784^9746641-"; sources "Undefined,Undefined,Undefined"; NMorMRNA "null"; degree "9"; dimension "3_3";
chrA02	Undefined	as_event	9910026	9910420	.	-	.	transcript_id "TCONS_00004794,TCONS_00004793"; gene_id "chrA02:9908011-9911567C"; flanks "9910420-,9910026^"; structure "0,1^2-"; splice_chain ",9910225^9910139-"; sources "Undefined,Undefined"; NMorMRNA "null"; degree "4"; dimension "2_2";
chrA02	Undefined	as_event	9965331	9966392	.	-	.	transcript_id "TCONS_00004796,TCONS_00004795"; gene_id "chrA02:9965331-9966392C"; flanks "9966392[,9965331]"; structure "1^3-,2^4-"; splice_chain "9965450^9965366-,9965449^9965365-"; sources "Undefined,Undefined"; NMorMRNA "null"; degree "4"; dimension "2_2";
chrA02	Undefined	as_event	10059515	10061611	.	-	.	transcript_id "TCONS_00004801,TCONS_00004800"; gene_id "chrA02:10059235-10061611C"; flanks "10061611[,10059515^"; structure "1^3-,2^4-"; splice_chain "10061560^10059621-,10061559^10059620-"; sources "Undefined,Undefined"; NMorMRNA "null"; degree "4"; dimension "2_2";
chrA02	Undefined	as_event	10243606	10243857	.	-	.	transcript_id "TCONS_00004803/TCONS_00004804,TCONS_00004805"; gene_id "chrA02:10241504-10245317C"; flanks "10243857-,10243606^"; structure "0,1^2-"; splice_chain ",10243809^10243719-"; sources "Undefined,Undefined"; NMorMRNA "null"; degree "4"; dimension "2_2";
chrA02	Undefined	as_event	10243301	10243606	.	-	.	transcript_id "TCONS_00004803,TCONS_00004804/TCONS_00004805"; gene_id "chrA02:10241504-10245317C"; flanks "10243606^,10243301^"; structure "1-,2-"; splice_chain "10243392-,10243391-"; sources "Undefined,Undefined"; NMorMRNA "null"; degree "4"; dimension "2_2";
chrA02	Undefined	as_event	10242300	10243074	.	-	.	transcript_id "TCONS_00004804,TCONS_00004803"; gene_id "chrA02:10241504-10245317C"; flanks "10243074-,10242300^"; structure "1^3-,2^4-"; splice_chain "10242971^10242457-,10242961^10242447-"; sources "Undefined,Undefined"; NMorMRNA "null"; degree "4"; dimension "2_2";
chrA02	Undefined	as_event	10242139	10242447	.	-	.	transcript_id "TCONS_00004805,TCONS_00004803"; gene_id "chrA02:10241504-10245317C"; flanks "10242447-,10242139^"; structure "0,1^2-"; splice_chain ",10242300^10242231-"; sources "Undefined,Undefined"; NMorMRNA "null"; degree "4"; dimension "2_2";
chrA02	Undefined	as_event	10242139	10243074	.	-	.	transcript_id "TCONS_00004804,TCONS_00004805,TCONS_00004803"; gene_id "chrA02:10241504-10245317C"; flanks "10243074-,10242139^"; structure "1^3-5^6-,2^4-,2^4-5^6-"; splice_chain "10242971^10242457-10242300^10242231-,10242961^10242447-,10242961^10242447-10242300^10242231-"; sources "Undefined,Undefined,Undefined"; NMorMRNA "null"; degree "9"; dimension "3_3";
chrA02	Undefined	as_event	10241913	10242071	.	-	.	transcript_id "TCONS_00004805,TCONS_00004803"; gene_id "chrA02:10241504-10245317C"; flanks "10242071-,10241913-"; structure "1^,2^"; splice_chain "10242003^,10242002^"; sources "Undefined,Undefined"; NMorMRNA "null"; degree "4"; dimension "2_2";
chrA02	Undefined	as_event	10241871	10242003	.	-	.	transcript_id "TCONS_00004804,TCONS_00004805"; gene_id "chrA02:10241504-10245317C"; flanks "10242003^,10241871^"; structure "1-,2-"; splice_chain "10241916-,10241913-"; sources "Undefined,Undefined"; NMorMRNA "null"; degree "4"; dimension "2_2";
chrA02	Undefined	as_event	10241871	10242071	.	-	.	transcript_id "TCONS_00004804,TCONS_00004805,TCONS_00004803"; gene_id "chrA02:10241504-10245317C"; flanks "10242071-,10241871^"; structure "1^3-,1^4-,2^4-"; splice_chain "10242003^10241916-,10242003^10241913-,10242002^10241913-"; sources "Undefined,Undefined,Undefined"; NMorMRNA "null"; degree "9"; dimension "3_3";
chrA02	Undefined	as_event	10250824	10251050	.	-	.	transcript_id "TCONS_00004807,TCONS_00004806"; gene_id "chrA02:10250824-10252070C"; flanks "10251050-,10250824]"; structure "0,1^2-"; splice_chain ",10250993^10250893-"; sources "Undefined,Undefined"; NMorMRNA "null"; degree "4"; dimension "2_2";
chrA02	Undefined	as_event	10256131	10256932	.	-	.	transcript_id "TCONS_00004809,TCONS_00004808"; gene_id "chrA02:10254306-10257605C"; flanks "10256932-,10256131^"; structure "0,1^2-3^4-"; splice_chain ",10256724^10256620-10256306^10256226-"; sources "Undefined,Undefined"; NMorMRNA "null"; degree "4"; dimension "2_2";
chrA02	Undefined	as_event	10268592	10268871	.	-	.	transcript_id "TCONS_00004811,TCONS_00004810"; gene_id "chrA02:10268060-10270269C"; flanks "10268871-,10268592^"; structure "0,1^2-"; splice_chain ",10268732^10268654-"; sources "Undefined,Undefined"; NMorMRNA "null"; degree "4"; dimension "2_2";
chrA02	Undefined	as_event	10543900	10544376	.	-	.	transcript_id "TCONS_00004817,TCONS_00004818"; gene_id "chrA02:10541411-10545003C"; flanks "10544376-,10543900^"; structure "1^3-,2^4-"; splice_chain "10544222^10544097-,10544212^10544087-"; sources "Undefined,Undefined"; NMorMRNA "null"; degree "4"; dimension "2_2";
chrA02	Undefined	as_event	10840624	10841204	.	-	.	transcript_id "TCONS_00004825,TCONS_00004826"; gene_id "chrA02:10838667-10841384C"; flanks "10841204^,10840624^"; structure "1-,2-"; splice_chain "10841079-,10841076-"; sources "Undefined,Undefined"; NMorMRNA "null"; degree "4"; dimension "2_2";
chrA02	Undefined	as_event	10853276	10855498	.	-	.	transcript_id "TCONS_00004829,TCONS_00004827"; gene_id "chrA02:10852715-10857564C"; flanks "10855498-,10853276-"; structure "1^,2^"; splice_chain "10855446^,10855421^"; sources "Undefined,Undefined"; NMorMRNA "null"; degree "4"; dimension "2_2";
chrA02	Undefined	as_event	10853276	10856791	.	-	.	transcript_id "TCONS_00004828,TCONS_00004829,TCONS_00004827"; gene_id "chrA02:10852715-10857564C"; flanks "10856791^,10853276-"; structure "0,1-2^,1-3^"; splice_chain ",10855498-10855446^,10855498-10855421^"; sources "Undefined,Undefined,Undefined"; NMorMRNA "null"; degree "9"; dimension "3_3";
chrA02	Undefined	as_event	10867711	10868194	.	-	.	transcript_id "TCONS_00004832,TCONS_00004833"; gene_id "chrA02:10866967-10868738C"; flanks "10868194-,10867711-"; structure "1^,2^"; splice_chain "10867891^,10867748^"; sources "Undefined,Undefined"; NMorMRNA "null"; degree "4"; dimension "2_2";
chrA02	Undefined	as_event	10867613	10868194	.	-	.	transcript_id "TCONS_00004832,TCONS_00004831,TCONS_00004833"; gene_id "chrA02:10866967-10868738C"; flanks "10868194-,10867613^"; structure "1^5-,2^4-,3^5-"; splice_chain "10867891^10867711-,10867749^10867713-,10867748^10867711-"; sources "Undefined,Undefined,Undefined"; NMorMRNA "null"; degree "9"; dimension "3_3";
chrA02	Undefined	as_event	11161476	11161726	.	-	.	transcript_id "TCONS_00004846,TCONS_00004845"; gene_id "chrA02:11161476-11163479C"; flanks "11161726-,11161476]"; structure "1^3-,2^4-"; splice_chain "11161637^11161525-,11161632^11161520-"; sources "Undefined,Undefined"; NMorMRNA "null"; degree "4"; dimension "2_2";
chrA02	Undefined	as_event	11227529	11227845	.	-	.	transcript_id "TCONS_00004852,TCONS_00004853"; gene_id "chrA02:11225707-11229642C"; flanks "11227845-,11227529^"; structure "0,1^2-"; splice_chain ",11227720^11227612-"; sources "Undefined,Undefined"; NMorMRNA "null"; degree "4"; dimension "2_2";
chrA02	Undefined	as_event	11227313	11227612	.	-	.	transcript_id "TCONS_00004851,TCONS_00004853"; gene_id "chrA02:11225707-11229642C"; flanks "11227612-,11227313^"; structure "0,1^2-"; splice_chain ",11227529^11227454-"; sources "Undefined,Undefined"; NMorMRNA "null"; degree "4"; dimension "2_2";
chrA02	Undefined	as_event	11227313	11227845	.	-	.	transcript_id "TCONS_00004851,TCONS_00004853,TCONS_00004852"; gene_id "chrA02:11225707-11229642C"; flanks "11227845-,11227313^"; structure "1^2-,1^2-3^4-,3^4-"; splice_chain "11227720^11227612-,11227720^11227612-11227529^11227454-,11227529^11227454-"; sources "Undefined,Undefined,Undefined"; NMorMRNA "null"; degree "9"; dimension "3_3";
chrA02	Undefined	as_event	11225952	11226160	.	-	.	transcript_id "TCONS_00004852,TCONS_00004851"; gene_id "chrA02:11225707-11229642C"; flanks "11226160^,11225952^"; structure "1-,2-"; splice_chain "11226084-,11226083-"; sources "Undefined,Undefined"; NMorMRNA "null"; degree "4"; dimension "2_2";
chrA02	Undefined	as_event	11225952	11226281	.	-	.	transcript_id "TCONS_00004853,TCONS_00004852,TCONS_00004851"; gene_id "chrA02:11225707-11229642C"; flanks "11226281-,11225952^"; structure "0,1^2-,1^3-"; splice_chain ",11226160^11226084-,11226160^11226083-"; sources "Undefined,Undefined,Undefined"; NMorMRNA "null"; degree "9"; dimension "3_3";
chrA02	Undefined	as_event	11225707	11225854	.	-	.	transcript_id "TCONS_00004851/TCONS_00004852,TCONS_00004853"; gene_id "chrA02:11225707-11229642C"; flanks "11225854-,11225707]"; structure "0,1^2-"; splice_chain ",11225811^11225727-"; sources "Undefined,Undefined"; NMorMRNA "null"; degree "4"; dimension "2_2";
chrA02	Undefined	as_event	11393763	11395222	.	-	.	transcript_id "TCONS_00004856,TCONS_00004855"; gene_id "chrA02:11393763-11395298C"; flanks "11395222^,11393763]"; structure "1-,2-"; splice_chain "11394663-,11394662-"; sources "Undefined,Undefined"; NMorMRNA "null"; degree "4"; dimension "2_2";
chrA02	Undefined	as_event	11920805	11920996	.	-	.	transcript_id "TCONS_00004873,TCONS_00004874"; gene_id "chrA02:11918391-11924299C"; flanks "11920996-,11920805]"; structure "0,1^2-"; splice_chain ",11920944^11920845-"; sources "Undefined,Undefined"; NMorMRNA "null"; degree "4"; dimension "2_2";
chrA02	Undefined	as_event	11920805	11922203	.	-	.	transcript_id "TCONS_00004872,TCONS_00004875,TCONS_00004873,TCONS_00004874"; gene_id "chrA02:11918391-11924299C"; flanks "11922203[,11920805]"; structure "0,1^3-5^7-,2^4-,2^4-6^8-"; splice_chain ",11921199^11921005-11920953^11920854-,11921190^11920996-,11921190^11920996-11920944^11920845-"; sources "Undefined,Undefined,Undefined,Undefined"; NMorMRNA "null"; degree "16"; dimension "4_4";
chrA02	Undefined	as_event	11918391	11920403	.	-	.	transcript_id "TCONS_00004870,TCONS_00004871"; gene_id "chrA02:11918391-11924299C"; flanks "11920403-,11918391]"; structure "0,1^2-"; splice_chain ",11918871^11918793-"; sources "Undefined,Undefined"; NMorMRNA "null"; degree "4"; dimension "2_2";
chrA02	Undefined	as_event	12005053	12005610	.	-	.	transcript_id "TCONS_00004882,TCONS_00004881"; gene_id "chrA02:12004189-12006442C"; flanks "12005610-,12005053^"; structure "1^3-,2^4-"; splice_chain "12005237^12005171-,12005236^12005170-"; sources "Undefined,Undefined"; NMorMRNA "null"; degree "4"; dimension "2_2";
chrA02	Undefined	as_event	12195154	12195443	.	-	.	transcript_id "TCONS_00004890,TCONS_00004891"; gene_id "chrA02:12192962-12195779C"; flanks "12195443-,12195154^"; structure "0,1^2-"; splice_chain ",12195328^12195262-"; sources "Undefined,Undefined"; NMorMRNA "null"; degree "4"; dimension "2_2";
chrA02	Undefined	as_event	12517416	12517562	.	-	.	transcript_id "TCONS_00004910,TCONS_00004911"; gene_id "chrA02:12511354-12526481C"; flanks "12517562^,12517416^"; structure "1-,2-"; splice_chain "12517486-,12517485-"; sources "Undefined,Undefined"; NMorMRNA "null"; degree "4"; dimension "2_2";
chrA02	Undefined	as_event	12933668	12933917	.	-	.	transcript_id "TCONS_00004921,TCONS_00004922"; gene_id "chrA02:12933394-12935035C"; flanks "12933917-,12933668^"; structure "0,1^2-"; splice_chain ",12933775^12933720-"; sources "Undefined,Undefined"; NMorMRNA "null"; degree "4"; dimension "2_2";
chrA02	Undefined	as_event	12937097	12937579	.	-	.	transcript_id "TCONS_00004924,TCONS_00004923"; gene_id "chrA02:12935652-12939890C"; flanks "12937579-,12937097^"; structure "0,1^2-"; splice_chain ",12937302^12937223-"; sources "Undefined,Undefined"; NMorMRNA "null"; degree "4"; dimension "2_2";
chrA02	Undefined	as_event	12936222	12936485	.	-	.	transcript_id "TCONS_00004924,TCONS_00004923"; gene_id "chrA02:12935652-12939890C"; flanks "12936485-,12936222^"; structure "0,1^2-"; splice_chain ",12936420^12936325-"; sources "Undefined,Undefined"; NMorMRNA "null"; degree "4"; dimension "2_2";
chrA02	Undefined	as_event	12943047	12943319	.	-	.	transcript_id "TCONS_00004927,TCONS_00004926"; gene_id "chrA02:12940765-12946991C"; flanks "12943319-,12943047^"; structure "0,1^2-"; splice_chain ",12943221^12943136-"; sources "Undefined,Undefined"; NMorMRNA "null"; degree "4"; dimension "2_2";
chrA02	Undefined	as_event	12942538	12942787	.	-	.	transcript_id "TCONS_00004927,TCONS_00004926"; gene_id "chrA02:12940765-12946991C"; flanks "12942787-,12942538^"; structure "0,1^2-"; splice_chain ",12942691^12942607-"; sources "Undefined,Undefined"; NMorMRNA "null"; degree "4"; dimension "2_2";
chrA02	Undefined	as_event	12942074	12942451	.	-	.	transcript_id "TCONS_00004927,TCONS_00004926"; gene_id "chrA02:12940765-12946991C"; flanks "12942451-,12942074^"; structure "0,1^2-"; splice_chain ",12942272^12942196-"; sources "Undefined,Undefined"; NMorMRNA "null"; degree "4"; dimension "2_2";
chrA02	Undefined	as_event	12941228	12941359	.	-	.	transcript_id "TCONS_00004926,TCONS_00004925"; gene_id "chrA02:12940765-12946991C"; flanks "12941359^,12941228^"; structure "1-,2-"; splice_chain "12941289-,12941287-"; sources "Undefined,Undefined"; NMorMRNA "null"; degree "4"; dimension "2_2";
chrA02	Undefined	as_event	12940765	12941148	.	-	.	transcript_id "TCONS_00004926,TCONS_00004925"; gene_id "chrA02:12940765-12946991C"; flanks "12941148-,12940765]"; structure "1^3-,2^4-"; splice_chain "12941054^12940957-,12941044^12940947-"; sources "Undefined,Undefined"; NMorMRNA "null"; degree "4"; dimension "2_2";
chrA02	Undefined	as_event	13030984	13031173	.	-	.	transcript_id "TCONS_00004930,TCONS_00004931"; gene_id "chrA02:13027887-13032607C"; flanks "13031173^,13030984^"; structure "1-,2-"; splice_chain "13031084-,13031077-"; sources "Undefined,Undefined"; NMorMRNA "null"; degree "4"; dimension "2_2";
chrA02	Undefined	as_event	13198243	13198503	.	-	.	transcript_id "TCONS_00004937,TCONS_00004938"; gene_id "chrA02:13196748-13201926C"; flanks "13198503-,13198243^"; structure "0,1^2-"; splice_chain ",13198419^13198341-"; sources "Undefined,Undefined"; NMorMRNA "null"; degree "4"; dimension "2_2";
chrA02	Undefined	as_event	13570822	13571139	.	-	.	transcript_id "TCONS_00004943,TCONS_00004944"; gene_id "chrA02:13569507-13571383C"; flanks "13571139^,13570822^"; structure "1-3^4-,2-"; splice_chain "13571033-13570989^13570924-,13571030-"; sources "Undefined,Undefined"; NMorMRNA "null"; degree "4"; dimension "2_2";
chrA02	Undefined	as_event	13570822	13571383	.	-	.	transcript_id "TCONS_00004942,TCONS_00004943,TCONS_00004944"; gene_id "chrA02:13569507-13571383C"; flanks "13571383[,13570822^"; structure "0,1^2-4^5-,1^3-"; splice_chain ",13571139^13571033-13570989^13570924-,13571139^13571030-"; sources "Undefined,Undefined,Undefined"; NMorMRNA "null"; degree "9"; dimension "3_3";
chrA02	Undefined	as_event	13589632	13590205	.	-	.	transcript_id "TCONS_00004946,TCONS_00004947"; gene_id "chrA02:13589632-13591529C"; flanks "13590205-,13589632]"; structure "0,1^2-"; splice_chain ",13590139^13589920-"; sources "Undefined,Undefined"; NMorMRNA "null"; degree "4"; dimension "2_2";
chrA02	Undefined	as_event	13883322	13883607	.	-	.	transcript_id "TCONS_00004951,TCONS_00004950"; gene_id "chrA02:13882540-13884621C"; flanks "13883607-,13883322^"; structure "0,1^2-"; splice_chain ",13883540^13883453-"; sources "Undefined,Undefined"; NMorMRNA "null"; degree "4"; dimension "2_2";
chrA02	Undefined	as_event	13972622	13972822	.	-	.	transcript_id "TCONS_00004955,TCONS_00004956"; gene_id "chrA02:13972421-13974620C"; flanks "13972822-,13972622-"; structure "1^,2^"; splice_chain "13972697^,13972696^"; sources "Undefined,Undefined"; NMorMRNA "null"; degree "4"; dimension "2_2";
chrA02	Undefined	as_event	14015351	14015640	.	-	.	transcript_id "TCONS_00004957,TCONS_00004958/TCONS_00004959"; gene_id "chrA02:14013924-14016267C"; flanks "14015640-,14015351^"; structure "1^3-,2^4-"; splice_chain "14015555^14015482-,14015545^14015472-"; sources "Undefined,Undefined"; NMorMRNA "null"; degree "4"; dimension "2_2";
chrA02	Undefined	as_event	14217532	14217980	.	-	.	transcript_id "TCONS_00004965,TCONS_00004964"; gene_id "chrA02:14215505-14219145C"; flanks "14217980^,14217532^"; structure "1-,2-"; splice_chain "14217892-,14217889-"; sources "Undefined,Undefined"; NMorMRNA "null"; degree "4"; dimension "2_2";
chrA02	Undefined	as_event	14553828	14554390	.	-	.	transcript_id "TCONS_00004971,TCONS_00004972"; gene_id "chrA02:14553828-14554644C"; flanks "14554390-,14553828]"; structure "1^3-,2^4-"; splice_chain "14554250^14554159-,14554240^14554149-"; sources "Undefined,Undefined"; NMorMRNA "null"; degree "4"; dimension "2_2";
chrA02	Undefined	as_event	14664619	14665302	.	-	.	transcript_id "TCONS_00004975,TCONS_00004976"; gene_id "chrA02:14663188-14665302C"; flanks "14665302[,14664619^"; structure "0,1^2-"; splice_chain ",14664760^14664688-"; sources "Undefined,Undefined"; NMorMRNA "null"; degree "4"; dimension "2_2";
chrA02	Undefined	as_event	14664211	14664400	.	-	.	transcript_id "TCONS_00004976,TCONS_00004975"; gene_id "chrA02:14663188-14665302C"; flanks "14664400^,14664211^"; structure "1-,2-"; splice_chain "14664307-,14664306-"; sources "Undefined,Undefined"; NMorMRNA "null"; degree "4"; dimension "2_2";
chrA02	Undefined	as_event	15458241	15459072	.	-	.	transcript_id "TCONS_00004989,TCONS_00004988"; gene_id "chrA02:15453539-15470284C"; flanks "15459072-,15458241^"; structure "0,1^2-"; splice_chain ",15458986^15458282-"; sources "Undefined,Undefined"; NMorMRNA "null"; degree "4"; dimension "2_2";
chrA02	Undefined	as_event	15458241	15459357	.	-	.	transcript_id "TCONS_00004990,TCONS_00004989,TCONS_00004988"; gene_id "chrA02:15453539-15470284C"; flanks "15459357-,15458241^"; structure "0,1^2-,1^2-3^4-"; splice_chain ",15459277^15459072-,15459277^15459072-15458986^15458282-"; sources "Undefined,Undefined,Undefined"; NMorMRNA "null"; degree "9"; dimension "3_3";
chrA02	Undefined	as_event	16670112	16670392	.	-	.	transcript_id "TCONS_00005002,TCONS_00005001"; gene_id "chrA02:16669771-16671344C"; flanks "16670392-,16670112-"; structure "1^,2^"; splice_chain "16670268^,16670260^"; sources "Undefined,Undefined"; NMorMRNA "null"; degree "4"; dimension "2_2";
chrA02	Undefined	as_event	16680239	16680543	.	-	.	transcript_id "TCONS_00005004,TCONS_00005003/TCONS_00005005"; gene_id "chrA02:16677170-16681505C"; flanks "16680543-,16680239-"; structure "1^3-4^,2^"; splice_chain "16680325^16680270-16680260^,16680314^"; sources "Undefined,Undefined"; NMorMRNA "null"; degree "4"; dimension "2_2";
chrA02	Undefined	as_event	16678394	16678585	.	-	.	transcript_id "TCONS_00005005,TCONS_00005003/TCONS_00005004"; gene_id "chrA02:16677170-16681505C"; flanks "16678585-,16678394^"; structure "0,1^2-"; splice_chain ",16678532^16678456-"; sources "Undefined,Undefined"; NMorMRNA "null"; degree "4"; dimension "2_2";
chrA02	Undefined	as_event	16764802	16765033	.	-	.	transcript_id "TCONS_00005008,TCONS_00005009"; gene_id "chrA02:16762759-16765242C"; flanks "16765033-,16764802^"; structure "0,1^2-"; splice_chain ",16764966^16764874-"; sources "Undefined,Undefined"; NMorMRNA "null"; degree "4"; dimension "2_2";
chrA02	Undefined	as_event	16764599	16765033	.	-	.	transcript_id "TCONS_00005010,TCONS_00005009,TCONS_00005008"; gene_id "chrA02:16762759-16765242C"; flanks "16765033-,16764599^"; structure "0,1^2-3^4-,3^4-"; splice_chain ",16764966^16764874-16764802^16764660-,16764802^16764660-"; sources "Undefined,Undefined,Undefined"; NMorMRNA "null"; degree "9"; dimension "3_3";
chrA02	Undefined	as_event	17030534	17031150	.	-	.	transcript_id "TCONS_00005014,TCONS_00005015/TCONS_00005016"; gene_id "chrA02:17010906-17031150C"; flanks "17031150[,17030534-"; structure "1^,2^"; splice_chain "17030905^,17030900^"; sources "Undefined,Undefined"; NMorMRNA "null"; degree "4"; dimension "2_2";
chrA02	Undefined	as_event	17029327	17029710	.	-	.	transcript_id "TCONS_00005014,TCONS_00005016"; gene_id "chrA02:17010906-17031150C"; flanks "17029710-,17029327^"; structure "1^3-,2^4-"; splice_chain "17029577^17029503-,17029576^17029502-"; sources "Undefined,Undefined"; NMorMRNA "null"; degree "4"; dimension "2_2";
chrA02	Undefined	as_event	17029095	17029502	.	-	.	transcript_id "TCONS_00005015,TCONS_00005016"; gene_id "chrA02:17010906-17031150C"; flanks "17029502-,17029095^"; structure "0,1^2-"; splice_chain ",17029327^17029246-"; sources "Undefined,Undefined"; NMorMRNA "null"; degree "4"; dimension "2_2";
chrA02	Undefined	as_event	17029095	17029710	.	-	.	transcript_id "TCONS_00005014,TCONS_00005015,TCONS_00005016"; gene_id "chrA02:17010906-17031150C"; flanks "17029710-,17029095^"; structure "1^3-5^6-,2^4-,2^4-5^6-"; splice_chain "17029577^17029503-17029327^17029246-,17029576^17029502-,17029576^17029502-17029327^17029246-"; sources "Undefined,Undefined,Undefined"; NMorMRNA "null"; degree "9"; dimension "3_3";
chrA02	Undefined	as_event	17552506	17554245	.	-	.	transcript_id "TCONS_00005033,TCONS_00005032"; gene_id "chrA02:17552506-17554245C"; flanks "17554245[,17552506]"; structure "0,1^2-"; splice_chain ",17553361^17553190-"; sources "Undefined,Undefined"; NMorMRNA "null"; degree "4"; dimension "2_2";
chrA02	Undefined	as_event	17721396	17723023	.	-	.	transcript_id "TCONS_00005037,TCONS_00005036"; gene_id "chrA02:17721396-17723023C"; flanks "17723023[,17721396]"; structure "0,1^2-"; splice_chain ",17721783^17721621-"; sources "Undefined,Undefined"; NMorMRNA "null"; degree "4"; dimension "2_2";
chrA02	Undefined	as_event	17765803	17766112	.	-	.	transcript_id "TCONS_00005040,TCONS_00005039"; gene_id "chrA02:17765482-17768057C"; flanks "17766112-,17765803^"; structure "0,1^2-"; splice_chain ",17765999^17765904-"; sources "Undefined,Undefined"; NMorMRNA "null"; degree "4"; dimension "2_2";
chrA02	Undefined	as_event	17765482	17765728	.	-	.	transcript_id "TCONS_00005040,TCONS_00005039"; gene_id "chrA02:17765482-17768057C"; flanks "17765728-,17765482]"; structure "0,1^2-"; splice_chain ",17765662^17765576-"; sources "Undefined,Undefined"; NMorMRNA "null"; degree "4"; dimension "2_2";
chrA02	Undefined	as_event	17941145	17941283	.	-	.	transcript_id "TCONS_00005043,TCONS_00005042"; gene_id "chrA02:17939777-17941785C"; flanks "17941283-,17941145-"; structure "1^,2^"; splice_chain "17941226^,17941221^"; sources "Undefined,Undefined"; NMorMRNA "null"; degree "4"; dimension "2_2";
chrA02	Undefined	as_event	17941042	17941283	.	-	.	transcript_id "TCONS_00005044,TCONS_00005043,TCONS_00005042"; gene_id "chrA02:17939777-17941785C"; flanks "17941283-,17941042^"; structure "0,1^3-,2^3-"; splice_chain ",17941226^17941145-,17941221^17941145-"; sources "Undefined,Undefined,Undefined"; NMorMRNA "null"; degree "9"; dimension "3_3";
chrA02	Undefined	as_event	18317629	18317817	.	-	.	transcript_id "TCONS_00005049,TCONS_00005048"; gene_id "chrA02:18317059-18318676C"; flanks "18317817^,18317629^"; structure "1-,2-"; splice_chain "18317738-,18317723-"; sources "Undefined,Undefined"; NMorMRNA "null"; degree "4"; dimension "2_2";
chrA02	Undefined	as_event	18317629	18318029	.	-	.	transcript_id "TCONS_00005050,TCONS_00005049,TCONS_00005048"; gene_id "chrA02:18317059-18318676C"; flanks "18318029-,18317629^"; structure "0,1^2-,1^3-"; splice_chain ",18317817^18317738-,18317817^18317723-"; sources "Undefined,Undefined,Undefined"; NMorMRNA "null"; degree "9"; dimension "3_3";
chrA02	Undefined	as_event	18780613	18781003	.	-	.	transcript_id "TCONS_00005063,TCONS_00005064"; gene_id "chrA02:18778801-18781375C"; flanks "18781003-,18780613^"; structure "0,1^2-"; splice_chain ",18780920^18780835-"; sources "Undefined,Undefined"; NMorMRNA "null"; degree "4"; dimension "2_2";
chrA02	Undefined	as_event	18829782	18830013	.	-	.	transcript_id "TCONS_00005071,TCONS_00005069/TCONS_00005070"; gene_id "chrA02:18828851-18831095C"; flanks "18830013-,18829782^"; structure "0,1^2-"; splice_chain ",18829954^18829877-"; sources "Undefined,Undefined"; NMorMRNA "null"; degree "4"; dimension "2_2";
chrA02	Undefined	as_event	18829438	18829697	.	-	.	transcript_id "TCONS_00005069/TCONS_00005071,TCONS_00005070"; gene_id "chrA02:18828851-18831095C"; flanks "18829697-,18829438^"; structure "0,1^2-"; splice_chain ",18829596^18829518-"; sources "Undefined,Undefined"; NMorMRNA "null"; degree "4"; dimension "2_2";
chrA02	Undefined	as_event	19212166	19212951	.	-	.	transcript_id "TCONS_00005081,TCONS_00005082"; gene_id "chrA02:19212166-19214872C"; flanks "19212951-,19212166]"; structure "0,1^2-"; splice_chain ",19212899^19212767-"; sources "Undefined,Undefined"; NMorMRNA "null"; degree "4"; dimension "2_2";
chrA02	Undefined	as_event	19299879	19300234	.	-	.	transcript_id "TCONS_00005086,TCONS_00005085"; gene_id "chrA02:19299033-19300405C"; flanks "19300234^,19299879-"; structure "0,1-2^"; splice_chain ",19300031-19299973^"; sources "Undefined,Undefined"; NMorMRNA "null"; degree "4"; dimension "2_2";
chrA02	Undefined	as_event	19518090	19518311	.	-	.	transcript_id "TCONS_00005093,TCONS_00005092"; gene_id "chrA02:19517687-19519986C"; flanks "19518311-,19518090^"; structure "0,1^2-"; splice_chain ",19518265^19518180-"; sources "Undefined,Undefined"; NMorMRNA "null"; degree "4"; dimension "2_2";
chrA02	Undefined	as_event	19571966	19572227	.	-	.	transcript_id "TCONS_00005094,TCONS_00005095"; gene_id "chrA02:19570837-19572887C"; flanks "19572227-,19571966^"; structure "0,1^2-"; splice_chain ",19572166^19572084-"; sources "Undefined,Undefined"; NMorMRNA "null"; degree "4"; dimension "2_2";
chrA02	Undefined	as_event	19571600	19571774	.	-	.	transcript_id "TCONS_00005094,TCONS_00005095"; gene_id "chrA02:19570837-19572887C"; flanks "19571774^,19571600^"; structure "1-,2-"; splice_chain "19571687-,19571675-"; sources "Undefined,Undefined"; NMorMRNA "null"; degree "4"; dimension "2_2";
chrA02	Undefined	as_event	19638431	19638594	.	-	.	transcript_id "TCONS_00005098,TCONS_00005099"; gene_id "chrA02:19635806-19639758C"; flanks "19638594^,19638431^"; structure "1-,2-"; splice_chain "19638495-,19638470-"; sources "Undefined,Undefined"; NMorMRNA "null"; degree "4"; dimension "2_2";
chrA02	Undefined	as_event	19658689	19658985	.	-	.	transcript_id "TCONS_00005100,TCONS_00005101"; gene_id "chrA02:19658081-19660695C"; flanks "19658985-,19658689-"; structure "1^,2^"; splice_chain "19658774^,19658769^"; sources "Undefined,Undefined"; NMorMRNA "null"; degree "4"; dimension "2_2";
chrA02	Undefined	as_event	19952534	19952889	.	-	.	transcript_id "TCONS_00005113,TCONS_00005111/TCONS_00005112"; gene_id "chrA02:19951063-19953550C"; flanks "19952889-,19952534^"; structure "0,1^2-"; splice_chain ",19952797^19952715-"; sources "Undefined,Undefined"; NMorMRNA "null"; degree "4"; dimension "2_2";
chrA02	Undefined	as_event	19952012	19952241	.	-	.	transcript_id "TCONS_00005112,TCONS_00005111/TCONS_00005113"; gene_id "chrA02:19951063-19953550C"; flanks "19952241-,19952012^"; structure "1^3-,2^4-"; splice_chain "19952179^19952094-,19952173^19952088-"; sources "Undefined,Undefined"; NMorMRNA "null"; degree "4"; dimension "2_2";
chrA02	Undefined	as_event	20054307	20055664	.	-	.	transcript_id "TCONS_00005115/TCONS_00005116,TCONS_00005117"; gene_id "chrA02:20054113-20056079C"; flanks "20055664^,20054307]"; structure "1-,2-"; splice_chain "20055149-,20055115-"; sources "Undefined,Undefined"; NMorMRNA "null"; degree "4"; dimension "2_2";
chrA02	Undefined	as_event	20057518	20057666	.	-	.	transcript_id "TCONS_00005118,TCONS_00005119"; gene_id "chrA02:20056424-20057771C"; flanks "20057666^,20057518^"; structure "1-,2-"; splice_chain "20057556-,20057552-"; sources "Undefined,Undefined"; NMorMRNA "null"; degree "4"; dimension "2_2";
chrA02	Undefined	as_event	20487814	20488541	.	-	.	transcript_id "TCONS_00005128,TCONS_00005127"; gene_id "chrA02:20486814-20488541C"; flanks "20488541[,20487814^"; structure "0,1^2-"; splice_chain ",20487972^20487852-"; sources "Undefined,Undefined"; NMorMRNA "null"; degree "4"; dimension "2_2";
chrA02	Undefined	as_event	20667180	20667755	.	-	.	transcript_id "TCONS_00005133,TCONS_00005134"; gene_id "chrA02:20664460-20667755C"; flanks "20667755[,20667180^"; structure "0,1^2-"; splice_chain ",20667719^20667387-"; sources "Undefined,Undefined"; NMorMRNA "null"; degree "4"; dimension "2_2";
chrA02	Undefined	as_event	20768779	20768959	.	-	.	transcript_id "TCONS_00005138,TCONS_00005139/TCONS_00005140"; gene_id "chrA02:20767534-20770158C"; flanks "20768959^,20768779^"; structure "1-,2-"; splice_chain "20768884-,20768881-"; sources "Undefined,Undefined"; NMorMRNA "null"; degree "4"; dimension "2_2";
chrA02	Undefined	as_event	20768094	20768299	.	-	.	transcript_id "TCONS_00005138/TCONS_00005139,TCONS_00005140"; gene_id "chrA02:20767534-20770158C"; flanks "20768299-,20768094-"; structure "1^,2^"; splice_chain "20768180^,20768179^"; sources "Undefined,Undefined"; NMorMRNA "null"; degree "4"; dimension "2_2";
chrA02	Undefined	as_event	20795048	20795579	.	-	.	transcript_id "TCONS_00005142,TCONS_00005141/TCONS_00005143"; gene_id "chrA02:20795048-20797084C"; flanks "20795579-,20795048]"; structure "1^3-,2^4-"; splice_chain "20795419^20795319-,20795409^20795309-"; sources "Undefined,Undefined"; NMorMRNA "null"; degree "4"; dimension "2_2";
chrA02	Undefined	as_event	20829255	20830158	.	-	.	transcript_id "TCONS_00005145,TCONS_00005144"; gene_id "chrA02:20827768-20830158C"; flanks "20830158[,20829255^"; structure "0,1^2-"; splice_chain ",20829582^20829344-"; sources "Undefined,Undefined"; NMorMRNA "null"; degree "4"; dimension "2_2";
chrA02	Undefined	as_event	20909732	20910070	.	-	.	transcript_id "TCONS_00005147,TCONS_00005146"; gene_id "chrA02:20908218-20912306C"; flanks "20910070^,20909732^"; structure "1-,2-"; splice_chain "20909983-,20909980-"; sources "Undefined,Undefined"; NMorMRNA "null"; degree "4"; dimension "2_2";
chrA02	Undefined	as_event	20913577	20914907	.	-	.	transcript_id "TCONS_00005148,TCONS_00005149/TCONS_00005150"; gene_id "chrA02:20913363-20915994C"; flanks "20914907-,20913577^"; structure "1^4-,2^3-"; splice_chain "20914858^20914582-,20914706^20914627-"; sources "Undefined,Undefined"; NMorMRNA "null"; degree "4"; dimension "2_2";
chrA02	Undefined	as_event	20913363	20913577	.	-	.	transcript_id "TCONS_00005149,TCONS_00005148/TCONS_00005150"; gene_id "chrA02:20913363-20915994C"; flanks "20913577^,20913363]"; structure "1-,2-"; splice_chain "20913438-,20913417-"; sources "Undefined,Undefined"; NMorMRNA "null"; degree "4"; dimension "2_2";
chrA02	Undefined	as_event	21201582	21202019	.	-	.	transcript_id "TCONS_00005167,TCONS_00005166"; gene_id "chrA02:21198830-21202491C"; flanks "21202019^,21201582^"; structure "1-,2-"; splice_chain "21201692-,21201690-"; sources "Undefined,Undefined"; NMorMRNA "null"; degree "4"; dimension "2_2";
chrA02	Undefined	as_event	21579809	21580082	.	-	.	transcript_id "TCONS_00005178,TCONS_00005176/TCONS_00005179"; gene_id "chrA02:21578716-21580385C"; flanks "21580082-,21579809^"; structure "0,1^2-"; splice_chain ",21579950^21579860-"; sources "Undefined,Undefined"; NMorMRNA "null"; degree "4"; dimension "2_2";
chrA02	Undefined	as_event	21579731	21579950	.	-	.	transcript_id "TCONS_00005177,TCONS_00005176/TCONS_00005179"; gene_id "chrA02:21578716-21580385C"; flanks "21579950^,21579731-"; structure "0,1-2^"; splice_chain ",21579860-21579809^"; sources "Undefined,Undefined"; NMorMRNA "null"; degree "4"; dimension "2_2";
chrA02	Undefined	as_event	21579731	21580082	.	-	.	transcript_id "TCONS_00005177,TCONS_00005176/TCONS_00005179,TCONS_00005178"; gene_id "chrA02:21578716-21580385C"; flanks "21580082-,21579731-"; structure "1^,1^2-3^,3^"; splice_chain "21579950^,21579950^21579860-21579809^,21579809^"; sources "Undefined,Undefined,Undefined"; NMorMRNA "null"; degree "9"; dimension "3_3";
chrA02	Undefined	as_event	21579364	21579586	.	-	.	transcript_id "TCONS_00005177,TCONS_00005176"; gene_id "chrA02:21578716-21580385C"; flanks "21579586-,21579364^"; structure "0,1^2-"; splice_chain ",21579535^21579460-"; sources "Undefined,Undefined"; NMorMRNA "null"; degree "4"; dimension "2_2";
chrA02	Undefined	as_event	21579364	21579731	.	-	.	transcript_id "TCONS_00005178/TCONS_00005179,TCONS_00005177,TCONS_00005176"; gene_id "chrA02:21578716-21580385C"; flanks "21579731-,21579364^"; structure "0,1^2-,1^2-3^4-"; splice_chain ",21579656^21579586-,21579656^21579586-21579535^21579460-"; sources "Undefined,Undefined,Undefined"; NMorMRNA "null"; degree "9"; dimension "3_3";
chrA02	Undefined	as_event	21579078	21579288	.	-	.	transcript_id "TCONS_00005176/TCONS_00005179,TCONS_00005177/TCONS_00005178"; gene_id "chrA02:21578716-21580385C"; flanks "21579288-,21579078^"; structure "0,1^2-"; splice_chain ",21579243^21579166-"; sources "Undefined,Undefined"; NMorMRNA "null"; degree "4"; dimension "2_2";
chrA02	Undefined	as_event	21670753	21671010	.	-	.	transcript_id "TCONS_00005187,TCONS_00005186"; gene_id "chrA02:21670628-21671824C"; flanks "21671010-,21670753-"; structure "1^,2^"; splice_chain "21670863^,21670859^"; sources "Undefined,Undefined"; NMorMRNA "null"; degree "4"; dimension "2_2";
chrA02	Undefined	as_event	21939474	21939661	.	-	.	transcript_id "TCONS_00005194,TCONS_00005193"; gene_id "chrA02:21938951-21940336C"; flanks "21939661-,21939474-"; structure "1^,2^"; splice_chain "21939571^,21939567^"; sources "Undefined,Undefined"; NMorMRNA "null"; degree "4"; dimension "2_2";
chrA02	Undefined	as_event	21938951	21939370	.	-	.	transcript_id "TCONS_00005193,TCONS_00005194"; gene_id "chrA02:21938951-21940336C"; flanks "21939370^,21938951]"; structure "1-,2-"; splice_chain "21939261-,21939260-"; sources "Undefined,Undefined"; NMorMRNA "null"; degree "4"; dimension "2_2";
chrA02	Undefined	as_event	22018135	22018576	.	-	.	transcript_id "TCONS_00005199/TCONS_00005200,TCONS_00005198"; gene_id "chrA02:22016641-22019026C"; flanks "22018576^,22018135-"; structure "1-4^,2-3^"; splice_chain "22018502-22018206^,22018498-22018210^"; sources "Undefined,Undefined"; NMorMRNA "null"; degree "4"; dimension "2_2";
chrA02	Undefined	as_event	22017362	22018135	.	-	.	transcript_id "TCONS_00005199,TCONS_00005198/TCONS_00005200"; gene_id "chrA02:22016641-22019026C"; flanks "22018135-,22017362^"; structure "0,1^2-"; splice_chain ",22017919^22017832-"; sources "Undefined,Undefined"; NMorMRNA "null"; degree "4"; dimension "2_2";
chrA02	Undefined	as_event	22091204	22091534	.	-	.	transcript_id "TCONS_00005205/TCONS_00005206/TCONS_00005207,TCONS_00005208"; gene_id "chrA02:22087894-22092654C"; flanks "22091534-,22091204^"; structure "0,1^2-"; splice_chain ",22091380^22091305-"; sources "Undefined,Undefined"; NMorMRNA "null"; degree "4"; dimension "2_2";
chrA02	Undefined	as_event	22089586	22090134	.	-	.	transcript_id "TCONS_00005207,TCONS_00005205,TCONS_00005206"; gene_id "chrA02:22087894-22092654C"; flanks "22090134-,22089586^"; structure "1^4-,2^5-,3^6-"; splice_chain "22090001^22089828-,22090000^22089827-,22089990^22089817-"; sources "Undefined,Undefined,Undefined"; NMorMRNA "null"; degree "9"; dimension "3_3";
chrA02	Undefined	as_event	22088130	22088350	.	-	.	transcript_id "TCONS_00005205,TCONS_00005206/TCONS_00005207"; gene_id "chrA02:22087894-22092654C"; flanks "22088350^,22088130^"; structure "1-,2-"; splice_chain "22088259-,22088258-"; sources "Undefined,Undefined"; NMorMRNA "null"; degree "4"; dimension "2_2";
chrA02	Undefined	as_event	22182515	22183286	.	-	.	transcript_id "TCONS_00005213,TCONS_00005214"; gene_id "chrA02:22180938-22185875C"; flanks "22183286-,22182515^"; structure "0,1^2-3^4-"; splice_chain ",22183117^22183034-22182937^22182859-"; sources "Undefined,Undefined"; NMorMRNA "null"; degree "4"; dimension "2_2";
chrA02	Undefined	as_event	22212309	22213070	.	-	.	transcript_id "TCONS_00005215/TCONS_00005216,TCONS_00005217"; gene_id "chrA02:22207436-22214118C"; flanks "22213070-,22212309^"; structure "0,1^2-3^4-"; splice_chain ",22212645^22212569-22212457^22212382-"; sources "Undefined,Undefined"; NMorMRNA "null"; degree "4"; dimension "2_2";
chrA02	Undefined	as_event	22230731	22231345	.	-	.	transcript_id "TCONS_00005219,TCONS_00005220"; gene_id "chrA02:22230564-22232094C"; flanks "22231345^,22230731]"; structure "1-,2-"; splice_chain "22231263-,22231241-"; sources "Undefined,Undefined"; NMorMRNA "null"; degree "4"; dimension "2_2";
chrA02	Undefined	as_event	22258304	22258560	.	-	.	transcript_id "TCONS_00005224,TCONS_00005225"; gene_id "chrA02:22256163-22259646C"; flanks "22258560-,22258304^"; structure "1^3-,2^4-"; splice_chain "22258506^22258411-,22258489^22258394-"; sources "Undefined,Undefined"; NMorMRNA "null"; degree "4"; dimension "2_2";
chrA02	Undefined	as_event	22256586	22256781	.	-	.	transcript_id "TCONS_00005225,TCONS_00005224"; gene_id "chrA02:22256163-22259646C"; flanks "22256781-,22256586-"; structure "1^,2^"; splice_chain "22256686^,22256684^"; sources "Undefined,Undefined"; NMorMRNA "null"; degree "4"; dimension "2_2";
chrA02	Undefined	as_event	22274527	22276051	.	-	.	transcript_id "TCONS_00005228,TCONS_00005227"; gene_id "chrA02:22274527-22276051C"; flanks "22276051[,22274527]"; structure "0,1^2-"; splice_chain ",22275183^22274876-"; sources "Undefined,Undefined"; NMorMRNA "null"; degree "4"; dimension "2_2";
chrA02	Undefined	as_event	22579983	22580143	.	-	.	transcript_id "TCONS_00005234,TCONS_00005236"; gene_id "chrA02:22579436-22580179C"; flanks "22580143^,22579983^"; structure "1-,2-"; splice_chain "22580068-,22580050-"; sources "Undefined,Undefined"; NMorMRNA "null"; degree "4"; dimension "2_2";
chrA02	Undefined	as_event	22703579	22703889	.	-	.	transcript_id "TCONS_00005240,TCONS_00005241"; gene_id "chrA02:22701346-22707575C"; flanks "22703889-,22703579^"; structure "0,1^2-"; splice_chain ",22703759^22703683-"; sources "Undefined,Undefined"; NMorMRNA "null"; degree "4"; dimension "2_2";
chrA02	Undefined	as_event	22703129	22703489	.	-	.	transcript_id "TCONS_00005240,TCONS_00005241"; gene_id "chrA02:22701346-22707575C"; flanks "22703489-,22703129^"; structure "0,1^2-"; splice_chain ",22703376^22703296-"; sources "Undefined,Undefined"; NMorMRNA "null"; degree "4"; dimension "2_2";
chrA02	Undefined	as_event	22771373	22771816	.	-	.	transcript_id "TCONS_00005243,TCONS_00005244"; gene_id "chrA02:22770950-22772651C"; flanks "22771816-,22771373^"; structure "0,1^2-"; splice_chain ",22771588^22771508-"; sources "Undefined,Undefined"; NMorMRNA "null"; degree "4"; dimension "2_2";
chrA02	Undefined	as_event	22823456	22824585	.	-	.	transcript_id "TCONS_00005246/TCONS_00005247,TCONS_00005245"; gene_id "chrA02:22815026-22825857C"; flanks "22824585-,22823456^"; structure "0,1^2-"; splice_chain ",22824072^22823680-"; sources "Undefined,Undefined"; NMorMRNA "null"; degree "4"; dimension "2_2";
chrA02	Undefined	as_event	23005798	23006048	.	-	.	transcript_id "TCONS_00005249,TCONS_00005250"; gene_id "chrA02:23005088-23009737C"; flanks "23006048-,23005798^"; structure "0,1^2-"; splice_chain ",23005966^23005889-"; sources "Undefined,Undefined"; NMorMRNA "null"; degree "4"; dimension "2_2";
chrA02	Undefined	as_event	23158014	23158326	.	-	.	transcript_id "TCONS_00005256,TCONS_00005257"; gene_id "chrA02:23154049-23159250C"; flanks "23158326^,23158014^"; structure "1-4^6-,2-3^5-"; splice_chain "23158254-23158155^23158070-,23158252-23158186^23158101-"; sources "Undefined,Undefined"; NMorMRNA "null"; degree "4"; dimension "2_2";
chrA02	Undefined	as_event	23295792	23296772	.	-	.	transcript_id "TCONS_00005262,TCONS_00005261"; gene_id "chrA02:23295739-23297507C"; flanks "23296772^,23295792]"; structure "1-,2-"; splice_chain "23296363-,23296066-"; sources "Undefined,Undefined"; NMorMRNA "null"; degree "4"; dimension "2_2";
chrA02	Undefined	as_event	23302986	23305345	.	-	.	transcript_id "TCONS_00005264,TCONS_00005263,TCONS_00005265"; gene_id "chrA02:23300349-23305345C"; flanks "23305345[,23302986^"; structure "1^4-,2^5-,3^6-"; splice_chain "23305244^23304318-,23305236^23304310-,23305234^23304308-"; sources "Undefined,Undefined,Undefined"; NMorMRNA "null"; degree "9"; dimension "3_3";
chrA02	Undefined	as_event	23416066	23416272	.	-	.	transcript_id "TCONS_00005268,TCONS_00005267"; gene_id "chrA02:23413308-23417680C"; flanks "23416272-,23416066^"; structure "1^3-,2^4-"; splice_chain "23416206^23416109-,23416196^23416099-"; sources "Undefined,Undefined"; NMorMRNA "null"; degree "4"; dimension "2_2";
chrA02	Undefined	as_event	23416066	23416548	.	-	.	transcript_id "TCONS_00005268,TCONS_00005270"; gene_id "chrA02:23413308-23417680C"; flanks "23416548-,23416066^"; structure "1^3-5^7-,2^4-6^8-"; splice_chain "23416468^23416272-23416206^23416109-,23416458^23416262-23416196^23416099-"; sources "Undefined,Undefined"; NMorMRNA "null"; degree "4"; dimension "2_2";
chrA02	Undefined	as_event	23415766	23416099	.	-	.	transcript_id "TCONS_00005269,TCONS_00005270"; gene_id "chrA02:23413308-23417680C"; flanks "23416099-,23415766^"; structure "0,1^2-"; splice_chain ",23416066^23415946-"; sources "Undefined,Undefined"; NMorMRNA "null"; degree "4"; dimension "2_2";
chrA02	Undefined	as_event	23415766	23416548	.	-	.	transcript_id "TCONS_00005268,TCONS_00005269,TCONS_00005270"; gene_id "chrA02:23413308-23417680C"; flanks "23416548-,23415766^"; structure "1^3-5^7-9^10-,2^4-6^8-,2^4-6^8-9^10-"; splice_chain "23416468^23416272-23416206^23416109-23416066^23415946-,23416458^23416262-23416196^23416099-,23416458^23416262-23416196^23416099-23416066^23415946-"; sources "Undefined,Undefined,Undefined"; NMorMRNA "null";…
chrA02	Undefined	as_event	23415684	23415946	.	-	.	transcript_id "TCONS_00005268/TCONS_00005270,TCONS_00005267"; gene_id "chrA02:23413308-23417680C"; flanks "23415946-,23415684-"; structure "1^,2^"; splice_chain "23415766^,23415764^"; sources "Undefined,Undefined"; NMorMRNA "null"; degree "4"; dimension "2_2";
chrA02	Undefined	as_event	23415684	23416099	.	-	.	transcript_id "TCONS_00005270,TCONS_00005267,TCONS_00005269"; gene_id "chrA02:23413308-23417680C"; flanks "23416099-,23415684-"; structure "1^2-3^,1^2-4^,3^"; splice_chain "23416066^23415946-23415766^,23416066^23415946-23415764^,23415766^"; sources "Undefined,Undefined,Undefined"; NMorMRNA "null"; degree "9"; dimension "3_3";
chrA02	Undefined	as_event	23692608	23692973	.	-	.	transcript_id "TCONS_00005286,TCONS_00005283/TCONS_00005288"; gene_id "chrA02:23639468-23693779C"; flanks "23692973-,23692608^"; structure "0,1^2-"; splice_chain ",23692815^23692724-"; sources "Undefined,Undefined"; NMorMRNA "null"; degree "4"; dimension "2_2";
chrA02	Undefined	as_event	23722698	23723069	.	-	.	transcript_id "TCONS_00005290,TCONS_00005289/TCONS_00005291"; gene_id "chrA02:23721551-23725064C"; flanks "23723069^,23722698^"; structure "1-,2-"; splice_chain "23722982-,23722981-"; sources "Undefined,Undefined"; NMorMRNA "null"; degree "4"; dimension "2_2";
chrA02	Undefined	as_event	23722531	23722698	.	-	.	transcript_id "TCONS_00005291,TCONS_00005289/TCONS_00005290"; gene_id "chrA02:23721551-23725064C"; flanks "23722698^,23722531^"; structure "1-,2-"; splice_chain "23722634-,23722631-"; sources "Undefined,Undefined"; NMorMRNA "null"; degree "4"; dimension "2_2";
chrA02	Undefined	as_event	23722531	23723117	.	-	.	transcript_id "TCONS_00005292,TCONS_00005290,TCONS_00005291,TCONS_00005289"; gene_id "chrA02:23721551-23725064C"; flanks "23723117-,23722531^"; structure "0,1^2-4^6-,1^3-4^5-,1^3-4^6-"; splice_chain ",23723069^23722982-23722698^23722631-,23723069^23722981-23722698^23722634-,23723069^23722981-23722698^23722631-"; sources "Undefined,Undefined,Undefined,Undefined"; NMorMRNA "null"; degree "16"; dime…
chrA02	Undefined	as_event	23753044	23753745	.	-	.	transcript_id "TCONS_00005294,TCONS_00005293"; gene_id "chrA02:23753044-23755767C"; flanks "23753745-,23753044]"; structure "0,1^2-"; splice_chain ",23753558^23753494-"; sources "Undefined,Undefined"; NMorMRNA "null"; degree "4"; dimension "2_2";
chrA02	Undefined	as_event	23870704	23871032	.	-	.	transcript_id "TCONS_00005301,TCONS_00005300"; gene_id "chrA02:23870525-23871588C"; flanks "23871032-,23870704]"; structure "0,1^2-"; splice_chain ",23870818^23870766-"; sources "Undefined,Undefined"; NMorMRNA "null"; degree "4"; dimension "2_2";
chrA02	Undefined	as_event	23874000	23875320	.	-	.	transcript_id "TCONS_00005302,TCONS_00005303"; gene_id "chrA02:23874000-23875320C"; flanks "23875320[,23874000]"; structure "1^3-,2^4-"; splice_chain "23874807^23874025-,23874804^23874022-"; sources "Undefined,Undefined"; NMorMRNA "null"; degree "4"; dimension "2_2";
chrA02	Undefined	as_event	24169702	24170201	.	-	.	transcript_id "TCONS_00005314,TCONS_00005313"; gene_id "chrA02:24169702-24173460C"; flanks "24170201-,24169702]"; structure "1^3-,2^4-"; splice_chain "24170143^24170046-,24170112^24170015-"; sources "Undefined,Undefined"; NMorMRNA "null"; degree "4"; dimension "2_2";
chrA02	Undefined	as_event	24286592	24286924	.	-	.	transcript_id "TCONS_00005320,TCONS_00005321"; gene_id "chrA02:24285458-24289043C"; flanks "24286924-,24286592^"; structure "0,1^2-"; splice_chain ",24286853^24286663-"; sources "Undefined,Undefined"; NMorMRNA "null"; degree "4"; dimension "2_2";
chrA02	Undefined	as_event	24286341	24286592	.	-	.	transcript_id "TCONS_00005320,TCONS_00005321"; gene_id "chrA02:24285458-24289043C"; flanks "24286592^,24286341^"; structure "1-,2-"; splice_chain "24286460-,24286459-"; sources "Undefined,Undefined"; NMorMRNA "null"; degree "4"; dimension "2_2";
chrA02	Undefined	as_event	24285992	24286211	.	-	.	transcript_id "TCONS_00005320,TCONS_00005321"; gene_id "chrA02:24285458-24289043C"; flanks "24286211-,24285992^"; structure "0,1^2-"; splice_chain ",24286126^24286044-"; sources "Undefined,Undefined"; NMorMRNA "null"; degree "4"; dimension "2_2";
chrA02	Undefined	as_event	24310689	24310995	.	-	.	transcript_id "TCONS_00005322,TCONS_00005323"; gene_id "chrA02:24309236-24311266C"; flanks "24310995-,24310689^"; structure "0,1^2-"; splice_chain ",24310911^24310829-"; sources "Undefined,Undefined"; NMorMRNA "null"; degree "4"; dimension "2_2";
chrA02	Undefined	as_event	24310002	24310316	.	-	.	transcript_id "TCONS_00005323,TCONS_00005322"; gene_id "chrA02:24309236-24311266C"; flanks "24310316^,24310002^"; structure "1-,2-"; splice_chain "24310108-,24310107-"; sources "Undefined,Undefined"; NMorMRNA "null"; degree "4"; dimension "2_2";
chrA02	Undefined	as_event	24309236	24309723	.	-	.	transcript_id "TCONS_00005323,TCONS_00005322"; gene_id "chrA02:24309236-24311266C"; flanks "24309723-,24309236]"; structure "0,1^2-"; splice_chain ",24309516^24309421-"; sources "Undefined,Undefined"; NMorMRNA "null"; degree "4"; dimension "2_2";
chrA02	Undefined	as_event	24624813	24625055	.	-	.	transcript_id "TCONS_00005340,TCONS_00005339"; gene_id "chrA02:24623668-24626227C"; flanks "24625055-,24624813^"; structure "0,1^2-"; splice_chain ",24624999^24624914-"; sources "Undefined,Undefined"; NMorMRNA "null"; degree "4"; dimension "2_2";
chrA02	Undefined	as_event	24754752	24755131	.	-	.	transcript_id "TCONS_00005346,TCONS_00005344"; gene_id "chrA02:24751719-24755472C"; flanks "24755131-,24754752^"; structure "0,1^2-"; splice_chain ",24755055^24754848-"; sources "Undefined,Undefined"; NMorMRNA "null"; degree "4"; dimension "2_2";
chrA02	Undefined	as_event	24754579	24755131	.	-	.	transcript_id "TCONS_00005344,TCONS_00005345,TCONS_00005346"; gene_id "chrA02:24751719-24755472C"; flanks "24755131-,24754579^"; structure "1^2-4^6-,3^5-,4^6-"; splice_chain "24755055^24754848-24754752^24754672-,24754783^24754703-,24754752^24754672-"; sources "Undefined,Undefined,Undefined"; NMorMRNA "null"; degree "9"; dimension "3_3";
chrA02	Undefined	as_event	24754423	24754579	.	-	.	transcript_id "TCONS_00005344,TCONS_00005345/TCONS_00005346"; gene_id "chrA02:24751719-24755472C"; flanks "24754579^,24754423^"; structure "1-,2-"; splice_chain "24754498-,24754496-"; sources "Undefined,Undefined"; NMorMRNA "null"; degree "4"; dimension "2_2";
chrA02	Undefined	as_event	24753893	24754129	.	-	.	transcript_id "TCONS_00005345/TCONS_00005346,TCONS_00005344"; gene_id "chrA02:24751719-24755472C"; flanks "24754129-,24753893^"; structure "0,1^2-"; splice_chain ",24754037^24753960-"; sources "Undefined,Undefined"; NMorMRNA "null"; degree "4"; dimension "2_2";
chrA02	Undefined	as_event	24761563	24761729	.	-	.	transcript_id "TCONS_00005348,TCONS_00005347"; gene_id "chrA02:24759875-24761768C"; flanks "24761729^,24761563^"; structure "1-,2-"; splice_chain "24761657-,24761654-"; sources "Undefined,Undefined"; NMorMRNA "null"; degree "4"; dimension "2_2";
chrA02	Undefined	as_event	24760513	24760710	.	-	.	transcript_id "TCONS_00005347,TCONS_00005348"; gene_id "chrA02:24759875-24761768C"; flanks "24760710-,24760513-"; structure "1^,2^"; splice_chain "24760611^,24760597^"; sources "Undefined,Undefined"; NMorMRNA "null"; degree "4"; dimension "2_2";
chrA02	Undefined	as_event	24759875	24760120	.	-	.	transcript_id "TCONS_00005347,TCONS_00005348"; gene_id "chrA02:24759875-24761768C"; flanks "24760120-,24759875]"; structure "0,1^2-"; splice_chain ",24760071^24759989-"; sources "Undefined,Undefined"; NMorMRNA "null"; degree "4"; dimension "2_2";
[truncated: 16,862 more rows]
