# Supplementary material for: Differences in Alternative Splicing between Yellow and Black-Seeded Rapeseed
Source: Plants (Basel). 2020 Jul 31;9(8):977. doi: 10.3390/plants9080977 (PMC7465011; doi:10.3390/plants9080977)
Supplement: Supplementary file 1 [file plants-09-00977-s001.zip › Supplementary Materials/Table S2/SRR5591714cufcompF.combined_sorted.gtf_astalavista.gtf]

chrA01	Undefined	as_event	76059	76957	.	+	.	transcript_id "TCONS_00000008,TCONS_00000009"; gene_id "chrA01:74581-78223W"; flanks "76059-,76957^"; structure "0,1^2-3^4-5^6-"; splice_chain ",76143^76218-76318^76394-76692^76784-"; sources "Undefined,Undefined"; NMorMRNA "null"; degree "4"; dimension "2_2";
chrA01	Undefined	as_event	96289	96463	.	+	.	transcript_id "TCONS_00000011,TCONS_00000010"; gene_id "chrA01:96023-97000W"; flanks "96289-,96463^"; structure "0,1^2-"; splice_chain ",96333^96421-"; sources "Undefined,Undefined"; NMorMRNA "null"; degree "4"; dimension "2_2";
chrA01	Undefined	as_event	179237	179607	.	+	.	transcript_id "TCONS_00000013,TCONS_00000014"; gene_id "chrA01:178623-181272W"; flanks "179237-,179607^"; structure "1^3-,2^4-"; splice_chain "179324^179399-,179363^179438-"; sources "Undefined,Undefined"; NMorMRNA "null"; degree "4"; dimension "2_2";
chrA01	Undefined	as_event	238088	238530	.	+	.	transcript_id "TCONS_00000018,TCONS_00000019"; gene_id "chrA01:236499-238530W"; flanks "238088-,238530]"; structure "0,1^2-"; splice_chain ",238269^238350-"; sources "Undefined,Undefined"; NMorMRNA "null"; degree "4"; dimension "2_2";
chrA01	Undefined	as_event	263333	263707	.	+	.	transcript_id "TCONS_00000029,TCONS_00000028"; gene_id "chrA01:263332-264274W"; flanks "263333[,263707^"; structure "0,1^2-"; splice_chain ",263468^263593-"; sources "Undefined,Undefined"; NMorMRNA "null"; degree "4"; dimension "2_2";
chrA01	Undefined	as_event	263791	264075	.	+	.	transcript_id "TCONS_00000028,TCONS_00000029"; gene_id "chrA01:263332-264274W"; flanks "263791-,264075]"; structure "0,1^2-"; splice_chain ",263851^263926-"; sources "Undefined,Undefined"; NMorMRNA "null"; degree "4"; dimension "2_2";
chrA01	Undefined	as_event	354525	355282	.	+	.	transcript_id "TCONS_00000033,TCONS_00000032"; gene_id "chrA01:353097-361426W"; flanks "354525-,355282^"; structure "0,1^2-"; splice_chain ",354565^354778-"; sources "Undefined,Undefined"; NMorMRNA "null"; degree "4"; dimension "2_2";
chrA01	Undefined	as_event	359641	359810	.	+	.	transcript_id "TCONS_00000032,TCONS_00000033"; gene_id "chrA01:353097-361426W"; flanks "359641-,359810]"; structure "0,1^2-"; splice_chain ",359727^359808-"; sources "Undefined,Undefined"; NMorMRNA "null"; degree "4"; dimension "2_2";
chrA01	Undefined	as_event	456280	457138	.	+	.	transcript_id "TCONS_00000039,TCONS_00000038"; gene_id "chrA01:456280-457138W"; flanks "456280[,457138]"; structure "1^3-,2^4-"; splice_chain "456914^457049-,456916^457051-"; sources "Undefined,Undefined"; NMorMRNA "null"; degree "4"; dimension "2_2";
chrA01	Undefined	as_event	486071	487160	.	+	.	transcript_id "TCONS_00000043,TCONS_00000042"; gene_id "chrA01:485344-487642W"; flanks "486071-,487160^"; structure "0,1^2-"; splice_chain ",486979^487061-"; sources "Undefined,Undefined"; NMorMRNA "null"; degree "4"; dimension "2_2";
chrA01	Undefined	as_event	487374	487642	.	+	.	transcript_id "TCONS_00000042,TCONS_00000043"; gene_id "chrA01:485344-487642W"; flanks "487374-,487642]"; structure "0,1^2-"; splice_chain ",487457^487541-"; sources "Undefined,Undefined"; NMorMRNA "null"; degree "4"; dimension "2_2";
chrA01	Undefined	as_event	517486	517872	.	+	.	transcript_id "TCONS_00000048/TCONS_00000049,TCONS_00000050"; gene_id "chrA01:516409-519735W"; flanks "517486-,517872^"; structure "0,1^2-"; splice_chain ",517576^517659-"; sources "Undefined,Undefined"; NMorMRNA "null"; degree "4"; dimension "2_2";
chrA01	Undefined	as_event	534194	534467	.	+	.	transcript_id "TCONS_00000054,TCONS_00000053"; gene_id "chrA01:532484-535078W"; flanks "534194-,534467^"; structure "0,1^2-"; splice_chain ",534315^534389-"; sources "Undefined,Undefined"; NMorMRNA "null"; degree "4"; dimension "2_2";
chrA01	Undefined	as_event	550204	550462	.	+	.	transcript_id "TCONS_00000055,TCONS_00000056"; gene_id "chrA01:547598-551169W"; flanks "550204-,550462^"; structure "0,1^2-"; splice_chain ",550322^550404-"; sources "Undefined,Undefined"; NMorMRNA "null"; degree "4"; dimension "2_2";
chrA01	Undefined	as_event	595842	596120	.	+	.	transcript_id "TCONS_00000061,TCONS_00000062"; gene_id "chrA01:594000-596213W"; flanks "595842-,596120^"; structure "0,1^2-"; splice_chain ",595919^595995-"; sources "Undefined,Undefined"; NMorMRNA "null"; degree "4"; dimension "2_2";
chrA01	Undefined	as_event	649115	649296	.	+	.	transcript_id "TCONS_00000072,TCONS_00000073"; gene_id "chrA01:648783-651858W"; flanks "649115^,649296^"; structure "1-,2-"; splice_chain "649203-,649205-"; sources "Undefined,Undefined"; NMorMRNA "null"; degree "4"; dimension "2_2";
chrA01	Undefined	as_event	649541	649825	.	+	.	transcript_id "TCONS_00000073,TCONS_00000072"; gene_id "chrA01:648783-651858W"; flanks "649541-,649825^"; structure "1^3-,2^4-"; splice_chain "649613^649693-,649655^649735-"; sources "Undefined,Undefined"; NMorMRNA "null"; degree "4"; dimension "2_2";
chrA01	Undefined	as_event	659741	660060	.	+	.	transcript_id "TCONS_00000075,TCONS_00000074"; gene_id "chrA01:658145-661422W"; flanks "659741-,660060^"; structure "0,1^2-"; splice_chain ",659793^659873-"; sources "Undefined,Undefined"; NMorMRNA "null"; degree "4"; dimension "2_2";
chrA01	Undefined	as_event	660798	661109	.	+	.	transcript_id "TCONS_00000075,TCONS_00000074"; gene_id "chrA01:658145-661422W"; flanks "660798-,661109-"; structure "1^,2^"; splice_chain "660982^,660987^"; sources "Undefined,Undefined"; NMorMRNA "null"; degree "4"; dimension "2_2";
chrA01	Undefined	as_event	708956	709219	.	+	.	transcript_id "TCONS_00000079,TCONS_00000080"; gene_id "chrA01:707386-710831W"; flanks "708956-,709219^"; structure "0,1^2-"; splice_chain ",709007^709108-"; sources "Undefined,Undefined"; NMorMRNA "null"; degree "4"; dimension "2_2";
chrA01	Undefined	as_event	711520	711870	.	+	.	transcript_id "TCONS_00000081,TCONS_00000082"; gene_id "chrA01:711159-715068W"; flanks "711520-,711870^"; structure "1^3-5^7-,2^4-6^8-"; splice_chain "711554^711629-711707^711781-,711556^711631-711709^711783-"; sources "Undefined,Undefined"; NMorMRNA "null"; degree "4"; dimension "2_2";
chrA01	Undefined	as_event	712547	712892	.	+	.	transcript_id "TCONS_00000082,TCONS_00000081"; gene_id "chrA01:711159-715068W"; flanks "712547-,712892^"; structure "0,1^2-"; splice_chain ",712645^712788-"; sources "Undefined,Undefined"; NMorMRNA "null"; degree "4"; dimension "2_2";
chrA01	Undefined	as_event	733827	734174	.	+	.	transcript_id "TCONS_00000085/TCONS_00000086,TCONS_00000083/TCONS_00000084"; gene_id "chrA01:733260-735215W"; flanks "733827^,734174^"; structure "1-,2-"; splice_chain "734007-,734055-"; sources "Undefined,Undefined"; NMorMRNA "null"; degree "4"; dimension "2_2";
chrA01	Undefined	as_event	734246	734881	.	+	.	transcript_id "TCONS_00000086,TCONS_00000084"; gene_id "chrA01:733260-735215W"; flanks "734246-,734881^"; structure "0,1^2-"; splice_chain ",734739^734819-"; sources "Undefined,Undefined"; NMorMRNA "null"; degree "4"; dimension "2_2";
chrA01	Undefined	as_event	734819	735215	.	+	.	transcript_id "TCONS_00000085,TCONS_00000084"; gene_id "chrA01:733260-735215W"; flanks "734819-,735215]"; structure "0,1^2-"; splice_chain ",734881^735186-"; sources "Undefined,Undefined"; NMorMRNA "null"; degree "4"; dimension "2_2";
chrA01	Undefined	as_event	734246	735215	.	+	.	transcript_id "TCONS_00000083,TCONS_00000085,TCONS_00000084,TCONS_00000086"; gene_id "chrA01:733260-735215W"; flanks "734246-,735215]"; structure "0,1^2-,1^2-3^4-,3^4-"; splice_chain ",734739^734819-,734739^734819-734881^735186-,734881^735186-"; sources "Undefined,Undefined,Undefined,Undefined"; NMorMRNA "null"; degree "16"; dimension "4_4";
chrA01	Undefined	as_event	820825	821242	.	+	.	transcript_id "TCONS_00000091,TCONS_00000092"; gene_id "chrA01:809495-826543W"; flanks "820825-,821242^"; structure "0,1^2-"; splice_chain ",821030^821194-"; sources "Undefined,Undefined"; NMorMRNA "null"; degree "4"; dimension "2_2";
chrA01	Undefined	as_event	823741	824740	.	+	.	transcript_id "TCONS_00000091,TCONS_00000092"; gene_id "chrA01:809495-826543W"; flanks "823741-,824740^"; structure "1^3-,2^4-"; splice_chain "824124^824312-,824126^824314-"; sources "Undefined,Undefined"; NMorMRNA "null"; degree "4"; dimension "2_2";
chrA01	Undefined	as_event	825922	826543	.	+	.	transcript_id "TCONS_00000091,TCONS_00000092"; gene_id "chrA01:809495-826543W"; flanks "825922-,826543]"; structure "1^3-,2^4-"; splice_chain "826131^826265-,826141^826275-"; sources "Undefined,Undefined"; NMorMRNA "null"; degree "4"; dimension "2_2";
chrA01	Undefined	as_event	919095	919499	.	+	.	transcript_id "TCONS_00000104,TCONS_00000105"; gene_id "chrA01:915236-919845W"; flanks "919095-,919499^"; structure "1^3-,2^4-"; splice_chain "919163^919301-,919165^919303-"; sources "Undefined,Undefined"; NMorMRNA "null"; degree "4"; dimension "2_2";
chrA01	Undefined	as_event	925174	925485	.	+	.	transcript_id "TCONS_00000109,TCONS_00000110"; gene_id "chrA01:924691-927289W"; flanks "925174-,925485^"; structure "1^3-,2^4-"; splice_chain "925314^925383-,925340^925409-"; sources "Undefined,Undefined"; NMorMRNA "null"; degree "4"; dimension "2_2";
chrA01	Undefined	as_event	925745	926117	.	+	.	transcript_id "TCONS_00000110,TCONS_00000109"; gene_id "chrA01:924691-927289W"; flanks "925745^,926117^"; structure "1-,2-"; splice_chain "925832-,926048-"; sources "Undefined,Undefined"; NMorMRNA "null"; degree "4"; dimension "2_2";
chrA01	Undefined	as_event	1002678	1002973	.	+	.	transcript_id "TCONS_00000123,TCONS_00000124"; gene_id "chrA01:1000028-1003509W"; flanks "1002678^,1002973^"; structure "1-,2-"; splice_chain "1002765-,1002768-"; sources "Undefined,Undefined"; NMorMRNA "null"; degree "4"; dimension "2_2";
chrA01	Undefined	as_event	1041796	1042061	.	+	.	transcript_id "TCONS_00000127,TCONS_00000128"; gene_id "chrA01:1041566-1045163W"; flanks "1041796^,1042061^"; structure "1-,2-"; splice_chain "1041919-,1041955-"; sources "Undefined,Undefined"; NMorMRNA "null"; degree "4"; dimension "2_2";
chrA01	Undefined	as_event	1051099	1052209	.	+	.	transcript_id "TCONS_00000131,TCONS_00000132"; gene_id "chrA01:1050434-1053004W"; flanks "1051099-,1052209^"; structure "1^3-,2^4-"; splice_chain "1051800^1052013-,1051802^1052015-"; sources "Undefined,Undefined"; NMorMRNA "null"; degree "4"; dimension "2_2";
chrA01	Undefined	as_event	1179430	1179896	.	+	.	transcript_id "TCONS_00000141,TCONS_00000142"; gene_id "chrA01:1174539-1180819W"; flanks "1179430-,1179896^"; structure "0,1^2-"; splice_chain ",1179651^1179735-"; sources "Undefined,Undefined"; NMorMRNA "null"; degree "4"; dimension "2_2";
chrA01	Undefined	as_event	1185511	1185845	.	+	.	transcript_id "TCONS_00000144,TCONS_00000143"; gene_id "chrA01:1184603-1186377W"; flanks "1185511-,1185845-"; structure "1^,2^"; splice_chain "1185744^,1185756^"; sources "Undefined,Undefined"; NMorMRNA "null"; degree "4"; dimension "2_2";
chrA01	Undefined	as_event	1260474	1260642	.	+	.	transcript_id "TCONS_00000150,TCONS_00000151"; gene_id "chrA01:1259668-1262370W"; flanks "1260474-,1260642-"; structure "1^,2^"; splice_chain "1260543^,1260544^"; sources "Undefined,Undefined"; NMorMRNA "null"; degree "4"; dimension "2_2";
chrA01	Undefined	as_event	1261055	1261432	.	+	.	transcript_id "TCONS_00000151,TCONS_00000150"; gene_id "chrA01:1259668-1262370W"; flanks "1261055-,1261432^"; structure "0,1^2-"; splice_chain ",1261156^1261232-"; sources "Undefined,Undefined"; NMorMRNA "null"; degree "4"; dimension "2_2";
chrA01	Undefined	as_event	1295589	1296204	.	+	.	transcript_id "TCONS_00000155,TCONS_00000156"; gene_id "chrA01:1295462-1298320W"; flanks "1295589^,1296204-"; structure "0,1-2^3-4^"; splice_chain ",1295693-1295725^1295937-1295982^"; sources "Undefined,Undefined"; NMorMRNA "null"; degree "4"; dimension "2_2";
chrA01	Undefined	as_event	1297589	1298021	.	+	.	transcript_id "TCONS_00000155,TCONS_00000156"; gene_id "chrA01:1295462-1298320W"; flanks "1297589-,1298021^"; structure "1^3-,2^4-"; splice_chain "1297663^1297732-,1297664^1297733-"; sources "Undefined,Undefined"; NMorMRNA "null"; degree "4"; dimension "2_2";
chrA01	Undefined	as_event	1553949	1554698	.	+	.	transcript_id "TCONS_00000180,TCONS_00000181"; gene_id "chrA01:1553949-1557250W"; flanks "1553949[,1554698^"; structure "0,1^2-"; splice_chain ",1554321^1554555-"; sources "Undefined,Undefined"; NMorMRNA "null"; degree "4"; dimension "2_2";
chrA01	Undefined	as_event	1554766	1555080	.	+	.	transcript_id "TCONS_00000181,TCONS_00000180"; gene_id "chrA01:1553949-1557250W"; flanks "1554766-,1555080^"; structure "1^3-,2^4-"; splice_chain "1554875^1554969-,1554893^1554987-"; sources "Undefined,Undefined"; NMorMRNA "null"; degree "4"; dimension "2_2";
chrA01	Undefined	as_event	1556897	1557098	.	+	.	transcript_id "TCONS_00000181,TCONS_00000182/TCONS_00000183/TCONS_00000184"; gene_id "chrA01:1553949-1557250W"; flanks "1556897-,1557098^"; structure "0,1^2-"; splice_chain ",1556977^1557041-"; sources "Undefined,Undefined"; NMorMRNA "null"; degree "4"; dimension "2_2";
chrA01	Undefined	as_event	1601773	1602317	.	+	.	transcript_id "TCONS_00000191,TCONS_00000192"; gene_id "chrA01:1601345-1605693W"; flanks "1601773-,1602317^"; structure "0,1^2-"; splice_chain ",1602001^1602069-"; sources "Undefined,Undefined"; NMorMRNA "null"; degree "4"; dimension "2_2";
chrA01	Undefined	as_event	1603044	1603237	.	+	.	transcript_id "TCONS_00000192,TCONS_00000191"; gene_id "chrA01:1601345-1605693W"; flanks "1603044^,1603237^"; structure "1-,2-"; splice_chain "1603122-,1603123-"; sources "Undefined,Undefined"; NMorMRNA "null"; degree "4"; dimension "2_2";
chrA01	Undefined	as_event	1630768	1630991	.	+	.	transcript_id "TCONS_00000198,TCONS_00000197"; gene_id "chrA01:1629928-1632535W"; flanks "1630768^,1630991^"; structure "1-,2-"; splice_chain "1630915-,1630920-"; sources "Undefined,Undefined"; NMorMRNA "null"; degree "4"; dimension "2_2";
chrA01	Undefined	as_event	1648862	1649085	.	+	.	transcript_id "TCONS_00000202,TCONS_00000201"; gene_id "chrA01:1647604-1649373W"; flanks "1648862-,1649085^"; structure "1^3-,2^4-"; splice_chain "1648933^1649014-,1648960^1649041-"; sources "Undefined,Undefined"; NMorMRNA "null"; degree "4"; dimension "2_2";
chrA01	Undefined	as_event	1680749	1681384	.	+	.	transcript_id "TCONS_00000208,TCONS_00000209"; gene_id "chrA01:1680123-1682512W"; flanks "1680749-,1681384^"; structure "0,1^2-"; splice_chain ",1681030^1681115-"; sources "Undefined,Undefined"; NMorMRNA "null"; degree "4"; dimension "2_2";
chrA01	Undefined	as_event	1685631	1687631	.	+	.	transcript_id "TCONS_00000211,TCONS_00000212"; gene_id "chrA01:1685529-1694625W"; flanks "1685631^,1687631^"; structure "1-,2-"; splice_chain "1685985-,1686035-"; sources "Undefined,Undefined"; NMorMRNA "null"; degree "4"; dimension "2_2";
chrA01	Undefined	as_event	1698310	1699381	.	+	.	transcript_id "TCONS_00000214,TCONS_00000213"; gene_id "chrA01:1698310-1703715W"; flanks "1698310[,1699381^"; structure "0,1^2-"; splice_chain ",1699066^1699159-"; sources "Undefined,Undefined"; NMorMRNA "null"; degree "4"; dimension "2_2";
chrA01	Undefined	as_event	1700822	1701095	.	+	.	transcript_id "TCONS_00000214,TCONS_00000215"; gene_id "chrA01:1698310-1703715W"; flanks "1700822-,1701095^"; structure "0,1^2-"; splice_chain ",1700920^1701007-"; sources "Undefined,Undefined"; NMorMRNA "null"; degree "4"; dimension "2_2";
chrA01	Undefined	as_event	1701614	1702002	.	+	.	transcript_id "TCONS_00000214,TCONS_00000215"; gene_id "chrA01:1698310-1703715W"; flanks "1701614-,1702002^"; structure "0,1^2-"; splice_chain ",1701766^1701842-"; sources "Undefined,Undefined"; NMorMRNA "null"; degree "4"; dimension "2_2";
chrA01	Undefined	as_event	1744117	1744350	.	+	.	transcript_id "TCONS_00000221,TCONS_00000222"; gene_id "chrA01:1743829-1745550W"; flanks "1744117-,1744350-"; structure "1^,2^"; splice_chain "1744213^,1744219^"; sources "Undefined,Undefined"; NMorMRNA "null"; degree "4"; dimension "2_2";
chrA01	Undefined	as_event	1749096	1749385	.	+	.	transcript_id "TCONS_00000224,TCONS_00000223"; gene_id "chrA01:1746873-1749385W"; flanks "1749096-,1749385]"; structure "0,1^2-"; splice_chain ",1749158^1749235-"; sources "Undefined,Undefined"; NMorMRNA "null"; degree "4"; dimension "2_2";
chrA01	Undefined	as_event	1788161	1788418	.	+	.	transcript_id "TCONS_00000228,TCONS_00000229"; gene_id "chrA01:1786329-1790706W"; flanks "1788161-,1788418^"; structure "0,1^2-"; splice_chain ",1788238^1788318-"; sources "Undefined,Undefined"; NMorMRNA "null"; degree "4"; dimension "2_2";
chrA01	Undefined	as_event	1790212	1790394	.	+	.	transcript_id "TCONS_00000228,TCONS_00000229"; gene_id "chrA01:1786329-1790706W"; flanks "1790212^,1790394^"; structure "1-,2-"; splice_chain "1790294-,1790296-"; sources "Undefined,Undefined"; NMorMRNA "null"; degree "4"; dimension "2_2";
chrA01	Undefined	as_event	1790495	1790703	.	+	.	transcript_id "TCONS_00000229,TCONS_00000228"; gene_id "chrA01:1786329-1790706W"; flanks "1790495-,1790703-"; structure "1^,2^"; splice_chain "1790612^,1790613^"; sources "Undefined,Undefined"; NMorMRNA "null"; degree "4"; dimension "2_2";
chrA01	Undefined	as_event	1843843	1844076	.	+	.	transcript_id "TCONS_00000232/TCONS_00000233,TCONS_00000234"; gene_id "chrA01:1842339-1849629W"; flanks "1843843-,1844076-"; structure "1^,2^"; splice_chain "1843958^,1843959^"; sources "Undefined,Undefined"; NMorMRNA "null"; degree "4"; dimension "2_2";
chrA01	Undefined	as_event	1844284	1844506	.	+	.	transcript_id "TCONS_00000234,TCONS_00000232/TCONS_00000233"; gene_id "chrA01:1842339-1849629W"; flanks "1844284^,1844506^"; structure "1-,2-"; splice_chain "1844386-,1844387-"; sources "Undefined,Undefined"; NMorMRNA "null"; degree "4"; dimension "2_2";
chrA01	Undefined	as_event	1844722	1844943	.	+	.	transcript_id "TCONS_00000233,TCONS_00000232/TCONS_00000234"; gene_id "chrA01:1842339-1849629W"; flanks "1844722^,1844943^"; structure "1-,2-"; splice_chain "1844816-,1844818-"; sources "Undefined,Undefined"; NMorMRNA "null"; degree "4"; dimension "2_2";
chrA01	Undefined	as_event	1845036	1845205	.	+	.	transcript_id "TCONS_00000233/TCONS_00000234,TCONS_00000232"; gene_id "chrA01:1842339-1849629W"; flanks "1845036-,1845205-"; structure "1^,2^"; splice_chain "1845091^,1845106^"; sources "Undefined,Undefined"; NMorMRNA "null"; degree "4"; dimension "2_2";
chrA01	Undefined	as_event	1846000	1846614	.	+	.	transcript_id "TCONS_00000233/TCONS_00000234,TCONS_00000232"; gene_id "chrA01:1842339-1849629W"; flanks "1846000-,1846614^"; structure "0,1^2-"; splice_chain ",1846321^1846412-"; sources "Undefined,Undefined"; NMorMRNA "null"; degree "4"; dimension "2_2";
chrA01	Undefined	as_event	1849333	1849629	.	+	.	transcript_id "TCONS_00000235,TCONS_00000233/TCONS_00000234"; gene_id "chrA01:1842339-1849629W"; flanks "1849333-,1849629]"; structure "0,1^2-"; splice_chain ",1849421^1849500-"; sources "Undefined,Undefined"; NMorMRNA "null"; degree "4"; dimension "2_2";
chrA01	Undefined	as_event	1892929	1893092	.	+	.	transcript_id "TCONS_00000239,TCONS_00000238"; gene_id "chrA01:1892346-1895465W"; flanks "1892929-,1893092^"; structure "0,1^2-"; splice_chain ",1892975^1893053-"; sources "Undefined,Undefined"; NMorMRNA "null"; degree "4"; dimension "2_2";
chrA01	Undefined	as_event	1893177	1893467	.	+	.	transcript_id "TCONS_00000239,TCONS_00000238"; gene_id "chrA01:1892346-1895465W"; flanks "1893177-,1893467^"; structure "0,1^2-"; splice_chain ",1893239^1893330-"; sources "Undefined,Undefined"; NMorMRNA "null"; degree "4"; dimension "2_2";
chrA01	Undefined	as_event	1893560	1893810	.	+	.	transcript_id "TCONS_00000238,TCONS_00000239"; gene_id "chrA01:1892346-1895465W"; flanks "1893560-,1893810-"; structure "1^,2^"; splice_chain "1893718^,1893720^"; sources "Undefined,Undefined"; NMorMRNA "null"; degree "4"; dimension "2_2";
chrA01	Undefined	as_event	1894125	1894402	.	+	.	transcript_id "TCONS_00000239,TCONS_00000238"; gene_id "chrA01:1892346-1895465W"; flanks "1894125-,1894402^"; structure "0,1^2-"; splice_chain ",1894193^1894273-"; sources "Undefined,Undefined"; NMorMRNA "null"; degree "4"; dimension "2_2";
chrA01	Undefined	as_event	1907413	1907899	.	+	.	transcript_id "TCONS_00000240,TCONS_00000241"; gene_id "chrA01:1898538-1907917W"; flanks "1907413-,1907899-"; structure "1^,2^"; splice_chain "1907467^,1907469^"; sources "Undefined,Undefined"; NMorMRNA "null"; degree "4"; dimension "2_2";
chrA01	Undefined	as_event	2054710	2055904	.	+	.	transcript_id "TCONS_00000248,TCONS_00000249"; gene_id "chrA01:2054269-2056070W"; flanks "2054710-,2055904^"; structure "0,1^2-"; splice_chain ",2054880^2054986-"; sources "Undefined,Undefined"; NMorMRNA "null"; degree "4"; dimension "2_2";
chrA01	Undefined	as_event	2072782	2073175	.	+	.	transcript_id "TCONS_00000252,TCONS_00000253"; gene_id "chrA01:2071680-2073836W"; flanks "2072782-,2073175^"; structure "0,1^2-"; splice_chain ",2073014^2073079-"; sources "Undefined,Undefined"; NMorMRNA "null"; degree "4"; dimension "2_2";
chrA01	Undefined	as_event	2108718	2109091	.	+	.	transcript_id "TCONS_00000255,TCONS_00000256"; gene_id "chrA01:2107623-2110514W"; flanks "2108718-,2109091^"; structure "0,1^2-"; splice_chain ",2108892^2108974-"; sources "Undefined,Undefined"; NMorMRNA "null"; degree "4"; dimension "2_2";
chrA01	Undefined	as_event	2109393	2109700	.	+	.	transcript_id "TCONS_00000255,TCONS_00000256"; gene_id "chrA01:2107623-2110514W"; flanks "2109393-,2109700^"; structure "0,1^2-"; splice_chain ",2109515^2109596-"; sources "Undefined,Undefined"; NMorMRNA "null"; degree "4"; dimension "2_2";
chrA01	Undefined	as_event	2109788	2109968	.	+	.	transcript_id "TCONS_00000256,TCONS_00000255"; gene_id "chrA01:2107623-2110514W"; flanks "2109788-,2109968-"; structure "1^,2^"; splice_chain "2109874^,2109875^"; sources "Undefined,Undefined"; NMorMRNA "null"; degree "4"; dimension "2_2";
chrA01	Undefined	as_event	2277304	2277606	.	+	.	transcript_id "TCONS_00000280,TCONS_00000279"; gene_id "chrA01:2276021-2278889W"; flanks "2277304-,2277606^"; structure "0,1^2-"; splice_chain ",2277412^2277497-"; sources "Undefined,Undefined"; NMorMRNA "null"; degree "4"; dimension "2_2";
chrA01	Undefined	as_event	2278415	2278889	.	+	.	transcript_id "TCONS_00000279,TCONS_00000280"; gene_id "chrA01:2276021-2278889W"; flanks "2278415-,2278889]"; structure "0,1^2-"; splice_chain ",2278537^2278715-"; sources "Undefined,Undefined"; NMorMRNA "null"; degree "4"; dimension "2_2";
chrA01	Undefined	as_event	2387565	2388131	.	+	.	transcript_id "TCONS_00000291,TCONS_00000290"; gene_id "chrA01:2385613-2388131W"; flanks "2387565-,2388131]"; structure "0,1^2-"; splice_chain ",2387639^2387745-"; sources "Undefined,Undefined"; NMorMRNA "null"; degree "4"; dimension "2_2";
chrA01	Undefined	as_event	2406055	2406395	.	+	.	transcript_id "TCONS_00000295,TCONS_00000296"; gene_id "chrA01:2405007-2408045W"; flanks "2406055-,2406395^"; structure "0,1^2-"; splice_chain ",2406140^2406233-"; sources "Undefined,Undefined"; NMorMRNA "null"; degree "4"; dimension "2_2";
chrA01	Undefined	as_event	2517804	2518168	.	+	.	transcript_id "TCONS_00000302,TCONS_00000301"; gene_id "chrA01:2517654-2518542W"; flanks "2517804-,2518168^"; structure "1^3-,2^4-"; splice_chain "2517878^2518034-,2517882^2518038-"; sources "Undefined,Undefined"; NMorMRNA "null"; degree "4"; dimension "2_2";
chrA01	Undefined	as_event	2546660	2547284	.	+	.	transcript_id "TCONS_00000307,TCONS_00000308"; gene_id "chrA01:2545878-2548003W"; flanks "2546660-,2547284^"; structure "0,1^2-"; splice_chain ",2547045^2547123-"; sources "Undefined,Undefined"; NMorMRNA "null"; degree "4"; dimension "2_2";
chrA01	Undefined	as_event	2582161	2582560	.	+	.	transcript_id "TCONS_00000311,TCONS_00000312"; gene_id "chrA01:2575063-2590539W"; flanks "2582161-,2582560^"; structure "0,1^2-"; splice_chain ",2582272^2582351-"; sources "Undefined,Undefined"; NMorMRNA "null"; degree "4"; dimension "2_2";
chrA01	Undefined	as_event	2639906	2640322	.	+	.	transcript_id "TCONS_00000319,TCONS_00000320"; gene_id "chrA01:2638730-2641150W"; flanks "2639906-,2640322^"; structure "0,1^2-"; splice_chain ",2640049^2640143-"; sources "Undefined,Undefined"; NMorMRNA "null"; degree "4"; dimension "2_2";
chrA01	Undefined	as_event	2640863	2641019	.	+	.	transcript_id "TCONS_00000320,TCONS_00000319"; gene_id "chrA01:2638730-2641150W"; flanks "2640863^,2641019^"; structure "1-,2-"; splice_chain "2640931-,2640933-"; sources "Undefined,Undefined"; NMorMRNA "null"; degree "4"; dimension "2_2";
chrA01	Undefined	as_event	2712138	2712606	.	+	.	transcript_id "TCONS_00000325,TCONS_00000326"; gene_id "chrA01:2711249-2712925W"; flanks "2712138-,2712606^"; structure "0,1^2-"; splice_chain ",2712307^2712391-"; sources "Undefined,Undefined"; NMorMRNA "null"; degree "4"; dimension "2_2";
chrA01	Undefined	as_event	2882129	2882278	.	+	.	transcript_id "TCONS_00000337,TCONS_00000338"; gene_id "chrA01:2881891-2883919W"; flanks "2882129-,2882278-"; structure "1^,2^"; splice_chain "2882186^,2882188^"; sources "Undefined,Undefined"; NMorMRNA "null"; degree "4"; dimension "2_2";
chrA01	Undefined	as_event	2942621	2943023	.	+	.	transcript_id "TCONS_00000348,TCONS_00000347"; gene_id "chrA01:2942312-2945798W"; flanks "2942621^,2943023^"; structure "1-,2-"; splice_chain "2942950-,2942952-"; sources "Undefined,Undefined"; NMorMRNA "null"; degree "4"; dimension "2_2";
chrA01	Undefined	as_event	2944700	2945798	.	+	.	transcript_id "TCONS_00000348,TCONS_00000347"; gene_id "chrA01:2942312-2945798W"; flanks "2944700-,2945798]"; structure "0,1^2-"; splice_chain ",2945602^2945751-"; sources "Undefined,Undefined"; NMorMRNA "null"; degree "4"; dimension "2_2";
chrA01	Undefined	as_event	3027813	3028456	.	+	.	transcript_id "TCONS_00000353,TCONS_00000354"; gene_id "chrA01:3025665-3028456W"; flanks "3027813-,3028456]"; structure "0,1^2-3^4-"; splice_chain ",3028058^3028148-3028231^3028322-"; sources "Undefined,Undefined"; NMorMRNA "null"; degree "4"; dimension "2_2";
chrA01	Undefined	as_event	3098069	3098881	.	+	.	transcript_id "TCONS_00000361,TCONS_00000360"; gene_id "chrA01:3095685-3099831W"; flanks "3098069-,3098881-"; structure "1^,2^"; splice_chain "3098305^,3098307^"; sources "Undefined,Undefined"; NMorMRNA "null"; degree "4"; dimension "2_2";
chrA01	Undefined	as_event	3114387	3114556	.	+	.	transcript_id "TCONS_00000363,TCONS_00000364"; gene_id "chrA01:3112367-3115385W"; flanks "3114387^,3114556^"; structure "1-,2-"; splice_chain "3114465-,3114479-"; sources "Undefined,Undefined"; NMorMRNA "null"; degree "4"; dimension "2_2";
chrA01	Undefined	as_event	3142316	3143027	.	+	.	transcript_id "TCONS_00000368,TCONS_00000369"; gene_id "chrA01:3141840-3143471W"; flanks "3142316-,3143027^"; structure "0,1^2-"; splice_chain ",3142430^3142506-"; sources "Undefined,Undefined"; NMorMRNA "null"; degree "4"; dimension "2_2";
chrA01	Undefined	as_event	3143288	3143471	.	+	.	transcript_id "TCONS_00000368,TCONS_00000369"; gene_id "chrA01:3141840-3143471W"; flanks "3143288-,3143471]"; structure "0,1^2-"; splice_chain ",3143357^3143441-"; sources "Undefined,Undefined"; NMorMRNA "null"; degree "4"; dimension "2_2";
chrA01	Undefined	as_event	3326153	3326595	.	+	.	transcript_id "TCONS_00000380,TCONS_00000381"; gene_id "chrA01:3326153-3327800W"; flanks "3326153[,3326595^"; structure "0,1^2-"; splice_chain ",3326405^3326491-"; sources "Undefined,Undefined"; NMorMRNA "null"; degree "4"; dimension "2_2";
chrA01	Undefined	as_event	3328935	3329244	.	+	.	transcript_id "TCONS_00000383,TCONS_00000382"; gene_id "chrA01:3328071-3330151W"; flanks "3328935-,3329244^"; structure "0,1^2-"; splice_chain ",3329111^3329181-"; sources "Undefined,Undefined"; NMorMRNA "null"; degree "4"; dimension "2_2";
chrA01	Undefined	as_event	3344822	3345052	.	+	.	transcript_id "TCONS_00000387,TCONS_00000388/TCONS_00000389"; gene_id "chrA01:3343773-3352272W"; flanks "3344822-,3345052^"; structure "0,1^2-"; splice_chain ",3344938^3345013-"; sources "Undefined,Undefined"; NMorMRNA "null"; degree "4"; dimension "2_2";
chrA01	Undefined	as_event	3345655	3345986	.	+	.	transcript_id "TCONS_00000387,TCONS_00000388/TCONS_00000389"; gene_id "chrA01:3343773-3352272W"; flanks "3345655-,3345986^"; structure "0,1^2-"; splice_chain ",3345786^3345897-"; sources "Undefined,Undefined"; NMorMRNA "null"; degree "4"; dimension "2_2";
chrA01	Undefined	as_event	3346267	3346496	.	+	.	transcript_id "TCONS_00000388,TCONS_00000387/TCONS_00000389"; gene_id "chrA01:3343773-3352272W"; flanks "3346267-,3346496^"; structure "0,1^2-"; splice_chain ",3346336^3346426-"; sources "Undefined,Undefined"; NMorMRNA "null"; degree "4"; dimension "2_2";
chrA01	Undefined	as_event	3348621	3348862	.	+	.	transcript_id "TCONS_00000387,TCONS_00000388/TCONS_00000389"; gene_id "chrA01:3343773-3352272W"; flanks "3348621-,3348862^"; structure "0,1^2-"; splice_chain ",3348683^3348764-"; sources "Undefined,Undefined"; NMorMRNA "null"; degree "4"; dimension "2_2";
chrA01	Undefined	as_event	3398529	3398689	.	+	.	transcript_id "TCONS_00000399,TCONS_00000400"; gene_id "chrA01:3398091-3399989W"; flanks "3398529^,3398689^"; structure "1-,2-"; splice_chain "3398606-,3398608-"; sources "Undefined,Undefined"; NMorMRNA "null"; degree "4"; dimension "2_2";
chrA01	Undefined	as_event	3398926	3399189	.	+	.	transcript_id "TCONS_00000399,TCONS_00000400"; gene_id "chrA01:3398091-3399989W"; flanks "3398926-,3399189^"; structure "0,1^2-"; splice_chain ",3399037^3399115-"; sources "Undefined,Undefined"; NMorMRNA "null"; degree "4"; dimension "2_2";
chrA01	Undefined	as_event	3399274	3399423	.	+	.	transcript_id "TCONS_00000400,TCONS_00000399"; gene_id "chrA01:3398091-3399989W"; flanks "3399274-,3399423-"; structure "1^,2^"; splice_chain "3399341^,3399342^"; sources "Undefined,Undefined"; NMorMRNA "null"; degree "4"; dimension "2_2";
chrA01	Undefined	as_event	3427879	3429838	.	+	.	transcript_id "TCONS_00000403,TCONS_00000402"; gene_id "chrA01:3427879-3429838W"; flanks "3427879[,3429838]"; structure "0,1^2-"; splice_chain ",3429536^3429656-"; sources "Undefined,Undefined"; NMorMRNA "null"; degree "4"; dimension "2_2";
chrA01	Undefined	as_event	3472110	3474060	.	+	.	transcript_id "TCONS_00000410,TCONS_00000409"; gene_id "chrA01:3472110-3474060W"; flanks "3472110[,3474060]"; structure "1^3-,2^4-"; splice_chain "3472536^3473023-,3472538^3473025-"; sources "Undefined,Undefined"; NMorMRNA "null"; degree "4"; dimension "2_2";
chrA01	Undefined	as_event	3816532	3816747	.	+	.	transcript_id "TCONS_00000424,TCONS_00000423"; gene_id "chrA01:3816040-3817603W"; flanks "3816532^,3816747^"; structure "1-,2-"; splice_chain "3816673-,3816676-"; sources "Undefined,Undefined"; NMorMRNA "null"; degree "4"; dimension "2_2";
chrA01	Undefined	as_event	3851492	3851760	.	+	.	transcript_id "TCONS_00000425,TCONS_00000426"; gene_id "chrA01:3850569-3852349W"; flanks "3851492-,3851760^"; structure "0,1^2-"; splice_chain ",3851572^3851656-"; sources "Undefined,Undefined"; NMorMRNA "null"; degree "4"; dimension "2_2";
chrA01	Undefined	as_event	4012110	4012656	.	+	.	transcript_id "TCONS_00000434,TCONS_00000433"; gene_id "chrA01:4012088-4014441W"; flanks "4012110^,4012656^"; structure "1-,2-"; splice_chain "4012469-,4012470-"; sources "Undefined,Undefined"; NMorMRNA "null"; degree "4"; dimension "2_2";
chrA01	Undefined	as_event	4073067	4073563	.	+	.	transcript_id "TCONS_00000437,TCONS_00000438"; gene_id "chrA01:4072935-4075757W"; flanks "4073067^,4073563^"; structure "1-,2-"; splice_chain "4073443-,4073449-"; sources "Undefined,Undefined"; NMorMRNA "null"; degree "4"; dimension "2_2";
chrA01	Undefined	as_event	4337545	4337916	.	+	.	transcript_id "TCONS_00000452,TCONS_00000453"; gene_id "chrA01:4336329-4339594W"; flanks "4337545-,4337916^"; structure "0,1^2-"; splice_chain ",4337661^4337765-"; sources "Undefined,Undefined"; NMorMRNA "null"; degree "4"; dimension "2_2";
chrA01	Undefined	as_event	4339121	4339594	.	+	.	transcript_id "TCONS_00000452,TCONS_00000453"; gene_id "chrA01:4336329-4339594W"; flanks "4339121-,4339594]"; structure "1^3-,2^4-"; splice_chain "4339294^4339384-,4339296^4339386-"; sources "Undefined,Undefined"; NMorMRNA "null"; degree "4"; dimension "2_2";
chrA01	Undefined	as_event	4387871	4389928	.	+	.	transcript_id "TCONS_00000457,TCONS_00000458"; gene_id "chrA01:4386916-4392809W"; flanks "4387871^,4389928^"; structure "1-4^6-,2-3^5-"; splice_chain "4387959-4388080^4389623-,4387961-4388079^4389622-"; sources "Undefined,Undefined"; NMorMRNA "null"; degree "4"; dimension "2_2";
chrA01	Undefined	as_event	4391098	4391211	.	+	.	transcript_id "TCONS_00000458,TCONS_00000457"; gene_id "chrA01:4386916-4392809W"; flanks "4391098-,4391211-"; structure "1^,2^"; splice_chain "4391121^,4391124^"; sources "Undefined,Undefined"; NMorMRNA "null"; degree "4"; dimension "2_2";
chrA01	Undefined	as_event	4460922	4461131	.	+	.	transcript_id "TCONS_00000465,TCONS_00000464"; gene_id "chrA01:4459659-4461131W"; flanks "4460922-,4461131]"; structure "1^3-,2^4-"; splice_chain "4461018^4461091-,4461041^4461114-"; sources "Undefined,Undefined"; NMorMRNA "null"; degree "4"; dimension "2_2";
chrA01	Undefined	as_event	4792394	4792858	.	+	.	transcript_id "TCONS_00000484,TCONS_00000485"; gene_id "chrA01:4791289-4794167W"; flanks "4792394-,4792858^"; structure "0,1^2-3^4-"; splice_chain ",4792489^4792570-4792655^4792738-"; sources "Undefined,Undefined"; NMorMRNA "null"; degree "4"; dimension "2_2";
chrA01	Undefined	as_event	4792945	4793092	.	+	.	transcript_id "TCONS_00000485,TCONS_00000484"; gene_id "chrA01:4791289-4794167W"; flanks "4792945-,4793092-"; structure "1^,2^"; splice_chain "4793024^,4793025^"; sources "Undefined,Undefined"; NMorMRNA "null"; degree "4"; dimension "2_2";
chrA01	Undefined	as_event	4798867	4799624	.	+	.	transcript_id "TCONS_00000487/TCONS_00000488,TCONS_00000486"; gene_id "chrA01:4798780-4803545W"; flanks "4798867^,4799624^"; structure "1-,2-"; splice_chain "4799384-,4799390-"; sources "Undefined,Undefined"; NMorMRNA "null"; degree "4"; dimension "2_2";
chrA01	Undefined	as_event	4802905	4803031	.	+	.	transcript_id "TCONS_00000486/TCONS_00000488,TCONS_00000487"; gene_id "chrA01:4798780-4803545W"; flanks "4802905^,4803031^"; structure "1-,2-"; splice_chain "4802981-,4802990-"; sources "Undefined,Undefined"; NMorMRNA "null"; degree "4"; dimension "2_2";
chrA01	Undefined	as_event	4830823	4831114	.	+	.	transcript_id "TCONS_00000490,TCONS_00000489"; gene_id "chrA01:4828176-4834185W"; flanks "4830823-,4831114-"; structure "1^,2^"; splice_chain "4831004^,4831020^"; sources "Undefined,Undefined"; NMorMRNA "null"; degree "4"; dimension "2_2";
chrA01	Undefined	as_event	4832496	4832675	.	+	.	transcript_id "TCONS_00000490,TCONS_00000489"; gene_id "chrA01:4828176-4834185W"; flanks "4832496^,4832675^"; structure "1-,2-"; splice_chain "4832587-,4832589-"; sources "Undefined,Undefined"; NMorMRNA "null"; degree "4"; dimension "2_2";
chrA01	Undefined	as_event	4877197	4877396	.	+	.	transcript_id "TCONS_00000492,TCONS_00000493"; gene_id "chrA01:4874976-4877396W"; flanks "4877197-,4877396]"; structure "0,1^2-"; splice_chain ",4877289^4877377-"; sources "Undefined,Undefined"; NMorMRNA "null"; degree "4"; dimension "2_2";
chrA01	Undefined	as_event	4894830	4895917	.	+	.	transcript_id "TCONS_00000496,TCONS_00000495"; gene_id "chrA01:4893337-4895917W"; flanks "4894830-,4895917]"; structure "1^3-,2^4-"; splice_chain "4894944^4895031-,4894948^4895035-"; sources "Undefined,Undefined"; NMorMRNA "null"; degree "4"; dimension "2_2";
chrA01	Undefined	as_event	4909587	4910184	.	+	.	transcript_id "TCONS_00000500,TCONS_00000501"; gene_id "chrA01:4907166-4910578W"; flanks "4909587-,4910184^"; structure "0,1^2-"; splice_chain ",4909856^4909939-"; sources "Undefined,Undefined"; NMorMRNA "null"; degree "4"; dimension "2_2";
chrA01	Undefined	as_event	5016559	5016895	.	+	.	transcript_id "TCONS_00000507,TCONS_00000506"; gene_id "chrA01:5016285-5018138W"; flanks "5016559-,5016895^"; structure "1^3-,2^4-"; splice_chain "5016667^5016773-,5016668^5016774-"; sources "Undefined,Undefined"; NMorMRNA "null"; degree "4"; dimension "2_2";
chrA01	Undefined	as_event	5029083	5029640	.	+	.	transcript_id "TCONS_00000511,TCONS_00000510"; gene_id "chrA01:5028015-5031484W"; flanks "5029083^,5029640^"; structure "1-,2-"; splice_chain "5029356-,5029390-"; sources "Undefined,Undefined"; NMorMRNA "null"; degree "4"; dimension "2_2";
chrA01	Undefined	as_event	5029941	5030436	.	+	.	transcript_id "TCONS_00000511,TCONS_00000510"; gene_id "chrA01:5028015-5031484W"; flanks "5029941-,5030436-"; structure "1^,2^"; splice_chain "5030022^,5030026^"; sources "Undefined,Undefined"; NMorMRNA "null"; degree "4"; dimension "2_2";
chrA01	Undefined	as_event	5030810	5031228	.	+	.	transcript_id "TCONS_00000510,TCONS_00000511"; gene_id "chrA01:5028015-5031484W"; flanks "5030810-,5031228^"; structure "0,1^2-"; splice_chain ",5030985^5031077-"; sources "Undefined,Undefined"; NMorMRNA "null"; degree "4"; dimension "2_2";
chrA01	Undefined	as_event	5033591	5034449	.	+	.	transcript_id "TCONS_00000513,TCONS_00000512"; gene_id "chrA01:5033225-5037096W"; flanks "5033591-,5034449^"; structure "1^3-,2^4-"; splice_chain "5034231^5034318-,5034241^5034328-"; sources "Undefined,Undefined"; NMorMRNA "null"; degree "4"; dimension "2_2";
chrA01	Undefined	as_event	5036475	5036755	.	+	.	transcript_id "TCONS_00000512,TCONS_00000513"; gene_id "chrA01:5033225-5037096W"; flanks "5036475^,5036755^"; structure "1-,2-"; splice_chain "5036619-,5036621-"; sources "Undefined,Undefined"; NMorMRNA "null"; degree "4"; dimension "2_2";
chrA01	Undefined	as_event	5168948	5169313	.	+	.	transcript_id "TCONS_00000516,TCONS_00000517"; gene_id "chrA01:5166056-5169313W"; flanks "5168948-,5169313]"; structure "0,1^2-"; splice_chain ",5169001^5169105-"; sources "Undefined,Undefined"; NMorMRNA "null"; degree "4"; dimension "2_2";
chrA01	Undefined	as_event	5235623	5237530	.	+	.	transcript_id "TCONS_00000524,TCONS_00000523"; gene_id "chrA01:5232984-5237752W"; flanks "5235623^,5237530^"; structure "1-,2-"; splice_chain "5236458-,5236461-"; sources "Undefined,Undefined"; NMorMRNA "null"; degree "4"; dimension "2_2";
chrA01	Undefined	as_event	5237596	5237752	.	+	.	transcript_id "TCONS_00000524,TCONS_00000523"; gene_id "chrA01:5232984-5237752W"; flanks "5237596-,5237752]"; structure "0,1^2-"; splice_chain ",5237687^5237750-"; sources "Undefined,Undefined"; NMorMRNA "null"; degree "4"; dimension "2_2";
chrA01	Undefined	as_event	5288582	5288780	.	+	.	transcript_id "TCONS_00000533,TCONS_00000534"; gene_id "chrA01:5287987-5289652W"; flanks "5288582^,5288780^"; structure "1-,2-"; splice_chain "5288661-,5288670-"; sources "Undefined,Undefined"; NMorMRNA "null"; degree "4"; dimension "2_2";
chrA01	Undefined	as_event	5289335	5289484	.	+	.	transcript_id "TCONS_00000533,TCONS_00000534"; gene_id "chrA01:5287987-5289652W"; flanks "5289335^,5289484^"; structure "1-,2-"; splice_chain "5289410-,5289413-"; sources "Undefined,Undefined"; NMorMRNA "null"; degree "4"; dimension "2_2";
chrA01	Undefined	as_event	5291249	5291681	.	+	.	transcript_id "TCONS_00000536,TCONS_00000535"; gene_id "chrA01:5290544-5296236W"; flanks "5291249^,5291681^"; structure "1-,2-"; splice_chain "5291643-,5291646-"; sources "Undefined,Undefined"; NMorMRNA "null"; degree "4"; dimension "2_2";
chrA01	Undefined	as_event	5424564	5425248	.	+	.	transcript_id "TCONS_00000546,TCONS_00000547"; gene_id "chrA01:5424564-5425943W"; flanks "5424564[,5425248^"; structure "0,1^2-"; splice_chain ",5424782^5424883-"; sources "Undefined,Undefined"; NMorMRNA "null"; degree "4"; dimension "2_2";
chrA01	Undefined	as_event	5468275	5469959	.	+	.	transcript_id "TCONS_00000553,TCONS_00000552"; gene_id "chrA01:5468275-5471803W"; flanks "5468275[,5469959^"; structure "1^3-,2^4-"; splice_chain "5469637^5469718-,5469677^5469758-"; sources "Undefined,Undefined"; NMorMRNA "null"; degree "4"; dimension "2_2";
chrA01	Undefined	as_event	5470918	5471803	.	+	.	transcript_id "TCONS_00000553,TCONS_00000552"; gene_id "chrA01:5468275-5471803W"; flanks "5470918-,5471803]"; structure "1^3-,2^4-"; splice_chain "5471017^5471138-,5471025^5471140-"; sources "Undefined,Undefined"; NMorMRNA "null"; degree "4"; dimension "2_2";
chrA01	Undefined	as_event	5489568	5489811	.	+	.	transcript_id "TCONS_00000557,TCONS_00000558"; gene_id "chrA01:5489517-5490795W"; flanks "5489568^,5489811^"; structure "1-,2-"; splice_chain "5489713-,5489718-"; sources "Undefined,Undefined"; NMorMRNA "null"; degree "4"; dimension "2_2";
chrA01	Undefined	as_event	5525333	5525491	.	+	.	transcript_id "TCONS_00000561,TCONS_00000560"; gene_id "chrA01:5523120-5525504W"; flanks "5525333-,5525491-"; structure "1^,2^"; splice_chain "5525419^,5525420^"; sources "Undefined,Undefined"; NMorMRNA "null"; degree "4"; dimension "2_2";
chrA01	Undefined	as_event	5638666	5638822	.	+	.	transcript_id "TCONS_00000569,TCONS_00000568"; gene_id "chrA01:5636982-5638842W"; flanks "5638666-,5638822-"; structure "1^,2^"; splice_chain "5638749^,5638750^"; sources "Undefined,Undefined"; NMorMRNA "null"; degree "4"; dimension "2_2";
chrA01	Undefined	as_event	5664194	5665009	.	+	.	transcript_id "TCONS_00000571,TCONS_00000570"; gene_id "chrA01:5663019-5670086W"; flanks "5664194-,5665009^"; structure "1^3-6^8-,2^4-5^7-"; splice_chain "5664275^5664377-5664491^5664713-,5664292^5664394-5664475^5664697-"; sources "Undefined,Undefined"; NMorMRNA "null"; degree "4"; dimension "2_2";
chrA01	Undefined	as_event	5666882	5669634	.	+	.	transcript_id "TCONS_00000570,TCONS_00000571"; gene_id "chrA01:5663019-5670086W"; flanks "5666882-,5669634^"; structure "1^3-,2^4-5^6-"; splice_chain "5667085^5667647-,5667087^5667649-5667680^5667938-"; sources "Undefined,Undefined"; NMorMRNA "null"; degree "4"; dimension "2_2";
chrA01	Undefined	as_event	5685196	5685409	.	+	.	transcript_id "TCONS_00000575,TCONS_00000576"; gene_id "chrA01:5684269-5686438W"; flanks "5685196-,5685409^"; structure "0,1^2-"; splice_chain ",5685251^5685326-"; sources "Undefined,Undefined"; NMorMRNA "null"; degree "4"; dimension "2_2";
chrA01	Undefined	as_event	5788719	5789372	.	+	.	transcript_id "TCONS_00000582,TCONS_00000581"; gene_id "chrA01:5784031-5789372W"; flanks "5788719-,5789372]"; structure "1^3-,2^4-"; splice_chain "5789122^5789200-,5789125^5789203-"; sources "Undefined,Undefined"; NMorMRNA "null"; degree "4"; dimension "2_2";
chrA01	Undefined	as_event	5814693	5815061	.	+	.	transcript_id "TCONS_00000584,TCONS_00000583"; gene_id "chrA01:5811857-5817185W"; flanks "5814693^,5815061^"; structure "1-,2-"; splice_chain "5814994-,5814995-"; sources "Undefined,Undefined"; NMorMRNA "null"; degree "4"; dimension "2_2";
chrA01	Undefined	as_event	5887618	5887920	.	+	.	transcript_id "TCONS_00000588,TCONS_00000589"; gene_id "chrA01:5885618-5888040W"; flanks "5887618-,5887920^"; structure "0,1^2-"; splice_chain ",5887745^5887821-"; sources "Undefined,Undefined"; NMorMRNA "null"; degree "4"; dimension "2_2";
chrA01	Undefined	as_event	5992305	5992525	.	+	.	transcript_id "TCONS_00000592,TCONS_00000593"; gene_id "chrA01:5991154-5995755W"; flanks "5992305-,5992525^"; structure "0,1^2-"; splice_chain ",5992376^5992454-"; sources "Undefined,Undefined"; NMorMRNA "null"; degree "4"; dimension "2_2";
chrA01	Undefined	as_event	6080680	6082056	.	+	.	transcript_id "TCONS_00000600,TCONS_00000601"; gene_id "chrA01:6080680-6082548W"; flanks "6080680[,6082056]"; structure "1^2-,3^4-"; splice_chain "6080977^6081467-,6081781^6081854-"; sources "Undefined,Undefined"; NMorMRNA "null"; degree "4"; dimension "2_2";
chrA01	Undefined	as_event	6095363	6095868	.	+	.	transcript_id "TCONS_00000604,TCONS_00000605"; gene_id "chrA01:6095146-6097039W"; flanks "6095363-,6095868^"; structure "1^3-,2^4-"; splice_chain "6095456^6095749-,6095457^6095750-"; sources "Undefined,Undefined"; NMorMRNA "null"; degree "4"; dimension "2_2";
chrA01	Undefined	as_event	6096001	6096204	.	+	.	transcript_id "TCONS_00000605,TCONS_00000604"; gene_id "chrA01:6095146-6097039W"; flanks "6096001^,6096204^"; structure "1-,2-"; splice_chain "6096104-,6096105-"; sources "Undefined,Undefined"; NMorMRNA "null"; degree "4"; dimension "2_2";
chrA01	Undefined	as_event	6096299	6096519	.	+	.	transcript_id "TCONS_00000605,TCONS_00000604"; gene_id "chrA01:6095146-6097039W"; flanks "6096299-,6096519^"; structure "0,1^2-"; splice_chain ",6096360^6096461-"; sources "Undefined,Undefined"; NMorMRNA "null"; degree "4"; dimension "2_2";
chrA01	Undefined	as_event	6353059	6353324	.	+	.	transcript_id "TCONS_00000622,TCONS_00000621/TCONS_00000623"; gene_id "chrA01:6352417-6356386W"; flanks "6353059-,6353324^"; structure "0,1^2-"; splice_chain ",6353165^6353237-"; sources "Undefined,Undefined"; NMorMRNA "null"; degree "4"; dimension "2_2";
chrA01	Undefined	as_event	6559751	6560004	.	+	.	transcript_id "TCONS_00000631,TCONS_00000630"; gene_id "chrA01:6558750-6561412W"; flanks "6559751-,6560004^"; structure "0,1^2-"; splice_chain ",6559772^6559948-"; sources "Undefined,Undefined"; NMorMRNA "null"; degree "4"; dimension "2_2";
chrA01	Undefined	as_event	6730391	6730688	.	+	.	transcript_id "TCONS_00000635,TCONS_00000637"; gene_id "chrA01:6729308-6731211W"; flanks "6730391-,6730688^"; structure "0,1^2-"; splice_chain ",6730532^6730619-"; sources "Undefined,Undefined"; NMorMRNA "null"; degree "4"; dimension "2_2";
chrA01	Undefined	as_event	6838827	6839205	.	+	.	transcript_id "TCONS_00000641,TCONS_00000642"; gene_id "chrA01:6836984-6839205W"; flanks "6838827-,6839205]"; structure "0,1^2-"; splice_chain ",6838911^6838993-"; sources "Undefined,Undefined"; NMorMRNA "null"; degree "4"; dimension "2_2";
chrA01	Undefined	as_event	6856270	6856679	.	+	.	transcript_id "TCONS_00000644,TCONS_00000643"; gene_id "chrA01:6856003-6858300W"; flanks "6856270-,6856679-"; structure "1^,2^"; splice_chain "6856387^,6856388^"; sources "Undefined,Undefined"; NMorMRNA "null"; degree "4"; dimension "2_2";
chrA01	Undefined	as_event	6872433	6872814	.	+	.	transcript_id "TCONS_00000647,TCONS_00000646"; gene_id "chrA01:6871917-6872814W"; flanks "6872433-,6872814]"; structure "1^3-,2^4-"; splice_chain "6872574^6872758-,6872580^6872764-"; sources "Undefined,Undefined"; NMorMRNA "null"; degree "4"; dimension "2_2";
chrA01	Undefined	as_event	6878777	6880011	.	+	.	transcript_id "TCONS_00000649,TCONS_00000648"; gene_id "chrA01:6877992-6880543W"; flanks "6878777-,6880011^"; structure "0,1^2-"; splice_chain ",6878925^6879966-"; sources "Undefined,Undefined"; NMorMRNA "null"; degree "4"; dimension "2_2";
chrA01	Undefined	as_event	6878607	6880011	.	+	.	transcript_id "TCONS_00000650,TCONS_00000649,TCONS_00000648"; gene_id "chrA01:6877992-6880543W"; flanks "6878607-,6880011^"; structure "0,1^2-,1^2-3^4-"; splice_chain ",6878696^6878777-,6878696^6878777-6878925^6879966-"; sources "Undefined,Undefined,Undefined"; NMorMRNA "null"; degree "9"; dimension "3_3";
chrA01	Undefined	as_event	6885886	6886053	.	+	.	transcript_id "TCONS_00000652,TCONS_00000651"; gene_id "chrA01:6884232-6886541W"; flanks "6885886-,6886053-"; structure "1^,2^"; splice_chain "6885964^,6885965^"; sources "Undefined,Undefined"; NMorMRNA "null"; degree "4"; dimension "2_2";
chrA01	Undefined	as_event	6906891	6907211	.	+	.	transcript_id "TCONS_00000654,TCONS_00000655"; gene_id "chrA01:6906307-6909595W"; flanks "6906891-,6907211^"; structure "1^3-,2^4-"; splice_chain "6907043^6907127-,6907045^6907129-"; sources "Undefined,Undefined"; NMorMRNA "null"; degree "4"; dimension "2_2";
chrA01	Undefined	as_event	6907458	6907713	.	+	.	transcript_id "TCONS_00000655,TCONS_00000654"; gene_id "chrA01:6906307-6909595W"; flanks "6907458-,6907713-"; structure "1^,2^"; splice_chain "6907622^,6907623^"; sources "Undefined,Undefined"; NMorMRNA "null"; degree "4"; dimension "2_2";
chrA01	Undefined	as_event	7038030	7038504	.	+	.	transcript_id "TCONS_00000666,TCONS_00000667"; gene_id "chrA01:7037364-7038874W"; flanks "7038030^,7038504^"; structure "1-,2-"; splice_chain "7038227-,7038253-"; sources "Undefined,Undefined"; NMorMRNA "null"; degree "4"; dimension "2_2";
chrA01	Undefined	as_event	7079707	7079993	.	+	.	transcript_id "TCONS_00000672,TCONS_00000673"; gene_id "chrA01:7076803-7080901W"; flanks "7079707-,7079993^"; structure "0,1^2-"; splice_chain ",7079807^7079889-"; sources "Undefined,Undefined"; NMorMRNA "null"; degree "4"; dimension "2_2";
chrA01	Undefined	as_event	7131550	7131908	.	+	.	transcript_id "TCONS_00000678,TCONS_00000679"; gene_id "chrA01:7130826-7137259W"; flanks "7131550^,7131908^"; structure "1-,2-"; splice_chain "7131825-,7131828-"; sources "Undefined,Undefined"; NMorMRNA "null"; degree "4"; dimension "2_2";
chrA01	Undefined	as_event	7190354	7190633	.	+	.	transcript_id "TCONS_00000681,TCONS_00000682"; gene_id "chrA01:7188492-7191507W"; flanks "7190354^,7190633^"; structure "1-,2-"; splice_chain "7190439-,7190445-"; sources "Undefined,Undefined"; NMorMRNA "null"; degree "4"; dimension "2_2";
chrA01	Undefined	as_event	7192133	7192526	.	+	.	transcript_id "TCONS_00000685,TCONS_00000683"; gene_id "chrA01:7192133-7194915W"; flanks "7192133[,7192526-"; structure "1^,2^"; splice_chain "7192323^,7192328^"; sources "Undefined,Undefined"; NMorMRNA "null"; degree "4"; dimension "2_2";
chrA01	Undefined	as_event	7192323	7192773	.	+	.	transcript_id "TCONS_00000685,TCONS_00000684"; gene_id "chrA01:7192133-7194915W"; flanks "7192323^,7192773^"; structure "1-,2-"; splice_chain "7192526-,7192532-"; sources "Undefined,Undefined"; NMorMRNA "null"; degree "4"; dimension "2_2";
chrA01	Undefined	as_event	7192133	7192773	.	+	.	transcript_id "TCONS_00000685,TCONS_00000684,TCONS_00000683"; gene_id "chrA01:7192133-7194915W"; flanks "7192133[,7192773^"; structure "1^3-,1^4-,2^3-"; splice_chain "7192323^7192526-,7192323^7192532-,7192328^7192526-"; sources "Undefined,Undefined,Undefined"; NMorMRNA "null"; degree "9"; dimension "3_3";
chrA01	Undefined	as_event	7192856	7194915	.	+	.	transcript_id "TCONS_00000684,TCONS_00000683/TCONS_00000685"; gene_id "chrA01:7192133-7194915W"; flanks "7192856-,7194915]"; structure "1^3-,2^4-"; splice_chain "7192950^7193047-,7192952^7193049-"; sources "Undefined,Undefined"; NMorMRNA "null"; degree "4"; dimension "2_2";
chrA01	Undefined	as_event	7218915	7219167	.	+	.	transcript_id "TCONS_00000688/TCONS_00000690,TCONS_00000687"; gene_id "chrA01:7218221-7220209W"; flanks "7218915-,7219167^"; structure "0,1^2-"; splice_chain ",7218990^7219088-"; sources "Undefined,Undefined"; NMorMRNA "null"; degree "4"; dimension "2_2";
chrA01	Undefined	as_event	7219271	7220209	.	+	.	transcript_id "TCONS_00000687/TCONS_00000688,TCONS_00000690"; gene_id "chrA01:7218221-7220209W"; flanks "7219271-,7220209]"; structure "1^3-,2^4-"; splice_chain "7219743^7219971-,7219785^7220013-"; sources "Undefined,Undefined"; NMorMRNA "null"; degree "4"; dimension "2_2";
chrA01	Undefined	as_event	7235360	7235601	.	+	.	transcript_id "TCONS_00000693,TCONS_00000694/TCONS_00000695"; gene_id "chrA01:7233828-7235601W"; flanks "7235360^,7235601]"; structure "1-,2-"; splice_chain "7235446-,7235448-"; sources "Undefined,Undefined"; NMorMRNA "null"; degree "4"; dimension "2_2";
chrA01	Undefined	as_event	7243908	7244157	.	+	.	transcript_id "TCONS_00000697,TCONS_00000698"; gene_id "chrA01:7241893-7245352W"; flanks "7243908-,7244157^"; structure "0,1^2-"; splice_chain ",7243959^7244046-"; sources "Undefined,Undefined"; NMorMRNA "null"; degree "4"; dimension "2_2";
chrA01	Undefined	as_event	7244640	7244895	.	+	.	transcript_id "TCONS_00000697,TCONS_00000698"; gene_id "chrA01:7241893-7245352W"; flanks "7244640-,7244895^"; structure "0,1^2-"; splice_chain ",7244696^7244773-"; sources "Undefined,Undefined"; NMorMRNA "null"; degree "4"; dimension "2_2";
chrA01	Undefined	as_event	7247458	7247805	.	+	.	transcript_id "TCONS_00000700,TCONS_00000701"; gene_id "chrA01:7247158-7248963W"; flanks "7247458-,7247805^"; structure "1^3-,2^4-"; splice_chain "7247612^7247710-,7247622^7247720-"; sources "Undefined,Undefined"; NMorMRNA "null"; degree "4"; dimension "2_2";
chrA01	Undefined	as_event	7363172	7363476	.	+	.	transcript_id "TCONS_00000711,TCONS_00000712"; gene_id "chrA01:7361327-7365246W"; flanks "7363172-,7363476^"; structure "0,1^2-"; splice_chain ",7363268^7363371-"; sources "Undefined,Undefined"; NMorMRNA "null"; degree "4"; dimension "2_2";
chrA01	Undefined	as_event	7363810	7364092	.	+	.	transcript_id "TCONS_00000711,TCONS_00000712"; gene_id "chrA01:7361327-7365246W"; flanks "7363810-,7364092^"; structure "0,1^2-"; splice_chain ",7363947^7364025-"; sources "Undefined,Undefined"; NMorMRNA "null"; degree "4"; dimension "2_2";
chrA01	Undefined	as_event	7370389	7370742	.	+	.	transcript_id "TCONS_00000713,TCONS_00000714"; gene_id "chrA01:7368274-7371074W"; flanks "7370389-,7370742^"; structure "0,1^2-"; splice_chain ",7370467^7370543-"; sources "Undefined,Undefined"; NMorMRNA "null"; degree "4"; dimension "2_2";
chrA01	Undefined	as_event	7421891	7423342	.	+	.	transcript_id "TCONS_00000719,TCONS_00000720"; gene_id "chrA01:7421641-7424481W"; flanks "7421891-,7423342^"; structure "1^3-,2^4-"; splice_chain "7422558^7423068-,7422571^7423081-"; sources "Undefined,Undefined"; NMorMRNA "null"; degree "4"; dimension "2_2";
chrA01	Undefined	as_event	7452967	7453939	.	+	.	transcript_id "TCONS_00000722,TCONS_00000723/TCONS_00000724"; gene_id "chrA01:7452357-7455094W"; flanks "7452967-,7453939^"; structure "0,1^2-"; splice_chain ",7453077^7453827-"; sources "Undefined,Undefined"; NMorMRNA "null"; degree "4"; dimension "2_2";
chrA01	Undefined	as_event	7502739	7503052	.	+	.	transcript_id "TCONS_00000728,TCONS_00000729"; gene_id "chrA01:7502430-7504566W"; flanks "7502739-,7503052^"; structure "1^3-,2^4-"; splice_chain "7502755^7502783-,7502777^7502805-"; sources "Undefined,Undefined"; NMorMRNA "null"; degree "4"; dimension "2_2";
chrA01	Undefined	as_event	7504263	7504566	.	+	.	transcript_id "TCONS_00000729,TCONS_00000728"; gene_id "chrA01:7502430-7504566W"; flanks "7504263-,7504566]"; structure "0,1^2-"; splice_chain ",7504331^7504428-"; sources "Undefined,Undefined"; NMorMRNA "null"; degree "4"; dimension "2_2";
chrA01	Undefined	as_event	7516378	7517520	.	+	.	transcript_id "TCONS_00000732,TCONS_00000731"; gene_id "chrA01:7516378-7519775W"; flanks "7516378[,7517520^"; structure "0,1^2-"; splice_chain ",7516953^7517259-"; sources "Undefined,Undefined"; NMorMRNA "null"; degree "4"; dimension "2_2";
chrA01	Undefined	as_event	7616870	7617586	.	+	.	transcript_id "TCONS_00000733,TCONS_00000734"; gene_id "chrA01:7616022-7618728W"; flanks "7616870-,7617586^"; structure "0,1^2-"; splice_chain ",7617363^7617426-"; sources "Undefined,Undefined"; NMorMRNA "null"; degree "4"; dimension "2_2";
chrA01	Undefined	as_event	7690133	7690348	.	+	.	transcript_id "TCONS_00000738,TCONS_00000739"; gene_id "chrA01:7689468-7691646W"; flanks "7690133-,7690348^"; structure "0,1^2-"; splice_chain ",7690207^7690292-"; sources "Undefined,Undefined"; NMorMRNA "null"; degree "4"; dimension "2_2";
chrA01	Undefined	as_event	7698453	7698655	.	+	.	transcript_id "TCONS_00000742,TCONS_00000741"; gene_id "chrA01:7698257-7699500W"; flanks "7698453^,7698655^"; structure "1-,2-"; splice_chain "7698538-,7698579-"; sources "Undefined,Undefined"; NMorMRNA "null"; degree "4"; dimension "2_2";
chrA01	Undefined	as_event	7698538	7699032	.	+	.	transcript_id "TCONS_00000742,TCONS_00000740"; gene_id "chrA01:7698257-7699500W"; flanks "7698538-,7699032^"; structure "1^3-,2^4-"; splice_chain "7698655^7698731-,7698657^7698733-"; sources "Undefined,Undefined"; NMorMRNA "null"; degree "4"; dimension "2_2";
chrA01	Undefined	as_event	7698453	7699032	.	+	.	transcript_id "TCONS_00000742,TCONS_00000740,TCONS_00000741"; gene_id "chrA01:7698257-7699500W"; flanks "7698453^,7699032^"; structure "1-3^5-,1-4^6-,2-3^5-"; splice_chain "7698538-7698655^7698731-,7698538-7698657^7698733-,7698579-7698655^7698731-"; sources "Undefined,Undefined,Undefined"; NMorMRNA "null"; degree "9"; dimension "3_3";
chrA01	Undefined	as_event	7826553	7826889	.	+	.	transcript_id "TCONS_00000749,TCONS_00000748"; gene_id "chrA01:7825492-7827973W"; flanks "7826553-,7826889^"; structure "0,1^2-"; splice_chain ",7826614^7826705-"; sources "Undefined,Undefined"; NMorMRNA "null"; degree "4"; dimension "2_2";
chrA01	Undefined	as_event	7857576	7857995	.	+	.	transcript_id "TCONS_00000751,TCONS_00000752"; gene_id "chrA01:7857059-7858296W"; flanks "7857576-,7857995^"; structure "0,1^2-"; splice_chain ",7857758^7857831-"; sources "Undefined,Undefined"; NMorMRNA "null"; degree "4"; dimension "2_2";
chrA01	Undefined	as_event	8123346	8123815	.	+	.	transcript_id "TCONS_00000769,TCONS_00000768"; gene_id "chrA01:8122531-8126309W"; flanks "8123346-,8123815^"; structure "0,1^2-"; splice_chain ",8123516^8123583-"; sources "Undefined,Undefined"; NMorMRNA "null"; degree "4"; dimension "2_2";
chrA01	Undefined	as_event	8125904	8126170	.	+	.	transcript_id "TCONS_00000769,TCONS_00000770"; gene_id "chrA01:8122531-8126309W"; flanks "8125904-,8126170^"; structure "0,1^2-"; splice_chain ",8126000^8126079-"; sources "Undefined,Undefined"; NMorMRNA "null"; degree "4"; dimension "2_2";
chrA01	Undefined	as_event	8166357	8167580	.	+	.	transcript_id "TCONS_00000772,TCONS_00000774"; gene_id "chrA01:8166147-8168037W"; flanks "8166357-,8167580^"; structure "1^3-,2^4-"; splice_chain "8166754^8167091-,8166764^8167101-"; sources "Undefined,Undefined"; NMorMRNA "null"; degree "4"; dimension "2_2";
chrA01	Undefined	as_event	8559522	8560670	.	+	.	transcript_id "TCONS_00000801,TCONS_00000800"; gene_id "chrA01:8559510-8560670W"; flanks "8559522[,8560670]"; structure "0,1^2-"; splice_chain ",8559904^8560049-"; sources "Undefined,Undefined"; NMorMRNA "null"; degree "4"; dimension "2_2";
chrA01	Undefined	as_event	8718833	8719355	.	+	.	transcript_id "TCONS_00000807,TCONS_00000806"; gene_id "chrA01:8718401-8722359W"; flanks "8718833^,8719355-"; structure "0,1-2^"; splice_chain ",8719093-8719161^"; sources "Undefined,Undefined"; NMorMRNA "null"; degree "4"; dimension "2_2";
chrA01	Undefined	as_event	8816136	8816408	.	+	.	transcript_id "TCONS_00000813,TCONS_00000814"; gene_id "chrA01:8814665-8817310W"; flanks "8816136-,8816408^"; structure "1^3-,2^4-"; splice_chain "8816192^8816280-,8816193^8816281-"; sources "Undefined,Undefined"; NMorMRNA "null"; degree "4"; dimension "2_2";
chrA01	Undefined	as_event	8923218	8923519	.	+	.	transcript_id "TCONS_00000819,TCONS_00000820"; gene_id "chrA01:8922792-8924124W"; flanks "8923218^,8923519-"; structure "0,1-2^"; splice_chain ",8923369-8923422^"; sources "Undefined,Undefined"; NMorMRNA "null"; degree "4"; dimension "2_2";
chrA01	Undefined	as_event	8922955	8923614	.	+	.	transcript_id "TCONS_00000821,TCONS_00000820,TCONS_00000819"; gene_id "chrA01:8922792-8924124W"; flanks "8922955-,8923614^"; structure "0,1^2-3^4-,1^4-"; splice_chain ",8923218^8923369-8923422^8923519-,8923218^8923519-"; sources "Undefined,Undefined,Undefined"; NMorMRNA "null"; degree "9"; dimension "3_3";
chrA01	Undefined	as_event	9009333	9009890	.	+	.	transcript_id "TCONS_00000825,TCONS_00000826"; gene_id "chrA01:9007137-9011369W"; flanks "9009333-,9009890^"; structure "0,1^2-"; splice_chain ",9009469^9009548-"; sources "Undefined,Undefined"; NMorMRNA "null"; degree "4"; dimension "2_2";
chrA01	Undefined	as_event	9010269	9010677	.	+	.	transcript_id "TCONS_00000826,TCONS_00000825"; gene_id "chrA01:9007137-9011369W"; flanks "9010269-,9010677^"; structure "0,1^2-"; splice_chain ",9010524^9010608-"; sources "Undefined,Undefined"; NMorMRNA "null"; degree "4"; dimension "2_2";
chrA01	Undefined	as_event	9011046	9011202	.	+	.	transcript_id "TCONS_00000825,TCONS_00000826"; gene_id "chrA01:9007137-9011369W"; flanks "9011046-,9011202-"; structure "1^,2^"; splice_chain "9011118^,9011119^"; sources "Undefined,Undefined"; NMorMRNA "null"; degree "4"; dimension "2_2";
chrA01	Undefined	as_event	9022882	9023880	.	+	.	transcript_id "TCONS_00000828,TCONS_00000827"; gene_id "chrA01:9021546-9023880W"; flanks "9022882-,9023880]"; structure "0,1^2-"; splice_chain ",9023275^9023409-"; sources "Undefined,Undefined"; NMorMRNA "null"; degree "4"; dimension "2_2";
chrA01	Undefined	as_event	9187971	9188265	.	+	.	transcript_id "TCONS_00000836,TCONS_00000837"; gene_id "chrA01:9186731-9188984W"; flanks "9187971-,9188265^"; structure "0,1^2-"; splice_chain ",9188020^9188094-"; sources "Undefined,Undefined"; NMorMRNA "null"; degree "4"; dimension "2_2";
chrA01	Undefined	as_event	9220332	9220510	.	+	.	transcript_id "TCONS_00000841,TCONS_00000840"; gene_id "chrA01:9220041-9222102W"; flanks "9220332-,9220510-"; structure "1^,2^"; splice_chain "9220428^,9220431^"; sources "Undefined,Undefined"; NMorMRNA "null"; degree "4"; dimension "2_2";
chrA01	Undefined	as_event	9220510	9220668	.	+	.	transcript_id "TCONS_00000841,TCONS_00000840"; gene_id "chrA01:9220041-9222102W"; flanks "9220510-,9220668-"; structure "1^,2^"; splice_chain "9220587^,9220589^"; sources "Undefined,Undefined"; NMorMRNA "null"; degree "4"; dimension "2_2";
chrA01	Undefined	as_event	9220332	9220822	.	+	.	transcript_id "TCONS_00000839,TCONS_00000841,TCONS_00000840"; gene_id "chrA01:9220041-9222102W"; flanks "9220332-,9220822^"; structure "0,1^3-4^6-,2^3-5^6-"; splice_chain ",9220428^9220510-9220587^9220668-,9220431^9220510-9220589^9220668-"; sources "Undefined,Undefined,Undefined"; NMorMRNA "null"; degree "9"; dimension "3_3";
chrA01	Undefined	as_event	9220903	9221044	.	+	.	transcript_id "TCONS_00000839/TCONS_00000841,TCONS_00000840"; gene_id "chrA01:9220041-9222102W"; flanks "9220903-,9221044-"; structure "1^,2^"; splice_chain "9220973^,9220974^"; sources "Undefined,Undefined"; NMorMRNA "null"; degree "4"; dimension "2_2";
chrA01	Undefined	as_event	9229075	9229742	.	+	.	transcript_id "TCONS_00000844,TCONS_00000843"; gene_id "chrA01:9227669-9231031W"; flanks "9229075-,9229742^"; structure "1^3-,2^4-"; splice_chain "9229268^9229612-,9229278^9229622-"; sources "Undefined,Undefined"; NMorMRNA "null"; degree "4"; dimension "2_2";
chrA01	Undefined	as_event	9235620	9236413	.	+	.	transcript_id "TCONS_00000847,TCONS_00000848"; gene_id "chrA01:9235024-9236413W"; flanks "9235620-,9236413]"; structure "0,1^2-"; splice_chain ",9235941^9236017-"; sources "Undefined,Undefined"; NMorMRNA "null"; degree "4"; dimension "2_2";
chrA01	Undefined	as_event	9241740	9242131	.	+	.	transcript_id "TCONS_00000850,TCONS_00000851"; gene_id "chrA01:9237083-9244637W"; flanks "9241740^,9242131^"; structure "1-,2-"; splice_chain "9241833-,9242057-"; sources "Undefined,Undefined"; NMorMRNA "null"; degree "4"; dimension "2_2";
chrA01	Undefined	as_event	9244047	9244291	.	+	.	transcript_id "TCONS_00000851,TCONS_00000850"; gene_id "chrA01:9237083-9244637W"; flanks "9244047-,9244291-"; structure "1^,2^"; splice_chain "9244112^,9244114^"; sources "Undefined,Undefined"; NMorMRNA "null"; degree "4"; dimension "2_2";
chrA01	Undefined	as_event	9311013	9311337	.	+	.	transcript_id "TCONS_00000854,TCONS_00000855"; gene_id "chrA01:9310090-9313225W"; flanks "9311013-,9311337^"; structure "0,1^2-"; splice_chain ",9311118^9311213-"; sources "Undefined,Undefined"; NMorMRNA "null"; degree "4"; dimension "2_2";
chrA01	Undefined	as_event	9311433	9311722	.	+	.	transcript_id "TCONS_00000854,TCONS_00000855"; gene_id "chrA01:9310090-9313225W"; flanks "9311433-,9311722^"; structure "0,1^2-"; splice_chain ",9311558^9311642-"; sources "Undefined,Undefined"; NMorMRNA "null"; degree "4"; dimension "2_2";
chrA01	Undefined	as_event	9312067	9312294	.	+	.	transcript_id "TCONS_00000854,TCONS_00000855"; gene_id "chrA01:9310090-9313225W"; flanks "9312067-,9312294^"; structure "0,1^2-"; splice_chain ",9312141^9312216-"; sources "Undefined,Undefined"; NMorMRNA "null"; degree "4"; dimension "2_2";
chrA01	Undefined	as_event	9312389	9312679	.	+	.	transcript_id "TCONS_00000854,TCONS_00000855"; gene_id "chrA01:9310090-9313225W"; flanks "9312389-,9312679^"; structure "0,1^2-"; splice_chain ",9312489^9312566-"; sources "Undefined,Undefined"; NMorMRNA "null"; degree "4"; dimension "2_2";
chrA01	Undefined	as_event	9775497	9776263	.	+	.	transcript_id "TCONS_00000873,TCONS_00000874"; gene_id "chrA01:9771649-9776710W"; flanks "9775497-,9776263^"; structure "1^3-,2^4-"; splice_chain "9775891^9776149-,9775898^9776156-"; sources "Undefined,Undefined"; NMorMRNA "null"; degree "4"; dimension "2_2";
chrA01	Undefined	as_event	9856080	9856596	.	+	.	transcript_id "TCONS_00000880,TCONS_00000879"; gene_id "chrA01:9855343-9856596W"; flanks "9856080^,9856596]"; structure "1-,2-"; splice_chain "9856162-,9856166-"; sources "Undefined,Undefined"; NMorMRNA "null"; degree "4"; dimension "2_2";
chrA01	Undefined	as_event	9991817	9992248	.	+	.	transcript_id "TCONS_00000885,TCONS_00000886,TCONS_00000884"; gene_id "chrA01:9988524-9993302W"; flanks "9991817-,9992248^"; structure "1^4-,2^5-,3^6-"; splice_chain "9992052^9992120-,9992053^9992121-,9992054^9992122-"; sources "Undefined,Undefined,Undefined"; NMorMRNA "null"; degree "9"; dimension "3_3";
chrA01	Undefined	as_event	10063172	10063537	.	+	.	transcript_id "TCONS_00000894,TCONS_00000893"; gene_id "chrA01:10062167-10063932W"; flanks "10063172-,10063537-"; structure "1^,2^"; splice_chain "10063448^,10063457^"; sources "Undefined,Undefined"; NMorMRNA "null"; degree "4"; dimension "2_2";
chrA01	Undefined	as_event	10063537	10063932	.	+	.	transcript_id "TCONS_00000894,TCONS_00000893"; gene_id "chrA01:10062167-10063932W"; flanks "10063537-,10063932]"; structure "0,1^2-"; splice_chain ",10063644^10063741-"; sources "Undefined,Undefined"; NMorMRNA "null"; degree "4"; dimension "2_2";
chrA01	Undefined	as_event	10351834	10352099	.	+	.	transcript_id "TCONS_00000903,TCONS_00000902"; gene_id "chrA01:10350280-10352099W"; flanks "10351834-,10352099]"; structure "0,1^2-"; splice_chain ",10351888^10351961-"; sources "Undefined,Undefined"; NMorMRNA "null"; degree "4"; dimension "2_2";
chrA01	Undefined	as_event	10387965	10388393	.	+	.	transcript_id "TCONS_00000906,TCONS_00000905"; gene_id "chrA01:10387512-10391521W"; flanks "10387965-,10388393^"; structure "1^3-,2^4-"; splice_chain "10388124^10388272-,10388125^10388273-"; sources "Undefined,Undefined"; NMorMRNA "null"; degree "4"; dimension "2_2";
chrA01	Undefined	as_event	10468385	10468872	.	+	.	transcript_id "TCONS_00000910,TCONS_00000909"; gene_id "chrA01:10467824-10470378W"; flanks "10468385-,10468872-"; structure "1^2-4^,3^"; splice_chain "10468514^10468587-10468781^,10468721^"; sources "Undefined,Undefined"; NMorMRNA "null"; degree "4"; dimension "2_2";
chrA01	Undefined	as_event	10468872	10469127	.	+	.	transcript_id "TCONS_00000910/TCONS_00000913,TCONS_00000909/TCONS_00000911"; gene_id "chrA01:10467824-10470378W"; flanks "10468872-,10469127-"; structure "1^,2^"; splice_chain "10469012^,10469029^"; sources "Undefined,Undefined"; NMorMRNA "null"; degree "4"; dimension "2_2";
chrA01	Undefined	as_event	10468872	10469227	.	+	.	transcript_id "TCONS_00000912,TCONS_00000909/TCONS_00000911"; gene_id "chrA01:10467824-10470378W"; flanks "10468872-,10469227^"; structure "0,1^2-"; splice_chain ",10469029^10469127-"; sources "Undefined,Undefined"; NMorMRNA "null"; degree "4"; dimension "2_2";
chrA01	Undefined	as_event	10469127	10469377	.	+	.	transcript_id "TCONS_00000910/TCONS_00000913,TCONS_00000909/TCONS_00000911"; gene_id "chrA01:10467824-10470378W"; flanks "10469127-,10469377^"; structure "1^3-,2^4-"; splice_chain "10469217^10469312-,10469227^10469322-"; sources "Undefined,Undefined"; NMorMRNA "null"; degree "4"; dimension "2_2";
chrA01	Undefined	as_event	10468872	10469377	.	+	.	transcript_id "TCONS_00000910/TCONS_00000913,TCONS_00000909/TCONS_00000911,TCONS_00000912"; gene_id "chrA01:10467824-10470378W"; flanks "10468872-,10469377^"; structure "1^3-4^6-,2^3-5^7-,5^7-"; splice_chain "10469012^10469127-10469217^10469312-,10469029^10469127-10469227^10469322-,10469227^10469322-"; sources "Undefined,Undefined,Undefined"; NMorMRNA "null"; degree "9"; dimension "3_3";
chrA01	Undefined	as_event	10469377	10469760	.	+	.	transcript_id "TCONS_00000909,TCONS_00000910"; gene_id "chrA01:10467824-10470378W"; flanks "10469377^,10469760-"; structure "0,1-2^"; splice_chain ",10469457-10469604^"; sources "Undefined,Undefined"; NMorMRNA "null"; degree "4"; dimension "2_2";
chrA01	Undefined	as_event	10469457	10469924	.	+	.	transcript_id "TCONS_00000913,TCONS_00000910"; gene_id "chrA01:10467824-10470378W"; flanks "10469457-,10469924^"; structure "0,1^2-"; splice_chain ",10469604^10469760-"; sources "Undefined,Undefined"; NMorMRNA "null"; degree "4"; dimension "2_2";
chrA01	Undefined	as_event	10469760	10470378	.	+	.	transcript_id "TCONS_00000909,TCONS_00000910"; gene_id "chrA01:10467824-10470378W"; flanks "10469760-,10470378]"; structure "0,1^2-"; splice_chain ",10469924^10470040-"; sources "Undefined,Undefined"; NMorMRNA "null"; degree "4"; dimension "2_2";
chrA01	Undefined	as_event	10469457	10470378	.	+	.	transcript_id "TCONS_00000911/TCONS_00000912,TCONS_00000910,TCONS_00000913"; gene_id "chrA01:10467824-10470378W"; flanks "10469457-,10470378]"; structure "0,1^2-3^4-,3^4-"; splice_chain ",10469604^10469760-10469924^10470040-,10469924^10470040-"; sources "Undefined,Undefined,Undefined"; NMorMRNA "null"; degree "9"; dimension "3_3";
chrA01	Undefined	as_event	10469377	10470378	.	+	.	transcript_id "TCONS_00000911/TCONS_00000912,TCONS_00000910,TCONS_00000913,TCONS_00000909"; gene_id "chrA01:10467824-10470378W"; flanks "10469377^,10470378]"; structure "1-,1-2^3-4^5-,1-4^5-,3-"; splice_chain "10469457-,10469457-10469604^10469760-10469924^10470040-,10469457-10469924^10470040-,10469760-"; sources "Undefined,Undefined,Undefined,Undefined"; NMorMRNA "null"; degree "16"; dimension "4…
chrA01	Undefined	as_event	10504780	10505660	.	+	.	transcript_id "TCONS_00000914,TCONS_00000915"; gene_id "chrA01:10503893-10507662W"; flanks "10504780^,10505660^"; structure "1-,2-"; splice_chain "10505216-,10505219-"; sources "Undefined,Undefined"; NMorMRNA "null"; degree "4"; dimension "2_2";
chrA01	Undefined	as_event	10608182	10608460	.	+	.	transcript_id "TCONS_00000917,TCONS_00000916"; gene_id "chrA01:10606790-10609165W"; flanks "10608182^,10608460^"; structure "1-,2-"; splice_chain "10608396-,10608397-"; sources "Undefined,Undefined"; NMorMRNA "null"; degree "4"; dimension "2_2";
chrA01	Undefined	as_event	10896400	10899362	.	+	.	transcript_id "TCONS_00000926,TCONS_00000925"; gene_id "chrA01:10896319-10899362W"; flanks "10896400^,10899362]"; structure "1-,2-"; splice_chain "10896483-,10896485-"; sources "Undefined,Undefined"; NMorMRNA "null"; degree "4"; dimension "2_2";
chrA01	Undefined	as_event	11105921	11106382	.	+	.	transcript_id "TCONS_00000931,TCONS_00000930"; gene_id "chrA01:11105829-11106930W"; flanks "11105921^,11106382^"; structure "1-,2-"; splice_chain "11106069-,11106072-"; sources "Undefined,Undefined"; NMorMRNA "null"; degree "4"; dimension "2_2";
chrA01	Undefined	as_event	11111376	11111967	.	+	.	transcript_id "TCONS_00000932,TCONS_00000933"; gene_id "chrA01:11111376-11112651W"; flanks "11111376[,11111967^"; structure "1^3-,2^4-"; splice_chain "11111699^11111788-,11111709^11111798-"; sources "Undefined,Undefined"; NMorMRNA "null"; degree "4"; dimension "2_2";
chrA01	Undefined	as_event	12205743	12206223	.	+	.	transcript_id "TCONS_00000945,TCONS_00000946"; gene_id "chrA01:12204645-12206742W"; flanks "12205743-,12206223^"; structure "1^3-5^7-,2^4-6^8-"; splice_chain "12205835^12205928-12205993^12206101-,12205849^12205942-12206003^12206111-"; sources "Undefined,Undefined"; NMorMRNA "null"; degree "4"; dimension "2_2";
chrA01	Undefined	as_event	12384764	12385245	.	+	.	transcript_id "TCONS_00000951,TCONS_00000950"; gene_id "chrA01:12384583-12386791W"; flanks "12384764-,12385245^"; structure "0,1^2-3^4-"; splice_chain ",12384804^12384870-12385054^12385125-"; sources "Undefined,Undefined"; NMorMRNA "null"; degree "4"; dimension "2_2";
chrA01	Undefined	as_event	12393622	12394054	.	+	.	transcript_id "TCONS_00000953,TCONS_00000954"; gene_id "chrA01:12393057-12397198W"; flanks "12393622-,12394054^"; structure "0,1^2-"; splice_chain ",12393892^12393961-"; sources "Undefined,Undefined"; NMorMRNA "null"; degree "4"; dimension "2_2";
chrA01	Undefined	as_event	12395201	12397198	.	+	.	transcript_id "TCONS_00000953,TCONS_00000954"; gene_id "chrA01:12393057-12397198W"; flanks "12395201-,12397198]"; structure "0,1^2-"; splice_chain ",12395308^12395406-"; sources "Undefined,Undefined"; NMorMRNA "null"; degree "4"; dimension "2_2";
chrA01	Undefined	as_event	12474864	12475231	.	+	.	transcript_id "TCONS_00000962,TCONS_00000961"; gene_id "chrA01:12474319-12475832W"; flanks "12474864-,12475231^"; structure "0,1^2-"; splice_chain ",12474986^12475065-"; sources "Undefined,Undefined"; NMorMRNA "null"; degree "4"; dimension "2_2";
chrA01	Undefined	as_event	12541973	12542300	.	+	.	transcript_id "TCONS_00000966,TCONS_00000965"; gene_id "chrA01:12541672-12544573W"; flanks "12541973-,12542300^"; structure "1^3-,2^4-"; splice_chain "12542086^12542167-,12542087^12542168-"; sources "Undefined,Undefined"; NMorMRNA "null"; degree "4"; dimension "2_2";
chrA01	Undefined	as_event	12800642	12801068	.	+	.	transcript_id "TCONS_00000971,TCONS_00000970"; gene_id "chrA01:12799380-12801996W"; flanks "12800642-,12801068^"; structure "1^3-,2^4-"; splice_chain "12800872^12800952-,12800882^12800962-"; sources "Undefined,Undefined"; NMorMRNA "null"; degree "4"; dimension "2_2";
chrA01	Undefined	as_event	12813713	12814994	.	+	.	transcript_id "TCONS_00000973,TCONS_00000975"; gene_id "chrA01:12812838-12828912W"; flanks "12813713^,12814994^"; structure "1-,2-"; splice_chain "12814792-,12814806-"; sources "Undefined,Undefined"; NMorMRNA "null"; degree "4"; dimension "2_2";
chrA01	Undefined	as_event	12813713	12828098	.	+	.	transcript_id "TCONS_00000972,TCONS_00000973,TCONS_00000975"; gene_id "chrA01:12812838-12828912W"; flanks "12813713^,12828098-"; structure "0,1-3^4-5^6-7^,2-3^4-5^6-7^"; splice_chain ",12814792-12814994^12815233-12815494^12815564-12815648^,12814806-12814994^12815233-12815494^12815564-12815648^"; sources "Undefined,Undefined,Undefined"; NMorMRNA "null"; degree "9"; dimension "3_3";
chrA01	Undefined	as_event	12943489	12943999	.	+	.	transcript_id "TCONS_00000979/TCONS_00000980,TCONS_00000981"; gene_id "chrA01:12943107-12945365W"; flanks "12943489-,12943999^"; structure "1^3-,2^4-"; splice_chain "12943618^12943805-,12943628^12943815-"; sources "Undefined,Undefined"; NMorMRNA "null"; degree "4"; dimension "2_2";
chrA01	Undefined	as_event	12944364	12944619	.	+	.	transcript_id "TCONS_00000979/TCONS_00000981,TCONS_00000980"; gene_id "chrA01:12943107-12945365W"; flanks "12944364-,12944619^"; structure "1^3-,2^4-"; splice_chain "12944454^12944554-,12944464^12944564-"; sources "Undefined,Undefined"; NMorMRNA "null"; degree "4"; dimension "2_2";
chrA01	Undefined	as_event	12944873	12945097	.	+	.	transcript_id "TCONS_00000979,TCONS_00000980/TCONS_00000981"; gene_id "chrA01:12943107-12945365W"; flanks "12944873-,12945097^"; structure "0,1^2-"; splice_chain ",12944936^12945029-"; sources "Undefined,Undefined"; NMorMRNA "null"; degree "4"; dimension "2_2";
chrA01	Undefined	as_event	13140790	13140939	.	+	.	transcript_id "TCONS_00000988,TCONS_00000987"; gene_id "chrA01:13140458-13142369W"; flanks "13140790^,13140939^"; structure "1-,2-"; splice_chain "13140861-,13140862-"; sources "Undefined,Undefined"; NMorMRNA "null"; degree "4"; dimension "2_2";
chrA01	Undefined	as_event	13681940	13682502	.	+	.	transcript_id "TCONS_00000996,TCONS_00000998"; gene_id "chrA01:13681940-13685024W"; flanks "13681940[,13682502^"; structure "0,1^2-"; splice_chain ",13682305^13682414-"; sources "Undefined,Undefined"; NMorMRNA "null"; degree "4"; dimension "2_2";
chrA01	Undefined	as_event	13682502	13685024	.	+	.	transcript_id "TCONS_00000996,TCONS_00000998"; gene_id "chrA01:13681940-13685024W"; flanks "13682502^,13685024]"; structure "1-,2-"; splice_chain "13682674-,13682828-"; sources "Undefined,Undefined"; NMorMRNA "null"; degree "4"; dimension "2_2";
chrA01	Undefined	as_event	13682414	13685024	.	+	.	transcript_id "TCONS_00000997,TCONS_00000998"; gene_id "chrA01:13681940-13685024W"; flanks "13682414-,13685024]"; structure "0,1^2-"; splice_chain ",13682502^13682828-"; sources "Undefined,Undefined"; NMorMRNA "null"; degree "4"; dimension "2_2";
chrA01	Undefined	as_event	13681940	13685024	.	+	.	transcript_id "TCONS_00000999,TCONS_00000997,TCONS_00000998,TCONS_00000996"; gene_id "chrA01:13681940-13685024W"; flanks "13681940[,13685024]"; structure "0,1^2-,1^2-3^5-,3^4-"; splice_chain ",13682305^13682414-,13682305^13682414-13682502^13682828-,13682502^13682674-"; sources "Undefined,Undefined,Undefined,Undefined"; NMorMRNA "null"; degree "16"; dimension "4_4";
chrA01	Undefined	as_event	14017553	14018270	.	+	.	transcript_id "TCONS_00001005,TCONS_00001004"; gene_id "chrA01:14017254-14021136W"; flanks "14017553-,14018270^"; structure "1^3-,2^4-"; splice_chain "14018005^14018112-,14018007^14018114-"; sources "Undefined,Undefined"; NMorMRNA "null"; degree "4"; dimension "2_2";
chrA01	Undefined	as_event	14157998	14158603	.	+	.	transcript_id "TCONS_00001010,TCONS_00001009"; gene_id "chrA01:14157998-14162355W"; flanks "14157998[,14158603^"; structure "1^3-,2^4-"; splice_chain "14158269^14158414-,14158270^14158415-"; sources "Undefined,Undefined"; NMorMRNA "null"; degree "4"; dimension "2_2";
chrA01	Undefined	as_event	14169058	14169770	.	+	.	transcript_id "TCONS_00001011,TCONS_00001012"; gene_id "chrA01:14168982-14170783W"; flanks "14169058^,14169770^"; structure "1-,2-"; splice_chain "14169343-,14169347-"; sources "Undefined,Undefined"; NMorMRNA "null"; degree "4"; dimension "2_2";
chrA01	Undefined	as_event	14234228	14234491	.	+	.	transcript_id "TCONS_00001014,TCONS_00001013"; gene_id "chrA01:14232970-14239896W"; flanks "14234228-,14234491-"; structure "1^,2^"; splice_chain "14234345^,14234346^"; sources "Undefined,Undefined"; NMorMRNA "null"; degree "4"; dimension "2_2";
chrA01	Undefined	as_event	14238844	14239045	.	+	.	transcript_id "TCONS_00001014,TCONS_00001013"; gene_id "chrA01:14232970-14239896W"; flanks "14238844-,14239045-"; structure "1^,2^"; splice_chain "14238957^,14238958^"; sources "Undefined,Undefined"; NMorMRNA "null"; degree "4"; dimension "2_2";
chrA01	Undefined	as_event	14359274	14359488	.	+	.	transcript_id "TCONS_00001018,TCONS_00001017"; gene_id "chrA01:14358980-14365173W"; flanks "14359274^,14359488^"; structure "1-,2-"; splice_chain "14359380-,14359382-"; sources "Undefined,Undefined"; NMorMRNA "null"; degree "4"; dimension "2_2";
chrA01	Undefined	as_event	14714746	14715076	.	+	.	transcript_id "TCONS_00001026,TCONS_00001027"; gene_id "chrA01:14713551-14716418W"; flanks "14714746-,14715076^"; structure "0,1^2-"; splice_chain ",14714766^14714880-"; sources "Undefined,Undefined"; NMorMRNA "null"; degree "4"; dimension "2_2";
chrA01	Undefined	as_event	14714494	14715076	.	+	.	transcript_id "TCONS_00001029,TCONS_00001028"; gene_id "chrA01:14713551-14716418W"; flanks "14714494[,14715076^"; structure "0,1^2-"; splice_chain ",14714766^14714880-"; sources "Undefined,Undefined"; NMorMRNA "null"; degree "4"; dimension "2_2";
chrA01	Undefined	as_event	14840059	14840351	.	+	.	transcript_id "TCONS_00001031,TCONS_00001032"; gene_id "chrA01:14839419-14841678W"; flanks "14840059-,14840351^"; structure "0,1^2-"; splice_chain ",14840188^14840271-"; sources "Undefined,Undefined"; NMorMRNA "null"; degree "4"; dimension "2_2";
chrA01	Undefined	as_event	14993085	14994406	.	+	.	transcript_id "TCONS_00001039,TCONS_00001038"; gene_id "chrA01:14992500-14994406W"; flanks "14993085^,14994406]"; structure "1-,2-"; splice_chain "14993381-,14994109-"; sources "Undefined,Undefined"; NMorMRNA "null"; degree "4"; dimension "2_2";
chrA01	Undefined	as_event	15124089	15124420	.	+	.	transcript_id "TCONS_00001041,TCONS_00001042"; gene_id "chrA01:15124045-15126527W"; flanks "15124089^,15124420^"; structure "1-,2-"; splice_chain "15124274-,15124370-"; sources "Undefined,Undefined"; NMorMRNA "null"; degree "4"; dimension "2_2";
chrA01	Undefined	as_event	15498099	15498812	.	+	.	transcript_id "TCONS_00001046,TCONS_00001047"; gene_id "chrA01:15497192-15500730W"; flanks "15498099-,15498812^"; structure "0,1^2-"; splice_chain ",15498172^15498736-"; sources "Undefined,Undefined"; NMorMRNA "null"; degree "4"; dimension "2_2";
chrA01	Undefined	as_event	15499084	15499238	.	+	.	transcript_id "TCONS_00001048,TCONS_00001047"; gene_id "chrA01:15497192-15500730W"; flanks "15499084^,15499238^"; structure "1-,2-"; splice_chain "15499176-,15499178-"; sources "Undefined,Undefined"; NMorMRNA "null"; degree "4"; dimension "2_2";
chrA01	Undefined	as_event	15605795	15606343	.	+	.	transcript_id "TCONS_00001054,TCONS_00001055"; gene_id "chrA01:15604862-15607780W"; flanks "15605795-,15606343^"; structure "0,1^2-"; splice_chain ",15605949^15606037-"; sources "Undefined,Undefined"; NMorMRNA "null"; degree "4"; dimension "2_2";
chrA01	Undefined	as_event	15606948	15607203	.	+	.	transcript_id "TCONS_00001054,TCONS_00001055"; gene_id "chrA01:15604862-15607780W"; flanks "15606948-,15607203^"; structure "0,1^2-"; splice_chain ",15607018^15607102-"; sources "Undefined,Undefined"; NMorMRNA "null"; degree "4"; dimension "2_2";
chrA01	Undefined	as_event	15783364	15783611	.	+	.	transcript_id "TCONS_00001060,TCONS_00001059"; gene_id "chrA01:15782150-15786158W"; flanks "15783364-,15783611-"; structure "1^,2^"; splice_chain "15783512^,15783517^"; sources "Undefined,Undefined"; NMorMRNA "null"; degree "4"; dimension "2_2";
chrA01	Undefined	as_event	16153919	16154417	.	+	.	transcript_id "TCONS_00001068,TCONS_00001069"; gene_id "chrA01:16151988-16154417W"; flanks "16153919-,16154417]"; structure "1^3-,2^4-"; splice_chain "16154037^16154128-,16154047^16154138-"; sources "Undefined,Undefined"; NMorMRNA "null"; degree "4"; dimension "2_2";
chrA01	Undefined	as_event	16481281	16481874	.	+	.	transcript_id "TCONS_00001072,TCONS_00001073"; gene_id "chrA01:16481281-16483439W"; flanks "16481281[,16481874^"; structure "0,1^2-"; splice_chain ",16481561^16481739-"; sources "Undefined,Undefined"; NMorMRNA "null"; degree "4"; dimension "2_2";
chrA01	Undefined	as_event	16791835	16792027	.	+	.	transcript_id "TCONS_00001080,TCONS_00001081"; gene_id "chrA01:16790442-16793215W"; flanks "16791835^,16792027^"; structure "1-,2-"; splice_chain "16791965-,16791966-"; sources "Undefined,Undefined"; NMorMRNA "null"; degree "4"; dimension "2_2";
chrA01	Undefined	as_event	17200759	17200939	.	+	.	transcript_id "TCONS_00001093,TCONS_00001092"; gene_id "chrA01:17197745-17201511W"; flanks "17200759^,17200939^"; structure "1-,2-"; splice_chain "17200871-,17200877-"; sources "Undefined,Undefined"; NMorMRNA "null"; degree "4"; dimension "2_2";
chrA01	Undefined	as_event	17500968	17501230	.	+	.	transcript_id "TCONS_00001097,TCONS_00001096"; gene_id "chrA01:17499677-17501230W"; flanks "17500968-,17501230]"; structure "0,1^2-"; splice_chain ",17501060^17501145-"; sources "Undefined,Undefined"; NMorMRNA "null"; degree "4"; dimension "2_2";
chrA01	Undefined	as_event	17686050	17686714	.	+	.	transcript_id "TCONS_00001103,TCONS_00001104"; gene_id "chrA01:17681839-17687254W"; flanks "17686050-,17686714^"; structure "0,1^2-"; splice_chain ",17686570^17686651-"; sources "Undefined,Undefined"; NMorMRNA "null"; degree "4"; dimension "2_2";
chrA01	Undefined	as_event	17710379	17711126	.	+	.	transcript_id "TCONS_00001107,TCONS_00001106"; gene_id "chrA01:17709399-17712213W"; flanks "17710379-,17711126^"; structure "0,1^2-"; splice_chain ",17710464^17710547-"; sources "Undefined,Undefined"; NMorMRNA "null"; degree "4"; dimension "2_2";
chrA01	Undefined	as_event	17795508	17796078	.	+	.	transcript_id "TCONS_00001113,TCONS_00001112"; gene_id "chrA01:17795358-17797214W"; flanks "17795508^,17796078^"; structure "1-,2-"; splice_chain "17795764-,17795767-"; sources "Undefined,Undefined"; NMorMRNA "null"; degree "4"; dimension "2_2";
chrA01	Undefined	as_event	17795764	17796373	.	+	.	transcript_id "TCONS_00001114,TCONS_00001113"; gene_id "chrA01:17795358-17797214W"; flanks "17795764-,17796373^"; structure "0,1^2-"; splice_chain ",17796078^17796169-"; sources "Undefined,Undefined"; NMorMRNA "null"; degree "4"; dimension "2_2";
chrA01	Undefined	as_event	17795508	17796373	.	+	.	transcript_id "TCONS_00001114,TCONS_00001113,TCONS_00001112"; gene_id "chrA01:17795358-17797214W"; flanks "17795508^,17796373^"; structure "1-,1-3^4-,2-3^4-"; splice_chain "17795764-,17795764-17796078^17796169-,17795767-17796078^17796169-"; sources "Undefined,Undefined,Undefined"; NMorMRNA "null"; degree "9"; dimension "3_3";
chrA01	Undefined	as_event	17802632	17803108	.	+	.	transcript_id "TCONS_00001115,TCONS_00001117"; gene_id "chrA01:17801374-17804115W"; flanks "17802632-,17803108^"; structure "0,1^2-"; splice_chain ",17802943^17803021-"; sources "Undefined,Undefined"; NMorMRNA "null"; degree "4"; dimension "2_2";
chrA01	Undefined	as_event	17803360	17803738	.	+	.	transcript_id "TCONS_00001115,TCONS_00001117"; gene_id "chrA01:17801374-17804115W"; flanks "17803360-,17803738^"; structure "0,1^2-"; splice_chain ",17803434^17803519-"; sources "Undefined,Undefined"; NMorMRNA "null"; degree "4"; dimension "2_2";
chrA01	Undefined	as_event	17833205	17833436	.	+	.	transcript_id "TCONS_00001119,TCONS_00001118"; gene_id "chrA01:17831819-17834396W"; flanks "17833205-,17833436^"; structure "0,1^2-"; splice_chain ",17833284^17833365-"; sources "Undefined,Undefined"; NMorMRNA "null"; degree "4"; dimension "2_2";
chrA01	Undefined	as_event	17866458	17866669	.	+	.	transcript_id "TCONS_00001120,TCONS_00001121"; gene_id "chrA01:17865792-17868425W"; flanks "17866458-,17866669^"; structure "0,1^2-"; splice_chain ",17866526^17866598-"; sources "Undefined,Undefined"; NMorMRNA "null"; degree "4"; dimension "2_2";
chrA01	Undefined	as_event	17895452	17896185	.	+	.	transcript_id "TCONS_00001122,TCONS_00001123/TCONS_00001124"; gene_id "chrA01:17894177-17907379W"; flanks "17895452-,17896185^"; structure "0,1^2-"; splice_chain ",17895511^17895615-"; sources "Undefined,Undefined"; NMorMRNA "null"; degree "4"; dimension "2_2";
chrA01	Undefined	as_event	17897046	17897352	.	+	.	transcript_id "TCONS_00001123/TCONS_00001124,TCONS_00001122"; gene_id "chrA01:17894177-17907379W"; flanks "17897046-,17897352-"; structure "1^,2^"; splice_chain "17897141^,17897143^"; sources "Undefined,Undefined"; NMorMRNA "null"; degree "4"; dimension "2_2";
chrA01	Undefined	as_event	17897352	17898000	.	+	.	transcript_id "TCONS_00001123/TCONS_00001124,TCONS_00001122"; gene_id "chrA01:17894177-17907379W"; flanks "17897352-,17898000^"; structure "1^2-3^5-,4^6-"; splice_chain "17897417^17897502-17897719^17897904-,17897729^17897914-"; sources "Undefined,Undefined"; NMorMRNA "null"; degree "4"; dimension "2_2";
chrA01	Undefined	as_event	17898728	17898934	.	+	.	transcript_id "TCONS_00001123/TCONS_00001124,TCONS_00001122"; gene_id "chrA01:17894177-17907379W"; flanks "17898728-,17898934-"; structure "1^,2^"; splice_chain "17898856^,17898860^"; sources "Undefined,Undefined"; NMorMRNA "null"; degree "4"; dimension "2_2";
chrA01	Undefined	as_event	17898934	17899222	.	+	.	transcript_id "TCONS_00001123,TCONS_00001124"; gene_id "chrA01:17894177-17907379W"; flanks "17898934-,17899222^"; structure "1^3-,2^4-"; splice_chain "17899037^17899132-,17899047^17899142-"; sources "Undefined,Undefined"; NMorMRNA "null"; degree "4"; dimension "2_2";
chrA01	Undefined	as_event	17900727	17907356	.	+	.	transcript_id "TCONS_00001123,TCONS_00001124"; gene_id "chrA01:17894177-17907379W"; flanks "17900727^,17907356-"; structure "0,1-2^"; splice_chain ",17901327-17901365^"; sources "Undefined,Undefined"; NMorMRNA "null"; degree "4"; dimension "2_2";
chrA01	Undefined	as_event	18006715	18007502	.	+	.	transcript_id "TCONS_00001127,TCONS_00001128"; gene_id "chrA01:18006715-18009422W"; flanks "18006715[,18007502-"; structure "1^,2^"; splice_chain "18007256^,18007285^"; sources "Undefined,Undefined"; NMorMRNA "null"; degree "4"; dimension "2_2";
chrA01	Undefined	as_event	18067928	18068296	.	+	.	transcript_id "TCONS_00001134,TCONS_00001135"; gene_id "chrA01:18062248-18069011W"; flanks "18067928-,18068296^"; structure "1^3-,2^4-"; splice_chain "18068011^18068112-,18068013^18068114-"; sources "Undefined,Undefined"; NMorMRNA "null"; degree "4"; dimension "2_2";
chrA01	Undefined	as_event	18087189	18088013	.	+	.	transcript_id "TCONS_00001137,TCONS_00001138"; gene_id "chrA01:18087189-18088013W"; flanks "18087189[,18088013]"; structure "0,1^2-"; splice_chain ",18087467^18087702-"; sources "Undefined,Undefined"; NMorMRNA "null"; degree "4"; dimension "2_2";
chrA01	Undefined	as_event	18159814	18160092	.	+	.	transcript_id "TCONS_00001144/TCONS_00001146,TCONS_00001142/TCONS_00001143"; gene_id "chrA01:18159356-18168481W"; flanks "18159814^,18160092^"; structure "1-,2-"; splice_chain "18159935-,18159938-"; sources "Undefined,Undefined"; NMorMRNA "null"; degree "4"; dimension "2_2";
chrA01	Undefined	as_event	18159727	18160092	.	+	.	transcript_id "TCONS_00001145,TCONS_00001144/TCONS_00001146,TCONS_00001142/TCONS_00001143"; gene_id "chrA01:18159356-18168481W"; flanks "18159727-,18160092^"; structure "0,1^2-,1^3-"; splice_chain ",18159814^18159935-,18159814^18159938-"; sources "Undefined,Undefined,Undefined"; NMorMRNA "null"; degree "9"; dimension "3_3";
chrA01	Undefined	as_event	18161316	18161465	.	+	.	transcript_id "TCONS_00001142/TCONS_00001143/TCONS_00001144/TCONS_00001145,TCONS_00001146"; gene_id "chrA01:18159356-18168481W"; flanks "18161316-,18161465-"; structure "1^,2^"; splice_chain "18161383^,18161401^"; sources "Undefined,Undefined"; NMorMRNA "null"; degree "4"; dimension "2_2";
chrA01	Undefined	as_event	18161465	18161658	.	+	.	transcript_id "TCONS_00001142/TCONS_00001143/TCONS_00001144/TCONS_00001146,TCONS_00001145"; gene_id "chrA01:18159356-18168481W"; flanks "18161465-,18161658-"; structure "1^,2^"; splice_chain "18161591^,18161592^"; sources "Undefined,Undefined"; NMorMRNA "null"; degree "4"; dimension "2_2";
chrA01	Undefined	as_event	18161658	18161963	.	+	.	transcript_id "TCONS_00001142/TCONS_00001144,TCONS_00001143,TCONS_00001145/TCONS_00001146"; gene_id "chrA01:18159356-18168481W"; flanks "18161658-,18161963-"; structure "1^,2^,3^"; splice_chain "18161865^,18161870^,18161882^"; sources "Undefined,Undefined,Undefined"; NMorMRNA "null"; degree "9"; dimension "3_3";
chrA01	Undefined	as_event	18162788	18163386	.	+	.	transcript_id "TCONS_00001146,TCONS_00001142/TCONS_00001143/TCONS_00001144/TCONS_00001145"; gene_id "chrA01:18159356-18168481W"; flanks "18162788^,18163386-"; structure "0,1-2^"; splice_chain ",18163180-18163291^"; sources "Undefined,Undefined"; NMorMRNA "null"; degree "4"; dimension "2_2";
chrA01	Undefined	as_event	18163717	18164069	.	+	.	transcript_id "TCONS_00001143/TCONS_00001144/TCONS_00001146,TCONS_00001142"; gene_id "chrA01:18159356-18168481W"; flanks "18163717^,18164069^"; structure "1-,2-"; splice_chain "18163814-,18163823-"; sources "Undefined,Undefined"; NMorMRNA "null"; degree "4"; dimension "2_2";
chrA01	Undefined	as_event	18163609	18164069	.	+	.	transcript_id "TCONS_00001145,TCONS_00001143/TCONS_00001144/TCONS_00001146,TCONS_00001142"; gene_id "chrA01:18159356-18168481W"; flanks "18163609-,18164069^"; structure "0,1^2-,1^3-"; splice_chain ",18163717^18163814-,18163717^18163823-"; sources "Undefined,Undefined,Undefined"; NMorMRNA "null"; degree "9"; dimension "3_3";
chrA01	Undefined	as_event	18164214	18167984	.	+	.	transcript_id "TCONS_00001145,TCONS_00001144"; gene_id "chrA01:18159356-18168481W"; flanks "18164214^,18167984-"; structure "0,1-2^"; splice_chain ",18167420-18167480^"; sources "Undefined,Undefined"; NMorMRNA "null"; degree "4"; dimension "2_2";
chrA01	Undefined	as_event	18194133	18194326	.	+	.	transcript_id "TCONS_00001147,TCONS_00001149,TCONS_00001148"; gene_id "chrA01:18191302-18194776W"; flanks "18194133-,18194326-"; structure "1^,2^,3^"; splice_chain "18194222^,18194230^,18194241^"; sources "Undefined,Undefined,Undefined"; NMorMRNA "null"; degree "9"; dimension "3_3";
chrA01	Undefined	as_event	18304303	18304644	.	+	.	transcript_id "TCONS_00001154,TCONS_00001153"; gene_id "chrA01:18303178-18309408W"; flanks "18304303-,18304644^"; structure "1^3-,2^4-"; splice_chain "18304435^18304574-,18304437^18304576-"; sources "Undefined,Undefined"; NMorMRNA "null"; degree "4"; dimension "2_2";
chrA01	Undefined	as_event	18306557	18307439	.	+	.	transcript_id "TCONS_00001153,TCONS_00001154"; gene_id "chrA01:18303178-18309408W"; flanks "18306557-,18307439^"; structure "1^3-,2^4-"; splice_chain "18306684^18307250-,18306686^18307252-"; sources "Undefined,Undefined"; NMorMRNA "null"; degree "4"; dimension "2_2";
chrA01	Undefined	as_event	18365655	18366389	.	+	.	transcript_id "TCONS_00001156/TCONS_00001157,TCONS_00001158"; gene_id "chrA01:18365655-18377687W"; flanks "18365655[,18366389^"; structure "0,1^2-"; splice_chain ",18366009^18366305-"; sources "Undefined,Undefined"; NMorMRNA "null"; degree "4"; dimension "2_2";
chrA01	Undefined	as_event	18366389	18375429	.	+	.	transcript_id "TCONS_00001156/TCONS_00001158,TCONS_00001157"; gene_id "chrA01:18365655-18377687W"; flanks "18366389^,18375429-"; structure "1-2^,3-4^"; splice_chain "18366542-18366597^,18375261-18375316^"; sources "Undefined,Undefined"; NMorMRNA "null"; degree "4"; dimension "2_2";
chrA01	Undefined	as_event	18375608	18375811	.	+	.	transcript_id "TCONS_00001157/TCONS_00001158/TCONS_00001160,TCONS_00001156/TCONS_00001159"; gene_id "chrA01:18365655-18377687W"; flanks "18375608-,18375811^"; structure "0,1^2-"; splice_chain ",18375665^18375765-"; sources "Undefined,Undefined"; NMorMRNA "null"; degree "4"; dimension "2_2";
chrA01	Undefined	as_event	18588428	18589835	.	+	.	transcript_id "TCONS_00001163,TCONS_00001164"; gene_id "chrA01:18588170-18590737W"; flanks "18588428^,18589835^"; structure "1-,2-"; splice_chain "18588610-,18588616-"; sources "Undefined,Undefined"; NMorMRNA "null"; degree "4"; dimension "2_2";
chrA01	Undefined	as_event	18643261	18643585	.	+	.	transcript_id "TCONS_00001166,TCONS_00001167"; gene_id "chrA01:18643209-18647154W"; flanks "18643261^,18643585^"; structure "1-,2-"; splice_chain "18643318-,18643349-"; sources "Undefined,Undefined"; NMorMRNA "null"; degree "4"; dimension "2_2";
chrA01	Undefined	as_event	18762590	18762728	.	+	.	transcript_id "TCONS_00001175,TCONS_00001174"; gene_id "chrA01:18761946-18764000W"; flanks "18762590^,18762728^"; structure "1-,2-"; splice_chain "18762681-,18762683-"; sources "Undefined,Undefined"; NMorMRNA "null"; degree "4"; dimension "2_2";
chrA01	Undefined	as_event	18763806	18764000	.	+	.	transcript_id "TCONS_00001175,TCONS_00001174"; gene_id "chrA01:18761946-18764000W"; flanks "18763806^,18764000]"; structure "1-,2-"; splice_chain "18763888-,18763891-"; sources "Undefined,Undefined"; NMorMRNA "null"; degree "4"; dimension "2_2";
chrA01	Undefined	as_event	19064609	19064858	.	+	.	transcript_id "TCONS_00001185,TCONS_00001186"; gene_id "chrA01:19062082-19066050W"; flanks "19064609-,19064858-"; structure "1^,2^"; splice_chain "19064731^,19064779^"; sources "Undefined,Undefined"; NMorMRNA "null"; degree "4"; dimension "2_2";
chrA01	Undefined	as_event	19659309	19660506	.	+	.	transcript_id "TCONS_00001206/TCONS_00001207,TCONS_00001208"; gene_id "chrA01:19658919-19660806W"; flanks "19659309^,19660506^"; structure "1-,2-"; splice_chain "19660062-,19660066-"; sources "Undefined,Undefined"; NMorMRNA "null"; degree "4"; dimension "2_2";
chrA01	Undefined	as_event	19660576	19660764	.	+	.	transcript_id "TCONS_00001206,TCONS_00001207"; gene_id "chrA01:19658919-19660806W"; flanks "19660576-,19660764-"; structure "1^,2^"; splice_chain "19660691^,19660692^"; sources "Undefined,Undefined"; NMorMRNA "null"; degree "4"; dimension "2_2";
chrA01	Undefined	as_event	19660576	19660806	.	+	.	transcript_id "TCONS_00001208,TCONS_00001206,TCONS_00001207"; gene_id "chrA01:19658919-19660806W"; flanks "19660576-,19660806]"; structure "0,1^3-,2^3-"; splice_chain ",19660691^19660764-,19660692^19660764-"; sources "Undefined,Undefined,Undefined"; NMorMRNA "null"; degree "9"; dimension "3_3";
chrA01	Undefined	as_event	19772015	19772261	.	+	.	transcript_id "TCONS_00001211,TCONS_00001212/TCONS_00001213"; gene_id "chrA01:19770079-19776631W"; flanks "19772015^,19772261^"; structure "1-,2-"; splice_chain "19772191-,19772193-"; sources "Undefined,Undefined"; NMorMRNA "null"; degree "4"; dimension "2_2";
chrA01	Undefined	as_event	19772649	19772835	.	+	.	transcript_id "TCONS_00001211,TCONS_00001212/TCONS_00001213"; gene_id "chrA01:19770079-19776631W"; flanks "19772649^,19772835^"; structure "1-,2-"; splice_chain "19772768-,19772770-"; sources "Undefined,Undefined"; NMorMRNA "null"; degree "4"; dimension "2_2";
chrA01	Undefined	as_event	19773876	19774231	.	+	.	transcript_id "TCONS_00001213,TCONS_00001211/TCONS_00001212"; gene_id "chrA01:19770079-19776631W"; flanks "19773876-,19774231^"; structure "0,1^2-"; splice_chain ",19774052^19774140-"; sources "Undefined,Undefined"; NMorMRNA "null"; degree "4"; dimension "2_2";
chrA01	Undefined	as_event	19775307	19775492	.	+	.	transcript_id "TCONS_00001211,TCONS_00001212/TCONS_00001213"; gene_id "chrA01:19770079-19776631W"; flanks "19775307^,19775492^"; structure "1-,2-"; splice_chain "19775398-,19775399-"; sources "Undefined,Undefined"; NMorMRNA "null"; degree "4"; dimension "2_2";
chrA01	Undefined	as_event	20012441	20012893	.	+	.	transcript_id "TCONS_00001230,TCONS_00001229"; gene_id "chrA01:20012441-20013553W"; flanks "20012441[,20012893^"; structure "1^3-,2^4-"; splice_chain "20012478^20012766-,20012482^20012778-"; sources "Undefined,Undefined"; NMorMRNA "null"; degree "4"; dimension "2_2";
chrA01	Undefined	as_event	20302777	20303965	.	+	.	transcript_id "TCONS_00001241,TCONS_00001240"; gene_id "chrA01:20302412-20305395W"; flanks "20302777-,20303965^"; structure "0,1^2-"; splice_chain ",20303050^20303590-"; sources "Undefined,Undefined"; NMorMRNA "null"; degree "4"; dimension "2_2";
chrA01	Undefined	as_event	20304058	20304507	.	+	.	transcript_id "TCONS_00001241,TCONS_00001240"; gene_id "chrA01:20302412-20305395W"; flanks "20304058-,20304507^"; structure "0,1^2-"; splice_chain ",20304276^20304369-"; sources "Undefined,Undefined"; NMorMRNA "null"; degree "4"; dimension "2_2";
chrA01	Undefined	as_event	20350696	20350843	.	+	.	transcript_id "TCONS_00001245,TCONS_00001244"; gene_id "chrA01:20349961-20351922W"; flanks "20350696-,20350843-"; structure "1^,2^"; splice_chain "20350730^,20350750^"; sources "Undefined,Undefined"; NMorMRNA "null"; degree "4"; dimension "2_2";
chrA01	Undefined	as_event	20448746	20449085	.	+	.	transcript_id "TCONS_00001250,TCONS_00001249"; gene_id "chrA01:20448280-20451274W"; flanks "20448746-,20449085^"; structure "1^3-,2^4-"; splice_chain "20448879^20448963-,20448880^20448964-"; sources "Undefined,Undefined"; NMorMRNA "null"; degree "4"; dimension "2_2";
chrA01	Undefined	as_event	20482435	20483161	.	+	.	transcript_id "TCONS_00001256,TCONS_00001255"; gene_id "chrA01:20482313-20485005W"; flanks "20482435^,20483161^"; structure "1-,2-"; splice_chain "20482649-,20482686-"; sources "Undefined,Undefined"; NMorMRNA "null"; degree "4"; dimension "2_2";
chrA01	Undefined	as_event	20625766	20626797	.	+	.	transcript_id "TCONS_00001271,TCONS_00001272"; gene_id "chrA01:20625766-20627151W"; flanks "20625766[,20626797^"; structure "0,1^2-"; splice_chain ",20625907^20626044-"; sources "Undefined,Undefined"; NMorMRNA "null"; degree "4"; dimension "2_2";
chrA01	Undefined	as_event	20625766	20627151	.	+	.	transcript_id "TCONS_00001272,TCONS_00001270,TCONS_00001271,TCONS_00001269"; gene_id "chrA01:20625766-20627151W"; flanks "20625766[,20627151]"; structure "1^3-5^8-,2^4-6^9-,5^8-,7^10-"; splice_chain "20625907^20626044-20626797^20626870-,20625917^20626054-20626798^20626871-,20626797^20626870-,20626799^20626872-"; sources "Undefined,Undefined,Undefined,Undefined"; NMorMRNA "null"; degree "16"; dime…
chrA01	Undefined	as_event	20646002	20646721	.	+	.	transcript_id "TCONS_00001278,TCONS_00001277"; gene_id "chrA01:20645682-20649611W"; flanks "20646002-,20646721^"; structure "0,1^2-"; splice_chain ",20646352^20646421-"; sources "Undefined,Undefined"; NMorMRNA "null"; degree "4"; dimension "2_2";
chrA01	Undefined	as_event	20646800	20648746	.	+	.	transcript_id "TCONS_00001278/TCONS_00001279,TCONS_00001277"; gene_id "chrA01:20645682-20649611W"; flanks "20646800-,20648746^"; structure "1^3-,2^4-"; splice_chain "20647530^20647605-,20647571^20647646-"; sources "Undefined,Undefined"; NMorMRNA "null"; degree "4"; dimension "2_2";
chrA01	Undefined	as_event	20657687	20658115	.	+	.	transcript_id "TCONS_00001281,TCONS_00001280"; gene_id "chrA01:20656736-20659481W"; flanks "20657687-,20658115^"; structure "0,1^2-"; splice_chain ",20657759^20657853-"; sources "Undefined,Undefined"; NMorMRNA "null"; degree "4"; dimension "2_2";
chrA01	Undefined	as_event	20666593	20666785	.	+	.	transcript_id "TCONS_00001282,TCONS_00001283"; gene_id "chrA01:20665946-20668865W"; flanks "20666593^,20666785^"; structure "1-,2-"; splice_chain "20666689-,20666699-"; sources "Undefined,Undefined"; NMorMRNA "null"; degree "4"; dimension "2_2";
chrA01	Undefined	as_event	20668352	20668865	.	+	.	transcript_id "TCONS_00001283,TCONS_00001282"; gene_id "chrA01:20665946-20668865W"; flanks "20668352-,20668865]"; structure "0,1^2-"; splice_chain ",20668448^20668529-"; sources "Undefined,Undefined"; NMorMRNA "null"; degree "4"; dimension "2_2";
chrA01	Undefined	as_event	20689963	20691411	.	+	.	transcript_id "TCONS_00001287,TCONS_00001288"; gene_id "chrA01:20689411-20691411W"; flanks "20689963-,20691411]"; structure "0,1^2-"; splice_chain ",20690257^20690334-"; sources "Undefined,Undefined"; NMorMRNA "null"; degree "4"; dimension "2_2";
chrA01	Undefined	as_event	20694729	20696975	.	+	.	transcript_id "TCONS_00001289,TCONS_00001291"; gene_id "chrA01:20692133-20697307W"; flanks "20694729-,20696975^"; structure "0,1^2-3^4-5^6-7^8-"; splice_chain ",20695358^20695443-20695607^20695678-20696187^20696295-20696600^20696672-"; sources "Undefined,Undefined"; NMorMRNA "null"; degree "4"; dimension "2_2";
chrA01	Undefined	as_event	20743215	20743939	.	+	.	transcript_id "TCONS_00001295,TCONS_00001296"; gene_id "chrA01:20742517-20745398W"; flanks "20743215-,20743939^"; structure "1^3-,2^4-"; splice_chain "20743364^20743699-,20743365^20743700-"; sources "Undefined,Undefined"; NMorMRNA "null"; degree "4"; dimension "2_2";
chrA01	Undefined	as_event	21010152	21010523	.	+	.	transcript_id "TCONS_00001316,TCONS_00001317"; gene_id "chrA01:21005385-21010523W"; flanks "21010152-,21010523]"; structure "0,1^2-"; splice_chain ",21010267^21010356-"; sources "Undefined,Undefined"; NMorMRNA "null"; degree "4"; dimension "2_2";
chrA01	Undefined	as_event	21056352	21056682	.	+	.	transcript_id "TCONS_00001323,TCONS_00001322"; gene_id "chrA01:21053909-21056933W"; flanks "21056352-,21056682-"; structure "1^,2^"; splice_chain "21056406^,21056415^"; sources "Undefined,Undefined"; NMorMRNA "null"; degree "4"; dimension "2_2";
chrA01	Undefined	as_event	21190003	21190159	.	+	.	transcript_id "TCONS_00001335,TCONS_00001336"; gene_id "chrA01:21188618-21196934W"; flanks "21190003-,21190159-"; structure "1^,2^"; splice_chain "21190081^,21190082^"; sources "Undefined,Undefined"; NMorMRNA "null"; degree "4"; dimension "2_2";
chrA01	Undefined	as_event	21196617	21196819	.	+	.	transcript_id "TCONS_00001335,TCONS_00001336"; gene_id "chrA01:21188618-21196934W"; flanks "21196617^,21196819^"; structure "1-,2-"; splice_chain "21196707-,21196709-"; sources "Undefined,Undefined"; NMorMRNA "null"; degree "4"; dimension "2_2";
chrA01	Undefined	as_event	21350916	21351197	.	+	.	transcript_id "TCONS_00001343,TCONS_00001344"; gene_id "chrA01:21350033-21351736W"; flanks "21350916-,21351197^"; structure "0,1^2-"; splice_chain ",21351057^21351128-"; sources "Undefined,Undefined"; NMorMRNA "null"; degree "4"; dimension "2_2";
chrA01	Undefined	as_event	21380317	21380663	.	+	.	transcript_id "TCONS_00001347,TCONS_00001346"; gene_id "chrA01:21379051-21380663W"; flanks "21380317-,21380663]"; structure "1^3-,2^4-"; splice_chain "21380532^21380619-,21380542^21380629-"; sources "Undefined,Undefined"; NMorMRNA "null"; degree "4"; dimension "2_2";
chrA01	Undefined	as_event	21399597	21400708	.	+	.	transcript_id "TCONS_00001349,TCONS_00001348"; gene_id "chrA01:21397919-21402522W"; flanks "21399597-,21400708^"; structure "1^2-3^4-5^6-7^8-,9^10-"; splice_chain "21399799^21399872-21399993^21400069-21400222^21400294-21400363^21400443-,21400588^21400663-"; sources "Undefined,Undefined"; NMorMRNA "null"; degree "4"; dimension "2_2";
chrA01	Undefined	as_event	21421159	21421554	.	+	.	transcript_id "TCONS_00001351,TCONS_00001350/TCONS_00001352"; gene_id "chrA01:21419886-21424234W"; flanks "21421159^,21421554^"; structure "1-,2-"; splice_chain "21421263-,21421264-"; sources "Undefined,Undefined"; NMorMRNA "null"; degree "4"; dimension "2_2";
chrA01	Undefined	as_event	21421809	21422420	.	+	.	transcript_id "TCONS_00001352,TCONS_00001353"; gene_id "chrA01:21419886-21424234W"; flanks "21421809-,21422420^"; structure "0,1^2-"; splice_chain ",21421948^21422044-"; sources "Undefined,Undefined"; NMorMRNA "null"; degree "4"; dimension "2_2";
chrA01	Undefined	as_event	21421809	21423146	.	+	.	transcript_id "TCONS_00001353,TCONS_00001352,TCONS_00001351,TCONS_00001354"; gene_id "chrA01:21419886-21424234W"; flanks "21421809-,21423146^"; structure "1^2-3^6-,3^6-,4^7-,5^8-"; splice_chain "21421948^21422044-21422420^21422683-,21422420^21422683-,21422422^21422685-,21422429^21422692-"; sources "Undefined,Undefined,Undefined,Undefined"; NMorMRNA "null"; degree "16"; dimension "4_4";
chrA01	Undefined	as_event	21453161	21453367	.	+	.	transcript_id "TCONS_00001357,TCONS_00001355/TCONS_00001356"; gene_id "chrA01:21452348-21458952W"; flanks "21453161^,21453367^"; structure "1-,2-"; splice_chain "21453317-,21453318-"; sources "Undefined,Undefined"; NMorMRNA "null"; degree "4"; dimension "2_2";
chrA01	Undefined	as_event	21453850	21454014	.	+	.	transcript_id "TCONS_00001355/TCONS_00001356,TCONS_00001357"; gene_id "chrA01:21452348-21458952W"; flanks "21453850-,21454014-"; structure "1^,2^"; splice_chain "21453923^,21453924^"; sources "Undefined,Undefined"; NMorMRNA "null"; degree "4"; dimension "2_2";
chrA01	Undefined	as_event	21455171	21455508	.	+	.	transcript_id "TCONS_00001356/TCONS_00001357,TCONS_00001355"; gene_id "chrA01:21452348-21458952W"; flanks "21455171-,21455508-"; structure "1^,2^"; splice_chain "21455255^,21455256^"; sources "Undefined,Undefined"; NMorMRNA "null"; degree "4"; dimension "2_2";
chrA01	Undefined	as_event	21546012	21546675	.	+	.	transcript_id "TCONS_00001364,TCONS_00001365/TCONS_00001366"; gene_id "chrA01:21544164-21550814W"; flanks "21546012^,21546675^"; structure "1-4^6-,2-3^5-"; splice_chain "21546392-21546505^21546580-,21546400-21546470^21546545-"; sources "Undefined,Undefined"; NMorMRNA "null"; degree "4"; dimension "2_2";
chrA01	Undefined	as_event	21610727	21611476	.	+	.	transcript_id "TCONS_00001373,TCONS_00001372"; gene_id "chrA01:21610727-21615442W"; flanks "21610727[,21611476-"; structure "1^,2^"; splice_chain "21610756^,21610907^"; sources "Undefined,Undefined"; NMorMRNA "null"; degree "4"; dimension "2_2";
chrA01	Undefined	as_event	21641648	21642542	.	+	.	transcript_id "TCONS_00001375,TCONS_00001376"; gene_id "chrA01:21641070-21644230W"; flanks "21641648^,21642542^"; structure "1-,2-"; splice_chain "21642092-,21642193-"; sources "Undefined,Undefined"; NMorMRNA "null"; degree "4"; dimension "2_2";
chrA01	Undefined	as_event	21643062	21643297	.	+	.	transcript_id "TCONS_00001376,TCONS_00001375"; gene_id "chrA01:21641070-21644230W"; flanks "21643062-,21643297^"; structure "0,1^2-"; splice_chain ",21643133^21643233-"; sources "Undefined,Undefined"; NMorMRNA "null"; degree "4"; dimension "2_2";
chrA01	Undefined	as_event	21682120	21682341	.	+	.	transcript_id "TCONS_00001383,TCONS_00001382"; gene_id "chrA01:21681773-21684639W"; flanks "21682120^,21682341^"; structure "1-,2-"; splice_chain "21682213-,21682214-"; sources "Undefined,Undefined"; NMorMRNA "null"; degree "4"; dimension "2_2";
chrA01	Undefined	as_event	21682434	21682718	.	+	.	transcript_id "TCONS_00001383,TCONS_00001382"; gene_id "chrA01:21681773-21684639W"; flanks "21682434-,21682718^"; structure "0,1^2-"; splice_chain ",21682525^21682622-"; sources "Undefined,Undefined"; NMorMRNA "null"; degree "4"; dimension "2_2";
chrA01	Undefined	as_event	21717192	21718601	.	+	.	transcript_id "TCONS_00001389,TCONS_00001391"; gene_id "chrA01:21712910-21720848W"; flanks "21717192-,21718601^"; structure "0,1^2-"; splice_chain ",21718380^21718408-"; sources "Undefined,Undefined"; NMorMRNA "null"; degree "4"; dimension "2_2";
chrA01	Undefined	as_event	21712910	21718601	.	+	.	transcript_id "TCONS_00001389,TCONS_00001388/TCONS_00001390"; gene_id "chrA01:21712910-21720848W"; flanks "21712910[,21718601^"; structure "1^3-,2^4-"; splice_chain "21713133^21717192-,21713150^21717209-"; sources "Undefined,Undefined"; NMorMRNA "null"; degree "4"; dimension "2_2";
chrA01	Undefined	as_event	21719512	21719820	.	+	.	transcript_id "TCONS_00001388/TCONS_00001389,TCONS_00001391,TCONS_00001390"; gene_id "chrA01:21712910-21720848W"; flanks "21719512-,21719820^"; structure "1^4-,2^5-,3^6-"; splice_chain "21719596^21719734-,21719613^21719751-,21719622^21719760-"; sources "Undefined,Undefined,Undefined"; NMorMRNA "null"; degree "9"; dimension "3_3";
chrA01	Undefined	as_event	21729648	21730297	.	+	.	transcript_id "TCONS_00001393,TCONS_00001392"; gene_id "chrA01:21729648-21732009W"; flanks "21729648[,21730297-"; structure "1^,2^"; splice_chain "21729866^,21729868^"; sources "Undefined,Undefined"; NMorMRNA "null"; degree "4"; dimension "2_2";
chrA01	Undefined	as_event	21756721	21757203	.	+	.	transcript_id "TCONS_00001395,TCONS_00001397"; gene_id "chrA01:21755388-21757394W"; flanks "21756721-,21757203^"; structure "0,1^2-"; splice_chain ",21757015^21757099-"; sources "Undefined,Undefined"; NMorMRNA "null"; degree "4"; dimension "2_2";
chrA01	Undefined	as_event	21810262	21810585	.	+	.	transcript_id "TCONS_00001400,TCONS_00001398/TCONS_00001399"; gene_id "chrA01:21808047-21811285W"; flanks "21810262-,21810585^"; structure "0,1^2-"; splice_chain ",21810369^21810483-"; sources "Undefined,Undefined"; NMorMRNA "null"; degree "4"; dimension "2_2";
chrA01	Undefined	as_event	21810881	21811285	.	+	.	transcript_id "TCONS_00001399,TCONS_00001398/TCONS_00001400"; gene_id "chrA01:21808047-21811285W"; flanks "21810881-,21811285]"; structure "0,1^2-"; splice_chain ",21811074^21811155-"; sources "Undefined,Undefined"; NMorMRNA "null"; degree "4"; dimension "2_2";
chrA01	Undefined	as_event	22002100	22002314	.	+	.	transcript_id "TCONS_00001417,TCONS_00001416"; gene_id "chrA01:21997973-22004589W"; flanks "22002100^,22002314^"; structure "1-,2-"; splice_chain "22002221-,22002226-"; sources "Undefined,Undefined"; NMorMRNA "null"; degree "4"; dimension "2_2";
chrA01	Undefined	as_event	22002858	22003261	.	+	.	transcript_id "TCONS_00001417,TCONS_00001416"; gene_id "chrA01:21997973-22004589W"; flanks "22002858-,22003261^"; structure "1^3-,2^4-"; splice_chain "22003051^22003147-,22003065^22003161-"; sources "Undefined,Undefined"; NMorMRNA "null"; degree "4"; dimension "2_2";
chrA01	Undefined	as_event	22116883	22117106	.	+	.	transcript_id "TCONS_00001419,TCONS_00001420"; gene_id "chrA01:22113274-22118495W"; flanks "22116883-,22117106^"; structure "0,1^2-"; splice_chain ",22116932^22117025-"; sources "Undefined,Undefined"; NMorMRNA "null"; degree "4"; dimension "2_2";
chrA01	Undefined	as_event	22132308	22132467	.	+	.	transcript_id "TCONS_00001424,TCONS_00001423"; gene_id "chrA01:22128239-22133858W"; flanks "22132308-,22132467-"; structure "1^,2^"; splice_chain "22132376^,22132377^"; sources "Undefined,Undefined"; NMorMRNA "null"; degree "4"; dimension "2_2";
chrA01	Undefined	as_event	22132729	22133163	.	+	.	transcript_id "TCONS_00001424,TCONS_00001423"; gene_id "chrA01:22128239-22133858W"; flanks "22132729-,22133163^"; structure "0,1^2-"; splice_chain ",22132998^22133093-"; sources "Undefined,Undefined"; NMorMRNA "null"; degree "4"; dimension "2_2";
chrA01	Undefined	as_event	22177596	22177969	.	+	.	transcript_id "TCONS_00001426,TCONS_00001427"; gene_id "chrA01:22175933-22178338W"; flanks "22177596-,22177969^"; structure "0,1^2-"; splice_chain ",22177724^22177793-"; sources "Undefined,Undefined"; NMorMRNA "null"; degree "4"; dimension "2_2";
chrA01	Undefined	as_event	22222217	22222819	.	+	.	transcript_id "TCONS_00001431,TCONS_00001432"; gene_id "chrA01:22220863-22222819W"; flanks "22222217-,22222819]"; structure "0,1^2-"; splice_chain ",22222273^22222363-"; sources "Undefined,Undefined"; NMorMRNA "null"; degree "4"; dimension "2_2";
chrA01	Undefined	as_event	22345496	22348087	.	+	.	transcript_id "TCONS_00001433,TCONS_00001434"; gene_id "chrA01:22344108-22350620W"; flanks "22345496^,22348087-"; structure "1-2^,3-4^"; splice_chain "22345585-22345669^,22347899-22347983^"; sources "Undefined,Undefined"; NMorMRNA "null"; degree "4"; dimension "2_2";
chrA01	Undefined	as_event	22386073	22386625	.	+	.	transcript_id "TCONS_00001438,TCONS_00001437"; gene_id "chrA01:22386073-22387230W"; flanks "22386073[,22386625^"; structure "0,1^2-"; splice_chain ",22386321^22386395-"; sources "Undefined,Undefined"; NMorMRNA "null"; degree "4"; dimension "2_2";
chrA01	Undefined	as_event	22635013	22635265	.	+	.	transcript_id "TCONS_00001446,TCONS_00001447"; gene_id "chrA01:22634855-22636438W"; flanks "22635013^,22635265^"; structure "1-,2-"; splice_chain "22635178-,22635179-"; sources "Undefined,Undefined"; NMorMRNA "null"; degree "4"; dimension "2_2";
chrA01	Undefined	as_event	22636205	22636438	.	+	.	transcript_id "TCONS_00001447,TCONS_00001446"; gene_id "chrA01:22634855-22636438W"; flanks "22636205-,22636438]"; structure "0,1^2-"; splice_chain ",22636282^22636365-"; sources "Undefined,Undefined"; NMorMRNA "null"; degree "4"; dimension "2_2";
chrA01	Undefined	as_event	22709068	22709741	.	+	.	transcript_id "TCONS_00001451,TCONS_00001450"; gene_id "chrA01:22709068-22710882W"; flanks "22709068[,22709741-"; structure "1^,2^"; splice_chain "22709533^,22709535^"; sources "Undefined,Undefined"; NMorMRNA "null"; degree "4"; dimension "2_2";
chrA01	Undefined	as_event	22709535	22709793	.	+	.	transcript_id "TCONS_00001450,TCONS_00001449"; gene_id "chrA01:22709068-22710882W"; flanks "22709535^,22709793^"; structure "1-,2-"; splice_chain "22709741-,22709743-"; sources "Undefined,Undefined"; NMorMRNA "null"; degree "4"; dimension "2_2";
chrA01	Undefined	as_event	22709068	22709793	.	+	.	transcript_id "TCONS_00001451,TCONS_00001450,TCONS_00001449"; gene_id "chrA01:22709068-22710882W"; flanks "22709068[,22709793^"; structure "1^3-,2^3-,2^4-"; splice_chain "22709533^22709741-,22709535^22709741-,22709535^22709743-"; sources "Undefined,Undefined,Undefined"; NMorMRNA "null"; degree "9"; dimension "3_3";
chrA01	Undefined	as_event	22758873	22759480	.	+	.	transcript_id "TCONS_00001457,TCONS_00001456"; gene_id "chrA01:22757902-22761222W"; flanks "22758873-,22759480^"; structure "1^3-5^6-,2^4-"; splice_chain "22759044^22759129-22759346^22759420-,22759053^22759138-"; sources "Undefined,Undefined"; NMorMRNA "null"; degree "4"; dimension "2_2";
chrA01	Undefined	as_event	22759717	22761222	.	+	.	transcript_id "TCONS_00001457,TCONS_00001456"; gene_id "chrA01:22757902-22761222W"; flanks "22759717-,22761222]"; structure "1^3-,2^4-"; splice_chain "22759794^22759871-,22759810^22759887-"; sources "Undefined,Undefined"; NMorMRNA "null"; degree "4"; dimension "2_2";
chrA01	Undefined	as_event	22933811	22934248	.	+	.	transcript_id "TCONS_00001463,TCONS_00001462"; gene_id "chrA01:22931049-22935717W"; flanks "22933811-,22934248^"; structure "0,1^2-"; splice_chain ",22934029^22934118-"; sources "Undefined,Undefined"; NMorMRNA "null"; degree "4"; dimension "2_2";
chrA01	Undefined	as_event	22952061	22953580	.	+	.	transcript_id "TCONS_00001465,TCONS_00001466"; gene_id "chrA01:22949368-22953580W"; flanks "22952061-,22953580]"; structure "1^3-,2^4-"; splice_chain "22952614^22952712-,22952616^22952714-"; sources "Undefined,Undefined"; NMorMRNA "null"; degree "4"; dimension "2_2";
chrA01	Undefined	as_event	23005173	23005915	.	+	.	transcript_id "TCONS_00001468,TCONS_00001467"; gene_id "chrA01:23005173-23006268W"; flanks "23005173[,23005915-"; structure "1^,2^"; splice_chain "23005566^,23005571^"; sources "Undefined,Undefined"; NMorMRNA "null"; degree "4"; dimension "2_2";
chrA01	Undefined	as_event	23041207	23041476	.	+	.	transcript_id "TCONS_00001470,TCONS_00001469"; gene_id "chrA01:23040168-23042371W"; flanks "23041207-,23041476^"; structure "1^3-,2^4-"; splice_chain "23041344^23041425-,23041348^23041429-"; sources "Undefined,Undefined"; NMorMRNA "null"; degree "4"; dimension "2_2";
chrA01	Undefined	as_event	23045028	23045271	.	+	.	transcript_id "TCONS_00001471,TCONS_00001472"; gene_id "chrA01:23043584-23046276W"; flanks "23045028-,23045271^"; structure "0,1^2-"; splice_chain ",23045114^23045215-"; sources "Undefined,Undefined"; NMorMRNA "null"; degree "4"; dimension "2_2";
chrA01	Undefined	as_event	23045712	23046003	.	+	.	transcript_id "TCONS_00001472,TCONS_00001471"; gene_id "chrA01:23043584-23046276W"; flanks "23045712-,23046003^"; structure "0,1^2-"; splice_chain ",23045830^23045917-"; sources "Undefined,Undefined"; NMorMRNA "null"; degree "4"; dimension "2_2";
chrA01	Undefined	as_event	3955	4280	.	-	.	transcript_id "TCONS_00001482/TCONS_00001483,TCONS_00001481"; gene_id "chrA01:3138-5592C"; flanks "4280-,3955^"; structure "0,1^2-"; splice_chain ",4214^4149-"; sources "Undefined,Undefined"; NMorMRNA "null"; degree "4"; dimension "2_2";
chrA01	Undefined	as_event	3665	3855	.	-	.	transcript_id "TCONS_00001481/TCONS_00001482,TCONS_00001483"; gene_id "chrA01:3138-5592C"; flanks "3855-,3665-"; structure "1^,2^"; splice_chain "3764^,3760^"; sources "Undefined,Undefined"; NMorMRNA "null"; degree "4"; dimension "2_2";
chrA01	Undefined	as_event	30370	30827	.	-	.	transcript_id "TCONS_00001487,TCONS_00001486"; gene_id "chrA01:30077-31825C"; flanks "30827-,30370^"; structure "0,1^2-"; splice_chain ",30595^30527-"; sources "Undefined,Undefined"; NMorMRNA "null"; degree "4"; dimension "2_2";
chrA01	Undefined	as_event	265891	266329	.	-	.	transcript_id "TCONS_00001500,TCONS_00001501"; gene_id "chrA01:264553-266337C"; flanks "266329[,265891^"; structure "1^3-,2^4-"; splice_chain "266320^266151-,266309^266140-"; sources "Undefined,Undefined"; NMorMRNA "null"; degree "4"; dimension "2_2";
chrA01	Undefined	as_event	265493	266135	.	-	.	transcript_id "TCONS_00001502,TCONS_00001503"; gene_id "chrA01:264553-266337C"; flanks "266135-,265493^"; structure "0,1^2-"; splice_chain ",265891^265800-"; sources "Undefined,Undefined"; NMorMRNA "null"; degree "4"; dimension "2_2";
chrA01	Undefined	as_event	264970	265493	.	-	.	transcript_id "TCONS_00001500/TCONS_00001501/TCONS_00001503,TCONS_00001502"; gene_id "chrA01:264553-266337C"; flanks "265493^,264970^"; structure "1-,2-"; splice_chain "265406-,265372-"; sources "Undefined,Undefined"; NMorMRNA "null"; degree "4"; dimension "2_2";
chrA01	Undefined	as_event	445273	445780	.	-	.	transcript_id "TCONS_00001514,TCONS_00001513"; gene_id "chrA01:444981-446796C"; flanks "445780-,445273^"; structure "0,1^2-"; splice_chain ",445423^445354-"; sources "Undefined,Undefined"; NMorMRNA "null"; degree "4"; dimension "2_2";
chrA01	Undefined	as_event	450016	450517	.	-	.	transcript_id "TCONS_00001516,TCONS_00001515"; gene_id "chrA01:449003-452169C"; flanks "450517-,450016^"; structure "0,1^2-"; splice_chain ",450323^450117-"; sources "Undefined,Undefined"; NMorMRNA "null"; degree "4"; dimension "2_2";
chrA01	Undefined	as_event	449230	449718	.	-	.	transcript_id "TCONS_00001515,TCONS_00001516"; gene_id "chrA01:449003-452169C"; flanks "449718-,449230^"; structure "0,1^2-"; splice_chain ",449577^449376-"; sources "Undefined,Undefined"; NMorMRNA "null"; degree "4"; dimension "2_2";
chrA01	Undefined	as_event	497159	497557	.	-	.	transcript_id "TCONS_00001522,TCONS_00001521"; gene_id "chrA01:496239-498011C"; flanks "497557-,497159^"; structure "0,1^2-"; splice_chain ",497318^497245-"; sources "Undefined,Undefined"; NMorMRNA "null"; degree "4"; dimension "2_2";
chrA01	Undefined	as_event	576031	576326	.	-	.	transcript_id "TCONS_00001531,TCONS_00001532"; gene_id "chrA01:574460-578156C"; flanks "576326-,576031^"; structure "0,1^2-"; splice_chain ",576192^576111-"; sources "Undefined,Undefined"; NMorMRNA "null"; degree "4"; dimension "2_2";
chrA01	Undefined	as_event	575531	575951	.	-	.	transcript_id "TCONS_00001531,TCONS_00001532"; gene_id "chrA01:574460-578156C"; flanks "575951-,575531^"; structure "1^3-,2^4-"; splice_chain "575910^575823-,575897^575810-"; sources "Undefined,Undefined"; NMorMRNA "null"; degree "4"; dimension "2_2";
chrA01	Undefined	as_event	846242	846560	.	-	.	transcript_id "TCONS_00001543,TCONS_00001542"; gene_id "chrA01:843400-847436C"; flanks "846560-,846242^"; structure "0,1^2-"; splice_chain ",846445^846374-"; sources "Undefined,Undefined"; NMorMRNA "null"; degree "4"; dimension "2_2";
chrA01	Undefined	as_event	853220	853780	.	-	.	transcript_id "TCONS_00001544,TCONS_00001545,TCONS_00001546,TCONS_00001547"; gene_id "chrA01:853220-854418C"; flanks "853780-,853220]"; structure "0,1^4-,2^5-7^9-,3^6-8^10-"; splice_chain ",853455^853362-,853449^853356-853299^853244-,853447^853354-853297^853242-"; sources "Undefined,Undefined,Undefined,Undefined"; NMorMRNA "null"; degree "16"; dimension "4_4";
chrA01	Undefined	as_event	876066	876372	.	-	.	transcript_id "TCONS_00001552,TCONS_00001550"; gene_id "chrA01:874668-878196C"; flanks "876372-,876066^"; structure "0,1^2-"; splice_chain ",876246^876156-"; sources "Undefined,Undefined"; NMorMRNA "null"; degree "4"; dimension "2_2";
chrA01	Undefined	as_event	875521	876372	.	-	.	transcript_id "TCONS_00001551,TCONS_00001550,TCONS_00001552"; gene_id "chrA01:874668-878196C"; flanks "876372-,875521^"; structure "0,1^2-3^4-,3^4-"; splice_chain ",876246^876156-876066^875592-,876066^875592-"; sources "Undefined,Undefined,Undefined"; NMorMRNA "null"; degree "9"; dimension "3_3";
chrA01	Undefined	as_event	884811	885066	.	-	.	transcript_id "TCONS_00001554,TCONS_00001553"; gene_id "chrA01:884288-886753C"; flanks "885066-,884811^"; structure "0,1^2-"; splice_chain ",884993^884910-"; sources "Undefined,Undefined"; NMorMRNA "null"; degree "4"; dimension "2_2";
chrA01	Undefined	as_event	892562	892906	.	-	.	transcript_id "TCONS_00001556,TCONS_00001555"; gene_id "chrA01:891213-892906C"; flanks "892906[,892562^"; structure "1^3-,2^4-"; splice_chain "892850^892705-,892848^892703-"; sources "Undefined,Undefined"; NMorMRNA "null"; degree "4"; dimension "2_2";
chrA01	Undefined	as_event	937274	937674	.	-	.	transcript_id "TCONS_00001562,TCONS_00001563"; gene_id "chrA01:935798-937934C"; flanks "937674-,937274^"; structure "0,1^2-"; splice_chain ",937542^937377-"; sources "Undefined,Undefined"; NMorMRNA "null"; degree "4"; dimension "2_2";
chrA01	Undefined	as_event	959299	959931	.	-	.	transcript_id "TCONS_00001565,TCONS_00001564"; gene_id "chrA01:959299-961490C"; flanks "959931-,959299]"; structure "0,1^2-"; splice_chain ",959708^959628-"; sources "Undefined,Undefined"; NMorMRNA "null"; degree "4"; dimension "2_2";
chrA01	Undefined	as_event	992746	995235	.	-	.	transcript_id "TCONS_00001567,TCONS_00001568"; gene_id "chrA01:992333-995235C"; flanks "995235[,992746^"; structure "1^3-,2^4-"; splice_chain "994495^993827-,994493^993825-"; sources "Undefined,Undefined"; NMorMRNA "null"; degree "4"; dimension "2_2";
chrA01	Undefined	as_event	1008617	1008921	.	-	.	transcript_id "TCONS_00001570,TCONS_00001571"; gene_id "chrA01:1008109-1009477C"; flanks "1008921-,1008617^"; structure "0,1^2-"; splice_chain ",1008721^1008652-"; sources "Undefined,Undefined"; NMorMRNA "null"; degree "4"; dimension "2_2";
chrA01	Undefined	as_event	1032162	1032345	.	-	.	transcript_id "TCONS_00001574,TCONS_00001572/TCONS_00001573"; gene_id "chrA01:1029276-1032661C"; flanks "1032345^,1032162^"; structure "1-,2-"; splice_chain "1032291-,1032273-"; sources "Undefined,Undefined"; NMorMRNA "null"; degree "4"; dimension "2_2";
chrA01	Undefined	as_event	1031570	1031858	.	-	.	transcript_id "TCONS_00001572,TCONS_00001573/TCONS_00001574"; gene_id "chrA01:1029276-1032661C"; flanks "1031858-,1031570^"; structure "1^3-,2^4-"; splice_chain "1031795^1031682-,1031783^1031670-"; sources "Undefined,Undefined"; NMorMRNA "null"; degree "4"; dimension "2_2";
chrA01	Undefined	as_event	1035546	1036006	.	-	.	transcript_id "TCONS_00001576,TCONS_00001575"; gene_id "chrA01:1035239-1038367C"; flanks "1036006-,1035546^"; structure "0,1^2-"; splice_chain ",1035839^1035770-"; sources "Undefined,Undefined"; NMorMRNA "null"; degree "4"; dimension "2_2";
chrA01	Undefined	as_event	1035239	1035466	.	-	.	transcript_id "TCONS_00001576,TCONS_00001575"; gene_id "chrA01:1035239-1038367C"; flanks "1035466-,1035239]"; structure "0,1^2-"; splice_chain ",1035354^1035274-"; sources "Undefined,Undefined"; NMorMRNA "null"; degree "4"; dimension "2_2";
chrA01	Undefined	as_event	1136836	1137161	.	-	.	transcript_id "TCONS_00001578/TCONS_00001580,TCONS_00001579"; gene_id "chrA01:1135204-1137448C"; flanks "1137161-,1136836^"; structure "0,1^2-"; splice_chain ",1137058^1136950-"; sources "Undefined,Undefined"; NMorMRNA "null"; degree "4"; dimension "2_2";
chrA01	Undefined	as_event	1135898	1136204	.	-	.	transcript_id "TCONS_00001580,TCONS_00001578/TCONS_00001579"; gene_id "chrA01:1135204-1137448C"; flanks "1136204-,1135898-"; structure "1^,2^"; splice_chain "1135978^,1135974^"; sources "Undefined,Undefined"; NMorMRNA "null"; degree "4"; dimension "2_2";
chrA01	Undefined	as_event	1255191	1255693	.	-	.	transcript_id "TCONS_00001593,TCONS_00001592"; gene_id "chrA01:1254436-1255939C"; flanks "1255693^,1255191^"; structure "1-,2-"; splice_chain "1255468-,1255464-"; sources "Undefined,Undefined"; NMorMRNA "null"; degree "4"; dimension "2_2";
chrA01	Undefined	as_event	1330066	1330370	.	-	.	transcript_id "TCONS_00001602,TCONS_00001601"; gene_id "chrA01:1326966-1331568C"; flanks "1330370^,1330066^"; structure "1-,2-"; splice_chain "1330174-,1330173-"; sources "Undefined,Undefined"; NMorMRNA "null"; degree "4"; dimension "2_2";
chrA01	Undefined	as_event	1327089	1327415	.	-	.	transcript_id "TCONS_00001602,TCONS_00001601"; gene_id "chrA01:1326966-1331568C"; flanks "1327415-,1327089-"; structure "1^,2^"; splice_chain "1327176^,1327175^"; sources "Undefined,Undefined"; NMorMRNA "null"; degree "4"; dimension "2_2";
chrA01	Undefined	as_event	1387598	1387742	.	-	.	transcript_id "TCONS_00001612,TCONS_00001613"; gene_id "chrA01:1387113-1391312C"; flanks "1387742^,1387598^"; structure "1-,2-"; splice_chain "1387669-,1387657-"; sources "Undefined,Undefined"; NMorMRNA "null"; degree "4"; dimension "2_2";
chrA01	Undefined	as_event	1455404	1455817	.	-	.	transcript_id "TCONS_00001619,TCONS_00001620"; gene_id "chrA01:1452886-1457743C"; flanks "1455817-,1455404^"; structure "0,1^2-"; splice_chain ",1455599^1455514-"; sources "Undefined,Undefined"; NMorMRNA "null"; degree "4"; dimension "2_2";
chrA01	Undefined	as_event	1453020	1453496	.	-	.	transcript_id "TCONS_00001618,TCONS_00001619"; gene_id "chrA01:1452886-1457743C"; flanks "1453496-,1453020^"; structure "0,1^2-"; splice_chain ",1453451^1453359-"; sources "Undefined,Undefined"; NMorMRNA "null"; degree "4"; dimension "2_2";
chrA01	Undefined	as_event	1471526	1472765	.	-	.	transcript_id "TCONS_00001622,TCONS_00001621"; gene_id "chrA01:1469927-1473457C"; flanks "1472765^,1471526^"; structure "1-,2-"; splice_chain "1472264-,1472263-"; sources "Undefined,Undefined"; NMorMRNA "null"; degree "4"; dimension "2_2";
chrA01	Undefined	as_event	1481791	1481959	.	-	.	transcript_id "TCONS_00001626,TCONS_00001627"; gene_id "chrA01:1479396-1485843C"; flanks "1481959^,1481791^"; structure "1-,2-"; splice_chain "1481883-,1481882-"; sources "Undefined,Undefined"; NMorMRNA "null"; degree "4"; dimension "2_2";
chrA01	Undefined	as_event	1481357	1481529	.	-	.	transcript_id "TCONS_00001626,TCONS_00001627"; gene_id "chrA01:1479396-1485843C"; flanks "1481529^,1481357^"; structure "1-,2-"; splice_chain "1481441-,1481439-"; sources "Undefined,Undefined"; NMorMRNA "null"; degree "4"; dimension "2_2";
chrA01	Undefined	as_event	1512199	1512558	.	-	.	transcript_id "TCONS_00001630,TCONS_00001629"; gene_id "chrA01:1511820-1513114C"; flanks "1512558^,1512199^"; structure "1-3^4-,2-"; splice_chain "1512480-1512382^1512250-,1512471-"; sources "Undefined,Undefined"; NMorMRNA "null"; degree "4"; dimension "2_2";
chrA01	Undefined	as_event	1560885	1561468	.	-	.	transcript_id "TCONS_00001634,TCONS_00001633"; gene_id "chrA01:1559432-1561468C"; flanks "1561468[,1560885-"; structure "1^,2^"; splice_chain "1561304^,1561279^"; sources "Undefined,Undefined"; NMorMRNA "null"; degree "4"; dimension "2_2";
chrA01	Undefined	as_event	1596519	1596760	.	-	.	transcript_id "TCONS_00001641,TCONS_00001640"; gene_id "chrA01:1595807-1598410C"; flanks "1596760-,1596519^"; structure "0,1^2-"; splice_chain ",1596712^1596632-"; sources "Undefined,Undefined"; NMorMRNA "null"; degree "4"; dimension "2_2";
chrA01	Undefined	as_event	1655456	1657337	.	-	.	transcript_id "TCONS_00001647,TCONS_00001648"; gene_id "chrA01:1654865-1657412C"; flanks "1657337^,1655456^"; structure "1-,2-"; splice_chain "1656262-,1656259-"; sources "Undefined,Undefined"; NMorMRNA "null"; degree "4"; dimension "2_2";
chrA01	Undefined	as_event	1694945	1696334	.	-	.	transcript_id "TCONS_00001651,TCONS_00001652"; gene_id "chrA01:1692550-1696647C"; flanks "1696334^,1694945^"; structure "1-,2-"; splice_chain "1695076-,1695073-"; sources "Undefined,Undefined"; NMorMRNA "null"; degree "4"; dimension "2_2";
chrA01	Undefined	as_event	1793511	1793800	.	-	.	transcript_id "TCONS_00001660,TCONS_00001659"; gene_id "chrA01:1792714-1794586C"; flanks "1793800-,1793511^"; structure "1^3-,2^4-"; splice_chain "1793743^1793621-,1793741^1793619-"; sources "Undefined,Undefined"; NMorMRNA "null"; degree "4"; dimension "2_2";
chrA01	Undefined	as_event	1880427	1881099	.	-	.	transcript_id "TCONS_00001666,TCONS_00001665"; gene_id "chrA01:1880427-1885352C"; flanks "1881099-,1880427]"; structure "1^3-,2^4-"; splice_chain "1881053^1880964-,1881023^1880919-"; sources "Undefined,Undefined"; NMorMRNA "null"; degree "4"; dimension "2_2";
chrA01	Undefined	as_event	1897178	1897590	.	-	.	transcript_id "TCONS_00001667,TCONS_00001668"; gene_id "chrA01:1895748-1897694C"; flanks "1897590^,1897178^"; structure "1-,2-"; splice_chain "1897289-,1897288-"; sources "Undefined,Undefined"; NMorMRNA "null"; degree "4"; dimension "2_2";
chrA01	Undefined	as_event	1896402	1896684	.	-	.	transcript_id "TCONS_00001667,TCONS_00001668"; gene_id "chrA01:1895748-1897694C"; flanks "1896684-,1896402^"; structure "0,1^2-"; splice_chain ",1896589^1896498-"; sources "Undefined,Undefined"; NMorMRNA "null"; degree "4"; dimension "2_2";
chrA01	Undefined	as_event	2008346	2008545	.	-	.	transcript_id "TCONS_00001675,TCONS_00001677"; gene_id "chrA01:2005569-2008610C"; flanks "2008545^,2008346^"; structure "1-,2-"; splice_chain "2008478-,2008472-"; sources "Undefined,Undefined"; NMorMRNA "null"; degree "4"; dimension "2_2";
chrA01	Undefined	as_event	2007633	2007908	.	-	.	transcript_id "TCONS_00001675/TCONS_00001676,TCONS_00001677"; gene_id "chrA01:2005569-2008610C"; flanks "2007908-,2007633^"; structure "0,1^2-"; splice_chain ",2007882^2007786-"; sources "Undefined,Undefined"; NMorMRNA "null"; degree "4"; dimension "2_2";
chrA01	Undefined	as_event	2015230	2015354	.	-	.	transcript_id "TCONS_00001679,TCONS_00001678"; gene_id "chrA01:2014445-2015445C"; flanks "2015354^,2015230^"; structure "1-,2-"; splice_chain "2015263-,2015261-"; sources "Undefined,Undefined"; NMorMRNA "null"; degree "4"; dimension "2_2";
chrA01	Undefined	as_event	2028198	2030434	.	-	.	transcript_id "TCONS_00001683,TCONS_00001682"; gene_id "chrA01:2027422-2034996C"; flanks "2030434-,2028198^"; structure "1^6-,2^3-4^5-"; splice_chain "2030284^2028311-,2030170^2030078-2028714^2028462-"; sources "Undefined,Undefined"; NMorMRNA "null"; degree "4"; dimension "2_2";
chrA01	Undefined	as_event	2069550	2069820	.	-	.	transcript_id "TCONS_00001687,TCONS_00001685/TCONS_00001686"; gene_id "chrA01:2069095-2070332C"; flanks "2069820-,2069550^"; structure "0,1^2-"; splice_chain ",2069767^2069612-"; sources "Undefined,Undefined"; NMorMRNA "null"; degree "4"; dimension "2_2";
chrA01	Undefined	as_event	2076090	2076264	.	-	.	transcript_id "TCONS_00001688,TCONS_00001689"; gene_id "chrA01:2073941-2077091C"; flanks "2076264^,2076090^"; structure "1-,2-"; splice_chain "2076170-,2076169-"; sources "Undefined,Undefined"; NMorMRNA "null"; degree "4"; dimension "2_2";
chrA01	Undefined	as_event	2132552	2133264	.	-	.	transcript_id "TCONS_00001695,TCONS_00001696"; gene_id "chrA01:2132552-2135777C"; flanks "2133264-,2132552]"; structure "0,1^2-3^4-"; splice_chain ",2133148^2133042-2132969^2132857-"; sources "Undefined,Undefined"; NMorMRNA "null"; degree "4"; dimension "2_2";
chrA01	Undefined	as_event	2164897	2165213	.	-	.	transcript_id "TCONS_00001702,TCONS_00001701"; gene_id "chrA01:2162551-2165795C"; flanks "2165213-,2164897^"; structure "0,1^2-"; splice_chain ",2165081^2165000-"; sources "Undefined,Undefined"; NMorMRNA "null"; degree "4"; dimension "2_2";
chrA01	Undefined	as_event	2191588	2191805	.	-	.	transcript_id "TCONS_00001705,TCONS_00001707"; gene_id "chrA01:2190502-2191961C"; flanks "2191805^,2191588^"; structure "1-,2-"; splice_chain "2191709-,2191702-"; sources "Undefined,Undefined"; NMorMRNA "null"; degree "4"; dimension "2_2";
chrA01	Undefined	as_event	2191180	2191702	.	-	.	transcript_id "TCONS_00001706,TCONS_00001707"; gene_id "chrA01:2190502-2191961C"; flanks "2191702-,2191180^"; structure "0,1^2-"; splice_chain ",2191588^2191294-"; sources "Undefined,Undefined"; NMorMRNA "null"; degree "4"; dimension "2_2";
chrA01	Undefined	as_event	2191180	2191805	.	-	.	transcript_id "TCONS_00001705,TCONS_00001706,TCONS_00001707"; gene_id "chrA01:2190502-2191961C"; flanks "2191805^,2191180^"; structure "1-3^4-,2-,2-3^4-"; splice_chain "2191709-2191588^2191294-,2191702-,2191702-2191588^2191294-"; sources "Undefined,Undefined,Undefined"; NMorMRNA "null"; degree "9"; dimension "3_3";
chrA01	Undefined	as_event	2217007	2217217	.	-	.	transcript_id "TCONS_00001713,TCONS_00001714"; gene_id "chrA01:2214474-2217217C"; flanks "2217217[,2217007^"; structure "0,1^2-"; splice_chain ",2217178^2217098-"; sources "Undefined,Undefined"; NMorMRNA "null"; degree "4"; dimension "2_2";
chrA01	Undefined	as_event	2252413	2252556	.	-	.	transcript_id "TCONS_00001717,TCONS_00001718"; gene_id "chrA01:2250480-2252978C"; flanks "2252556^,2252413^"; structure "1-,2-"; splice_chain "2252482-,2252480-"; sources "Undefined,Undefined"; NMorMRNA "null"; degree "4"; dimension "2_2";
chrA01	Undefined	as_event	2251811	2252030	.	-	.	transcript_id "TCONS_00001717,TCONS_00001718"; gene_id "chrA01:2250480-2252978C"; flanks "2252030-,2251811^"; structure "0,1^2-"; splice_chain ",2251947^2251853-"; sources "Undefined,Undefined"; NMorMRNA "null"; degree "4"; dimension "2_2";
chrA01	Undefined	as_event	2257465	2257807	.	-	.	transcript_id "TCONS_00001720,TCONS_00001719"; gene_id "chrA01:2253394-2257870C"; flanks "2257807^,2257465^"; structure "1-,2-"; splice_chain "2257720-,2257669-"; sources "Undefined,Undefined"; NMorMRNA "null"; degree "4"; dimension "2_2";
chrA01	Undefined	as_event	2253754	2254108	.	-	.	transcript_id "TCONS_00001719,TCONS_00001720"; gene_id "chrA01:2253394-2257870C"; flanks "2254108-,2253754^"; structure "0,1^2-"; splice_chain ",2254036^2253917-"; sources "Undefined,Undefined"; NMorMRNA "null"; degree "4"; dimension "2_2";
chrA01	Undefined	as_event	2259479	2260141	.	-	.	transcript_id "TCONS_00001722,TCONS_00001721"; gene_id "chrA01:2258439-2260711C"; flanks "2260141^,2259479^"; structure "1-,2-"; splice_chain "2259600-,2259599-"; sources "Undefined,Undefined"; NMorMRNA "null"; degree "4"; dimension "2_2";
chrA01	Undefined	as_event	2258439	2258890	.	-	.	transcript_id "TCONS_00001721,TCONS_00001722"; gene_id "chrA01:2258439-2260711C"; flanks "2258890-,2258439]"; structure "0,1^2-"; splice_chain ",2258751^2258669-"; sources "Undefined,Undefined"; NMorMRNA "null"; degree "4"; dimension "2_2";
chrA01	Undefined	as_event	2371941	2372521	.	-	.	transcript_id "TCONS_00001733,TCONS_00001732"; gene_id "chrA01:2371282-2372933C"; flanks "2372521-,2371941^"; structure "0,1^2-"; splice_chain ",2372147^2372057-"; sources "Undefined,Undefined"; NMorMRNA "null"; degree "4"; dimension "2_2";
chrA01	Undefined	as_event	2377107	2378353	.	-	.	transcript_id "TCONS_00001734,TCONS_00001735"; gene_id "chrA01:2377107-2378871C"; flanks "2378353-,2377107]"; structure "1^3-,2^4-"; splice_chain "2378231^2377899-,2378229^2377897-"; sources "Undefined,Undefined"; NMorMRNA "null"; degree "4"; dimension "2_2";
chrA01	Undefined	as_event	2443193	2443594	.	-	.	transcript_id "TCONS_00001740,TCONS_00001741"; gene_id "chrA01:2440980-2443959C"; flanks "2443594-,2443193^"; structure "0,1^2-"; splice_chain ",2443484^2443408-"; sources "Undefined,Undefined"; NMorMRNA "null"; degree "4"; dimension "2_2";
chrA01	Undefined	as_event	2450768	2450938	.	-	.	transcript_id "TCONS_00001744/TCONS_00001746/TCONS_00001747,TCONS_00001745"; gene_id "chrA01:2448071-2451524C"; flanks "2450938-,2450768-"; structure "1^,2^"; splice_chain "2450849^,2450846^"; sources "Undefined,Undefined"; NMorMRNA "null"; degree "4"; dimension "2_2";
chrA01	Undefined	as_event	2449745	2449955	.	-	.	transcript_id "TCONS_00001745,TCONS_00001744/TCONS_00001746/TCONS_00001747"; gene_id "chrA01:2448071-2451524C"; flanks "2449955^,2449745^"; structure "1-,2-"; splice_chain "2449870-,2449869-"; sources "Undefined,Undefined"; NMorMRNA "null"; degree "4"; dimension "2_2";
chrA01	Undefined	as_event	2448571	2449268	.	-	.	transcript_id "TCONS_00001744,TCONS_00001745"; gene_id "chrA01:2448071-2451524C"; flanks "2449268-,2448571^"; structure "0,1^2-"; splice_chain ",2449170^2449095-"; sources "Undefined,Undefined"; NMorMRNA "null"; degree "4"; dimension "2_2";
chrA01	Undefined	as_event	2448245	2449095	.	-	.	transcript_id "TCONS_00001747,TCONS_00001746"; gene_id "chrA01:2448071-2451524C"; flanks "2449095-,2448245]"; structure "0,1^2-"; splice_chain ",2448581^2448516-"; sources "Undefined,Undefined"; NMorMRNA "null"; degree "4"; dimension "2_2";
chrA01	Undefined	as_event	2517094	2517387	.	-	.	transcript_id "TCONS_00001751/TCONS_00001752,TCONS_00001753"; gene_id "chrA01:2510851-2517440C"; flanks "2517387^,2517094^"; structure "1-,2-"; splice_chain "2517201-,2517198-"; sources "Undefined,Undefined"; NMorMRNA "null"; degree "4"; dimension "2_2";
chrA01	Undefined	as_event	2515335	2515503	.	-	.	transcript_id "TCONS_00001750/TCONS_00001752/TCONS_00001753,TCONS_00001751"; gene_id "chrA01:2510851-2517440C"; flanks "2515503-,2515335-"; structure "1^,2^"; splice_chain "2515423^,2515422^"; sources "Undefined,Undefined"; NMorMRNA "null"; degree "4"; dimension "2_2";
chrA01	Undefined	as_event	2514773	2515335	.	-	.	transcript_id "TCONS_00001751,TCONS_00001750"; gene_id "chrA01:2510851-2517440C"; flanks "2515335-,2514773-"; structure "1^,2^"; splice_chain "2515239^,2515093^"; sources "Undefined,Undefined"; NMorMRNA "null"; degree "4"; dimension "2_2";
chrA01	Undefined	as_event	2513491	2514154	.	-	.	transcript_id "TCONS_00001751,TCONS_00001750"; gene_id "chrA01:2510851-2517440C"; flanks "2514154^,2513491^"; structure "1-,2-"; splice_chain "2513800-,2513795-"; sources "Undefined,Undefined"; NMorMRNA "null"; degree "4"; dimension "2_2";
chrA01	Undefined	as_event	2522455	2523188	.	-	.	transcript_id "TCONS_00001754,TCONS_00001755"; gene_id "chrA01:2522455-2523188C"; flanks "2523188[,2522455]"; structure "1^3-,2^4-5^6-"; splice_chain "2523057^2522771-,2523047^2522761-2522563^2522472-"; sources "Undefined,Undefined"; NMorMRNA "null"; degree "4"; dimension "2_2";
chrA01	Undefined	as_event	2698385	2699883	.	-	.	transcript_id "TCONS_00001763,TCONS_00001764"; gene_id "chrA01:2698385-2701205C"; flanks "2699883-,2698385]"; structure "1^3-,2^4-"; splice_chain "2699662^2699219-,2699660^2699217-"; sources "Undefined,Undefined"; NMorMRNA "null"; degree "4"; dimension "2_2";
chrA01	Undefined	as_event	2713532	2714791	.	-	.	transcript_id "TCONS_00001768,TCONS_00001769"; gene_id "chrA01:2713071-2714791C"; flanks "2714791[,2713532^"; structure "1^3-,2^4-"; splice_chain "2714667^2714552-,2714622^2714507-"; sources "Undefined,Undefined"; NMorMRNA "null"; degree "4"; dimension "2_2";
chrA01	Undefined	as_event	2713071	2713381	.	-	.	transcript_id "TCONS_00001768,TCONS_00001767/TCONS_00001769"; gene_id "chrA01:2713071-2714791C"; flanks "2713381^,2713071]"; structure "1-,2-"; splice_chain "2713289-,2713287-"; sources "Undefined,Undefined"; NMorMRNA "null"; degree "4"; dimension "2_2";
chrA01	Undefined	as_event	2761700	2761893	.	-	.	transcript_id "TCONS_00001777,TCONS_00001778"; gene_id "chrA01:2760578-2763148C"; flanks "2761893-,2761700^"; structure "0,1^2-"; splice_chain ",2761837^2761740-"; sources "Undefined,Undefined"; NMorMRNA "null"; degree "4"; dimension "2_2";
chrA01	Undefined	as_event	2908526	2911387	.	-	.	transcript_id "TCONS_00001790,TCONS_00001791"; gene_id "chrA01:2908526-2911387C"; flanks "2911387[,2908526]"; structure "0,1^2-"; splice_chain ",2910190^2910079-"; sources "Undefined,Undefined"; NMorMRNA "null"; degree "4"; dimension "2_2";
chrA01	Undefined	as_event	2928846	2929197	.	-	.	transcript_id "TCONS_00001797,TCONS_00001796"; gene_id "chrA01:2927500-2929972C"; flanks "2929197-,2928846^"; structure "0,1^2-"; splice_chain ",2929024^2928952-"; sources "Undefined,Undefined"; NMorMRNA "null"; degree "4"; dimension "2_2";
chrA01	Undefined	as_event	2981773	2981993	.	-	.	transcript_id "TCONS_00001799,TCONS_00001800"; gene_id "chrA01:2979327-2982419C"; flanks "2981993^,2981773^"; structure "1-,2-"; splice_chain "2981922-,2981919-"; sources "Undefined,Undefined"; NMorMRNA "null"; degree "4"; dimension "2_2";
chrA01	Undefined	as_event	3151478	3151593	.	-	.	transcript_id "TCONS_00001808/TCONS_00001809,TCONS_00001810"; gene_id "chrA01:3148885-3152902C"; flanks "3151593-,3151478-"; structure "1^,2^"; splice_chain "3151557^,3151556^"; sources "Undefined,Undefined"; NMorMRNA "null"; degree "4"; dimension "2_2";
chrA01	Undefined	as_event	3151409	3151593	.	-	.	transcript_id "TCONS_00001811,TCONS_00001808/TCONS_00001809,TCONS_00001810"; gene_id "chrA01:3148885-3152902C"; flanks "3151593-,3151409^"; structure "0,1^3-,2^3-"; splice_chain ",3151557^3151478-,3151556^3151478-"; sources "Undefined,Undefined,Undefined"; NMorMRNA "null"; degree "9"; dimension "3_3";
chrA01	Undefined	as_event	3150959	3151134	.	-	.	transcript_id "TCONS_00001808,TCONS_00001809"; gene_id "chrA01:3148885-3152902C"; flanks "3151134^,3150959^"; structure "1-,2-"; splice_chain "3151053-,3151051-"; sources "Undefined,Undefined"; NMorMRNA "null"; degree "4"; dimension "2_2";
chrA01	Undefined	as_event	3150959	3151319	.	-	.	transcript_id "TCONS_00001811,TCONS_00001808,TCONS_00001809"; gene_id "chrA01:3148885-3152902C"; flanks "3151319-,3150959^"; structure "0,1^2-,1^3-"; splice_chain ",3151134^3151053-,3151134^3151051-"; sources "Undefined,Undefined,Undefined"; NMorMRNA "null"; degree "9"; dimension "3_3";
chrA01	Undefined	as_event	3150888	3151051	.	-	.	transcript_id "TCONS_00001809,TCONS_00001810"; gene_id "chrA01:3148885-3152902C"; flanks "3151051-,3150888-"; structure "1^,2^"; splice_chain "3150959^,3150957^"; sources "Undefined,Undefined"; NMorMRNA "null"; degree "4"; dimension "2_2";
chrA01	Undefined	as_event	3150888	3151134	.	-	.	transcript_id "TCONS_00001808,TCONS_00001809,TCONS_00001810"; gene_id "chrA01:3148885-3152902C"; flanks "3151134^,3150888-"; structure "1-3^,2-3^,2-4^"; splice_chain "3151053-3150959^,3151051-3150959^,3151051-3150957^"; sources "Undefined,Undefined,Undefined"; NMorMRNA "null"; degree "9"; dimension "3_3";
chrA01	Undefined	as_event	3150888	3151319	.	-	.	transcript_id "TCONS_00001808,TCONS_00001809,TCONS_00001810,TCONS_00001811"; gene_id "chrA01:3148885-3152902C"; flanks "3151319-,3150888-"; structure "1^2-4^,1^3-4^,1^3-5^,4^"; splice_chain "3151134^3151053-3150959^,3151134^3151051-3150959^,3151134^3151051-3150957^,3150959^"; sources "Undefined,Undefined,Undefined,Undefined"; NMorMRNA "null"; degree "16"; dimension "4_4";
chrA01	Undefined	as_event	3150097	3150595	.	-	.	transcript_id "TCONS_00001809/TCONS_00001810/TCONS_00001811,TCONS_00001808"; gene_id "chrA01:3148885-3152902C"; flanks "3150595-,3150097^"; structure "1^3-5^6-,2^4-"; splice_chain "3150513^3150432-3150280^3150193-,3150512^3150431-"; sources "Undefined,Undefined"; NMorMRNA "null"; degree "4"; dimension "2_2";
chrA01	Undefined	as_event	3148885	3149489	.	-	.	transcript_id "TCONS_00001811,TCONS_00001808/TCONS_00001809/TCONS_00001810"; gene_id "chrA01:3148885-3152902C"; flanks "3149489-,3148885]"; structure "1^3-,2^4-"; splice_chain "3149378^3149271-,3149376^3149269-"; sources "Undefined,Undefined"; NMorMRNA "null"; degree "4"; dimension "2_2";
chrA01	Undefined	as_event	3215488	3216246	.	-	.	transcript_id "TCONS_00001815,TCONS_00001814"; gene_id "chrA01:3210450-3216495C"; flanks "3216246^,3215488^"; structure "1-,2-"; splice_chain "3215600-,3215583-"; sources "Undefined,Undefined"; NMorMRNA "null"; degree "4"; dimension "2_2";
chrA01	Undefined	as_event	3212041	3212290	.	-	.	transcript_id "TCONS_00001815,TCONS_00001812/TCONS_00001813/TCONS_00001814"; gene_id "chrA01:3210450-3216495C"; flanks "3212290^,3212041^"; structure "1-,2-"; splice_chain "3212183-,3212181-"; sources "Undefined,Undefined"; NMorMRNA "null"; degree "4"; dimension "2_2";
chrA01	Undefined	as_event	3234232	3234713	.	-	.	transcript_id "TCONS_00001818,TCONS_00001817"; gene_id "chrA01:3234058-3236440C"; flanks "3234713-,3234232^"; structure "0,1^2-"; splice_chain ",3234526^3234455-"; sources "Undefined,Undefined"; NMorMRNA "null"; degree "4"; dimension "2_2";
chrA01	Undefined	as_event	3378015	3378218	.	-	.	transcript_id "TCONS_00001827/TCONS_00001828,TCONS_00001826"; gene_id "chrA01:3373691-3382418C"; flanks "3378218^,3378015^"; structure "1-,2-"; splice_chain "3378112-,3378109-"; sources "Undefined,Undefined"; NMorMRNA "null"; degree "4"; dimension "2_2";
chrA01	Undefined	as_event	3376838	3377697	.	-	.	transcript_id "TCONS_00001826,TCONS_00001827/TCONS_00001828"; gene_id "chrA01:3373691-3382418C"; flanks "3377697^,3376838^"; structure "1-,2-"; splice_chain "3377288-,3377287-"; sources "Undefined,Undefined"; NMorMRNA "null"; degree "4"; dimension "2_2";
chrA01	Undefined	as_event	3376481	3376732	.	-	.	transcript_id "TCONS_00001828,TCONS_00001826/TCONS_00001827"; gene_id "chrA01:3373691-3382418C"; flanks "3376732-,3376481-"; structure "1^,2^"; splice_chain "3376661^,3376658^"; sources "Undefined,Undefined"; NMorMRNA "null"; degree "4"; dimension "2_2";
chrA01	Undefined	as_event	3445018	3445238	.	-	.	transcript_id "TCONS_00001829,TCONS_00001830"; gene_id "chrA01:3444297-3445402C"; flanks "3445238^,3445018^"; structure "1-,2-"; splice_chain "3445142-,3445137-"; sources "Undefined,Undefined"; NMorMRNA "null"; degree "4"; dimension "2_2";
chrA01	Undefined	as_event	3548079	3549166	.	-	.	transcript_id "TCONS_00001837,TCONS_00001836/TCONS_00001838"; gene_id "chrA01:3545439-3551745C"; flanks "3549166-,3548079^"; structure "0,1^2-"; splice_chain ",3548864^3548213-"; sources "Undefined,Undefined"; NMorMRNA "null"; degree "4"; dimension "2_2";
chrA01	Undefined	as_event	3814363	3814566	.	-	.	transcript_id "TCONS_00001859,TCONS_00001860"; gene_id "chrA01:3813755-3815199C"; flanks "3814566-,3814363^"; structure "0,1^2-"; splice_chain ",3814497^3814411-"; sources "Undefined,Undefined"; NMorMRNA "null"; degree "4"; dimension "2_2";
chrA01	Undefined	as_event	3823739	3823992	.	-	.	transcript_id "TCONS_00001863/TCONS_00001864,TCONS_00001862"; gene_id "chrA01:3822446-3824998C"; flanks "3823992-,3823739^"; structure "0,1^2-"; splice_chain ",3823915^3823804-"; sources "Undefined,Undefined"; NMorMRNA "null"; degree "4"; dimension "2_2";
chrA01	Undefined	as_event	3822916	3823653	.	-	.	transcript_id "TCONS_00001863,TCONS_00001862/TCONS_00001864"; gene_id "chrA01:3822446-3824998C"; flanks "3823653-,3822916^"; structure "0,1^2-"; splice_chain ",3823588^3823245-"; sources "Undefined,Undefined"; NMorMRNA "null"; degree "4"; dimension "2_2";
chrA01	Undefined	as_event	3855396	3856217	.	-	.	transcript_id "TCONS_00001866,TCONS_00001867"; gene_id "chrA01:3853115-3856500C"; flanks "3856217^,3855396-"; structure "0,1-2^"; splice_chain ",3855822-3855769^"; sources "Undefined,Undefined"; NMorMRNA "null"; degree "4"; dimension "2_2";
chrA01	Undefined	as_event	3903291	3903464	.	-	.	transcript_id "TCONS_00001871,TCONS_00001872"; gene_id "chrA01:3895404-3905033C"; flanks "3903464^,3903291^"; structure "1-,2-"; splice_chain "3903350-,3903349-"; sources "Undefined,Undefined"; NMorMRNA "null"; degree "4"; dimension "2_2";
chrA01	Undefined	as_event	3901476	3901958	.	-	.	transcript_id "TCONS_00001872,TCONS_00001871"; gene_id "chrA01:3895404-3905033C"; flanks "3901958-,3901476-"; structure "1^,2^"; splice_chain "3901857^,3901846^"; sources "Undefined,Undefined"; NMorMRNA "null"; degree "4"; dimension "2_2";
chrA01	Undefined	as_event	3900416	3900808	.	-	.	transcript_id "TCONS_00001871,TCONS_00001872"; gene_id "chrA01:3895404-3905033C"; flanks "3900808-,3900416^"; structure "0,1^2-"; splice_chain ",3900638^3900547-"; sources "Undefined,Undefined"; NMorMRNA "null"; degree "4"; dimension "2_2";
chrA01	Undefined	as_event	3900077	3900324	.	-	.	transcript_id "TCONS_00001871,TCONS_00001872"; gene_id "chrA01:3895404-3905033C"; flanks "3900324-,3900077^"; structure "0,1^2-"; splice_chain ",3900215^3900137-"; sources "Undefined,Undefined"; NMorMRNA "null"; degree "4"; dimension "2_2";
chrA01	Undefined	as_event	3897849	3898054	.	-	.	transcript_id "TCONS_00001871,TCONS_00001870"; gene_id "chrA01:3895404-3905033C"; flanks "3898054-,3897849^"; structure "0,1^2-"; splice_chain ",3898010^3897926-"; sources "Undefined,Undefined"; NMorMRNA "null"; degree "4"; dimension "2_2";
chrA01	Undefined	as_event	3896455	3896708	.	-	.	transcript_id "TCONS_00001871,TCONS_00001870"; gene_id "chrA01:3895404-3905033C"; flanks "3896708-,3896455^"; structure "0,1^2-"; splice_chain ",3896638^3896554-"; sources "Undefined,Undefined"; NMorMRNA "null"; degree "4"; dimension "2_2";
chrA01	Undefined	as_event	3907262	3907632	.	-	.	transcript_id "TCONS_00001874,TCONS_00001873"; gene_id "chrA01:3906002-3908804C"; flanks "3907632^,3907262^"; structure "1-,2-"; splice_chain "3907377-,3907372-"; sources "Undefined,Undefined"; NMorMRNA "null"; degree "4"; dimension "2_2";
chrA01	Undefined	as_event	3942767	3942991	.	-	.	transcript_id "TCONS_00001879,TCONS_00001878"; gene_id "chrA01:3942602-3945070C"; flanks "3942991-,3942767-"; structure "1^,2^"; splice_chain "3942859^,3942858^"; sources "Undefined,Undefined"; NMorMRNA "null"; degree "4"; dimension "2_2";
chrA01	Undefined	as_event	4046109	4046970	.	-	.	transcript_id "TCONS_00001887,TCONS_00001888"; gene_id "chrA01:4044834-4047870C"; flanks "4046970-,4046109-"; structure "1^,2^"; splice_chain "4046202^,4046196^"; sources "Undefined,Undefined"; NMorMRNA "null"; degree "4"; dimension "2_2";
chrA01	Undefined	as_event	4117693	4118648	.	-	.	transcript_id "TCONS_00001894,TCONS_00001895"; gene_id "chrA01:4114095-4118648C"; flanks "4118648[,4117693^"; structure "0,1^2-"; splice_chain ",4117912^4117769-"; sources "Undefined,Undefined"; NMorMRNA "null"; degree "4"; dimension "2_2";
chrA01	Undefined	as_event	4278033	4278473	.	-	.	transcript_id "TCONS_00001904,TCONS_00001903"; gene_id "chrA01:4277076-4279660C"; flanks "4278473-,4278033^"; structure "0,1^2-"; splice_chain ",4278338^4278272-"; sources "Undefined,Undefined"; NMorMRNA "null"; degree "4"; dimension "2_2";
chrA01	Undefined	as_event	4277870	4278033	.	-	.	transcript_id "TCONS_00001903,TCONS_00001904"; gene_id "chrA01:4277076-4279660C"; flanks "4278033^,4277870^"; structure "1-,2-"; splice_chain "4277956-,4277955-"; sources "Undefined,Undefined"; NMorMRNA "null"; degree "4"; dimension "2_2";
chrA01	Undefined	as_event	4316679	4316963	.	-	.	transcript_id "TCONS_00001905,TCONS_00001906"; gene_id "chrA01:4314549-4318403C"; flanks "4316963-,4316679^"; structure "0,1^2-"; splice_chain ",4316814^4316725-"; sources "Undefined,Undefined"; NMorMRNA "null"; degree "4"; dimension "2_2";
chrA01	Undefined	as_event	4332884	4333097	.	-	.	transcript_id "TCONS_00001908,TCONS_00001909"; gene_id "chrA01:4332346-4333824C"; flanks "4333097^,4332884^"; structure "1-,2-"; splice_chain "4333009-,4332985-"; sources "Undefined,Undefined"; NMorMRNA "null"; degree "4"; dimension "2_2";
chrA01	Undefined	as_event	4515667	4515825	.	-	.	transcript_id "TCONS_00001920,TCONS_00001921"; gene_id "chrA01:4515527-4516707C"; flanks "4515825-,4515667^"; structure "0,1^2-"; splice_chain ",4515800^4515725-"; sources "Undefined,Undefined"; NMorMRNA "null"; degree "4"; dimension "2_2";
chrA01	Undefined	as_event	4649253	4650209	.	-	.	transcript_id "TCONS_00001926,TCONS_00001925"; gene_id "chrA01:4649253-4650209C"; flanks "4650209[,4649253]"; structure "0,1^2-"; splice_chain ",4649812^4649532-"; sources "Undefined,Undefined"; NMorMRNA "null"; degree "4"; dimension "2_2";
chrA01	Undefined	as_event	4818698	4819836	.	-	.	transcript_id "TCONS_00001936,TCONS_00001935"; gene_id "chrA01:4817424-4819836C"; flanks "4819836[,4818698^"; structure "0,1^2-"; splice_chain ",4819346^4818798-"; sources "Undefined,Undefined"; NMorMRNA "null"; degree "4"; dimension "2_2";
chrA01	Undefined	as_event	4821057	4821427	.	-	.	transcript_id "TCONS_00001938,TCONS_00001937/TCONS_00001939"; gene_id "chrA01:4820491-4821715C"; flanks "4821427-,4821057^"; structure "0,1^2-"; splice_chain ",4821288^4821110-"; sources "Undefined,Undefined"; NMorMRNA "null"; degree "4"; dimension "2_2";
chrA01	Undefined	as_event	4820491	4820803	.	-	.	transcript_id "TCONS_00001937,TCONS_00001938/TCONS_00001939"; gene_id "chrA01:4820491-4821715C"; flanks "4820803-,4820491]"; structure "0,1^2-"; splice_chain ",4820728^4820646-"; sources "Undefined,Undefined"; NMorMRNA "null"; degree "4"; dimension "2_2";
chrA01	Undefined	as_event	4838237	4838500	.	-	.	transcript_id "TCONS_00001942,TCONS_00001943"; gene_id "chrA01:4834646-4840540C"; flanks "4838500-,4838237^"; structure "0,1^2-"; splice_chain ",4838433^4838353-"; sources "Undefined,Undefined"; NMorMRNA "null"; degree "4"; dimension "2_2";
chrA01	Undefined	as_event	4836679	4836996	.	-	.	transcript_id "TCONS_00001942,TCONS_00001943"; gene_id "chrA01:4834646-4840540C"; flanks "4836996-,4836679^"; structure "0,1^2-"; splice_chain ",4836925^4836834-"; sources "Undefined,Undefined"; NMorMRNA "null"; degree "4"; dimension "2_2";
chrA01	Undefined	as_event	4860052	4860621	.	-	.	transcript_id "TCONS_00001946,TCONS_00001945"; gene_id "chrA01:4858390-4861759C"; flanks "4860621-,4860052^"; structure "1^3-,2^4-"; splice_chain "4860319^4860210-,4860309^4860200-"; sources "Undefined,Undefined"; NMorMRNA "null"; degree "4"; dimension "2_2";
chrA01	Undefined	as_event	4892103	4892980	.	-	.	transcript_id "TCONS_00001950,TCONS_00001951"; gene_id "chrA01:4890596-4893108C"; flanks "4892980^,4892103^"; structure "1-,2-"; splice_chain "4892167-,4892165-"; sources "Undefined,Undefined"; NMorMRNA "null"; degree "4"; dimension "2_2";
chrA01	Undefined	as_event	4970287	4970498	.	-	.	transcript_id "TCONS_00001955,TCONS_00001954"; gene_id "chrA01:4969613-4972827C"; flanks "4970498^,4970287^"; structure "1-,2-"; splice_chain "4970393-,4970392-"; sources "Undefined,Undefined"; NMorMRNA "null"; degree "4"; dimension "2_2";
chrA01	Undefined	as_event	4969613	4970193	.	-	.	transcript_id "TCONS_00001955,TCONS_00001954"; gene_id "chrA01:4969613-4972827C"; flanks "4970193-,4969613]"; structure "0,1^2-"; splice_chain ",4970048^4969919-"; sources "Undefined,Undefined"; NMorMRNA "null"; degree "4"; dimension "2_2";
chrA01	Undefined	as_event	5054989	5055588	.	-	.	transcript_id "TCONS_00001962,TCONS_00001963"; gene_id "chrA01:5054085-5055588C"; flanks "5055588[,5054989^"; structure "0,1^2-"; splice_chain ",5055392^5055299-"; sources "Undefined,Undefined"; NMorMRNA "null"; degree "4"; dimension "2_2";
chrA01	Undefined	as_event	5128167	5128365	.	-	.	transcript_id "TCONS_00001967,TCONS_00001966"; gene_id "chrA01:5126755-5128904C"; flanks "5128365^,5128167^"; structure "1-,2-"; splice_chain "5128286-,5128285-"; sources "Undefined,Undefined"; NMorMRNA "null"; degree "4"; dimension "2_2";
chrA01	Undefined	as_event	5164950	5165147	.	-	.	transcript_id "TCONS_00001972,TCONS_00001974"; gene_id "chrA01:5164193-5165770C"; flanks "5165147^,5164950^"; structure "1-,2-"; splice_chain "5165018-,5165008-"; sources "Undefined,Undefined"; NMorMRNA "null"; degree "4"; dimension "2_2";
chrA01	Undefined	as_event	5164791	5165008	.	-	.	transcript_id "TCONS_00001973,TCONS_00001974"; gene_id "chrA01:5164193-5165770C"; flanks "5165008-,5164791^"; structure "0,1^2-"; splice_chain ",5164950^5164847-"; sources "Undefined,Undefined"; NMorMRNA "null"; degree "4"; dimension "2_2";
chrA01	Undefined	as_event	5164791	5165147	.	-	.	transcript_id "TCONS_00001972,TCONS_00001973,TCONS_00001974"; gene_id "chrA01:5164193-5165770C"; flanks "5165147^,5164791^"; structure "1-3^4-,2-,2-3^4-"; splice_chain "5165018-5164950^5164847-,5165008-,5165008-5164950^5164847-"; sources "Undefined,Undefined,Undefined"; NMorMRNA "null"; degree "9"; dimension "3_3";
chrA01	Undefined	as_event	5309270	5309541	.	-	.	transcript_id "TCONS_00001987,TCONS_00001986"; gene_id "chrA01:5308763-5310970C"; flanks "5309541-,5309270^"; structure "0,1^2-"; splice_chain ",5309434^5309361-"; sources "Undefined,Undefined"; NMorMRNA "null"; degree "4"; dimension "2_2";
chrA01	Undefined	as_event	5366118	5366501	.	-	.	transcript_id "TCONS_00001990,TCONS_00001989"; gene_id "chrA01:5361881-5368713C"; flanks "5366501-,5366118^"; structure "0,1^2-"; splice_chain ",5366323^5366230-"; sources "Undefined,Undefined"; NMorMRNA "null"; degree "4"; dimension "2_2";
chrA01	Undefined	as_event	5364404	5364667	.	-	.	transcript_id "TCONS_00001990,TCONS_00001989"; gene_id "chrA01:5361881-5368713C"; flanks "5364667^,5364404^"; structure "1-,2-"; splice_chain "5364471-,5364470-"; sources "Undefined,Undefined"; NMorMRNA "null"; degree "4"; dimension "2_2";
chrA01	Undefined	as_event	5393930	5394663	.	-	.	transcript_id "TCONS_00001992,TCONS_00001993"; gene_id "chrA01:5392642-5394804C"; flanks "5394663^,5393930^"; structure "1-,2-"; splice_chain "5394007-,5394003-"; sources "Undefined,Undefined"; NMorMRNA "null"; degree "4"; dimension "2_2";
chrA01	Undefined	as_event	5405031	5406218	.	-	.	transcript_id "TCONS_00001996,TCONS_00001997"; gene_id "chrA01:5403826-5407925C"; flanks "5406218-,5405031^"; structure "1^3-,2^4-"; splice_chain "5405297^5405192-,5405287^5405182-"; sources "Undefined,Undefined"; NMorMRNA "null"; degree "4"; dimension "2_2";
chrA01	Undefined	as_event	5652275	5652904	.	-	.	transcript_id "TCONS_00002011,TCONS_00002012"; gene_id "chrA01:5652275-5653398C"; flanks "5652904-,5652275]"; structure "0,1^2-"; splice_chain ",5652830^5652753-"; sources "Undefined,Undefined"; NMorMRNA "null"; degree "4"; dimension "2_2";
chrA01	Undefined	as_event	5671933	5672585	.	-	.	transcript_id "TCONS_00002017,TCONS_00002018"; gene_id "chrA01:5670913-5672724C"; flanks "5672585^,5671933^"; structure "1-,2-"; splice_chain "5672220-,5672207-"; sources "Undefined,Undefined"; NMorMRNA "null"; degree "4"; dimension "2_2";
chrA01	Undefined	as_event	5703171	5703632	.	-	.	transcript_id "TCONS_00002023,TCONS_00002024"; gene_id "chrA01:5700299-5704712C"; flanks "5703632^,5703171-"; structure "0,1-2^"; splice_chain ",5703486-5703452^"; sources "Undefined,Undefined"; NMorMRNA "null"; degree "4"; dimension "2_2";
chrA01	Undefined	as_event	5701099	5701331	.	-	.	transcript_id "TCONS_00002024,TCONS_00002023"; gene_id "chrA01:5700299-5704712C"; flanks "5701331^,5701099^"; structure "1-,2-"; splice_chain "5701204-,5701203-"; sources "Undefined,Undefined"; NMorMRNA "null"; degree "4"; dimension "2_2";
chrA01	Undefined	as_event	5756411	5756693	.	-	.	transcript_id "TCONS_00002027,TCONS_00002026"; gene_id "chrA01:5752193-5758642C"; flanks "5756693-,5756411^"; structure "0,1^2-"; splice_chain ",5756607^5756531-"; sources "Undefined,Undefined"; NMorMRNA "null"; degree "4"; dimension "2_2";
chrA01	Undefined	as_event	5863820	5864027	.	-	.	transcript_id "TCONS_00002035,TCONS_00002034"; gene_id "chrA01:5863644-5867174C"; flanks "5864027-,5863820-"; structure "1^,2^"; splice_chain "5863909^,5863908^"; sources "Undefined,Undefined"; NMorMRNA "null"; degree "4"; dimension "2_2";
chrA01	Undefined	as_event	6049797	6050119	.	-	.	transcript_id "TCONS_00002050,TCONS_00002049"; gene_id "chrA01:6048839-6050951C"; flanks "6050119-,6049797^"; structure "1^3-,2^4-"; splice_chain "6050005^6049906-,6050004^6049905-"; sources "Undefined,Undefined"; NMorMRNA "null"; degree "4"; dimension "2_2";
chrA01	Undefined	as_event	6083433	6083643	.	-	.	transcript_id "TCONS_00002053/TCONS_00002054/TCONS_00002055,TCONS_00002056"; gene_id "chrA01:6082792-6085410C"; flanks "6083643-,6083433^"; structure "0,1^2-"; splice_chain ",6083596^6083519-"; sources "Undefined,Undefined"; NMorMRNA "null"; degree "4"; dimension "2_2";
chrA01	Undefined	as_event	6122639	6123566	.	-	.	transcript_id "TCONS_00002061,TCONS_00002062"; gene_id "chrA01:6120652-6126465C"; flanks "6123566-,6122639^"; structure "0,1^2-3^4-"; splice_chain ",6123204^6123133-6123070^6122997-"; sources "Undefined,Undefined"; NMorMRNA "null"; degree "4"; dimension "2_2";
chrA01	Undefined	as_event	6409358	6409802	.	-	.	transcript_id "TCONS_00002077,TCONS_00002078"; gene_id "chrA01:6406813-6410999C"; flanks "6409802-,6409358^"; structure "0,1^2-"; splice_chain ",6409570^6409469-"; sources "Undefined,Undefined"; NMorMRNA "null"; degree "4"; dimension "2_2";
chrA01	Undefined	as_event	6460076	6460607	.	-	.	transcript_id "TCONS_00002082,TCONS_00002079/TCONS_00002080/TCONS_00002081"; gene_id "chrA01:6458052-6461282C"; flanks "6460607-,6460076^"; structure "0,1^2-3^4-"; splice_chain ",6460457^6460372-6460265^6460168-"; sources "Undefined,Undefined"; NMorMRNA "null"; degree "4"; dimension "2_2";
chrA01	Undefined	as_event	6458859	6459022	.	-	.	transcript_id "TCONS_00002079,TCONS_00002082"; gene_id "chrA01:6458052-6461282C"; flanks "6459022^,6458859^"; structure "1-,2-"; splice_chain "6458940-,6458939-"; sources "Undefined,Undefined"; NMorMRNA "null"; degree "4"; dimension "2_2";
chrA01	Undefined	as_event	6458766	6458939	.	-	.	transcript_id "TCONS_00002082,TCONS_00002081,TCONS_00002080"; gene_id "chrA01:6458052-6461282C"; flanks "6458939-,6458766-"; structure "1^,2^,3^"; splice_chain "6458859^,6458858^,6458857^"; sources "Undefined,Undefined,Undefined"; NMorMRNA "null"; degree "9"; dimension "3_3";
chrA01	Undefined	as_event	6458766	6459022	.	-	.	transcript_id "TCONS_00002079,TCONS_00002082,TCONS_00002081,TCONS_00002080"; gene_id "chrA01:6458052-6461282C"; flanks "6459022^,6458766-"; structure "1-3^,2-3^,2-4^,2-5^"; splice_chain "6458940-6458859^,6458939-6458859^,6458939-6458858^,6458939-6458857^"; sources "Undefined,Undefined,Undefined,Undefined"; NMorMRNA "null"; degree "16"; dimension "4_4";
chrA01	Undefined	as_event	6645538	6645985	.	-	.	transcript_id "TCONS_00002089,TCONS_00002090"; gene_id "chrA01:6642231-6649066C"; flanks "6645985-,6645538^"; structure "1^3-,2^4-"; splice_chain "6645823^6645650-,6645804^6645631-"; sources "Undefined,Undefined"; NMorMRNA "null"; degree "4"; dimension "2_2";
chrA01	Undefined	as_event	6736615	6736924	.	-	.	transcript_id "TCONS_00002094,TCONS_00002093"; gene_id "chrA01:6736487-6738889C"; flanks "6736924-,6736615^"; structure "0,1^2-"; splice_chain ",6736797^6736714-"; sources "Undefined,Undefined"; NMorMRNA "null"; degree "4"; dimension "2_2";
chrA01	Undefined	as_event	6741204	6741891	.	-	.	transcript_id "TCONS_00002095,TCONS_00002096"; gene_id "chrA01:6738980-6742109C"; flanks "6741891-,6741204^"; structure "0,1^2-"; splice_chain ",6741413^6741339-"; sources "Undefined,Undefined"; NMorMRNA "null"; degree "4"; dimension "2_2";
chrA01	Undefined	as_event	6999857	7000418	.	-	.	transcript_id "TCONS_00002109,TCONS_00002108"; gene_id "chrA01:6998353-7001049C"; flanks "7000418-,6999857^"; structure "1^3-,2^4-"; splice_chain "7000389^7000097-,7000364^7000072-"; sources "Undefined,Undefined"; NMorMRNA "null"; degree "4"; dimension "2_2";
chrA01	Undefined	as_event	7062347	7062524	.	-	.	transcript_id "TCONS_00002113,TCONS_00002114"; gene_id "chrA01:7060787-7065053C"; flanks "7062524^,7062347^"; structure "1-,2-"; splice_chain "7062431-,7062430-"; sources "Undefined,Undefined"; NMorMRNA "null"; degree "4"; dimension "2_2";
chrA01	Undefined	as_event	7102625	7103756	.	-	.	transcript_id "TCONS_00002120,TCONS_00002121"; gene_id "chrA01:7101576-7103756C"; flanks "7103756[,7102625^"; structure "1^3-,2^4-"; splice_chain "7103112^7102807-,7103102^7102797-"; sources "Undefined,Undefined"; NMorMRNA "null"; degree "4"; dimension "2_2";
chrA01	Undefined	as_event	7106144	7106432	.	-	.	transcript_id "TCONS_00002123,TCONS_00002122"; gene_id "chrA01:7104323-7107780C"; flanks "7106432-,7106144^"; structure "0,1^2-"; splice_chain ",7106289^7106209-"; sources "Undefined,Undefined"; NMorMRNA "null"; degree "4"; dimension "2_2";
chrA01	Undefined	as_event	7215270	7215556	.	-	.	transcript_id "TCONS_00002136,TCONS_00002137"; gene_id "chrA01:7213416-7216298C"; flanks "7215556-,7215270^"; structure "0,1^2-"; splice_chain ",7215437^7215362-"; sources "Undefined,Undefined"; NMorMRNA "null"; degree "4"; dimension "2_2";
chrA01	Undefined	as_event	7343467	7343836	.	-	.	transcript_id "TCONS_00002150,TCONS_00002149"; gene_id "chrA01:7342776-7345376C"; flanks "7343836-,7343467^"; structure "0,1^2-"; splice_chain ",7343742^7343661-"; sources "Undefined,Undefined"; NMorMRNA "null"; degree "4"; dimension "2_2";
chrA01	Undefined	as_event	7387358	7387675	.	-	.	transcript_id "TCONS_00002153,TCONS_00002152"; gene_id "chrA01:7382971-7387721C"; flanks "7387675[,7387358^"; structure "0,1^2-"; splice_chain ",7387501^7387411-"; sources "Undefined,Undefined"; NMorMRNA "null"; degree "4"; dimension "2_2";
chrA01	Undefined	as_event	7387008	7387230	.	-	.	transcript_id "TCONS_00002152,TCONS_00002153/TCONS_00002154"; gene_id "chrA01:7382971-7387721C"; flanks "7387230^,7387008^"; structure "1-,2-"; splice_chain "7387127-,7387125-"; sources "Undefined,Undefined"; NMorMRNA "null"; degree "4"; dimension "2_2";
chrA01	Undefined	as_event	7417935	7418156	.	-	.	transcript_id "TCONS_00002156,TCONS_00002155"; gene_id "chrA01:7417547-7420328C"; flanks "7418156-,7417935^"; structure "0,1^2-"; splice_chain ",7418069^7417976-"; sources "Undefined,Undefined"; NMorMRNA "null"; degree "4"; dimension "2_2";
chrA01	Undefined	as_event	7495818	7497668	.	-	.	transcript_id "TCONS_00002158,TCONS_00002159"; gene_id "chrA01:7495818-7497668C"; flanks "7497668[,7495818]"; structure "0,1^2-"; splice_chain ",7497358^7497243-"; sources "Undefined,Undefined"; NMorMRNA "null"; degree "4"; dimension "2_2";
chrA01	Undefined	as_event	7506095	7506387	.	-	.	transcript_id "TCONS_00002161,TCONS_00002160"; gene_id "chrA01:7505879-7509098C"; flanks "7506387-,7506095^"; structure "0,1^2-"; splice_chain ",7506269^7506181-"; sources "Undefined,Undefined"; NMorMRNA "null"; degree "4"; dimension "2_2";
chrA01	Undefined	as_event	7673335	7673497	.	-	.	transcript_id "TCONS_00002169,TCONS_00002170"; gene_id "chrA01:7668274-7675882C"; flanks "7673497-,7673335-"; structure "1^,2^"; splice_chain "7673418^,7673417^"; sources "Undefined,Undefined"; NMorMRNA "null"; degree "4"; dimension "2_2";
chrA01	Undefined	as_event	7669648	7669796	.	-	.	transcript_id "TCONS_00002169,TCONS_00002170"; gene_id "chrA01:7668274-7675882C"; flanks "7669796^,7669648^"; structure "1-,2-"; splice_chain "7669724-,7669721-"; sources "Undefined,Undefined"; NMorMRNA "null"; degree "4"; dimension "2_2";
chrA01	Undefined	as_event	7668404	7668672	.	-	.	transcript_id "TCONS_00002170,TCONS_00002169"; gene_id "chrA01:7668274-7675882C"; flanks "7668672-,7668404^"; structure "0,1^2-"; splice_chain ",7668554^7668481-"; sources "Undefined,Undefined"; NMorMRNA "null"; degree "4"; dimension "2_2";
chrA01	Undefined	as_event	7924792	7925187	.	-	.	transcript_id "TCONS_00002181,TCONS_00002182"; gene_id "chrA01:7921929-7926464C"; flanks "7925187-,7924792^"; structure "0,1^2-"; splice_chain ",7925086^7925007-"; sources "Undefined,Undefined"; NMorMRNA "null"; degree "4"; dimension "2_2";
chrA01	Undefined	as_event	8070829	8071414	.	-	.	transcript_id "TCONS_00002195,TCONS_00002194"; gene_id "chrA01:8069467-8071856C"; flanks "8071414^,8070829^"; structure "1-,2-"; splice_chain "8070916-,8070914-"; sources "Undefined,Undefined"; NMorMRNA "null"; degree "4"; dimension "2_2";
chrA01	Undefined	as_event	8070150	8070758	.	-	.	transcript_id "TCONS_00002194,TCONS_00002195"; gene_id "chrA01:8069467-8071856C"; flanks "8070758-,8070150^"; structure "1^3-,2^4-"; splice_chain "8070454^8070234-,8070453^8070233-"; sources "Undefined,Undefined"; NMorMRNA "null"; degree "4"; dimension "2_2";
chrA01	Undefined	as_event	8073378	8073626	.	-	.	transcript_id "TCONS_00002196,TCONS_00002197/TCONS_00002198"; gene_id "chrA01:8071966-8075955C"; flanks "8073626-,8073378^"; structure "0,1^2-"; splice_chain ",8073567^8073488-"; sources "Undefined,Undefined"; NMorMRNA "null"; degree "4"; dimension "2_2";
chrA01	Undefined	as_event	8073034	8073280	.	-	.	transcript_id "TCONS_00002196,TCONS_00002197/TCONS_00002198"; gene_id "chrA01:8071966-8075955C"; flanks "8073280-,8073034^"; structure "0,1^2-"; splice_chain ",8073200^8073117-"; sources "Undefined,Undefined"; NMorMRNA "null"; degree "4"; dimension "2_2";
chrA01	Undefined	as_event	8148874	8149146	.	-	.	transcript_id "TCONS_00002206,TCONS_00002207"; gene_id "chrA01:8148059-8149944C"; flanks "8149146-,8148874^"; structure "0,1^2-"; splice_chain ",8149061^8148968-"; sources "Undefined,Undefined"; NMorMRNA "null"; degree "4"; dimension "2_2";
chrA01	Undefined	as_event	8179912	8180791	.	-	.	transcript_id "TCONS_00002213,TCONS_00002212"; gene_id "chrA01:8179912-8182470C"; flanks "8180791-,8179912]"; structure "1^3-,2^4-"; splice_chain "8180545^8180457-,8180543^8180455-"; sources "Undefined,Undefined"; NMorMRNA "null"; degree "4"; dimension "2_2";
chrA01	Undefined	as_event	8226036	8226370	.	-	.	transcript_id "TCONS_00002218,TCONS_00002220"; gene_id "chrA01:8224400-8227344C"; flanks "8226370^,8226036^"; structure "1-,2-"; splice_chain "8226113-,8226107-"; sources "Undefined,Undefined"; NMorMRNA "null"; degree "4"; dimension "2_2";
chrA01	Undefined	as_event	8225392	8226370	.	-	.	transcript_id "TCONS_00002219,TCONS_00002218,TCONS_00002220"; gene_id "chrA01:8224400-8227344C"; flanks "8226370^,8225392-"; structure "0,1-3^,2-3^"; splice_chain ",8226113-8226036^,8226107-8226036^"; sources "Undefined,Undefined,Undefined"; NMorMRNA "null"; degree "9"; dimension "3_3";
chrA01	Undefined	as_event	8242701	8243002	.	-	.	transcript_id "TCONS_00002222,TCONS_00002223"; gene_id "chrA01:8240700-8243002C"; flanks "8243002[,8242701^"; structure "1^3-,2^4-"; splice_chain "8242908^8242812-,8242907^8242811-"; sources "Undefined,Undefined"; NMorMRNA "null"; degree "4"; dimension "2_2";
chrA01	Undefined	as_event	8498684	8499130	.	-	.	transcript_id "TCONS_00002247,TCONS_00002249"; gene_id "chrA01:8498192-8499632C"; flanks "8499130-,8498684^"; structure "0,1^2-"; splice_chain ",8498890^8498804-"; sources "Undefined,Undefined"; NMorMRNA "null"; degree "4"; dimension "2_2";
chrA01	Undefined	as_event	8498684	8499632	.	-	.	transcript_id "TCONS_00002248,TCONS_00002249"; gene_id "chrA01:8498192-8499632C"; flanks "8499632[,8498684^"; structure "0,1^2-3^4-"; splice_chain ",8499224^8499130-8498890^8498804-"; sources "Undefined,Undefined"; NMorMRNA "null"; degree "4"; dimension "2_2";
chrA01	Undefined	as_event	9022786	9023675	.	-	.	transcript_id "TCONS_00002273,TCONS_00002274"; gene_id "chrA01:9022786-9023880C"; flanks "9023675^,9022786]"; structure "1-,2-"; splice_chain "9023589-,9023558-"; sources "Undefined,Undefined"; NMorMRNA "null"; degree "4"; dimension "2_2";
chrA01	Undefined	as_event	9414444	9414835	.	-	.	transcript_id "TCONS_00002292,TCONS_00002293"; gene_id "chrA01:9414101-9417118C"; flanks "9414835-,9414444^"; structure "1^3-,2^4-"; splice_chain "9414675^9414580-,9414665^9414570-"; sources "Undefined,Undefined"; NMorMRNA "null"; degree "4"; dimension "2_2";
chrA01	Undefined	as_event	9603594	9603963	.	-	.	transcript_id "TCONS_00002304,TCONS_00002305"; gene_id "chrA01:9602632-9604409C"; flanks "9603963^,9603594^"; structure "1-,2-"; splice_chain "9603860-,9603782-"; sources "Undefined,Undefined"; NMorMRNA "null"; degree "4"; dimension "2_2";
chrA01	Undefined	as_event	9806082	9806784	.	-	.	transcript_id "TCONS_00002306,TCONS_00002307"; gene_id "chrA01:9803799-9808208C"; flanks "9806784-,9806082^"; structure "1^3-,2^4-"; splice_chain "9806598^9806318-,9806596^9806316-"; sources "Undefined,Undefined"; NMorMRNA "null"; degree "4"; dimension "2_2";
chrA01	Undefined	as_event	9838699	9838977	.	-	.	transcript_id "TCONS_00002310,TCONS_00002309"; gene_id "chrA01:9836716-9840132C"; flanks "9838977-,9838699^"; structure "0,1^2-"; splice_chain ",9838903^9838818-"; sources "Undefined,Undefined"; NMorMRNA "null"; degree "4"; dimension "2_2";
chrA01	Undefined	as_event	9863677	9864484	.	-	.	transcript_id "TCONS_00002312,TCONS_00002313"; gene_id "chrA01:9863610-9868164C"; flanks "9864484-,9863677]"; structure "0,1^2-"; splice_chain ",9864443^9864314-"; sources "Undefined,Undefined"; NMorMRNA "null"; degree "4"; dimension "2_2";
chrA01	Undefined	as_event	10221884	10224067	.	-	.	transcript_id "TCONS_00002324,TCONS_00002323"; gene_id "chrA01:10221884-10224067C"; flanks "10224067[,10221884]"; structure "0,1^2-"; splice_chain ",10223820^10223672-"; sources "Undefined,Undefined"; NMorMRNA "null"; degree "4"; dimension "2_2";
chrA01	Undefined	as_event	10300754	10301491	.	-	.	transcript_id "TCONS_00002328,TCONS_00002325,TCONS_00002326"; gene_id "chrA01:10299520-10301491C"; flanks "10301491[,10300754^"; structure "0,1^3-,2^4-"; splice_chain ",10300964^10300856-,10300909^10300815-"; sources "Undefined,Undefined,Undefined"; NMorMRNA "null"; degree "9"; dimension "3_3";
chrA01	Undefined	as_event	10300560	10301491	.	-	.	transcript_id "TCONS_00002327,TCONS_00002325,TCONS_00002326,TCONS_00002328"; gene_id "chrA01:10299520-10301491C"; flanks "10301491[,10300560^"; structure "0,1^3-5^6-,2^4-5^6-,5^6-"; splice_chain ",10300964^10300856-10300754^10300670-,10300909^10300815-10300754^10300670-,10300754^10300670-"; sources "Undefined,Undefined,Undefined,Undefined"; NMorMRNA "null"; degree "16"; dimension "4_4";
chrA01	Undefined	as_event	10299520	10300297	.	-	.	transcript_id "TCONS_00002326/TCONS_00002327,TCONS_00002325/TCONS_00002328"; gene_id "chrA01:10299520-10301491C"; flanks "10300297-,10299520]"; structure "0,1^2-"; splice_chain ",10300103^10300024-"; sources "Undefined,Undefined"; NMorMRNA "null"; degree "4"; dimension "2_2";
chrA01	Undefined	as_event	10424790	10425056	.	-	.	transcript_id "TCONS_00002335,TCONS_00002333/TCONS_00002334/TCONS_00002336"; gene_id "chrA01:10420664-10425837C"; flanks "10425056^,10424790^"; structure "1-,2-"; splice_chain "10424952-,10424950-"; sources "Undefined,Undefined"; NMorMRNA "null"; degree "4"; dimension "2_2";
chrA01	Undefined	as_event	10420766	10424693	.	-	.	transcript_id "TCONS_00002333/TCONS_00002335/TCONS_00002336,TCONS_00002334"; gene_id "chrA01:10420664-10425837C"; flanks "10424693-,10420766-"; structure "1^,2^"; splice_chain "10420978^,10420977^"; sources "Undefined,Undefined"; NMorMRNA "null"; degree "4"; dimension "2_2";
chrA01	Undefined	as_event	10653348	10654380	.	-	.	transcript_id "TCONS_00002341,TCONS_00002342"; gene_id "chrA01:10653348-10654713C"; flanks "10654380-,10653348]"; structure "1^3-,2^4-"; splice_chain "10654188^10653735-,10654178^10653725-"; sources "Undefined,Undefined"; NMorMRNA "null"; degree "4"; dimension "2_2";
chrA01	Undefined	as_event	10684902	10685085	.	-	.	transcript_id "TCONS_00002344,TCONS_00002343"; gene_id "chrA01:10683372-10685174C"; flanks "10685085^,10684902^"; structure "1-,2-"; splice_chain "10684960-,10684951-"; sources "Undefined,Undefined"; NMorMRNA "null"; degree "4"; dimension "2_2";
chrA01	Undefined	as_event	10790958	10791355	.	-	.	transcript_id "TCONS_00002347/TCONS_00002349,TCONS_00002348"; gene_id "chrA01:10787613-10792085C"; flanks "10791355-,10790958-"; structure "1^,2^"; splice_chain "10791049^,10791048^"; sources "Undefined,Undefined"; NMorMRNA "null"; degree "4"; dimension "2_2";
chrA01	Undefined	as_event	10789698	10790145	.	-	.	transcript_id "TCONS_00002349,TCONS_00002347/TCONS_00002348"; gene_id "chrA01:10787613-10792085C"; flanks "10790145-,10789698^"; structure "1^3-,2^4-"; splice_chain "10790019^10789861-,10790007^10789849-"; sources "Undefined,Undefined"; NMorMRNA "null"; degree "4"; dimension "2_2";
chrA01	Undefined	as_event	10789307	10789534	.	-	.	transcript_id "TCONS_00002347,TCONS_00002349"; gene_id "chrA01:10787613-10792085C"; flanks "10789534^,10789307^"; structure "1-,2-"; splice_chain "10789429-,10789428-"; sources "Undefined,Undefined"; NMorMRNA "null"; degree "4"; dimension "2_2";
chrA01	Undefined	as_event	10789307	10789616	.	-	.	transcript_id "TCONS_00002348,TCONS_00002347,TCONS_00002349"; gene_id "chrA01:10787613-10792085C"; flanks "10789616-,10789307^"; structure "0,1^2-,1^3-"; splice_chain ",10789534^10789429-,10789534^10789428-"; sources "Undefined,Undefined,Undefined"; NMorMRNA "null"; degree "9"; dimension "3_3";
chrA01	Undefined	as_event	10868140	10868889	.	-	.	transcript_id "TCONS_00002353,TCONS_00002352"; gene_id "chrA01:10864977-10868889C"; flanks "10868889[,10868140^"; structure "0,1^2-"; splice_chain ",10868700^10868393-"; sources "Undefined,Undefined"; NMorMRNA "null"; degree "4"; dimension "2_2";
chrA01	Undefined	as_event	10919896	10920261	.	-	.	transcript_id "TCONS_00002361,TCONS_00002362"; gene_id "chrA01:10915896-10920261C"; flanks "10920261[,10919896^"; structure "0,1^2-"; splice_chain ",10920141^10920041-"; sources "Undefined,Undefined"; NMorMRNA "null"; degree "4"; dimension "2_2";
chrA01	Undefined	as_event	10932754	10933272	.	-	.	transcript_id "TCONS_00002366,TCONS_00002365"; gene_id "chrA01:10932209-10934022C"; flanks "10933272-,10932754^"; structure "0,1^2-"; splice_chain ",10932962^10932877-"; sources "Undefined,Undefined"; NMorMRNA "null"; degree "4"; dimension "2_2";
chrA01	Undefined	as_event	10945850	10946329	.	-	.	transcript_id "TCONS_00002369,TCONS_00002368"; gene_id "chrA01:10944526-10946662C"; flanks "10946329^,10945850^"; structure "1-,2-"; splice_chain "10946265-,10946249-"; sources "Undefined,Undefined"; NMorMRNA "null"; degree "4"; dimension "2_2";
chrA01	Undefined	as_event	10982482	10982806	.	-	.	transcript_id "TCONS_00002370,TCONS_00002372,TCONS_00002371"; gene_id "chrA01:10979797-10982887C"; flanks "10982806^,10982482^"; structure "1-,2-,3-"; splice_chain "10982583-,10982582-,10982577-"; sources "Undefined,Undefined,Undefined"; NMorMRNA "null"; degree "9"; dimension "3_3";
chrA01	Undefined	as_event	10981067	10981270	.	-	.	transcript_id "TCONS_00002370,TCONS_00002371/TCONS_00002372"; gene_id "chrA01:10979797-10982887C"; flanks "10981270^,10981067^"; structure "1-,2-"; splice_chain "10981141-,10981140-"; sources "Undefined,Undefined"; NMorMRNA "null"; degree "4"; dimension "2_2";
chrA01	Undefined	as_event	10980077	10980292	.	-	.	transcript_id "TCONS_00002371/TCONS_00002372,TCONS_00002370"; gene_id "chrA01:10979797-10982887C"; flanks "10980292^,10980077^"; structure "1-,2-"; splice_chain "10980175-,10980169-"; sources "Undefined,Undefined"; NMorMRNA "null"; degree "4"; dimension "2_2";
chrA01	Undefined	as_event	11277863	11278041	.	-	.	transcript_id "TCONS_00002374,TCONS_00002375"; gene_id "chrA01:11274078-11279495C"; flanks "11278041^,11277863^"; structure "1-,2-"; splice_chain "11277961-,11277960-"; sources "Undefined,Undefined"; NMorMRNA "null"; degree "4"; dimension "2_2";
chrA01	Undefined	as_event	11276612	11276890	.	-	.	transcript_id "TCONS_00002374,TCONS_00002375"; gene_id "chrA01:11274078-11279495C"; flanks "11276890-,11276612^"; structure "0,1^2-"; splice_chain ",11276779^11276698-"; sources "Undefined,Undefined"; NMorMRNA "null"; degree "4"; dimension "2_2";
chrA01	Undefined	as_event	11360027	11360812	.	-	.	transcript_id "TCONS_00002376,TCONS_00002377"; gene_id "chrA01:11359929-11360812C"; flanks "11360812[,11360027^"; structure "0,1^2-3^4-5^6-"; splice_chain ",11360597^11360502-11360416^11360325-11360245^11360090-"; sources "Undefined,Undefined"; NMorMRNA "null"; degree "4"; dimension "2_2";
chrA01	Undefined	as_event	11653385	11654771	.	-	.	transcript_id "TCONS_00002384,TCONS_00002383"; gene_id "chrA01:11653385-11654771C"; flanks "11654771[,11653385]"; structure "0,1^2-"; splice_chain ",11654300^11654152-"; sources "Undefined,Undefined"; NMorMRNA "null"; degree "4"; dimension "2_2";
chrA01	Undefined	as_event	11697925	11698341	.	-	.	transcript_id "TCONS_00002386,TCONS_00002385/TCONS_00002387"; gene_id "chrA01:11695807-11698719C"; flanks "11698341-,11697925^"; structure "0,1^2-"; splice_chain ",11698251^11698070-"; sources "Undefined,Undefined"; NMorMRNA "null"; degree "4"; dimension "2_2";
chrA01	Undefined	as_event	11696876	11697328	.	-	.	transcript_id "TCONS_00002386,TCONS_00002385/TCONS_00002387"; gene_id "chrA01:11695807-11698719C"; flanks "11697328-,11696876^"; structure "1^3-,2^4-"; splice_chain "11697156^11697087-,11697146^11697077-"; sources "Undefined,Undefined"; NMorMRNA "null"; degree "4"; dimension "2_2";
chrA01	Undefined	as_event	12646955	12647222	.	-	.	transcript_id "TCONS_00002411,TCONS_00002412"; gene_id "chrA01:12645149-12647817C"; flanks "12647222-,12646955^"; structure "0,1^2-"; splice_chain ",12647087^12647004-"; sources "Undefined,Undefined"; NMorMRNA "null"; degree "4"; dimension "2_2";
chrA01	Undefined	as_event	12645149	12646757	.	-	.	transcript_id "TCONS_00002411,TCONS_00002412"; gene_id "chrA01:12645149-12647817C"; flanks "12646757-,12645149]"; structure "0,1^2-"; splice_chain ",12645789^12645678-"; sources "Undefined,Undefined"; NMorMRNA "null"; degree "4"; dimension "2_2";
chrA01	Undefined	as_event	12804002	12804290	.	-	.	transcript_id "TCONS_00002415,TCONS_00002414"; gene_id "chrA01:12802731-12804397C"; flanks "12804290^,12804002^"; structure "1-,2-"; splice_chain "12804161-,12804151-"; sources "Undefined,Undefined"; NMorMRNA "null"; degree "4"; dimension "2_2";
chrA01	Undefined	as_event	12803030	12803483	.	-	.	transcript_id "TCONS_00002415,TCONS_00002414"; gene_id "chrA01:12802731-12804397C"; flanks "12803483^,12803030^"; structure "1-,2-"; splice_chain "12803407-,12803404-"; sources "Undefined,Undefined"; NMorMRNA "null"; degree "4"; dimension "2_2";
chrA01	Undefined	as_event	13110355	13111215	.	-	.	transcript_id "TCONS_00002425,TCONS_00002424"; gene_id "chrA01:13103497-13117651C"; flanks "13111215-,13110355^"; structure "0,1^2-"; splice_chain ",13110584^13110472-"; sources "Undefined,Undefined"; NMorMRNA "null"; degree "4"; dimension "2_2";
chrA01	Undefined	as_event	13109376	13109526	.	-	.	transcript_id "TCONS_00002424,TCONS_00002423/TCONS_00002425"; gene_id "chrA01:13103497-13117651C"; flanks "13109526^,13109376^"; structure "1-,2-"; splice_chain "13109433-,13109431-"; sources "Undefined,Undefined"; NMorMRNA "null"; degree "4"; dimension "2_2";
chrA01	Undefined	as_event	13106041	13106603	.	-	.	transcript_id "TCONS_00002425,TCONS_00002423/TCONS_00002424"; gene_id "chrA01:13103497-13117651C"; flanks "13106603-,13106041^"; structure "1^3-,2^4-"; splice_chain "13106285^13106158-,13106284^13106157-"; sources "Undefined,Undefined"; NMorMRNA "null"; degree "4"; dimension "2_2";
chrA01	Undefined	as_event	13105061	13105278	.	-	.	transcript_id "TCONS_00002425,TCONS_00002423/TCONS_00002424"; gene_id "chrA01:13103497-13117651C"; flanks "13105278^,13105061^"; structure "1-,2-"; splice_chain "13105169-,13105167-"; sources "Undefined,Undefined"; NMorMRNA "null"; degree "4"; dimension "2_2";
chrA01	Undefined	as_event	13103497	13103862	.	-	.	transcript_id "TCONS_00002423,TCONS_00002424/TCONS_00002425"; gene_id "chrA01:13103497-13117651C"; flanks "13103862-,13103497]"; structure "0,1^2-"; splice_chain ",13103722^13103636-"; sources "Undefined,Undefined"; NMorMRNA "null"; degree "4"; dimension "2_2";
chrA01	Undefined	as_event	14011767	14012458	.	-	.	transcript_id "TCONS_00002432,TCONS_00002433"; gene_id "chrA01:14003436-14012619C"; flanks "14012458^,14011767^"; structure "1-,2-3^4-"; splice_chain "14012383-,14012367-14012123^14011912-"; sources "Undefined,Undefined"; NMorMRNA "null"; degree "4"; dimension "2_2";
chrA01	Undefined	as_event	14011767	14012606	.	-	.	transcript_id "TCONS_00002431,TCONS_00002432"; gene_id "chrA01:14003436-14012619C"; flanks "14012606[,14011767^"; structure "0,1^2-"; splice_chain ",14012458^14012383-"; sources "Undefined,Undefined"; NMorMRNA "null"; degree "4"; dimension "2_2";
chrA01	Undefined	as_event	14004236	14004402	.	-	.	transcript_id "TCONS_00002433,TCONS_00002431/TCONS_00002432"; gene_id "chrA01:14003436-14012619C"; flanks "14004402^,14004236^"; structure "1-,2-"; splice_chain "14004329-,14004328-"; sources "Undefined,Undefined"; NMorMRNA "null"; degree "4"; dimension "2_2";
chrA01	Undefined	as_event	14461507	14461637	.	-	.	transcript_id "TCONS_00002442,TCONS_00002443"; gene_id "chrA01:14459971-14462677C"; flanks "14461637^,14461507^"; structure "1-,2-"; splice_chain "14461567-,14461566-"; sources "Undefined,Undefined"; NMorMRNA "null"; degree "4"; dimension "2_2";
chrA01	Undefined	as_event	14595551	14595994	.	-	.	transcript_id "TCONS_00002447,TCONS_00002446"; gene_id "chrA01:14594325-14597732C"; flanks "14595994-,14595551^"; structure "0,1^2-"; splice_chain ",14595880^14595805-"; sources "Undefined,Undefined"; NMorMRNA "null"; degree "4"; dimension "2_2";
chrA01	Undefined	as_event	14614783	14615949	.	-	.	transcript_id "TCONS_00002450,TCONS_00002448"; gene_id "chrA01:14612055-14616382C"; flanks "14615949^,14614783^"; structure "1-,2-"; splice_chain "14615765-,14615039-"; sources "Undefined,Undefined"; NMorMRNA "null"; degree "4"; dimension "2_2";
chrA01	Undefined	as_event	14614783	14616382	.	-	.	transcript_id "TCONS_00002449,TCONS_00002450,TCONS_00002448"; gene_id "chrA01:14612055-14616382C"; flanks "14616382[,14614783^"; structure "0,1^2-,1^3-"; splice_chain ",14615949^14615765-,14615949^14615039-"; sources "Undefined,Undefined,Undefined"; NMorMRNA "null"; degree "9"; dimension "3_3";
chrA01	Undefined	as_event	14682103	14683056	.	-	.	transcript_id "TCONS_00002455,TCONS_00002453"; gene_id "chrA01:14680023-14683056C"; flanks "14683056[,14682103-"; structure "1^,2^"; splice_chain "14682536^,14682468^"; sources "Undefined,Undefined"; NMorMRNA "null"; degree "4"; dimension "2_2";
chrA01	Undefined	as_event	14681821	14683056	.	-	.	transcript_id "TCONS_00002452,TCONS_00002454,TCONS_00002455,TCONS_00002453"; gene_id "chrA01:14680023-14683056C"; flanks "14683056[,14681821^"; structure "1^5-,2^6-,3^7-,4^7-"; splice_chain "14682546^14682113-,14682540^14682107-,14682536^14682103-,14682468^14682103-"; sources "Undefined,Undefined,Undefined,Undefined"; NMorMRNA "null"; degree "16"; dimension "4_4";
chrA01	Undefined	as_event	14806292	14807161	.	-	.	transcript_id "TCONS_00002457,TCONS_00002458"; gene_id "chrA01:14804982-14807161C"; flanks "14807161[,14806292^"; structure "0,1^2-"; splice_chain ",14806571^14806491-"; sources "Undefined,Undefined"; NMorMRNA "null"; degree "4"; dimension "2_2";
chrA01	Undefined	as_event	15017843	15018602	.	-	.	transcript_id "TCONS_00002469,TCONS_00002468/TCONS_00002470"; gene_id "chrA01:15017234-15018602C"; flanks "15018602[,15017843^"; structure "0,1^2-"; splice_chain ",15018022^15017913-"; sources "Undefined,Undefined"; NMorMRNA "null"; degree "4"; dimension "2_2";
chrA01	Undefined	as_event	15017616	15017843	.	-	.	transcript_id "TCONS_00002470,TCONS_00002468"; gene_id "chrA01:15017234-15018602C"; flanks "15017843^,15017616^"; structure "1-,2-"; splice_chain "15017771-,15017768-"; sources "Undefined,Undefined"; NMorMRNA "null"; degree "4"; dimension "2_2";
chrA01	Undefined	as_event	15017458	15017771	.	-	.	transcript_id "TCONS_00002470,TCONS_00002469"; gene_id "chrA01:15017234-15018602C"; flanks "15017771-,15017458-"; structure "1^,2^"; splice_chain "15017616^,15017547^"; sources "Undefined,Undefined"; NMorMRNA "null"; degree "4"; dimension "2_2";
chrA01	Undefined	as_event	15017458	15017843	.	-	.	transcript_id "TCONS_00002470,TCONS_00002469,TCONS_00002468"; gene_id "chrA01:15017234-15018602C"; flanks "15017843^,15017458-"; structure "1-3^,1-4^,2-3^"; splice_chain "15017771-15017616^,15017771-15017547^,15017768-15017616^"; sources "Undefined,Undefined,Undefined"; NMorMRNA "null"; degree "9"; dimension "3_3";
chrA01	Undefined	as_event	15357639	15358601	.	-	.	transcript_id "TCONS_00002476,TCONS_00002477"; gene_id "chrA01:15356745-15358601C"; flanks "15358601[,15357639^"; structure "1^3-,2^4-"; splice_chain "15358281^15357899-,15358271^15357889-"; sources "Undefined,Undefined"; NMorMRNA "null"; degree "4"; dimension "2_2";
chrA01	Undefined	as_event	15431186	15431604	.	-	.	transcript_id "TCONS_00002479,TCONS_00002480"; gene_id "chrA01:15429867-15433694C"; flanks "15431604^,15431186^"; structure "1-,2-"; splice_chain "15431530-,15431527-"; sources "Undefined,Undefined"; NMorMRNA "null"; degree "4"; dimension "2_2";
chrA01	Undefined	as_event	15535942	15536117	.	-	.	transcript_id "TCONS_00002485,TCONS_00002486"; gene_id "chrA01:15534262-15536524C"; flanks "15536117-,15535942^"; structure "0,1^2-"; splice_chain ",15536060^15535976-"; sources "Undefined,Undefined"; NMorMRNA "null"; degree "4"; dimension "2_2";
chrA01	Undefined	as_event	15684127	15685206	.	-	.	transcript_id "TCONS_00002494,TCONS_00002493"; gene_id "chrA01:15684127-15686672C"; flanks "15685206^,15684127]"; structure "1-,2-"; splice_chain "15684653-,15684644-"; sources "Undefined,Undefined"; NMorMRNA "null"; degree "4"; dimension "2_2";
chrA01	Undefined	as_event	15937565	15938602	.	-	.	transcript_id "TCONS_00002499,TCONS_00002500"; gene_id "chrA01:15937049-15941111C"; flanks "15938602-,15937565^"; structure "0,1^2-"; splice_chain ",15938441^15938368-"; sources "Undefined,Undefined"; NMorMRNA "null"; degree "4"; dimension "2_2";
chrA01	Undefined	as_event	15946118	15946388	.	-	.	transcript_id "TCONS_00002502,TCONS_00002503"; gene_id "chrA01:15944546-15946672C"; flanks "15946388-,15946118^"; structure "0,1^2-"; splice_chain ",15946316^15946238-"; sources "Undefined,Undefined"; NMorMRNA "null"; degree "4"; dimension "2_2";
chrA01	Undefined	as_event	16095551	16095989	.	-	.	transcript_id "TCONS_00002510,TCONS_00002509"; gene_id "chrA01:16094136-16095997C"; flanks "16095989[,16095551^"; structure "1^3-,2^4-"; splice_chain "16095898^16095764-,16095889^16095755-"; sources "Undefined,Undefined"; NMorMRNA "null"; degree "4"; dimension "2_2";
chrA01	Undefined	as_event	16236771	16237645	.	-	.	transcript_id "TCONS_00002517,TCONS_00002516"; gene_id "chrA01:16236771-16237878C"; flanks "16237645^,16236771]"; structure "1-,2-"; splice_chain "16237340-,16237221-"; sources "Undefined,Undefined"; NMorMRNA "null"; degree "4"; dimension "2_2";
chrA01	Undefined	as_event	16301571	16301709	.	-	.	transcript_id "TCONS_00002519,TCONS_00002521"; gene_id "chrA01:16300478-16303313C"; flanks "16301709^,16301571^"; structure "1-,2-"; splice_chain "16301635-,16301634-"; sources "Undefined,Undefined"; NMorMRNA "null"; degree "4"; dimension "2_2";
chrA01	Undefined	as_event	16301571	16301770	.	-	.	transcript_id "TCONS_00002520,TCONS_00002519,TCONS_00002521"; gene_id "chrA01:16300478-16303313C"; flanks "16301770-,16301571^"; structure "0,1^2-,1^3-"; splice_chain ",16301709^16301635-,16301709^16301634-"; sources "Undefined,Undefined,Undefined"; NMorMRNA "null"; degree "9"; dimension "3_3";
chrA01	Undefined	as_event	16301117	16301316	.	-	.	transcript_id "TCONS_00002519,TCONS_00002521"; gene_id "chrA01:16300478-16303313C"; flanks "16301316-,16301117-"; structure "1^,2^"; splice_chain "16301190^,16301189^"; sources "Undefined,Undefined"; NMorMRNA "null"; degree "4"; dimension "2_2";
chrA01	Undefined	as_event	16301044	16301316	.	-	.	transcript_id "TCONS_00002520,TCONS_00002519"; gene_id "chrA01:16300478-16303313C"; flanks "16301316-,16301044^"; structure "0,1^2-"; splice_chain ",16301190^16301117-"; sources "Undefined,Undefined"; NMorMRNA "null"; degree "4"; dimension "2_2";
chrA01	Undefined	as_event	16334078	16334603	.	-	.	transcript_id "TCONS_00002523,TCONS_00002522"; gene_id "chrA01:16332139-16334603C"; flanks "16334603[,16334078^"; structure "1^3-5^7-,2^4-6^8-"; splice_chain "16334453^16334371-16334250^16334161-,16334443^16334361-16334247^16334158-"; sources "Undefined,Undefined"; NMorMRNA "null"; degree "4"; dimension "2_2";
chrA01	Undefined	as_event	16333639	16333821	.	-	.	transcript_id "TCONS_00002522,TCONS_00002523"; gene_id "chrA01:16332139-16334603C"; flanks "16333821^,16333639^"; structure "1-,2-"; splice_chain "16333732-,16333730-"; sources "Undefined,Undefined"; NMorMRNA "null"; degree "4"; dimension "2_2";
chrA01	Undefined	as_event	16333082	16333324	.	-	.	transcript_id "TCONS_00002522,TCONS_00002523"; gene_id "chrA01:16332139-16334603C"; flanks "16333324-,16333082^"; structure "1^3-,2^4-"; splice_chain "16333249^16333159-,16333222^16333132-"; sources "Undefined,Undefined"; NMorMRNA "null"; degree "4"; dimension "2_2";
chrA01	Undefined	as_event	16332139	16332942	.	-	.	transcript_id "TCONS_00002522,TCONS_00002523"; gene_id "chrA01:16332139-16334603C"; flanks "16332942-,16332139]"; structure "1^3-,2^4-"; splice_chain "16332867^16332775-,16332857^16332765-"; sources "Undefined,Undefined"; NMorMRNA "null"; degree "4"; dimension "2_2";
chrA01	Undefined	as_event	16370343	16370576	.	-	.	transcript_id "TCONS_00002524,TCONS_00002525"; gene_id "chrA01:16369100-16370576C"; flanks "16370576[,16370343^"; structure "0,1^2-"; splice_chain ",16370555^16370478-"; sources "Undefined,Undefined"; NMorMRNA "null"; degree "4"; dimension "2_2";
chrA01	Undefined	as_event	16369649	16370269	.	-	.	transcript_id "TCONS_00002524,TCONS_00002525"; gene_id "chrA01:16369100-16370576C"; flanks "16370269-,16369649^"; structure "0,1^2-"; splice_chain ",16369964^16369868-"; sources "Undefined,Undefined"; NMorMRNA "null"; degree "4"; dimension "2_2";
chrA01	Undefined	as_event	16546344	16546679	.	-	.	transcript_id "TCONS_00002529,TCONS_00002528"; gene_id "chrA01:16545926-16546924C"; flanks "16546679-,16546344^"; structure "0,1^2-"; splice_chain ",16546537^16546472-"; sources "Undefined,Undefined"; NMorMRNA "null"; degree "4"; dimension "2_2";
chrA01	Undefined	as_event	16681581	16681974	.	-	.	transcript_id "TCONS_00002532,TCONS_00002533"; gene_id "chrA01:16680442-16682897C"; flanks "16681974-,16681581^"; structure "0,1^2-"; splice_chain ",16681781^16681702-"; sources "Undefined,Undefined"; NMorMRNA "null"; degree "4"; dimension "2_2";
chrA01	Undefined	as_event	16691605	16691775	.	-	.	transcript_id "TCONS_00002534,TCONS_00002535"; gene_id "chrA01:16691420-16692655C"; flanks "16691775-,16691605^"; structure "0,1^2-"; splice_chain ",16691723^16691649-"; sources "Undefined,Undefined"; NMorMRNA "null"; degree "4"; dimension "2_2";
chrA01	Undefined	as_event	17016176	17016630	.	-	.	transcript_id "TCONS_00002541,TCONS_00002542/TCONS_00002543"; gene_id "chrA01:17015103-17016630C"; flanks "17016630[,17016176^"; structure "1^3-,2^4-"; splice_chain "17016400^17016304-,17016398^17016297-"; sources "Undefined,Undefined"; NMorMRNA "null"; degree "4"; dimension "2_2";
chrA01	Undefined	as_event	17015810	17016090	.	-	.	transcript_id "TCONS_00002541,TCONS_00002543"; gene_id "chrA01:17015103-17016630C"; flanks "17016090-,17015810^"; structure "0,1^2-"; splice_chain ",17015986^17015893-"; sources "Undefined,Undefined"; NMorMRNA "null"; degree "4"; dimension "2_2";
chrA01	Undefined	as_event	17015713	17015893	.	-	.	transcript_id "TCONS_00002543,TCONS_00002542"; gene_id "chrA01:17015103-17016630C"; flanks "17015893-,17015713-"; structure "1^,2^"; splice_chain "17015810^,17015801^"; sources "Undefined,Undefined"; NMorMRNA "null"; degree "4"; dimension "2_2";
chrA01	Undefined	as_event	17015713	17016090	.	-	.	transcript_id "TCONS_00002543,TCONS_00002542,TCONS_00002541"; gene_id "chrA01:17015103-17016630C"; flanks "17016090-,17015713-"; structure "1^2-3^,1^2-4^,3^"; splice_chain "17015986^17015893-17015810^,17015986^17015893-17015801^,17015810^"; sources "Undefined,Undefined,Undefined"; NMorMRNA "null"; degree "9"; dimension "3_3";
chrA01	Undefined	as_event	17015490	17015639	.	-	.	transcript_id "TCONS_00002541,TCONS_00002542/TCONS_00002543"; gene_id "chrA01:17015103-17016630C"; flanks "17015639^,17015490^"; structure "1-,2-"; splice_chain "17015554-,17015552-"; sources "Undefined,Undefined"; NMorMRNA "null"; degree "4"; dimension "2_2";
chrA01	Undefined	as_event	17126228	17126477	.	-	.	transcript_id "TCONS_00002549,TCONS_00002546"; gene_id "chrA01:17123180-17127878C"; flanks "17126477^,17126228^"; structure "1-,2-"; splice_chain "17126327-,17126326-"; sources "Undefined,Undefined"; NMorMRNA "null"; degree "4"; dimension "2_2";
chrA01	Undefined	as_event	17126156	17126326	.	-	.	transcript_id "TCONS_00002546,TCONS_00002548"; gene_id "chrA01:17123180-17127878C"; flanks "17126326-,17126156-"; structure "1^,2^"; splice_chain "17126228^,17126227^"; sources "Undefined,Undefined"; NMorMRNA "null"; degree "4"; dimension "2_2";
chrA01	Undefined	as_event	17126156	17126477	.	-	.	transcript_id "TCONS_00002549,TCONS_00002546,TCONS_00002548"; gene_id "chrA01:17123180-17127878C"; flanks "17126477^,17126156-"; structure "1-3^,2-3^,2-4^"; splice_chain "17126327-17126228^,17126326-17126228^,17126326-17126227^"; sources "Undefined,Undefined,Undefined"; NMorMRNA "null"; degree "9"; dimension "3_3";
chrA01	Undefined	as_event	17125932	17126326	.	-	.	transcript_id "TCONS_00002547,TCONS_00002546,TCONS_00002548"; gene_id "chrA01:17123180-17127878C"; flanks "17126326-,17125932^"; structure "0,1^3-,2^3-"; splice_chain ",17126228^17126156-,17126227^17126156-"; sources "Undefined,Undefined,Undefined"; NMorMRNA "null"; degree "9"; dimension "3_3";
chrA01	Undefined	as_event	17125932	17126477	.	-	.	transcript_id "TCONS_00002549,TCONS_00002547,TCONS_00002546,TCONS_00002548"; gene_id "chrA01:17123180-17127878C"; flanks "17126477^,17125932^"; structure "1-3^5-,2-,2-3^5-,2-4^5-"; splice_chain "17126327-17126228^17126156-,17126326-,17126326-17126228^17126156-,17126326-17126227^17126156-"; sources "Undefined,Undefined,Undefined,Undefined"; NMorMRNA "null"; degree "16"; dimension "4_4";
chrA01	Undefined	as_event	17123904	17125932	.	-	.	transcript_id "TCONS_00002547,TCONS_00002548"; gene_id "chrA01:17123180-17127878C"; flanks "17125932^,17123904-"; structure "1-2^,3-4^"; splice_chain "17125842-17125681^,17124151-17123990^"; sources "Undefined,Undefined"; NMorMRNA "null"; degree "4"; dimension "2_2";
chrA01	Undefined	as_event	17123180	17125681	.	-	.	transcript_id "TCONS_00002546,TCONS_00002547"; gene_id "chrA01:17123180-17127878C"; flanks "17125681^,17123180]"; structure "1-2^4-,3-"; splice_chain "17125589-17125427^17123732-,17123904-"; sources "Undefined,Undefined"; NMorMRNA "null"; degree "4"; dimension "2_2";
chrA01	Undefined	as_event	17123180	17125932	.	-	.	transcript_id "TCONS_00002546,TCONS_00002547,TCONS_00002548"; gene_id "chrA01:17123180-17127878C"; flanks "17125932^,17123180]"; structure "1-2^3-4^8-,1-2^7-,5-6^7-"; splice_chain "17125842-17125681^17125589-17125427^17123732-,17125842-17125681^17123904-,17124151-17123990^17123904-"; sources "Undefined,Undefined,Undefined"; NMorMRNA "null"; degree "9"; dimension "3_3";
chrA01	Undefined	as_event	17147234	17147856	.	-	.	transcript_id "TCONS_00002551,TCONS_00002552"; gene_id "chrA01:17146425-17147856C"; flanks "17147856[,17147234^"; structure "0,1^2-"; splice_chain ",17147785^17147466-"; sources "Undefined,Undefined"; NMorMRNA "null"; degree "4"; dimension "2_2";
chrA01	Undefined	as_event	17146910	17147129	.	-	.	transcript_id "TCONS_00002551,TCONS_00002552"; gene_id "chrA01:17146425-17147856C"; flanks "17147129-,17146910^"; structure "0,1^2-"; splice_chain ",17147056^17146964-"; sources "Undefined,Undefined"; NMorMRNA "null"; degree "4"; dimension "2_2";
chrA01	Undefined	as_event	17186393	17186564	.	-	.	transcript_id "TCONS_00002553,TCONS_00002554"; gene_id "chrA01:17183501-17187092C"; flanks "17186564^,17186393^"; structure "1-,2-"; splice_chain "17186478-,17186477-"; sources "Undefined,Undefined"; NMorMRNA "null"; degree "4"; dimension "2_2";
chrA01	Undefined	as_event	17720161	17720339	.	-	.	transcript_id "TCONS_00002565,TCONS_00002566"; gene_id "chrA01:17718824-17721420C"; flanks "17720339-,17720161-"; structure "1^,2^"; splice_chain "17720253^,17720247^"; sources "Undefined,Undefined"; NMorMRNA "null"; degree "4"; dimension "2_2";
chrA01	Undefined	as_event	17763649	17764066	.	-	.	transcript_id "TCONS_00002571,TCONS_00002570"; gene_id "chrA01:17763649-17766111C"; flanks "17764066-,17763649]"; structure "0,1^2-"; splice_chain ",17763869^17763777-"; sources "Undefined,Undefined"; NMorMRNA "null"; degree "4"; dimension "2_2";
chrA01	Undefined	as_event	17840764	17840930	.	-	.	transcript_id "TCONS_00002574,TCONS_00002575"; gene_id "chrA01:17836249-17843825C"; flanks "17840930^,17840764^"; structure "1-,2-"; splice_chain "17840841-,17840836-"; sources "Undefined,Undefined"; NMorMRNA "null"; degree "4"; dimension "2_2";
chrA01	Undefined	as_event	18001792	18002998	.	-	.	transcript_id "TCONS_00002582,TCONS_00002583"; gene_id "chrA01:18001792-18005482C"; flanks "18002998-,18001792]"; structure "1^3-,2^4-"; splice_chain "18002900^18002414-,18002890^18002404-"; sources "Undefined,Undefined"; NMorMRNA "null"; degree "4"; dimension "2_2";
chrA01	Undefined	as_event	18024758	18025093	.	-	.	transcript_id "TCONS_00002585,TCONS_00002586"; gene_id "chrA01:18023676-18025093C"; flanks "18025093[,18024758^"; structure "1^3-,2^4-"; splice_chain "18024985^18024895-,18024975^18024885-"; sources "Undefined,Undefined"; NMorMRNA "null"; degree "4"; dimension "2_2";
chrA01	Undefined	as_event	18058310	18058890	.	-	.	transcript_id "TCONS_00002587,TCONS_00002588"; gene_id "chrA01:18057758-18059119C"; flanks "18058890-,18058310^"; structure "0,1^2-3^4-"; splice_chain ",18058699^18058579-18058490^18058399-"; sources "Undefined,Undefined"; NMorMRNA "null"; degree "4"; dimension "2_2";
chrA01	Undefined	as_event	18132298	18132699	.	-	.	transcript_id "TCONS_00002591,TCONS_00002592"; gene_id "chrA01:18131250-18133547C"; flanks "18132699-,18132298^"; structure "0,1^2-"; splice_chain ",18132517^18132426-"; sources "Undefined,Undefined"; NMorMRNA "null"; degree "4"; dimension "2_2";
chrA01	Undefined	as_event	18189354	18190556	.	-	.	transcript_id "TCONS_00002597,TCONS_00002598"; gene_id "chrA01:18189354-18190556C"; flanks "18190556[,18189354]"; structure "1^3-,2^4-"; splice_chain "18190400^18189817-,18190390^18189807-"; sources "Undefined,Undefined"; NMorMRNA "null"; degree "4"; dimension "2_2";
chrA01	Undefined	as_event	18212798	18212984	.	-	.	transcript_id "TCONS_00002599,TCONS_00002600/TCONS_00002601/TCONS_00002602"; gene_id "chrA01:18210010-18213448C"; flanks "18212984^,18212798^"; structure "1-,2-"; splice_chain "18212901-,18212899-"; sources "Undefined,Undefined"; NMorMRNA "null"; degree "4"; dimension "2_2";
chrA01	Undefined	as_event	18211860	18212424	.	-	.	transcript_id "TCONS_00002601,TCONS_00002599/TCONS_00002602"; gene_id "chrA01:18210010-18213448C"; flanks "18212424^,18211860^"; structure "1-,2-"; splice_chain "18212038-,18212036-"; sources "Undefined,Undefined"; NMorMRNA "null"; degree "4"; dimension "2_2";
chrA01	Undefined	as_event	18211696	18212038	.	-	.	transcript_id "TCONS_00002600,TCONS_00002601"; gene_id "chrA01:18210010-18213448C"; flanks "18212038-,18211696^"; structure "1^3-,2^4-"; splice_chain "18211861^18211783-,18211860^18211782-"; sources "Undefined,Undefined"; NMorMRNA "null"; degree "4"; dimension "2_2";
chrA01	Undefined	as_event	18211696	18212424	.	-	.	transcript_id "TCONS_00002600,TCONS_00002601,TCONS_00002599/TCONS_00002602"; gene_id "chrA01:18210010-18213448C"; flanks "18212424^,18211696^"; structure "1-3^5-,1-4^6-,2-4^6-"; splice_chain "18212038-18211861^18211783-,18212038-18211860^18211782-,18212036-18211860^18211782-"; sources "Undefined,Undefined,Undefined"; NMorMRNA "null"; degree "9"; dimension "3_3";
chrA01	Undefined	as_event	18211234	18211361	.	-	.	transcript_id "TCONS_00002602,TCONS_00002599/TCONS_00002600/TCONS_00002601"; gene_id "chrA01:18210010-18213448C"; flanks "18211361^,18211234^"; structure "1-,2-"; splice_chain "18211281-,18211280-"; sources "Undefined,Undefined"; NMorMRNA "null"; degree "4"; dimension "2_2";
chrA01	Undefined	as_event	18272592	18272773	.	-	.	transcript_id "TCONS_00002606,TCONS_00002607"; gene_id "chrA01:18272081-18273798C"; flanks "18272773^,18272592^"; structure "1-,2-"; splice_chain "18272667-,18272663-"; sources "Undefined,Undefined"; NMorMRNA "null"; degree "4"; dimension "2_2";
chrA01	Undefined	as_event	18581002	18581151	.	-	.	transcript_id "TCONS_00002616,TCONS_00002617"; gene_id "chrA01:18579085-18581463C"; flanks "18581151^,18581002^"; structure "1-,2-"; splice_chain "18581078-,18581075-"; sources "Undefined,Undefined"; NMorMRNA "null"; degree "4"; dimension "2_2";
chrA01	Undefined	as_event	18580525	18580802	.	-	.	transcript_id "TCONS_00002616,TCONS_00002617"; gene_id "chrA01:18579085-18581463C"; flanks "18580802-,18580525^"; structure "0,1^2-"; splice_chain ",18580736^18580613-"; sources "Undefined,Undefined"; NMorMRNA "null"; degree "4"; dimension "2_2";
chrA01	Undefined	as_event	18579421	18580445	.	-	.	transcript_id "TCONS_00002617,TCONS_00002616"; gene_id "chrA01:18579085-18581463C"; flanks "18580445-,18579421^"; structure "1^3-5^6-7^9-11^13-,2^4-8^10-12^14-"; splice_chain "18580315^18580170-18580068^18579979-18579916^18579827-18579799^18579553-,18580307^18580162-18579915^18579826-18579798^18579552-"; sources "Undefined,Undefined"; NMorMRNA "null"; degree "4"; dimension "2_2";
chrA01	Undefined	as_event	18742159	18742327	.	-	.	transcript_id "TCONS_00002621,TCONS_00002620"; gene_id "chrA01:18738932-18743549C"; flanks "18742327-,18742159-"; structure "1^,2^"; splice_chain "18742239^,18742238^"; sources "Undefined,Undefined"; NMorMRNA "null"; degree "4"; dimension "2_2";
chrA01	Undefined	as_event	18742050	18742327	.	-	.	transcript_id "TCONS_00002622,TCONS_00002621,TCONS_00002620"; gene_id "chrA01:18738932-18743549C"; flanks "18742327-,18742050^"; structure "0,1^3-,2^3-"; splice_chain ",18742239^18742159-,18742238^18742159-"; sources "Undefined,Undefined,Undefined"; NMorMRNA "null"; degree "9"; dimension "3_3";
chrA01	Undefined	as_event	18740779	18741005	.	-	.	transcript_id "TCONS_00002620/TCONS_00002621,TCONS_00002622"; gene_id "chrA01:18738932-18743549C"; flanks "18741005-,18740779-"; structure "1^,2^"; splice_chain "18740877^,18740876^"; sources "Undefined,Undefined"; NMorMRNA "null"; degree "4"; dimension "2_2";
chrA01	Undefined	as_event	18744594	18745616	.	-	.	transcript_id "TCONS_00002623,TCONS_00002624"; gene_id "chrA01:18744594-18747725C"; flanks "18745616^,18744594]"; structure "1-,2-"; splice_chain "18745530-,18745471-"; sources "Undefined,Undefined"; NMorMRNA "null"; degree "4"; dimension "2_2";
chrA01	Undefined	as_event	18759053	18759996	.	-	.	transcript_id "TCONS_00002627,TCONS_00002626"; gene_id "chrA01:18757738-18760993C"; flanks "18759996-,18759053^"; structure "0,1^2-"; splice_chain ",18759866^18759397-"; sources "Undefined,Undefined"; NMorMRNA "null"; degree "4"; dimension "2_2";
chrA01	Undefined	as_event	18757738	18758964	.	-	.	transcript_id "TCONS_00002626,TCONS_00002627"; gene_id "chrA01:18757738-18760993C"; flanks "18758964-,18757738]"; structure "0,1^2-3^4-5^6-"; splice_chain ",18758808^18758690-18758398^18758301-18758242^18758138-"; sources "Undefined,Undefined"; NMorMRNA "null"; degree "4"; dimension "2_2";
chrA01	Undefined	as_event	18769021	18769438	.	-	.	transcript_id "TCONS_00002632,TCONS_00002631"; gene_id "chrA01:18767107-18771067C"; flanks "18769438^,18769021^"; structure "1-,2-"; splice_chain "18769358-,18769353-"; sources "Undefined,Undefined"; NMorMRNA "null"; degree "4"; dimension "2_2";
chrA01	Undefined	as_event	18769021	18769755	.	-	.	transcript_id "TCONS_00002630,TCONS_00002632,TCONS_00002631"; gene_id "chrA01:18767107-18771067C"; flanks "18769755-,18769021^"; structure "0,1^2-,1^3-"; splice_chain ",18769438^18769358-,18769438^18769353-"; sources "Undefined,Undefined,Undefined"; NMorMRNA "null"; degree "9"; dimension "3_3";
chrA01	Undefined	as_event	18789331	18790103	.	-	.	transcript_id "TCONS_00002634,TCONS_00002635"; gene_id "chrA01:18784268-18790103C"; flanks "18790103[,18789331^"; structure "1^3-,2^4-"; splice_chain "18789640^18789542-,18789638^18789540-"; sources "Undefined,Undefined"; NMorMRNA "null"; degree "4"; dimension "2_2";
chrA01	Undefined	as_event	18788583	18789228	.	-	.	transcript_id "TCONS_00002634,TCONS_00002635"; gene_id "chrA01:18784268-18790103C"; flanks "18789228-,18788583^"; structure "1^3-,2^4-"; splice_chain "18789036^18788949-,18789034^18788947-"; sources "Undefined,Undefined"; NMorMRNA "null"; degree "4"; dimension "2_2";
chrA01	Undefined	as_event	18877187	18877461	.	-	.	transcript_id "TCONS_00002643,TCONS_00002642"; gene_id "chrA01:18875579-18877990C"; flanks "18877461-,18877187-"; structure "1^,2^"; splice_chain "18877289^,18877271^"; sources "Undefined,Undefined"; NMorMRNA "null"; degree "4"; dimension "2_2";
chrA01	Undefined	as_event	18972909	18973321	.	-	.	transcript_id "TCONS_00002649,TCONS_00002648"; gene_id "chrA01:18972025-18975489C"; flanks "18973321-,18972909-"; structure "1^,2^"; splice_chain "18973021^,18973012^"; sources "Undefined,Undefined"; NMorMRNA "null"; degree "4"; dimension "2_2";
chrA01	Undefined	as_event	19328210	19328371	.	-	.	transcript_id "TCONS_00002662,TCONS_00002661"; gene_id "chrA01:19325259-19328817C"; flanks "19328371^,19328210^"; structure "1-,2-"; splice_chain "19328297-,19328294-"; sources "Undefined,Undefined"; NMorMRNA "null"; degree "4"; dimension "2_2";
chrA01	Undefined	as_event	19620180	19620355	.	-	.	transcript_id "TCONS_00002674,TCONS_00002675"; gene_id "chrA01:19613927-19621351C"; flanks "19620355^,19620180^"; structure "1-,2-"; splice_chain "19620266-,19620264-"; sources "Undefined,Undefined"; NMorMRNA "null"; degree "4"; dimension "2_2";
chrA01	Undefined	as_event	19619062	19619709	.	-	.	transcript_id "TCONS_00002675,TCONS_00002674"; gene_id "chrA01:19613927-19621351C"; flanks "19619709^,19619062^"; structure "1-,2-"; splice_chain "19619152-,19619145-"; sources "Undefined,Undefined"; NMorMRNA "null"; degree "4"; dimension "2_2";
chrA01	Undefined	as_event	19616794	19617166	.	-	.	transcript_id "TCONS_00002674,TCONS_00002675"; gene_id "chrA01:19613927-19621351C"; flanks "19617166-,19616794^"; structure "1^3-,2^4-"; splice_chain "19617011^19616908-,19617006^19616903-"; sources "Undefined,Undefined"; NMorMRNA "null"; degree "4"; dimension "2_2";
chrA01	Undefined	as_event	19651454	19652306	.	-	.	transcript_id "TCONS_00002677,TCONS_00002676"; gene_id "chrA01:19651454-19653116C"; flanks "19652306-,19651454]"; structure "1^3-5^6-7^9-,2^4-8^10-"; splice_chain "19652274^19652142-19652019^19651897-19651843^19651766-,19652241^19652109-19651833^19651756-"; sources "Undefined,Undefined"; NMorMRNA "null"; degree "4"; dimension "2_2";
chrA01	Undefined	as_event	19679014	19679373	.	-	.	transcript_id "TCONS_00002679,TCONS_00002681"; gene_id "chrA01:19678259-19680709C"; flanks "19679373-,19679014^"; structure "1^3-,2^4-"; splice_chain "19679239^19679136-,19679202^19679099-"; sources "Undefined,Undefined"; NMorMRNA "null"; degree "4"; dimension "2_2";
chrA01	Undefined	as_event	19679014	19680050	.	-	.	transcript_id "TCONS_00002680,TCONS_00002679,TCONS_00002681"; gene_id "chrA01:19678259-19680709C"; flanks "19680050-,19679014^"; structure "1^3-6^9-,2^4-5^8-,2^4-7^10-"; splice_chain "19679874^19679379-19679203^19679100-,19679868^19679373-19679239^19679136-,19679868^19679373-19679202^19679099-"; sources "Undefined,Undefined,Undefined"; NMorMRNA "null"; degree "9"; dimension "3_3";
chrA01	Undefined	as_event	19703592	19704271	.	-	.	transcript_id "TCONS_00002683,TCONS_00002686"; gene_id "chrA01:19703195-19709848C"; flanks "19704271-,19703592^"; structure "1^3-,2^4-"; splice_chain "19703916^19703770-,19703903^19703757-"; sources "Undefined,Undefined"; NMorMRNA "null"; degree "4"; dimension "2_2";
chrA01	Undefined	as_event	19703592	19704499	.	-	.	transcript_id "TCONS_00002685,TCONS_00002683,TCONS_00002686"; gene_id "chrA01:19703195-19709848C"; flanks "19704499-,19703592^"; structure "1^3-6^9-,2^4-5^8-,2^4-7^10-"; splice_chain "19704360^19704281-19703908^19703762-,19704350^19704271-19703916^19703770-,19704350^19704271-19703903^19703757-"; sources "Undefined,Undefined,Undefined"; NMorMRNA "null"; degree "9"; dimension "3_3";
chrA01	Undefined	as_event	19703195	19703757	.	-	.	transcript_id "TCONS_00002684,TCONS_00002686"; gene_id "chrA01:19703195-19709848C"; flanks "19703757-,19703195]"; structure "0,1^2-"; splice_chain ",19703592^19703525-"; sources "Undefined,Undefined"; NMorMRNA "null"; degree "4"; dimension "2_2";
chrA01	Undefined	as_event	19703195	19704271	.	-	.	transcript_id "TCONS_00002683,TCONS_00002684,TCONS_00002686"; gene_id "chrA01:19703195-19709848C"; flanks "19704271-,19703195]"; structure "1^3-5^6-,2^4-,2^4-5^6-"; splice_chain "19703916^19703770-19703592^19703525-,19703903^19703757-,19703903^19703757-19703592^19703525-"; sources "Undefined,Undefined,Undefined"; NMorMRNA "null"; degree "9"; dimension "3_3";
chrA01	Undefined	as_event	19703195	19704499	.	-	.	transcript_id "TCONS_00002685,TCONS_00002683,TCONS_00002684,TCONS_00002686"; gene_id "chrA01:19703195-19709848C"; flanks "19704499-,19703195]"; structure "1^3-6^9-11^12-,2^4-5^8-11^12-,2^4-7^10-,2^4-7^10-11^12-"; splice_chain "19704360^19704281-19703908^19703762-19703592^19703525-,19704350^19704271-19703916^19703770-19703592^19703525-,19704350^19704271-19703903^19703757-,19704350^19704271-1970390…
chrA01	Undefined	as_event	19742218	19742532	.	-	.	transcript_id "TCONS_00002690,TCONS_00002689"; gene_id "chrA01:19740748-19744703C"; flanks "19742532-,19742218^"; structure "0,1^2-"; splice_chain ",19742419^19742334-"; sources "Undefined,Undefined"; NMorMRNA "null"; degree "4"; dimension "2_2";
chrA01	Undefined	as_event	19741019	19741269	.	-	.	transcript_id "TCONS_00002690,TCONS_00002689"; gene_id "chrA01:19740748-19744703C"; flanks "19741269-,19741019^"; structure "0,1^2-"; splice_chain ",19741184^19741095-"; sources "Undefined,Undefined"; NMorMRNA "null"; degree "4"; dimension "2_2";
chrA01	Undefined	as_event	19856700	19857864	.	-	.	transcript_id "TCONS_00002693,TCONS_00002694"; gene_id "chrA01:19856700-19858129C"; flanks "19857864-,19856700]"; structure "1^3-,2^4-"; splice_chain "19857789^19857461-,19857787^19857459-"; sources "Undefined,Undefined"; NMorMRNA "null"; degree "4"; dimension "2_2";
chrA01	Undefined	as_event	19875869	19876192	.	-	.	transcript_id "TCONS_00002696,TCONS_00002697"; gene_id "chrA01:19875869-19878255C"; flanks "19876192^,19875869]"; structure "1-,2-"; splice_chain "19876102-,19876100-"; sources "Undefined,Undefined"; NMorMRNA "null"; degree "4"; dimension "2_2";
chrA01	Undefined	as_event	20039707	20039956	.	-	.	transcript_id "TCONS_00002704,TCONS_00002705"; gene_id "chrA01:20039440-20041600C"; flanks "20039956-,20039707^"; structure "1^3-,2^4-"; splice_chain "20039911^20039828-,20039888^20039805-"; sources "Undefined,Undefined"; NMorMRNA "null"; degree "4"; dimension "2_2";
chrA01	Undefined	as_event	20163488	20163900	.	-	.	transcript_id "TCONS_00002715,TCONS_00002714"; gene_id "chrA01:20163196-20165214C"; flanks "20163900-,20163488^"; structure "0,1^2-"; splice_chain ",20163725^20163646-"; sources "Undefined,Undefined"; NMorMRNA "null"; degree "4"; dimension "2_2";
chrA01	Undefined	as_event	20171936	20173041	.	-	.	transcript_id "TCONS_00002718,TCONS_00002719"; gene_id "chrA01:20167334-20173473C"; flanks "20173041^,20171936^"; structure "1-,2-"; splice_chain "20172174-,20172004-"; sources "Undefined,Undefined"; NMorMRNA "null"; degree "4"; dimension "2_2";
chrA01	Undefined	as_event	20171125	20171516	.	-	.	transcript_id "TCONS_00002717/TCONS_00002719,TCONS_00002718"; gene_id "chrA01:20167334-20173473C"; flanks "20171516-,20171125^"; structure "1^2-4^6-,3^5-"; splice_chain "20171445^20171357-20171286^20171196-,20171308^20171218-"; sources "Undefined,Undefined"; NMorMRNA "null"; degree "4"; dimension "2_2";
chrA01	Undefined	as_event	20170069	20170236	.	-	.	transcript_id "TCONS_00002718,TCONS_00002717/TCONS_00002719"; gene_id "chrA01:20167334-20173473C"; flanks "20170236-,20170069^"; structure "1^3-,2^4-"; splice_chain "20170223^20170137-,20170195^20170109-"; sources "Undefined,Undefined"; NMorMRNA "null"; degree "4"; dimension "2_2";
chrA01	Undefined	as_event	20169618	20170109	.	-	.	transcript_id "TCONS_00002716,TCONS_00002717/TCONS_00002719"; gene_id "chrA01:20167334-20173473C"; flanks "20170109-,20169618^"; structure "1^3-,2^4-"; splice_chain "20170080^20170002-,20170069^20169991-"; sources "Undefined,Undefined"; NMorMRNA "null"; degree "4"; dimension "2_2";
chrA01	Undefined	as_event	20169618	20170236	.	-	.	transcript_id "TCONS_00002718,TCONS_00002716,TCONS_00002717/TCONS_00002719"; gene_id "chrA01:20167334-20173473C"; flanks "20170236-,20169618^"; structure "1^3-6^8-,2^4-5^7-,2^4-6^8-"; splice_chain "20170223^20170137-20170069^20169991-,20170195^20170109-20170080^20170002-,20170195^20170109-20170069^20169991-"; sources "Undefined,Undefined,Undefined"; NMorMRNA "null"; degree "9"; dimension "3_3";
chrA01	Undefined	as_event	20167334	20168082	.	-	.	transcript_id "TCONS_00002717,TCONS_00002716/TCONS_00002718/TCONS_00002719"; gene_id "chrA01:20167334-20173473C"; flanks "20168082-,20167334]"; structure "1^3-,2^4-"; splice_chain "20167933^20167700-,20167932^20167699-"; sources "Undefined,Undefined"; NMorMRNA "null"; degree "4"; dimension "2_2";
chrA01	Undefined	as_event	20210905	20211542	.	-	.	transcript_id "TCONS_00002722,TCONS_00002721"; gene_id "chrA01:20210164-20213149C"; flanks "20211542-,20210905^"; structure "0,1^2-3^4-"; splice_chain ",20211387^20211293-20211082^20211006-"; sources "Undefined,Undefined"; NMorMRNA "null"; degree "4"; dimension "2_2";
chrA01	Undefined	as_event	20476165	20476532	.	-	.	transcript_id "TCONS_00002733,TCONS_00002734"; gene_id "chrA01:20472409-20477863C"; flanks "20476532-,20476165^"; structure "1^3-,2^4-"; splice_chain "20476375^20476273-,20476365^20476263-"; sources "Undefined,Undefined"; NMorMRNA "null"; degree "4"; dimension "2_2";
chrA01	Undefined	as_event	20472612	20473034	.	-	.	transcript_id "TCONS_00002734,TCONS_00002733"; gene_id "chrA01:20472409-20477863C"; flanks "20473034-,20472612^"; structure "0,1^2-"; splice_chain ",20472893^20472772-"; sources "Undefined,Undefined"; NMorMRNA "null"; degree "4"; dimension "2_2";
chrA01	Undefined	as_event	20536546	20536854	.	-	.	transcript_id "TCONS_00002739,TCONS_00002738"; gene_id "chrA01:20535033-20537386C"; flanks "20536854-,20536546^"; structure "1^3-,2^4-"; splice_chain "20536758^20536632-,20536756^20536630-"; sources "Undefined,Undefined"; NMorMRNA "null"; degree "4"; dimension "2_2";
chrA01	Undefined	as_event	20536546	20537220	.	-	.	transcript_id "TCONS_00002738,TCONS_00002740"; gene_id "chrA01:20535033-20537386C"; flanks "20537220^,20536546^"; structure "1-3^4-5^6-,2-"; splice_chain "20537131-20536975^20536854-20536756^20536630-,20537130-"; sources "Undefined,Undefined"; NMorMRNA "null"; degree "4"; dimension "2_2";
chrA01	Undefined	as_event	20536304	20536546	.	-	.	transcript_id "TCONS_00002739/TCONS_00002740,TCONS_00002738"; gene_id "chrA01:20535033-20537386C"; flanks "20536546^,20536304^"; structure "1-,2-"; splice_chain "20536472-,20536456-"; sources "Undefined,Undefined"; NMorMRNA "null"; degree "4"; dimension "2_2";
chrA01	Undefined	as_event	20629039	20629434	.	-	.	transcript_id "TCONS_00002741,TCONS_00002742"; gene_id "chrA01:20629039-20631999C"; flanks "20629434-,20629039]"; structure "1^3-,2^4-"; splice_chain "20629351^20629279-,20629341^20629269-"; sources "Undefined,Undefined"; NMorMRNA "null"; degree "4"; dimension "2_2";
chrA01	Undefined	as_event	20650929	20652756	.	-	.	transcript_id "TCONS_00002744,TCONS_00002743"; gene_id "chrA01:20650929-20653693C"; flanks "20652756-,20650929]"; structure "0,1^2-"; splice_chain ",20652587^20652430-"; sources "Undefined,Undefined"; NMorMRNA "null"; degree "4"; dimension "2_2";
chrA01	Undefined	as_event	20703579	20704517	.	-	.	transcript_id "TCONS_00002747,TCONS_00002748"; gene_id "chrA01:20703579-20707294C"; flanks "20704517-,20703579]"; structure "0,1^2-"; splice_chain ",20704201^20703910-"; sources "Undefined,Undefined"; NMorMRNA "null"; degree "4"; dimension "2_2";
chrA01	Undefined	as_event	20978986	20980346	.	-	.	transcript_id "TCONS_00002765,TCONS_00002766/TCONS_00002767,TCONS_00002764"; gene_id "chrA01:20977720-20981448C"; flanks "20980346^,20978986^"; structure "1-,2-,3-"; splice_chain "20979966-,20979965-,20979956-"; sources "Undefined,Undefined,Undefined"; NMorMRNA "null"; degree "9"; dimension "3_3";
chrA01	Undefined	as_event	21013162	21013600	.	-	.	transcript_id "TCONS_00002770,TCONS_00002769"; gene_id "chrA01:21013162-21015277C"; flanks "21013600-,21013162]"; structure "0,1^2-"; splice_chain ",21013329^21013255-"; sources "Undefined,Undefined"; NMorMRNA "null"; degree "4"; dimension "2_2";
chrA01	Undefined	as_event	21280841	21281920	.	-	.	transcript_id "TCONS_00002786,TCONS_00002787"; gene_id "chrA01:21280379-21281935C"; flanks "21281920[,21280841^"; structure "1^3-,2^4-"; splice_chain "21281844^21281762-,21281810^21281728-"; sources "Undefined,Undefined"; NMorMRNA "null"; degree "4"; dimension "2_2";
chrA01	Undefined	as_event	21280688	21281728	.	-	.	transcript_id "TCONS_00002788,TCONS_00002789"; gene_id "chrA01:21280379-21281935C"; flanks "21281728-,21280688^"; structure "1^3-,2^4-"; splice_chain "21280842^21280766-,21280841^21280765-"; sources "Undefined,Undefined"; NMorMRNA "null"; degree "4"; dimension "2_2";
chrA01	Undefined	as_event	21280379	21280765	.	-	.	transcript_id "TCONS_00002787,TCONS_00002786/TCONS_00002789"; gene_id "chrA01:21280379-21281935C"; flanks "21280765-,21280379]"; structure "1^3-,2^4-"; splice_chain "21280698^21280616-,21280688^21280606-"; sources "Undefined,Undefined"; NMorMRNA "null"; degree "4"; dimension "2_2";
chrA01	Undefined	as_event	21280379	21281728	.	-	.	transcript_id "TCONS_00002788,TCONS_00002787,TCONS_00002789"; gene_id "chrA01:21280379-21281935C"; flanks "21281728-,21280379]"; structure "1^3-6^8-,2^4-5^7-,2^4-6^8-"; splice_chain "21280842^21280766-21280688^21280606-,21280841^21280765-21280698^21280616-,21280841^21280765-21280688^21280606-"; sources "Undefined,Undefined,Undefined"; NMorMRNA "null"; degree "9"; dimension "3_3";
chrA01	Undefined	as_event	21424807	21425550	.	-	.	transcript_id "TCONS_00002796,TCONS_00002797"; gene_id "chrA01:21424528-21425550C"; flanks "21425550[,21424807^"; structure "0,1^2-"; splice_chain ",21425079^21424977-"; sources "Undefined,Undefined"; NMorMRNA "null"; degree "4"; dimension "2_2";
chrA01	Undefined	as_event	21559138	21559418	.	-	.	transcript_id "TCONS_00002812,TCONS_00002814"; gene_id "chrA01:21557670-21559699C"; flanks "21559418-,21559138^"; structure "1^3-,2^4-"; splice_chain "21559366^21559258-,21559356^21559248-"; sources "Undefined,Undefined"; NMorMRNA "null"; degree "4"; dimension "2_2";
chrA01	Undefined	as_event	21558979	21559258	.	-	.	transcript_id "TCONS_00002813,TCONS_00002812"; gene_id "chrA01:21557670-21559699C"; flanks "21559258-,21558979^"; structure "1^3-,2^4-"; splice_chain "21559148^21559063-,21559138^21559053-"; sources "Undefined,Undefined"; NMorMRNA "null"; degree "4"; dimension "2_2";
chrA01	Undefined	as_event	21558979	21559418	.	-	.	transcript_id "TCONS_00002813,TCONS_00002812,TCONS_00002814"; gene_id "chrA01:21557670-21559699C"; flanks "21559418-,21558979^"; structure "1^3-5^7-,1^3-6^8-,2^4-6^8-"; splice_chain "21559366^21559258-21559148^21559063-,21559366^21559258-21559138^21559053-,21559356^21559248-21559138^21559053-"; sources "Undefined,Undefined,Undefined"; NMorMRNA "null"; degree "9"; dimension "3_3";
chrA01	Undefined	as_event	21971877	21972676	.	-	.	transcript_id "TCONS_00002835,TCONS_00002834"; gene_id "chrA01:21969786-21974272C"; flanks "21972676-,21971877^"; structure "1^2-4^6-,3^5-"; splice_chain "21972374^21972275-21972189^21972051-,21972226^21972088-"; sources "Undefined,Undefined"; NMorMRNA "null"; degree "4"; dimension "2_2";
chrA01	Undefined	as_event	21970487	21970843	.	-	.	transcript_id "TCONS_00002834,TCONS_00002835"; gene_id "chrA01:21969786-21974272C"; flanks "21970843-,21970487^"; structure "1^3-,2^4-"; splice_chain "21970731^21970644-,21970722^21970635-"; sources "Undefined,Undefined"; NMorMRNA "null"; degree "4"; dimension "2_2";
chrA01	Undefined	as_event	21990532	21990964	.	-	.	transcript_id "TCONS_00002836,TCONS_00002837"; gene_id "chrA01:21990388-21992436C"; flanks "21990964-,21990532^"; structure "0,1^2-"; splice_chain ",21990887^21990779-"; sources "Undefined,Undefined"; NMorMRNA "null"; degree "4"; dimension "2_2";
chrA01	Undefined	as_event	22357003	22358223	.	-	.	transcript_id "TCONS_00002847,TCONS_00002849"; gene_id "chrA01:22355835-22367315C"; flanks "22358223-,22357003^"; structure "0,1^2-"; splice_chain ",22357149^22357028-"; sources "Undefined,Undefined"; NMorMRNA "null"; degree "4"; dimension "2_2";
chrA01	Undefined	as_event	22372908	22373340	.	-	.	transcript_id "TCONS_00002852,TCONS_00002853"; gene_id "chrA01:22370623-22373713C"; flanks "22373340-,22372908^"; structure "0,1^2-"; splice_chain ",22373083^22372995-"; sources "Undefined,Undefined"; NMorMRNA "null"; degree "4"; dimension "2_2";
chrA01	Undefined	as_event	22551461	22551792	.	-	.	transcript_id "TCONS_00002858,TCONS_00002857"; gene_id "chrA01:22551274-22553514C"; flanks "22551792-,22551461^"; structure "0,1^2-"; splice_chain ",22551641^22551569-"; sources "Undefined,Undefined"; NMorMRNA "null"; degree "4"; dimension "2_2";
chrA01	Undefined	as_event	22568932	22569233	.	-	.	transcript_id "TCONS_00002862,TCONS_00002861"; gene_id "chrA01:22568295-22571260C"; flanks "22569233-,22568932^"; structure "0,1^2-"; splice_chain ",22569150^22569069-"; sources "Undefined,Undefined"; NMorMRNA "null"; degree "4"; dimension "2_2";
chrA01	Undefined	as_event	22707656	22707975	.	-	.	transcript_id "TCONS_00002870,TCONS_00002871"; gene_id "chrA01:22706028-22708529C"; flanks "22707975-,22707656^"; structure "0,1^2-"; splice_chain ",22707790^22707707-"; sources "Undefined,Undefined"; NMorMRNA "null"; degree "4"; dimension "2_2";
chrA01	Undefined	as_event	23047473	23047757	.	-	.	transcript_id "TCONS_00002883,TCONS_00002884"; gene_id "chrA01:23046522-23048433C"; flanks "23047757-,23047473^"; structure "0,1^2-"; splice_chain ",23047655^23047576-"; sources "Undefined,Undefined"; NMorMRNA "null"; degree "4"; dimension "2_2";
chrA01	Undefined	as_event	23229657	23230002	.	-	.	transcript_id "TCONS_00002892,TCONS_00002891"; gene_id "chrA01:23225138-23232849C"; flanks "23230002-,23229657^"; structure "1^3-,2^4-"; splice_chain "23229961^23229788-,23229937^23229764-"; sources "Undefined,Undefined"; NMorMRNA "null"; degree "4"; dimension "2_2";
chrA01_random	Undefined	as_event	42664	42819	.	+	.	transcript_id "TCONS_00002960,TCONS_00002958"; gene_id "chrA01_random:42297-45673W"; flanks "42664^,42819^"; structure "1-,2-"; splice_chain "42753-,42760-"; sources "Undefined,Undefined"; NMorMRNA "null"; degree "4"; dimension "2_2";
chrA01_random	Undefined	as_event	42753	42999	.	+	.	transcript_id "TCONS_00002959,TCONS_00002960"; gene_id "chrA01_random:42297-45673W"; flanks "42753-,42999^"; structure "0,1^2-"; splice_chain ",42819^42884-"; sources "Undefined,Undefined"; NMorMRNA "null"; degree "4"; dimension "2_2";
chrA01_random	Undefined	as_event	42664	42999	.	+	.	transcript_id "TCONS_00002959,TCONS_00002960,TCONS_00002958"; gene_id "chrA01_random:42297-45673W"; flanks "42664^,42999^"; structure "1-,1-3^4-,2-3^4-"; splice_chain "42753-,42753-42819^42884-,42760-42819^42884-"; sources "Undefined,Undefined,Undefined"; NMorMRNA "null"; degree "9"; dimension "3_3";
chrA01_random	Undefined	as_event	43517	43882	.	+	.	transcript_id "TCONS_00002959/TCONS_00002960,TCONS_00002958"; gene_id "chrA01_random:42297-45673W"; flanks "43517-,43882^"; structure "0,1^2-"; splice_chain ",43746^43827-"; sources "Undefined,Undefined"; NMorMRNA "null"; degree "4"; dimension "2_2";
chrA01_random	Undefined	as_event	44121	44564	.	+	.	transcript_id "TCONS_00002959/TCONS_00002960,TCONS_00002958"; gene_id "chrA01_random:42297-45673W"; flanks "44121-,44564^"; structure "0,1^2-"; splice_chain ",44213^44291-"; sources "Undefined,Undefined"; NMorMRNA "null"; degree "4"; dimension "2_2";
chrA01_random	Undefined	as_event	137579	138061	.	+	.	transcript_id "TCONS_00002967,TCONS_00002968"; gene_id "chrA01_random:137306-138061W"; flanks "137579^,138061]"; structure "1-,2-"; splice_chain "137819-,137834-"; sources "Undefined,Undefined"; NMorMRNA "null"; degree "4"; dimension "2_2";
chrA01_random	Undefined	as_event	139209	143555	.	+	.	transcript_id "TCONS_00002970,TCONS_00002969"; gene_id "chrA01_random:138489-146108W"; flanks "139209-,143555^"; structure "0,1^2-"; splice_chain ",140210^140826-"; sources "Undefined,Undefined"; NMorMRNA "null"; degree "4"; dimension "2_2";
chrA01_random	Undefined	as_event	145650	145871	.	+	.	transcript_id "TCONS_00002969/TCONS_00002970,TCONS_00002971"; gene_id "chrA01_random:138489-146108W"; flanks "145650-,145871-"; structure "1^,2^"; splice_chain "145769^,145771^"; sources "Undefined,Undefined"; NMorMRNA "null"; degree "4"; dimension "2_2";
chrA01_random	Undefined	as_event	412901	413469	.	+	.	transcript_id "TCONS_00002978,TCONS_00002979"; gene_id "chrA01_random:411890-415167W"; flanks "412901-,413469^"; structure "0,1^2-"; splice_chain ",413213^413311-"; sources "Undefined,Undefined"; NMorMRNA "null"; degree "4"; dimension "2_2";
chrA01_random	Undefined	as_event	575249	579257	.	+	.	transcript_id "TCONS_00002988,TCONS_00002987,TCONS_00002986"; gene_id "chrA01_random:575249-579257W"; flanks "575249[,579257]"; structure "0,1^3-,2^4-"; splice_chain ",578630^578781-,578640^578791-"; sources "Undefined,Undefined,Undefined"; NMorMRNA "null"; degree "9"; dimension "3_3";
chrA01_random	Undefined	as_event	619620	620297	.	+	.	transcript_id "TCONS_00002992,TCONS_00002993"; gene_id "chrA01_random:618752-622167W"; flanks "619620-,620297^"; structure "0,1^2-"; splice_chain ",619935^620026-"; sources "Undefined,Undefined"; NMorMRNA "null"; degree "4"; dimension "2_2";
chrA01_random	Undefined	as_event	620733	621040	.	+	.	transcript_id "TCONS_00002993,TCONS_00002994"; gene_id "chrA01_random:618752-622167W"; flanks "620733-,621040^"; structure "0,1^2-"; splice_chain ",620759^620835-"; sources "Undefined,Undefined"; NMorMRNA "null"; degree "4"; dimension "2_2";
chrA01_random	Undefined	as_event	626533	627279	.	+	.	transcript_id "TCONS_00002996,TCONS_00002995"; gene_id "chrA01_random:625759-629057W"; flanks "626533-,627279^"; structure "0,1^2-3^4-"; splice_chain ",626693^626790-627014^627088-"; sources "Undefined,Undefined"; NMorMRNA "null"; degree "4"; dimension "2_2";
chrA01_random	Undefined	as_event	1045468	1045835	.	+	.	transcript_id "TCONS_00003003,TCONS_00003002"; gene_id "chrA01_random:1043333-1046239W"; flanks "1045468-,1045835^"; structure "0,1^2-"; splice_chain ",1045592^1045684-"; sources "Undefined,Undefined"; NMorMRNA "null"; degree "4"; dimension "2_2";
chrA01_random	Undefined	as_event	1045684	1046239	.	+	.	transcript_id "TCONS_00003002,TCONS_00003004"; gene_id "chrA01_random:1043333-1046239W"; flanks "1045684-,1046239]"; structure "1^3-,2^4-"; splice_chain "1045835^1045918-,1045845^1045928-"; sources "Undefined,Undefined"; NMorMRNA "null"; degree "4"; dimension "2_2";
chrA01_random	Undefined	as_event	2095086	2095358	.	+	.	transcript_id "TCONS_00003018,TCONS_00003017/TCONS_00003019"; gene_id "chrA01_random:2093737-2097551W"; flanks "2095086-,2095358^"; structure "0,1^2-"; splice_chain ",2095196^2095325-"; sources "Undefined,Undefined"; NMorMRNA "null"; degree "4"; dimension "2_2";
chrA01_random	Undefined	as_event	2095808	2096098	.	+	.	transcript_id "TCONS_00003017,TCONS_00003018"; gene_id "chrA01_random:2093737-2097551W"; flanks "2095808-,2096098^"; structure "1^3-,2^4-"; splice_chain "2095905^2096027-,2095907^2096029-"; sources "Undefined,Undefined"; NMorMRNA "null"; degree "4"; dimension "2_2";
chrA01_random	Undefined	as_event	2096027	2096178	.	+	.	transcript_id "TCONS_00003017,TCONS_00003020"; gene_id "chrA01_random:2093737-2097551W"; flanks "2096027-,2096178-"; structure "1^,2^"; splice_chain "2096098^,2096099^"; sources "Undefined,Undefined"; NMorMRNA "null"; degree "4"; dimension "2_2";
chrA01_random	Undefined	as_event	2095808	2096178	.	+	.	transcript_id "TCONS_00003017,TCONS_00003020,TCONS_00003018"; gene_id "chrA01_random:2093737-2097551W"; flanks "2095808-,2096178-"; structure "1^3-5^,1^3-6^,2^4-5^"; splice_chain "2095905^2096027-2096098^,2095905^2096027-2096099^,2095907^2096029-2096098^"; sources "Undefined,Undefined,Undefined"; NMorMRNA "null"; degree "9"; dimension "3_3";
chrA01_random	Undefined	as_event	2095808	2096407	.	+	.	transcript_id "TCONS_00003017,TCONS_00003019,TCONS_00003018"; gene_id "chrA01_random:2093737-2097551W"; flanks "2095808-,2096407^"; structure "1^4-7^8-,2^5-,3^6-7^8-"; splice_chain "2095905^2096027-2096098^2096178-,2095906^2096028-,2095907^2096029-2096098^2096178-"; sources "Undefined,Undefined,Undefined"; NMorMRNA "null"; degree "9"; dimension "3_3";
chrA01_random	Undefined	as_event	2129924	2130550	.	+	.	transcript_id "TCONS_00003022,TCONS_00003021"; gene_id "chrA01_random:2128624-2134881W"; flanks "2129924-,2130550^"; structure "1^3-5^7-,2^4-6^8-"; splice_chain "2130245^2130332-2130371^2130458-,2130253^2130340-2130379^2130466-"; sources "Undefined,Undefined"; NMorMRNA "null"; degree "4"; dimension "2_2";
chrA01_random	Undefined	as_event	2302943	2303283	.	+	.	transcript_id "TCONS_00003023,TCONS_00003024"; gene_id "chrA01_random:2301410-2303377W"; flanks "2302943-,2303283^"; structure "0,1^2-"; splice_chain ",2303133^2303214-"; sources "Undefined,Undefined"; NMorMRNA "null"; degree "4"; dimension "2_2";
chrA01_random	Undefined	as_event	2307404	2310018	.	+	.	transcript_id "TCONS_00003026,TCONS_00003028,TCONS_00003027"; gene_id "chrA01_random:2307404-2310018W"; flanks "2307404[,2310018]"; structure "1^4-,2^5-,3^6-"; splice_chain "2307593^2307971-,2307604^2307982-,2307605^2307983-"; sources "Undefined,Undefined,Undefined"; NMorMRNA "null"; degree "9"; dimension "3_3";
chrA01_random	Undefined	as_event	2403192	2403738	.	+	.	transcript_id "TCONS_00003033,TCONS_00003031,TCONS_00003032"; gene_id "chrA01_random:2403192-2405377W"; flanks "2403192[,2403738^"; structure "1^4-,2^5-,3^6-"; splice_chain "2403390^2403549-,2403392^2403551-,2403398^2403557-"; sources "Undefined,Undefined,Undefined"; NMorMRNA "null"; degree "9"; dimension "3_3";
chrA01_random	Undefined	as_event	2502105	2502315	.	+	.	transcript_id "TCONS_00003040,TCONS_00003041"; gene_id "chrA01_random:2500836-2505216W"; flanks "2502105-,2502315^"; structure "0,1^2-"; splice_chain ",2502174^2502260-"; sources "Undefined,Undefined"; NMorMRNA "null"; degree "4"; dimension "2_2";
chrA01_random	Undefined	as_event	2502858	2503430	.	+	.	transcript_id "TCONS_00003040,TCONS_00003041"; gene_id "chrA01_random:2500836-2505216W"; flanks "2502858-,2503430^"; structure "0,1^2-3^4-"; splice_chain ",2502924^2503001-2503130^2503212-"; sources "Undefined,Undefined"; NMorMRNA "null"; degree "4"; dimension "2_2";
chrA01_random	Undefined	as_event	2547405	2547698	.	+	.	transcript_id "TCONS_00003043,TCONS_00003044"; gene_id "chrA01_random:2544509-2549397W"; flanks "2547405-,2547698^"; structure "0,1^2-"; splice_chain ",2547514^2547589-"; sources "Undefined,Undefined"; NMorMRNA "null"; degree "4"; dimension "2_2";
chrA01_random	Undefined	as_event	2593988	2594783	.	+	.	transcript_id "TCONS_00003048,TCONS_00003047"; gene_id "chrA01_random:2593078-2596332W"; flanks "2593988-,2594783^"; structure "0,1^2-3^4-"; splice_chain ",2594203^2594301-2594390^2594479-"; sources "Undefined,Undefined"; NMorMRNA "null"; degree "4"; dimension "2_2";
chrA01_random	Undefined	as_event	2594905	2595364	.	+	.	transcript_id "TCONS_00003048,TCONS_00003047"; gene_id "chrA01_random:2593078-2596332W"; flanks "2594905-,2595364^"; structure "0,1^2-"; splice_chain ",2595100^2595179-"; sources "Undefined,Undefined"; NMorMRNA "null"; degree "4"; dimension "2_2";
chrA01_random	Undefined	as_event	33923	34109	.	-	.	transcript_id "TCONS_00003054,TCONS_00003053"; gene_id "chrA01_random:33923-34813C"; flanks "34109-,33923]"; structure "0,1^2-"; splice_chain ",34030^33940-"; sources "Undefined,Undefined"; NMorMRNA "null"; degree "4"; dimension "2_2";
chrA01_random	Undefined	as_event	108265	108441	.	-	.	transcript_id "TCONS_00003065,TCONS_00003064"; gene_id "chrA01_random:106103-108548C"; flanks "108441^,108265^"; structure "1-,2-"; splice_chain "108345-,108343-"; sources "Undefined,Undefined"; NMorMRNA "null"; degree "4"; dimension "2_2";
chrA01_random	Undefined	as_event	130811	131248	.	-	.	transcript_id "TCONS_00003068,TCONS_00003069"; gene_id "chrA01_random:130148-132180C"; flanks "131248^,130811^"; structure "1-,2-"; splice_chain "130939-,130936-"; sources "Undefined,Undefined"; NMorMRNA "null"; degree "4"; dimension "2_2";
chrA01_random	Undefined	as_event	312000	312555	.	-	.	transcript_id "TCONS_00003076,TCONS_00003075"; gene_id "chrA01_random:308078-313127C"; flanks "312555-,312000^"; structure "0,1^2-"; splice_chain ",312184^312088-"; sources "Undefined,Undefined"; NMorMRNA "null"; degree "4"; dimension "2_2";
chrA01_random	Undefined	as_event	311015	311402	.	-	.	transcript_id "TCONS_00003076,TCONS_00003075"; gene_id "chrA01_random:308078-313127C"; flanks "311402-,311015^"; structure "0,1^2-"; splice_chain ",311194^311102-"; sources "Undefined,Undefined"; NMorMRNA "null"; degree "4"; dimension "2_2";
chrA01_random	Undefined	as_event	310066	310266	.	-	.	transcript_id "TCONS_00003076,TCONS_00003075"; gene_id "chrA01_random:308078-313127C"; flanks "310266^,310066^"; structure "1-,2-"; splice_chain "310152-,310148-"; sources "Undefined,Undefined"; NMorMRNA "null"; degree "4"; dimension "2_2";
chrA01_random	Undefined	as_event	531545	531831	.	-	.	transcript_id "TCONS_00003091,TCONS_00003090"; gene_id "chrA01_random:530937-532511C"; flanks "531831-,531545^"; structure "0,1^2-"; splice_chain ",531747^531671-"; sources "Undefined,Undefined"; NMorMRNA "null"; degree "4"; dimension "2_2";
chrA01_random	Undefined	as_event	531049	531321	.	-	.	transcript_id "TCONS_00003091,TCONS_00003090"; gene_id "chrA01_random:530937-532511C"; flanks "531321-,531049^"; structure "0,1^2-"; splice_chain ",531258^531176-"; sources "Undefined,Undefined"; NMorMRNA "null"; degree "4"; dimension "2_2";
chrA01_random	Undefined	as_event	638841	639534	.	-	.	transcript_id "TCONS_00003101,TCONS_00003100"; gene_id "chrA01_random:638841-683071C"; flanks "639534-,638841]"; structure "0,1^2-"; splice_chain ",639470^639304-"; sources "Undefined,Undefined"; NMorMRNA "null"; degree "4"; dimension "2_2";
chrA01_random	Undefined	as_event	791139	792488	.	-	.	transcript_id "TCONS_00003102,TCONS_00003103"; gene_id "chrA01_random:791139-794438C"; flanks "792488^,791139]"; structure "1-,2-"; splice_chain "791507-,791504-"; sources "Undefined,Undefined"; NMorMRNA "null"; degree "4"; dimension "2_2";
chrA01_random	Undefined	as_event	1304711	1304962	.	-	.	transcript_id "TCONS_00003105,TCONS_00003107"; gene_id "chrA01_random:1302111-1307104C"; flanks "1304962^,1304711^"; structure "1-,2-"; splice_chain "1304877-,1304875-"; sources "Undefined,Undefined"; NMorMRNA "null"; degree "4"; dimension "2_2";
chrA01_random	Undefined	as_event	1304711	1305052	.	-	.	transcript_id "TCONS_00003106,TCONS_00003105,TCONS_00003107"; gene_id "chrA01_random:1302111-1307104C"; flanks "1305052-,1304711^"; structure "0,1^2-,1^3-"; splice_chain ",1304962^1304877-,1304962^1304875-"; sources "Undefined,Undefined,Undefined"; NMorMRNA "null"; degree "9"; dimension "3_3";
chrA01_random	Undefined	as_event	1304314	1304711	.	-	.	transcript_id "TCONS_00003105,TCONS_00003106/TCONS_00003107"; gene_id "chrA01_random:1302111-1307104C"; flanks "1304711^,1304314^"; structure "1-,2-"; splice_chain "1304435-,1304433-"; sources "Undefined,Undefined"; NMorMRNA "null"; degree "4"; dimension "2_2";
chrA01_random	Undefined	as_event	1355486	1356293	.	-	.	transcript_id "TCONS_00003109,TCONS_00003108"; gene_id "chrA01_random:1354660-1356882C"; flanks "1356293-,1355486^"; structure "0,1^2-"; splice_chain ",1356152^1355645-"; sources "Undefined,Undefined"; NMorMRNA "null"; degree "4"; dimension "2_2";
chrA01_random	Undefined	as_event	1421411	1422125	.	-	.	transcript_id "TCONS_00003111/TCONS_00003112,TCONS_00003113"; gene_id "chrA01_random:1418574-1422203C"; flanks "1422125^,1421411^"; structure "1-,2-"; splice_chain "1421531-,1421468-"; sources "Undefined,Undefined"; NMorMRNA "null"; degree "4"; dimension "2_2";
chrA01_random	Undefined	as_event	1420296	1420593	.	-	.	transcript_id "TCONS_00003111,TCONS_00003112/TCONS_00003113"; gene_id "chrA01_random:1418574-1422203C"; flanks "1420593-,1420296^"; structure "1^3-,2^4-"; splice_chain "1420520^1420424-,1420510^1420414-"; sources "Undefined,Undefined"; NMorMRNA "null"; degree "4"; dimension "2_2";
chrA01_random	Undefined	as_event	1419604	1419825	.	-	.	transcript_id "TCONS_00003111,TCONS_00003112/TCONS_00003113"; gene_id "chrA01_random:1418574-1422203C"; flanks "1419825-,1419604^"; structure "0,1^2-"; splice_chain ",1419760^1419670-"; sources "Undefined,Undefined"; NMorMRNA "null"; degree "4"; dimension "2_2";
chrA01_random	Undefined	as_event	1419154	1419284	.	-	.	transcript_id "TCONS_00003111,TCONS_00003112/TCONS_00003113"; gene_id "chrA01_random:1418574-1422203C"; flanks "1419284^,1419154^"; structure "1-,2-"; splice_chain "1419182-,1419180-"; sources "Undefined,Undefined"; NMorMRNA "null"; degree "4"; dimension "2_2";
chrA01_random	Undefined	as_event	1479005	1479302	.	-	.	transcript_id "TCONS_00003118,TCONS_00003117"; gene_id "chrA01_random:1478046-1479302C"; flanks "1479302[,1479005^"; structure "1^3-,2^4-"; splice_chain "1479236^1479116-,1479235^1479115-"; sources "Undefined,Undefined"; NMorMRNA "null"; degree "4"; dimension "2_2";
chrA01_random	Undefined	as_event	2409806	2410086	.	-	.	transcript_id "TCONS_00003137,TCONS_00003138"; gene_id "chrA01_random:2408468-2410798C"; flanks "2410086-,2409806^"; structure "0,1^2-"; splice_chain ",2409993^2409843-"; sources "Undefined,Undefined"; NMorMRNA "null"; degree "4"; dimension "2_2";
chrA01_random	Undefined	as_event	2412151	2414354	.	-	.	transcript_id "TCONS_00003139,TCONS_00003140"; gene_id "chrA01_random:2411181-2414354C"; flanks "2414354[,2412151^"; structure "1^3-,2^4-"; splice_chain "2412338^2412253-,2412319^2412234-"; sources "Undefined,Undefined"; NMorMRNA "null"; degree "4"; dimension "2_2";
chrA01_random	Undefined	as_event	2611473	2611825	.	-	.	transcript_id "TCONS_00003147,TCONS_00003148"; gene_id "chrA01_random:2609947-2612721C"; flanks "2611825-,2611473^"; structure "1^3-,2^4-"; splice_chain "2611649^2611565-,2611645^2611561-"; sources "Undefined,Undefined"; NMorMRNA "null"; degree "4"; dimension "2_2";
chrA02	Undefined	as_event	14925	15392	.	+	.	transcript_id "TCONS_00003159,TCONS_00003160"; gene_id "chrA02:14925-17937W"; flanks "14925[,15392^"; structure "0,1^2-3^4-"; splice_chain ",15049^15147-15223^15314-"; sources "Undefined,Undefined"; NMorMRNA "null"; degree "4"; dimension "2_2";
chrA02	Undefined	as_event	25482	25928	.	+	.	transcript_id "TCONS_00003166,TCONS_00003165"; gene_id "chrA02:25083-28034W"; flanks "25482^,25928^"; structure "1-,2-"; splice_chain "25851-,25852-"; sources "Undefined,Undefined"; NMorMRNA "null"; degree "4"; dimension "2_2";
chrA02	Undefined	as_event	26748	27088	.	+	.	transcript_id "TCONS_00003166,TCONS_00003165"; gene_id "chrA02:25083-28034W"; flanks "26748-,27088^"; structure "0,1^2-"; splice_chain ",26834^26924-"; sources "Undefined,Undefined"; NMorMRNA "null"; degree "4"; dimension "2_2";
chrA02	Undefined	as_event	215284	216698	.	+	.	transcript_id "TCONS_00003178,TCONS_00003177"; gene_id "chrA02:213720-217759W"; flanks "215284-,216698^"; structure "0,1^2-"; splice_chain ",215366^216690-"; sources "Undefined,Undefined"; NMorMRNA "null"; degree "4"; dimension "2_2";
chrA02	Undefined	as_event	216954	217228	.	+	.	transcript_id "TCONS_00003178,TCONS_00003177"; gene_id "chrA02:213720-217759W"; flanks "216954-,217228^"; structure "0,1^2-"; splice_chain ",217027^217101-"; sources "Undefined,Undefined"; NMorMRNA "null"; degree "4"; dimension "2_2";
chrA02	Undefined	as_event	349235	349611	.	+	.	transcript_id "TCONS_00003190,TCONS_00003189,TCONS_00003191"; gene_id "chrA02:348368-350965W"; flanks "349235-,349611^"; structure "1^4-,2^5-,3^6-"; splice_chain "349389^349523-,349390^349524-,349391^349525-"; sources "Undefined,Undefined,Undefined"; NMorMRNA "null"; degree "9"; dimension "3_3";
chrA02	Undefined	as_event	504210	504508	.	+	.	transcript_id "TCONS_00003197/TCONS_00003199,TCONS_00003198"; gene_id "chrA02:501540-505346W"; flanks "504210-,504508^"; structure "1^3-,2^4-"; splice_chain "504325^504409-,504335^504419-"; sources "Undefined,Undefined"; NMorMRNA "null"; degree "4"; dimension "2_2";
chrA02	Undefined	as_event	542282	542698	.	+	.	transcript_id "TCONS_00003202,TCONS_00003200"; gene_id "chrA02:541976-546378W"; flanks "542282^,542698^"; structure "1-,2-"; splice_chain "542610-,542612-"; sources "Undefined,Undefined"; NMorMRNA "null"; degree "4"; dimension "2_2";
chrA02	Undefined	as_event	541993	542698	.	+	.	transcript_id "TCONS_00003202,TCONS_00003201"; gene_id "chrA02:541976-546378W"; flanks "541993[,542698^"; structure "1^3-,2^4-"; splice_chain "542282^542610-,542283^542612-"; sources "Undefined,Undefined"; NMorMRNA "null"; degree "4"; dimension "2_2";
chrA02	Undefined	as_event	542839	543134	.	+	.	transcript_id "TCONS_00003201,TCONS_00003200,TCONS_00003202"; gene_id "chrA02:541976-546378W"; flanks "542839-,543134^"; structure "0,1^3-,2^4-"; splice_chain ",542928^543054-,542940^543066-"; sources "Undefined,Undefined,Undefined"; NMorMRNA "null"; degree "9"; dimension "3_3";
chrA02	Undefined	as_event	543539	545951	.	+	.	transcript_id "TCONS_00003200,TCONS_00003201"; gene_id "chrA02:541976-546378W"; flanks "543539-,545951^"; structure "1^3-,2^4-"; splice_chain "545650^545805-,545652^545807-"; sources "Undefined,Undefined"; NMorMRNA "null"; degree "4"; dimension "2_2";
chrA02	Undefined	as_event	545807	546378	.	+	.	transcript_id "TCONS_00003201,TCONS_00003202"; gene_id "chrA02:541976-546378W"; flanks "545807-,546378]"; structure "1^3-,2^4-"; splice_chain "545951^546047-,545961^546057-"; sources "Undefined,Undefined"; NMorMRNA "null"; degree "4"; dimension "2_2";
chrA02	Undefined	as_event	543539	546378	.	+	.	transcript_id "TCONS_00003200,TCONS_00003201,TCONS_00003202"; gene_id "chrA02:541976-546378W"; flanks "543539-,546378]"; structure "1^3-5^7-,2^4-5^7-,2^4-6^8-"; splice_chain "545650^545805-545951^546047-,545652^545807-545951^546047-,545652^545807-545961^546057-"; sources "Undefined,Undefined,Undefined"; NMorMRNA "null"; degree "9"; dimension "3_3";
chrA02	Undefined	as_event	702879	703435	.	+	.	transcript_id "TCONS_00003216,TCONS_00003217"; gene_id "chrA02:701550-703692W"; flanks "702879-,703435-"; structure "1^,2^"; splice_chain "702936^,702989^"; sources "Undefined,Undefined"; NMorMRNA "null"; degree "4"; dimension "2_2";
chrA02	Undefined	as_event	702879	703692	.	+	.	transcript_id "TCONS_00003218,TCONS_00003216,TCONS_00003217"; gene_id "chrA02:701550-703692W"; flanks "702879-,703692]"; structure "0,1^3-,2^3-"; splice_chain ",702936^703435-,702989^703435-"; sources "Undefined,Undefined,Undefined"; NMorMRNA "null"; degree "9"; dimension "3_3";
chrA02	Undefined	as_event	721265	722135	.	+	.	transcript_id "TCONS_00003220,TCONS_00003219"; gene_id "chrA02:713363-722998W"; flanks "721265-,722135-"; structure "1^,2^"; splice_chain "721427^,722065^"; sources "Undefined,Undefined"; NMorMRNA "null"; degree "4"; dimension "2_2";
chrA02	Undefined	as_event	726066	726368	.	+	.	transcript_id "TCONS_00003222,TCONS_00003223"; gene_id "chrA02:723499-726591W"; flanks "726066-,726368^"; structure "0,1^2-"; splice_chain ",726182^726252-"; sources "Undefined,Undefined"; NMorMRNA "null"; degree "4"; dimension "2_2";
chrA02	Undefined	as_event	829627	829788	.	+	.	transcript_id "TCONS_00003237,TCONS_00003238"; gene_id "chrA02:826820-831175W"; flanks "829627^,829788^"; structure "1-,2-"; splice_chain "829690-,829700-"; sources "Undefined,Undefined"; NMorMRNA "null"; degree "4"; dimension "2_2";
chrA02	Undefined	as_event	830051	830599	.	+	.	transcript_id "TCONS_00003237,TCONS_00003238"; gene_id "chrA02:826820-831175W"; flanks "830051-,830599^"; structure "1^3-,2^4-"; splice_chain "830292^830362-,830294^830364-"; sources "Undefined,Undefined"; NMorMRNA "null"; degree "4"; dimension "2_2";
chrA02	Undefined	as_event	865407	865807	.	+	.	transcript_id "TCONS_00003243,TCONS_00003244"; gene_id "chrA02:863807-866717W"; flanks "865407-,865807^"; structure "0,1^2-"; splice_chain ",865486^865578-"; sources "Undefined,Undefined"; NMorMRNA "null"; degree "4"; dimension "2_2";
chrA02	Undefined	as_event	895687	895809	.	+	.	transcript_id "TCONS_00003246,TCONS_00003245"; gene_id "chrA02:894802-896212W"; flanks "895687^,895809^"; structure "1-,2-"; splice_chain "895803-,895804-"; sources "Undefined,Undefined"; NMorMRNA "null"; degree "4"; dimension "2_2";
chrA02	Undefined	as_event	1037926	1038382	.	+	.	transcript_id "TCONS_00003255,TCONS_00003256"; gene_id "chrA02:1035916-1039402W"; flanks "1037926-,1038382^"; structure "0,1^2-"; splice_chain ",1038049^1038128-"; sources "Undefined,Undefined"; NMorMRNA "null"; degree "4"; dimension "2_2";
chrA02	Undefined	as_event	1182556	1182744	.	+	.	transcript_id "TCONS_00003265,TCONS_00003266"; gene_id "chrA02:1180602-1183198W"; flanks "1182556^,1182744^"; structure "1-,2-"; splice_chain "1182649-,1182650-"; sources "Undefined,Undefined"; NMorMRNA "null"; degree "4"; dimension "2_2";
chrA02	Undefined	as_event	1226525	1227189	.	+	.	transcript_id "TCONS_00003275,TCONS_00003276"; gene_id "chrA02:1225446-1227189W"; flanks "1226525-,1227189]"; structure "0,1^2-"; splice_chain ",1226944^1227017-"; sources "Undefined,Undefined"; NMorMRNA "null"; degree "4"; dimension "2_2";
chrA02	Undefined	as_event	1290670	1290838	.	+	.	transcript_id "TCONS_00003279,TCONS_00003281"; gene_id "chrA02:1289707-1291460W"; flanks "1290670-,1290838-"; structure "1^,2^"; splice_chain "1290763^,1290765^"; sources "Undefined,Undefined"; NMorMRNA "null"; degree "4"; dimension "2_2";
chrA02	Undefined	as_event	1290670	1290917	.	+	.	transcript_id "TCONS_00003280,TCONS_00003279,TCONS_00003281"; gene_id "chrA02:1289707-1291460W"; flanks "1290670-,1290917^"; structure "0,1^3-,2^3-"; splice_chain ",1290763^1290838-,1290765^1290838-"; sources "Undefined,Undefined,Undefined"; NMorMRNA "null"; degree "9"; dimension "3_3";
chrA02	Undefined	as_event	1290989	1291115	.	+	.	transcript_id "TCONS_00003279/TCONS_00003280,TCONS_00003281"; gene_id "chrA02:1289707-1291460W"; flanks "1290989-,1291115-"; structure "1^,2^"; splice_chain "1291031^,1291032^"; sources "Undefined,Undefined"; NMorMRNA "null"; degree "4"; dimension "2_2";
chrA02	Undefined	as_event	1308254	1308561	.	+	.	transcript_id "TCONS_00003285,TCONS_00003286"; gene_id "chrA02:1307410-1310417W"; flanks "1308254^,1308561^"; structure "1-,2-"; splice_chain "1308380-,1308383-"; sources "Undefined,Undefined"; NMorMRNA "null"; degree "4"; dimension "2_2";
chrA02	Undefined	as_event	1318878	1319228	.	+	.	transcript_id "TCONS_00003287,TCONS_00003288/TCONS_00003289"; gene_id "chrA02:1317849-1319621W"; flanks "1318878-,1319228^"; structure "0,1^2-"; splice_chain ",1319008^1319091-"; sources "Undefined,Undefined"; NMorMRNA "null"; degree "4"; dimension "2_2";
chrA02	Undefined	as_event	1319308	1319621	.	+	.	transcript_id "TCONS_00003287,TCONS_00003289,TCONS_00003288"; gene_id "chrA02:1317849-1319621W"; flanks "1319308-,1319621]"; structure "0,1^3-,2^4-"; splice_chain ",1319406^1319485-,1319407^1319486-"; sources "Undefined,Undefined,Undefined"; NMorMRNA "null"; degree "9"; dimension "3_3";
chrA02	Undefined	as_event	1320676	1320923	.	+	.	transcript_id "TCONS_00003290,TCONS_00003291"; gene_id "chrA02:1320090-1320923W"; flanks "1320676-,1320923]"; structure "1^3-,2^4-"; splice_chain "1320799^1320879-,1320809^1320889-"; sources "Undefined,Undefined"; NMorMRNA "null"; degree "4"; dimension "2_2";
chrA02	Undefined	as_event	1464777	1465038	.	+	.	transcript_id "TCONS_00003308,TCONS_00003309"; gene_id "chrA02:1463988-1466607W"; flanks "1464777-,1465038-"; structure "1^,2^"; splice_chain "1464950^,1464952^"; sources "Undefined,Undefined"; NMorMRNA "null"; degree "4"; dimension "2_2";
chrA02	Undefined	as_event	1543508	1543859	.	+	.	transcript_id "TCONS_00003319/TCONS_00003320,TCONS_00003318"; gene_id "chrA02:1543083-1544886W"; flanks "1543508-,1543859^"; structure "0,1^2-"; splice_chain ",1543639^1543719-"; sources "Undefined,Undefined"; NMorMRNA "null"; degree "4"; dimension "2_2";
chrA02	Undefined	as_event	1595759	1596053	.	+	.	transcript_id "TCONS_00003321,TCONS_00003322/TCONS_00003323"; gene_id "chrA02:1595358-1598398W"; flanks "1595759-,1596053^"; structure "0,1^2-"; splice_chain ",1595811^1595885-"; sources "Undefined,Undefined"; NMorMRNA "null"; degree "4"; dimension "2_2";
chrA02	Undefined	as_event	1597318	1597627	.	+	.	transcript_id "TCONS_00003321/TCONS_00003322,TCONS_00003323"; gene_id "chrA02:1595358-1598398W"; flanks "1597318^,1597627-"; structure "0,1-2^"; splice_chain ",1597454-1597501^"; sources "Undefined,Undefined"; NMorMRNA "null"; degree "4"; dimension "2_2";
chrA02	Undefined	as_event	1597872	1598190	.	+	.	transcript_id "TCONS_00003322/TCONS_00003323,TCONS_00003321"; gene_id "chrA02:1595358-1598398W"; flanks "1597872-,1598190^"; structure "0,1^2-"; splice_chain ",1597915^1597984-"; sources "Undefined,Undefined"; NMorMRNA "null"; degree "4"; dimension "2_2";
chrA02	Undefined	as_event	1610608	1611364	.	+	.	transcript_id "TCONS_00003324,TCONS_00003325"; gene_id "chrA02:1610558-1614667W"; flanks "1610608^,1611364-"; structure "0,1-2^"; splice_chain ",1610935-1611156^"; sources "Undefined,Undefined"; NMorMRNA "null"; degree "4"; dimension "2_2";
chrA02	Undefined	as_event	1882390	1882616	.	+	.	transcript_id "TCONS_00003334,TCONS_00003335"; gene_id "chrA02:1878026-1884100W"; flanks "1882390-,1882616^"; structure "0,1^2-"; splice_chain ",1882450^1882533-"; sources "Undefined,Undefined"; NMorMRNA "null"; degree "4"; dimension "2_2";
chrA02	Undefined	as_event	1885157	1885755	.	+	.	transcript_id "TCONS_00003336,TCONS_00003337"; gene_id "chrA02:1885072-1889972W"; flanks "1885157^,1885755^"; structure "1-,2-"; splice_chain "1885672-,1885699-"; sources "Undefined,Undefined"; NMorMRNA "null"; degree "4"; dimension "2_2";
chrA02	Undefined	as_event	2005777	2006264	.	+	.	transcript_id "TCONS_00003343,TCONS_00003344"; gene_id "chrA02:2005521-2008117W"; flanks "2005777-,2006264^"; structure "0,1^2-"; splice_chain ",2005991^2006065-"; sources "Undefined,Undefined"; NMorMRNA "null"; degree "4"; dimension "2_2";
chrA02	Undefined	as_event	2060344	2060565	.	+	.	transcript_id "TCONS_00003346,TCONS_00003347"; gene_id "chrA02:2058605-2060708W"; flanks "2060344-,2060565^"; structure "0,1^2-"; splice_chain ",2060409^2060497-"; sources "Undefined,Undefined"; NMorMRNA "null"; degree "4"; dimension "2_2";
chrA02	Undefined	as_event	2068326	2068941	.	+	.	transcript_id "TCONS_00003348,TCONS_00003349"; gene_id "chrA02:2067312-2069669W"; flanks "2068326-,2068941^"; structure "0,1^2-3^4-"; splice_chain ",2068550^2068631-2068693^2068778-"; sources "Undefined,Undefined"; NMorMRNA "null"; degree "4"; dimension "2_2";
chrA02	Undefined	as_event	2069041	2069377	.	+	.	transcript_id "TCONS_00003348,TCONS_00003349"; gene_id "chrA02:2067312-2069669W"; flanks "2069041-,2069377^"; structure "0,1^2-"; splice_chain ",2069197^2069279-"; sources "Undefined,Undefined"; NMorMRNA "null"; degree "4"; dimension "2_2";
chrA02	Undefined	as_event	2069468	2069669	.	+	.	transcript_id "TCONS_00003348,TCONS_00003349"; gene_id "chrA02:2067312-2069669W"; flanks "2069468-,2069669]"; structure "0,1^2-"; splice_chain ",2069578^2069662-"; sources "Undefined,Undefined"; NMorMRNA "null"; degree "4"; dimension "2_2";
chrA02	Undefined	as_event	2084712	2085299	.	+	.	transcript_id "TCONS_00003353,TCONS_00003354"; gene_id "chrA02:2084084-2085476W"; flanks "2084712-,2085299^"; structure "0,1^2-3^4-"; splice_chain ",2084957^2085024-2085123^2085207-"; sources "Undefined,Undefined"; NMorMRNA "null"; degree "4"; dimension "2_2";
chrA02	Undefined	as_event	2232710	2233030	.	+	.	transcript_id "TCONS_00003368,TCONS_00003369"; gene_id "chrA02:2231453-2234016W"; flanks "2232710^,2233030^"; structure "1-,2-"; splice_chain "2232872-,2232875-"; sources "Undefined,Undefined"; NMorMRNA "null"; degree "4"; dimension "2_2";
chrA02	Undefined	as_event	2307906	2308177	.	+	.	transcript_id "TCONS_00003379,TCONS_00003377"; gene_id "chrA02:2306711-2311598W"; flanks "2307906^,2308177^"; structure "1-,2-"; splice_chain "2308126-,2308127-"; sources "Undefined,Undefined"; NMorMRNA "null"; degree "4"; dimension "2_2";
chrA02	Undefined	as_event	2308127	2308383	.	+	.	transcript_id "TCONS_00003377,TCONS_00003378"; gene_id "chrA02:2306711-2311598W"; flanks "2308127-,2308383-"; structure "1^,2^"; splice_chain "2308177^,2308178^"; sources "Undefined,Undefined"; NMorMRNA "null"; degree "4"; dimension "2_2";
chrA02	Undefined	as_event	2307906	2308383	.	+	.	transcript_id "TCONS_00003379,TCONS_00003377,TCONS_00003378"; gene_id "chrA02:2306711-2311598W"; flanks "2307906^,2308383-"; structure "1-3^,2-3^,2-4^"; splice_chain "2308126-2308177^,2308127-2308177^,2308127-2308178^"; sources "Undefined,Undefined,Undefined"; NMorMRNA "null"; degree "9"; dimension "3_3";
chrA02	Undefined	as_event	2309857	2310106	.	+	.	transcript_id "TCONS_00003378,TCONS_00003377"; gene_id "chrA02:2306711-2311598W"; flanks "2309857-,2310106^"; structure "0,1^2-"; splice_chain ",2309926^2310012-"; sources "Undefined,Undefined"; NMorMRNA "null"; degree "4"; dimension "2_2";
chrA02	Undefined	as_event	2310012	2310386	.	+	.	transcript_id "TCONS_00003377,TCONS_00003379"; gene_id "chrA02:2306711-2311598W"; flanks "2310012-,2310386^"; structure "1^3-,2^4-"; splice_chain "2310106^2310207-,2310121^2310222-"; sources "Undefined,Undefined"; NMorMRNA "null"; degree "4"; dimension "2_2";
chrA02	Undefined	as_event	2309857	2310386	.	+	.	transcript_id "TCONS_00003377,TCONS_00003379,TCONS_00003378"; gene_id "chrA02:2306711-2311598W"; flanks "2309857-,2310386^"; structure "1^2-3^5-,1^2-4^6-,3^5-"; splice_chain "2309926^2310012-2310106^2310207-,2309926^2310012-2310121^2310222-,2310106^2310207-"; sources "Undefined,Undefined,Undefined"; NMorMRNA "null"; degree "9"; dimension "3_3";
chrA02	Undefined	as_event	2310764	2311158	.	+	.	transcript_id "TCONS_00003377/TCONS_00003379,TCONS_00003378"; gene_id "chrA02:2306711-2311598W"; flanks "2310764-,2311158^"; structure "0,1^2-"; splice_chain ",2311028^2311104-"; sources "Undefined,Undefined"; NMorMRNA "null"; degree "4"; dimension "2_2";
chrA02	Undefined	as_event	2326910	2328443	.	+	.	transcript_id "TCONS_00003381,TCONS_00003382"; gene_id "chrA02:2324237-2329142W"; flanks "2326910-,2328443^"; structure "1^3-5^6-,2^4-"; splice_chain "2327881^2328178-2328273^2328345-,2327883^2328180-"; sources "Undefined,Undefined"; NMorMRNA "null"; degree "4"; dimension "2_2";
chrA02	Undefined	as_event	2481407	2481613	.	+	.	transcript_id "TCONS_00003394,TCONS_00003395"; gene_id "chrA02:2480842-2483226W"; flanks "2481407-,2481613^"; structure "0,1^2-"; splice_chain ",2481453^2481551-"; sources "Undefined,Undefined"; NMorMRNA "null"; degree "4"; dimension "2_2";
chrA02	Undefined	as_event	2482561	2483226	.	+	.	transcript_id "TCONS_00003395,TCONS_00003394"; gene_id "chrA02:2480842-2483226W"; flanks "2482561-,2483226]"; structure "1^2-,3^4-"; splice_chain "2482665^2482746-,2483101^2483194-"; sources "Undefined,Undefined"; NMorMRNA "null"; degree "4"; dimension "2_2";
chrA02	Undefined	as_event	2688357	2688942	.	+	.	transcript_id "TCONS_00003399,TCONS_00003400"; gene_id "chrA02:2686705-2688942W"; flanks "2688357-,2688942]"; structure "0,1^2-"; splice_chain ",2688781^2688885-"; sources "Undefined,Undefined"; NMorMRNA "null"; degree "4"; dimension "2_2";
chrA02	Undefined	as_event	3088063	3089681	.	+	.	transcript_id "TCONS_00003414,TCONS_00003413"; gene_id "chrA02:3087998-3091916W"; flanks "3088063^,3089681^"; structure "1-,2-"; splice_chain "3089578-,3089579-"; sources "Undefined,Undefined"; NMorMRNA "null"; degree "4"; dimension "2_2";
chrA02	Undefined	as_event	3219203	3219523	.	+	.	transcript_id "TCONS_00003426,TCONS_00003425"; gene_id "chrA02:3218021-3220234W"; flanks "3219203^,3219523^"; structure "1-,2-"; splice_chain "3219361-,3219390-"; sources "Undefined,Undefined"; NMorMRNA "null"; degree "4"; dimension "2_2";
chrA02	Undefined	as_event	3219150	3219523	.	+	.	transcript_id "TCONS_00003424,TCONS_00003426,TCONS_00003425"; gene_id "chrA02:3218021-3220234W"; flanks "3219150[,3219523^"; structure "1^4-,2^3-,2^5-"; splice_chain "3219202^3219379-,3219203^3219361-,3219203^3219390-"; sources "Undefined,Undefined,Undefined"; NMorMRNA "null"; degree "9"; dimension "3_3";
chrA02	Undefined	as_event	3218074	3219523	.	+	.	transcript_id "TCONS_00003421,TCONS_00003423"; gene_id "chrA02:3218021-3220234W"; flanks "3218074^,3219523^"; structure "1-,2-"; splice_chain "3219361-,3219390-"; sources "Undefined,Undefined"; NMorMRNA "null"; degree "4"; dimension "2_2";
chrA02	Undefined	as_event	3218021	3219523	.	+	.	transcript_id "TCONS_00003422,TCONS_00003421,TCONS_00003423"; gene_id "chrA02:3218021-3220234W"; flanks "3218021[,3219523^"; structure "1^4-,2^3-,2^5-"; splice_chain "3218073^3219379-,3218074^3219361-,3218074^3219390-"; sources "Undefined,Undefined,Undefined"; NMorMRNA "null"; degree "9"; dimension "3_3";
chrA02	Undefined	as_event	3259230	3259740	.	+	.	transcript_id "TCONS_00003430,TCONS_00003428"; gene_id "chrA02:3259036-3261783W"; flanks "3259230-,3259740^"; structure "1^3-5^6-,2^4-"; splice_chain "3259374^3259451-3259564^3259648-,3259375^3259452-"; sources "Undefined,Undefined"; NMorMRNA "null"; degree "4"; dimension "2_2";
chrA02	Undefined	as_event	3259648	3259883	.	+	.	transcript_id "TCONS_00003430,TCONS_00003429"; gene_id "chrA02:3259036-3261783W"; flanks "3259648-,3259883^"; structure "1^3-,2^4-"; splice_chain "3259740^3259818-,3259767^3259845-"; sources "Undefined,Undefined"; NMorMRNA "null"; degree "4"; dimension "2_2";
chrA02	Undefined	as_event	3259230	3259883	.	+	.	transcript_id "TCONS_00003430,TCONS_00003429,TCONS_00003428"; gene_id "chrA02:3259036-3261783W"; flanks "3259230-,3259883^"; structure "1^3-5^6-7^9-,1^3-5^6-8^10-,2^4-7^9-"; splice_chain "3259374^3259451-3259564^3259648-3259740^3259818-,3259374^3259451-3259564^3259648-3259767^3259845-,3259375^3259452-3259740^3259818-"; sources "Undefined,Undefined,Undefined"; NMorMRNA "null"; degree "9"; dimensio…
chrA02	Undefined	as_event	3259883	3260053	.	+	.	transcript_id "TCONS_00003429,TCONS_00003428/TCONS_00003430/TCONS_00003431"; gene_id "chrA02:3259036-3261783W"; flanks "3259883^,3260053^"; structure "1-,2-"; splice_chain "3259954-,3259955-"; sources "Undefined,Undefined"; NMorMRNA "null"; degree "4"; dimension "2_2";
chrA02	Undefined	as_event	3260477	3260687	.	+	.	transcript_id "TCONS_00003428,TCONS_00003429/TCONS_00003430/TCONS_00003431"; gene_id "chrA02:3259036-3261783W"; flanks "3260477^,3260687^"; structure "1-,2-"; splice_chain "3260598-,3260599-"; sources "Undefined,Undefined"; NMorMRNA "null"; degree "4"; dimension "2_2";
chrA02	Undefined	as_event	3261235	3261783	.	+	.	transcript_id "TCONS_00003428/TCONS_00003429/TCONS_00003430,TCONS_00003431"; gene_id "chrA02:3259036-3261783W"; flanks "3261235-,3261783]"; structure "0,1^2-"; splice_chain ",3261382^3261513-"; sources "Undefined,Undefined"; NMorMRNA "null"; degree "4"; dimension "2_2";
chrA02	Undefined	as_event	3307221	3307550	.	+	.	transcript_id "TCONS_00003433,TCONS_00003432"; gene_id "chrA02:3307221-3307989W"; flanks "3307221[,3307550^"; structure "1^3-,2^4-"; splice_chain "3307348^3307508-,3307358^3307518-"; sources "Undefined,Undefined"; NMorMRNA "null"; degree "4"; dimension "2_2";
chrA02	Undefined	as_event	3348222	3348474	.	+	.	transcript_id "TCONS_00003439,TCONS_00003438"; gene_id "chrA02:3347583-3349026W"; flanks "3348222-,3348474^"; structure "0,1^2-"; splice_chain ",3348303^3348389-"; sources "Undefined,Undefined"; NMorMRNA "null"; degree "4"; dimension "2_2";
chrA02	Undefined	as_event	3394890	3395254	.	+	.	transcript_id "TCONS_00003441,TCONS_00003442"; gene_id "chrA02:3393986-3395423W"; flanks "3394890-,3395254]"; structure "0,1^2-"; splice_chain ",3394967^3395047-"; sources "Undefined,Undefined"; NMorMRNA "null"; degree "4"; dimension "2_2";
chrA02	Undefined	as_event	3485595	3486102	.	+	.	transcript_id "TCONS_00003454,TCONS_00003453"; gene_id "chrA02:3485116-3487302W"; flanks "3485595-,3486102^"; structure "0,1^2-"; splice_chain ",3485813^3485890-"; sources "Undefined,Undefined"; NMorMRNA "null"; degree "4"; dimension "2_2";
chrA02	Undefined	as_event	3584486	3585011	.	+	.	transcript_id "TCONS_00003465/TCONS_00003466,TCONS_00003464"; gene_id "chrA02:3584486-3594050W"; flanks "3584486[,3585011^"; structure "0,1^2-"; splice_chain ",3584822^3584867-"; sources "Undefined,Undefined"; NMorMRNA "null"; degree "4"; dimension "2_2";
chrA02	Undefined	as_event	3585104	3590353	.	+	.	transcript_id "TCONS_00003465,TCONS_00003464"; gene_id "chrA02:3584486-3594050W"; flanks "3585104-,3590353]"; structure "1^3-,2^4-"; splice_chain "3585155^3590016-,3585161^3590017-"; sources "Undefined,Undefined"; NMorMRNA "null"; degree "4"; dimension "2_2";
chrA02	Undefined	as_event	3690445	3690965	.	+	.	transcript_id "TCONS_00003475,TCONS_00003476,TCONS_00003474"; gene_id "chrA02:3689520-3691110W"; flanks "3690445^,3690965]"; structure "1-,2-,3-"; splice_chain "3690555-,3690558-,3690597-"; sources "Undefined,Undefined,Undefined"; NMorMRNA "null"; degree "9"; dimension "3_3";
chrA02	Undefined	as_event	3755186	3755335	.	+	.	transcript_id "TCONS_00003482,TCONS_00003481"; gene_id "chrA02:3754559-3757509W"; flanks "3755186-,3755335-"; structure "1^,2^"; splice_chain "3755263^,3755265^"; sources "Undefined,Undefined"; NMorMRNA "null"; degree "4"; dimension "2_2";
chrA02	Undefined	as_event	3783678	3783868	.	+	.	transcript_id "TCONS_00003486,TCONS_00003485"; gene_id "chrA02:3781246-3784369W"; flanks "3783678^,3783868^"; structure "1-,2-"; splice_chain "3783774-,3783775-"; sources "Undefined,Undefined"; NMorMRNA "null"; degree "4"; dimension "2_2";
chrA02	Undefined	as_event	3784178	3784363	.	+	.	transcript_id "TCONS_00003485,TCONS_00003486"; gene_id "chrA02:3781246-3784369W"; flanks "3784178-,3784363-"; structure "1^,2^"; splice_chain "3784267^,3784268^"; sources "Undefined,Undefined"; NMorMRNA "null"; degree "4"; dimension "2_2";
chrA02	Undefined	as_event	3852652	3852943	.	+	.	transcript_id "TCONS_00003492,TCONS_00003491/TCONS_00003493"; gene_id "chrA02:3851375-3854494W"; flanks "3852652-,3852943^"; structure "0,1^2-"; splice_chain ",3852734^3852935-"; sources "Undefined,Undefined"; NMorMRNA "null"; degree "4"; dimension "2_2";
chrA02	Undefined	as_event	3853178	3853359	.	+	.	transcript_id "TCONS_00003491,TCONS_00003493"; gene_id "chrA02:3851375-3854494W"; flanks "3853178^,3853359^"; structure "1-,2-"; splice_chain "3853285-,3853286-"; sources "Undefined,Undefined"; NMorMRNA "null"; degree "4"; dimension "2_2";
chrA02	Undefined	as_event	3853286	3853501	.	+	.	transcript_id "TCONS_00003492,TCONS_00003493"; gene_id "chrA02:3851375-3854494W"; flanks "3853286-,3853501^"; structure "0,1^2-"; splice_chain ",3853359^3853451-"; sources "Undefined,Undefined"; NMorMRNA "null"; degree "4"; dimension "2_2";
chrA02	Undefined	as_event	3853178	3853501	.	+	.	transcript_id "TCONS_00003491,TCONS_00003492,TCONS_00003493"; gene_id "chrA02:3851375-3854494W"; flanks "3853178^,3853501^"; structure "1-3^4-,2-,2-3^4-"; splice_chain "3853285-3853359^3853451-,3853286-,3853286-3853359^3853451-"; sources "Undefined,Undefined,Undefined"; NMorMRNA "null"; degree "9"; dimension "3_3";
chrA02	Undefined	as_event	3853617	3854494	.	+	.	transcript_id "TCONS_00003492/TCONS_00003493,TCONS_00003491"; gene_id "chrA02:3851375-3854494W"; flanks "3853617-,3854494]"; structure "0,1^2-"; splice_chain ",3853693^3853769-"; sources "Undefined,Undefined"; NMorMRNA "null"; degree "4"; dimension "2_2";
chrA02	Undefined	as_event	3872082	3872576	.	+	.	transcript_id "TCONS_00003495,TCONS_00003496"; gene_id "chrA02:3869231-3874595W"; flanks "3872082-,3872576^"; structure "0,1^2-"; splice_chain ",3872331^3872412-"; sources "Undefined,Undefined"; NMorMRNA "null"; degree "4"; dimension "2_2";
chrA02	Undefined	as_event	4188933	4189239	.	+	.	transcript_id "TCONS_00003507,TCONS_00003510,TCONS_00003508"; gene_id "chrA02:4188800-4189526W"; flanks "4188933-,4189239-"; structure "1^,2^,3^"; splice_chain "4189070^,4189071^,4189072^"; sources "Undefined,Undefined,Undefined"; NMorMRNA "null"; degree "9"; dimension "3_3";
chrA02	Undefined	as_event	4188933	4189526	.	+	.	transcript_id "TCONS_00003507,TCONS_00003510,TCONS_00003508,TCONS_00003509"; gene_id "chrA02:4188800-4189526W"; flanks "4188933-,4189526]"; structure "1^5-,2^5-,3^5-,4^6-"; splice_chain "4189070^4189239-,4189071^4189239-,4189072^4189239-,4189080^4189249-"; sources "Undefined,Undefined,Undefined,Undefined"; NMorMRNA "null"; degree "16"; dimension "4_4";
chrA02	Undefined	as_event	4193484	4193750	.	+	.	transcript_id "TCONS_00003512,TCONS_00003513"; gene_id "chrA02:4191635-4193750W"; flanks "4193484-,4193750]"; structure "1^3-,2^4-"; splice_chain "4193565^4193699-,4193607^4193741-"; sources "Undefined,Undefined"; NMorMRNA "null"; degree "4"; dimension "2_2";
chrA02	Undefined	as_event	4421782	4423968	.	+	.	transcript_id "TCONS_00003526,TCONS_00003525"; gene_id "chrA02:4421782-4423968W"; flanks "4421782[,4423968]"; structure "0,1^2-"; splice_chain ",4422572^4423215-"; sources "Undefined,Undefined"; NMorMRNA "null"; degree "4"; dimension "2_2";
chrA02	Undefined	as_event	4532464	4532881	.	+	.	transcript_id "TCONS_00003540,TCONS_00003541"; gene_id "chrA02:4530620-4533842W"; flanks "4532464-,4532881^"; structure "0,1^2-"; splice_chain ",4532563^4532652-"; sources "Undefined,Undefined"; NMorMRNA "null"; degree "4"; dimension "2_2";
chrA02	Undefined	as_event	4573867	4574090	.	+	.	transcript_id "TCONS_00003545,TCONS_00003546"; gene_id "chrA02:4572299-4574647W"; flanks "4573867-,4574090^"; structure "0,1^2-"; splice_chain ",4573905^4573982-"; sources "Undefined,Undefined"; NMorMRNA "null"; degree "4"; dimension "2_2";
chrA02	Undefined	as_event	4588703	4589157	.	+	.	transcript_id "TCONS_00003548,TCONS_00003547"; gene_id "chrA02:4587699-4591896W"; flanks "4588703^,4589157-"; structure "0,1-2^"; splice_chain ",4588836-4588921^"; sources "Undefined,Undefined"; NMorMRNA "null"; degree "4"; dimension "2_2";
chrA02	Undefined	as_event	4706365	4707004	.	+	.	transcript_id "TCONS_00003559,TCONS_00003558"; gene_id "chrA02:4706365-4709304W"; flanks "4706365[,4707004^"; structure "1^3-,2^4-"; splice_chain "4706747^4706949-,4706757^4706959-"; sources "Undefined,Undefined"; NMorMRNA "null"; degree "4"; dimension "2_2";
chrA02	Undefined	as_event	4830940	4831647	.	+	.	transcript_id "TCONS_00003562,TCONS_00003563"; gene_id "chrA02:4830041-4832758W"; flanks "4830940-,4831647^"; structure "1^3-,2^4-"; splice_chain "4831121^4831464-,4831131^4831474-"; sources "Undefined,Undefined"; NMorMRNA "null"; degree "4"; dimension "2_2";
chrA02	Undefined	as_event	4835709	4836390	.	+	.	transcript_id "TCONS_00003564,TCONS_00003565"; gene_id "chrA02:4833976-4836390W"; flanks "4835709-,4836390]"; structure "0,1^2-"; splice_chain ",4835892^4836004-"; sources "Undefined,Undefined"; NMorMRNA "null"; degree "4"; dimension "2_2";
chrA02	Undefined	as_event	4849438	4849597	.	+	.	transcript_id "TCONS_00003568,TCONS_00003570"; gene_id "chrA02:4849378-4852222W"; flanks "4849438^,4849597^"; structure "1-,2-"; splice_chain "4849516-,4849523-"; sources "Undefined,Undefined"; NMorMRNA "null"; degree "4"; dimension "2_2";
chrA02	Undefined	as_event	4849378	4849597	.	+	.	transcript_id "TCONS_00003568,TCONS_00003570,TCONS_00003569"; gene_id "chrA02:4849378-4852222W"; flanks "4849378[,4849597^"; structure "1^3-,1^4-,2^5-"; splice_chain "4849438^4849516-,4849438^4849523-,4849448^4849533-"; sources "Undefined,Undefined,Undefined"; NMorMRNA "null"; degree "9"; dimension "3_3";
chrA02	Undefined	as_event	4850036	4850449	.	+	.	transcript_id "TCONS_00003569,TCONS_00003568/TCONS_00003570"; gene_id "chrA02:4849378-4852222W"; flanks "4850036-,4850449^"; structure "1^3-,2^4-"; splice_chain "4850126^4850218-,4850128^4850220-"; sources "Undefined,Undefined"; NMorMRNA "null"; degree "4"; dimension "2_2";
chrA02	Undefined	as_event	4957353	4957694	.	+	.	transcript_id "TCONS_00003578,TCONS_00003577"; gene_id "chrA02:4954499-4958631W"; flanks "4957353-,4957694^"; structure "0,1^2-"; splice_chain ",4957435^4957520-"; sources "Undefined,Undefined"; NMorMRNA "null"; degree "4"; dimension "2_2";
chrA02	Undefined	as_event	5022668	5023064	.	+	.	transcript_id "TCONS_00003580,TCONS_00003579"; gene_id "chrA02:5022249-5023579W"; flanks "5022668-,5023064^"; structure "0,1^2-"; splice_chain ",5022711^5022956-"; sources "Undefined,Undefined"; NMorMRNA "null"; degree "4"; dimension "2_2";
chrA02	Undefined	as_event	5361853	5362481	.	+	.	transcript_id "TCONS_00003594,TCONS_00003595"; gene_id "chrA02:5359966-5362481W"; flanks "5361853-,5362481]"; structure "0,1^2-"; splice_chain ",5362089^5362167-"; sources "Undefined,Undefined"; NMorMRNA "null"; degree "4"; dimension "2_2";
chrA02	Undefined	as_event	5424659	5425133	.	+	.	transcript_id "TCONS_00003596,TCONS_00003597"; gene_id "chrA02:5423752-5425133W"; flanks "5424659-,5425133]"; structure "0,1^2-"; splice_chain ",5424744^5424836-"; sources "Undefined,Undefined"; NMorMRNA "null"; degree "4"; dimension "2_2";
chrA02	Undefined	as_event	5570560	5571354	.	+	.	transcript_id "TCONS_00003600,TCONS_00003601"; gene_id "chrA02:5570184-5571354W"; flanks "5570560-,5571354]"; structure "0,1^2-"; splice_chain ",5570700^5570804-"; sources "Undefined,Undefined"; NMorMRNA "null"; degree "4"; dimension "2_2";
chrA02	Undefined	as_event	5900226	5900528	.	+	.	transcript_id "TCONS_00003611,TCONS_00003612/TCONS_00003613"; gene_id "chrA02:5899424-5903445W"; flanks "5900226-,5900528^"; structure "0,1^2-"; splice_chain ",5900345^5900427-"; sources "Undefined,Undefined"; NMorMRNA "null"; degree "4"; dimension "2_2";
chrA02	Undefined	as_event	5900614	5901190	.	+	.	transcript_id "TCONS_00003613,TCONS_00003611/TCONS_00003612"; gene_id "chrA02:5899424-5903445W"; flanks "5900614-,5901190^"; structure "0,1^2-"; splice_chain ",5900897^5901045-"; sources "Undefined,Undefined"; NMorMRNA "null"; degree "4"; dimension "2_2";
chrA02	Undefined	as_event	5946202	5946785	.	+	.	transcript_id "TCONS_00003615,TCONS_00003616"; gene_id "chrA02:5946202-5947403W"; flanks "5946202[,5946785-"; structure "1^,2^"; splice_chain "5946531^,5946532^"; sources "Undefined,Undefined"; NMorMRNA "null"; degree "4"; dimension "2_2";
chrA02	Undefined	as_event	6040788	6041014	.	+	.	transcript_id "TCONS_00003620,TCONS_00003619"; gene_id "chrA02:6039931-6042123W"; flanks "6040788^,6041014^"; structure "1-,2-"; splice_chain "6040882-,6040883-"; sources "Undefined,Undefined"; NMorMRNA "null"; degree "4"; dimension "2_2";
chrA02	Undefined	as_event	6041278	6042123	.	+	.	transcript_id "TCONS_00003619,TCONS_00003620"; gene_id "chrA02:6039931-6042123W"; flanks "6041278^,6042123]"; structure "1-,2-"; splice_chain "6041815-,6041818-"; sources "Undefined,Undefined"; NMorMRNA "null"; degree "4"; dimension "2_2";
chrA02	Undefined	as_event	6114841	6115426	.	+	.	transcript_id "TCONS_00003623,TCONS_00003624"; gene_id "chrA02:6114583-6115601W"; flanks "6114841-,6115426-"; structure "1^,2^"; splice_chain "6114956^,6114994^"; sources "Undefined,Undefined"; NMorMRNA "null"; degree "4"; dimension "2_2";
chrA02	Undefined	as_event	6133748	6134198	.	+	.	transcript_id "TCONS_00003628,TCONS_00003627"; gene_id "chrA02:6132864-6134198W"; flanks "6133748-,6134198]"; structure "1^3-,2^4-"; splice_chain "6133826^6133925-,6133836^6133935-"; sources "Undefined,Undefined"; NMorMRNA "null"; degree "4"; dimension "2_2";
chrA02	Undefined	as_event	6252628	6253397	.	+	.	transcript_id "TCONS_00003635,TCONS_00003634/TCONS_00003636"; gene_id "chrA02:6252628-6255763W"; flanks "6252628[,6253397^"; structure "0,1^2-"; splice_chain ",6253143^6253270-"; sources "Undefined,Undefined"; NMorMRNA "null"; degree "4"; dimension "2_2";
chrA02	Undefined	as_event	6253900	6254098	.	+	.	transcript_id "TCONS_00003634,TCONS_00003635/TCONS_00003636"; gene_id "chrA02:6252628-6255763W"; flanks "6253900^,6254098^"; structure "1-,2-"; splice_chain "6253996-,6254039-"; sources "Undefined,Undefined"; NMorMRNA "null"; degree "4"; dimension "2_2";
chrA02	Undefined	as_event	6301842	6302057	.	+	.	transcript_id "TCONS_00003644,TCONS_00003645"; gene_id "chrA02:6300864-6302968W"; flanks "6301842-,6302057^"; structure "0,1^2-"; splice_chain ",6301889^6301986-"; sources "Undefined,Undefined"; NMorMRNA "null"; degree "4"; dimension "2_2";
chrA02	Undefined	as_event	6313261	6313879	.	+	.	transcript_id "TCONS_00003647,TCONS_00003646"; gene_id "chrA02:6313261-6314775W"; flanks "6313261[,6313879^"; structure "1^3-,2^4-"; splice_chain "6313423^6313602-,6313433^6313612-"; sources "Undefined,Undefined"; NMorMRNA "null"; degree "4"; dimension "2_2";
chrA02	Undefined	as_event	6321681	6321942	.	+	.	transcript_id "TCONS_00003649,TCONS_00003650"; gene_id "chrA02:6320836-6323083W"; flanks "6321681-,6321942^"; structure "0,1^2-"; splice_chain ",6321776^6321865-"; sources "Undefined,Undefined"; NMorMRNA "null"; degree "4"; dimension "2_2";
chrA02	Undefined	as_event	6322734	6322906	.	+	.	transcript_id "TCONS_00003650,TCONS_00003649"; gene_id "chrA02:6320836-6323083W"; flanks "6322734^,6322906^"; structure "1-,2-"; splice_chain "6322821-,6322822-"; sources "Undefined,Undefined"; NMorMRNA "null"; degree "4"; dimension "2_2";
chrA02	Undefined	as_event	6804634	6804870	.	+	.	transcript_id "TCONS_00003663/TCONS_00003665,TCONS_00003664"; gene_id "chrA02:6803840-6805507W"; flanks "6804634-,6804870^"; structure "0,1^2-"; splice_chain ",6804692^6804802-"; sources "Undefined,Undefined"; NMorMRNA "null"; degree "4"; dimension "2_2";
chrA02	Undefined	as_event	7053470	7054036	.	+	.	transcript_id "TCONS_00003673,TCONS_00003671,TCONS_00003672"; gene_id "chrA02:7051387-7054706W"; flanks "7053470-,7054036^"; structure "1^4-,2^5-,3^6-"; splice_chain "7053550^7053640-,7053568^7053658-,7053570^7053660-"; sources "Undefined,Undefined,Undefined"; NMorMRNA "null"; degree "9"; dimension "3_3";
chrA02	Undefined	as_event	7227529	7228084	.	+	.	transcript_id "TCONS_00003679,TCONS_00003678"; gene_id "chrA02:7227454-7231452W"; flanks "7227529^,7228084^"; structure "1-,2-"; splice_chain "7228007-,7228012-"; sources "Undefined,Undefined"; NMorMRNA "null"; degree "4"; dimension "2_2";
chrA02	Undefined	as_event	7239741	7239938	.	+	.	transcript_id "TCONS_00003681,TCONS_00003680"; gene_id "chrA02:7237582-7242349W"; flanks "7239741-,7239938-"; structure "1^,2^"; splice_chain "7239849^,7239850^"; sources "Undefined,Undefined"; NMorMRNA "null"; degree "4"; dimension "2_2";
chrA02	Undefined	as_event	7241830	7242349	.	+	.	transcript_id "TCONS_00003681,TCONS_00003682"; gene_id "chrA02:7237582-7242349W"; flanks "7241830-,7242349]"; structure "1^3-,2^4-"; splice_chain "7241901^7241991-,7241944^7242034-"; sources "Undefined,Undefined"; NMorMRNA "null"; degree "4"; dimension "2_2";
chrA02	Undefined	as_event	7379406	7380078	.	+	.	transcript_id "TCONS_00003689,TCONS_00003690"; gene_id "chrA02:7379406-7382448W"; flanks "7379406[,7380078^"; structure "1^3-,2^4-"; splice_chain "7379887^7379967-,7379904^7379984-"; sources "Undefined,Undefined"; NMorMRNA "null"; degree "4"; dimension "2_2";
chrA02	Undefined	as_event	7380491	7380716	.	+	.	transcript_id "TCONS_00003689,TCONS_00003690"; gene_id "chrA02:7379406-7382448W"; flanks "7380491-,7380716-"; structure "1^,2^"; splice_chain "7380595^,7380596^"; sources "Undefined,Undefined"; NMorMRNA "null"; degree "4"; dimension "2_2";
chrA02	Undefined	as_event	7380716	7380980	.	+	.	transcript_id "TCONS_00003690,TCONS_00003689"; gene_id "chrA02:7379406-7382448W"; flanks "7380716-,7380980^"; structure "0,1^2-"; splice_chain ",7380799^7380865-"; sources "Undefined,Undefined"; NMorMRNA "null"; degree "4"; dimension "2_2";
chrA02	Undefined	as_event	7381239	7381494	.	+	.	transcript_id "TCONS_00003689,TCONS_00003690"; gene_id "chrA02:7379406-7382448W"; flanks "7381239-,7381494^"; structure "1^3-,2^4-"; splice_chain "7381352^7381438-,7381362^7381448-"; sources "Undefined,Undefined"; NMorMRNA "null"; degree "4"; dimension "2_2";
chrA02	Undefined	as_event	7382093	7382448	.	+	.	transcript_id "TCONS_00003690,TCONS_00003689"; gene_id "chrA02:7379406-7382448W"; flanks "7382093-,7382448]"; structure "0,1^2-"; splice_chain ",7382128^7382247-"; sources "Undefined,Undefined"; NMorMRNA "null"; degree "4"; dimension "2_2";
chrA02	Undefined	as_event	7427847	7428079	.	+	.	transcript_id "TCONS_00003694,TCONS_00003693"; gene_id "chrA02:7427405-7429411W"; flanks "7427847-,7428079^"; structure "0,1^2-"; splice_chain ",7427931^7428030-"; sources "Undefined,Undefined"; NMorMRNA "null"; degree "4"; dimension "2_2";
chrA02	Undefined	as_event	7514040	7514558	.	+	.	transcript_id "TCONS_00003700,TCONS_00003701"; gene_id "chrA02:7513571-7514558W"; flanks "7514040-,7514558]"; structure "0,1^2-"; splice_chain ",7514191^7514289-"; sources "Undefined,Undefined"; NMorMRNA "null"; degree "4"; dimension "2_2";
chrA02	Undefined	as_event	7548698	7548891	.	+	.	transcript_id "TCONS_00003702,TCONS_00003703"; gene_id "chrA02:7548698-7550081W"; flanks "7548698[,7548891-"; structure "1^,2^"; splice_chain "7548770^,7548774^"; sources "Undefined,Undefined"; NMorMRNA "null"; degree "4"; dimension "2_2";
chrA02	Undefined	as_event	7548698	7549022	.	+	.	transcript_id "TCONS_00003702,TCONS_00003703,TCONS_00003704"; gene_id "chrA02:7548698-7550081W"; flanks "7548698[,7549022^"; structure "1^4-,2^4-,3^5-"; splice_chain "7548770^7548891-,7548774^7548891-,7548775^7548892-"; sources "Undefined,Undefined,Undefined"; NMorMRNA "null"; degree "9"; dimension "3_3";
chrA02	Undefined	as_event	7548698	7549205	.	+	.	transcript_id "TCONS_00003705,TCONS_00003702,TCONS_00003703,TCONS_00003704"; gene_id "chrA02:7548698-7550081W"; flanks "7548698[,7549205^"; structure "0,1^4-6^7-,2^4-6^7-,3^5-6^7-"; splice_chain ",7548770^7548891-7549022^7549100-,7548774^7548891-7549022^7549100-,7548775^7548892-7549022^7549100-"; sources "Undefined,Undefined,Undefined,Undefined"; NMorMRNA "null"; degree "16"; dimension "4_4";
chrA02	Undefined	as_event	7549380	7549634	.	+	.	transcript_id "TCONS_00003705,TCONS_00003702/TCONS_00003703/TCONS_00003704"; gene_id "chrA02:7548698-7550081W"; flanks "7549380^,7549634^"; structure "1-,2-"; splice_chain "7549587-,7549589-"; sources "Undefined,Undefined"; NMorMRNA "null"; degree "4"; dimension "2_2";
chrA02	Undefined	as_event	7846589	7846872	.	+	.	transcript_id "TCONS_00003714,TCONS_00003713"; gene_id "chrA02:7844744-7847401W"; flanks "7846589-,7846872^"; structure "0,1^2-"; splice_chain ",7846654^7846735-"; sources "Undefined,Undefined"; NMorMRNA "null"; degree "4"; dimension "2_2";
chrA02	Undefined	as_event	7933527	7933865	.	+	.	transcript_id "TCONS_00003718,TCONS_00003717"; gene_id "chrA02:7932909-7937444W"; flanks "7933527-,7933865^"; structure "1^3-,2^4-"; splice_chain "7933652^7933734-,7933658^7933740-"; sources "Undefined,Undefined"; NMorMRNA "null"; degree "4"; dimension "2_2";
chrA02	Undefined	as_event	7933940	7934353	.	+	.	transcript_id "TCONS_00003717,TCONS_00003718"; gene_id "chrA02:7932909-7937444W"; flanks "7933940-,7934353^"; structure "1^3-,2^4-"; splice_chain "7934051^7934198-,7934054^7934201-"; sources "Undefined,Undefined"; NMorMRNA "null"; degree "4"; dimension "2_2";
chrA02	Undefined	as_event	7974397	7974761	.	+	.	transcript_id "TCONS_00003720,TCONS_00003719"; gene_id "chrA02:7973109-7975748W"; flanks "7974397-,7974761^"; structure "1^3-,2^4-"; splice_chain "7974609^7974696-,7974614^7974701-"; sources "Undefined,Undefined"; NMorMRNA "null"; degree "4"; dimension "2_2";
chrA02	Undefined	as_event	8005548	8005949	.	+	.	transcript_id "TCONS_00003724,TCONS_00003723"; gene_id "chrA02:8004866-8008196W"; flanks "8005548^,8005949^"; structure "1-,2-"; splice_chain "8005828-,8005830-"; sources "Undefined,Undefined"; NMorMRNA "null"; degree "4"; dimension "2_2";
chrA02	Undefined	as_event	8005830	8006119	.	+	.	transcript_id "TCONS_00003723,TCONS_00003722"; gene_id "chrA02:8004866-8008196W"; flanks "8005830-,8006119]"; structure "1^3-,2^4-"; splice_chain "8005949^8006063-,8005951^8006065-"; sources "Undefined,Undefined"; NMorMRNA "null"; degree "4"; dimension "2_2";
chrA02	Undefined	as_event	8006602	8006949	.	+	.	transcript_id "TCONS_00003726,TCONS_00003724/TCONS_00003725"; gene_id "chrA02:8004866-8008196W"; flanks "8006602^,8006949^"; structure "1-,2-"; splice_chain "8006697-,8006698-"; sources "Undefined,Undefined"; NMorMRNA "null"; degree "4"; dimension "2_2";
chrA02	Undefined	as_event	8111665	8111969	.	+	.	transcript_id "TCONS_00003733,TCONS_00003734"; gene_id "chrA02:8111214-8113472W"; flanks "8111665-,8111969^"; structure "0,1^2-"; splice_chain ",8111753^8111841-"; sources "Undefined,Undefined"; NMorMRNA "null"; degree "4"; dimension "2_2";
chrA02	Undefined	as_event	8153805	8154689	.	+	.	transcript_id "TCONS_00003737/TCONS_00003738,TCONS_00003736"; gene_id "chrA02:8153539-8156362W"; flanks "8153805^,8154689^"; structure "1-,2-"; splice_chain "8153881-,8153892-"; sources "Undefined,Undefined"; NMorMRNA "null"; degree "4"; dimension "2_2";
chrA02	Undefined	as_event	8154877	8155800	.	+	.	transcript_id "TCONS_00003737/TCONS_00003738/TCONS_00003739,TCONS_00003736"; gene_id "chrA02:8153539-8156362W"; flanks "8154877-,8155800^"; structure "1^3-,2^4-"; splice_chain "8155272^8155568-,8155273^8155569-"; sources "Undefined,Undefined"; NMorMRNA "null"; degree "4"; dimension "2_2";
chrA02	Undefined	as_event	8322660	8322943	.	+	.	transcript_id "TCONS_00003747,TCONS_00003748/TCONS_00003750"; gene_id "chrA02:8321969-8326628W"; flanks "8322660-,8322943^"; structure "0,1^2-"; splice_chain ",8322723^8322823-"; sources "Undefined,Undefined"; NMorMRNA "null"; degree "4"; dimension "2_2";
chrA02	Undefined	as_event	8322660	8323107	.	+	.	transcript_id "TCONS_00003749,TCONS_00003748/TCONS_00003750,TCONS_00003747"; gene_id "chrA02:8321969-8326628W"; flanks "8322660-,8323107^"; structure "0,1^2-3^4-,3^4-"; splice_chain ",8322723^8322823-8322943^8323032-,8322943^8323032-"; sources "Undefined,Undefined,Undefined"; NMorMRNA "null"; degree "9"; dimension "3_3";
chrA02	Undefined	as_event	8421657	8422096	.	+	.	transcript_id "TCONS_00003752,TCONS_00003751"; gene_id "chrA02:8419937-8422096W"; flanks "8421657-,8422096]"; structure "0,1^2-"; splice_chain ",8421857^8421933-"; sources "Undefined,Undefined"; NMorMRNA "null"; degree "4"; dimension "2_2";
chrA02	Undefined	as_event	8549762	8550057	.	+	.	transcript_id "TCONS_00003756,TCONS_00003755/TCONS_00003757"; gene_id "chrA02:8548816-8551318W"; flanks "8549762-,8550057-"; structure "1^,2^"; splice_chain "8549795^,8549797^"; sources "Undefined,Undefined"; NMorMRNA "null"; degree "4"; dimension "2_2";
chrA02	Undefined	as_event	8550057	8550752	.	+	.	transcript_id "TCONS_00003755/TCONS_00003756,TCONS_00003757"; gene_id "chrA02:8548816-8551318W"; flanks "8550057-,8550752^"; structure "1^2-3^5-7^9-,4^6-8^10-"; splice_chain "8550272^8550348-8550437^8550516-8550581^8550661-,8550439^8550518-8550583^8550663-"; sources "Undefined,Undefined"; NMorMRNA "null"; degree "4"; dimension "2_2";
chrA02	Undefined	as_event	8595092	8595872	.	+	.	transcript_id "TCONS_00003759,TCONS_00003760"; gene_id "chrA02:8595092-8598603W"; flanks "8595092[,8595872^"; structure "0,1^2-"; splice_chain ",8595658^8595786-"; sources "Undefined,Undefined"; NMorMRNA "null"; degree "4"; dimension "2_2";
chrA02	Undefined	as_event	8631504	8631841	.	+	.	transcript_id "TCONS_00003765,TCONS_00003764"; gene_id "chrA02:8629820-8633629W"; flanks "8631504-,8631841^"; structure "1^3-,2^4-"; splice_chain "8631661^8631758-,8631671^8631768-"; sources "Undefined,Undefined"; NMorMRNA "null"; degree "4"; dimension "2_2";
chrA02	Undefined	as_event	8631841	8631987	.	+	.	transcript_id "TCONS_00003766,TCONS_00003764/TCONS_00003765"; gene_id "chrA02:8629820-8633629W"; flanks "8631841^,8631987^"; structure "1-,2-"; splice_chain "8631933-,8631935-"; sources "Undefined,Undefined"; NMorMRNA "null"; degree "4"; dimension "2_2";
chrA02	Undefined	as_event	8632082	8632345	.	+	.	transcript_id "TCONS_00003764/TCONS_00003765,TCONS_00003766"; gene_id "chrA02:8629820-8633629W"; flanks "8632082-,8632345-"; structure "1^,2^"; splice_chain "8632163^,8632164^"; sources "Undefined,Undefined"; NMorMRNA "null"; degree "4"; dimension "2_2";
chrA02	Undefined	as_event	8632345	8632587	.	+	.	transcript_id "TCONS_00003765,TCONS_00003764"; gene_id "chrA02:8629820-8633629W"; flanks "8632345-,8632587-"; structure "1^,2^"; splice_chain "8632452^,8632453^"; sources "Undefined,Undefined"; NMorMRNA "null"; degree "4"; dimension "2_2";
chrA02	Undefined	as_event	8632345	8632710	.	+	.	transcript_id "TCONS_00003765,TCONS_00003764,TCONS_00003766"; gene_id "chrA02:8629820-8633629W"; flanks "8632345-,8632710^"; structure "1^4-,2^4-,3^5-"; splice_chain "8632452^8632587-,8632453^8632587-,8632462^8632597-"; sources "Undefined,Undefined,Undefined"; NMorMRNA "null"; degree "9"; dimension "3_3";
chrA02	Undefined	as_event	8632710	8633019	.	+	.	transcript_id "TCONS_00003766,TCONS_00003764/TCONS_00003765"; gene_id "chrA02:8629820-8633629W"; flanks "8632710^,8633019^"; structure "1-,2-"; splice_chain "8632933-,8632934-"; sources "Undefined,Undefined"; NMorMRNA "null"; degree "4"; dimension "2_2";
chrA02	Undefined	as_event	8641093	8641256	.	+	.	transcript_id "TCONS_00003768,TCONS_00003767"; gene_id "chrA02:8641042-8642004W"; flanks "8641093^,8641256^"; structure "1-,2-"; splice_chain "8641164-,8641182-"; sources "Undefined,Undefined"; NMorMRNA "null"; degree "4"; dimension "2_2";
chrA02	Undefined	as_event	8648743	8649258	.	+	.	transcript_id "TCONS_00003771,TCONS_00003770"; gene_id "chrA02:8648246-8652050W"; flanks "8648743-,8649258-"; structure "1^,2^"; splice_chain "8648990^,8649018^"; sources "Undefined,Undefined"; NMorMRNA "null"; degree "4"; dimension "2_2";
chrA02	Undefined	as_event	8648743	8649523	.	+	.	transcript_id "TCONS_00003769,TCONS_00003771,TCONS_00003770"; gene_id "chrA02:8648246-8652050W"; flanks "8648743-,8649523^"; structure "0,1^3-,2^3-"; splice_chain ",8648990^8649258-,8649018^8649258-"; sources "Undefined,Undefined,Undefined"; NMorMRNA "null"; degree "9"; dimension "3_3";
chrA02	Undefined	as_event	8651564	8651885	.	+	.	transcript_id "TCONS_00003771,TCONS_00003769/TCONS_00003770"; gene_id "chrA02:8648246-8652050W"; flanks "8651564-,8651885^"; structure "0,1^2-"; splice_chain ",8651620^8651808-"; sources "Undefined,Undefined"; NMorMRNA "null"; degree "4"; dimension "2_2";
chrA02	Undefined	as_event	8677182	8677542	.	+	.	transcript_id "TCONS_00003776,TCONS_00003775"; gene_id "chrA02:8676316-8677712W"; flanks "8677182^,8677542^"; structure "1-,2-"; splice_chain "8677408-,8677411-"; sources "Undefined,Undefined"; NMorMRNA "null"; degree "4"; dimension "2_2";
chrA02	Undefined	as_event	8677408	8677712	.	+	.	transcript_id "TCONS_00003776,TCONS_00003774"; gene_id "chrA02:8676316-8677712W"; flanks "8677408-,8677712]"; structure "1^3-,2^4-"; splice_chain "8677542^8677622-,8677552^8677632-"; sources "Undefined,Undefined"; NMorMRNA "null"; degree "4"; dimension "2_2";
chrA02	Undefined	as_event	8677182	8677712	.	+	.	transcript_id "TCONS_00003776,TCONS_00003774,TCONS_00003775"; gene_id "chrA02:8676316-8677712W"; flanks "8677182^,8677712]"; structure "1-3^5-,1-4^6-,2-3^5-"; splice_chain "8677408-8677542^8677622-,8677408-8677552^8677632-,8677411-8677542^8677622-"; sources "Undefined,Undefined,Undefined"; NMorMRNA "null"; degree "9"; dimension "3_3";
chrA02	Undefined	as_event	8751895	8752229	.	+	.	transcript_id "TCONS_00003779,TCONS_00003780"; gene_id "chrA02:8751417-8754126W"; flanks "8751895^,8752229^"; structure "1-,2-"; splice_chain "8751982-,8752131-"; sources "Undefined,Undefined"; NMorMRNA "null"; degree "4"; dimension "2_2";
chrA02	Undefined	as_event	8948467	8948737	.	+	.	transcript_id "TCONS_00003786,TCONS_00003785"; gene_id "chrA02:8947001-8951135W"; flanks "8948467-,8948737^"; structure "0,1^2-"; splice_chain ",8948593^8948676-"; sources "Undefined,Undefined"; NMorMRNA "null"; degree "4"; dimension "2_2";
chrA02	Undefined	as_event	8949812	8950099	.	+	.	transcript_id "TCONS_00003785/TCONS_00003787,TCONS_00003786"; gene_id "chrA02:8947001-8951135W"; flanks "8949812-,8950099-"; structure "1^,2^"; splice_chain "8949940^,8949946^"; sources "Undefined,Undefined"; NMorMRNA "null"; degree "4"; dimension "2_2";
chrA02	Undefined	as_event	8950288	8950665	.	+	.	transcript_id "TCONS_00003785,TCONS_00003786/TCONS_00003787"; gene_id "chrA02:8947001-8951135W"; flanks "8950288-,8950665^"; structure "0,1^2-"; splice_chain ",8950449^8950547-"; sources "Undefined,Undefined"; NMorMRNA "null"; degree "4"; dimension "2_2";
chrA02	Undefined	as_event	9108027	9108386	.	+	.	transcript_id "TCONS_00003789,TCONS_00003790"; gene_id "chrA02:9107252-9109220W"; flanks "9108027-,9108386^"; structure "0,1^2-"; splice_chain ",9108187^9108259-"; sources "Undefined,Undefined"; NMorMRNA "null"; degree "4"; dimension "2_2";
chrA02	Undefined	as_event	9186700	9186964	.	+	.	transcript_id "TCONS_00003795,TCONS_00003794"; gene_id "chrA02:9186279-9188311W"; flanks "9186700^,9186964^"; structure "1-,2-"; splice_chain "9186792-,9186824-"; sources "Undefined,Undefined"; NMorMRNA "null"; degree "4"; dimension "2_2";
chrA02	Undefined	as_event	9257983	9258266	.	+	.	transcript_id "TCONS_00003798,TCONS_00003799"; gene_id "chrA02:9256453-9258266W"; flanks "9257983-,9258266]"; structure "0,1^2-"; splice_chain ",9258109^9258194-"; sources "Undefined,Undefined"; NMorMRNA "null"; degree "4"; dimension "2_2";
chrA02	Undefined	as_event	9418944	9419283	.	+	.	transcript_id "TCONS_00003805,TCONS_00003806"; gene_id "chrA02:9417536-9419283W"; flanks "9418944-,9419283]"; structure "1^3-,2^4-"; splice_chain "9419185^9419254-,9419195^9419264-"; sources "Undefined,Undefined"; NMorMRNA "null"; degree "4"; dimension "2_2";
chrA02	Undefined	as_event	9418731	9419283	.	+	.	transcript_id "TCONS_00003804,TCONS_00003805,TCONS_00003806"; gene_id "chrA02:9417536-9419283W"; flanks "9418731-,9419283]"; structure "0,1^2-3^5-,1^2-4^6-"; splice_chain ",9418872^9418944-9419185^9419254-,9418872^9418944-9419195^9419264-"; sources "Undefined,Undefined,Undefined"; NMorMRNA "null"; degree "9"; dimension "3_3";
chrA02	Undefined	as_event	9424028	9424192	.	+	.	transcript_id "TCONS_00003807,TCONS_00003808"; gene_id "chrA02:9423373-9429828W"; flanks "9424028^,9424192^"; structure "1-,2-"; splice_chain "9424100-,9424115-"; sources "Undefined,Undefined"; NMorMRNA "null"; degree "4"; dimension "2_2";
chrA02	Undefined	as_event	9565378	9565730	.	+	.	transcript_id "TCONS_00003815/TCONS_00003816,TCONS_00003814"; gene_id "chrA02:9562403-9567400W"; flanks "9565378-,9565730-"; structure "1^,2^"; splice_chain "9565654^,9565656^"; sources "Undefined,Undefined"; NMorMRNA "null"; degree "4"; dimension "2_2";
chrA02	Undefined	as_event	9566850	9567400	.	+	.	transcript_id "TCONS_00003815,TCONS_00003816"; gene_id "chrA02:9562403-9567400W"; flanks "9566850-,9567400]"; structure "0,1^2-"; splice_chain ",9567257^9567337-"; sources "Undefined,Undefined"; NMorMRNA "null"; degree "4"; dimension "2_2";
chrA02	Undefined	as_event	9566586	9567400	.	+	.	transcript_id "TCONS_00003814,TCONS_00003815,TCONS_00003816"; gene_id "chrA02:9562403-9567400W"; flanks "9566586-,9567400]"; structure "0,1^2-,1^2-3^4-"; splice_chain ",9566777^9566850-,9566777^9566850-9567257^9567337-"; sources "Undefined,Undefined,Undefined"; NMorMRNA "null"; degree "9"; dimension "3_3";
chrA02	Undefined	as_event	9702759	9702948	.	+	.	transcript_id "TCONS_00003822,TCONS_00003821"; gene_id "chrA02:9701999-9704184W"; flanks "9702759-,9702948-"; structure "1^,2^"; splice_chain "9702821^,9702822^"; sources "Undefined,Undefined"; NMorMRNA "null"; degree "4"; dimension "2_2";
chrA02	Undefined	as_event	9775890	9776422	.	+	.	transcript_id "TCONS_00003828,TCONS_00003829"; gene_id "chrA02:9775264-9777540W"; flanks "9775890-,9776422^"; structure "0,1^2-"; splice_chain ",9776217^9776313-"; sources "Undefined,Undefined"; NMorMRNA "null"; degree "4"; dimension "2_2";
chrA02	Undefined	as_event	9781813	9782066	.	+	.	transcript_id "TCONS_00003832,TCONS_00003831"; gene_id "chrA02:9781615-9784044W"; flanks "9781813-,9782066^"; structure "0,1^2-"; splice_chain ",9781897^9781979-"; sources "Undefined,Undefined"; NMorMRNA "null"; degree "4"; dimension "2_2";
chrA02	Undefined	as_event	10313133	10316254	.	+	.	transcript_id "TCONS_00003844,TCONS_00003845"; gene_id "chrA02:10312572-10316254W"; flanks "10313133-,10316254]"; structure "0,1^2-"; splice_chain ",10313164^10313303-"; sources "Undefined,Undefined"; NMorMRNA "null"; degree "4"; dimension "2_2";
chrA02	Undefined	as_event	10511754	10512164	.	+	.	transcript_id "TCONS_00003849,TCONS_00003850"; gene_id "chrA02:10507084-10512164W"; flanks "10511754-,10512164]"; structure "0,1^2-"; splice_chain ",10511896^10511982-"; sources "Undefined,Undefined"; NMorMRNA "null"; degree "4"; dimension "2_2";
chrA02	Undefined	as_event	11059367	11059921	.	+	.	transcript_id "TCONS_00003875,TCONS_00003874"; gene_id "chrA02:11058273-11060187W"; flanks "11059367-,11059921]"; structure "1^3-,2^4-"; splice_chain "11059595^11059802-,11059605^11059812-"; sources "Undefined,Undefined"; NMorMRNA "null"; degree "4"; dimension "2_2";
chrA02	Undefined	as_event	11079935	11080543	.	+	.	transcript_id "TCONS_00003879/TCONS_00003880,TCONS_00003878"; gene_id "chrA02:11078179-11081856W"; flanks "11079935-,11080543^"; structure "1^3-,2^4-"; splice_chain "11080061^11080406-,11080071^11080416-"; sources "Undefined,Undefined"; NMorMRNA "null"; degree "4"; dimension "2_2";
chrA02	Undefined	as_event	11080667	11081215	.	+	.	transcript_id "TCONS_00003878/TCONS_00003880,TCONS_00003879"; gene_id "chrA02:11078179-11081856W"; flanks "11080667-,11081215^"; structure "1^3-,2^4-"; splice_chain "11080735^11081085-,11080737^11081087-"; sources "Undefined,Undefined"; NMorMRNA "null"; degree "4"; dimension "2_2";
chrA02	Undefined	as_event	11157349	11157827	.	+	.	transcript_id "TCONS_00003888,TCONS_00003887/TCONS_00003889"; gene_id "chrA02:11156309-11160237W"; flanks "11157349-,11157827^"; structure "0,1^2-"; splice_chain ",11157508^11157616-"; sources "Undefined,Undefined"; NMorMRNA "null"; degree "4"; dimension "2_2";
chrA02	Undefined	as_event	11158051	11158243	.	+	.	transcript_id "TCONS_00003888/TCONS_00003889,TCONS_00003887"; gene_id "chrA02:11156309-11160237W"; flanks "11158051-,11158243-"; structure "1^,2^"; splice_chain "11158119^,11158121^"; sources "Undefined,Undefined"; NMorMRNA "null"; degree "4"; dimension "2_2";
chrA02	Undefined	as_event	11202768	11203721	.	+	.	transcript_id "TCONS_00003892,TCONS_00003891"; gene_id "chrA02:11202173-11204533W"; flanks "11202768-,11203721^"; structure "0,1^2-"; splice_chain ",11203023^11203164-"; sources "Undefined,Undefined"; NMorMRNA "null"; degree "4"; dimension "2_2";
chrA02	Undefined	as_event	11407447	11409898	.	+	.	transcript_id "TCONS_00003895,TCONS_00003896"; gene_id "chrA02:11407447-11414638W"; flanks "11407447[,11409898^"; structure "1^3-,2^4-"; splice_chain "11409187^11409813-,11409197^11409823-"; sources "Undefined,Undefined"; NMorMRNA "null"; degree "4"; dimension "2_2";
chrA02	Undefined	as_event	11410567	11410887	.	+	.	transcript_id "TCONS_00003895/TCONS_00003896,TCONS_00003897"; gene_id "chrA02:11407447-11414638W"; flanks "11410567-,11410887^"; structure "0,1^2-"; splice_chain ",11410664^11410815-"; sources "Undefined,Undefined"; NMorMRNA "null"; degree "4"; dimension "2_2";
chrA02	Undefined	as_event	11413120	11413391	.	+	.	transcript_id "TCONS_00003896/TCONS_00003897,TCONS_00003898"; gene_id "chrA02:11407447-11414638W"; flanks "11413120-,11413391^"; structure "0,1^2-"; splice_chain ",11413185^11413265-"; sources "Undefined,Undefined"; NMorMRNA "null"; degree "4"; dimension "2_2";
chrA02	Undefined	as_event	11413474	11413675	.	+	.	transcript_id "TCONS_00003896/TCONS_00003897,TCONS_00003898"; gene_id "chrA02:11407447-11414638W"; flanks "11413474-,11413675^"; structure "0,1^2-"; splice_chain ",11413527^11413616-"; sources "Undefined,Undefined"; NMorMRNA "null"; degree "4"; dimension "2_2";
chrA02	Undefined	as_event	11414159	11414638	.	+	.	transcript_id "TCONS_00003898,TCONS_00003896"; gene_id "chrA02:11407447-11414638W"; flanks "11414159^,11414638]"; structure "1-,2-"; splice_chain "11414267-,11414270-"; sources "Undefined,Undefined"; NMorMRNA "null"; degree "4"; dimension "2_2";
chrA02	Undefined	as_event	11413770	11414638	.	+	.	transcript_id "TCONS_00003898,TCONS_00003896,TCONS_00003897"; gene_id "chrA02:11407447-11414638W"; flanks "11413770-,11414638]"; structure "1^3-,1^4-,2^5-"; splice_chain "11414159^11414267-,11414159^11414270-,11414195^11414277-"; sources "Undefined,Undefined,Undefined"; NMorMRNA "null"; degree "9"; dimension "3_3";
chrA02	Undefined	as_event	11610260	11610595	.	+	.	transcript_id "TCONS_00003910,TCONS_00003911"; gene_id "chrA02:11609230-11610884W"; flanks "11610260-,11610595^"; structure "0,1^2-"; splice_chain ",11610382^11610479-"; sources "Undefined,Undefined"; NMorMRNA "null"; degree "4"; dimension "2_2";
chrA02	Undefined	as_event	11889304	11890642	.	+	.	transcript_id "TCONS_00003919,TCONS_00003918"; gene_id "chrA02:11889304-11891160W"; flanks "11889304[,11890642-"; structure "1^2-3^,4^"; splice_chain "11890105^11890433-11890526^,11890561^"; sources "Undefined,Undefined"; NMorMRNA "null"; degree "4"; dimension "2_2";
chrA02	Undefined	as_event	12032948	12033065	.	+	.	transcript_id "TCONS_00003930,TCONS_00003931"; gene_id "chrA02:12031344-12033445W"; flanks "12032948-,12033065-"; structure "1^,2^"; splice_chain "12032995^,12032996^"; sources "Undefined,Undefined"; NMorMRNA "null"; degree "4"; dimension "2_2";
chrA02	Undefined	as_event	12037461	12038324	.	+	.	transcript_id "TCONS_00003932,TCONS_00003933"; gene_id "chrA02:12036709-12039309W"; flanks "12037461-,12038324]"; structure "0,1^2-"; splice_chain ",12038096^12038289-"; sources "Undefined,Undefined"; NMorMRNA "null"; degree "4"; dimension "2_2";
chrA02	Undefined	as_event	12088431	12089118	.	+	.	transcript_id "TCONS_00003936,TCONS_00003937"; gene_id "chrA02:12088431-12091405W"; flanks "12088431[,12089118^"; structure "1^3-,2^4-"; splice_chain "12088772^12089032-,12088776^12089036-"; sources "Undefined,Undefined"; NMorMRNA "null"; degree "4"; dimension "2_2";
chrA02	Undefined	as_event	12240301	12240743	.	+	.	transcript_id "TCONS_00003942/TCONS_00003943,TCONS_00003941/TCONS_00003944"; gene_id "chrA02:12240301-12241921W"; flanks "12240301[,12240743^"; structure "0,1^2-"; splice_chain ",12240474^12240555-"; sources "Undefined,Undefined"; NMorMRNA "null"; degree "4"; dimension "2_2";
chrA02	Undefined	as_event	12241192	12241459	.	+	.	transcript_id "TCONS_00003942,TCONS_00003941"; gene_id "chrA02:12240301-12241921W"; flanks "12241192-,12241459^"; structure "0,1^2-"; splice_chain ",12241305^12241373-"; sources "Undefined,Undefined"; NMorMRNA "null"; degree "4"; dimension "2_2";
chrA02	Undefined	as_event	12241106	12241459	.	+	.	transcript_id "TCONS_00003942,TCONS_00003941,TCONS_00003944"; gene_id "chrA02:12240301-12241921W"; flanks "12241106^,12241459^"; structure "1-,1-3^4-,2-"; splice_chain "12241192-,12241192-12241305^12241373-,12241197-"; sources "Undefined,Undefined,Undefined"; NMorMRNA "null"; degree "9"; dimension "3_3";
chrA02	Undefined	as_event	12241192	12241921	.	+	.	transcript_id "TCONS_00003941,TCONS_00003942,TCONS_00003943"; gene_id "chrA02:12240301-12241921W"; flanks "12241192-,12241921]"; structure "1^2-3^5-,3^5-,4^6-"; splice_chain "12241305^12241373-12241459^12241577-,12241459^12241577-,12241485^12241603-"; sources "Undefined,Undefined,Undefined"; NMorMRNA "null"; degree "9"; dimension "3_3";
chrA02	Undefined	as_event	12241106	12241921	.	+	.	transcript_id "TCONS_00003941,TCONS_00003942,TCONS_00003943,TCONS_00003944"; gene_id "chrA02:12240301-12241921W"; flanks "12241106^,12241921]"; structure "1-3^4-5^7-,1-5^7-,1-6^8-,2-5^7-"; splice_chain "12241192-12241305^12241373-12241459^12241577-,12241192-12241459^12241577-,12241192-12241485^12241603-,12241197-12241459^12241577-"; sources "Undefined,Undefined,Undefined,Undefined"; NMorMRNA "nul…
chrA02	Undefined	as_event	12362790	12362943	.	+	.	transcript_id "TCONS_00003955,TCONS_00003954"; gene_id "chrA02:12361545-12362943W"; flanks "12362790-,12362943]"; structure "1^2-,3^4-"; splice_chain "12362844^12362866-,12362879^12362897-"; sources "Undefined,Undefined"; NMorMRNA "null"; degree "4"; dimension "2_2";
chrA02	Undefined	as_event	12474381	12474620	.	+	.	transcript_id "TCONS_00003961,TCONS_00003960"; gene_id "chrA02:12472417-12475116W"; flanks "12474381-,12474620^"; structure "0,1^2-"; splice_chain ",12474458^12474558-"; sources "Undefined,Undefined"; NMorMRNA "null"; degree "4"; dimension "2_2";
chrA02	Undefined	as_event	12841518	12841826	.	+	.	transcript_id "TCONS_00003970,TCONS_00003971/TCONS_00003972"; gene_id "chrA02:12840577-12845999W"; flanks "12841518-,12841826^"; structure "0,1^2-"; splice_chain ",12841610^12841695-"; sources "Undefined,Undefined"; NMorMRNA "null"; degree "4"; dimension "2_2";
chrA02	Undefined	as_event	12841905	12842159	.	+	.	transcript_id "TCONS_00003970/TCONS_00003971,TCONS_00003972"; gene_id "chrA02:12840577-12845999W"; flanks "12841905-,12842159^"; structure "1^3-,2^4-"; splice_chain "12842006^12842082-,12842016^12842092-"; sources "Undefined,Undefined"; NMorMRNA "null"; degree "4"; dimension "2_2";
chrA02	Undefined	as_event	12842483	12842867	.	+	.	transcript_id "TCONS_00003970/TCONS_00003971,TCONS_00003972"; gene_id "chrA02:12840577-12845999W"; flanks "12842483-,12842867^"; structure "1^3-,2^4-"; splice_chain "12842590^12842770-,12842600^12842780-"; sources "Undefined,Undefined"; NMorMRNA "null"; degree "4"; dimension "2_2";
chrA02	Undefined	as_event	12844211	12844405	.	+	.	transcript_id "TCONS_00003972,TCONS_00003970/TCONS_00003971"; gene_id "chrA02:12840577-12845999W"; flanks "12844211^,12844405^"; structure "1-,2-"; splice_chain "12844332-,12844334-"; sources "Undefined,Undefined"; NMorMRNA "null"; degree "4"; dimension "2_2";
chrA02	Undefined	as_event	13048687	13048952	.	+	.	transcript_id "TCONS_00003977,TCONS_00003976/TCONS_00003978"; gene_id "chrA02:13047926-13050725W"; flanks "13048687-,13048952^"; structure "0,1^2-"; splice_chain ",13048803^13048892-"; sources "Undefined,Undefined"; NMorMRNA "null"; degree "4"; dimension "2_2";
chrA02	Undefined	as_event	13049210	13049501	.	+	.	transcript_id "TCONS_00003977/TCONS_00003978,TCONS_00003976"; gene_id "chrA02:13047926-13050725W"; flanks "13049210-,13049501^"; structure "0,1^2-"; splice_chain ",13049284^13049363-"; sources "Undefined,Undefined"; NMorMRNA "null"; degree "4"; dimension "2_2";
chrA02	Undefined	as_event	13049600	13050051	.	+	.	transcript_id "TCONS_00003977/TCONS_00003978,TCONS_00003976"; gene_id "chrA02:13047926-13050725W"; flanks "13049600-,13050051^"; structure "0,1^2-"; splice_chain ",13049640^13049719-"; sources "Undefined,Undefined"; NMorMRNA "null"; degree "4"; dimension "2_2";
chrA02	Undefined	as_event	13394859	13395271	.	+	.	transcript_id "TCONS_00003986,TCONS_00003987"; gene_id "chrA02:13392624-13395271W"; flanks "13394859-,13395271]"; structure "0,1^2-3^4-"; splice_chain ",13394986^13395078-13395177^13395249-"; sources "Undefined,Undefined"; NMorMRNA "null"; degree "4"; dimension "2_2";
chrA02	Undefined	as_event	13577981	13578661	.	+	.	transcript_id "TCONS_00003995,TCONS_00003993,TCONS_00003994"; gene_id "chrA02:13577299-13580640W"; flanks "13577981-,13578661-"; structure "1^,2^,3^"; splice_chain "13578386^,13578387^,13578390^"; sources "Undefined,Undefined,Undefined"; NMorMRNA "null"; degree "9"; dimension "3_3";
chrA02	Undefined	as_event	13580044	13580640	.	+	.	transcript_id "TCONS_00003995,TCONS_00003994"; gene_id "chrA02:13577299-13580640W"; flanks "13580044^,13580640]"; structure "1-,2-"; splice_chain "13580154-,13580270-"; sources "Undefined,Undefined"; NMorMRNA "null"; degree "4"; dimension "2_2";
chrA02	Undefined	as_event	13578661	13580640	.	+	.	transcript_id "TCONS_00003995,TCONS_00003994,TCONS_00003993"; gene_id "chrA02:13577299-13580640W"; flanks "13578661-,13580640]"; structure "1^3-,1^5-,2^4-"; splice_chain "13580044^13580154-,13580044^13580270-,13580153^13580265-"; sources "Undefined,Undefined,Undefined"; NMorMRNA "null"; degree "9"; dimension "3_3";
chrA02	Undefined	as_event	13866406	13866945	.	+	.	transcript_id "TCONS_00004003,TCONS_00004002"; gene_id "chrA02:13866406-13867468W"; flanks "13866406[,13866945^"; structure "1^3-,2^4-"; splice_chain "13866570^13866764-,13866580^13866774-"; sources "Undefined,Undefined"; NMorMRNA "null"; degree "4"; dimension "2_2";
chrA02	Undefined	as_event	13948463	13948866	.	+	.	transcript_id "TCONS_00004005,TCONS_00004008"; gene_id "chrA02:13947654-13949972W"; flanks "13948463-,13948866^"; structure "0,1^2-"; splice_chain ",13948642^13948757-"; sources "Undefined,Undefined"; NMorMRNA "null"; degree "4"; dimension "2_2";
chrA02	Undefined	as_event	13948757	13949085	.	+	.	transcript_id "TCONS_00004006/TCONS_00004007,TCONS_00004008"; gene_id "chrA02:13947654-13949972W"; flanks "13948757-,13949085^"; structure "0,1^2-"; splice_chain ",13948866^13948961-"; sources "Undefined,Undefined"; NMorMRNA "null"; degree "4"; dimension "2_2";
chrA02	Undefined	as_event	13948463	13949085	.	+	.	transcript_id "TCONS_00004006/TCONS_00004007,TCONS_00004008,TCONS_00004005"; gene_id "chrA02:13947654-13949972W"; flanks "13948463-,13949085^"; structure "1^2-,1^2-3^4-,3^4-"; splice_chain "13948642^13948757-,13948642^13948757-13948866^13948961-,13948866^13948961-"; sources "Undefined,Undefined,Undefined"; NMorMRNA "null"; degree "9"; dimension "3_3";
chrA02	Undefined	as_event	13949085	13949276	.	+	.	transcript_id "TCONS_00004005,TCONS_00004006/TCONS_00004007/TCONS_00004008"; gene_id "chrA02:13947654-13949972W"; flanks "13949085^,13949276^"; structure "1-,2-"; splice_chain "13949183-,13949184-"; sources "Undefined,Undefined"; NMorMRNA "null"; degree "4"; dimension "2_2";
chrA02	Undefined	as_event	13949276	13949667	.	+	.	transcript_id "TCONS_00004006,TCONS_00004005/TCONS_00004007/TCONS_00004008"; gene_id "chrA02:13947654-13949972W"; flanks "13949276^,13949667-"; structure "0,1-2^"; splice_chain ",13949402-13949587^"; sources "Undefined,Undefined"; NMorMRNA "null"; degree "4"; dimension "2_2";
chrA02	Undefined	as_event	13953802	13954025	.	+	.	transcript_id "TCONS_00004010,TCONS_00004009"; gene_id "chrA02:13951850-13954907W"; flanks "13953802-,13954025^"; structure "0,1^2-"; splice_chain ",13953857^13953938-"; sources "Undefined,Undefined"; NMorMRNA "null"; degree "4"; dimension "2_2";
chrA02	Undefined	as_event	14092396	14092783	.	+	.	transcript_id "TCONS_00004013,TCONS_00004012"; gene_id "chrA02:14092396-14093916W"; flanks "14092396[,14092783^"; structure "1^3-,2^4-"; splice_chain "14092599^14092697-,14092601^14092699-"; sources "Undefined,Undefined"; NMorMRNA "null"; degree "4"; dimension "2_2";
chrA02	Undefined	as_event	14093192	14093916	.	+	.	transcript_id "TCONS_00004012,TCONS_00004013"; gene_id "chrA02:14092396-14093916W"; flanks "14093192-,14093916]"; structure "0,1^2-"; splice_chain ",14093452^14093528-"; sources "Undefined,Undefined"; NMorMRNA "null"; degree "4"; dimension "2_2";
chrA02	Undefined	as_event	14114102	14114225	.	+	.	transcript_id "TCONS_00004014,TCONS_00004015"; gene_id "chrA02:14112536-14117104W"; flanks "14114102^,14114225^"; structure "1-,2-"; splice_chain "14114195-,14114196-"; sources "Undefined,Undefined"; NMorMRNA "null"; degree "4"; dimension "2_2";
chrA02	Undefined	as_event	14114971	14115496	.	+	.	transcript_id "TCONS_00004015,TCONS_00004014"; gene_id "chrA02:14112536-14117104W"; flanks "14114971-,14115496^"; structure "1^3-,2^4-"; splice_chain "14115192^14115290-,14115202^14115300-"; sources "Undefined,Undefined"; NMorMRNA "null"; degree "4"; dimension "2_2";
chrA02	Undefined	as_event	14323167	14324132	.	+	.	transcript_id "TCONS_00004020,TCONS_00004021"; gene_id "chrA02:14322546-14325001W"; flanks "14323167-,14324132^"; structure "0,1^2-3^4-"; splice_chain ",14323649^14323821-14323913^14323992-"; sources "Undefined,Undefined"; NMorMRNA "null"; degree "4"; dimension "2_2";
chrA02	Undefined	as_event	14394364	14394610	.	+	.	transcript_id "TCONS_00004024,TCONS_00004025"; gene_id "chrA02:14393830-14394610W"; flanks "14394364-,14394610]"; structure "1^3-,2^4-"; splice_chain "14394468^14394548-,14394469^14394549-"; sources "Undefined,Undefined"; NMorMRNA "null"; degree "4"; dimension "2_2";
chrA02	Undefined	as_event	14752311	14752622	.	+	.	transcript_id "TCONS_00004030,TCONS_00004031"; gene_id "chrA02:14752144-14755126W"; flanks "14752311-,14752622^"; structure "0,1^2-"; splice_chain ",14752383^14752456-"; sources "Undefined,Undefined"; NMorMRNA "null"; degree "4"; dimension "2_2";
chrA02	Undefined	as_event	15832426	15832817	.	+	.	transcript_id "TCONS_00004045,TCONS_00004044"; gene_id "chrA02:15831691-15833037W"; flanks "15832426-,15832817-"; structure "1^,2^"; splice_chain "15832661^,15832757^"; sources "Undefined,Undefined"; NMorMRNA "null"; degree "4"; dimension "2_2";
chrA02	Undefined	as_event	15832426	15833037	.	+	.	transcript_id "TCONS_00004045,TCONS_00004044,TCONS_00004043"; gene_id "chrA02:15831691-15833037W"; flanks "15832426-,15833037]"; structure "1^4-,2^4-,3^5-"; splice_chain "15832661^15832817-,15832757^15832817-,15832767^15832827-"; sources "Undefined,Undefined,Undefined"; NMorMRNA "null"; degree "9"; dimension "3_3";
chrA02	Undefined	as_event	15831691	15833037	.	+	.	transcript_id "TCONS_00004045,TCONS_00004044,TCONS_00004043,TCONS_00004042"; gene_id "chrA02:15831691-15833037W"; flanks "15831691[,15833037]"; structure "1^3-5^8-,1^3-6^8-,1^3-7^9-,2^4-"; splice_chain "15832348^15832426-15832661^15832817-,15832348^15832426-15832757^15832817-,15832348^15832426-15832767^15832827-,15832358^15832436-"; sources "Undefined,Undefined,Undefined,Undefined"; NMorMRNA "nul…
chrA02	Undefined	as_event	16928433	16928645	.	+	.	transcript_id "TCONS_00004049/TCONS_00004050,TCONS_00004051"; gene_id "chrA02:16927325-16928647W"; flanks "16928433-,16928645-"; structure "1^,2^"; splice_chain "16928561^,16928563^"; sources "Undefined,Undefined"; NMorMRNA "null"; degree "4"; dimension "2_2";
chrA02	Undefined	as_event	17486625	17487080	.	+	.	transcript_id "TCONS_00004062,TCONS_00004063"; gene_id "chrA02:17485438-17488621W"; flanks "17486625-,17487080^"; structure "0,1^2-"; splice_chain ",17486722^17486797-"; sources "Undefined,Undefined"; NMorMRNA "null"; degree "4"; dimension "2_2";
chrA02	Undefined	as_event	17488078	17488423	.	+	.	transcript_id "TCONS_00004062,TCONS_00004063"; gene_id "chrA02:17485438-17488621W"; flanks "17488078-,17488423^"; structure "0,1^2-"; splice_chain ",17488193^17488261-"; sources "Undefined,Undefined"; NMorMRNA "null"; degree "4"; dimension "2_2";
chrA02	Undefined	as_event	18011215	18012034	.	+	.	transcript_id "TCONS_00004073,TCONS_00004074"; gene_id "chrA02:18008160-18012034W"; flanks "18011215-,18012034]"; structure "0,1^2-"; splice_chain ",18011664^18011738-"; sources "Undefined,Undefined"; NMorMRNA "null"; degree "4"; dimension "2_2";
chrA02	Undefined	as_event	18099692	18099969	.	+	.	transcript_id "TCONS_00004075,TCONS_00004076"; gene_id "chrA02:18097068-18101872W"; flanks "18099692-,18099969^"; structure "0,1^2-"; splice_chain ",18099727^18099817-"; sources "Undefined,Undefined"; NMorMRNA "null"; degree "4"; dimension "2_2";
chrA02	Undefined	as_event	18100850	18101166	.	+	.	transcript_id "TCONS_00004076,TCONS_00004075"; gene_id "chrA02:18097068-18101872W"; flanks "18100850^,18101166^"; structure "1-,2-"; splice_chain "18100930-,18100933-"; sources "Undefined,Undefined"; NMorMRNA "null"; degree "4"; dimension "2_2";
chrA02	Undefined	as_event	18249124	18249417	.	+	.	transcript_id "TCONS_00004080,TCONS_00004081"; gene_id "chrA02:18247193-18251893W"; flanks "18249124-,18249417^"; structure "0,1^2-"; splice_chain ",18249201^18249283-"; sources "Undefined,Undefined"; NMorMRNA "null"; degree "4"; dimension "2_2";
chrA02	Undefined	as_event	18250396	18250533	.	+	.	transcript_id "TCONS_00004081,TCONS_00004080"; gene_id "chrA02:18247193-18251893W"; flanks "18250396-,18250533-"; structure "1^,2^"; splice_chain "18250440^,18250448^"; sources "Undefined,Undefined"; NMorMRNA "null"; degree "4"; dimension "2_2";
chrA02	Undefined	as_event	18426477	18426630	.	+	.	transcript_id "TCONS_00004090,TCONS_00004091"; gene_id "chrA02:18425263-18427302W"; flanks "18426477-,18426630-"; structure "1^,2^"; splice_chain "18426548^,18426550^"; sources "Undefined,Undefined"; NMorMRNA "null"; degree "4"; dimension "2_2";
chrA02	Undefined	as_event	18426477	18426785	.	+	.	transcript_id "TCONS_00004089,TCONS_00004090"; gene_id "chrA02:18425263-18427302W"; flanks "18426477-,18426785^"; structure "0,1^2-"; splice_chain ",18426548^18426630-"; sources "Undefined,Undefined"; NMorMRNA "null"; degree "4"; dimension "2_2";
chrA02	Undefined	as_event	18426630	18427302	.	+	.	transcript_id "TCONS_00004090,TCONS_00004091"; gene_id "chrA02:18425263-18427302W"; flanks "18426630-,18427302]"; structure "1^3-5^7-,2^4-6^8-"; splice_chain "18426785^18426869-18426972^18427048-,18426795^18426879-18426982^18427058-"; sources "Undefined,Undefined"; NMorMRNA "null"; degree "4"; dimension "2_2";
chrA02	Undefined	as_event	18426477	18427302	.	+	.	transcript_id "TCONS_00004090,TCONS_00004091,TCONS_00004089"; gene_id "chrA02:18425263-18427302W"; flanks "18426477-,18427302]"; structure "1^3-4^6-8^10-,2^3-5^7-9^11-,4^6-8^10-"; splice_chain "18426548^18426630-18426785^18426869-18426972^18427048-,18426550^18426630-18426795^18426879-18426982^18427058-,18426785^18426869-18426972^18427048-"; sources "Undefined,Undefined,Undefined"; NMorMRNA "null"…
chrA02	Undefined	as_event	18574684	18575529	.	+	.	transcript_id "TCONS_00004096,TCONS_00004095"; gene_id "chrA02:18574684-18576057W"; flanks "18574684[,18575529-"; structure "1^,2^"; splice_chain "18575264^,18575270^"; sources "Undefined,Undefined"; NMorMRNA "null"; degree "4"; dimension "2_2";
chrA02	Undefined	as_event	18744568	18745193	.	+	.	transcript_id "TCONS_00004103,TCONS_00004104"; gene_id "chrA02:18743642-18745193W"; flanks "18744568-,18745193]"; structure "0,1^2-"; splice_chain ",18744822^18744899-"; sources "Undefined,Undefined"; NMorMRNA "null"; degree "4"; dimension "2_2";
chrA02	Undefined	as_event	18800831	18801082	.	+	.	transcript_id "TCONS_00004110,TCONS_00004111"; gene_id "chrA02:18797606-18801433W"; flanks "18800831-,18801082^"; structure "0,1^2-"; splice_chain ",18800920^18801003-"; sources "Undefined,Undefined"; NMorMRNA "null"; degree "4"; dimension "2_2";
chrA02	Undefined	as_event	18842276	18842664	.	+	.	transcript_id "TCONS_00004114,TCONS_00004115"; gene_id "chrA02:18841669-18843561W"; flanks "18842276-,18842664^"; structure "0,1^2-"; splice_chain ",18842479^18842576-"; sources "Undefined,Undefined"; NMorMRNA "null"; degree "4"; dimension "2_2";
chrA02	Undefined	as_event	19261110	19263001	.	+	.	transcript_id "TCONS_00004128,TCONS_00004129,TCONS_00004127"; gene_id "chrA02:19258011-19263001W"; flanks "19261110-,19263001]"; structure "0,1^2-,3^4-"; splice_chain ",19262356^19262527-,19262606^19262688-"; sources "Undefined,Undefined,Undefined"; NMorMRNA "null"; degree "9"; dimension "3_3";
chrA02	Undefined	as_event	19397438	19397608	.	+	.	transcript_id "TCONS_00004134,TCONS_00004132/TCONS_00004133"; gene_id "chrA02:19396453-19400991W"; flanks "19397438^,19397608^"; structure "1-,2-"; splice_chain "19397515-,19397517-"; sources "Undefined,Undefined"; NMorMRNA "null"; degree "4"; dimension "2_2";
chrA02	Undefined	as_event	19540727	19541177	.	+	.	transcript_id "TCONS_00004138,TCONS_00004139"; gene_id "chrA02:19539647-19541786W"; flanks "19540727-,19541177^"; structure "0,1^2-"; splice_chain ",19541005^19541089-"; sources "Undefined,Undefined"; NMorMRNA "null"; degree "4"; dimension "2_2";
chrA02	Undefined	as_event	19541324	19541786	.	+	.	transcript_id "TCONS_00004138,TCONS_00004139"; gene_id "chrA02:19539647-19541786W"; flanks "19541324-,19541786]"; structure "0,1^2-"; splice_chain ",19541545^19541646-"; sources "Undefined,Undefined"; NMorMRNA "null"; degree "4"; dimension "2_2";
chrA02	Undefined	as_event	19543357	19543552	.	+	.	transcript_id "TCONS_00004141,TCONS_00004142"; gene_id "chrA02:19542471-19544455W"; flanks "19543357^,19543552^"; structure "1-,2-"; splice_chain "19543440-,19543459-"; sources "Undefined,Undefined"; NMorMRNA "null"; degree "4"; dimension "2_2";
chrA02	Undefined	as_event	19546075	19547516	.	+	.	transcript_id "TCONS_00004144,TCONS_00004143"; gene_id "chrA02:19545929-19547516W"; flanks "19546075^,19547516]"; structure "1-,2-"; splice_chain "19546209-,19546235-"; sources "Undefined,Undefined"; NMorMRNA "null"; degree "4"; dimension "2_2";
chrA02	Undefined	as_event	19608763	19608982	.	+	.	transcript_id "TCONS_00004150,TCONS_00004151"; gene_id "chrA02:19607381-19609548W"; flanks "19608763-,19608982^"; structure "0,1^2-"; splice_chain ",19608793^19608879-"; sources "Undefined,Undefined"; NMorMRNA "null"; degree "4"; dimension "2_2";
chrA02	Undefined	as_event	19651592	19653443	.	+	.	transcript_id "TCONS_00004153,TCONS_00004152"; gene_id "chrA02:19651289-19653443W"; flanks "19651592-,19653443]"; structure "0,1^2-"; splice_chain ",19651643^19651790-"; sources "Undefined,Undefined"; NMorMRNA "null"; degree "4"; dimension "2_2";
chrA02	Undefined	as_event	19823469	19823984	.	+	.	transcript_id "TCONS_00004163,TCONS_00004162"; gene_id "chrA02:19822852-19824975W"; flanks "19823469-,19823984^"; structure "1^2-3^5-,4^6-"; splice_chain "19823619^19823712-19823803^19823888-,19823813^19823898-"; sources "Undefined,Undefined"; NMorMRNA "null"; degree "4"; dimension "2_2";
chrA02	Undefined	as_event	19824079	19824371	.	+	.	transcript_id "TCONS_00004162,TCONS_00004163"; gene_id "chrA02:19822852-19824975W"; flanks "19824079-,19824371^"; structure "0,1^2-"; splice_chain ",19824154^19824251-"; sources "Undefined,Undefined"; NMorMRNA "null"; degree "4"; dimension "2_2";
chrA02	Undefined	as_event	19845060	19845512	.	+	.	transcript_id "TCONS_00004164,TCONS_00004165"; gene_id "chrA02:19843061-19846428W"; flanks "19845060-,19845512^"; structure "0,1^2-"; splice_chain ",19845209^19845357-"; sources "Undefined,Undefined"; NMorMRNA "null"; degree "4"; dimension "2_2";
chrA02	Undefined	as_event	19875062	19875362	.	+	.	transcript_id "TCONS_00004167,TCONS_00004168"; gene_id "chrA02:19874378-19875362W"; flanks "19875062-,19875362]"; structure "0,1^2-"; splice_chain ",19875157^19875272-"; sources "Undefined,Undefined"; NMorMRNA "null"; degree "4"; dimension "2_2";
chrA02	Undefined	as_event	19918147	19918508	.	+	.	transcript_id "TCONS_00004170,TCONS_00004169"; gene_id "chrA02:19917750-19919762W"; flanks "19918147-,19918508^"; structure "0,1^2-"; splice_chain ",19918280^19918362-"; sources "Undefined,Undefined"; NMorMRNA "null"; degree "4"; dimension "2_2";
chrA02	Undefined	as_event	19940391	19940964	.	+	.	transcript_id "TCONS_00004172,TCONS_00004171"; gene_id "chrA02:19938353-19941868W"; flanks "19940391-,19940964^"; structure "1^3-,2^4-"; splice_chain "19940611^19940752-,19940621^19940762-"; sources "Undefined,Undefined"; NMorMRNA "null"; degree "4"; dimension "2_2";
chrA02	Undefined	as_event	19961818	19962235	.	+	.	transcript_id "TCONS_00004174,TCONS_00004175"; gene_id "chrA02:19960165-19962235W"; flanks "19961818-,19962235]"; structure "1^3-,2^4-"; splice_chain "19961909^19962192-,19961911^19962194-"; sources "Undefined,Undefined"; NMorMRNA "null"; degree "4"; dimension "2_2";
chrA02	Undefined	as_event	20018682	20023473	.	+	.	transcript_id "TCONS_00004179,TCONS_00004178"; gene_id "chrA02:20017897-20023473W"; flanks "20018682-,20023473]"; structure "1^3-,2^4-"; splice_chain "20018913^20023315-,20018923^20023325-"; sources "Undefined,Undefined"; NMorMRNA "null"; degree "4"; dimension "2_2";
chrA02	Undefined	as_event	20156247	20156776	.	+	.	transcript_id "TCONS_00004186,TCONS_00004188"; gene_id "chrA02:20155958-20159252W"; flanks "20156247-,20156776^"; structure "0,1^2-3^4-"; splice_chain ",20156427^20156504-20156646^20156713-"; sources "Undefined,Undefined"; NMorMRNA "null"; degree "4"; dimension "2_2";
chrA02	Undefined	as_event	20278826	20279097	.	+	.	transcript_id "TCONS_00004197/TCONS_00004199,TCONS_00004198"; gene_id "chrA02:20278387-20281644W"; flanks "20278826-,20279097-"; structure "1^,2^"; splice_chain "20278982^,20278985^"; sources "Undefined,Undefined"; NMorMRNA "null"; degree "4"; dimension "2_2";
chrA02	Undefined	as_event	20279730	20280002	.	+	.	transcript_id "TCONS_00004198,TCONS_00004197"; gene_id "chrA02:20278387-20281644W"; flanks "20279730-,20280002^"; structure "1^3-,2^4-"; splice_chain "20279830^20279908-,20279840^20279918-"; sources "Undefined,Undefined"; NMorMRNA "null"; degree "4"; dimension "2_2";
chrA02	Undefined	as_event	20279908	20280152	.	+	.	transcript_id "TCONS_00004199,TCONS_00004198"; gene_id "chrA02:20278387-20281644W"; flanks "20279908-,20280152^"; structure "0,1^2-"; splice_chain ",20280002^20280084-"; sources "Undefined,Undefined"; NMorMRNA "null"; degree "4"; dimension "2_2";
chrA02	Undefined	as_event	20279730	20280152	.	+	.	transcript_id "TCONS_00004199,TCONS_00004198,TCONS_00004197"; gene_id "chrA02:20278387-20281644W"; flanks "20279730-,20280152^"; structure "1^3-,1^3-5^6-,2^4-5^6-"; splice_chain "20279830^20279908-,20279830^20279908-20280002^20280084-,20279840^20279918-20280002^20280084-"; sources "Undefined,Undefined,Undefined"; NMorMRNA "null"; degree "9"; dimension "3_3";
chrA02	Undefined	as_event	20281328	20281493	.	+	.	transcript_id "TCONS_00004198/TCONS_00004199,TCONS_00004197"; gene_id "chrA02:20278387-20281644W"; flanks "20281328-,20281493-"; structure "1^,2^"; splice_chain "20281383^,20281386^"; sources "Undefined,Undefined"; NMorMRNA "null"; degree "4"; dimension "2_2";
chrA02	Undefined	as_event	20445170	20446235	.	+	.	transcript_id "TCONS_00004202,TCONS_00004201"; gene_id "chrA02:20444993-20446235W"; flanks "20445170^,20446235]"; structure "1-,2-"; splice_chain "20445265-,20445367-"; sources "Undefined,Undefined"; NMorMRNA "null"; degree "4"; dimension "2_2";
chrA02	Undefined	as_event	20494772	20496194	.	+	.	transcript_id "TCONS_00004205,TCONS_00004206"; gene_id "chrA02:20494557-20497470W"; flanks "20494772-,20496194^"; structure "1^3-,2^4-"; splice_chain "20494859^20494948-,20494889^20494978-"; sources "Undefined,Undefined"; NMorMRNA "null"; degree "4"; dimension "2_2";
chrA02	Undefined	as_event	20613615	20614263	.	+	.	transcript_id "TCONS_00004213,TCONS_00004214"; gene_id "chrA02:20613615-20615884W"; flanks "20613615[,20614263^"; structure "1^3-,2^4-"; splice_chain "20613776^20614171-,20613777^20614172-"; sources "Undefined,Undefined"; NMorMRNA "null"; degree "4"; dimension "2_2";
chrA02	Undefined	as_event	20786425	20786713	.	+	.	transcript_id "TCONS_00004224,TCONS_00004225/TCONS_00004226"; gene_id "chrA02:20784016-20787631W"; flanks "20786425-,20786713^"; structure "0,1^2-"; splice_chain ",20786527^20786609-"; sources "Undefined,Undefined"; NMorMRNA "null"; degree "4"; dimension "2_2";
chrA02	Undefined	as_event	20843444	20845157	.	+	.	transcript_id "TCONS_00004229,TCONS_00004230"; gene_id "chrA02:20842537-20845157W"; flanks "20843444-,20845157]"; structure "1^3-,2^4-"; splice_chain "20843939^20844507-,20843953^20844521-"; sources "Undefined,Undefined"; NMorMRNA "null"; degree "4"; dimension "2_2";
chrA02	Undefined	as_event	20864861	20865446	.	+	.	transcript_id "TCONS_00004232,TCONS_00004231"; gene_id "chrA02:20863789-20866704W"; flanks "20864861-,20865446^"; structure "1^3-,2^4-"; splice_chain "20864991^20865080-,20864993^20865082-"; sources "Undefined,Undefined"; NMorMRNA "null"; degree "4"; dimension "2_2";
chrA02	Undefined	as_event	21035217	21035465	.	+	.	transcript_id "TCONS_00004237,TCONS_00004234/TCONS_00004236"; gene_id "chrA02:21034870-21037376W"; flanks "21035217^,21035465^"; structure "1-,2-"; splice_chain "21035332-,21035352-"; sources "Undefined,Undefined"; NMorMRNA "null"; degree "4"; dimension "2_2";
chrA02	Undefined	as_event	21035217	21035560	.	+	.	transcript_id "TCONS_00004235,TCONS_00004237,TCONS_00004234/TCONS_00004236"; gene_id "chrA02:21034870-21037376W"; flanks "21035217^,21035560-"; structure "1-4^,2-5^,3-5^"; splice_chain "21035329-21035457^,21035332-21035465^,21035352-21035465^"; sources "Undefined,Undefined,Undefined"; NMorMRNA "null"; degree "9"; dimension "3_3";
chrA02	Undefined	as_event	21035329	21035712	.	+	.	transcript_id "TCONS_00004238,TCONS_00004235"; gene_id "chrA02:21034870-21037376W"; flanks "21035329-,21035712^"; structure "0,1^2-"; splice_chain ",21035457^21035560-"; sources "Undefined,Undefined"; NMorMRNA "null"; degree "4"; dimension "2_2";
chrA02	Undefined	as_event	21035217	21035712	.	+	.	transcript_id "TCONS_00004238,TCONS_00004235,TCONS_00004237,TCONS_00004236"; gene_id "chrA02:21034870-21037376W"; flanks "21035217^,21035712^"; structure "1-,1-4^6-,2-5^6-,3-5^6-"; splice_chain "21035329-,21035329-21035457^21035560-,21035332-21035465^21035560-,21035352-21035465^21035560-"; sources "Undefined,Undefined,Undefined,Undefined"; NMorMRNA "null"; degree "16"; dimension "4_4";
chrA02	Undefined	as_event	21035808	21036117	.	+	.	transcript_id "TCONS_00004235,TCONS_00004238"; gene_id "chrA02:21034870-21037376W"; flanks "21035808-,21036117^"; structure "0,1^2-"; splice_chain ",21035914^21035987-"; sources "Undefined,Undefined"; NMorMRNA "null"; degree "4"; dimension "2_2";
chrA02	Undefined	as_event	21035560	21036117	.	+	.	transcript_id "TCONS_00004235,TCONS_00004234"; gene_id "chrA02:21034870-21037376W"; flanks "21035560-,21036117^"; structure "1^3-,2^4-"; splice_chain "21035712^21035808-,21035730^21035826-"; sources "Undefined,Undefined"; NMorMRNA "null"; degree "4"; dimension "2_2";
chrA02	Undefined	as_event	21035217	21036117	.	+	.	transcript_id "TCONS_00004235,TCONS_00004238,TCONS_00004234"; gene_id "chrA02:21034870-21037376W"; flanks "21035217^,21036117^"; structure "1-3^5-6^8-,1-6^8-10^11-,2-4^5-7^9-"; splice_chain "21035329-21035457^21035560-21035712^21035808-,21035329-21035712^21035808-21035914^21035987-,21035352-21035465^21035560-21035730^21035826-"; sources "Undefined,Undefined,Undefined"; NMorMRNA "null"; degree "9"…
chrA02	Undefined	as_event	21035987	21036621	.	+	.	transcript_id "TCONS_00004237,TCONS_00004238"; gene_id "chrA02:21034870-21037376W"; flanks "21035987-,21036621^"; structure "0,1^2-"; splice_chain ",21036117^21036222-"; sources "Undefined,Undefined"; NMorMRNA "null"; degree "4"; dimension "2_2";
chrA02	Undefined	as_event	21035808	21036656	.	+	.	transcript_id "TCONS_00004236,TCONS_00004235"; gene_id "chrA02:21034870-21037376W"; flanks "21035808-,21036656]"; structure "1^2-,3^4-"; splice_chain "21035914^21035987-,21036117^21036222-"; sources "Undefined,Undefined"; NMorMRNA "null"; degree "4"; dimension "2_2";
chrA02	Undefined	as_event	21035560	21036656	.	+	.	transcript_id "TCONS_00004236,TCONS_00004235,TCONS_00004234"; gene_id "chrA02:21034870-21037376W"; flanks "21035560-,21036656]"; structure "1^3-5^6-,1^3-7^8-,2^4-7^8-"; splice_chain "21035712^21035808-21035914^21035987-,21035712^21035808-21036117^21036222-,21035730^21035826-21036117^21036222-"; sources "Undefined,Undefined,Undefined"; NMorMRNA "null"; degree "9"; dimension "3_3";
chrA02	Undefined	as_event	21169073	21169268	.	+	.	transcript_id "TCONS_00004244,TCONS_00004243"; gene_id "chrA02:21165351-21171897W"; flanks "21169073-,21169268-"; structure "1^,2^"; splice_chain "21169192^,21169193^"; sources "Undefined,Undefined"; NMorMRNA "null"; degree "4"; dimension "2_2";
chrA02	Undefined	as_event	21169512	21170178	.	+	.	transcript_id "TCONS_00004243,TCONS_00004244"; gene_id "chrA02:21165351-21171897W"; flanks "21169512-,21170178^"; structure "1^3-,2^4-"; splice_chain "21169672^21169763-,21169675^21169766-"; sources "Undefined,Undefined"; NMorMRNA "null"; degree "4"; dimension "2_2";
chrA02	Undefined	as_event	21185130	21185318	.	+	.	transcript_id "TCONS_00004246,TCONS_00004245"; gene_id "chrA02:21184083-21185625W"; flanks "21185130-,21185318-"; structure "1^,2^"; splice_chain "21185189^,21185194^"; sources "Undefined,Undefined"; NMorMRNA "null"; degree "4"; dimension "2_2";
chrA02	Undefined	as_event	21476521	21476814	.	+	.	transcript_id "TCONS_00004264,TCONS_00004263"; gene_id "chrA02:21475081-21478569W"; flanks "21476521-,21476814^"; structure "0,1^2-"; splice_chain ",21476629^21476728-"; sources "Undefined,Undefined"; NMorMRNA "null"; degree "4"; dimension "2_2";
chrA02	Undefined	as_event	21583157	21583630	.	+	.	transcript_id "TCONS_00004268,TCONS_00004269/TCONS_00004271"; gene_id "chrA02:21583015-21586334W"; flanks "21583157[,21583630^"; structure "0,1^2-"; splice_chain ",21583457^21583541-"; sources "Undefined,Undefined"; NMorMRNA "null"; degree "4"; dimension "2_2";
chrA02	Undefined	as_event	21583157	21583918	.	+	.	transcript_id "TCONS_00004270,TCONS_00004271,TCONS_00004268"; gene_id "chrA02:21583015-21586334W"; flanks "21583157[,21583918^"; structure "0,1^2-3^4-,3^4-"; splice_chain ",21583457^21583541-21583630^21583703-,21583630^21583703-"; sources "Undefined,Undefined,Undefined"; NMorMRNA "null"; degree "9"; dimension "3_3";
chrA02	Undefined	as_event	21583703	21584183	.	+	.	transcript_id "TCONS_00004269,TCONS_00004268/TCONS_00004271"; gene_id "chrA02:21583015-21586334W"; flanks "21583703-,21584183^"; structure "0,1^2-"; splice_chain ",21583918^21584020-"; sources "Undefined,Undefined"; NMorMRNA "null"; degree "4"; dimension "2_2";
chrA02	Undefined	as_event	21583157	21584183	.	+	.	transcript_id "TCONS_00004269,TCONS_00004271,TCONS_00004268,TCONS_00004270"; gene_id "chrA02:21583015-21586334W"; flanks "21583157[,21584183^"; structure "1^2-3^4-,1^2-3^4-5^6-,3^4-5^6-,5^6-"; splice_chain "21583457^21583541-21583630^21583703-,21583457^21583541-21583630^21583703-21583918^21584020-,21583630^21583703-21583918^21584020-,21583918^21584020-"; sources "Undefined,Undefined,Undefined,Und…
chrA02	Undefined	as_event	21723084	21724371	.	+	.	transcript_id "TCONS_00004276,TCONS_00004278"; gene_id "chrA02:21719872-21724691W"; flanks "21723084^,21724371^"; structure "1-,2-"; splice_chain "21723505-,21724104-"; sources "Undefined,Undefined"; NMorMRNA "null"; degree "4"; dimension "2_2";
chrA02	Undefined	as_event	21722580	21724371	.	+	.	transcript_id "TCONS_00004277,TCONS_00004276,TCONS_00004278"; gene_id "chrA02:21719872-21724691W"; flanks "21722580-,21724371^"; structure "0,1^2-,1^3-"; splice_chain ",21723084^21723505-,21723084^21724104-"; sources "Undefined,Undefined,Undefined"; NMorMRNA "null"; degree "9"; dimension "3_3";
chrA02	Undefined	as_event	21854655	21856816	.	+	.	transcript_id "TCONS_00004283,TCONS_00004282"; gene_id "chrA02:21854511-21859226W"; flanks "21854655^,21856816-"; structure "0,1-2^"; splice_chain ",21854867-21854935^"; sources "Undefined,Undefined"; NMorMRNA "null"; degree "4"; dimension "2_2";
chrA02	Undefined	as_event	21925540	21927019	.	+	.	transcript_id "TCONS_00004287,TCONS_00004288"; gene_id "chrA02:21925540-21927019W"; flanks "21925540[,21927019]"; structure "0,1^2-"; splice_chain ",21926662^21926778-"; sources "Undefined,Undefined"; NMorMRNA "null"; degree "4"; dimension "2_2";
chrA02	Undefined	as_event	22082265	22082533	.	+	.	transcript_id "TCONS_00004294,TCONS_00004295"; gene_id "chrA02:22081905-22085228W"; flanks "22082265-,22082533^"; structure "1^3-,2^4-"; splice_chain "22082327^22082431-,22082361^22082465-"; sources "Undefined,Undefined"; NMorMRNA "null"; degree "4"; dimension "2_2";
chrA02	Undefined	as_event	22082764	22083147	.	+	.	transcript_id "TCONS_00004294,TCONS_00004295"; gene_id "chrA02:22081905-22085228W"; flanks "22082764-,22083147^"; structure "1^3-,2^4-"; splice_chain "22082907^22083044-,22082917^22083054-"; sources "Undefined,Undefined"; NMorMRNA "null"; degree "4"; dimension "2_2";
chrA02	Undefined	as_event	22083408	22083658	.	+	.	transcript_id "TCONS_00004295,TCONS_00004294"; gene_id "chrA02:22081905-22085228W"; flanks "22083408-,22083658^"; structure "0,1^2-"; splice_chain ",22083477^22083562-"; sources "Undefined,Undefined"; NMorMRNA "null"; degree "4"; dimension "2_2";
chrA02	Undefined	as_event	22084279	22084646	.	+	.	transcript_id "TCONS_00004295,TCONS_00004294"; gene_id "chrA02:22081905-22085228W"; flanks "22084279-,22084646^"; structure "0,1^2-"; splice_chain ",22084382^22084474-"; sources "Undefined,Undefined"; NMorMRNA "null"; degree "4"; dimension "2_2";
chrA02	Undefined	as_event	22084735	22085228	.	+	.	transcript_id "TCONS_00004295,TCONS_00004294"; gene_id "chrA02:22081905-22085228W"; flanks "22084735-,22085228]"; structure "0,1^2-"; splice_chain ",22084874^22084947-"; sources "Undefined,Undefined"; NMorMRNA "null"; degree "4"; dimension "2_2";
chrA02	Undefined	as_event	22291975	22293314	.	+	.	transcript_id "TCONS_00004303,TCONS_00004304"; gene_id "chrA02:22290627-22301165W"; flanks "22291975-,22293314^"; structure "0,1^2-3^4-5^6-7^8-"; splice_chain ",22292334^22292410-22292522^22292610-22292683^22292767-22292976^22293075-"; sources "Undefined,Undefined"; NMorMRNA "null"; degree "4"; dimension "2_2";
chrA02	Undefined	as_event	22387935	22389369	.	+	.	transcript_id "TCONS_00004307,TCONS_00004306"; gene_id "chrA02:22387860-22390524W"; flanks "22387935^,22389369^"; structure "1-,2-"; splice_chain "22388683-,22388737-"; sources "Undefined,Undefined"; NMorMRNA "null"; degree "4"; dimension "2_2";
chrA02	Undefined	as_event	22389676	22389942	.	+	.	transcript_id "TCONS_00004307,TCONS_00004306"; gene_id "chrA02:22387860-22390524W"; flanks "22389676^,22389942^"; structure "1-,2-"; splice_chain "22389880-,22389882-"; sources "Undefined,Undefined"; NMorMRNA "null"; degree "4"; dimension "2_2";
chrA02	Undefined	as_event	22423222	22423599	.	+	.	transcript_id "TCONS_00004310,TCONS_00004309"; gene_id "chrA02:22421757-22423599W"; flanks "22423222-,22423599]"; structure "0,1^2-"; splice_chain ",22423306^22423388-"; sources "Undefined,Undefined"; NMorMRNA "null"; degree "4"; dimension "2_2";
chrA02	Undefined	as_event	22545311	22545509	.	+	.	transcript_id "TCONS_00004318,TCONS_00004317"; gene_id "chrA02:22542647-22547714W"; flanks "22545311-,22545509^"; structure "0,1^2-"; splice_chain ",22545379^22545454-"; sources "Undefined,Undefined"; NMorMRNA "null"; degree "4"; dimension "2_2";
chrA02	Undefined	as_event	22582454	22582995	.	+	.	transcript_id "TCONS_00004322,TCONS_00004323"; gene_id "chrA02:22581157-22583753W"; flanks "22582454-,22582995^"; structure "0,1^2-"; splice_chain ",22582688^22582755-"; sources "Undefined,Undefined"; NMorMRNA "null"; degree "4"; dimension "2_2";
chrA02	Undefined	as_event	22657041	22657361	.	+	.	transcript_id "TCONS_00004329,TCONS_00004328"; gene_id "chrA02:22652453-22659413W"; flanks "22657041^,22657361^"; structure "1-,2-"; splice_chain "22657226-,22657227-"; sources "Undefined,Undefined"; NMorMRNA "null"; degree "4"; dimension "2_2";
chrA02	Undefined	as_event	22804416	22804555	.	+	.	transcript_id "TCONS_00004335,TCONS_00004334"; gene_id "chrA02:22801805-22808038W"; flanks "22804416^,22804555^"; structure "1-,2-"; splice_chain "22804483-,22804503-"; sources "Undefined,Undefined"; NMorMRNA "null"; degree "4"; dimension "2_2";
chrA02	Undefined	as_event	22805041	22805236	.	+	.	transcript_id "TCONS_00004334,TCONS_00004335"; gene_id "chrA02:22801805-22808038W"; flanks "22805041^,22805236^"; structure "1-,2-"; splice_chain "22805165-,22805166-"; sources "Undefined,Undefined"; NMorMRNA "null"; degree "4"; dimension "2_2";
chrA02	Undefined	as_event	22827890	22828209	.	+	.	transcript_id "TCONS_00004340,TCONS_00004341"; gene_id "chrA02:22827504-22830694W"; flanks "22827890-,22828209^"; structure "0,1^2-"; splice_chain ",22828047^22828136-"; sources "Undefined,Undefined"; NMorMRNA "null"; degree "4"; dimension "2_2";
chrA02	Undefined	as_event	23066390	23066945	.	+	.	transcript_id "TCONS_00004358,TCONS_00004359"; gene_id "chrA02:23065044-23067173W"; flanks "23066390-,23066945^"; structure "1^3-,2^4-"; splice_chain "23066477^23066879-,23066487^23066889-"; sources "Undefined,Undefined"; NMorMRNA "null"; degree "4"; dimension "2_2";
chrA02	Undefined	as_event	23198984	23199182	.	+	.	transcript_id "TCONS_00004363,TCONS_00004364"; gene_id "chrA02:23198951-23200453W"; flanks "23198984[,23199182-"; structure "1^,2^"; splice_chain "23199100^,23199110^"; sources "Undefined,Undefined"; NMorMRNA "null"; degree "4"; dimension "2_2";
chrA02	Undefined	as_event	23199734	23199923	.	+	.	transcript_id "TCONS_00004363,TCONS_00004362"; gene_id "chrA02:23198951-23200453W"; flanks "23199734-,23199923-"; structure "1^,2^"; splice_chain "23199773^,23199815^"; sources "Undefined,Undefined"; NMorMRNA "null"; degree "4"; dimension "2_2";
chrA02	Undefined	as_event	23199734	23200453	.	+	.	transcript_id "TCONS_00004364,TCONS_00004363,TCONS_00004362"; gene_id "chrA02:23198951-23200453W"; flanks "23199734-,23200453]"; structure "0,1^3-,2^3-"; splice_chain ",23199773^23199923-,23199815^23199923-"; sources "Undefined,Undefined,Undefined"; NMorMRNA "null"; degree "9"; dimension "3_3";
chrA02	Undefined	as_event	23255408	23255690	.	+	.	transcript_id "TCONS_00004367,TCONS_00004368"; gene_id "chrA02:23253919-23260225W"; flanks "23255408-,23255690^"; structure "0,1^2-"; splice_chain ",23255497^23255564-"; sources "Undefined,Undefined"; NMorMRNA "null"; degree "4"; dimension "2_2";
chrA02	Undefined	as_event	23402765	23403099	.	+	.	transcript_id "TCONS_00004377,TCONS_00004378"; gene_id "chrA02:23401721-23403099W"; flanks "23402765-,23403099]"; structure "0,1^2-"; splice_chain ",23402838^23402931-"; sources "Undefined,Undefined"; NMorMRNA "null"; degree "4"; dimension "2_2";
chrA02	Undefined	as_event	23500553	23501222	.	+	.	transcript_id "TCONS_00004386,TCONS_00004385/TCONS_00004387"; gene_id "chrA02:23499440-23503328W"; flanks "23500553^,23501222^"; structure "1-,2-"; splice_chain "23500635-,23500659-"; sources "Undefined,Undefined"; NMorMRNA "null"; degree "4"; dimension "2_2";
chrA02	Undefined	as_event	23502345	23502709	.	+	.	transcript_id "TCONS_00004386,TCONS_00004387"; gene_id "chrA02:23499440-23503328W"; flanks "23502345^,23502709-"; structure "0,1-2^"; splice_chain ",23502607-23502638^"; sources "Undefined,Undefined"; NMorMRNA "null"; degree "4"; dimension "2_2";
chrA02	Undefined	as_event	23552677	23552932	.	+	.	transcript_id "TCONS_00004392,TCONS_00004393"; gene_id "chrA02:23549545-23557030W"; flanks "23552677-,23552932^"; structure "0,1^2-"; splice_chain ",23552727^23552807-"; sources "Undefined,Undefined"; NMorMRNA "null"; degree "4"; dimension "2_2";
chrA02	Undefined	as_event	23563317	23567777	.	+	.	transcript_id "TCONS_00004398,TCONS_00004397"; gene_id "chrA02:23563133-23568614W"; flanks "23563317-,23567777-"; structure "1^3-6^,2^4-5^7-8^"; splice_chain "23563460^23563544-23563696^,23563461^23563545-23563659^23567670-23567706^"; sources "Undefined,Undefined"; NMorMRNA "null"; degree "4"; dimension "2_2";
chrA02	Undefined	as_event	23701892	23703221	.	+	.	transcript_id "TCONS_00004407/TCONS_00004409,TCONS_00004408"; gene_id "chrA02:23698005-23708870W"; flanks "23701892-,23703221^"; structure "0,1^2-"; splice_chain ",23702114^23702879-"; sources "Undefined,Undefined"; NMorMRNA "null"; degree "4"; dimension "2_2";
chrA02	Undefined	as_event	23704288	23704420	.	+	.	transcript_id "TCONS_00004407,TCONS_00004408/TCONS_00004409"; gene_id "chrA02:23698005-23708870W"; flanks "23704288^,23704420^"; structure "1-,2-"; splice_chain "23704375-,23704376-"; sources "Undefined,Undefined"; NMorMRNA "null"; degree "4"; dimension "2_2";
chrA02	Undefined	as_event	23704420	23704600	.	+	.	transcript_id "TCONS_00004408,TCONS_00004407/TCONS_00004409"; gene_id "chrA02:23698005-23708870W"; flanks "23704420^,23704600^"; structure "1-,2-"; splice_chain "23704533-,23704535-"; sources "Undefined,Undefined"; NMorMRNA "null"; degree "4"; dimension "2_2";
chrA02	Undefined	as_event	23704818	23705370	.	+	.	transcript_id "TCONS_00004407/TCONS_00004409,TCONS_00004408"; gene_id "chrA02:23698005-23708870W"; flanks "23704818-,23705370-"; structure "1^,2^"; splice_chain "23704913^,23704914^"; sources "Undefined,Undefined"; NMorMRNA "null"; degree "4"; dimension "2_2";
chrA02	Undefined	as_event	23706056	23706445	.	+	.	transcript_id "TCONS_00004408/TCONS_00004409,TCONS_00004407"; gene_id "chrA02:23698005-23708870W"; flanks "23706056-,23706445^"; structure "0,1^2-"; splice_chain ",23706280^23706350-"; sources "Undefined,Undefined"; NMorMRNA "null"; degree "4"; dimension "2_2";
chrA02	Undefined	as_event	23795689	23796397	.	+	.	transcript_id "TCONS_00004411,TCONS_00004413"; gene_id "chrA02:23794778-23796397W"; flanks "23795689^,23796397]"; structure "1-,2-"; splice_chain "23795790-,23795800-"; sources "Undefined,Undefined"; NMorMRNA "null"; degree "4"; dimension "2_2";
chrA02	Undefined	as_event	23795144	23796397	.	+	.	transcript_id "TCONS_00004412,TCONS_00004411"; gene_id "chrA02:23794778-23796397W"; flanks "23795144-,23796397]"; structure "0,1^2-"; splice_chain ",23795689^23795790-"; sources "Undefined,Undefined"; NMorMRNA "null"; degree "4"; dimension "2_2";
chrA02	Undefined	as_event	23887218	23888022	.	+	.	transcript_id "TCONS_00004415,TCONS_00004416"; gene_id "chrA02:23886800-23888022W"; flanks "23887218-,23888022]"; structure "1^3-,2^4-"; splice_chain "23887379^23887487-,23887395^23887503-"; sources "Undefined,Undefined"; NMorMRNA "null"; degree "4"; dimension "2_2";
chrA02	Undefined	as_event	23899214	23899433	.	+	.	transcript_id "TCONS_00004418,TCONS_00004419"; gene_id "chrA02:23898021-23899845W"; flanks "23899214-,23899433^"; structure "0,1^2-"; splice_chain ",23899273^23899365-"; sources "Undefined,Undefined"; NMorMRNA "null"; degree "4"; dimension "2_2";
chrA02	Undefined	as_event	24000329	24000723	.	+	.	transcript_id "TCONS_00004424/TCONS_00004425,TCONS_00004423"; gene_id "chrA02:24000215-24001677W"; flanks "24000329^,24000723^"; structure "1-,2-"; splice_chain "24000575-,24000580-"; sources "Undefined,Undefined"; NMorMRNA "null"; degree "4"; dimension "2_2";
chrA02	Undefined	as_event	24001409	24001677	.	+	.	transcript_id "TCONS_00004424,TCONS_00004423/TCONS_00004425"; gene_id "chrA02:24000215-24001677W"; flanks "24001409-,24001677]"; structure "0,1^2-"; splice_chain ",24001543^24001638-"; sources "Undefined,Undefined"; NMorMRNA "null"; degree "4"; dimension "2_2";
chrA02	Undefined	as_event	24042141	24042458	.	+	.	transcript_id "TCONS_00004427,TCONS_00004428"; gene_id "chrA02:24041237-24044723W"; flanks "24042141-,24042458^"; structure "0,1^2-"; splice_chain ",24042245^24042314-"; sources "Undefined,Undefined"; NMorMRNA "null"; degree "4"; dimension "2_2";
chrA02	Undefined	as_event	24042955	24043314	.	+	.	transcript_id "TCONS_00004427,TCONS_00004428"; gene_id "chrA02:24041237-24044723W"; flanks "24042955-,24043314^"; structure "0,1^2-"; splice_chain ",24043193^24043282-"; sources "Undefined,Undefined"; NMorMRNA "null"; degree "4"; dimension "2_2";
chrA02	Undefined	as_event	24043402	24043736	.	+	.	transcript_id "TCONS_00004427,TCONS_00004428"; gene_id "chrA02:24041237-24044723W"; flanks "24043402-,24043736^"; structure "0,1^2-"; splice_chain ",24043483^24043576-"; sources "Undefined,Undefined"; NMorMRNA "null"; degree "4"; dimension "2_2";
chrA02	Undefined	as_event	24091683	24091875	.	+	.	transcript_id "TCONS_00004433,TCONS_00004434/TCONS_00004435"; gene_id "chrA02:24090549-24092201W"; flanks "24091683-,24091875^"; structure "0,1^2-"; splice_chain ",24091747^24091810-"; sources "Undefined,Undefined"; NMorMRNA "null"; degree "4"; dimension "2_2";
chrA02	Undefined	as_event	24092059	24092201	.	+	.	transcript_id "TCONS_00004434,TCONS_00004435"; gene_id "chrA02:24090549-24092201W"; flanks "24092059^,24092201]"; structure "1-,2-"; splice_chain "24092140-,24092143-"; sources "Undefined,Undefined"; NMorMRNA "null"; degree "4"; dimension "2_2";
chrA02	Undefined	as_event	24091947	24092201	.	+	.	transcript_id "TCONS_00004433,TCONS_00004434,TCONS_00004435"; gene_id "chrA02:24090549-24092201W"; flanks "24091947-,24092201]"; structure "0,1^2-,1^3-"; splice_chain ",24092059^24092140-,24092059^24092143-"; sources "Undefined,Undefined,Undefined"; NMorMRNA "null"; degree "9"; dimension "3_3";
chrA02	Undefined	as_event	24392730	24394000	.	+	.	transcript_id "TCONS_00004454,TCONS_00004455"; gene_id "chrA02:24392730-24394000W"; flanks "24392730[,24394000]"; structure "1^3-,2^4-"; splice_chain "24393619^24393711-,24393621^24393713-"; sources "Undefined,Undefined"; NMorMRNA "null"; degree "4"; dimension "2_2";
chrA02	Undefined	as_event	24568392	24568577	.	+	.	transcript_id "TCONS_00004469,TCONS_00004470"; gene_id "chrA02:24567880-24569081W"; flanks "24568392-,24568577-"; structure "1^,2^"; splice_chain "24568482^,24568484^"; sources "Undefined,Undefined"; NMorMRNA "null"; degree "4"; dimension "2_2";
chrA02	Undefined	as_event	24584850	24585088	.	+	.	transcript_id "TCONS_00004474,TCONS_00004473"; gene_id "chrA02:24582115-24586137W"; flanks "24584850-,24585088^"; structure "0,1^2-"; splice_chain ",24584911^24584989-"; sources "Undefined,Undefined"; NMorMRNA "null"; degree "4"; dimension "2_2";
chrA02	Undefined	as_event	24780521	24780795	.	+	.	transcript_id "TCONS_00004484,TCONS_00004483"; gene_id "chrA02:24780521-24783463W"; flanks "24780521[,24780795^"; structure "0,1^2-"; splice_chain ",24780615^24780723-"; sources "Undefined,Undefined"; NMorMRNA "null"; degree "4"; dimension "2_2";
chrA02	Undefined	as_event	24781630	24781880	.	+	.	transcript_id "TCONS_00004484,TCONS_00004483"; gene_id "chrA02:24780521-24783463W"; flanks "24781630-,24781880^"; structure "0,1^2-"; splice_chain ",24781714^24781795-"; sources "Undefined,Undefined"; NMorMRNA "null"; degree "4"; dimension "2_2";
chrA02	Undefined	as_event	24784154	24784433	.	+	.	transcript_id "TCONS_00004487,TCONS_00004486"; gene_id "chrA02:24784059-24790152W"; flanks "24784154^,24784433^"; structure "1-,2-"; splice_chain "24784223-,24784226-"; sources "Undefined,Undefined"; NMorMRNA "null"; degree "4"; dimension "2_2";
chrA02	Undefined	as_event	24784223	24785060	.	+	.	transcript_id "TCONS_00004485,TCONS_00004487"; gene_id "chrA02:24784059-24790152W"; flanks "24784223-,24785060^"; structure "0,1^2-"; splice_chain ",24784433^24784503-"; sources "Undefined,Undefined"; NMorMRNA "null"; degree "4"; dimension "2_2";
chrA02	Undefined	as_event	24784154	24785060	.	+	.	transcript_id "TCONS_00004485,TCONS_00004487,TCONS_00004486"; gene_id "chrA02:24784059-24790152W"; flanks "24784154^,24785060^"; structure "1-,1-3^4-,2-3^4-"; splice_chain "24784223-,24784223-24784433^24784503-,24784226-24784433^24784503-"; sources "Undefined,Undefined,Undefined"; NMorMRNA "null"; degree "9"; dimension "3_3";
chrA02	Undefined	as_event	24786510	24786813	.	+	.	transcript_id "TCONS_00004486,TCONS_00004485/TCONS_00004487"; gene_id "chrA02:24784059-24790152W"; flanks "24786510^,24786813^"; structure "1-,2-"; splice_chain "24786596-,24786610-"; sources "Undefined,Undefined"; NMorMRNA "null"; degree "4"; dimension "2_2";
chrA02	Undefined	as_event	24789475	24790152	.	+	.	transcript_id "TCONS_00004485,TCONS_00004486/TCONS_00004487"; gene_id "chrA02:24784059-24790152W"; flanks "24789475-,24790152]"; structure "0,1^2-"; splice_chain ",24789746^24789844-"; sources "Undefined,Undefined"; NMorMRNA "null"; degree "4"; dimension "2_2";
chrA02	Undefined	as_event	31668	32380	.	-	.	transcript_id "TCONS_00004488,TCONS_00004489"; gene_id "chrA02:30818-32880C"; flanks "32380-,31668^"; structure "1^3-,2^4-"; splice_chain "32073^31764-,32066^31757-"; sources "Undefined,Undefined"; NMorMRNA "null"; degree "4"; dimension "2_2";
chrA02	Undefined	as_event	30818	31180	.	-	.	transcript_id "TCONS_00004489,TCONS_00004488"; gene_id "chrA02:30818-32880C"; flanks "31180-,30818]"; structure "1^3-,2^4-"; splice_chain "31097^30993-,31086^30982-"; sources "Undefined,Undefined"; NMorMRNA "null"; degree "4"; dimension "2_2";
chrA02	Undefined	as_event	86041	86295	.	-	.	transcript_id "TCONS_00004497,TCONS_00004496"; gene_id "chrA02:86041-89414C"; flanks "86295-,86041]"; structure "1^3-,2^4-"; splice_chain "86183^86092-,86181^86090-"; sources "Undefined,Undefined"; NMorMRNA "null"; degree "4"; dimension "2_2";
chrA02	Undefined	as_event	121701	122516	.	-	.	transcript_id "TCONS_00004499,TCONS_00004500"; gene_id "chrA02:121701-124822C"; flanks "122516-,121701]"; structure "0,1^2-"; splice_chain ",122477^122399-"; sources "Undefined,Undefined"; NMorMRNA "null"; degree "4"; dimension "2_2";
chrA02	Undefined	as_event	136194	136437	.	-	.	transcript_id "TCONS_00004501,TCONS_00004502"; gene_id "chrA02:134414-138185C"; flanks "136437-,136194^"; structure "0,1^2-"; splice_chain ",136376^136290-"; sources "Undefined,Undefined"; NMorMRNA "null"; degree "4"; dimension "2_2";
chrA02	Undefined	as_event	246302	246568	.	-	.	transcript_id "TCONS_00004511,TCONS_00004512"; gene_id "chrA02:245845-247672C"; flanks "246568-,246302-"; structure "1^,2^"; splice_chain "246407^,246400^"; sources "Undefined,Undefined"; NMorMRNA "null"; degree "4"; dimension "2_2";
chrA02	Undefined	as_event	335262	335922	.	-	.	transcript_id "TCONS_00004524,TCONS_00004525"; gene_id "chrA02:334337-336507C"; flanks "335922-,335262^"; structure "0,1^2-"; splice_chain ",335804^335318-"; sources "Undefined,Undefined"; NMorMRNA "null"; degree "4"; dimension "2_2";
chrA02	Undefined	as_event	334446	334683	.	-	.	transcript_id "TCONS_00004524,TCONS_00004525"; gene_id "chrA02:334337-336507C"; flanks "334683-,334446^"; structure "0,1^2-"; splice_chain ",334600^334509-"; sources "Undefined,Undefined"; NMorMRNA "null"; degree "4"; dimension "2_2";
chrA02	Undefined	as_event	567056	567248	.	-	.	transcript_id "TCONS_00004540,TCONS_00004539"; gene_id "chrA02:565852-567760C"; flanks "567248^,567056^"; structure "1-,2-"; splice_chain "567132-,567129-"; sources "Undefined,Undefined"; NMorMRNA "null"; degree "4"; dimension "2_2";
chrA02	Undefined	as_event	617498	617726	.	-	.	transcript_id "TCONS_00004543,TCONS_00004544"; gene_id "chrA02:611535-618612C"; flanks "617726-,617498^"; structure "1^3-,2^4-"; splice_chain "617675^617588-,617666^617579-"; sources "Undefined,Undefined"; NMorMRNA "null"; degree "4"; dimension "2_2";
chrA02	Undefined	as_event	616657	616906	.	-	.	transcript_id "TCONS_00004543,TCONS_00004544"; gene_id "chrA02:611535-618612C"; flanks "616906-,616657^"; structure "0,1^2-"; splice_chain ",616812^616741-"; sources "Undefined,Undefined"; NMorMRNA "null"; degree "4"; dimension "2_2";
chrA02	Undefined	as_event	615981	616299	.	-	.	transcript_id "TCONS_00004544,TCONS_00004543"; gene_id "chrA02:611535-618612C"; flanks "616299-,615981^"; structure "1^3-,2^4-"; splice_chain "616186^616091-,616176^616081-"; sources "Undefined,Undefined"; NMorMRNA "null"; degree "4"; dimension "2_2";
chrA02	Undefined	as_event	615146	615349	.	-	.	transcript_id "TCONS_00004542,TCONS_00004543/TCONS_00004544"; gene_id "chrA02:611535-618612C"; flanks "615349^,615146^"; structure "1-,2-"; splice_chain "615270-,615268-"; sources "Undefined,Undefined"; NMorMRNA "null"; degree "4"; dimension "2_2";
chrA02	Undefined	as_event	613393	613839	.	-	.	transcript_id "TCONS_00004543,TCONS_00004542/TCONS_00004544"; gene_id "chrA02:611535-618612C"; flanks "613839-,613393^"; structure "1^3-,2^4-"; splice_chain "613737^613632-,613727^613622-"; sources "Undefined,Undefined"; NMorMRNA "null"; degree "4"; dimension "2_2";
chrA02	Undefined	as_event	753542	753858	.	-	.	transcript_id "TCONS_00004554,TCONS_00004555"; gene_id "chrA02:751998-754325C"; flanks "753858-,753542^"; structure "0,1^2-"; splice_chain ",753687^753591-"; sources "Undefined,Undefined"; NMorMRNA "null"; degree "4"; dimension "2_2";
chrA02	Undefined	as_event	773703	774126	.	-	.	transcript_id "TCONS_00004560,TCONS_00004559"; gene_id "chrA02:773703-778100C"; flanks "774126^,773703]"; structure "1-,2-"; splice_chain "773966-,773963-"; sources "Undefined,Undefined"; NMorMRNA "null"; degree "4"; dimension "2_2";
chrA02	Undefined	as_event	796547	798174	.	-	.	transcript_id "TCONS_00004567,TCONS_00004568"; gene_id "chrA02:796547-798174C"; flanks "798174[,796547]"; structure "0,1^2-"; splice_chain ",797150^797074-"; sources "Undefined,Undefined"; NMorMRNA "null"; degree "4"; dimension "2_2";
chrA02	Undefined	as_event	824059	824296	.	-	.	transcript_id "TCONS_00004571,TCONS_00004570"; gene_id "chrA02:822956-824604C"; flanks "824296^,824059-"; structure "0,1-2^"; splice_chain ",824209-824147^"; sources "Undefined,Undefined"; NMorMRNA "null"; degree "4"; dimension "2_2";
chrA02	Undefined	as_event	854136	856216	.	-	.	transcript_id "TCONS_00004574,TCONS_00004573"; gene_id "chrA02:854136-856216C"; flanks "856216[,854136]"; structure "1^3-,2^4-"; splice_chain "855863^854560-,855861^854558-"; sources "Undefined,Undefined"; NMorMRNA "null"; degree "4"; dimension "2_2";
chrA02	Undefined	as_event	949379	950045	.	-	.	transcript_id "TCONS_00004587,TCONS_00004586"; gene_id "chrA02:948301-951345C"; flanks "950045-,949379^"; structure "1^3-,2^4-"; splice_chain "949960^949470-,949948^949458-"; sources "Undefined,Undefined"; NMorMRNA "null"; degree "4"; dimension "2_2";
chrA02	Undefined	as_event	949191	949379	.	-	.	transcript_id "TCONS_00004587,TCONS_00004586"; gene_id "chrA02:948301-951345C"; flanks "949379^,949191^"; structure "1-,2-"; splice_chain "949298-,949296-"; sources "Undefined,Undefined"; NMorMRNA "null"; degree "4"; dimension "2_2";
chrA02	Undefined	as_event	955932	956200	.	-	.	transcript_id "TCONS_00004589,TCONS_00004588"; gene_id "chrA02:954438-956650C"; flanks "956200-,955932^"; structure "0,1^2-"; splice_chain ",956091^955998-"; sources "Undefined,Undefined"; NMorMRNA "null"; degree "4"; dimension "2_2";
chrA02	Undefined	as_event	973817	974030	.	-	.	transcript_id "TCONS_00004593,TCONS_00004592"; gene_id "chrA02:970653-974030C"; flanks "974030[,973817-"; structure "1^,2^"; splice_chain "973938^,973914^"; sources "Undefined,Undefined"; NMorMRNA "null"; degree "4"; dimension "2_2";
chrA02	Undefined	as_event	970653	972038	.	-	.	transcript_id "TCONS_00004593,TCONS_00004592"; gene_id "chrA02:970653-974030C"; flanks "972038-,970653]"; structure "1^3-,2^4-"; splice_chain "971363^971282-,971361^971280-"; sources "Undefined,Undefined"; NMorMRNA "null"; degree "4"; dimension "2_2";
chrA02	Undefined	as_event	978804	979009	.	-	.	transcript_id "TCONS_00004596,TCONS_00004595"; gene_id "chrA02:977249-979089C"; flanks "979009^,978804^"; structure "1-,2-"; splice_chain "978877-,978873-"; sources "Undefined,Undefined"; NMorMRNA "null"; degree "4"; dimension "2_2";
chrA02	Undefined	as_event	1000554	1000706	.	-	.	transcript_id "TCONS_00004598,TCONS_00004599"; gene_id "chrA02:997930-1003984C"; flanks "1000706^,1000554^"; structure "1-,2-"; splice_chain "1000614-,1000613-"; sources "Undefined,Undefined"; NMorMRNA "null"; degree "4"; dimension "2_2";
chrA02	Undefined	as_event	1080388	1080675	.	-	.	transcript_id "TCONS_00004610,TCONS_00004608/TCONS_00004609"; gene_id "chrA02:1076328-1082949C"; flanks "1080675-,1080388^"; structure "0,1^2-"; splice_chain ",1080539^1080463-"; sources "Undefined,Undefined"; NMorMRNA "null"; degree "4"; dimension "2_2";
chrA02	Undefined	as_event	1080277	1080388	.	-	.	transcript_id "TCONS_00004609,TCONS_00004608/TCONS_00004610"; gene_id "chrA02:1076328-1082949C"; flanks "1080388^,1080277^"; structure "1-,2-"; splice_chain "1080313-,1080312-"; sources "Undefined,Undefined"; NMorMRNA "null"; degree "4"; dimension "2_2";
chrA02	Undefined	as_event	1159024	1159420	.	-	.	transcript_id "TCONS_00004617,TCONS_00004616"; gene_id "chrA02:1156788-1162195C"; flanks "1159420-,1159024^"; structure "0,1^2-"; splice_chain ",1159217^1159136-"; sources "Undefined,Undefined"; NMorMRNA "null"; degree "4"; dimension "2_2";
chrA02	Undefined	as_event	1168352	1168876	.	-	.	transcript_id "TCONS_00004618,TCONS_00004619"; gene_id "chrA02:1165113-1169400C"; flanks "1168876-,1168352^"; structure "0,1^2-"; splice_chain ",1168658^1168589-"; sources "Undefined,Undefined"; NMorMRNA "null"; degree "4"; dimension "2_2";
chrA02	Undefined	as_event	1167965	1168282	.	-	.	transcript_id "TCONS_00004618,TCONS_00004619"; gene_id "chrA02:1165113-1169400C"; flanks "1168282-,1167965^"; structure "0,1^2-"; splice_chain ",1168087^1168019-"; sources "Undefined,Undefined"; NMorMRNA "null"; degree "4"; dimension "2_2";
chrA02	Undefined	as_event	1171738	1172570	.	-	.	transcript_id "TCONS_00004621,TCONS_00004622"; gene_id "chrA02:1170070-1174004C"; flanks "1172570-,1171738^"; structure "1^3-,2^4-"; splice_chain "1172416^1172329-,1172415^1172328-"; sources "Undefined,Undefined"; NMorMRNA "null"; degree "4"; dimension "2_2";
chrA02	Undefined	as_event	1188947	1189452	.	-	.	transcript_id "TCONS_00004625,TCONS_00004623/TCONS_00004624"; gene_id "chrA02:1183644-1193266C"; flanks "1189452-,1188947^"; structure "0,1^2-"; splice_chain ",1189287^1189198-"; sources "Undefined,Undefined"; NMorMRNA "null"; degree "4"; dimension "2_2";
chrA02	Undefined	as_event	1186082	1186270	.	-	.	transcript_id "TCONS_00004624,TCONS_00004623/TCONS_00004625"; gene_id "chrA02:1183644-1193266C"; flanks "1186270^,1186082^"; structure "1-,2-"; splice_chain "1186187-,1186186-"; sources "Undefined,Undefined"; NMorMRNA "null"; degree "4"; dimension "2_2";
chrA02	Undefined	as_event	1242423	1242594	.	-	.	transcript_id "TCONS_00004632,TCONS_00004633"; gene_id "chrA02:1240357-1244442C"; flanks "1242594^,1242423^"; structure "1-,2-"; splice_chain "1242493-,1242489-"; sources "Undefined,Undefined"; NMorMRNA "null"; degree "4"; dimension "2_2";
chrA02	Undefined	as_event	1444940	1445428	.	-	.	transcript_id "TCONS_00004647,TCONS_00004645/TCONS_00004646"; gene_id "chrA02:1442056-1446759C"; flanks "1445428-,1444940^"; structure "1^3-,2^4-"; splice_chain "1445277^1445167-,1445267^1445157-"; sources "Undefined,Undefined"; NMorMRNA "null"; degree "4"; dimension "2_2";
chrA02	Undefined	as_event	1444556	1444940	.	-	.	transcript_id "TCONS_00004646/TCONS_00004647,TCONS_00004645"; gene_id "chrA02:1442056-1446759C"; flanks "1444940^,1444556^"; structure "1-,2-"; splice_chain "1444838-,1444833-"; sources "Undefined,Undefined"; NMorMRNA "null"; degree "4"; dimension "2_2";
chrA02	Undefined	as_event	1443355	1443934	.	-	.	transcript_id "TCONS_00004645,TCONS_00004646/TCONS_00004647"; gene_id "chrA02:1442056-1446759C"; flanks "1443934-,1443355^"; structure "1^3-,2^4-"; splice_chain "1443780^1443603-,1443778^1443601-"; sources "Undefined,Undefined"; NMorMRNA "null"; degree "4"; dimension "2_2";
chrA02	Undefined	as_event	1442723	1443079	.	-	.	transcript_id "TCONS_00004646,TCONS_00004645/TCONS_00004647"; gene_id "chrA02:1442056-1446759C"; flanks "1443079-,1442723^"; structure "1^3-,2^4-"; splice_chain "1442970^1442863-,1442960^1442853-"; sources "Undefined,Undefined"; NMorMRNA "null"; degree "4"; dimension "2_2";
chrA02	Undefined	as_event	1453313	1453564	.	-	.	transcript_id "TCONS_00004648,TCONS_00004650"; gene_id "chrA02:1451036-1454026C"; flanks "1453564-,1453313^"; structure "0,1^2-"; splice_chain ",1453466^1453370-"; sources "Undefined,Undefined"; NMorMRNA "null"; degree "4"; dimension "2_2";
chrA02	Undefined	as_event	1453062	1453466	.	-	.	transcript_id "TCONS_00004649,TCONS_00004650"; gene_id "chrA02:1451036-1454026C"; flanks "1453466^,1453062^"; structure "1-3^5-,2-4^6-"; splice_chain "1453390-1453315^1453144-,1453370-1453313^1453142-"; sources "Undefined,Undefined"; NMorMRNA "null"; degree "4"; dimension "2_2";
chrA02	Undefined	as_event	1453062	1453564	.	-	.	transcript_id "TCONS_00004649,TCONS_00004650,TCONS_00004648"; gene_id "chrA02:1451036-1454026C"; flanks "1453564-,1453062^"; structure "1^2-4^6-,1^3-5^7-,5^7-"; splice_chain "1453466^1453390-1453315^1453144-,1453466^1453370-1453313^1453142-,1453313^1453142-"; sources "Undefined,Undefined,Undefined"; NMorMRNA "null"; degree "9"; dimension "3_3";
chrA02	Undefined	as_event	1451711	1451976	.	-	.	transcript_id "TCONS_00004649,TCONS_00004648/TCONS_00004650"; gene_id "chrA02:1451036-1454026C"; flanks "1451976-,1451711^"; structure "0,1^2-"; splice_chain ",1451895^1451757-"; sources "Undefined,Undefined"; NMorMRNA "null"; degree "4"; dimension "2_2";
chrA02	Undefined	as_event	1486784	1491833	.	-	.	transcript_id "TCONS_00004653/TCONS_00004654,TCONS_00004651"; gene_id "chrA02:1483097-1491973C"; flanks "1491833^,1486784^"; structure "1-,2-"; splice_chain "1486890-,1486877-"; sources "Undefined,Undefined"; NMorMRNA "null"; degree "4"; dimension "2_2";
chrA02	Undefined	as_event	1486784	1491973	.	-	.	transcript_id "TCONS_00004652,TCONS_00004653/TCONS_00004654,TCONS_00004651"; gene_id "chrA02:1483097-1491973C"; flanks "1491973[,1486784^"; structure "1^4-,2^3-,2^5-"; splice_chain "1491835^1486879-,1491833^1486890-,1491833^1486877-"; sources "Undefined,Undefined,Undefined"; NMorMRNA "null"; degree "9"; dimension "3_3";
chrA02	Undefined	as_event	1484926	1485501	.	-	.	transcript_id "TCONS_00004652/TCONS_00004654,TCONS_00004651/TCONS_00004653"; gene_id "chrA02:1483097-1491973C"; flanks "1485501-,1484926^"; structure "0,1^2-"; splice_chain ",1485400^1485294-"; sources "Undefined,Undefined"; NMorMRNA "null"; degree "4"; dimension "2_2";
chrA02	Undefined	as_event	1506643	1506794	.	-	.	transcript_id "TCONS_00004657,TCONS_00004656"; gene_id "chrA02:1505019-1507795C"; flanks "1506794-,1506643-"; structure "1^,2^"; splice_chain "1506746^,1506736^"; sources "Undefined,Undefined"; NMorMRNA "null"; degree "4"; dimension "2_2";
chrA02	Undefined	as_event	1559589	1559792	.	-	.	transcript_id "TCONS_00004669,TCONS_00004668"; gene_id "chrA02:1555357-1559982C"; flanks "1559792^,1559589^"; structure "1-,2-"; splice_chain "1559706-,1559696-"; sources "Undefined,Undefined"; NMorMRNA "null"; degree "4"; dimension "2_2";
chrA02	Undefined	as_event	1556332	1556552	.	-	.	transcript_id "TCONS_00004668,TCONS_00004667/TCONS_00004669"; gene_id "chrA02:1555357-1559982C"; flanks "1556552^,1556332^"; structure "1-,2-"; splice_chain "1556423-,1556421-"; sources "Undefined,Undefined"; NMorMRNA "null"; degree "4"; dimension "2_2";
chrA02	Undefined	as_event	1578238	1578678	.	-	.	transcript_id "TCONS_00004671,TCONS_00004672"; gene_id "chrA02:1577383-1579070C"; flanks "1578678^,1578238^"; structure "1-,2-"; splice_chain "1578609-,1578587-"; sources "Undefined,Undefined"; NMorMRNA "null"; degree "4"; dimension "2_2";
chrA02	Undefined	as_event	1577383	1579070	.	-	.	transcript_id "TCONS_00004674,TCONS_00004673"; gene_id "chrA02:1577383-1579070C"; flanks "1579070[,1577383]"; structure "0,1^2-"; splice_chain ",1578238^1577867-"; sources "Undefined,Undefined"; NMorMRNA "null"; degree "4"; dimension "2_2";
chrA02	Undefined	as_event	1607467	1607599	.	-	.	transcript_id "TCONS_00004678,TCONS_00004677"; gene_id "chrA02:1607279-1610253C"; flanks "1607599-,1607467-"; structure "1^,2^"; splice_chain "1607537^,1607535^"; sources "Undefined,Undefined"; NMorMRNA "null"; degree "4"; dimension "2_2";
chrA02	Undefined	as_event	1771995	1772481	.	-	.	transcript_id "TCONS_00004684,TCONS_00004683"; gene_id "chrA02:1771995-1773465C"; flanks "1772481-,1771995]"; structure "0,1^2-"; splice_chain ",1772213^1772133-"; sources "Undefined,Undefined"; NMorMRNA "null"; degree "4"; dimension "2_2";
chrA02	Undefined	as_event	1797047	1797479	.	-	.	transcript_id "TCONS_00004688,TCONS_00004686,TCONS_00004687"; gene_id "chrA02:1796284-1798180C"; flanks "1797479-,1797047^"; structure "0,1^3-,2^4-"; splice_chain ",1797262^1797178-,1797261^1797177-"; sources "Undefined,Undefined,Undefined"; NMorMRNA "null"; degree "9"; dimension "3_3";
chrA02	Undefined	as_event	1798676	1799276	.	-	.	transcript_id "TCONS_00004690,TCONS_00004689"; gene_id "chrA02:1798676-1799957C"; flanks "1799276-,1798676]"; structure "1^3-,2^4-"; splice_chain "1798873^1798779-,1798863^1798769-"; sources "Undefined,Undefined"; NMorMRNA "null"; degree "4"; dimension "2_2";
chrA02	Undefined	as_event	1805093	1805382	.	-	.	transcript_id "TCONS_00004692,TCONS_00004691/TCONS_00004693"; gene_id "chrA02:1802112-1805923C"; flanks "1805382-,1805093^"; structure "0,1^2-"; splice_chain ",1805263^1805143-"; sources "Undefined,Undefined"; NMorMRNA "null"; degree "4"; dimension "2_2";
chrA02	Undefined	as_event	1804048	1804773	.	-	.	transcript_id "TCONS_00004691/TCONS_00004692,TCONS_00004693"; gene_id "chrA02:1802112-1805923C"; flanks "1804773^,1804048^"; structure "1-,2-"; splice_chain "1804692-,1804673-"; sources "Undefined,Undefined"; NMorMRNA "null"; degree "4"; dimension "2_2";
chrA02	Undefined	as_event	1847900	1848112	.	-	.	transcript_id "TCONS_00004697,TCONS_00004698"; gene_id "chrA02:1845731-1848564C"; flanks "1848112^,1847900^"; structure "1-,2-"; splice_chain "1847985-,1847978-"; sources "Undefined,Undefined"; NMorMRNA "null"; degree "4"; dimension "2_2";
chrA02	Undefined	as_event	1846880	1847554	.	-	.	transcript_id "TCONS_00004697,TCONS_00004698"; gene_id "chrA02:1845731-1848564C"; flanks "1847554-,1846880^"; structure "0,1^2-"; splice_chain ",1847127^1847033-"; sources "Undefined,Undefined"; NMorMRNA "null"; degree "4"; dimension "2_2";
chrA02	Undefined	as_event	1846324	1846597	.	-	.	transcript_id "TCONS_00004697,TCONS_00004698"; gene_id "chrA02:1845731-1848564C"; flanks "1846597-,1846324^"; structure "0,1^2-"; splice_chain ",1846424^1846351-"; sources "Undefined,Undefined"; NMorMRNA "null"; degree "4"; dimension "2_2";
chrA02	Undefined	as_event	1868747	1868971	.	-	.	transcript_id "TCONS_00004699,TCONS_00004700"; gene_id "chrA02:1868614-1870482C"; flanks "1868971^,1868747^"; structure "1-,2-"; splice_chain "1868801-,1868797-"; sources "Undefined,Undefined"; NMorMRNA "null"; degree "4"; dimension "2_2";
chrA02	Undefined	as_event	1871998	1872157	.	-	.	transcript_id "TCONS_00004701,TCONS_00004702"; gene_id "chrA02:1871085-1874611C"; flanks "1872157-,1871998^"; structure "0,1^2-"; splice_chain ",1872122^1872048-"; sources "Undefined,Undefined"; NMorMRNA "null"; degree "4"; dimension "2_2";
chrA02	Undefined	as_event	1895024	1895386	.	-	.	transcript_id "TCONS_00004704,TCONS_00004703"; gene_id "chrA02:1894553-1897341C"; flanks "1895386-,1895024^"; structure "0,1^2-"; splice_chain ",1895271^1895194-"; sources "Undefined,Undefined"; NMorMRNA "null"; degree "4"; dimension "2_2";
chrA02	Undefined	as_event	1918564	1918847	.	-	.	transcript_id "TCONS_00004708,TCONS_00004709"; gene_id "chrA02:1917549-1919502C"; flanks "1918847-,1918564^"; structure "0,1^2-"; splice_chain ",1918745^1918652-"; sources "Undefined,Undefined"; NMorMRNA "null"; degree "4"; dimension "2_2";
chrA02	Undefined	as_event	2013270	2013573	.	-	.	transcript_id "TCONS_00004715,TCONS_00004714"; gene_id "chrA02:2009432-2015923C"; flanks "2013573-,2013270^"; structure "0,1^2-"; splice_chain ",2013499^2013424-"; sources "Undefined,Undefined"; NMorMRNA "null"; degree "4"; dimension "2_2";
chrA02	Undefined	as_event	2210141	2210534	.	-	.	transcript_id "TCONS_00004735,TCONS_00004734"; gene_id "chrA02:2210141-2212768C"; flanks "2210534-,2210141]"; structure "0,1^2-"; splice_chain ",2210326^2210274-"; sources "Undefined,Undefined"; NMorMRNA "null"; degree "4"; dimension "2_2";
chrA02	Undefined	as_event	2299555	2300041	.	-	.	transcript_id "TCONS_00004743,TCONS_00004744"; gene_id "chrA02:2297988-2301389C"; flanks "2300041^,2299555^"; structure "1-,2-"; splice_chain "2299632-,2299631-"; sources "Undefined,Undefined"; NMorMRNA "null"; degree "4"; dimension "2_2";
chrA02	Undefined	as_event	2305285	2305535	.	-	.	transcript_id "TCONS_00004745,TCONS_00004746"; gene_id "chrA02:2303618-2306143C"; flanks "2305535-,2305285^"; structure "0,1^2-"; splice_chain ",2305427^2305343-"; sources "Undefined,Undefined"; NMorMRNA "null"; degree "4"; dimension "2_2";
chrA02	Undefined	as_event	2411688	2411854	.	-	.	transcript_id "TCONS_00004751,TCONS_00004749/TCONS_00004750"; gene_id "chrA02:2409726-2413827C"; flanks "2411854-,2411688^"; structure "0,1^2-"; splice_chain ",2411802^2411771-"; sources "Undefined,Undefined"; NMorMRNA "null"; degree "4"; dimension "2_2";
chrA02	Undefined	as_event	2411287	2411548	.	-	.	transcript_id "TCONS_00004751,TCONS_00004749/TCONS_00004750"; gene_id "chrA02:2409726-2413827C"; flanks "2411548-,2411287^"; structure "0,1^2-"; splice_chain ",2411479^2411391-"; sources "Undefined,Undefined"; NMorMRNA "null"; degree "4"; dimension "2_2";
chrA02	Undefined	as_event	2410077	2410552	.	-	.	transcript_id "TCONS_00004750,TCONS_00004749/TCONS_00004751"; gene_id "chrA02:2409726-2413827C"; flanks "2410552-,2410077^"; structure "1^3-,2^4-5^6-"; splice_chain "2410490^2410409-,2410489^2410408-2410263^2410181-"; sources "Undefined,Undefined"; NMorMRNA "null"; degree "4"; dimension "2_2";
chrA02	Undefined	as_event	2475945	2477387	.	-	.	transcript_id "TCONS_00004761,TCONS_00004758,TCONS_00004760,TCONS_00004759"; gene_id "chrA02:2475945-2477387C"; flanks "2477387[,2475945]"; structure "1^5-,2^7-,3^6-,4^8-"; splice_chain "2477212^2476639-,2477187^2476614-,2477185^2476620-,2477183^2476610-"; sources "Undefined,Undefined,Undefined,Undefined"; NMorMRNA "null"; degree "16"; dimension "4_4";
chrA02	Undefined	as_event	2735916	2736413	.	-	.	transcript_id "TCONS_00004785,TCONS_00004784"; gene_id "chrA02:2732297-2736413C"; flanks "2736413[,2735916^"; structure "1^3-,2^4-"; splice_chain "2736271^2736003-,2736270^2736002-"; sources "Undefined,Undefined"; NMorMRNA "null"; degree "4"; dimension "2_2";
chrA02	Undefined	as_event	2732813	2733299	.	-	.	transcript_id "TCONS_00004785,TCONS_00004784"; gene_id "chrA02:2732297-2736413C"; flanks "2733299-,2732813^"; structure "1^3-,2^4-"; splice_chain "2733091^2732971-,2733090^2732970-"; sources "Undefined,Undefined"; NMorMRNA "null"; degree "4"; dimension "2_2";
chrA02	Undefined	as_event	2751105	2751470	.	-	.	transcript_id "TCONS_00004787,TCONS_00004786"; gene_id "chrA02:2749229-2752613C"; flanks "2751470-,2751105^"; structure "0,1^2-"; splice_chain ",2751344^2751256-"; sources "Undefined,Undefined"; NMorMRNA "null"; degree "4"; dimension "2_2";
chrA02	Undefined	as_event	2750162	2750640	.	-	.	transcript_id "TCONS_00004787,TCONS_00004786"; gene_id "chrA02:2749229-2752613C"; flanks "2750640-,2750162^"; structure "0,1^2-"; splice_chain ",2750366^2750286-"; sources "Undefined,Undefined"; NMorMRNA "null"; degree "4"; dimension "2_2";
chrA02	Undefined	as_event	2753484	2753607	.	-	.	transcript_id "TCONS_00004788,TCONS_00004789"; gene_id "chrA02:2752848-2755006C"; flanks "2753607^,2753484^"; structure "1-,2-"; splice_chain "2753533-,2753531-"; sources "Undefined,Undefined"; NMorMRNA "null"; degree "4"; dimension "2_2";
chrA02	Undefined	as_event	2756564	2756760	.	-	.	transcript_id "TCONS_00004791,TCONS_00004790"; gene_id "chrA02:2755804-2757706C"; flanks "2756760^,2756564^"; structure "1-,2-"; splice_chain "2756661-,2756660-"; sources "Undefined,Undefined"; NMorMRNA "null"; degree "4"; dimension "2_2";
chrA02	Undefined	as_event	2842817	2843288	.	-	.	transcript_id "TCONS_00004792,TCONS_00004793"; gene_id "chrA02:2840912-2844205C"; flanks "2843288-,2842817^"; structure "0,1^2-"; splice_chain ",2842981^2842898-"; sources "Undefined,Undefined"; NMorMRNA "null"; degree "4"; dimension "2_2";
chrA02	Undefined	as_event	2882109	2882634	.	-	.	transcript_id "TCONS_00004797,TCONS_00004796"; gene_id "chrA02:2881578-2885438C"; flanks "2882634-,2882109^"; structure "0,1^2-"; splice_chain ",2882294^2882217-"; sources "Undefined,Undefined"; NMorMRNA "null"; degree "4"; dimension "2_2";
chrA02	Undefined	as_event	2984250	2984445	.	-	.	transcript_id "TCONS_00004802,TCONS_00004801"; gene_id "chrA02:2982833-2985398C"; flanks "2984445-,2984250^"; structure "0,1^2-"; splice_chain ",2984371^2984294-"; sources "Undefined,Undefined"; NMorMRNA "null"; degree "4"; dimension "2_2";
chrA02	Undefined	as_event	3042707	3042881	.	-	.	transcript_id "TCONS_00004806,TCONS_00004803/TCONS_00004804"; gene_id "chrA02:3037643-3043221C"; flanks "3042881^,3042707^"; structure "1-,2-"; splice_chain "3042789-,3042787-"; sources "Undefined,Undefined"; NMorMRNA "null"; degree "4"; dimension "2_2";
chrA02	Undefined	as_event	3042411	3042787	.	-	.	transcript_id "TCONS_00004803/TCONS_00004804,TCONS_00004805"; gene_id "chrA02:3037643-3043221C"; flanks "3042787-,3042411-"; structure "1^,2^"; splice_chain "3042707^,3042706^"; sources "Undefined,Undefined"; NMorMRNA "null"; degree "4"; dimension "2_2";
chrA02	Undefined	as_event	3042411	3042881	.	-	.	transcript_id "TCONS_00004806,TCONS_00004803/TCONS_00004804,TCONS_00004805"; gene_id "chrA02:3037643-3043221C"; flanks "3042881^,3042411-"; structure "1-3^,2-3^,2-4^"; splice_chain "3042789-3042707^,3042787-3042707^,3042787-3042706^"; sources "Undefined,Undefined,Undefined"; NMorMRNA "null"; degree "9"; dimension "3_3";
chrA02	Undefined	as_event	3040926	3041473	.	-	.	transcript_id "TCONS_00004806,TCONS_00004803/TCONS_00004804/TCONS_00004805"; gene_id "chrA02:3037643-3043221C"; flanks "3041473-,3040926^"; structure "0,1^2-"; splice_chain ",3041405^3041013-"; sources "Undefined,Undefined"; NMorMRNA "null"; degree "4"; dimension "2_2";
chrA02	Undefined	as_event	3037643	3038190	.	-	.	transcript_id "TCONS_00004806,TCONS_00004804,TCONS_00004803/TCONS_00004805"; gene_id "chrA02:3037643-3043221C"; flanks "3038190-,3037643]"; structure "0,1^2-,3^4-"; splice_chain ",3038096^3037979-,3037926^3037822-"; sources "Undefined,Undefined,Undefined"; NMorMRNA "null"; degree "9"; dimension "3_3";
chrA02	Undefined	as_event	3061473	3061847	.	-	.	transcript_id "TCONS_00004811,TCONS_00004810"; gene_id "chrA02:3060814-3062753C"; flanks "3061847-,3061473^"; structure "0,1^2-"; splice_chain ",3061692^3061626-"; sources "Undefined,Undefined"; NMorMRNA "null"; degree "4"; dimension "2_2";
chrA02	Undefined	as_event	3195902	3196588	.	-	.	transcript_id "TCONS_00004822,TCONS_00004823"; gene_id "chrA02:3195902-3197212C"; flanks "3196588^,3195902]"; structure "1-,2-"; splice_chain "3196510-,3196508-"; sources "Undefined,Undefined"; NMorMRNA "null"; degree "4"; dimension "2_2";
chrA02	Undefined	as_event	3272230	3272488	.	-	.	transcript_id "TCONS_00004836,TCONS_00004834/TCONS_00004835"; gene_id "chrA02:3270897-3275057C"; flanks "3272488^,3272230^"; structure "1-,2-"; splice_chain "3272328-,3272318-"; sources "Undefined,Undefined"; NMorMRNA "null"; degree "4"; dimension "2_2";
chrA02	Undefined	as_event	3692537	3693313	.	-	.	transcript_id "TCONS_00004856,TCONS_00004857"; gene_id "chrA02:3691549-3693624C"; flanks "3693313^,3692537^"; structure "1-3^5-,2-4^6-"; splice_chain "3693251-3693035^3692666-,3693237-3693031^3692662-"; sources "Undefined,Undefined"; NMorMRNA "null"; degree "4"; dimension "2_2";
chrA02	Undefined	as_event	3699939	3700129	.	-	.	transcript_id "TCONS_00004858,TCONS_00004859"; gene_id "chrA02:3697440-3700395C"; flanks "3700129^,3699939^"; structure "1-,2-"; splice_chain "3700059-,3700056-"; sources "Undefined,Undefined"; NMorMRNA "null"; degree "4"; dimension "2_2";
chrA02	Undefined	as_event	3786349	3786963	.	-	.	transcript_id "TCONS_00004866,TCONS_00004865"; gene_id "chrA02:3784902-3788074C"; flanks "3786963-,3786349^"; structure "1^3-,2^4-"; splice_chain "3786753^3786667-,3786751^3786665-"; sources "Undefined,Undefined"; NMorMRNA "null"; degree "4"; dimension "2_2";
chrA02	Undefined	as_event	3800730	3801430	.	-	.	transcript_id "TCONS_00004868,TCONS_00004869"; gene_id "chrA02:3799128-3802956C"; flanks "3801430-,3800730^"; structure "0,1^2-3^4-"; splice_chain ",3801333^3801246-3801159^3801080-"; sources "Undefined,Undefined"; NMorMRNA "null"; degree "4"; dimension "2_2";
chrA02	Undefined	as_event	4136474	4136667	.	-	.	transcript_id "TCONS_00004878,TCONS_00004876/TCONS_00004877"; gene_id "chrA02:4133294-4137781C"; flanks "4136667^,4136474^"; structure "1-,2-"; splice_chain "4136567-,4136566-"; sources "Undefined,Undefined"; NMorMRNA "null"; degree "4"; dimension "2_2";
chrA02	Undefined	as_event	4135130	4135410	.	-	.	transcript_id "TCONS_00004876,TCONS_00004877/TCONS_00004878"; gene_id "chrA02:4133294-4137781C"; flanks "4135410-,4135130^"; structure "0,1^2-"; splice_chain ",4135326^4135248-"; sources "Undefined,Undefined"; NMorMRNA "null"; degree "4"; dimension "2_2";
chrA02	Undefined	as_event	4134628	4135044	.	-	.	transcript_id "TCONS_00004876,TCONS_00004877/TCONS_00004878"; gene_id "chrA02:4133294-4137781C"; flanks "4135044-,4134628^"; structure "0,1^2-"; splice_chain ",4134883^4134803-"; sources "Undefined,Undefined"; NMorMRNA "null"; degree "4"; dimension "2_2";
chrA02	Undefined	as_event	4134157	4134419	.	-	.	transcript_id "TCONS_00004877,TCONS_00004876/TCONS_00004878"; gene_id "chrA02:4133294-4137781C"; flanks "4134419^,4134157^"; structure "1-,2-"; splice_chain "4134273-,4134266-"; sources "Undefined,Undefined"; NMorMRNA "null"; degree "4"; dimension "2_2";
chrA02	Undefined	as_event	4133850	4134056	.	-	.	transcript_id "TCONS_00004876/TCONS_00004877,TCONS_00004878"; gene_id "chrA02:4133294-4137781C"; flanks "4134056-,4133850-"; structure "1^,2^"; splice_chain "4133946^,4133945^"; sources "Undefined,Undefined"; NMorMRNA "null"; degree "4"; dimension "2_2";
chrA02	Undefined	as_event	4229369	4229651	.	-	.	transcript_id "TCONS_00004879,TCONS_00004880"; gene_id "chrA02:4227731-4230968C"; flanks "4229651-,4229369^"; structure "1^3-,2^4-"; splice_chain "4229610^4229527-,4229598^4229515-"; sources "Undefined,Undefined"; NMorMRNA "null"; degree "4"; dimension "2_2";
chrA02	Undefined	as_event	4242394	4242861	.	-	.	transcript_id "TCONS_00004882,TCONS_00004881"; gene_id "chrA02:4242163-4245675C"; flanks "4242861-,4242394^"; structure "0,1^2-"; splice_chain ",4242603^4242509-"; sources "Undefined,Undefined"; NMorMRNA "null"; degree "4"; dimension "2_2";
chrA02	Undefined	as_event	4258355	4258704	.	-	.	transcript_id "TCONS_00004884,TCONS_00004885"; gene_id "chrA02:4257871-4260056C"; flanks "4258704-,4258355^"; structure "0,1^2-"; splice_chain ",4258569^4258491-"; sources "Undefined,Undefined"; NMorMRNA "null"; degree "4"; dimension "2_2";
chrA02	Undefined	as_event	4431371	4431826	.	-	.	transcript_id "TCONS_00004893,TCONS_00004894"; gene_id "chrA02:4429535-4432160C"; flanks "4431826-,4431371^"; structure "0,1^2-"; splice_chain ",4431698^4431617-"; sources "Undefined,Undefined"; NMorMRNA "null"; degree "4"; dimension "2_2";
chrA02	Undefined	as_event	4430642	4430960	.	-	.	transcript_id "TCONS_00004893,TCONS_00004894"; gene_id "chrA02:4429535-4432160C"; flanks "4430960-,4430642^"; structure "0,1^2-"; splice_chain ",4430883^4430801-"; sources "Undefined,Undefined"; NMorMRNA "null"; degree "4"; dimension "2_2";
chrA02	Undefined	as_event	4717835	4718132	.	-	.	transcript_id "TCONS_00004922,TCONS_00004923,TCONS_00004921"; gene_id "chrA02:4715880-4719433C"; flanks "4718132-,4717835^"; structure "1^4-,2^5-,3^6-"; splice_chain "4718041^4717972-,4718025^4717956-,4718023^4717954-"; sources "Undefined,Undefined,Undefined"; NMorMRNA "null"; degree "9"; dimension "3_3";
chrA02	Undefined	as_event	4717012	4717752	.	-	.	transcript_id "TCONS_00004922,TCONS_00004923"; gene_id "chrA02:4715880-4719433C"; flanks "4717752-,4717012^"; structure "1^3-,2^4-"; splice_chain "4717559^4717198-,4717549^4717188-"; sources "Undefined,Undefined"; NMorMRNA "null"; degree "4"; dimension "2_2";
chrA02	Undefined	as_event	4716856	4717198	.	-	.	transcript_id "TCONS_00004921,TCONS_00004922"; gene_id "chrA02:4715880-4719433C"; flanks "4717198-,4716856^"; structure "0,1^2-"; splice_chain ",4717012^4716930-"; sources "Undefined,Undefined"; NMorMRNA "null"; degree "4"; dimension "2_2";
chrA02	Undefined	as_event	4716856	4717752	.	-	.	transcript_id "TCONS_00004921,TCONS_00004922,TCONS_00004923"; gene_id "chrA02:4715880-4719433C"; flanks "4717752-,4716856^"; structure "1^3-,1^3-5^6-,2^4-5^6-"; splice_chain "4717559^4717198-,4717559^4717198-4717012^4716930-,4717549^4717188-4717012^4716930-"; sources "Undefined,Undefined,Undefined"; NMorMRNA "null"; degree "9"; dimension "3_3";
chrA02	Undefined	as_event	4715880	4716321	.	-	.	transcript_id "TCONS_00004923,TCONS_00004921/TCONS_00004922"; gene_id "chrA02:4715880-4719433C"; flanks "4716321-,4715880]"; structure "1^3-,2^4-"; splice_chain "4716222^4716001-,4716212^4715991-"; sources "Undefined,Undefined"; NMorMRNA "null"; degree "4"; dimension "2_2";
chrA02	Undefined	as_event	4935014	4935449	.	-	.	transcript_id "TCONS_00004936,TCONS_00004937"; gene_id "chrA02:4934031-4937111C"; flanks "4935449-,4935014^"; structure "0,1^2-"; splice_chain ",4935324^4935124-"; sources "Undefined,Undefined"; NMorMRNA "null"; degree "4"; dimension "2_2";
chrA02	Undefined	as_event	5103646	5103810	.	-	.	transcript_id "TCONS_00004944,TCONS_00004943"; gene_id "chrA02:5102740-5105481C"; flanks "5103810-,5103646-"; structure "1^,2^"; splice_chain "5103730^,5103725^"; sources "Undefined,Undefined"; NMorMRNA "null"; degree "4"; dimension "2_2";
chrA02	Undefined	as_event	5102966	5103155	.	-	.	transcript_id "TCONS_00004943,TCONS_00004944"; gene_id "chrA02:5102740-5105481C"; flanks "5103155-,5102966^"; structure "0,1^2-"; splice_chain ",5103120^5103033-"; sources "Undefined,Undefined"; NMorMRNA "null"; degree "4"; dimension "2_2";
chrA02	Undefined	as_event	5151148	5151593	.	-	.	transcript_id "TCONS_00004945,TCONS_00004946"; gene_id "chrA02:5151148-5151593C"; flanks "5151593[,5151148]"; structure "1^3-,2^4-"; splice_chain "5151470^5151301-,5151460^5151291-"; sources "Undefined,Undefined"; NMorMRNA "null"; degree "4"; dimension "2_2";
chrA02	Undefined	as_event	5388071	5388552	.	-	.	transcript_id "TCONS_00004961,TCONS_00004960"; gene_id "chrA02:5387005-5390374C"; flanks "5388552-,5388071^"; structure "0,1^2-"; splice_chain ",5388337^5388141-"; sources "Undefined,Undefined"; NMorMRNA "null"; degree "4"; dimension "2_2";
chrA02	Undefined	as_event	5502555	5503394	.	-	.	transcript_id "TCONS_00004965,TCONS_00004966"; gene_id "chrA02:5502555-5504074C"; flanks "5503394-,5502555]"; structure "0,1^2-"; splice_chain ",5503281^5503179-"; sources "Undefined,Undefined"; NMorMRNA "null"; degree "4"; dimension "2_2";
chrA02	Undefined	as_event	5523190	5523445	.	-	.	transcript_id "TCONS_00004967,TCONS_00004968"; gene_id "chrA02:5521626-5523916C"; flanks "5523445-,5523190^"; structure "1^3-,2^4-"; splice_chain "5523340^5523257-,5523338^5523255-"; sources "Undefined,Undefined"; NMorMRNA "null"; degree "4"; dimension "2_2";
chrA02	Undefined	as_event	5521626	5523190	.	-	.	transcript_id "TCONS_00004967,TCONS_00004968"; gene_id "chrA02:5521626-5523916C"; flanks "5523190^,5521626]"; structure "1-3^5-,2-4^6-"; splice_chain "5523096-5522864^5522734-,5523094-5522862^5522732-"; sources "Undefined,Undefined"; NMorMRNA "null"; degree "4"; dimension "2_2";
chrA02	Undefined	as_event	5576779	5577272	.	-	.	transcript_id "TCONS_00004973/TCONS_00004975,TCONS_00004974"; gene_id "chrA02:5576779-5578262C"; flanks "5577272^,5576779]"; structure "1-,2-"; splice_chain "5577157-,5577146-"; sources "Undefined,Undefined"; NMorMRNA "null"; degree "4"; dimension "2_2";
chrA02	Undefined	as_event	5615872	5616387	.	-	.	transcript_id "TCONS_00004978,TCONS_00004979"; gene_id "chrA02:5614940-5632039C"; flanks "5616387[,5615872^"; structure "1^3-,2^4-"; splice_chain "5616083^5615999-,5616080^5615996-"; sources "Undefined,Undefined"; NMorMRNA "null"; degree "4"; dimension "2_2";
chrA02	Undefined	as_event	5951136	5951402	.	-	.	transcript_id "TCONS_00004997,TCONS_00004996"; gene_id "chrA02:5948256-5953290C"; flanks "5951402-,5951136^"; structure "0,1^2-"; splice_chain ",5951340^5951257-"; sources "Undefined,Undefined"; NMorMRNA "null"; degree "4"; dimension "2_2";
chrA02	Undefined	as_event	6213707	6214727	.	-	.	transcript_id "TCONS_00005010,TCONS_00005009"; gene_id "chrA02:6212464-6214727C"; flanks "6214727[,6213707^"; structure "0,1^2-"; splice_chain ",6214333^6213873-"; sources "Undefined,Undefined"; NMorMRNA "null"; degree "4"; dimension "2_2";
chrA02	Undefined	as_event	6223286	6223760	.	-	.	transcript_id "TCONS_00005013,TCONS_00005014/TCONS_00005015"; gene_id "chrA02:6220819-6224950C"; flanks "6223760^,6223286^"; structure "1-,2-"; splice_chain "6223419-,6223415-"; sources "Undefined,Undefined"; NMorMRNA "null"; degree "4"; dimension "2_2";
chrA02	Undefined	as_event	6222152	6222383	.	-	.	transcript_id "TCONS_00005015,TCONS_00005014,TCONS_00005013"; gene_id "chrA02:6220819-6224950C"; flanks "6222383-,6222152^"; structure "0,1^3-,2^4-"; splice_chain ",6222344^6222239-,6222343^6222238-"; sources "Undefined,Undefined,Undefined"; NMorMRNA "null"; degree "9"; dimension "3_3";
chrA02	Undefined	as_event	6220819	6221194	.	-	.	transcript_id "TCONS_00005013/TCONS_00005014,TCONS_00005015"; gene_id "chrA02:6220819-6224950C"; flanks "6221194-,6220819]"; structure "0,1^2-"; splice_chain ",6221045^6220827-"; sources "Undefined,Undefined"; NMorMRNA "null"; degree "4"; dimension "2_2";
chrA02	Undefined	as_event	6239830	6240287	.	-	.	transcript_id "TCONS_00005018,TCONS_00005017"; gene_id "chrA02:6239830-6242411C"; flanks "6240287-,6239830]"; structure "0,1^2-"; splice_chain ",6240215^6240132-"; sources "Undefined,Undefined"; NMorMRNA "null"; degree "4"; dimension "2_2";
chrA02	Undefined	as_event	6257201	6258125	.	-	.	transcript_id "TCONS_00005023,TCONS_00005021"; gene_id "chrA02:6256852-6258808C"; flanks "6258125^,6257201-"; structure "0,1-2^"; splice_chain ",6257661-6257571^"; sources "Undefined,Undefined"; NMorMRNA "null"; degree "4"; dimension "2_2";
chrA02	Undefined	as_event	6256852	6257571	.	-	.	transcript_id "TCONS_00005022,TCONS_00005021"; gene_id "chrA02:6256852-6258808C"; flanks "6257571^,6256852]"; structure "1-,2-"; splice_chain "6257206-,6257201-"; sources "Undefined,Undefined"; NMorMRNA "null"; degree "4"; dimension "2_2";
chrA02	Undefined	as_event	6256852	6258125	.	-	.	transcript_id "TCONS_00005022,TCONS_00005021,TCONS_00005023"; gene_id "chrA02:6256852-6258808C"; flanks "6258125^,6256852]"; structure "1-2^3-,1-2^4-,4-"; splice_chain "6257661-6257571^6257206-,6257661-6257571^6257201-,6257201-"; sources "Undefined,Undefined,Undefined"; NMorMRNA "null"; degree "9"; dimension "3_3";
chrA02	Undefined	as_event	6330536	6330738	.	-	.	transcript_id "TCONS_00005027,TCONS_00005026/TCONS_00005028"; gene_id "chrA02:6326417-6331285C"; flanks "6330738^,6330536^"; structure "1-,2-"; splice_chain "6330648-,6330647-"; sources "Undefined,Undefined"; NMorMRNA "null"; degree "4"; dimension "2_2";
chrA02	Undefined	as_event	6326417	6327644	.	-	.	transcript_id "TCONS_00005027,TCONS_00005026"; gene_id "chrA02:6326417-6331285C"; flanks "6327644-,6326417]"; structure "0,1^2-"; splice_chain ",6327545^6327106-"; sources "Undefined,Undefined"; NMorMRNA "null"; degree "4"; dimension "2_2";
chrA02	Undefined	as_event	6406279	6407136	.	-	.	transcript_id "TCONS_00005031,TCONS_00005033"; gene_id "chrA02:6406279-6408722C"; flanks "6407136^,6406279]"; structure "1-,2-"; splice_chain "6406707-,6406703-"; sources "Undefined,Undefined"; NMorMRNA "null"; degree "4"; dimension "2_2";
chrA02	Undefined	as_event	6406279	6407308	.	-	.	transcript_id "TCONS_00005032,TCONS_00005031,TCONS_00005033"; gene_id "chrA02:6406279-6408722C"; flanks "6407308-,6406279]"; structure "1^3-,2^4-,2^5-"; splice_chain "6407146^6406713-,6407136^6406707-,6407136^6406703-"; sources "Undefined,Undefined,Undefined"; NMorMRNA "null"; degree "9"; dimension "3_3";
chrA02	Undefined	as_event	6525668	6525921	.	-	.	transcript_id "TCONS_00005038,TCONS_00005037"; gene_id "chrA02:6525305-6526155C"; flanks "6525921^,6525668^"; structure "1-,2-"; splice_chain "6525749-,6525747-"; sources "Undefined,Undefined"; NMorMRNA "null"; degree "4"; dimension "2_2";
chrA02	Undefined	as_event	6859593	6859737	.	-	.	transcript_id "TCONS_00005048,TCONS_00005049"; gene_id "chrA02:6858027-6860204C"; flanks "6859737^,6859593^"; structure "1-,2-"; splice_chain "6859655-,6859654-"; sources "Undefined,Undefined"; NMorMRNA "null"; degree "4"; dimension "2_2";
chrA02	Undefined	as_event	6990790	6991082	.	-	.	transcript_id "TCONS_00005056,TCONS_00005057"; gene_id "chrA02:6980434-6996971C"; flanks "6991082-,6990790^"; structure "1^3-,2^4-"; splice_chain "6990982^6990907-,6990950^6990875-"; sources "Undefined,Undefined"; NMorMRNA "null"; degree "4"; dimension "2_2";
chrA02	Undefined	as_event	6984616	6985178	.	-	.	transcript_id "TCONS_00005055/TCONS_00005056,TCONS_00005057"; gene_id "chrA02:6980434-6996971C"; flanks "6985178-,6984616^"; structure "1^3-,2^4-"; splice_chain "6984947^6984839-,6984945^6984837-"; sources "Undefined,Undefined"; NMorMRNA "null"; degree "4"; dimension "2_2";
chrA02	Undefined	as_event	7065773	7066271	.	-	.	transcript_id "TCONS_00005064,TCONS_00005065"; gene_id "chrA02:7065773-7067027C"; flanks "7066271^,7065773]"; structure "1-,2-"; splice_chain "7066022-,7066021-"; sources "Undefined,Undefined"; NMorMRNA "null"; degree "4"; dimension "2_2";
chrA02	Undefined	as_event	7079186	7079471	.	-	.	transcript_id "TCONS_00005066,TCONS_00005067"; gene_id "chrA02:7077654-7080554C"; flanks "7079471^,7079186^"; structure "1-,2-"; splice_chain "7079387-,7079385-"; sources "Undefined,Undefined"; NMorMRNA "null"; degree "4"; dimension "2_2";
chrA02	Undefined	as_event	7078261	7078597	.	-	.	transcript_id "TCONS_00005066,TCONS_00005067"; gene_id "chrA02:7077654-7080554C"; flanks "7078597-,7078261^"; structure "0,1^2-"; splice_chain ",7078507^7078429-"; sources "Undefined,Undefined"; NMorMRNA "null"; degree "4"; dimension "2_2";
chrA02	Undefined	as_event	7444485	7444854	.	-	.	transcript_id "TCONS_00005079,TCONS_00005080"; gene_id "chrA02:7444156-7446171C"; flanks "7444854-,7444485^"; structure "0,1^2-"; splice_chain ",7444722^7444643-"; sources "Undefined,Undefined"; NMorMRNA "null"; degree "4"; dimension "2_2";
chrA02	Undefined	as_event	7781177	7783954	.	-	.	transcript_id "TCONS_00005091,TCONS_00005090"; gene_id "chrA02:7781177-7784957C"; flanks "7783954^,7781177]"; structure "1-,2-"; splice_chain "7783041-,7783039-"; sources "Undefined,Undefined"; NMorMRNA "null"; degree "4"; dimension "2_2";
chrA02	Undefined	as_event	8009248	8009514	.	-	.	transcript_id "TCONS_00005100,TCONS_00005099"; gene_id "chrA02:8008616-8009514C"; flanks "8009514[,8009248^"; structure "1^3-,2^4-"; splice_chain "8009484^8009384-,8009474^8009374-"; sources "Undefined,Undefined"; NMorMRNA "null"; degree "4"; dimension "2_2";
chrA02	Undefined	as_event	8301870	8302975	.	-	.	transcript_id "TCONS_00005105,TCONS_00005104/TCONS_00005106"; gene_id "chrA02:8295521-8302975C"; flanks "8302975[,8301870^"; structure "1^3-5^7-,2^4-6^8-"; splice_chain "8302233^8302161-8302065^8301979-,8302223^8302151-8302063^8301977-"; sources "Undefined,Undefined"; NMorMRNA "null"; degree "4"; dimension "2_2";
chrA02	Undefined	as_event	8299717	8300340	.	-	.	transcript_id "TCONS_00005104/TCONS_00005105,TCONS_00005106"; gene_id "chrA02:8295521-8302975C"; flanks "8300340-,8299717-"; structure "1^,2^"; splice_chain "8300305^,8300078^"; sources "Undefined,Undefined"; NMorMRNA "null"; degree "4"; dimension "2_2";
chrA02	Undefined	as_event	8537690	8537955	.	-	.	transcript_id "TCONS_00005120,TCONS_00005119"; gene_id "chrA02:8537690-8539500C"; flanks "8537955-,8537690]"; structure "0,1^2-"; splice_chain ",8537810^8537725-"; sources "Undefined,Undefined"; NMorMRNA "null"; degree "4"; dimension "2_2";
chrA02	Undefined	as_event	8612814	8614105	.	-	.	transcript_id "TCONS_00005122,TCONS_00005123"; gene_id "chrA02:8610808-8614105C"; flanks "8614105[,8612814^"; structure "0,1^2-"; splice_chain ",8612972^8612872-"; sources "Undefined,Undefined"; NMorMRNA "null"; degree "4"; dimension "2_2";
chrA02	Undefined	as_event	8612075	8612727	.	-	.	transcript_id "TCONS_00005122/TCONS_00005123,TCONS_00005121"; gene_id "chrA02:8610808-8614105C"; flanks "8612727-,8612075^"; structure "0,1^2-3^4-"; splice_chain ",8612572^8612486-8612317^8612209-"; sources "Undefined,Undefined"; NMorMRNA "null"; degree "4"; dimension "2_2";
chrA02	Undefined	as_event	8610808	8611748	.	-	.	transcript_id "TCONS_00005121,TCONS_00005122/TCONS_00005123"; gene_id "chrA02:8610808-8614105C"; flanks "8611748-,8610808]"; structure "0,1^2-3^4-"; splice_chain ",8611598^8611487-8611281^8611170-"; sources "Undefined,Undefined"; NMorMRNA "null"; degree "4"; dimension "2_2";
chrA02	Undefined	as_event	8691837	8692357	.	-	.	transcript_id "TCONS_00005125,TCONS_00005126"; gene_id "chrA02:8690948-8692890C"; flanks "8692357-,8691837^"; structure "0,1^2-"; splice_chain ",8692147^8692071-"; sources "Undefined,Undefined"; NMorMRNA "null"; degree "4"; dimension "2_2";
[truncated: 19,378 more rows]
