# Supplementary material for: Differences in Alternative Splicing between Yellow and Black-Seeded Rapeseed
Source: Plants (Basel). 2020 Jul 31;9(8):977. doi: 10.3390/plants9080977 (PMC7465011; doi:10.3390/plants9080977)
Supplement: Supplementary file 1 [file plants-09-00977-s001.zip › Supplementary Materials/Table S2/SRR5591715cufcompF.combined_sorted.gtf_astalavista.gtf]

chrA01	Undefined	as_event	27504	27842	.	+	.	transcript_id "TCONS_00000004,TCONS_00000005"; gene_id "chrA01:26837-30822W"; flanks "27504-,27842^"; structure "0,1^2-"; splice_chain ",27601^27672-"; sources "Undefined,Undefined"; NMorMRNA "null"; degree "4"; dimension "2_2";
chrA01	Undefined	as_event	76143	76318	.	+	.	transcript_id "TCONS_00000010,TCONS_00000009"; gene_id "chrA01:74508-78118W"; flanks "76143^,76318^"; structure "1-,2-"; splice_chain "76216-,76218-"; sources "Undefined,Undefined"; NMorMRNA "null"; degree "4"; dimension "2_2";
chrA01	Undefined	as_event	76059	76957	.	+	.	transcript_id "TCONS_00000008,TCONS_00000009"; gene_id "chrA01:74508-78118W"; flanks "76059-,76957^"; structure "0,1^2-3^4-5^6-"; splice_chain ",76143^76218-76318^76394-76692^76784-"; sources "Undefined,Undefined"; NMorMRNA "null"; degree "4"; dimension "2_2";
chrA01	Undefined	as_event	77349	77933	.	+	.	transcript_id "TCONS_00000008,TCONS_00000009/TCONS_00000010"; gene_id "chrA01:74508-78118W"; flanks "77349-,77933^"; structure "0,1^2-"; splice_chain ",77697^77765-"; sources "Undefined,Undefined"; NMorMRNA "null"; degree "4"; dimension "2_2";
chrA01	Undefined	as_event	96289	96463	.	+	.	transcript_id "TCONS_00000011,TCONS_00000012"; gene_id "chrA01:96012-96857W"; flanks "96289-,96463^"; structure "0,1^2-"; splice_chain ",96333^96421-"; sources "Undefined,Undefined"; NMorMRNA "null"; degree "4"; dimension "2_2";
chrA01	Undefined	as_event	179237	179607	.	+	.	transcript_id "TCONS_00000014,TCONS_00000015"; gene_id "chrA01:178812-181220W"; flanks "179237-,179607^"; structure "0,1^2-"; splice_chain ",179324^179399-"; sources "Undefined,Undefined"; NMorMRNA "null"; degree "4"; dimension "2_2";
chrA01	Undefined	as_event	238088	238631	.	+	.	transcript_id "TCONS_00000020,TCONS_00000021"; gene_id "chrA01:236660-238631W"; flanks "238088-,238631]"; structure "0,1^2-"; splice_chain ",238269^238350-"; sources "Undefined,Undefined"; NMorMRNA "null"; degree "4"; dimension "2_2";
chrA01	Undefined	as_event	263791	264256	.	+	.	transcript_id "TCONS_00000031,TCONS_00000029"; gene_id "chrA01:263254-264256W"; flanks "263791-,264256]"; structure "0,1^2-"; splice_chain ",263851^263926-"; sources "Undefined,Undefined"; NMorMRNA "null"; degree "4"; dimension "2_2";
chrA01	Undefined	as_event	263593	264256	.	+	.	transcript_id "TCONS_00000030,TCONS_00000029"; gene_id "chrA01:263254-264256W"; flanks "263593-,264256]"; structure "0,1^2-3^4-"; splice_chain ",263707^263791-263851^263926-"; sources "Undefined,Undefined"; NMorMRNA "null"; degree "4"; dimension "2_2";
chrA01	Undefined	as_event	263269	264256	.	+	.	transcript_id "TCONS_00000032,TCONS_00000030,TCONS_00000031"; gene_id "chrA01:263254-264256W"; flanks "263269[,264256]"; structure "0,1^2-,3^4-"; splice_chain ",263468^263593-,263707^263791-"; sources "Undefined,Undefined,Undefined"; NMorMRNA "null"; degree "9"; dimension "3_3";
chrA01	Undefined	as_event	353730	353879	.	+	.	transcript_id "TCONS_00000036,TCONS_00000035"; gene_id "chrA01:353082-355563W"; flanks "353730-,353879^"; structure "0,1^2-"; splice_chain ",353783^353866-"; sources "Undefined,Undefined"; NMorMRNA "null"; degree "4"; dimension "2_2";
chrA01	Undefined	as_event	354322	354879	.	+	.	transcript_id "TCONS_00000036,TCONS_00000035"; gene_id "chrA01:353082-355563W"; flanks "354322-,354879^"; structure "0,1^2-3^4-"; splice_chain ",354357^354525-354565^354778-"; sources "Undefined,Undefined"; NMorMRNA "null"; degree "4"; dimension "2_2";
chrA01	Undefined	as_event	499100	499735	.	+	.	transcript_id "TCONS_00000050,TCONS_00000049"; gene_id "chrA01:499100-501705W"; flanks "499100[,499735^"; structure "1^3-,2^4-"; splice_chain "499476^499621-,499483^499628-"; sources "Undefined,Undefined"; NMorMRNA "null"; degree "4"; dimension "2_2";
chrA01	Undefined	as_event	517216	517576	.	+	.	transcript_id "TCONS_00000053/TCONS_00000054,TCONS_00000055"; gene_id "chrA01:514606-519738W"; flanks "517216-,517576^"; structure "0,1^2-"; splice_chain ",517413^517486-"; sources "Undefined,Undefined"; NMorMRNA "null"; degree "4"; dimension "2_2";
chrA01	Undefined	as_event	517659	519738	.	+	.	transcript_id "TCONS_00000054,TCONS_00000055"; gene_id "chrA01:514606-519738W"; flanks "517659-,519738]"; structure "1^2-3^5-,4^6-"; splice_chain "517872^517942-518045^519402-,518052^519409-"; sources "Undefined,Undefined"; NMorMRNA "null"; degree "4"; dimension "2_2";
chrA01	Undefined	as_event	549574	549982	.	+	.	transcript_id "TCONS_00000058,TCONS_00000059/TCONS_00000060"; gene_id "chrA01:547586-551353W"; flanks "549574-,549982^"; structure "0,1^2-"; splice_chain ",549693^549770-"; sources "Undefined,Undefined"; NMorMRNA "null"; degree "4"; dimension "2_2";
chrA01	Undefined	as_event	550404	550718	.	+	.	transcript_id "TCONS_00000059/TCONS_00000060,TCONS_00000058"; gene_id "chrA01:547586-551353W"; flanks "550404-,550718-"; structure "1^,2^"; splice_chain "550462^,550463^"; sources "Undefined,Undefined"; NMorMRNA "null"; degree "4"; dimension "2_2";
chrA01	Undefined	as_event	615233	616267	.	+	.	transcript_id "TCONS_00000069,TCONS_00000070"; gene_id "chrA01:615233-616267W"; flanks "615233[,616267]"; structure "0,1^2-"; splice_chain ",615325^615434-"; sources "Undefined,Undefined"; NMorMRNA "null"; degree "4"; dimension "2_2";
chrA01	Undefined	as_event	707893	708208	.	+	.	transcript_id "TCONS_00000083,TCONS_00000084"; gene_id "chrA01:706689-710694W"; flanks "707893-,708208^"; structure "0,1^2-"; splice_chain ",708021^708110-"; sources "Undefined,Undefined"; NMorMRNA "null"; degree "4"; dimension "2_2";
chrA01	Undefined	as_event	709108	709331	.	+	.	transcript_id "TCONS_00000084,TCONS_00000083"; gene_id "chrA01:706689-710694W"; flanks "709108-,709331-"; structure "1^,2^"; splice_chain "709219^,709220^"; sources "Undefined,Undefined"; NMorMRNA "null"; degree "4"; dimension "2_2";
chrA01	Undefined	as_event	711363	711554	.	+	.	transcript_id "TCONS_00000085,TCONS_00000086"; gene_id "chrA01:711036-714910W"; flanks "711363-,711554^"; structure "0,1^2-"; splice_chain ",711437^711520-"; sources "Undefined,Undefined"; NMorMRNA "null"; degree "4"; dimension "2_2";
chrA01	Undefined	as_event	712547	712892	.	+	.	transcript_id "TCONS_00000085,TCONS_00000086"; gene_id "chrA01:711036-714910W"; flanks "712547-,712892^"; structure "0,1^2-"; splice_chain ",712645^712788-"; sources "Undefined,Undefined"; NMorMRNA "null"; degree "4"; dimension "2_2";
chrA01	Undefined	as_event	733827	734174	.	+	.	transcript_id "TCONS_00000087/TCONS_00000089,TCONS_00000088"; gene_id "chrA01:733269-735637W"; flanks "733827^,734174^"; structure "1-,2-"; splice_chain "734007-,734055-"; sources "Undefined,Undefined"; NMorMRNA "null"; degree "4"; dimension "2_2";
chrA01	Undefined	as_event	734881	735637	.	+	.	transcript_id "TCONS_00000087,TCONS_00000088"; gene_id "chrA01:733269-735637W"; flanks "734881^,735637]"; structure "1-,2-"; splice_chain "735186-,735197-"; sources "Undefined,Undefined"; NMorMRNA "null"; degree "4"; dimension "2_2";
chrA01	Undefined	as_event	734819	735637	.	+	.	transcript_id "TCONS_00000089,TCONS_00000087,TCONS_00000088"; gene_id "chrA01:733269-735637W"; flanks "734819-,735637]"; structure "0,1^2-,1^3-"; splice_chain ",734881^735186-,734881^735197-"; sources "Undefined,Undefined,Undefined"; NMorMRNA "null"; degree "9"; dimension "3_3";
chrA01	Undefined	as_event	812588	812796	.	+	.	transcript_id "TCONS_00000097,TCONS_00000096"; gene_id "chrA01:812220-826559W"; flanks "812588^,812796^"; structure "1-,2-"; splice_chain "812671-,812672-"; sources "Undefined,Undefined"; NMorMRNA "null"; degree "4"; dimension "2_2";
chrA01	Undefined	as_event	858225	858941	.	+	.	transcript_id "TCONS_00000104/TCONS_00000105,TCONS_00000103"; gene_id "chrA01:857567-861034W"; flanks "858225-,858941^"; structure "1^3-,2^4-"; splice_chain "858377^858511-,858387^858521-"; sources "Undefined,Undefined"; NMorMRNA "null"; degree "4"; dimension "2_2";
chrA01	Undefined	as_event	860339	860634	.	+	.	transcript_id "TCONS_00000103,TCONS_00000104/TCONS_00000105"; gene_id "chrA01:857567-861034W"; flanks "860339-,860634^"; structure "0,1^2-"; splice_chain ",860410^860528-"; sources "Undefined,Undefined"; NMorMRNA "null"; degree "4"; dimension "2_2";
chrA01	Undefined	as_event	860841	861018	.	+	.	transcript_id "TCONS_00000103/TCONS_00000104,TCONS_00000105"; gene_id "chrA01:857567-861034W"; flanks "860841-,861018-"; structure "1^,2^"; splice_chain "860934^,860937^"; sources "Undefined,Undefined"; NMorMRNA "null"; degree "4"; dimension "2_2";
chrA01	Undefined	as_event	900814	900995	.	+	.	transcript_id "TCONS_00000107,TCONS_00000108"; gene_id "chrA01:898953-903684W"; flanks "900814^,900995^"; structure "1-,2-"; splice_chain "900915-,900916-"; sources "Undefined,Undefined"; NMorMRNA "null"; degree "4"; dimension "2_2";
chrA01	Undefined	as_event	901645	901914	.	+	.	transcript_id "TCONS_00000108,TCONS_00000107"; gene_id "chrA01:898953-903684W"; flanks "901645-,901914^"; structure "0,1^2-"; splice_chain ",901712^901796-"; sources "Undefined,Undefined"; NMorMRNA "null"; degree "4"; dimension "2_2";
chrA01	Undefined	as_event	902006	902311	.	+	.	transcript_id "TCONS_00000108,TCONS_00000107"; gene_id "chrA01:898953-903684W"; flanks "902006-,902311^"; structure "0,1^2-"; splice_chain ",902127^902213-"; sources "Undefined,Undefined"; NMorMRNA "null"; degree "4"; dimension "2_2";
chrA01	Undefined	as_event	902997	903432	.	+	.	transcript_id "TCONS_00000108,TCONS_00000107"; gene_id "chrA01:898953-903684W"; flanks "902997-,903432^"; structure "0,1^2-"; splice_chain ",903095^903190-"; sources "Undefined,Undefined"; NMorMRNA "null"; degree "4"; dimension "2_2";
chrA01	Undefined	as_event	925745	926117	.	+	.	transcript_id "TCONS_00000112,TCONS_00000111"; gene_id "chrA01:924557-927619W"; flanks "925745^,926117^"; structure "1-,2-"; splice_chain "925832-,926048-"; sources "Undefined,Undefined"; NMorMRNA "null"; degree "4"; dimension "2_2";
chrA01	Undefined	as_event	1042974	1044425	.	+	.	transcript_id "TCONS_00000127,TCONS_00000128"; gene_id "chrA01:1041567-1045233W"; flanks "1042974-,1044425^"; structure "1^3-,2^4-"; splice_chain "1043917^1044238-,1043918^1044239-"; sources "Undefined,Undefined"; NMorMRNA "null"; degree "4"; dimension "2_2";
chrA01	Undefined	as_event	1068883	1069298	.	+	.	transcript_id "TCONS_00000132,TCONS_00000133"; gene_id "chrA01:1067292-1069298W"; flanks "1068883-,1069298]"; structure "0,1^2-"; splice_chain ",1068961^1069037-"; sources "Undefined,Undefined"; NMorMRNA "null"; degree "4"; dimension "2_2";
chrA01	Undefined	as_event	1179430	1179896	.	+	.	transcript_id "TCONS_00000140,TCONS_00000141"; gene_id "chrA01:1174564-1181064W"; flanks "1179430-,1179896^"; structure "0,1^2-"; splice_chain ",1179651^1179735-"; sources "Undefined,Undefined"; NMorMRNA "null"; degree "4"; dimension "2_2";
chrA01	Undefined	as_event	1185511	1185845	.	+	.	transcript_id "TCONS_00000142,TCONS_00000143"; gene_id "chrA01:1184644-1186163W"; flanks "1185511-,1185845-"; structure "1^,2^"; splice_chain "1185744^,1185756^"; sources "Undefined,Undefined"; NMorMRNA "null"; degree "4"; dimension "2_2";
chrA01	Undefined	as_event	1203416	1203602	.	+	.	transcript_id "TCONS_00000145,TCONS_00000144/TCONS_00000146"; gene_id "chrA01:1201376-1207789W"; flanks "1203416^,1203602^"; structure "1-,2-"; splice_chain "1203485-,1203487-"; sources "Undefined,Undefined"; NMorMRNA "null"; degree "4"; dimension "2_2";
chrA01	Undefined	as_event	1324256	1324433	.	+	.	transcript_id "TCONS_00000167,TCONS_00000166"; gene_id "chrA01:1323969-1326200W"; flanks "1324256^,1324433^"; structure "1-,2-"; splice_chain "1324338-,1324339-"; sources "Undefined,Undefined"; NMorMRNA "null"; degree "4"; dimension "2_2";
chrA01	Undefined	as_event	1325552	1326106	.	+	.	transcript_id "TCONS_00000166,TCONS_00000167"; gene_id "chrA01:1323969-1326200W"; flanks "1325552-,1326106^"; structure "0,1^2-"; splice_chain ",1325909^1325993-"; sources "Undefined,Undefined"; NMorMRNA "null"; degree "4"; dimension "2_2";
chrA01	Undefined	as_event	1416267	1416465	.	+	.	transcript_id "TCONS_00000171,TCONS_00000172"; gene_id "chrA01:1416059-1418075W"; flanks "1416267-,1416465-"; structure "1^,2^"; splice_chain "1416380^,1416381^"; sources "Undefined,Undefined"; NMorMRNA "null"; degree "4"; dimension "2_2";
chrA01	Undefined	as_event	1575521	1576219	.	+	.	transcript_id "TCONS_00000185,TCONS_00000186"; gene_id "chrA01:1573563-1578685W"; flanks "1575521-,1576219^"; structure "1^3-,2^4-"; splice_chain "1575841^1576013-,1575843^1576015-"; sources "Undefined,Undefined"; NMorMRNA "null"; degree "4"; dimension "2_2";
chrA01	Undefined	as_event	1602992	1603237	.	+	.	transcript_id "TCONS_00000190,TCONS_00000189"; gene_id "chrA01:1601350-1605713W"; flanks "1602992-,1603237^"; structure "0,1^2-"; splice_chain ",1603044^1603123-"; sources "Undefined,Undefined"; NMorMRNA "null"; degree "4"; dimension "2_2";
chrA01	Undefined	as_event	1626959	1627599	.	+	.	transcript_id "TCONS_00000195,TCONS_00000196"; gene_id "chrA01:1626959-1629646W"; flanks "1626959[,1627599^"; structure "1^3-,2^4-"; splice_chain "1627396^1627502-,1627397^1627503-"; sources "Undefined,Undefined"; NMorMRNA "null"; degree "4"; dimension "2_2";
chrA01	Undefined	as_event	1628030	1628569	.	+	.	transcript_id "TCONS_00000195,TCONS_00000196"; gene_id "chrA01:1626959-1629646W"; flanks "1628030-,1628569^"; structure "1^3-,2^4-"; splice_chain "1628094^1628508-,1628114^1628528-"; sources "Undefined,Undefined"; NMorMRNA "null"; degree "4"; dimension "2_2";
chrA01	Undefined	as_event	1628905	1629060	.	+	.	transcript_id "TCONS_00000196,TCONS_00000195"; gene_id "chrA01:1626959-1629646W"; flanks "1628905^,1629060^"; structure "1-,2-"; splice_chain "1629027-,1629028-"; sources "Undefined,Undefined"; NMorMRNA "null"; degree "4"; dimension "2_2";
chrA01	Undefined	as_event	1685631	1687631	.	+	.	transcript_id "TCONS_00000214,TCONS_00000213"; gene_id "chrA01:1685565-1693633W"; flanks "1685631^,1687631^"; structure "1-,2-3^4-"; splice_chain "1685985-,1686035-1686117^1686210-"; sources "Undefined,Undefined"; NMorMRNA "null"; degree "4"; dimension "2_2";
chrA01	Undefined	as_event	1699066	1699381	.	+	.	transcript_id "TCONS_00000217,TCONS_00000216"; gene_id "chrA01:1698292-1703631W"; flanks "1699066^,1699381^"; structure "1-,2-"; splice_chain "1699156-,1699159-"; sources "Undefined,Undefined"; NMorMRNA "null"; degree "4"; dimension "2_2";
chrA01	Undefined	as_event	1700023	1700395	.	+	.	transcript_id "TCONS_00000215,TCONS_00000216/TCONS_00000217"; gene_id "chrA01:1698292-1703631W"; flanks "1700023-,1700395^"; structure "0,1^2-"; splice_chain ",1700122^1700198-"; sources "Undefined,Undefined"; NMorMRNA "null"; degree "4"; dimension "2_2";
chrA01	Undefined	as_event	1700822	1701095	.	+	.	transcript_id "TCONS_00000215,TCONS_00000216/TCONS_00000217"; gene_id "chrA01:1698292-1703631W"; flanks "1700822-,1701095^"; structure "0,1^2-"; splice_chain ",1700920^1701007-"; sources "Undefined,Undefined"; NMorMRNA "null"; degree "4"; dimension "2_2";
chrA01	Undefined	as_event	1708863	1709243	.	+	.	transcript_id "TCONS_00000218,TCONS_00000219"; gene_id "chrA01:1704340-1714283W"; flanks "1708863-,1709243^"; structure "0,1^2-"; splice_chain ",1708989^1709070-"; sources "Undefined,Undefined"; NMorMRNA "null"; degree "4"; dimension "2_2";
chrA01	Undefined	as_event	1711441	1711746	.	+	.	transcript_id "TCONS_00000218,TCONS_00000220"; gene_id "chrA01:1704340-1714283W"; flanks "1711441-,1711746^"; structure "0,1^2-"; splice_chain ",1711560^1711648-"; sources "Undefined,Undefined"; NMorMRNA "null"; degree "4"; dimension "2_2";
chrA01	Undefined	as_event	1729418	1729802	.	+	.	transcript_id "TCONS_00000223,TCONS_00000224"; gene_id "chrA01:1729334-1735494W"; flanks "1729418^,1729802-"; structure "0,1-2^"; splice_chain ",1729558-1729631^"; sources "Undefined,Undefined"; NMorMRNA "null"; degree "4"; dimension "2_2";
chrA01	Undefined	as_event	1731138	1731415	.	+	.	transcript_id "TCONS_00000223,TCONS_00000224"; gene_id "chrA01:1729334-1735494W"; flanks "1731138-,1731415^"; structure "0,1^2-"; splice_chain ",1731254^1731340-"; sources "Undefined,Undefined"; NMorMRNA "null"; degree "4"; dimension "2_2";
chrA01	Undefined	as_event	1731734	1731922	.	+	.	transcript_id "TCONS_00000224,TCONS_00000223"; gene_id "chrA01:1729334-1735494W"; flanks "1731734-,1731922-"; structure "1^,2^"; splice_chain "1731830^,1731831^"; sources "Undefined,Undefined"; NMorMRNA "null"; degree "4"; dimension "2_2";
chrA01	Undefined	as_event	1744117	1744350	.	+	.	transcript_id "TCONS_00000226,TCONS_00000225"; gene_id "chrA01:1743714-1745556W"; flanks "1744117-,1744350-"; structure "1^,2^"; splice_chain "1744213^,1744219^"; sources "Undefined,Undefined"; NMorMRNA "null"; degree "4"; dimension "2_2";
chrA01	Undefined	as_event	1845036	1845205	.	+	.	transcript_id "TCONS_00000236,TCONS_00000235"; gene_id "chrA01:1842391-1850038W"; flanks "1845036-,1845205-"; structure "1^,2^"; splice_chain "1845091^,1845106^"; sources "Undefined,Undefined"; NMorMRNA "null"; degree "4"; dimension "2_2";
chrA01	Undefined	as_event	1846694	1847204	.	+	.	transcript_id "TCONS_00000236,TCONS_00000235"; gene_id "chrA01:1842391-1850038W"; flanks "1846694-,1847204^"; structure "0,1^2-"; splice_chain ",1846965^1847077-"; sources "Undefined,Undefined"; NMorMRNA "null"; degree "4"; dimension "2_2";
chrA01	Undefined	as_event	1849333	1850038	.	+	.	transcript_id "TCONS_00000236,TCONS_00000235"; gene_id "chrA01:1842391-1850038W"; flanks "1849333-,1850038]"; structure "0,1^2-"; splice_chain ",1849754^1849878-"; sources "Undefined,Undefined"; NMorMRNA "null"; degree "4"; dimension "2_2";
chrA01	Undefined	as_event	1993161	1993454	.	+	.	transcript_id "TCONS_00000244,TCONS_00000243"; gene_id "chrA01:1991084-1994706W"; flanks "1993161-,1993454^"; structure "0,1^2-"; splice_chain ",1993220^1993332-"; sources "Undefined,Undefined"; NMorMRNA "null"; degree "4"; dimension "2_2";
chrA01	Undefined	as_event	1999353	2004881	.	+	.	transcript_id "TCONS_00000245,TCONS_00000246"; gene_id "chrA01:1996252-2005040W"; flanks "1999353-,2004881-"; structure "1^,2^"; splice_chain "1999471^,1999477^"; sources "Undefined,Undefined"; NMorMRNA "null"; degree "4"; dimension "2_2";
chrA01	Undefined	as_event	2108718	2109289	.	+	.	transcript_id "TCONS_00000255,TCONS_00000256"; gene_id "chrA01:2107611-2110444W"; flanks "2108718-,2109289^"; structure "0,1^2-3^4-"; splice_chain ",2108892^2108974-2109091^2109177-"; sources "Undefined,Undefined"; NMorMRNA "null"; degree "4"; dimension "2_2";
chrA01	Undefined	as_event	2109596	2109874	.	+	.	transcript_id "TCONS_00000255,TCONS_00000256"; gene_id "chrA01:2107611-2110444W"; flanks "2109596-,2109874^"; structure "0,1^2-"; splice_chain ",2109700^2109788-"; sources "Undefined,Undefined"; NMorMRNA "null"; degree "4"; dimension "2_2";
chrA01	Undefined	as_event	2142273	2142416	.	+	.	transcript_id "TCONS_00000260/TCONS_00000261,TCONS_00000259"; gene_id "chrA01:2141754-2146299W"; flanks "2142273-,2142416-"; structure "1^,2^"; splice_chain "2142327^,2142328^"; sources "Undefined,Undefined"; NMorMRNA "null"; degree "4"; dimension "2_2";
chrA01	Undefined	as_event	2142416	2142801	.	+	.	transcript_id "TCONS_00000259/TCONS_00000260,TCONS_00000261"; gene_id "chrA01:2141754-2146299W"; flanks "2142416-,2142801-"; structure "1^,2^"; splice_chain "2142504^,2142505^"; sources "Undefined,Undefined"; NMorMRNA "null"; degree "4"; dimension "2_2";
chrA01	Undefined	as_event	2149324	2149903	.	+	.	transcript_id "TCONS_00000263,TCONS_00000262"; gene_id "chrA01:2147725-2152528W"; flanks "2149324-,2149903^"; structure "0,1^2-"; splice_chain ",2149513^2149637-"; sources "Undefined,Undefined"; NMorMRNA "null"; degree "4"; dimension "2_2";
chrA01	Undefined	as_event	2150669	2151129	.	+	.	transcript_id "TCONS_00000263,TCONS_00000262"; gene_id "chrA01:2147725-2152528W"; flanks "2150669-,2151129^"; structure "0,1^2-"; splice_chain ",2150794^2150917-"; sources "Undefined,Undefined"; NMorMRNA "null"; degree "4"; dimension "2_2";
chrA01	Undefined	as_event	2151594	2152219	.	+	.	transcript_id "TCONS_00000262,TCONS_00000263"; gene_id "chrA01:2147725-2152528W"; flanks "2151594-,2152219^"; structure "0,1^2-"; splice_chain ",2151790^2151869-"; sources "Undefined,Undefined"; NMorMRNA "null"; degree "4"; dimension "2_2";
chrA01	Undefined	as_event	2272748	2273229	.	+	.	transcript_id "TCONS_00000281/TCONS_00000282/TCONS_00000284,TCONS_00000283"; gene_id "chrA01:2272748-2275896W"; flanks "2272748[,2273229^"; structure "0,1^2-"; splice_chain ",2272993^2273118-"; sources "Undefined,Undefined"; NMorMRNA "null"; degree "4"; dimension "2_2";
chrA01	Undefined	as_event	2273749	2274177	.	+	.	transcript_id "TCONS_00000282,TCONS_00000281/TCONS_00000283/TCONS_00000284"; gene_id "chrA01:2272748-2275896W"; flanks "2273749-,2274177^"; structure "0,1^2-"; splice_chain ",2273954^2274045-"; sources "Undefined,Undefined"; NMorMRNA "null"; degree "4"; dimension "2_2";
chrA01	Undefined	as_event	2274424	2274608	.	+	.	transcript_id "TCONS_00000284,TCONS_00000283,TCONS_00000281/TCONS_00000282"; gene_id "chrA01:2272748-2275896W"; flanks "2274424^,2274608^"; structure "1-,2-,3-"; splice_chain "2274510-,2274511-,2274512-"; sources "Undefined,Undefined,Undefined"; NMorMRNA "null"; degree "9"; dimension "3_3";
chrA01	Undefined	as_event	2274879	2275308	.	+	.	transcript_id "TCONS_00000281/TCONS_00000283,TCONS_00000282"; gene_id "chrA01:2272748-2275896W"; flanks "2274879^,2275308^"; structure "1-,2-"; splice_chain "2275189-,2275190-"; sources "Undefined,Undefined"; NMorMRNA "null"; degree "4"; dimension "2_2";
chrA01	Undefined	as_event	2275190	2275411	.	+	.	transcript_id "TCONS_00000282,TCONS_00000284"; gene_id "chrA01:2272748-2275896W"; flanks "2275190-,2275411-"; structure "1^,2^"; splice_chain "2275308^,2275309^"; sources "Undefined,Undefined"; NMorMRNA "null"; degree "4"; dimension "2_2";
chrA01	Undefined	as_event	2274879	2275411	.	+	.	transcript_id "TCONS_00000281/TCONS_00000283,TCONS_00000282,TCONS_00000284"; gene_id "chrA01:2272748-2275896W"; flanks "2274879^,2275411-"; structure "1-3^,2-3^,2-4^"; splice_chain "2275189-2275308^,2275190-2275308^,2275190-2275309^"; sources "Undefined,Undefined,Undefined"; NMorMRNA "null"; degree "9"; dimension "3_3";
chrA01	Undefined	as_event	2275411	2275583	.	+	.	transcript_id "TCONS_00000282/TCONS_00000283/TCONS_00000284,TCONS_00000281"; gene_id "chrA01:2272748-2275896W"; flanks "2275411-,2275583-"; structure "1^,2^"; splice_chain "2275500^,2275502^"; sources "Undefined,Undefined"; NMorMRNA "null"; degree "4"; dimension "2_2";
chrA01	Undefined	as_event	2276315	2276510	.	+	.	transcript_id "TCONS_00000286,TCONS_00000285"; gene_id "chrA01:2276057-2278908W"; flanks "2276315-,2276510-"; structure "1^,2^"; splice_chain "2276391^,2276392^"; sources "Undefined,Undefined"; NMorMRNA "null"; degree "4"; dimension "2_2";
chrA01	Undefined	as_event	2277304	2277986	.	+	.	transcript_id "TCONS_00000286,TCONS_00000285"; gene_id "chrA01:2276057-2278908W"; flanks "2277304-,2277986^"; structure "0,1^2-3^4-"; splice_chain ",2277412^2277497-2277606^2277676-"; sources "Undefined,Undefined"; NMorMRNA "null"; degree "4"; dimension "2_2";
chrA01	Undefined	as_event	2278415	2278908	.	+	.	transcript_id "TCONS_00000285,TCONS_00000286"; gene_id "chrA01:2276057-2278908W"; flanks "2278415-,2278908]"; structure "0,1^2-"; splice_chain ",2278537^2278715-"; sources "Undefined,Undefined"; NMorMRNA "null"; degree "4"; dimension "2_2";
chrA01	Undefined	as_event	2487484	2487746	.	+	.	transcript_id "TCONS_00000300,TCONS_00000301"; gene_id "chrA01:2484848-2488027W"; flanks "2487484-,2487746^"; structure "0,1^2-"; splice_chain ",2487561^2487675-"; sources "Undefined,Undefined"; NMorMRNA "null"; degree "4"; dimension "2_2";
chrA01	Undefined	as_event	2487815	2488027	.	+	.	transcript_id "TCONS_00000300,TCONS_00000301"; gene_id "chrA01:2484848-2488027W"; flanks "2487815-,2488027]"; structure "0,1^2-"; splice_chain ",2487877^2487978-"; sources "Undefined,Undefined"; NMorMRNA "null"; degree "4"; dimension "2_2";
chrA01	Undefined	as_event	2495410	2495613	.	+	.	transcript_id "TCONS_00000303,TCONS_00000302"; gene_id "chrA01:2495289-2499799W"; flanks "2495410^,2495613^"; structure "1-,2-"; splice_chain "2495489-,2495491-"; sources "Undefined,Undefined"; NMorMRNA "null"; degree "4"; dimension "2_2";
chrA01	Undefined	as_event	2517804	2518168	.	+	.	transcript_id "TCONS_00000305,TCONS_00000304"; gene_id "chrA01:2517653-2518542W"; flanks "2517804-,2518168^"; structure "1^3-,2^4-"; splice_chain "2517878^2518034-,2517882^2518038-"; sources "Undefined,Undefined"; NMorMRNA "null"; degree "4"; dimension "2_2";
chrA01	Undefined	as_event	2546417	2547045	.	+	.	transcript_id "TCONS_00000313,TCONS_00000314"; gene_id "chrA01:2545855-2547866W"; flanks "2546417-,2547045^"; structure "0,1^2-"; splice_chain ",2546566^2546660-"; sources "Undefined,Undefined"; NMorMRNA "null"; degree "4"; dimension "2_2";
chrA01	Undefined	as_event	2772866	2773404	.	+	.	transcript_id "TCONS_00000326,TCONS_00000327"; gene_id "chrA01:2772794-2775125W"; flanks "2772866^,2773404^"; structure "1-,2-"; splice_chain "2773246-,2773295-"; sources "Undefined,Undefined"; NMorMRNA "null"; degree "4"; dimension "2_2";
chrA01	Undefined	as_event	2938487	2938674	.	+	.	transcript_id "TCONS_00000344,TCONS_00000341/TCONS_00000342"; gene_id "chrA01:2935316-2939085W"; flanks "2938487^,2938674^"; structure "1-,2-"; splice_chain "2938565-,2938567-"; sources "Undefined,Undefined"; NMorMRNA "null"; degree "4"; dimension "2_2";
chrA01	Undefined	as_event	2938759	2939085	.	+	.	transcript_id "TCONS_00000342/TCONS_00000344,TCONS_00000341"; gene_id "chrA01:2935316-2939085W"; flanks "2938759-,2939085]"; structure "0,1^2-"; splice_chain ",2938886^2939002-"; sources "Undefined,Undefined"; NMorMRNA "null"; degree "4"; dimension "2_2";
chrA01	Undefined	as_event	3028148	3028322	.	+	.	transcript_id "TCONS_00000350,TCONS_00000351"; gene_id "chrA01:3025657-3028343W"; flanks "3028148-,3028322-"; structure "1^,2^"; splice_chain "3028231^,3028233^"; sources "Undefined,Undefined"; NMorMRNA "null"; degree "4"; dimension "2_2";
chrA01	Undefined	as_event	3114317	3114556	.	+	.	transcript_id "TCONS_00000360,TCONS_00000361"; gene_id "chrA01:3112367-3115350W"; flanks "3114317-,3114556^"; structure "0,1^2-"; splice_chain ",3114387^3114479-"; sources "Undefined,Undefined"; NMorMRNA "null"; degree "4"; dimension "2_2";
chrA01	Undefined	as_event	3191513	3192136	.	+	.	transcript_id "TCONS_00000367,TCONS_00000368"; gene_id "chrA01:3187617-3192308W"; flanks "3191513-,3192136^"; structure "0,1^2-"; splice_chain ",3191686^3191772-"; sources "Undefined,Undefined"; NMorMRNA "null"; degree "4"; dimension "2_2";
chrA01	Undefined	as_event	3240419	3240723	.	+	.	transcript_id "TCONS_00000370,TCONS_00000369"; gene_id "chrA01:3238612-3241823W"; flanks "3240419-,3240723-"; structure "1^,2^"; splice_chain "3240621^,3240624^"; sources "Undefined,Undefined"; NMorMRNA "null"; degree "4"; dimension "2_2";
chrA01	Undefined	as_event	3246097	3246847	.	+	.	transcript_id "TCONS_00000372,TCONS_00000371"; gene_id "chrA01:3246097-3248832W"; flanks "3246097[,3246847^"; structure "0,1^2-"; splice_chain ",3246323^3246729-"; sources "Undefined,Undefined"; NMorMRNA "null"; degree "4"; dimension "2_2";
chrA01	Undefined	as_event	3247072	3247263	.	+	.	transcript_id "TCONS_00000372,TCONS_00000371"; gene_id "chrA01:3246097-3248832W"; flanks "3247072-,3247263-"; structure "1^,2^"; splice_chain "3247176^,3247185^"; sources "Undefined,Undefined"; NMorMRNA "null"; degree "4"; dimension "2_2";
chrA01	Undefined	as_event	3282823	3283226	.	+	.	transcript_id "TCONS_00000374,TCONS_00000375"; gene_id "chrA01:3282384-3283226W"; flanks "3282823-,3283226]"; structure "0,1^2-"; splice_chain ",3283007^3283089-"; sources "Undefined,Undefined"; NMorMRNA "null"; degree "4"; dimension "2_2";
chrA01	Undefined	as_event	3291865	3292282	.	+	.	transcript_id "TCONS_00000376,TCONS_00000377"; gene_id "chrA01:3290909-3292282W"; flanks "3291865-,3292282]"; structure "0,1^2-"; splice_chain ",3292037^3292121-"; sources "Undefined,Undefined"; NMorMRNA "null"; degree "4"; dimension "2_2";
chrA01	Undefined	as_event	3816532	3816747	.	+	.	transcript_id "TCONS_00000419,TCONS_00000420"; gene_id "chrA01:3816070-3817479W"; flanks "3816532^,3816747^"; structure "1-,2-"; splice_chain "3816673-,3816676-"; sources "Undefined,Undefined"; NMorMRNA "null"; degree "4"; dimension "2_2";
chrA01	Undefined	as_event	4012110	4012656	.	+	.	transcript_id "TCONS_00000431,TCONS_00000430"; gene_id "chrA01:4012083-4014173W"; flanks "4012110^,4012656^"; structure "1-,2-"; splice_chain "4012469-,4012470-"; sources "Undefined,Undefined"; NMorMRNA "null"; degree "4"; dimension "2_2";
chrA01	Undefined	as_event	4073067	4073563	.	+	.	transcript_id "TCONS_00000435,TCONS_00000434"; gene_id "chrA01:4072922-4075698W"; flanks "4073067^,4073563^"; structure "1-,2-"; splice_chain "4073443-,4073449-"; sources "Undefined,Undefined"; NMorMRNA "null"; degree "4"; dimension "2_2";
chrA01	Undefined	as_event	4078808	4078983	.	+	.	transcript_id "TCONS_00000436,TCONS_00000437"; gene_id "chrA01:4076508-4079634W"; flanks "4078808-,4078983^"; structure "0,1^2-"; splice_chain ",4078861^4078937-"; sources "Undefined,Undefined"; NMorMRNA "null"; degree "4"; dimension "2_2";
chrA01	Undefined	as_event	4082544	4082959	.	+	.	transcript_id "TCONS_00000440,TCONS_00000441"; gene_id "chrA01:4081951-4083780W"; flanks "4082544-,4082959^"; structure "0,1^2-"; splice_chain ",4082739^4082828-"; sources "Undefined,Undefined"; NMorMRNA "null"; degree "4"; dimension "2_2";
chrA01	Undefined	as_event	4193161	4193488	.	+	.	transcript_id "TCONS_00000447,TCONS_00000448"; gene_id "chrA01:4192073-4194336W"; flanks "4193161-,4193488^"; structure "0,1^2-"; splice_chain ",4193269^4193350-"; sources "Undefined,Undefined"; NMorMRNA "null"; degree "4"; dimension "2_2";
chrA01	Undefined	as_event	4337661	4337916	.	+	.	transcript_id "TCONS_00000456,TCONS_00000455"; gene_id "chrA01:4336243-4342971W"; flanks "4337661^,4337916^"; structure "1-,2-"; splice_chain "4337765-,4337821-"; sources "Undefined,Undefined"; NMorMRNA "null"; degree "4"; dimension "2_2";
chrA01	Undefined	as_event	4337545	4337916	.	+	.	transcript_id "TCONS_00000457,TCONS_00000456,TCONS_00000455"; gene_id "chrA01:4336243-4342971W"; flanks "4337545-,4337916^"; structure "0,1^2-,1^3-"; splice_chain ",4337661^4337765-,4337661^4337821-"; sources "Undefined,Undefined,Undefined"; NMorMRNA "null"; degree "9"; dimension "3_3";
chrA01	Undefined	as_event	4389622	4389928	.	+	.	transcript_id "TCONS_00000463,TCONS_00000464"; gene_id "chrA01:4386920-4396905W"; flanks "4389622-,4389928^"; structure "0,1^2-"; splice_chain ",4389823^4389890-"; sources "Undefined,Undefined"; NMorMRNA "null"; degree "4"; dimension "2_2";
chrA01	Undefined	as_event	4390385	4390627	.	+	.	transcript_id "TCONS_00000463,TCONS_00000464/TCONS_00000465"; gene_id "chrA01:4386920-4396905W"; flanks "4390385-,4390627^"; structure "0,1^2-"; splice_chain ",4390459^4390557-"; sources "Undefined,Undefined"; NMorMRNA "null"; degree "4"; dimension "2_2";
chrA01	Undefined	as_event	4390710	4390911	.	+	.	transcript_id "TCONS_00000464,TCONS_00000465"; gene_id "chrA01:4386920-4396905W"; flanks "4390710-,4390911-"; structure "1^,2^"; splice_chain "4390827^,4390828^"; sources "Undefined,Undefined"; NMorMRNA "null"; degree "4"; dimension "2_2";
chrA01	Undefined	as_event	4390710	4390996	.	+	.	transcript_id "TCONS_00000463,TCONS_00000464,TCONS_00000465"; gene_id "chrA01:4386920-4396905W"; flanks "4390710-,4390996^"; structure "0,1^3-,2^3-"; splice_chain ",4390827^4390911-,4390828^4390911-"; sources "Undefined,Undefined,Undefined"; NMorMRNA "null"; degree "9"; dimension "3_3";
chrA01	Undefined	as_event	4391319	4391464	.	+	.	transcript_id "TCONS_00000463,TCONS_00000464/TCONS_00000465"; gene_id "chrA01:4386920-4396905W"; flanks "4391319^,4391464^"; structure "1-,2-"; splice_chain "4391411-,4391412-"; sources "Undefined,Undefined"; NMorMRNA "null"; degree "4"; dimension "2_2";
chrA01	Undefined	as_event	4392032	4392306	.	+	.	transcript_id "TCONS_00000463/TCONS_00000464,TCONS_00000465"; gene_id "chrA01:4386920-4396905W"; flanks "4392032-,4392306^"; structure "0,1^2-"; splice_chain ",4392102^4392189-"; sources "Undefined,Undefined"; NMorMRNA "null"; degree "4"; dimension "2_2";
chrA01	Undefined	as_event	4392565	4392710	.	+	.	transcript_id "TCONS_00000464,TCONS_00000465"; gene_id "chrA01:4386920-4396905W"; flanks "4392565-,4392710-"; structure "1^,2^"; splice_chain "4392588^,4392589^"; sources "Undefined,Undefined"; NMorMRNA "null"; degree "4"; dimension "2_2";
chrA01	Undefined	as_event	4456409	4456644	.	+	.	transcript_id "TCONS_00000468/TCONS_00000469,TCONS_00000470"; gene_id "chrA01:4455642-4458066W"; flanks "4456409-,4456644^"; structure "0,1^2-"; splice_chain ",4456471^4456555-"; sources "Undefined,Undefined"; NMorMRNA "null"; degree "4"; dimension "2_2";
chrA01	Undefined	as_event	4456720	4458066	.	+	.	transcript_id "TCONS_00000469/TCONS_00000470,TCONS_00000468"; gene_id "chrA01:4455642-4458066W"; flanks "4456720-,4458066]"; structure "1^3-5^6-,2^4-"; splice_chain "4456842^4456935-4457097^4457184-,4456852^4456945-"; sources "Undefined,Undefined"; NMorMRNA "null"; degree "4"; dimension "2_2";
chrA01	Undefined	as_event	4576848	4577044	.	+	.	transcript_id "TCONS_00000476,TCONS_00000477"; gene_id "chrA01:4574560-4578334W"; flanks "4576848-,4577044-"; structure "1^,2^"; splice_chain "4576966^,4576967^"; sources "Undefined,Undefined"; NMorMRNA "null"; degree "4"; dimension "2_2";
chrA01	Undefined	as_event	4577044	4577408	.	+	.	transcript_id "TCONS_00000477,TCONS_00000476"; gene_id "chrA01:4574560-4578334W"; flanks "4577044-,4577408^"; structure "0,1^2-"; splice_chain ",4577145^4577226-"; sources "Undefined,Undefined"; NMorMRNA "null"; degree "4"; dimension "2_2";
chrA01	Undefined	as_event	4798867	4799624	.	+	.	transcript_id "TCONS_00000497,TCONS_00000496"; gene_id "chrA01:4798780-4803581W"; flanks "4798867^,4799624^"; structure "1-,2-"; splice_chain "4799384-,4799390-"; sources "Undefined,Undefined"; NMorMRNA "null"; degree "4"; dimension "2_2";
chrA01	Undefined	as_event	4802905	4803031	.	+	.	transcript_id "TCONS_00000497,TCONS_00000496"; gene_id "chrA01:4798780-4803581W"; flanks "4802905^,4803031^"; structure "1-,2-"; splice_chain "4802981-,4802990-"; sources "Undefined,Undefined"; NMorMRNA "null"; degree "4"; dimension "2_2";
chrA01	Undefined	as_event	4829565	4829814	.	+	.	transcript_id "TCONS_00000500,TCONS_00000499"; gene_id "chrA01:4828178-4834185W"; flanks "4829565^,4829814^"; structure "1-,2-"; splice_chain "4829779-,4829780-"; sources "Undefined,Undefined"; NMorMRNA "null"; degree "4"; dimension "2_2";
chrA01	Undefined	as_event	4830823	4831114	.	+	.	transcript_id "TCONS_00000500,TCONS_00000499"; gene_id "chrA01:4828178-4834185W"; flanks "4830823-,4831114-"; structure "1^,2^"; splice_chain "4831004^,4831020^"; sources "Undefined,Undefined"; NMorMRNA "null"; degree "4"; dimension "2_2";
chrA01	Undefined	as_event	4832018	4832347	.	+	.	transcript_id "TCONS_00000500/TCONS_00000501,TCONS_00000499"; gene_id "chrA01:4828178-4834185W"; flanks "4832018-,4832347^"; structure "0,1^2-"; splice_chain ",4832143^4832211-"; sources "Undefined,Undefined"; NMorMRNA "null"; degree "4"; dimension "2_2";
chrA01	Undefined	as_event	4832428	4832675	.	+	.	transcript_id "TCONS_00000501,TCONS_00000499/TCONS_00000500"; gene_id "chrA01:4828178-4834185W"; flanks "4832428-,4832675^"; structure "0,1^2-"; splice_chain ",4832496^4832589-"; sources "Undefined,Undefined"; NMorMRNA "null"; degree "4"; dimension "2_2";
chrA01	Undefined	as_event	4832949	4833145	.	+	.	transcript_id "TCONS_00000499/TCONS_00000500,TCONS_00000501"; gene_id "chrA01:4828178-4834185W"; flanks "4832949-,4833145-"; structure "1^,2^"; splice_chain "4833067^,4833068^"; sources "Undefined,Undefined"; NMorMRNA "null"; degree "4"; dimension "2_2";
chrA01	Undefined	as_event	4894270	4894517	.	+	.	transcript_id "TCONS_00000505,TCONS_00000506"; gene_id "chrA01:4893366-4896336W"; flanks "4894270-,4894517-"; structure "1^,2^"; splice_chain "4894395^,4894396^"; sources "Undefined,Undefined"; NMorMRNA "null"; degree "4"; dimension "2_2";
chrA01	Undefined	as_event	4908491	4908968	.	+	.	transcript_id "TCONS_00000509,TCONS_00000510"; gene_id "chrA01:4907695-4910724W"; flanks "4908491-,4908968^"; structure "0,1^2-"; splice_chain ",4908580^4908664-"; sources "Undefined,Undefined"; NMorMRNA "null"; degree "4"; dimension "2_2";
chrA01	Undefined	as_event	4909333	4909856	.	+	.	transcript_id "TCONS_00000509,TCONS_00000510"; gene_id "chrA01:4907695-4910724W"; flanks "4909333-,4909856^"; structure "0,1^2-"; splice_chain ",4909518^4909587-"; sources "Undefined,Undefined"; NMorMRNA "null"; degree "4"; dimension "2_2";
chrA01	Undefined	as_event	5019694	5020408	.	+	.	transcript_id "TCONS_00000517,TCONS_00000518"; gene_id "chrA01:5019474-5021769W"; flanks "5019694^,5020408-"; structure "0,1-2^"; splice_chain ",5019997-5020078^"; sources "Undefined,Undefined"; NMorMRNA "null"; degree "4"; dimension "2_2";
chrA01	Undefined	as_event	5029083	5029640	.	+	.	transcript_id "TCONS_00000520,TCONS_00000521"; gene_id "chrA01:5029004-5032378W"; flanks "5029083^,5029640^"; structure "1-,2-"; splice_chain "5029356-,5029390-"; sources "Undefined,Undefined"; NMorMRNA "null"; degree "4"; dimension "2_2";
chrA01	Undefined	as_event	5030022	5030570	.	+	.	transcript_id "TCONS_00000520,TCONS_00000521"; gene_id "chrA01:5029004-5032378W"; flanks "5030022^,5030570^"; structure "1-,2-"; splice_chain "5030435-,5030436-"; sources "Undefined,Undefined"; NMorMRNA "null"; degree "4"; dimension "2_2";
chrA01	Undefined	as_event	5030810	5031228	.	+	.	transcript_id "TCONS_00000520,TCONS_00000521"; gene_id "chrA01:5029004-5032378W"; flanks "5030810-,5031228^"; structure "0,1^2-"; splice_chain ",5030985^5031077-"; sources "Undefined,Undefined"; NMorMRNA "null"; degree "4"; dimension "2_2";
chrA01	Undefined	as_event	5034318	5034613	.	+	.	transcript_id "TCONS_00000522,TCONS_00000523"; gene_id "chrA01:5033194-5037147W"; flanks "5034318-,5034613^"; structure "0,1^2-"; splice_chain ",5034449^5034524-"; sources "Undefined,Undefined"; NMorMRNA "null"; degree "4"; dimension "2_2";
chrA01	Undefined	as_event	5168948	5169344	.	+	.	transcript_id "TCONS_00000529,TCONS_00000528"; gene_id "chrA01:5166045-5169344W"; flanks "5168948-,5169344]"; structure "0,1^2-"; splice_chain ",5169001^5169105-"; sources "Undefined,Undefined"; NMorMRNA "null"; degree "4"; dimension "2_2";
chrA01	Undefined	as_event	5235044	5235623	.	+	.	transcript_id "TCONS_00000534,TCONS_00000533/TCONS_00000535"; gene_id "chrA01:5232987-5236590W"; flanks "5235044-,5235623^"; structure "0,1^2-"; splice_chain ",5235461^5235546-"; sources "Undefined,Undefined"; NMorMRNA "null"; degree "4"; dimension "2_2";
chrA01	Undefined	as_event	5235623	5236590	.	+	.	transcript_id "TCONS_00000533/TCONS_00000534,TCONS_00000535"; gene_id "chrA01:5232987-5236590W"; flanks "5235623^,5236590]"; structure "1-,2-"; splice_chain "5236458-,5236461-"; sources "Undefined,Undefined"; NMorMRNA "null"; degree "4"; dimension "2_2";
chrA01	Undefined	as_event	5237596	5238050	.	+	.	transcript_id "TCONS_00000537,TCONS_00000536"; gene_id "chrA01:5237173-5239344W"; flanks "5237596-,5238050^"; structure "1^2-,3^4-"; splice_chain "5237687^5237750-,5237898^5237971-"; sources "Undefined,Undefined"; NMorMRNA "null"; degree "4"; dimension "2_2";
chrA01	Undefined	as_event	5238050	5238547	.	+	.	transcript_id "TCONS_00000536,TCONS_00000537"; gene_id "chrA01:5237173-5239344W"; flanks "5238050^,5238547^"; structure "1-,2-"; splice_chain "5238119-,5238189-"; sources "Undefined,Undefined"; NMorMRNA "null"; degree "4"; dimension "2_2";
chrA01	Undefined	as_event	5288582	5288780	.	+	.	transcript_id "TCONS_00000543/TCONS_00000545,TCONS_00000544"; gene_id "chrA01:5287923-5289883W"; flanks "5288582^,5288780^"; structure "1-,2-"; splice_chain "5288661-,5288670-"; sources "Undefined,Undefined"; NMorMRNA "null"; degree "4"; dimension "2_2";
chrA01	Undefined	as_event	5289335	5289484	.	+	.	transcript_id "TCONS_00000544/TCONS_00000545,TCONS_00000543"; gene_id "chrA01:5287923-5289883W"; flanks "5289335^,5289484^"; structure "1-,2-"; splice_chain "5289410-,5289413-"; sources "Undefined,Undefined"; NMorMRNA "null"; degree "4"; dimension "2_2";
chrA01	Undefined	as_event	5291249	5291681	.	+	.	transcript_id "TCONS_00000546,TCONS_00000547"; gene_id "chrA01:5290549-5296266W"; flanks "5291249^,5291681^"; structure "1-,2-"; splice_chain "5291643-,5291646-"; sources "Undefined,Undefined"; NMorMRNA "null"; degree "4"; dimension "2_2";
chrA01	Undefined	as_event	5468064	5469959	.	+	.	transcript_id "TCONS_00000560,TCONS_00000559"; gene_id "chrA01:5468064-5472178W"; flanks "5468064[,5469959^"; structure "1^3-,2^4-"; splice_chain "5469637^5469718-,5469639^5469720-"; sources "Undefined,Undefined"; NMorMRNA "null"; degree "4"; dimension "2_2";
chrA01	Undefined	as_event	5501493	5501778	.	+	.	transcript_id "TCONS_00000565,TCONS_00000566"; gene_id "chrA01:5500948-5506039W"; flanks "5501493-,5501778-"; structure "1^,2^"; splice_chain "5501688^,5501689^"; sources "Undefined,Undefined"; NMorMRNA "null"; degree "4"; dimension "2_2";
chrA01	Undefined	as_event	5503161	5503713	.	+	.	transcript_id "TCONS_00000566,TCONS_00000565"; gene_id "chrA01:5500948-5506039W"; flanks "5503161-,5503713^"; structure "1^3-,2^4-"; splice_chain "5503276^5503644-,5503277^5503645-"; sources "Undefined,Undefined"; NMorMRNA "null"; degree "4"; dimension "2_2";
chrA01	Undefined	as_event	5667085	5667936	.	+	.	transcript_id "TCONS_00000576,TCONS_00000577"; gene_id "chrA01:5663013-5670382W"; flanks "5667085^,5667936-"; structure "0,1-2^"; splice_chain ",5667647-5667678^"; sources "Undefined,Undefined"; NMorMRNA "null"; degree "4"; dimension "2_2";
chrA01	Undefined	as_event	5787641	5788088	.	+	.	transcript_id "TCONS_00000586,TCONS_00000587"; gene_id "chrA01:5784034-5789555W"; flanks "5787641-,5788088^"; structure "0,1^2-"; splice_chain ",5787841^5787914-"; sources "Undefined,Undefined"; NMorMRNA "null"; degree "4"; dimension "2_2";
chrA01	Undefined	as_event	5788216	5788647	.	+	.	transcript_id "TCONS_00000586,TCONS_00000587"; gene_id "chrA01:5784034-5789555W"; flanks "5788216-,5788647^"; structure "0,1^2-"; splice_chain ",5788487^5788552-"; sources "Undefined,Undefined"; NMorMRNA "null"; degree "4"; dimension "2_2";
chrA01	Undefined	as_event	5815163	5815604	.	+	.	transcript_id "TCONS_00000590,TCONS_00000589"; gene_id "chrA01:5814668-5817210W"; flanks "5815163-,5815604^"; structure "0,1^2-"; splice_chain ",5815283^5815378-"; sources "Undefined,Undefined"; NMorMRNA "null"; degree "4"; dimension "2_2";
chrA01	Undefined	as_event	5886948	5887286	.	+	.	transcript_id "TCONS_00000598,TCONS_00000599"; gene_id "chrA01:5885490-5888040W"; flanks "5886948-,5887286^"; structure "0,1^2-"; splice_chain ",5887100^5887174-"; sources "Undefined,Undefined"; NMorMRNA "null"; degree "4"; dimension "2_2";
chrA01	Undefined	as_event	5887618	5887920	.	+	.	transcript_id "TCONS_00000598,TCONS_00000599"; gene_id "chrA01:5885490-5888040W"; flanks "5887618-,5887920^"; structure "0,1^2-"; splice_chain ",5887745^5887821-"; sources "Undefined,Undefined"; NMorMRNA "null"; degree "4"; dimension "2_2";
chrA01	Undefined	as_event	6053391	6054239	.	+	.	transcript_id "TCONS_00000607,TCONS_00000606"; gene_id "chrA01:6052109-6054966W"; flanks "6053391-,6054239^"; structure "0,1^2-"; splice_chain ",6053843^6053930-"; sources "Undefined,Undefined"; NMorMRNA "null"; degree "4"; dimension "2_2";
chrA01	Undefined	as_event	6090405	6091191	.	+	.	transcript_id "TCONS_00000614,TCONS_00000613"; gene_id "chrA01:6090405-6092392W"; flanks "6090405[,6091191^"; structure "1^3-,2^4-"; splice_chain "6090914^6091092-,6090916^6091094-"; sources "Undefined,Undefined"; NMorMRNA "null"; degree "4"; dimension "2_2";
chrA01	Undefined	as_event	6173641	6173877	.	+	.	transcript_id "TCONS_00000618,TCONS_00000617"; gene_id "chrA01:6173100-6175536W"; flanks "6173641^,6173877^"; structure "1-,2-"; splice_chain "6173716-,6173719-"; sources "Undefined,Undefined"; NMorMRNA "null"; degree "4"; dimension "2_2";
chrA01	Undefined	as_event	6175123	6175536	.	+	.	transcript_id "TCONS_00000618,TCONS_00000617"; gene_id "chrA01:6173100-6175536W"; flanks "6175123-,6175536]"; structure "0,1^2-"; splice_chain ",6175180^6175263-"; sources "Undefined,Undefined"; NMorMRNA "null"; degree "4"; dimension "2_2";
chrA01	Undefined	as_event	6298022	6298309	.	+	.	transcript_id "TCONS_00000629,TCONS_00000630"; gene_id "chrA01:6297448-6299453W"; flanks "6298022-,6298309^"; structure "0,1^2-"; splice_chain ",6298118^6298209-"; sources "Undefined,Undefined"; NMorMRNA "null"; degree "4"; dimension "2_2";
chrA01	Undefined	as_event	6304198	6304773	.	+	.	transcript_id "TCONS_00000632,TCONS_00000631"; gene_id "chrA01:6302412-6304773W"; flanks "6304198-,6304773]"; structure "0,1^2-"; splice_chain ",6304329^6304418-"; sources "Undefined,Undefined"; NMorMRNA "null"; degree "4"; dimension "2_2";
chrA01	Undefined	as_event	6355386	6356408	.	+	.	transcript_id "TCONS_00000634,TCONS_00000635"; gene_id "chrA01:6352415-6356408W"; flanks "6355386-,6356408]"; structure "1^3-,2^4-"; splice_chain "6355449^6356083-,6355451^6356085-"; sources "Undefined,Undefined"; NMorMRNA "null"; degree "4"; dimension "2_2";
chrA01	Undefined	as_event	6817157	6817661	.	+	.	transcript_id "TCONS_00000652,TCONS_00000653"; gene_id "chrA01:6814981-6817661W"; flanks "6817157-,6817661]"; structure "0,1^2-"; splice_chain ",6817507^6817579-"; sources "Undefined,Undefined"; NMorMRNA "null"; degree "4"; dimension "2_2";
chrA01	Undefined	as_event	6838058	6838307	.	+	.	transcript_id "TCONS_00000654,TCONS_00000655"; gene_id "chrA01:6836992-6839231W"; flanks "6838058-,6838307^"; structure "0,1^2-"; splice_chain ",6838163^6838242-"; sources "Undefined,Undefined"; NMorMRNA "null"; degree "4"; dimension "2_2";
chrA01	Undefined	as_event	6878777	6880011	.	+	.	transcript_id "TCONS_00000660,TCONS_00000659"; gene_id "chrA01:6877929-6880735W"; flanks "6878777-,6880011^"; structure "0,1^2-"; splice_chain ",6878925^6879966-"; sources "Undefined,Undefined"; NMorMRNA "null"; degree "4"; dimension "2_2";
chrA01	Undefined	as_event	6889110	6889271	.	+	.	transcript_id "TCONS_00000664,TCONS_00000663"; gene_id "chrA01:6888462-6893917W"; flanks "6889110^,6889271^"; structure "1-,2-"; splice_chain "6889183-,6889184-"; sources "Undefined,Undefined"; NMorMRNA "null"; degree "4"; dimension "2_2";
chrA01	Undefined	as_event	6907127	6907378	.	+	.	transcript_id "TCONS_00000666,TCONS_00000665"; gene_id "chrA01:6906293-6909665W"; flanks "6907127-,6907378^"; structure "0,1^2-"; splice_chain ",6907211^6907288-"; sources "Undefined,Undefined"; NMorMRNA "null"; degree "4"; dimension "2_2";
chrA01	Undefined	as_event	6907713	6908117	.	+	.	transcript_id "TCONS_00000666,TCONS_00000665"; gene_id "chrA01:6906293-6909665W"; flanks "6907713-,6908117-"; structure "1^,2^"; splice_chain "6907896^,6907899^"; sources "Undefined,Undefined"; NMorMRNA "null"; degree "4"; dimension "2_2";
chrA01	Undefined	as_event	6959220	6959400	.	+	.	transcript_id "TCONS_00000670,TCONS_00000671/TCONS_00000672"; gene_id "chrA01:6958695-6961934W"; flanks "6959220-,6959400^"; structure "0,1^2-"; splice_chain ",6959268^6959349-"; sources "Undefined,Undefined"; NMorMRNA "null"; degree "4"; dimension "2_2";
chrA01	Undefined	as_event	6959482	6960017	.	+	.	transcript_id "TCONS_00000670/TCONS_00000672,TCONS_00000671"; gene_id "chrA01:6958695-6961934W"; flanks "6959482-,6960017^"; structure "1^3-,2^4-"; splice_chain "6959654^6959904-,6959674^6959924-"; sources "Undefined,Undefined"; NMorMRNA "null"; degree "4"; dimension "2_2";
chrA01	Undefined	as_event	7017327	7017517	.	+	.	transcript_id "TCONS_00000680,TCONS_00000679"; gene_id "chrA01:7015707-7018901W"; flanks "7017327^,7017517^"; structure "1-,2-"; splice_chain "7017418-,7017419-"; sources "Undefined,Undefined"; NMorMRNA "null"; degree "4"; dimension "2_2";
chrA01	Undefined	as_event	7017185	7017517	.	+	.	transcript_id "TCONS_00000678,TCONS_00000679"; gene_id "chrA01:7015707-7018901W"; flanks "7017185-,7017517^"; structure "0,1^2-"; splice_chain ",7017327^7017419-"; sources "Undefined,Undefined"; NMorMRNA "null"; degree "4"; dimension "2_2";
chrA01	Undefined	as_event	7038030	7038504	.	+	.	transcript_id "TCONS_00000683,TCONS_00000684"; gene_id "chrA01:7037369-7038828W"; flanks "7038030^,7038504^"; structure "1-,2-"; splice_chain "7038227-,7038253-"; sources "Undefined,Undefined"; NMorMRNA "null"; degree "4"; dimension "2_2";
chrA01	Undefined	as_event	7038593	7038800	.	+	.	transcript_id "TCONS_00000684,TCONS_00000683"; gene_id "chrA01:7037369-7038828W"; flanks "7038593-,7038800-"; structure "1^,2^"; splice_chain "7038704^,7038706^"; sources "Undefined,Undefined"; NMorMRNA "null"; degree "4"; dimension "2_2";
chrA01	Undefined	as_event	7190169	7191122	.	+	.	transcript_id "TCONS_00000697,TCONS_00000698"; gene_id "chrA01:7188511-7191444W"; flanks "7190169-,7191122^"; structure "0,1^2-3^4-"; splice_chain ",7190354^7190439-7190633^7190708-"; sources "Undefined,Undefined"; NMorMRNA "null"; degree "4"; dimension "2_2";
chrA01	Undefined	as_event	7191214	7191444	.	+	.	transcript_id "TCONS_00000697,TCONS_00000698"; gene_id "chrA01:7188511-7191444W"; flanks "7191214-,7191444]"; structure "0,1^2-"; splice_chain ",7191265^7191359-"; sources "Undefined,Undefined"; NMorMRNA "null"; degree "4"; dimension "2_2";
chrA01	Undefined	as_event	7218915	7219167	.	+	.	transcript_id "TCONS_00000701,TCONS_00000702"; gene_id "chrA01:7218216-7221478W"; flanks "7218915-,7219167^"; structure "0,1^2-"; splice_chain ",7218990^7219088-"; sources "Undefined,Undefined"; NMorMRNA "null"; degree "4"; dimension "2_2";
chrA01	Undefined	as_event	7219088	7221478	.	+	.	transcript_id "TCONS_00000702,TCONS_00000700"; gene_id "chrA01:7218216-7221478W"; flanks "7219088-,7221478]"; structure "1^2-3^5-,4^6-"; splice_chain "7219167^7219271-7219743^7219971-,7219779^7220007-"; sources "Undefined,Undefined"; NMorMRNA "null"; degree "4"; dimension "2_2";
chrA01	Undefined	as_event	7218915	7221478	.	+	.	transcript_id "TCONS_00000702,TCONS_00000700,TCONS_00000701"; gene_id "chrA01:7218216-7221478W"; flanks "7218915-,7221478]"; structure "1^2-3^4-5^7-,1^2-6^8-,3^4-5^7-"; splice_chain "7218990^7219088-7219167^7219271-7219743^7219971-,7218990^7219088-7219779^7220007-,7219167^7219271-7219743^7219971-"; sources "Undefined,Undefined,Undefined"; NMorMRNA "null"; degree "9"; dimension "3_3";
chrA01	Undefined	as_event	7231291	7231654	.	+	.	transcript_id "TCONS_00000705,TCONS_00000704"; gene_id "chrA01:7230401-7232834W"; flanks "7231291-,7231654^"; structure "0,1^2-"; splice_chain ",7231486^7231575-"; sources "Undefined,Undefined"; NMorMRNA "null"; degree "4"; dimension "2_2";
chrA01	Undefined	as_event	7231935	7232117	.	+	.	transcript_id "TCONS_00000705,TCONS_00000704"; gene_id "chrA01:7230401-7232834W"; flanks "7231935-,7232117^"; structure "0,1^2-"; splice_chain ",7231985^7232051-"; sources "Undefined,Undefined"; NMorMRNA "null"; degree "4"; dimension "2_2";
chrA01	Undefined	as_event	7235360	7235586	.	+	.	transcript_id "TCONS_00000706,TCONS_00000707/TCONS_00000708/TCONS_00000709"; gene_id "chrA01:7233828-7235586W"; flanks "7235360^,7235586]"; structure "1-,2-"; splice_chain "7235446-,7235448-"; sources "Undefined,Undefined"; NMorMRNA "null"; degree "4"; dimension "2_2";
chrA01	Undefined	as_event	7363172	7363476	.	+	.	transcript_id "TCONS_00000729,TCONS_00000730"; gene_id "chrA01:7362291-7365216W"; flanks "7363172-,7363476^"; structure "0,1^2-"; splice_chain ",7363268^7363371-"; sources "Undefined,Undefined"; NMorMRNA "null"; degree "4"; dimension "2_2";
chrA01	Undefined	as_event	7364025	7364389	.	+	.	transcript_id "TCONS_00000730,TCONS_00000729"; gene_id "chrA01:7362291-7365216W"; flanks "7364025-,7364389^"; structure "0,1^2-"; splice_chain ",7364092^7364171-"; sources "Undefined,Undefined"; NMorMRNA "null"; degree "4"; dimension "2_2";
chrA01	Undefined	as_event	7369348	7370307	.	+	.	transcript_id "TCONS_00000731,TCONS_00000732"; gene_id "chrA01:7368268-7371076W"; flanks "7369348-,7370307^"; structure "0,1^2-"; splice_chain ",7369483^7369572-"; sources "Undefined,Undefined"; NMorMRNA "null"; degree "4"; dimension "2_2";
chrA01	Undefined	as_event	7370389	7370742	.	+	.	transcript_id "TCONS_00000731,TCONS_00000732"; gene_id "chrA01:7368268-7371076W"; flanks "7370389-,7370742^"; structure "0,1^2-"; splice_chain ",7370467^7370543-"; sources "Undefined,Undefined"; NMorMRNA "null"; degree "4"; dimension "2_2";
chrA01	Undefined	as_event	7452967	7453939	.	+	.	transcript_id "TCONS_00000740,TCONS_00000741"; gene_id "chrA01:7452361-7455078W"; flanks "7452967-,7453939^"; structure "0,1^2-"; splice_chain ",7453077^7453827-"; sources "Undefined,Undefined"; NMorMRNA "null"; degree "4"; dimension "2_2";
chrA01	Undefined	as_event	7502739	7503052	.	+	.	transcript_id "TCONS_00000744,TCONS_00000743"; gene_id "chrA01:7502428-7504725W"; flanks "7502739-,7503052^"; structure "1^3-,2^4-"; splice_chain "7502755^7502783-,7502777^7502805-"; sources "Undefined,Undefined"; NMorMRNA "null"; degree "4"; dimension "2_2";
chrA01	Undefined	as_event	7690133	7690348	.	+	.	transcript_id "TCONS_00000754,TCONS_00000755"; gene_id "chrA01:7689475-7691649W"; flanks "7690133-,7690348^"; structure "0,1^2-"; splice_chain ",7690207^7690292-"; sources "Undefined,Undefined"; NMorMRNA "null"; degree "4"; dimension "2_2";
chrA01	Undefined	as_event	7698252	7698655	.	+	.	transcript_id "TCONS_00000757,TCONS_00000758"; gene_id "chrA01:7698239-7699488W"; flanks "7698252[,7698655^"; structure "0,1^2-"; splice_chain ",7698453^7698538-"; sources "Undefined,Undefined"; NMorMRNA "null"; degree "4"; dimension "2_2";
chrA01	Undefined	as_event	7698538	7698731	.	+	.	transcript_id "TCONS_00000758,TCONS_00000756"; gene_id "chrA01:7698239-7699488W"; flanks "7698538-,7698731-"; structure "1^,2^"; splice_chain "7698655^,7698656^"; sources "Undefined,Undefined"; NMorMRNA "null"; degree "4"; dimension "2_2";
chrA01	Undefined	as_event	7943519	7944471	.	+	.	transcript_id "TCONS_00000771,TCONS_00000770"; gene_id "chrA01:7943252-7945089W"; flanks "7943519-,7944471-"; structure "1^,2^"; splice_chain "7944376^,7944378^"; sources "Undefined,Undefined"; NMorMRNA "null"; degree "4"; dimension "2_2";
chrA01	Undefined	as_event	7944471	7945089	.	+	.	transcript_id "TCONS_00000771,TCONS_00000770"; gene_id "chrA01:7943252-7945089W"; flanks "7944471-,7945089]"; structure "0,1^2-"; splice_chain ",7944605^7944694-"; sources "Undefined,Undefined"; NMorMRNA "null"; degree "4"; dimension "2_2";
chrA01	Undefined	as_event	7952557	7952701	.	+	.	transcript_id "TCONS_00000773,TCONS_00000772"; gene_id "chrA01:7950977-7952710W"; flanks "7952557-,7952701-"; structure "1^,2^"; splice_chain "7952615^,7952617^"; sources "Undefined,Undefined"; NMorMRNA "null"; degree "4"; dimension "2_2";
chrA01	Undefined	as_event	8015453	8015830	.	+	.	transcript_id "TCONS_00000779,TCONS_00000778"; gene_id "chrA01:8012948-8017083W"; flanks "8015453-,8015830^"; structure "0,1^2-"; splice_chain ",8015647^8015747-"; sources "Undefined,Undefined"; NMorMRNA "null"; degree "4"; dimension "2_2";
chrA01	Undefined	as_event	8061738	8062021	.	+	.	transcript_id "TCONS_00000782,TCONS_00000783"; gene_id "chrA01:8061071-8064542W"; flanks "8061738-,8062021^"; structure "0,1^2-"; splice_chain ",8061801^8061888-"; sources "Undefined,Undefined"; NMorMRNA "null"; degree "4"; dimension "2_2";
chrA01	Undefined	as_event	8166141	8166754	.	+	.	transcript_id "TCONS_00000794,TCONS_00000795,TCONS_00000793"; gene_id "chrA01:8165917-8168022W"; flanks "8166141[,8166754^"; structure "0,1^2-,3^4-"; splice_chain ",8166270^8166357-,8166629^8166717-"; sources "Undefined,Undefined,Undefined"; NMorMRNA "null"; degree "9"; dimension "3_3";
chrA01	Undefined	as_event	8167091	8168022	.	+	.	transcript_id "TCONS_00000793,TCONS_00000794/TCONS_00000795"; gene_id "chrA01:8165917-8168022W"; flanks "8167091-,8168022]"; structure "0,1^2-"; splice_chain ",8167580^8167650-"; sources "Undefined,Undefined"; NMorMRNA "null"; degree "4"; dimension "2_2";
chrA01	Undefined	as_event	8462361	8462893	.	+	.	transcript_id "TCONS_00000808,TCONS_00000807"; gene_id "chrA01:8461342-8462893W"; flanks "8462361-,8462893]"; structure "0,1^2-"; splice_chain ",8462511^8462592-"; sources "Undefined,Undefined"; NMorMRNA "null"; degree "4"; dimension "2_2";
chrA01	Undefined	as_event	8718833	8719355	.	+	.	transcript_id "TCONS_00000830,TCONS_00000831"; gene_id "chrA01:8718357-8722392W"; flanks "8718833^,8719355-"; structure "0,1-2^"; splice_chain ",8719093-8719161^"; sources "Undefined,Undefined"; NMorMRNA "null"; degree "4"; dimension "2_2";
chrA01	Undefined	as_event	8723380	8724003	.	+	.	transcript_id "TCONS_00000832,TCONS_00000833"; gene_id "chrA01:8722685-8724003W"; flanks "8723380-,8724003]"; structure "0,1^2-"; splice_chain ",8723766^8723850-"; sources "Undefined,Undefined"; NMorMRNA "null"; degree "4"; dimension "2_2";
chrA01	Undefined	as_event	8736778	8737625	.	+	.	transcript_id "TCONS_00000837,TCONS_00000836"; gene_id "chrA01:8736778-8740622W"; flanks "8736778[,8737625^"; structure "0,1^2-3^4-"; splice_chain ",8737204^8737296-8737385^8737497-"; sources "Undefined,Undefined"; NMorMRNA "null"; degree "4"; dimension "2_2";
chrA01	Undefined	as_event	8737713	8738025	.	+	.	transcript_id "TCONS_00000837,TCONS_00000836"; gene_id "chrA01:8736778-8740622W"; flanks "8737713-,8738025^"; structure "0,1^2-"; splice_chain ",8737772^8737855-"; sources "Undefined,Undefined"; NMorMRNA "null"; degree "4"; dimension "2_2";
chrA01	Undefined	as_event	8738025	8738245	.	+	.	transcript_id "TCONS_00000838,TCONS_00000836/TCONS_00000837"; gene_id "chrA01:8736778-8740622W"; flanks "8738025^,8738245^"; structure "1-,2-"; splice_chain "8738142-,8738143-"; sources "Undefined,Undefined"; NMorMRNA "null"; degree "4"; dimension "2_2";
chrA01	Undefined	as_event	8740203	8740352	.	+	.	transcript_id "TCONS_00000837,TCONS_00000838"; gene_id "chrA01:8736778-8740622W"; flanks "8740203-,8740352-"; structure "1^,2^"; splice_chain "8740261^,8740262^"; sources "Undefined,Undefined"; NMorMRNA "null"; degree "4"; dimension "2_2";
chrA01	Undefined	as_event	8815856	8816045	.	+	.	transcript_id "TCONS_00000841,TCONS_00000842"; gene_id "chrA01:8814699-8817310W"; flanks "8815856^,8816045^"; structure "1-,2-"; splice_chain "8815948-,8815953-"; sources "Undefined,Undefined"; NMorMRNA "null"; degree "4"; dimension "2_2";
chrA01	Undefined	as_event	8857044	8858212	.	+	.	transcript_id "TCONS_00000845,TCONS_00000846"; gene_id "chrA01:8857044-8858212W"; flanks "8857044[,8858212]"; structure "0,1^2-"; splice_chain ",8857296^8857480-"; sources "Undefined,Undefined"; NMorMRNA "null"; degree "4"; dimension "2_2";
chrA01	Undefined	as_event	8923218	8923519	.	+	.	transcript_id "TCONS_00000849,TCONS_00000850"; gene_id "chrA01:8922635-8924134W"; flanks "8923218^,8923519-"; structure "0,1-2^"; splice_chain ",8923369-8923422^"; sources "Undefined,Undefined"; NMorMRNA "null"; degree "4"; dimension "2_2";
chrA01	Undefined	as_event	8922955	8923614	.	+	.	transcript_id "TCONS_00000848,TCONS_00000850,TCONS_00000849"; gene_id "chrA01:8922635-8924134W"; flanks "8922955-,8923614^"; structure "0,1^2-3^4-5^6-,1^2-3^6-"; splice_chain ",8923042^8923154-8923218^8923369-8923422^8923519-,8923042^8923154-8923218^8923519-"; sources "Undefined,Undefined,Undefined"; NMorMRNA "null"; degree "9"; dimension "3_3";
chrA01	Undefined	as_event	9005913	9006611	.	+	.	transcript_id "TCONS_00000855,TCONS_00000854,TCONS_00000856"; gene_id "chrA01:9003492-9006611W"; flanks "9005913-,9006611]"; structure "1^4-,2^5-,3^6-"; splice_chain "9006295^9006382-,9006305^9006392-,9006323^9006410-"; sources "Undefined,Undefined,Undefined"; NMorMRNA "null"; degree "9"; dimension "3_3";
chrA01	Undefined	as_event	9010269	9010524	.	+	.	transcript_id "TCONS_00000858,TCONS_00000857"; gene_id "chrA01:9007125-9011341W"; flanks "9010269-,9010524^"; structure "0,1^2-"; splice_chain ",9010335^9010410-"; sources "Undefined,Undefined"; NMorMRNA "null"; degree "4"; dimension "2_2";
chrA01	Undefined	as_event	9010269	9010677	.	+	.	transcript_id "TCONS_00000859,TCONS_00000857,TCONS_00000858"; gene_id "chrA01:9007125-9011341W"; flanks "9010269-,9010677^"; structure "0,1^2-3^4-,3^4-"; splice_chain ",9010335^9010410-9010524^9010608-,9010524^9010608-"; sources "Undefined,Undefined,Undefined"; NMorMRNA "null"; degree "9"; dimension "3_3";
chrA01	Undefined	as_event	9010899	9011046	.	+	.	transcript_id "TCONS_00000858/TCONS_00000859,TCONS_00000857"; gene_id "chrA01:9007125-9011341W"; flanks "9010899-,9011046-"; structure "1^,2^"; splice_chain "9010960^,9010961^"; sources "Undefined,Undefined"; NMorMRNA "null"; degree "4"; dimension "2_2";
chrA01	Undefined	as_event	9022882	9023624	.	+	.	transcript_id "TCONS_00000861,TCONS_00000860"; gene_id "chrA01:9021424-9023880W"; flanks "9022882-,9023624^"; structure "1^3-,2^4-"; splice_chain "9023275^9023409-,9023285^9023419-"; sources "Undefined,Undefined"; NMorMRNA "null"; degree "4"; dimension "2_2";
chrA01	Undefined	as_event	9128446	9130493	.	+	.	transcript_id "TCONS_00000867,TCONS_00000868"; gene_id "chrA01:9128446-9130493W"; flanks "9128446[,9130493]"; structure "0,1^2-"; splice_chain ",9128705^9128797-"; sources "Undefined,Undefined"; NMorMRNA "null"; degree "4"; dimension "2_2";
chrA01	Undefined	as_event	9220332	9220822	.	+	.	transcript_id "TCONS_00000874,TCONS_00000873"; gene_id "chrA01:9219885-9222093W"; flanks "9220332-,9220822^"; structure "1^2-,3^4-"; splice_chain "9220428^9220510-,9220589^9220680-"; sources "Undefined,Undefined"; NMorMRNA "null"; degree "4"; dimension "2_2";
chrA01	Undefined	as_event	9219885	9220822	.	+	.	transcript_id "TCONS_00000872,TCONS_00000874,TCONS_00000873"; gene_id "chrA01:9219885-9222093W"; flanks "9219885[,9220822^"; structure "0,1^2-3^4-,1^2-5^6-"; splice_chain ",9220245^9220332-9220428^9220510-,9220245^9220332-9220589^9220680-"; sources "Undefined,Undefined,Undefined"; NMorMRNA "null"; degree "9"; dimension "3_3";
chrA01	Undefined	as_event	9231516	9232270	.	+	.	transcript_id "TCONS_00000880,TCONS_00000878"; gene_id "chrA01:9231404-9234349W"; flanks "9231516-,9232270^"; structure "1^3-,2^4-"; splice_chain "9231863^9231941-,9231873^9231951-"; sources "Undefined,Undefined"; NMorMRNA "null"; degree "4"; dimension "2_2";
chrA01	Undefined	as_event	9231941	9232893	.	+	.	transcript_id "TCONS_00000880,TCONS_00000879"; gene_id "chrA01:9231404-9234349W"; flanks "9231941-,9232893^"; structure "1^3-,2^4-"; splice_chain "9232270^9232708-,9232272^9232710-"; sources "Undefined,Undefined"; NMorMRNA "null"; degree "4"; dimension "2_2";
chrA01	Undefined	as_event	9231516	9232893	.	+	.	transcript_id "TCONS_00000880,TCONS_00000879,TCONS_00000878"; gene_id "chrA01:9231404-9234349W"; flanks "9231516-,9232893^"; structure "1^3-5^7-,1^3-6^8-,2^4-5^7-"; splice_chain "9231863^9231941-9232270^9232708-,9231863^9231941-9232272^9232710-,9231873^9231951-9232270^9232708-"; sources "Undefined,Undefined,Undefined"; NMorMRNA "null"; degree "9"; dimension "3_3";
chrA01	Undefined	as_event	9235620	9236150	.	+	.	transcript_id "TCONS_00000881,TCONS_00000882"; gene_id "chrA01:9235010-9236150W"; flanks "9235620-,9236150]"; structure "0,1^2-"; splice_chain ",9235941^9236017-"; sources "Undefined,Undefined"; NMorMRNA "null"; degree "4"; dimension "2_2";
chrA01	Undefined	as_event	9238044	9238458	.	+	.	transcript_id "TCONS_00000883,TCONS_00000884"; gene_id "chrA01:9237083-9244649W"; flanks "9238044-,9238458]"; structure "0,1^2-"; splice_chain ",9238122^9238182-"; sources "Undefined,Undefined"; NMorMRNA "null"; degree "4"; dimension "2_2";
chrA01	Undefined	as_event	9243469	9243699	.	+	.	transcript_id "TCONS_00000886,TCONS_00000885"; gene_id "chrA01:9237083-9244649W"; flanks "9243469^,9243699^"; structure "1-,2-"; splice_chain "9243663-,9243664-"; sources "Undefined,Undefined"; NMorMRNA "null"; degree "4"; dimension "2_2";
chrA01	Undefined	as_event	9297181	9297910	.	+	.	transcript_id "TCONS_00000890,TCONS_00000889"; gene_id "chrA01:9297181-9302097W"; flanks "9297181[,9297910^"; structure "1^3-,2^4-"; splice_chain "9297495^9297716-,9297497^9297718-"; sources "Undefined,Undefined"; NMorMRNA "null"; degree "4"; dimension "2_2";
chrA01	Undefined	as_event	9299619	9299823	.	+	.	transcript_id "TCONS_00000892,TCONS_00000891"; gene_id "chrA01:9297181-9302097W"; flanks "9299619^,9299823^"; structure "1-,2-"; splice_chain "9299696-,9299697-"; sources "Undefined,Undefined"; NMorMRNA "null"; degree "4"; dimension "2_2";
chrA01	Undefined	as_event	9299401	9299823	.	+	.	transcript_id "TCONS_00000889/TCONS_00000890,TCONS_00000891"; gene_id "chrA01:9297181-9302097W"; flanks "9299401-,9299823^"; structure "0,1^2-"; splice_chain ",9299619^9299697-"; sources "Undefined,Undefined"; NMorMRNA "null"; degree "4"; dimension "2_2";
chrA01	Undefined	as_event	9301350	9301668	.	+	.	transcript_id "TCONS_00000890,TCONS_00000891/TCONS_00000892"; gene_id "chrA01:9297181-9302097W"; flanks "9301350-,9301668^"; structure "0,1^2-"; splice_chain ",9301409^9301495-"; sources "Undefined,Undefined"; NMorMRNA "null"; degree "4"; dimension "2_2";
chrA01	Undefined	as_event	9301749	9302097	.	+	.	transcript_id "TCONS_00000891,TCONS_00000890/TCONS_00000892"; gene_id "chrA01:9297181-9302097W"; flanks "9301749-,9302097]"; structure "0,1^2-"; splice_chain ",9301858^9301958-"; sources "Undefined,Undefined"; NMorMRNA "null"; degree "4"; dimension "2_2";
chrA01	Undefined	as_event	9331360	9331623	.	+	.	transcript_id "TCONS_00000895,TCONS_00000896"; gene_id "chrA01:9328762-9332784W"; flanks "9331360-,9331623^"; structure "0,1^2-"; splice_chain ",9331488^9331563-"; sources "Undefined,Undefined"; NMorMRNA "null"; degree "4"; dimension "2_2";
chrA01	Undefined	as_event	9467192	9467523	.	+	.	transcript_id "TCONS_00000904,TCONS_00000905"; gene_id "chrA01:9466171-9467754W"; flanks "9467192-,9467523^"; structure "0,1^2-"; splice_chain ",9467255^9467358-"; sources "Undefined,Undefined"; NMorMRNA "null"; degree "4"; dimension "2_2";
chrA01	Undefined	as_event	9478763	9479266	.	+	.	transcript_id "TCONS_00000907,TCONS_00000906"; gene_id "chrA01:9478763-9480461W"; flanks "9478763[,9479266^"; structure "1^3-,2^4-"; splice_chain "9478921^9479127-,9478922^9479128-"; sources "Undefined,Undefined"; NMorMRNA "null"; degree "4"; dimension "2_2";
chrA01	Undefined	as_event	9540579	9540857	.	+	.	transcript_id "TCONS_00000913,TCONS_00000914"; gene_id "chrA01:9538898-9541560W"; flanks "9540579-,9540857^"; structure "0,1^2-"; splice_chain ",9540657^9540744-"; sources "Undefined,Undefined"; NMorMRNA "null"; degree "4"; dimension "2_2";
chrA01	Undefined	as_event	9771671	9772397	.	+	.	transcript_id "TCONS_00000919,TCONS_00000917/TCONS_00000921"; gene_id "chrA01:9771671-9776525W"; flanks "9771671[,9772397^"; structure "1^3-,2^4-"; splice_chain "9772196^9772286-,9772230^9772319-"; sources "Undefined,Undefined"; NMorMRNA "null"; degree "4"; dimension "2_2";
chrA01	Undefined	as_event	9771671	9772767	.	+	.	transcript_id "TCONS_00000919,TCONS_00000918/TCONS_00000920,TCONS_00000921"; gene_id "chrA01:9771671-9776525W"; flanks "9771671[,9772767^"; structure "1^4-7^9-,2^5-8^10-,3^6-7^9-"; splice_chain "9772196^9772286-9772397^9772492-,9772198^9772288-9772401^9772496-,9772230^9772319-9772397^9772492-"; sources "Undefined,Undefined,Undefined"; NMorMRNA "null"; degree "9"; dimension "3_3";
chrA01	Undefined	as_event	9772767	9774895	.	+	.	transcript_id "TCONS_00000919/TCONS_00000920/TCONS_00000921,TCONS_00000918"; gene_id "chrA01:9771671-9776525W"; flanks "9772767^,9774895-"; structure "1-2^,3-4^"; splice_chain "9773205-9773345^,9774642-9774757^"; sources "Undefined,Undefined"; NMorMRNA "null"; degree "4"; dimension "2_2";
chrA01	Undefined	as_event	9774895	9775061	.	+	.	transcript_id "TCONS_00000918/TCONS_00000920/TCONS_00000921,TCONS_00000919"; gene_id "chrA01:9771671-9776525W"; flanks "9774895-,9775061-"; structure "1^,2^"; splice_chain "9774965^,9774968^"; sources "Undefined,Undefined"; NMorMRNA "null"; degree "4"; dimension "2_2";
chrA01	Undefined	as_event	9775061	9775891	.	+	.	transcript_id "TCONS_00000918/TCONS_00000919/TCONS_00000920,TCONS_00000921"; gene_id "chrA01:9771671-9776525W"; flanks "9775061-,9775891^"; structure "1^3-,2^4-5^6-7^8-"; splice_chain "9775152^9775497-,9775159^9775504-9775573^9775668-9775739^9775793-"; sources "Undefined,Undefined"; NMorMRNA "null"; degree "4"; dimension "2_2";
chrA01	Undefined	as_event	9775891	9776263	.	+	.	transcript_id "TCONS_00000919/TCONS_00000920,TCONS_00000918/TCONS_00000921"; gene_id "chrA01:9771671-9776525W"; flanks "9775891^,9776263^"; structure "1-,2-"; splice_chain "9776097-,9776149-"; sources "Undefined,Undefined"; NMorMRNA "null"; degree "4"; dimension "2_2";
chrA01	Undefined	as_event	9776342	9776525	.	+	.	transcript_id "TCONS_00000918/TCONS_00000921,TCONS_00000919/TCONS_00000920"; gene_id "chrA01:9771671-9776525W"; flanks "9776342-,9776525]"; structure "0,1^2-"; splice_chain ",9776377^9776480-"; sources "Undefined,Undefined"; NMorMRNA "null"; degree "4"; dimension "2_2";
chrA01	Undefined	as_event	9862325	9862471	.	+	.	transcript_id "TCONS_00000927,TCONS_00000926"; gene_id "chrA01:9860642-9862507W"; flanks "9862325-,9862471-"; structure "1^,2^"; splice_chain "9862387^,9862388^"; sources "Undefined,Undefined"; NMorMRNA "null"; degree "4"; dimension "2_2";
chrA01	Undefined	as_event	9984776	9985107	.	+	.	transcript_id "TCONS_00000929,TCONS_00000930"; gene_id "chrA01:9984701-9986351W"; flanks "9984776^,9985107^"; structure "1-,2-"; splice_chain "9984855-,9984860-"; sources "Undefined,Undefined"; NMorMRNA "null"; degree "4"; dimension "2_2";
chrA01	Undefined	as_event	9991337	9991567	.	+	.	transcript_id "TCONS_00000931,TCONS_00000932"; gene_id "chrA01:9988598-9992998W"; flanks "9991337-,9991567-"; structure "1^,2^"; splice_chain "9991474^,9991477^"; sources "Undefined,Undefined"; NMorMRNA "null"; degree "4"; dimension "2_2";
chrA01	Undefined	as_event	9992512	9992913	.	+	.	transcript_id "TCONS_00000932,TCONS_00000931"; gene_id "chrA01:9988598-9992998W"; flanks "9992512^,9992913^"; structure "1-,2-"; splice_chain "9992610-,9992611-"; sources "Undefined,Undefined"; NMorMRNA "null"; degree "4"; dimension "2_2";
chrA01	Undefined	as_event	10062218	10062505	.	+	.	transcript_id "TCONS_00000938/TCONS_00000939,TCONS_00000940"; gene_id "chrA01:10062218-10063934W"; flanks "10062218[,10062505-"; structure "1^,2^"; splice_chain "10062479^,10062481^"; sources "Undefined,Undefined"; NMorMRNA "null"; degree "4"; dimension "2_2";
chrA01	Undefined	as_event	10063172	10063537	.	+	.	transcript_id "TCONS_00000938/TCONS_00000940,TCONS_00000939"; gene_id "chrA01:10062218-10063934W"; flanks "10063172-,10063537-"; structure "1^,2^"; splice_chain "10063448^,10063457^"; sources "Undefined,Undefined"; NMorMRNA "null"; degree "4"; dimension "2_2";
chrA01	Undefined	as_event	10063537	10063934	.	+	.	transcript_id "TCONS_00000940,TCONS_00000938/TCONS_00000939/TCONS_00000941"; gene_id "chrA01:10062218-10063934W"; flanks "10063537-,10063934]"; structure "0,1^2-"; splice_chain ",10063644^10063741-"; sources "Undefined,Undefined"; NMorMRNA "null"; degree "4"; dimension "2_2";
chrA01	Undefined	as_event	10268030	10268247	.	+	.	transcript_id "TCONS_00000950,TCONS_00000949"; gene_id "chrA01:10267134-10270315W"; flanks "10268030-,10268247^"; structure "0,1^2-"; splice_chain ",10268098^10268176-"; sources "Undefined,Undefined"; NMorMRNA "null"; degree "4"; dimension "2_2";
chrA01	Undefined	as_event	10355125	10355617	.	+	.	transcript_id "TCONS_00000954,TCONS_00000955"; gene_id "chrA01:10353918-10356489W"; flanks "10355125-,10355617^"; structure "1^3-5^7-,2^4-6^8-"; splice_chain "10355262^10355358-10355409^10355538-,10355263^10355359-10355410^10355539-"; sources "Undefined,Undefined"; NMorMRNA "null"; degree "4"; dimension "2_2";
chrA01	Undefined	as_event	10468514	10468781	.	+	.	transcript_id "TCONS_00000959/TCONS_00000961,TCONS_00000962"; gene_id "chrA01:10467789-10470370W"; flanks "10468514^,10468781^"; structure "1-,2-"; splice_chain "10468587-,10468592-"; sources "Undefined,Undefined"; NMorMRNA "null"; degree "4"; dimension "2_2";
chrA01	Undefined	as_event	10468587	10468872	.	+	.	transcript_id "TCONS_00000960,TCONS_00000959/TCONS_00000961"; gene_id "chrA01:10467789-10470370W"; flanks "10468587-,10468872-"; structure "1^,2^"; splice_chain "10468721^,10468781^"; sources "Undefined,Undefined"; NMorMRNA "null"; degree "4"; dimension "2_2";
chrA01	Undefined	as_event	10468514	10468872	.	+	.	transcript_id "TCONS_00000960,TCONS_00000959/TCONS_00000961,TCONS_00000962"; gene_id "chrA01:10467789-10470370W"; flanks "10468514^,10468872-"; structure "1-3^,1-4^,2-4^"; splice_chain "10468587-10468721^,10468587-10468781^,10468592-10468781^"; sources "Undefined,Undefined,Undefined"; NMorMRNA "null"; degree "9"; dimension "3_3";
chrA01	Undefined	as_event	10468872	10469127	.	+	.	transcript_id "TCONS_00000961/TCONS_00000962,TCONS_00000959/TCONS_00000960"; gene_id "chrA01:10467789-10470370W"; flanks "10468872-,10469127-"; structure "1^,2^"; splice_chain "10469012^,10469029^"; sources "Undefined,Undefined"; NMorMRNA "null"; degree "4"; dimension "2_2";
chrA01	Undefined	as_event	10469377	10469760	.	+	.	transcript_id "TCONS_00000962,TCONS_00000960"; gene_id "chrA01:10467789-10470370W"; flanks "10469377^,10469760-"; structure "0,1-2^"; splice_chain ",10469457-10469604^"; sources "Undefined,Undefined"; NMorMRNA "null"; degree "4"; dimension "2_2";
chrA01	Undefined	as_event	10469377	10469924	.	+	.	transcript_id "TCONS_00000959,TCONS_00000962"; gene_id "chrA01:10467789-10470370W"; flanks "10469377^,10469924^"; structure "1-,2-"; splice_chain "10469457-,10469760-"; sources "Undefined,Undefined"; NMorMRNA "null"; degree "4"; dimension "2_2";
chrA01	Undefined	as_event	10469760	10470194	.	+	.	transcript_id "TCONS_00000960,TCONS_00000962"; gene_id "chrA01:10467789-10470370W"; flanks "10469760-,10470194]"; structure "0,1^2-"; splice_chain ",10469924^10470040-"; sources "Undefined,Undefined"; NMorMRNA "null"; degree "4"; dimension "2_2";
chrA01	Undefined	as_event	10469457	10470194	.	+	.	transcript_id "TCONS_00000961,TCONS_00000960,TCONS_00000959"; gene_id "chrA01:10467789-10470370W"; flanks "10469457-,10470194]"; structure "0,1^2-,3^4-"; splice_chain ",10469604^10469760-,10469924^10470040-"; sources "Undefined,Undefined,Undefined"; NMorMRNA "null"; degree "9"; dimension "3_3";
chrA01	Undefined	as_event	10469377	10470194	.	+	.	transcript_id "TCONS_00000961,TCONS_00000960,TCONS_00000959,TCONS_00000962"; gene_id "chrA01:10467789-10470370W"; flanks "10469377^,10470194]"; structure "1-,1-2^3-,1-4^5-,3-4^5-"; splice_chain "10469457-,10469457-10469604^10469760-,10469457-10469924^10470040-,10469760-10469924^10470040-"; sources "Undefined,Undefined,Undefined,Undefined"; NMorMRNA "null"; degree "16"; dimension "4_4";
chrA01	Undefined	as_event	10834194	10834404	.	+	.	transcript_id "TCONS_00000976,TCONS_00000975"; gene_id "chrA01:10832774-10835074W"; flanks "10834194^,10834404^"; structure "1-,2-"; splice_chain "10834267-,10834268-"; sources "Undefined,Undefined"; NMorMRNA "null"; degree "4"; dimension "2_2";
chrA01	Undefined	as_event	10833979	10834824	.	+	.	transcript_id "TCONS_00000974,TCONS_00000975"; gene_id "chrA01:10832774-10835074W"; flanks "10833979-,10834824^"; structure "0,1^2-3^4-5^6-"; splice_chain ",10834194^10834268-10834404^10834474-10834565^10834648-"; sources "Undefined,Undefined"; NMorMRNA "null"; degree "4"; dimension "2_2";
chrA01	Undefined	as_event	11105921	11106382	.	+	.	transcript_id "TCONS_00000986,TCONS_00000987"; gene_id "chrA01:11105820-11106899W"; flanks "11105921^,11106382^"; structure "1-,2-"; splice_chain "11106069-,11106072-"; sources "Undefined,Undefined"; NMorMRNA "null"; degree "4"; dimension "2_2";
chrA01	Undefined	as_event	11333617	11336315	.	+	.	transcript_id "TCONS_00000991,TCONS_00000990"; gene_id "chrA01:11333306-11336315W"; flanks "11333617^,11336315]"; structure "1-,2-"; splice_chain "11333699-,11333760-"; sources "Undefined,Undefined"; NMorMRNA "null"; degree "4"; dimension "2_2";
chrA01	Undefined	as_event	11333343	11336315	.	+	.	transcript_id "TCONS_00000992,TCONS_00000991"; gene_id "chrA01:11333306-11336315W"; flanks "11333343[,11336315]"; structure "0,1^2-"; splice_chain ",11333617^11333699-"; sources "Undefined,Undefined"; NMorMRNA "null"; degree "4"; dimension "2_2";
chrA01	Undefined	as_event	11628489	11629083	.	+	.	transcript_id "TCONS_00000997/TCONS_00000998,TCONS_00000999"; gene_id "chrA01:11627857-11629664W"; flanks "11628489-,11629083-"; structure "1^,2^"; splice_chain "11628956^,11628966^"; sources "Undefined,Undefined"; NMorMRNA "null"; degree "4"; dimension "2_2";
chrA01	Undefined	as_event	11629083	11629256	.	+	.	transcript_id "TCONS_00000998/TCONS_00000999,TCONS_00000997"; gene_id "chrA01:11627857-11629664W"; flanks "11629083-,11629256-"; structure "1^,2^"; splice_chain "11629151^,11629154^"; sources "Undefined,Undefined"; NMorMRNA "null"; degree "4"; dimension "2_2";
chrA01	Undefined	as_event	11852655	11853147	.	+	.	transcript_id "TCONS_00001001,TCONS_00001000"; gene_id "chrA01:11852655-11854397W"; flanks "11852655[,11853147^"; structure "0,1^2-"; splice_chain ",11852894^11853047-"; sources "Undefined,Undefined"; NMorMRNA "null"; degree "4"; dimension "2_2";
chrA01	Undefined	as_event	12204851	12204989	.	+	.	transcript_id "TCONS_00001005,TCONS_00001004"; gene_id "chrA01:12204631-12206740W"; flanks "12204851^,12204989^"; structure "1-,2-"; splice_chain "12204950-,12204951-"; sources "Undefined,Undefined"; NMorMRNA "null"; degree "4"; dimension "2_2";
chrA01	Undefined	as_event	12206310	12206740	.	+	.	transcript_id "TCONS_00001005,TCONS_00001004"; gene_id "chrA01:12204631-12206740W"; flanks "12206310-,12206740]"; structure "0,1^2-"; splice_chain ",12206423^12206552-"; sources "Undefined,Undefined"; NMorMRNA "null"; degree "4"; dimension "2_2";
chrA01	Undefined	as_event	12384624	12384804	.	+	.	transcript_id "TCONS_00001012,TCONS_00001010"; gene_id "chrA01:12384583-12386911W"; flanks "12384624[,12384804^"; structure "0,1^2-"; splice_chain ",12384651^12384764-"; sources "Undefined,Undefined"; NMorMRNA "null"; degree "4"; dimension "2_2";
chrA01	Undefined	as_event	12384870	12385245	.	+	.	transcript_id "TCONS_00001010,TCONS_00001009/TCONS_00001012"; gene_id "chrA01:12384583-12386911W"; flanks "12384870-,12385245^"; structure "0,1^2-"; splice_chain ",12385054^12385125-"; sources "Undefined,Undefined"; NMorMRNA "null"; degree "4"; dimension "2_2";
chrA01	Undefined	as_event	12384764	12385245	.	+	.	transcript_id "TCONS_00001011,TCONS_00001010,TCONS_00001009"; gene_id "chrA01:12384583-12386911W"; flanks "12384764-,12385245^"; structure "0,1^2-,1^2-3^4-"; splice_chain ",12384804^12384870-,12384804^12384870-12385054^12385125-"; sources "Undefined,Undefined,Undefined"; NMorMRNA "null"; degree "9"; dimension "3_3";
chrA01	Undefined	as_event	12384624	12385245	.	+	.	transcript_id "TCONS_00001011,TCONS_00001010,TCONS_00001012"; gene_id "chrA01:12384583-12386911W"; flanks "12384624[,12385245^"; structure "1^2-,1^2-3^4-,3^4-5^6-"; splice_chain "12384651^12384764-,12384651^12384764-12384804^12384870-,12384804^12384870-12385054^12385125-"; sources "Undefined,Undefined,Undefined"; NMorMRNA "null"; degree "9"; dimension "3_3";
chrA01	Undefined	as_event	12393622	12394054	.	+	.	transcript_id "TCONS_00001013,TCONS_00001014"; gene_id "chrA01:12393058-12395684W"; flanks "12393622-,12394054^"; structure "0,1^2-"; splice_chain ",12393892^12393961-"; sources "Undefined,Undefined"; NMorMRNA "null"; degree "4"; dimension "2_2";
chrA01	Undefined	as_event	12394738	12395110	.	+	.	transcript_id "TCONS_00001013,TCONS_00001014"; gene_id "chrA01:12393058-12395684W"; flanks "12394738-,12395110^"; structure "0,1^2-"; splice_chain ",12394864^12394944-"; sources "Undefined,Undefined"; NMorMRNA "null"; degree "4"; dimension "2_2";
chrA01	Undefined	as_event	12402870	12406252	.	+	.	transcript_id "TCONS_00001016,TCONS_00001015"; gene_id "chrA01:12402870-12406252W"; flanks "12402870[,12406252]"; structure "1^3-,2^4-"; splice_chain "12405130^12406091-,12405168^12406142-"; sources "Undefined,Undefined"; NMorMRNA "null"; degree "4"; dimension "2_2";
chrA01	Undefined	as_event	12474864	12475231	.	+	.	transcript_id "TCONS_00001023,TCONS_00001024"; gene_id "chrA01:12474234-12475673W"; flanks "12474864-,12475231^"; structure "0,1^2-"; splice_chain ",12474986^12475065-"; sources "Undefined,Undefined"; NMorMRNA "null"; degree "4"; dimension "2_2";
chrA01	Undefined	as_event	12479152	12479330	.	+	.	transcript_id "TCONS_00001026,TCONS_00001025/TCONS_00001027"; gene_id "chrA01:12477602-12480094W"; flanks "12479152^,12479330^"; structure "1-,2-"; splice_chain "12479256-,12479257-"; sources "Undefined,Undefined"; NMorMRNA "null"; degree "4"; dimension "2_2";
chrA01	Undefined	as_event	12479470	12479707	.	+	.	transcript_id "TCONS_00001026/TCONS_00001027,TCONS_00001025"; gene_id "chrA01:12477602-12480094W"; flanks "12479470-,12479707^"; structure "1^3-,2^4-"; splice_chain "12479528^12479631-,12479538^12479641-"; sources "Undefined,Undefined"; NMorMRNA "null"; degree "4"; dimension "2_2";
chrA01	Undefined	as_event	12541973	12542300	.	+	.	transcript_id "TCONS_00001030/TCONS_00001031,TCONS_00001029"; gene_id "chrA01:12541644-12544450W"; flanks "12541973-,12542300^"; structure "1^3-,2^4-"; splice_chain "12542086^12542167-,12542096^12542177-"; sources "Undefined,Undefined"; NMorMRNA "null"; degree "4"; dimension "2_2";
chrA01	Undefined	as_event	12542300	12542544	.	+	.	transcript_id "TCONS_00001030,TCONS_00001029/TCONS_00001031"; gene_id "chrA01:12541644-12544450W"; flanks "12542300^,12542544^"; structure "1-,2-"; splice_chain "12542390-,12542394-"; sources "Undefined,Undefined"; NMorMRNA "null"; degree "4"; dimension "2_2";
chrA01	Undefined	as_event	12800382	12800872	.	+	.	transcript_id "TCONS_00001037,TCONS_00001038"; gene_id "chrA01:12799380-12801980W"; flanks "12800382-,12800872^"; structure "0,1^2-"; splice_chain ",12800561^12800642-"; sources "Undefined,Undefined"; NMorMRNA "null"; degree "4"; dimension "2_2";
chrA01	Undefined	as_event	12813280	12814994	.	+	.	transcript_id "TCONS_00001039,TCONS_00001040"; gene_id "chrA01:12812774-12829524W"; flanks "12813280-,12814994^"; structure "0,1^2-"; splice_chain ",12813713^12814829-"; sources "Undefined,Undefined"; NMorMRNA "null"; degree "4"; dimension "2_2";
chrA01	Undefined	as_event	12815233	12815494	.	+	.	transcript_id "TCONS_00001039,TCONS_00001040"; gene_id "chrA01:12812774-12829524W"; flanks "12815233-,12815494^"; structure "0,1^2-"; splice_chain ",12815318^12815400-"; sources "Undefined,Undefined"; NMorMRNA "null"; degree "4"; dimension "2_2";
chrA01	Undefined	as_event	12934452	12935555	.	+	.	transcript_id "TCONS_00001045,TCONS_00001044"; gene_id "chrA01:12934452-12935555W"; flanks "12934452[,12935555]"; structure "0,1^2-"; splice_chain ",12935006^12935139-"; sources "Undefined,Undefined"; NMorMRNA "null"; degree "4"; dimension "2_2";
chrA01	Undefined	as_event	12943489	12943999	.	+	.	transcript_id "TCONS_00001047/TCONS_00001048,TCONS_00001046"; gene_id "chrA01:12943108-12945476W"; flanks "12943489-,12943999^"; structure "1^3-,2^4-"; splice_chain "12943618^12943805-,12943628^12943815-"; sources "Undefined,Undefined"; NMorMRNA "null"; degree "4"; dimension "2_2";
chrA01	Undefined	as_event	12944364	12944619	.	+	.	transcript_id "TCONS_00001047/TCONS_00001048,TCONS_00001046"; gene_id "chrA01:12943108-12945476W"; flanks "12944364-,12944619^"; structure "1^3-,2^4-"; splice_chain "12944454^12944554-,12944464^12944564-"; sources "Undefined,Undefined"; NMorMRNA "null"; degree "4"; dimension "2_2";
chrA01	Undefined	as_event	12944783	12944936	.	+	.	transcript_id "TCONS_00001046,TCONS_00001047"; gene_id "chrA01:12943108-12945476W"; flanks "12944783^,12944936^"; structure "1-,2-"; splice_chain "12944871-,12944873-"; sources "Undefined,Undefined"; NMorMRNA "null"; degree "4"; dimension "2_2";
chrA01	Undefined	as_event	12944873	12945097	.	+	.	transcript_id "TCONS_00001048,TCONS_00001047"; gene_id "chrA01:12943108-12945476W"; flanks "12944873-,12945097^"; structure "0,1^2-"; splice_chain ",12944936^12945029-"; sources "Undefined,Undefined"; NMorMRNA "null"; degree "4"; dimension "2_2";
chrA01	Undefined	as_event	12944783	12945097	.	+	.	transcript_id "TCONS_00001046,TCONS_00001048,TCONS_00001047"; gene_id "chrA01:12943108-12945476W"; flanks "12944783^,12945097^"; structure "1-3^4-,2-,2-3^4-"; splice_chain "12944871-12944936^12945029-,12944873-,12944873-12944936^12945029-"; sources "Undefined,Undefined,Undefined"; NMorMRNA "null"; degree "9"; dimension "3_3";
chrA01	Undefined	as_event	13143655	13143833	.	+	.	transcript_id "TCONS_00001057,TCONS_00001056"; gene_id "chrA01:13140442-13143999W"; flanks "13143655-,13143833-"; structure "1^,2^"; splice_chain "13143747^,13143751^"; sources "Undefined,Undefined"; NMorMRNA "null"; degree "4"; dimension "2_2";
chrA01	Undefined	as_event	13143655	13143999	.	+	.	transcript_id "TCONS_00001057,TCONS_00001055,TCONS_00001056"; gene_id "chrA01:13140442-13143999W"; flanks "13143655-,13143999]"; structure "1^4-,2^5-,3^4-"; splice_chain "13143747^13143833-,13143748^13143834-,13143751^13143833-"; sources "Undefined,Undefined,Undefined"; NMorMRNA "null"; degree "9"; dimension "3_3";
chrA01	Undefined	as_event	13409727	13410336	.	+	.	transcript_id "TCONS_00001064,TCONS_00001065"; gene_id "chrA01:13407732-13410336W"; flanks "13409727-,13410336]"; structure "0,1^2-"; splice_chain ",13409993^13410058-"; sources "Undefined,Undefined"; NMorMRNA "null"; degree "4"; dimension "2_2";
chrA01	Undefined	as_event	13984461	13989005	.	+	.	transcript_id "TCONS_00001073,TCONS_00001072"; gene_id "chrA01:13984461-13989005W"; flanks "13984461[,13989005]"; structure "0,1^2-"; splice_chain ",13986062^13986153-"; sources "Undefined,Undefined"; NMorMRNA "null"; degree "4"; dimension "2_2";
chrA01	Undefined	as_event	14161526	14162061	.	+	.	transcript_id "TCONS_00001081,TCONS_00001082"; gene_id "chrA01:14158060-14162355W"; flanks "14161526-,14162061^"; structure "0,1^2-"; splice_chain ",14161648^14161835-"; sources "Undefined,Undefined"; NMorMRNA "null"; degree "4"; dimension "2_2";
chrA01	Undefined	as_event	14169058	14169770	.	+	.	transcript_id "TCONS_00001083,TCONS_00001084"; gene_id "chrA01:14169013-14170818W"; flanks "14169058^,14169770^"; structure "1-,2-"; splice_chain "14169343-,14169347-"; sources "Undefined,Undefined"; NMorMRNA "null"; degree "4"; dimension "2_2";
chrA01	Undefined	as_event	14515360	14515700	.	+	.	transcript_id "TCONS_00001092,TCONS_00001091"; gene_id "chrA01:14514108-14516548W"; flanks "14515360-,14515700^"; structure "1^3-,2^4-"; splice_chain "14515465^14515659-,14515475^14515669-"; sources "Undefined,Undefined"; NMorMRNA "null"; degree "4"; dimension "2_2";
chrA01	Undefined	as_event	14653718	14655612	.	+	.	transcript_id "TCONS_00001096,TCONS_00001097"; gene_id "chrA01:14653304-14655612W"; flanks "14653718-,14655612]"; structure "1^3-,2^4-"; splice_chain "14654677^14654755-,14654687^14654765-"; sources "Undefined,Undefined"; NMorMRNA "null"; degree "4"; dimension "2_2";
chrA01	Undefined	as_event	14714299	14715076	.	+	.	transcript_id "TCONS_00001099,TCONS_00001098"; gene_id "chrA01:14713552-14716416W"; flanks "14714299-,14715076^"; structure "0,1^2-"; splice_chain ",14714374^14714746-"; sources "Undefined,Undefined"; NMorMRNA "null"; degree "4"; dimension "2_2";
chrA01	Undefined	as_event	14864263	14864544	.	+	.	transcript_id "TCONS_00001108,TCONS_00001106/TCONS_00001107"; gene_id "chrA01:14862900-14865941W"; flanks "14864263-,14864544^"; structure "0,1^2-"; splice_chain ",14864316^14864439-"; sources "Undefined,Undefined"; NMorMRNA "null"; degree "4"; dimension "2_2";
chrA01	Undefined	as_event	14865292	14865941	.	+	.	transcript_id "TCONS_00001106/TCONS_00001108,TCONS_00001107"; gene_id "chrA01:14862900-14865941W"; flanks "14865292-,14865941]"; structure "1^3-,2^4-"; splice_chain "14865388^14865496-,14865395^14865503-"; sources "Undefined,Undefined"; NMorMRNA "null"; degree "4"; dimension "2_2";
chrA01	Undefined	as_event	14927160	14927559	.	+	.	transcript_id "TCONS_00001110,TCONS_00001111"; gene_id "chrA01:14926058-14927660W"; flanks "14927160-,14927559]"; structure "0,1^2-"; splice_chain ",14927234^14927309-"; sources "Undefined,Undefined"; NMorMRNA "null"; degree "4"; dimension "2_2";
chrA01	Undefined	as_event	15124089	15124420	.	+	.	transcript_id "TCONS_00001118,TCONS_00001119"; gene_id "chrA01:15123988-15126513W"; flanks "15124089^,15124420^"; structure "1-,2-"; splice_chain "15124274-,15124370-"; sources "Undefined,Undefined"; NMorMRNA "null"; degree "4"; dimension "2_2";
chrA01	Undefined	as_event	15498172	15498812	.	+	.	transcript_id "TCONS_00001129,TCONS_00001128"; gene_id "chrA01:15497124-15500639W"; flanks "15498172^,15498812^"; structure "1-,2-"; splice_chain "15498733-,15498736-"; sources "Undefined,Undefined"; NMorMRNA "null"; degree "4"; dimension "2_2";
chrA01	Undefined	as_event	15498099	15498812	.	+	.	transcript_id "TCONS_00001127,TCONS_00001129,TCONS_00001128"; gene_id "chrA01:15497124-15500639W"; flanks "15498099-,15498812^"; structure "0,1^2-,1^3-"; splice_chain ",15498172^15498733-,15498172^15498736-"; sources "Undefined,Undefined,Undefined"; NMorMRNA "null"; degree "9"; dimension "3_3";
chrA01	Undefined	as_event	15553358	15553927	.	+	.	transcript_id "TCONS_00001133,TCONS_00001134"; gene_id "chrA01:15550769-15554574W"; flanks "15553358-,15553927^"; structure "0,1^2-"; splice_chain ",15553452^15553554-"; sources "Undefined,Undefined"; NMorMRNA "null"; degree "4"; dimension "2_2";
chrA01	Undefined	as_event	15606948	15607203	.	+	.	transcript_id "TCONS_00001136,TCONS_00001137"; gene_id "chrA01:15604868-15607967W"; flanks "15606948-,15607203^"; structure "0,1^2-"; splice_chain ",15607018^15607102-"; sources "Undefined,Undefined"; NMorMRNA "null"; degree "4"; dimension "2_2";
chrA01	Undefined	as_event	15607315	15607483	.	+	.	transcript_id "TCONS_00001137,TCONS_00001136"; gene_id "chrA01:15604868-15607967W"; flanks "15607315-,15607483-"; structure "1^,2^"; splice_chain "15607395^,15607396^"; sources "Undefined,Undefined"; NMorMRNA "null"; degree "4"; dimension "2_2";
chrA01	Undefined	as_event	15772677	15772935	.	+	.	transcript_id "TCONS_00001142,TCONS_00001141"; gene_id "chrA01:15771474-15774160W"; flanks "15772677-,15772935^"; structure "0,1^2-"; splice_chain ",15772747^15772828-"; sources "Undefined,Undefined"; NMorMRNA "null"; degree "4"; dimension "2_2";
chrA01	Undefined	as_event	15782690	15783292	.	+	.	transcript_id "TCONS_00001144,TCONS_00001143"; gene_id "chrA01:15782161-15786076W"; flanks "15782690-,15783292^"; structure "0,1^2-3^4-"; splice_chain ",15782860^15782969-15783112^15783187-"; sources "Undefined,Undefined"; NMorMRNA "null"; degree "4"; dimension "2_2";
chrA01	Undefined	as_event	16272263	16272835	.	+	.	transcript_id "TCONS_00001154,TCONS_00001155"; gene_id "chrA01:16272009-16273873W"; flanks "16272263-,16272835^"; structure "0,1^2-3^4-"; splice_chain ",16272512^16272600-16272704^16272791-"; sources "Undefined,Undefined"; NMorMRNA "null"; degree "4"; dimension "2_2";
chrA01	Undefined	as_event	16273157	16273651	.	+	.	transcript_id "TCONS_00001155,TCONS_00001154"; gene_id "chrA01:16272009-16273873W"; flanks "16273157-,16273651^"; structure "1^3-,2^4-"; splice_chain "16273435^16273515-,16273445^16273525-"; sources "Undefined,Undefined"; NMorMRNA "null"; degree "4"; dimension "2_2";
chrA01	Undefined	as_event	16481259	16481874	.	+	.	transcript_id "TCONS_00001156/TCONS_00001157,TCONS_00001158"; gene_id "chrA01:16481259-16483014W"; flanks "16481259[,16481874^"; structure "0,1^2-"; splice_chain ",16481561^16481739-"; sources "Undefined,Undefined"; NMorMRNA "null"; degree "4"; dimension "2_2";
chrA01	Undefined	as_event	16482724	16483014	.	+	.	transcript_id "TCONS_00001158,TCONS_00001156"; gene_id "chrA01:16481259-16483014W"; flanks "16482724^,16483014]"; structure "1-,2-"; splice_chain "16482827-,16482850-"; sources "Undefined,Undefined"; NMorMRNA "null"; degree "4"; dimension "2_2";
chrA01	Undefined	as_event	16482503	16483014	.	+	.	transcript_id "TCONS_00001157,TCONS_00001158,TCONS_00001156"; gene_id "chrA01:16481259-16483014W"; flanks "16482503-,16483014]"; structure "0,1^2-,1^3-"; splice_chain ",16482724^16482827-,16482724^16482850-"; sources "Undefined,Undefined,Undefined"; NMorMRNA "null"; degree "9"; dimension "3_3";
chrA01	Undefined	as_event	16950201	16950594	.	+	.	transcript_id "TCONS_00001173,TCONS_00001174"; gene_id "chrA01:16948709-16951820W"; flanks "16950201-,16950594^"; structure "0,1^2-"; splice_chain ",16950375^16950460-"; sources "Undefined,Undefined"; NMorMRNA "null"; degree "4"; dimension "2_2";
chrA01	Undefined	as_event	16948709	16950594	.	+	.	transcript_id "TCONS_00001172,TCONS_00001173"; gene_id "chrA01:16948709-16951820W"; flanks "16948709[,16950594^"; structure "0,1^2-"; splice_chain ",16950114^16950201-"; sources "Undefined,Undefined"; NMorMRNA "null"; degree "4"; dimension "2_2";
chrA01	Undefined	as_event	16964453	16964941	.	+	.	transcript_id "TCONS_00001176,TCONS_00001177"; gene_id "chrA01:16964016-16964941W"; flanks "16964453-,16964941]"; structure "0,1^2-"; splice_chain ",16964500^16964590-"; sources "Undefined,Undefined"; NMorMRNA "null"; degree "4"; dimension "2_2";
chrA01	Undefined	as_event	17198205	17200452	.	+	.	transcript_id "TCONS_00001185,TCONS_00001184"; gene_id "chrA01:17197756-17201536W"; flanks "17198205-,17200452^"; structure "0,1^2-"; splice_chain ",17200322^17200393-"; sources "Undefined,Undefined"; NMorMRNA "null"; degree "4"; dimension "2_2";
chrA01	Undefined	as_event	17500968	17501212	.	+	.	transcript_id "TCONS_00001190,TCONS_00001189"; gene_id "chrA01:17499662-17501212W"; flanks "17500968-,17501212]"; structure "0,1^2-"; splice_chain ",17501060^17501145-"; sources "Undefined,Undefined"; NMorMRNA "null"; degree "4"; dimension "2_2";
chrA01	Undefined	as_event	17684574	17685315	.	+	.	transcript_id "TCONS_00001196,TCONS_00001197"; gene_id "chrA01:17681835-17687358W"; flanks "17684574-,17685315^"; structure "0,1^2-"; splice_chain ",17684660^17684737-"; sources "Undefined,Undefined"; NMorMRNA "null"; degree "4"; dimension "2_2";
chrA01	Undefined	as_event	17686651	17687050	.	+	.	transcript_id "TCONS_00001196,TCONS_00001197"; gene_id "chrA01:17681835-17687358W"; flanks "17686651-,17687050^"; structure "0,1^2-"; splice_chain ",17686714^17686811-"; sources "Undefined,Undefined"; NMorMRNA "null"; degree "4"; dimension "2_2";
chrA01	Undefined	as_event	17762420	17762654	.	+	.	transcript_id "TCONS_00001201,TCONS_00001202"; gene_id "chrA01:17760388-17763172W"; flanks "17762420-,17762654^"; structure "0,1^2-"; splice_chain ",17762493^17762576-"; sources "Undefined,Undefined"; NMorMRNA "null"; degree "4"; dimension "2_2";
chrA01	Undefined	as_event	17795508	17796078	.	+	.	transcript_id "TCONS_00001207,TCONS_00001206"; gene_id "chrA01:17795383-17797208W"; flanks "17795508^,17796078^"; structure "1-,2-"; splice_chain "17795764-,17795767-"; sources "Undefined,Undefined"; NMorMRNA "null"; degree "4"; dimension "2_2";
chrA01	Undefined	as_event	17795764	17796373	.	+	.	transcript_id "TCONS_00001208,TCONS_00001207"; gene_id "chrA01:17795383-17797208W"; flanks "17795764-,17796373^"; structure "0,1^2-"; splice_chain ",17796078^17796169-"; sources "Undefined,Undefined"; NMorMRNA "null"; degree "4"; dimension "2_2";
chrA01	Undefined	as_event	17795508	17796373	.	+	.	transcript_id "TCONS_00001208,TCONS_00001207,TCONS_00001206"; gene_id "chrA01:17795383-17797208W"; flanks "17795508^,17796373^"; structure "1-,1-3^4-,2-3^4-"; splice_chain "17795764-,17795764-17796078^17796169-,17795767-17796078^17796169-"; sources "Undefined,Undefined,Undefined"; NMorMRNA "null"; degree "9"; dimension "3_3";
chrA01	Undefined	as_event	18006688	18007502	.	+	.	transcript_id "TCONS_00001219,TCONS_00001220"; gene_id "chrA01:18006688-18009432W"; flanks "18006688[,18007502-"; structure "1^,2^"; splice_chain "18007256^,18007285^"; sources "Undefined,Undefined"; NMorMRNA "null"; degree "4"; dimension "2_2";
chrA01	Undefined	as_event	18158789	18159457	.	+	.	transcript_id "TCONS_00001233,TCONS_00001232"; gene_id "chrA01:18158523-18168353W"; flanks "18158789^,18159457^"; structure "1-6^8-,2-3^4-5^7-"; splice_chain "18158921-18159195^18159362-,18158924-18159022^18159065-18159185^18159352-"; sources "Undefined,Undefined"; NMorMRNA "null"; degree "4"; dimension "2_2";
chrA01	Undefined	as_event	18159727	18160092	.	+	.	transcript_id "TCONS_00001233,TCONS_00001232"; gene_id "chrA01:18158523-18168353W"; flanks "18159727-,18160092^"; structure "0,1^2-"; splice_chain ",18159814^18159935-"; sources "Undefined,Undefined"; NMorMRNA "null"; degree "4"; dimension "2_2";
chrA01	Undefined	as_event	18161316	18161465	.	+	.	transcript_id "TCONS_00001232,TCONS_00001233"; gene_id "chrA01:18158523-18168353W"; flanks "18161316-,18161465-"; structure "1^,2^"; splice_chain "18161383^,18161401^"; sources "Undefined,Undefined"; NMorMRNA "null"; degree "4"; dimension "2_2";
chrA01	Undefined	as_event	18161658	18161963	.	+	.	transcript_id "TCONS_00001233,TCONS_00001232"; gene_id "chrA01:18158523-18168353W"; flanks "18161658-,18161963-"; structure "1^,2^"; splice_chain "18161865^,18161870^"; sources "Undefined,Undefined"; NMorMRNA "null"; degree "4"; dimension "2_2";
chrA01	Undefined	as_event	18163609	18164069	.	+	.	transcript_id "TCONS_00001233,TCONS_00001232"; gene_id "chrA01:18158523-18168353W"; flanks "18163609-,18164069^"; structure "0,1^2-"; splice_chain ",18163717^18163814-"; sources "Undefined,Undefined"; NMorMRNA "null"; degree "4"; dimension "2_2";
chrA01	Undefined	as_event	18308512	18309026	.	+	.	transcript_id "TCONS_00001239,TCONS_00001240"; gene_id "chrA01:18303148-18309221W"; flanks "18308512-,18309026^"; structure "1^3-,2^4-"; splice_chain "18308674^18308774-,18308675^18308775-"; sources "Undefined,Undefined"; NMorMRNA "null"; degree "4"; dimension "2_2";
chrA01	Undefined	as_event	18317889	18318186	.	+	.	transcript_id "TCONS_00001241,TCONS_00001242"; gene_id "chrA01:18316195-18319060W"; flanks "18317889-,18318186^"; structure "0,1^2-"; splice_chain ",18317971^18318056-"; sources "Undefined,Undefined"; NMorMRNA "null"; degree "4"; dimension "2_2";
chrA01	Undefined	as_event	18366389	18375429	.	+	.	transcript_id "TCONS_00001243,TCONS_00001244"; gene_id "chrA01:18365620-18377571W"; flanks "18366389^,18375429-"; structure "1-2^,3-4^"; splice_chain "18366542-18366597^,18375261-18375316^"; sources "Undefined,Undefined"; NMorMRNA "null"; degree "4"; dimension "2_2";
chrA01	Undefined	as_event	18375608	18375811	.	+	.	transcript_id "TCONS_00001245,TCONS_00001243/TCONS_00001244"; gene_id "chrA01:18365620-18377571W"; flanks "18375608-,18375811^"; structure "0,1^2-"; splice_chain ",18375665^18375765-"; sources "Undefined,Undefined"; NMorMRNA "null"; degree "4"; dimension "2_2";
chrA01	Undefined	as_event	18651117	18652605	.	+	.	transcript_id "TCONS_00001252,TCONS_00001253"; gene_id "chrA01:18650563-18652605W"; flanks "18651117-,18652605]"; structure "0,1^2-"; splice_chain ",18651439^18651507-"; sources "Undefined,Undefined"; NMorMRNA "null"; degree "4"; dimension "2_2";
chrA01	Undefined	as_event	18762099	18762590	.	+	.	transcript_id "TCONS_00001261,TCONS_00001260"; gene_id "chrA01:18760954-18764263W"; flanks "18762099^,18762590^"; structure "1-,2-"; splice_chain "18762504-,18762505-"; sources "Undefined,Undefined"; NMorMRNA "null"; degree "4"; dimension "2_2";
chrA01	Undefined	as_event	18763311	18763455	.	+	.	transcript_id "TCONS_00001260,TCONS_00001261"; gene_id "chrA01:18760954-18764263W"; flanks "18763311-,18763455-"; structure "1^,2^"; splice_chain "18763362^,18763363^"; sources "Undefined,Undefined"; NMorMRNA "null"; degree "4"; dimension "2_2";
chrA01	Undefined	as_event	18763806	18764263	.	+	.	transcript_id "TCONS_00001260,TCONS_00001261"; gene_id "chrA01:18760954-18764263W"; flanks "18763806^,18764263]"; structure "1-,2-"; splice_chain "18763888-,18763891-"; sources "Undefined,Undefined"; NMorMRNA "null"; degree "4"; dimension "2_2";
chrA01	Undefined	as_event	19061635	19061845	.	+	.	transcript_id "TCONS_00001270,TCONS_00001271"; gene_id "chrA01:19059171-19066048W"; flanks "19061635-,19061845-"; structure "1^,2^"; splice_chain "19061716^,19061717^"; sources "Undefined,Undefined"; NMorMRNA "null"; degree "4"; dimension "2_2";
chrA01	Undefined	as_event	19062071	19062901	.	+	.	transcript_id "TCONS_00001270,TCONS_00001271"; gene_id "chrA01:19059171-19066048W"; flanks "19062071-,19062901^"; structure "1^3-5^7-,2^4-6^8-"; splice_chain "19062366^19062495-19062591^19062761-,19062376^19062505-19062593^19062763-"; sources "Undefined,Undefined"; NMorMRNA "null"; degree "4"; dimension "2_2";
chrA01	Undefined	as_event	19064609	19064947	.	+	.	transcript_id "TCONS_00001270/TCONS_00001271,TCONS_00001272"; gene_id "chrA01:19059171-19066048W"; flanks "19064609-,19064947^"; structure "0,1^2-"; splice_chain ",19064779^19064858-"; sources "Undefined,Undefined"; NMorMRNA "null"; degree "4"; dimension "2_2";
chrA01	Undefined	as_event	19198336	19198657	.	+	.	transcript_id "TCONS_00001278,TCONS_00001276"; gene_id "chrA01:19195953-19199534W"; flanks "19198336-,19198657^"; structure "1^3-,2^4-"; splice_chain "19198497^19198584-,19198502^19198589-"; sources "Undefined,Undefined"; NMorMRNA "null"; degree "4"; dimension "2_2";
chrA01	Undefined	as_event	19198208	19198657	.	+	.	transcript_id "TCONS_00001277,TCONS_00001278,TCONS_00001276"; gene_id "chrA01:19195953-19199534W"; flanks "19198208^,19198657^"; structure "1-3^6-,2-4^7-,2-5^8-"; splice_chain "19198328-19198496^19198583-,19198336-19198497^19198584-,19198336-19198502^19198589-"; sources "Undefined,Undefined,Undefined"; NMorMRNA "null"; degree "9"; dimension "3_3";
chrA01	Undefined	as_event	19297325	19297637	.	+	.	transcript_id "TCONS_00001285,TCONS_00001284"; gene_id "chrA01:19295313-19298745W"; flanks "19297325-,19297637^"; structure "0,1^2-"; splice_chain ",19297474^19297533-"; sources "Undefined,Undefined"; NMorMRNA "null"; degree "4"; dimension "2_2";
chrA01	Undefined	as_event	19659309	19660506	.	+	.	transcript_id "TCONS_00001293,TCONS_00001292"; gene_id "chrA01:19658887-19661197W"; flanks "19659309^,19660506^"; structure "1-,2-"; splice_chain "19660062-,19660066-"; sources "Undefined,Undefined"; NMorMRNA "null"; degree "4"; dimension "2_2";
chrA01	Undefined	as_event	19771641	19772015	.	+	.	transcript_id "TCONS_00001299,TCONS_00001298"; gene_id "chrA01:19770148-19776755W"; flanks "19771641-,19772015^"; structure "0,1^2-"; splice_chain ",19771772^19771867-"; sources "Undefined,Undefined"; NMorMRNA "null"; degree "4"; dimension "2_2";
chrA01	Undefined	as_event	19775307	19775492	.	+	.	transcript_id "TCONS_00001300,TCONS_00001298/TCONS_00001299"; gene_id "chrA01:19770148-19776755W"; flanks "19775307^,19775492^"; structure "1-,2-"; splice_chain "19775397-,19775399-"; sources "Undefined,Undefined"; NMorMRNA "null"; degree "4"; dimension "2_2";
chrA01	Undefined	as_event	19776020	19776349	.	+	.	transcript_id "TCONS_00001299/TCONS_00001300,TCONS_00001298"; gene_id "chrA01:19770148-19776755W"; flanks "19776020^,19776349^"; structure "1-,2-"; splice_chain "19776135-,19776144-"; sources "Undefined,Undefined"; NMorMRNA "null"; degree "4"; dimension "2_2";
chrA01	Undefined	as_event	19902444	19902589	.	+	.	transcript_id "TCONS_00001308,TCONS_00001309"; gene_id "chrA01:19901947-19904801W"; flanks "19902444-,19902589-"; structure "1^,2^"; splice_chain "19902509^,19902515^"; sources "Undefined,Undefined"; NMorMRNA "null"; degree "4"; dimension "2_2";
chrA01	Undefined	as_event	19902746	19903008	.	+	.	transcript_id "TCONS_00001309,TCONS_00001308"; gene_id "chrA01:19901947-19904801W"; flanks "19902746-,19903008-"; structure "1^,2^"; splice_chain "19902925^,19902926^"; sources "Undefined,Undefined"; NMorMRNA "null"; degree "4"; dimension "2_2";
chrA01	Undefined	as_event	20012441	20012893	.	+	.	transcript_id "TCONS_00001317,TCONS_00001316"; gene_id "chrA01:20012441-20013568W"; flanks "20012441[,20012893^"; structure "1^3-,2^4-"; splice_chain "20012478^20012766-,20012482^20012778-"; sources "Undefined,Undefined"; NMorMRNA "null"; degree "4"; dimension "2_2";
chrA01	Undefined	as_event	20038599	20039193	.	+	.	transcript_id "TCONS_00001322,TCONS_00001323"; gene_id "chrA01:20038063-20039193W"; flanks "20038599-,20039193]"; structure "0,1^2-"; splice_chain ",20038963^20039041-"; sources "Undefined,Undefined"; NMorMRNA "null"; degree "4"; dimension "2_2";
chrA01	Undefined	as_event	20303590	20303965	.	+	.	transcript_id "TCONS_00001334,TCONS_00001333"; gene_id "chrA01:20302282-20305082W"; flanks "20303590-,20303965^"; structure "0,1^2-"; splice_chain ",20303781^20303836-"; sources "Undefined,Undefined"; NMorMRNA "null"; degree "4"; dimension "2_2";
chrA01	Undefined	as_event	20302777	20303965	.	+	.	transcript_id "TCONS_00001332,TCONS_00001334,TCONS_00001333"; gene_id "chrA01:20302282-20305082W"; flanks "20302777-,20303965^"; structure "0,1^2-,1^2-3^4-"; splice_chain ",20303050^20303590-,20303050^20303590-20303781^20303836-"; sources "Undefined,Undefined,Undefined"; NMorMRNA "null"; degree "9"; dimension "3_3";
chrA01	Undefined	as_event	20304587	20305082	.	+	.	transcript_id "TCONS_00001333,TCONS_00001332/TCONS_00001334"; gene_id "chrA01:20302282-20305082W"; flanks "20304587-,20305082]"; structure "0,1^2-"; splice_chain ",20304835^20304917-"; sources "Undefined,Undefined"; NMorMRNA "null"; degree "4"; dimension "2_2";
chrA01	Undefined	as_event	20350696	20350843	.	+	.	transcript_id "TCONS_00001338,TCONS_00001337/TCONS_00001339"; gene_id "chrA01:20349948-20351914W"; flanks "20350696-,20350843-"; structure "1^,2^"; splice_chain "20350730^,20350750^"; sources "Undefined,Undefined"; NMorMRNA "null"; degree "4"; dimension "2_2";
chrA01	Undefined	as_event	20350843	20351308	.	+	.	transcript_id "TCONS_00001337,TCONS_00001338/TCONS_00001339"; gene_id "chrA01:20349948-20351914W"; flanks "20350843-,20351308^"; structure "0,1^2-"; splice_chain ",20350955^20351047-"; sources "Undefined,Undefined"; NMorMRNA "null"; degree "4"; dimension "2_2";
chrA01	Undefined	as_event	20434404	20435359	.	+	.	transcript_id "TCONS_00001342,TCONS_00001343"; gene_id "chrA01:20433372-20435670W"; flanks "20434404-,20435359-"; structure "1^,2^"; splice_chain "20435210^,20435257^"; sources "Undefined,Undefined"; NMorMRNA "null"; degree "4"; dimension "2_2";
chrA01	Undefined	as_event	20450906	20451315	.	+	.	transcript_id "TCONS_00001345,TCONS_00001346"; gene_id "chrA01:20448318-20451315W"; flanks "20450906-,20451315]"; structure "0,1^2-"; splice_chain ",20451000^20451124-"; sources "Undefined,Undefined"; NMorMRNA "null"; degree "4"; dimension "2_2";
chrA01	Undefined	as_event	20610768	20611015	.	+	.	transcript_id "TCONS_00001361,TCONS_00001362"; gene_id "chrA01:20610365-20613845W"; flanks "20610768-,20611015^"; structure "0,1^2-"; splice_chain ",20610870^20610953-"; sources "Undefined,Undefined"; NMorMRNA "null"; degree "4"; dimension "2_2";
chrA01	Undefined	as_event	20625907	20626797	.	+	.	transcript_id "TCONS_00001365,TCONS_00001364"; gene_id "chrA01:20625771-20627342W"; flanks "20625907^,20626797^"; structure "1-,2-"; splice_chain "20626044-,20626057-"; sources "Undefined,Undefined"; NMorMRNA "null"; degree "4"; dimension "2_2";
chrA01	Undefined	as_event	20666593	20666785	.	+	.	transcript_id "TCONS_00001376,TCONS_00001378"; gene_id "chrA01:20665529-20668865W"; flanks "20666593^,20666785^"; structure "1-,2-"; splice_chain "20666689-,20666699-"; sources "Undefined,Undefined"; NMorMRNA "null"; degree "4"; dimension "2_2";
chrA01	Undefined	as_event	20666699	20667046	.	+	.	transcript_id "TCONS_00001378,TCONS_00001377"; gene_id "chrA01:20665529-20668865W"; flanks "20666699-,20667046^"; structure "1^3-,2^4-"; splice_chain "20666785^20666955-,20666817^20666987-"; sources "Undefined,Undefined"; NMorMRNA "null"; degree "4"; dimension "2_2";
chrA01	Undefined	as_event	20666593	20667046	.	+	.	transcript_id "TCONS_00001376,TCONS_00001378,TCONS_00001377"; gene_id "chrA01:20665529-20668865W"; flanks "20666593^,20667046^"; structure "1-3^5-,2-3^5-,2-4^6-"; splice_chain "20666689-20666785^20666955-,20666699-20666785^20666955-,20666699-20666817^20666987-"; sources "Undefined,Undefined,Undefined"; NMorMRNA "null"; degree "9"; dimension "3_3";
chrA01	Undefined	as_event	20667433	20667711	.	+	.	transcript_id "TCONS_00001376,TCONS_00001377/TCONS_00001378"; gene_id "chrA01:20665529-20668865W"; flanks "20667433-,20667711^"; structure "1^3-,2^4-"; splice_chain "20667493^20667604-,20667526^20667637-"; sources "Undefined,Undefined"; NMorMRNA "null"; degree "4"; dimension "2_2";
chrA01	Undefined	as_event	20668177	20668448	.	+	.	transcript_id "TCONS_00001376/TCONS_00001378,TCONS_00001377"; gene_id "chrA01:20665529-20668865W"; flanks "20668177-,20668448^"; structure "1^3-,2^4-"; splice_chain "20668262^20668352-,20668275^20668365-"; sources "Undefined,Undefined"; NMorMRNA "null"; degree "4"; dimension "2_2";
chrA01	Undefined	as_event	20685076	20685537	.	+	.	transcript_id "TCONS_00001384,TCONS_00001383"; gene_id "chrA01:20684381-20685596W"; flanks "20685076-,20685537-"; structure "1^,2^"; splice_chain "20685410^,20685442^"; sources "Undefined,Undefined"; NMorMRNA "null"; degree "4"; dimension "2_2";
chrA01	Undefined	as_event	20694729	20696187	.	+	.	transcript_id "TCONS_00001387,TCONS_00001389"; gene_id "chrA01:20692133-20697345W"; flanks "20694729-,20696187^"; structure "0,1^2-3^4-"; splice_chain ",20695358^20695443-20695607^20695678-"; sources "Undefined,Undefined"; NMorMRNA "null"; degree "4"; dimension "2_2";
chrA01	Undefined	as_event	20696295	20697200	.	+	.	transcript_id "TCONS_00001387,TCONS_00001389"; gene_id "chrA01:20692133-20697345W"; flanks "20696295-,20697200]"; structure "0,1^2-3^4-"; splice_chain ",20696600^20696672-20696975^20697068-"; sources "Undefined,Undefined"; NMorMRNA "null"; degree "4"; dimension "2_2";
chrA01	Undefined	as_event	20713755	20714109	.	+	.	transcript_id "TCONS_00001391,TCONS_00001390"; gene_id "chrA01:20713241-20715121W"; flanks "20713755^,20714109^"; structure "1-,2-"; splice_chain "20713896-,20713899-"; sources "Undefined,Undefined"; NMorMRNA "null"; degree "4"; dimension "2_2";
chrA01	Undefined	as_event	20921103	20921257	.	+	.	transcript_id "TCONS_00001409,TCONS_00001408"; gene_id "chrA01:20914935-20922250W"; flanks "20921103^,20921257^"; structure "1-,2-"; splice_chain "20921196-,20921197-"; sources "Undefined,Undefined"; NMorMRNA "null"; degree "4"; dimension "2_2";
chrA01	Undefined	as_event	20935301	20935810	.	+	.	transcript_id "TCONS_00001414,TCONS_00001413"; gene_id "chrA01:20932500-20935935W"; flanks "20935301-,20935810-"; structure "1^,2^"; splice_chain "20935364^,20935365^"; sources "Undefined,Undefined"; NMorMRNA "null"; degree "4"; dimension "2_2";
chrA01	Undefined	as_event	21010152	21010622	.	+	.	transcript_id "TCONS_00001418/TCONS_00001419,TCONS_00001420"; gene_id "chrA01:21005382-21010622W"; flanks "21010152-,21010622]"; structure "0,1^2-"; splice_chain ",21010267^21010356-"; sources "Undefined,Undefined"; NMorMRNA "null"; degree "4"; dimension "2_2";
chrA01	Undefined	as_event	21054962	21055277	.	+	.	transcript_id "TCONS_00001428,TCONS_00001427"; gene_id "chrA01:21053777-21056908W"; flanks "21054962-,21055277^"; structure "0,1^2-"; splice_chain ",21055071^21055157-"; sources "Undefined,Undefined"; NMorMRNA "null"; degree "4"; dimension "2_2";
chrA01	Undefined	as_event	21056352	21056682	.	+	.	transcript_id "TCONS_00001428,TCONS_00001427"; gene_id "chrA01:21053777-21056908W"; flanks "21056352-,21056682-"; structure "1^,2^"; splice_chain "21056406^,21056415^"; sources "Undefined,Undefined"; NMorMRNA "null"; degree "4"; dimension "2_2";
chrA01	Undefined	as_event	21401267	21401535	.	+	.	transcript_id "TCONS_00001453,TCONS_00001454"; gene_id "chrA01:21397938-21402552W"; flanks "21401267-,21401535-"; structure "1^,2^"; splice_chain "21401338^,21401339^"; sources "Undefined,Undefined"; NMorMRNA "null"; degree "4"; dimension "2_2";
chrA01	Undefined	as_event	21717192	21718601	.	+	.	transcript_id "TCONS_00001486,TCONS_00001485,TCONS_00001487"; gene_id "chrA01:21712898-21720918W"; flanks "21717192-,21718601^"; structure "0,1^2-,3^4-"; splice_chain ",21718181^21718305-,21718377^21718405-"; sources "Undefined,Undefined,Undefined"; NMorMRNA "null"; degree "9"; dimension "3_3";
chrA01	Undefined	as_event	21719344	21719596	.	+	.	transcript_id "TCONS_00001486/TCONS_00001487/TCONS_00001488,TCONS_00001485"; gene_id "chrA01:21712898-21720918W"; flanks "21719344-,21719596^"; structure "1^3-,2^4-"; splice_chain "21719417^21719512-,21719418^21719513-"; sources "Undefined,Undefined"; NMorMRNA "null"; degree "4"; dimension "2_2";
chrA01	Undefined	as_event	21719734	21719974	.	+	.	transcript_id "TCONS_00001487,TCONS_00001485/TCONS_00001486/TCONS_00001488"; gene_id "chrA01:21712898-21720918W"; flanks "21719734-,21719974-"; structure "1^,2^"; splice_chain "21719820^,21719826^"; sources "Undefined,Undefined"; NMorMRNA "null"; degree "4"; dimension "2_2";
chrA01	Undefined	as_event	21756552	21756721	.	+	.	transcript_id "TCONS_00001494,TCONS_00001493"; gene_id "chrA01:21755356-21757760W"; flanks "21756552-,21756721-"; structure "1^,2^"; splice_chain "21756634^,21756635^"; sources "Undefined,Undefined"; NMorMRNA "null"; degree "4"; dimension "2_2";
chrA01	Undefined	as_event	21774903	21778208	.	+	.	transcript_id "TCONS_00001497,TCONS_00001498"; gene_id "chrA01:21774903-21778208W"; flanks "21774903[,21778208]"; structure "0,1^2-"; splice_chain ",21777783^21777928-"; sources "Undefined,Undefined"; NMorMRNA "null"; degree "4"; dimension "2_2";
chrA01	Undefined	as_event	21810881	21811155	.	+	.	transcript_id "TCONS_00001499,TCONS_00001500"; gene_id "chrA01:21807875-21811286W"; flanks "21810881-,21811155-"; structure "1^,2^"; splice_chain "21811074^,21811075^"; sources "Undefined,Undefined"; NMorMRNA "null"; degree "4"; dimension "2_2";
chrA01	Undefined	as_event	21962580	21963017	.	+	.	transcript_id "TCONS_00001512,TCONS_00001513"; gene_id "chrA01:21962192-21964038W"; flanks "21962580-,21963017^"; structure "1^2-3^5-,4^6-"; splice_chain "21962659^21962743-21962833^21962919-,21962834^21962920-"; sources "Undefined,Undefined"; NMorMRNA "null"; degree "4"; dimension "2_2";
chrA01	Undefined	as_event	21963480	21963732	.	+	.	transcript_id "TCONS_00001512,TCONS_00001513"; gene_id "chrA01:21962192-21964038W"; flanks "21963480-,21963732^"; structure "1^3-,2^4-"; splice_chain "21963583^21963660-,21963623^21963700-"; sources "Undefined,Undefined"; NMorMRNA "null"; degree "4"; dimension "2_2";
chrA01	Undefined	as_event	22004078	22004287	.	+	.	transcript_id "TCONS_00001520,TCONS_00001521"; gene_id "chrA01:21997927-22004287W"; flanks "22004078-,22004287]"; structure "1^3-,2^4-"; splice_chain "22004200^22004271-,22004201^22004272-"; sources "Undefined,Undefined"; NMorMRNA "null"; degree "4"; dimension "2_2";
chrA01	Undefined	as_event	22131134	22131460	.	+	.	transcript_id "TCONS_00001525,TCONS_00001524"; gene_id "chrA01:22130618-22133954W"; flanks "22131134^,22131460^"; structure "1-,2-"; splice_chain "22131412-,22131414-"; sources "Undefined,Undefined"; NMorMRNA "null"; degree "4"; dimension "2_2";
chrA01	Undefined	as_event	22221224	22221518	.	+	.	transcript_id "TCONS_00001532,TCONS_00001531"; gene_id "chrA01:22220860-22222718W"; flanks "22221224-,22221518^"; structure "0,1^2-"; splice_chain ",22221339^22221433-"; sources "Undefined,Undefined"; NMorMRNA "null"; degree "4"; dimension "2_2";
chrA01	Undefined	as_event	22346788	22346995	.	+	.	transcript_id "TCONS_00001534,TCONS_00001535"; gene_id "chrA01:22346404-22348865W"; flanks "22346788-,22346995-"; structure "1^,2^"; splice_chain "22346899^,22346900^"; sources "Undefined,Undefined"; NMorMRNA "null"; degree "4"; dimension "2_2";
chrA01	Undefined	as_event	22348353	22348806	.	+	.	transcript_id "TCONS_00001535,TCONS_00001534"; gene_id "chrA01:22346404-22348865W"; flanks "22348353-,22348806-"; structure "1^,2^"; splice_chain "22348392^,22348395^"; sources "Undefined,Undefined"; NMorMRNA "null"; degree "4"; dimension "2_2";
chrA01	Undefined	as_event	22748852	22749202	.	+	.	transcript_id "TCONS_00001558,TCONS_00001559"; gene_id "chrA01:22747164-22750500W"; flanks "22748852-,22749202^"; structure "0,1^2-"; splice_chain ",22748986^22749065-"; sources "Undefined,Undefined"; NMorMRNA "null"; degree "4"; dimension "2_2";
chrA01	Undefined	as_event	22769907	22770448	.	+	.	transcript_id "TCONS_00001562,TCONS_00001563"; gene_id "chrA01:22768536-22772109W"; flanks "22769907^,22770448^"; structure "1-,2-"; splice_chain "22770169-,22770266-"; sources "Undefined,Undefined"; NMorMRNA "null"; degree "4"; dimension "2_2";
chrA01	Undefined	as_event	22793140	22793719	.	+	.	transcript_id "TCONS_00001567/TCONS_00001569,TCONS_00001568"; gene_id "chrA01:22792198-22794977W"; flanks "22793140-,22793719-"; structure "1^,2^"; splice_chain "22793232^,22793234^"; sources "Undefined,Undefined"; NMorMRNA "null"; degree "4"; dimension "2_2";
chrA01	Undefined	as_event	22793924	22794135	.	+	.	transcript_id "TCONS_00001569,TCONS_00001567/TCONS_00001568"; gene_id "chrA01:22792198-22794977W"; flanks "22793924^,22794135^"; structure "1-,2-"; splice_chain "22794043-,22794044-"; sources "Undefined,Undefined"; NMorMRNA "null"; degree "4"; dimension "2_2";
chrA01	Undefined	as_event	22873067	22874407	.	+	.	transcript_id "TCONS_00001571,TCONS_00001570"; gene_id "chrA01:22873067-22874407W"; flanks "22873067[,22874407]"; structure "0,1^2-"; splice_chain ",22873793^22873885-"; sources "Undefined,Undefined"; NMorMRNA "null"; degree "4"; dimension "2_2";
chrA01	Undefined	as_event	22932702	22932907	.	+	.	transcript_id "TCONS_00001572,TCONS_00001573"; gene_id "chrA01:22930917-22935421W"; flanks "22932702-,22932907^"; structure "0,1^2-"; splice_chain ",22932771^22932852-"; sources "Undefined,Undefined"; NMorMRNA "null"; degree "4"; dimension "2_2";
chrA01	Undefined	as_event	23004990	23005915	.	+	.	transcript_id "TCONS_00001578,TCONS_00001577"; gene_id "chrA01:23004990-23007033W"; flanks "23004990[,23005915-"; structure "1^,2^"; splice_chain "23005566^,23005571^"; sources "Undefined,Undefined"; NMorMRNA "null"; degree "4"; dimension "2_2";
chrA01	Undefined	as_event	23045028	23045271	.	+	.	transcript_id "TCONS_00001580,TCONS_00001581/TCONS_00001582"; gene_id "chrA01:23043583-23046102W"; flanks "23045028-,23045271^"; structure "0,1^2-"; splice_chain ",23045114^23045215-"; sources "Undefined,Undefined"; NMorMRNA "null"; degree "4"; dimension "2_2";
chrA01	Undefined	as_event	23045917	23046102	.	+	.	transcript_id "TCONS_00001580/TCONS_00001581,TCONS_00001582"; gene_id "chrA01:23043583-23046102W"; flanks "23045917-,23046102]"; structure "0,1^2-"; splice_chain ",23046003^23046079-"; sources "Undefined,Undefined"; NMorMRNA "null"; degree "4"; dimension "2_2";
chrA01	Undefined	as_event	147	486	.	-	.	transcript_id "TCONS_00001593,TCONS_00001592,TCONS_00001591"; gene_id "chrA01:147-486C"; flanks "486[,147]"; structure "1^4-,2^5-,3^6-"; splice_chain "439^232-,438^231-,436^229-"; sources "Undefined,Undefined,Undefined"; NMorMRNA "null"; degree "9"; dimension "3_3";
chrA01	Undefined	as_event	3665	3855	.	-	.	transcript_id "TCONS_00001595,TCONS_00001596"; gene_id "chrA01:2795-5582C"; flanks "3855-,3665-"; structure "1^,2^"; splice_chain "3764^,3760^"; sources "Undefined,Undefined"; NMorMRNA "null"; degree "4"; dimension "2_2";
chrA01	Undefined	as_event	30370	30827	.	-	.	transcript_id "TCONS_00001600,TCONS_00001599"; gene_id "chrA01:30075-31825C"; flanks "30827-,30370^"; structure "0,1^2-"; splice_chain ",30595^30527-"; sources "Undefined,Undefined"; NMorMRNA "null"; degree "4"; dimension "2_2";
chrA01	Undefined	as_event	264970	265493	.	-	.	transcript_id "TCONS_00001616,TCONS_00001615"; gene_id "chrA01:264591-266259C"; flanks "265493^,264970^"; structure "1-,2-"; splice_chain "265406-,265372-"; sources "Undefined,Undefined"; NMorMRNA "null"; degree "4"; dimension "2_2";
chrA01	Undefined	as_event	445273	445780	.	-	.	transcript_id "TCONS_00001626,TCONS_00001627"; gene_id "chrA01:445087-446790C"; flanks "445780-,445273^"; structure "0,1^2-"; splice_chain ",445423^445354-"; sources "Undefined,Undefined"; NMorMRNA "null"; degree "4"; dimension "2_2";
chrA01	Undefined	as_event	451339	451674	.	-	.	transcript_id "TCONS_00001628,TCONS_00001629/TCONS_00001630"; gene_id "chrA01:449007-452239C"; flanks "451674-,451339^"; structure "0,1^2-"; splice_chain ",451526^451414-"; sources "Undefined,Undefined"; NMorMRNA "null"; degree "4"; dimension "2_2";
chrA01	Undefined	as_event	450016	450517	.	-	.	transcript_id "TCONS_00001629,TCONS_00001628/TCONS_00001630"; gene_id "chrA01:449007-452239C"; flanks "450517-,450016^"; structure "0,1^2-"; splice_chain ",450323^450117-"; sources "Undefined,Undefined"; NMorMRNA "null"; degree "4"; dimension "2_2";
chrA01	Undefined	as_event	449230	449718	.	-	.	transcript_id "TCONS_00001629,TCONS_00001628/TCONS_00001630"; gene_id "chrA01:449007-452239C"; flanks "449718-,449230^"; structure "0,1^2-"; splice_chain ",449577^449376-"; sources "Undefined,Undefined"; NMorMRNA "null"; degree "4"; dimension "2_2";
chrA01	Undefined	as_event	497159	497557	.	-	.	transcript_id "TCONS_00001636,TCONS_00001635"; gene_id "chrA01:496184-498014C"; flanks "497557-,497159^"; structure "0,1^2-"; splice_chain ",497318^497245-"; sources "Undefined,Undefined"; NMorMRNA "null"; degree "4"; dimension "2_2";
chrA01	Undefined	as_event	576192	576638	.	-	.	transcript_id "TCONS_00001645,TCONS_00001643/TCONS_00001644"; gene_id "chrA01:574950-578147C"; flanks "576638-,576192^"; structure "0,1^2-"; splice_chain ",576417^576326-"; sources "Undefined,Undefined"; NMorMRNA "null"; degree "4"; dimension "2_2";
chrA01	Undefined	as_event	575531	575951	.	-	.	transcript_id "TCONS_00001643,TCONS_00001644/TCONS_00001645"; gene_id "chrA01:574950-578147C"; flanks "575951-,575531^"; structure "1^3-,2^4-"; splice_chain "575920^575833-,575897^575810-"; sources "Undefined,Undefined"; NMorMRNA "null"; degree "4"; dimension "2_2";
chrA01	Undefined	as_event	575308	575531	.	-	.	transcript_id "TCONS_00001644,TCONS_00001643/TCONS_00001645"; gene_id "chrA01:574950-578147C"; flanks "575531^,575308^"; structure "1-,2-"; splice_chain "575433-,575432-"; sources "Undefined,Undefined"; NMorMRNA "null"; degree "4"; dimension "2_2";
chrA01	Undefined	as_event	756025	756422	.	-	.	transcript_id "TCONS_00001651,TCONS_00001650"; gene_id "chrA01:754584-760426C"; flanks "756422-,756025^"; structure "0,1^2-"; splice_chain ",756237^756141-"; sources "Undefined,Undefined"; NMorMRNA "null"; degree "4"; dimension "2_2";
chrA01	Undefined	as_event	755900	756025	.	-	.	transcript_id "TCONS_00001651,TCONS_00001650"; gene_id "chrA01:754584-760426C"; flanks "756025^,755900^"; structure "1-,2-"; splice_chain "755955-,755953-"; sources "Undefined,Undefined"; NMorMRNA "null"; degree "4"; dimension "2_2";
chrA01	Undefined	as_event	846242	846560	.	-	.	transcript_id "TCONS_00001657,TCONS_00001656"; gene_id "chrA01:846008-847436C"; flanks "846560-,846242^"; structure "0,1^2-"; splice_chain ",846445^846374-"; sources "Undefined,Undefined"; NMorMRNA "null"; degree "4"; dimension "2_2";
chrA01	Undefined	as_event	875521	876156	.	-	.	transcript_id "TCONS_00001663,TCONS_00001664/TCONS_00001665"; gene_id "chrA01:874517-878099C"; flanks "876156-,875521^"; structure "0,1^2-"; splice_chain ",876066^875592-"; sources "Undefined,Undefined"; NMorMRNA "null"; degree "4"; dimension "2_2";
chrA01	Undefined	as_event	884993	885271	.	-	.	transcript_id "TCONS_00001667,TCONS_00001666"; gene_id "chrA01:884136-886822C"; flanks "885271-,884993^"; structure "0,1^2-"; splice_chain ",885136^885066-"; sources "Undefined,Undefined"; NMorMRNA "null"; degree "4"; dimension "2_2";
chrA01	Undefined	as_event	959295	959931	.	-	.	transcript_id "TCONS_00001676,TCONS_00001675"; gene_id "chrA01:959295-961896C"; flanks "959931-,959295]"; structure "0,1^2-"; splice_chain ",959708^959628-"; sources "Undefined,Undefined"; NMorMRNA "null"; degree "4"; dimension "2_2";
chrA01	Undefined	as_event	1008617	1008921	.	-	.	transcript_id "TCONS_00001680,TCONS_00001681"; gene_id "chrA01:1008119-1009467C"; flanks "1008921-,1008617^"; structure "0,1^2-"; splice_chain ",1008721^1008652-"; sources "Undefined,Undefined"; NMorMRNA "null"; degree "4"; dimension "2_2";
chrA01	Undefined	as_event	1031387	1031670	.	-	.	transcript_id "TCONS_00001683/TCONS_00001684,TCONS_00001682"; gene_id "chrA01:1029945-1032811C"; flanks "1031670-,1031387^"; structure "1^3-,2^4-"; splice_chain "1031614^1031502-,1031570^1031458-"; sources "Undefined,Undefined"; NMorMRNA "null"; degree "4"; dimension "2_2";
chrA01	Undefined	as_event	1035546	1036207	.	-	.	transcript_id "TCONS_00001686,TCONS_00001685"; gene_id "chrA01:1035097-1038453C"; flanks "1036207-,1035546^"; structure "0,1^2-3^4-"; splice_chain ",1036092^1036006-1035839^1035770-"; sources "Undefined,Undefined"; NMorMRNA "null"; degree "4"; dimension "2_2";
chrA01	Undefined	as_event	1137260	1137430	.	-	.	transcript_id "TCONS_00001690,TCONS_00001689"; gene_id "chrA01:1135215-1137463C"; flanks "1137430^,1137260^"; structure "1-,2-"; splice_chain "1137337-,1137331-"; sources "Undefined,Undefined"; NMorMRNA "null"; degree "4"; dimension "2_2";
chrA01	Undefined	as_event	1251765	1252104	.	-	.	transcript_id "TCONS_00001702,TCONS_00001703"; gene_id "chrA01:1251765-1253709C"; flanks "1252104-,1251765]"; structure "0,1^2-"; splice_chain ",1252009^1251905-"; sources "Undefined,Undefined"; NMorMRNA "null"; degree "4"; dimension "2_2";
chrA01	Undefined	as_event	1255191	1255693	.	-	.	transcript_id "TCONS_00001707,TCONS_00001706"; gene_id "chrA01:1254312-1255953C"; flanks "1255693^,1255191^"; structure "1-,2-"; splice_chain "1255468-,1255464-"; sources "Undefined,Undefined"; NMorMRNA "null"; degree "4"; dimension "2_2";
chrA01	Undefined	as_event	1255191	1255953	.	-	.	transcript_id "TCONS_00001705,TCONS_00001707,TCONS_00001706"; gene_id "chrA01:1254312-1255953C"; flanks "1255953[,1255191^"; structure "0,1^2-,1^3-"; splice_chain ",1255693^1255468-,1255693^1255464-"; sources "Undefined,Undefined,Undefined"; NMorMRNA "null"; degree "9"; dimension "3_3";
chrA01	Undefined	as_event	1330066	1330370	.	-	.	transcript_id "TCONS_00001715,TCONS_00001716"; gene_id "chrA01:1326806-1331561C"; flanks "1330370^,1330066^"; structure "1-,2-"; splice_chain "1330175-,1330173-"; sources "Undefined,Undefined"; NMorMRNA "null"; degree "4"; dimension "2_2";
chrA01	Undefined	as_event	1327807	1328019	.	-	.	transcript_id "TCONS_00001716,TCONS_00001715"; gene_id "chrA01:1326806-1331561C"; flanks "1328019^,1327807^"; structure "1-,2-"; splice_chain "1327939-,1327938-"; sources "Undefined,Undefined"; NMorMRNA "null"; degree "4"; dimension "2_2";
chrA01	Undefined	as_event	1357896	1358236	.	-	.	transcript_id "TCONS_00001719,TCONS_00001720"; gene_id "chrA01:1356381-1359753C"; flanks "1358236-,1357896^"; structure "0,1^2-"; splice_chain ",1358132^1358054-"; sources "Undefined,Undefined"; NMorMRNA "null"; degree "4"; dimension "2_2";
chrA01	Undefined	as_event	1363835	1364763	.	-	.	transcript_id "TCONS_00001723,TCONS_00001722"; gene_id "chrA01:1363592-1366860C"; flanks "1364763-,1363835]"; structure "0,1^2-"; splice_chain ",1364066^1363985-"; sources "Undefined,Undefined"; NMorMRNA "null"; degree "4"; dimension "2_2";
chrA01	Undefined	as_event	1378418	1379857	.	-	.	transcript_id "TCONS_00001726,TCONS_00001724,TCONS_00001725"; gene_id "chrA01:1373252-1380695C"; flanks "1379857^,1378418^"; structure "1-,2-,3-"; splice_chain "1379583-,1379566-,1379523-"; sources "Undefined,Undefined,Undefined"; NMorMRNA "null"; degree "9"; dimension "3_3";
chrA01	Undefined	as_event	1375585	1375900	.	-	.	transcript_id "TCONS_00001725,TCONS_00001724/TCONS_00001726"; gene_id "chrA01:1373252-1380695C"; flanks "1375900-,1375585^"; structure "0,1^2-"; splice_chain ",1375824^1375669-"; sources "Undefined,Undefined"; NMorMRNA "null"; degree "4"; dimension "2_2";
chrA01	Undefined	as_event	1375219	1375491	.	-	.	transcript_id "TCONS_00001725,TCONS_00001724/TCONS_00001726"; gene_id "chrA01:1373252-1380695C"; flanks "1375491-,1375219^"; structure "0,1^2-"; splice_chain ",1375408^1375320-"; sources "Undefined,Undefined"; NMorMRNA "null"; degree "4"; dimension "2_2";
chrA01	Undefined	as_event	1387598	1387742	.	-	.	transcript_id "TCONS_00001729,TCONS_00001728"; gene_id "chrA01:1387096-1391370C"; flanks "1387742^,1387598^"; structure "1-,2-"; splice_chain "1387669-,1387657-"; sources "Undefined,Undefined"; NMorMRNA "null"; degree "4"; dimension "2_2";
chrA01	Undefined	as_event	1456970	1457159	.	-	.	transcript_id "TCONS_00001735,TCONS_00001736/TCONS_00001737"; gene_id "chrA01:1450434-1457802C"; flanks "1457159^,1456970^"; structure "1-,2-"; splice_chain "1457071-,1457070-"; sources "Undefined,Undefined"; NMorMRNA "null"; degree "4"; dimension "2_2";
chrA01	Undefined	as_event	1454643	1455186	.	-	.	transcript_id "TCONS_00001736,TCONS_00001735"; gene_id "chrA01:1450434-1457802C"; flanks "1455186^,1454643^"; structure "1-,2-"; splice_chain "1454743-,1454695-"; sources "Undefined,Undefined"; NMorMRNA "null"; degree "4"; dimension "2_2";
chrA01	Undefined	as_event	1453451	1454053	.	-	.	transcript_id "TCONS_00001736,TCONS_00001735"; gene_id "chrA01:1450434-1457802C"; flanks "1454053^,1453451^"; structure "1-,2-"; splice_chain "1453503-,1453496-"; sources "Undefined,Undefined"; NMorMRNA "null"; degree "4"; dimension "2_2";
chrA01	Undefined	as_event	1481357	1481721	.	-	.	transcript_id "TCONS_00001740,TCONS_00001741"; gene_id "chrA01:1479462-1485839C"; flanks "1481721-,1481357^"; structure "1^3-5^7-,2^4-6^8-"; splice_chain "1481655^1481567-1481531^1481441-,1481653^1481565-1481529^1481439-"; sources "Undefined,Undefined"; NMorMRNA "null"; degree "4"; dimension "2_2";
chrA01	Undefined	as_event	1480436	1481062	.	-	.	transcript_id "TCONS_00001741,TCONS_00001740"; gene_id "chrA01:1479462-1485839C"; flanks "1481062-,1480436^"; structure "0,1^2-"; splice_chain ",1480550^1480472-"; sources "Undefined,Undefined"; NMorMRNA "null"; degree "4"; dimension "2_2";
chrA01	Undefined	as_event	1479729	1480009	.	-	.	transcript_id "TCONS_00001741,TCONS_00001740"; gene_id "chrA01:1479462-1485839C"; flanks "1480009-,1479729^"; structure "0,1^2-"; splice_chain ",1479944^1479882-"; sources "Undefined,Undefined"; NMorMRNA "null"; degree "4"; dimension "2_2";
chrA01	Undefined	as_event	1512199	1512480	.	-	.	transcript_id "TCONS_00001743,TCONS_00001744"; gene_id "chrA01:1511820-1513093C"; flanks "1512480-,1512199^"; structure "0,1^2-"; splice_chain ",1512382^1512250-"; sources "Undefined,Undefined"; NMorMRNA "null"; degree "4"; dimension "2_2";
chrA01	Undefined	as_event	1560885	1561477	.	-	.	transcript_id "TCONS_00001749,TCONS_00001748"; gene_id "chrA01:1559199-1561477C"; flanks "1561477[,1560885-"; structure "1^,2^"; splice_chain "1561304^,1561279^"; sources "Undefined,Undefined"; NMorMRNA "null"; degree "4"; dimension "2_2";
chrA01	Undefined	as_event	1583456	1583648	.	-	.	transcript_id "TCONS_00001753,TCONS_00001754"; gene_id "chrA01:1579342-1584950C"; flanks "1583648^,1583456^"; structure "1-,2-"; splice_chain "1583558-,1583557-"; sources "Undefined,Undefined"; NMorMRNA "null"; degree "4"; dimension "2_2";
chrA01	Undefined	as_event	1612341	1612990	.	-	.	transcript_id "TCONS_00001760,TCONS_00001761"; gene_id "chrA01:1611174-1613859C"; flanks "1612990-,1612341^"; structure "0,1^2-"; splice_chain ",1612713^1612617-"; sources "Undefined,Undefined"; NMorMRNA "null"; degree "4"; dimension "2_2";
chrA01	Undefined	as_event	1694945	1696334	.	-	.	transcript_id "TCONS_00001767,TCONS_00001768"; gene_id "chrA01:1690681-1696665C"; flanks "1696334^,1694945^"; structure "1-,2-"; splice_chain "1695076-,1695073-"; sources "Undefined,Undefined"; NMorMRNA "null"; degree "4"; dimension "2_2";
chrA01	Undefined	as_event	1880434	1881099	.	-	.	transcript_id "TCONS_00001786,TCONS_00001784,TCONS_00001785"; gene_id "chrA01:1880434-1885336C"; flanks "1881099-,1880434]"; structure "0,1^3-,2^4-"; splice_chain ",1881053^1880964-,1881023^1880919-"; sources "Undefined,Undefined,Undefined"; NMorMRNA "null"; degree "9"; dimension "3_3";
chrA01	Undefined	as_event	1981342	1981704	.	-	.	transcript_id "TCONS_00001794,TCONS_00001795"; gene_id "chrA01:1975374-1985357C"; flanks "1981704-,1981342-"; structure "1^,2^"; splice_chain "1981550^,1981492^"; sources "Undefined,Undefined"; NMorMRNA "null"; degree "4"; dimension "2_2";
chrA01	Undefined	as_event	1976058	1976528	.	-	.	transcript_id "TCONS_00001795,TCONS_00001794"; gene_id "chrA01:1975374-1985357C"; flanks "1976528-,1976058^"; structure "1^3-,2^4-"; splice_chain "1976460^1976238-,1976420^1976198-"; sources "Undefined,Undefined"; NMorMRNA "null"; degree "4"; dimension "2_2";
chrA01	Undefined	as_event	2007633	2007908	.	-	.	transcript_id "TCONS_00001801,TCONS_00001799/TCONS_00001800"; gene_id "chrA01:2005555-2008611C"; flanks "2007908-,2007633^"; structure "0,1^2-"; splice_chain ",2007882^2007786-"; sources "Undefined,Undefined"; NMorMRNA "null"; degree "4"; dimension "2_2";
chrA01	Undefined	as_event	2069550	2069820	.	-	.	transcript_id "TCONS_00001810,TCONS_00001809"; gene_id "chrA01:2069137-2070544C"; flanks "2069820-,2069550^"; structure "0,1^2-"; splice_chain ",2069767^2069612-"; sources "Undefined,Undefined"; NMorMRNA "null"; degree "4"; dimension "2_2";
chrA01	Undefined	as_event	2133453	2134598	.	-	.	transcript_id "TCONS_00001819,TCONS_00001818/TCONS_00001820"; gene_id "chrA01:2132562-2135785C"; flanks "2134598-,2133453-"; structure "1^,2^"; splice_chain "2133957^,2133778^"; sources "Undefined,Undefined"; NMorMRNA "null"; degree "4"; dimension "2_2";
chrA01	Undefined	as_event	2133042	2133264	.	-	.	transcript_id "TCONS_00001818,TCONS_00001820"; gene_id "chrA01:2132562-2135785C"; flanks "2133264-,2133042-"; structure "1^,2^"; splice_chain "2133208^,2133148^"; sources "Undefined,Undefined"; NMorMRNA "null"; degree "4"; dimension "2_2";
chrA01	Undefined	as_event	2132969	2133264	.	-	.	transcript_id "TCONS_00001819,TCONS_00001818,TCONS_00001820"; gene_id "chrA01:2132562-2135785C"; flanks "2133264-,2132969^"; structure "0,1^3-,2^3-"; splice_chain ",2133208^2133042-,2133148^2133042-"; sources "Undefined,Undefined,Undefined"; NMorMRNA "null"; degree "9"; dimension "3_3";
chrA01	Undefined	as_event	2160594	2160931	.	-	.	transcript_id "TCONS_00001824,TCONS_00001825"; gene_id "chrA01:2158547-2161989C"; flanks "2160931-,2160594-"; structure "1^,2^"; splice_chain "2160775^,2160724^"; sources "Undefined,Undefined"; NMorMRNA "null"; degree "4"; dimension "2_2";
chrA01	Undefined	as_event	2158565	2160275	.	-	.	transcript_id "TCONS_00001825,TCONS_00001824"; gene_id "chrA01:2158547-2161989C"; flanks "2160275^,2158565-"; structure "0,1-2^"; splice_chain ",2160202-2160089^"; sources "Undefined,Undefined"; NMorMRNA "null"; degree "4"; dimension "2_2";
chrA01	Undefined	as_event	2259196	2259599	.	-	.	transcript_id "TCONS_00001841,TCONS_00001842"; gene_id "chrA01:2258438-2260705C"; flanks "2259599-,2259196^"; structure "0,1^2-"; splice_chain ",2259479^2259395-"; sources "Undefined,Undefined"; NMorMRNA "null"; degree "4"; dimension "2_2";
chrA01	Undefined	as_event	2380434	2380818	.	-	.	transcript_id "TCONS_00001859,TCONS_00001858"; gene_id "chrA01:2379298-2381963C"; flanks "2380818-,2380434^"; structure "0,1^2-"; splice_chain ",2380657^2380575-"; sources "Undefined,Undefined"; NMorMRNA "null"; degree "4"; dimension "2_2";
chrA01	Undefined	as_event	2441261	2441633	.	-	.	transcript_id "TCONS_00001864,TCONS_00001863"; gene_id "chrA01:2441072-2443954C"; flanks "2441633-,2441261^"; structure "0,1^2-"; splice_chain ",2441513^2441430-"; sources "Undefined,Undefined"; NMorMRNA "null"; degree "4"; dimension "2_2";
chrA01	Undefined	as_event	2450668	2450938	.	-	.	transcript_id "TCONS_00001869,TCONS_00001868/TCONS_00001870"; gene_id "chrA01:2447913-2452095C"; flanks "2450938-,2450668^"; structure "0,1^2-"; splice_chain ",2450849^2450768-"; sources "Undefined,Undefined"; NMorMRNA "null"; degree "4"; dimension "2_2";
chrA01	Undefined	as_event	2450463	2450668	.	-	.	transcript_id "TCONS_00001868,TCONS_00001869/TCONS_00001870"; gene_id "chrA01:2447913-2452095C"; flanks "2450668^,2450463^"; structure "1-,2-"; splice_chain "2450578-,2450576-"; sources "Undefined,Undefined"; NMorMRNA "null"; degree "4"; dimension "2_2";
chrA01	Undefined	as_event	2513491	2514154	.	-	.	transcript_id "TCONS_00001874,TCONS_00001875"; gene_id "chrA01:2510723-2514755C"; flanks "2514154^,2513491^"; structure "1-,2-"; splice_chain "2513800-,2513795-"; sources "Undefined,Undefined"; NMorMRNA "null"; degree "4"; dimension "2_2";
chrA01	Undefined	as_event	2511218	2513345	.	-	.	transcript_id "TCONS_00001874,TCONS_00001875"; gene_id "chrA01:2510723-2514755C"; flanks "2513345-,2511218^"; structure "0,1^2-3^4-"; splice_chain ",2513299^2513202-2512254^2512165-"; sources "Undefined,Undefined"; NMorMRNA "null"; degree "4"; dimension "2_2";
chrA01	Undefined	as_event	2517094	2517387	.	-	.	transcript_id "TCONS_00001877,TCONS_00001876"; gene_id "chrA01:2515244-2517506C"; flanks "2517387^,2517094^"; structure "1-,2-"; splice_chain "2517201-,2517198-"; sources "Undefined,Undefined"; NMorMRNA "null"; degree "4"; dimension "2_2";
chrA01	Undefined	as_event	2522205	2522761	.	-	.	transcript_id "TCONS_00001881,TCONS_00001879,TCONS_00001880"; gene_id "chrA01:2522139-2523217C"; flanks "2522761-,2522205]"; structure "0,1^3-,2^4-"; splice_chain ",2522563^2522472-,2522557^2522448-"; sources "Undefined,Undefined,Undefined"; NMorMRNA "null"; degree "9"; dimension "3_3";
chrA01	Undefined	as_event	2595020	2595266	.	-	.	transcript_id "TCONS_00001884,TCONS_00001883"; gene_id "chrA01:2592990-2597036C"; flanks "2595266-,2595020^"; structure "0,1^2-"; splice_chain ",2595207^2595129-"; sources "Undefined,Undefined"; NMorMRNA "null"; degree "4"; dimension "2_2";
chrA01	Undefined	as_event	2699660	2700173	.	-	.	transcript_id "TCONS_00001891,TCONS_00001890"; gene_id "chrA01:2698666-2701206C"; flanks "2700173-,2699660^"; structure "0,1^2-"; splice_chain ",2699959^2699883-"; sources "Undefined,Undefined"; NMorMRNA "null"; degree "4"; dimension "2_2";
chrA01	Undefined	as_event	2713532	2714828	.	-	.	transcript_id "TCONS_00001897,TCONS_00001896"; gene_id "chrA01:2711244-2714828C"; flanks "2714828[,2713532^"; structure "0,1^2-"; splice_chain ",2714622^2714507-"; sources "Undefined,Undefined"; NMorMRNA "null"; degree "4"; dimension "2_2";
chrA01	Undefined	as_event	2834415	2835401	.	-	.	transcript_id "TCONS_00001914,TCONS_00001915"; gene_id "chrA01:2834415-2837898C"; flanks "2835401-,2834415]"; structure "0,1^2-3^4-5^6-7^8-"; splice_chain ",2835289^2835203-2834962^2834887-2834808^2834727-2834678^2834595-"; sources "Undefined,Undefined"; NMorMRNA "null"; degree "4"; dimension "2_2";
chrA01	Undefined	as_event	2838006	2838283	.	-	.	transcript_id "TCONS_00001916,TCONS_00001917"; gene_id "chrA01:2838006-2839432C"; flanks "2838283-,2838006]"; structure "0,1^2-"; splice_chain ",2838235^2838152-"; sources "Undefined,Undefined"; NMorMRNA "null"; degree "4"; dimension "2_2";
chrA01	Undefined	as_event	2918337	2918527	.	-	.	transcript_id "TCONS_00001923,TCONS_00001924"; gene_id "chrA01:2916571-2919460C"; flanks "2918527^,2918337^"; structure "1-,2-"; splice_chain "2918434-,2918432-"; sources "Undefined,Undefined"; NMorMRNA "null"; degree "4"; dimension "2_2";
chrA01	Undefined	as_event	2917067	2917253	.	-	.	transcript_id "TCONS_00001924,TCONS_00001923"; gene_id "chrA01:2916571-2919460C"; flanks "2917253^,2917067^"; structure "1-,2-"; splice_chain "2917173-,2917172-"; sources "Undefined,Undefined"; NMorMRNA "null"; degree "4"; dimension "2_2";
chrA01	Undefined	as_event	2982027	2982150	.	-	.	transcript_id "TCONS_00001928,TCONS_00001927"; gene_id "chrA01:2979350-2982497C"; flanks "2982150-,2982027-"; structure "1^,2^"; splice_chain "2982105^,2982104^"; sources "Undefined,Undefined"; NMorMRNA "null"; degree "4"; dimension "2_2";
chrA01	Undefined	as_event	3151409	3151593	.	-	.	transcript_id "TCONS_00001945/TCONS_00001946,TCONS_00001944"; gene_id "chrA01:3148892-3152919C"; flanks "3151593-,3151409^"; structure "0,1^2-"; splice_chain ",3151557^3151478-"; sources "Undefined,Undefined"; NMorMRNA "null"; degree "4"; dimension "2_2";
chrA01	Undefined	as_event	3150431	3150595	.	-	.	transcript_id "TCONS_00001944/TCONS_00001945,TCONS_00001946"; gene_id "chrA01:3148892-3152919C"; flanks "3150595-,3150431-"; structure "1^,2^"; splice_chain "3150512^,3150511^"; sources "Undefined,Undefined"; NMorMRNA "null"; degree "4"; dimension "2_2";
chrA01	Undefined	as_event	3215488	3216246	.	-	.	transcript_id "TCONS_00001949,TCONS_00001950"; gene_id "chrA01:3210340-3216495C"; flanks "3216246^,3215488^"; structure "1-,2-"; splice_chain "3215600-,3215583-"; sources "Undefined,Undefined"; NMorMRNA "null"; degree "4"; dimension "2_2";
chrA01	Undefined	as_event	3269448	3270082	.	-	.	transcript_id "TCONS_00001956,TCONS_00001957"; gene_id "chrA01:3267316-3271381C"; flanks "3270082-,3269448^"; structure "0,1^2-"; splice_chain ",3269589^3269520-"; sources "Undefined,Undefined"; NMorMRNA "null"; degree "4"; dimension "2_2";
chrA01	Undefined	as_event	3376481	3376732	.	-	.	transcript_id "TCONS_00001966,TCONS_00001964"; gene_id "chrA01:3373690-3382441C"; flanks "3376732-,3376481-"; structure "1^,2^"; splice_chain "3376661^,3376658^"; sources "Undefined,Undefined"; NMorMRNA "null"; degree "4"; dimension "2_2";
chrA01	Undefined	as_event	3445018	3445238	.	-	.	transcript_id "TCONS_00001969,TCONS_00001968"; gene_id "chrA01:3444297-3445402C"; flanks "3445238^,3445018^"; structure "1-,2-"; splice_chain "3445142-,3445137-"; sources "Undefined,Undefined"; NMorMRNA "null"; degree "4"; dimension "2_2";
chrA01	Undefined	as_event	3602798	3602985	.	-	.	transcript_id "TCONS_00001980,TCONS_00001981"; gene_id "chrA01:3593713-3603033C"; flanks "3602985^,3602798^"; structure "1-,2-"; splice_chain "3602897-,3602895-"; sources "Undefined,Undefined"; NMorMRNA "null"; degree "4"; dimension "2_2";
chrA01	Undefined	as_event	3795378	3795614	.	-	.	transcript_id "TCONS_00002001,TCONS_00002000"; gene_id "chrA01:3793615-3796451C"; flanks "3795614-,3795378^"; structure "1^3-,2^4-"; splice_chain "3795557^3795486-,3795519^3795448-"; sources "Undefined,Undefined"; NMorMRNA "null"; degree "4"; dimension "2_2";
chrA01	Undefined	as_event	3823739	3823992	.	-	.	transcript_id "TCONS_00002007,TCONS_00002006"; gene_id "chrA01:3822373-3825019C"; flanks "3823992-,3823739^"; structure "0,1^2-"; splice_chain ",3823915^3823804-"; sources "Undefined,Undefined"; NMorMRNA "null"; degree "4"; dimension "2_2";
chrA01	Undefined	as_event	3822916	3823653	.	-	.	transcript_id "TCONS_00002007,TCONS_00002006"; gene_id "chrA01:3822373-3825019C"; flanks "3823653-,3822916^"; structure "0,1^2-"; splice_chain ",3823588^3823245-"; sources "Undefined,Undefined"; NMorMRNA "null"; degree "4"; dimension "2_2";
chrA01	Undefined	as_event	3855396	3856217	.	-	.	transcript_id "TCONS_00002010,TCONS_00002011"; gene_id "chrA01:3853124-3856524C"; flanks "3856217^,3855396-"; structure "0,1-2^"; splice_chain ",3855822-3855769^"; sources "Undefined,Undefined"; NMorMRNA "null"; degree "4"; dimension "2_2";
chrA01	Undefined	as_event	3903291	3903464	.	-	.	transcript_id "TCONS_00002015,TCONS_00002016/TCONS_00002017"; gene_id "chrA01:3895395-3904985C"; flanks "3903464^,3903291^"; structure "1-,2-"; splice_chain "3903351-,3903349-"; sources "Undefined,Undefined"; NMorMRNA "null"; degree "4"; dimension "2_2";
chrA01	Undefined	as_event	3901857	3902218	.	-	.	transcript_id "TCONS_00002015,TCONS_00002016/TCONS_00002017"; gene_id "chrA01:3895395-3904985C"; flanks "3902218-,3901857^"; structure "0,1^2-"; splice_chain ",3902072^3901958-"; sources "Undefined,Undefined"; NMorMRNA "null"; degree "4"; dimension "2_2";
chrA01	Undefined	as_event	3900416	3900808	.	-	.	transcript_id "TCONS_00002015/TCONS_00002016,TCONS_00002017"; gene_id "chrA01:3895395-3904985C"; flanks "3900808-,3900416^"; structure "0,1^2-"; splice_chain ",3900638^3900547-"; sources "Undefined,Undefined"; NMorMRNA "null"; degree "4"; dimension "2_2";
chrA01	Undefined	as_event	3898127	3898463	.	-	.	transcript_id "TCONS_00002015,TCONS_00002016"; gene_id "chrA01:3895395-3904985C"; flanks "3898463-,3898127^"; structure "0,1^2-"; splice_chain ",3898324^3898226-"; sources "Undefined,Undefined"; NMorMRNA "null"; degree "4"; dimension "2_2";
chrA01	Undefined	as_event	3896455	3896708	.	-	.	transcript_id "TCONS_00002015,TCONS_00002014"; gene_id "chrA01:3895395-3904985C"; flanks "3896708-,3896455^"; structure "0,1^2-"; splice_chain ",3896638^3896554-"; sources "Undefined,Undefined"; NMorMRNA "null"; degree "4"; dimension "2_2";
chrA01	Undefined	as_event	3895962	3896197	.	-	.	transcript_id "TCONS_00002015,TCONS_00002014"; gene_id "chrA01:3895395-3904985C"; flanks "3896197-,3895962^"; structure "0,1^2-"; splice_chain ",3896141^3896042-"; sources "Undefined,Undefined"; NMorMRNA "null"; degree "4"; dimension "2_2";
chrA01	Undefined	as_event	3942706	3942991	.	-	.	transcript_id "TCONS_00002023,TCONS_00002022"; gene_id "chrA01:3938700-3945120C"; flanks "3942991-,3942706^"; structure "0,1^2-"; splice_chain ",3942859^3942767-"; sources "Undefined,Undefined"; NMorMRNA "null"; degree "4"; dimension "2_2";
chrA01	Undefined	as_event	3953518	3954498	.	-	.	transcript_id "TCONS_00002024,TCONS_00002025"; gene_id "chrA01:3950704-3954498C"; flanks "3954498[,3953518^"; structure "0,1^2-"; splice_chain ",3954107^3953804-"; sources "Undefined,Undefined"; NMorMRNA "null"; degree "4"; dimension "2_2";
chrA01	Undefined	as_event	4046109	4046970	.	-	.	transcript_id "TCONS_00002031,TCONS_00002032"; gene_id "chrA01:4044812-4047878C"; flanks "4046970-,4046109-"; structure "1^,2^"; splice_chain "4046202^,4046196^"; sources "Undefined,Undefined"; NMorMRNA "null"; degree "4"; dimension "2_2";
chrA01	Undefined	as_event	4316510	4316725	.	-	.	transcript_id "TCONS_00002052,TCONS_00002051"; gene_id "chrA01:4314503-4318465C"; flanks "4316725-,4316510^"; structure "0,1^2-"; splice_chain ",4316679^4316587-"; sources "Undefined,Undefined"; NMorMRNA "null"; degree "4"; dimension "2_2";
chrA01	Undefined	as_event	4315462	4315931	.	-	.	transcript_id "TCONS_00002052,TCONS_00002051"; gene_id "chrA01:4314503-4318465C"; flanks "4315931-,4315462^"; structure "0,1^2-"; splice_chain ",4315791^4315716-"; sources "Undefined,Undefined"; NMorMRNA "null"; degree "4"; dimension "2_2";
chrA01	Undefined	as_event	4332884	4333097	.	-	.	transcript_id "TCONS_00002054,TCONS_00002055"; gene_id "chrA01:4332423-4333822C"; flanks "4333097^,4332884^"; structure "1-,2-"; splice_chain "4333009-,4332985-"; sources "Undefined,Undefined"; NMorMRNA "null"; degree "4"; dimension "2_2";
chrA01	Undefined	as_event	4498406	4499041	.	-	.	transcript_id "TCONS_00002064,TCONS_00002065"; gene_id "chrA01:4497055-4499359C"; flanks "4499041-,4498406^"; structure "1^3-,2^4-"; splice_chain "4498890^4498805-,4498889^4498804-"; sources "Undefined,Undefined"; NMorMRNA "null"; degree "4"; dimension "2_2";
chrA01	Undefined	as_event	4497458	4497695	.	-	.	transcript_id "TCONS_00002064/TCONS_00002065/TCONS_00002066,TCONS_00002063"; gene_id "chrA01:4497055-4499359C"; flanks "4497695-,4497458^"; structure "0,1^2-"; splice_chain ",4497594^4497526-"; sources "Undefined,Undefined"; NMorMRNA "null"; degree "4"; dimension "2_2";
chrA01	Undefined	as_event	4820523	4820803	.	-	.	transcript_id "TCONS_00002084,TCONS_00002083"; gene_id "chrA01:4820523-4821900C"; flanks "4820803-,4820523]"; structure "0,1^2-"; splice_chain ",4820728^4820646-"; sources "Undefined,Undefined"; NMorMRNA "null"; degree "4"; dimension "2_2";
chrA01	Undefined	as_event	4892103	4892980	.	-	.	transcript_id "TCONS_00002093,TCONS_00002094"; gene_id "chrA01:4890633-4893195C"; flanks "4892980^,4892103^"; structure "1-,2-"; splice_chain "4892167-,4892165-"; sources "Undefined,Undefined"; NMorMRNA "null"; degree "4"; dimension "2_2";
chrA01	Undefined	as_event	4891274	4891997	.	-	.	transcript_id "TCONS_00002094,TCONS_00002093"; gene_id "chrA01:4890633-4893195C"; flanks "4891997-,4891274^"; structure "1^2-,3^4-"; splice_chain "4891881^4891807-,4891522^4891429-"; sources "Undefined,Undefined"; NMorMRNA "null"; degree "4"; dimension "2_2";
chrA01	Undefined	as_event	4963485	4963720	.	-	.	transcript_id "TCONS_00002096,TCONS_00002097"; gene_id "chrA01:4961701-4966710C"; flanks "4963720^,4963485^"; structure "1-,2-"; splice_chain "4963575-,4963571-"; sources "Undefined,Undefined"; NMorMRNA "null"; degree "4"; dimension "2_2";
chrA01	Undefined	as_event	4962924	4963134	.	-	.	transcript_id "TCONS_00002096,TCONS_00002097"; gene_id "chrA01:4961701-4966710C"; flanks "4963134-,4962924^"; structure "0,1^2-"; splice_chain ",4963074^4962977-"; sources "Undefined,Undefined"; NMorMRNA "null"; degree "4"; dimension "2_2";
chrA01	Undefined	as_event	4970954	4971258	.	-	.	transcript_id "TCONS_00002099,TCONS_00002098"; gene_id "chrA01:4969560-4972845C"; flanks "4971258-,4970954^"; structure "0,1^2-"; splice_chain ",4971172^4971078-"; sources "Undefined,Undefined"; NMorMRNA "null"; degree "4"; dimension "2_2";
chrA01	Undefined	as_event	4969560	4970193	.	-	.	transcript_id "TCONS_00002099,TCONS_00002098"; gene_id "chrA01:4969560-4972845C"; flanks "4970193-,4969560]"; structure "0,1^2-"; splice_chain ",4970048^4969919-"; sources "Undefined,Undefined"; NMorMRNA "null"; degree "4"; dimension "2_2";
chrA01	Undefined	as_event	5051799	5052155	.	-	.	transcript_id "TCONS_00002105,TCONS_00002104"; gene_id "chrA01:5050771-5052461C"; flanks "5052155-,5051799^"; structure "1^3-,2^4-"; splice_chain "5052067^5051985-,5052048^5051966-"; sources "Undefined,Undefined"; NMorMRNA "null"; degree "4"; dimension "2_2";
chrA01	Undefined	as_event	5164791	5165008	.	-	.	transcript_id "TCONS_00002115,TCONS_00002114"; gene_id "chrA01:5164183-5165794C"; flanks "5165008-,5164791^"; structure "0,1^2-"; splice_chain ",5164950^5164847-"; sources "Undefined,Undefined"; NMorMRNA "null"; degree "4"; dimension "2_2";
chrA01	Undefined	as_event	5393930	5394663	.	-	.	transcript_id "TCONS_00002135,TCONS_00002136"; gene_id "chrA01:5392629-5394870C"; flanks "5394663^,5393930^"; structure "1-,2-"; splice_chain "5394009-,5394007-"; sources "Undefined,Undefined"; NMorMRNA "null"; degree "4"; dimension "2_2";
chrA01	Undefined	as_event	5412740	5412944	.	-	.	transcript_id "TCONS_00002141,TCONS_00002140"; gene_id "chrA01:5411847-5415748C"; flanks "5412944^,5412740^"; structure "1-,2-"; splice_chain "5412857-,5412856-"; sources "Undefined,Undefined"; NMorMRNA "null"; degree "4"; dimension "2_2";
chrA01	Undefined	as_event	5479740	5480003	.	-	.	transcript_id "TCONS_00002145,TCONS_00002144"; gene_id "chrA01:5479204-5481040C"; flanks "5480003-,5479740^"; structure "1^3-,2^4-"; splice_chain "5479928^5479820-,5479897^5479789-"; sources "Undefined,Undefined"; NMorMRNA "null"; degree "4"; dimension "2_2";
chrA01	Undefined	as_event	5589863	5590694	.	-	.	transcript_id "TCONS_00002150,TCONS_00002149"; gene_id "chrA01:5588159-5592179C"; flanks "5590694^,5589863^"; structure "1-,2-"; splice_chain "5589998-,5589997-"; sources "Undefined,Undefined"; NMorMRNA "null"; degree "4"; dimension "2_2";
chrA01	Undefined	as_event	5589285	5589765	.	-	.	transcript_id "TCONS_00002149,TCONS_00002150"; gene_id "chrA01:5588159-5592179C"; flanks "5589765-,5589285^"; structure "0,1^2-"; splice_chain ",5589575^5589495-"; sources "Undefined,Undefined"; NMorMRNA "null"; degree "4"; dimension "2_2";
chrA01	Undefined	as_event	5601558	5602281	.	-	.	transcript_id "TCONS_00002151,TCONS_00002152"; gene_id "chrA01:5599845-5603308C"; flanks "5602281-,5601558^"; structure "1^3-,2^4-"; splice_chain "5602154^5601713-,5602153^5601712-"; sources "Undefined,Undefined"; NMorMRNA "null"; degree "4"; dimension "2_2";
chrA01	Undefined	as_event	5671933	5672585	.	-	.	transcript_id "TCONS_00002161,TCONS_00002160"; gene_id "chrA01:5671025-5672849C"; flanks "5672585^,5671933^"; structure "1-,2-"; splice_chain "5672220-,5672207-"; sources "Undefined,Undefined"; NMorMRNA "null"; degree "4"; dimension "2_2";
chrA01	Undefined	as_event	5703171	5703632	.	-	.	transcript_id "TCONS_00002167,TCONS_00002166"; gene_id "chrA01:5700353-5704712C"; flanks "5703632^,5703171-"; structure "0,1-2^"; splice_chain ",5703486-5703452^"; sources "Undefined,Undefined"; NMorMRNA "null"; degree "4"; dimension "2_2";
chrA01	Undefined	as_event	5926272	5927266	.	-	.	transcript_id "TCONS_00002182,TCONS_00002183"; gene_id "chrA01:5926272-5927340C"; flanks "5927266^,5926272]"; structure "1-,2-"; splice_chain "5926737-,5926732-"; sources "Undefined,Undefined"; NMorMRNA "null"; degree "4"; dimension "2_2";
chrA01	Undefined	as_event	5972382	5972764	.	-	.	transcript_id "TCONS_00002186/TCONS_00002187,TCONS_00002188"; gene_id "chrA01:5970055-5973819C"; flanks "5972764-,5972382^"; structure "0,1^2-"; splice_chain ",5972606^5972517-"; sources "Undefined,Undefined"; NMorMRNA "null"; degree "4"; dimension "2_2";
chrA01	Undefined	as_event	5972005	5972309	.	-	.	transcript_id "TCONS_00002186/TCONS_00002187,TCONS_00002188"; gene_id "chrA01:5970055-5973819C"; flanks "5972309-,5972005^"; structure "0,1^2-"; splice_chain ",5972208^5972124-"; sources "Undefined,Undefined"; NMorMRNA "null"; degree "4"; dimension "2_2";
chrA01	Undefined	as_event	6049797	6050119	.	-	.	transcript_id "TCONS_00002196,TCONS_00002197"; gene_id "chrA01:6048832-6050949C"; flanks "6050119-,6049797^"; structure "1^3-,2^4-"; splice_chain "6050005^6049906-,6050004^6049905-"; sources "Undefined,Undefined"; NMorMRNA "null"; degree "4"; dimension "2_2";
chrA01	Undefined	as_event	6084916	6085358	.	-	.	transcript_id "TCONS_00002201,TCONS_00002202"; gene_id "chrA01:6082732-6085419C"; flanks "6085358[,6084916-"; structure "1^,2^"; splice_chain "6085120^,6085035^"; sources "Undefined,Undefined"; NMorMRNA "null"; degree "4"; dimension "2_2";
chrA01	Undefined	as_event	6084817	6085120	.	-	.	transcript_id "TCONS_00002200,TCONS_00002201"; gene_id "chrA01:6082732-6085419C"; flanks "6085120^,6084817^"; structure "1-,2-"; splice_chain "6084918-,6084916-"; sources "Undefined,Undefined"; NMorMRNA "null"; degree "4"; dimension "2_2";
chrA01	Undefined	as_event	6084817	6085358	.	-	.	transcript_id "TCONS_00002200,TCONS_00002201,TCONS_00002202"; gene_id "chrA01:6082732-6085419C"; flanks "6085358[,6084817^"; structure "1^3-,1^4-,2^4-"; splice_chain "6085120^6084918-,6085120^6084916-,6085035^6084916-"; sources "Undefined,Undefined,Undefined"; NMorMRNA "null"; degree "9"; dimension "3_3";
chrA01	Undefined	as_event	6122639	6123133	.	-	.	transcript_id "TCONS_00002209,TCONS_00002210"; gene_id "chrA01:6120666-6126517C"; flanks "6123133-,6122639^"; structure "0,1^2-"; splice_chain ",6123070^6122997-"; sources "Undefined,Undefined"; NMorMRNA "null"; degree "4"; dimension "2_2";
chrA01	Undefined	as_event	6122162	6122569	.	-	.	transcript_id "TCONS_00002209,TCONS_00002210"; gene_id "chrA01:6120666-6126517C"; flanks "6122569-,6122162^"; structure "0,1^2-"; splice_chain ",6122414^6122329-"; sources "Undefined,Undefined"; NMorMRNA "null"; degree "4"; dimension "2_2";
chrA01	Undefined	as_event	6401069	6402353	.	-	.	transcript_id "TCONS_00002226,TCONS_00002227"; gene_id "chrA01:6399603-6402694C"; flanks "6402353-,6401069^"; structure "1^3-,2^4-"; splice_chain "6402044^6401639-,6402042^6401637-"; sources "Undefined,Undefined"; NMorMRNA "null"; degree "4"; dimension "2_2";
chrA01	Undefined	as_event	6400432	6400688	.	-	.	transcript_id "TCONS_00002227,TCONS_00002226"; gene_id "chrA01:6399603-6402694C"; flanks "6400688^,6400432^"; structure "1-,2-"; splice_chain "6400607-,6400604-"; sources "Undefined,Undefined"; NMorMRNA "null"; degree "4"; dimension "2_2";
chrA01	Undefined	as_event	6399856	6400092	.	-	.	transcript_id "TCONS_00002226,TCONS_00002227"; gene_id "chrA01:6399603-6402694C"; flanks "6400092-,6399856-"; structure "1^,2^"; splice_chain "6399959^,6399958^"; sources "Undefined,Undefined"; NMorMRNA "null"; degree "4"; dimension "2_2";
chrA01	Undefined	as_event	6407232	6409358	.	-	.	transcript_id "TCONS_00002228,TCONS_00002229"; gene_id "chrA01:6406881-6409462C"; flanks "6409358^,6407232^"; structure "1-,2-"; splice_chain "6407342-,6407339-"; sources "Undefined,Undefined"; NMorMRNA "null"; degree "4"; dimension "2_2";
chrA01	Undefined	as_event	6460457	6460977	.	-	.	transcript_id "TCONS_00002233,TCONS_00002231/TCONS_00002232"; gene_id "chrA01:6457971-6461224C"; flanks "6460977-,6460457^"; structure "0,1^2-"; splice_chain ",6460675^6460607-"; sources "Undefined,Undefined"; NMorMRNA "null"; degree "4"; dimension "2_2";
chrA01	Undefined	as_event	6460168	6460372	.	-	.	transcript_id "TCONS_00002233,TCONS_00002232"; gene_id "chrA01:6457971-6461224C"; flanks "6460372-,6460168-"; structure "1^,2^"; splice_chain "6460265^,6460263^"; sources "Undefined,Undefined"; NMorMRNA "null"; degree "4"; dimension "2_2";
chrA01	Undefined	as_event	6460076	6460265	.	-	.	transcript_id "TCONS_00002231,TCONS_00002233"; gene_id "chrA01:6457971-6461224C"; flanks "6460265^,6460076^"; structure "1-,2-"; splice_chain "6460175-,6460168-"; sources "Undefined,Undefined"; NMorMRNA "null"; degree "4"; dimension "2_2";
chrA01	Undefined	as_event	6460076	6460372	.	-	.	transcript_id "TCONS_00002231,TCONS_00002233,TCONS_00002232"; gene_id "chrA01:6457971-6461224C"; flanks "6460372-,6460076^"; structure "1^3-,1^4-,2^4-"; splice_chain "6460265^6460175-,6460265^6460168-,6460263^6460168-"; sources "Undefined,Undefined,Undefined"; NMorMRNA "null"; degree "9"; dimension "3_3";
chrA01	Undefined	as_event	6645163	6645453	.	-	.	transcript_id "TCONS_00002244,TCONS_00002245"; gene_id "chrA01:6643667-6649077C"; flanks "6645453-,6645163^"; structure "1^3-,2^4-"; splice_chain "6645399^6645299-,6645397^6645297-"; sources "Undefined,Undefined"; NMorMRNA "null"; degree "4"; dimension "2_2";
chrA01	Undefined	as_event	6643969	6644223	.	-	.	transcript_id "TCONS_00002243/TCONS_00002244/TCONS_00002245,TCONS_00002242"; gene_id "chrA01:6643667-6649077C"; flanks "6644223-,6643969^"; structure "0,1^2-"; splice_chain ",6644122^6644042-"; sources "Undefined,Undefined"; NMorMRNA "null"; degree "4"; dimension "2_2";
chrA01	Undefined	as_event	6734395	6734764	.	-	.	transcript_id "TCONS_00002247,TCONS_00002248"; gene_id "chrA01:6731906-6735512C"; flanks "6734764-,6734395^"; structure "0,1^2-"; splice_chain ",6734516^6734442-"; sources "Undefined,Undefined"; NMorMRNA "null"; degree "4"; dimension "2_2";
chrA01	Undefined	as_event	6733912	6734313	.	-	.	transcript_id "TCONS_00002247,TCONS_00002248"; gene_id "chrA01:6731906-6735512C"; flanks "6734313-,6733912^"; structure "0,1^2-"; splice_chain ",6734053^6733964-"; sources "Undefined,Undefined"; NMorMRNA "null"; degree "4"; dimension "2_2";
chrA01	Undefined	as_event	6737448	6737823	.	-	.	transcript_id "TCONS_00002250,TCONS_00002249"; gene_id "chrA01:6736497-6742234C"; flanks "6737823-,6737448^"; structure "0,1^2-"; splice_chain ",6737680^6737600-"; sources "Undefined,Undefined"; NMorMRNA "null"; degree "4"; dimension "2_2";
chrA01	Undefined	as_event	6736615	6736924	.	-	.	transcript_id "TCONS_00002250,TCONS_00002249"; gene_id "chrA01:6736497-6742234C"; flanks "6736924-,6736615^"; structure "0,1^2-"; splice_chain ",6736797^6736714-"; sources "Undefined,Undefined"; NMorMRNA "null"; degree "4"; dimension "2_2";
chrA01	Undefined	as_event	6998471	6998714	.	-	.	transcript_id "TCONS_00002263,TCONS_00002264"; gene_id "chrA01:6996169-7001072C"; flanks "6998714-,6998471^"; structure "0,1^2-"; splice_chain ",6998670^6998575-"; sources "Undefined,Undefined"; NMorMRNA "null"; degree "4"; dimension "2_2";
chrA01	Undefined	as_event	6996844	6997385	.	-	.	transcript_id "TCONS_00002263,TCONS_00002262"; gene_id "chrA01:6996169-7001072C"; flanks "6997385-,6996844^"; structure "0,1^2-"; splice_chain ",6997029^6996936-"; sources "Undefined,Undefined"; NMorMRNA "null"; degree "4"; dimension "2_2";
chrA01	Undefined	as_event	7106144	7106432	.	-	.	transcript_id "TCONS_00002276,TCONS_00002277"; gene_id "chrA01:7104566-7107763C"; flanks "7106432-,7106144^"; structure "0,1^2-"; splice_chain ",7106289^7106209-"; sources "Undefined,Undefined"; NMorMRNA "null"; degree "4"; dimension "2_2";
chrA01	Undefined	as_event	7165644	7165887	.	-	.	transcript_id "TCONS_00002284,TCONS_00002285"; gene_id "chrA01:7164036-7166791C"; flanks "7165887^,7165644^"; structure "1-,2-"; splice_chain "7165798-,7165797-"; sources "Undefined,Undefined"; NMorMRNA "null"; degree "4"; dimension "2_2";
chrA01	Undefined	as_event	7165109	7165644	.	-	.	transcript_id "TCONS_00002284,TCONS_00002285"; gene_id "chrA01:7164036-7166791C"; flanks "7165644^,7165109-"; structure "0,1-2^3-4^"; splice_chain ",7165524-7165476^7165375-7165261^"; sources "Undefined,Undefined"; NMorMRNA "null"; degree "4"; dimension "2_2";
chrA01	Undefined	as_event	7164236	7164541	.	-	.	transcript_id "TCONS_00002284,TCONS_00002285"; gene_id "chrA01:7164036-7166791C"; flanks "7164541-,7164236^"; structure "0,1^2-"; splice_chain ",7164444^7164338-"; sources "Undefined,Undefined"; NMorMRNA "null"; degree "4"; dimension "2_2";
chrA01	Undefined	as_event	7215270	7215556	.	-	.	transcript_id "TCONS_00002295,TCONS_00002293/TCONS_00002294"; gene_id "chrA01:7213416-7216378C"; flanks "7215556-,7215270^"; structure "0,1^2-"; splice_chain ",7215437^7215362-"; sources "Undefined,Undefined"; NMorMRNA "null"; degree "4"; dimension "2_2";
chrA01	Undefined	as_event	7214909	7215074	.	-	.	transcript_id "TCONS_00002295,TCONS_00002294"; gene_id "chrA01:7213416-7216378C"; flanks "7215074^,7214909^"; structure "1-,2-"; splice_chain "7214991-,7214990-"; sources "Undefined,Undefined"; NMorMRNA "null"; degree "4"; dimension "2_2";
chrA01	Undefined	as_event	7214696	7214990	.	-	.	transcript_id "TCONS_00002293,TCONS_00002294"; gene_id "chrA01:7213416-7216378C"; flanks "7214990-,7214696^"; structure "1^3-,2^4-"; splice_chain "7214911^7214830-,7214909^7214828-"; sources "Undefined,Undefined"; NMorMRNA "null"; degree "4"; dimension "2_2";
chrA01	Undefined	as_event	7214696	7215074	.	-	.	transcript_id "TCONS_00002295,TCONS_00002293,TCONS_00002294"; gene_id "chrA01:7213416-7216378C"; flanks "7215074^,7214696^"; structure "1-4^6-,2-3^5-,2-4^6-"; splice_chain "7214991-7214909^7214828-,7214990-7214911^7214830-,7214990-7214909^7214828-"; sources "Undefined,Undefined,Undefined"; NMorMRNA "null"; degree "9"; dimension "3_3";
chrA01	Undefined	as_event	7228519	7228667	.	-	.	transcript_id "TCONS_00002297,TCONS_00002298"; gene_id "chrA01:7228044-7228761C"; flanks "7228667^,7228519^"; structure "1-,2-"; splice_chain "7228590-,7228588-"; sources "Undefined,Undefined"; NMorMRNA "null"; degree "4"; dimension "2_2";
chrA01	Undefined	as_event	7449684	7450119	.	-	.	transcript_id "TCONS_00002314,TCONS_00002313"; gene_id "chrA01:7448695-7451015C"; flanks "7450119-,7449684^"; structure "0,1^2-"; splice_chain ",7450018^7449830-"; sources "Undefined,Undefined"; NMorMRNA "null"; degree "4"; dimension "2_2";
chrA01	Undefined	as_event	7506095	7506387	.	-	.	transcript_id "TCONS_00002318,TCONS_00002317"; gene_id "chrA01:7505948-7509139C"; flanks "7506387-,7506095^"; structure "0,1^2-"; splice_chain ",7506269^7506181-"; sources "Undefined,Undefined"; NMorMRNA "null"; degree "4"; dimension "2_2";
chrA01	Undefined	as_event	7511246	7511589	.	-	.	transcript_id "TCONS_00002319,TCONS_00002320"; gene_id "chrA01:7510001-7512243C"; flanks "7511589-,7511246^"; structure "0,1^2-"; splice_chain ",7511402^7511331-"; sources "Undefined,Undefined"; NMorMRNA "null"; degree "4"; dimension "2_2";
chrA01	Undefined	as_event	7673418	7673599	.	-	.	transcript_id "TCONS_00002327,TCONS_00002328"; gene_id "chrA01:7668050-7675954C"; flanks "7673599^,7673418^"; structure "1-,2-"; splice_chain "7673499-,7673497-"; sources "Undefined,Undefined"; NMorMRNA "null"; degree "4"; dimension "2_2";
chrA01	Undefined	as_event	7669648	7669796	.	-	.	transcript_id "TCONS_00002327,TCONS_00002328"; gene_id "chrA01:7668050-7675954C"; flanks "7669796^,7669648^"; structure "1-,2-"; splice_chain "7669724-,7669721-"; sources "Undefined,Undefined"; NMorMRNA "null"; degree "4"; dimension "2_2";
chrA01	Undefined	as_event	7812068	7812185	.	-	.	transcript_id "TCONS_00002330,TCONS_00002331"; gene_id "chrA01:7811714-7812517C"; flanks "7812185^,7812068^"; structure "1-,2-"; splice_chain "7812109-,7812108-"; sources "Undefined,Undefined"; NMorMRNA "null"; degree "4"; dimension "2_2";
chrA01	Undefined	as_event	7925695	7926395	.	-	.	transcript_id "TCONS_00002339,TCONS_00002340"; gene_id "chrA01:7921793-7926523C"; flanks "7926395^,7925695^"; structure "1-,2-"; splice_chain "7925769-,7925765-"; sources "Undefined,Undefined"; NMorMRNA "null"; degree "4"; dimension "2_2";
chrA01	Undefined	as_event	7949099	7950635	.	-	.	transcript_id "TCONS_00002342,TCONS_00002343"; gene_id "chrA01:7949099-7950786C"; flanks "7950635^,7949099]"; structure "1-,2-"; splice_chain "7950243-,7950241-"; sources "Undefined,Undefined"; NMorMRNA "null"; degree "4"; dimension "2_2";
chrA01	Undefined	as_event	8073948	8075095	.	-	.	transcript_id "TCONS_00002355,TCONS_00002354"; gene_id "chrA01:8071966-8075930C"; flanks "8075095-,8073948^"; structure "0,1^2-"; splice_chain ",8074058^8073981-"; sources "Undefined,Undefined"; NMorMRNA "null"; degree "4"; dimension "2_2";
chrA01	Undefined	as_event	8111684	8111824	.	-	.	transcript_id "TCONS_00002359,TCONS_00002358"; gene_id "chrA01:8109871-8113180C"; flanks "8111824^,8111684^"; structure "1-,2-"; splice_chain "8111723-,8111722-"; sources "Undefined,Undefined"; NMorMRNA "null"; degree "4"; dimension "2_2";
chrA01	Undefined	as_event	8148874	8149379	.	-	.	transcript_id "TCONS_00002362,TCONS_00002361"; gene_id "chrA01:8148481-8149886C"; flanks "8149379-,8148874^"; structure "0,1^2-"; splice_chain ",8149061^8148968-"; sources "Undefined,Undefined"; NMorMRNA "null"; degree "4"; dimension "2_2";
chrA01	Undefined	as_event	8214962	8217943	.	-	.	transcript_id "TCONS_00002372,TCONS_00002373"; gene_id "chrA01:8214459-8217943C"; flanks "8217943[,8214962^"; structure "1^3-,2^4-"; splice_chain "8215232^8215054-,8215230^8215052-"; sources "Undefined,Undefined"; NMorMRNA "null"; degree "4"; dimension "2_2";
chrA01	Undefined	as_event	8225392	8226370	.	-	.	transcript_id "TCONS_00002376,TCONS_00002375"; gene_id "chrA01:8224402-8227335C"; flanks "8226370^,8225392-"; structure "0,1-2^"; splice_chain ",8226107-8226036^"; sources "Undefined,Undefined"; NMorMRNA "null"; degree "4"; dimension "2_2";
chrA01	Undefined	as_event	8309236	8309417	.	-	.	transcript_id "TCONS_00002388,TCONS_00002389"; gene_id "chrA01:8307644-8311625C"; flanks "8309417^,8309236^"; structure "1-,2-"; splice_chain "8309346-,8309345-"; sources "Undefined,Undefined"; NMorMRNA "null"; degree "4"; dimension "2_2";
chrA01	Undefined	as_event	8308301	8308495	.	-	.	transcript_id "TCONS_00002389,TCONS_00002388"; gene_id "chrA01:8307644-8311625C"; flanks "8308495^,8308301^"; structure "1-,2-"; splice_chain "8308407-,8308405-"; sources "Undefined,Undefined"; NMorMRNA "null"; degree "4"; dimension "2_2";
chrA01	Undefined	as_event	8498684	8499130	.	-	.	transcript_id "TCONS_00002401,TCONS_00002402"; gene_id "chrA01:8497872-8499633C"; flanks "8499130-,8498684^"; structure "0,1^2-"; splice_chain ",8498890^8498804-"; sources "Undefined,Undefined"; NMorMRNA "null"; degree "4"; dimension "2_2";
chrA01	Undefined	as_event	8552388	8553890	.	-	.	transcript_id "TCONS_00002403,TCONS_00002404"; gene_id "chrA01:8552388-8556049C"; flanks "8553890-,8552388]"; structure "0,1^2-"; splice_chain ",8553820^8553721-"; sources "Undefined,Undefined"; NMorMRNA "null"; degree "4"; dimension "2_2";
chrA01	Undefined	as_event	8813853	8814460	.	-	.	transcript_id "TCONS_00002416,TCONS_00002417"; gene_id "chrA01:8813480-8814460C"; flanks "8814460[,8813853^"; structure "1^3-,2^4-"; splice_chain "8814408^8813951-,8814398^8813941-"; sources "Undefined,Undefined"; NMorMRNA "null"; degree "4"; dimension "2_2";
chrA01	Undefined	as_event	8813480	8813741	.	-	.	transcript_id "TCONS_00002416,TCONS_00002417"; gene_id "chrA01:8813480-8814460C"; flanks "8813741-,8813480]"; structure "0,1^2-"; splice_chain ",8813660^8813576-"; sources "Undefined,Undefined"; NMorMRNA "null"; degree "4"; dimension "2_2";
chrA01	Undefined	as_event	9215387	9216362	.	-	.	transcript_id "TCONS_00002440,TCONS_00002439"; gene_id "chrA01:9215387-9216869C"; flanks "9216362^,9215387]"; structure "1-,2-"; splice_chain "9216242-,9216240-"; sources "Undefined,Undefined"; NMorMRNA "null"; degree "4"; dimension "2_2";
chrA01	Undefined	as_event	9274985	9275530	.	-	.	transcript_id "TCONS_00002444,TCONS_00002442"; gene_id "chrA01:9274051-9277157C"; flanks "9275530-,9274985^"; structure "0,1^2-"; splice_chain ",9275302^9275226-"; sources "Undefined,Undefined"; NMorMRNA "null"; degree "4"; dimension "2_2";
chrA01	Undefined	as_event	9274416	9275530	.	-	.	transcript_id "TCONS_00002443,TCONS_00002442,TCONS_00002444"; gene_id "chrA01:9274051-9277157C"; flanks "9275530-,9274416^"; structure "0,1^2-3^4-,3^4-"; splice_chain ",9275302^9275226-9274985^9274895-,9274985^9274895-"; sources "Undefined,Undefined,Undefined"; NMorMRNA "null"; degree "9"; dimension "3_3";
chrA01	Undefined	as_event	9394336	9394568	.	-	.	transcript_id "TCONS_00002451,TCONS_00002450"; gene_id "chrA01:9389785-9396891C"; flanks "9394568^,9394336^"; structure "1-,2-"; splice_chain "9394457-,9394455-"; sources "Undefined,Undefined"; NMorMRNA "null"; degree "4"; dimension "2_2";
chrA01	Undefined	as_event	9415192	9415482	.	-	.	transcript_id "TCONS_00002453,TCONS_00002454/TCONS_00002455"; gene_id "chrA01:9414075-9417135C"; flanks "9415482^,9415192-"; structure "1-4^,2-3^"; splice_chain "9415383-9415307^,9415382-9415308^"; sources "Undefined,Undefined"; NMorMRNA "null"; degree "4"; dimension "2_2";
chrA01	Undefined	as_event	9415013	9415192	.	-	.	transcript_id "TCONS_00002453/TCONS_00002455,TCONS_00002454"; gene_id "chrA01:9414075-9417135C"; flanks "9415192-,9415013-"; structure "1^,2^"; splice_chain "9415109^,9415108^"; sources "Undefined,Undefined"; NMorMRNA "null"; degree "4"; dimension "2_2";
chrA01	Undefined	as_event	9414444	9414927	.	-	.	transcript_id "TCONS_00002453,TCONS_00002454/TCONS_00002455"; gene_id "chrA01:9414075-9417135C"; flanks "9414927^,9414444^"; structure "1-,2-3^4-"; splice_chain "9414836-,9414835-9414665^9414570-"; sources "Undefined,Undefined"; NMorMRNA "null"; degree "4"; dimension "2_2";
chrA01	Undefined	as_event	9431333	9431752	.	-	.	transcript_id "TCONS_00002458,TCONS_00002457/TCONS_00002459"; gene_id "chrA01:9429340-9431752C"; flanks "9431752[,9431333^"; structure "1^3-,2^4-"; splice_chain "9431538^9431440-,9431536^9431438-"; sources "Undefined,Undefined"; NMorMRNA "null"; degree "4"; dimension "2_2";
chrA01	Undefined	as_event	9430920	9431109	.	-	.	transcript_id "TCONS_00002456,TCONS_00002457/TCONS_00002458"; gene_id "chrA01:9429340-9431752C"; flanks "9431109^,9430920^"; structure "1-,2-"; splice_chain "9430998-,9430997-"; sources "Undefined,Undefined"; NMorMRNA "null"; degree "4"; dimension "2_2";
chrA01	Undefined	as_event	9429967	9430123	.	-	.	transcript_id "TCONS_00002457,TCONS_00002456"; gene_id "chrA01:9429340-9431752C"; flanks "9430123^,9429967^"; structure "1-,2-"; splice_chain "9430049-,9430011-"; sources "Undefined,Undefined"; NMorMRNA "null"; degree "4"; dimension "2_2";
chrA01	Undefined	as_event	9429967	9430221	.	-	.	transcript_id "TCONS_00002458,TCONS_00002457,TCONS_00002456"; gene_id "chrA01:9429340-9431752C"; flanks "9430221-,9429967^"; structure "0,1^2-,1^3-"; splice_chain ",9430123^9430049-,9430123^9430011-"; sources "Undefined,Undefined,Undefined"; NMorMRNA "null"; degree "9"; dimension "3_3";
chrA01	Undefined	as_event	9564713	9565138	.	-	.	transcript_id "TCONS_00002467,TCONS_00002466"; gene_id "chrA01:9558482-9566050C"; flanks "9565138-,9564713^"; structure "1^3-,2^4-"; splice_chain "9565017^9564873-,9565015^9564871-"; sources "Undefined,Undefined"; NMorMRNA "null"; degree "4"; dimension "2_2";
chrA01	Undefined	as_event	9602637	9603269	.	-	.	transcript_id "TCONS_00002471,TCONS_00002470"; gene_id "chrA01:9602135-9604410C"; flanks "9603269-,9602637]"; structure "0,1^2-"; splice_chain ",9603147^9603069-"; sources "Undefined,Undefined"; NMorMRNA "null"; degree "4"; dimension "2_2";
chrA01	Undefined	as_event	9805519	9806010	.	-	.	transcript_id "TCONS_00002472/TCONS_00002473,TCONS_00002474"; gene_id "chrA01:9803800-9808203C"; flanks "9806010-,9805519^"; structure "0,1^2-"; splice_chain ",9805753^9805673-"; sources "Undefined,Undefined"; NMorMRNA "null"; degree "4"; dimension "2_2";
chrA01	Undefined	as_event	9804978	9805429	.	-	.	transcript_id "TCONS_00002472/TCONS_00002473,TCONS_00002474"; gene_id "chrA01:9803800-9808203C"; flanks "9805429-,9804978^"; structure "0,1^2-"; splice_chain ",9805252^9805165-"; sources "Undefined,Undefined"; NMorMRNA "null"; degree "4"; dimension "2_2";
chrA01	Undefined	as_event	9864314	9864484	.	-	.	transcript_id "TCONS_00002478,TCONS_00002480"; gene_id "chrA01:9863671-9868126C"; flanks "9864484-,9864314-"; structure "1^,2^"; splice_chain "9864454^,9864443^"; sources "Undefined,Undefined"; NMorMRNA "null"; degree "4"; dimension "2_2";
chrA01	Undefined	as_event	9863671	9864484	.	-	.	transcript_id "TCONS_00002479,TCONS_00002478,TCONS_00002480"; gene_id "chrA01:9863671-9868126C"; flanks "9864484-,9863671]"; structure "0,1^3-,2^3-"; splice_chain ",9864454^9864314-,9864443^9864314-"; sources "Undefined,Undefined,Undefined"; NMorMRNA "null"; degree "9"; dimension "3_3";
chrA01	Undefined	as_event	10002914	10003674	.	-	.	transcript_id "TCONS_00002487,TCONS_00002486"; gene_id "chrA01:9999053-10003674C"; flanks "10003674[,10002914^"; structure "1^3-,2^4-"; splice_chain "10003399^10003139-,10003389^10003129-"; sources "Undefined,Undefined"; NMorMRNA "null"; degree "4"; dimension "2_2";
chrA01	Undefined	as_event	10000308	10000818	.	-	.	transcript_id "TCONS_00002486/TCONS_00002487,TCONS_00002485"; gene_id "chrA01:9999053-10003674C"; flanks "10000818-,10000308^"; structure "0,1^2-"; splice_chain ",10000587^10000517-"; sources "Undefined,Undefined"; NMorMRNA "null"; degree "4"; dimension "2_2";
chrA01	Undefined	as_event	9999483	9999817	.	-	.	transcript_id "TCONS_00002485/TCONS_00002487,TCONS_00002486"; gene_id "chrA01:9999053-10003674C"; flanks "9999817-,9999483-"; structure "1^,2^"; splice_chain "9999749^,9999747^"; sources "Undefined,Undefined"; NMorMRNA "null"; degree "4"; dimension "2_2";
chrA01	Undefined	as_event	9999229	9999361	.	-	.	transcript_id "TCONS_00002486,TCONS_00002485/TCONS_00002487"; gene_id "chrA01:9999053-10003674C"; flanks "9999361^,9999229^"; structure "1-,2-"; splice_chain "9999281-,9999279-"; sources "Undefined,Undefined"; NMorMRNA "null"; degree "4"; dimension "2_2";
chrA01	Undefined	as_event	10108217	10110018	.	-	.	transcript_id "TCONS_00002492,TCONS_00002493"; gene_id "chrA01:10108217-10110018C"; flanks "10110018[,10108217]"; structure "0,1^2-3^4-"; splice_chain ",10109508^10108925-10108782^10108668-"; sources "Undefined,Undefined"; NMorMRNA "null"; degree "4"; dimension "2_2";
chrA01	Undefined	as_event	10216117	10216390	.	-	.	transcript_id "TCONS_00002498,TCONS_00002497"; gene_id "chrA01:10213606-10221700C"; flanks "10216390-,10216117^"; structure "0,1^2-"; splice_chain ",10216291^10216212-"; sources "Undefined,Undefined"; NMorMRNA "null"; degree "4"; dimension "2_2";
chrA01	Undefined	as_event	10215230	10215416	.	-	.	transcript_id "TCONS_00002497,TCONS_00002498"; gene_id "chrA01:10213606-10221700C"; flanks "10215416-,10215230-"; structure "1^,2^"; splice_chain "10215363^,10215361^"; sources "Undefined,Undefined"; NMorMRNA "null"; degree "4"; dimension "2_2";
chrA01	Undefined	as_event	10300754	10301452	.	-	.	transcript_id "TCONS_00002503,TCONS_00002504"; gene_id "chrA01:10299496-10301452C"; flanks "10301452[,10300754^"; structure "0,1^2-"; splice_chain ",10300964^10300856-"; sources "Undefined,Undefined"; NMorMRNA "null"; degree "4"; dimension "2_2";
chrA01	Undefined	as_event	10300103	10300473	.	-	.	transcript_id "TCONS_00002503,TCONS_00002504"; gene_id "chrA01:10299496-10301452C"; flanks "10300473-,10300103^"; structure "0,1^2-"; splice_chain ",10300395^10300297-"; sources "Undefined,Undefined"; NMorMRNA "null"; degree "4"; dimension "2_2";
chrA01	Undefined	as_event	10299496	10300297	.	-	.	transcript_id "TCONS_00002502,TCONS_00002504"; gene_id "chrA01:10299496-10301452C"; flanks "10300297-,10299496]"; structure "0,1^2-"; splice_chain ",10300103^10300024-"; sources "Undefined,Undefined"; NMorMRNA "null"; degree "4"; dimension "2_2";
chrA01	Undefined	as_event	10299496	10300473	.	-	.	transcript_id "TCONS_00002502,TCONS_00002504,TCONS_00002503"; gene_id "chrA01:10299496-10301452C"; flanks "10300473-,10299496]"; structure "1^2-,1^2-3^4-,3^4-"; splice_chain "10300395^10300297-,10300395^10300297-10300103^10300024-,10300103^10300024-"; sources "Undefined,Undefined,Undefined"; NMorMRNA "null"; degree "9"; dimension "3_3";
chrA01	Undefined	as_event	10424790	10425056	.	-	.	transcript_id "TCONS_00002510,TCONS_00002511"; gene_id "chrA01:10419248-10425714C"; flanks "10425056^,10424790^"; structure "1-,2-"; splice_chain "10424950-,10424897-"; sources "Undefined,Undefined"; NMorMRNA "null"; degree "4"; dimension "2_2";
chrA01	Undefined	as_event	10449221	10452367	.	-	.	transcript_id "TCONS_00002512,TCONS_00002513"; gene_id "chrA01:10449221-10452367C"; flanks "10452367[,10449221]"; structure "0,1^2-"; splice_chain ",10451068^10450930-"; sources "Undefined,Undefined"; NMorMRNA "null"; degree "4"; dimension "2_2";
chrA01	Undefined	as_event	10654178	10654546	.	-	.	transcript_id "TCONS_00002518/TCONS_00002520,TCONS_00002519"; gene_id "chrA01:10653356-10654776C"; flanks "10654546^,10654178^"; structure "1-,2-"; splice_chain "10654380-,10654376-"; sources "Undefined,Undefined"; NMorMRNA "null"; degree "4"; dimension "2_2";
chrA01	Undefined	as_event	10683379	10684902	.	-	.	transcript_id "TCONS_00002521,TCONS_00002522/TCONS_00002523"; gene_id "chrA01:10683379-10685163C"; flanks "10684902^,10683379]"; structure "1-,2-"; splice_chain "10684816-,10684815-"; sources "Undefined,Undefined"; NMorMRNA "null"; degree "4"; dimension "2_2";
chrA01	Undefined	as_event	10791452	10791961	.	-	.	transcript_id "TCONS_00002525,TCONS_00002526"; gene_id "chrA01:10787598-10791987C"; flanks "10791961[,10791452^"; structure "1^3-,2^4-"; splice_chain "10791799^10791594-,10791780^10791575-"; sources "Undefined,Undefined"; NMorMRNA "null"; degree "4"; dimension "2_2";
chrA01	Undefined	as_event	10788774	10788913	.	-	.	transcript_id "TCONS_00002525,TCONS_00002527"; gene_id "chrA01:10787598-10791987C"; flanks "10788913^,10788774^"; structure "1-,2-"; splice_chain "10788835-,10788834-"; sources "Undefined,Undefined"; NMorMRNA "null"; degree "4"; dimension "2_2";
chrA01	Undefined	as_event	10788566	10788834	.	-	.	transcript_id "TCONS_00002526,TCONS_00002527"; gene_id "chrA01:10787598-10791987C"; flanks "10788834-,10788566^"; structure "1^3-,2^4-"; splice_chain "10788784^10788698-,10788774^10788688-"; sources "Undefined,Undefined"; NMorMRNA "null"; degree "4"; dimension "2_2";
chrA01	Undefined	as_event	10788566	10788913	.	-	.	transcript_id "TCONS_00002525,TCONS_00002526,TCONS_00002527"; gene_id "chrA01:10787598-10791987C"; flanks "10788913^,10788566^"; structure "1-4^6-,2-3^5-,2-4^6-"; splice_chain "10788835-10788774^10788688-,10788834-10788784^10788698-,10788834-10788774^10788688-"; sources "Undefined,Undefined,Undefined"; NMorMRNA "null"; degree "9"; dimension "3_3";
chrA01	Undefined	as_event	10818802	10819338	.	-	.	transcript_id "TCONS_00002528,TCONS_00002530"; gene_id "chrA01:10817765-10820081C"; flanks "10819338^,10818802^"; structure "1-,2-"; splice_chain "10818978-,10818974-"; sources "Undefined,Undefined"; NMorMRNA "null"; degree "4"; dimension "2_2";
chrA01	Undefined	as_event	10818623	10818974	.	-	.	transcript_id "TCONS_00002529,TCONS_00002530"; gene_id "chrA01:10817765-10820081C"; flanks "10818974-,10818623^"; structure "0,1^2-"; splice_chain ",10818802^10818706-"; sources "Undefined,Undefined"; NMorMRNA "null"; degree "4"; dimension "2_2";
chrA01	Undefined	as_event	10818623	10819338	.	-	.	transcript_id "TCONS_00002528,TCONS_00002529,TCONS_00002530"; gene_id "chrA01:10817765-10820081C"; flanks "10819338^,10818623^"; structure "1-3^4-,2-,2-3^4-"; splice_chain "10818978-10818802^10818706-,10818974-,10818974-10818802^10818706-"; sources "Undefined,Undefined,Undefined"; NMorMRNA "null"; degree "9"; dimension "3_3";
chrA01	Undefined	as_event	10904081	10904383	.	-	.	transcript_id "TCONS_00002539,TCONS_00002538"; gene_id "chrA01:10904081-10904864C"; flanks "10904383-,10904081]"; structure "0,1^2-"; splice_chain ",10904267^10904180-"; sources "Undefined,Undefined"; NMorMRNA "null"; degree "4"; dimension "2_2";
chrA01	Undefined	as_event	10919339	10920041	.	-	.	transcript_id "TCONS_00002542,TCONS_00002543"; gene_id "chrA01:10915820-10920198C"; flanks "10920041-,10919339^"; structure "0,1^2-3^4-5^6-"; splice_chain ",10919896^10919809-10919726^10919644-10919517^10919430-"; sources "Undefined,Undefined"; NMorMRNA "null"; degree "4"; dimension "2_2";
chrA01	Undefined	as_event	10918611	10918822	.	-	.	transcript_id "TCONS_00002541,TCONS_00002542"; gene_id "chrA01:10915820-10920198C"; flanks "10918822-,10918611^"; structure "0,1^2-"; splice_chain ",10918789^10918691-"; sources "Undefined,Undefined"; NMorMRNA "null"; degree "4"; dimension "2_2";
chrA01	Undefined	as_event	10916437	10916712	.	-	.	transcript_id "TCONS_00002541,TCONS_00002542"; gene_id "chrA01:10915820-10920198C"; flanks "10916712-,10916437^"; structure "0,1^2-"; splice_chain ",10916619^10916529-"; sources "Undefined,Undefined"; NMorMRNA "null"; degree "4"; dimension "2_2";
chrA01	Undefined	as_event	10942259	10942451	.	-	.	transcript_id "TCONS_00002546,TCONS_00002547"; gene_id "chrA01:10941570-10942469C"; flanks "10942451^,10942259^"; structure "1-,2-"; splice_chain "10942346-,10942342-"; sources "Undefined,Undefined"; NMorMRNA "null"; degree "4"; dimension "2_2";
chrA01	Undefined	as_event	10945850	10946329	.	-	.	transcript_id "TCONS_00002549,TCONS_00002550,TCONS_00002548"; gene_id "chrA01:10944598-10946662C"; flanks "10946329^,10945850^"; structure "1-,2-,3-"; splice_chain "10946265-,10946249-,10946201-"; sources "Undefined,Undefined,Undefined"; NMorMRNA "null"; degree "9"; dimension "3_3";
chrA01	Undefined	as_event	10982482	10982806	.	-	.	transcript_id "TCONS_00002552,TCONS_00002551"; gene_id "chrA01:10979238-10982897C"; flanks "10982806^,10982482^"; structure "1-,2-"; splice_chain "10982582-,10982577-"; sources "Undefined,Undefined"; NMorMRNA "null"; degree "4"; dimension "2_2";
chrA01	Undefined	as_event	10980077	10980292	.	-	.	transcript_id "TCONS_00002552,TCONS_00002551"; gene_id "chrA01:10979238-10982897C"; flanks "10980292^,10980077^"; structure "1-,2-"; splice_chain "10980175-,10980169-"; sources "Undefined,Undefined"; NMorMRNA "null"; degree "4"; dimension "2_2";
chrA01	Undefined	as_event	11276612	11276890	.	-	.	transcript_id "TCONS_00002557,TCONS_00002556"; gene_id "chrA01:11274370-11279502C"; flanks "11276890-,11276612^"; structure "0,1^2-"; splice_chain ",11276779^11276698-"; sources "Undefined,Undefined"; NMorMRNA "null"; degree "4"; dimension "2_2";
chrA01	Undefined	as_event	11275682	11276020	.	-	.	transcript_id "TCONS_00002557,TCONS_00002556"; gene_id "chrA01:11274370-11279502C"; flanks "11276020-,11275682^"; structure "0,1^2-"; splice_chain ",11275913^11275840-"; sources "Undefined,Undefined"; NMorMRNA "null"; degree "4"; dimension "2_2";
chrA01	Undefined	as_event	11274851	11275148	.	-	.	transcript_id "TCONS_00002557,TCONS_00002556"; gene_id "chrA01:11274370-11279502C"; flanks "11275148-,11274851^"; structure "0,1^2-"; splice_chain ",11275047^11274960-"; sources "Undefined,Undefined"; NMorMRNA "null"; degree "4"; dimension "2_2";
chrA01	Undefined	as_event	11360325	11360810	.	-	.	transcript_id "TCONS_00002560,TCONS_00002558"; gene_id "chrA01:11359757-11360810C"; flanks "11360810[,11360325-"; structure "1^,2^"; splice_chain "11360418^,11360416^"; sources "Undefined,Undefined"; NMorMRNA "null"; degree "4"; dimension "2_2";
chrA01	Undefined	as_event	11360245	11360810	.	-	.	transcript_id "TCONS_00002561,TCONS_00002560,TCONS_00002558"; gene_id "chrA01:11359757-11360810C"; flanks "11360810[,11360245^"; structure "0,1^3-,2^3-"; splice_chain ",11360418^11360325-,11360416^11360325-"; sources "Undefined,Undefined,Undefined"; NMorMRNA "null"; degree "9"; dimension "3_3";
chrA01	Undefined	as_event	11360027	11360810	.	-	.	transcript_id "TCONS_00002559,TCONS_00002560,TCONS_00002558,TCONS_00002561"; gene_id "chrA01:11359757-11360810C"; flanks "11360810[,11360027^"; structure "0,1^3-4^5-,2^3-4^5-,4^5-"; splice_chain ",11360418^11360325-11360245^11360090-,11360416^11360325-11360245^11360090-,11360245^11360090-"; sources "Undefined,Undefined,Undefined,Undefined"; NMorMRNA "null"; degree "16"; dimension "4_4";
chrA01	Undefined	as_event	12395985	12397253	.	-	.	transcript_id "TCONS_00002583,TCONS_00002582"; gene_id "chrA01:12395985-12397253C"; flanks "12397253[,12395985]"; structure "0,1^2-"; splice_chain ",12396230^12396149-"; sources "Undefined,Undefined"; NMorMRNA "null"; degree "4"; dimension "2_2";
chrA01	Undefined	as_event	12416982	12417773	.	-	.	transcript_id "TCONS_00002584,TCONS_00002585"; gene_id "chrA01:12414144-12418420C"; flanks "12417773-,12416982^"; structure "0,1^2-"; splice_chain ",12417190^12417097-"; sources "Undefined,Undefined"; NMorMRNA "null"; degree "4"; dimension "2_2";
chrA01	Undefined	as_event	12416509	12416906	.	-	.	transcript_id "TCONS_00002584,TCONS_00002585"; gene_id "chrA01:12414144-12418420C"; flanks "12416906-,12416509^"; structure "0,1^2-"; splice_chain ",12416784^12416694-"; sources "Undefined,Undefined"; NMorMRNA "null"; degree "4"; dimension "2_2";
chrA01	Undefined	as_event	12535336	12536963	.	-	.	transcript_id "TCONS_00002590,TCONS_00002591"; gene_id "chrA01:12535336-12537740C"; flanks "12536963-,12535336]"; structure "1^3-,2^4-"; splice_chain "12536577^12536424-,12536575^12536422-"; sources "Undefined,Undefined"; NMorMRNA "null"; degree "4"; dimension "2_2";
chrA01	Undefined	as_event	12645133	12646878	.	-	.	transcript_id "TCONS_00002595,TCONS_00002594"; gene_id "chrA01:12645133-12647792C"; flanks "12646878-,12645133]"; structure "1^2-,3^4-"; splice_chain "12646825^12646757-,12645789^12645678-"; sources "Undefined,Undefined"; NMorMRNA "null"; degree "4"; dimension "2_2";
chrA01	Undefined	as_event	12804002	12804290	.	-	.	transcript_id "TCONS_00002596/TCONS_00002597,TCONS_00002598"; gene_id "chrA01:12802546-12804552C"; flanks "12804290^,12804002^"; structure "1-,2-"; splice_chain "12804161-,12804151-"; sources "Undefined,Undefined"; NMorMRNA "null"; degree "4"; dimension "2_2";
chrA01	Undefined	as_event	12802899	12803483	.	-	.	transcript_id "TCONS_00002597/TCONS_00002598,TCONS_00002596"; gene_id "chrA01:12802546-12804552C"; flanks "12803483^,12802899^"; structure "1-3^4-,2-"; splice_chain "12803407-12803030^12802954-,12803404-"; sources "Undefined,Undefined"; NMorMRNA "null"; degree "4"; dimension "2_2";
chrA01	Undefined	as_event	12955068	12955395	.	-	.	transcript_id "TCONS_00002603,TCONS_00002604"; gene_id "chrA01:12953481-12955472C"; flanks "12955395-,12955068-"; structure "1^,2^"; splice_chain "12955261^,12955241^"; sources "Undefined,Undefined"; NMorMRNA "null"; degree "4"; dimension "2_2";
chrA01	Undefined	as_event	12954438	12955395	.	-	.	transcript_id "TCONS_00002602,TCONS_00002603,TCONS_00002604"; gene_id "chrA01:12953481-12955472C"; flanks "12955395-,12954438^"; structure "0,1^3-,2^3-"; splice_chain ",12955261^12955068-,12955241^12955068-"; sources "Undefined,Undefined,Undefined"; NMorMRNA "null"; degree "9"; dimension "3_3";
chrA01	Undefined	as_event	12953481	12954356	.	-	.	transcript_id "TCONS_00002601/TCONS_00002602/TCONS_00002603,TCONS_00002604"; gene_id "chrA01:12953481-12955472C"; flanks "12954356-,12953481]"; structure "0,1^2-"; splice_chain ",12953914^12953826-"; sources "Undefined,Undefined"; NMorMRNA "null"; degree "4"; dimension "2_2";
chrA01	Undefined	as_event	12961157	12961431	.	-	.	transcript_id "TCONS_00002606,TCONS_00002605"; gene_id "chrA01:12959491-12962561C"; flanks "12961431^,12961157^"; structure "1-,2-"; splice_chain "12961330-,12961313-"; sources "Undefined,Undefined"; NMorMRNA "null"; degree "4"; dimension "2_2";
chrA01	Undefined	as_event	12959952	12960267	.	-	.	transcript_id "TCONS_00002605,TCONS_00002606"; gene_id "chrA01:12959491-12962561C"; flanks "12960267-,12959952^"; structure "0,1^2-"; splice_chain ",12960140^12960053-"; sources "Undefined,Undefined"; NMorMRNA "null"; degree "4"; dimension "2_2";
chrA01	Undefined	as_event	13116904	13117063	.	-	.	transcript_id "TCONS_00002613,TCONS_00002612"; gene_id "chrA01:13103307-13117518C"; flanks "13117063-,13116904-"; structure "1^,2^"; splice_chain "13116993^,13116970^"; sources "Undefined,Undefined"; NMorMRNA "null"; degree "4"; dimension "2_2";
chrA01	Undefined	as_event	13111215	13111490	.	-	.	transcript_id "TCONS_00002612,TCONS_00002613"; gene_id "chrA01:13103307-13117518C"; flanks "13111490-,13111215-"; structure "1^,2^"; splice_chain "13111366^,13111364^"; sources "Undefined,Undefined"; NMorMRNA "null"; degree "4"; dimension "2_2";
chrA01	Undefined	as_event	13109067	13109376	.	-	.	transcript_id "TCONS_00002612,TCONS_00002613"; gene_id "chrA01:13103307-13117518C"; flanks "13109376^,13109067^"; structure "1-,2-"; splice_chain "13109280-,13109245-"; sources "Undefined,Undefined"; NMorMRNA "null"; degree "4"; dimension "2_2";
chrA01	Undefined	as_event	13105278	13105589	.	-	.	transcript_id "TCONS_00002612,TCONS_00002613"; gene_id "chrA01:13103307-13117518C"; flanks "13105589-,13105278^"; structure "0,1^2-"; splice_chain ",13105464^13105367-"; sources "Undefined,Undefined"; NMorMRNA "null"; degree "4"; dimension "2_2";
chrA01	Undefined	as_event	13104468	13104728	.	-	.	transcript_id "TCONS_00002612,TCONS_00002613"; gene_id "chrA01:13103307-13117518C"; flanks "13104728-,13104468^"; structure "0,1^2-"; splice_chain ",13104646^13104563-"; sources "Undefined,Undefined"; NMorMRNA "null"; degree "4"; dimension "2_2";
chrA01	Undefined	as_event	13103950	13104243	.	-	.	transcript_id "TCONS_00002611,TCONS_00002612/TCONS_00002613"; gene_id "chrA01:13103307-13117518C"; flanks "13104243^,13103950^"; structure "1-,2-"; splice_chain "13104035-,13104033-"; sources "Undefined,Undefined"; NMorMRNA "null"; degree "4"; dimension "2_2";
chrA01	Undefined	as_event	13876683	13876978	.	-	.	transcript_id "TCONS_00002618,TCONS_00002617"; gene_id "chrA01:13876167-13878297C"; flanks "13876978-,13876683^"; structure "0,1^2-"; splice_chain ",13876903^13876809-"; sources "Undefined,Undefined"; NMorMRNA "null"; degree "4"; dimension "2_2";
chrA01	Undefined	as_event	13890359	13890602	.	-	.	transcript_id "TCONS_00002619,TCONS_00002620"; gene_id "chrA01:13889461-13891486C"; flanks "13890602-,13890359^"; structure "0,1^2-"; splice_chain ",13890554^13890472-"; sources "Undefined,Undefined"; NMorMRNA "null"; degree "4"; dimension "2_2";
chrA01	Undefined	as_event	14011767	14012383	.	-	.	transcript_id "TCONS_00002623,TCONS_00002625"; gene_id "chrA01:14003495-14012641C"; flanks "14012383-,14011767^"; structure "0,1^2-"; splice_chain ",14012239^14011912-"; sources "Undefined,Undefined"; NMorMRNA "null"; degree "4"; dimension "2_2";
chrA01	Undefined	as_event	14011767	14012458	.	-	.	transcript_id "TCONS_00002623,TCONS_00002625,TCONS_00002624"; gene_id "chrA01:14003495-14012641C"; flanks "14012458^,14011767^"; structure "1-,1-3^4-,2-"; splice_chain "14012383-,14012383-14012239^14011912-,14012367-"; sources "Undefined,Undefined,Undefined"; NMorMRNA "null"; degree "9"; dimension "3_3";
chrA01	Undefined	as_event	14038191	14038579	.	-	.	transcript_id "TCONS_00002628,TCONS_00002629"; gene_id "chrA01:14031563-14039108C"; flanks "14038579-,14038191-"; structure "1^,2^"; splice_chain "14038468^,14038395^"; sources "Undefined,Undefined"; NMorMRNA "null"; degree "4"; dimension "2_2";
chrA01	Undefined	as_event	14461786	14462130	.	-	.	transcript_id "TCONS_00002637,TCONS_00002636"; gene_id "chrA01:14459990-14462676C"; flanks "14462130-,14461786^"; structure "0,1^2-"; splice_chain ",14461954^14461886-"; sources "Undefined,Undefined"; NMorMRNA "null"; degree "4"; dimension "2_2";
chrA01	Undefined	as_event	14461241	14461566	.	-	.	transcript_id "TCONS_00002637,TCONS_00002636"; gene_id "chrA01:14459990-14462676C"; flanks "14461566-,14461241^"; structure "0,1^2-"; splice_chain ",14461507^14461425-"; sources "Undefined,Undefined"; NMorMRNA "null"; degree "4"; dimension "2_2";
chrA01	Undefined	as_event	14460848	14461151	.	-	.	transcript_id "TCONS_00002637,TCONS_00002636"; gene_id "chrA01:14459990-14462676C"; flanks "14461151-,14460848^"; structure "0,1^2-"; splice_chain ",14461055^14460934-"; sources "Undefined,Undefined"; NMorMRNA "null"; degree "4"; dimension "2_2";
chrA01	Undefined	as_event	14459990	14460366	.	-	.	transcript_id "TCONS_00002637,TCONS_00002636"; gene_id "chrA01:14459990-14462676C"; flanks "14460366-,14459990]"; structure "0,1^2-"; splice_chain ",14460206^14460116-"; sources "Undefined,Undefined"; NMorMRNA "null"; degree "4"; dimension "2_2";
chrA01	Undefined	as_event	14614783	14615949	.	-	.	transcript_id "TCONS_00002642,TCONS_00002644"; gene_id "chrA01:14612149-14616367C"; flanks "14615949^,14614783^"; structure "1-,2-"; splice_chain "14615765-,14615039-"; sources "Undefined,Undefined"; NMorMRNA "null"; degree "4"; dimension "2_2";
chrA01	Undefined	as_event	14614783	14616367	.	-	.	transcript_id "TCONS_00002643,TCONS_00002642,TCONS_00002644"; gene_id "chrA01:14612149-14616367C"; flanks "14616367[,14614783^"; structure "0,1^2-,1^3-"; splice_chain ",14615949^14615765-,14615949^14615039-"; sources "Undefined,Undefined,Undefined"; NMorMRNA "null"; degree "9"; dimension "3_3";
chrA01	Undefined	as_event	14850748	14851381	.	-	.	transcript_id "TCONS_00002656,TCONS_00002657"; gene_id "chrA01:14850072-14851381C"; flanks "14851381[,14850748^"; structure "1^3-,2^4-"; splice_chain "14851081^14850979-,14851079^14850977-"; sources "Undefined,Undefined"; NMorMRNA "null"; degree "4"; dimension "2_2";
chrA01	Undefined	as_event	14850527	14851381	.	-	.	transcript_id "TCONS_00002655,TCONS_00002656,TCONS_00002657"; gene_id "chrA01:14850072-14851381C"; flanks "14851381[,14850527^"; structure "1^4-7^9-,2^5-8^10-,3^6-8^10-"; splice_chain "14851098^14850996-14850755^14850617-,14851081^14850979-14850748^14850610-,14851079^14850977-14850748^14850610-"; sources "Undefined,Undefined,Undefined"; NMorMRNA "null"; degree "9"; dimension "3_3";
chrA01	Undefined	as_event	14850072	14850272	.	-	.	transcript_id "TCONS_00002655,TCONS_00002656/TCONS_00002657"; gene_id "chrA01:14850072-14851381C"; flanks "14850272-,14850072]"; structure "0,1^2-"; splice_chain ",14850207^14850133-"; sources "Undefined,Undefined"; NMorMRNA "null"; degree "4"; dimension "2_2";
chrA01	Undefined	as_event	14970856	14971218	.	-	.	transcript_id "TCONS_00002661,TCONS_00002662"; gene_id "chrA01:14969460-14972373C"; flanks "14971218-,14970856^"; structure "1^3-,2^4-"; splice_chain "14971073^14970968-,14971055^14970950-"; sources "Undefined,Undefined"; NMorMRNA "null"; degree "4"; dimension "2_2";
chrA01	Undefined	as_event	14969869	14970032	.	-	.	transcript_id "TCONS_00002661,TCONS_00002662"; gene_id "chrA01:14969460-14972373C"; flanks "14970032^,14969869^"; structure "1-,2-"; splice_chain "14969930-,14969929-"; sources "Undefined,Undefined"; NMorMRNA "null"; degree "4"; dimension "2_2";
chrA01	Undefined	as_event	15017843	15018595	.	-	.	transcript_id "TCONS_00002664/TCONS_00002665,TCONS_00002663,TCONS_00002666"; gene_id "chrA01:15017219-15018595C"; flanks "15018595[,15017843^"; structure "0,1^3-,2^4-"; splice_chain ",15018068^15017959-,15018022^15017913-"; sources "Undefined,Undefined,Undefined"; NMorMRNA "null"; degree "9"; dimension "3_3";
chrA01	Undefined	as_event	15017616	15017843	.	-	.	transcript_id "TCONS_00002665/TCONS_00002666,TCONS_00002664"; gene_id "chrA01:15017219-15018595C"; flanks "15017843^,15017616^"; structure "1-,2-"; splice_chain "15017771-,15017768-"; sources "Undefined,Undefined"; NMorMRNA "null"; degree "4"; dimension "2_2";
chrA01	Undefined	as_event	15017458	15017771	.	-	.	transcript_id "TCONS_00002665/TCONS_00002666,TCONS_00002663"; gene_id "chrA01:15017219-15018595C"; flanks "15017771-,15017458-"; structure "1^,2^"; splice_chain "15017616^,15017547^"; sources "Undefined,Undefined"; NMorMRNA "null"; degree "4"; dimension "2_2";
chrA01	Undefined	as_event	15017458	15017843	.	-	.	transcript_id "TCONS_00002665/TCONS_00002666,TCONS_00002663,TCONS_00002664"; gene_id "chrA01:15017219-15018595C"; flanks "15017843^,15017458-"; structure "1-3^,1-4^,2-3^"; splice_chain "15017771-15017616^,15017771-15017547^,15017768-15017616^"; sources "Undefined,Undefined,Undefined"; NMorMRNA "null"; degree "9"; dimension "3_3";
chrA01	Undefined	as_event	15127457	15129106	.	-	.	transcript_id "TCONS_00002667,TCONS_00002668"; gene_id "chrA01:15127007-15129508C"; flanks "15129106-,15127457^"; structure "1^3-,2^4-"; splice_chain "15127817^15127730-,15127807^15127720-"; sources "Undefined,Undefined"; NMorMRNA "null"; degree "4"; dimension "2_2";
chrA01	Undefined	as_event	15466895	15473440	.	-	.	transcript_id "TCONS_00002677,TCONS_00002678"; gene_id "chrA01:15464375-15476003C"; flanks "15473440^,15466895^"; structure "1-,2-"; splice_chain "15467125-,15467075-"; sources "Undefined,Undefined"; NMorMRNA "null"; degree "4"; dimension "2_2";
chrA01	Undefined	as_event	15535942	15536117	.	-	.	transcript_id "TCONS_00002681,TCONS_00002682"; gene_id "chrA01:15534256-15536529C"; flanks "15536117-,15535942^"; structure "0,1^2-"; splice_chain ",15536060^15535976-"; sources "Undefined,Undefined"; NMorMRNA "null"; degree "4"; dimension "2_2";
chrA01	Undefined	as_event	15535439	15535648	.	-	.	transcript_id "TCONS_00002681,TCONS_00002682"; gene_id "chrA01:15534256-15536529C"; flanks "15535648^,15535439^"; structure "1-,2-"; splice_chain "15535572-,15535569-"; sources "Undefined,Undefined"; NMorMRNA "null"; degree "4"; dimension "2_2";
chrA01	Undefined	as_event	15685685	15686025	.	-	.	transcript_id "TCONS_00002689,TCONS_00002690/TCONS_00002691"; gene_id "chrA01:15684165-15686786C"; flanks "15686025-,15685685^"; structure "0,1^2-"; splice_chain ",15685949^15685739-"; sources "Undefined,Undefined"; NMorMRNA "null"; degree "4"; dimension "2_2";
chrA01	Undefined	as_event	15684165	15685206	.	-	.	transcript_id "TCONS_00002689/TCONS_00002690,TCONS_00002691"; gene_id "chrA01:15684165-15686786C"; flanks "15685206^,15684165]"; structure "1-,2-"; splice_chain "15684653-,15684644-"; sources "Undefined,Undefined"; NMorMRNA "null"; degree "4"; dimension "2_2";
chrA01	Undefined	as_event	15940117	15940320	.	-	.	transcript_id "TCONS_00002698,TCONS_00002697"; gene_id "chrA01:15937107-15943039C"; flanks "15940320-,15940117-"; structure "1^,2^"; splice_chain "15940191^,15940190^"; sources "Undefined,Undefined"; NMorMRNA "null"; degree "4"; dimension "2_2";
chrA01	Undefined	as_event	15963709	15964240	.	-	.	transcript_id "TCONS_00002704,TCONS_00002703"; gene_id "chrA01:15956412-15965479C"; flanks "15964240-,15963709]"; structure "0,1^2-"; splice_chain ",15964095^15964005-"; sources "Undefined,Undefined"; NMorMRNA "null"; degree "4"; dimension "2_2";
chrA01	Undefined	as_event	15967157	15967644	.	-	.	transcript_id "TCONS_00002706,TCONS_00002705"; gene_id "chrA01:15966251-15988425C"; flanks "15967644-,15967157^"; structure "1^3-,2^4-"; splice_chain "15967481^15967281-,15967477^15967277-"; sources "Undefined,Undefined"; NMorMRNA "null"; degree "4"; dimension "2_2";
chrA01	Undefined	as_event	16168263	16168556	.	-	.	transcript_id "TCONS_00002713/TCONS_00002714,TCONS_00002712"; gene_id "chrA01:16166272-16169856C"; flanks "16168556-,16168263^"; structure "0,1^2-"; splice_chain ",16168462^16168386-"; sources "Undefined,Undefined"; NMorMRNA "null"; degree "4"; dimension "2_2";
chrA01	Undefined	as_event	16167896	16168171	.	-	.	transcript_id "TCONS_00002714,TCONS_00002712/TCONS_00002713"; gene_id "chrA01:16166272-16169856C"; flanks "16168171-,16167896^"; structure "0,1^2-"; splice_chain ",16168091^16167994-"; sources "Undefined,Undefined"; NMorMRNA "null"; degree "4"; dimension "2_2";
chrA01	Undefined	as_event	16167016	16167249	.	-	.	transcript_id "TCONS_00002712/TCONS_00002713,TCONS_00002714"; gene_id "chrA01:16166272-16169856C"; flanks "16167249-,16167016-"; structure "1^,2^"; splice_chain "16167205^,16167204^"; sources "Undefined,Undefined"; NMorMRNA "null"; degree "4"; dimension "2_2";
chrA01	Undefined	as_event	16333821	16334158	.	-	.	transcript_id "TCONS_00002719,TCONS_00002718"; gene_id "chrA01:16332123-16334610C"; flanks "16334158-,16333821^"; structure "1^3-,2^4-"; splice_chain "16334081^16333912-,16334078^16333909-"; sources "Undefined,Undefined"; NMorMRNA "null"; degree "4"; dimension "2_2";
chrA01	Undefined	as_event	16369649	16370269	.	-	.	transcript_id "TCONS_00002722,TCONS_00002721"; gene_id "chrA01:16369100-16370576C"; flanks "16370269-,16369649^"; structure "0,1^2-"; splice_chain ",16369964^16369868-"; sources "Undefined,Undefined"; NMorMRNA "null"; degree "4"; dimension "2_2";
chrA01	Undefined	as_event	16369306	16369454	.	-	.	transcript_id "TCONS_00002721,TCONS_00002720/TCONS_00002722"; gene_id "chrA01:16369100-16370576C"; flanks "16369454^,16369306^"; structure "1-,2-"; splice_chain "16369376-,16369374-"; sources "Undefined,Undefined"; NMorMRNA "null"; degree "4"; dimension "2_2";
chrA01	Undefined	as_event	17015713	17015893	.	-	.	transcript_id "TCONS_00002741,TCONS_00002740"; gene_id "chrA01:17015032-17016603C"; flanks "17015893-,17015713-"; structure "1^,2^"; splice_chain "17015810^,17015801^"; sources "Undefined,Undefined"; NMorMRNA "null"; degree "4"; dimension "2_2";
chrA01	Undefined	as_event	17146910	17147056	.	-	.	transcript_id "TCONS_00002748,TCONS_00002747"; gene_id "chrA01:17145611-17147998C"; flanks "17147056^,17146910^"; structure "1-,2-"; splice_chain "17146966-,17146964-"; sources "Undefined,Undefined"; NMorMRNA "null"; degree "4"; dimension "2_2";
chrA01	Undefined	as_event	17186393	17186564	.	-	.	transcript_id "TCONS_00002749,TCONS_00002750"; gene_id "chrA01:17183399-17187103C"; flanks "17186564^,17186393^"; structure "1-,2-"; splice_chain "17186478-,17186477-"; sources "Undefined,Undefined"; NMorMRNA "null"; degree "4"; dimension "2_2";
chrA01	Undefined	as_event	17184886	17185035	.	-	.	transcript_id "TCONS_00002749,TCONS_00002750"; gene_id "chrA01:17183399-17187103C"; flanks "17185035^,17184886^"; structure "1-,2-"; splice_chain "17184934-,17184933-"; sources "Undefined,Undefined"; NMorMRNA "null"; degree "4"; dimension "2_2";
chrA01	Undefined	as_event	17714346	17714588	.	-	.	transcript_id "TCONS_00002764,TCONS_00002763"; gene_id "chrA01:17711981-17714765C"; flanks "17714588-,17714346-"; structure "1^,2^"; splice_chain "17714478^,17714477^"; sources "Undefined,Undefined"; NMorMRNA "null"; degree "4"; dimension "2_2";
chrA01	Undefined	as_event	17713026	17713354	.	-	.	transcript_id "TCONS_00002763,TCONS_00002764"; gene_id "chrA01:17711981-17714765C"; flanks "17713354-,17713026^"; structure "0,1^2-"; splice_chain ",17713217^17713126-"; sources "Undefined,Undefined"; NMorMRNA "null"; degree "4"; dimension "2_2";
chrA01	Undefined	as_event	17720161	17720339	.	-	.	transcript_id "TCONS_00002765,TCONS_00002766"; gene_id "chrA01:17718929-17721407C"; flanks "17720339-,17720161-"; structure "1^,2^"; splice_chain "17720253^,17720247^"; sources "Undefined,Undefined"; NMorMRNA "null"; degree "4"; dimension "2_2";
chrA01	Undefined	as_event	17731637	17732119	.	-	.	transcript_id "TCONS_00002768,TCONS_00002767"; gene_id "chrA01:17730888-17732741C"; flanks "17732119-,17731637^"; structure "0,1^2-"; splice_chain ",17731890^17731807-"; sources "Undefined,Undefined"; NMorMRNA "null"; degree "4"; dimension "2_2";
chrA01	Undefined	as_event	17731154	17731556	.	-	.	transcript_id "TCONS_00002768,TCONS_00002767"; gene_id "chrA01:17730888-17732741C"; flanks "17731556-,17731154^"; structure "0,1^2-"; splice_chain ",17731451^17731360-"; sources "Undefined,Undefined"; NMorMRNA "null"; degree "4"; dimension "2_2";
chrA01	Undefined	as_event	18132298	18132699	.	-	.	transcript_id "TCONS_00002791,TCONS_00002790"; gene_id "chrA01:18131589-18133547C"; flanks "18132699-,18132298^"; structure "0,1^2-"; splice_chain ",18132517^18132426-"; sources "Undefined,Undefined"; NMorMRNA "null"; degree "4"; dimension "2_2";
chrA01	Undefined	as_event	18131732	18132189	.	-	.	transcript_id "TCONS_00002791,TCONS_00002790"; gene_id "chrA01:18131589-18133547C"; flanks "18132189-,18131732^"; structure "0,1^2-"; splice_chain ",18132032^18131942-"; sources "Undefined,Undefined"; NMorMRNA "null"; degree "4"; dimension "2_2";
chrA01	Undefined	as_event	18211280	18211437	.	-	.	transcript_id "TCONS_00002800,TCONS_00002799"; gene_id "chrA01:18209994-18213422C"; flanks "18211437-,18211280-"; structure "1^,2^"; splice_chain "18211361^,18211360^"; sources "Undefined,Undefined"; NMorMRNA "null"; degree "4"; dimension "2_2";
chrA01	Undefined	as_event	18272592	18272773	.	-	.	transcript_id "TCONS_00002803,TCONS_00002804"; gene_id "chrA01:18272138-18274657C"; flanks "18272773^,18272592^"; structure "1-,2-"; splice_chain "18272667-,18272663-"; sources "Undefined,Undefined"; NMorMRNA "null"; degree "4"; dimension "2_2";
chrA01	Undefined	as_event	18322638	18322865	.	-	.	transcript_id "TCONS_00002808,TCONS_00002807"; gene_id "chrA01:18320993-18324482C"; flanks "18322865-,18322638^"; structure "0,1^2-"; splice_chain ",18322824^18322746-"; sources "Undefined,Undefined"; NMorMRNA "null"; degree "4"; dimension "2_2";
chrA01	Undefined	as_event	18581002	18581151	.	-	.	transcript_id "TCONS_00002814,TCONS_00002815"; gene_id "chrA01:18579090-18582097C"; flanks "18581151^,18581002^"; structure "1-,2-"; splice_chain "18581078-,18581075-"; sources "Undefined,Undefined"; NMorMRNA "null"; degree "4"; dimension "2_2";
chrA01	Undefined	as_event	18580525	18580736	.	-	.	transcript_id "TCONS_00002814,TCONS_00002815"; gene_id "chrA01:18579090-18582097C"; flanks "18580736^,18580525^"; structure "1-,2-"; splice_chain "18580617-,18580614-"; sources "Undefined,Undefined"; NMorMRNA "null"; degree "4"; dimension "2_2";
chrA01	Undefined	as_event	18580307	18580802	.	-	.	transcript_id "TCONS_00002814,TCONS_00002815,TCONS_00002816"; gene_id "chrA01:18579090-18582097C"; flanks "18580802-,18580307^"; structure "1^3-5^7-,1^4-5^7-,2^6-"; splice_chain "18580736^18580617-18580525^18580445-,18580736^18580614-18580525^18580445-,18580721^18580473-"; sources "Undefined,Undefined,Undefined"; NMorMRNA "null"; degree "9"; dimension "3_3";
chrA01	Undefined	as_event	18579915	18580162	.	-	.	transcript_id "TCONS_00002814/TCONS_00002815,TCONS_00002816"; gene_id "chrA01:18579090-18582097C"; flanks "18580162-,18579915^"; structure "0,1^2-"; splice_chain ",18580094^18579984-"; sources "Undefined,Undefined"; NMorMRNA "null"; degree "4"; dimension "2_2";
chrA01	Undefined	as_event	18745841	18746324	.	-	.	transcript_id "TCONS_00002821,TCONS_00002820"; gene_id "chrA01:18744648-18747650C"; flanks "18746324-,18745841^"; structure "0,1^2-"; splice_chain ",18746055^18745977-"; sources "Undefined,Undefined"; NMorMRNA "null"; degree "4"; dimension "2_2";
chrA01	Undefined	as_event	18767170	18768431	.	-	.	transcript_id "TCONS_00002824,TCONS_00002823"; gene_id "chrA01:18767170-18771393C"; flanks "18768431-,18767170]"; structure "1^3-,2^4-"; splice_chain "18768183^18767860-,18768181^18767858-"; sources "Undefined,Undefined"; NMorMRNA "null"; degree "4"; dimension "2_2";
chrA01	Undefined	as_event	18785033	18785492	.	-	.	transcript_id "TCONS_00002827,TCONS_00002826"; gene_id "chrA01:18784247-18790095C"; flanks "18785492-,18785033^"; structure "0,1^2-"; splice_chain ",18785355^18785267-"; sources "Undefined,Undefined"; NMorMRNA "null"; degree "4"; dimension "2_2";
chrA01	Undefined	as_event	18784247	18784802	.	-	.	transcript_id "TCONS_00002827,TCONS_00002826"; gene_id "chrA01:18784247-18790095C"; flanks "18784802-,18784247]"; structure "0,1^2-"; splice_chain ",18784731^18784656-"; sources "Undefined,Undefined"; NMorMRNA "null"; degree "4"; dimension "2_2";
chrA01	Undefined	as_event	18874421	18875249	.	-	.	transcript_id "TCONS_00002834,TCONS_00002833"; gene_id "chrA01:18873380-18875249C"; flanks "18875249[,18874421^"; structure "1^3-,2^4-"; splice_chain "18874983^18874600-,18874982^18874599-"; sources "Undefined,Undefined"; NMorMRNA "null"; degree "4"; dimension "2_2";
chrA01	Undefined	as_event	18877187	18877461	.	-	.	transcript_id "TCONS_00002836,TCONS_00002835"; gene_id "chrA01:18875515-18877999C"; flanks "18877461-,18877187-"; structure "1^,2^"; splice_chain "18877289^,18877271^"; sources "Undefined,Undefined"; NMorMRNA "null"; degree "4"; dimension "2_2";
chrA01	Undefined	as_event	18902298	18902736	.	-	.	transcript_id "TCONS_00002840,TCONS_00002839"; gene_id "chrA01:18901059-18903600C"; flanks "18902736-,18902298^"; structure "0,1^2-"; splice_chain ",18902484^18902413-"; sources "Undefined,Undefined"; NMorMRNA "null"; degree "4"; dimension "2_2";
chrA01	Undefined	as_event	18901651	18901870	.	-	.	transcript_id "TCONS_00002840,TCONS_00002838"; gene_id "chrA01:18901059-18903600C"; flanks "18901870-,18901651^"; structure "0,1^2-"; splice_chain ",18901839^18901753-"; sources "Undefined,Undefined"; NMorMRNA "null"; degree "4"; dimension "2_2";
chrA01	Undefined	as_event	18901558	18901753	.	-	.	transcript_id "TCONS_00002838,TCONS_00002839"; gene_id "chrA01:18901059-18903600C"; flanks "18901753-,18901558-"; structure "1^,2^"; splice_chain "18901651^,18901650^"; sources "Undefined,Undefined"; NMorMRNA "null"; degree "4"; dimension "2_2";
chrA01	Undefined	as_event	18901558	18901870	.	-	.	transcript_id "TCONS_00002838,TCONS_00002839,TCONS_00002840"; gene_id "chrA01:18901059-18903600C"; flanks "18901870-,18901558-"; structure "1^2-3^,1^2-4^,3^"; splice_chain "18901839^18901753-18901651^,18901839^18901753-18901650^,18901651^"; sources "Undefined,Undefined,Undefined"; NMorMRNA "null"; degree "9"; dimension "3_3";
chrA01	Undefined	as_event	18972909	18973321	.	-	.	transcript_id "TCONS_00002845,TCONS_00002844"; gene_id "chrA01:18971957-18975505C"; flanks "18973321-,18972909-"; structure "1^,2^"; splice_chain "18973021^,18973012^"; sources "Undefined,Undefined"; NMorMRNA "null"; degree "4"; dimension "2_2";
chrA01	Undefined	as_event	19201668	19202925	.	-	.	transcript_id "TCONS_00002852,TCONS_00002853"; gene_id "chrA01:19201668-19204076C"; flanks "19202925-,19201668]"; structure "1^3-,2^4-"; splice_chain "19202763^19202366-,19202762^19202365-"; sources "Undefined,Undefined"; NMorMRNA "null"; degree "4"; dimension "2_2";
chrA01	Undefined	as_event	19396884	19397684	.	-	.	transcript_id "TCONS_00002864,TCONS_00002863"; gene_id "chrA01:19396637-19397684C"; flanks "19397684[,19396884^"; structure "0,1^2-"; splice_chain ",19397266^19397138-"; sources "Undefined,Undefined"; NMorMRNA "null"; degree "4"; dimension "2_2";
chrA01	Undefined	as_event	19439485	19439627	.	-	.	transcript_id "TCONS_00002867,TCONS_00002868"; gene_id "chrA01:19438241-19439794C"; flanks "19439627^,19439485^"; structure "1-,2-"; splice_chain "19439545-,19439543-"; sources "Undefined,Undefined"; NMorMRNA "null"; degree "4"; dimension "2_2";
chrA01	Undefined	as_event	19620355	19621348	.	-	.	transcript_id "TCONS_00002876,TCONS_00002877"; gene_id "chrA01:19613850-19621348C"; flanks "19621348[,19620355^"; structure "0,1^2-"; splice_chain ",19620854^19620564-"; sources "Undefined,Undefined"; NMorMRNA "null"; degree "4"; dimension "2_2";
chrA01	Undefined	as_event	19620180	19620355	.	-	.	transcript_id "TCONS_00002876,TCONS_00002875/TCONS_00002877"; gene_id "chrA01:19613850-19621348C"; flanks "19620355^,19620180^"; structure "1-,2-"; splice_chain "19620266-,19620264-"; sources "Undefined,Undefined"; NMorMRNA "null"; degree "4"; dimension "2_2";
chrA01	Undefined	as_event	19652604	19652864	.	-	.	transcript_id "TCONS_00002879,TCONS_00002878"; gene_id "chrA01:19651445-19653107C"; flanks "19652864^,19652604^"; structure "1-,2-"; splice_chain "19652757-,19652747-"; sources "Undefined,Undefined"; NMorMRNA "null"; degree "4"; dimension "2_2";
chrA01	Undefined	as_event	19677068	19677380	.	-	.	transcript_id "TCONS_00002881,TCONS_00002880"; gene_id "chrA01:19676898-19678183C"; flanks "19677380-,19677068^"; structure "0,1^2-"; splice_chain ",19677201^19677121-"; sources "Undefined,Undefined"; NMorMRNA "null"; degree "4"; dimension "2_2";
chrA01	Undefined	as_event	19742626	19742949	.	-	.	transcript_id "TCONS_00002893,TCONS_00002894"; gene_id "chrA01:19740876-19744689C"; flanks "19742949-,19742626^"; structure "0,1^2-"; splice_chain ",19742778^19742691-"; sources "Undefined,Undefined"; NMorMRNA "null"; degree "4"; dimension "2_2";
chrA01	Undefined	as_event	19741019	19741269	.	-	.	transcript_id "TCONS_00002893,TCONS_00002892"; gene_id "chrA01:19740876-19744689C"; flanks "19741269-,19741019^"; structure "0,1^2-"; splice_chain ",19741184^19741095-"; sources "Undefined,Undefined"; NMorMRNA "null"; degree "4"; dimension "2_2";
chrA01	Undefined	as_event	19857787	19857977	.	-	.	transcript_id "TCONS_00002900,TCONS_00002901"; gene_id "chrA01:19856593-19858157C"; flanks "19857977^,19857787^"; structure "1-,2-"; splice_chain "19857865-,19857864-"; sources "Undefined,Undefined"; NMorMRNA "null"; degree "4"; dimension "2_2";
chrA01	Undefined	as_event	19877416	19878294	.	-	.	transcript_id "TCONS_00002906,TCONS_00002907/TCONS_00002908"; gene_id "chrA01:19875923-19878294C"; flanks "19878294[,19877416^"; structure "1^3-,2^4-"; splice_chain "19878137^19877617-,19878127^19877607-"; sources "Undefined,Undefined"; NMorMRNA "null"; degree "4"; dimension "2_2";
chrA01	Undefined	as_event	19875923	19876192	.	-	.	transcript_id "TCONS_00002908,TCONS_00002906/TCONS_00002907"; gene_id "chrA01:19875923-19878294C"; flanks "19876192^,19875923]"; structure "1-,2-"; splice_chain "19876102-,19876100-"; sources "Undefined,Undefined"; NMorMRNA "null"; degree "4"; dimension "2_2";
chrA01	Undefined	as_event	20005972	20006421	.	-	.	transcript_id "TCONS_00002915,TCONS_00002914"; gene_id "chrA01:20005587-20009594C"; flanks "20006421-,20005972^"; structure "0,1^2-"; splice_chain ",20006110^20006031-"; sources "Undefined,Undefined"; NMorMRNA "null"; degree "4"; dimension "2_2";
chrA01	Undefined	as_event	20030011	20030336	.	-	.	transcript_id "TCONS_00002916,TCONS_00002917"; gene_id "chrA01:20028916-20031959C"; flanks "20030336^,20030011^"; structure "1-,2-"; splice_chain "20030258-,20030252-"; sources "Undefined,Undefined"; NMorMRNA "null"; degree "4"; dimension "2_2";
chrA01	Undefined	as_event	20171936	20172174	.	-	.	transcript_id "TCONS_00002928,TCONS_00002930"; gene_id "chrA01:20167184-20173484C"; flanks "20172174-,20171936^"; structure "0,1^2-"; splice_chain ",20172103^20172004-"; sources "Undefined,Undefined"; NMorMRNA "null"; degree "4"; dimension "2_2";
chrA01	Undefined	as_event	20170562	20173041	.	-	.	transcript_id "TCONS_00002929,TCONS_00002930,TCONS_00002928"; gene_id "chrA01:20167184-20173484C"; flanks "20173041^,20170562-"; structure "0,1-2^3-4^5-6^7-8^9-10^11-12^13-14^15-16^17-18^19-20^,1-4^5-6^7-8^9-10^11-12^13-14^15-16^17-18^19-20^"; splice_chain ",20172174-20172103^20172004-20171936^20171847-20171776^20171673-20171602^20171516-20171445^20171357-20171286^20171196-20171125^20171047-20170…
chrA01	Undefined	as_event	20210905	20211082	.	-	.	transcript_id "TCONS_00002932,TCONS_00002931"; gene_id "chrA01:20210137-20213149C"; flanks "20211082^,20210905^"; structure "1-,2-"; splice_chain "20211008-,20211006-"; sources "Undefined,Undefined"; NMorMRNA "null"; degree "4"; dimension "2_2";
chrA01	Undefined	as_event	20210830	20211006	.	-	.	transcript_id "TCONS_00002931,TCONS_00002933"; gene_id "chrA01:20210137-20213149C"; flanks "20211006-,20210830-"; structure "1^,2^"; splice_chain "20210905^,20210904^"; sources "Undefined,Undefined"; NMorMRNA "null"; degree "4"; dimension "2_2";
chrA01	Undefined	as_event	20210830	20211082	.	-	.	transcript_id "TCONS_00002932,TCONS_00002931,TCONS_00002933"; gene_id "chrA01:20210137-20213149C"; flanks "20211082^,20210830-"; structure "1-3^,2-3^,2-4^"; splice_chain "20211008-20210905^,20211006-20210905^,20211006-20210904^"; sources "Undefined,Undefined,Undefined"; NMorMRNA "null"; degree "9"; dimension "3_3";
chrA01	Undefined	as_event	20476165	20476532	.	-	.	transcript_id "TCONS_00002944,TCONS_00002945"; gene_id "chrA01:20472367-20478354C"; flanks "20476532-,20476165^"; structure "1^3-,2^4-"; splice_chain "20476367^20476265-,20476365^20476263-"; sources "Undefined,Undefined"; NMorMRNA "null"; degree "4"; dimension "2_2";
chrA01	Undefined	as_event	20536304	20536546	.	-	.	transcript_id "TCONS_00002951,TCONS_00002952"; gene_id "chrA01:20534923-20537479C"; flanks "20536546^,20536304^"; structure "1-,2-"; splice_chain "20536472-,20536456-"; sources "Undefined,Undefined"; NMorMRNA "null"; degree "4"; dimension "2_2";
chrA01	Undefined	as_event	20629341	20629629	.	-	.	transcript_id "TCONS_00002956,TCONS_00002955"; gene_id "chrA01:20629139-20631999C"; flanks "20629629-,20629341^"; structure "0,1^2-"; splice_chain ",20629513^20629434-"; sources "Undefined,Undefined"; NMorMRNA "null"; degree "4"; dimension "2_2";
chrA01	Undefined	as_event	20651131	20652756	.	-	.	transcript_id "TCONS_00002957,TCONS_00002958"; gene_id "chrA01:20651131-20653672C"; flanks "20652756-,20651131]"; structure "0,1^2-"; splice_chain ",20652587^20652430-"; sources "Undefined,Undefined"; NMorMRNA "null"; degree "4"; dimension "2_2";
chrA01	Undefined	as_event	20703615	20704797	.	-	.	transcript_id "TCONS_00002962,TCONS_00002961"; gene_id "chrA01:20703615-20707124C"; flanks "20704797-,20703615]"; structure "0,1^2-3^4-"; splice_chain ",20704585^20704517-20704201^20703910-"; sources "Undefined,Undefined"; NMorMRNA "null"; degree "4"; dimension "2_2";
chrA01	Undefined	as_event	20707513	20708914	.	-	.	transcript_id "TCONS_00002965,TCONS_00002964"; gene_id "chrA01:20707513-20710023C"; flanks "20708914-,20707513]"; structure "1^3-,2^4-"; splice_chain "20708438^20708095-,20708398^20708055-"; sources "Undefined,Undefined"; NMorMRNA "null"; degree "4"; dimension "2_2";
chrA01	Undefined	as_event	21038054	21038352	.	-	.	transcript_id "TCONS_00002984,TCONS_00002983"; gene_id "chrA01:21036796-21038625C"; flanks "21038352-,21038054^"; structure "0,1^2-"; splice_chain ",21038254^21038155-"; sources "Undefined,Undefined"; NMorMRNA "null"; degree "4"; dimension "2_2";
chrA01	Undefined	as_event	21037252	21037510	.	-	.	transcript_id "TCONS_00002984,TCONS_00002983"; gene_id "chrA01:21036796-21038625C"; flanks "21037510-,21037252^"; structure "1^3-,2^4-"; splice_chain "21037438^21037352-,21037428^21037342-"; sources "Undefined,Undefined"; NMorMRNA "null"; degree "4"; dimension "2_2";
chrA01	Undefined	as_event	21280688	21280841	.	-	.	transcript_id "TCONS_00003003,TCONS_00003004"; gene_id "chrA01:21280355-21281938C"; flanks "21280841^,21280688^"; structure "1-,2-"; splice_chain "21280767-,21280765-"; sources "Undefined,Undefined"; NMorMRNA "null"; degree "4"; dimension "2_2";
chrA01	Undefined	as_event	21280355	21280765	.	-	.	transcript_id "TCONS_00003002,TCONS_00003004"; gene_id "chrA01:21280355-21281938C"; flanks "21280765-,21280355]"; structure "1^3-,2^4-"; splice_chain "21280698^21280616-,21280688^21280606-"; sources "Undefined,Undefined"; NMorMRNA "null"; degree "4"; dimension "2_2";
chrA01	Undefined	as_event	21280355	21280841	.	-	.	transcript_id "TCONS_00003003,TCONS_00003002,TCONS_00003004"; gene_id "chrA01:21280355-21281938C"; flanks "21280841^,21280355]"; structure "1-4^6-,2-3^5-,2-4^6-"; splice_chain "21280767-21280688^21280606-,21280765-21280698^21280616-,21280765-21280688^21280606-"; sources "Undefined,Undefined,Undefined"; NMorMRNA "null"; degree "9"; dimension "3_3";
chrA01	Undefined	as_event	21424977	21425599	.	-	.	transcript_id "TCONS_00003012,TCONS_00003013"; gene_id "chrA01:21424387-21425599C"; flanks "21425599[,21424977-"; structure "1^,2^"; splice_chain "21425102^,21425079^"; sources "Undefined,Undefined"; NMorMRNA "null"; degree "4"; dimension "2_2";
chrA01	Undefined	as_event	21424807	21425599	.	-	.	transcript_id "TCONS_00003014,TCONS_00003012,TCONS_00003013"; gene_id "chrA01:21424387-21425599C"; flanks "21425599[,21424807^"; structure "0,1^3-,2^3-"; splice_chain ",21425102^21424977-,21425079^21424977-"; sources "Undefined,Undefined,Undefined"; NMorMRNA "null"; degree "9"; dimension "3_3";
chrA01	Undefined	as_event	21509668	21509787	.	-	.	transcript_id "TCONS_00003023,TCONS_00003024"; gene_id "chrA01:21507695-21520104C"; flanks "21509787^,21509668^"; structure "1-,2-"; splice_chain "21509707-,21509705-"; sources "Undefined,Undefined"; NMorMRNA "null"; degree "4"; dimension "2_2";
chrA01	Undefined	as_event	21509199	21509385	.	-	.	transcript_id "TCONS_00003023,TCONS_00003024"; gene_id "chrA01:21507695-21520104C"; flanks "21509385-,21509199^"; structure "0,1^2-"; splice_chain ",21509362^21509267-"; sources "Undefined,Undefined"; NMorMRNA "null"; degree "4"; dimension "2_2";
chrA01	Undefined	as_event	21508570	21508983	.	-	.	transcript_id "TCONS_00003023,TCONS_00003024"; gene_id "chrA01:21507695-21520104C"; flanks "21508983-,21508570^"; structure "1^2-4^6-,3^5-"; splice_chain "21508917^21508813-21508756^21508662-,21508758^21508664-"; sources "Undefined,Undefined"; NMorMRNA "null"; degree "4"; dimension "2_2";
chrA01	Undefined	as_event	21507695	21508487	.	-	.	transcript_id "TCONS_00003023,TCONS_00003024"; gene_id "chrA01:21507695-21520104C"; flanks "21508487-,21507695]"; structure "0,1^2-3^4-"; splice_chain ",21508383^21508303-21508220^21508137-"; sources "Undefined,Undefined"; NMorMRNA "null"; degree "4"; dimension "2_2";
chrA01	Undefined	as_event	21558675	21558899	.	-	.	transcript_id "TCONS_00003029,TCONS_00003028"; gene_id "chrA01:21557627-21560079C"; flanks "21558899-,21558675^"; structure "0,1^2-"; splice_chain ",21558831^21558740-"; sources "Undefined,Undefined"; NMorMRNA "null"; degree "4"; dimension "2_2";
chrA01	Undefined	as_event	21732852	21733158	.	-	.	transcript_id "TCONS_00003042,TCONS_00003041"; gene_id "chrA01:21732491-21733582C"; flanks "21733158-,21732852^"; structure "0,1^2-"; splice_chain ",21733026^21732953-"; sources "Undefined,Undefined"; NMorMRNA "null"; degree "4"; dimension "2_2";
chrA01	Undefined	as_event	21970722	21971365	.	-	.	transcript_id "TCONS_00003050,TCONS_00003051"; gene_id "chrA01:21969778-21974265C"; flanks "21971365-,21970722^"; structure "0,1^2-3^4-"; splice_chain ",21971111^21971031-21970910^21970843-"; sources "Undefined,Undefined"; NMorMRNA "null"; degree "4"; dimension "2_2";
chrA01	Undefined	as_event	22557502	22558073	.	-	.	transcript_id "TCONS_00003079,TCONS_00003080"; gene_id "chrA01:22557502-22559224C"; flanks "22558073-,22557502]"; structure "0,1^2-"; splice_chain ",22557855^22557783-"; sources "Undefined,Undefined"; NMorMRNA "null"; degree "4"; dimension "2_2";
chrA01	Undefined	as_event	22592503	22593492	.	-	.	transcript_id "TCONS_00003082,TCONS_00003083"; gene_id "chrA01:22591396-22593549C"; flanks "22593492^,22592503^"; structure "1-,2-"; splice_chain "22593378-,22593371-"; sources "Undefined,Undefined"; NMorMRNA "null"; degree "4"; dimension "2_2";
chrA01	Undefined	as_event	22642175	22642497	.	-	.	transcript_id "TCONS_00003087,TCONS_00003086"; gene_id "chrA01:22642024-22644562C"; flanks "22642497-,22642175^"; structure "0,1^2-"; splice_chain ",22642327^22642254-"; sources "Undefined,Undefined"; NMorMRNA "null"; degree "4"; dimension "2_2";
chrA01	Undefined	as_event	22937871	22938279	.	-	.	transcript_id "TCONS_00003107,TCONS_00003106"; gene_id "chrA01:22937755-22939436C"; flanks "22938279-,22937871^"; structure "0,1^2-"; splice_chain ",22938029^22937946-"; sources "Undefined,Undefined"; NMorMRNA "null"; degree "4"; dimension "2_2";
chrA01	Undefined	as_event	23047838	23048433	.	-	.	transcript_id "TCONS_00003114,TCONS_00003115"; gene_id "chrA01:23046538-23048433C"; flanks "23048433[,23047838^"; structure "1^3-,2^4-"; splice_chain "23048296^23048025-,23048294^23048023-"; sources "Undefined,Undefined"; NMorMRNA "null"; degree "4"; dimension "2_2";
chrA01_random	Undefined	as_event	42753	42999	.	+	.	transcript_id "TCONS_00003202,TCONS_00003203"; gene_id "chrA01_random:42293-45728W"; flanks "42753-,42999^"; structure "0,1^2-"; splice_chain ",42819^42884-"; sources "Undefined,Undefined"; NMorMRNA "null"; degree "4"; dimension "2_2";
chrA01_random	Undefined	as_event	42884	43150	.	+	.	transcript_id "TCONS_00003204,TCONS_00003203"; gene_id "chrA01_random:42293-45728W"; flanks "42884-,43150^"; structure "0,1^2-"; splice_chain ",42999^43084-"; sources "Undefined,Undefined"; NMorMRNA "null"; degree "4"; dimension "2_2";
chrA01_random	Undefined	as_event	42753	43150	.	+	.	transcript_id "TCONS_00003204,TCONS_00003203,TCONS_00003202"; gene_id "chrA01_random:42293-45728W"; flanks "42753-,43150^"; structure "1^2-,1^2-3^4-,3^4-"; splice_chain "42819^42884-,42819^42884-42999^43084-,42999^43084-"; sources "Undefined,Undefined,Undefined"; NMorMRNA "null"; degree "9"; dimension "3_3";
chrA01_random	Undefined	as_event	44121	44564	.	+	.	transcript_id "TCONS_00003204,TCONS_00003202/TCONS_00003203"; gene_id "chrA01_random:42293-45728W"; flanks "44121-,44564^"; structure "0,1^2-"; splice_chain ",44213^44291-"; sources "Undefined,Undefined"; NMorMRNA "null"; degree "4"; dimension "2_2";
chrA01_random	Undefined	as_event	137579	138039	.	+	.	transcript_id "TCONS_00003212,TCONS_00003213"; gene_id "chrA01_random:137281-138107W"; flanks "137579^,138039]"; structure "1-,2-"; splice_chain "137819-,137834-"; sources "Undefined,Undefined"; NMorMRNA "null"; degree "4"; dimension "2_2";
chrA01_random	Undefined	as_event	139209	143555	.	+	.	transcript_id "TCONS_00003216,TCONS_00003215"; gene_id "chrA01_random:138540-145918W"; flanks "139209-,143555^"; structure "0,1^2-"; splice_chain ",140210^140826-"; sources "Undefined,Undefined"; NMorMRNA "null"; degree "4"; dimension "2_2";
chrA01_random	Undefined	as_event	145650	145871	.	+	.	transcript_id "TCONS_00003215/TCONS_00003216,TCONS_00003217"; gene_id "chrA01_random:138540-145918W"; flanks "145650-,145871-"; structure "1^,2^"; splice_chain "145769^,145771^"; sources "Undefined,Undefined"; NMorMRNA "null"; degree "4"; dimension "2_2";
chrA01_random	Undefined	as_event	408771	409251	.	+	.	transcript_id "TCONS_00003226,TCONS_00003227"; gene_id "chrA01_random:408771-410568W"; flanks "408771[,409251^"; structure "0,1^2-"; splice_chain ",409067^409193-"; sources "Undefined,Undefined"; NMorMRNA "null"; degree "4"; dimension "2_2";
chrA01_random	Undefined	as_event	425912	426276	.	+	.	transcript_id "TCONS_00003231/TCONS_00003232,TCONS_00003230"; gene_id "chrA01_random:423692-427736W"; flanks "425912-,426276^"; structure "0,1^2-"; splice_chain ",426041^426151-"; sources "Undefined,Undefined"; NMorMRNA "null"; degree "4"; dimension "2_2";
chrA01_random	Undefined	as_event	426570	426748	.	+	.	transcript_id "TCONS_00003231,TCONS_00003230"; gene_id "chrA01_random:423692-427736W"; flanks "426570-,426748-"; structure "1^,2^"; splice_chain "426662^,426663^"; sources "Undefined,Undefined"; NMorMRNA "null"; degree "4"; dimension "2_2";
chrA01_random	Undefined	as_event	426570	426921	.	+	.	transcript_id "TCONS_00003232,TCONS_00003231"; gene_id "chrA01_random:423692-427736W"; flanks "426570-,426921^"; structure "0,1^2-"; splice_chain ",426662^426748-"; sources "Undefined,Undefined"; NMorMRNA "null"; degree "4"; dimension "2_2";
chrA01_random	Undefined	as_event	440871	441162	.	+	.	transcript_id "TCONS_00003236/TCONS_00003238,TCONS_00003237"; gene_id "chrA01_random:440789-443368W"; flanks "440871^,441162-"; structure "0,1-2^"; splice_chain ",441018-441049^"; sources "Undefined,Undefined"; NMorMRNA "null"; degree "4"; dimension "2_2";
chrA01_random	Undefined	as_event	441912	442174	.	+	.	transcript_id "TCONS_00003236/TCONS_00003238,TCONS_00003237"; gene_id "chrA01_random:440789-443368W"; flanks "441912-,442174^"; structure "1^3-,2^4-"; splice_chain "441980^442064-,441990^442074-"; sources "Undefined,Undefined"; NMorMRNA "null"; degree "4"; dimension "2_2";
chrA01_random	Undefined	as_event	442174	442342	.	+	.	transcript_id "TCONS_00003236/TCONS_00003238,TCONS_00003237"; gene_id "chrA01_random:440789-443368W"; flanks "442174^,442342^"; structure "1-,2-"; splice_chain "442264-,442268-"; sources "Undefined,Undefined"; NMorMRNA "null"; degree "4"; dimension "2_2";
chrA01_random	Undefined	as_event	442910	443368	.	+	.	transcript_id "TCONS_00003238,TCONS_00003236/TCONS_00003237"; gene_id "chrA01_random:440789-443368W"; flanks "442910-,443368]"; structure "0,1^2-"; splice_chain ",443104^443182-"; sources "Undefined,Undefined"; NMorMRNA "null"; degree "4"; dimension "2_2";
chrA01_random	Undefined	as_event	578781	579111	.	+	.	transcript_id "TCONS_00003242,TCONS_00003243"; gene_id "chrA01_random:575268-579111W"; flanks "578781-,579111]"; structure "0,1^2-"; splice_chain ",578851^578965-"; sources "Undefined,Undefined"; NMorMRNA "null"; degree "4"; dimension "2_2";
chrA01_random	Undefined	as_event	590011	590305	.	+	.	transcript_id "TCONS_00003245,TCONS_00003244"; gene_id "chrA01_random:589661-593600W"; flanks "590011-,590305-"; structure "1^,2^"; splice_chain "590224^,590229^"; sources "Undefined,Undefined"; NMorMRNA "null"; degree "4"; dimension "2_2";
chrA01_random	Undefined	as_event	620733	621763	.	+	.	transcript_id "TCONS_00003247,TCONS_00003246"; gene_id "chrA01_random:618752-622205W"; flanks "620733-,621763^"; structure "0,1^2-"; splice_chain ",621040^621197-"; sources "Undefined,Undefined"; NMorMRNA "null"; degree "4"; dimension "2_2";
chrA01_random	Undefined	as_event	627366	627638	.	+	.	transcript_id "TCONS_00003249,TCONS_00003248"; gene_id "chrA01_random:625750-628603W"; flanks "627366-,627638^"; structure "0,1^2-"; splice_chain ",627401^627553-"; sources "Undefined,Undefined"; NMorMRNA "null"; degree "4"; dimension "2_2";
chrA01_random	Undefined	as_event	648968	649249	.	+	.	transcript_id "TCONS_00003253,TCONS_00003252"; gene_id "chrA01_random:648190-653522W"; flanks "648968-,649249^"; structure "1^3-,2^4-"; splice_chain "649037^649122-,649038^649123-"; sources "Undefined,Undefined"; NMorMRNA "null"; degree "4"; dimension "2_2";
chrA01_random	Undefined	as_event	649359	650488	.	+	.	transcript_id "TCONS_00003252,TCONS_00003253"; gene_id "chrA01_random:648190-653522W"; flanks "649359-,650488^"; structure "0,1^2-"; splice_chain ",649706^649779-"; sources "Undefined,Undefined"; NMorMRNA "null"; degree "4"; dimension "2_2";
chrA01_random	Undefined	as_event	877907	878183	.	+	.	transcript_id "TCONS_00003258,TCONS_00003257"; gene_id "chrA01_random:873614-879114W"; flanks "877907-,878183^"; structure "0,1^2-"; splice_chain ",878014^878087-"; sources "Undefined,Undefined"; NMorMRNA "null"; degree "4"; dimension "2_2";
chrA01_random	Undefined	as_event	1045468	1045835	.	+	.	transcript_id "TCONS_00003262,TCONS_00003261"; gene_id "chrA01_random:1043319-1046314W"; flanks "1045468-,1045835^"; structure "0,1^2-"; splice_chain ",1045592^1045684-"; sources "Undefined,Undefined"; NMorMRNA "null"; degree "4"; dimension "2_2";
chrA01_random	Undefined	as_event	1299815	1300200	.	+	.	transcript_id "TCONS_00003264,TCONS_00003265"; gene_id "chrA01_random:1297576-1302100W"; flanks "1299815^,1300200^"; structure "1-,2-"; splice_chain "1299950-,1299966-"; sources "Undefined,Undefined"; NMorMRNA "null"; degree "4"; dimension "2_2";
chrA01_random	Undefined	as_event	1300300	1300793	.	+	.	transcript_id "TCONS_00003265,TCONS_00003264"; gene_id "chrA01_random:1297576-1302100W"; flanks "1300300-,1300793^"; structure "0,1^2-"; splice_chain ",1300423^1300511-"; sources "Undefined,Undefined"; NMorMRNA "null"; degree "4"; dimension "2_2";
chrA01_random	Undefined	as_event	1493326	1493618	.	+	.	transcript_id "TCONS_00003268,TCONS_00003267"; gene_id "chrA01_random:1491156-1496517W"; flanks "1493326^,1493618^"; structure "1-,2-"; splice_chain "1493540-,1493541-"; sources "Undefined,Undefined"; NMorMRNA "null"; degree "4"; dimension "2_2";
chrA01_random	Undefined	as_event	2095086	2095358	.	+	.	transcript_id "TCONS_00003281,TCONS_00003282"; gene_id "chrA01_random:2093799-2097321W"; flanks "2095086-,2095358^"; structure "0,1^2-"; splice_chain ",2095196^2095325-"; sources "Undefined,Undefined"; NMorMRNA "null"; degree "4"; dimension "2_2";
chrA01_random	Undefined	as_event	2302943	2303214	.	+	.	transcript_id "TCONS_00003285,TCONS_00003284"; gene_id "chrA01_random:2301423-2303541W"; flanks "2302943-,2303214-"; structure "1^,2^"; splice_chain "2303133^,2303134^"; sources "Undefined,Undefined"; NMorMRNA "null"; degree "4"; dimension "2_2";
chrA01_random	Undefined	as_event	2570595	2572500	.	+	.	transcript_id "TCONS_00003303,TCONS_00003304"; gene_id "chrA01_random:2569278-2572500W"; flanks "2570595-,2572500]"; structure "0,1^2-"; splice_chain ",2570994^2571430-"; sources "Undefined,Undefined"; NMorMRNA "null"; degree "4"; dimension "2_2";
chrA01_random	Undefined	as_event	4960	6443	.	-	.	transcript_id "TCONS_00003313,TCONS_00003310/TCONS_00003312"; gene_id "chrA01_random:3444-6443C"; flanks "6443[,4960^"; structure "0,1^2-"; splice_chain ",6251^5206-"; sources "Undefined,Undefined"; NMorMRNA "null"; degree "4"; dimension "2_2";
chrA01_random	Undefined	as_event	33900	34109	.	-	.	transcript_id "TCONS_00003317,TCONS_00003316"; gene_id "chrA01_random:33308-34826C"; flanks "34109-,33900]"; structure "0,1^2-"; splice_chain ",34030^33940-"; sources "Undefined,Undefined"; NMorMRNA "null"; degree "4"; dimension "2_2";
chrA01_random	Undefined	as_event	107325	107684	.	-	.	transcript_id "TCONS_00003324,TCONS_00003325"; gene_id "chrA01_random:106296-108700C"; flanks "107684-,107325^"; structure "0,1^2-"; splice_chain ",107536^107447-"; sources "Undefined,Undefined"; NMorMRNA "null"; degree "4"; dimension "2_2";
chrA01_random	Undefined	as_event	130811	131248	.	-	.	transcript_id "TCONS_00003330,TCONS_00003329"; gene_id "chrA01_random:130370-132170C"; flanks "131248^,130811^"; structure "1-,2-"; splice_chain "130939-,130936-"; sources "Undefined,Undefined"; NMorMRNA "null"; degree "4"; dimension "2_2";
chrA01_random	Undefined	as_event	147966	148449	.	-	.	transcript_id "TCONS_00003333,TCONS_00003332"; gene_id "chrA01_random:146732-150108C"; flanks "148449-,147966^"; structure "0,1^2-"; splice_chain ",148159^148079-"; sources "Undefined,Undefined"; NMorMRNA "null"; degree "4"; dimension "2_2";
chrA01_random	Undefined	as_event	312000	312555	.	-	.	transcript_id "TCONS_00003338,TCONS_00003337"; gene_id "chrA01_random:308061-313137C"; flanks "312555-,312000^"; structure "0,1^2-"; splice_chain ",312184^312088-"; sources "Undefined,Undefined"; NMorMRNA "null"; degree "4"; dimension "2_2";
chrA01_random	Undefined	as_event	400779	400937	.	-	.	transcript_id "TCONS_00003345/TCONS_00003347/TCONS_00003348,TCONS_00003346"; gene_id "chrA01_random:398421-401404C"; flanks "400937-,400779-"; structure "1^,2^"; splice_chain "400866^,400864^"; sources "Undefined,Undefined"; NMorMRNA "null"; degree "4"; dimension "2_2";
chrA01_random	Undefined	as_event	400528	400672	.	-	.	transcript_id "TCONS_00003347,TCONS_00003345/TCONS_00003346/TCONS_00003348"; gene_id "chrA01_random:398421-401404C"; flanks "400672^,400528^"; structure "1-,2-"; splice_chain "400603-,400602-"; sources "Undefined,Undefined"; NMorMRNA "null"; degree "4"; dimension "2_2";
chrA01_random	Undefined	as_event	400188	400448	.	-	.	transcript_id "TCONS_00003345,TCONS_00003346/TCONS_00003347"; gene_id "chrA01_random:398421-401404C"; flanks "400448-,400188^"; structure "0,1^2-"; splice_chain ",400395^400308-"; sources "Undefined,Undefined"; NMorMRNA "null"; degree "4"; dimension "2_2";
chrA01_random	Undefined	as_event	444212	444582	.	-	.	transcript_id "TCONS_00003349,TCONS_00003350"; gene_id "chrA01_random:443592-444582C"; flanks "444582[,444212^"; structure "0,1^2-"; splice_chain ",444557^444383-"; sources "Undefined,Undefined"; NMorMRNA "null"; degree "4"; dimension "2_2";
chrA01_random	Undefined	as_event	522362	522899	.	-	.	transcript_id "TCONS_00003352,TCONS_00003353"; gene_id "chrA01_random:521921-523712C"; flanks "522899-,522362^"; structure "0,1^2-"; splice_chain ",522770^522675-"; sources "Undefined,Undefined"; NMorMRNA "null"; degree "4"; dimension "2_2";
chrA01_random	Undefined	as_event	544560	545075	.	-	.	transcript_id "TCONS_00003357,TCONS_00003356"; gene_id "chrA01_random:543060-548341C"; flanks "545075-,544560^"; structure "0,1^2-"; splice_chain ",544775^544682-"; sources "Undefined,Undefined"; NMorMRNA "null"; degree "4"; dimension "2_2";
chrA01_random	Undefined	as_event	568175	568773	.	-	.	transcript_id "TCONS_00003361,TCONS_00003362"; gene_id "chrA01_random:568175-569623C"; flanks "568773-,568175]"; structure "1^3-,2^4-"; splice_chain "568718^568539-,568708^568529-"; sources "Undefined,Undefined"; NMorMRNA "null"; degree "4"; dimension "2_2";
chrA01_random	Undefined	as_event	791287	792488	.	-	.	transcript_id "TCONS_00003373,TCONS_00003372"; gene_id "chrA01_random:788952-794441C"; flanks "792488^,791287]"; structure "1-,2-"; splice_chain "791507-,791504-"; sources "Undefined,Undefined"; NMorMRNA "null"; degree "4"; dimension "2_2";
chrA01_random	Undefined	as_event	1306058	1306329	.	-	.	transcript_id "TCONS_00003375,TCONS_00003376/TCONS_00003377/TCONS_00003378"; gene_id "chrA01_random:1302682-1307263C"; flanks "1306329^,1306058^"; structure "1-,2-"; splice_chain "1306174-,1306173-"; sources "Undefined,Undefined"; NMorMRNA "null"; degree "4"; dimension "2_2";
chrA01_random	Undefined	as_event	1305193	1305669	.	-	.	transcript_id "TCONS_00003375,TCONS_00003376/TCONS_00003377/TCONS_00003378"; gene_id "chrA01_random:1302682-1307263C"; flanks "1305669-,1305193^"; structure "0,1^2-3^4-"; splice_chain ",1305613^1305527-1305375^1305277-"; sources "Undefined,Undefined"; NMorMRNA "null"; degree "4"; dimension "2_2";
chrA01_random	Undefined	as_event	1304711	1305052	.	-	.	transcript_id "TCONS_00003375,TCONS_00003376/TCONS_00003377/TCONS_00003378"; gene_id "chrA01_random:1302682-1307263C"; flanks "1305052-,1304711^"; structure "0,1^2-"; splice_chain ",1304962^1304875-"; sources "Undefined,Undefined"; NMorMRNA "null"; degree "4"; dimension "2_2";
chrA01_random	Undefined	as_event	1304142	1304314	.	-	.	transcript_id "TCONS_00003375,TCONS_00003376/TCONS_00003377/TCONS_00003378"; gene_id "chrA01_random:1302682-1307263C"; flanks "1304314^,1304142^"; structure "1-,2-"; splice_chain "1304219-,1304217-"; sources "Undefined,Undefined"; NMorMRNA "null"; degree "4"; dimension "2_2";
chrA01_random	Undefined	as_event	1303572	1303845	.	-	.	transcript_id "TCONS_00003377,TCONS_00003376/TCONS_00003378"; gene_id "chrA01_random:1302682-1307263C"; flanks "1303845^,1303572]"; structure "1-,2-"; splice_chain "1303767-,1303758-"; sources "Undefined,Undefined"; NMorMRNA "null"; degree "4"; dimension "2_2";
chrA01_random	Undefined	as_event	1355486	1356293	.	-	.	transcript_id "TCONS_00003379,TCONS_00003380"; gene_id "chrA01_random:1354694-1356897C"; flanks "1356293-,1355486^"; structure "0,1^2-"; splice_chain ",1356152^1355645-"; sources "Undefined,Undefined"; NMorMRNA "null"; degree "4"; dimension "2_2";
chrA01_random	Undefined	as_event	1430813	1431015	.	-	.	transcript_id "TCONS_00003383,TCONS_00003384/TCONS_00003385"; gene_id "chrA01_random:1429712-1436514C"; flanks "1431015^,1430813^"; structure "1-,2-"; splice_chain "1430889-,1430887-"; sources "Undefined,Undefined"; NMorMRNA "null"; degree "4"; dimension "2_2";
chrA01_random	Undefined	as_event	1429712	1430121	.	-	.	transcript_id "TCONS_00003383/TCONS_00003384,TCONS_00003385"; gene_id "chrA01_random:1429712-1436514C"; flanks "1430121-,1429712]"; structure "0,1^2-"; splice_chain ",1430055^1429953-"; sources "Undefined,Undefined"; NMorMRNA "null"; degree "4"; dimension "2_2";
chrA01_random	Undefined	as_event	2099203	2099538	.	-	.	transcript_id "TCONS_00003400,TCONS_00003401"; gene_id "chrA01_random:2098056-2100321C"; flanks "2099538-,2099203^"; structure "0,1^2-"; splice_chain ",2099491^2099259-"; sources "Undefined,Undefined"; NMorMRNA "null"; degree "4"; dimension "2_2";
chrA02	Undefined	as_event	25852	26150	.	+	.	transcript_id "TCONS_00003439,TCONS_00003440/TCONS_00003441"; gene_id "chrA02:25080-27908W"; flanks "25852-,26150^"; structure "0,1^2-"; splice_chain ",25928^26028-"; sources "Undefined,Undefined"; NMorMRNA "null"; degree "4"; dimension "2_2";
chrA02	Undefined	as_event	26335	26465	.	+	.	transcript_id "TCONS_00003441,TCONS_00003440"; gene_id "chrA02:25080-27908W"; flanks "26335^,26465^"; structure "1-,2-"; splice_chain "26427-,26428-"; sources "Undefined,Undefined"; NMorMRNA "null"; degree "4"; dimension "2_2";
chrA02	Undefined	as_event	26428	26552	.	+	.	transcript_id "TCONS_00003440,TCONS_00003439"; gene_id "chrA02:25080-27908W"; flanks "26428-,26552-"; structure "1^,2^"; splice_chain "26465^,26466^"; sources "Undefined,Undefined"; NMorMRNA "null"; degree "4"; dimension "2_2";
chrA02	Undefined	as_event	26335	26552	.	+	.	transcript_id "TCONS_00003441,TCONS_00003440,TCONS_00003439"; gene_id "chrA02:25080-27908W"; flanks "26335^,26552-"; structure "1-3^,2-3^,2-4^"; splice_chain "26427-26465^,26428-26465^,26428-26466^"; sources "Undefined,Undefined,Undefined"; NMorMRNA "null"; degree "9"; dimension "3_3";
chrA02	Undefined	as_event	27767	27908	.	+	.	transcript_id "TCONS_00003439/TCONS_00003440,TCONS_00003441"; gene_id "chrA02:25080-27908W"; flanks "27767-,27908]"; structure "0,1^2-"; splice_chain ",27812^27895-"; sources "Undefined,Undefined"; NMorMRNA "null"; degree "4"; dimension "2_2";
chrA02	Undefined	as_event	74465	75018	.	+	.	transcript_id "TCONS_00003444,TCONS_00003445"; gene_id "chrA02:74378-76443W"; flanks "74465^,75018^"; structure "1-,2-"; splice_chain "74948-,74953-"; sources "Undefined,Undefined"; NMorMRNA "null"; degree "4"; dimension "2_2";
chrA02	Undefined	as_event	81844	82081	.	+	.	transcript_id "TCONS_00003448,TCONS_00003446/TCONS_00003447"; gene_id "chrA02:81638-85370W"; flanks "81844-,82081^"; structure "0,1^2-"; splice_chain ",81927^82007-"; sources "Undefined,Undefined"; NMorMRNA "null"; degree "4"; dimension "2_2";
chrA02	Undefined	as_event	82592	82812	.	+	.	transcript_id "TCONS_00003446/TCONS_00003447,TCONS_00003448"; gene_id "chrA02:81638-85370W"; flanks "82592-,82812^"; structure "0,1^2-"; splice_chain ",82663^82740-"; sources "Undefined,Undefined"; NMorMRNA "null"; degree "4"; dimension "2_2";
chrA02	Undefined	as_event	83811	84211	.	+	.	transcript_id "TCONS_00003447,TCONS_00003446/TCONS_00003448"; gene_id "chrA02:81638-85370W"; flanks "83811-,84211^"; structure "0,1^2-3^4-"; splice_chain ",83852^83938-84054^84129-"; sources "Undefined,Undefined"; NMorMRNA "null"; degree "4"; dimension "2_2";
chrA02	Undefined	as_event	200310	200785	.	+	.	transcript_id "TCONS_00003455,TCONS_00003454"; gene_id "chrA02:200106-202113W"; flanks "200310^,200785^"; structure "1-,2-"; splice_chain "200715-,200716-"; sources "Undefined,Undefined"; NMorMRNA "null"; degree "4"; dimension "2_2";
chrA02	Undefined	as_event	227302	227493	.	+	.	transcript_id "TCONS_00003460,TCONS_00003461"; gene_id "chrA02:225375-229116W"; flanks "227302^,227493^"; structure "1-,2-"; splice_chain "227385-,227386-"; sources "Undefined,Undefined"; NMorMRNA "null"; degree "4"; dimension "2_2";
chrA02	Undefined	as_event	228832	229006	.	+	.	transcript_id "TCONS_00003460,TCONS_00003461"; gene_id "chrA02:225375-229116W"; flanks "228832-,229006-"; structure "1^,2^"; splice_chain "228903^,228905^"; sources "Undefined,Undefined"; NMorMRNA "null"; degree "4"; dimension "2_2";
chrA02	Undefined	as_event	235556	236300	.	+	.	transcript_id "TCONS_00003463,TCONS_00003464"; gene_id "chrA02:234749-239327W"; flanks "235556^,236300-"; structure "0,1-2^"; splice_chain ",235949-236152^"; sources "Undefined,Undefined"; NMorMRNA "null"; degree "4"; dimension "2_2";
chrA02	Undefined	as_event	265452	268526	.	+	.	transcript_id "TCONS_00003468,TCONS_00003467"; gene_id "chrA02:265452-268526W"; flanks "265452[,268526]"; structure "0,1^2-"; splice_chain ",266064^266289-"; sources "Undefined,Undefined"; NMorMRNA "null"; degree "4"; dimension "2_2";
chrA02	Undefined	as_event	338788	339225	.	+	.	transcript_id "TCONS_00003473,TCONS_00003474"; gene_id "chrA02:337658-341082W"; flanks "338788-,339225^"; structure "0,1^2-"; splice_chain ",339019^339107-"; sources "Undefined,Undefined"; NMorMRNA "null"; degree "4"; dimension "2_2";
chrA02	Undefined	as_event	340546	340789	.	+	.	transcript_id "TCONS_00003474,TCONS_00003473"; gene_id "chrA02:337658-341082W"; flanks "340546-,340789^"; structure "0,1^2-"; splice_chain ",340629^340726-"; sources "Undefined,Undefined"; NMorMRNA "null"; degree "4"; dimension "2_2";
chrA02	Undefined	as_event	429665	430317	.	+	.	transcript_id "TCONS_00003479,TCONS_00003480"; gene_id "chrA02:428951-430317W"; flanks "429665-,430317]"; structure "0,1^2-"; splice_chain ",429910^429976-"; sources "Undefined,Undefined"; NMorMRNA "null"; degree "4"; dimension "2_2";
chrA02	Undefined	as_event	496744	497198	.	+	.	transcript_id "TCONS_00003482,TCONS_00003481"; gene_id "chrA02:495876-498505W"; flanks "496744-,497198^"; structure "1^3-5^7-,2^4-6^8-"; splice_chain "496824^496942-496998^497117-,496826^496944-497000^497119-"; sources "Undefined,Undefined"; NMorMRNA "null"; degree "4"; dimension "2_2";
chrA02	Undefined	as_event	497819	498505	.	+	.	transcript_id "TCONS_00003482,TCONS_00003481"; gene_id "chrA02:495876-498505W"; flanks "497819-,498505]"; structure "1^3-5^7-,2^4-6^8-"; splice_chain "497877^498011-498068^498151-,497883^498017-498074^498157-"; sources "Undefined,Undefined"; NMorMRNA "null"; degree "4"; dimension "2_2";
chrA02	Undefined	as_event	501554	503884	.	+	.	transcript_id "TCONS_00003484,TCONS_00003483"; gene_id "chrA02:501554-505410W"; flanks "501554[,503884^"; structure "1^3-,2^4-"; splice_chain "502075^503739-,502085^503749-"; sources "Undefined,Undefined"; NMorMRNA "null"; degree "4"; dimension "2_2";
chrA02	Undefined	as_event	702879	703435	.	+	.	transcript_id "TCONS_00003498,TCONS_00003499"; gene_id "chrA02:701524-704798W"; flanks "702879-,703435-"; structure "1^,2^"; splice_chain "702936^,702989^"; sources "Undefined,Undefined"; NMorMRNA "null"; degree "4"; dimension "2_2";
chrA02	Undefined	as_event	702879	704798	.	+	.	transcript_id "TCONS_00003497,TCONS_00003498,TCONS_00003499"; gene_id "chrA02:701524-704798W"; flanks "702879-,704798]"; structure "0,1^3-,2^3-"; splice_chain ",702936^703435-,702989^703435-"; sources "Undefined,Undefined,Undefined"; NMorMRNA "null"; degree "9"; dimension "3_3";
chrA02	Undefined	as_event	714789	721265	.	+	.	transcript_id "TCONS_00003501,TCONS_00003500"; gene_id "chrA02:713315-722320W"; flanks "714789-,721265-"; structure "1^,2^"; splice_chain "714861^,714863^"; sources "Undefined,Undefined"; NMorMRNA "null"; degree "4"; dimension "2_2";
chrA02	Undefined	as_event	779734	780319	.	+	.	transcript_id "TCONS_00003507,TCONS_00003509"; gene_id "chrA02:778460-780748W"; flanks "779734-,780319]"; structure "0,1^2-"; splice_chain ",780102^780197-"; sources "Undefined,Undefined"; NMorMRNA "null"; degree "4"; dimension "2_2";
chrA02	Undefined	as_event	827990	828236	.	+	.	transcript_id "TCONS_00003518,TCONS_00003519"; gene_id "chrA02:827016-830907W"; flanks "827990-,828236^"; structure "0,1^2-"; splice_chain ",828075^828142-"; sources "Undefined,Undefined"; NMorMRNA "null"; degree "4"; dimension "2_2";
chrA02	Undefined	as_event	828332	828604	.	+	.	transcript_id "TCONS_00003518,TCONS_00003519"; gene_id "chrA02:827016-830907W"; flanks "828332-,828604^"; structure "0,1^2-"; splice_chain ",828413^828498-"; sources "Undefined,Undefined"; NMorMRNA "null"; degree "4"; dimension "2_2";
chrA02	Undefined	as_event	830051	830761	.	+	.	transcript_id "TCONS_00003518,TCONS_00003519"; gene_id "chrA02:827016-830907W"; flanks "830051-,830761^"; structure "0,1^2-3^4-"; splice_chain ",830292^830362-830599^830683-"; sources "Undefined,Undefined"; NMorMRNA "null"; degree "4"; dimension "2_2";
chrA02	Undefined	as_event	842605	842801	.	+	.	transcript_id "TCONS_00003520/TCONS_00003522,TCONS_00003521"; gene_id "chrA02:841512-845067W"; flanks "842605-,842801-"; structure "1^,2^"; splice_chain "842707^,842708^"; sources "Undefined,Undefined"; NMorMRNA "null"; degree "4"; dimension "2_2";
chrA02	Undefined	as_event	866272	866424	.	+	.	transcript_id "TCONS_00003526,TCONS_00003527"; gene_id "chrA02:863769-866424W"; flanks "866272-,866424]"; structure "0,1^2-"; splice_chain ",866335^866404-"; sources "Undefined,Undefined"; NMorMRNA "null"; degree "4"; dimension "2_2";
chrA02	Undefined	as_event	1066712	1067090	.	+	.	transcript_id "TCONS_00003546,TCONS_00003547"; gene_id "chrA02:1065420-1069167W"; flanks "1066712-,1067090^"; structure "0,1^2-"; splice_chain ",1066810^1066879-"; sources "Undefined,Undefined"; NMorMRNA "null"; degree "4"; dimension "2_2";
chrA02	Undefined	as_event	1181520	1181744	.	+	.	transcript_id "TCONS_00003554,TCONS_00003553"; gene_id "chrA02:1180504-1183173W"; flanks "1181520-,1181744^"; structure "1^3-,2^4-"; splice_chain "1181565^1181652-,1181574^1181661-"; sources "Undefined,Undefined"; NMorMRNA "null"; degree "4"; dimension "2_2";
chrA02	Undefined	as_event	1216206	1216592	.	+	.	transcript_id "TCONS_00003559,TCONS_00003558"; gene_id "chrA02:1216167-1216828W"; flanks "1216206[,1216592^"; structure "1^3-,2^4-"; splice_chain "1216231^1216328-,1216242^1216339-"; sources "Undefined,Undefined"; NMorMRNA "null"; degree "4"; dimension "2_2";
chrA02	Undefined	as_event	1226525	1227053	.	+	.	transcript_id "TCONS_00003563,TCONS_00003564"; gene_id "chrA02:1225369-1227574W"; flanks "1226525-,1227053]"; structure "0,1^2-"; splice_chain ",1226944^1227017-"; sources "Undefined,Undefined"; NMorMRNA "null"; degree "4"; dimension "2_2";
chrA02	Undefined	as_event	1290670	1290838	.	+	.	transcript_id "TCONS_00003569,TCONS_00003570"; gene_id "chrA02:1289609-1291594W"; flanks "1290670-,1290838-"; structure "1^,2^"; splice_chain "1290763^,1290765^"; sources "Undefined,Undefined"; NMorMRNA "null"; degree "4"; dimension "2_2";
chrA02	Undefined	as_event	1308254	1308561	.	+	.	transcript_id "TCONS_00003575,TCONS_00003574"; gene_id "chrA02:1307317-1310399W"; flanks "1308254^,1308561^"; structure "1-,2-"; splice_chain "1308380-,1308383-"; sources "Undefined,Undefined"; NMorMRNA "null"; degree "4"; dimension "2_2";
chrA02	Undefined	as_event	1352780	1353064	.	+	.	transcript_id "TCONS_00003583,TCONS_00003582"; gene_id "chrA02:1352537-1354206W"; flanks "1352780-,1353064^"; structure "0,1^2-"; splice_chain ",1352904^1353014-"; sources "Undefined,Undefined"; NMorMRNA "null"; degree "4"; dimension "2_2";
chrA02	Undefined	as_event	1464777	1465038	.	+	.	transcript_id "TCONS_00003594,TCONS_00003595"; gene_id "chrA02:1464015-1466682W"; flanks "1464777-,1465038-"; structure "1^,2^"; splice_chain "1464950^,1464952^"; sources "Undefined,Undefined"; NMorMRNA "null"; degree "4"; dimension "2_2";
chrA02	Undefined	as_event	1500588	1500957	.	+	.	transcript_id "TCONS_00003599,TCONS_00003600"; gene_id "chrA02:1493725-1501509W"; flanks "1500588-,1500957^"; structure "0,1^2-"; splice_chain ",1500725^1500820-"; sources "Undefined,Undefined"; NMorMRNA "null"; degree "4"; dimension "2_2";
chrA02	Undefined	as_event	1543508	1543859	.	+	.	transcript_id "TCONS_00003607,TCONS_00003606"; gene_id "chrA02:1543073-1544928W"; flanks "1543508-,1543859^"; structure "0,1^2-"; splice_chain ",1543639^1543719-"; sources "Undefined,Undefined"; NMorMRNA "null"; degree "4"; dimension "2_2";
chrA02	Undefined	as_event	1597318	1597627	.	+	.	transcript_id "TCONS_00003610/TCONS_00003611,TCONS_00003612"; gene_id "chrA02:1595378-1598318W"; flanks "1597318^,1597627-"; structure "0,1-2^"; splice_chain ",1597457-1597501^"; sources "Undefined,Undefined"; NMorMRNA "null"; degree "4"; dimension "2_2";
chrA02	Undefined	as_event	1597872	1598190	.	+	.	transcript_id "TCONS_00003611,TCONS_00003610/TCONS_00003612"; gene_id "chrA02:1595378-1598318W"; flanks "1597872-,1598190^"; structure "0,1^2-"; splice_chain ",1597915^1597984-"; sources "Undefined,Undefined"; NMorMRNA "null"; degree "4"; dimension "2_2";
chrA02	Undefined	as_event	1610608	1611364	.	+	.	transcript_id "TCONS_00003614,TCONS_00003613"; gene_id "chrA02:1610545-1614527W"; flanks "1610608^,1611364-"; structure "0,1-2^"; splice_chain ",1610935-1611156^"; sources "Undefined,Undefined"; NMorMRNA "null"; degree "4"; dimension "2_2";
chrA02	Undefined	as_event	1612418	1612794	.	+	.	transcript_id "TCONS_00003613,TCONS_00003614"; gene_id "chrA02:1610545-1614527W"; flanks "1612418-,1612794^"; structure "0,1^2-"; splice_chain ",1612648^1612730-"; sources "Undefined,Undefined"; NMorMRNA "null"; degree "4"; dimension "2_2";
chrA02	Undefined	as_event	1613645	1613969	.	+	.	transcript_id "TCONS_00003613,TCONS_00003614"; gene_id "chrA02:1610545-1614527W"; flanks "1613645-,1613969^"; structure "0,1^2-"; splice_chain ",1613740^1613815-"; sources "Undefined,Undefined"; NMorMRNA "null"; degree "4"; dimension "2_2";
chrA02	Undefined	as_event	1826860	1827717	.	+	.	transcript_id "TCONS_00003624,TCONS_00003623"; gene_id "chrA02:1826746-1829770W"; flanks "1826860[,1827717^"; structure "0,1^2-"; splice_chain ",1826980^1827430-"; sources "Undefined,Undefined"; NMorMRNA "null"; degree "4"; dimension "2_2";
chrA02	Undefined	as_event	1885157	1885755	.	+	.	transcript_id "TCONS_00003630,TCONS_00003629"; gene_id "chrA02:1885076-1889987W"; flanks "1885157^,1885755^"; structure "1-,2-"; splice_chain "1885672-,1885699-"; sources "Undefined,Undefined"; NMorMRNA "null"; degree "4"; dimension "2_2";
chrA02	Undefined	as_event	1962135	1962481	.	+	.	transcript_id "TCONS_00003635,TCONS_00003636"; gene_id "chrA02:1961193-1963276W"; flanks "1962135-,1962481^"; structure "0,1^2-"; splice_chain ",1962277^1962367-"; sources "Undefined,Undefined"; NMorMRNA "null"; degree "4"; dimension "2_2";
chrA02	Undefined	as_event	2005777	2006264	.	+	.	transcript_id "TCONS_00003639,TCONS_00003640"; gene_id "chrA02:2005508-2007323W"; flanks "2005777-,2006264^"; structure "0,1^2-"; splice_chain ",2005991^2006065-"; sources "Undefined,Undefined"; NMorMRNA "null"; degree "4"; dimension "2_2";
chrA02	Undefined	as_event	2069041	2069377	.	+	.	transcript_id "TCONS_00003644,TCONS_00003643"; gene_id "chrA02:2067212-2071512W"; flanks "2069041-,2069377^"; structure "0,1^2-"; splice_chain ",2069197^2069279-"; sources "Undefined,Undefined"; NMorMRNA "null"; degree "4"; dimension "2_2";
chrA02	Undefined	as_event	2081983	2082157	.	+	.	transcript_id "TCONS_00003645/TCONS_00003646,TCONS_00003647"; gene_id "chrA02:2081942-2083835W"; flanks "2081983^,2082157^"; structure "1-,2-"; splice_chain "2082076-,2082096-"; sources "Undefined,Undefined"; NMorMRNA "null"; degree "4"; dimension "2_2";
chrA02	Undefined	as_event	2082157	2082342	.	+	.	transcript_id "TCONS_00003646,TCONS_00003645/TCONS_00003647"; gene_id "chrA02:2081942-2083835W"; flanks "2082157^,2082342^"; structure "1-,2-"; splice_chain "2082229-,2082231-"; sources "Undefined,Undefined"; NMorMRNA "null"; degree "4"; dimension "2_2";
chrA02	Undefined	as_event	2083113	2083452	.	+	.	transcript_id "TCONS_00003646,TCONS_00003645/TCONS_00003647"; gene_id "chrA02:2081942-2083835W"; flanks "2083113-,2083452^"; structure "0,1^2-"; splice_chain ",2083263^2083373-"; sources "Undefined,Undefined"; NMorMRNA "null"; degree "4"; dimension "2_2";
chrA02	Undefined	as_event	2085024	2085299	.	+	.	transcript_id "TCONS_00003648,TCONS_00003649/TCONS_00003650"; gene_id "chrA02:2084052-2085478W"; flanks "2085024-,2085299^"; structure "0,1^2-"; splice_chain ",2085123^2085207-"; sources "Undefined,Undefined"; NMorMRNA "null"; degree "4"; dimension "2_2";
chrA02	Undefined	as_event	2092050	2092525	.	+	.	transcript_id "TCONS_00003652,TCONS_00003651"; gene_id "chrA02:2091973-2093449W"; flanks "2092050^,2092525^"; structure "1-,2-"; splice_chain "2092217-,2092228-"; sources "Undefined,Undefined"; NMorMRNA "null"; degree "4"; dimension "2_2";
chrA02	Undefined	as_event	2149923	2150106	.	+	.	transcript_id "TCONS_00003664,TCONS_00003663"; gene_id "chrA02:2148199-2153038W"; flanks "2149923-,2150106-"; structure "1^,2^"; splice_chain "2150002^,2150004^"; sources "Undefined,Undefined"; NMorMRNA "null"; degree "4"; dimension "2_2";
chrA02	Undefined	as_event	2258932	2259191	.	+	.	transcript_id "TCONS_00003670,TCONS_00003671"; gene_id "chrA02:2257028-2259191W"; flanks "2258932-,2259191]"; structure "0,1^2-"; splice_chain ",2259009^2259093-"; sources "Undefined,Undefined"; NMorMRNA "null"; degree "4"; dimension "2_2";
chrA02	Undefined	as_event	2301496	2302425	.	+	.	transcript_id "TCONS_00003676,TCONS_00003677"; gene_id "chrA02:2301496-2303181W"; flanks "2301496[,2302425^"; structure "1^3-,2^4-"; splice_chain "2301904^2302311-,2301906^2302313-"; sources "Undefined,Undefined"; NMorMRNA "null"; degree "4"; dimension "2_2";
chrA02	Undefined	as_event	2404495	2405527	.	+	.	transcript_id "TCONS_00003686,TCONS_00003687"; gene_id "chrA02:2403218-2408579W"; flanks "2404495-,2405527^"; structure "0,1^2-3^4-5^6-7^8-"; splice_chain ",2404713^2404803-2404939^2405012-2405109^2405185-2405282^2405365-"; sources "Undefined,Undefined"; NMorMRNA "null"; degree "4"; dimension "2_2";
chrA02	Undefined	as_event	2405815	2406075	.	+	.	transcript_id "TCONS_00003686,TCONS_00003687"; gene_id "chrA02:2403218-2408579W"; flanks "2405815-,2406075^"; structure "0,1^2-"; splice_chain ",2405922^2406013-"; sources "Undefined,Undefined"; NMorMRNA "null"; degree "4"; dimension "2_2";
chrA02	Undefined	as_event	2406346	2406711	.	+	.	transcript_id "TCONS_00003686,TCONS_00003687"; gene_id "chrA02:2403218-2408579W"; flanks "2406346-,2406711^"; structure "0,1^2-"; splice_chain ",2406514^2406596-"; sources "Undefined,Undefined"; NMorMRNA "null"; degree "4"; dimension "2_2";
chrA02	Undefined	as_event	2406811	2407945	.	+	.	transcript_id "TCONS_00003686,TCONS_00003687"; gene_id "chrA02:2403218-2408579W"; flanks "2406811-,2407945^"; structure "0,1^2-3^4-5^6-7^8-9^10-"; splice_chain ",2406948^2407036-2407178^2407263-2407392^2407480-2407591^2407686-2407759^2407851-"; sources "Undefined,Undefined"; NMorMRNA "null"; degree "4"; dimension "2_2";
chrA02	Undefined	as_event	2422778	2423105	.	+	.	transcript_id "TCONS_00003689,TCONS_00003690"; gene_id "chrA02:2421458-2425158W"; flanks "2422778^,2423105^"; structure "1-,2-"; splice_chain "2423051-,2423052-"; sources "Undefined,Undefined"; NMorMRNA "null"; degree "4"; dimension "2_2";
chrA02	Undefined	as_event	2424622	2424848	.	+	.	transcript_id "TCONS_00003690,TCONS_00003689"; gene_id "chrA02:2421458-2425158W"; flanks "2424622-,2424848^"; structure "0,1^2-"; splice_chain ",2424678^2424774-"; sources "Undefined,Undefined"; NMorMRNA "null"; degree "4"; dimension "2_2";
chrA02	Undefined	as_event	3219148	3219523	.	+	.	transcript_id "TCONS_00003724,TCONS_00003723"; gene_id "chrA02:3218019-3220278W"; flanks "3219148[,3219523^"; structure "1^4-,2^3-"; splice_chain "3219202^3219379-,3219203^3219361-"; sources "Undefined,Undefined"; NMorMRNA "null"; degree "4"; dimension "2_2";
chrA02	Undefined	as_event	3218019	3219523	.	+	.	transcript_id "TCONS_00003721,TCONS_00003722"; gene_id "chrA02:3218019-3220278W"; flanks "3218019[,3219523^"; structure "1^4-,2^3-"; splice_chain "3218073^3219379-,3218074^3219361-"; sources "Undefined,Undefined"; NMorMRNA "null"; degree "4"; dimension "2_2";
chrA02	Undefined	as_event	3307218	3307550	.	+	.	transcript_id "TCONS_00003729,TCONS_00003728"; gene_id "chrA02:3307218-3308024W"; flanks "3307218[,3307550^"; structure "1^3-,2^4-"; splice_chain "3307348^3307508-,3307358^3307518-"; sources "Undefined,Undefined"; NMorMRNA "null"; degree "4"; dimension "2_2";
chrA02	Undefined	as_event	3453921	3454526	.	+	.	transcript_id "TCONS_00003744,TCONS_00003743"; gene_id "chrA02:3453921-3455468W"; flanks "3453921[,3454526-"; structure "1^,2^"; splice_chain "3454166^,3454167^"; sources "Undefined,Undefined"; NMorMRNA "null"; degree "4"; dimension "2_2";
chrA02	Undefined	as_event	3485890	3486201	.	+	.	transcript_id "TCONS_00003747,TCONS_00003748"; gene_id "chrA02:3485002-3487304W"; flanks "3485890-,3486201-"; structure "1^,2^"; splice_chain "3486102^,3486106^"; sources "Undefined,Undefined"; NMorMRNA "null"; degree "4"; dimension "2_2";
chrA02	Undefined	as_event	3573637	3573793	.	+	.	transcript_id "TCONS_00003757,TCONS_00003756"; gene_id "chrA02:3572474-3576051W"; flanks "3573637^,3573793^"; structure "1-,2-"; splice_chain "3573720-,3573723-"; sources "Undefined,Undefined"; NMorMRNA "null"; degree "4"; dimension "2_2";
chrA02	Undefined	as_event	3573551	3573793	.	+	.	transcript_id "TCONS_00003755,TCONS_00003757,TCONS_00003756"; gene_id "chrA02:3572474-3576051W"; flanks "3573551-,3573793^"; structure "0,1^2-,1^3-"; splice_chain ",3573637^3573720-,3573637^3573723-"; sources "Undefined,Undefined,Undefined"; NMorMRNA "null"; degree "9"; dimension "3_3";
chrA02	Undefined	as_event	3574068	3574369	.	+	.	transcript_id "TCONS_00003755/TCONS_00003757,TCONS_00003756"; gene_id "chrA02:3572474-3576051W"; flanks "3574068-,3574369^"; structure "0,1^2-"; splice_chain ",3574089^3574123-"; sources "Undefined,Undefined"; NMorMRNA "null"; degree "4"; dimension "2_2";
chrA02	Undefined	as_event	3579518	3580082	.	+	.	transcript_id "TCONS_00003758/TCONS_00003760,TCONS_00003759"; gene_id "chrA02:3578199-3581340W"; flanks "3579518-,3580082^"; structure "1^3-,2^4-"; splice_chain "3579757^3579844-,3579759^3579846-"; sources "Undefined,Undefined"; NMorMRNA "null"; degree "4"; dimension "2_2";
chrA02	Undefined	as_event	3580082	3580290	.	+	.	transcript_id "TCONS_00003759,TCONS_00003760"; gene_id "chrA02:3578199-3581340W"; flanks "3580082^,3580290^"; structure "1-,2-"; splice_chain "3580171-,3580173-"; sources "Undefined,Undefined"; NMorMRNA "null"; degree "4"; dimension "2_2";
chrA02	Undefined	as_event	3580173	3580519	.	+	.	transcript_id "TCONS_00003760,TCONS_00003758"; gene_id "chrA02:3578199-3581340W"; flanks "3580173-,3580519-"; structure "1^,2^"; splice_chain "3580290^,3580291^"; sources "Undefined,Undefined"; NMorMRNA "null"; degree "4"; dimension "2_2";
chrA02	Undefined	as_event	3580082	3580519	.	+	.	transcript_id "TCONS_00003759,TCONS_00003760,TCONS_00003758"; gene_id "chrA02:3578199-3581340W"; flanks "3580082^,3580519-"; structure "1-3^,2-3^,2-4^"; splice_chain "3580171-3580290^,3580173-3580290^,3580173-3580291^"; sources "Undefined,Undefined,Undefined"; NMorMRNA "null"; degree "9"; dimension "3_3";
chrA02	Undefined	as_event	3624021	3624259	.	+	.	transcript_id "TCONS_00003769,TCONS_00003770"; gene_id "chrA02:3623994-3626031W"; flanks "3624021[,3624259-"; structure "1^,2^"; splice_chain "3624176^,3624177^"; sources "Undefined,Undefined"; NMorMRNA "null"; degree "4"; dimension "2_2";
chrA02	Undefined	as_event	3624259	3625036	.	+	.	transcript_id "TCONS_00003768,TCONS_00003767/TCONS_00003769/TCONS_00003770"; gene_id "chrA02:3623994-3626031W"; flanks "3624259-,3625036^"; structure "0,1^2-"; splice_chain ",3624358^3624496-"; sources "Undefined,Undefined"; NMorMRNA "null"; degree "4"; dimension "2_2";
chrA02	Undefined	as_event	3690445	3690922	.	+	.	transcript_id "TCONS_00003774,TCONS_00003772,TCONS_00003773"; gene_id "chrA02:3689497-3690922W"; flanks "3690445^,3690922]"; structure "1-,2-,3-"; splice_chain "3690555-,3690558-,3690597-"; sources "Undefined,Undefined,Undefined"; NMorMRNA "null"; degree "9"; dimension "3_3";
chrA02	Undefined	as_event	3783608	3783868	.	+	.	transcript_id "TCONS_00003779,TCONS_00003780"; gene_id "chrA02:3781242-3784393W"; flanks "3783608-,3783868^"; structure "0,1^2-"; splice_chain ",3783678^3783775-"; sources "Undefined,Undefined"; NMorMRNA "null"; degree "4"; dimension "2_2";
chrA02	Undefined	as_event	3852652	3852943	.	+	.	transcript_id "TCONS_00003785,TCONS_00003784/TCONS_00003786"; gene_id "chrA02:3851440-3854814W"; flanks "3852652-,3852943^"; structure "0,1^2-"; splice_chain ",3852734^3852935-"; sources "Undefined,Undefined"; NMorMRNA "null"; degree "4"; dimension "2_2";
chrA02	Undefined	as_event	3853286	3853451	.	+	.	transcript_id "TCONS_00003785/TCONS_00003786,TCONS_00003784"; gene_id "chrA02:3851440-3854814W"; flanks "3853286-,3853451-"; structure "1^,2^"; splice_chain "3853359^,3853360^"; sources "Undefined,Undefined"; NMorMRNA "null"; degree "4"; dimension "2_2";
chrA02	Undefined	as_event	3853617	3854814	.	+	.	transcript_id "TCONS_00003785,TCONS_00003784/TCONS_00003786"; gene_id "chrA02:3851440-3854814W"; flanks "3853617-,3854814]"; structure "0,1^2-"; splice_chain ",3853693^3853769-"; sources "Undefined,Undefined"; NMorMRNA "null"; degree "4"; dimension "2_2";
chrA02	Undefined	as_event	3992278	3992512	.	+	.	transcript_id "TCONS_00003791,TCONS_00003792"; gene_id "chrA02:3988486-3996111W"; flanks "3992278-,3992512-"; structure "1^,2^"; splice_chain "3992403^,3992404^"; sources "Undefined,Undefined"; NMorMRNA "null"; degree "4"; dimension "2_2";
chrA02	Undefined	as_event	4045417	4045937	.	+	.	transcript_id "TCONS_00003793,TCONS_00003794"; gene_id "chrA02:4044903-4045937W"; flanks "4045417^,4045937]"; structure "1-,2-"; splice_chain "4045536-,4045539-"; sources "Undefined,Undefined"; NMorMRNA "null"; degree "4"; dimension "2_2";
chrA02	Undefined	as_event	4108031	4108255	.	+	.	transcript_id "TCONS_00003799,TCONS_00003798"; gene_id "chrA02:4107127-4109828W"; flanks "4108031-,4108255-"; structure "1^,2^"; splice_chain "4108162^,4108163^"; sources "Undefined,Undefined"; NMorMRNA "null"; degree "4"; dimension "2_2";
chrA02	Undefined	as_event	4186752	4187721	.	+	.	transcript_id "TCONS_00003802,TCONS_00003801"; gene_id "chrA02:4186752-4187721W"; flanks "4186752[,4187721]"; structure "1^3-,2^4-"; splice_chain "4186855^4187298-,4186865^4187308-"; sources "Undefined,Undefined"; NMorMRNA "null"; degree "4"; dimension "2_2";
chrA02	Undefined	as_event	4188933	4189239	.	+	.	transcript_id "TCONS_00003803,TCONS_00003804,TCONS_00003805"; gene_id "chrA02:4188802-4189434W"; flanks "4188933-,4189239-"; structure "1^,2^,3^"; splice_chain "4189070^,4189071^,4189072^"; sources "Undefined,Undefined,Undefined"; NMorMRNA "null"; degree "9"; dimension "3_3";
chrA02	Undefined	as_event	4188933	4189434	.	+	.	transcript_id "TCONS_00003803,TCONS_00003804,TCONS_00003805,TCONS_00003806"; gene_id "chrA02:4188802-4189434W"; flanks "4188933-,4189434]"; structure "1^5-,2^5-,3^5-,4^6-"; splice_chain "4189070^4189239-,4189071^4189239-,4189072^4189239-,4189080^4189249-"; sources "Undefined,Undefined,Undefined,Undefined"; NMorMRNA "null"; degree "16"; dimension "4_4";
chrA02	Undefined	as_event	4421738	4423966	.	+	.	transcript_id "TCONS_00003823,TCONS_00003822"; gene_id "chrA02:4421738-4423966W"; flanks "4421738[,4423966]"; structure "0,1^2-"; splice_chain ",4422572^4423215-"; sources "Undefined,Undefined"; NMorMRNA "null"; degree "4"; dimension "2_2";
chrA02	Undefined	as_event	4505082	4505238	.	+	.	transcript_id "TCONS_00003833,TCONS_00003832"; gene_id "chrA02:4504018-4507068W"; flanks "4505082^,4505238^"; structure "1-,2-"; splice_chain "4505166-,4505167-"; sources "Undefined,Undefined"; NMorMRNA "null"; degree "4"; dimension "2_2";
chrA02	Undefined	as_event	4532464	4532881	.	+	.	transcript_id "TCONS_00003840,TCONS_00003839"; gene_id "chrA02:4530571-4533714W"; flanks "4532464-,4532881^"; structure "0,1^2-"; splice_chain ",4532563^4532652-"; sources "Undefined,Undefined"; NMorMRNA "null"; degree "4"; dimension "2_2";
chrA02	Undefined	as_event	4588546	4589197	.	+	.	transcript_id "TCONS_00003846,TCONS_00003847"; gene_id "chrA02:4587759-4589269W"; flanks "4588546-,4589197]"; structure "1^2-3^5-,4^6-"; splice_chain "4588703^4588836-4588921^4589157-,4588923^4589159-"; sources "Undefined,Undefined"; NMorMRNA "null"; degree "4"; dimension "2_2";
chrA02	Undefined	as_event	4590047	4591652	.	+	.	transcript_id "TCONS_00003849,TCONS_00003850"; gene_id "chrA02:4589425-4591652W"; flanks "4590047-,4591652]"; structure "0,1^2-"; splice_chain ",4591410^4591507-"; sources "Undefined,Undefined"; NMorMRNA "null"; degree "4"; dimension "2_2";
chrA02	Undefined	as_event	4951749	4951973	.	+	.	transcript_id "TCONS_00003875,TCONS_00003876"; gene_id "chrA02:4946405-4954097W"; flanks "4951749-,4951973-"; structure "1^,2^"; splice_chain "4951841^,4951842^"; sources "Undefined,Undefined"; NMorMRNA "null"; degree "4"; dimension "2_2";
chrA02	Undefined	as_event	5047221	5047610	.	+	.	transcript_id "TCONS_00003880,TCONS_00003881"; gene_id "chrA02:5046595-5049380W"; flanks "5047221-,5047610^"; structure "0,1^2-"; splice_chain ",5047361^5047505-"; sources "Undefined,Undefined"; NMorMRNA "null"; degree "4"; dimension "2_2";
chrA02	Undefined	as_event	5345170	5345336	.	+	.	transcript_id "TCONS_00003896,TCONS_00003897"; gene_id "chrA02:5344269-5348424W"; flanks "5345170-,5345336-"; structure "1^,2^"; splice_chain "5345262^,5345264^"; sources "Undefined,Undefined"; NMorMRNA "null"; degree "4"; dimension "2_2";
chrA02	Undefined	as_event	5345170	5345421	.	+	.	transcript_id "TCONS_00003895,TCONS_00003896,TCONS_00003897"; gene_id "chrA02:5344269-5348424W"; flanks "5345170-,5345421^"; structure "0,1^3-,2^3-"; splice_chain ",5345262^5345336-,5345264^5345336-"; sources "Undefined,Undefined,Undefined"; NMorMRNA "null"; degree "9"; dimension "3_3";
chrA02	Undefined	as_event	5346479	5346653	.	+	.	transcript_id "TCONS_00003896/TCONS_00003897,TCONS_00003895"; gene_id "chrA02:5344269-5348424W"; flanks "5346479-,5346653-"; structure "1^,2^"; splice_chain "5346540^,5346541^"; sources "Undefined,Undefined"; NMorMRNA "null"; degree "4"; dimension "2_2";
chrA02	Undefined	as_event	5348070	5348307	.	+	.	transcript_id "TCONS_00003895/TCONS_00003896,TCONS_00003897"; gene_id "chrA02:5344269-5348424W"; flanks "5348070-,5348307^"; structure "0,1^2-"; splice_chain ",5348159^5348254-"; sources "Undefined,Undefined"; NMorMRNA "null"; degree "4"; dimension "2_2";
chrA02	Undefined	as_event	5424659	5425008	.	+	.	transcript_id "TCONS_00003900,TCONS_00003901"; gene_id "chrA02:5423805-5425189W"; flanks "5424659-,5425008]"; structure "0,1^2-"; splice_chain ",5424744^5424836-"; sources "Undefined,Undefined"; NMorMRNA "null"; degree "4"; dimension "2_2";
chrA02	Undefined	as_event	5570560	5571798	.	+	.	transcript_id "TCONS_00003906,TCONS_00003905"; gene_id "chrA02:5570202-5571798W"; flanks "5570560-,5571798]"; structure "0,1^2-"; splice_chain ",5570700^5570804-"; sources "Undefined,Undefined"; NMorMRNA "null"; degree "4"; dimension "2_2";
chrA02	Undefined	as_event	5742510	5743040	.	+	.	transcript_id "TCONS_00003912,TCONS_00003911"; gene_id "chrA02:5742510-5744441W"; flanks "5742510[,5743040^"; structure "0,1^2-"; splice_chain ",5742701^5742765-"; sources "Undefined,Undefined"; NMorMRNA "null"; degree "4"; dimension "2_2";
chrA02	Undefined	as_event	5820073	5820381	.	+	.	transcript_id "TCONS_00003915,TCONS_00003916"; gene_id "chrA02:5820060-5820738W"; flanks "5820073[,5820381^"; structure "1^3-,2^4-"; splice_chain "5820207^5820274-,5820208^5820275-"; sources "Undefined,Undefined"; NMorMRNA "null"; degree "4"; dimension "2_2";
chrA02	Undefined	as_event	6041278	6042254	.	+	.	transcript_id "TCONS_00003926,TCONS_00003925"; gene_id "chrA02:6039713-6042254W"; flanks "6041278^,6042254]"; structure "1-,2-"; splice_chain "6041815-,6041818-"; sources "Undefined,Undefined"; NMorMRNA "null"; degree "4"; dimension "2_2";
chrA02	Undefined	as_event	6077945	6078344	.	+	.	transcript_id "TCONS_00003927,TCONS_00003928"; gene_id "chrA02:6077209-6080943W"; flanks "6077945-,6078344^"; structure "1^3-,2^4-"; splice_chain "6078125^6078212-,6078127^6078214-"; sources "Undefined,Undefined"; NMorMRNA "null"; degree "4"; dimension "2_2";
chrA02	Undefined	as_event	6133568	6133826	.	+	.	transcript_id "TCONS_00003933,TCONS_00003934"; gene_id "chrA02:6132866-6134272W"; flanks "6133568-,6133826^"; structure "0,1^2-"; splice_chain ",6133649^6133748-"; sources "Undefined,Undefined"; NMorMRNA "null"; degree "4"; dimension "2_2";
chrA02	Undefined	as_event	6165776	6166593	.	+	.	transcript_id "TCONS_00003939,TCONS_00003940"; gene_id "chrA02:6165678-6168072W"; flanks "6165776^,6166593-"; structure "0,1-2^"; splice_chain ",6166180-6166264^"; sources "Undefined,Undefined"; NMorMRNA "null"; degree "4"; dimension "2_2";
chrA02	Undefined	as_event	6195883	6196760	.	+	.	transcript_id "TCONS_00003943,TCONS_00003942"; gene_id "chrA02:6193988-6197367W"; flanks "6195883-,6196760^"; structure "1^3-,2^4-"; splice_chain "6196404^6196572-,6196414^6196582-"; sources "Undefined,Undefined"; NMorMRNA "null"; degree "4"; dimension "2_2";
chrA02	Undefined	as_event	6253799	6254098	.	+	.	transcript_id "TCONS_00003947,TCONS_00003946"; gene_id "chrA02:6252647-6256042W"; flanks "6253799-,6254098^"; structure "0,1^2-"; splice_chain ",6253900^6254039-"; sources "Undefined,Undefined"; NMorMRNA "null"; degree "4"; dimension "2_2";
chrA02	Undefined	as_event	6254913	6255171	.	+	.	transcript_id "TCONS_00003948,TCONS_00003947"; gene_id "chrA02:6252647-6256042W"; flanks "6254913-,6255171^"; structure "1^3-,2^4-"; splice_chain "6254968^6255054-,6254982^6255068-"; sources "Undefined,Undefined"; NMorMRNA "null"; degree "4"; dimension "2_2";
chrA02	Undefined	as_event	6274402	6274734	.	+	.	transcript_id "TCONS_00003952,TCONS_00003951"; gene_id "chrA02:6273997-6275676W"; flanks "6274402[,6274734^"; structure "0,1^2-"; splice_chain ",6274519^6274593-"; sources "Undefined,Undefined"; NMorMRNA "null"; degree "4"; dimension "2_2";
chrA02	Undefined	as_event	6275047	6275208	.	+	.	transcript_id "TCONS_00003952,TCONS_00003951"; gene_id "chrA02:6273997-6275676W"; flanks "6275047-,6275208-"; structure "1^,2^"; splice_chain "6275127^,6275128^"; sources "Undefined,Undefined"; NMorMRNA "null"; degree "4"; dimension "2_2";
chrA02	Undefined	as_event	6275047	6275285	.	+	.	transcript_id "TCONS_00003950,TCONS_00003952"; gene_id "chrA02:6273997-6275676W"; flanks "6275047-,6275285^"; structure "0,1^2-"; splice_chain ",6275127^6275208-"; sources "Undefined,Undefined"; NMorMRNA "null"; degree "4"; dimension "2_2";
chrA02	Undefined	as_event	6287421	6287713	.	+	.	transcript_id "TCONS_00003956,TCONS_00003955"; gene_id "chrA02:6286616-6288392W"; flanks "6287421^,6287713^"; structure "1-,2-"; splice_chain "6287624-,6287633-"; sources "Undefined,Undefined"; NMorMRNA "null"; degree "4"; dimension "2_2";
chrA02	Undefined	as_event	6295089	6295289	.	+	.	transcript_id "TCONS_00003957/TCONS_00003959,TCONS_00003958"; gene_id "chrA02:6294439-6299482W"; flanks "6295089-,6295289-"; structure "1^,2^"; splice_chain "6295199^,6295202^"; sources "Undefined,Undefined"; NMorMRNA "null"; degree "4"; dimension "2_2";
chrA02	Undefined	as_event	6295431	6296098	.	+	.	transcript_id "TCONS_00003957/TCONS_00003958,TCONS_00003959"; gene_id "chrA02:6294439-6299482W"; flanks "6295431-,6296098-"; structure "1^,2^"; splice_chain "6295512^,6295513^"; sources "Undefined,Undefined"; NMorMRNA "null"; degree "4"; dimension "2_2";
chrA02	Undefined	as_event	6522038	6522228	.	+	.	transcript_id "TCONS_00003972,TCONS_00003973"; gene_id "chrA02:6520969-6524034W"; flanks "6522038-,6522228^"; structure "0,1^2-"; splice_chain ",6522075^6522151-"; sources "Undefined,Undefined"; NMorMRNA "null"; degree "4"; dimension "2_2";
chrA02	Undefined	as_event	6523727	6523934	.	+	.	transcript_id "TCONS_00003972,TCONS_00003973"; gene_id "chrA02:6520969-6524034W"; flanks "6523727-,6523934-"; structure "1^,2^"; splice_chain "6523849^,6523850^"; sources "Undefined,Undefined"; NMorMRNA "null"; degree "4"; dimension "2_2";
chrA02	Undefined	as_event	7227529	7228084	.	+	.	transcript_id "TCONS_00004000,TCONS_00003999"; gene_id "chrA02:7227453-7231463W"; flanks "7227529^,7228084^"; structure "1-,2-"; splice_chain "7228007-,7228012-"; sources "Undefined,Undefined"; NMorMRNA "null"; degree "4"; dimension "2_2";
chrA02	Undefined	as_event	7240407	7240789	.	+	.	transcript_id "TCONS_00004001,TCONS_00004002"; gene_id "chrA02:7237649-7242345W"; flanks "7240407-,7240789^"; structure "1^3-,2^4-"; splice_chain "7240498^7240660-,7240508^7240670-"; sources "Undefined,Undefined"; NMorMRNA "null"; degree "4"; dimension "2_2";
chrA02	Undefined	as_event	7427847	7428079	.	+	.	transcript_id "TCONS_00004013,TCONS_00004014"; gene_id "chrA02:7427365-7429341W"; flanks "7427847-,7428079^"; structure "0,1^2-"; splice_chain ",7427931^7428030-"; sources "Undefined,Undefined"; NMorMRNA "null"; degree "4"; dimension "2_2";
chrA02	Undefined	as_event	7514040	7514646	.	+	.	transcript_id "TCONS_00004017,TCONS_00004018"; gene_id "chrA02:7510487-7514646W"; flanks "7514040-,7514646]"; structure "0,1^2-"; splice_chain ",7514191^7514289-"; sources "Undefined,Undefined"; NMorMRNA "null"; degree "4"; dimension "2_2";
chrA02	Undefined	as_event	7695145	7696536	.	+	.	transcript_id "TCONS_00004028,TCONS_00004027"; gene_id "chrA02:7694813-7696536W"; flanks "7695145-,7696536]"; structure "0,1^2-"; splice_chain ",7695367^7695787-"; sources "Undefined,Undefined"; NMorMRNA "null"; degree "4"; dimension "2_2";
chrA02	Undefined	as_event	8004805	8005419	.	+	.	transcript_id "TCONS_00004037,TCONS_00004038"; gene_id "chrA02:8004805-8008207W"; flanks "8004805[,8005419^"; structure "1^3-,2^4-"; splice_chain "8005260^8005342-,8005270^8005352-"; sources "Undefined,Undefined"; NMorMRNA "null"; degree "4"; dimension "2_2";
chrA02	Undefined	as_event	8005493	8005949	.	+	.	transcript_id "TCONS_00004038,TCONS_00004037"; gene_id "chrA02:8004805-8008207W"; flanks "8005493-,8005949^"; structure "0,1^2-"; splice_chain ",8005548^8005830-"; sources "Undefined,Undefined"; NMorMRNA "null"; degree "4"; dimension "2_2";
chrA02	Undefined	as_event	8007416	8007631	.	+	.	transcript_id "TCONS_00004037/TCONS_00004038,TCONS_00004039"; gene_id "chrA02:8004805-8008207W"; flanks "8007416-,8007631^"; structure "0,1^2-"; splice_chain ",8007485^8007557-"; sources "Undefined,Undefined"; NMorMRNA "null"; degree "4"; dimension "2_2";
chrA02	Undefined	as_event	8025060	8025575	.	+	.	transcript_id "TCONS_00004041,TCONS_00004042"; gene_id "chrA02:8024005-8027318W"; flanks "8025060-,8025575^"; structure "0,1^2-"; splice_chain ",8025422^8025507-"; sources "Undefined,Undefined"; NMorMRNA "null"; degree "4"; dimension "2_2";
chrA02	Undefined	as_event	8105561	8105995	.	+	.	transcript_id "TCONS_00004047,TCONS_00004048"; gene_id "chrA02:8105202-8106347W"; flanks "8105561-,8105995^"; structure "0,1^2-"; splice_chain ",8105788^8105866-"; sources "Undefined,Undefined"; NMorMRNA "null"; degree "4"; dimension "2_2";
chrA02	Undefined	as_event	8105478	8105995	.	+	.	transcript_id "TCONS_00004047,TCONS_00004048,TCONS_00004049"; gene_id "chrA02:8105202-8106347W"; flanks "8105478^,8105995^"; structure "1-,1-3^4-,2-"; splice_chain "8105561-,8105561-8105788^8105866-,8105568-"; sources "Undefined,Undefined,Undefined"; NMorMRNA "null"; degree "9"; dimension "3_3";
chrA02	Undefined	as_event	8111841	8112287	.	+	.	transcript_id "TCONS_00004050,TCONS_00004051"; gene_id "chrA02:8111216-8113330W"; flanks "8111841-,8112287^"; structure "0,1^2-"; splice_chain ",8111969^8112049-"; sources "Undefined,Undefined"; NMorMRNA "null"; degree "4"; dimension "2_2";
chrA02	Undefined	as_event	8322660	8322943	.	+	.	transcript_id "TCONS_00004065,TCONS_00004064"; gene_id "chrA02:8321991-8326628W"; flanks "8322660-,8322943^"; structure "0,1^2-"; splice_chain ",8322723^8322823-"; sources "Undefined,Undefined"; NMorMRNA "null"; degree "4"; dimension "2_2";
chrA02	Undefined	as_event	8322823	8323107	.	+	.	transcript_id "TCONS_00004066,TCONS_00004064"; gene_id "chrA02:8321991-8326628W"; flanks "8322823-,8323107^"; structure "0,1^2-"; splice_chain ",8322943^8323032-"; sources "Undefined,Undefined"; NMorMRNA "null"; degree "4"; dimension "2_2";
chrA02	Undefined	as_event	8322660	8323107	.	+	.	transcript_id "TCONS_00004066,TCONS_00004064,TCONS_00004065"; gene_id "chrA02:8321991-8326628W"; flanks "8322660-,8323107^"; structure "1^2-,1^2-3^4-,3^4-"; splice_chain "8322723^8322823-,8322723^8322823-8322943^8323032-,8322943^8323032-"; sources "Undefined,Undefined,Undefined"; NMorMRNA "null"; degree "9"; dimension "3_3";
chrA02	Undefined	as_event	8421486	8421857	.	+	.	transcript_id "TCONS_00004067,TCONS_00004068"; gene_id "chrA02:8419953-8422103W"; flanks "8421486-,8421857^"; structure "0,1^2-"; splice_chain ",8421578^8421657-"; sources "Undefined,Undefined"; NMorMRNA "null"; degree "4"; dimension "2_2";
chrA02	Undefined	as_event	8631935	8632163	.	+	.	transcript_id "TCONS_00004078,TCONS_00004077"; gene_id "chrA02:8629839-8633626W"; flanks "8631935-,8632163^"; structure "0,1^2-"; splice_chain ",8631987^8632082-"; sources "Undefined,Undefined"; NMorMRNA "null"; degree "4"; dimension "2_2";
chrA02	Undefined	as_event	8641093	8641256	.	+	.	transcript_id "TCONS_00004080,TCONS_00004079"; gene_id "chrA02:8641042-8641944W"; flanks "8641093^,8641256^"; structure "1-,2-"; splice_chain "8641164-,8641182-"; sources "Undefined,Undefined"; NMorMRNA "null"; degree "4"; dimension "2_2";
chrA02	Undefined	as_event	8648743	8649258	.	+	.	transcript_id "TCONS_00004081,TCONS_00004082"; gene_id "chrA02:8648174-8652215W"; flanks "8648743-,8649258-"; structure "1^,2^"; splice_chain "8648990^,8649018^"; sources "Undefined,Undefined"; NMorMRNA "null"; degree "4"; dimension "2_2";
chrA02	Undefined	as_event	8651564	8651885	.	+	.	transcript_id "TCONS_00004081,TCONS_00004082"; gene_id "chrA02:8648174-8652215W"; flanks "8651564-,8651885^"; structure "0,1^2-"; splice_chain ",8651620^8651808-"; sources "Undefined,Undefined"; NMorMRNA "null"; degree "4"; dimension "2_2";
chrA02	Undefined	as_event	8751860	8752229	.	+	.	transcript_id "TCONS_00004089,TCONS_00004090"; gene_id "chrA02:8737508-8754162W"; flanks "8751860-,8752229^"; structure "0,1^2-3^4-"; splice_chain ",8751895^8751982-8752047^8752131-"; sources "Undefined,Undefined"; NMorMRNA "null"; degree "4"; dimension "2_2";
chrA02	Undefined	as_event	8825415	8826926	.	+	.	transcript_id "TCONS_00004092,TCONS_00004091"; gene_id "chrA02:8821695-8827877W"; flanks "8825415-,8826926^"; structure "1^3-,2^4-"; splice_chain "8825579^8825664-,8825580^8825665-"; sources "Undefined,Undefined"; NMorMRNA "null"; degree "4"; dimension "2_2";
chrA02	Undefined	as_event	8908189	8908451	.	+	.	transcript_id "TCONS_00004094,TCONS_00004095"; gene_id "chrA02:8904505-8909252W"; flanks "8908189-,8908451^"; structure "1^3-,2^4-"; splice_chain "8908250^8908352-,8908251^8908353-"; sources "Undefined,Undefined"; NMorMRNA "null"; degree "4"; dimension "2_2";
chrA02	Undefined	as_event	8947767	8948058	.	+	.	transcript_id "TCONS_00004096,TCONS_00004097"; gene_id "chrA02:8946965-8951806W"; flanks "8947767-,8948058^"; structure "0,1^2-"; splice_chain ",8947871^8947951-"; sources "Undefined,Undefined"; NMorMRNA "null"; degree "4"; dimension "2_2";
chrA02	Undefined	as_event	8948163	8948593	.	+	.	transcript_id "TCONS_00004096,TCONS_00004097"; gene_id "chrA02:8946965-8951806W"; flanks "8948163-,8948593^"; structure "1^3-,2^4-"; splice_chain "8948345^8948467-,8948346^8948468-"; sources "Undefined,Undefined"; NMorMRNA "null"; degree "4"; dimension "2_2";
chrA02	Undefined	as_event	9186700	9186964	.	+	.	transcript_id "TCONS_00004105,TCONS_00004106"; gene_id "chrA02:9186298-9188378W"; flanks "9186700^,9186964^"; structure "1-,2-"; splice_chain "9186792-,9186824-"; sources "Undefined,Undefined"; NMorMRNA "null"; degree "4"; dimension "2_2";
chrA02	Undefined	as_event	9187832	9188378	.	+	.	transcript_id "TCONS_00004105,TCONS_00004106"; gene_id "chrA02:9186298-9188378W"; flanks "9187832-,9188378]"; structure "0,1^2-"; splice_chain ",9187975^9188057-"; sources "Undefined,Undefined"; NMorMRNA "null"; degree "4"; dimension "2_2";
chrA02	Undefined	as_event	9257983	9258390	.	+	.	transcript_id "TCONS_00004110,TCONS_00004111"; gene_id "chrA02:9256412-9258390W"; flanks "9257983-,9258390]"; structure "0,1^2-"; splice_chain ",9258109^9258194-"; sources "Undefined,Undefined"; NMorMRNA "null"; degree "4"; dimension "2_2";
chrA02	Undefined	as_event	9297585	9298497	.	+	.	transcript_id "TCONS_00004112,TCONS_00004113"; gene_id "chrA02:9297246-9298497W"; flanks "9297585^,9298497]"; structure "1-,2-"; splice_chain "9298282-,9298297-"; sources "Undefined,Undefined"; NMorMRNA "null"; degree "4"; dimension "2_2";
chrA02	Undefined	as_event	9388184	9388623	.	+	.	transcript_id "TCONS_00004116,TCONS_00004115"; gene_id "chrA02:9388184-9389000W"; flanks "9388184[,9388623^"; structure "0,1^2-"; splice_chain ",9388211^9388281-"; sources "Undefined,Undefined"; NMorMRNA "null"; degree "4"; dimension "2_2";
chrA02	Undefined	as_event	9424028	9424192	.	+	.	transcript_id "TCONS_00004120,TCONS_00004119"; gene_id "chrA02:9423353-9429821W"; flanks "9424028^,9424192^"; structure "1-,2-"; splice_chain "9424100-,9424115-"; sources "Undefined,Undefined"; NMorMRNA "null"; degree "4"; dimension "2_2";
chrA02	Undefined	as_event	9703188	9703357	.	+	.	transcript_id "TCONS_00004131,TCONS_00004132"; gene_id "chrA02:9702008-9704169W"; flanks "9703188-,9703357^"; structure "0,1^2-"; splice_chain ",9703225^9703312-"; sources "Undefined,Undefined"; NMorMRNA "null"; degree "4"; dimension "2_2";
chrA02	Undefined	as_event	9703912	9704169	.	+	.	transcript_id "TCONS_00004132,TCONS_00004131"; gene_id "chrA02:9702008-9704169W"; flanks "9703912-,9704169]"; structure "0,1^2-"; splice_chain ",9704001^9704114-"; sources "Undefined,Undefined"; NMorMRNA "null"; degree "4"; dimension "2_2";
chrA02	Undefined	as_event	9775517	9776217	.	+	.	transcript_id "TCONS_00004139,TCONS_00004140"; gene_id "chrA02:9775247-9777413W"; flanks "9775517^,9776217^"; structure "1-,2-"; splice_chain "9775890-,9775929-"; sources "Undefined,Undefined"; NMorMRNA "null"; degree "4"; dimension "2_2";
chrA02	Undefined	as_event	9781897	9782066	.	+	.	transcript_id "TCONS_00004143,TCONS_00004142"; gene_id "chrA02:9781629-9783990W"; flanks "9781897^,9782066^"; structure "1-,2-"; splice_chain "9781978-,9781979-"; sources "Undefined,Undefined"; NMorMRNA "null"; degree "4"; dimension "2_2";
chrA02	Undefined	as_event	9783083	9783329	.	+	.	transcript_id "TCONS_00004143,TCONS_00004142"; gene_id "chrA02:9781629-9783990W"; flanks "9783083-,9783329^"; structure "0,1^2-"; splice_chain ",9783157^9783270-"; sources "Undefined,Undefined"; NMorMRNA "null"; degree "4"; dimension "2_2";
chrA02	Undefined	as_event	10511754	10512079	.	+	.	transcript_id "TCONS_00004159,TCONS_00004160"; gene_id "chrA02:10507168-10512079W"; flanks "10511754-,10512079]"; structure "0,1^2-"; splice_chain ",10511896^10511982-"; sources "Undefined,Undefined"; NMorMRNA "null"; degree "4"; dimension "2_2";
chrA02	Undefined	as_event	10992262	10992654	.	+	.	transcript_id "TCONS_00004183,TCONS_00004184"; gene_id "chrA02:10992026-10993901W"; flanks "10992262-,10992654^"; structure "0,1^2-"; splice_chain ",10992428^10992508-"; sources "Undefined,Undefined"; NMorMRNA "null"; degree "4"; dimension "2_2";
chrA02	Undefined	as_event	11112375	11112509	.	+	.	transcript_id "TCONS_00004195,TCONS_00004196"; gene_id "chrA02:11112164-11113800W"; flanks "11112375-,11112509-"; structure "1^,2^"; splice_chain "11112423^,11112425^"; sources "Undefined,Undefined"; NMorMRNA "null"; degree "4"; dimension "2_2";
chrA02	Undefined	as_event	11128458	11128949	.	+	.	transcript_id "TCONS_00004197,TCONS_00004199"; gene_id "chrA02:11128458-11129775W"; flanks "11128458[,11128949^"; structure "0,1^2-"; splice_chain ",11128584^11128657-"; sources "Undefined,Undefined"; NMorMRNA "null"; degree "4"; dimension "2_2";
chrA02	Undefined	as_event	11128949	11129730	.	+	.	transcript_id "TCONS_00004199,TCONS_00004197"; gene_id "chrA02:11128458-11129775W"; flanks "11128949^,11129730]"; structure "1-,2-"; splice_chain "11129033-,11129040-"; sources "Undefined,Undefined"; NMorMRNA "null"; degree "4"; dimension "2_2";
chrA02	Undefined	as_event	11128657	11129730	.	+	.	transcript_id "TCONS_00004198,TCONS_00004199"; gene_id "chrA02:11128458-11129775W"; flanks "11128657-,11129730]"; structure "0,1^2-"; splice_chain ",11128949^11129033-"; sources "Undefined,Undefined"; NMorMRNA "null"; degree "4"; dimension "2_2";
chrA02	Undefined	as_event	11128458	11129730	.	+	.	transcript_id "TCONS_00004198,TCONS_00004199,TCONS_00004197"; gene_id "chrA02:11128458-11129775W"; flanks "11128458[,11129730]"; structure "1^2-,1^2-3^4-,3^5-"; splice_chain "11128584^11128657-,11128584^11128657-11128949^11129033-,11128949^11129040-"; sources "Undefined,Undefined,Undefined"; NMorMRNA "null"; degree "9"; dimension "3_3";
chrA02	Undefined	as_event	11202597	11202768	.	+	.	transcript_id "TCONS_00004203,TCONS_00004204"; gene_id "chrA02:11202219-11204549W"; flanks "11202597-,11202768-"; structure "1^,2^"; splice_chain "11202685^,11202687^"; sources "Undefined,Undefined"; NMorMRNA "null"; degree "4"; dimension "2_2";
chrA02	Undefined	as_event	11202768	11203721	.	+	.	transcript_id "TCONS_00004204,TCONS_00004203"; gene_id "chrA02:11202219-11204549W"; flanks "11202768-,11203721^"; structure "0,1^2-"; splice_chain ",11203023^11203164-"; sources "Undefined,Undefined"; NMorMRNA "null"; degree "4"; dimension "2_2";
chrA02	Undefined	as_event	11410567	11410887	.	+	.	transcript_id "TCONS_00004212,TCONS_00004213"; gene_id "chrA02:11407446-11414688W"; flanks "11410567-,11410887^"; structure "0,1^2-"; splice_chain ",11410663^11410814-"; sources "Undefined,Undefined"; NMorMRNA "null"; degree "4"; dimension "2_2";
chrA02	Undefined	as_event	11413770	11414436	.	+	.	transcript_id "TCONS_00004212,TCONS_00004213"; gene_id "chrA02:11407446-11414688W"; flanks "11413770-,11414436]"; structure "1^3-,2^4-"; splice_chain "11414159^11414270-,11414195^11414277-"; sources "Undefined,Undefined"; NMorMRNA "null"; degree "4"; dimension "2_2";
chrA02	Undefined	as_event	11461535	11462303	.	+	.	transcript_id "TCONS_00004218,TCONS_00004217"; gene_id "chrA02:11460624-11462976W"; flanks "11461535-,11462303^"; structure "1^3-,2^4-"; splice_chain "11461653^11462147-,11461663^11462157-"; sources "Undefined,Undefined"; NMorMRNA "null"; degree "4"; dimension "2_2";
chrA02	Undefined	as_event	11710465	11711089	.	+	.	transcript_id "TCONS_00004229,TCONS_00004228"; gene_id "chrA02:11710023-11711865W"; flanks "11710465-,11711089^"; structure "0,1^2-"; splice_chain ",11710710^11711009-"; sources "Undefined,Undefined"; NMorMRNA "null"; degree "4"; dimension "2_2";
chrA02	Undefined	as_event	11890433	11890717	.	+	.	transcript_id "TCONS_00004238,TCONS_00004239"; gene_id "chrA02:11889375-11891061W"; flanks "11890433-,11890717^"; structure "0,1^2-"; splice_chain ",11890561^11890642-"; sources "Undefined,Undefined"; NMorMRNA "null"; degree "4"; dimension "2_2";
chrA02	Undefined	as_event	11905455	11906100	.	+	.	transcript_id "TCONS_00004241,TCONS_00004240"; gene_id "chrA02:11904040-11909661W"; flanks "11905455-,11906100^"; structure "1^3-,2^4-"; splice_chain "11905907^11905993-,11905909^11905995-"; sources "Undefined,Undefined"; NMorMRNA "null"; degree "4"; dimension "2_2";
chrA02	Undefined	as_event	11906385	11906923	.	+	.	transcript_id "TCONS_00004241,TCONS_00004240"; gene_id "chrA02:11904040-11909661W"; flanks "11906385-,11906923^"; structure "0,1^2-"; splice_chain ",11906514^11906617-"; sources "Undefined,Undefined"; NMorMRNA "null"; degree "4"; dimension "2_2";
chrA02	Undefined	as_event	11907720	11908028	.	+	.	transcript_id "TCONS_00004240,TCONS_00004241"; gene_id "chrA02:11904040-11909661W"; flanks "11907720-,11908028^"; structure "0,1^2-"; splice_chain ",11907878^11907954-"; sources "Undefined,Undefined"; NMorMRNA "null"; degree "4"; dimension "2_2";
chrA02	Undefined	as_event	12031285	12031708	.	+	.	transcript_id "TCONS_00004250,TCONS_00004249"; gene_id "chrA02:12031285-12033325W"; flanks "12031285[,12031708^"; structure "0,1^2-"; splice_chain ",12031455^12031650-"; sources "Undefined,Undefined"; NMorMRNA "null"; degree "4"; dimension "2_2";
chrA02	Undefined	as_event	12036535	12038897	.	+	.	transcript_id "TCONS_00004252,TCONS_00004251"; gene_id "chrA02:12036535-12039025W"; flanks "12036535[,12038897]"; structure "1^2-,3^4-5^6-"; splice_chain "12037339^12037461-,12038089^12038184-12038633^12038707-"; sources "Undefined,Undefined"; NMorMRNA "null"; degree "4"; dimension "2_2";
chrA02	Undefined	as_event	12089372	12089808	.	+	.	transcript_id "TCONS_00004254,TCONS_00004255"; gene_id "chrA02:12088605-12091429W"; flanks "12089372-,12089808^"; structure "1^3-,2^4-"; splice_chain "12089565^12089667-,12089566^12089668-"; sources "Undefined,Undefined"; NMorMRNA "null"; degree "4"; dimension "2_2";
chrA02	Undefined	as_event	12241192	12241459	.	+	.	transcript_id "TCONS_00004262,TCONS_00004263"; gene_id "chrA02:12240300-12241648W"; flanks "12241192-,12241459^"; structure "0,1^2-"; splice_chain ",12241305^12241373-"; sources "Undefined,Undefined"; NMorMRNA "null"; degree "4"; dimension "2_2";
chrA02	Undefined	as_event	12245241	12245458	.	+	.	transcript_id "TCONS_00004264,TCONS_00004265"; gene_id "chrA02:12242325-12248567W"; flanks "12245241-,12245458^"; structure "0,1^2-"; splice_chain ",12245318^12245405-"; sources "Undefined,Undefined"; NMorMRNA "null"; degree "4"; dimension "2_2";
chrA02	Undefined	as_event	12362790	12363097	.	+	.	transcript_id "TCONS_00004273,TCONS_00004274"; gene_id "chrA02:12361545-12363193W"; flanks "12362790-,12363097]"; structure "0,1^2-"; splice_chain ",12362844^12362866-"; sources "Undefined,Undefined"; NMorMRNA "null"; degree "4"; dimension "2_2";
chrA02	Undefined	as_event	12434129	12434443	.	+	.	transcript_id "TCONS_00004280,TCONS_00004281"; gene_id "chrA02:12422129-12439197W"; flanks "12434129-,12434443^"; structure "0,1^2-"; splice_chain ",12434251^12434330-"; sources "Undefined,Undefined"; NMorMRNA "null"; degree "4"; dimension "2_2";
chrA02	Undefined	as_event	12436600	12436937	.	+	.	transcript_id "TCONS_00004280,TCONS_00004281"; gene_id "chrA02:12422129-12439197W"; flanks "12436600-,12436937-"; structure "1^,2^"; splice_chain "12436712^,12436713^"; sources "Undefined,Undefined"; NMorMRNA "null"; degree "4"; dimension "2_2";
chrA02	Undefined	as_event	12474381	12474620	.	+	.	transcript_id "TCONS_00004283,TCONS_00004284"; gene_id "chrA02:12472350-12474962W"; flanks "12474381-,12474620^"; structure "0,1^2-"; splice_chain ",12474458^12474558-"; sources "Undefined,Undefined"; NMorMRNA "null"; degree "4"; dimension "2_2";
chrA02	Undefined	as_event	12493478	12494448	.	+	.	transcript_id "TCONS_00004287,TCONS_00004288"; gene_id "chrA02:12493201-12495761W"; flanks "12493478-,12494448^"; structure "0,1^2-3^4-"; splice_chain ",12493551^12493616-12493837^12493915-"; sources "Undefined,Undefined"; NMorMRNA "null"; degree "4"; dimension "2_2";
chrA02	Undefined	as_event	12844546	12845166	.	+	.	transcript_id "TCONS_00004296,TCONS_00004295"; gene_id "chrA02:12840577-12845603W"; flanks "12844546-,12845166^"; structure "1^3-,2^4-"; splice_chain "12844632^12844719-,12844634^12844721-"; sources "Undefined,Undefined"; NMorMRNA "null"; degree "4"; dimension "2_2";
chrA02	Undefined	as_event	12931176	12932026	.	+	.	transcript_id "TCONS_00004298,TCONS_00004297"; gene_id "chrA02:12929945-12932638W"; flanks "12931176-,12932026-"; structure "1^,2^"; splice_chain "12931393^,12931401^"; sources "Undefined,Undefined"; NMorMRNA "null"; degree "4"; dimension "2_2";
chrA02	Undefined	as_event	13049600	13050202	.	+	.	transcript_id "TCONS_00004301,TCONS_00004302"; gene_id "chrA02:13047845-13050752W"; flanks "13049600-,13050202^"; structure "0,1^2-"; splice_chain ",13049640^13049719-"; sources "Undefined,Undefined"; NMorMRNA "null"; degree "4"; dimension "2_2";
chrA02	Undefined	as_event	13104085	13106083	.	+	.	transcript_id "TCONS_00004308,TCONS_00004307"; gene_id "chrA02:13104085-13106083W"; flanks "13104085[,13106083]"; structure "0,1^2-"; splice_chain ",13104341^13104410-"; sources "Undefined,Undefined"; NMorMRNA "null"; degree "4"; dimension "2_2";
chrA02	Undefined	as_event	13574742	13576864	.	+	.	transcript_id "TCONS_00004318,TCONS_00004317"; gene_id "chrA02:13574742-13576864W"; flanks "13574742[,13576864]"; structure "0,1^2-"; splice_chain ",13576023^13576427-"; sources "Undefined,Undefined"; NMorMRNA "null"; degree "4"; dimension "2_2";
chrA02	Undefined	as_event	13580044	13580623	.	+	.	transcript_id "TCONS_00004320,TCONS_00004321"; gene_id "chrA02:13577294-13580623W"; flanks "13580044^,13580623]"; structure "1-,2-"; splice_chain "13580154-,13580270-"; sources "Undefined,Undefined"; NMorMRNA "null"; degree "4"; dimension "2_2";
chrA02	Undefined	as_event	13948757	13949085	.	+	.	transcript_id "TCONS_00004333,TCONS_00004334"; gene_id "chrA02:13947625-13950029W"; flanks "13948757-,13949085^"; structure "0,1^2-"; splice_chain ",13948866^13948961-"; sources "Undefined,Undefined"; NMorMRNA "null"; degree "4"; dimension "2_2";
chrA02	Undefined	as_event	13949276	13949667	.	+	.	transcript_id "TCONS_00004334,TCONS_00004333"; gene_id "chrA02:13947625-13950029W"; flanks "13949276^,13949667-"; structure "0,1-2^"; splice_chain ",13949402-13949587^"; sources "Undefined,Undefined"; NMorMRNA "null"; degree "4"; dimension "2_2";
chrA02	Undefined	as_event	14092883	14093192	.	+	.	transcript_id "TCONS_00004338,TCONS_00004337/TCONS_00004339"; gene_id "chrA02:14092377-14093823W"; flanks "14092883-,14093192-"; structure "1^,2^"; splice_chain "14093070^,14093113^"; sources "Undefined,Undefined"; NMorMRNA "null"; degree "4"; dimension "2_2";
chrA02	Undefined	as_event	14093192	14093823	.	+	.	transcript_id "TCONS_00004337/TCONS_00004338,TCONS_00004339"; gene_id "chrA02:14092377-14093823W"; flanks "14093192-,14093823]"; structure "0,1^2-"; splice_chain ",14093452^14093528-"; sources "Undefined,Undefined"; NMorMRNA "null"; degree "4"; dimension "2_2";
chrA02	Undefined	as_event	14113643	14114102	.	+	.	transcript_id "TCONS_00004341,TCONS_00004340"; gene_id "chrA02:14112548-14117093W"; flanks "14113643^,14114102^"; structure "1-,2-"; splice_chain "14113734-,14113738-"; sources "Undefined,Undefined"; NMorMRNA "null"; degree "4"; dimension "2_2";
chrA02	Undefined	as_event	14114102	14114225	.	+	.	transcript_id "TCONS_00004340,TCONS_00004341"; gene_id "chrA02:14112548-14117093W"; flanks "14114102^,14114225^"; structure "1-,2-"; splice_chain "14114195-,14114196-"; sources "Undefined,Undefined"; NMorMRNA "null"; degree "4"; dimension "2_2";
chrA02	Undefined	as_event	14115590	14115971	.	+	.	transcript_id "TCONS_00004341,TCONS_00004340"; gene_id "chrA02:14112548-14117093W"; flanks "14115590-,14115971^"; structure "1^3-,2^4-"; splice_chain "14115796^14115891-,14115806^14115901-"; sources "Undefined,Undefined"; NMorMRNA "null"; degree "4"; dimension "2_2";
chrA02	Undefined	as_event	14323821	14323992	.	+	.	transcript_id "TCONS_00004346,TCONS_00004345"; gene_id "chrA02:14322535-14325016W"; flanks "14323821-,14323992-"; structure "1^,2^"; splice_chain "14323913^,14323918^"; sources "Undefined,Undefined"; NMorMRNA "null"; degree "4"; dimension "2_2";
chrA02	Undefined	as_event	14323821	14324132	.	+	.	transcript_id "TCONS_00004347,TCONS_00004346,TCONS_00004345"; gene_id "chrA02:14322535-14325016W"; flanks "14323821-,14324132^"; structure "0,1^3-,2^3-"; splice_chain ",14323913^14323992-,14323918^14323992-"; sources "Undefined,Undefined,Undefined"; NMorMRNA "null"; degree "9"; dimension "3_3";
chrA02	Undefined	as_event	14354339	14354542	.	+	.	transcript_id "TCONS_00004348,TCONS_00004349"; gene_id "chrA02:14351000-14355035W"; flanks "14354339-,14354542^"; structure "0,1^2-"; splice_chain ",14354406^14354491-"; sources "Undefined,Undefined"; NMorMRNA "null"; degree "4"; dimension "2_2";
chrA02	Undefined	as_event	15369148	15369618	.	+	.	transcript_id "TCONS_00004369,TCONS_00004370"; gene_id "chrA02:15369051-15369618W"; flanks "15369148^,15369618]"; structure "1-,2-"; splice_chain "15369333-,15369339-"; sources "Undefined,Undefined"; NMorMRNA "null"; degree "4"; dimension "2_2";
chrA02	Undefined	as_event	15369051	15369618	.	+	.	transcript_id "TCONS_00004368,TCONS_00004369,TCONS_00004370"; gene_id "chrA02:15369051-15369618W"; flanks "15369051[,15369618]"; structure "1^3-,2^4-,2^5-"; splice_chain "15369138^15369323-,15369148^15369333-,15369148^15369339-"; sources "Undefined,Undefined,Undefined"; NMorMRNA "null"; degree "9"; dimension "3_3";
chrA02	Undefined	as_event	15827309	15827486	.	+	.	transcript_id "TCONS_00004373,TCONS_00004372"; gene_id "chrA02:15827059-15829162W"; flanks "15827309^,15827486^"; structure "1-,2-"; splice_chain "15827389-,15827395-"; sources "Undefined,Undefined"; NMorMRNA "null"; degree "4"; dimension "2_2";
chrA02	Undefined	as_event	15832426	15833163	.	+	.	transcript_id "TCONS_00004376,TCONS_00004374"; gene_id "chrA02:15831731-15833163W"; flanks "15832426-,15833163]"; structure "0,1^2-"; splice_chain ",15832757^15832817-"; sources "Undefined,Undefined"; NMorMRNA "null"; degree "4"; dimension "2_2";
chrA02	Undefined	as_event	15831731	15833163	.	+	.	transcript_id "TCONS_00004376,TCONS_00004374,TCONS_00004375"; gene_id "chrA02:15831731-15833163W"; flanks "15831731[,15833163]"; structure "1^3-,1^3-5^7-,2^4-6^8-"; splice_chain "15832348^15832426-,15832348^15832426-15832757^15832817-,15832358^15832436-15832767^15832827-"; sources "Undefined,Undefined,Undefined"; NMorMRNA "null"; degree "9"; dimension "3_3";
chrA02	Undefined	as_event	16927324	16927771	.	+	.	transcript_id "TCONS_00004381,TCONS_00004380"; gene_id "chrA02:16927324-16928655W"; flanks "16927324[,16927771^"; structure "0,1^2-"; splice_chain ",16927414^16927557-"; sources "Undefined,Undefined"; NMorMRNA "null"; degree "4"; dimension "2_2";
chrA02	Undefined	as_event	16928113	16928561	.	+	.	transcript_id "TCONS_00004381,TCONS_00004380"; gene_id "chrA02:16927324-16928655W"; flanks "16928113-,16928561^"; structure "0,1^2-"; splice_chain ",16928337^16928433-"; sources "Undefined,Undefined"; NMorMRNA "null"; degree "4"; dimension "2_2";
chrA02	Undefined	as_event	17486625	17487080	.	+	.	transcript_id "TCONS_00004396,TCONS_00004397"; gene_id "chrA02:17485420-17488848W"; flanks "17486625-,17487080^"; structure "0,1^2-"; splice_chain ",17486722^17486797-"; sources "Undefined,Undefined"; NMorMRNA "null"; degree "4"; dimension "2_2";
chrA02	Undefined	as_event	17495766	17497509	.	+	.	transcript_id "TCONS_00004401,TCONS_00004399"; gene_id "chrA02:17495311-17497776W"; flanks "17495766-,17497509^"; structure "0,1^2-"; splice_chain ",17497282^17497408-"; sources "Undefined,Undefined"; NMorMRNA "null"; degree "4"; dimension "2_2";
chrA02	Undefined	as_event	17497282	17497776	.	+	.	transcript_id "TCONS_00004400,TCONS_00004398,TCONS_00004399"; gene_id "chrA02:17495311-17497776W"; flanks "17497282^,17497776]"; structure "1-6^8-,2-7^9-,3-4^5-"; splice_chain "17497373-17497642^17497709-,17497403-17497660^17497727-,17497408-17497509^17497601-"; sources "Undefined,Undefined,Undefined"; NMorMRNA "null"; degree "9"; dimension "3_3";
chrA02	Undefined	as_event	17495766	17497776	.	+	.	transcript_id "TCONS_00004400,TCONS_00004398,TCONS_00004399,TCONS_00004401"; gene_id "chrA02:17495311-17497776W"; flanks "17495766-,17497776]"; structure "1^2-7^9-,1^3-8^10-,1^4-5^6-,5^6-"; splice_chain "17497282^17497373-17497642^17497709-,17497282^17497403-17497660^17497727-,17497282^17497408-17497509^17497601-,17497509^17497601-"; sources "Undefined,Undefined,Undefined,Undefined"; NMorMRNA "nu…
chrA02	Undefined	as_event	18100543	18101166	.	+	.	transcript_id "TCONS_00004412,TCONS_00004413"; gene_id "chrA02:18097306-18101445W"; flanks "18100543-,18101166^"; structure "0,1^2-"; splice_chain ",18100850^18100933-"; sources "Undefined,Undefined"; NMorMRNA "null"; degree "4"; dimension "2_2";
chrA02	Undefined	as_event	18208532	18209723	.	+	.	transcript_id "TCONS_00004418,TCONS_00004417"; gene_id "chrA02:18203947-18210539W"; flanks "18208532^,18209723^"; structure "1-3^4-5^6-,2-7^8-"; splice_chain "18208608-18208842^18208942-18209052^18209173-,18208657-18209254^18209610-"; sources "Undefined,Undefined"; NMorMRNA "null"; degree "4"; dimension "2_2";
chrA02	Undefined	as_event	18208942	18210539	.	+	.	transcript_id "TCONS_00004420,TCONS_00004418"; gene_id "chrA02:18203947-18210539W"; flanks "18208942-,18210539]"; structure "0,1^2-3^4-"; splice_chain ",18209052^18209173-18209723^18209901-"; sources "Undefined,Undefined"; NMorMRNA "null"; degree "4"; dimension "2_2";
chrA02	Undefined	as_event	18208532	18210539	.	+	.	transcript_id "TCONS_00004420,TCONS_00004418,TCONS_00004417"; gene_id "chrA02:18203947-18210539W"; flanks "18208532^,18210539]"; structure "1-3^4-,1-3^4-5^6-9^10-,2-7^8-9^10-"; splice_chain "18208608-18208842^18208942-,18208608-18208842^18208942-18209052^18209173-18209723^18209901-,18208657-18209254^18209610-18209723^18209901-"; sources "Undefined,Undefined,Undefined"; NMorMRNA "null"; degree "9"…
chrA02	Undefined	as_event	18245950	18246115	.	+	.	transcript_id "TCONS_00004421,TCONS_00004422"; gene_id "chrA02:18244454-18246464W"; flanks "18245950-,18246115-"; structure "1^,2^"; splice_chain "18246042^,18246046^"; sources "Undefined,Undefined"; NMorMRNA "null"; degree "4"; dimension "2_2";
chrA02	Undefined	as_event	18386319	18386912	.	+	.	transcript_id "TCONS_00004426,TCONS_00004427"; gene_id "chrA02:18386319-18388242W"; flanks "18386319[,18386912^"; structure "0,1^2-"; splice_chain ",18386653^18386731-"; sources "Undefined,Undefined"; NMorMRNA "null"; degree "4"; dimension "2_2";
chrA02	Undefined	as_event	18572080	18572382	.	+	.	transcript_id "TCONS_00004435,TCONS_00004434"; gene_id "chrA02:18572002-18573373W"; flanks "18572080^,18572382-"; structure "0,1-2^"; splice_chain ",18572244-18572287^"; sources "Undefined,Undefined"; NMorMRNA "null"; degree "4"; dimension "2_2";
chrA02	Undefined	as_event	18574630	18575529	.	+	.	transcript_id "TCONS_00004438,TCONS_00004437"; gene_id "chrA02:18574630-18576059W"; flanks "18574630[,18575529-"; structure "1^,2^"; splice_chain "18575264^,18575270^"; sources "Undefined,Undefined"; NMorMRNA "null"; degree "4"; dimension "2_2";
chrA02	Undefined	as_event	18727169	18727832	.	+	.	transcript_id "TCONS_00004445,TCONS_00004442"; gene_id "chrA02:18726909-18728576W"; flanks "18727169-,18727832-"; structure "1^,2^"; splice_chain "18727287^,18727344^"; sources "Undefined,Undefined"; NMorMRNA "null"; degree "4"; dimension "2_2";
chrA02	Undefined	as_event	18727879	18728380	.	+	.	transcript_id "TCONS_00004442,TCONS_00004445"; gene_id "chrA02:18726909-18728576W"; flanks "18727879^,18728380-"; structure "0,1-2^"; splice_chain ",18728115-18728158^"; sources "Undefined,Undefined"; NMorMRNA "null"; degree "4"; dimension "2_2";
chrA02	Undefined	as_event	18727344	18728380	.	+	.	transcript_id "TCONS_00004443,TCONS_00004442"; gene_id "chrA02:18726909-18728576W"; flanks "18727344^,18728380-"; structure "0,1-2^"; splice_chain ",18727832-18727879^"; sources "Undefined,Undefined"; NMorMRNA "null"; degree "4"; dimension "2_2";
chrA02	Undefined	as_event	18727287	18728380	.	+	.	transcript_id "TCONS_00004444,TCONS_00004445"; gene_id "chrA02:18726909-18728576W"; flanks "18727287^,18728380-"; structure "0,1-2^3-4^"; splice_chain ",18727832-18727879^18728115-18728158^"; sources "Undefined,Undefined"; NMorMRNA "null"; degree "4"; dimension "2_2";
chrA02	Undefined	as_event	18727169	18728380	.	+	.	transcript_id "TCONS_00004444,TCONS_00004445,TCONS_00004443,TCONS_00004442"; gene_id "chrA02:18726909-18728576W"; flanks "18727169-,18728380-"; structure "1^,1^3-4^5-6^,2^,2^3-4^"; splice_chain "18727287^,18727287^18727832-18727879^18728115-18728158^,18727344^,18727344^18727832-18727879^"; sources "Undefined,Undefined,Undefined,Undefined"; NMorMRNA "null"; degree "16"; dimension "4_4";
chrA02	Undefined	as_event	18894790	18897334	.	+	.	transcript_id "TCONS_00004462,TCONS_00004463"; gene_id "chrA02:18894218-18897334W"; flanks "18894790-,18897334]"; structure "0,1^2-"; splice_chain ",18895014^18895088-"; sources "Undefined,Undefined"; NMorMRNA "null"; degree "4"; dimension "2_2";
chrA02	Undefined	as_event	19073320	19074575	.	+	.	transcript_id "TCONS_00004470,TCONS_00004471"; gene_id "chrA02:19072711-19074575W"; flanks "19073320-,19074575]"; structure "0,1^2-"; splice_chain ",19073510^19074052-"; sources "Undefined,Undefined"; NMorMRNA "null"; degree "4"; dimension "2_2";
chrA02	Undefined	as_event	19261110	19262805	.	+	.	transcript_id "TCONS_00004477,TCONS_00004476"; gene_id "chrA02:19258064-19262805W"; flanks "19261110-,19262805]"; structure "0,1^2-"; splice_chain ",19262356^19262527-"; sources "Undefined,Undefined"; NMorMRNA "null"; degree "4"; dimension "2_2";
chrA02	Undefined	as_event	19540457	19540727	.	+	.	transcript_id "TCONS_00004485,TCONS_00004484/TCONS_00004486"; gene_id "chrA02:19539637-19542243W"; flanks "19540457-,19540727-"; structure "1^,2^"; splice_chain "19540524^,19540532^"; sources "Undefined,Undefined"; NMorMRNA "null"; degree "4"; dimension "2_2";
chrA02	Undefined	as_event	19540727	19541177	.	+	.	transcript_id "TCONS_00004486,TCONS_00004485"; gene_id "chrA02:19539637-19542243W"; flanks "19540727-,19541177^"; structure "0,1^2-"; splice_chain ",19541005^19541089-"; sources "Undefined,Undefined"; NMorMRNA "null"; degree "4"; dimension "2_2";
chrA02	Undefined	as_event	19541089	19541324	.	+	.	transcript_id "TCONS_00004485,TCONS_00004484"; gene_id "chrA02:19539637-19542243W"; flanks "19541089-,19541324-"; structure "1^,2^"; splice_chain "19541177^,19541181^"; sources "Undefined,Undefined"; NMorMRNA "null"; degree "4"; dimension "2_2";
chrA02	Undefined	as_event	19540727	19541324	.	+	.	transcript_id "TCONS_00004485,TCONS_00004484,TCONS_00004486"; gene_id "chrA02:19539637-19542243W"; flanks "19540727-,19541324-"; structure "1^2-3^,1^2-4^,3^"; splice_chain "19541005^19541089-19541177^,19541005^19541089-19541181^,19541177^"; sources "Undefined,Undefined,Undefined"; NMorMRNA "null"; degree "9"; dimension "3_3";
chrA02	Undefined	as_event	19541545	19542243	.	+	.	transcript_id "TCONS_00004486,TCONS_00004484"; gene_id "chrA02:19539637-19542243W"; flanks "19541545^,19542243]"; structure "1-,2-"; splice_chain "19541632-,19541646-"; sources "Undefined,Undefined"; NMorMRNA "null"; degree "4"; dimension "2_2";
chrA02	Undefined	as_event	19541324	19542243	.	+	.	transcript_id "TCONS_00004485,TCONS_00004486,TCONS_00004484"; gene_id "chrA02:19539637-19542243W"; flanks "19541324-,19542243]"; structure "0,1^2-,1^3-"; splice_chain ",19541545^19541632-,19541545^19541646-"; sources "Undefined,Undefined,Undefined"; NMorMRNA "null"; degree "9"; dimension "3_3";
chrA02	Undefined	as_event	19542444	19543357	.	+	.	transcript_id "TCONS_00004489,TCONS_00004487"; gene_id "chrA02:19542444-19544385W"; flanks "19542444[,19543357^"; structure "0,1^2-3^4-5^6-"; splice_chain ",19542668^19542777-19542861^19543041-19543137^19543234-"; sources "Undefined,Undefined"; NMorMRNA "null"; degree "4"; dimension "2_2";
chrA02	Undefined	as_event	19542777	19543552	.	+	.	transcript_id "TCONS_00004488,TCONS_00004487"; gene_id "chrA02:19542444-19544385W"; flanks "19542777-,19543552^"; structure "0,1^2-3^4-5^6-"; splice_chain ",19542861^19543041-19543137^19543234-19543357^19543459-"; sources "Undefined,Undefined"; NMorMRNA "null"; degree "4"; dimension "2_2";
chrA02	Undefined	as_event	19542444	19543552	.	+	.	transcript_id "TCONS_00004488,TCONS_00004487,TCONS_00004489"; gene_id "chrA02:19542444-19544385W"; flanks "19542444[,19543552^"; structure "1^2-,1^2-3^4-5^6-7^8-,7^8-"; splice_chain "19542668^19542777-,19542668^19542777-19542861^19543041-19543137^19543234-19543357^19543459-,19543357^19543459-"; sources "Undefined,Undefined,Undefined"; NMorMRNA "null"; degree "9"; dimension "3_3";
chrA02	Undefined	as_event	19546075	19547601	.	+	.	transcript_id "TCONS_00004491,TCONS_00004490,TCONS_00004492"; gene_id "chrA02:19545973-19547601W"; flanks "19546075^,19547601]"; structure "1-,2-,3-"; splice_chain "19546175-,19546209-,19546235-"; sources "Undefined,Undefined,Undefined"; NMorMRNA "null"; degree "9"; dimension "3_3";
chrA02	Undefined	as_event	19590833	19591303	.	+	.	transcript_id "TCONS_00004496,TCONS_00004495"; gene_id "chrA02:19590833-19592367W"; flanks "19590833[,19591303-"; structure "1^,2^"; splice_chain "19591010^,19591014^"; sources "Undefined,Undefined"; NMorMRNA "null"; degree "4"; dimension "2_2";
chrA02	Undefined	as_event	19607471	19608366	.	+	.	transcript_id "TCONS_00004498,TCONS_00004497"; gene_id "chrA02:19607471-19611026W"; flanks "19607471[,19608366-"; structure "1^,2^"; splice_chain "19607709^,19607711^"; sources "Undefined,Undefined"; NMorMRNA "null"; degree "4"; dimension "2_2";
chrA02	Undefined	as_event	19651592	19653346	.	+	.	transcript_id "TCONS_00004500,TCONS_00004499"; gene_id "chrA02:19651225-19653346W"; flanks "19651592-,19653346]"; structure "0,1^2-"; splice_chain ",19651643^19651790-"; sources "Undefined,Undefined"; NMorMRNA "null"; degree "4"; dimension "2_2";
chrA02	Undefined	as_event	19793555	19793858	.	+	.	transcript_id "TCONS_00004506,TCONS_00004507"; gene_id "chrA02:19792381-19795185W"; flanks "19793555-,19793858^"; structure "0,1^2-"; splice_chain ",19793639^19793723-"; sources "Undefined,Undefined"; NMorMRNA "null"; degree "4"; dimension "2_2";
chrA02	Undefined	as_event	19823712	19823984	.	+	.	transcript_id "TCONS_00004508,TCONS_00004509"; gene_id "chrA02:19822858-19825220W"; flanks "19823712-,19823984^"; structure "0,1^2-"; splice_chain ",19823803^19823888-"; sources "Undefined,Undefined"; NMorMRNA "null"; degree "4"; dimension "2_2";
chrA02	Undefined	as_event	19845060	19845512	.	+	.	transcript_id "TCONS_00004511,TCONS_00004510"; gene_id "chrA02:19843085-19846530W"; flanks "19845060-,19845512^"; structure "0,1^2-"; splice_chain ",19845209^19845357-"; sources "Undefined,Undefined"; NMorMRNA "null"; degree "4"; dimension "2_2";
chrA02	Undefined	as_event	19874345	19875513	.	+	.	transcript_id "TCONS_00004514,TCONS_00004513"; gene_id "chrA02:19874345-19875513W"; flanks "19874345[,19875513]"; structure "0,1^2-3^4-5^6-"; splice_chain ",19874598^19874693-19874725^19875062-19875157^19875272-"; sources "Undefined,Undefined"; NMorMRNA "null"; degree "4"; dimension "2_2";
chrA02	Undefined	as_event	19917914	19918280	.	+	.	transcript_id "TCONS_00004516,TCONS_00004517"; gene_id "chrA02:19917753-19919746W"; flanks "19917914-,19918280^"; structure "0,1^2-"; splice_chain ",19918062^19918147-"; sources "Undefined,Undefined"; NMorMRNA "null"; degree "4"; dimension "2_2";
chrA02	Undefined	as_event	19939025	19939388	.	+	.	transcript_id "TCONS_00004519,TCONS_00004520"; gene_id "chrA02:19938350-19941981W"; flanks "19939025-,19939388^"; structure "0,1^2-"; splice_chain ",19939175^19939256-"; sources "Undefined,Undefined"; NMorMRNA "null"; degree "4"; dimension "2_2";
chrA02	Undefined	as_event	20018682	20018913	.	+	.	transcript_id "TCONS_00004527,TCONS_00004528"; gene_id "chrA02:20017869-20023428W"; flanks "20018682-,20018913^"; structure "0,1^2-"; splice_chain ",20018735^20018823-"; sources "Undefined,Undefined"; NMorMRNA "null"; degree "4"; dimension "2_2";
chrA02	Undefined	as_event	20156504	20156776	.	+	.	transcript_id "TCONS_00004538,TCONS_00004537"; gene_id "chrA02:20156003-20159567W"; flanks "20156504-,20156776^"; structure "0,1^2-"; splice_chain ",20156646^20156713-"; sources "Undefined,Undefined"; NMorMRNA "null"; degree "4"; dimension "2_2";
chrA02	Undefined	as_event	20171388	20171604	.	+	.	transcript_id "TCONS_00004540,TCONS_00004539"; gene_id "chrA02:20171107-20172237W"; flanks "20171388-,20171604^"; structure "0,1^2-"; splice_chain ",20171469^20171533-"; sources "Undefined,Undefined"; NMorMRNA "null"; degree "4"; dimension "2_2";
chrA02	Undefined	as_event	20279097	20279201	.	+	.	transcript_id "TCONS_00004549,TCONS_00004548"; gene_id "chrA02:20278413-20281644W"; flanks "20279097-,20279201-"; structure "1^,2^"; splice_chain "20279106^,20279109^"; sources "Undefined,Undefined"; NMorMRNA "null"; degree "4"; dimension "2_2";
chrA02	Undefined	as_event	20494656	20496194	.	+	.	transcript_id "TCONS_00004555,TCONS_00004556"; gene_id "chrA02:20494656-20497436W"; flanks "20494656[,20496194^"; structure "0,1^2-"; splice_chain ",20494859^20494948-"; sources "Undefined,Undefined"; NMorMRNA "null"; degree "4"; dimension "2_2";
chrA02	Undefined	as_event	20524048	20524389	.	+	.	transcript_id "TCONS_00004561,TCONS_00004560"; gene_id "chrA02:20522835-20524389W"; flanks "20524048-,20524389]"; structure "0,1^2-"; splice_chain ",20524138^20524210-"; sources "Undefined,Undefined"; NMorMRNA "null"; degree "4"; dimension "2_2";
chrA02	Undefined	as_event	20724230	20724707	.	+	.	transcript_id "TCONS_00004572,TCONS_00004573"; gene_id "chrA02:20723126-20727192W"; flanks "20724230-,20724707^"; structure "0,1^2-3^4-"; splice_chain ",20724291^20724377-20724540^20724610-"; sources "Undefined,Undefined"; NMorMRNA "null"; degree "4"; dimension "2_2";
chrA02	Undefined	as_event	20724846	20725052	.	+	.	transcript_id "TCONS_00004572,TCONS_00004573"; gene_id "chrA02:20723126-20727192W"; flanks "20724846^,20725052^"; structure "1-,2-"; splice_chain "20724917-,20724918-"; sources "Undefined,Undefined"; NMorMRNA "null"; degree "4"; dimension "2_2";
chrA02	Undefined	as_event	20864347	20864549	.	+	.	transcript_id "TCONS_00004584,TCONS_00004585"; gene_id "chrA02:20863840-20866715W"; flanks "20864347^,20864549^"; structure "1-,2-"; splice_chain "20864428-,20864439-"; sources "Undefined,Undefined"; NMorMRNA "null"; degree "4"; dimension "2_2";
chrA02	Undefined	as_event	20865080	20865446	.	+	.	transcript_id "TCONS_00004584,TCONS_00004585"; gene_id "chrA02:20863840-20866715W"; flanks "20865080-,20865446^"; structure "0,1^2-"; splice_chain ",20865345^20865433-"; sources "Undefined,Undefined"; NMorMRNA "null"; degree "4"; dimension "2_2";
chrA02	Undefined	as_event	21035457	21035712	.	+	.	transcript_id "TCONS_00004589,TCONS_00004588"; gene_id "chrA02:21034715-21037328W"; flanks "21035457^,21035712^"; structure "1-,2-"; splice_chain "21035527-,21035560-"; sources "Undefined,Undefined"; NMorMRNA "null"; degree "4"; dimension "2_2";
chrA02	Undefined	as_event	21035352	21035712	.	+	.	transcript_id "TCONS_00004589,TCONS_00004588,TCONS_00004587"; gene_id "chrA02:21034715-21037328W"; flanks "21035352-,21035712^"; structure "1^3-,1^4-,2^5-"; splice_chain "21035457^21035527-,21035457^21035560-,21035474^21035569-"; sources "Undefined,Undefined,Undefined"; NMorMRNA "null"; degree "9"; dimension "3_3";
chrA02	Undefined	as_event	21035987	21036621	.	+	.	transcript_id "TCONS_00004588,TCONS_00004587/TCONS_00004589"; gene_id "chrA02:21034715-21037328W"; flanks "21035987-,21036621^"; structure "0,1^2-"; splice_chain ",21036115^21036220-"; sources "Undefined,Undefined"; NMorMRNA "null"; degree "4"; dimension "2_2";
chrA02	Undefined	as_event	21156485	21157933	.	+	.	transcript_id "TCONS_00004595,TCONS_00004594"; gene_id "chrA02:21155411-21158046W"; flanks "21156485^,21157933]"; structure "1-,2-"; splice_chain "21157184-,21157239-"; sources "Undefined,Undefined"; NMorMRNA "null"; degree "4"; dimension "2_2";
chrA02	Undefined	as_event	21167558	21167802	.	+	.	transcript_id "TCONS_00004598,TCONS_00004597"; gene_id "chrA02:21165355-21171864W"; flanks "21167558^,21167802^"; structure "1-,2-"; splice_chain "21167631-,21167653-"; sources "Undefined,Undefined"; NMorMRNA "null"; degree "4"; dimension "2_2";
chrA02	Undefined	as_event	21169073	21169268	.	+	.	transcript_id "TCONS_00004597,TCONS_00004598"; gene_id "chrA02:21165355-21171864W"; flanks "21169073-,21169268-"; structure "1^,2^"; splice_chain "21169192^,21169193^"; sources "Undefined,Undefined"; NMorMRNA "null"; degree "4"; dimension "2_2";
chrA02	Undefined	as_event	21185130	21185318	.	+	.	transcript_id "TCONS_00004599,TCONS_00004600"; gene_id "chrA02:21184085-21185408W"; flanks "21185130-,21185318-"; structure "1^,2^"; splice_chain "21185189^,21185194^"; sources "Undefined,Undefined"; NMorMRNA "null"; degree "4"; dimension "2_2";
chrA02	Undefined	as_event	21467824	21468173	.	+	.	transcript_id "TCONS_00004614,TCONS_00004615"; gene_id "chrA02:21466766-21468807W"; flanks "21467824-,21468173^"; structure "0,1^2-"; splice_chain ",21467959^21468037-"; sources "Undefined,Undefined"; NMorMRNA "null"; degree "4"; dimension "2_2";
chrA02	Undefined	as_event	21533287	21533488	.	+	.	transcript_id "TCONS_00004620,TCONS_00004618/TCONS_00004619"; gene_id "chrA02:21531468-21535422W"; flanks "21533287^,21533488^"; structure "1-,2-"; splice_chain "21533378-,21533380-"; sources "Undefined,Undefined"; NMorMRNA "null"; degree "4"; dimension "2_2";
chrA02	Undefined	as_event	21583160	21583918	.	+	.	transcript_id "TCONS_00004623,TCONS_00004626"; gene_id "chrA02:21583160-21584905W"; flanks "21583160[,21583918^"; structure "0,1^2-"; splice_chain ",21583630^21583703-"; sources "Undefined,Undefined"; NMorMRNA "null"; degree "4"; dimension "2_2";
chrA02	Undefined	as_event	21583630	21584183	.	+	.	transcript_id "TCONS_00004626,TCONS_00004625"; gene_id "chrA02:21583160-21584905W"; flanks "21583630^,21584183^"; structure "1-3^4-,2-"; splice_chain "21583703-21583918^21584020-,21583710-"; sources "Undefined,Undefined"; NMorMRNA "null"; degree "4"; dimension "2_2";
chrA02	Undefined	as_event	21583160	21584183	.	+	.	transcript_id "TCONS_00004624,TCONS_00004626,TCONS_00004625"; gene_id "chrA02:21583160-21584905W"; flanks "21583160[,21584183^"; structure "1^2-,3^4-6^7-,3^5-"; splice_chain "21583457^21583541-,21583630^21583703-21583918^21584020-,21583630^21583710-"; sources "Undefined,Undefined,Undefined"; NMorMRNA "null"; degree "9"; dimension "3_3";
chrA02	Undefined	as_event	21584020	21584503	.	+	.	transcript_id "TCONS_00004623,TCONS_00004626"; gene_id "chrA02:21583160-21584905W"; flanks "21584020-,21584503^"; structure "0,1^2-"; splice_chain ",21584183^21584307-"; sources "Undefined,Undefined"; NMorMRNA "null"; degree "4"; dimension "2_2";
chrA02	Undefined	as_event	21583160	21584503	.	+	.	transcript_id "TCONS_00004626,TCONS_00004625,TCONS_00004623"; gene_id "chrA02:21583160-21584905W"; flanks "21583160[,21584503^"; structure "1^2-4^5-6^7-,1^3-6^7-,4^5-"; splice_chain "21583630^21583703-21583918^21584020-21584183^21584307-,21583630^21583710-21584183^21584307-,21583918^21584020-"; sources "Undefined,Undefined,Undefined"; NMorMRNA "null"; degree "9"; dimension "3_3";
chrA02	Undefined	as_event	21584601	21584905	.	+	.	transcript_id "TCONS_00004623/TCONS_00004625,TCONS_00004626"; gene_id "chrA02:21583160-21584905W"; flanks "21584601-,21584905]"; structure "0,1^2-"; splice_chain ",21584682^21584856-"; sources "Undefined,Undefined"; NMorMRNA "null"; degree "4"; dimension "2_2";
chrA02	Undefined	as_event	21584307	21584905	.	+	.	transcript_id "TCONS_00004624,TCONS_00004625,TCONS_00004626"; gene_id "chrA02:21583160-21584905W"; flanks "21584307-,21584905]"; structure "0,1^2-,1^2-3^4-"; splice_chain ",21584503^21584601-,21584503^21584601-21584682^21584856-"; sources "Undefined,Undefined,Undefined"; NMorMRNA "null"; degree "9"; dimension "3_3";
chrA02	Undefined	as_event	21583160	21584905	.	+	.	transcript_id "TCONS_00004624,TCONS_00004626,TCONS_00004625,TCONS_00004623"; gene_id "chrA02:21583160-21584905W"; flanks "21583160[,21584905]"; structure "1^2-8^9-,3^4-6^7-8^9-10^11-12^13-,3^5-8^9-10^11-,6^7-10^11-"; splice_chain "21583457^21583541-21584183^21584307-,21583630^21583703-21583918^21584020-21584183^21584307-21584503^21584601-21584682^21584856-,21583630^21583710-21584183^21584307-2158…
chrA02	Undefined	as_event	21721874	21722266	.	+	.	transcript_id "TCONS_00004632,TCONS_00004633"; gene_id "chrA02:21719872-21727121W"; flanks "21721874^,21722266^"; structure "1-,2-"; splice_chain "21722099-,21722207-"; sources "Undefined,Undefined"; NMorMRNA "null"; degree "4"; dimension "2_2";
chrA02	Undefined	as_event	21721797	21722266	.	+	.	transcript_id "TCONS_00004634/TCONS_00004635,TCONS_00004632,TCONS_00004633"; gene_id "chrA02:21719872-21727121W"; flanks "21721797-,21722266^"; structure "0,1^2-,1^3-"; splice_chain ",21721874^21722099-,21721874^21722207-"; sources "Undefined,Undefined,Undefined"; NMorMRNA "null"; degree "9"; dimension "3_3";
chrA02	Undefined	as_event	21723084	21724371	.	+	.	transcript_id "TCONS_00004634,TCONS_00004635,TCONS_00004633"; gene_id "chrA02:21719872-21727121W"; flanks "21723084^,21724371^"; structure "1-,2-,3-"; splice_chain "21723505-,21723579-,21724104-"; sources "Undefined,Undefined,Undefined"; NMorMRNA "null"; degree "9"; dimension "3_3";
chrA02	Undefined	as_event	21722580	21724371	.	+	.	transcript_id "TCONS_00004632,TCONS_00004634,TCONS_00004635,TCONS_00004633"; gene_id "chrA02:21719872-21727121W"; flanks "21722580-,21724371^"; structure "0,1^2-,1^3-,1^4-"; splice_chain ",21723084^21723505-,21723084^21723579-,21723084^21724104-"; sources "Undefined,Undefined,Undefined,Undefined"; NMorMRNA "null"; degree "16"; dimension "4_4";
chrA02	Undefined	as_event	21854655	21856816	.	+	.	transcript_id "TCONS_00004642,TCONS_00004643"; gene_id "chrA02:21854506-21859351W"; flanks "21854655^,21856816-"; structure "0,1-2^"; splice_chain ",21854867-21854935^"; sources "Undefined,Undefined"; NMorMRNA "null"; degree "4"; dimension "2_2";
chrA02	Undefined	as_event	21925651	21927152	.	+	.	transcript_id "TCONS_00004649,TCONS_00004648"; gene_id "chrA02:21925651-21927152W"; flanks "21925651[,21927152]"; structure "0,1^2-"; splice_chain ",21926662^21926778-"; sources "Undefined,Undefined"; NMorMRNA "null"; degree "4"; dimension "2_2";
chrA02	Undefined	as_event	22084072	22084279	.	+	.	transcript_id "TCONS_00004656,TCONS_00004657"; gene_id "chrA02:22081869-22085235W"; flanks "22084072-,22084279-"; structure "1^,2^"; splice_chain "22084149^,22084156^"; sources "Undefined,Undefined"; NMorMRNA "null"; degree "4"; dimension "2_2";
chrA02	Undefined	as_event	22134868	22135129	.	+	.	transcript_id "TCONS_00004660/TCONS_00004661,TCONS_00004662"; gene_id "chrA02:22133296-22136017W"; flanks "22134868-,22135129^"; structure "0,1^2-"; splice_chain ",22134953^22135032-"; sources "Undefined,Undefined"; NMorMRNA "null"; degree "4"; dimension "2_2";
chrA02	Undefined	as_event	22135129	22136017	.	+	.	transcript_id "TCONS_00004660/TCONS_00004662,TCONS_00004661"; gene_id "chrA02:22133296-22136017W"; flanks "22135129^,22136017]"; structure "1-,2-"; splice_chain "22135202-,22135208-"; sources "Undefined,Undefined"; NMorMRNA "null"; degree "4"; dimension "2_2";
chrA02	Undefined	as_event	22244438	22246737	.	+	.	transcript_id "TCONS_00004666,TCONS_00004665"; gene_id "chrA02:22238970-22248260W"; flanks "22244438-,22246737^"; structure "0,1^2-3^4-"; splice_chain ",22244492^22244585-22244982^22245055-"; sources "Undefined,Undefined"; NMorMRNA "null"; degree "4"; dimension "2_2";
chrA02	Undefined	as_event	22247392	22247776	.	+	.	transcript_id "TCONS_00004666,TCONS_00004665"; gene_id "chrA02:22238970-22248260W"; flanks "22247392^,22247776^"; structure "1-,2-"; splice_chain "22247717-,22247718-"; sources "Undefined,Undefined"; NMorMRNA "null"; degree "4"; dimension "2_2";
chrA02	Undefined	as_event	22387935	22389369	.	+	.	transcript_id "TCONS_00004670,TCONS_00004671"; gene_id "chrA02:22387852-22390617W"; flanks "22387935^,22389369^"; structure "1-,2-"; splice_chain "22388683-,22388737-"; sources "Undefined,Undefined"; NMorMRNA "null"; degree "4"; dimension "2_2";
chrA02	Undefined	as_event	22534870	22535602	.	+	.	transcript_id "TCONS_00004679,TCONS_00004680"; gene_id "chrA02:22533916-22536001W"; flanks "22534870-,22535602^"; structure "0,1^2-"; splice_chain ",22535117^22535195-"; sources "Undefined,Undefined"; NMorMRNA "null"; degree "4"; dimension "2_2";
chrA02	Undefined	as_event	22539488	22539785	.	+	.	transcript_id "TCONS_00004682,TCONS_00004681"; gene_id "chrA02:22539342-22541317W"; flanks "22539488-,22539785^"; structure "0,1^2-"; splice_chain ",22539647^22539715-"; sources "Undefined,Undefined"; NMorMRNA "null"; degree "4"; dimension "2_2";
chrA02	Undefined	as_event	22540039	22540217	.	+	.	transcript_id "TCONS_00004682,TCONS_00004681"; gene_id "chrA02:22539342-22541317W"; flanks "22540039^,22540217^"; structure "1-,2-"; splice_chain "22540102-,22540103-"; sources "Undefined,Undefined"; NMorMRNA "null"; degree "4"; dimension "2_2";
chrA02	Undefined	as_event	22582454	22582995	.	+	.	transcript_id "TCONS_00004687,TCONS_00004688"; gene_id "chrA02:22581161-22583639W"; flanks "22582454-,22582995^"; structure "0,1^2-"; splice_chain ",22582688^22582755-"; sources "Undefined,Undefined"; NMorMRNA "null"; degree "4"; dimension "2_2";
chrA02	Undefined	as_event	22583081	22583398	.	+	.	transcript_id "TCONS_00004687,TCONS_00004688"; gene_id "chrA02:22581161-22583639W"; flanks "22583081-,22583398^"; structure "0,1^2-"; splice_chain ",22583172^22583255-"; sources "Undefined,Undefined"; NMorMRNA "null"; degree "4"; dimension "2_2";
chrA02	Undefined	as_event	22655431	22655672	.	+	.	transcript_id "TCONS_00004694,TCONS_00004695"; gene_id "chrA02:22652421-22659434W"; flanks "22655431-,22655672^"; structure "0,1^2-"; splice_chain ",22655504^22655577-"; sources "Undefined,Undefined"; NMorMRNA "null"; degree "4"; dimension "2_2";
chrA02	Undefined	as_event	22657227	22657564	.	+	.	transcript_id "TCONS_00004694,TCONS_00004695"; gene_id "chrA02:22652421-22659434W"; flanks "22657227-,22657564^"; structure "0,1^2-"; splice_chain ",22657361^22657454-"; sources "Undefined,Undefined"; NMorMRNA "null"; degree "4"; dimension "2_2";
chrA02	Undefined	as_event	22782677	22783006	.	+	.	transcript_id "TCONS_00004706,TCONS_00004705"; gene_id "chrA02:22782677-22784635W"; flanks "22782677[,22783006^"; structure "0,1^2-"; splice_chain ",22782809^22782880-"; sources "Undefined,Undefined"; NMorMRNA "null"; degree "4"; dimension "2_2";
chrA02	Undefined	as_event	22805476	22805820	.	+	.	transcript_id "TCONS_00004707,TCONS_00004708"; gene_id "chrA02:22801789-22808131W"; flanks "22805476^,22805820^"; structure "1-,2-"; splice_chain "22805733-,22805734-"; sources "Undefined,Undefined"; NMorMRNA "null"; degree "4"; dimension "2_2";
chrA02	Undefined	as_event	22812063	22812310	.	+	.	transcript_id "TCONS_00004710/TCONS_00004712,TCONS_00004711"; gene_id "chrA02:22810299-22812341W"; flanks "22812063-,22812310-"; structure "1^,2^"; splice_chain "22812134^,22812136^"; sources "Undefined,Undefined"; NMorMRNA "null"; degree "4"; dimension "2_2";
chrA02	Undefined	as_event	22829703	22830624	.	+	.	transcript_id "TCONS_00004714,TCONS_00004715"; gene_id "chrA02:22827496-22830624W"; flanks "22829703-,22830624]"; structure "0,1^2-"; splice_chain ",22829936^22830008-"; sources "Undefined,Undefined"; NMorMRNA "null"; degree "4"; dimension "2_2";
chrA02	Undefined	as_event	22956121	22957034	.	+	.	transcript_id "TCONS_00004725,TCONS_00004726"; gene_id "chrA02:22954267-22957288W"; flanks "22956121-,22957034^"; structure "1^3-,2^4-"; splice_chain "22956388^22956557-,22956405^22956574-"; sources "Undefined,Undefined"; NMorMRNA "null"; degree "4"; dimension "2_2";
chrA02	Undefined	as_event	22962194	22962483	.	+	.	transcript_id "TCONS_00004728/TCONS_00004729,TCONS_00004730"; gene_id "chrA02:22961532-22969230W"; flanks "22962194-,22962483^"; structure "0,1^2-"; splice_chain ",22962274^22962355-"; sources "Undefined,Undefined"; NMorMRNA "null"; degree "4"; dimension "2_2";
chrA02	Undefined	as_event	22963313	22963605	.	+	.	transcript_id "TCONS_00004729,TCONS_00004728/TCONS_00004730"; gene_id "chrA02:22961532-22969230W"; flanks "22963313^,22963605-"; structure "0,1-2^"; splice_chain ",22963465-22963534^"; sources "Undefined,Undefined"; NMorMRNA "null"; degree "4"; dimension "2_2";
chrA02	Undefined	as_event	22963605	22963818	.	+	.	transcript_id "TCONS_00004728/TCONS_00004729,TCONS_00004730"; gene_id "chrA02:22961532-22969230W"; flanks "22963605-,22963818^"; structure "1^3-,2^4-"; splice_chain "22963657^22963725-,22963664^22963732-"; sources "Undefined,Undefined"; NMorMRNA "null"; degree "4"; dimension "2_2";
chrA02	Undefined	as_event	22970800	22971007	.	+	.	transcript_id "TCONS_00004733,TCONS_00004734"; gene_id "chrA02:22970281-22971007W"; flanks "22970800-,22971007]"; structure "1^3-,2^4-"; splice_chain "22970924^22970992-,22970934^22971002-"; sources "Undefined,Undefined"; NMorMRNA "null"; degree "4"; dimension "2_2";
chrA02	Undefined	as_event	23199734	23199923	.	+	.	transcript_id "TCONS_00004747,TCONS_00004746"; gene_id "chrA02:23198923-23200415W"; flanks "23199734-,23199923-"; structure "1^,2^"; splice_chain "23199773^,23199815^"; sources "Undefined,Undefined"; NMorMRNA "null"; degree "4"; dimension "2_2";
chrA02	Undefined	as_event	23199734	23200415	.	+	.	transcript_id "TCONS_00004748,TCONS_00004747,TCONS_00004746"; gene_id "chrA02:23198923-23200415W"; flanks "23199734-,23200415]"; structure "0,1^3-,2^3-"; splice_chain ",23199773^23199923-,23199815^23199923-"; sources "Undefined,Undefined,Undefined"; NMorMRNA "null"; degree "9"; dimension "3_3";
chrA02	Undefined	as_event	23255408	23255564	.	+	.	transcript_id "TCONS_00004752/TCONS_00004753,TCONS_00004751"; gene_id "chrA02:23253829-23256064W"; flanks "23255408-,23255564-"; structure "1^,2^"; splice_chain "23255497^,23255498^"; sources "Undefined,Undefined"; NMorMRNA "null"; degree "4"; dimension "2_2";
chrA02	Undefined	as_event	23255564	23256064	.	+	.	transcript_id "TCONS_00004752,TCONS_00004753"; gene_id "chrA02:23253829-23256064W"; flanks "23255564-,23256064]"; structure "1^2-3^5-,4^6-"; splice_chain "23255690^23255763-23255863^23255938-,23255875^23255950-"; sources "Undefined,Undefined"; NMorMRNA "null"; degree "4"; dimension "2_2";
chrA02	Undefined	as_event	23257199	23257721	.	+	.	transcript_id "TCONS_00004754,TCONS_00004755"; gene_id "chrA02:23256197-23259179W"; flanks "23257199-,23257721^"; structure "1^2-3^5-,4^6-"; splice_chain "23257274^23257345-23257474^23257564-,23257484^23257574-"; sources "Undefined,Undefined"; NMorMRNA "null"; degree "4"; dimension "2_2";
chrA02	Undefined	as_event	23276353	23276906	.	+	.	transcript_id "TCONS_00004756,TCONS_00004757"; gene_id "chrA02:23275091-23277094W"; flanks "23276353-,23276906-"; structure "1^3-5^7-9^,2^4-6^8-10^"; splice_chain "23276414^23276491-23276586^23276673-23276834^,23276434^23276511-23276596^23276683-23276835^"; sources "Undefined,Undefined"; NMorMRNA "null"; degree "4"; dimension "2_2";
chrA02	Undefined	as_event	23279305	23279605	.	+	.	transcript_id "TCONS_00004758,TCONS_00004759"; gene_id "chrA02:23277885-23281497W"; flanks "23279305-,23279605-"; structure "1^,2^"; splice_chain "23279360^,23279423^"; sources "Undefined,Undefined"; NMorMRNA "null"; degree "4"; dimension "2_2";
chrA02	Undefined	as_event	23402765	23402988	.	+	.	transcript_id "TCONS_00004764,TCONS_00004765"; gene_id "chrA02:23401697-23402988W"; flanks "23402765-,23402988]"; structure "0,1^2-"; splice_chain ",23402838^23402931-"; sources "Undefined,Undefined"; NMorMRNA "null"; degree "4"; dimension "2_2";
chrA02	Undefined	as_event	23501222	23502345	.	+	.	transcript_id "TCONS_00004776,TCONS_00004777"; gene_id "chrA02:23499523-23503325W"; flanks "23501222^,23502345^"; structure "1-,2-"; splice_chain "23501569-,23501575-"; sources "Undefined,Undefined"; NMorMRNA "null"; degree "4"; dimension "2_2";
chrA02	Undefined	as_event	23550601	23551004	.	+	.	transcript_id "TCONS_00004781,TCONS_00004782"; gene_id "chrA02:23549541-23555664W"; flanks "23550601-,23551004^"; structure "1^3-,2^4-"; splice_chain "23550803^23550932-,23550805^23550934-"; sources "Undefined,Undefined"; NMorMRNA "null"; degree "4"; dimension "2_2";
chrA02	Undefined	as_event	23551353	23551929	.	+	.	transcript_id "TCONS_00004781,TCONS_00004782"; gene_id "chrA02:23549541-23555664W"; flanks "23551353-,23551929^"; structure "1^3-,2^4-"; splice_chain "23551527^23551825-,23551537^23551835-"; sources "Undefined,Undefined"; NMorMRNA "null"; degree "4"; dimension "2_2";
chrA02	Undefined	as_event	23552807	23553307	.	+	.	transcript_id "TCONS_00004781,TCONS_00004782"; gene_id "chrA02:23549541-23555664W"; flanks "23552807-,23553307^"; structure "1^3-,2^4-"; splice_chain "23552932^23553228-,23552942^23553238-"; sources "Undefined,Undefined"; NMorMRNA "null"; degree "4"; dimension "2_2";
chrA02	Undefined	as_event	23553307	23554022	.	+	.	transcript_id "TCONS_00004782,TCONS_00004781"; gene_id "chrA02:23549541-23555664W"; flanks "23553307^,23554022-"; structure "0,1-2^"; splice_chain ",23553831-23553939^"; sources "Undefined,Undefined"; NMorMRNA "null"; degree "4"; dimension "2_2";
chrA02	Undefined	as_event	23592277	23592735	.	+	.	transcript_id "TCONS_00004788,TCONS_00004789"; gene_id "chrA02:23588110-23593631W"; flanks "23592277-,23592735^"; structure "0,1^2-"; splice_chain ",23592573^23592652-"; sources "Undefined,Undefined"; NMorMRNA "null"; degree "4"; dimension "2_2";
chrA02	Undefined	as_event	24000329	24000723	.	+	.	transcript_id "TCONS_00004810,TCONS_00004811"; gene_id "chrA02:24000205-24001563W"; flanks "24000329^,24000723^"; structure "1-,2-"; splice_chain "24000575-,24000580-"; sources "Undefined,Undefined"; NMorMRNA "null"; degree "4"; dimension "2_2";
chrA02	Undefined	as_event	24063043	24063431	.	+	.	transcript_id "TCONS_00004816,TCONS_00004814"; gene_id "chrA02:24062303-24064234W"; flanks "24063043-,24063431^"; structure "1^3-,2^4-"; splice_chain "24063163^24063243-,24063170^24063250-"; sources "Undefined,Undefined"; NMorMRNA "null"; degree "4"; dimension "2_2";
chrA02	Undefined	as_event	24106580	24106935	.	+	.	transcript_id "TCONS_00004819,TCONS_00004820"; gene_id "chrA02:24106407-24108896W"; flanks "24106580-,24106935^"; structure "0,1^2-"; splice_chain ",24106756^24106835-"; sources "Undefined,Undefined"; NMorMRNA "null"; degree "4"; dimension "2_2";
chrA02	Undefined	as_event	24230700	24231093	.	+	.	transcript_id "TCONS_00004828,TCONS_00004829"; gene_id "chrA02:24228589-24231811W"; flanks "24230700-,24231093^"; structure "1^3-,2^4-"; splice_chain "24230785^24230875-,24230810^24230900-"; sources "Undefined,Undefined"; NMorMRNA "null"; degree "4"; dimension "2_2";
chrA02	Undefined	as_event	24328270	24328526	.	+	.	transcript_id "TCONS_00004837,TCONS_00004836"; gene_id "chrA02:24325987-24329752W"; flanks "24328270^,24328526^"; structure "1-,2-"; splice_chain "24328414-,24328416-"; sources "Undefined,Undefined"; NMorMRNA "null"; degree "4"; dimension "2_2";
chrA02	Undefined	as_event	24486854	24487108	.	+	.	transcript_id "TCONS_00004843,TCONS_00004844"; gene_id "chrA02:24486854-24487541W"; flanks "24486854[,24487108^"; structure "0,1^2-"; splice_chain ",24486905^24486988-"; sources "Undefined,Undefined"; NMorMRNA "null"; degree "4"; dimension "2_2";
chrA02	Undefined	as_event	24487335	24487502	.	+	.	transcript_id "TCONS_00004843,TCONS_00004844"; gene_id "chrA02:24486854-24487541W"; flanks "24487335-,24487502-"; structure "1^,2^"; splice_chain "24487418^,24487421^"; sources "Undefined,Undefined"; NMorMRNA "null"; degree "4"; dimension "2_2";
chrA02	Undefined	as_event	24568232	24568482	.	+	.	transcript_id "TCONS_00004851,TCONS_00004852"; gene_id "chrA02:24567923-24570749W"; flanks "24568232-,24568482^"; structure "0,1^2-"; splice_chain ",24568313^24568392-"; sources "Undefined,Undefined"; NMorMRNA "null"; degree "4"; dimension "2_2";
chrA02	Undefined	as_event	24575298	24576163	.	+	.	transcript_id "TCONS_00004855,TCONS_00004854"; gene_id "chrA02:24575298-24576163W"; flanks "24575298[,24576163]"; structure "0,1^2-"; splice_chain ",24575498^24575699-"; sources "Undefined,Undefined"; NMorMRNA "null"; degree "4"; dimension "2_2";
chrA02	Undefined	as_event	24584614	24584850	.	+	.	transcript_id "TCONS_00004856,TCONS_00004857"; gene_id "chrA02:24582162-24586106W"; flanks "24584614-,24584850-"; structure "1^,2^"; splice_chain "24584671^,24584672^"; sources "Undefined,Undefined"; NMorMRNA "null"; degree "4"; dimension "2_2";
chrA02	Undefined	as_event	24584850	24585088	.	+	.	transcript_id "TCONS_00004857,TCONS_00004856"; gene_id "chrA02:24582162-24586106W"; flanks "24584850-,24585088^"; structure "0,1^2-"; splice_chain ",24584911^24584989-"; sources "Undefined,Undefined"; NMorMRNA "null"; degree "4"; dimension "2_2";
chrA02	Undefined	as_event	24606217	24606497	.	+	.	transcript_id "TCONS_00004862,TCONS_00004861"; gene_id "chrA02:24597352-24607455W"; flanks "24606217^,24606497^"; structure "1-,2-"; splice_chain "24606446-,24606447-"; sources "Undefined,Undefined"; NMorMRNA "null"; degree "4"; dimension "2_2";
chrA02	Undefined	as_event	24780521	24780795	.	+	.	transcript_id "TCONS_00004871,TCONS_00004870"; gene_id "chrA02:24780521-24783356W"; flanks "24780521[,24780795^"; structure "0,1^2-"; splice_chain ",24780615^24780723-"; sources "Undefined,Undefined"; NMorMRNA "null"; degree "4"; dimension "2_2";
chrA02	Undefined	as_event	24785376	24785751	.	+	.	transcript_id "TCONS_00004872/TCONS_00004873,TCONS_00004874"; gene_id "chrA02:24784059-24790173W"; flanks "24785376-,24785751^"; structure "0,1^2-"; splice_chain ",24785557^24785636-"; sources "Undefined,Undefined"; NMorMRNA "null"; degree "4"; dimension "2_2";
chrA02	Undefined	as_event	24785875	24786103	.	+	.	transcript_id "TCONS_00004873/TCONS_00004874,TCONS_00004872"; gene_id "chrA02:24784059-24790173W"; flanks "24785875-,24786103-"; structure "1^,2^"; splice_chain "24785977^,24785978^"; sources "Undefined,Undefined"; NMorMRNA "null"; degree "4"; dimension "2_2";
chrA02	Undefined	as_event	24786510	24786813	.	+	.	transcript_id "TCONS_00004872,TCONS_00004873/TCONS_00004874"; gene_id "chrA02:24784059-24790173W"; flanks "24786510^,24786813^"; structure "1-,2-"; splice_chain "24786596-,24786610-"; sources "Undefined,Undefined"; NMorMRNA "null"; degree "4"; dimension "2_2";
chrA02	Undefined	as_event	24787751	24788201	.	+	.	transcript_id "TCONS_00004872,TCONS_00004873/TCONS_00004874"; gene_id "chrA02:24784059-24790173W"; flanks "24787751-,24788201^"; structure "0,1^2-"; splice_chain ",24787942^24788075-"; sources "Undefined,Undefined"; NMorMRNA "null"; degree "4"; dimension "2_2";
chrA02	Undefined	as_event	86877	87040	.	-	.	transcript_id "TCONS_00004883,TCONS_00004884"; gene_id "chrA02:86062-89395C"; flanks "87040-,86877-"; structure "1^,2^"; splice_chain "86957^,86956^"; sources "Undefined,Undefined"; NMorMRNA "null"; degree "4"; dimension "2_2";
chrA02	Undefined	as_event	90845	91233	.	-	.	transcript_id "TCONS_00004887,TCONS_00004885/TCONS_00004886"; gene_id "chrA02:90035-92703C"; flanks "91233-,90845^"; structure "0,1^2-"; splice_chain ",91037^90944-"; sources "Undefined,Undefined"; NMorMRNA "null"; degree "4"; dimension "2_2";
chrA02	Undefined	as_event	90165	90320	.	-	.	transcript_id "TCONS_00004885,TCONS_00004886"; gene_id "chrA02:90035-92703C"; flanks "90320-,90165-"; structure "1^,2^"; splice_chain "90243^,90242^"; sources "Undefined,Undefined"; NMorMRNA "null"; degree "4"; dimension "2_2";
chrA02	Undefined	as_event	90035	90320	.	-	.	transcript_id "TCONS_00004887,TCONS_00004885,TCONS_00004886"; gene_id "chrA02:90035-92703C"; flanks "90320-,90035]"; structure "0,1^3-,2^3-"; splice_chain ",90243^90165-,90242^90165-"; sources "Undefined,Undefined,Undefined"; NMorMRNA "null"; degree "9"; dimension "3_3";
chrA02	Undefined	as_event	121710	122516	.	-	.	transcript_id "TCONS_00004888,TCONS_00004889"; gene_id "chrA02:121710-124833C"; flanks "122516-,121710]"; structure "1^3-,2^4-"; splice_chain "122481^122403-,122477^122399-"; sources "Undefined,Undefined"; NMorMRNA "null"; degree "4"; dimension "2_2";
chrA02	Undefined	as_event	136194	136437	.	-	.	transcript_id "TCONS_00004891,TCONS_00004892"; gene_id "chrA02:134557-138308C"; flanks "136437-,136194^"; structure "0,1^2-"; splice_chain ",136376^136290-"; sources "Undefined,Undefined"; NMorMRNA "null"; degree "4"; dimension "2_2";
chrA02	Undefined	as_event	246860	247084	.	-	.	transcript_id "TCONS_00004904,TCONS_00004903"; gene_id "chrA02:245815-247702C"; flanks "247084^,246860^"; structure "1-,2-"; splice_chain "246962-,246957-"; sources "Undefined,Undefined"; NMorMRNA "null"; degree "4"; dimension "2_2";
chrA02	Undefined	as_event	272390	272617	.	-	.	transcript_id "TCONS_00004909,TCONS_00004910"; gene_id "chrA02:271830-273242C"; flanks "272617-,272390^"; structure "1^3-,2^4-"; splice_chain "272546^272473-,272536^272463-"; sources "Undefined,Undefined"; NMorMRNA "null"; degree "4"; dimension "2_2";
chrA02	Undefined	as_event	272249	272390	.	-	.	transcript_id "TCONS_00004909,TCONS_00004910"; gene_id "chrA02:271830-273242C"; flanks "272390^,272249^"; structure "1-,2-"; splice_chain "272311-,272309-"; sources "Undefined,Undefined"; NMorMRNA "null"; degree "4"; dimension "2_2";
chrA02	Undefined	as_event	327768	329345	.	-	.	transcript_id "TCONS_00004915,TCONS_00004916"; gene_id "chrA02:327768-329345C"; flanks "329345[,327768]"; structure "0,1^2-3^4-5^6-7^8-9^10-"; splice_chain ",329038^328961-328851^328642-328550^328474-328325^328245-328187^328094-"; sources "Undefined,Undefined"; NMorMRNA "null"; degree "4"; dimension "2_2";
chrA02	Undefined	as_event	523340	523557	.	-	.	transcript_id "TCONS_00004929,TCONS_00004930"; gene_id "chrA02:520918-524691C"; flanks "523557-,523340-"; structure "1^,2^"; splice_chain "523429^,523420^"; sources "Undefined,Undefined"; NMorMRNA "null"; degree "4"; dimension "2_2";
chrA02	Undefined	as_event	522283	522575	.	-	.	transcript_id "TCONS_00004929,TCONS_00004930"; gene_id "chrA02:520918-524691C"; flanks "522575^,522283^"; structure "1-,2-"; splice_chain "522374-,522372-"; sources "Undefined,Undefined"; NMorMRNA "null"; degree "4"; dimension "2_2";
chrA02	Undefined	as_event	521529	521772	.	-	.	transcript_id "TCONS_00004929,TCONS_00004930"; gene_id "chrA02:520918-524691C"; flanks "521772^,521529^"; structure "1-,2-"; splice_chain "521641-,521639-"; sources "Undefined,Undefined"; NMorMRNA "null"; degree "4"; dimension "2_2";
chrA02	Undefined	as_event	567248	567570	.	-	.	transcript_id "TCONS_00004935,TCONS_00004934"; gene_id "chrA02:566147-567774C"; flanks "567570^,567248^"; structure "1-,2-"; splice_chain "567471-,567469-"; sources "Undefined,Undefined"; NMorMRNA "null"; degree "4"; dimension "2_2";
chrA02	Undefined	as_event	617666	617848	.	-	.	transcript_id "TCONS_00004938,TCONS_00004939"; gene_id "chrA02:611705-618647C"; flanks "617848-,617666^"; structure "0,1^2-"; splice_chain ",617796^617726-"; sources "Undefined,Undefined"; NMorMRNA "null"; degree "4"; dimension "2_2";
chrA02	Undefined	as_event	615146	615349	.	-	.	transcript_id "TCONS_00004939,TCONS_00004938"; gene_id "chrA02:611705-618647C"; flanks "615349^,615146^"; structure "1-,2-"; splice_chain "615269-,615268-"; sources "Undefined,Undefined"; NMorMRNA "null"; degree "4"; dimension "2_2";
chrA02	Undefined	as_event	614079	614409	.	-	.	transcript_id "TCONS_00004938,TCONS_00004939"; gene_id "chrA02:611705-618647C"; flanks "614409-,614079^"; structure "0,1^2-"; splice_chain ",614290^614197-"; sources "Undefined,Undefined"; NMorMRNA "null"; degree "4"; dimension "2_2";
chrA02	Undefined	as_event	620833	621253	.	-	.	transcript_id "TCONS_00004940,TCONS_00004941"; gene_id "chrA02:618827-621253C"; flanks "621253[,620833^"; structure "1^3-,2^4-"; splice_chain "621022^620935-,621020^620933-"; sources "Undefined,Undefined"; NMorMRNA "null"; degree "4"; dimension "2_2";
chrA02	Undefined	as_event	620020	620308	.	-	.	transcript_id "TCONS_00004941,TCONS_00004940"; gene_id "chrA02:618827-621253C"; flanks "620308-,620020^"; structure "0,1^2-"; splice_chain ",620198^620136-"; sources "Undefined,Undefined"; NMorMRNA "null"; degree "4"; dimension "2_2";
chrA02	Undefined	as_event	618865	619037	.	-	.	transcript_id "TCONS_00004940,TCONS_00004941"; gene_id "chrA02:618827-621253C"; flanks "619037-,618865-"; structure "1^,2^"; splice_chain "618961^,618960^"; sources "Undefined,Undefined"; NMorMRNA "null"; degree "4"; dimension "2_2";
chrA02	Undefined	as_event	631079	631456	.	-	.	transcript_id "TCONS_00004942,TCONS_00004943"; gene_id "chrA02:629294-631652C"; flanks "631456-,631079^"; structure "0,1^2-"; splice_chain ",631260^631188-"; sources "Undefined,Undefined"; NMorMRNA "null"; degree "4"; dimension "2_2";
chrA02	Undefined	as_event	653125	653349	.	-	.	transcript_id "TCONS_00004947,TCONS_00004948"; gene_id "chrA02:652456-655656C"; flanks "653349^,653125^"; structure "1-,2-"; splice_chain "653245-,653244-"; sources "Undefined,Undefined"; NMorMRNA "null"; degree "4"; dimension "2_2";
chrA02	Undefined	as_event	753542	753858	.	-	.	transcript_id "TCONS_00004954,TCONS_00004955"; gene_id "chrA02:752010-756666C"; flanks "753858-,753542^"; structure "0,1^2-"; splice_chain ",753687^753591-"; sources "Undefined,Undefined"; NMorMRNA "null"; degree "4"; dimension "2_2";
chrA02	Undefined	as_event	824059	824296	.	-	.	transcript_id "TCONS_00004965,TCONS_00004966"; gene_id "chrA02:820115-824626C"; flanks "824296^,824059-"; structure "0,1-2^"; splice_chain ",824209-824147^"; sources "Undefined,Undefined"; NMorMRNA "null"; degree "4"; dimension "2_2";
chrA02	Undefined	as_event	854148	856218	.	-	.	transcript_id "TCONS_00004968,TCONS_00004969"; gene_id "chrA02:854148-856218C"; flanks "856218[,854148]"; structure "1^3-,2^4-"; splice_chain "855871^854568-,855861^854558-"; sources "Undefined,Undefined"; NMorMRNA "null"; degree "4"; dimension "2_2";
chrA02	Undefined	as_event	897615	898097	.	-	.	transcript_id "TCONS_00004977,TCONS_00004975/TCONS_00004976"; gene_id "chrA02:896918-898746C"; flanks "898097-,897615^"; structure "0,1^2-"; splice_chain ",897736^897658-"; sources "Undefined,Undefined"; NMorMRNA "null"; degree "4"; dimension "2_2";
chrA02	Undefined	as_event	896918	897222	.	-	.	transcript_id "TCONS_00004977,TCONS_00004975,TCONS_00004976"; gene_id "chrA02:896918-898746C"; flanks "897222-,896918]"; structure "0,1^3-,2^4-"; splice_chain ",897117^897035-,897098^897016-"; sources "Undefined,Undefined,Undefined"; NMorMRNA "null"; degree "9"; dimension "3_3";
chrA02	Undefined	as_event	936032	937863	.	-	.	transcript_id "TCONS_00004983,TCONS_00004982"; gene_id "chrA02:936032-937863C"; flanks "937863[,936032]"; structure "0,1^2-3^4-"; splice_chain ",937154^936633-936442^936285-"; sources "Undefined,Undefined"; NMorMRNA "null"; degree "4"; dimension "2_2";
chrA02	Undefined	as_event	949948	950127	.	-	.	transcript_id "TCONS_00004984,TCONS_00004985/TCONS_00004987"; gene_id "chrA02:948428-951501C"; flanks "950127^,949948^"; structure "1-,2-"; splice_chain "950051-,950045-"; sources "Undefined,Undefined"; NMorMRNA "null"; degree "4"; dimension "2_2";
chrA02	Undefined	as_event	949458	950045	.	-	.	transcript_id "TCONS_00004987,TCONS_00004986"; gene_id "chrA02:948428-951501C"; flanks "950045-,949458-"; structure "1^,2^"; splice_chain "949948^,949946^"; sources "Undefined,Undefined"; NMorMRNA "null"; degree "4"; dimension "2_2";
chrA02	Undefined	as_event	949458	950127	.	-	.	transcript_id "TCONS_00004984,TCONS_00004987,TCONS_00004986"; gene_id "chrA02:948428-951501C"; flanks "950127^,949458-"; structure "1-3^,2-3^,2-4^"; splice_chain "950051-949948^,950045-949948^,950045-949946^"; sources "Undefined,Undefined,Undefined"; NMorMRNA "null"; degree "9"; dimension "3_3";
chrA02	Undefined	as_event	949379	949948	.	-	.	transcript_id "TCONS_00004985,TCONS_00004984/TCONS_00004987"; gene_id "chrA02:948428-951501C"; flanks "949948^,949379^"; structure "1-,2-"; splice_chain "949459-,949458-"; sources "Undefined,Undefined"; NMorMRNA "null"; degree "4"; dimension "2_2";
chrA02	Undefined	as_event	949379	950045	.	-	.	transcript_id "TCONS_00004985,TCONS_00004987,TCONS_00004986"; gene_id "chrA02:948428-951501C"; flanks "950045-,949379^"; structure "1^3-,1^4-,2^4-"; splice_chain "949948^949459-,949948^949458-,949946^949458-"; sources "Undefined,Undefined,Undefined"; NMorMRNA "null"; degree "9"; dimension "3_3";
chrA02	Undefined	as_event	949379	950127	.	-	.	transcript_id "TCONS_00004984,TCONS_00004985,TCONS_00004987,TCONS_00004986"; gene_id "chrA02:948428-951501C"; flanks "950127^,949379^"; structure "1-3^6-,2-3^5-,2-3^6-,2-4^6-"; splice_chain "950051-949948^949458-,950045-949948^949459-,950045-949948^949458-,950045-949946^949458-"; sources "Undefined,Undefined,Undefined,Undefined"; NMorMRNA "null"; degree "16"; dimension "4_4";
chrA02	Undefined	as_event	948739	949121	.	-	.	transcript_id "TCONS_00004985,TCONS_00004984/TCONS_00004986"; gene_id "chrA02:948428-951501C"; flanks "949121-,948739^"; structure "0,1^2-"; splice_chain ",948994^948931-"; sources "Undefined,Undefined"; NMorMRNA "null"; degree "4"; dimension "2_2";
chrA02	Undefined	as_event	948599	948739	.	-	.	transcript_id "TCONS_00004986,TCONS_00004984/TCONS_00004985"; gene_id "chrA02:948428-951501C"; flanks "948739^,948599^"; structure "1-,2-"; splice_chain "948656-,948655-"; sources "Undefined,Undefined"; NMorMRNA "null"; degree "4"; dimension "2_2";
chrA02	Undefined	as_event	948599	949121	.	-	.	transcript_id "TCONS_00004987,TCONS_00004986,TCONS_00004984,TCONS_00004985"; gene_id "chrA02:948428-951501C"; flanks "949121-,948599^"; structure "0,1^2-3^4-,1^2-3^5-,3^5-"; splice_chain ",948994^948931-948739^948656-,948994^948931-948739^948655-,948739^948655-"; sources "Undefined,Undefined,Undefined,Undefined"; NMorMRNA "null"; degree "16"; dimension "4_4";
chrA02	Undefined	as_event	973817	973975	.	-	.	transcript_id "TCONS_00004992,TCONS_00004993"; gene_id "chrA02:970642-974094C"; flanks "973975-,973817-"; structure "1^,2^"; splice_chain "973938^,973914^"; sources "Undefined,Undefined"; NMorMRNA "null"; degree "4"; dimension "2_2";
chrA02	Undefined	as_event	973313	973564	.	-	.	transcript_id "TCONS_00004993,TCONS_00004991/TCONS_00004992"; gene_id "chrA02:970642-974094C"; flanks "973564-,973313^"; structure "0,1^2-"; splice_chain ",973515^973412-"; sources "Undefined,Undefined"; NMorMRNA "null"; degree "4"; dimension "2_2";
chrA02	Undefined	as_event	978804	979009	.	-	.	transcript_id "TCONS_00004994,TCONS_00004996"; gene_id "chrA02:977231-979089C"; flanks "979009^,978804^"; structure "1-,2-"; splice_chain "978877-,978873-"; sources "Undefined,Undefined"; NMorMRNA "null"; degree "4"; dimension "2_2";
chrA02	Undefined	as_event	1080388	1080675	.	-	.	transcript_id "TCONS_00005004,TCONS_00005005"; gene_id "chrA02:1076456-1082963C"; flanks "1080675-,1080388^"; structure "0,1^2-"; splice_chain ",1080539^1080463-"; sources "Undefined,Undefined"; NMorMRNA "null"; degree "4"; dimension "2_2";
chrA02	Undefined	as_event	1079756	1080185	.	-	.	transcript_id "TCONS_00005004,TCONS_00005005"; gene_id "chrA02:1076456-1082963C"; flanks "1080185-,1079756^"; structure "0,1^2-"; splice_chain ",1079992^1079907-"; sources "Undefined,Undefined"; NMorMRNA "null"; degree "4"; dimension "2_2";
chrA02	Undefined	as_event	1077374	1077683	.	-	.	transcript_id "TCONS_00005004,TCONS_00005003"; gene_id "chrA02:1076456-1082963C"; flanks "1077683-,1077374^"; structure "0,1^2-"; splice_chain ",1077595^1077512-"; sources "Undefined,Undefined"; NMorMRNA "null"; degree "4"; dimension "2_2";
chrA02	Undefined	as_event	1076456	1076710	.	-	.	transcript_id "TCONS_00005004,TCONS_00005003"; gene_id "chrA02:1076456-1082963C"; flanks "1076710-,1076456]"; structure "0,1^2-"; splice_chain ",1076599^1076513-"; sources "Undefined,Undefined"; NMorMRNA "null"; degree "4"; dimension "2_2";
chrA02	Undefined	as_event	1167965	1168282	.	-	.	transcript_id "TCONS_00005015,TCONS_00005016"; gene_id "chrA02:1165157-1169429C"; flanks "1168282-,1167965^"; structure "0,1^2-"; splice_chain ",1168087^1168019-"; sources "Undefined,Undefined"; NMorMRNA "null"; degree "4"; dimension "2_2";
chrA02	Undefined	as_event	1172415	1172701	.	-	.	transcript_id "TCONS_00005017,TCONS_00005018"; gene_id "chrA02:1170070-1174172C"; flanks "1172701-,1172415^"; structure "0,1^2-"; splice_chain ",1172646^1172570-"; sources "Undefined,Undefined"; NMorMRNA "null"; degree "4"; dimension "2_2";
chrA02	Undefined	as_event	1190857	1191244	.	-	.	transcript_id "TCONS_00005022,TCONS_00005021"; gene_id "chrA02:1183654-1193385C"; flanks "1191244^,1190857^"; structure "1-,2-"; splice_chain "1190967-,1190964-"; sources "Undefined,Undefined"; NMorMRNA "null"; degree "4"; dimension "2_2";
chrA02	Undefined	as_event	1186082	1186270	.	-	.	transcript_id "TCONS_00005020,TCONS_00005021/TCONS_00005022"; gene_id "chrA02:1183654-1193385C"; flanks "1186270^,1186082^"; structure "1-,2-"; splice_chain "1186193-,1186186-"; sources "Undefined,Undefined"; NMorMRNA "null"; degree "4"; dimension "2_2";
chrA02	Undefined	as_event	1238162	1238407	.	-	.	transcript_id "TCONS_00005028,TCONS_00005027/TCONS_00005029"; gene_id "chrA02:1234694-1239637C"; flanks "1238407-,1238162^"; structure "0,1^2-"; splice_chain ",1238350^1238257-"; sources "Undefined,Undefined"; NMorMRNA "null"; degree "4"; dimension "2_2";
chrA02	Undefined	as_event	1237594	1238043	.	-	.	transcript_id "TCONS_00005027/TCONS_00005028,TCONS_00005029"; gene_id "chrA02:1234694-1239637C"; flanks "1238043-,1237594^"; structure "0,1^2-"; splice_chain ",1237926^1237860-"; sources "Undefined,Undefined"; NMorMRNA "null"; degree "4"; dimension "2_2";
chrA02	Undefined	as_event	1244614	1245964	.	-	.	transcript_id "TCONS_00005033,TCONS_00005032"; gene_id "chrA02:1240354-1245964C"; flanks "1245964[,1244614^"; structure "1^3-,2^4-"; splice_chain "1244936^1244830-,1244935^1244829-"; sources "Undefined,Undefined"; NMorMRNA "null"; degree "4"; dimension "2_2";
chrA02	Undefined	as_event	1244313	1244529	.	-	.	transcript_id "TCONS_00005032,TCONS_00005033"; gene_id "chrA02:1240354-1245964C"; flanks "1244529-,1244313-"; structure "1^,2^"; splice_chain "1244396^,1244395^"; sources "Undefined,Undefined"; NMorMRNA "null"; degree "4"; dimension "2_2";
chrA02	Undefined	as_event	1243449	1243644	.	-	.	transcript_id "TCONS_00005031,TCONS_00005032/TCONS_00005033"; gene_id "chrA02:1240354-1245964C"; flanks "1243644^,1243449^"; structure "1-,2-"; splice_chain "1243563-,1243562-"; sources "Undefined,Undefined"; NMorMRNA "null"; degree "4"; dimension "2_2";
chrA02	Undefined	as_event	1280754	1281050	.	-	.	transcript_id "TCONS_00005035,TCONS_00005034"; gene_id "chrA02:1279028-1282492C"; flanks "1281050-,1280754^"; structure "0,1^2-"; splice_chain ",1280981^1280834-"; sources "Undefined,Undefined"; NMorMRNA "null"; degree "4"; dimension "2_2";
chrA02	Undefined	as_event	1279544	1279819	.	-	.	transcript_id "TCONS_00005035,TCONS_00005034"; gene_id "chrA02:1279028-1282492C"; flanks "1279819-,1279544^"; structure "1^3-,2^4-"; splice_chain "1279764^1279697-,1279754^1279687-"; sources "Undefined,Undefined"; NMorMRNA "null"; degree "4"; dimension "2_2";
chrA02	Undefined	as_event	1422803	1423792	.	-	.	transcript_id "TCONS_00005046,TCONS_00005044"; gene_id "chrA02:1422803-1424347C"; flanks "1423792-,1422803]"; structure "0,1^2-"; splice_chain ",1423512^1423411-"; sources "Undefined,Undefined"; NMorMRNA "null"; degree "4"; dimension "2_2";
chrA02	Undefined	as_event	1453313	1453466	.	-	.	transcript_id "TCONS_00005048,TCONS_00005049"; gene_id "chrA02:1451009-1454162C"; flanks "1453466^,1453313^"; structure "1-,2-"; splice_chain "1453381-,1453370-"; sources "Undefined,Undefined"; NMorMRNA "null"; degree "4"; dimension "2_2";
chrA02	Undefined	as_event	1451711	1451976	.	-	.	transcript_id "TCONS_00005048,TCONS_00005049"; gene_id "chrA02:1451009-1454162C"; flanks "1451976-,1451711^"; structure "0,1^2-"; splice_chain ",1451895^1451757-"; sources "Undefined,Undefined"; NMorMRNA "null"; degree "4"; dimension "2_2";
chrA02	Undefined	as_event	1486360	1491833	.	-	.	transcript_id "TCONS_00005051,TCONS_00005050"; gene_id "chrA02:1483057-1491935C"; flanks "1491833^,1486360-"; structure "0,1-2^"; splice_chain ",1486890-1486784^"; sources "Undefined,Undefined"; NMorMRNA "null"; degree "4"; dimension "2_2";
chrA02	Undefined	as_event	1574892	1575484	.	-	.	transcript_id "TCONS_00005062,TCONS_00005063"; gene_id "chrA02:1573617-1576348C"; flanks "1575484-,1574892^"; structure "0,1^2-"; splice_chain ",1575239^1575153-"; sources "Undefined,Undefined"; NMorMRNA "null"; degree "4"; dimension "2_2";
chrA02	Undefined	as_event	1578238	1578678	.	-	.	transcript_id "TCONS_00005065,TCONS_00005066"; gene_id "chrA02:1577362-1579113C"; flanks "1578678^,1578238^"; structure "1-,2-"; splice_chain "1578609-,1578587-"; sources "Undefined,Undefined"; NMorMRNA "null"; degree "4"; dimension "2_2";
chrA02	Undefined	as_event	1602462	1603728	.	-	.	transcript_id "TCONS_00005070,TCONS_00005069"; gene_id "chrA02:1602462-1604343C"; flanks "1603728-,1602462]"; structure "0,1^2-"; splice_chain ",1602883^1602802-"; sources "Undefined,Undefined"; NMorMRNA "null"; degree "4"; dimension "2_2";
chrA02	Undefined	as_event	1738729	1739004	.	-	.	transcript_id "TCONS_00005074,TCONS_00005075"; gene_id "chrA02:1736839-1740859C"; flanks "1739004-,1738729^"; structure "0,1^2-"; splice_chain ",1738908^1738814-"; sources "Undefined,Undefined"; NMorMRNA "null"; degree "4"; dimension "2_2";
chrA02	Undefined	as_event	1738155	1738466	.	-	.	transcript_id "TCONS_00005074,TCONS_00005075"; gene_id "chrA02:1736839-1740859C"; flanks "1738466-,1738155^"; structure "0,1^2-"; splice_chain ",1738342^1738256-"; sources "Undefined,Undefined"; NMorMRNA "null"; degree "4"; dimension "2_2";
chrA02	Undefined	as_event	1797261	1797685	.	-	.	transcript_id "TCONS_00005078,TCONS_00005079"; gene_id "chrA02:1795771-1798176C"; flanks "1797685-,1797261^"; structure "0,1^2-"; splice_chain ",1797556^1797479-"; sources "Undefined,Undefined"; NMorMRNA "null"; degree "4"; dimension "2_2";
chrA02	Undefined	as_event	1804048	1804773	.	-	.	transcript_id "TCONS_00005081,TCONS_00005082"; gene_id "chrA02:1802152-1805965C"; flanks "1804773^,1804048^"; structure "1-,2-"; splice_chain "1804692-,1804673-"; sources "Undefined,Undefined"; NMorMRNA "null"; degree "4"; dimension "2_2";
chrA02	Undefined	as_event	1802755	1803129	.	-	.	transcript_id "TCONS_00005082,TCONS_00005081"; gene_id "chrA02:1802152-1805965C"; flanks "1803129-,1802755-"; structure "1^,2^"; splice_chain "1803048^,1803031^"; sources "Undefined,Undefined"; NMorMRNA "null"; degree "4"; dimension "2_2";
chrA02	Undefined	as_event	1848112	1848561	.	-	.	transcript_id "TCONS_00005089,TCONS_00005088/TCONS_00005090"; gene_id "chrA02:1845755-1848561C"; flanks "1848561[,1848112^"; structure "0,1^2-"; splice_chain ",1848294^1848205-"; sources "Undefined,Undefined"; NMorMRNA "null"; degree "4"; dimension "2_2";
chrA02	Undefined	as_event	1846880	1847127	.	-	.	transcript_id "TCONS_00005089,TCONS_00005090"; gene_id "chrA02:1845755-1848561C"; flanks "1847127^,1846880^"; structure "1-,2-"; splice_chain "1847033-,1846966-"; sources "Undefined,Undefined"; NMorMRNA "null"; degree "4"; dimension "2_2";
chrA02	Undefined	as_event	1846880	1847554	.	-	.	transcript_id "TCONS_00005088,TCONS_00005089,TCONS_00005090"; gene_id "chrA02:1845755-1848561C"; flanks "1847554-,1846880^"; structure "0,1^2-,1^3-"; splice_chain ",1847127^1847033-,1847127^1846966-"; sources "Undefined,Undefined,Undefined"; NMorMRNA "null"; degree "9"; dimension "3_3";
chrA02	Undefined	as_event	1846324	1846597	.	-	.	transcript_id "TCONS_00005090,TCONS_00005089"; gene_id "chrA02:1845755-1848561C"; flanks "1846597-,1846324^"; structure "0,1^2-"; splice_chain ",1846424^1846351-"; sources "Undefined,Undefined"; NMorMRNA "null"; degree "4"; dimension "2_2";
chrA02	Undefined	as_event	1846324	1846684	.	-	.	transcript_id "TCONS_00005088,TCONS_00005090,TCONS_00005089"; gene_id "chrA02:1845755-1848561C"; flanks "1846684^,1846324^"; structure "1-,2-,2-3^4-"; splice_chain "1846606-,1846597-,1846597-1846424^1846351-"; sources "Undefined,Undefined,Undefined"; NMorMRNA "null"; degree "9"; dimension "3_3";
chrA02	Undefined	as_event	1845879	1846253	.	-	.	transcript_id "TCONS_00005088/TCONS_00005089,TCONS_00005090"; gene_id "chrA02:1845755-1848561C"; flanks "1846253-,1845879]"; structure "0,1^2-"; splice_chain ",1846128^1846023-"; sources "Undefined,Undefined"; NMorMRNA "null"; degree "4"; dimension "2_2";
chrA02	Undefined	as_event	1870027	1870483	.	-	.	transcript_id "TCONS_00005092,TCONS_00005091"; gene_id "chrA02:1868500-1870483C"; flanks "1870483[,1870027^"; structure "1^3-,2^4-"; splice_chain "1870252^1870139-,1870250^1870137-"; sources "Undefined,Undefined"; NMorMRNA "null"; degree "4"; dimension "2_2";
chrA02	Undefined	as_event	1868747	1868971	.	-	.	transcript_id "TCONS_00005091,TCONS_00005092"; gene_id "chrA02:1868500-1870483C"; flanks "1868971^,1868747^"; structure "1-,2-"; splice_chain "1868801-,1868797-"; sources "Undefined,Undefined"; NMorMRNA "null"; degree "4"; dimension "2_2";
chrA02	Undefined	as_event	2013715	2014023	.	-	.	transcript_id "TCONS_00005105,TCONS_00005104"; gene_id "chrA02:2009970-2015924C"; flanks "2014023-,2013715^"; structure "0,1^2-"; splice_chain ",2013958^2013879-"; sources "Undefined,Undefined"; NMorMRNA "null"; degree "4"; dimension "2_2";
chrA02	Undefined	as_event	2013499	2013715	.	-	.	transcript_id "TCONS_00005105,TCONS_00005104"; gene_id "chrA02:2009970-2015924C"; flanks "2013715^,2013499^"; structure "1-,2-"; splice_chain "2013574-,2013573-"; sources "Undefined,Undefined"; NMorMRNA "null"; degree "4"; dimension "2_2";
chrA02	Undefined	as_event	2012956	2013270	.	-	.	transcript_id "TCONS_00005105,TCONS_00005104"; gene_id "chrA02:2009970-2015924C"; flanks "2013270^,2012956^"; structure "1-,2-"; splice_chain "2013092-,2013091-"; sources "Undefined,Undefined"; NMorMRNA "null"; degree "4"; dimension "2_2";
chrA02	Undefined	as_event	2011091	2011299	.	-	.	transcript_id "TCONS_00005105,TCONS_00005104"; gene_id "chrA02:2009970-2015924C"; flanks "2011299-,2011091^"; structure "0,1^2-"; splice_chain ",2011233^2011157-"; sources "Undefined,Undefined"; NMorMRNA "null"; degree "4"; dimension "2_2";
chrA02	Undefined	as_event	2048499	2048761	.	-	.	transcript_id "TCONS_00005112,TCONS_00005113"; gene_id "chrA02:2047467-2049118C"; flanks "2048761-,2048499^"; structure "1^3-,2^4-"; splice_chain "2048691^2048603-,2048665^2048577-"; sources "Undefined,Undefined"; NMorMRNA "null"; degree "4"; dimension "2_2";
chrA02	Undefined	as_event	2241412	2242762	.	-	.	transcript_id "TCONS_00005129,TCONS_00005130"; gene_id "chrA02:2241412-2242762C"; flanks "2242762[,2241412]"; structure "0,1^2-"; splice_chain ",2241714^2241611-"; sources "Undefined,Undefined"; NMorMRNA "null"; degree "4"; dimension "2_2";
chrA02	Undefined	as_event	2263569	2263740	.	-	.	transcript_id "TCONS_00005133,TCONS_00005132"; gene_id "chrA02:2259950-2264622C"; flanks "2263740^,2263569^"; structure "1-,2-"; splice_chain "2263654-,2263653-"; sources "Undefined,Undefined"; NMorMRNA "null"; degree "4"; dimension "2_2";
chrA02	Undefined	as_event	2315435	2315821	.	-	.	transcript_id "TCONS_00005138,TCONS_00005139"; gene_id "chrA02:2312702-2316651C"; flanks "2315821-,2315435^"; structure "0,1^2-"; splice_chain ",2315617^2315525-"; sources "Undefined,Undefined"; NMorMRNA "null"; degree "4"; dimension "2_2";
chrA02	Undefined	as_event	2475945	2477402	.	-	.	transcript_id "TCONS_00005151,TCONS_00005152"; gene_id "chrA02:2475945-2477402C"; flanks "2477402[,2475945]"; structure "1^3-,2^4-"; splice_chain "2477205^2476632-,2477183^2476610-"; sources "Undefined,Undefined"; NMorMRNA "null"; degree "4"; dimension "2_2";
chrA02	Undefined	as_event	2488957	2489110	.	-	.	transcript_id "TCONS_00005153,TCONS_00005154"; gene_id "chrA02:2482188-2489752C"; flanks "2489110^,2488957^"; structure "1-,2-"; splice_chain "2489034-,2489032-"; sources "Undefined,Undefined"; NMorMRNA "null"; degree "4"; dimension "2_2";
chrA02	Undefined	as_event	2482188	2484131	.	-	.	transcript_id "TCONS_00005154,TCONS_00005153"; gene_id "chrA02:2482188-2489752C"; flanks "2484131^,2482188]"; structure "1-,2-"; splice_chain "2483983-,2483981-"; sources "Undefined,Undefined"; NMorMRNA "null"; degree "4"; dimension "2_2";
chrA02	Undefined	as_event	2732813	2733299	.	-	.	transcript_id "TCONS_00005178,TCONS_00005179"; gene_id "chrA02:2732242-2736456C"; flanks "2733299-,2732813^"; structure "1^3-,2^4-"; splice_chain "2733091^2732971-,2733090^2732970-"; sources "Undefined,Undefined"; NMorMRNA "null"; degree "4"; dimension "2_2";
chrA02	Undefined	as_event	2751796	2752317	.	-	.	transcript_id "TCONS_00005181,TCONS_00005180"; gene_id "chrA02:2749409-2752609C"; flanks "2752317-,2751796^"; structure "1^3-,2^4-"; splice_chain "2751997^2751870-,2751988^2751861-"; sources "Undefined,Undefined"; NMorMRNA "null"; degree "4"; dimension "2_2";
chrA02	Undefined	as_event	2750723	2751013	.	-	.	transcript_id "TCONS_00005181,TCONS_00005180"; gene_id "chrA02:2749409-2752609C"; flanks "2751013-,2750723^"; structure "0,1^2-"; splice_chain ",2750878^2750807-"; sources "Undefined,Undefined"; NMorMRNA "null"; degree "4"; dimension "2_2";
chrA02	Undefined	as_event	2749409	2750162	.	-	.	transcript_id "TCONS_00005181,TCONS_00005180"; gene_id "chrA02:2749409-2752609C"; flanks "2750162^,2749409]"; structure "1-,2-"; splice_chain "2749973-,2749967-"; sources "Undefined,Undefined"; NMorMRNA "null"; degree "4"; dimension "2_2";
chrA02	Undefined	as_event	2756272	2756480	.	-	.	transcript_id "TCONS_00005184,TCONS_00005183"; gene_id "chrA02:2755798-2757708C"; flanks "2756480-,2756272^"; structure "0,1^2-"; splice_chain ",2756414^2756343-"; sources "Undefined,Undefined"; NMorMRNA "null"; degree "4"; dimension "2_2";
chrA02	Undefined	as_event	2883509	2883856	.	-	.	transcript_id "TCONS_00005192,TCONS_00005191"; gene_id "chrA02:2881640-2885446C"; flanks "2883856-,2883509^"; structure "0,1^2-"; splice_chain ",2883750^2883683-"; sources "Undefined,Undefined"; NMorMRNA "null"; degree "4"; dimension "2_2";
chrA02	Undefined	as_event	2881888	2882634	.	-	.	transcript_id "TCONS_00005191,TCONS_00005192"; gene_id "chrA02:2881640-2885446C"; flanks "2882634-,2881888^"; structure "0,1^2-3^4-"; splice_chain ",2882294^2882217-2882109^2882037-"; sources "Undefined,Undefined"; NMorMRNA "null"; degree "4"; dimension "2_2";
chrA02	Undefined	as_event	2970435	2970616	.	-	.	transcript_id "TCONS_00005194,TCONS_00005193"; gene_id "chrA02:2970181-2973232C"; flanks "2970616^,2970435^"; structure "1-,2-"; splice_chain "2970526-,2970525-"; sources "Undefined,Undefined"; NMorMRNA "null"; degree "4"; dimension "2_2";
chrA02	Undefined	as_event	2984517	2984894	.	-	.	transcript_id "TCONS_00005196,TCONS_00005197"; gene_id "chrA02:2982659-2985398C"; flanks "2984894^,2984517^"; structure "1-,2-"; splice_chain "2984815-,2984811-"; sources "Undefined,Undefined"; NMorMRNA "null"; degree "4"; dimension "2_2";
chrA02	Undefined	as_event	2983921	2984093	.	-	.	transcript_id "TCONS_00005197,TCONS_00005196"; gene_id "chrA02:2982659-2985398C"; flanks "2984093^,2983921^"; structure "1-,2-"; splice_chain "2984010-,2984008-"; sources "Undefined,Undefined"; NMorMRNA "null"; degree "4"; dimension "2_2";
chrA02	Undefined	as_event	2983438	2983608	.	-	.	transcript_id "TCONS_00005196,TCONS_00005197"; gene_id "chrA02:2982659-2985398C"; flanks "2983608-,2983438-"; structure "1^,2^"; splice_chain "2983513^,2983512^"; sources "Undefined,Undefined"; NMorMRNA "null"; degree "4"; dimension "2_2";
chrA02	Undefined	as_event	3039491	3039766	.	-	.	transcript_id "TCONS_00005199/TCONS_00005200,TCONS_00005201"; gene_id "chrA02:3037639-3043247C"; flanks "3039766-,3039491^"; structure "0,1^2-"; splice_chain ",3039662^3039571-"; sources "Undefined,Undefined"; NMorMRNA "null"; degree "4"; dimension "2_2";
chrA02	Undefined	as_event	3037926	3038190	.	-	.	transcript_id "TCONS_00005200,TCONS_00005201"; gene_id "chrA02:3037639-3043247C"; flanks "3038190-,3037926^"; structure "0,1^2-"; splice_chain ",3038096^3037967-"; sources "Undefined,Undefined"; NMorMRNA "null"; degree "4"; dimension "2_2";
chrA02	Undefined	as_event	3037709	3038190	.	-	.	transcript_id "TCONS_00005199,TCONS_00005201,TCONS_00005200"; gene_id "chrA02:3037639-3043247C"; flanks "3038190-,3037709]"; structure "0,1^2-3^4-,3^4-"; splice_chain ",3038096^3037967-3037926^3037822-,3037926^3037822-"; sources "Undefined,Undefined,Undefined"; NMorMRNA "null"; degree "9"; dimension "3_3";
chrA02	Undefined	as_event	3107536	3107856	.	-	.	transcript_id "TCONS_00005215,TCONS_00005214"; gene_id "chrA02:3106298-3108791C"; flanks "3107856-,3107536^"; structure "0,1^2-"; splice_chain ",3107769^3107681-"; sources "Undefined,Undefined"; NMorMRNA "null"; degree "4"; dimension "2_2";
chrA02	Undefined	as_event	3106298	3106963	.	-	.	transcript_id "TCONS_00005215,TCONS_00005214"; gene_id "chrA02:3106298-3108791C"; flanks "3106963-,3106298]"; structure "0,1^2-"; splice_chain ",3106847^3106755-"; sources "Undefined,Undefined"; NMorMRNA "null"; degree "4"; dimension "2_2";
chrA02	Undefined	as_event	3196781	3197228	.	-	.	transcript_id "TCONS_00005221,TCONS_00005220"; gene_id "chrA02:3195898-3197228C"; flanks "3197228[,3196781^"; structure "0,1^2-"; splice_chain ",3197016^3196909-"; sources "Undefined,Undefined"; NMorMRNA "null"; degree "4"; dimension "2_2";
chrA02	Undefined	as_event	3699939	3700129	.	-	.	transcript_id "TCONS_00005258,TCONS_00005259"; gene_id "chrA02:3697549-3700400C"; flanks "3700129^,3699939^"; structure "1-,2-"; splice_chain "3700059-,3700056-"; sources "Undefined,Undefined"; NMorMRNA "null"; degree "4"; dimension "2_2";
chrA02	Undefined	as_event	3791579	3791869	.	-	.	transcript_id "TCONS_00005265,TCONS_00005264"; gene_id "chrA02:3790259-3791869C"; flanks "3791869[,3791579^"; structure "1^3-,2^4-"; splice_chain "3791806^3791714-,3791801^3791709-"; sources "Undefined,Undefined"; NMorMRNA "null"; degree "4"; dimension "2_2";
chrA02	Undefined	as_event	3791077	3791709	.	-	.	transcript_id "TCONS_00005266,TCONS_00005264"; gene_id "chrA02:3790259-3791869C"; flanks "3791709-,3791077^"; structure "1^3-,2^4-"; splice_chain "3791595^3791436-,3791579^3791420-"; sources "Undefined,Undefined"; NMorMRNA "null"; degree "4"; dimension "2_2";
chrA02	Undefined	as_event	3791077	3791869	.	-	.	transcript_id "TCONS_00005265,TCONS_00005266,TCONS_00005264"; gene_id "chrA02:3790259-3791869C"; flanks "3791869[,3791077^"; structure "1^3-6^8-,2^4-5^7-,2^4-6^8-"; splice_chain "3791806^3791714-3791579^3791420-,3791801^3791709-3791595^3791436-,3791801^3791709-3791579^3791420-"; sources "Undefined,Undefined,Undefined"; NMorMRNA "null"; degree "9"; dimension "3_3";
chrA02	Undefined	as_event	3801541	3801922	.	-	.	transcript_id "TCONS_00005268,TCONS_00005269"; gene_id "chrA02:3799145-3802958C"; flanks "3801922-,3801541^"; structure "0,1^2-"; splice_chain ",3801815^3801735-"; sources "Undefined,Undefined"; NMorMRNA "null"; degree "4"; dimension "2_2";
chrA02	Undefined	as_event	3800730	3801430	.	-	.	transcript_id "TCONS_00005268,TCONS_00005269"; gene_id "chrA02:3799145-3802958C"; flanks "3801430-,3800730^"; structure "0,1^2-3^4-"; splice_chain ",3801333^3801246-3801159^3801080-"; sources "Undefined,Undefined"; NMorMRNA "null"; degree "4"; dimension "2_2";
chrA02	Undefined	as_event	3812916	3813744	.	-	.	transcript_id "TCONS_00005271,TCONS_00005272"; gene_id "chrA02:3811529-3815358C"; flanks "3813744-,3812916^"; structure "1^3-,2^4-"; splice_chain "3813627^3813183-,3813617^3813172-"; sources "Undefined,Undefined"; NMorMRNA "null"; degree "4"; dimension "2_2";
chrA02	Undefined	as_event	4013628	4013888	.	-	.	transcript_id "TCONS_00005275,TCONS_00005276"; gene_id "chrA02:4011652-4014847C"; flanks "4013888-,4013628^"; structure "1^3-,2^4-"; splice_chain "4013803^4013708-,4013793^4013698-"; sources "Undefined,Undefined"; NMorMRNA "null"; degree "4"; dimension "2_2";
chrA02	Undefined	as_event	4012719	4012958	.	-	.	transcript_id "TCONS_00005275,TCONS_00005276"; gene_id "chrA02:4011652-4014847C"; flanks "4012958-,4012719^"; structure "1^3-,2^4-"; splice_chain "4012905^4012813-,4012895^4012803-"; sources "Undefined,Undefined"; NMorMRNA "null"; degree "4"; dimension "2_2";
chrA02	Undefined	as_event	4136474	4136667	.	-	.	transcript_id "TCONS_00005279,TCONS_00005278/TCONS_00005280"; gene_id "chrA02:4133226-4137832C"; flanks "4136667^,4136474^"; structure "1-,2-"; splice_chain "4136569-,4136566-"; sources "Undefined,Undefined"; NMorMRNA "null"; degree "4"; dimension "2_2";
chrA02	Undefined	as_event	4133946	4134157	.	-	.	transcript_id "TCONS_00005278,TCONS_00005279"; gene_id "chrA02:4133226-4137832C"; flanks "4134157^,4133946^"; structure "1-,2-"; splice_chain "4134057-,4134056-"; sources "Undefined,Undefined"; NMorMRNA "null"; degree "4"; dimension "2_2";
chrA02	Undefined	as_event	4133850	4134056	.	-	.	transcript_id "TCONS_00005279,TCONS_00005280"; gene_id "chrA02:4133226-4137832C"; flanks "4134056-,4133850-"; structure "1^,2^"; splice_chain "4133946^,4133944^"; sources "Undefined,Undefined"; NMorMRNA "null"; degree "4"; dimension "2_2";
chrA02	Undefined	as_event	4133850	4134157	.	-	.	transcript_id "TCONS_00005278,TCONS_00005279,TCONS_00005280"; gene_id "chrA02:4133226-4137832C"; flanks "4134157^,4133850-"; structure "1-3^,2-3^,2-4^"; splice_chain "4134057-4133946^,4134056-4133946^,4134056-4133944^"; sources "Undefined,Undefined,Undefined"; NMorMRNA "null"; degree "9"; dimension "3_3";
chrA02	Undefined	as_event	4133346	4133639	.	-	.	transcript_id "TCONS_00005278/TCONS_00005279,TCONS_00005280"; gene_id "chrA02:4133226-4137832C"; flanks "4133639-,4133346-"; structure "1^,2^"; splice_chain "4133434^,4133432^"; sources "Undefined,Undefined"; NMorMRNA "null"; degree "4"; dimension "2_2";
chrA02	Undefined	as_event	4414344	4414498	.	-	.	transcript_id "TCONS_00005294,TCONS_00005295"; gene_id "chrA02:4412949-4414552C"; flanks "4414498^,4414344^"; structure "1-,2-"; splice_chain "4414474-,4414471-"; sources "Undefined,Undefined"; NMorMRNA "null"; degree "4"; dimension "2_2";
chrA02	Undefined	as_event	4456057	4456534	.	-	.	transcript_id "TCONS_00005301,TCONS_00005300"; gene_id "chrA02:4455454-4457424C"; flanks "4456534-,4456057^"; structure "0,1^2-"; splice_chain ",4456339^4456260-"; sources "Undefined,Undefined"; NMorMRNA "null"; degree "4"; dimension "2_2";
chrA02	Undefined	as_event	4541714	4542234	.	-	.	transcript_id "TCONS_00005307,TCONS_00005308"; gene_id "chrA02:4539563-4542234C"; flanks "4542234[,4541714^"; structure "1^3-,2^4-"; splice_chain "4541917^4541829-,4541885^4541797-"; sources "Undefined,Undefined"; NMorMRNA "null"; degree "4"; dimension "2_2";
chrA02	Undefined	as_event	4574571	4576019	.	-	.	transcript_id "TCONS_00005311,TCONS_00005312"; gene_id "chrA02:4574571-4576135C"; flanks "4576019^,4574571]"; structure "1-,2-"; splice_chain "4575491-,4575488-"; sources "Undefined,Undefined"; NMorMRNA "null"; degree "4"; dimension "2_2";
chrA02	Undefined	as_event	4601463	4601619	.	-	.	transcript_id "TCONS_00005315,TCONS_00005314"; gene_id "chrA02:4599117-4601775C"; flanks "4601619^,4601463^"; structure "1-,2-"; splice_chain "4601533-,4601530-"; sources "Undefined,Undefined"; NMorMRNA "null"; degree "4"; dimension "2_2";
chrA02	Undefined	as_event	4630751	4631301	.	-	.	transcript_id "TCONS_00005319,TCONS_00005318"; gene_id "chrA02:4630751-4633270C"; flanks "4631301-,4630751]"; structure "0,1^2-"; splice_chain ",4631101^4631014-"; sources "Undefined,Undefined"; NMorMRNA "null"; degree "4"; dimension "2_2";
chrA02	Undefined	as_event	4716856	4717188	.	-	.	transcript_id "TCONS_00005327,TCONS_00005328"; gene_id "chrA02:4715574-4717686C"; flanks "4717188-,4716856^"; structure "0,1^2-"; splice_chain ",4717012^4716930-"; sources "Undefined,Undefined"; NMorMRNA "null"; degree "4"; dimension "2_2";
chrA02	Undefined	as_event	4716212	4716543	.	-	.	transcript_id "TCONS_00005327,TCONS_00005328"; gene_id "chrA02:4715574-4717686C"; flanks "4716543-,4716212^"; structure "0,1^2-"; splice_chain ",4716405^4716321-"; sources "Undefined,Undefined"; NMorMRNA "null"; degree "4"; dimension "2_2";
chrA02	Undefined	as_event	4717855	4718132	.	-	.	transcript_id "TCONS_00005329,TCONS_00005330,TCONS_00005331"; gene_id "chrA02:4717855-4719456C"; flanks "4718132-,4717855]"; structure "1^4-,2^5-,3^6-"; splice_chain "4718030^4717961-,4718025^4717956-,4718023^4717954-"; sources "Undefined,Undefined,Undefined"; NMorMRNA "null"; degree "9"; dimension "3_3";
chrA02	Undefined	as_event	4959117	4959445	.	-	.	transcript_id "TCONS_00005345,TCONS_00005344"; gene_id "chrA02:4957519-4960643C"; flanks "4959445-,4959117^"; structure "0,1^2-"; splice_chain ",4959270^4959186-"; sources "Undefined,Undefined"; NMorMRNA "null"; degree "4"; dimension "2_2";
chrA02	Undefined	as_event	4958653	4958822	.	-	.	transcript_id "TCONS_00005344,TCONS_00005345"; gene_id "chrA02:4957519-4960643C"; flanks "4958822-,4958653-"; structure "1^,2^"; splice_chain "4958739^,4958738^"; sources "Undefined,Undefined"; NMorMRNA "null"; degree "4"; dimension "2_2";
chrA02	Undefined	as_event	5104039	5104270	.	-	.	transcript_id "TCONS_00005349,TCONS_00005350"; gene_id "chrA02:5102202-5104647C"; flanks "5104270^,5104039^"; structure "1-,2-"; splice_chain "5104134-,5104133-"; sources "Undefined,Undefined"; NMorMRNA "null"; degree "4"; dimension "2_2";
chrA02	Undefined	as_event	5225708	5226049	.	-	.	transcript_id "TCONS_00005362,TCONS_00005361"; gene_id "chrA02:5225505-5226886C"; flanks "5226049-,5225708^"; structure "0,1^2-"; splice_chain ",5225883^5225791-"; sources "Undefined,Undefined"; NMorMRNA "null"; degree "4"; dimension "2_2";
chrA02	Undefined	as_event	5577758	5578292	.	-	.	transcript_id "TCONS_00005382,TCONS_00005381"; gene_id "chrA02:5576708-5578292C"; flanks "5578292[,5577758^"; structure "0,1^2-"; splice_chain ",5578016^5577808-"; sources "Undefined,Undefined"; NMorMRNA "null"; degree "4"; dimension "2_2";
chrA02	Undefined	as_event	5577484	5577758	.	-	.	transcript_id "TCONS_00005379,TCONS_00005380/TCONS_00005381/TCONS_00005382"; gene_id "chrA02:5576708-5578292C"; flanks "5577758^,5577484^"; structure "1-,2-"; splice_chain "5577558-,5577557-"; sources "Undefined,Undefined"; NMorMRNA "null"; degree "4"; dimension "2_2";
chrA02	Undefined	as_event	5576708	5577272	.	-	.	transcript_id "TCONS_00005380/TCONS_00005382,TCONS_00005379"; gene_id "chrA02:5576708-5578292C"; flanks "5577272^,5576708]"; structure "1-,2-"; splice_chain "5577157-,5577146-"; sources "Undefined,Undefined"; NMorMRNA "null"; degree "4"; dimension "2_2";
chrA02	Undefined	as_event	5576708	5577398	.	-	.	transcript_id "TCONS_00005381,TCONS_00005380/TCONS_00005382,TCONS_00005379"; gene_id "chrA02:5576708-5578292C"; flanks "5577398-,5576708]"; structure "0,1^2-,1^3-"; splice_chain ",5577272^5577157-,5577272^5577146-"; sources "Undefined,Undefined,Undefined"; NMorMRNA "null"; degree "9"; dimension "3_3";
chrA02	Undefined	as_event	5582567	5583125	.	-	.	transcript_id "TCONS_00005384,TCONS_00005383"; gene_id "chrA02:5581628-5584427C"; flanks "5583125-,5582567^"; structure "0,1^2-3^4-"; splice_chain ",5583039^5582959-5582846^5582773-"; sources "Undefined,Undefined"; NMorMRNA "null"; degree "4"; dimension "2_2";
chrA02	Undefined	as_event	5581776	5582196	.	-	.	transcript_id "TCONS_00005384,TCONS_00005383"; gene_id "chrA02:5581628-5584427C"; flanks "5582196-,5581776^"; structure "0,1^2-"; splice_chain ",5582035^5581975-"; sources "Undefined,Undefined"; NMorMRNA "null"; degree "4"; dimension "2_2";
chrA02	Undefined	as_event	5696934	5697403	.	-	.	transcript_id "TCONS_00005392,TCONS_00005391"; gene_id "chrA02:5695489-5698832C"; flanks "5697403-,5696934^"; structure "0,1^2-"; splice_chain ",5697265^5697146-"; sources "Undefined,Undefined"; NMorMRNA "null"; degree "4"; dimension "2_2";
chrA02	Undefined	as_event	5951872	5952163	.	-	.	transcript_id "TCONS_00005407,TCONS_00005406"; gene_id "chrA02:5948315-5953299C"; flanks "5952163-,5951872^"; structure "0,1^2-"; splice_chain ",5952004^5951922-"; sources "Undefined,Undefined"; NMorMRNA "null"; degree "4"; dimension "2_2";
chrA02	Undefined	as_event	6223760	6224075	.	-	.	transcript_id "TCONS_00005424,TCONS_00005422"; gene_id "chrA02:6220706-6224845C"; flanks "6224075-,6223760^"; structure "0,1^2-"; splice_chain ",6223968^6223880-"; sources "Undefined,Undefined"; NMorMRNA "null"; degree "4"; dimension "2_2";
chrA02	Undefined	as_event	6222152	6222383	.	-	.	transcript_id "TCONS_00005424,TCONS_00005422"; gene_id "chrA02:6220706-6224845C"; flanks "6222383-,6222152^"; structure "0,1^2-"; splice_chain ",6222343^6222238-"; sources "Undefined,Undefined"; NMorMRNA "null"; degree "4"; dimension "2_2";
chrA02	Undefined	as_event	6240132	6240287	.	-	.	transcript_id "TCONS_00005427,TCONS_00005428"; gene_id "chrA02:6240105-6242431C"; flanks "6240287-,6240132-"; structure "1^,2^"; splice_chain "6240215^,6240214^"; sources "Undefined,Undefined"; NMorMRNA "null"; degree "4"; dimension "2_2";
chrA02	Undefined	as_event	6525668	6525921	.	-	.	transcript_id "TCONS_00005448,TCONS_00005449"; gene_id "chrA02:6525210-6526182C"; flanks "6525921^,6525668^"; structure "1-,2-"; splice_chain "6525749-,6525747-"; sources "Undefined,Undefined"; NMorMRNA "null"; degree "4"; dimension "2_2";
chrA02	Undefined	as_event	6529193	6529516	.	-	.	transcript_id "TCONS_00005452,TCONS_00005451"; gene_id "chrA02:6528184-6529976C"; flanks "6529516-,6529193^"; structure "0,1^2-"; splice_chain ",6529389^6529308-"; sources "Undefined,Undefined"; NMorMRNA "null"; degree "4"; dimension "2_2";
chrA02	Undefined	as_event	6919650	6921571	.	-	.	transcript_id "TCONS_00005467,TCONS_00005468"; gene_id "chrA02:6919650-6921571C"; flanks "6921571[,6919650]"; structure "0,1^2-3^4-"; splice_chain ",6921232^6920409-6920294^6920191-"; sources "Undefined,Undefined"; NMorMRNA "null"; degree "4"; dimension "2_2";
chrA02	Undefined	as_event	6986758	6987029	.	-	.	transcript_id "TCONS_00005472,TCONS_00005473"; gene_id "chrA02:6980433-6989646C"; flanks "6987029-,6986758^"; structure "1^3-,2^4-"; splice_chain "6986927^6986850-,6986917^6986840-"; sources "Undefined,Undefined"; NMorMRNA "null"; degree "4"; dimension "2_2";
chrA02	Undefined	as_event	6985270	6985673	.	-	.	transcript_id "TCONS_00005472,TCONS_00005473"; gene_id "chrA02:6980433-6989646C"; flanks "6985673-,6985270^"; structure "1^3-,2^4-"; splice_chain "6985581^6985474-,6985579^6985472-"; sources "Undefined,Undefined"; NMorMRNA "null"; degree "4"; dimension "2_2";
chrA02	Undefined	as_event	6992067	6992396	.	-	.	transcript_id "TCONS_00005474,TCONS_00005475"; gene_id "chrA02:6989884-6996152C"; flanks "6992396-,6992067^"; structure "1^3-,2^4-"; splice_chain "6992226^6992139-,6992219^6992132-"; sources "Undefined,Undefined"; NMorMRNA "null"; degree "4"; dimension "2_2";
chrA02	Undefined	as_event	7065801	7066021	.	-	.	transcript_id "TCONS_00005481,TCONS_00005479"; gene_id "chrA02:7065801-7067049C"; flanks "7066021-,7065801]"; structure "0,1^2-"; splice_chain ",7065925^7065816-"; sources "Undefined,Undefined"; NMorMRNA "null"; degree "4"; dimension "2_2";
chrA02	Undefined	as_event	7065801	7066271	.	-	.	transcript_id "TCONS_00005480,TCONS_00005481,TCONS_00005479"; gene_id "chrA02:7065801-7067049C"; flanks "7066271^,7065801]"; structure "1-,2-,2-3^4-"; splice_chain "7066022-,7066021-,7066021-7065925^7065816-"; sources "Undefined,Undefined,Undefined"; NMorMRNA "null"; degree "9"; dimension "3_3";
chrA02	Undefined	as_event	7117301	7117480	.	-	.	transcript_id "TCONS_00005485,TCONS_00005486"; gene_id "chrA02:7115148-7118667C"; flanks "7117480^,7117301^"; structure "1-,2-"; splice_chain "7117387-,7117384-"; sources "Undefined,Undefined"; NMorMRNA "null"; degree "4"; dimension "2_2";
chrA02	Undefined	as_event	7116717	7116937	.	-	.	transcript_id "TCONS_00005485,TCONS_00005484/TCONS_00005486"; gene_id "chrA02:7115148-7118667C"; flanks "7116937-,7116717^"; structure "1^3-,2^4-"; splice_chain "7116908^7116824-,7116890^7116806-"; sources "Undefined,Undefined"; NMorMRNA "null"; degree "4"; dimension "2_2";
chrA02	Undefined	as_event	7116362	7116556	.	-	.	transcript_id "TCONS_00005484,TCONS_00005485/TCONS_00005486"; gene_id "chrA02:7115148-7118667C"; flanks "7116556^,7116362^"; structure "1-,2-"; splice_chain "7116426-,7116421-"; sources "Undefined,Undefined"; NMorMRNA "null"; degree "4"; dimension "2_2";
chrA02	Undefined	as_event	7115148	7115555	.	-	.	transcript_id "TCONS_00005484,TCONS_00005485/TCONS_00005486"; gene_id "chrA02:7115148-7118667C"; flanks "7115555-,7115148]"; structure "1^3-,2^4-"; splice_chain "7115472^7115372-,7115462^7115361-"; sources "Undefined,Undefined"; NMorMRNA "null"; degree "4"; dimension "2_2";
chrA02	Undefined	as_event	7265016	7266114	.	-	.	transcript_id "TCONS_00005489,TCONS_00005490"; gene_id "chrA02:7262349-7267516C"; flanks "7266114^,7265016^"; structure "1-,2-"; splice_chain "7266040-,7266025-"; sources "Undefined,Undefined"; NMorMRNA "null"; degree "4"; dimension "2_2";
chrA02	Undefined	as_event	7444485	7444854	.	-	.	transcript_id "TCONS_00005500,TCONS_00005499"; gene_id "chrA02:7444211-7446157C"; flanks "7444854-,7444485^"; structure "0,1^2-"; splice_chain ",7444722^7444643-"; sources "Undefined,Undefined"; NMorMRNA "null"; degree "4"; dimension "2_2";
chrA02	Undefined	as_event	8009248	8009511	.	-	.	transcript_id "TCONS_00005523,TCONS_00005522"; gene_id "chrA02:8008892-8009511C"; flanks "8009511[,8009248^"; structure "1^3-,2^4-"; splice_chain "8009484^8009384-,8009474^8009374-"; sources "Undefined,Undefined"; NMorMRNA "null"; degree "4"; dimension "2_2";
chrA02	Undefined	as_event	8159468	8161211	.	-	.	transcript_id "TCONS_00005525,TCONS_00005526"; gene_id "chrA02:8159468-8161211C"; flanks "8161211[,8159468]"; structure "1^3-,2^4-"; splice_chain "8160835^8160080-,8160834^8160079-"; sources "Undefined,Undefined"; NMorMRNA "null"; degree "4"; dimension "2_2";
chrA02	Undefined	as_event	8301638	8301870	.	-	.	transcript_id "TCONS_00005528,TCONS_00005529"; gene_id "chrA02:8297466-8302967C"; flanks "8301870^,8301638^"; structure "1-,2-"; splice_chain "8301745-,8301741-"; sources "Undefined,Undefined"; NMorMRNA "null"; degree "4"; dimension "2_2";
chrA02	Undefined	as_event	8299717	8300340	.	-	.	transcript_id "TCONS_00005528,TCONS_00005529"; gene_id "chrA02:8297466-8302967C"; flanks "8300340-,8299717-"; structure "1^,2^"; splice_chain "8300305^,8300078^"; sources "Undefined,Undefined"; NMorMRNA "null"; degree "4"; dimension "2_2";
chrA02	Undefined	as_event	8476953	8478004	.	-	.	transcript_id "TCONS_00005538,TCONS_00005539"; gene_id "chrA02:8475693-8479028C"; flanks "8478004-,8476953^"; structure "0,1^2-3^4-5^6-"; splice_chain ",8477943^8477831-8477455^8477384-8477186^8477111-"; sources "Undefined,Undefined"; NMorMRNA "null"; degree "4"; dimension "2_2";
chrA02	Undefined	as_event	8476101	8476615	.	-	.	transcript_id "TCONS_00005538,TCONS_00005539"; gene_id "chrA02:8475693-8479028C"; flanks "8476615-,8476101^"; structure "0,1^2-"; splice_chain ",8476405^8476332-"; sources "Undefined,Undefined"; NMorMRNA "null"; degree "4"; dimension "2_2";
chrA02	Undefined	as_event	8475693	8476001	.	-	.	transcript_id "TCONS_00005538,TCONS_00005539"; gene_id "chrA02:8475693-8479028C"; flanks "8476001-,8475693]"; structure "0,1^2-"; splice_chain ",8475851^8475776-"; sources "Undefined,Undefined"; NMorMRNA "null"; degree "4"; dimension "2_2";
chrA02	Undefined	as_event	8611281	8611748	.	-	.	transcript_id "TCONS_00005552,TCONS_00005551"; gene_id "chrA02:8610572-8614105C"; flanks "8611748-,8611281^"; structure "0,1^2-"; splice_chain ",8611598^8611487-"; sources "Undefined,Undefined"; NMorMRNA "null"; degree "4"; dimension "2_2";
chrA02	Undefined	as_event	8691837	8692357	.	-	.	transcript_id "TCONS_00005554,TCONS_00005553"; gene_id "chrA02:8690940-8692905C"; flanks "8692357-,8691837^"; structure "0,1^2-"; splice_chain ",8692147^8692071-"; sources "Undefined,Undefined"; NMorMRNA "null"; degree "4"; dimension "2_2";
chrA02	Undefined	as_event	8781960	8783498	.	-	.	transcript_id "TCONS_00005562,TCONS_00005561"; gene_id "chrA02:8781960-8783498C"; flanks "8783498[,8781960]"; structure "0,1^2-"; splice_chain ",8782845^8782184-"; sources "Undefined,Undefined"; NMorMRNA "null"; degree "4"; dimension "2_2";
chrA02	Undefined	as_event	8844743	8845892	.	-	.	transcript_id "TCONS_00005566,TCONS_00005565"; gene_id "chrA02:8844743-8845892C"; flanks "8845892[,8844743]"; structure "0,1^2-"; splice_chain ",8845576^8845290-"; sources "Undefined,Undefined"; NMorMRNA "null"; degree "4"; dimension "2_2";
chrA02	Undefined	as_event	9183869	9184380	.	-	.	transcript_id "TCONS_00005582,TCONS_00005581"; gene_id "chrA02:9183584-9186066C"; flanks "9184380-,9183869]"; structure "0,1^2-"; splice_chain ",9184313^9184232-"; sources "Undefined,Undefined"; NMorMRNA "null"; degree "4"; dimension "2_2";
chrA02	Undefined	as_event	9270397	9271113	.	-	.	transcript_id "TCONS_00005584,TCONS_00005585"; gene_id "chrA02:9270397-9272683C"; flanks "9271113-,9270397]"; structure "1^3-,2^4-"; splice_chain "9270973^9270851-,9270963^9270841-"; sources "Undefined,Undefined"; NMorMRNA "null"; degree "4"; dimension "2_2";
chrA02	Undefined	as_event	9490218	9491160	.	-	.	transcript_id "TCONS_00005591,TCONS_00005590"; gene_id "chrA02:9490218-9492429C"; flanks "9491160-,9490218]"; structure "0,1^2-"; splice_chain ",9491037^9490949-"; sources "Undefined,Undefined"; NMorMRNA "null"; degree "4"; dimension "2_2";
chrA02	Undefined	as_event	9546351	9546580	.	-	.	transcript_id "TCONS_00005593,TCONS_00005594"; gene_id "chrA02:9545226-9546879C"; flanks "9546580^,9546351^"; structure "1-,2-"; splice_chain "9546501-,9546495-"; sources "Undefined,Undefined"; NMorMRNA "null"; degree "4"; dimension "2_2";
chrA02	Undefined	as_event	9545420	9546263	.	-	.	transcript_id "TCONS_00005593,TCONS_00005594"; gene_id "chrA02:9545226-9546879C"; flanks "9546263-,9545420]"; structure "1^2-,3^4-"; splice_chain "9546189^9545926-,9545754^9545655-"; sources "Undefined,Undefined"; NMorMRNA "null"; degree "4"; dimension "2_2";
chrA02	Undefined	as_event	9629012	9629354	.	-	.	transcript_id "TCONS_00005598,TCONS_00005597"; gene_id "chrA02:9628191-9630170C"; flanks "9629354^,9629012^"; structure "1-,2-"; splice_chain "9629178-,9629169-"; sources "Undefined,Undefined"; NMorMRNA "null"; degree "4"; dimension "2_2";
chrA02	Undefined	as_event	9649526	9649973	.	-	.	transcript_id "TCONS_00005599,TCONS_00005600"; gene_id "chrA02:9648669-9650953C"; flanks "9649973-,9649526^"; structure "0,1^2-"; splice_chain ",9649820^9649678-"; sources "Undefined,Undefined"; NMorMRNA "null"; degree "4"; dimension "2_2";
chrA02	Undefined	as_event	9648669	9649198	.	-	.	transcript_id "TCONS_00005600,TCONS_00005599"; gene_id "chrA02:9648669-9650953C"; flanks "9649198-,9648669]"; structure "1^3-,2^4-"; splice_chain "9649143^9649073-,9649133^9649063-"; sources "Undefined,Undefined"; NMorMRNA "null"; degree "4"; dimension "2_2";
chrA02	Undefined	as_event	9708466	9708892	.	-	.	transcript_id "TCONS_00005604,TCONS_00005605"; gene_id "chrA02:9708300-9709014C"; flanks "9708892^,9708466]"; structure "1-3^4-,2-"; splice_chain "9708771-9708504^9708471-,9708759-"; sources "Undefined,Undefined"; NMorMRNA "null"; degree "4"; dimension "2_2";
chrA02	Undefined	as_event	9747676	9748271	.	-	.	transcript_id "TCONS_00005612,TCONS_00005611"; gene_id "chrA02:9745538-9748271C"; flanks "9748271[,9747676^"; structure "0,1^2-"; splice_chain ",9747938^9747821-"; sources "Undefined,Undefined"; NMorMRNA "null"; degree "4"; dimension "2_2";
chrA02	Undefined	as_event	9746407	9746968	.	-	.	transcript_id "TCONS_00005612,TCONS_00005611"; gene_id "chrA02:9745538-9748271C"; flanks "9746968-,9746407^"; structure "0,1^2-"; splice_chain ",9746784^9746641-"; sources "Undefined,Undefined"; NMorMRNA "null"; degree "4"; dimension "2_2";
chrA02	Undefined	as_event	9852521	9852966	.	-	.	transcript_id "TCONS_00005616,TCONS_00005615/TCONS_00005617"; gene_id "chrA02:9851866-9854142C"; flanks "9852966-,9852521^"; structure "1^3-,2^4-"; splice_chain "9852742^9852658-,9852730^9852646-"; sources "Undefined,Undefined"; NMorMRNA "null"; degree "4"; dimension "2_2";
chrA02	Undefined	as_event	9852180	9852389	.	-	.	transcript_id "TCONS_00005617,TCONS_00005615/TCONS_00005616"; gene_id "chrA02:9851866-9854142C"; flanks "9852389^,9852180^"; structure "1-,2-"; splice_chain "9852298-,9852296-"; sources "Undefined,Undefined"; NMorMRNA "null"; degree "4"; dimension "2_2";
chrA02	Undefined	as_event	9910026	9910420	.	-	.	transcript_id "TCONS_00005623,TCONS_00005622"; gene_id "chrA02:9908039-9911568C"; flanks "9910420-,9910026^"; structure "0,1^2-"; splice_chain ",9910225^9910139-"; sources "Undefined,Undefined"; NMorMRNA "null"; degree "4"; dimension "2_2";
chrA02	Undefined	as_event	10244122	10244333	.	-	.	transcript_id "TCONS_00005638,TCONS_00005636/TCONS_00005637"; gene_id "chrA02:10241506-10244623C"; flanks "10244333-,10244122^"; structure "0,1^2-"; splice_chain ",10244287^10244214-"; sources "Undefined,Undefined"; NMorMRNA "null"; degree "4"; dimension "2_2";
chrA02	Undefined	as_event	10243606	10243857	.	-	.	transcript_id "TCONS_00005637/TCONS_00005638,TCONS_00005636"; gene_id "chrA02:10241506-10244623C"; flanks "10243857-,10243606^"; structure "0,1^2-"; splice_chain ",10243809^10243719-"; sources "Undefined,Undefined"; NMorMRNA "null"; degree "4"; dimension "2_2";
chrA02	Undefined	as_event	10242300	10243074	.	-	.	transcript_id "TCONS_00005638,TCONS_00005636/TCONS_00005637"; gene_id "chrA02:10241506-10244623C"; flanks "10243074-,10242300^"; structure "1^3-,2^4-"; splice_chain "10242971^10242457-,10242961^10242447-"; sources "Undefined,Undefined"; NMorMRNA "null"; degree "4"; dimension "2_2";
chrA02	Undefined	as_event	10256131	10256620	.	-	.	transcript_id "TCONS_00005640,TCONS_00005641"; gene_id "chrA02:10254277-10257605C"; flanks "10256620-,10256131^"; structure "0,1^2-"; splice_chain ",10256306^10256226-"; sources "Undefined,Undefined"; NMorMRNA "null"; degree "4"; dimension "2_2";
chrA02	Undefined	as_event	10314832	10315084	.	-	.	transcript_id "TCONS_00005644,TCONS_00005643"; gene_id "chrA02:10314832-10316752C"; flanks "10315084-,10314832]"; structure "0,1^2-"; splice_chain ",10315024^10314945-"; sources "Undefined,Undefined"; NMorMRNA "null"; degree "4"; dimension "2_2";
chrA02	Undefined	as_event	10589589	10590161	.	-	.	transcript_id "TCONS_00005654,TCONS_00005653"; gene_id "chrA02:10589589-10590891C"; flanks "10590161-,10589589]"; structure "0,1^2-"; splice_chain ",10590048^10589968-"; sources "Undefined,Undefined"; NMorMRNA "null"; degree "4"; dimension "2_2";
chrA02	Undefined	as_event	10670264	10670462	.	-	.	transcript_id "TCONS_00005658,TCONS_00005657"; gene_id "chrA02:10668572-10673809C"; flanks "10670462^,10670264^"; structure "1-,2-"; splice_chain "10670376-,10670374-"; sources "Undefined,Undefined"; NMorMRNA "null"; degree "4"; dimension "2_2";
[truncated: 20,426 more rows]
