# Supplementary material for: Differences in Alternative Splicing between Yellow and Black-Seeded Rapeseed
Source: Plants (Basel). 2020 Jul 31;9(8):977. doi: 10.3390/plants9080977 (PMC7465011; doi:10.3390/plants9080977)
Supplement: Supplementary file 1 [file plants-09-00977-s001.zip › Supplementary Materials/Table S2/SRR5591717cufcompF.combined_sorted.gtf_astalavista.gtf]

chrA01	Undefined	as_event	67101	67308	.	+	.	transcript_id "TCONS_00000007,TCONS_00000006"; gene_id "chrA01:66831-69520W"; flanks "67101-,67308^"; structure "0,1^2-"; splice_chain ",67162^67230-"; sources "Undefined,Undefined"; NMorMRNA "null"; degree "4"; dimension "2_2";
chrA01	Undefined	as_event	96289	96463	.	+	.	transcript_id "TCONS_00000010,TCONS_00000011"; gene_id "chrA01:96024-96848W"; flanks "96289-,96463^"; structure "0,1^2-"; splice_chain ",96333^96421-"; sources "Undefined,Undefined"; NMorMRNA "null"; degree "4"; dimension "2_2";
chrA01	Undefined	as_event	245711	246192	.	+	.	transcript_id "TCONS_00000016,TCONS_00000017"; gene_id "chrA01:242869-249254W"; flanks "245711-,246192^"; structure "1^3-,2^4-"; splice_chain "245781^246136-,245793^246148-"; sources "Undefined,Undefined"; NMorMRNA "null"; degree "4"; dimension "2_2";
chrA01	Undefined	as_event	353730	353879	.	+	.	transcript_id "TCONS_00000027,TCONS_00000026"; gene_id "chrA01:353096-355630W"; flanks "353730-,353879^"; structure "0,1^2-"; splice_chain ",353783^353866-"; sources "Undefined,Undefined"; NMorMRNA "null"; degree "4"; dimension "2_2";
chrA01	Undefined	as_event	354565	354879	.	+	.	transcript_id "TCONS_00000026,TCONS_00000027"; gene_id "chrA01:353096-355630W"; flanks "354565^,354879^"; structure "1-,2-"; splice_chain "354675-,354778-"; sources "Undefined,Undefined"; NMorMRNA "null"; degree "4"; dimension "2_2";
chrA01	Undefined	as_event	432039	432376	.	+	.	transcript_id "TCONS_00000031,TCONS_00000032"; gene_id "chrA01:430843-432782W"; flanks "432039-,432376-"; structure "1^,2^"; splice_chain "432278^,432281^"; sources "Undefined,Undefined"; NMorMRNA "null"; degree "4"; dimension "2_2";
chrA01	Undefined	as_event	456352	457104	.	+	.	transcript_id "TCONS_00000034,TCONS_00000033"; gene_id "chrA01:456352-457104W"; flanks "456352[,457104]"; structure "1^3-,2^4-"; splice_chain "456914^457049-,456916^457051-"; sources "Undefined,Undefined"; NMorMRNA "null"; degree "4"; dimension "2_2";
chrA01	Undefined	as_event	464734	465315	.	+	.	transcript_id "TCONS_00000038,TCONS_00000039,TCONS_00000037"; gene_id "chrA01:464354-465928W"; flanks "464734-,465315^"; structure "0,1^3-,2^4-"; splice_chain ",464962^465112-,464963^465113-"; sources "Undefined,Undefined,Undefined"; NMorMRNA "null"; degree "9"; dimension "3_3";
chrA01	Undefined	as_event	465543	465794	.	+	.	transcript_id "TCONS_00000039,TCONS_00000037"; gene_id "chrA01:464354-465928W"; flanks "465543-,465794^"; structure "0,1^2-"; splice_chain ",465622^465697-"; sources "Undefined,Undefined"; NMorMRNA "null"; degree "4"; dimension "2_2";
chrA01	Undefined	as_event	465398	465794	.	+	.	transcript_id "TCONS_00000039,TCONS_00000037,TCONS_00000038"; gene_id "chrA01:464354-465928W"; flanks "465398-,465794^"; structure "1^2-,1^2-3^5-,4^6-"; splice_chain "465469^465543-,465469^465543-465622^465697-,465627^465702-"; sources "Undefined,Undefined,Undefined"; NMorMRNA "null"; degree "9"; dimension "3_3";
chrA01	Undefined	as_event	485894	486187	.	+	.	transcript_id "TCONS_00000041,TCONS_00000040"; gene_id "chrA01:485360-488054W"; flanks "485894-,486187^"; structure "1^3-,2^4-"; splice_chain "485992^486071-,485994^486073-"; sources "Undefined,Undefined"; NMorMRNA "null"; degree "4"; dimension "2_2";
chrA01	Undefined	as_event	487233	487457	.	+	.	transcript_id "TCONS_00000041,TCONS_00000040"; gene_id "chrA01:485360-488054W"; flanks "487233-,487457^"; structure "1^3-,2^4-"; splice_chain "487292^487374-,487294^487376-"; sources "Undefined,Undefined"; NMorMRNA "null"; degree "4"; dimension "2_2";
chrA01	Undefined	as_event	500879	501133	.	+	.	transcript_id "TCONS_00000044,TCONS_00000043"; gene_id "chrA01:499146-501133W"; flanks "500879-,501133]"; structure "1^3-,2^4-"; splice_chain "500919^501037-,500936^501054-"; sources "Undefined,Undefined"; NMorMRNA "null"; degree "4"; dimension "2_2";
chrA01	Undefined	as_event	512560	512986	.	+	.	transcript_id "TCONS_00000045,TCONS_00000046"; gene_id "chrA01:511973-513133W"; flanks "512560-,512986^"; structure "0,1^2-"; splice_chain ",512818^512910-"; sources "Undefined,Undefined"; NMorMRNA "null"; degree "4"; dimension "2_2";
chrA01	Undefined	as_event	547594	548532	.	+	.	transcript_id "TCONS_00000050,TCONS_00000049"; gene_id "chrA01:547594-551166W"; flanks "547594[,548532^"; structure "1^3-,2^4-"; splice_chain "547896^548396-,547898^548398-"; sources "Undefined,Undefined"; NMorMRNA "null"; degree "4"; dimension "2_2";
chrA01	Undefined	as_event	549220	549493	.	+	.	transcript_id "TCONS_00000050,TCONS_00000049"; gene_id "chrA01:547594-551166W"; flanks "549220-,549493^"; structure "1^3-,2^4-"; splice_chain "549340^549410-,549341^549411-"; sources "Undefined,Undefined"; NMorMRNA "null"; degree "4"; dimension "2_2";
chrA01	Undefined	as_event	562255	562850	.	+	.	transcript_id "TCONS_00000053,TCONS_00000052,TCONS_00000051"; gene_id "chrA01:562255-564385W"; flanks "562255[,562850^"; structure "0,1^4-,2^3-"; splice_chain ",562345^562733-,562606^562724-"; sources "Undefined,Undefined,Undefined"; NMorMRNA "null"; degree "9"; dimension "3_3";
chrA01	Undefined	as_event	593990	594762	.	+	.	transcript_id "TCONS_00000057,TCONS_00000058"; gene_id "chrA01:593990-596366W"; flanks "593990[,594762^"; structure "1^3-,2^4-"; splice_chain "594235^594656-,594248^594669-"; sources "Undefined,Undefined"; NMorMRNA "null"; degree "4"; dimension "2_2";
chrA01	Undefined	as_event	700576	700844	.	+	.	transcript_id "TCONS_00000068/TCONS_00000069,TCONS_00000070"; gene_id "chrA01:699974-704713W"; flanks "700576-,700844^"; structure "0,1^2-"; splice_chain ",700688^700778-"; sources "Undefined,Undefined"; NMorMRNA "null"; degree "4"; dimension "2_2";
chrA01	Undefined	as_event	703360	704219	.	+	.	transcript_id "TCONS_00000069,TCONS_00000068"; gene_id "chrA01:699974-704713W"; flanks "703360-,704219^"; structure "1^3-,2^4-"; splice_chain "703899^703996-,703909^704006-"; sources "Undefined,Undefined"; NMorMRNA "null"; degree "4"; dimension "2_2";
chrA01	Undefined	as_event	709108	709838	.	+	.	transcript_id "TCONS_00000072,TCONS_00000073"; gene_id "chrA01:706695-709838W"; flanks "709108-,709838]"; structure "1^3-,2^4-"; splice_chain "709219^709331-,709229^709341-"; sources "Undefined,Undefined"; NMorMRNA "null"; degree "4"; dimension "2_2";
chrA01	Undefined	as_event	711947	712184	.	+	.	transcript_id "TCONS_00000076,TCONS_00000075"; gene_id "chrA01:711858-715000W"; flanks "711947-,712184^"; structure "1^3-,2^4-"; splice_chain "712022^712106-,712045^712129-"; sources "Undefined,Undefined"; NMorMRNA "null"; degree "4"; dimension "2_2";
chrA01	Undefined	as_event	714363	714530	.	+	.	transcript_id "TCONS_00000076,TCONS_00000075"; gene_id "chrA01:711858-715000W"; flanks "714363-,714530-"; structure "1^,2^"; splice_chain "714433^,714434^"; sources "Undefined,Undefined"; NMorMRNA "null"; degree "4"; dimension "2_2";
chrA01	Undefined	as_event	733827	734174	.	+	.	transcript_id "TCONS_00000077,TCONS_00000078"; gene_id "chrA01:733274-735642W"; flanks "733827^,734174^"; structure "1-,2-"; splice_chain "734007-,734055-"; sources "Undefined,Undefined"; NMorMRNA "null"; degree "4"; dimension "2_2";
chrA01	Undefined	as_event	734246	735373	.	+	.	transcript_id "TCONS_00000078,TCONS_00000077"; gene_id "chrA01:733274-735642W"; flanks "734246-,735373]"; structure "0,1^2-"; splice_chain ",734739^734819-"; sources "Undefined,Undefined"; NMorMRNA "null"; degree "4"; dimension "2_2";
chrA01	Undefined	as_event	786663	787269	.	+	.	transcript_id "TCONS_00000082,TCONS_00000083"; gene_id "chrA01:782331-787269W"; flanks "786663-,787269]"; structure "1^3-,2^4-"; splice_chain "786850^786939-,786851^786940-"; sources "Undefined,Undefined"; NMorMRNA "null"; degree "4"; dimension "2_2";
chrA01	Undefined	as_event	858225	858941	.	+	.	transcript_id "TCONS_00000093,TCONS_00000094"; gene_id "chrA01:857661-861219W"; flanks "858225-,858941^"; structure "1^3-,2^4-"; splice_chain "858377^858511-,858389^858523-"; sources "Undefined,Undefined"; NMorMRNA "null"; degree "4"; dimension "2_2";
chrA01	Undefined	as_event	860069	860410	.	+	.	transcript_id "TCONS_00000094,TCONS_00000093"; gene_id "chrA01:857661-861219W"; flanks "860069-,860410^"; structure "1^3-,2^4-"; splice_chain "860178^860339-,860180^860341-"; sources "Undefined,Undefined"; NMorMRNA "null"; degree "4"; dimension "2_2";
chrA01	Undefined	as_event	918987	919163	.	+	.	transcript_id "TCONS_00000098,TCONS_00000099"; gene_id "chrA01:915273-919598W"; flanks "918987^,919163^"; structure "1-,2-"; splice_chain "919092-,919095-"; sources "Undefined,Undefined"; NMorMRNA "null"; degree "4"; dimension "2_2";
chrA01	Undefined	as_event	925745	926117	.	+	.	transcript_id "TCONS_00000101,TCONS_00000102"; gene_id "chrA01:924691-927752W"; flanks "925745^,926117^"; structure "1-,2-"; splice_chain "925832-,926048-"; sources "Undefined,Undefined"; NMorMRNA "null"; degree "4"; dimension "2_2";
chrA01	Undefined	as_event	1027182	1027428	.	+	.	transcript_id "TCONS_00000112,TCONS_00000113"; gene_id "chrA01:1025761-1028054W"; flanks "1027182-,1027428^"; structure "0,1^2-"; splice_chain ",1027268^1027354-"; sources "Undefined,Undefined"; NMorMRNA "null"; degree "4"; dimension "2_2";
chrA01	Undefined	as_event	1084333	1084984	.	+	.	transcript_id "TCONS_00000120,TCONS_00000121"; gene_id "chrA01:1082527-1084984W"; flanks "1084333-,1084984]"; structure "0,1^2-"; splice_chain ",1084556^1084624-"; sources "Undefined,Undefined"; NMorMRNA "null"; degree "4"; dimension "2_2";
chrA01	Undefined	as_event	1185845	1186387	.	+	.	transcript_id "TCONS_00000127,TCONS_00000128"; gene_id "chrA01:1184672-1186387W"; flanks "1185845-,1186387]"; structure "0,1^2-"; splice_chain ",1186030^1186124-"; sources "Undefined,Undefined"; NMorMRNA "null"; degree "4"; dimension "2_2";
chrA01	Undefined	as_event	1295693	1295937	.	+	.	transcript_id "TCONS_00000137,TCONS_00000138"; gene_id "chrA01:1295468-1298352W"; flanks "1295693-,1295937-"; structure "1^,2^"; splice_chain "1295725^,1295741^"; sources "Undefined,Undefined"; NMorMRNA "null"; degree "4"; dimension "2_2";
chrA01	Undefined	as_event	1295693	1295982	.	+	.	transcript_id "TCONS_00000137,TCONS_00000138,TCONS_00000139"; gene_id "chrA01:1295468-1298352W"; flanks "1295693-,1295982^"; structure "1^5-,2^5-,3^4-"; splice_chain "1295725^1295937-,1295741^1295937-,1295769^1295794-"; sources "Undefined,Undefined,Undefined"; NMorMRNA "null"; degree "9"; dimension "3_3";
chrA01	Undefined	as_event	1297589	1297732	.	+	.	transcript_id "TCONS_00000139,TCONS_00000137"; gene_id "chrA01:1295468-1298352W"; flanks "1297589-,1297732-"; structure "1^,2^"; splice_chain "1297663^,1297665^"; sources "Undefined,Undefined"; NMorMRNA "null"; degree "4"; dimension "2_2";
chrA01	Undefined	as_event	1297589	1298021	.	+	.	transcript_id "TCONS_00000139,TCONS_00000137,TCONS_00000138"; gene_id "chrA01:1295468-1298352W"; flanks "1297589-,1298021^"; structure "1^4-,2^4-,3^5-"; splice_chain "1297663^1297732-,1297665^1297732-,1297703^1297772-"; sources "Undefined,Undefined,Undefined"; NMorMRNA "null"; degree "9"; dimension "3_3";
chrA01	Undefined	as_event	1315279	1315574	.	+	.	transcript_id "TCONS_00000141,TCONS_00000142"; gene_id "chrA01:1312568-1315663W"; flanks "1315279-,1315574-"; structure "1^,2^"; splice_chain "1315491^,1315492^"; sources "Undefined,Undefined"; NMorMRNA "null"; degree "4"; dimension "2_2";
chrA01	Undefined	as_event	1315279	1315663	.	+	.	transcript_id "TCONS_00000140,TCONS_00000141,TCONS_00000142"; gene_id "chrA01:1312568-1315663W"; flanks "1315279-,1315663]"; structure "0,1^3-,2^3-"; splice_chain ",1315491^1315574-,1315492^1315574-"; sources "Undefined,Undefined,Undefined"; NMorMRNA "null"; degree "9"; dimension "3_3";
chrA01	Undefined	as_event	1318084	1318339	.	+	.	transcript_id "TCONS_00000143,TCONS_00000144"; gene_id "chrA01:1316308-1320016W"; flanks "1318084-,1318339^"; structure "0,1^2-"; splice_chain ",1318193^1318284-"; sources "Undefined,Undefined"; NMorMRNA "null"; degree "4"; dimension "2_2";
chrA01	Undefined	as_event	1432530	1433196	.	+	.	transcript_id "TCONS_00000156,TCONS_00000155"; gene_id "chrA01:1431665-1434267W"; flanks "1432530-,1433196^"; structure "1^3-,2^4-"; splice_chain "1433017^1433101-,1433019^1433103-"; sources "Undefined,Undefined"; NMorMRNA "null"; degree "4"; dimension "2_2";
chrA01	Undefined	as_event	1577646	1578511	.	+	.	transcript_id "TCONS_00000167,TCONS_00000168"; gene_id "chrA01:1577646-1578511W"; flanks "1577646[,1578511]"; structure "0,1^2-"; splice_chain ",1578195^1578387-"; sources "Undefined,Undefined"; NMorMRNA "null"; degree "4"; dimension "2_2";
chrA01	Undefined	as_event	1708863	1709070	.	+	.	transcript_id "TCONS_00000191,TCONS_00000190"; gene_id "chrA01:1704340-1714212W"; flanks "1708863-,1709070-"; structure "1^,2^"; splice_chain "1708989^,1708990^"; sources "Undefined,Undefined"; NMorMRNA "null"; degree "4"; dimension "2_2";
chrA01	Undefined	as_event	1731138	1731340	.	+	.	transcript_id "TCONS_00000194,TCONS_00000195"; gene_id "chrA01:1729355-1735659W"; flanks "1731138-,1731340-"; structure "1^,2^"; splice_chain "1731218^,1731254^"; sources "Undefined,Undefined"; NMorMRNA "null"; degree "4"; dimension "2_2";
chrA01	Undefined	as_event	1731922	1732234	.	+	.	transcript_id "TCONS_00000195,TCONS_00000194"; gene_id "chrA01:1729355-1735659W"; flanks "1731922-,1732234^"; structure "0,1^2-"; splice_chain ",1732088^1732177-"; sources "Undefined,Undefined"; NMorMRNA "null"; degree "4"; dimension "2_2";
chrA01	Undefined	as_event	1788161	1788418	.	+	.	transcript_id "TCONS_00000200,TCONS_00000201"; gene_id "chrA01:1786340-1790851W"; flanks "1788161-,1788418^"; structure "0,1^2-"; splice_chain ",1788238^1788318-"; sources "Undefined,Undefined"; NMorMRNA "null"; degree "4"; dimension "2_2";
chrA01	Undefined	as_event	1790087	1790394	.	+	.	transcript_id "TCONS_00000200/TCONS_00000201,TCONS_00000202"; gene_id "chrA01:1786340-1790851W"; flanks "1790087-,1790394^"; structure "0,1^2-"; splice_chain ",1790212^1790296-"; sources "Undefined,Undefined"; NMorMRNA "null"; degree "4"; dimension "2_2";
chrA01	Undefined	as_event	1844387	1844722	.	+	.	transcript_id "TCONS_00000204/TCONS_00000205,TCONS_00000206"; gene_id "chrA01:1842430-1850022W"; flanks "1844387-,1844722^"; structure "0,1^2-"; splice_chain ",1844506^1844594-"; sources "Undefined,Undefined"; NMorMRNA "null"; degree "4"; dimension "2_2";
chrA01	Undefined	as_event	1845036	1845205	.	+	.	transcript_id "TCONS_00000205/TCONS_00000206,TCONS_00000204"; gene_id "chrA01:1842430-1850022W"; flanks "1845036-,1845205-"; structure "1^,2^"; splice_chain "1845091^,1845106^"; sources "Undefined,Undefined"; NMorMRNA "null"; degree "4"; dimension "2_2";
chrA01	Undefined	as_event	1849500	1850022	.	+	.	transcript_id "TCONS_00000205/TCONS_00000206,TCONS_00000204"; gene_id "chrA01:1842430-1850022W"; flanks "1849500-,1850022]"; structure "0,1^2-"; splice_chain ",1849758^1849878-"; sources "Undefined,Undefined"; NMorMRNA "null"; degree "4"; dimension "2_2";
chrA01	Undefined	as_event	1854711	1855371	.	+	.	transcript_id "TCONS_00000207,TCONS_00000208"; gene_id "chrA01:1854649-1856277W"; flanks "1854711^,1855371^"; structure "1-,2-"; splice_chain "1855171-,1855238-"; sources "Undefined,Undefined"; NMorMRNA "null"; degree "4"; dimension "2_2";
chrA01	Undefined	as_event	1856119	1856274	.	+	.	transcript_id "TCONS_00000207,TCONS_00000208"; gene_id "chrA01:1854649-1856277W"; flanks "1856119-,1856274-"; structure "1^,2^"; splice_chain "1856158^,1856159^"; sources "Undefined,Undefined"; NMorMRNA "null"; degree "4"; dimension "2_2";
chrA01	Undefined	as_event	2073014	2073175	.	+	.	transcript_id "TCONS_00000221,TCONS_00000220"; gene_id "chrA01:2071680-2073842W"; flanks "2073014^,2073175^"; structure "1-,2-"; splice_chain "2073079-,2073091-"; sources "Undefined,Undefined"; NMorMRNA "null"; degree "4"; dimension "2_2";
chrA01	Undefined	as_event	2072782	2073175	.	+	.	transcript_id "TCONS_00000219,TCONS_00000221,TCONS_00000220"; gene_id "chrA01:2071680-2073842W"; flanks "2072782-,2073175^"; structure "0,1^2-,1^3-"; splice_chain ",2073014^2073079-,2073014^2073091-"; sources "Undefined,Undefined,Undefined"; NMorMRNA "null"; degree "9"; dimension "3_3";
chrA01	Undefined	as_event	2109177	2109515	.	+	.	transcript_id "TCONS_00000224,TCONS_00000223"; gene_id "chrA01:2107627-2110848W"; flanks "2109177-,2109515^"; structure "1^3-,2^4-"; splice_chain "2109289^2109393-,2109290^2109394-"; sources "Undefined,Undefined"; NMorMRNA "null"; degree "4"; dimension "2_2";
chrA01	Undefined	as_event	2110240	2110374	.	+	.	transcript_id "TCONS_00000224,TCONS_00000223"; gene_id "chrA01:2107627-2110848W"; flanks "2110240^,2110374]"; structure "1-,2-"; splice_chain "2110359-,2110360-"; sources "Undefined,Undefined"; NMorMRNA "null"; degree "4"; dimension "2_2";
chrA01	Undefined	as_event	2150669	2151129	.	+	.	transcript_id "TCONS_00000229,TCONS_00000230"; gene_id "chrA01:2147751-2152712W"; flanks "2150669-,2151129^"; structure "1^3-,2^4-"; splice_chain "2150794^2150917-,2150795^2150918-"; sources "Undefined,Undefined"; NMorMRNA "null"; degree "4"; dimension "2_2";
chrA01	Undefined	as_event	2151594	2152219	.	+	.	transcript_id "TCONS_00000229,TCONS_00000230"; gene_id "chrA01:2147751-2152712W"; flanks "2151594-,2152219^"; structure "0,1^2-"; splice_chain ",2151790^2151869-"; sources "Undefined,Undefined"; NMorMRNA "null"; degree "4"; dimension "2_2";
chrA01	Undefined	as_event	2233903	2234471	.	+	.	transcript_id "TCONS_00000238,TCONS_00000237"; gene_id "chrA01:2233569-2235667W"; flanks "2233903-,2234471-"; structure "1^,2^"; splice_chain "2233949^,2233950^"; sources "Undefined,Undefined"; NMorMRNA "null"; degree "4"; dimension "2_2";
chrA01	Undefined	as_event	2235074	2235667	.	+	.	transcript_id "TCONS_00000237,TCONS_00000238"; gene_id "chrA01:2233569-2235667W"; flanks "2235074-,2235667]"; structure "1^3-,2^4-"; splice_chain "2235182^2235360-,2235209^2235387-"; sources "Undefined,Undefined"; NMorMRNA "null"; degree "4"; dimension "2_2";
chrA01	Undefined	as_event	2237394	2237664	.	+	.	transcript_id "TCONS_00000239,TCONS_00000240"; gene_id "chrA01:2236096-2238609W"; flanks "2237394-,2237664^"; structure "0,1^2-"; splice_chain ",2237466^2237541-"; sources "Undefined,Undefined"; NMorMRNA "null"; degree "4"; dimension "2_2";
chrA01	Undefined	as_event	2237745	2237995	.	+	.	transcript_id "TCONS_00000239,TCONS_00000240"; gene_id "chrA01:2236096-2238609W"; flanks "2237745-,2237995^"; structure "0,1^2-"; splice_chain ",2237832^2237945-"; sources "Undefined,Undefined"; NMorMRNA "null"; degree "4"; dimension "2_2";
chrA01	Undefined	as_event	2276159	2276391	.	+	.	transcript_id "TCONS_00000251,TCONS_00000249/TCONS_00000250"; gene_id "chrA01:2276107-2278813W"; flanks "2276159^,2276391^"; structure "1-,2-"; splice_chain "2276313-,2276315-"; sources "Undefined,Undefined"; NMorMRNA "null"; degree "4"; dimension "2_2";
chrA01	Undefined	as_event	2276993	2277206	.	+	.	transcript_id "TCONS_00000249/TCONS_00000251,TCONS_00000250"; gene_id "chrA01:2276107-2278813W"; flanks "2276993-,2277206^"; structure "0,1^2-"; splice_chain ",2277031^2277117-"; sources "Undefined,Undefined"; NMorMRNA "null"; degree "4"; dimension "2_2";
chrA01	Undefined	as_event	2278415	2278813	.	+	.	transcript_id "TCONS_00000251,TCONS_00000249"; gene_id "chrA01:2276107-2278813W"; flanks "2278415-,2278813]"; structure "0,1^2-"; splice_chain ",2278537^2278715-"; sources "Undefined,Undefined"; NMorMRNA "null"; degree "4"; dimension "2_2";
chrA01	Undefined	as_event	2348748	2352025	.	+	.	transcript_id "TCONS_00000253,TCONS_00000254"; gene_id "chrA01:2348748-2352025W"; flanks "2348748[,2352025]"; structure "0,1^2-"; splice_chain ",2350524^2350621-"; sources "Undefined,Undefined"; NMorMRNA "null"; degree "4"; dimension "2_2";
chrA01	Undefined	as_event	2387745	2388066	.	+	.	transcript_id "TCONS_00000259,TCONS_00000258"; gene_id "chrA01:2385631-2388066W"; flanks "2387745-,2388066]"; structure "0,1^2-"; splice_chain ",2387907^2387990-"; sources "Undefined,Undefined"; NMorMRNA "null"; degree "4"; dimension "2_2";
chrA01	Undefined	as_event	2387565	2388066	.	+	.	transcript_id "TCONS_00000260,TCONS_00000259,TCONS_00000258"; gene_id "chrA01:2385631-2388066W"; flanks "2387565-,2388066]"; structure "0,1^2-,1^2-3^4-"; splice_chain ",2387639^2387745-,2387639^2387745-2387907^2387990-"; sources "Undefined,Undefined,Undefined"; NMorMRNA "null"; degree "9"; dimension "3_3";
chrA01	Undefined	as_event	2517804	2518168	.	+	.	transcript_id "TCONS_00000266,TCONS_00000267"; gene_id "chrA01:2517655-2518540W"; flanks "2517804-,2518168^"; structure "1^3-,2^4-"; splice_chain "2517878^2518034-,2517882^2518038-"; sources "Undefined,Undefined"; NMorMRNA "null"; degree "4"; dimension "2_2";
chrA01	Undefined	as_event	2539069	2539696	.	+	.	transcript_id "TCONS_00000268,TCONS_00000269"; gene_id "chrA01:2535339-2539696W"; flanks "2539069-,2539696]"; structure "0,1^2-"; splice_chain ",2539265^2539353-"; sources "Undefined,Undefined"; NMorMRNA "null"; degree "4"; dimension "2_2";
chrA01	Undefined	as_event	2586319	2586973	.	+	.	transcript_id "TCONS_00000273,TCONS_00000274"; gene_id "chrA01:2578886-2590579W"; flanks "2586319^,2586973^"; structure "1-,2-"; splice_chain "2586857-,2586861-"; sources "Undefined,Undefined"; NMorMRNA "null"; degree "4"; dimension "2_2";
chrA01	Undefined	as_event	2783076	2784316	.	+	.	transcript_id "TCONS_00000282,TCONS_00000281"; gene_id "chrA01:2781994-2784316W"; flanks "2783076-,2784316]"; structure "1^3-,2^4-"; splice_chain "2783347^2783470-,2783349^2783472-"; sources "Undefined,Undefined"; NMorMRNA "null"; degree "4"; dimension "2_2";
chrA01	Undefined	as_event	2889184	2889875	.	+	.	transcript_id "TCONS_00000291,TCONS_00000292"; gene_id "chrA01:2888767-2891515W"; flanks "2889184-,2889875^"; structure "0,1^2-"; splice_chain ",2889592^2889681-"; sources "Undefined,Undefined"; NMorMRNA "null"; degree "4"; dimension "2_2";
chrA01	Undefined	as_event	2890901	2891217	.	+	.	transcript_id "TCONS_00000291,TCONS_00000292"; gene_id "chrA01:2888767-2891515W"; flanks "2890901-,2891217^"; structure "0,1^2-"; splice_chain ",2890961^2891030-"; sources "Undefined,Undefined"; NMorMRNA "null"; degree "4"; dimension "2_2";
chrA01	Undefined	as_event	2896842	2897262	.	+	.	transcript_id "TCONS_00000293,TCONS_00000294"; gene_id "chrA01:2894489-2897664W"; flanks "2896842-,2897262^"; structure "0,1^2-"; splice_chain ",2896987^2897086-"; sources "Undefined,Undefined"; NMorMRNA "null"; degree "4"; dimension "2_2";
chrA01	Undefined	as_event	2922902	2925949	.	+	.	transcript_id "TCONS_00000296,TCONS_00000295"; gene_id "chrA01:2922902-2927354W"; flanks "2922902[,2925949^"; structure "0,1^2-"; splice_chain ",2925755^2925864-"; sources "Undefined,Undefined"; NMorMRNA "null"; degree "4"; dimension "2_2";
chrA01	Undefined	as_event	2943023	2943231	.	+	.	transcript_id "TCONS_00000300,TCONS_00000299"; gene_id "chrA01:2942321-2945822W"; flanks "2943023^,2943231^"; structure "1-,2-"; splice_chain "2943134-,2943136-"; sources "Undefined,Undefined"; NMorMRNA "null"; degree "4"; dimension "2_2";
chrA01	Undefined	as_event	3038948	3039824	.	+	.	transcript_id "TCONS_00000305,TCONS_00000306"; gene_id "chrA01:3038559-3039824W"; flanks "3038948-,3039824]"; structure "0,1^2-"; splice_chain ",3039323^3039391-"; sources "Undefined,Undefined"; NMorMRNA "null"; degree "4"; dimension "2_2";
chrA01	Undefined	as_event	3167781	3169049	.	+	.	transcript_id "TCONS_00000318,TCONS_00000319"; gene_id "chrA01:3165568-3169049W"; flanks "3167781^,3169049]"; structure "1-,2-"; splice_chain "3168094-,3168130-"; sources "Undefined,Undefined"; NMorMRNA "null"; degree "4"; dimension "2_2";
chrA01	Undefined	as_event	3188816	3189265	.	+	.	transcript_id "TCONS_00000321,TCONS_00000320"; gene_id "chrA01:3187752-3192600W"; flanks "3188816-,3189265^"; structure "0,1^2-"; splice_chain ",3188935^3189029-"; sources "Undefined,Undefined"; NMorMRNA "null"; degree "4"; dimension "2_2";
chrA01	Undefined	as_event	3348862	3349083	.	+	.	transcript_id "TCONS_00000333,TCONS_00000334"; gene_id "chrA01:3343778-3352310W"; flanks "3348862^,3349083^"; structure "1-,2-"; splice_chain "3348967-,3348973-"; sources "Undefined,Undefined"; NMorMRNA "null"; degree "4"; dimension "2_2";
chrA01	Undefined	as_event	3353982	3354198	.	+	.	transcript_id "TCONS_00000335,TCONS_00000336"; gene_id "chrA01:3353596-3356200W"; flanks "3353982-,3354198^"; structure "0,1^2-"; splice_chain ",3354044^3354127-"; sources "Undefined,Undefined"; NMorMRNA "null"; degree "4"; dimension "2_2";
chrA01	Undefined	as_event	3355030	3355238	.	+	.	transcript_id "TCONS_00000336,TCONS_00000335"; gene_id "chrA01:3353596-3356200W"; flanks "3355030^,3355238^"; structure "1-,2-"; splice_chain "3355171-,3355172-"; sources "Undefined,Undefined"; NMorMRNA "null"; degree "4"; dimension "2_2";
chrA01	Undefined	as_event	3370703	3370968	.	+	.	transcript_id "TCONS_00000340,TCONS_00000341"; gene_id "chrA01:3369008-3370968W"; flanks "3370703-,3370968]"; structure "0,1^2-"; splice_chain ",3370748^3370835-"; sources "Undefined,Undefined"; NMorMRNA "null"; degree "4"; dimension "2_2";
chrA01	Undefined	as_event	3397391	3397641	.	+	.	transcript_id "TCONS_00000343/TCONS_00000344,TCONS_00000345"; gene_id "chrA01:3396645-3399975W"; flanks "3397391-,3397641^"; structure "1^3-,2^4-"; splice_chain "3397454^3397582-,3397477^3397605-"; sources "Undefined,Undefined"; NMorMRNA "null"; degree "4"; dimension "2_2";
chrA01	Undefined	as_event	3398232	3398529	.	+	.	transcript_id "TCONS_00000344/TCONS_00000345,TCONS_00000343"; gene_id "chrA01:3396645-3399975W"; flanks "3398232-,3398529^"; structure "0,1^2-"; splice_chain ",3398307^3398382-"; sources "Undefined,Undefined"; NMorMRNA "null"; degree "4"; dimension "2_2";
chrA01	Undefined	as_event	3398926	3399189	.	+	.	transcript_id "TCONS_00000345,TCONS_00000344"; gene_id "chrA01:3396645-3399975W"; flanks "3398926-,3399189^"; structure "0,1^2-"; splice_chain ",3399037^3399115-"; sources "Undefined,Undefined"; NMorMRNA "null"; degree "4"; dimension "2_2";
chrA01	Undefined	as_event	3399341	3399522	.	+	.	transcript_id "TCONS_00000345,TCONS_00000344"; gene_id "chrA01:3396645-3399975W"; flanks "3399341^,3399522^"; structure "1-,2-"; splice_chain "3399422-,3399423-"; sources "Undefined,Undefined"; NMorMRNA "null"; degree "4"; dimension "2_2";
chrA01	Undefined	as_event	3681002	3681277	.	+	.	transcript_id "TCONS_00000360,TCONS_00000359/TCONS_00000361"; gene_id "chrA01:3680730-3685482W"; flanks "3681002-,3681277^"; structure "1^3-,2^4-"; splice_chain "3681082^3681164-,3681083^3681165-"; sources "Undefined,Undefined"; NMorMRNA "null"; degree "4"; dimension "2_2";
chrA01	Undefined	as_event	3681738	3682058	.	+	.	transcript_id "TCONS_00000360/TCONS_00000361,TCONS_00000359"; gene_id "chrA01:3680730-3685482W"; flanks "3681738-,3682058^"; structure "1^3-,2^4-"; splice_chain "3681888^3681982-,3681889^3681983-"; sources "Undefined,Undefined"; NMorMRNA "null"; degree "4"; dimension "2_2";
chrA01	Undefined	as_event	3682058	3682270	.	+	.	transcript_id "TCONS_00000360,TCONS_00000359/TCONS_00000361"; gene_id "chrA01:3680730-3685482W"; flanks "3682058^,3682270^"; structure "1-,2-"; splice_chain "3682159-,3682160-"; sources "Undefined,Undefined"; NMorMRNA "null"; degree "4"; dimension "2_2";
chrA01	Undefined	as_event	3682531	3682800	.	+	.	transcript_id "TCONS_00000359,TCONS_00000360/TCONS_00000361"; gene_id "chrA01:3680730-3685482W"; flanks "3682531-,3682800-"; structure "1^,2^"; splice_chain "3682601^,3682603^"; sources "Undefined,Undefined"; NMorMRNA "null"; degree "4"; dimension "2_2";
chrA01	Undefined	as_event	3684087	3684340	.	+	.	transcript_id "TCONS_00000359/TCONS_00000360/TCONS_00000361,TCONS_00000362"; gene_id "chrA01:3680730-3685482W"; flanks "3684087-,3684340^"; structure "0,1^2-"; splice_chain ",3684154^3684227-"; sources "Undefined,Undefined"; NMorMRNA "null"; degree "4"; dimension "2_2";
chrA01	Undefined	as_event	3685020	3685482	.	+	.	transcript_id "TCONS_00000359/TCONS_00000361/TCONS_00000362,TCONS_00000360"; gene_id "chrA01:3680730-3685482W"; flanks "3685020-,3685482]"; structure "1^3-,2^4-"; splice_chain "3685150^3685244-,3685160^3685254-"; sources "Undefined,Undefined"; NMorMRNA "null"; degree "4"; dimension "2_2";
chrA01	Undefined	as_event	3740146	3740455	.	+	.	transcript_id "TCONS_00000363,TCONS_00000364"; gene_id "chrA01:3737083-3741480W"; flanks "3740146-,3740455^"; structure "0,1^2-"; splice_chain ",3740267^3740334-"; sources "Undefined,Undefined"; NMorMRNA "null"; degree "4"; dimension "2_2";
chrA01	Undefined	as_event	3851303	3851760	.	+	.	transcript_id "TCONS_00000369,TCONS_00000370"; gene_id "chrA01:3850653-3852270W"; flanks "3851303-,3851760^"; structure "0,1^2-3^4-"; splice_chain ",3851402^3851492-3851572^3851656-"; sources "Undefined,Undefined"; NMorMRNA "null"; degree "4"; dimension "2_2";
chrA01	Undefined	as_event	4012110	4012656	.	+	.	transcript_id "TCONS_00000375,TCONS_00000374"; gene_id "chrA01:4012097-4013951W"; flanks "4012110^,4012656^"; structure "1-,2-"; splice_chain "4012469-,4012470-"; sources "Undefined,Undefined"; NMorMRNA "null"; degree "4"; dimension "2_2";
chrA01	Undefined	as_event	4012887	4013252	.	+	.	transcript_id "TCONS_00000375,TCONS_00000374"; gene_id "chrA01:4012097-4013951W"; flanks "4012887-,4013252^"; structure "0,1^2-"; splice_chain ",4013003^4013082-"; sources "Undefined,Undefined"; NMorMRNA "null"; degree "4"; dimension "2_2";
chrA01	Undefined	as_event	4077553	4077789	.	+	.	transcript_id "TCONS_00000378,TCONS_00000377"; gene_id "chrA01:4076508-4079482W"; flanks "4077553-,4077789-"; structure "1^,2^"; splice_chain "4077618^,4077631^"; sources "Undefined,Undefined"; NMorMRNA "null"; degree "4"; dimension "2_2";
chrA01	Undefined	as_event	4077631	4077867	.	+	.	transcript_id "TCONS_00000379,TCONS_00000377"; gene_id "chrA01:4076508-4079482W"; flanks "4077631^,4077867^"; structure "1-,2-"; splice_chain "4077788-,4077789-"; sources "Undefined,Undefined"; NMorMRNA "null"; degree "4"; dimension "2_2";
chrA01	Undefined	as_event	4077553	4077867	.	+	.	transcript_id "TCONS_00000378,TCONS_00000379,TCONS_00000377"; gene_id "chrA01:4076508-4079482W"; flanks "4077553-,4077867^"; structure "1^4-,2^3-,2^4-"; splice_chain "4077618^4077789-,4077631^4077788-,4077631^4077789-"; sources "Undefined,Undefined,Undefined"; NMorMRNA "null"; degree "9"; dimension "3_3";
chrA01	Undefined	as_event	4078287	4078717	.	+	.	transcript_id "TCONS_00000379,TCONS_00000377/TCONS_00000378"; gene_id "chrA01:4076508-4079482W"; flanks "4078287-,4078717^"; structure "0,1^2-"; splice_chain ",4078411^4078501-"; sources "Undefined,Undefined"; NMorMRNA "null"; degree "4"; dimension "2_2";
chrA01	Undefined	as_event	4078717	4078861	.	+	.	transcript_id "TCONS_00000377/TCONS_00000379,TCONS_00000378"; gene_id "chrA01:4076508-4079482W"; flanks "4078717^,4078861^"; structure "1-,2-"; splice_chain "4078808-,4078827-"; sources "Undefined,Undefined"; NMorMRNA "null"; degree "4"; dimension "2_2";
chrA01	Undefined	as_event	4078861	4078983	.	+	.	transcript_id "TCONS_00000377,TCONS_00000378/TCONS_00000379"; gene_id "chrA01:4076508-4079482W"; flanks "4078861^,4078983^"; structure "1-,2-"; splice_chain "4078936-,4078937-"; sources "Undefined,Undefined"; NMorMRNA "null"; degree "4"; dimension "2_2";
chrA01	Undefined	as_event	4079245	4079482	.	+	.	transcript_id "TCONS_00000378/TCONS_00000379,TCONS_00000377"; gene_id "chrA01:4076508-4079482W"; flanks "4079245-,4079482]"; structure "1^3-,2^4-"; splice_chain "4079308^4079408-,4079321^4079421-"; sources "Undefined,Undefined"; NMorMRNA "null"; degree "4"; dimension "2_2";
chrA01	Undefined	as_event	4081976	4082739	.	+	.	transcript_id "TCONS_00000381,TCONS_00000382"; gene_id "chrA01:4081976-4083353W"; flanks "4081976[,4082739^"; structure "0,1^2-"; splice_chain ",4082450^4082544-"; sources "Undefined,Undefined"; NMorMRNA "null"; degree "4"; dimension "2_2";
chrA01	Undefined	as_event	4143167	4143503	.	+	.	transcript_id "TCONS_00000384,TCONS_00000385"; gene_id "chrA01:4142250-4143992W"; flanks "4143167-,4143503^"; structure "0,1^2-"; splice_chain ",4143324^4143403-"; sources "Undefined,Undefined"; NMorMRNA "null"; degree "4"; dimension "2_2";
chrA01	Undefined	as_event	4336278	4336828	.	+	.	transcript_id "TCONS_00000396,TCONS_00000395"; gene_id "chrA01:4336237-4339586W"; flanks "4336278[,4336828^"; structure "0,1^2-"; splice_chain ",4336530^4336711-"; sources "Undefined,Undefined"; NMorMRNA "null"; degree "4"; dimension "2_2";
chrA01	Undefined	as_event	4337545	4337916	.	+	.	transcript_id "TCONS_00000394/TCONS_00000396,TCONS_00000395"; gene_id "chrA01:4336237-4339586W"; flanks "4337545-,4337916^"; structure "0,1^2-"; splice_chain ",4337661^4337765-"; sources "Undefined,Undefined"; NMorMRNA "null"; degree "4"; dimension "2_2";
chrA01	Undefined	as_event	4337999	4338911	.	+	.	transcript_id "TCONS_00000394/TCONS_00000396,TCONS_00000395"; gene_id "chrA01:4336237-4339586W"; flanks "4337999-,4338911^"; structure "1^3-,2^4-"; splice_chain "4338748^4338827-,4338758^4338837-"; sources "Undefined,Undefined"; NMorMRNA "null"; degree "4"; dimension "2_2";
chrA01	Undefined	as_event	4389622	4389928	.	+	.	transcript_id "TCONS_00000400,TCONS_00000399"; gene_id "chrA01:4386958-4392783W"; flanks "4389622-,4389928^"; structure "0,1^2-"; splice_chain ",4389823^4389890-"; sources "Undefined,Undefined"; NMorMRNA "null"; degree "4"; dimension "2_2";
chrA01	Undefined	as_event	4390385	4390627	.	+	.	transcript_id "TCONS_00000399,TCONS_00000400"; gene_id "chrA01:4386958-4392783W"; flanks "4390385-,4390627^"; structure "1^3-,2^4-"; splice_chain "4390459^4390557-,4390469^4390567-"; sources "Undefined,Undefined"; NMorMRNA "null"; degree "4"; dimension "2_2";
chrA01	Undefined	as_event	4391098	4391319	.	+	.	transcript_id "TCONS_00000399,TCONS_00000400"; gene_id "chrA01:4386958-4392783W"; flanks "4391098-,4391319^"; structure "1^3-,2^4-"; splice_chain "4391121^4391211-,4391157^4391247-"; sources "Undefined,Undefined"; NMorMRNA "null"; degree "4"; dimension "2_2";
chrA01	Undefined	as_event	4576021	4576380	.	+	.	transcript_id "TCONS_00000408/TCONS_00000409,TCONS_00000407"; gene_id "chrA01:4575053-4577568W"; flanks "4576021-,4576380^"; structure "1^3-,2^4-"; splice_chain "4576125^4576276-,4576135^4576286-"; sources "Undefined,Undefined"; NMorMRNA "null"; degree "4"; dimension "2_2";
chrA01	Undefined	as_event	4577226	4577568	.	+	.	transcript_id "TCONS_00000408/TCONS_00000410,TCONS_00000409"; gene_id "chrA01:4575053-4577568W"; flanks "4577226-,4577568]"; structure "0,1^2-"; splice_chain ",4577408^4577492-"; sources "Undefined,Undefined"; NMorMRNA "null"; degree "4"; dimension "2_2";
chrA01	Undefined	as_event	4776666	4776969	.	+	.	transcript_id "TCONS_00000420/TCONS_00000421,TCONS_00000422"; gene_id "chrA01:4775715-4778883W"; flanks "4776666-,4776969^"; structure "0,1^2-"; splice_chain ",4776770^4776846-"; sources "Undefined,Undefined"; NMorMRNA "null"; degree "4"; dimension "2_2";
chrA01	Undefined	as_event	4830328	4830531	.	+	.	transcript_id "TCONS_00000426,TCONS_00000425"; gene_id "chrA01:4828198-4834171W"; flanks "4830328^,4830531^"; structure "1-,2-"; splice_chain "4830412-,4830421-"; sources "Undefined,Undefined"; NMorMRNA "null"; degree "4"; dimension "2_2";
chrA01	Undefined	as_event	4831114	4831509	.	+	.	transcript_id "TCONS_00000426,TCONS_00000425"; gene_id "chrA01:4828198-4834171W"; flanks "4831114-,4831509^"; structure "1^3-,2^4-"; splice_chain "4831179^4831261-,4831212^4831294-"; sources "Undefined,Undefined"; NMorMRNA "null"; degree "4"; dimension "2_2";
chrA01	Undefined	as_event	4831509	4831735	.	+	.	transcript_id "TCONS_00000425,TCONS_00000426"; gene_id "chrA01:4828198-4834171W"; flanks "4831509^,4831735^"; structure "1-,2-"; splice_chain "4831675-,4831677-"; sources "Undefined,Undefined"; NMorMRNA "null"; degree "4"; dimension "2_2";
chrA01	Undefined	as_event	4832428	4832675	.	+	.	transcript_id "TCONS_00000426,TCONS_00000425"; gene_id "chrA01:4828198-4834171W"; flanks "4832428-,4832675^"; structure "1^3-,2^4-"; splice_chain "4832496^4832589-,4832506^4832599-"; sources "Undefined,Undefined"; NMorMRNA "null"; degree "4"; dimension "2_2";
chrA01	Undefined	as_event	4833145	4833395	.	+	.	transcript_id "TCONS_00000426,TCONS_00000425"; gene_id "chrA01:4828198-4834171W"; flanks "4833145-,4833395-"; structure "1^,2^"; splice_chain "4833249^,4833251^"; sources "Undefined,Undefined"; NMorMRNA "null"; degree "4"; dimension "2_2";
chrA01	Undefined	as_event	4894830	4895031	.	+	.	transcript_id "TCONS_00000431,TCONS_00000430"; gene_id "chrA01:4893397-4895043W"; flanks "4894830-,4895031-"; structure "1^,2^"; splice_chain "4894944^,4894945^"; sources "Undefined,Undefined"; NMorMRNA "null"; degree "4"; dimension "2_2";
chrA01	Undefined	as_event	4908491	4908968	.	+	.	transcript_id "TCONS_00000433,TCONS_00000434"; gene_id "chrA01:4907666-4910758W"; flanks "4908491-,4908968^"; structure "0,1^2-"; splice_chain ",4908580^4908664-"; sources "Undefined,Undefined"; NMorMRNA "null"; degree "4"; dimension "2_2";
chrA01	Undefined	as_event	4909587	4910184	.	+	.	transcript_id "TCONS_00000433,TCONS_00000434"; gene_id "chrA01:4907666-4910758W"; flanks "4909587-,4910184^"; structure "0,1^2-"; splice_chain ",4909856^4909939-"; sources "Undefined,Undefined"; NMorMRNA "null"; degree "4"; dimension "2_2";
chrA01	Undefined	as_event	5009814	5009978	.	+	.	transcript_id "TCONS_00000438,TCONS_00000437"; gene_id "chrA01:5008884-5015811W"; flanks "5009814^,5009978^"; structure "1-,2-"; splice_chain "5009916-,5009932-"; sources "Undefined,Undefined"; NMorMRNA "null"; degree "4"; dimension "2_2";
chrA01	Undefined	as_event	5010167	5010899	.	+	.	transcript_id "TCONS_00000438,TCONS_00000437"; gene_id "chrA01:5008884-5015811W"; flanks "5010167^,5010899^"; structure "1-,2-"; splice_chain "5010782-,5010793-"; sources "Undefined,Undefined"; NMorMRNA "null"; degree "4"; dimension "2_2";
chrA01	Undefined	as_event	5015375	5015811	.	+	.	transcript_id "TCONS_00000438,TCONS_00000437"; gene_id "chrA01:5008884-5015811W"; flanks "5015375-,5015811]"; structure "0,1^2-"; splice_chain ",5015597^5015799-"; sources "Undefined,Undefined"; NMorMRNA "null"; degree "4"; dimension "2_2";
chrA01	Undefined	as_event	5034318	5034613	.	+	.	transcript_id "TCONS_00000445,TCONS_00000444"; gene_id "chrA01:5033191-5037060W"; flanks "5034318-,5034613^"; structure "1^3-,2^4-"; splice_chain "5034449^5034524-,5034451^5034526-"; sources "Undefined,Undefined"; NMorMRNA "null"; degree "4"; dimension "2_2";
chrA01	Undefined	as_event	5235044	5235623	.	+	.	transcript_id "TCONS_00000455,TCONS_00000453/TCONS_00000454"; gene_id "chrA01:5232991-5236579W"; flanks "5235044-,5235623^"; structure "0,1^2-"; splice_chain ",5235461^5235546-"; sources "Undefined,Undefined"; NMorMRNA "null"; degree "4"; dimension "2_2";
chrA01	Undefined	as_event	5235623	5236579	.	+	.	transcript_id "TCONS_00000453,TCONS_00000454/TCONS_00000455"; gene_id "chrA01:5232991-5236579W"; flanks "5235623^,5236579]"; structure "1-,2-"; splice_chain "5236458-,5236461-"; sources "Undefined,Undefined"; NMorMRNA "null"; degree "4"; dimension "2_2";
chrA01	Undefined	as_event	5288582	5288780	.	+	.	transcript_id "TCONS_00000462,TCONS_00000463/TCONS_00000464"; gene_id "chrA01:5287971-5289641W"; flanks "5288582^,5288780^"; structure "1-,2-"; splice_chain "5288661-,5288670-"; sources "Undefined,Undefined"; NMorMRNA "null"; degree "4"; dimension "2_2";
chrA01	Undefined	as_event	5289335	5289484	.	+	.	transcript_id "TCONS_00000462/TCONS_00000463,TCONS_00000464"; gene_id "chrA01:5287971-5289641W"; flanks "5289335^,5289484^"; structure "1-,2-"; splice_chain "5289410-,5289413-"; sources "Undefined,Undefined"; NMorMRNA "null"; degree "4"; dimension "2_2";
chrA01	Undefined	as_event	5291249	5291681	.	+	.	transcript_id "TCONS_00000465,TCONS_00000466"; gene_id "chrA01:5290622-5296281W"; flanks "5291249^,5291681^"; structure "1-,2-"; splice_chain "5291643-,5291646-"; sources "Undefined,Undefined"; NMorMRNA "null"; degree "4"; dimension "2_2";
chrA01	Undefined	as_event	5424602	5425248	.	+	.	transcript_id "TCONS_00000474,TCONS_00000475"; gene_id "chrA01:5424602-5425805W"; flanks "5424602[,5425248^"; structure "0,1^2-"; splice_chain ",5424782^5424883-"; sources "Undefined,Undefined"; NMorMRNA "null"; degree "4"; dimension "2_2";
chrA01	Undefined	as_event	5489568	5489811	.	+	.	transcript_id "TCONS_00000481,TCONS_00000482"; gene_id "chrA01:5489523-5490748W"; flanks "5489568^,5489811^"; structure "1-,2-"; splice_chain "5489713-,5489718-"; sources "Undefined,Undefined"; NMorMRNA "null"; degree "4"; dimension "2_2";
chrA01	Undefined	as_event	5501778	5501967	.	+	.	transcript_id "TCONS_00000483/TCONS_00000484,TCONS_00000485"; gene_id "chrA01:5500954-5508504W"; flanks "5501778-,5501967-"; structure "1^,2^"; splice_chain "5501867^,5501868^"; sources "Undefined,Undefined"; NMorMRNA "null"; degree "4"; dimension "2_2";
chrA01	Undefined	as_event	5501967	5502239	.	+	.	transcript_id "TCONS_00000484/TCONS_00000485,TCONS_00000483"; gene_id "chrA01:5500954-5508504W"; flanks "5501967-,5502239-"; structure "1^,2^"; splice_chain "5502029^,5502030^"; sources "Undefined,Undefined"; NMorMRNA "null"; degree "4"; dimension "2_2";
chrA01	Undefined	as_event	5547100	5548474	.	+	.	transcript_id "TCONS_00000488,TCONS_00000489"; gene_id "chrA01:5547100-5548609W"; flanks "5547100[,5548474^"; structure "1^3-,2^4-"; splice_chain "5547570^5547841-,5547571^5547842-"; sources "Undefined,Undefined"; NMorMRNA "null"; degree "4"; dimension "2_2";
chrA01	Undefined	as_event	5787641	5788088	.	+	.	transcript_id "TCONS_00000506/TCONS_00000507,TCONS_00000508"; gene_id "chrA01:5784060-5789555W"; flanks "5787641-,5788088^"; structure "0,1^2-"; splice_chain ",5787841^5787914-"; sources "Undefined,Undefined"; NMorMRNA "null"; degree "4"; dimension "2_2";
chrA01	Undefined	as_event	5788216	5788647	.	+	.	transcript_id "TCONS_00000506,TCONS_00000507/TCONS_00000508"; gene_id "chrA01:5784060-5789555W"; flanks "5788216-,5788647^"; structure "0,1^2-"; splice_chain ",5788487^5788552-"; sources "Undefined,Undefined"; NMorMRNA "null"; degree "4"; dimension "2_2";
chrA01	Undefined	as_event	5811874	5812603	.	+	.	transcript_id "TCONS_00000510,TCONS_00000509"; gene_id "chrA01:5811874-5814577W"; flanks "5811874[,5812603^"; structure "1^3-,2^4-"; splice_chain "5812186^5812513-,5812196^5812523-"; sources "Undefined,Undefined"; NMorMRNA "null"; degree "4"; dimension "2_2";
chrA01	Undefined	as_event	5813722	5813908	.	+	.	transcript_id "TCONS_00000510,TCONS_00000509"; gene_id "chrA01:5811874-5814577W"; flanks "5813722-,5813908-"; structure "1^,2^"; splice_chain "5813785^,5813787^"; sources "Undefined,Undefined"; NMorMRNA "null"; degree "4"; dimension "2_2";
chrA01	Undefined	as_event	5994292	5995306	.	+	.	transcript_id "TCONS_00000518,TCONS_00000517"; gene_id "chrA01:5991090-5995306W"; flanks "5994292-,5995306]"; structure "1^3-,2^4-"; splice_chain "5994567^5994655-,5994577^5994665-"; sources "Undefined,Undefined"; NMorMRNA "null"; degree "4"; dimension "2_2";
chrA01	Undefined	as_event	6090607	6091191	.	+	.	transcript_id "TCONS_00000526,TCONS_00000525"; gene_id "chrA01:6090607-6092413W"; flanks "6090607[,6091191^"; structure "1^3-,2^4-"; splice_chain "6090914^6091092-,6090917^6091095-"; sources "Undefined,Undefined"; NMorMRNA "null"; degree "4"; dimension "2_2";
chrA01	Undefined	as_event	6298022	6298309	.	+	.	transcript_id "TCONS_00000537,TCONS_00000536"; gene_id "chrA01:6297502-6299146W"; flanks "6298022-,6298309^"; structure "0,1^2-"; splice_chain ",6298118^6298209-"; sources "Undefined,Undefined"; NMorMRNA "null"; degree "4"; dimension "2_2";
chrA01	Undefined	as_event	6298934	6299146	.	+	.	transcript_id "TCONS_00000536,TCONS_00000537"; gene_id "chrA01:6297502-6299146W"; flanks "6298934-,6299146]"; structure "1^3-,2^4-"; splice_chain "6299031^6299110-,6299041^6299120-"; sources "Undefined,Undefined"; NMorMRNA "null"; degree "4"; dimension "2_2";
chrA01	Undefined	as_event	6303993	6304329	.	+	.	transcript_id "TCONS_00000539,TCONS_00000538"; gene_id "chrA01:6302423-6304755W"; flanks "6303993-,6304329^"; structure "1^3-,2^4-"; splice_chain "6304094^6304198-,6304119^6304223-"; sources "Undefined,Undefined"; NMorMRNA "null"; degree "4"; dimension "2_2";
chrA01	Undefined	as_event	6353237	6354136	.	+	.	transcript_id "TCONS_00000541,TCONS_00000540"; gene_id "chrA01:6352427-6356196W"; flanks "6353237-,6354136^"; structure "1^3-,2^4-"; splice_chain "6353324^6353407-,6353370^6353453-"; sources "Undefined,Undefined"; NMorMRNA "null"; degree "4"; dimension "2_2";
chrA01	Undefined	as_event	6354864	6355153	.	+	.	transcript_id "TCONS_00000541/TCONS_00000542,TCONS_00000540"; gene_id "chrA01:6352427-6356196W"; flanks "6354864-,6355153^"; structure "1^3-,2^4-"; splice_chain "6354944^6355058-,6354970^6355084-"; sources "Undefined,Undefined"; NMorMRNA "null"; degree "4"; dimension "2_2";
chrA01	Undefined	as_event	6355239	6355518	.	+	.	transcript_id "TCONS_00000540,TCONS_00000541"; gene_id "chrA01:6352427-6356196W"; flanks "6355239-,6355518]"; structure "1^3-,2^4-"; splice_chain "6355288^6355386-,6355314^6355412-"; sources "Undefined,Undefined"; NMorMRNA "null"; degree "4"; dimension "2_2";
chrA01	Undefined	as_event	6730391	6730688	.	+	.	transcript_id "TCONS_00000550,TCONS_00000551"; gene_id "chrA01:6729681-6730981W"; flanks "6730391-,6730688^"; structure "0,1^2-"; splice_chain ",6730532^6730619-"; sources "Undefined,Undefined"; NMorMRNA "null"; degree "4"; dimension "2_2";
chrA01	Undefined	as_event	6878777	6880011	.	+	.	transcript_id "TCONS_00000559,TCONS_00000560"; gene_id "chrA01:6878332-6880680W"; flanks "6878777-,6880011^"; structure "0,1^2-"; splice_chain ",6879896^6879966-"; sources "Undefined,Undefined"; NMorMRNA "null"; degree "4"; dimension "2_2";
chrA01	Undefined	as_event	6888478	6889271	.	+	.	transcript_id "TCONS_00000564,TCONS_00000565"; gene_id "chrA01:6888478-6893202W"; flanks "6888478[,6889271^"; structure "1^3-,2^4-"; splice_chain "6889110^6889184-,6889123^6889194-"; sources "Undefined,Undefined"; NMorMRNA "null"; degree "4"; dimension "2_2";
chrA01	Undefined	as_event	6889184	6889822	.	+	.	transcript_id "TCONS_00000564,TCONS_00000563"; gene_id "chrA01:6888478-6893202W"; flanks "6889184-,6889822^"; structure "1^3-,2^4-"; splice_chain "6889271^6889388-,6889296^6889413-"; sources "Undefined,Undefined"; NMorMRNA "null"; degree "4"; dimension "2_2";
chrA01	Undefined	as_event	6888478	6889822	.	+	.	transcript_id "TCONS_00000564,TCONS_00000563,TCONS_00000565"; gene_id "chrA01:6888478-6893202W"; flanks "6888478[,6889822^"; structure "1^3-5^7-,1^3-6^8-,2^4-5^7-"; splice_chain "6889110^6889184-6889271^6889388-,6889110^6889184-6889296^6889413-,6889123^6889194-6889271^6889388-"; sources "Undefined,Undefined,Undefined"; NMorMRNA "null"; degree "9"; dimension "3_3";
chrA01	Undefined	as_event	6945612	6945960	.	+	.	transcript_id "TCONS_00000567,TCONS_00000568"; gene_id "chrA01:6945276-6947590W"; flanks "6945612-,6945960^"; structure "0,1^2-"; splice_chain ",6945848^6945914-"; sources "Undefined,Undefined"; NMorMRNA "null"; degree "4"; dimension "2_2";
chrA01	Undefined	as_event	7015844	7016872	.	+	.	transcript_id "TCONS_00000575,TCONS_00000574"; gene_id "chrA01:7015844-7018951W"; flanks "7015844[,7016872^"; structure "1^3-,2^4-"; splice_chain "7016534^7016620-,7016545^7016631-"; sources "Undefined,Undefined"; NMorMRNA "null"; degree "4"; dimension "2_2";
chrA01	Undefined	as_event	7017903	7018951	.	+	.	transcript_id "TCONS_00000575,TCONS_00000574"; gene_id "chrA01:7015844-7018951W"; flanks "7017903-,7018951]"; structure "1^3-,2^4-"; splice_chain "7018301^7018415-,7018311^7018425-"; sources "Undefined,Undefined"; NMorMRNA "null"; degree "4"; dimension "2_2";
chrA01	Undefined	as_event	7026627	7027153	.	+	.	transcript_id "TCONS_00000577,TCONS_00000576"; gene_id "chrA01:7026327-7029128W"; flanks "7026627-,7027153^"; structure "1^3-,2^4-"; splice_chain "7026865^7026952-,7026867^7026954-"; sources "Undefined,Undefined"; NMorMRNA "null"; degree "4"; dimension "2_2";
chrA01	Undefined	as_event	7038030	7038504	.	+	.	transcript_id "TCONS_00000579,TCONS_00000580"; gene_id "chrA01:7037369-7038827W"; flanks "7038030^,7038504^"; structure "1-,2-"; splice_chain "7038250-,7038253-"; sources "Undefined,Undefined"; NMorMRNA "null"; degree "4"; dimension "2_2";
chrA01	Undefined	as_event	7037949	7038504	.	+	.	transcript_id "TCONS_00000578,TCONS_00000579,TCONS_00000580"; gene_id "chrA01:7037369-7038827W"; flanks "7037949-,7038504^"; structure "0,1^2-,1^3-"; splice_chain ",7038030^7038250-,7038030^7038253-"; sources "Undefined,Undefined,Undefined"; NMorMRNA "null"; degree "9"; dimension "3_3";
chrA01	Undefined	as_event	7038593	7038827	.	+	.	transcript_id "TCONS_00000580,TCONS_00000578,TCONS_00000579"; gene_id "chrA01:7037369-7038827W"; flanks "7038593-,7038827]"; structure "0,1^3-,2^4-"; splice_chain ",7038704^7038800-,7038708^7038804-"; sources "Undefined,Undefined,Undefined"; NMorMRNA "null"; degree "9"; dimension "3_3";
chrA01	Undefined	as_event	7130812	7131550	.	+	.	transcript_id "TCONS_00000587/TCONS_00000588,TCONS_00000589"; gene_id "chrA01:7130812-7137271W"; flanks "7130812[,7131550^"; structure "1^3-,2^4-"; splice_chain "7131049^7131483-,7131055^7131489-"; sources "Undefined,Undefined"; NMorMRNA "null"; degree "4"; dimension "2_2";
chrA01	Undefined	as_event	7131550	7131908	.	+	.	transcript_id "TCONS_00000588,TCONS_00000587/TCONS_00000589"; gene_id "chrA01:7130812-7137271W"; flanks "7131550^,7131908^"; structure "1-,2-"; splice_chain "7131825-,7131828-"; sources "Undefined,Undefined"; NMorMRNA "null"; degree "4"; dimension "2_2";
chrA01	Undefined	as_event	7190439	7191122	.	+	.	transcript_id "TCONS_00000591/TCONS_00000592,TCONS_00000593"; gene_id "chrA01:7188519-7191524W"; flanks "7190439-,7191122^"; structure "0,1^2-"; splice_chain ",7190633^7190708-"; sources "Undefined,Undefined"; NMorMRNA "null"; degree "4"; dimension "2_2";
chrA01	Undefined	as_event	7191214	7191524	.	+	.	transcript_id "TCONS_00000591,TCONS_00000592,TCONS_00000593"; gene_id "chrA01:7188519-7191524W"; flanks "7191214-,7191524]"; structure "0,1^3-,2^4-"; splice_chain ",7191265^7191359-,7191266^7191360-"; sources "Undefined,Undefined,Undefined"; NMorMRNA "null"; degree "9"; dimension "3_3";
chrA01	Undefined	as_event	7232051	7232339	.	+	.	transcript_id "TCONS_00000598/TCONS_00000599,TCONS_00000600"; gene_id "chrA01:7230409-7232828W"; flanks "7232051-,7232339^"; structure "1^3-,2^4-"; splice_chain "7232117^7232236-,7232157^7232276-"; sources "Undefined,Undefined"; NMorMRNA "null"; degree "4"; dimension "2_2";
chrA01	Undefined	as_event	7232418	7232828	.	+	.	transcript_id "TCONS_00000598/TCONS_00000599,TCONS_00000600"; gene_id "chrA01:7230409-7232828W"; flanks "7232418-,7232828]"; structure "1^3-,2^4-"; splice_chain "7232522^7232627-,7232532^7232637-"; sources "Undefined,Undefined"; NMorMRNA "null"; degree "4"; dimension "2_2";
chrA01	Undefined	as_event	7235360	7235588	.	+	.	transcript_id "TCONS_00000601,TCONS_00000602/TCONS_00000603"; gene_id "chrA01:7233824-7235588W"; flanks "7235360^,7235588]"; structure "1-,2-"; splice_chain "7235446-,7235448-"; sources "Undefined,Undefined"; NMorMRNA "null"; degree "4"; dimension "2_2";
chrA01	Undefined	as_event	7244773	7245165	.	+	.	transcript_id "TCONS_00000605,TCONS_00000604"; gene_id "chrA01:7243215-7245165W"; flanks "7244773-,7245165]"; structure "0,1^2-"; splice_chain ",7244895^7244984-"; sources "Undefined,Undefined"; NMorMRNA "null"; degree "4"; dimension "2_2";
chrA01	Undefined	as_event	7247458	7247805	.	+	.	transcript_id "TCONS_00000606,TCONS_00000607"; gene_id "chrA01:7247158-7248975W"; flanks "7247458-,7247805^"; structure "0,1^2-"; splice_chain ",7247612^7247710-"; sources "Undefined,Undefined"; NMorMRNA "null"; degree "4"; dimension "2_2";
chrA01	Undefined	as_event	7362254	7362764	.	+	.	transcript_id "TCONS_00000616/TCONS_00000617,TCONS_00000615"; gene_id "chrA01:7361343-7365246W"; flanks "7362254-,7362764^"; structure "1^3-,2^4-"; splice_chain "7362331^7362678-,7362334^7362681-"; sources "Undefined,Undefined"; NMorMRNA "null"; degree "4"; dimension "2_2";
chrA01	Undefined	as_event	7363172	7363476	.	+	.	transcript_id "TCONS_00000616,TCONS_00000617"; gene_id "chrA01:7361343-7365246W"; flanks "7363172-,7363476^"; structure "0,1^2-"; splice_chain ",7363268^7363371-"; sources "Undefined,Undefined"; NMorMRNA "null"; degree "4"; dimension "2_2";
chrA01	Undefined	as_event	7363371	7363714	.	+	.	transcript_id "TCONS_00000617,TCONS_00000615"; gene_id "chrA01:7361343-7365246W"; flanks "7363371-,7363714^"; structure "1^3-,2^4-"; splice_chain "7363476^7363557-,7363478^7363559-"; sources "Undefined,Undefined"; NMorMRNA "null"; degree "4"; dimension "2_2";
chrA01	Undefined	as_event	7363172	7363714	.	+	.	transcript_id "TCONS_00000617,TCONS_00000615,TCONS_00000616"; gene_id "chrA01:7361343-7365246W"; flanks "7363172-,7363714^"; structure "1^2-3^5-,1^2-4^6-,3^5-"; splice_chain "7363268^7363371-7363476^7363557-,7363268^7363371-7363478^7363559-,7363476^7363557-"; sources "Undefined,Undefined,Undefined"; NMorMRNA "null"; degree "9"; dimension "3_3";
chrA01	Undefined	as_event	7363810	7364025	.	+	.	transcript_id "TCONS_00000616/TCONS_00000617,TCONS_00000615"; gene_id "chrA01:7361343-7365246W"; flanks "7363810-,7364025-"; structure "1^,2^"; splice_chain "7363947^,7363950^"; sources "Undefined,Undefined"; NMorMRNA "null"; degree "4"; dimension "2_2";
chrA01	Undefined	as_event	7364171	7364389	.	+	.	transcript_id "TCONS_00000616/TCONS_00000617,TCONS_00000615"; gene_id "chrA01:7361343-7365246W"; flanks "7364171-,7364389^"; structure "0,1^2-"; splice_chain ",7364181^7364266-"; sources "Undefined,Undefined"; NMorMRNA "null"; degree "4"; dimension "2_2";
chrA01	Undefined	as_event	7392282	7393050	.	+	.	transcript_id "TCONS_00000619,TCONS_00000620"; gene_id "chrA01:7391747-7393050W"; flanks "7392282-,7393050]"; structure "0,1^2-"; splice_chain ",7392608^7392692-"; sources "Undefined,Undefined"; NMorMRNA "null"; degree "4"; dimension "2_2";
chrA01	Undefined	as_event	7406463	7407146	.	+	.	transcript_id "TCONS_00000621,TCONS_00000622"; gene_id "chrA01:7405163-7407146W"; flanks "7406463-,7407146]"; structure "1^3-,2^4-"; splice_chain "7406624^7406709-,7406626^7406711-"; sources "Undefined,Undefined"; NMorMRNA "null"; degree "4"; dimension "2_2";
chrA01	Undefined	as_event	7452967	7453668	.	+	.	transcript_id "TCONS_00000627,TCONS_00000628"; gene_id "chrA01:7452368-7455126W"; flanks "7452967-,7453668^"; structure "0,1^2-"; splice_chain ",7453077^7453419-"; sources "Undefined,Undefined"; NMorMRNA "null"; degree "4"; dimension "2_2";
chrA01	Undefined	as_event	7453077	7453827	.	+	.	transcript_id "TCONS_00000629,TCONS_00000628"; gene_id "chrA01:7452368-7455126W"; flanks "7453077^,7453827-"; structure "0,1-2^"; splice_chain ",7453419-7453668^"; sources "Undefined,Undefined"; NMorMRNA "null"; degree "4"; dimension "2_2";
chrA01	Undefined	as_event	7452967	7453827	.	+	.	transcript_id "TCONS_00000629,TCONS_00000628,TCONS_00000627"; gene_id "chrA01:7452368-7455126W"; flanks "7452967-,7453827-"; structure "1^,1^2-3^,3^"; splice_chain "7453077^,7453077^7453419-7453668^,7453668^"; sources "Undefined,Undefined,Undefined"; NMorMRNA "null"; degree "9"; dimension "3_3";
chrA01	Undefined	as_event	7452967	7453939	.	+	.	transcript_id "TCONS_00000626,TCONS_00000628,TCONS_00000629,TCONS_00000627"; gene_id "chrA01:7452368-7455126W"; flanks "7452967-,7453939^"; structure "0,1^2-3^4-,1^4-,3^4-"; splice_chain ",7453077^7453419-7453668^7453827-,7453077^7453827-,7453668^7453827-"; sources "Undefined,Undefined,Undefined,Undefined"; NMorMRNA "null"; degree "16"; dimension "4_4";
chrA01	Undefined	as_event	7478758	7479403	.	+	.	transcript_id "TCONS_00000631,TCONS_00000630"; gene_id "chrA01:7478758-7481427W"; flanks "7478758[,7479403-"; structure "1^,2^"; splice_chain "7478983^,7478986^"; sources "Undefined,Undefined"; NMorMRNA "null"; degree "4"; dimension "2_2";
chrA01	Undefined	as_event	7481083	7481427	.	+	.	transcript_id "TCONS_00000631,TCONS_00000630"; gene_id "chrA01:7478758-7481427W"; flanks "7481083-,7481427]"; structure "0,1^2-"; splice_chain ",7481196^7481292-"; sources "Undefined,Undefined"; NMorMRNA "null"; degree "4"; dimension "2_2";
chrA01	Undefined	as_event	7689702	7690207	.	+	.	transcript_id "TCONS_00000641,TCONS_00000640"; gene_id "chrA01:7689702-7691699W"; flanks "7689702[,7690207^"; structure "1^3-,2^4-"; splice_chain "7689941^7690133-,7689951^7690143-"; sources "Undefined,Undefined"; NMorMRNA "null"; degree "4"; dimension "2_2";
chrA01	Undefined	as_event	7951795	7952025	.	+	.	transcript_id "TCONS_00000649,TCONS_00000650"; gene_id "chrA01:7951003-7952962W"; flanks "7951795-,7952025^"; structure "0,1^2-"; splice_chain ",7951872^7951973-"; sources "Undefined,Undefined"; NMorMRNA "null"; degree "4"; dimension "2_2";
chrA01	Undefined	as_event	8014701	8015022	.	+	.	transcript_id "TCONS_00000655,TCONS_00000654"; gene_id "chrA01:8012951-8017151W"; flanks "8014701^,8015022^"; structure "1-,2-"; splice_chain "8014925-,8014926-"; sources "Undefined,Undefined"; NMorMRNA "null"; degree "4"; dimension "2_2";
chrA01	Undefined	as_event	8015453	8015830	.	+	.	transcript_id "TCONS_00000655,TCONS_00000654"; gene_id "chrA01:8012951-8017151W"; flanks "8015453-,8015830^"; structure "0,1^2-"; splice_chain ",8015647^8015747-"; sources "Undefined,Undefined"; NMorMRNA "null"; degree "4"; dimension "2_2";
chrA01	Undefined	as_event	8015981	8016158	.	+	.	transcript_id "TCONS_00000655,TCONS_00000654"; gene_id "chrA01:8012951-8017151W"; flanks "8015981^,8016158^"; structure "1-,2-"; splice_chain "8016097-,8016098-"; sources "Undefined,Undefined"; NMorMRNA "null"; degree "4"; dimension "2_2";
chrA01	Undefined	as_event	8106392	8106538	.	+	.	transcript_id "TCONS_00000663,TCONS_00000662"; gene_id "chrA01:8106075-8109520W"; flanks "8106392^,8106538^"; structure "1-,2-"; splice_chain "8106466-,8106467-"; sources "Undefined,Undefined"; NMorMRNA "null"; degree "4"; dimension "2_2";
chrA01	Undefined	as_event	8109033	8109520	.	+	.	transcript_id "TCONS_00000662,TCONS_00000663/TCONS_00000664"; gene_id "chrA01:8106075-8109520W"; flanks "8109033-,8109520]"; structure "1^4-,2^3-"; splice_chain "8109053^8109202-,8109125^8109196-"; sources "Undefined,Undefined"; NMorMRNA "null"; degree "4"; dimension "2_2";
chrA01	Undefined	as_event	8124414	8124815	.	+	.	transcript_id "TCONS_00000665,TCONS_00000666"; gene_id "chrA01:8122905-8126639W"; flanks "8124414-,8124815-"; structure "1^,2^"; splice_chain "8124530^,8124531^"; sources "Undefined,Undefined"; NMorMRNA "null"; degree "4"; dimension "2_2";
chrA01	Undefined	as_event	8125376	8125831	.	+	.	transcript_id "TCONS_00000666,TCONS_00000665"; gene_id "chrA01:8122905-8126639W"; flanks "8125376-,8125831^"; structure "1^3-,2^4-"; splice_chain "8125575^8125674-,8125577^8125676-"; sources "Undefined,Undefined"; NMorMRNA "null"; degree "4"; dimension "2_2";
chrA01	Undefined	as_event	8166153	8166754	.	+	.	transcript_id "TCONS_00000668,TCONS_00000670"; gene_id "chrA01:8166153-8167870W"; flanks "8166153[,8166754^"; structure "0,1^2-"; splice_chain ",8166270^8166357-"; sources "Undefined,Undefined"; NMorMRNA "null"; degree "4"; dimension "2_2";
chrA01	Undefined	as_event	8166357	8167580	.	+	.	transcript_id "TCONS_00000670,TCONS_00000669"; gene_id "chrA01:8166153-8167870W"; flanks "8166357-,8167580^"; structure "1^3-,2^4-"; splice_chain "8166754^8167091-,8166764^8167101-"; sources "Undefined,Undefined"; NMorMRNA "null"; degree "4"; dimension "2_2";
chrA01	Undefined	as_event	8166153	8167580	.	+	.	transcript_id "TCONS_00000670,TCONS_00000669,TCONS_00000668"; gene_id "chrA01:8166153-8167870W"; flanks "8166153[,8167580^"; structure "1^2-3^5-,1^2-4^6-,3^5-"; splice_chain "8166270^8166357-8166754^8167091-,8166270^8166357-8166764^8167101-,8166754^8167091-"; sources "Undefined,Undefined,Undefined"; NMorMRNA "null"; degree "9"; dimension "3_3";
chrA01	Undefined	as_event	8236934	8237108	.	+	.	transcript_id "TCONS_00000675,TCONS_00000676"; gene_id "chrA01:8230976-8237108W"; flanks "8236934-,8237108]"; structure "0,1^2-"; splice_chain ",8237021^8237104-"; sources "Undefined,Undefined"; NMorMRNA "null"; degree "4"; dimension "2_2";
chrA01	Undefined	as_event	8236418	8237108	.	+	.	transcript_id "TCONS_00000675,TCONS_00000676,TCONS_00000674"; gene_id "chrA01:8230976-8237108W"; flanks "8236418-,8237108]"; structure "1^3-,1^3-5^6-,2^4-"; splice_chain "8236847^8236934-,8236847^8236934-8237021^8237104-,8236856^8236943-"; sources "Undefined,Undefined,Undefined"; NMorMRNA "null"; degree "9"; dimension "3_3";
chrA01	Undefined	as_event	8254268	8254565	.	+	.	transcript_id "TCONS_00000677/TCONS_00000679,TCONS_00000678"; gene_id "chrA01:8253502-8256579W"; flanks "8254268-,8254565^"; structure "1^3-,2^4-"; splice_chain "8254363^8254462-,8254394^8254493-"; sources "Undefined,Undefined"; NMorMRNA "null"; degree "4"; dimension "2_2";
chrA01	Undefined	as_event	8254875	8255179	.	+	.	transcript_id "TCONS_00000679,TCONS_00000678,TCONS_00000677"; gene_id "chrA01:8253502-8256579W"; flanks "8254875-,8255179^"; structure "1^4-,2^5-,3^6-"; splice_chain "8254973^8255057-,8254983^8255067-,8254988^8255072-"; sources "Undefined,Undefined,Undefined"; NMorMRNA "null"; degree "9"; dimension "3_3";
chrA01	Undefined	as_event	8462361	8462825	.	+	.	transcript_id "TCONS_00000686,TCONS_00000687,TCONS_00000688"; gene_id "chrA01:8461363-8462825W"; flanks "8462361-,8462825]"; structure "0,1^3-,2^4-"; splice_chain ",8462511^8462592-,8462531^8462637-"; sources "Undefined,Undefined,Undefined"; NMorMRNA "null"; degree "9"; dimension "3_3";
chrA01	Undefined	as_event	8689249	8690160	.	+	.	transcript_id "TCONS_00000702,TCONS_00000703"; gene_id "chrA01:8687256-8690160W"; flanks "8689249-,8690160]"; structure "0,1^2-"; splice_chain ",8689341^8689448-"; sources "Undefined,Undefined"; NMorMRNA "null"; degree "4"; dimension "2_2";
chrA01	Undefined	as_event	8691379	8691655	.	+	.	transcript_id "TCONS_00000705,TCONS_00000704"; gene_id "chrA01:8690645-8692854W"; flanks "8691379^,8691655^"; structure "1-,2-"; splice_chain "8691552-,8691553-"; sources "Undefined,Undefined"; NMorMRNA "null"; degree "4"; dimension "2_2";
chrA01	Undefined	as_event	8815953	8816192	.	+	.	transcript_id "TCONS_00000711,TCONS_00000712"; gene_id "chrA01:8814157-8817305W"; flanks "8815953-,8816192^"; structure "1^3-,2^4-"; splice_chain "8816045^8816136-,8816068^8816159-"; sources "Undefined,Undefined"; NMorMRNA "null"; degree "4"; dimension "2_2";
chrA01	Undefined	as_event	9009333	9009890	.	+	.	transcript_id "TCONS_00000719,TCONS_00000720"; gene_id "chrA01:9007129-9011463W"; flanks "9009333-,9009890^"; structure "1^3-,2^4-"; splice_chain "9009469^9009548-,9009479^9009558-"; sources "Undefined,Undefined"; NMorMRNA "null"; degree "4"; dimension "2_2";
chrA01	Undefined	as_event	9010269	9010677	.	+	.	transcript_id "TCONS_00000720,TCONS_00000719"; gene_id "chrA01:9007129-9011463W"; flanks "9010269-,9010677^"; structure "0,1^2-"; splice_chain ",9010524^9010608-"; sources "Undefined,Undefined"; NMorMRNA "null"; degree "4"; dimension "2_2";
chrA01	Undefined	as_event	9022882	9023882	.	+	.	transcript_id "TCONS_00000722,TCONS_00000721"; gene_id "chrA01:9021547-9023882W"; flanks "9022882-,9023882]"; structure "1^2-4^6-8^10-,3^5-7^9-"; splice_chain "9023275^9023409-9023626^9023709-9023758^9023846-,9023624^9023707-9023756^9023844-"; sources "Undefined,Undefined"; NMorMRNA "null"; degree "4"; dimension "2_2";
chrA01	Undefined	as_event	9219878	9220510	.	+	.	transcript_id "TCONS_00000728,TCONS_00000729/TCONS_00000730"; gene_id "chrA01:9219878-9221931W"; flanks "9219878[,9220510-"; structure "1^,2^"; splice_chain "9220428^,9220431^"; sources "Undefined,Undefined"; NMorMRNA "null"; degree "4"; dimension "2_2";
chrA01	Undefined	as_event	9220510	9220822	.	+	.	transcript_id "TCONS_00000728,TCONS_00000729/TCONS_00000730"; gene_id "chrA01:9219878-9221931W"; flanks "9220510-,9220822^"; structure "0,1^2-"; splice_chain ",9220589^9220668-"; sources "Undefined,Undefined"; NMorMRNA "null"; degree "4"; dimension "2_2";
chrA01	Undefined	as_event	9220903	9221103	.	+	.	transcript_id "TCONS_00000729,TCONS_00000728"; gene_id "chrA01:9219878-9221931W"; flanks "9220903-,9221103^"; structure "0,1^2-"; splice_chain ",9220973^9221044-"; sources "Undefined,Undefined"; NMorMRNA "null"; degree "4"; dimension "2_2";
chrA01	Undefined	as_event	9221044	9221285	.	+	.	transcript_id "TCONS_00000728,TCONS_00000730"; gene_id "chrA01:9219878-9221931W"; flanks "9221044-,9221285^"; structure "1^3-,2^4-"; splice_chain "9221103^9221177-,9221128^9221202-"; sources "Undefined,Undefined"; NMorMRNA "null"; degree "4"; dimension "2_2";
chrA01	Undefined	as_event	9220903	9221285	.	+	.	transcript_id "TCONS_00000728,TCONS_00000730,TCONS_00000729"; gene_id "chrA01:9219878-9221931W"; flanks "9220903-,9221285^"; structure "1^2-3^5-,1^2-4^6-,3^5-"; splice_chain "9220973^9221044-9221103^9221177-,9220973^9221044-9221128^9221202-,9221103^9221177-"; sources "Undefined,Undefined,Undefined"; NMorMRNA "null"; degree "9"; dimension "3_3";
chrA01	Undefined	as_event	9221371	9221574	.	+	.	transcript_id "TCONS_00000728,TCONS_00000729/TCONS_00000730"; gene_id "chrA01:9219878-9221931W"; flanks "9221371-,9221574^"; structure "0,1^2-"; splice_chain ",9221423^9221494-"; sources "Undefined,Undefined"; NMorMRNA "null"; degree "4"; dimension "2_2";
chrA01	Undefined	as_event	9224086	9224772	.	+	.	transcript_id "TCONS_00000731/TCONS_00000733,TCONS_00000732"; gene_id "chrA01:9222780-9227457W"; flanks "9224086-,9224772^"; structure "1^3-,2^4-"; splice_chain "9224223^9224461-,9224224^9224462-"; sources "Undefined,Undefined"; NMorMRNA "null"; degree "4"; dimension "2_2";
chrA01	Undefined	as_event	9231699	9232270	.	+	.	transcript_id "TCONS_00000735,TCONS_00000736"; gene_id "chrA01:9231699-9234301W"; flanks "9231699[,9232270^"; structure "1^3-,2^4-"; splice_chain "9231863^9231941-,9231865^9231943-"; sources "Undefined,Undefined"; NMorMRNA "null"; degree "4"; dimension "2_2";
chrA01	Undefined	as_event	9235620	9236382	.	+	.	transcript_id "TCONS_00000737,TCONS_00000738"; gene_id "chrA01:9235040-9236382W"; flanks "9235620-,9236382]"; structure "0,1^2-"; splice_chain ",9235941^9236017-"; sources "Undefined,Undefined"; NMorMRNA "null"; degree "4"; dimension "2_2";
chrA01	Undefined	as_event	9238044	9238453	.	+	.	transcript_id "TCONS_00000740,TCONS_00000739"; gene_id "chrA01:9237000-9244325W"; flanks "9238044-,9238453]"; structure "0,1^2-"; splice_chain ",9238122^9238182-"; sources "Undefined,Undefined"; NMorMRNA "null"; degree "4"; dimension "2_2";
chrA01	Undefined	as_event	9239987	9240201	.	+	.	transcript_id "TCONS_00000742,TCONS_00000741"; gene_id "chrA01:9237000-9244325W"; flanks "9239987-,9240201^"; structure "0,1^2-"; splice_chain ",9240069^9240150-"; sources "Undefined,Undefined"; NMorMRNA "null"; degree "4"; dimension "2_2";
chrA01	Undefined	as_event	9241740	9242131	.	+	.	transcript_id "TCONS_00000741,TCONS_00000742"; gene_id "chrA01:9237000-9244325W"; flanks "9241740^,9242131^"; structure "1-,2-"; splice_chain "9241833-,9242057-"; sources "Undefined,Undefined"; NMorMRNA "null"; degree "4"; dimension "2_2";
chrA01	Undefined	as_event	9282606	9283053	.	+	.	transcript_id "TCONS_00000744,TCONS_00000743"; gene_id "chrA01:9282438-9284537W"; flanks "9282606-,9283053^"; structure "1^3-,2^4-"; splice_chain "9282762^9282922-,9282772^9282932-"; sources "Undefined,Undefined"; NMorMRNA "null"; degree "4"; dimension "2_2";
chrA01	Undefined	as_event	9467193	9467523	.	+	.	transcript_id "TCONS_00000755,TCONS_00000753"; gene_id "chrA01:9466177-9467961W"; flanks "9467193-,9467523^"; structure "0,1^2-"; splice_chain ",9467274^9467377-"; sources "Undefined,Undefined"; NMorMRNA "null"; degree "4"; dimension "2_2";
chrA01	Undefined	as_event	9466990	9467523	.	+	.	transcript_id "TCONS_00000754,TCONS_00000755,TCONS_00000753"; gene_id "chrA01:9466177-9467961W"; flanks "9466990-,9467523^"; structure "1^3-5^7-,2^4-,2^4-6^8-"; splice_chain "9467104^9467192-9467255^9467358-,9467105^9467193-,9467105^9467193-9467274^9467377-"; sources "Undefined,Undefined,Undefined"; NMorMRNA "null"; degree "9"; dimension "3_3";
chrA01	Undefined	as_event	9819502	9819836	.	+	.	transcript_id "TCONS_00000765,TCONS_00000766"; gene_id "chrA01:9818918-9823166W"; flanks "9819502-,9819836^"; structure "0,1^2-"; splice_chain ",9819681^9819779-"; sources "Undefined,Undefined"; NMorMRNA "null"; degree "4"; dimension "2_2";
chrA01	Undefined	as_event	9821880	9823166	.	+	.	transcript_id "TCONS_00000766,TCONS_00000765"; gene_id "chrA01:9818918-9823166W"; flanks "9821880-,9823166]"; structure "0,1^2-"; splice_chain ",9821946^9822028-"; sources "Undefined,Undefined"; NMorMRNA "null"; degree "4"; dimension "2_2";
chrA01	Undefined	as_event	9984776	9985107	.	+	.	transcript_id "TCONS_00000769,TCONS_00000770"; gene_id "chrA01:9984711-9986717W"; flanks "9984776^,9985107^"; structure "1-,2-"; splice_chain "9984855-,9984860-"; sources "Undefined,Undefined"; NMorMRNA "null"; degree "4"; dimension "2_2";
chrA01	Undefined	as_event	9985195	9985874	.	+	.	transcript_id "TCONS_00000769,TCONS_00000770"; gene_id "chrA01:9984711-9986717W"; flanks "9985195-,9985874^"; structure "1^3-,2^4-"; splice_chain "9985304^9985754-,9985306^9985756-"; sources "Undefined,Undefined"; NMorMRNA "null"; degree "4"; dimension "2_2";
chrA01	Undefined	as_event	10062600	10063537	.	+	.	transcript_id "TCONS_00000777,TCONS_00000776"; gene_id "chrA01:10062307-10063924W"; flanks "10062600-,10063537-"; structure "1^2-3^,4^"; splice_chain "10062999^10063172-10063448^,10063457^"; sources "Undefined,Undefined"; NMorMRNA "null"; degree "4"; dimension "2_2";
chrA01	Undefined	as_event	10063537	10063924	.	+	.	transcript_id "TCONS_00000776,TCONS_00000777"; gene_id "chrA01:10062307-10063924W"; flanks "10063537-,10063924]"; structure "0,1^2-"; splice_chain ",10063644^10063741-"; sources "Undefined,Undefined"; NMorMRNA "null"; degree "4"; dimension "2_2";
chrA01	Undefined	as_event	10302062	10302413	.	+	.	transcript_id "TCONS_00000782,TCONS_00000781"; gene_id "chrA01:10302062-10304494W"; flanks "10302062[,10302413^"; structure "1^3-,2^4-"; splice_chain "10302231^10302321-,10302241^10302331-"; sources "Undefined,Undefined"; NMorMRNA "null"; degree "4"; dimension "2_2";
chrA01	Undefined	as_event	10354783	10355262	.	+	.	transcript_id "TCONS_00000786,TCONS_00000788,TCONS_00000787"; gene_id "chrA01:10353936-10357174W"; flanks "10354783-,10355262^"; structure "0,1^3-,2^4-"; splice_chain ",10355046^10355125-,10355048^10355127-"; sources "Undefined,Undefined,Undefined"; NMorMRNA "null"; degree "9"; dimension "3_3";
chrA01	Undefined	as_event	10387544	10388124	.	+	.	transcript_id "TCONS_00000790,TCONS_00000789"; gene_id "chrA01:10387544-10391247W"; flanks "10387544[,10388124^"; structure "1^3-,2^4-"; splice_chain "10387733^10387965-,10387738^10387970-"; sources "Undefined,Undefined"; NMorMRNA "null"; degree "4"; dimension "2_2";
chrA01	Undefined	as_event	10391023	10391247	.	+	.	transcript_id "TCONS_00000789,TCONS_00000790"; gene_id "chrA01:10387544-10391247W"; flanks "10391023-,10391247]"; structure "1^3-,2^4-"; splice_chain "10391114^10391210-,10391144^10391240-"; sources "Undefined,Undefined"; NMorMRNA "null"; degree "4"; dimension "2_2";
chrA01	Undefined	as_event	10417821	10418261	.	+	.	transcript_id "TCONS_00000791,TCONS_00000792"; gene_id "chrA01:10417199-10419740W"; flanks "10417821-,10418261-"; structure "1^,2^"; splice_chain "10418170^,10418172^"; sources "Undefined,Undefined"; NMorMRNA "null"; degree "4"; dimension "2_2";
chrA01	Undefined	as_event	10506203	10506614	.	+	.	transcript_id "TCONS_00000797,TCONS_00000796"; gene_id "chrA01:10503791-10507616W"; flanks "10506203^,10506614^"; structure "1-,2-"; splice_chain "10506555-,10506557-"; sources "Undefined,Undefined"; NMorMRNA "null"; degree "4"; dimension "2_2";
chrA01	Undefined	as_event	11111381	11111967	.	+	.	transcript_id "TCONS_00000811,TCONS_00000810"; gene_id "chrA01:11111381-11112651W"; flanks "11111381[,11111967^"; structure "1^3-,2^4-"; splice_chain "11111699^11111788-,11111709^11111798-"; sources "Undefined,Undefined"; NMorMRNA "null"; degree "4"; dimension "2_2";
chrA01	Undefined	as_event	11628489	11629083	.	+	.	transcript_id "TCONS_00000818,TCONS_00000819"; gene_id "chrA01:11627862-11630098W"; flanks "11628489-,11629083-"; structure "1^,2^"; splice_chain "11628956^,11628961^"; sources "Undefined,Undefined"; NMorMRNA "null"; degree "4"; dimension "2_2";
chrA01	Undefined	as_event	12259540	12259879	.	+	.	transcript_id "TCONS_00000824,TCONS_00000825"; gene_id "chrA01:12250723-12260804W"; flanks "12259540-,12259879^"; structure "0,1^2-"; splice_chain ",12259668^12259779-"; sources "Undefined,Undefined"; NMorMRNA "null"; degree "4"; dimension "2_2";
chrA01	Undefined	as_event	12384870	12385245	.	+	.	transcript_id "TCONS_00000827,TCONS_00000829"; gene_id "chrA01:12384619-12386950W"; flanks "12384870-,12385245^"; structure "0,1^2-"; splice_chain ",12385054^12385125-"; sources "Undefined,Undefined"; NMorMRNA "null"; degree "4"; dimension "2_2";
chrA01	Undefined	as_event	12385125	12385502	.	+	.	transcript_id "TCONS_00000828,TCONS_00000829"; gene_id "chrA01:12384619-12386950W"; flanks "12385125-,12385502^"; structure "0,1^2-"; splice_chain ",12385245^12385329-"; sources "Undefined,Undefined"; NMorMRNA "null"; degree "4"; dimension "2_2";
chrA01	Undefined	as_event	12384870	12385502	.	+	.	transcript_id "TCONS_00000828,TCONS_00000829,TCONS_00000827"; gene_id "chrA01:12384619-12386950W"; flanks "12384870-,12385502^"; structure "1^2-,1^2-3^4-,3^4-"; splice_chain "12385054^12385125-,12385054^12385125-12385245^12385329-,12385245^12385329-"; sources "Undefined,Undefined,Undefined"; NMorMRNA "null"; degree "9"; dimension "3_3";
chrA01	Undefined	as_event	12393622	12394054	.	+	.	transcript_id "TCONS_00000831,TCONS_00000830"; gene_id "chrA01:12393078-12395590W"; flanks "12393622-,12394054^"; structure "0,1^2-"; splice_chain ",12393892^12393961-"; sources "Undefined,Undefined"; NMorMRNA "null"; degree "4"; dimension "2_2";
chrA01	Undefined	as_event	12944364	12944619	.	+	.	transcript_id "TCONS_00000851/TCONS_00000853,TCONS_00000852"; gene_id "chrA01:12943050-12945487W"; flanks "12944364-,12944619^"; structure "1^3-,2^4-"; splice_chain "12944454^12944554-,12944464^12944564-"; sources "Undefined,Undefined"; NMorMRNA "null"; degree "4"; dimension "2_2";
chrA01	Undefined	as_event	12944701	12944936	.	+	.	transcript_id "TCONS_00000851,TCONS_00000852"; gene_id "chrA01:12943050-12945487W"; flanks "12944701-,12944936^"; structure "1^3-,2^4-"; splice_chain "12944783^12944873-,12944796^12944886-"; sources "Undefined,Undefined"; NMorMRNA "null"; degree "4"; dimension "2_2";
chrA01	Undefined	as_event	12944873	12945097	.	+	.	transcript_id "TCONS_00000853,TCONS_00000851"; gene_id "chrA01:12943050-12945487W"; flanks "12944873-,12945097^"; structure "0,1^2-"; splice_chain ",12944936^12945029-"; sources "Undefined,Undefined"; NMorMRNA "null"; degree "4"; dimension "2_2";
chrA01	Undefined	as_event	12944701	12945097	.	+	.	transcript_id "TCONS_00000853,TCONS_00000851,TCONS_00000852"; gene_id "chrA01:12943050-12945487W"; flanks "12944701-,12945097^"; structure "1^3-,1^3-5^6-,2^4-5^6-"; splice_chain "12944783^12944873-,12944783^12944873-12944936^12945029-,12944796^12944886-12944936^12945029-"; sources "Undefined,Undefined,Undefined"; NMorMRNA "null"; degree "9"; dimension "3_3";
chrA01	Undefined	as_event	13143136	13143520	.	+	.	transcript_id "TCONS_00000857,TCONS_00000858"; gene_id "chrA01:13140446-13143672W"; flanks "13143136-,13143520^"; structure "0,1^2-"; splice_chain ",13143381^13143463-"; sources "Undefined,Undefined"; NMorMRNA "null"; degree "4"; dimension "2_2";
chrA01	Undefined	as_event	14158060	14158603	.	+	.	transcript_id "TCONS_00000879,TCONS_00000878,TCONS_00000880"; gene_id "chrA01:14158060-14162324W"; flanks "14158060[,14158603^"; structure "1^4-,2^5-,3^6-"; splice_chain "14158269^14158414-,14158270^14158415-,14158287^14158432-"; sources "Undefined,Undefined,Undefined"; NMorMRNA "null"; degree "9"; dimension "3_3";
chrA01	Undefined	as_event	14159911	14160118	.	+	.	transcript_id "TCONS_00000878,TCONS_00000879/TCONS_00000880"; gene_id "chrA01:14158060-14162324W"; flanks "14159911-,14160118^"; structure "0,1^2-"; splice_chain ",14159974^14160048-"; sources "Undefined,Undefined"; NMorMRNA "null"; degree "4"; dimension "2_2";
chrA01	Undefined	as_event	14361751	14362598	.	+	.	transcript_id "TCONS_00000885/TCONS_00000887,TCONS_00000886"; gene_id "chrA01:14358918-14365078W"; flanks "14361751-,14362598^"; structure "1^3-,2^4-"; splice_chain "14362005^14362111-,14362015^14362121-"; sources "Undefined,Undefined"; NMorMRNA "null"; degree "4"; dimension "2_2";
chrA01	Undefined	as_event	14362709	14363705	.	+	.	transcript_id "TCONS_00000887,TCONS_00000885/TCONS_00000886"; gene_id "chrA01:14358918-14365078W"; flanks "14362709-,14363705^"; structure "0,1^2-"; splice_chain ",14363495^14363567-"; sources "Undefined,Undefined"; NMorMRNA "null"; degree "4"; dimension "2_2";
chrA01	Undefined	as_event	14653718	14655496	.	+	.	transcript_id "TCONS_00000892,TCONS_00000891"; gene_id "chrA01:14653334-14655496W"; flanks "14653718-,14655496]"; structure "1^3-,2^4-"; splice_chain "14654677^14654755-,14654687^14654765-"; sources "Undefined,Undefined"; NMorMRNA "null"; degree "4"; dimension "2_2";
chrA01	Undefined	as_event	14714746	14715350	.	+	.	transcript_id "TCONS_00000894,TCONS_00000893"; gene_id "chrA01:14713551-14716296W"; flanks "14714746-,14715350^"; structure "1^2-,3^4-"; splice_chain "14714766^14714880-,14715076^14715206-"; sources "Undefined,Undefined"; NMorMRNA "null"; degree "4"; dimension "2_2";
chrA01	Undefined	as_event	15499324	15499965	.	+	.	transcript_id "TCONS_00000904,TCONS_00000903"; gene_id "chrA01:15497148-15500508W"; flanks "15499324-,15499965^"; structure "0,1^2-"; splice_chain ",15499436^15499519-"; sources "Undefined,Undefined"; NMorMRNA "null"; degree "4"; dimension "2_2";
chrA01	Undefined	as_event	15500277	15500431	.	+	.	transcript_id "TCONS_00000903,TCONS_00000904"; gene_id "chrA01:15497148-15500508W"; flanks "15500277-,15500431-"; structure "1^,2^"; splice_chain "15500344^,15500346^"; sources "Undefined,Undefined"; NMorMRNA "null"; degree "4"; dimension "2_2";
chrA01	Undefined	as_event	15605795	15606343	.	+	.	transcript_id "TCONS_00000909,TCONS_00000908"; gene_id "chrA01:15604840-15608002W"; flanks "15605795-,15606343^"; structure "1^3-,2^4-"; splice_chain "15605949^15606037-,15605959^15606047-"; sources "Undefined,Undefined"; NMorMRNA "null"; degree "4"; dimension "2_2";
chrA01	Undefined	as_event	15607483	15608002	.	+	.	transcript_id "TCONS_00000909,TCONS_00000908"; gene_id "chrA01:15604840-15608002W"; flanks "15607483-,15608002]"; structure "1^3-,2^4-"; splice_chain "15607641^15607724-,15607651^15607734-"; sources "Undefined,Undefined"; NMorMRNA "null"; degree "4"; dimension "2_2";
chrA01	Undefined	as_event	15782463	15782860	.	+	.	transcript_id "TCONS_00000914/TCONS_00000915,TCONS_00000916"; gene_id "chrA01:15782164-15786143W"; flanks "15782463-,15782860^"; structure "0,1^2-"; splice_chain ",15782612^15782690-"; sources "Undefined,Undefined"; NMorMRNA "null"; degree "4"; dimension "2_2";
chrA01	Undefined	as_event	15783112	15783292	.	+	.	transcript_id "TCONS_00000918,TCONS_00000914/TCONS_00000915/TCONS_00000916/TCONS_00000917"; gene_id "chrA01:15782164-15786143W"; flanks "15783112^,15783292^"; structure "1-,2-"; splice_chain "15783186-,15783187-"; sources "Undefined,Undefined"; NMorMRNA "null"; degree "4"; dimension "2_2";
chrA01	Undefined	as_event	15783364	15783736	.	+	.	transcript_id "TCONS_00000915/TCONS_00000917,TCONS_00000914"; gene_id "chrA01:15782164-15786143W"; flanks "15783364-,15783736^"; structure "1^3-,2^4-"; splice_chain "15783512^15783611-,15783514^15783613-"; sources "Undefined,Undefined"; NMorMRNA "null"; degree "4"; dimension "2_2";
chrA01	Undefined	as_event	15783611	15784030	.	+	.	transcript_id "TCONS_00000915/TCONS_00000917,TCONS_00000918"; gene_id "chrA01:15782164-15786143W"; flanks "15783611-,15784030^"; structure "1^3-,2^4-"; splice_chain "15783736^15783887-,15783765^15783916-"; sources "Undefined,Undefined"; NMorMRNA "null"; degree "4"; dimension "2_2";
chrA01	Undefined	as_event	15783364	15784030	.	+	.	transcript_id "TCONS_00000915/TCONS_00000917,TCONS_00000918,TCONS_00000914"; gene_id "chrA01:15782164-15786143W"; flanks "15783364-,15784030^"; structure "1^3-5^7-,1^3-6^8-,2^4-5^7-"; splice_chain "15783512^15783611-15783736^15783887-,15783512^15783611-15783765^15783916-,15783514^15783613-15783736^15783887-"; sources "Undefined,Undefined,Undefined"; NMorMRNA "null"; degree "9"; dimension "3_3";
chrA01	Undefined	as_event	15783611	15784557	.	+	.	transcript_id "TCONS_00000915/TCONS_00000917,TCONS_00000918,TCONS_00000916"; gene_id "chrA01:15782164-15786143W"; flanks "15783611-,15784557^"; structure "1^4-7^9-,2^5-7^9-,3^6-8^10-"; splice_chain "15783736^15783887-15784030^15784470-,15783765^15783916-15784030^15784470-,15783773^15783924-15784040^15784480-"; sources "Undefined,Undefined,Undefined"; NMorMRNA "null"; degree "9"; dimension "3_3";
chrA01	Undefined	as_event	15783364	15784557	.	+	.	transcript_id "TCONS_00000915/TCONS_00000917,TCONS_00000918,TCONS_00000916,TCONS_00000914"; gene_id "chrA01:15782164-15786143W"; flanks "15783364-,15784557^"; structure "1^3-5^8-11^13-,1^3-6^9-11^13-,1^3-7^10-12^14-,2^4-5^8-11^13-"; splice_chain "15783512^15783611-15783736^15783887-15784030^15784470-,15783512^15783611-15783765^15783916-15784030^15784470-,15783512^15783611-15783773^15783924-157840…
chrA01	Undefined	as_event	16481213	16481874	.	+	.	transcript_id "TCONS_00000927,TCONS_00000926"; gene_id "chrA01:16481213-16483440W"; flanks "16481213[,16481874^"; structure "0,1^2-"; splice_chain ",16481561^16481739-"; sources "Undefined,Undefined"; NMorMRNA "null"; degree "4"; dimension "2_2";
chrA01	Undefined	as_event	16482503	16483440	.	+	.	transcript_id "TCONS_00000927,TCONS_00000926"; gene_id "chrA01:16481213-16483440W"; flanks "16482503-,16483440]"; structure "0,1^2-"; splice_chain ",16482724^16482827-"; sources "Undefined,Undefined"; NMorMRNA "null"; degree "4"; dimension "2_2";
chrA01	Undefined	as_event	16561216	16561560	.	+	.	transcript_id "TCONS_00000928,TCONS_00000929"; gene_id "chrA01:16559619-16561724W"; flanks "16561216-,16561560^"; structure "0,1^2-"; splice_chain ",16561288^16561366-"; sources "Undefined,Undefined"; NMorMRNA "null"; degree "4"; dimension "2_2";
chrA01	Undefined	as_event	16565722	16565973	.	+	.	transcript_id "TCONS_00000930,TCONS_00000931"; gene_id "chrA01:16564490-16566319W"; flanks "16565722-,16565973^"; structure "0,1^2-"; splice_chain ",16565805^16565892-"; sources "Undefined,Undefined"; NMorMRNA "null"; degree "4"; dimension "2_2";
chrA01	Undefined	as_event	16792358	16792502	.	+	.	transcript_id "TCONS_00000936,TCONS_00000935"; gene_id "chrA01:16790442-16793238W"; flanks "16792358^,16792502^"; structure "1-,2-"; splice_chain "16792433-,16792434-"; sources "Undefined,Undefined"; NMorMRNA "null"; degree "4"; dimension "2_2";
chrA01	Undefined	as_event	16950201	16950594	.	+	.	transcript_id "TCONS_00000940,TCONS_00000941"; gene_id "chrA01:16948708-16950982W"; flanks "16950201-,16950594^"; structure "0,1^2-"; splice_chain ",16950375^16950460-"; sources "Undefined,Undefined"; NMorMRNA "null"; degree "4"; dimension "2_2";
chrA01	Undefined	as_event	17197764	17200322	.	+	.	transcript_id "TCONS_00000949,TCONS_00000947"; gene_id "chrA01:17197764-17201463W"; flanks "17197764[,17200322^"; structure "1^3-,2^4-"; splice_chain "17198021^17198205-,17198039^17198223-"; sources "Undefined,Undefined"; NMorMRNA "null"; degree "4"; dimension "2_2";
chrA01	Undefined	as_event	17200539	17200759	.	+	.	transcript_id "TCONS_00000949,TCONS_00000947"; gene_id "chrA01:17197764-17201463W"; flanks "17200539-,17200759^"; structure "1^3-,2^4-"; splice_chain "17200607^17200688-,17200626^17200707-"; sources "Undefined,Undefined"; NMorMRNA "null"; degree "4"; dimension "2_2";
chrA01	Undefined	as_event	17197764	17200759	.	+	.	transcript_id "TCONS_00000949,TCONS_00000948,TCONS_00000947"; gene_id "chrA01:17197764-17201463W"; flanks "17197764[,17200759^"; structure "1^4-7^8-9^11-13^16-,2^5-10^12-14^17-,3^6-7^8-9^11-15^18-"; splice_chain "17198021^17198205-17200322^17200393-17200452^17200539-17200607^17200688-,17198035^17198219-17200453^17200540-17200608^17200689-,17198039^17198223-17200322^17200393-17200452^17200539-1720…
chrA01	Undefined	as_event	17200759	17200939	.	+	.	transcript_id "TCONS_00000949,TCONS_00000947/TCONS_00000948"; gene_id "chrA01:17197764-17201463W"; flanks "17200759^,17200939^"; structure "1-,2-"; splice_chain "17200871-,17200877-"; sources "Undefined,Undefined"; NMorMRNA "null"; degree "4"; dimension "2_2";
chrA01	Undefined	as_event	17684180	17684660	.	+	.	transcript_id "TCONS_00000958,TCONS_00000959"; gene_id "chrA01:17681617-17687387W"; flanks "17684180-,17684660^"; structure "0,1^2-"; splice_chain ",17684500^17684574-"; sources "Undefined,Undefined"; NMorMRNA "null"; degree "4"; dimension "2_2";
chrA01	Undefined	as_event	17795508	17796373	.	+	.	transcript_id "TCONS_00000966,TCONS_00000967"; gene_id "chrA01:17795385-17797074W"; flanks "17795508^,17796373^"; structure "1-3^4-,2-"; splice_chain "17795764-17796078^17796169-,17795767-"; sources "Undefined,Undefined"; NMorMRNA "null"; degree "4"; dimension "2_2";
chrA01	Undefined	as_event	17866237	17866669	.	+	.	transcript_id "TCONS_00000972,TCONS_00000973"; gene_id "chrA01:17865863-17868341W"; flanks "17866237-,17866669^"; structure "0,1^2-"; splice_chain ",17866526^17866598-"; sources "Undefined,Undefined"; NMorMRNA "null"; degree "4"; dimension "2_2";
chrA01	Undefined	as_event	17866731	17866965	.	+	.	transcript_id "TCONS_00000973,TCONS_00000972"; gene_id "chrA01:17865863-17868341W"; flanks "17866731-,17866965^"; structure "0,1^2-"; splice_chain ",17866832^17866909-"; sources "Undefined,Undefined"; NMorMRNA "null"; degree "4"; dimension "2_2";
chrA01	Undefined	as_event	17896913	17897141	.	+	.	transcript_id "TCONS_00000975,TCONS_00000976/TCONS_00000977"; gene_id "chrA01:17895999-17899577W"; flanks "17896913-,17897141^"; structure "0,1^2-"; splice_chain ",17896963^17897046-"; sources "Undefined,Undefined"; NMorMRNA "null"; degree "4"; dimension "2_2";
chrA01	Undefined	as_event	17897352	17898000	.	+	.	transcript_id "TCONS_00000975/TCONS_00000976,TCONS_00000977"; gene_id "chrA01:17895999-17899577W"; flanks "17897352-,17898000^"; structure "1^3-5^7-,2^4-6^8-"; splice_chain "17897417^17897502-17897719^17897904-,17897419^17897504-17897729^17897914-"; sources "Undefined,Undefined"; NMorMRNA "null"; degree "4"; dimension "2_2";
chrA01	Undefined	as_event	17898077	17898253	.	+	.	transcript_id "TCONS_00000976,TCONS_00000975"; gene_id "chrA01:17895999-17899577W"; flanks "17898077-,17898253-"; structure "1^,2^"; splice_chain "17898163^,17898164^"; sources "Undefined,Undefined"; NMorMRNA "null"; degree "4"; dimension "2_2";
chrA01	Undefined	as_event	17898164	17898387	.	+	.	transcript_id "TCONS_00000975,TCONS_00000977"; gene_id "chrA01:17895999-17899577W"; flanks "17898164^,17898387^"; structure "1-,2-"; splice_chain "17898253-,17898254-"; sources "Undefined,Undefined"; NMorMRNA "null"; degree "4"; dimension "2_2";
chrA01	Undefined	as_event	17898077	17898387	.	+	.	transcript_id "TCONS_00000976,TCONS_00000975,TCONS_00000977"; gene_id "chrA01:17895999-17899577W"; flanks "17898077-,17898387^"; structure "1^3-,2^3-,2^4-"; splice_chain "17898163^17898253-,17898164^17898253-,17898164^17898254-"; sources "Undefined,Undefined,Undefined"; NMorMRNA "null"; degree "9"; dimension "3_3";
chrA01	Undefined	as_event	17898934	17899222	.	+	.	transcript_id "TCONS_00000975/TCONS_00000976,TCONS_00000977"; gene_id "chrA01:17895999-17899577W"; flanks "17898934-,17899222^"; structure "1^3-,2^4-"; splice_chain "17899037^17899132-,17899047^17899142-"; sources "Undefined,Undefined"; NMorMRNA "null"; degree "4"; dimension "2_2";
chrA01	Undefined	as_event	18006908	18007502	.	+	.	transcript_id "TCONS_00000979,TCONS_00000978"; gene_id "chrA01:18006908-18009434W"; flanks "18006908[,18007502-"; structure "1^,2^"; splice_chain "18007256^,18007285^"; sources "Undefined,Undefined"; NMorMRNA "null"; degree "4"; dimension "2_2";
chrA01	Undefined	as_event	18062414	18063213	.	+	.	transcript_id "TCONS_00000983/TCONS_00000984,TCONS_00000985"; gene_id "chrA01:18062275-18065699W"; flanks "18062414^,18063213^"; structure "1-,2-"; splice_chain "18062639-,18062648-"; sources "Undefined,Undefined"; NMorMRNA "null"; degree "4"; dimension "2_2";
chrA01	Undefined	as_event	18063423	18063617	.	+	.	transcript_id "TCONS_00000985,TCONS_00000983/TCONS_00000984"; gene_id "chrA01:18062275-18065699W"; flanks "18063423^,18063617^"; structure "1-,2-"; splice_chain "18063522-,18063523-"; sources "Undefined,Undefined"; NMorMRNA "null"; degree "4"; dimension "2_2";
chrA01	Undefined	as_event	18064453	18065374	.	+	.	transcript_id "TCONS_00000984/TCONS_00000985,TCONS_00000983"; gene_id "chrA01:18062275-18065699W"; flanks "18064453-,18065374-"; structure "1^,2^"; splice_chain "18064504^,18064505^"; sources "Undefined,Undefined"; NMorMRNA "null"; degree "4"; dimension "2_2";
chrA01	Undefined	as_event	18068749	18069216	.	+	.	transcript_id "TCONS_00000986,TCONS_00000987"; gene_id "chrA01:18065956-18069216W"; flanks "18068749-,18069216]"; structure "1^3-,2^4-"; splice_chain "18068823^18068948-,18068833^18068958-"; sources "Undefined,Undefined"; NMorMRNA "null"; degree "4"; dimension "2_2";
chrA01	Undefined	as_event	18087467	18088021	.	+	.	transcript_id "TCONS_00000989,TCONS_00000990"; gene_id "chrA01:18087180-18088021W"; flanks "18087467^,18088021]"; structure "1-,2-"; splice_chain "18087702-,18087780-"; sources "Undefined,Undefined"; NMorMRNA "null"; degree "4"; dimension "2_2";
chrA01	Undefined	as_event	18158789	18159187	.	+	.	transcript_id "TCONS_00000996,TCONS_00000995"; gene_id "chrA01:18158530-18168006W"; flanks "18158789^,18159187^"; structure "1-4^5-,2-3^6-"; splice_chain "18158921-18159025^18159068-,18158924-18159006^18159082-"; sources "Undefined,Undefined"; NMorMRNA "null"; degree "4"; dimension "2_2";
chrA01	Undefined	as_event	18159352	18159727	.	+	.	transcript_id "TCONS_00000995/TCONS_00000996/TCONS_00000998,TCONS_00000997"; gene_id "chrA01:18158530-18168006W"; flanks "18159352-,18159727-"; structure "1^,2^"; splice_chain "18159457^,18159461^"; sources "Undefined,Undefined"; NMorMRNA "null"; degree "4"; dimension "2_2";
chrA01	Undefined	as_event	18159814	18160092	.	+	.	transcript_id "TCONS_00000995/TCONS_00000997/TCONS_00000998,TCONS_00000996"; gene_id "chrA01:18158530-18168006W"; flanks "18159814^,18160092^"; structure "1-,2-"; splice_chain "18159935-,18159938-"; sources "Undefined,Undefined"; NMorMRNA "null"; degree "4"; dimension "2_2";
chrA01	Undefined	as_event	18161316	18161591	.	+	.	transcript_id "TCONS_00000995/TCONS_00000997/TCONS_00000998,TCONS_00000996"; gene_id "chrA01:18158530-18168006W"; flanks "18161316-,18161591^"; structure "1^3-,2^4-"; splice_chain "18161383^18161465-,18161396^18161478-"; sources "Undefined,Undefined"; NMorMRNA "null"; degree "4"; dimension "2_2";
chrA01	Undefined	as_event	18161658	18161963	.	+	.	transcript_id "TCONS_00000995/TCONS_00000997,TCONS_00000996/TCONS_00000998"; gene_id "chrA01:18158530-18168006W"; flanks "18161658-,18161963-"; structure "1^,2^"; splice_chain "18161865^,18161870^"; sources "Undefined,Undefined"; NMorMRNA "null"; degree "4"; dimension "2_2";
chrA01	Undefined	as_event	18162093	18162358	.	+	.	transcript_id "TCONS_00000995/TCONS_00000997,TCONS_00000996/TCONS_00000998"; gene_id "chrA01:18158530-18168006W"; flanks "18162093-,18162358-"; structure "1^,2^"; splice_chain "18162197^,18162199^"; sources "Undefined,Undefined"; NMorMRNA "null"; degree "4"; dimension "2_2";
chrA01	Undefined	as_event	18163717	18164069	.	+	.	transcript_id "TCONS_00000995/TCONS_00000997,TCONS_00000996"; gene_id "chrA01:18158530-18168006W"; flanks "18163717^,18164069^"; structure "1-,2-"; splice_chain "18163814-,18163823-"; sources "Undefined,Undefined"; NMorMRNA "null"; degree "4"; dimension "2_2";
chrA01	Undefined	as_event	18163609	18164069	.	+	.	transcript_id "TCONS_00000998,TCONS_00000995/TCONS_00000997,TCONS_00000996"; gene_id "chrA01:18158530-18168006W"; flanks "18163609-,18164069^"; structure "0,1^2-,1^3-"; splice_chain ",18163717^18163814-,18163717^18163823-"; sources "Undefined,Undefined,Undefined"; NMorMRNA "null"; degree "9"; dimension "3_3";
chrA01	Undefined	as_event	18304574	18305112	.	+	.	transcript_id "TCONS_00001000/TCONS_00001001,TCONS_00001002"; gene_id "chrA01:18303178-18309385W"; flanks "18304574-,18305112^"; structure "1^3-,2^4-"; splice_chain "18304644^18305029-,18304652^18305037-"; sources "Undefined,Undefined"; NMorMRNA "null"; degree "4"; dimension "2_2";
chrA01	Undefined	as_event	18306557	18307439	.	+	.	transcript_id "TCONS_00001000/TCONS_00001002,TCONS_00001001"; gene_id "chrA01:18303178-18309385W"; flanks "18306557-,18307439^"; structure "1^3-,2^4-"; splice_chain "18306684^18307250-,18306686^18307252-"; sources "Undefined,Undefined"; NMorMRNA "null"; degree "4"; dimension "2_2";
chrA01	Undefined	as_event	18366389	18375429	.	+	.	transcript_id "TCONS_00001005,TCONS_00001004"; gene_id "chrA01:18365662-18377818W"; flanks "18366389^,18375429-"; structure "1-2^,3-4^"; splice_chain "18366542-18366597^,18375261-18375316^"; sources "Undefined,Undefined"; NMorMRNA "null"; degree "4"; dimension "2_2";
chrA01	Undefined	as_event	18375608	18375811	.	+	.	transcript_id "TCONS_00001004/TCONS_00001006,TCONS_00001005/TCONS_00001007"; gene_id "chrA01:18365662-18377818W"; flanks "18375608-,18375811^"; structure "0,1^2-"; splice_chain ",18375665^18375765-"; sources "Undefined,Undefined"; NMorMRNA "null"; degree "4"; dimension "2_2";
chrA01	Undefined	as_event	18592046	18592715	.	+	.	transcript_id "TCONS_00001011,TCONS_00001012"; gene_id "chrA01:18592046-18595857W"; flanks "18592046[,18592715^"; structure "1^3-,2^4-"; splice_chain "18592188^18592599-,18592192^18592603-"; sources "Undefined,Undefined"; NMorMRNA "null"; degree "4"; dimension "2_2";
chrA01	Undefined	as_event	18763687	18763891	.	+	.	transcript_id "TCONS_00001018,TCONS_00001019"; gene_id "chrA01:18761954-18763941W"; flanks "18763687-,18763891-"; structure "1^,2^"; splice_chain "18763806^,18763807^"; sources "Undefined,Undefined"; NMorMRNA "null"; degree "4"; dimension "2_2";
chrA01	Undefined	as_event	18763806	18763941	.	+	.	transcript_id "TCONS_00001020,TCONS_00001018"; gene_id "chrA01:18761954-18763941W"; flanks "18763806^,18763941]"; structure "1-,2-"; splice_chain "18763888-,18763891-"; sources "Undefined,Undefined"; NMorMRNA "null"; degree "4"; dimension "2_2";
chrA01	Undefined	as_event	18763687	18763941	.	+	.	transcript_id "TCONS_00001020,TCONS_00001018,TCONS_00001019"; gene_id "chrA01:18761954-18763941W"; flanks "18763687-,18763941]"; structure "1^3-,1^4-,2^4-"; splice_chain "18763806^18763888-,18763806^18763891-,18763807^18763891-"; sources "Undefined,Undefined,Undefined"; NMorMRNA "null"; degree "9"; dimension "3_3";
chrA01	Undefined	as_event	18957733	18958116	.	+	.	transcript_id "TCONS_00001026,TCONS_00001025"; gene_id "chrA01:18957055-18958918W"; flanks "18957733-,18958116^"; structure "1^3-,2^4-"; splice_chain "18957859^18958009-,18957863^18958013-"; sources "Undefined,Undefined"; NMorMRNA "null"; degree "4"; dimension "2_2";
chrA01	Undefined	as_event	19061529	19061716	.	+	.	transcript_id "TCONS_00001028,TCONS_00001027"; gene_id "chrA01:19059195-19066014W"; flanks "19061529^,19061716^"; structure "1-,2-"; splice_chain "19061634-,19061635-"; sources "Undefined,Undefined"; NMorMRNA "null"; degree "4"; dimension "2_2";
chrA01	Undefined	as_event	19063179	19063589	.	+	.	transcript_id "TCONS_00001027,TCONS_00001028"; gene_id "chrA01:19059195-19066014W"; flanks "19063179-,19063589^"; structure "1^3-,2^4-"; splice_chain "19063265^19063449-,19063275^19063459-"; sources "Undefined,Undefined"; NMorMRNA "null"; degree "4"; dimension "2_2";
chrA01	Undefined	as_event	19063804	19064026	.	+	.	transcript_id "TCONS_00001027/TCONS_00001028,TCONS_00001029"; gene_id "chrA01:19059195-19066014W"; flanks "19063804^,19064026^"; structure "1-,2-"; splice_chain "19063928-,19063968-"; sources "Undefined,Undefined"; NMorMRNA "null"; degree "4"; dimension "2_2";
chrA01	Undefined	as_event	19232449	19233047	.	+	.	transcript_id "TCONS_00001037/TCONS_00001038,TCONS_00001036"; gene_id "chrA01:19232449-19236257W"; flanks "19232449[,19233047^"; structure "1^3-,2^4-"; splice_chain "19232669^19232748-,19232670^19232749-"; sources "Undefined,Undefined"; NMorMRNA "null"; degree "4"; dimension "2_2";
chrA01	Undefined	as_event	19234116	19234836	.	+	.	transcript_id "TCONS_00001036/TCONS_00001038,TCONS_00001037"; gene_id "chrA01:19232449-19236257W"; flanks "19234116-,19234836^"; structure "1^3-,2^4-"; splice_chain "19234282^19234457-,19234292^19234467-"; sources "Undefined,Undefined"; NMorMRNA "null"; degree "4"; dimension "2_2";
chrA01	Undefined	as_event	19235408	19235620	.	+	.	transcript_id "TCONS_00001037/TCONS_00001038,TCONS_00001036"; gene_id "chrA01:19232449-19236257W"; flanks "19235408-,19235620-"; structure "1^,2^"; splice_chain "19235524^,19235525^"; sources "Undefined,Undefined"; NMorMRNA "null"; degree "4"; dimension "2_2";
chrA01	Undefined	as_event	19351002	19351180	.	+	.	transcript_id "TCONS_00001042,TCONS_00001041"; gene_id "chrA01:19348382-19351197W"; flanks "19351002-,19351180-"; structure "1^,2^"; splice_chain "19351083^,19351084^"; sources "Undefined,Undefined"; NMorMRNA "null"; degree "4"; dimension "2_2";
chrA01	Undefined	as_event	19352977	19353372	.	+	.	transcript_id "TCONS_00001043,TCONS_00001044"; gene_id "chrA01:19351621-19353372W"; flanks "19352977-,19353372]"; structure "0,1^2-"; splice_chain ",19353042^19353132-"; sources "Undefined,Undefined"; NMorMRNA "null"; degree "4"; dimension "2_2";
chrA01	Undefined	as_event	19511516	19511799	.	+	.	transcript_id "TCONS_00001045,TCONS_00001046"; gene_id "chrA01:19510746-19512209W"; flanks "19511516-,19511799^"; structure "0,1^2-"; splice_chain ",19511620^19511686-"; sources "Undefined,Undefined"; NMorMRNA "null"; degree "4"; dimension "2_2";
chrA01	Undefined	as_event	19660576	19660806	.	+	.	transcript_id "TCONS_00001047,TCONS_00001048"; gene_id "chrA01:19658940-19660806W"; flanks "19660576-,19660806]"; structure "0,1^2-"; splice_chain ",19660691^19660764-"; sources "Undefined,Undefined"; NMorMRNA "null"; degree "4"; dimension "2_2";
chrA01	Undefined	as_event	19807998	19808375	.	+	.	transcript_id "TCONS_00001053,TCONS_00001054"; gene_id "chrA01:19807491-19810813W"; flanks "19807998-,19808375^"; structure "1^3-,2^4-"; splice_chain "19808108^19808277-,19808119^19808288-"; sources "Undefined,Undefined"; NMorMRNA "null"; degree "4"; dimension "2_2";
chrA01	Undefined	as_event	20012442	20012893	.	+	.	transcript_id "TCONS_00001065,TCONS_00001064"; gene_id "chrA01:20012442-20013485W"; flanks "20012442[,20012893^"; structure "1^3-,2^4-"; splice_chain "20012478^20012766-,20012482^20012778-"; sources "Undefined,Undefined"; NMorMRNA "null"; degree "4"; dimension "2_2";
chrA01	Undefined	as_event	20120900	20121178	.	+	.	transcript_id "TCONS_00001070,TCONS_00001069"; gene_id "chrA01:20120900-20123399W"; flanks "20120900[,20121178-"; structure "1^,2^"; splice_chain "20121104^,20121109^"; sources "Undefined,Undefined"; NMorMRNA "null"; degree "4"; dimension "2_2";
chrA01	Undefined	as_event	20121178	20122334	.	+	.	transcript_id "TCONS_00001070,TCONS_00001069"; gene_id "chrA01:20120900-20123399W"; flanks "20121178-,20122334^"; structure "0,1^2-"; splice_chain ",20121624^20121722-"; sources "Undefined,Undefined"; NMorMRNA "null"; degree "4"; dimension "2_2";
chrA01	Undefined	as_event	20120900	20122334	.	+	.	transcript_id "TCONS_00001071,TCONS_00001070,TCONS_00001069"; gene_id "chrA01:20120900-20123399W"; flanks "20120900[,20122334^"; structure "1^4-,2^5-,3^5-6^7-"; splice_chain "20121095^20121169-,20121104^20121178-,20121109^20121178-20121624^20121722-"; sources "Undefined,Undefined,Undefined"; NMorMRNA "null"; degree "9"; dimension "3_3";
chrA01	Undefined	as_event	20229608	20230148	.	+	.	transcript_id "TCONS_00001074,TCONS_00001073"; gene_id "chrA01:20229608-20232887W"; flanks "20229608[,20230148^"; structure "1^3-,2^4-"; splice_chain "20229999^20230074-,20230009^20230084-"; sources "Undefined,Undefined"; NMorMRNA "null"; degree "4"; dimension "2_2";
chrA01	Undefined	as_event	20229608	20230522	.	+	.	transcript_id "TCONS_00001074,TCONS_00001073,TCONS_00001075"; gene_id "chrA01:20229608-20232887W"; flanks "20229608[,20230522^"; structure "1^3-5^6-,2^4-5^6-,7^8-"; splice_chain "20229999^20230074-20230148^20230217-,20230009^20230084-20230148^20230217-,20230360^20230427-"; sources "Undefined,Undefined,Undefined"; NMorMRNA "null"; degree "9"; dimension "3_3";
chrA01	Undefined	as_event	20231081	20231447	.	+	.	transcript_id "TCONS_00001075,TCONS_00001074"; gene_id "chrA01:20229608-20232887W"; flanks "20231081-,20231447^"; structure "1^3-5^7-,2^4-6^8-"; splice_chain "20231122^20231198-20231249^20231355-,20231136^20231212-20231263^20231369-"; sources "Undefined,Undefined"; NMorMRNA "null"; degree "4"; dimension "2_2";
chrA01	Undefined	as_event	20231355	20232887	.	+	.	transcript_id "TCONS_00001073,TCONS_00001075"; gene_id "chrA01:20229608-20232887W"; flanks "20231355-,20232887]"; structure "0,1^2-"; splice_chain ",20231447^20231532-"; sources "Undefined,Undefined"; NMorMRNA "null"; degree "4"; dimension "2_2";
chrA01	Undefined	as_event	20231081	20232887	.	+	.	transcript_id "TCONS_00001073,TCONS_00001075,TCONS_00001074"; gene_id "chrA01:20229608-20232887W"; flanks "20231081-,20232887]"; structure "1^3-5^7-,1^3-5^7-9^10-,2^4-6^8-9^10-"; splice_chain "20231122^20231198-20231249^20231355-,20231122^20231198-20231249^20231355-20231447^20231532-,20231136^20231212-20231263^20231369-20231447^20231532-"; sources "Undefined,Undefined,Undefined"; NMorMRNA "null";…
chrA01	Undefined	as_event	20350843	20351648	.	+	.	transcript_id "TCONS_00001082,TCONS_00001081"; gene_id "chrA01:20349968-20352018W"; flanks "20350843-,20351648^"; structure "1^2-3^5-,4^6-"; splice_chain "20350955^20351047-20351308^20351380-,20351318^20351390-"; sources "Undefined,Undefined"; NMorMRNA "null"; degree "4"; dimension "2_2";
chrA01	Undefined	as_event	20611460	20611868	.	+	.	transcript_id "TCONS_00001100,TCONS_00001101"; gene_id "chrA01:20610356-20612628W"; flanks "20611460-,20611868^"; structure "1^3-,2^4-"; splice_chain "20611660^20611757-,20611670^20611767-"; sources "Undefined,Undefined"; NMorMRNA "null"; degree "4"; dimension "2_2";
chrA01	Undefined	as_event	20641266	20641540	.	+	.	transcript_id "TCONS_00001105,TCONS_00001106"; gene_id "chrA01:20638781-20641540W"; flanks "20641266-,20641540]"; structure "0,1^2-"; splice_chain ",20641337^20641434-"; sources "Undefined,Undefined"; NMorMRNA "null"; degree "4"; dimension "2_2";
chrA01	Undefined	as_event	20656941	20657439	.	+	.	transcript_id "TCONS_00001112,TCONS_00001111"; gene_id "chrA01:20656734-20659842W"; flanks "20656941^,20657439^"; structure "1-,2-"; splice_chain "20657394-,20657396-"; sources "Undefined,Undefined"; NMorMRNA "null"; degree "4"; dimension "2_2";
chrA01	Undefined	as_event	20657687	20657853	.	+	.	transcript_id "TCONS_00001111,TCONS_00001112"; gene_id "chrA01:20656734-20659842W"; flanks "20657687-,20657853-"; structure "1^,2^"; splice_chain "20657759^,20657760^"; sources "Undefined,Undefined"; NMorMRNA "null"; degree "4"; dimension "2_2";
chrA01	Undefined	as_event	20694729	20696975	.	+	.	transcript_id "TCONS_00001117,TCONS_00001116"; gene_id "chrA01:20692116-20697098W"; flanks "20694729-,20696975^"; structure "1^2-3^5-,4^6-7^8-"; splice_chain "20695358^20695443-20696187^20696295-,20696189^20696297-20696600^20696672-"; sources "Undefined,Undefined"; NMorMRNA "null"; degree "4"; dimension "2_2";
chrA01	Undefined	as_event	21113813	21114136	.	+	.	transcript_id "TCONS_00001143,TCONS_00001144"; gene_id "chrA01:21107014-21114262W"; flanks "21113813-,21114136^"; structure "0,1^2-"; splice_chain ",21113935^21114026-"; sources "Undefined,Undefined"; NMorMRNA "null"; degree "4"; dimension "2_2";
chrA01	Undefined	as_event	21190563	21190780	.	+	.	transcript_id "TCONS_00001153,TCONS_00001154"; gene_id "chrA01:21189177-21197376W"; flanks "21190563-,21190780-"; structure "1^,2^"; splice_chain "21190671^,21190677^"; sources "Undefined,Undefined"; NMorMRNA "null"; degree "4"; dimension "2_2";
chrA01	Undefined	as_event	21191325	21191570	.	+	.	transcript_id "TCONS_00001154,TCONS_00001153"; gene_id "chrA01:21189177-21197376W"; flanks "21191325^,21191570^"; structure "1-,2-"; splice_chain "21191453-,21191454-"; sources "Undefined,Undefined"; NMorMRNA "null"; degree "4"; dimension "2_2";
chrA01	Undefined	as_event	21192181	21192401	.	+	.	transcript_id "TCONS_00001154,TCONS_00001153"; gene_id "chrA01:21189177-21197376W"; flanks "21192181^,21192401^"; structure "1-,2-"; splice_chain "21192314-,21192315-"; sources "Undefined,Undefined"; NMorMRNA "null"; degree "4"; dimension "2_2";
chrA01	Undefined	as_event	21192866	21193112	.	+	.	transcript_id "TCONS_00001154,TCONS_00001153"; gene_id "chrA01:21189177-21197376W"; flanks "21192866-,21193112^"; structure "0,1^2-"; splice_chain ",21192928^21193008-"; sources "Undefined,Undefined"; NMorMRNA "null"; degree "4"; dimension "2_2";
chrA01	Undefined	as_event	21193187	21193639	.	+	.	transcript_id "TCONS_00001154,TCONS_00001153"; gene_id "chrA01:21189177-21197376W"; flanks "21193187-,21193639^"; structure "0,1^2-"; splice_chain ",21193299^21193387-"; sources "Undefined,Undefined"; NMorMRNA "null"; degree "4"; dimension "2_2";
chrA01	Undefined	as_event	21196495	21196819	.	+	.	transcript_id "TCONS_00001154,TCONS_00001155"; gene_id "chrA01:21189177-21197376W"; flanks "21196495-,21196819^"; structure "0,1^2-"; splice_chain ",21196617^21196709-"; sources "Undefined,Undefined"; NMorMRNA "null"; degree "4"; dimension "2_2";
chrA01	Undefined	as_event	21399597	21400588	.	+	.	transcript_id "TCONS_00001163,TCONS_00001164"; gene_id "chrA01:21397966-21402559W"; flanks "21399597-,21400588^"; structure "0,1^2-3^4-5^6-7^8-"; splice_chain ",21399799^21399872-21399993^21400069-21400222^21400294-21400363^21400443-"; sources "Undefined,Undefined"; NMorMRNA "null"; degree "4"; dimension "2_2";
chrA01	Undefined	as_event	21401535	21401960	.	+	.	transcript_id "TCONS_00001164,TCONS_00001163"; gene_id "chrA01:21397966-21402559W"; flanks "21401535-,21401960^"; structure "1^3-,2^4-"; splice_chain "21401638^21401714-,21401654^21401730-"; sources "Undefined,Undefined"; NMorMRNA "null"; degree "4"; dimension "2_2";
chrA01	Undefined	as_event	21421809	21424696	.	+	.	transcript_id "TCONS_00001166,TCONS_00001167"; gene_id "chrA01:21421654-21424696W"; flanks "21421809-,21424696]"; structure "1^3-5^6-,2^4-"; splice_chain "21422420^21422683-21423146^21423254-,21422421^21422684-"; sources "Undefined,Undefined"; NMorMRNA "null"; degree "4"; dimension "2_2";
chrA01	Undefined	as_event	21453452	21454077	.	+	.	transcript_id "TCONS_00001168,TCONS_00001169"; gene_id "chrA01:21452656-21458936W"; flanks "21453452-,21454077^"; structure "1^3-5^7-,2^4-6^8-"; splice_chain "21453741^21453850-21453923^21454014-,21453751^21453860-21453925^21454016-"; sources "Undefined,Undefined"; NMorMRNA "null"; degree "4"; dimension "2_2";
chrA01	Undefined	as_event	21455171	21455508	.	+	.	transcript_id "TCONS_00001168,TCONS_00001169"; gene_id "chrA01:21452656-21458936W"; flanks "21455171-,21455508-"; structure "1^,2^"; splice_chain "21455255^,21455256^"; sources "Undefined,Undefined"; NMorMRNA "null"; degree "4"; dimension "2_2";
chrA01	Undefined	as_event	21455508	21455900	.	+	.	transcript_id "TCONS_00001168,TCONS_00001169"; gene_id "chrA01:21452656-21458936W"; flanks "21455508-,21455900^"; structure "1^3-,2^4-"; splice_chain "21455726^21455841-,21455727^21455842-"; sources "Undefined,Undefined"; NMorMRNA "null"; degree "4"; dimension "2_2";
chrA01	Undefined	as_event	21542769	21543362	.	+	.	transcript_id "TCONS_00001174,TCONS_00001173"; gene_id "chrA01:21542114-21550747W"; flanks "21542769-,21543362^"; structure "1^3-,2^4-"; splice_chain "21542981^21543189-,21542983^21543191-"; sources "Undefined,Undefined"; NMorMRNA "null"; degree "4"; dimension "2_2";
chrA01	Undefined	as_event	21544137	21544698	.	+	.	transcript_id "TCONS_00001173,TCONS_00001174"; gene_id "chrA01:21542114-21550747W"; flanks "21544137-,21544698-"; structure "1^,2^"; splice_chain "21544249^,21544316^"; sources "Undefined,Undefined"; NMorMRNA "null"; degree "4"; dimension "2_2";
chrA01	Undefined	as_event	21579822	21580008	.	+	.	transcript_id "TCONS_00001175,TCONS_00001177"; gene_id "chrA01:21578737-21580356W"; flanks "21579822-,21580008]"; structure "0,1^2-"; splice_chain ",21579891^21579985-"; sources "Undefined,Undefined"; NMorMRNA "null"; degree "4"; dimension "2_2";
chrA01	Undefined	as_event	21646329	21646855	.	+	.	transcript_id "TCONS_00001183,TCONS_00001184"; gene_id "chrA01:21644469-21648105W"; flanks "21646329-,21646855^"; structure "0,1^2-"; splice_chain ",21646535^21646607-"; sources "Undefined,Undefined"; NMorMRNA "null"; degree "4"; dimension "2_2";
chrA01	Undefined	as_event	21750981	21754608	.	+	.	transcript_id "TCONS_00001196,TCONS_00001195"; gene_id "chrA01:21749729-21754608W"; flanks "21750981-,21754608]"; structure "1^3-,2^4-"; splice_chain "21751238^21753856-,21751248^21753866-"; sources "Undefined,Undefined"; NMorMRNA "null"; degree "4"; dimension "2_2";
chrA01	Undefined	as_event	21809016	21809505	.	+	.	transcript_id "TCONS_00001198,TCONS_00001199"; gene_id "chrA01:21808742-21811545W"; flanks "21809016-,21809505^"; structure "1^3-,2^4-"; splice_chain "21809148^21809218-,21809158^21809228-"; sources "Undefined,Undefined"; NMorMRNA "null"; degree "4"; dimension "2_2";
chrA01	Undefined	as_event	21810881	21811155	.	+	.	transcript_id "TCONS_00001198/TCONS_00001199,TCONS_00001200"; gene_id "chrA01:21808742-21811545W"; flanks "21810881-,21811155-"; structure "1^,2^"; splice_chain "21811074^,21811075^"; sources "Undefined,Undefined"; NMorMRNA "null"; degree "4"; dimension "2_2";
chrA01	Undefined	as_event	21814629	21814861	.	+	.	transcript_id "TCONS_00001202,TCONS_00001203/TCONS_00001204"; gene_id "chrA01:21814629-21817868W"; flanks "21814629[,21814861-"; structure "1^,2^"; splice_chain "21814771^,21814775^"; sources "Undefined,Undefined"; NMorMRNA "null"; degree "4"; dimension "2_2";
chrA01	Undefined	as_event	21815033	21817868	.	+	.	transcript_id "TCONS_00001202/TCONS_00001204,TCONS_00001203"; gene_id "chrA01:21814629-21817868W"; flanks "21815033-,21817868]"; structure "1^3-5^7-,2^4-6^8-"; splice_chain "21815305^21816126-21816879^21817033-,21815307^21816128-21816889^21817043-"; sources "Undefined,Undefined"; NMorMRNA "null"; degree "4"; dimension "2_2";
chrA01	Undefined	as_event	21866180	21866570	.	+	.	transcript_id "TCONS_00001207,TCONS_00001208"; gene_id "chrA01:21862888-21867080W"; flanks "21866180-,21866570^"; structure "0,1^2-"; splice_chain ",21866329^21866414-"; sources "Undefined,Undefined"; NMorMRNA "null"; degree "4"; dimension "2_2";
chrA01	Undefined	as_event	22003705	22004003	.	+	.	transcript_id "TCONS_00001216,TCONS_00001215"; gene_id "chrA01:21997973-22005157W"; flanks "22003705-,22004003^"; structure "1^3-,2^4-"; splice_chain "22003812^22003894-,22003853^22003935-"; sources "Undefined,Undefined"; NMorMRNA "null"; degree "4"; dimension "2_2";
chrA01	Undefined	as_event	22117025	22117567	.	+	.	transcript_id "TCONS_00001220,TCONS_00001221"; gene_id "chrA01:22113312-22118332W"; flanks "22117025-,22117567^"; structure "1^3-,2^4-"; splice_chain "22117106^22117473-,22117108^22117475-"; sources "Undefined,Undefined"; NMorMRNA "null"; degree "4"; dimension "2_2";
chrA01	Undefined	as_event	22133093	22133311	.	+	.	transcript_id "TCONS_00001223/TCONS_00001225,TCONS_00001224"; gene_id "chrA01:22128364-22133821W"; flanks "22133093-,22133311^"; structure "0,1^2-"; splice_chain ",22133163^22133234-"; sources "Undefined,Undefined"; NMorMRNA "null"; degree "4"; dimension "2_2";
chrA01	Undefined	as_event	22135542	22135749	.	+	.	transcript_id "TCONS_00001227,TCONS_00001226"; gene_id "chrA01:22135272-22138616W"; flanks "22135542^,22135749^"; structure "1-,2-"; splice_chain "22135600-,22135603-"; sources "Undefined,Undefined"; NMorMRNA "null"; degree "4"; dimension "2_2";
chrA01	Undefined	as_event	22136558	22137043	.	+	.	transcript_id "TCONS_00001226,TCONS_00001227"; gene_id "chrA01:22135272-22138616W"; flanks "22136558-,22137043^"; structure "0,1^2-"; splice_chain ",22136707^22136788-"; sources "Undefined,Undefined"; NMorMRNA "null"; degree "4"; dimension "2_2";
chrA01	Undefined	as_event	22749281	22749759	.	+	.	transcript_id "TCONS_00001246,TCONS_00001247"; gene_id "chrA01:22747328-22750496W"; flanks "22749281-,22749759^"; structure "1^3-,2^4-"; splice_chain "22749566^22749636-,22749567^22749637-"; sources "Undefined,Undefined"; NMorMRNA "null"; degree "4"; dimension "2_2";
chrA01	Undefined	as_event	22769907	22770448	.	+	.	transcript_id "TCONS_00001250,TCONS_00001249"; gene_id "chrA01:22768564-22774381W"; flanks "22769907^,22770448^"; structure "1-,2-"; splice_chain "22770169-,22770266-"; sources "Undefined,Undefined"; NMorMRNA "null"; degree "4"; dimension "2_2";
chrA01	Undefined	as_event	22951027	22951482	.	+	.	transcript_id "TCONS_00001257,TCONS_00001258"; gene_id "chrA01:22950605-22953573W"; flanks "22951027-,22951482^"; structure "1^3-,2^4-"; splice_chain "22951139^22951392-,22951143^22951396-"; sources "Undefined,Undefined"; NMorMRNA "null"; degree "4"; dimension "2_2";
chrA01	Undefined	as_event	22952061	22953573	.	+	.	transcript_id "TCONS_00001258,TCONS_00001257"; gene_id "chrA01:22950605-22953573W"; flanks "22952061-,22953573]"; structure "1^3-,2^4-"; splice_chain "22952614^22952712-,22952616^22952714-"; sources "Undefined,Undefined"; NMorMRNA "null"; degree "4"; dimension "2_2";
chrA01	Undefined	as_event	23005062	23005915	.	+	.	transcript_id "TCONS_00001260,TCONS_00001259"; gene_id "chrA01:23005062-23006759W"; flanks "23005062[,23005915-"; structure "1^,2^"; splice_chain "23005566^,23005571^"; sources "Undefined,Undefined"; NMorMRNA "null"; degree "4"; dimension "2_2";
chrA01	Undefined	as_event	23258703	23260373	.	+	.	transcript_id "TCONS_00001266,TCONS_00001265"; gene_id "chrA01:23258703-23260373W"; flanks "23258703[,23260373]"; structure "1^3-,2^4-"; splice_chain "23259170^23259897-,23259180^23259907-"; sources "Undefined,Undefined"; NMorMRNA "null"; degree "4"; dimension "2_2";
chrA01	Undefined	as_event	143	514	.	-	.	transcript_id "TCONS_00001268,TCONS_00001267"; gene_id "chrA01:143-514C"; flanks "514[,143]"; structure "1^3-,2^4-"; splice_chain "438^231-,436^229-"; sources "Undefined,Undefined"; NMorMRNA "null"; degree "4"; dimension "2_2";
chrA01	Undefined	as_event	3665	3855	.	-	.	transcript_id "TCONS_00001270,TCONS_00001271"; gene_id "chrA01:2768-5563C"; flanks "3855-,3665-"; structure "1^,2^"; splice_chain "3764^,3760^"; sources "Undefined,Undefined"; NMorMRNA "null"; degree "4"; dimension "2_2";
chrA01	Undefined	as_event	228268	228836	.	-	.	transcript_id "TCONS_00001284,TCONS_00001285"; gene_id "chrA01:228268-229905C"; flanks "228836-,228268]"; structure "0,1^2-"; splice_chain ",228465^228386-"; sources "Undefined,Undefined"; NMorMRNA "null"; degree "4"; dimension "2_2";
chrA01	Undefined	as_event	332781	333137	.	-	.	transcript_id "TCONS_00001293,TCONS_00001292"; gene_id "chrA01:332781-333495C"; flanks "333137-,332781]"; structure "0,1^2-"; splice_chain ",333036^332949-"; sources "Undefined,Undefined"; NMorMRNA "null"; degree "4"; dimension "2_2";
chrA01	Undefined	as_event	445273	445780	.	-	.	transcript_id "TCONS_00001300,TCONS_00001299"; gene_id "chrA01:444996-446796C"; flanks "445780-,445273^"; structure "0,1^2-"; splice_chain ",445423^445354-"; sources "Undefined,Undefined"; NMorMRNA "null"; degree "4"; dimension "2_2";
chrA01	Undefined	as_event	467572	468124	.	-	.	transcript_id "TCONS_00001302,TCONS_00001303"; gene_id "chrA01:466196-468771C"; flanks "468124-,467572^"; structure "1^3-,2^4-"; splice_chain "467948^467743-,467938^467733-"; sources "Undefined,Undefined"; NMorMRNA "null"; degree "4"; dimension "2_2";
chrA01	Undefined	as_event	575531	575951	.	-	.	transcript_id "TCONS_00001311,TCONS_00001310"; gene_id "chrA01:574437-578147C"; flanks "575951-,575531^"; structure "0,1^2-"; splice_chain ",575897^575810-"; sources "Undefined,Undefined"; NMorMRNA "null"; degree "4"; dimension "2_2";
chrA01	Undefined	as_event	755900	756141	.	-	.	transcript_id "TCONS_00001315,TCONS_00001314"; gene_id "chrA01:754629-757265C"; flanks "756141-,755900^"; structure "0,1^2-"; splice_chain ",756025^755953-"; sources "Undefined,Undefined"; NMorMRNA "null"; degree "4"; dimension "2_2";
chrA01	Undefined	as_event	754965	755195	.	-	.	transcript_id "TCONS_00001315,TCONS_00001314"; gene_id "chrA01:754629-757265C"; flanks "755195-,754965^"; structure "0,1^2-"; splice_chain ",755121^755048-"; sources "Undefined,Undefined"; NMorMRNA "null"; degree "4"; dimension "2_2";
chrA01	Undefined	as_event	846636	846922	.	-	.	transcript_id "TCONS_00001320/TCONS_00001321,TCONS_00001319"; gene_id "chrA01:845987-847436C"; flanks "846922^,846636^"; structure "1-,2-"; splice_chain "846696-,846691-"; sources "Undefined,Undefined"; NMorMRNA "null"; degree "4"; dimension "2_2";
chrA01	Undefined	as_event	846242	846560	.	-	.	transcript_id "TCONS_00001319,TCONS_00001320"; gene_id "chrA01:845987-847436C"; flanks "846560-,846242^"; structure "0,1^2-"; splice_chain ",846445^846374-"; sources "Undefined,Undefined"; NMorMRNA "null"; degree "4"; dimension "2_2";
chrA01	Undefined	as_event	875521	876156	.	-	.	transcript_id "TCONS_00001326,TCONS_00001327"; gene_id "chrA01:874665-878138C"; flanks "876156-,875521^"; structure "0,1^2-"; splice_chain ",876066^875592-"; sources "Undefined,Undefined"; NMorMRNA "null"; degree "4"; dimension "2_2";
chrA01	Undefined	as_event	884674	884910	.	-	.	transcript_id "TCONS_00001329,TCONS_00001328"; gene_id "chrA01:884442-886813C"; flanks "884910-,884674^"; structure "0,1^2-"; splice_chain ",884811^884731-"; sources "Undefined,Undefined"; NMorMRNA "null"; degree "4"; dimension "2_2";
chrA01	Undefined	as_event	999419	999737	.	-	.	transcript_id "TCONS_00001342,TCONS_00001343"; gene_id "chrA01:997599-999737C"; flanks "999737[,999419-"; structure "1^,2^"; splice_chain "999558^,999507^"; sources "Undefined,Undefined"; NMorMRNA "null"; degree "4"; dimension "2_2";
chrA01	Undefined	as_event	1008998	1009467	.	-	.	transcript_id "TCONS_00001344,TCONS_00001345"; gene_id "chrA01:1008109-1009467C"; flanks "1009467[,1008998^"; structure "0,1^2-"; splice_chain ",1009325^1009084-"; sources "Undefined,Undefined"; NMorMRNA "null"; degree "4"; dimension "2_2";
chrA01	Undefined	as_event	1008617	1008921	.	-	.	transcript_id "TCONS_00001345,TCONS_00001344"; gene_id "chrA01:1008109-1009467C"; flanks "1008921-,1008617^"; structure "0,1^2-"; splice_chain ",1008721^1008652-"; sources "Undefined,Undefined"; NMorMRNA "null"; degree "4"; dimension "2_2";
chrA01	Undefined	as_event	1036280	1036644	.	-	.	transcript_id "TCONS_00001349,TCONS_00001347/TCONS_00001348"; gene_id "chrA01:1035173-1038335C"; flanks "1036644-,1036280^"; structure "0,1^2-"; splice_chain ",1036501^1036432-"; sources "Undefined,Undefined"; NMorMRNA "null"; degree "4"; dimension "2_2";
chrA01	Undefined	as_event	1035546	1036207	.	-	.	transcript_id "TCONS_00001349,TCONS_00001347/TCONS_00001348"; gene_id "chrA01:1035173-1038335C"; flanks "1036207-,1035546^"; structure "0,1^2-3^4-"; splice_chain ",1036092^1036006-1035839^1035770-"; sources "Undefined,Undefined"; NMorMRNA "null"; degree "4"; dimension "2_2";
chrA01	Undefined	as_event	1035173	1035466	.	-	.	transcript_id "TCONS_00001348/TCONS_00001349,TCONS_00001347"; gene_id "chrA01:1035173-1038335C"; flanks "1035466-,1035173]"; structure "0,1^2-"; splice_chain ",1035354^1035274-"; sources "Undefined,Undefined"; NMorMRNA "null"; degree "4"; dimension "2_2";
chrA01	Undefined	as_event	1070493	1070742	.	-	.	transcript_id "TCONS_00001352,TCONS_00001351"; gene_id "chrA01:1069808-1072388C"; flanks "1070742-,1070493^"; structure "0,1^2-"; splice_chain ",1070646^1070578-"; sources "Undefined,Undefined"; NMorMRNA "null"; degree "4"; dimension "2_2";
chrA01	Undefined	as_event	1330547	1330952	.	-	.	transcript_id "TCONS_00001372,TCONS_00001373"; gene_id "chrA01:1326687-1331636C"; flanks "1330952-,1330547^"; structure "0,1^2-"; splice_chain ",1330839^1330747-"; sources "Undefined,Undefined"; NMorMRNA "null"; degree "4"; dimension "2_2";
chrA01	Undefined	as_event	1378418	1379857	.	-	.	transcript_id "TCONS_00001379,TCONS_00001381"; gene_id "chrA01:1375834-1380572C"; flanks "1379857^,1378418^"; structure "1-,2-"; splice_chain "1379566-,1379523-"; sources "Undefined,Undefined"; NMorMRNA "null"; degree "4"; dimension "2_2";
chrA01	Undefined	as_event	1387598	1387742	.	-	.	transcript_id "TCONS_00001384,TCONS_00001383/TCONS_00001385"; gene_id "chrA01:1387184-1391273C"; flanks "1387742^,1387598^"; structure "1-,2-"; splice_chain "1387669-,1387657-"; sources "Undefined,Undefined"; NMorMRNA "null"; degree "4"; dimension "2_2";
chrA01	Undefined	as_event	1387347	1387503	.	-	.	transcript_id "TCONS_00001383/TCONS_00001384,TCONS_00001385"; gene_id "chrA01:1387184-1391273C"; flanks "1387503-,1387347-"; structure "1^,2^"; splice_chain "1387441^,1387440^"; sources "Undefined,Undefined"; NMorMRNA "null"; degree "4"; dimension "2_2";
chrA01	Undefined	as_event	1412919	1413312	.	-	.	transcript_id "TCONS_00001387,TCONS_00001388"; gene_id "chrA01:1410769-1413799C"; flanks "1413312-,1412919^"; structure "0,1^2-"; splice_chain ",1413060^1412987-"; sources "Undefined,Undefined"; NMorMRNA "null"; degree "4"; dimension "2_2";
chrA01	Undefined	as_event	1481959	1482199	.	-	.	transcript_id "TCONS_00001398/TCONS_00001399,TCONS_00001397"; gene_id "chrA01:1479483-1485815C"; flanks "1482199-,1481959^"; structure "0,1^2-"; splice_chain ",1482120^1482043-"; sources "Undefined,Undefined"; NMorMRNA "null"; degree "4"; dimension "2_2";
chrA01	Undefined	as_event	1481357	1481529	.	-	.	transcript_id "TCONS_00001396,TCONS_00001397"; gene_id "chrA01:1479483-1485815C"; flanks "1481529^,1481357^"; structure "1-,2-"; splice_chain "1481441-,1481439-"; sources "Undefined,Undefined"; NMorMRNA "null"; degree "4"; dimension "2_2";
chrA01	Undefined	as_event	1580769	1580966	.	-	.	transcript_id "TCONS_00001408,TCONS_00001409"; gene_id "chrA01:1579156-1584036C"; flanks "1580966^,1580769^"; structure "1-,2-"; splice_chain "1580873-,1580870-"; sources "Undefined,Undefined"; NMorMRNA "null"; degree "4"; dimension "2_2";
chrA01	Undefined	as_event	1612341	1612990	.	-	.	transcript_id "TCONS_00001416,TCONS_00001417"; gene_id "chrA01:1611096-1613859C"; flanks "1612990-,1612341^"; structure "1^3-,2^4-"; splice_chain "1612715^1612619-,1612713^1612617-"; sources "Undefined,Undefined"; NMorMRNA "null"; degree "4"; dimension "2_2";
chrA01	Undefined	as_event	1665595	1665753	.	-	.	transcript_id "TCONS_00001420,TCONS_00001419"; gene_id "chrA01:1663902-1666147C"; flanks "1665753-,1665595-"; structure "1^,2^"; splice_chain "1665665^,1665664^"; sources "Undefined,Undefined"; NMorMRNA "null"; degree "4"; dimension "2_2";
chrA01	Undefined	as_event	1664742	1665047	.	-	.	transcript_id "TCONS_00001419,TCONS_00001420"; gene_id "chrA01:1663902-1666147C"; flanks "1665047-,1664742^"; structure "0,1^2-"; splice_chain ",1664949^1664864-"; sources "Undefined,Undefined"; NMorMRNA "null"; degree "4"; dimension "2_2";
chrA01	Undefined	as_event	1767093	1767289	.	-	.	transcript_id "TCONS_00001427,TCONS_00001428"; gene_id "chrA01:1760288-1767924C"; flanks "1767289^,1767093^"; structure "1-,2-"; splice_chain "1767194-,1767193-"; sources "Undefined,Undefined"; NMorMRNA "null"; degree "4"; dimension "2_2";
chrA01	Undefined	as_event	1852916	1853140	.	-	.	transcript_id "TCONS_00001431,TCONS_00001432"; gene_id "chrA01:1850311-1854201C"; flanks "1853140-,1852916^"; structure "0,1^2-"; splice_chain ",1853069^1852972-"; sources "Undefined,Undefined"; NMorMRNA "null"; degree "4"; dimension "2_2";
chrA01	Undefined	as_event	1851488	1851731	.	-	.	transcript_id "TCONS_00001432,TCONS_00001431"; gene_id "chrA01:1850311-1854201C"; flanks "1851731-,1851488^"; structure "0,1^2-"; splice_chain ",1851630^1851544-"; sources "Undefined,Undefined"; NMorMRNA "null"; degree "4"; dimension "2_2";
chrA01	Undefined	as_event	1850734	1850904	.	-	.	transcript_id "TCONS_00001431,TCONS_00001432"; gene_id "chrA01:1850311-1854201C"; flanks "1850904^,1850734^"; structure "1-,2-"; splice_chain "1850791-,1850790-"; sources "Undefined,Undefined"; NMorMRNA "null"; degree "4"; dimension "2_2";
chrA01	Undefined	as_event	1883877	1884177	.	-	.	transcript_id "TCONS_00001436/TCONS_00001437,TCONS_00001438"; gene_id "chrA01:1880452-1885351C"; flanks "1884177-,1883877^"; structure "0,1^2-"; splice_chain ",1884115^1884038-"; sources "Undefined,Undefined"; NMorMRNA "null"; degree "4"; dimension "2_2";
chrA01	Undefined	as_event	1883320	1883568	.	-	.	transcript_id "TCONS_00001436/TCONS_00001437,TCONS_00001438"; gene_id "chrA01:1880452-1885351C"; flanks "1883568-,1883320^"; structure "0,1^2-"; splice_chain ",1883455^1883382-"; sources "Undefined,Undefined"; NMorMRNA "null"; degree "4"; dimension "2_2";
chrA01	Undefined	as_event	1880719	1881099	.	-	.	transcript_id "TCONS_00001437,TCONS_00001436"; gene_id "chrA01:1880452-1885351C"; flanks "1881099-,1880719]"; structure "0,1^2-"; splice_chain ",1881023^1880919-"; sources "Undefined,Undefined"; NMorMRNA "null"; degree "4"; dimension "2_2";
chrA01	Undefined	as_event	2007633	2007908	.	-	.	transcript_id "TCONS_00001447/TCONS_00001448,TCONS_00001449"; gene_id "chrA01:2005579-2008615C"; flanks "2007908-,2007633^"; structure "0,1^2-"; splice_chain ",2007882^2007786-"; sources "Undefined,Undefined"; NMorMRNA "null"; degree "4"; dimension "2_2";
chrA01	Undefined	as_event	2068144	2068586	.	-	.	transcript_id "TCONS_00001455,TCONS_00001456"; gene_id "chrA01:2066424-2068586C"; flanks "2068586[,2068144-"; structure "1^,2^"; splice_chain "2068273^,2068259^"; sources "Undefined,Undefined"; NMorMRNA "null"; degree "4"; dimension "2_2";
chrA01	Undefined	as_event	2133778	2134598	.	-	.	transcript_id "TCONS_00001464/TCONS_00001465,TCONS_00001467"; gene_id "chrA01:2132551-2135777C"; flanks "2134598-,2133778^"; structure "0,1^2-"; splice_chain ",2133957^2133816-"; sources "Undefined,Undefined"; NMorMRNA "null"; degree "4"; dimension "2_2";
chrA01	Undefined	as_event	2133453	2133957	.	-	.	transcript_id "TCONS_00001466,TCONS_00001467"; gene_id "chrA01:2132551-2135777C"; flanks "2133957^,2133453-"; structure "0,1-2^"; splice_chain ",2133816-2133778^"; sources "Undefined,Undefined"; NMorMRNA "null"; degree "4"; dimension "2_2";
chrA01	Undefined	as_event	2133453	2134598	.	-	.	transcript_id "TCONS_00001466,TCONS_00001467,TCONS_00001464/TCONS_00001465"; gene_id "chrA01:2132551-2135777C"; flanks "2134598-,2133453-"; structure "1^,1^2-3^,3^"; splice_chain "2133957^,2133957^2133816-2133778^,2133778^"; sources "Undefined,Undefined,Undefined"; NMorMRNA "null"; degree "9"; dimension "3_3";
chrA01	Undefined	as_event	2133042	2133264	.	-	.	transcript_id "TCONS_00001465,TCONS_00001464"; gene_id "chrA01:2132551-2135777C"; flanks "2133264-,2133042-"; structure "1^,2^"; splice_chain "2133208^,2133148^"; sources "Undefined,Undefined"; NMorMRNA "null"; degree "4"; dimension "2_2";
chrA01	Undefined	as_event	2132969	2133453	.	-	.	transcript_id "TCONS_00001466,TCONS_00001465,TCONS_00001464"; gene_id "chrA01:2132551-2135777C"; flanks "2133453-,2132969^"; structure "0,1^2-3^5-,1^2-4^5-"; splice_chain ",2133354^2133264-2133208^2133042-,2133354^2133264-2133148^2133042-"; sources "Undefined,Undefined,Undefined"; NMorMRNA "null"; degree "9"; dimension "3_3";
chrA01	Undefined	as_event	2132551	2133264	.	-	.	transcript_id "TCONS_00001467,TCONS_00001465,TCONS_00001464"; gene_id "chrA01:2132551-2135777C"; flanks "2133264-,2132551]"; structure "0,1^3-4^5-,2^3-4^5-"; splice_chain ",2133208^2133042-2132969^2132857-,2133148^2133042-2132969^2132857-"; sources "Undefined,Undefined,Undefined"; NMorMRNA "null"; degree "9"; dimension "3_3";
chrA01	Undefined	as_event	2132551	2133453	.	-	.	transcript_id "TCONS_00001467,TCONS_00001465,TCONS_00001464,TCONS_00001466"; gene_id "chrA01:2132551-2135777C"; flanks "2133453-,2132551]"; structure "1^2-,1^2-3^5-6^7-,1^2-4^5-6^7-,6^7-"; splice_chain "2133354^2133264-,2133354^2133264-2133208^2133042-2132969^2132857-,2133354^2133264-2133148^2133042-2132969^2132857-,2132969^2132857-"; sources "Undefined,Undefined,Undefined,Undefined"; NMorMRNA "n…
chrA01	Undefined	as_event	2251525	2252030	.	-	.	transcript_id "TCONS_00001483,TCONS_00001484"; gene_id "chrA01:2250837-2252978C"; flanks "2252030-,2251525^"; structure "0,1^2-"; splice_chain ",2251811^2251738-"; sources "Undefined,Undefined"; NMorMRNA "null"; degree "4"; dimension "2_2";
chrA01	Undefined	as_event	2254658	2254983	.	-	.	transcript_id "TCONS_00001485,TCONS_00001486"; gene_id "chrA01:2253201-2257904C"; flanks "2254983-,2254658^"; structure "1^3-,2^4-"; splice_chain "2254931^2254750-,2254928^2254747-"; sources "Undefined,Undefined"; NMorMRNA "null"; degree "4"; dimension "2_2";
chrA01	Undefined	as_event	2291749	2292159	.	-	.	transcript_id "TCONS_00001494,TCONS_00001493"; gene_id "chrA01:2286766-2292159C"; flanks "2292159[,2291749^"; structure "1^3-,2^4-"; splice_chain "2292039^2291948-,2292037^2291946-"; sources "Undefined,Undefined"; NMorMRNA "null"; degree "4"; dimension "2_2";
chrA01	Undefined	as_event	2290222	2290461	.	-	.	transcript_id "TCONS_00001493,TCONS_00001494"; gene_id "chrA01:2286766-2292159C"; flanks "2290461^,2290222^"; structure "1-,2-"; splice_chain "2290360-,2290358-"; sources "Undefined,Undefined"; NMorMRNA "null"; degree "4"; dimension "2_2";
chrA01	Undefined	as_event	2288169	2288362	.	-	.	transcript_id "TCONS_00001494,TCONS_00001493"; gene_id "chrA01:2286766-2292159C"; flanks "2288362^,2288169^"; structure "1-,2-"; splice_chain "2288272-,2288271-"; sources "Undefined,Undefined"; NMorMRNA "null"; degree "4"; dimension "2_2";
chrA01	Undefined	as_event	2450849	2451244	.	-	.	transcript_id "TCONS_00001508,TCONS_00001507/TCONS_00001509"; gene_id "chrA01:2447925-2451487C"; flanks "2451244^,2450849^"; structure "1-,2-"; splice_chain "2450939-,2450938-"; sources "Undefined,Undefined"; NMorMRNA "null"; degree "4"; dimension "2_2";
chrA01	Undefined	as_event	2450463	2450668	.	-	.	transcript_id "TCONS_00001508,TCONS_00001507/TCONS_00001509"; gene_id "chrA01:2447925-2451487C"; flanks "2450668^,2450463^"; structure "1-,2-"; splice_chain "2450578-,2450576-"; sources "Undefined,Undefined"; NMorMRNA "null"; degree "4"; dimension "2_2";
chrA01	Undefined	as_event	2449955	2450176	.	-	.	transcript_id "TCONS_00001507/TCONS_00001508,TCONS_00001509"; gene_id "chrA01:2447925-2451487C"; flanks "2450176-,2449955^"; structure "0,1^2-"; splice_chain ",2450109^2450020-"; sources "Undefined,Undefined"; NMorMRNA "null"; degree "4"; dimension "2_2";
chrA01	Undefined	as_event	2449170	2449339	.	-	.	transcript_id "TCONS_00001508,TCONS_00001509"; gene_id "chrA01:2447925-2451487C"; flanks "2449339^,2449170^"; structure "1-,2-"; splice_chain "2449270-,2449268-"; sources "Undefined,Undefined"; NMorMRNA "null"; degree "4"; dimension "2_2";
chrA01	Undefined	as_event	2448223	2449339	.	-	.	transcript_id "TCONS_00001508,TCONS_00001507"; gene_id "chrA01:2447925-2451487C"; flanks "2449339^,2448223^"; structure "1-3^4-5^6-,2-"; splice_chain "2449270-2449170^2449095-2448571^2448506-,2449268-"; sources "Undefined,Undefined"; NMorMRNA "null"; degree "4"; dimension "2_2";
chrA01	Undefined	as_event	2513491	2514154	.	-	.	transcript_id "TCONS_00001513,TCONS_00001514"; gene_id "chrA01:2511938-2514330C"; flanks "2514154^,2513491^"; structure "1-,2-"; splice_chain "2513800-,2513795-"; sources "Undefined,Undefined"; NMorMRNA "null"; degree "4"; dimension "2_2";
chrA01	Undefined	as_event	2517094	2517387	.	-	.	transcript_id "TCONS_00001516,TCONS_00001518,TCONS_00001517"; gene_id "chrA01:2515017-2517440C"; flanks "2517387^,2517094^"; structure "1-,2-,3-"; splice_chain "2517201-,2517198-,2517192-"; sources "Undefined,Undefined,Undefined"; NMorMRNA "null"; degree "9"; dimension "3_3";
chrA01	Undefined	as_event	2522455	2522761	.	-	.	transcript_id "TCONS_00001521,TCONS_00001520"; gene_id "chrA01:2522137-2523290C"; flanks "2522761-,2522455]"; structure "0,1^2-"; splice_chain ",2522563^2522472-"; sources "Undefined,Undefined"; NMorMRNA "null"; degree "4"; dimension "2_2";
chrA01	Undefined	as_event	2713532	2714808	.	-	.	transcript_id "TCONS_00001535,TCONS_00001534"; gene_id "chrA01:2713160-2714808C"; flanks "2714808[,2713532^"; structure "1^3-,2^4-"; splice_chain "2714662^2714547-,2714622^2714507-"; sources "Undefined,Undefined"; NMorMRNA "null"; degree "4"; dimension "2_2";
chrA01	Undefined	as_event	2713160	2713435	.	-	.	transcript_id "TCONS_00001534/TCONS_00001535,TCONS_00001533"; gene_id "chrA01:2713160-2714808C"; flanks "2713435-,2713160]"; structure "0,1^2-"; splice_chain ",2713381^2713287-"; sources "Undefined,Undefined"; NMorMRNA "null"; degree "4"; dimension "2_2";
chrA01	Undefined	as_event	2786234	2786521	.	-	.	transcript_id "TCONS_00001544,TCONS_00001543"; gene_id "chrA01:2784547-2787190C"; flanks "2786521-,2786234^"; structure "0,1^2-"; splice_chain ",2786423^2786341-"; sources "Undefined,Undefined"; NMorMRNA "null"; degree "4"; dimension "2_2";
chrA01	Undefined	as_event	2785152	2785492	.	-	.	transcript_id "TCONS_00001544,TCONS_00001543"; gene_id "chrA01:2784547-2787190C"; flanks "2785492-,2785152^"; structure "0,1^2-"; splice_chain ",2785439^2785347-"; sources "Undefined,Undefined"; NMorMRNA "null"; degree "4"; dimension "2_2";
chrA01	Undefined	as_event	2831547	2831755	.	-	.	transcript_id "TCONS_00001547,TCONS_00001550"; gene_id "chrA01:2829694-2832283C"; flanks "2831755-,2831547^"; structure "0,1^2-"; splice_chain ",2831685^2831610-"; sources "Undefined,Undefined"; NMorMRNA "null"; degree "4"; dimension "2_2";
chrA01	Undefined	as_event	2831547	2831924	.	-	.	transcript_id "TCONS_00001549,TCONS_00001547,TCONS_00001550"; gene_id "chrA01:2829694-2832283C"; flanks "2831924^,2831547^"; structure "1-4^6-,2-,2-3^5-"; splice_chain "2831787-2831680^2831605-,2831755-,2831755-2831685^2831610-"; sources "Undefined,Undefined,Undefined"; NMorMRNA "null"; degree "9"; dimension "3_3";
chrA01	Undefined	as_event	2831547	2832283	.	-	.	transcript_id "TCONS_00001549,TCONS_00001547,TCONS_00001550,TCONS_00001548"; gene_id "chrA01:2829694-2832283C"; flanks "2832283[,2831547^"; structure "1^2-6^9-,1^3-,1^3-4^7-,5^8-"; splice_chain "2831924^2831787-2831680^2831605-,2831924^2831755-,2831924^2831755-2831685^2831610-,2831684^2831609-"; sources "Undefined,Undefined,Undefined,Undefined"; NMorMRNA "null"; degree "16"; dimension "4_4";
chrA01	Undefined	as_event	2830989	2831547	.	-	.	transcript_id "TCONS_00001549,TCONS_00001547/TCONS_00001548/TCONS_00001550"; gene_id "chrA01:2829694-2832283C"; flanks "2831547^,2830989^"; structure "1-,2-"; splice_chain "2831480-,2831464-"; sources "Undefined,Undefined"; NMorMRNA "null"; degree "4"; dimension "2_2";
chrA01	Undefined	as_event	2892331	2892772	.	-	.	transcript_id "TCONS_00001554,TCONS_00001555"; gene_id "chrA01:2891303-2894136C"; flanks "2892772-,2892331^"; structure "1^3-,2^4-"; splice_chain "2892670^2892544-,2892669^2892541-"; sources "Undefined,Undefined"; NMorMRNA "null"; degree "4"; dimension "2_2";
chrA01	Undefined	as_event	3150666	3151051	.	-	.	transcript_id "TCONS_00001574,TCONS_00001575"; gene_id "chrA01:3149016-3152907C"; flanks "3151051-,3150666^"; structure "1^3-,2^4-"; splice_chain "3150969^3150898-,3150959^3150888-"; sources "Undefined,Undefined"; NMorMRNA "null"; degree "4"; dimension "2_2";
chrA01	Undefined	as_event	3214560	3214815	.	-	.	transcript_id "TCONS_00001576,TCONS_00001577"; gene_id "chrA01:3210373-3216489C"; flanks "3214815^,3214560^"; structure "1-,2-"; splice_chain "3214739-,3214737-"; sources "Undefined,Undefined"; NMorMRNA "null"; degree "4"; dimension "2_2";
chrA01	Undefined	as_event	3214349	3214737	.	-	.	transcript_id "TCONS_00001578,TCONS_00001577"; gene_id "chrA01:3210373-3216489C"; flanks "3214737-,3214349^"; structure "1^3-,2^4-"; splice_chain "3214561^3214482-,3214560^3214481-"; sources "Undefined,Undefined"; NMorMRNA "null"; degree "4"; dimension "2_2";
chrA01	Undefined	as_event	3214349	3214815	.	-	.	transcript_id "TCONS_00001576,TCONS_00001578,TCONS_00001577"; gene_id "chrA01:3210373-3216489C"; flanks "3214815^,3214349^"; structure "1-4^6-,2-3^5-,2-4^6-"; splice_chain "3214739-3214560^3214481-,3214737-3214561^3214482-,3214737-3214560^3214481-"; sources "Undefined,Undefined,Undefined"; NMorMRNA "null"; degree "9"; dimension "3_3";
chrA01	Undefined	as_event	3269520	3270082	.	-	.	transcript_id "TCONS_00001583,TCONS_00001582"; gene_id "chrA01:3267233-3271381C"; flanks "3270082-,3269520-"; structure "1^,2^"; splice_chain "3269589^,3269588^"; sources "Undefined,Undefined"; NMorMRNA "null"; degree "4"; dimension "2_2";
chrA01	Undefined	as_event	3445018	3445238	.	-	.	transcript_id "TCONS_00001591,TCONS_00001590"; gene_id "chrA01:3444300-3445402C"; flanks "3445238^,3445018^"; structure "1-,2-"; splice_chain "3445142-,3445137-"; sources "Undefined,Undefined"; NMorMRNA "null"; degree "4"; dimension "2_2";
chrA01	Undefined	as_event	3448586	3448864	.	-	.	transcript_id "TCONS_00001592,TCONS_00001593"; gene_id "chrA01:3447236-3449672C"; flanks "3448864-,3448586^"; structure "0,1^2-"; splice_chain ",3448801^3448728-"; sources "Undefined,Undefined"; NMorMRNA "null"; degree "4"; dimension "2_2";
chrA01	Undefined	as_event	3479819	3480276	.	-	.	transcript_id "TCONS_00001597,TCONS_00001598"; gene_id "chrA01:3479429-3485578C"; flanks "3480276-,3479819^"; structure "1^3-,2^4-"; splice_chain "3480045^3479928-,3480035^3479918-"; sources "Undefined,Undefined"; NMorMRNA "null"; degree "4"; dimension "2_2";
chrA01	Undefined	as_event	3602798	3602985	.	-	.	transcript_id "TCONS_00001604,TCONS_00001603"; gene_id "chrA01:3593417-3603034C"; flanks "3602985^,3602798^"; structure "1-,2-"; splice_chain "3602897-,3602895-"; sources "Undefined,Undefined"; NMorMRNA "null"; degree "4"; dimension "2_2";
chrA01	Undefined	as_event	3747732	3748986	.	-	.	transcript_id "TCONS_00001616,TCONS_00001617"; gene_id "chrA01:3747732-3749649C"; flanks "3748986-,3747732]"; structure "1^3-,2^4-"; splice_chain "3748064^3747861-,3748054^3747851-"; sources "Undefined,Undefined"; NMorMRNA "null"; degree "4"; dimension "2_2";
chrA01	Undefined	as_event	3823804	3823992	.	-	.	transcript_id "TCONS_00001624,TCONS_00001625"; gene_id "chrA01:3822388-3824995C"; flanks "3823992-,3823804-"; structure "1^,2^"; splice_chain "3823915^,3823872^"; sources "Undefined,Undefined"; NMorMRNA "null"; degree "4"; dimension "2_2";
chrA01	Undefined	as_event	3823739	3823992	.	-	.	transcript_id "TCONS_00001626,TCONS_00001624,TCONS_00001625"; gene_id "chrA01:3822388-3824995C"; flanks "3823992-,3823739^"; structure "0,1^3-,2^3-"; splice_chain ",3823915^3823804-,3823872^3823804-"; sources "Undefined,Undefined,Undefined"; NMorMRNA "null"; degree "9"; dimension "3_3";
chrA01	Undefined	as_event	3822916	3823653	.	-	.	transcript_id "TCONS_00001624/TCONS_00001626,TCONS_00001625"; gene_id "chrA01:3822388-3824995C"; flanks "3823653-,3822916^"; structure "0,1^2-"; splice_chain ",3823588^3823245-"; sources "Undefined,Undefined"; NMorMRNA "null"; degree "4"; dimension "2_2";
chrA01	Undefined	as_event	3855396	3855822	.	-	.	transcript_id "TCONS_00001627,TCONS_00001628"; gene_id "chrA01:3853029-3856427C"; flanks "3855822-,3855396-"; structure "1^,2^"; splice_chain "3855769^,3855768^"; sources "Undefined,Undefined"; NMorMRNA "null"; degree "4"; dimension "2_2";
chrA01	Undefined	as_event	3855396	3856217	.	-	.	transcript_id "TCONS_00001629,TCONS_00001627,TCONS_00001628"; gene_id "chrA01:3853029-3856427C"; flanks "3856217^,3855396-"; structure "0,1-2^,1-3^"; splice_chain ",3855822-3855769^,3855822-3855768^"; sources "Undefined,Undefined,Undefined"; NMorMRNA "null"; degree "9"; dimension "3_3";
chrA01	Undefined	as_event	3901476	3901958	.	-	.	transcript_id "TCONS_00001635,TCONS_00001634"; gene_id "chrA01:3895388-3904955C"; flanks "3901958-,3901476-"; structure "1^,2^"; splice_chain "3901857^,3901846^"; sources "Undefined,Undefined"; NMorMRNA "null"; degree "4"; dimension "2_2";
chrA01	Undefined	as_event	3896793	3897193	.	-	.	transcript_id "TCONS_00001634/TCONS_00001635,TCONS_00001633"; gene_id "chrA01:3895388-3904955C"; flanks "3897193-,3896793^"; structure "0,1^2-"; splice_chain ",3896993^3896921-"; sources "Undefined,Undefined"; NMorMRNA "null"; degree "4"; dimension "2_2";
chrA01	Undefined	as_event	3907937	3908093	.	-	.	transcript_id "TCONS_00001637,TCONS_00001636"; gene_id "chrA01:3905981-3908772C"; flanks "3908093-,3907937-"; structure "1^,2^"; splice_chain "3908022^,3908019^"; sources "Undefined,Undefined"; NMorMRNA "null"; degree "4"; dimension "2_2";
chrA01	Undefined	as_event	3907262	3907632	.	-	.	transcript_id "TCONS_00001637,TCONS_00001636"; gene_id "chrA01:3905981-3908772C"; flanks "3907632^,3907262^"; structure "1-,2-"; splice_chain "3907377-,3907372-"; sources "Undefined,Undefined"; NMorMRNA "null"; degree "4"; dimension "2_2";
chrA01	Undefined	as_event	4045572	4046037	.	-	.	transcript_id "TCONS_00001649,TCONS_00001651"; gene_id "chrA01:4045088-4047888C"; flanks "4046037^,4045572^"; structure "1-4^6-,2-3^5-"; splice_chain "4045968-4045857^4045764-,4045960-4045858^4045765-"; sources "Undefined,Undefined"; NMorMRNA "null"; degree "4"; dimension "2_2";
chrA01	Undefined	as_event	4045383	4045764	.	-	.	transcript_id "TCONS_00001650,TCONS_00001649"; gene_id "chrA01:4045088-4047888C"; flanks "4045764-,4045383^"; structure "1^3-,2^4-"; splice_chain "4045578^4045497-,4045572^4045491-"; sources "Undefined,Undefined"; NMorMRNA "null"; degree "4"; dimension "2_2";
chrA01	Undefined	as_event	4064707	4064905	.	-	.	transcript_id "TCONS_00001654,TCONS_00001653/TCONS_00001655"; gene_id "chrA01:4056194-4065256C"; flanks "4064905^,4064707^"; structure "1-,2-"; splice_chain "4064817-,4064813-"; sources "Undefined,Undefined"; NMorMRNA "null"; degree "4"; dimension "2_2";
chrA01	Undefined	as_event	4063465	4063860	.	-	.	transcript_id "TCONS_00001654/TCONS_00001655,TCONS_00001653"; gene_id "chrA01:4056194-4065256C"; flanks "4063860^,4063465^"; structure "1-,2-"; splice_chain "4063768-,4063767-"; sources "Undefined,Undefined"; NMorMRNA "null"; degree "4"; dimension "2_2";
chrA01	Undefined	as_event	4058632	4058832	.	-	.	transcript_id "TCONS_00001653/TCONS_00001654/TCONS_00001655,TCONS_00001652"; gene_id "chrA01:4056194-4065256C"; flanks "4058832-,4058632^"; structure "0,1^2-"; splice_chain ",4058758^4058682-"; sources "Undefined,Undefined"; NMorMRNA "null"; degree "4"; dimension "2_2";
chrA01	Undefined	as_event	4058148	4058376	.	-	.	transcript_id "TCONS_00001655,TCONS_00001652/TCONS_00001653/TCONS_00001654"; gene_id "chrA01:4056194-4065256C"; flanks "4058376^,4058148^"; structure "1-,2-"; splice_chain "4058279-,4058278-"; sources "Undefined,Undefined"; NMorMRNA "null"; degree "4"; dimension "2_2";
chrA01	Undefined	as_event	4117693	4118634	.	-	.	transcript_id "TCONS_00001658,TCONS_00001657"; gene_id "chrA01:4114216-4118634C"; flanks "4118634[,4117693^"; structure "0,1^2-"; splice_chain ",4117912^4117769-"; sources "Undefined,Undefined"; NMorMRNA "null"; degree "4"; dimension "2_2";
chrA01	Undefined	as_event	4316679	4316963	.	-	.	transcript_id "TCONS_00001667/TCONS_00001668,TCONS_00001669"; gene_id "chrA01:4314455-4318410C"; flanks "4316963-,4316679^"; structure "0,1^2-"; splice_chain ",4316814^4316725-"; sources "Undefined,Undefined"; NMorMRNA "null"; degree "4"; dimension "2_2";
chrA01	Undefined	as_event	4339765	4340323	.	-	.	transcript_id "TCONS_00001674,TCONS_00001673"; gene_id "chrA01:4339765-4343176C"; flanks "4340323-,4339765]"; structure "0,1^2-"; splice_chain ",4340030^4339944-"; sources "Undefined,Undefined"; NMorMRNA "null"; degree "4"; dimension "2_2";
chrA01	Undefined	as_event	4382457	4382692	.	-	.	transcript_id "TCONS_00001676,TCONS_00001675"; gene_id "chrA01:4381875-4383382C"; flanks "4382692-,4382457-"; structure "1^,2^"; splice_chain "4382552^,4382549^"; sources "Undefined,Undefined"; NMorMRNA "null"; degree "4"; dimension "2_2";
chrA01	Undefined	as_event	4608521	4613365	.	-	.	transcript_id "TCONS_00001686,TCONS_00001687"; gene_id "chrA01:4608521-4613365C"; flanks "4613365[,4608521]"; structure "1^3-,2^4-"; splice_chain "4608688^4608589-,4608686^4608587-"; sources "Undefined,Undefined"; NMorMRNA "null"; degree "4"; dimension "2_2";
chrA01	Undefined	as_event	4820550	4820803	.	-	.	transcript_id "TCONS_00001697,TCONS_00001696"; gene_id "chrA01:4820550-4821715C"; flanks "4820803-,4820550]"; structure "0,1^2-"; splice_chain ",4820728^4820646-"; sources "Undefined,Undefined"; NMorMRNA "null"; degree "4"; dimension "2_2";
chrA01	Undefined	as_event	4892103	4892980	.	-	.	transcript_id "TCONS_00001704,TCONS_00001705"; gene_id "chrA01:4890722-4893082C"; flanks "4892980^,4892103^"; structure "1-,2-"; splice_chain "4892167-,4892165-"; sources "Undefined,Undefined"; NMorMRNA "null"; degree "4"; dimension "2_2";
chrA01	Undefined	as_event	4962513	4962751	.	-	.	transcript_id "TCONS_00001707,TCONS_00001708"; gene_id "chrA01:4961728-4966646C"; flanks "4962751^,4962513^"; structure "1-,2-"; splice_chain "4962620-,4962618-"; sources "Undefined,Undefined"; NMorMRNA "null"; degree "4"; dimension "2_2";
chrA01	Undefined	as_event	4971819	4972115	.	-	.	transcript_id "TCONS_00001709,TCONS_00001710"; gene_id "chrA01:4969692-4972853C"; flanks "4972115-,4971819^"; structure "1^3-,2^4-"; splice_chain "4972001^4971902-,4972000^4971901-"; sources "Undefined,Undefined"; NMorMRNA "null"; degree "4"; dimension "2_2";
chrA01	Undefined	as_event	5051799	5052174	.	-	.	transcript_id "TCONS_00001715,TCONS_00001716,TCONS_00001717"; gene_id "chrA01:5050819-5052174C"; flanks "5052174[,5051799^"; structure "1^4-,2^5-,3^6-"; splice_chain "5052053^5051971-,5052050^5051968-,5052048^5051966-"; sources "Undefined,Undefined,Undefined"; NMorMRNA "null"; degree "9"; dimension "3_3";
chrA01	Undefined	as_event	5055213	5055599	.	-	.	transcript_id "TCONS_00001719,TCONS_00001720"; gene_id "chrA01:5054155-5055599C"; flanks "5055599[,5055213^"; structure "0,1^2-"; splice_chain ",5055392^5055299-"; sources "Undefined,Undefined"; NMorMRNA "null"; degree "4"; dimension "2_2";
chrA01	Undefined	as_event	5054266	5054468	.	-	.	transcript_id "TCONS_00001718,TCONS_00001720"; gene_id "chrA01:5054155-5055599C"; flanks "5054468-,5054266-"; structure "1^,2^"; splice_chain "5054409^,5054408^"; sources "Undefined,Undefined"; NMorMRNA "null"; degree "4"; dimension "2_2";
chrA01	Undefined	as_event	5054155	5054468	.	-	.	transcript_id "TCONS_00001719,TCONS_00001718,TCONS_00001720"; gene_id "chrA01:5054155-5055599C"; flanks "5054468-,5054155]"; structure "1^4-,2^5-,3^5-"; splice_chain "5054419^5054276-,5054409^5054266-,5054408^5054266-"; sources "Undefined,Undefined,Undefined"; NMorMRNA "null"; degree "9"; dimension "3_3";
chrA01	Undefined	as_event	5164791	5165008	.	-	.	transcript_id "TCONS_00001725,TCONS_00001726"; gene_id "chrA01:5164380-5165799C"; flanks "5165008-,5164791^"; structure "0,1^2-"; splice_chain ",5164950^5164847-"; sources "Undefined,Undefined"; NMorMRNA "null"; degree "4"; dimension "2_2";
chrA01	Undefined	as_event	5179206	5180024	.	-	.	transcript_id "TCONS_00001727,TCONS_00001728"; gene_id "chrA01:5178133-5180024C"; flanks "5180024[,5179206^"; structure "1^3-,2^4-"; splice_chain "5179629^5179305-,5179627^5179303-"; sources "Undefined,Undefined"; NMorMRNA "null"; degree "4"; dimension "2_2";
chrA01	Undefined	as_event	5284905	5285136	.	-	.	transcript_id "TCONS_00001735,TCONS_00001734"; gene_id "chrA01:5284461-5286587C"; flanks "5285136-,5284905^"; structure "0,1^2-"; splice_chain ",5285065^5284985-"; sources "Undefined,Undefined"; NMorMRNA "null"; degree "4"; dimension "2_2";
chrA01	Undefined	as_event	5366577	5367073	.	-	.	transcript_id "TCONS_00001740,TCONS_00001741"; gene_id "chrA01:5361913-5367640C"; flanks "5367073-,5366577^"; structure "1^3-,2^4-"; splice_chain "5367025^5366741-,5367015^5366731-"; sources "Undefined,Undefined"; NMorMRNA "null"; degree "4"; dimension "2_2";
chrA01	Undefined	as_event	5363776	5364039	.	-	.	transcript_id "TCONS_00001740/TCONS_00001741,TCONS_00001739"; gene_id "chrA01:5361913-5367640C"; flanks "5364039-,5363776^"; structure "0,1^2-"; splice_chain ",5363988^5363907-"; sources "Undefined,Undefined"; NMorMRNA "null"; degree "4"; dimension "2_2";
chrA01	Undefined	as_event	5363274	5363522	.	-	.	transcript_id "TCONS_00001740,TCONS_00001739/TCONS_00001741"; gene_id "chrA01:5361913-5367640C"; flanks "5363522^,5363274^"; structure "1-,2-"; splice_chain "5363368-,5363366-"; sources "Undefined,Undefined"; NMorMRNA "null"; degree "4"; dimension "2_2";
chrA01	Undefined	as_event	5393930	5394663	.	-	.	transcript_id "TCONS_00001746,TCONS_00001745"; gene_id "chrA01:5392635-5394814C"; flanks "5394663^,5393930^"; structure "1-,2-"; splice_chain "5394007-,5394003-"; sources "Undefined,Undefined"; NMorMRNA "null"; degree "4"; dimension "2_2";
chrA01	Undefined	as_event	5589863	5590694	.	-	.	transcript_id "TCONS_00001754,TCONS_00001755"; gene_id "chrA01:5588183-5592026C"; flanks "5590694^,5589863^"; structure "1-,2-"; splice_chain "5589998-,5589997-"; sources "Undefined,Undefined"; NMorMRNA "null"; degree "4"; dimension "2_2";
chrA01	Undefined	as_event	5589285	5589765	.	-	.	transcript_id "TCONS_00001754,TCONS_00001755"; gene_id "chrA01:5588183-5592026C"; flanks "5589765-,5589285^"; structure "0,1^2-"; splice_chain ",5589575^5589495-"; sources "Undefined,Undefined"; NMorMRNA "null"; degree "4"; dimension "2_2";
chrA01	Undefined	as_event	5652283	5652904	.	-	.	transcript_id "TCONS_00001759,TCONS_00001758"; gene_id "chrA01:5652283-5653382C"; flanks "5652904-,5652283]"; structure "0,1^2-"; splice_chain ",5652830^5652753-"; sources "Undefined,Undefined"; NMorMRNA "null"; degree "4"; dimension "2_2";
chrA01	Undefined	as_event	5654114	5654378	.	-	.	transcript_id "TCONS_00001761,TCONS_00001760"; gene_id "chrA01:5653779-5656674C"; flanks "5654378-,5654114^"; structure "1^3-,2^4-"; splice_chain "5654322^5654243-,5654312^5654233-"; sources "Undefined,Undefined"; NMorMRNA "null"; degree "4"; dimension "2_2";
chrA01	Undefined	as_event	5671933	5672585	.	-	.	transcript_id "TCONS_00001764/TCONS_00001766,TCONS_00001765"; gene_id "chrA01:5671121-5672750C"; flanks "5672585^,5671933^"; structure "1-,2-"; splice_chain "5672220-,5672207-"; sources "Undefined,Undefined"; NMorMRNA "null"; degree "4"; dimension "2_2";
chrA01	Undefined	as_event	5671362	5671846	.	-	.	transcript_id "TCONS_00001765,TCONS_00001764"; gene_id "chrA01:5671121-5672750C"; flanks "5671846-,5671362^"; structure "0,1^2-"; splice_chain ",5671724^5671652-"; sources "Undefined,Undefined"; NMorMRNA "null"; degree "4"; dimension "2_2";
chrA01	Undefined	as_event	5703094	5703632	.	-	.	transcript_id "TCONS_00001770/TCONS_00001771,TCONS_00001772"; gene_id "chrA01:5700304-5704665C"; flanks "5703632^,5703094^"; structure "1-,2-"; splice_chain "5703486-,5703171-"; sources "Undefined,Undefined"; NMorMRNA "null"; degree "4"; dimension "2_2";
chrA01	Undefined	as_event	5700697	5701203	.	-	.	transcript_id "TCONS_00001771,TCONS_00001770/TCONS_00001772"; gene_id "chrA01:5700304-5704665C"; flanks "5701203-,5700697^"; structure "1^3-,2^4-"; splice_chain "5701100^5700789-,5701099^5700788-"; sources "Undefined,Undefined"; NMorMRNA "null"; degree "4"; dimension "2_2";
chrA01	Undefined	as_event	5972208	5972517	.	-	.	transcript_id "TCONS_00001787,TCONS_00001788"; gene_id "chrA01:5970114-5973809C"; flanks "5972517-,5972208^"; structure "0,1^2-"; splice_chain ",5972382^5972309-"; sources "Undefined,Undefined"; NMorMRNA "null"; degree "4"; dimension "2_2";
chrA01	Undefined	as_event	6056283	6057521	.	-	.	transcript_id "TCONS_00001797,TCONS_00001798"; gene_id "chrA01:6055316-6057521C"; flanks "6057521[,6056283^"; structure "1^3-,2^4-"; splice_chain "6056569^6056448-,6056559^6056438-"; sources "Undefined,Undefined"; NMorMRNA "null"; degree "4"; dimension "2_2";
chrA01	Undefined	as_event	6055997	6056438	.	-	.	transcript_id "TCONS_00001796,TCONS_00001798"; gene_id "chrA01:6055316-6057521C"; flanks "6056438-,6055997^"; structure "0,1^2-"; splice_chain ",6056283^6056208-"; sources "Undefined,Undefined"; NMorMRNA "null"; degree "4"; dimension "2_2";
chrA01	Undefined	as_event	6055997	6057521	.	-	.	transcript_id "TCONS_00001797,TCONS_00001796,TCONS_00001798"; gene_id "chrA01:6055316-6057521C"; flanks "6057521[,6055997^"; structure "1^3-5^6-,2^4-,2^4-5^6-"; splice_chain "6056569^6056448-6056283^6056208-,6056559^6056438-,6056559^6056438-6056283^6056208-"; sources "Undefined,Undefined,Undefined"; NMorMRNA "null"; degree "9"; dimension "3_3";
chrA01	Undefined	as_event	6123204	6124991	.	-	.	transcript_id "TCONS_00001805,TCONS_00001804/TCONS_00001806"; gene_id "chrA01:6120670-6126422C"; flanks "6124991^,6123204^"; structure "1-,2-"; splice_chain "6123569-,6123566-"; sources "Undefined,Undefined"; NMorMRNA "null"; degree "4"; dimension "2_2";
chrA01	Undefined	as_event	6122639	6123133	.	-	.	transcript_id "TCONS_00001804/TCONS_00001805,TCONS_00001806"; gene_id "chrA01:6120670-6126422C"; flanks "6123133-,6122639^"; structure "0,1^2-"; splice_chain ",6123070^6122997-"; sources "Undefined,Undefined"; NMorMRNA "null"; degree "4"; dimension "2_2";
chrA01	Undefined	as_event	6152336	6153192	.	-	.	transcript_id "TCONS_00001810,TCONS_00001811"; gene_id "chrA01:6150281-6153451C"; flanks "6153192^,6152336^"; structure "1-,2-"; splice_chain "6152408-,6152405-"; sources "Undefined,Undefined"; NMorMRNA "null"; degree "4"; dimension "2_2";
chrA01	Undefined	as_event	6151828	6152336	.	-	.	transcript_id "TCONS_00001810/TCONS_00001811,TCONS_00001809"; gene_id "chrA01:6150281-6153451C"; flanks "6152336^,6151828^"; structure "1-,2-"; splice_chain "6152221-,6152186-"; sources "Undefined,Undefined"; NMorMRNA "null"; degree "4"; dimension "2_2";
chrA01	Undefined	as_event	6151204	6151485	.	-	.	transcript_id "TCONS_00001809/TCONS_00001810,TCONS_00001811"; gene_id "chrA01:6150281-6153451C"; flanks "6151485-,6151204^"; structure "0,1^2-"; splice_chain ",6151414^6151329-"; sources "Undefined,Undefined"; NMorMRNA "null"; degree "4"; dimension "2_2";
chrA01	Undefined	as_event	6229385	6229866	.	-	.	transcript_id "TCONS_00001813,TCONS_00001814"; gene_id "chrA01:6229385-6231417C"; flanks "6229866^,6229385]"; structure "1-,2-"; splice_chain "6229707-,6229703-"; sources "Undefined,Undefined"; NMorMRNA "null"; degree "4"; dimension "2_2";
chrA01	Undefined	as_event	6741204	6741887	.	-	.	transcript_id "TCONS_00001830,TCONS_00001829"; gene_id "chrA01:6739370-6741887C"; flanks "6741887[,6741204^"; structure "0,1^2-"; splice_chain ",6741413^6741339-"; sources "Undefined,Undefined"; NMorMRNA "null"; degree "4"; dimension "2_2";
chrA01	Undefined	as_event	6998891	6999265	.	-	.	transcript_id "TCONS_00001839,TCONS_00001840"; gene_id "chrA01:6996197-7001066C"; flanks "6999265-,6998891^"; structure "1^3-,2^4-"; splice_chain "6999132^6999017-,6999131^6999016-"; sources "Undefined,Undefined"; NMorMRNA "null"; degree "4"; dimension "2_2";
chrA01	Undefined	as_event	6996197	6996544	.	-	.	transcript_id "TCONS_00001839,TCONS_00001838"; gene_id "chrA01:6996197-7001066C"; flanks "6996544-,6996197]"; structure "0,1^2-"; splice_chain ",6996400^6996308-"; sources "Undefined,Undefined"; NMorMRNA "null"; degree "4"; dimension "2_2";
chrA01	Undefined	as_event	7064201	7064374	.	-	.	transcript_id "TCONS_00001845,TCONS_00001846"; gene_id "chrA01:7062729-7065043C"; flanks "7064374^,7064201^"; structure "1-,2-"; splice_chain "7064278-,7064277-"; sources "Undefined,Undefined"; NMorMRNA "null"; degree "4"; dimension "2_2";
chrA01	Undefined	as_event	7063498	7063749	.	-	.	transcript_id "TCONS_00001845,TCONS_00001846"; gene_id "chrA01:7062729-7065043C"; flanks "7063749^,7063498^"; structure "1-,2-"; splice_chain "7063569-,7063567-"; sources "Undefined,Undefined"; NMorMRNA "null"; degree "4"; dimension "2_2";
chrA01	Undefined	as_event	7067422	7067947	.	-	.	transcript_id "TCONS_00001848,TCONS_00001849"; gene_id "chrA01:7065485-7067947C"; flanks "7067947[,7067422^"; structure "0,1^2-"; splice_chain ",7067572^7067484-"; sources "Undefined,Undefined"; NMorMRNA "null"; degree "4"; dimension "2_2";
chrA01	Undefined	as_event	7066919	7067087	.	-	.	transcript_id "TCONS_00001848,TCONS_00001847/TCONS_00001849"; gene_id "chrA01:7065485-7067947C"; flanks "7067087^,7066919^"; structure "1-,2-"; splice_chain "7067008-,7067007-"; sources "Undefined,Undefined"; NMorMRNA "null"; degree "4"; dimension "2_2";
chrA01	Undefined	as_event	7082888	7083279	.	-	.	transcript_id "TCONS_00001850,TCONS_00001851"; gene_id "chrA01:7081167-7086192C"; flanks "7083279-,7082888^"; structure "1^3-,2^4-"; splice_chain "7083127^7083021-,7083117^7083011-"; sources "Undefined,Undefined"; NMorMRNA "null"; degree "4"; dimension "2_2";
chrA01	Undefined	as_event	7102468	7103708	.	-	.	transcript_id "TCONS_00001852,TCONS_00001853"; gene_id "chrA01:7101581-7103708C"; flanks "7103708[,7102468^"; structure "1^3-,2^4-5^6-"; splice_chain "7103112^7102807-,7103102^7102797-7102625^7102539-"; sources "Undefined,Undefined"; NMorMRNA "null"; degree "4"; dimension "2_2";
chrA01	Undefined	as_event	7165644	7165913	.	-	.	transcript_id "TCONS_00001860,TCONS_00001858/TCONS_00001859"; gene_id "chrA01:7163858-7166790C"; flanks "7165913-,7165644^"; structure "0,1^2-"; splice_chain ",7165887^7165797-"; sources "Undefined,Undefined"; NMorMRNA "null"; degree "4"; dimension "2_2";
chrA01	Undefined	as_event	7165109	7165644	.	-	.	transcript_id "TCONS_00001859,TCONS_00001858/TCONS_00001860"; gene_id "chrA01:7163858-7166790C"; flanks "7165644^,7165109-"; structure "0,1-2^3-4^"; splice_chain ",7165524-7165476^7165375-7165261^"; sources "Undefined,Undefined"; NMorMRNA "null"; degree "4"; dimension "2_2";
chrA01	Undefined	as_event	7164236	7164541	.	-	.	transcript_id "TCONS_00001859,TCONS_00001858/TCONS_00001860"; gene_id "chrA01:7163858-7166790C"; flanks "7164541-,7164236^"; structure "0,1^2-"; splice_chain ",7164444^7164338-"; sources "Undefined,Undefined"; NMorMRNA "null"; degree "4"; dimension "2_2";
chrA01	Undefined	as_event	7201560	7201977	.	-	.	transcript_id "TCONS_00001865,TCONS_00001864"; gene_id "chrA01:7199325-7201977C"; flanks "7201977[,7201560^"; structure "1^3-,2^4-"; splice_chain "7201767^7201616-,7201766^7201615-"; sources "Undefined,Undefined"; NMorMRNA "null"; degree "4"; dimension "2_2";
chrA01	Undefined	as_event	7200217	7200579	.	-	.	transcript_id "TCONS_00001864,TCONS_00001865"; gene_id "chrA01:7199325-7201977C"; flanks "7200579-,7200217^"; structure "0,1^2-"; splice_chain ",7200505^7200402-"; sources "Undefined,Undefined"; NMorMRNA "null"; degree "4"; dimension "2_2";
chrA01	Undefined	as_event	7215800	7216283	.	-	.	transcript_id "TCONS_00001867,TCONS_00001868"; gene_id "chrA01:7213423-7216283C"; flanks "7216283[,7215800^"; structure "1^3-,2^4-"; splice_chain "7216139^7215895-,7216135^7215891-"; sources "Undefined,Undefined"; NMorMRNA "null"; degree "4"; dimension "2_2";
chrA01	Undefined	as_event	7418069	7418416	.	-	.	transcript_id "TCONS_00001882,TCONS_00001879/TCONS_00001880/TCONS_00001881"; gene_id "chrA01:7417473-7420315C"; flanks "7418416^,7418069^"; structure "1-,2-"; splice_chain "7418158-,7418156-"; sources "Undefined,Undefined"; NMorMRNA "null"; degree "4"; dimension "2_2";
chrA01	Undefined	as_event	7417935	7418069	.	-	.	transcript_id "TCONS_00001881,TCONS_00001879/TCONS_00001880"; gene_id "chrA01:7417473-7420315C"; flanks "7418069^,7417935^"; structure "1-,2-"; splice_chain "7417978-,7417976-"; sources "Undefined,Undefined"; NMorMRNA "null"; degree "4"; dimension "2_2";
chrA01	Undefined	as_event	7417838	7417976	.	-	.	transcript_id "TCONS_00001879/TCONS_00001880,TCONS_00001882"; gene_id "chrA01:7417473-7420315C"; flanks "7417976-,7417838-"; structure "1^,2^"; splice_chain "7417935^,7417934^"; sources "Undefined,Undefined"; NMorMRNA "null"; degree "4"; dimension "2_2";
chrA01	Undefined	as_event	7417838	7418069	.	-	.	transcript_id "TCONS_00001881,TCONS_00001879/TCONS_00001880,TCONS_00001882"; gene_id "chrA01:7417473-7420315C"; flanks "7418069^,7417838-"; structure "1-3^,2-3^,2-4^"; splice_chain "7417978-7417935^,7417976-7417935^,7417976-7417934^"; sources "Undefined,Undefined,Undefined"; NMorMRNA "null"; degree "9"; dimension "3_3";
chrA01	Undefined	as_event	7495837	7497656	.	-	.	transcript_id "TCONS_00001884,TCONS_00001885"; gene_id "chrA01:7495837-7497656C"; flanks "7497656[,7495837]"; structure "0,1^2-"; splice_chain ",7497358^7497243-"; sources "Undefined,Undefined"; NMorMRNA "null"; degree "4"; dimension "2_2";
chrA01	Undefined	as_event	7505901	7506181	.	-	.	transcript_id "TCONS_00001887,TCONS_00001886"; gene_id "chrA01:7505901-7508922C"; flanks "7506181-,7505901]"; structure "0,1^2-"; splice_chain ",7506095^7505997-"; sources "Undefined,Undefined"; NMorMRNA "null"; degree "4"; dimension "2_2";
chrA01	Undefined	as_event	7528835	7529175	.	-	.	transcript_id "TCONS_00001892,TCONS_00001891"; gene_id "chrA01:7528835-7531151C"; flanks "7529175-,7528835]"; structure "1^3-,2^4-"; splice_chain "7529126^7529030-,7529121^7529025-"; sources "Undefined,Undefined"; NMorMRNA "null"; degree "4"; dimension "2_2";
chrA01	Undefined	as_event	7893896	7894504	.	-	.	transcript_id "TCONS_00001898,TCONS_00001899"; gene_id "chrA01:7893896-7894760C"; flanks "7894504-,7893896]"; structure "1^3-,2^4-"; splice_chain "7894411^7894326-,7894401^7894316-"; sources "Undefined,Undefined"; NMorMRNA "null"; degree "4"; dimension "2_2";
chrA01	Undefined	as_event	7925765	7926395	.	-	.	transcript_id "TCONS_00001903,TCONS_00001905"; gene_id "chrA01:7921825-7926523C"; flanks "7926395^,7925765-"; structure "0,1-2^3-4^"; splice_chain ",7926114-7926068^7926037-7926025^"; sources "Undefined,Undefined"; NMorMRNA "null"; degree "4"; dimension "2_2";
chrA01	Undefined	as_event	7925695	7926395	.	-	.	transcript_id "TCONS_00001905,TCONS_00001904,TCONS_00001903"; gene_id "chrA01:7921825-7926523C"; flanks "7926395^,7925695^"; structure "1-2^3-4^6-,5-,6-"; splice_chain "7926114-7926068^7926037-7926025^7925765-,7925769-,7925765-"; sources "Undefined,Undefined,Undefined"; NMorMRNA "null"; degree "9"; dimension "3_3";
chrA01	Undefined	as_event	7949079	7950635	.	-	.	transcript_id "TCONS_00001906,TCONS_00001907"; gene_id "chrA01:7949079-7950776C"; flanks "7950635^,7949079]"; structure "1-,2-"; splice_chain "7950243-,7950241-"; sources "Undefined,Undefined"; NMorMRNA "null"; degree "4"; dimension "2_2";
chrA01	Undefined	as_event	7957100	7957739	.	-	.	transcript_id "TCONS_00001909,TCONS_00001908"; gene_id "chrA01:7957100-7958451C"; flanks "7957739-,7957100]"; structure "0,1^2-"; splice_chain ",7957452^7957357-"; sources "Undefined,Undefined"; NMorMRNA "null"; degree "4"; dimension "2_2";
chrA01	Undefined	as_event	8181178	8181602	.	-	.	transcript_id "TCONS_00001927,TCONS_00001926"; gene_id "chrA01:8179919-8182494C"; flanks "8181602-,8181178^"; structure "1^3-,2^4-"; splice_chain "8181553^8181430-,8181543^8181420-"; sources "Undefined,Undefined"; NMorMRNA "null"; degree "4"; dimension "2_2";
chrA01	Undefined	as_event	8179919	8180791	.	-	.	transcript_id "TCONS_00001927,TCONS_00001926"; gene_id "chrA01:8179919-8182494C"; flanks "8180791-,8179919]"; structure "1^3-,2^4-"; splice_chain "8180556^8180468-,8180543^8180455-"; sources "Undefined,Undefined"; NMorMRNA "null"; degree "4"; dimension "2_2";
chrA01	Undefined	as_event	8440485	8440769	.	-	.	transcript_id "TCONS_00001947,TCONS_00001946"; gene_id "chrA01:8438891-8441874C"; flanks "8440769-,8440485^"; structure "1^3-,2^4-"; splice_chain "8440681^8440614-,8440671^8440604-"; sources "Undefined,Undefined"; NMorMRNA "null"; degree "4"; dimension "2_2";
chrA01	Undefined	as_event	8498684	8499130	.	-	.	transcript_id "TCONS_00001950,TCONS_00001949"; gene_id "chrA01:8498388-8499634C"; flanks "8499130-,8498684^"; structure "0,1^2-"; splice_chain ",8498890^8498804-"; sources "Undefined,Undefined"; NMorMRNA "null"; degree "4"; dimension "2_2";
chrA01	Undefined	as_event	9275302	9276165	.	-	.	transcript_id "TCONS_00001974,TCONS_00001975"; gene_id "chrA01:9273958-9277094C"; flanks "9276165-,9275302^"; structure "1^3-,2^4-5^6-"; splice_chain "9275842^9275768-,9275839^9275765-9275601^9275530-"; sources "Undefined,Undefined"; NMorMRNA "null"; degree "4"; dimension "2_2";
chrA01	Undefined	as_event	9837065	9837795	.	-	.	transcript_id "TCONS_00001995,TCONS_00001996"; gene_id "chrA01:9836048-9840350C"; flanks "9837795-,9837065^"; structure "1^3-,2^4-"; splice_chain "9837649^9837184-,9837639^9837174-"; sources "Undefined,Undefined"; NMorMRNA "null"; degree "4"; dimension "2_2";
chrA01	Undefined	as_event	9864314	9868041	.	-	.	transcript_id "TCONS_00001998,TCONS_00002000"; gene_id "chrA01:9863554-9868161C"; flanks "9868041^,9864314-"; structure "0,1-2^"; splice_chain ",9864484-9864443^"; sources "Undefined,Undefined"; NMorMRNA "null"; degree "4"; dimension "2_2";
chrA01	Undefined	as_event	9863681	9864484	.	-	.	transcript_id "TCONS_00001999,TCONS_00002000"; gene_id "chrA01:9863554-9868161C"; flanks "9864484-,9863681]"; structure "0,1^2-"; splice_chain ",9864443^9864314-"; sources "Undefined,Undefined"; NMorMRNA "null"; degree "4"; dimension "2_2";
chrA01	Undefined	as_event	9863681	9868041	.	-	.	transcript_id "TCONS_00001999,TCONS_00002000,TCONS_00001998"; gene_id "chrA01:9863554-9868161C"; flanks "9868041^,9863681]"; structure "1-,1-2^3-,3-"; splice_chain "9864484-,9864484-9864443^9864314-,9864314-"; sources "Undefined,Undefined,Undefined"; NMorMRNA "null"; degree "9"; dimension "3_3";
chrA01	Undefined	as_event	10001317	10002807	.	-	.	transcript_id "TCONS_00002003,TCONS_00002004"; gene_id "chrA01:9998844-10003689C"; flanks "10002807-,10001317^"; structure "1^3-,2^4-"; splice_chain "10001702^10001440-,10001701^10001439-"; sources "Undefined,Undefined"; NMorMRNA "null"; degree "4"; dimension "2_2";
chrA01	Undefined	as_event	10216117	10216390	.	-	.	transcript_id "TCONS_00002009/TCONS_00002010,TCONS_00002011"; gene_id "chrA01:10213832-10221704C"; flanks "10216390-,10216117^"; structure "0,1^2-"; splice_chain ",10216291^10216212-"; sources "Undefined,Undefined"; NMorMRNA "null"; degree "4"; dimension "2_2";
chrA01	Undefined	as_event	10213832	10214705	.	-	.	transcript_id "TCONS_00002009,TCONS_00002010"; gene_id "chrA01:10213832-10221704C"; flanks "10214705-,10213832]"; structure "1^3-,2^4-"; splice_chain "10214413^10214313-,10214403^10214303-"; sources "Undefined,Undefined"; NMorMRNA "null"; degree "4"; dimension "2_2";
chrA01	Undefined	as_event	10300754	10301481	.	-	.	transcript_id "TCONS_00002014/TCONS_00002015,TCONS_00002013"; gene_id "chrA01:10299540-10301481C"; flanks "10301481[,10300754^"; structure "0,1^2-"; splice_chain ",10300909^10300815-"; sources "Undefined,Undefined"; NMorMRNA "null"; degree "4"; dimension "2_2";
chrA01	Undefined	as_event	10300560	10300754	.	-	.	transcript_id "TCONS_00002015,TCONS_00002013/TCONS_00002014"; gene_id "chrA01:10299540-10301481C"; flanks "10300754^,10300560^"; structure "1-,2-"; splice_chain "10300672-,10300670-"; sources "Undefined,Undefined"; NMorMRNA "null"; degree "4"; dimension "2_2";
chrA01	Undefined	as_event	10300103	10300473	.	-	.	transcript_id "TCONS_00002014,TCONS_00002013"; gene_id "chrA01:10299540-10301481C"; flanks "10300473-,10300103^"; structure "0,1^2-"; splice_chain ",10300395^10300297-"; sources "Undefined,Undefined"; NMorMRNA "null"; degree "4"; dimension "2_2";
chrA01	Undefined	as_event	10299540	10300473	.	-	.	transcript_id "TCONS_00002015,TCONS_00002013,TCONS_00002014"; gene_id "chrA01:10299540-10301481C"; flanks "10300473-,10299540]"; structure "0,1^2-3^4-,3^4-"; splice_chain ",10300395^10300297-10300103^10300024-,10300103^10300024-"; sources "Undefined,Undefined,Undefined"; NMorMRNA "null"; degree "9"; dimension "3_3";
chrA01	Undefined	as_event	10449397	10451068	.	-	.	transcript_id "TCONS_00002022,TCONS_00002021"; gene_id "chrA01:10449397-10452259C"; flanks "10451068^,10449397]"; structure "1-,2-"; splice_chain "10450930-,10450923-"; sources "Undefined,Undefined"; NMorMRNA "null"; degree "4"; dimension "2_2";
chrA01	Undefined	as_event	10449397	10452259	.	-	.	transcript_id "TCONS_00002023,TCONS_00002022,TCONS_00002021"; gene_id "chrA01:10449397-10452259C"; flanks "10452259[,10449397]"; structure "0,1^2-,1^3-"; splice_chain ",10451068^10450930-,10451068^10450923-"; sources "Undefined,Undefined,Undefined"; NMorMRNA "null"; degree "9"; dimension "3_3";
chrA01	Undefined	as_event	10684902	10685085	.	-	.	transcript_id "TCONS_00002029,TCONS_00002028"; gene_id "chrA01:10683510-10685156C"; flanks "10685085^,10684902^"; structure "1-,2-"; splice_chain "10684960-,10684951-"; sources "Undefined,Undefined"; NMorMRNA "null"; degree "4"; dimension "2_2";
chrA01	Undefined	as_event	10868140	10868847	.	-	.	transcript_id "TCONS_00002032,TCONS_00002031"; gene_id "chrA01:10864992-10868847C"; flanks "10868847[,10868140^"; structure "0,1^2-"; splice_chain ",10868700^10868393-"; sources "Undefined,Undefined"; NMorMRNA "null"; degree "4"; dimension "2_2";
chrA01	Undefined	as_event	10932754	10933272	.	-	.	transcript_id "TCONS_00002042,TCONS_00002041"; gene_id "chrA01:10932433-10934050C"; flanks "10933272-,10932754^"; structure "0,1^2-"; splice_chain ",10932962^10932877-"; sources "Undefined,Undefined"; NMorMRNA "null"; degree "4"; dimension "2_2";
chrA01	Undefined	as_event	10945850	10946329	.	-	.	transcript_id "TCONS_00002045,TCONS_00002046"; gene_id "chrA01:10944593-10946661C"; flanks "10946329^,10945850^"; structure "1-,2-"; splice_chain "10946265-,10946249-"; sources "Undefined,Undefined"; NMorMRNA "null"; degree "4"; dimension "2_2";
chrA01	Undefined	as_event	10945850	10946661	.	-	.	transcript_id "TCONS_00002044,TCONS_00002045,TCONS_00002046"; gene_id "chrA01:10944593-10946661C"; flanks "10946661[,10945850^"; structure "0,1^2-,1^3-"; splice_chain ",10946329^10946265-,10946329^10946249-"; sources "Undefined,Undefined,Undefined"; NMorMRNA "null"; degree "9"; dimension "3_3";
chrA01	Undefined	as_event	10980970	10981140	.	-	.	transcript_id "TCONS_00002048,TCONS_00002047"; gene_id "chrA01:10979570-10982891C"; flanks "10981140-,10980970-"; structure "1^,2^"; splice_chain "10981067^,10981065^"; sources "Undefined,Undefined"; NMorMRNA "null"; degree "4"; dimension "2_2";
chrA01	Undefined	as_event	11601135	11602649	.	-	.	transcript_id "TCONS_00002053,TCONS_00002052"; gene_id "chrA01:11599524-11602649C"; flanks "11602649[,11601135^"; structure "0,1^2-"; splice_chain ",11601460^11601356-"; sources "Undefined,Undefined"; NMorMRNA "null"; degree "4"; dimension "2_2";
chrA01	Undefined	as_event	12308084	12309741	.	-	.	transcript_id "TCONS_00002065,TCONS_00002066"; gene_id "chrA01:12305972-12309741C"; flanks "12309741[,12308084^"; structure "1^3-,2^4-"; splice_chain "12309030^12308596-,12309020^12308586-"; sources "Undefined,Undefined"; NMorMRNA "null"; degree "4"; dimension "2_2";
chrA01	Undefined	as_event	12415580	12415815	.	-	.	transcript_id "TCONS_00002070,TCONS_00002071"; gene_id "chrA01:12414361-12418281C"; flanks "12415815-,12415580^"; structure "1^3-,2^4-"; splice_chain "12415741^12415670-,12415740^12415669-"; sources "Undefined,Undefined"; NMorMRNA "null"; degree "4"; dimension "2_2";
chrA01	Undefined	as_event	12646955	12647222	.	-	.	transcript_id "TCONS_00002078,TCONS_00002079"; gene_id "chrA01:12645172-12647755C"; flanks "12647222-,12646955^"; structure "0,1^2-"; splice_chain ",12647087^12647004-"; sources "Undefined,Undefined"; NMorMRNA "null"; degree "4"; dimension "2_2";
chrA01	Undefined	as_event	12645172	12646757	.	-	.	transcript_id "TCONS_00002078,TCONS_00002079"; gene_id "chrA01:12645172-12647755C"; flanks "12646757-,12645172]"; structure "0,1^2-"; splice_chain ",12645789^12645678-"; sources "Undefined,Undefined"; NMorMRNA "null"; degree "4"; dimension "2_2";
chrA01	Undefined	as_event	12961997	12962512	.	-	.	transcript_id "TCONS_00002084,TCONS_00002085/TCONS_00002086"; gene_id "chrA01:12959391-12962512C"; flanks "12962512[,12961997^"; structure "1^3-,2^4-"; splice_chain "12962182^12962119-,12962180^12962117-"; sources "Undefined,Undefined"; NMorMRNA "null"; degree "4"; dimension "2_2";
chrA01	Undefined	as_event	12961157	12961431	.	-	.	transcript_id "TCONS_00002085,TCONS_00002084/TCONS_00002086"; gene_id "chrA01:12959391-12962512C"; flanks "12961431^,12961157^"; structure "1-,2-"; splice_chain "12961330-,12961313-"; sources "Undefined,Undefined"; NMorMRNA "null"; degree "4"; dimension "2_2";
chrA01	Undefined	as_event	12959952	12960267	.	-	.	transcript_id "TCONS_00002084,TCONS_00002085/TCONS_00002086"; gene_id "chrA01:12959391-12962512C"; flanks "12960267-,12959952^"; structure "1^3-,2^4-"; splice_chain "12960150^12960063-,12960140^12960053-"; sources "Undefined,Undefined"; NMorMRNA "null"; degree "4"; dimension "2_2";
chrA01	Undefined	as_event	14011912	14012458	.	-	.	transcript_id "TCONS_00002096,TCONS_00002095"; gene_id "chrA01:14003536-14012598C"; flanks "14012458^,14011912-"; structure "1-3^,2-4^"; splice_chain "14012383-14012239^,14012367-14012123^"; sources "Undefined,Undefined"; NMorMRNA "null"; degree "4"; dimension "2_2";
chrA01	Undefined	as_event	14004236	14004412	.	-	.	transcript_id "TCONS_00002095,TCONS_00002094/TCONS_00002096"; gene_id "chrA01:14003536-14012598C"; flanks "14004412-,14004236^"; structure "0,1^2-"; splice_chain ",14004402^14004328-"; sources "Undefined,Undefined"; NMorMRNA "null"; degree "4"; dimension "2_2";
chrA01	Undefined	as_event	14031563	14034307	.	-	.	transcript_id "TCONS_00002098,TCONS_00002099,TCONS_00002097"; gene_id "chrA01:14031563-14034307C"; flanks "14034307[,14031563]"; structure "1^4-,2^5-,3^6-"; splice_chain "14033496^14033373-,14033487^14033364-,14033486^14033363-"; sources "Undefined,Undefined,Undefined"; NMorMRNA "null"; degree "9"; dimension "3_3";
chrA01	Undefined	as_event	14461241	14461566	.	-	.	transcript_id "TCONS_00002109,TCONS_00002110"; gene_id "chrA01:14459804-14462655C"; flanks "14461566-,14461241^"; structure "1^3-,2^4-"; splice_chain "14461509^14461427-,14461507^14461425-"; sources "Undefined,Undefined"; NMorMRNA "null"; degree "4"; dimension "2_2";
chrA01	Undefined	as_event	14460702	14460848	.	-	.	transcript_id "TCONS_00002109,TCONS_00002110"; gene_id "chrA01:14459804-14462655C"; flanks "14460848^,14460702^"; structure "1-,2-"; splice_chain "14460762-,14460760-"; sources "Undefined,Undefined"; NMorMRNA "null"; degree "4"; dimension "2_2";
chrA01	Undefined	as_event	14570150	14570848	.	-	.	transcript_id "TCONS_00002112/TCONS_00002113,TCONS_00002111"; gene_id "chrA01:14567186-14570954C"; flanks "14570848^,14570150-"; structure "0,1-2^"; splice_chain ",14570407-14570237^"; sources "Undefined,Undefined"; NMorMRNA "null"; degree "4"; dimension "2_2";
chrA01	Undefined	as_event	14567786	14570150	.	-	.	transcript_id "TCONS_00002112,TCONS_00002111/TCONS_00002113"; gene_id "chrA01:14567186-14570954C"; flanks "14570150-,14567786^"; structure "0,1^2-"; splice_chain ",14568134^14568059-"; sources "Undefined,Undefined"; NMorMRNA "null"; degree "4"; dimension "2_2";
chrA01	Undefined	as_event	14614783	14615949	.	-	.	transcript_id "TCONS_00002116,TCONS_00002115"; gene_id "chrA01:14612047-14616385C"; flanks "14615949^,14614783^"; structure "1-,2-"; splice_chain "14615765-,14615039-"; sources "Undefined,Undefined"; NMorMRNA "null"; degree "4"; dimension "2_2";
chrA01	Undefined	as_event	14614783	14616385	.	-	.	transcript_id "TCONS_00002117,TCONS_00002116,TCONS_00002115"; gene_id "chrA01:14612047-14616385C"; flanks "14616385[,14614783^"; structure "0,1^2-,1^3-"; splice_chain ",14615949^14615765-,14615949^14615039-"; sources "Undefined,Undefined,Undefined"; NMorMRNA "null"; degree "9"; dimension "3_3";
chrA01	Undefined	as_event	14931828	14932070	.	-	.	transcript_id "TCONS_00002125,TCONS_00002124"; gene_id "chrA01:14931828-14934477C"; flanks "14932070-,14931828]"; structure "0,1^2-"; splice_chain ",14931920^14931841-"; sources "Undefined,Undefined"; NMorMRNA "null"; degree "4"; dimension "2_2";
chrA01	Undefined	as_event	15017843	15018595	.	-	.	transcript_id "TCONS_00002126,TCONS_00002127/TCONS_00002128"; gene_id "chrA01:15017278-15018595C"; flanks "15018595[,15017843^"; structure "0,1^2-"; splice_chain ",15018022^15017913-"; sources "Undefined,Undefined"; NMorMRNA "null"; degree "4"; dimension "2_2";
chrA01	Undefined	as_event	15017458	15017771	.	-	.	transcript_id "TCONS_00002126,TCONS_00002128"; gene_id "chrA01:15017278-15018595C"; flanks "15017771-,15017458-"; structure "1^,2^"; splice_chain "15017616^,15017547^"; sources "Undefined,Undefined"; NMorMRNA "null"; degree "4"; dimension "2_2";
chrA01	Undefined	as_event	15017278	15017843	.	-	.	transcript_id "TCONS_00002126,TCONS_00002128,TCONS_00002127"; gene_id "chrA01:15017278-15018595C"; flanks "15017843^,15017278]"; structure "1-4^7-,1-5^7-,2-3^6-"; splice_chain "15017771-15017616^15017458-,15017771-15017547^15017458-,15017765-15017626^15017468-"; sources "Undefined,Undefined,Undefined"; NMorMRNA "null"; degree "9"; dimension "3_3";
chrA01	Undefined	as_event	15685685	15686025	.	-	.	transcript_id "TCONS_00002140,TCONS_00002141/TCONS_00002142"; gene_id "chrA01:15683988-15686781C"; flanks "15686025-,15685685^"; structure "0,1^2-"; splice_chain ",15685949^15685739-"; sources "Undefined,Undefined"; NMorMRNA "null"; degree "4"; dimension "2_2";
chrA01	Undefined	as_event	15683988	15685206	.	-	.	transcript_id "TCONS_00002142,TCONS_00002140/TCONS_00002141"; gene_id "chrA01:15683988-15686781C"; flanks "15685206^,15683988]"; structure "1-,2-"; splice_chain "15684653-,15684644-"; sources "Undefined,Undefined"; NMorMRNA "null"; degree "4"; dimension "2_2";
chrA01	Undefined	as_event	15963459	15964240	.	-	.	transcript_id "TCONS_00002153,TCONS_00002152"; gene_id "chrA01:15956320-15965638C"; flanks "15964240-,15963459]"; structure "0,1^2-"; splice_chain ",15964095^15964005-"; sources "Undefined,Undefined"; NMorMRNA "null"; degree "4"; dimension "2_2";
chrA01	Undefined	as_event	16168263	16168462	.	-	.	transcript_id "TCONS_00002161,TCONS_00002162"; gene_id "chrA01:16166653-16169851C"; flanks "16168462^,16168263^"; structure "1-,2-"; splice_chain "16168388-,16168386-"; sources "Undefined,Undefined"; NMorMRNA "null"; degree "4"; dimension "2_2";
chrA01	Undefined	as_event	16167896	16168171	.	-	.	transcript_id "TCONS_00002161,TCONS_00002162"; gene_id "chrA01:16166653-16169851C"; flanks "16168171-,16167896^"; structure "0,1^2-"; splice_chain ",16168091^16167994-"; sources "Undefined,Undefined"; NMorMRNA "null"; degree "4"; dimension "2_2";
chrA01	Undefined	as_event	16167205	16167414	.	-	.	transcript_id "TCONS_00002162,TCONS_00002161"; gene_id "chrA01:16166653-16169851C"; flanks "16167414-,16167205^"; structure "0,1^2-"; splice_chain ",16167341^16167249-"; sources "Undefined,Undefined"; NMorMRNA "null"; degree "4"; dimension "2_2";
chrA01	Undefined	as_event	16275158	16275644	.	-	.	transcript_id "TCONS_00002164,TCONS_00002165"; gene_id "chrA01:16274760-16275644C"; flanks "16275644[,16275158^"; structure "1^3-,2^4-"; splice_chain "16275601^16275347-,16275591^16275337-"; sources "Undefined,Undefined"; NMorMRNA "null"; degree "4"; dimension "2_2";
chrA01	Undefined	as_event	16301571	16301709	.	-	.	transcript_id "TCONS_00002168,TCONS_00002167"; gene_id "chrA01:16300241-16303294C"; flanks "16301709^,16301571^"; structure "1-,2-"; splice_chain "16301635-,16301634-"; sources "Undefined,Undefined"; NMorMRNA "null"; degree "4"; dimension "2_2";
chrA01	Undefined	as_event	16300697	16300897	.	-	.	transcript_id "TCONS_00002166,TCONS_00002167/TCONS_00002168"; gene_id "chrA01:16300241-16303294C"; flanks "16300897^,16300697^"; structure "1-,2-"; splice_chain "16300793-,16300791-"; sources "Undefined,Undefined"; NMorMRNA "null"; degree "4"; dimension "2_2";
chrA01	Undefined	as_event	16369649	16370269	.	-	.	transcript_id "TCONS_00002170/TCONS_00002172,TCONS_00002171"; gene_id "chrA01:16369094-16370576C"; flanks "16370269-,16369649^"; structure "0,1^2-"; splice_chain ",16369964^16369868-"; sources "Undefined,Undefined"; NMorMRNA "null"; degree "4"; dimension "2_2";
chrA01	Undefined	as_event	16369169	16369374	.	-	.	transcript_id "TCONS_00002171/TCONS_00002172,TCONS_00002170"; gene_id "chrA01:16369094-16370576C"; flanks "16369374-,16369169-"; structure "1^,2^"; splice_chain "16369306^,16369305^"; sources "Undefined,Undefined"; NMorMRNA "null"; degree "4"; dimension "2_2";
chrA01	Undefined	as_event	17016176	17016398	.	-	.	transcript_id "TCONS_00002185,TCONS_00002184,TCONS_00002183"; gene_id "chrA01:17015056-17016569C"; flanks "17016398^,17016176^"; structure "1-,2-,3-"; splice_chain "17016305-,17016300-,17016297-"; sources "Undefined,Undefined,Undefined"; NMorMRNA "null"; degree "9"; dimension "3_3";
chrA01	Undefined	as_event	17015713	17015893	.	-	.	transcript_id "TCONS_00002183,TCONS_00002184/TCONS_00002185"; gene_id "chrA01:17015056-17016569C"; flanks "17015893-,17015713-"; structure "1^,2^"; splice_chain "17015810^,17015801^"; sources "Undefined,Undefined"; NMorMRNA "null"; degree "4"; dimension "2_2";
chrA01	Undefined	as_event	17015056	17015379	.	-	.	transcript_id "TCONS_00002183,TCONS_00002184/TCONS_00002185"; gene_id "chrA01:17015056-17016569C"; flanks "17015379-,17015056]"; structure "0,1^2-"; splice_chain ",17015270^17015135-"; sources "Undefined,Undefined"; NMorMRNA "null"; degree "4"; dimension "2_2";
chrA01	Undefined	as_event	17146414	17146625	.	-	.	transcript_id "TCONS_00002192,TCONS_00002191"; gene_id "chrA01:17146414-17147856C"; flanks "17146625-,17146414]"; structure "1^3-,2^4-"; splice_chain "17146554^17146462-,17146552^17146460-"; sources "Undefined,Undefined"; NMorMRNA "null"; degree "4"; dimension "2_2";
chrA01	Undefined	as_event	17186564	17187077	.	-	.	transcript_id "TCONS_00002193,TCONS_00002194"; gene_id "chrA01:17183503-17187077C"; flanks "17187077[,17186564^"; structure "1^3-,2^4-"; splice_chain "17186988^17186682-,17186976^17186670-"; sources "Undefined,Undefined"; NMorMRNA "null"; degree "4"; dimension "2_2";
chrA01	Undefined	as_event	17186225	17186477	.	-	.	transcript_id "TCONS_00002193,TCONS_00002194"; gene_id "chrA01:17183503-17187077C"; flanks "17186477-,17186225^"; structure "1^3-,2^4-"; splice_chain "17186405^17186309-,17186393^17186297-"; sources "Undefined,Undefined"; NMorMRNA "null"; degree "4"; dimension "2_2";
chrA01	Undefined	as_event	17185193	17185343	.	-	.	transcript_id "TCONS_00002195,TCONS_00002193/TCONS_00002194"; gene_id "chrA01:17183503-17187077C"; flanks "17185343^,17185193^"; structure "1-,2-"; splice_chain "17185274-,17185269-"; sources "Undefined,Undefined"; NMorMRNA "null"; degree "4"; dimension "2_2";
chrA01	Undefined	as_event	17720161	17720339	.	-	.	transcript_id "TCONS_00002203,TCONS_00002202"; gene_id "chrA01:17718826-17721379C"; flanks "17720339-,17720161-"; structure "1^,2^"; splice_chain "17720253^,17720247^"; sources "Undefined,Undefined"; NMorMRNA "null"; degree "4"; dimension "2_2";
chrA01	Undefined	as_event	17731637	17732119	.	-	.	transcript_id "TCONS_00002205,TCONS_00002206"; gene_id "chrA01:17730702-17732751C"; flanks "17732119-,17731637^"; structure "1^3-,2^4-"; splice_chain "17731900^17731817-,17731890^17731807-"; sources "Undefined,Undefined"; NMorMRNA "null"; degree "4"; dimension "2_2";
chrA01	Undefined	as_event	17836251	17837037	.	-	.	transcript_id "TCONS_00002211,TCONS_00002210"; gene_id "chrA01:17836251-17843804C"; flanks "17837037-,17836251]"; structure "0,1^2-"; splice_chain ",17836881^17836808-"; sources "Undefined,Undefined"; NMorMRNA "null"; degree "4"; dimension "2_2";
chrA01	Undefined	as_event	17936456	17938458	.	-	.	transcript_id "TCONS_00002214,TCONS_00002215"; gene_id "chrA01:17936456-17938458C"; flanks "17938458[,17936456]"; structure "1^3-,2^4-"; splice_chain "17937534^17936860-,17937524^17936850-"; sources "Undefined,Undefined"; NMorMRNA "null"; degree "4"; dimension "2_2";
chrA01	Undefined	as_event	18020514	18021333	.	-	.	transcript_id "TCONS_00002219,TCONS_00002218"; gene_id "chrA01:18018794-18022761C"; flanks "18021333^,18020514^"; structure "1-,2-"; splice_chain "18020954-,18020953-"; sources "Undefined,Undefined"; NMorMRNA "null"; degree "4"; dimension "2_2";
chrA01	Undefined	as_event	18132298	18133546	.	-	.	transcript_id "TCONS_00002226,TCONS_00002227"; gene_id "chrA01:18131344-18133546C"; flanks "18133546[,18132298^"; structure "1^3-,2^4-5^6-"; splice_chain "18133126^18132709-,18133116^18132699-18132517^18132426-"; sources "Undefined,Undefined"; NMorMRNA "null"; degree "4"; dimension "2_2";
chrA01	Undefined	as_event	18141704	18142014	.	-	.	transcript_id "TCONS_00002228,TCONS_00002229/TCONS_00002230"; gene_id "chrA01:18139592-18142252C"; flanks "18142014-,18141704^"; structure "1^3-,2^4-"; splice_chain "18141894^18141796-,18141884^18141786-"; sources "Undefined,Undefined"; NMorMRNA "null"; degree "4"; dimension "2_2";
chrA01	Undefined	as_event	18140882	18141306	.	-	.	transcript_id "TCONS_00002228/TCONS_00002229,TCONS_00002230"; gene_id "chrA01:18139592-18142252C"; flanks "18141306-,18140882^"; structure "0,1^2-"; splice_chain ",18141040^18140957-"; sources "Undefined,Undefined"; NMorMRNA "null"; degree "4"; dimension "2_2";
chrA01	Undefined	as_event	18212798	18213429	.	-	.	transcript_id "TCONS_00002233,TCONS_00002232"; gene_id "chrA01:18210674-18213429C"; flanks "18213429[,18212798^"; structure "0,1^2-"; splice_chain ",18212984^18212899-"; sources "Undefined,Undefined"; NMorMRNA "null"; degree "4"; dimension "2_2";
chrA01	Undefined	as_event	18211696	18212036	.	-	.	transcript_id "TCONS_00002233,TCONS_00002232"; gene_id "chrA01:18210674-18213429C"; flanks "18212036-,18211696^"; structure "1^3-,2^4-"; splice_chain "18211861^18211783-,18211860^18211782-"; sources "Undefined,Undefined"; NMorMRNA "null"; degree "4"; dimension "2_2";
chrA01	Undefined	as_event	18272497	18273800	.	-	.	transcript_id "TCONS_00002236,TCONS_00002235"; gene_id "chrA01:18272011-18273800C"; flanks "18273800[,18272497^"; structure "1^3-5^7-,2^4-6^8-"; splice_chain "18272777^18272667-18272596^18272530-,18272773^18272663-18272592^18272526-"; sources "Undefined,Undefined"; NMorMRNA "null"; degree "4"; dimension "2_2";
chrA01	Undefined	as_event	18321671	18321927	.	-	.	transcript_id "TCONS_00002240,TCONS_00002239"; gene_id "chrA01:18321140-18324483C"; flanks "18321927-,18321671^"; structure "0,1^2-"; splice_chain ",18321820^18321733-"; sources "Undefined,Undefined"; NMorMRNA "null"; degree "4"; dimension "2_2";
chrA01	Undefined	as_event	18581002	18581151	.	-	.	transcript_id "TCONS_00002244,TCONS_00002245"; gene_id "chrA01:18580312-18581766C"; flanks "18581151^,18581002^"; structure "1-,2-"; splice_chain "18581078-,18581075-"; sources "Undefined,Undefined"; NMorMRNA "null"; degree "4"; dimension "2_2";
chrA01	Undefined	as_event	18894130	18894662	.	-	.	transcript_id "TCONS_00002261,TCONS_00002262"; gene_id "chrA01:18894130-18896959C"; flanks "18894662-,18894130]"; structure "1^3-,2^4-"; splice_chain "18894492^18894394-,18894482^18894384-"; sources "Undefined,Undefined"; NMorMRNA "null"; degree "4"; dimension "2_2";
chrA01	Undefined	as_event	18901839	18901992	.	-	.	transcript_id "TCONS_00002263,TCONS_00002264"; gene_id "chrA01:18901047-18903659C"; flanks "18901992^,18901839^"; structure "1-,2-"; splice_chain "18901904-,18901870-"; sources "Undefined,Undefined"; NMorMRNA "null"; degree "4"; dimension "2_2";
chrA01	Undefined	as_event	19201675	19202925	.	-	.	transcript_id "TCONS_00002273,TCONS_00002274"; gene_id "chrA01:19201675-19204111C"; flanks "19202925-,19201675]"; structure "1^3-,2^4-"; splice_chain "19202763^19202366-,19202762^19202365-"; sources "Undefined,Undefined"; NMorMRNA "null"; degree "4"; dimension "2_2";
chrA01	Undefined	as_event	19721755	19721986	.	-	.	transcript_id "TCONS_00002296,TCONS_00002295"; gene_id "chrA01:19719840-19723337C"; flanks "19721986-,19721755^"; structure "0,1^2-"; splice_chain ",19721909^19721836-"; sources "Undefined,Undefined"; NMorMRNA "null"; degree "4"; dimension "2_2";
chrA01	Undefined	as_event	19719840	19720373	.	-	.	transcript_id "TCONS_00002296,TCONS_00002295"; gene_id "chrA01:19719840-19723337C"; flanks "19720373^,19719840]"; structure "1-,2-"; splice_chain "19720294-,19720292-"; sources "Undefined,Undefined"; NMorMRNA "null"; degree "4"; dimension "2_2";
chrA01	Undefined	as_event	19743640	19744666	.	-	.	transcript_id "TCONS_00002300,TCONS_00002299"; gene_id "chrA01:19740873-19744666C"; flanks "19744666[,19743640^"; structure "1^3-,2^4-"; splice_chain "19744251^19743690-,19744249^19743688-"; sources "Undefined,Undefined"; NMorMRNA "null"; degree "4"; dimension "2_2";
chrA01	Undefined	as_event	19740873	19741095	.	-	.	transcript_id "TCONS_00002299/TCONS_00002300,TCONS_00002298"; gene_id "chrA01:19740873-19744666C"; flanks "19741095-,19740873]"; structure "0,1^2-"; splice_chain ",19741019^19740937-"; sources "Undefined,Undefined"; NMorMRNA "null"; degree "4"; dimension "2_2";
chrA01	Undefined	as_event	19863092	19865224	.	-	.	transcript_id "TCONS_00002304,TCONS_00002305"; gene_id "chrA01:19861989-19865660C"; flanks "19865224-,19863092^"; structure "1^3-,2^4-"; splice_chain "19865135^19865010-,19865125^19865000-"; sources "Undefined,Undefined"; NMorMRNA "null"; degree "4"; dimension "2_2";
chrA01	Undefined	as_event	20210905	20211082	.	-	.	transcript_id "TCONS_00002319,TCONS_00002320"; gene_id "chrA01:20210210-20213140C"; flanks "20211082^,20210905^"; structure "1-,2-"; splice_chain "20211008-,20211006-"; sources "Undefined,Undefined"; NMorMRNA "null"; degree "4"; dimension "2_2";
chrA01	Undefined	as_event	20210905	20211293	.	-	.	transcript_id "TCONS_00002321,TCONS_00002320"; gene_id "chrA01:20210210-20213140C"; flanks "20211293-,20210905^"; structure "0,1^2-"; splice_chain ",20211082^20211006-"; sources "Undefined,Undefined"; NMorMRNA "null"; degree "4"; dimension "2_2";
chrA01	Undefined	as_event	20476365	20476715	.	-	.	transcript_id "TCONS_00002327,TCONS_00002326"; gene_id "chrA01:20472380-20478769C"; flanks "20476715-,20476365^"; structure "1^4-,2^3-"; splice_chain "20476624^20476529-,20476623^20476532-"; sources "Undefined,Undefined"; NMorMRNA "null"; degree "4"; dimension "2_2";
chrA01	Undefined	as_event	20474069	20474455	.	-	.	transcript_id "TCONS_00002327,TCONS_00002326"; gene_id "chrA01:20472380-20478769C"; flanks "20474455-,20474069^"; structure "1^3-,2^4-"; splice_chain "20474367^20474267-,20474357^20474257-"; sources "Undefined,Undefined"; NMorMRNA "null"; degree "4"; dimension "2_2";
chrA01	Undefined	as_event	20653403	20653520	.	-	.	transcript_id "TCONS_00002333,TCONS_00002334"; gene_id "chrA01:20652122-20653657C"; flanks "20653520^,20653403^"; structure "1-,2-"; splice_chain "20653444-,20653443-"; sources "Undefined,Undefined"; NMorMRNA "null"; degree "4"; dimension "2_2";
chrA01	Undefined	as_event	20652122	20652756	.	-	.	transcript_id "TCONS_00002333,TCONS_00002334"; gene_id "chrA01:20652122-20653657C"; flanks "20652756-,20652122]"; structure "0,1^2-"; splice_chain ",20652587^20652430-"; sources "Undefined,Undefined"; NMorMRNA "null"; degree "4"; dimension "2_2";
chrA01	Undefined	as_event	20891185	20891353	.	-	.	transcript_id "TCONS_00002343,TCONS_00002341"; gene_id "chrA01:20890615-20893915C"; flanks "20891353^,20891185^"; structure "1-,2-"; splice_chain "20891273-,20891272-"; sources "Undefined,Undefined"; NMorMRNA "null"; degree "4"; dimension "2_2";
chrA01	Undefined	as_event	20890615	20891272	.	-	.	transcript_id "TCONS_00002342,TCONS_00002341"; gene_id "chrA01:20890615-20893915C"; flanks "20891272-,20890615]"; structure "1^3-,2^4-"; splice_chain "20891187^20891098-,20891185^20891096-"; sources "Undefined,Undefined"; NMorMRNA "null"; degree "4"; dimension "2_2";
chrA01	Undefined	as_event	20890615	20891353	.	-	.	transcript_id "TCONS_00002343,TCONS_00002342,TCONS_00002341"; gene_id "chrA01:20890615-20893915C"; flanks "20891353^,20890615]"; structure "1-4^6-,2-3^5-,2-4^6-"; splice_chain "20891273-20891185^20891096-,20891272-20891187^20891098-,20891272-20891185^20891096-"; sources "Undefined,Undefined,Undefined"; NMorMRNA "null"; degree "9"; dimension "3_3";
chrA01	Undefined	as_event	21424807	21425550	.	-	.	transcript_id "TCONS_00002371,TCONS_00002370"; gene_id "chrA01:21423317-21425550C"; flanks "21425550[,21424807^"; structure "0,1^2-"; splice_chain ",21425102^21424977-"; sources "Undefined,Undefined"; NMorMRNA "null"; degree "4"; dimension "2_2";
chrA01	Undefined	as_event	21460231	21460596	.	-	.	transcript_id "TCONS_00002373,TCONS_00002374"; gene_id "chrA01:21459361-21462044C"; flanks "21460596-,21460231^"; structure "0,1^2-"; splice_chain ",21460431^21460365-"; sources "Undefined,Undefined"; NMorMRNA "null"; degree "4"; dimension "2_2";
chrA01	Undefined	as_event	21465226	21465391	.	-	.	transcript_id "TCONS_00002377,TCONS_00002375/TCONS_00002376"; gene_id "chrA01:21463357-21465652C"; flanks "21465391^,21465226^"; structure "1-,2-"; splice_chain "21465317-,21465315-"; sources "Undefined,Undefined"; NMorMRNA "null"; degree "4"; dimension "2_2";
chrA01	Undefined	as_event	21464997	21465226	.	-	.	transcript_id "TCONS_00002376,TCONS_00002375/TCONS_00002377"; gene_id "chrA01:21463357-21465652C"; flanks "21465226^,21464997^"; structure "1-,2-"; splice_chain "21465136-,21465129-"; sources "Undefined,Undefined"; NMorMRNA "null"; degree "4"; dimension "2_2";
chrA01	Undefined	as_event	21482633	21483995	.	-	.	transcript_id "TCONS_00002379,TCONS_00002380"; gene_id "chrA01:21480574-21483995C"; flanks "21483995[,21482633^"; structure "1^3-,2^4-"; splice_chain "21482997^21482780-,21482968^21482751-"; sources "Undefined,Undefined"; NMorMRNA "null"; degree "4"; dimension "2_2";
chrA01	Undefined	as_event	21481085	21481805	.	-	.	transcript_id "TCONS_00002379/TCONS_00002380,TCONS_00002378"; gene_id "chrA01:21480574-21483995C"; flanks "21481805-,21481085^"; structure "1^2-,3^4-"; splice_chain "21481517^21481431-,21481266^21481187-"; sources "Undefined,Undefined"; NMorMRNA "null"; degree "4"; dimension "2_2";
chrA01	Undefined	as_event	21653948	21654316	.	-	.	transcript_id "TCONS_00002390,TCONS_00002389"; gene_id "chrA01:21653948-21654456C"; flanks "21654316^,21653948]"; structure "1-,2-"; splice_chain "21654186-,21654184-"; sources "Undefined,Undefined"; NMorMRNA "null"; degree "4"; dimension "2_2";
chrA01	Undefined	as_event	21732706	21732852	.	-	.	transcript_id "TCONS_00002398,TCONS_00002399"; gene_id "chrA01:21732413-21733605C"; flanks "21732852^,21732706^"; structure "1-,2-"; splice_chain "21732779-,21732753-"; sources "Undefined,Undefined"; NMorMRNA "null"; degree "4"; dimension "2_2";
chrA01	Undefined	as_event	21971111	21971437	.	-	.	transcript_id "TCONS_00002403/TCONS_00002404,TCONS_00002405"; gene_id "chrA01:21969778-21974321C"; flanks "21971437^,21971111^"; structure "1-,2-"; splice_chain "21971365-,21971360-"; sources "Undefined,Undefined"; NMorMRNA "null"; degree "4"; dimension "2_2";
chrA01	Undefined	as_event	21970487	21970843	.	-	.	transcript_id "TCONS_00002403,TCONS_00002404/TCONS_00002405"; gene_id "chrA01:21969778-21974321C"; flanks "21970843-,21970487^"; structure "1^3-,2^4-"; splice_chain "21970733^21970646-,21970722^21970635-"; sources "Undefined,Undefined"; NMorMRNA "null"; degree "4"; dimension "2_2";
chrA01	Undefined	as_event	22534477	22534821	.	-	.	transcript_id "TCONS_00002424/TCONS_00002425,TCONS_00002426"; gene_id "chrA01:22528401-22535039C"; flanks "22534821-,22534477^"; structure "0,1^2-"; splice_chain ",22534692^22534618-"; sources "Undefined,Undefined"; NMorMRNA "null"; degree "4"; dimension "2_2";
chrA01	Undefined	as_event	22533687	22534077	.	-	.	transcript_id "TCONS_00002424,TCONS_00002426,TCONS_00002425"; gene_id "chrA01:22528401-22535039C"; flanks "22534077-,22533687^"; structure "1^4-,2^5-,3^6-"; splice_chain "22533949^22533847-,22533941^22533839-,22533939^22533837-"; sources "Undefined,Undefined,Undefined"; NMorMRNA "null"; degree "9"; dimension "3_3";
chrA01	Undefined	as_event	22532181	22532459	.	-	.	transcript_id "TCONS_00002424,TCONS_00002425/TCONS_00002426"; gene_id "chrA01:22528401-22535039C"; flanks "22532459-,22532181^"; structure "1^3-,2^4-"; splice_chain "22532360^22532288-,22532350^22532278-"; sources "Undefined,Undefined"; NMorMRNA "null"; degree "4"; dimension "2_2";
chrA01	Undefined	as_event	22707020	22707425	.	-	.	transcript_id "TCONS_00002439,TCONS_00002437/TCONS_00002438"; gene_id "chrA01:22706076-22708497C"; flanks "22707425-,22707020^"; structure "1^3-,2^4-"; splice_chain "22707364^22707141-,22707339^22707116-"; sources "Undefined,Undefined"; NMorMRNA "null"; degree "4"; dimension "2_2";
chrA01	Undefined	as_event	22924011	22924489	.	-	.	transcript_id "TCONS_00002446,TCONS_00002445"; gene_id "chrA01:22921706-22924758C"; flanks "22924489-,22924011^"; structure "0,1^2-"; splice_chain ",22924227^22924157-"; sources "Undefined,Undefined"; NMorMRNA "null"; degree "4"; dimension "2_2";
chrA01	Undefined	as_event	23035966	23036171	.	-	.	transcript_id "TCONS_00002450,TCONS_00002451"; gene_id "chrA01:23032049-23038733C"; flanks "23036171-,23035966^"; structure "0,1^2-"; splice_chain ",23036137^23036068-"; sources "Undefined,Undefined"; NMorMRNA "null"; degree "4"; dimension "2_2";
chrA01	Undefined	as_event	23230925	23231671	.	-	.	transcript_id "TCONS_00002456,TCONS_00002457"; gene_id "chrA01:23225153-23232714C"; flanks "23231671-,23230925-"; structure "1^3-6^,2^4-5^"; splice_chain "23231636^23231323-23231196^,23231635^23231322-23231197^"; sources "Undefined,Undefined"; NMorMRNA "null"; degree "4"; dimension "2_2";
chrA01_random	Undefined	as_event	44121	44564	.	+	.	transcript_id "TCONS_00002506,TCONS_00002505"; gene_id "chrA01_random:42297-45681W"; flanks "44121-,44564^"; structure "0,1^2-"; splice_chain ",44213^44291-"; sources "Undefined,Undefined"; NMorMRNA "null"; degree "4"; dimension "2_2";
chrA01_random	Undefined	as_event	137579	138111	.	+	.	transcript_id "TCONS_00002513,TCONS_00002514"; gene_id "chrA01_random:137296-138111W"; flanks "137579^,138111]"; structure "1-,2-"; splice_chain "137819-,137834-"; sources "Undefined,Undefined"; NMorMRNA "null"; degree "4"; dimension "2_2";
chrA01_random	Undefined	as_event	137296	138111	.	+	.	transcript_id "TCONS_00002513,TCONS_00002514,TCONS_00002512"; gene_id "chrA01_random:137296-138111W"; flanks "137296[,138111]"; structure "1^3-,1^4-,2^5-"; splice_chain "137579^137819-,137579^137834-,137589^137844-"; sources "Undefined,Undefined,Undefined"; NMorMRNA "null"; degree "9"; dimension "3_3";
chrA01_random	Undefined	as_event	139209	143555	.	+	.	transcript_id "TCONS_00002515,TCONS_00002516"; gene_id "chrA01_random:138492-146052W"; flanks "139209-,143555^"; structure "0,1^2-"; splice_chain ",140210^140826-"; sources "Undefined,Undefined"; NMorMRNA "null"; degree "4"; dimension "2_2";
chrA01_random	Undefined	as_event	578781	579119	.	+	.	transcript_id "TCONS_00002524,TCONS_00002523"; gene_id "chrA01_random:575555-579119W"; flanks "578781-,579119]"; structure "0,1^2-"; splice_chain ",578851^578965-"; sources "Undefined,Undefined"; NMorMRNA "null"; degree "4"; dimension "2_2";
chrA01_random	Undefined	as_event	620733	621763	.	+	.	transcript_id "TCONS_00002526,TCONS_00002527"; gene_id "chrA01_random:618752-622273W"; flanks "620733-,621763^"; structure "0,1^2-"; splice_chain ",621040^621197-"; sources "Undefined,Undefined"; NMorMRNA "null"; degree "4"; dimension "2_2";
chrA01_random	Undefined	as_event	625772	626075	.	+	.	transcript_id "TCONS_00002528,TCONS_00002529"; gene_id "chrA01_random:625772-629057W"; flanks "625772[,626075-"; structure "1^,2^"; splice_chain "625871^,625895^"; sources "Undefined,Undefined"; NMorMRNA "null"; degree "4"; dimension "2_2";
chrA01_random	Undefined	as_event	628138	628500	.	+	.	transcript_id "TCONS_00002530,TCONS_00002528/TCONS_00002529"; gene_id "chrA01_random:625772-629057W"; flanks "628138^,628500-"; structure "1-4^,2-3^"; splice_chain "628213-628312^,628214-628311^"; sources "Undefined,Undefined"; NMorMRNA "null"; degree "4"; dimension "2_2";
chrA01_random	Undefined	as_event	873969	874208	.	+	.	transcript_id "TCONS_00002535,TCONS_00002534"; gene_id "chrA01_random:873704-879792W"; flanks "873969^,874208^"; structure "1-,2-"; splice_chain "874062-,874074-"; sources "Undefined,Undefined"; NMorMRNA "null"; degree "4"; dimension "2_2";
chrA01_random	Undefined	as_event	877907	878183	.	+	.	transcript_id "TCONS_00002534,TCONS_00002536"; gene_id "chrA01_random:873704-879792W"; flanks "877907-,878183^"; structure "0,1^2-"; splice_chain ",878014^878087-"; sources "Undefined,Undefined"; NMorMRNA "null"; degree "4"; dimension "2_2";
chrA01_random	Undefined	as_event	1043375	1044073	.	+	.	transcript_id "TCONS_00002537,TCONS_00002538"; gene_id "chrA01_random:1043375-1046424W"; flanks "1043375[,1044073-"; structure "1^3-6^,2^4-5^"; splice_chain "1043688^1043873-1043987^,1043692^1043877-1043960^"; sources "Undefined,Undefined"; NMorMRNA "null"; degree "4"; dimension "2_2";
chrA01_random	Undefined	as_event	1044886	1045835	.	+	.	transcript_id "TCONS_00002538,TCONS_00002537"; gene_id "chrA01_random:1043375-1046424W"; flanks "1044886-,1045835^"; structure "0,1^2-"; splice_chain ",1045592^1045684-"; sources "Undefined,Undefined"; NMorMRNA "null"; degree "4"; dimension "2_2";
chrA01_random	Undefined	as_event	1299705	1300200	.	+	.	transcript_id "TCONS_00002542,TCONS_00002543"; gene_id "chrA01_random:1297640-1302417W"; flanks "1299705-,1300200^"; structure "1^3-,2^4-"; splice_chain "1299815^1299950-,1299818^1299969-"; sources "Undefined,Undefined"; NMorMRNA "null"; degree "4"; dimension "2_2";
chrA01_random	Undefined	as_event	1299705	1300423	.	+	.	transcript_id "TCONS_00002542,TCONS_00002541,TCONS_00002543"; gene_id "chrA01_random:1297640-1302417W"; flanks "1299705-,1300423^"; structure "1^4-7^9-,2^5-8^10-,3^6-7^9-"; splice_chain "1299815^1299950-1300200^1300300-,1299816^1299951-1300210^1300310-,1299818^1299969-1300200^1300300-"; sources "Undefined,Undefined,Undefined"; NMorMRNA "null"; degree "9"; dimension "3_3";
chrA01_random	Undefined	as_event	1301916	1302417	.	+	.	transcript_id "TCONS_00002542/TCONS_00002543,TCONS_00002541"; gene_id "chrA01_random:1297640-1302417W"; flanks "1301916-,1302417]"; structure "1^3-,2^4-"; splice_chain "1302015^1302095-,1302016^1302096-"; sources "Undefined,Undefined"; NMorMRNA "null"; degree "4"; dimension "2_2";
chrA01_random	Undefined	as_event	1493326	1493618	.	+	.	transcript_id "TCONS_00002547,TCONS_00002546"; gene_id "chrA01_random:1491165-1496570W"; flanks "1493326^,1493618^"; structure "1-,2-"; splice_chain "1493540-,1493541-"; sources "Undefined,Undefined"; NMorMRNA "null"; degree "4"; dimension "2_2";
chrA01_random	Undefined	as_event	1609085	1610404	.	+	.	transcript_id "TCONS_00002551,TCONS_00002552"; gene_id "chrA01_random:1609085-1611449W"; flanks "1609085[,1610404^"; structure "1^3-,2^4-"; splice_chain "1609387^1609471-,1609410^1609494-"; sources "Undefined,Undefined"; NMorMRNA "null"; degree "4"; dimension "2_2";
chrA01_random	Undefined	as_event	2096027	2096178	.	+	.	transcript_id "TCONS_00002557/TCONS_00002558,TCONS_00002556"; gene_id "chrA01_random:2095091-2097293W"; flanks "2096027-,2096178-"; structure "1^,2^"; splice_chain "2096098^,2096099^"; sources "Undefined,Undefined"; NMorMRNA "null"; degree "4"; dimension "2_2";
chrA01_random	Undefined	as_event	2129924	2130550	.	+	.	transcript_id "TCONS_00002559,TCONS_00002560"; gene_id "chrA01_random:2128643-2134265W"; flanks "2129924-,2130550^"; structure "1^3-5^7-,2^4-6^8-"; splice_chain "2130245^2130332-2130371^2130458-,2130249^2130336-2130375^2130462-"; sources "Undefined,Undefined"; NMorMRNA "null"; degree "4"; dimension "2_2";
chrA01_random	Undefined	as_event	2302307	2302595	.	+	.	transcript_id "TCONS_00002561,TCONS_00002562"; gene_id "chrA01_random:2301416-2303612W"; flanks "2302307-,2302595^"; structure "0,1^2-"; splice_chain ",2302413^2302500-"; sources "Undefined,Undefined"; NMorMRNA "null"; degree "4"; dimension "2_2";
chrA01_random	Undefined	as_event	2353260	2355634	.	+	.	transcript_id "TCONS_00002565,TCONS_00002564"; gene_id "chrA01_random:2353260-2355634W"; flanks "2353260[,2355634]"; structure "1^3-,2^4-"; splice_chain "2354621^2354947-,2354624^2354950-"; sources "Undefined,Undefined"; NMorMRNA "null"; degree "4"; dimension "2_2";
chrA01_random	Undefined	as_event	2403166	2403738	.	+	.	transcript_id "TCONS_00002568,TCONS_00002567"; gene_id "chrA01_random:2403166-2405324W"; flanks "2403166[,2403738^"; structure "1^3-,2^4-"; splice_chain "2403390^2403549-,2403392^2403551-"; sources "Undefined,Undefined"; NMorMRNA "null"; degree "4"; dimension "2_2";
chrA01_random	Undefined	as_event	2432376	2432946	.	+	.	transcript_id "TCONS_00002571,TCONS_00002570"; gene_id "chrA01_random:2431721-2434635W"; flanks "2432376-,2432946^"; structure "1^3-,2^4-"; splice_chain "2432715^2432811-,2432725^2432821-"; sources "Undefined,Undefined"; NMorMRNA "null"; degree "4"; dimension "2_2";
chrA01_random	Undefined	as_event	2433435	2433687	.	+	.	transcript_id "TCONS_00002571,TCONS_00002570"; gene_id "chrA01_random:2431721-2434635W"; flanks "2433435-,2433687^"; structure "1^3-,2^4-"; splice_chain "2433544^2433618-,2433552^2433626-"; sources "Undefined,Undefined"; NMorMRNA "null"; degree "4"; dimension "2_2";
chrA01_random	Undefined	as_event	2435549	2435860	.	+	.	transcript_id "TCONS_00002573,TCONS_00002572"; gene_id "chrA01_random:2435355-2437445W"; flanks "2435549^,2435860^"; structure "1-,2-"; splice_chain "2435775-,2435778-"; sources "Undefined,Undefined"; NMorMRNA "null"; degree "4"; dimension "2_2";
chrA01_random	Undefined	as_event	2545420	2545630	.	+	.	transcript_id "TCONS_00002580/TCONS_00002581,TCONS_00002582"; gene_id "chrA01_random:2544507-2549196W"; flanks "2545420-,2545630-"; structure "1^,2^"; splice_chain "2545486^,2545487^"; sources "Undefined,Undefined"; NMorMRNA "null"; degree "4"; dimension "2_2";
chrA01_random	Undefined	as_event	2546201	2546478	.	+	.	transcript_id "TCONS_00002580,TCONS_00002581/TCONS_00002582"; gene_id "chrA01_random:2544507-2549196W"; flanks "2546201-,2546478^"; structure "0,1^2-"; splice_chain ",2546289^2546373-"; sources "Undefined,Undefined"; NMorMRNA "null"; degree "4"; dimension "2_2";
chrA01_random	Undefined	as_event	2547405	2547698	.	+	.	transcript_id "TCONS_00002580,TCONS_00002581/TCONS_00002582"; gene_id "chrA01_random:2544507-2549196W"; flanks "2547405-,2547698^"; structure "0,1^2-"; splice_chain ",2547514^2547589-"; sources "Undefined,Undefined"; NMorMRNA "null"; degree "4"; dimension "2_2";
chrA01_random	Undefined	as_event	2593746	2593914	.	+	.	transcript_id "TCONS_00002584,TCONS_00002583"; gene_id "chrA01_random:2593282-2596327W"; flanks "2593746^,2593914^"; structure "1-,2-"; splice_chain "2593827-,2593829-"; sources "Undefined,Undefined"; NMorMRNA "null"; degree "4"; dimension "2_2";
chrA01_random	Undefined	as_event	33805	34109	.	-	.	transcript_id "TCONS_00002589,TCONS_00002588"; gene_id "chrA01_random:33805-34788C"; flanks "34109-,33805]"; structure "0,1^2-"; splice_chain ",34030^33940-"; sources "Undefined,Undefined"; NMorMRNA "null"; degree "4"; dimension "2_2";
chrA01_random	Undefined	as_event	107325	107684	.	-	.	transcript_id "TCONS_00002598,TCONS_00002597"; gene_id "chrA01_random:106044-108570C"; flanks "107684-,107325^"; structure "1^3-,2^4-"; splice_chain "107538^107449-,107536^107447-"; sources "Undefined,Undefined"; NMorMRNA "null"; degree "4"; dimension "2_2";
chrA01_random	Undefined	as_event	130811	131248	.	-	.	transcript_id "TCONS_00002601,TCONS_00002600"; gene_id "chrA01_random:130460-132051C"; flanks "131248^,130811^"; structure "1-,2-"; splice_chain "130939-,130936-"; sources "Undefined,Undefined"; NMorMRNA "null"; degree "4"; dimension "2_2";
chrA01_random	Undefined	as_event	148159	149627	.	-	.	transcript_id "TCONS_00002603,TCONS_00002602"; gene_id "chrA01_random:146766-150066C"; flanks "149627-,148159^"; structure "1^3-,2^4-"; splice_chain "148918^148839-,148908^148829-"; sources "Undefined,Undefined"; NMorMRNA "null"; degree "4"; dimension "2_2";
chrA01_random	Undefined	as_event	163967	164621	.	-	.	transcript_id "TCONS_00002604,TCONS_00002605"; gene_id "chrA01_random:162801-164621C"; flanks "164621[,163967^"; structure "0,1^2-"; splice_chain ",164528^164413-"; sources "Undefined,Undefined"; NMorMRNA "null"; degree "4"; dimension "2_2";
chrA01_random	Undefined	as_event	382652	382962	.	-	.	transcript_id "TCONS_00002610,TCONS_00002609"; gene_id "chrA01_random:381250-383935C"; flanks "382962-,382652^"; structure "0,1^2-"; splice_chain ",382843^382767-"; sources "Undefined,Undefined"; NMorMRNA "null"; degree "4"; dimension "2_2";
chrA01_random	Undefined	as_event	382460	382652	.	-	.	transcript_id "TCONS_00002610,TCONS_00002609"; gene_id "chrA01_random:381250-383935C"; flanks "382652^,382460^"; structure "1-,2-"; splice_chain "382562-,382560-"; sources "Undefined,Undefined"; NMorMRNA "null"; degree "4"; dimension "2_2";
chrA01_random	Undefined	as_event	547594	548305	.	-	.	transcript_id "TCONS_00002624,TCONS_00002623"; gene_id "chrA01_random:543077-548305C"; flanks "548305[,547594^"; structure "0,1^2-"; splice_chain ",547963^547768-"; sources "Undefined,Undefined"; NMorMRNA "null"; degree "4"; dimension "2_2";
chrA01_random	Undefined	as_event	546458	546685	.	-	.	transcript_id "TCONS_00002624,TCONS_00002623"; gene_id "chrA01_random:543077-548305C"; flanks "546685-,546458^"; structure "1^3-,2^4-"; splice_chain "546649^546560-,546603^546514-"; sources "Undefined,Undefined"; NMorMRNA "null"; degree "4"; dimension "2_2";
chrA01_random	Undefined	as_event	545156	545317	.	-	.	transcript_id "TCONS_00002624,TCONS_00002623"; gene_id "chrA01_random:543077-548305C"; flanks "545317^,545156^"; structure "1-,2-"; splice_chain "545196-,545194-"; sources "Undefined,Undefined"; NMorMRNA "null"; degree "4"; dimension "2_2";
chrA01_random	Undefined	as_event	639534	640177	.	-	.	transcript_id "TCONS_00002631,TCONS_00002630/TCONS_00002632"; gene_id "chrA01_random:638882-640967C"; flanks "640177-,639534-"; structure "1^,2^"; splice_chain "639909^,639858^"; sources "Undefined,Undefined"; NMorMRNA "null"; degree "4"; dimension "2_2";
chrA01_random	Undefined	as_event	638882	639534	.	-	.	transcript_id "TCONS_00002630,TCONS_00002631/TCONS_00002632"; gene_id "chrA01_random:638882-640967C"; flanks "639534-,638882]"; structure "0,1^2-"; splice_chain ",639470^639304-"; sources "Undefined,Undefined"; NMorMRNA "null"; degree "4"; dimension "2_2";
chrA01_random	Undefined	as_event	1435524	1435914	.	-	.	transcript_id "TCONS_00002641,TCONS_00002642"; gene_id "chrA01_random:1430051-1436398C"; flanks "1435914-,1435524^"; structure "1^3-,2^4-"; splice_chain "1435794^1435655-,1435784^1435641-"; sources "Undefined,Undefined"; NMorMRNA "null"; degree "4"; dimension "2_2";
chrA01_random	Undefined	as_event	1435094	1435524	.	-	.	transcript_id "TCONS_00002640,TCONS_00002641/TCONS_00002642"; gene_id "chrA01_random:1430051-1436398C"; flanks "1435524^,1435094^"; structure "1-,2-"; splice_chain "1435325-,1435320-"; sources "Undefined,Undefined"; NMorMRNA "null"; degree "4"; dimension "2_2";
chrA01_random	Undefined	as_event	1434759	1434917	.	-	.	transcript_id "TCONS_00002639,TCONS_00002642"; gene_id "chrA01_random:1430051-1436398C"; flanks "1434917^,1434759^"; structure "1-,2-"; splice_chain "1434830-,1434829-"; sources "Undefined,Undefined"; NMorMRNA "null"; degree "4"; dimension "2_2";
chrA01_random	Undefined	as_event	1434759	1435019	.	-	.	transcript_id "TCONS_00002640/TCONS_00002641,TCONS_00002642"; gene_id "chrA01_random:1430051-1436398C"; flanks "1435019-,1434759^"; structure "0,1^2-"; splice_chain ",1434917^1434829-"; sources "Undefined,Undefined"; NMorMRNA "null"; degree "4"; dimension "2_2";
chrA01_random	Undefined	as_event	1434343	1434651	.	-	.	transcript_id "TCONS_00002640,TCONS_00002639/TCONS_00002641/TCONS_00002642"; gene_id "chrA01_random:1430051-1436398C"; flanks "1434651-,1434343^"; structure "1^3-,2^4-"; splice_chain "1434587^1434496-,1434577^1434486-"; sources "Undefined,Undefined"; NMorMRNA "null"; degree "4"; dimension "2_2";
chrA01_random	Undefined	as_event	1433258	1434072	.	-	.	transcript_id "TCONS_00002640,TCONS_00002639/TCONS_00002641/TCONS_00002642"; gene_id "chrA01_random:1430051-1436398C"; flanks "1434072^,1433258^"; structure "1-,2-"; splice_chain "1433671-,1433665-"; sources "Undefined,Undefined"; NMorMRNA "null"; degree "4"; dimension "2_2";
chrA01_random	Undefined	as_event	1432443	1433162	.	-	.	transcript_id "TCONS_00002639,TCONS_00002641,TCONS_00002640/TCONS_00002642"; gene_id "chrA01_random:1430051-1436398C"; flanks "1433162-,1432443^"; structure "1^4-,2^5-,3^6-"; splice_chain "1432941^1432535-,1432907^1432501-,1432905^1432499-"; sources "Undefined,Undefined,Undefined"; NMorMRNA "null"; degree "9"; dimension "3_3";
chrA01_random	Undefined	as_event	2361142	2361653	.	-	.	transcript_id "TCONS_00002652,TCONS_00002653"; gene_id "chrA01_random:2360383-2367107C"; flanks "2361653-,2361142^"; structure "1^3-5^7-,2^4-6^8-"; splice_chain "2361566^2361331-2361280^2361199-,2361565^2361330-2361279^2361198-"; sources "Undefined,Undefined"; NMorMRNA "null"; degree "4"; dimension "2_2";
chrA01_random	Undefined	as_event	2394504	2395064	.	-	.	transcript_id "TCONS_00002656,TCONS_00002655"; gene_id "chrA01_random:2394504-2395483C"; flanks "2395064-,2394504]"; structure "0,1^2-"; splice_chain ",2394849^2394782-"; sources "Undefined,Undefined"; NMorMRNA "null"; degree "4"; dimension "2_2";
chrA02	Undefined	as_event	74465	75018	.	+	.	transcript_id "TCONS_00002676,TCONS_00002675"; gene_id "chrA02:74391-76503W"; flanks "74465^,75018^"; structure "1-,2-"; splice_chain "74952-,74953-"; sources "Undefined,Undefined"; NMorMRNA "null"; degree "4"; dimension "2_2";
chrA02	Undefined	as_event	82007	82273	.	+	.	transcript_id "TCONS_00002678,TCONS_00002677"; gene_id "chrA02:81666-85467W"; flanks "82007-,82273^"; structure "0,1^2-"; splice_chain ",82081^82168-"; sources "Undefined,Undefined"; NMorMRNA "null"; degree "4"; dimension "2_2";
chrA02	Undefined	as_event	83067	83244	.	+	.	transcript_id "TCONS_00002677,TCONS_00002678"; gene_id "chrA02:81666-85467W"; flanks "83067-,83244-"; structure "1^,2^"; splice_chain "83113^,83114^"; sources "Undefined,Undefined"; NMorMRNA "null"; degree "4"; dimension "2_2";
chrA02	Undefined	as_event	84708	85467	.	+	.	transcript_id "TCONS_00002677,TCONS_00002678"; gene_id "chrA02:81666-85467W"; flanks "84708-,85467]"; structure "1^3-,2^4-"; splice_chain "84818^84897-,84819^84898-"; sources "Undefined,Undefined"; NMorMRNA "null"; degree "4"; dimension "2_2";
chrA02	Undefined	as_event	200716	202047	.	+	.	transcript_id "TCONS_00002683,TCONS_00002682"; gene_id "chrA02:200242-202047W"; flanks "200716-,202047]"; structure "1^3-5^7-,2^4-6^8-"; splice_chain "200785^200961-201120^201339-,200793^200969-201130^201349-"; sources "Undefined,Undefined"; NMorMRNA "null"; degree "4"; dimension "2_2";
chrA02	Undefined	as_event	226686	227097	.	+	.	transcript_id "TCONS_00002687,TCONS_00002686"; gene_id "chrA02:225422-229127W"; flanks "226686-,227097^"; structure "0,1^2-"; splice_chain ",226916^227007-"; sources "Undefined,Undefined"; NMorMRNA "null"; degree "4"; dimension "2_2";
chrA02	Undefined	as_event	235556	236300	.	+	.	transcript_id "TCONS_00002690,TCONS_00002689"; gene_id "chrA02:235467-239320W"; flanks "235556^,236300-"; structure "0,1-2^"; splice_chain ",235949-236152^"; sources "Undefined,Undefined"; NMorMRNA "null"; degree "4"; dimension "2_2";
chrA02	Undefined	as_event	429665	431340	.	+	.	transcript_id "TCONS_00002700,TCONS_00002701"; gene_id "chrA02:428961-431340W"; flanks "429665-,431340]"; structure "1^3-,2^4-"; splice_chain "429910^429976-,429925^429991-"; sources "Undefined,Undefined"; NMorMRNA "null"; degree "4"; dimension "2_2";
chrA02	Undefined	as_event	622551	622961	.	+	.	transcript_id "TCONS_00002708,TCONS_00002707"; gene_id "chrA02:622551-624069W"; flanks "622551[,622961^"; structure "1^3-,2^4-"; splice_chain "622738^622850-,622748^622860-"; sources "Undefined,Undefined"; NMorMRNA "null"; degree "4"; dimension "2_2";
chrA02	Undefined	as_event	701848	702013	.	+	.	transcript_id "TCONS_00002716/TCONS_00002717,TCONS_00002718"; gene_id "chrA02:701588-704333W"; flanks "701848-,702013^"; structure "0,1^2-"; splice_chain ",701856^701936-"; sources "Undefined,Undefined"; NMorMRNA "null"; degree "4"; dimension "2_2";
chrA02	Undefined	as_event	702879	703435	.	+	.	transcript_id "TCONS_00002716,TCONS_00002717"; gene_id "chrA02:701588-704333W"; flanks "702879-,703435-"; structure "1^,2^"; splice_chain "702936^,702989^"; sources "Undefined,Undefined"; NMorMRNA "null"; degree "4"; dimension "2_2";
chrA02	Undefined	as_event	702879	704333	.	+	.	transcript_id "TCONS_00002718,TCONS_00002716,TCONS_00002717"; gene_id "chrA02:701588-704333W"; flanks "702879-,704333]"; structure "0,1^3-,2^3-"; splice_chain ",702936^703435-,702989^703435-"; sources "Undefined,Undefined,Undefined"; NMorMRNA "null"; degree "9"; dimension "3_3";
chrA02	Undefined	as_event	779734	780311	.	+	.	transcript_id "TCONS_00002728,TCONS_00002729"; gene_id "chrA02:778495-780311W"; flanks "779734-,780311]"; structure "0,1^2-"; splice_chain ",780102^780197-"; sources "Undefined,Undefined"; NMorMRNA "null"; degree "4"; dimension "2_2";
chrA02	Undefined	as_event	795546	795930	.	+	.	transcript_id "TCONS_00002731,TCONS_00002730"; gene_id "chrA02:793294-795930W"; flanks "795546-,795930]"; structure "1^3-,2^4-"; splice_chain "795613^795699-,795644^795730-"; sources "Undefined,Undefined"; NMorMRNA "null"; degree "4"; dimension "2_2";
chrA02	Undefined	as_event	827921	828413	.	+	.	transcript_id "TCONS_00002735,TCONS_00002736"; gene_id "chrA02:827054-831295W"; flanks "827921^,828413^"; structure "1-2^4-5^6-,3-"; splice_chain "827990-828075^828142-828236^828332-,828107-"; sources "Undefined,Undefined"; NMorMRNA "null"; degree "4"; dimension "2_2";
chrA02	Undefined	as_event	830051	830599	.	+	.	transcript_id "TCONS_00002736,TCONS_00002735"; gene_id "chrA02:827054-831295W"; flanks "830051-,830599^"; structure "0,1^2-"; splice_chain ",830292^830362-"; sources "Undefined,Undefined"; NMorMRNA "null"; degree "4"; dimension "2_2";
chrA02	Undefined	as_event	966595	967307	.	+	.	transcript_id "TCONS_00002744,TCONS_00002745"; gene_id "chrA02:966179-969962W"; flanks "966595-,967307^"; structure "1^3-5^6-,2^4-"; splice_chain "966917^966995-967153^967239-,966918^966996-"; sources "Undefined,Undefined"; NMorMRNA "null"; degree "4"; dimension "2_2";
chrA02	Undefined	as_event	1027804	1028122	.	+	.	transcript_id "TCONS_00002748,TCONS_00002749"; gene_id "chrA02:1026612-1029006W"; flanks "1027804-,1028122^"; structure "0,1^2-"; splice_chain ",1027910^1027990-"; sources "Undefined,Undefined"; NMorMRNA "null"; degree "4"; dimension "2_2";
chrA02	Undefined	as_event	1217997	1218158	.	+	.	transcript_id "TCONS_00002764,TCONS_00002765"; gene_id "chrA02:1217764-1220063W"; flanks "1217997-,1218158-"; structure "1^,2^"; splice_chain "1218076^,1218077^"; sources "Undefined,Undefined"; NMorMRNA "null"; degree "4"; dimension "2_2";
chrA02	Undefined	as_event	1225452	1226944	.	+	.	transcript_id "TCONS_00002767,TCONS_00002768"; gene_id "chrA02:1225452-1227534W"; flanks "1225452[,1226944^"; structure "1^3-,2^4-"; splice_chain "1225847^1226525-,1225857^1226535-"; sources "Undefined,Undefined"; NMorMRNA "null"; degree "4"; dimension "2_2";
chrA02	Undefined	as_event	1290064	1290304	.	+	.	transcript_id "TCONS_00002771,TCONS_00002772"; gene_id "chrA02:1289728-1291325W"; flanks "1290064-,1290304^"; structure "0,1^2-"; splice_chain ",1290130^1290216-"; sources "Undefined,Undefined"; NMorMRNA "null"; degree "4"; dimension "2_2";
chrA02	Undefined	as_event	1290670	1290917	.	+	.	transcript_id "TCONS_00002772,TCONS_00002771"; gene_id "chrA02:1289728-1291325W"; flanks "1290670-,1290917^"; structure "1^3-,2^4-"; splice_chain "1290763^1290838-,1290765^1290840-"; sources "Undefined,Undefined"; NMorMRNA "null"; degree "4"; dimension "2_2";
chrA02	Undefined	as_event	1291115	1291325	.	+	.	transcript_id "TCONS_00002772,TCONS_00002771"; gene_id "chrA02:1289728-1291325W"; flanks "1291115-,1291325]"; structure "1^3-,2^4-"; splice_chain "1291206^1291288-,1291234^1291316-"; sources "Undefined,Undefined"; NMorMRNA "null"; degree "4"; dimension "2_2";
chrA02	Undefined	as_event	1308254	1308561	.	+	.	transcript_id "TCONS_00002776,TCONS_00002777"; gene_id "chrA02:1307476-1310336W"; flanks "1308254^,1308561^"; structure "1-,2-"; splice_chain "1308380-,1308383-"; sources "Undefined,Undefined"; NMorMRNA "null"; degree "4"; dimension "2_2";
chrA02	Undefined	as_event	1319308	1319566	.	+	.	transcript_id "TCONS_00002779,TCONS_00002778"; gene_id "chrA02:1317872-1319566W"; flanks "1319308-,1319566]"; structure "1^3-,2^4-"; splice_chain "1319406^1319485-,1319408^1319487-"; sources "Undefined,Undefined"; NMorMRNA "null"; degree "4"; dimension "2_2";
chrA02	Undefined	as_event	1340444	1340760	.	+	.	transcript_id "TCONS_00002785,TCONS_00002784"; gene_id "chrA02:1338153-1342105W"; flanks "1340444-,1340760^"; structure "1^3-,2^4-"; splice_chain "1340548^1340638-,1340549^1340639-"; sources "Undefined,Undefined"; NMorMRNA "null"; degree "4"; dimension "2_2";
chrA02	Undefined	as_event	1409967	1410235	.	+	.	transcript_id "TCONS_00002789,TCONS_00002790"; gene_id "chrA02:1408335-1411636W"; flanks "1409967-,1410235^"; structure "0,1^2-"; splice_chain ",1410073^1410172-"; sources "Undefined,Undefined"; NMorMRNA "null"; degree "4"; dimension "2_2";
chrA02	Undefined	as_event	1465277	1465684	.	+	.	transcript_id "TCONS_00002795,TCONS_00002794"; gene_id "chrA02:1463992-1466643W"; flanks "1465277-,1465684^"; structure "1^3-,2^4-"; splice_chain "1465424^1465569-,1465434^1465579-"; sources "Undefined,Undefined"; NMorMRNA "null"; degree "4"; dimension "2_2";
chrA02	Undefined	as_event	1478295	1478642	.	+	.	transcript_id "TCONS_00002800,TCONS_00002799"; gene_id "chrA02:1477718-1480564W"; flanks "1478295-,1478642-"; structure "1^,2^"; splice_chain "1478390^,1478528^"; sources "Undefined,Undefined"; NMorMRNA "null"; degree "4"; dimension "2_2";
chrA02	Undefined	as_event	1521959	1522133	.	+	.	transcript_id "TCONS_00002803,TCONS_00002802"; gene_id "chrA02:1520901-1522332W"; flanks "1521959-,1522133-"; structure "1^,2^"; splice_chain "1522043^,1522048^"; sources "Undefined,Undefined"; NMorMRNA "null"; degree "4"; dimension "2_2";
chrA02	Undefined	as_event	1596305	1596602	.	+	.	transcript_id "TCONS_00002808,TCONS_00002807,TCONS_00002809"; gene_id "chrA02:1595362-1598467W"; flanks "1596305-,1596602^"; structure "0,1^3-,2^4-"; splice_chain ",1596384^1596464-,1596385^1596465-"; sources "Undefined,Undefined,Undefined"; NMorMRNA "null"; degree "9"; dimension "3_3";
chrA02	Undefined	as_event	1597318	1597627	.	+	.	transcript_id "TCONS_00002807/TCONS_00002809,TCONS_00002808"; gene_id "chrA02:1595362-1598467W"; flanks "1597318^,1597627-"; structure "0,1-2^"; splice_chain ",1597457-1597501^"; sources "Undefined,Undefined"; NMorMRNA "null"; degree "4"; dimension "2_2";
chrA02	Undefined	as_event	1612730	1612941	.	+	.	transcript_id "TCONS_00002810,TCONS_00002811"; gene_id "chrA02:1610558-1614652W"; flanks "1612730-,1612941^"; structure "0,1^2-"; splice_chain ",1612794^1612881-"; sources "Undefined,Undefined"; NMorMRNA "null"; degree "4"; dimension "2_2";
chrA02	Undefined	as_event	1962135	1962481	.	+	.	transcript_id "TCONS_00002831,TCONS_00002832"; gene_id "chrA02:1961233-1963161W"; flanks "1962135-,1962481^"; structure "0,1^2-"; splice_chain ",1962277^1962367-"; sources "Undefined,Undefined"; NMorMRNA "null"; degree "4"; dimension "2_2";
chrA02	Undefined	as_event	2069468	2069662	.	+	.	transcript_id "TCONS_00002836,TCONS_00002837"; gene_id "chrA02:2067343-2069686W"; flanks "2069468-,2069662-"; structure "1^,2^"; splice_chain "2069578^,2069579^"; sources "Undefined,Undefined"; NMorMRNA "null"; degree "4"; dimension "2_2";
chrA02	Undefined	as_event	2121666	2122107	.	+	.	transcript_id "TCONS_00002848,TCONS_00002849"; gene_id "chrA02:2119966-2122602W"; flanks "2121666-,2122107^"; structure "0,1^2-"; splice_chain ",2121875^2121973-"; sources "Undefined,Undefined"; NMorMRNA "null"; degree "4"; dimension "2_2";
chrA02	Undefined	as_event	2257080	2257445	.	+	.	transcript_id "TCONS_00002857,TCONS_00002856"; gene_id "chrA02:2257023-2259226W"; flanks "2257080^,2257445^"; structure "1-,2-"; splice_chain "2257267-,2257270-"; sources "Undefined,Undefined"; NMorMRNA "null"; degree "4"; dimension "2_2";
chrA02	Undefined	as_event	2258932	2259093	.	+	.	transcript_id "TCONS_00002857/TCONS_00002858,TCONS_00002859"; gene_id "chrA02:2257023-2259226W"; flanks "2258932-,2259093-"; structure "1^,2^"; splice_chain "2259009^,2259011^"; sources "Undefined,Undefined"; NMorMRNA "null"; degree "4"; dimension "2_2";
chrA02	Undefined	as_event	2258932	2259226	.	+	.	transcript_id "TCONS_00002856,TCONS_00002857/TCONS_00002858,TCONS_00002859"; gene_id "chrA02:2257023-2259226W"; flanks "2258932-,2259226]"; structure "0,1^3-,2^3-"; splice_chain ",2259009^2259093-,2259011^2259093-"; sources "Undefined,Undefined,Undefined"; NMorMRNA "null"; degree "9"; dimension "3_3";
chrA02	Undefined	as_event	2290872	2291186	.	+	.	transcript_id "TCONS_00002860,TCONS_00002861"; gene_id "chrA02:2290614-2294683W"; flanks "2290872-,2291186-"; structure "1^,2^"; splice_chain "2290980^,2290983^"; sources "Undefined,Undefined"; NMorMRNA "null"; degree "4"; dimension "2_2";
chrA02	Undefined	as_event	2301540	2302707	.	+	.	transcript_id "TCONS_00002863,TCONS_00002862"; gene_id "chrA02:2301540-2303297W"; flanks "2301540[,2302707^"; structure "1^3-5^6-,2^4-"; splice_chain "2301904^2302311-2302425^2302515-,2301921^2302328-"; sources "Undefined,Undefined"; NMorMRNA "null"; degree "4"; dimension "2_2";
chrA02	Undefined	as_event	2310012	2310207	.	+	.	transcript_id "TCONS_00002865,TCONS_00002864"; gene_id "chrA02:2306712-2311735W"; flanks "2310012-,2310207-"; structure "1^,2^"; splice_chain "2310106^,2310107^"; sources "Undefined,Undefined"; NMorMRNA "null"; degree "4"; dimension "2_2";
chrA02	Undefined	as_event	2404803	2405109	.	+	.	transcript_id "TCONS_00002870,TCONS_00002871"; gene_id "chrA02:2403220-2408572W"; flanks "2404803-,2405109^"; structure "0,1^2-"; splice_chain ",2404939^2405012-"; sources "Undefined,Undefined"; NMorMRNA "null"; degree "4"; dimension "2_2";
chrA02	Undefined	as_event	2405365	2405729	.	+	.	transcript_id "TCONS_00002870,TCONS_00002871"; gene_id "chrA02:2403220-2408572W"; flanks "2405365-,2405729^"; structure "0,1^2-"; splice_chain ",2405527^2405613-"; sources "Undefined,Undefined"; NMorMRNA "null"; degree "4"; dimension "2_2";
chrA02	Undefined	as_event	2405815	2406013	.	+	.	transcript_id "TCONS_00002871,TCONS_00002870"; gene_id "chrA02:2403220-2408572W"; flanks "2405815-,2406013-"; structure "1^,2^"; splice_chain "2405922^,2405925^"; sources "Undefined,Undefined"; NMorMRNA "null"; degree "4"; dimension "2_2";
chrA02	Undefined	as_event	2482746	2483377	.	+	.	transcript_id "TCONS_00002878,TCONS_00002877"; gene_id "chrA02:2480806-2483377W"; flanks "2482746-,2483377]"; structure "0,1^2-"; splice_chain ",2483101^2483194-"; sources "Undefined,Undefined"; NMorMRNA "null"; degree "4"; dimension "2_2";
chrA02	Undefined	as_event	2821954	2823210	.	+	.	transcript_id "TCONS_00002890/TCONS_00002891/TCONS_00002892,TCONS_00002889"; gene_id "chrA02:2821954-2824613W"; flanks "2821954[,2823210^"; structure "0,1^2-"; splice_chain ",2822451^2823024-"; sources "Undefined,Undefined"; NMorMRNA "null"; degree "4"; dimension "2_2";
chrA02	Undefined	as_event	2823310	2823442	.	+	.	transcript_id "TCONS_00002891,TCONS_00002889/TCONS_00002890"; gene_id "chrA02:2821954-2824613W"; flanks "2823310-,2823442-"; structure "1^,2^"; splice_chain "2823353^,2823368^"; sources "Undefined,Undefined"; NMorMRNA "null"; degree "4"; dimension "2_2";
chrA02	Undefined	as_event	2823310	2823592	.	+	.	transcript_id "TCONS_00002892,TCONS_00002891,TCONS_00002889/TCONS_00002890"; gene_id "chrA02:2821954-2824613W"; flanks "2823310-,2823592^"; structure "0,1^3-,2^3-"; splice_chain ",2823353^2823442-,2823368^2823442-"; sources "Undefined,Undefined,Undefined"; NMorMRNA "null"; degree "9"; dimension "3_3";
chrA02	Undefined	as_event	3034213	3035427	.	+	.	transcript_id "TCONS_00002894,TCONS_00002895"; gene_id "chrA02:3033650-3035954W"; flanks "3034213-,3035427^"; structure "0,1^2-"; splice_chain ",3034614^3034831-"; sources "Undefined,Undefined"; NMorMRNA "null"; degree "4"; dimension "2_2";
chrA02	Undefined	as_event	3219148	3219523	.	+	.	transcript_id "TCONS_00002907,TCONS_00002906"; gene_id "chrA02:3218019-3220229W"; flanks "3219148[,3219523^"; structure "1^4-,2^3-"; splice_chain "3219202^3219379-,3219203^3219361-"; sources "Undefined,Undefined"; NMorMRNA "null"; degree "4"; dimension "2_2";
chrA02	Undefined	as_event	3218019	3219523	.	+	.	transcript_id "TCONS_00002904,TCONS_00002905"; gene_id "chrA02:3218019-3220229W"; flanks "3218019[,3219523^"; structure "1^4-,2^3-"; splice_chain "3218073^3219379-,3218074^3219361-"; sources "Undefined,Undefined"; NMorMRNA "null"; degree "4"; dimension "2_2";
chrA02	Undefined	as_event	3482038	3482390	.	+	.	transcript_id "TCONS_00002924,TCONS_00002925"; gene_id "chrA02:3480368-3482810W"; flanks "3482038-,3482390^"; structure "0,1^2-"; splice_chain ",3482202^3482277-"; sources "Undefined,Undefined"; NMorMRNA "null"; degree "4"; dimension "2_2";
chrA02	Undefined	as_event	3485890	3486201	.	+	.	transcript_id "TCONS_00002926,TCONS_00002927"; gene_id "chrA02:3485124-3487271W"; flanks "3485890-,3486201-"; structure "1^,2^"; splice_chain "3486102^,3486106^"; sources "Undefined,Undefined"; NMorMRNA "null"; degree "4"; dimension "2_2";
chrA02	Undefined	as_event	3574068	3574369	.	+	.	transcript_id "TCONS_00002935,TCONS_00002934"; gene_id "chrA02:3572531-3575711W"; flanks "3574068-,3574369^"; structure "0,1^2-"; splice_chain ",3574089^3574123-"; sources "Undefined,Undefined"; NMorMRNA "null"; degree "4"; dimension "2_2";
chrA02	Undefined	as_event	3690445	3691044	.	+	.	transcript_id "TCONS_00002945,TCONS_00002944,TCONS_00002946"; gene_id "chrA02:3689521-3691044W"; flanks "3690445^,3691044]"; structure "1-,2-,3-"; splice_chain "3690555-,3690558-,3690597-"; sources "Undefined,Undefined,Undefined"; NMorMRNA "null"; degree "9"; dimension "3_3";
chrA02	Undefined	as_event	3793854	3794248	.	+	.	transcript_id "TCONS_00002955,TCONS_00002956"; gene_id "chrA02:3793149-3794425W"; flanks "3793854-,3794248^"; structure "0,1^2-"; splice_chain ",3793924^3794008-"; sources "Undefined,Undefined"; NMorMRNA "null"; degree "4"; dimension "2_2";
chrA02	Undefined	as_event	3872992	3873344	.	+	.	transcript_id "TCONS_00002958,TCONS_00002959"; gene_id "chrA02:3869323-3874460W"; flanks "3872992-,3873344^"; structure "0,1^2-"; splice_chain ",3873024^3873102-"; sources "Undefined,Undefined"; NMorMRNA "null"; degree "4"; dimension "2_2";
chrA02	Undefined	as_event	3873428	3873858	.	+	.	transcript_id "TCONS_00002958,TCONS_00002959"; gene_id "chrA02:3869323-3874460W"; flanks "3873428-,3873858^"; structure "0,1^2-"; splice_chain ",3873601^3873676-"; sources "Undefined,Undefined"; NMorMRNA "null"; degree "4"; dimension "2_2";
chrA02	Undefined	as_event	3990357	3990580	.	+	.	transcript_id "TCONS_00002963,TCONS_00002964"; gene_id "chrA02:3988554-3996081W"; flanks "3990357-,3990580^"; structure "0,1^2-"; splice_chain ",3990426^3990510-"; sources "Undefined,Undefined"; NMorMRNA "null"; degree "4"; dimension "2_2";
chrA02	Undefined	as_event	4188933	4189239	.	+	.	transcript_id "TCONS_00002974,TCONS_00002973,TCONS_00002972"; gene_id "chrA02:4188800-4189513W"; flanks "4188933-,4189239-"; structure "1^,2^,3^"; splice_chain "4189070^,4189071^,4189072^"; sources "Undefined,Undefined,Undefined"; NMorMRNA "null"; degree "9"; dimension "3_3";
chrA02	Undefined	as_event	4532464	4532881	.	+	.	transcript_id "TCONS_00002997,TCONS_00002996"; gene_id "chrA02:4532001-4533815W"; flanks "4532464-,4532881^"; structure "0,1^2-"; splice_chain ",4532563^4532652-"; sources "Undefined,Undefined"; NMorMRNA "null"; degree "4"; dimension "2_2";
chrA02	Undefined	as_event	4564933	4566201	.	+	.	transcript_id "TCONS_00003001,TCONS_00003000"; gene_id "chrA02:4564933-4566201W"; flanks "4564933[,4566201]"; structure "0,1^2-3^4-"; splice_chain ",4565080^4565176-4565224^4565326-"; sources "Undefined,Undefined"; NMorMRNA "null"; degree "4"; dimension "2_2";
chrA02	Undefined	as_event	4834603	4834963	.	+	.	transcript_id "TCONS_00003011/TCONS_00003012,TCONS_00003013"; gene_id "chrA02:4833821-4836315W"; flanks "4834603-,4834963^"; structure "0,1^2-"; splice_chain ",4834687^4834777-"; sources "Undefined,Undefined"; NMorMRNA "null"; degree "4"; dimension "2_2";
chrA02	Undefined	as_event	5073336	5073561	.	+	.	transcript_id "TCONS_00003026,TCONS_00003025"; gene_id "chrA02:5072233-5073561W"; flanks "5073336-,5073561]"; structure "1^3-,2^4-"; splice_chain "5073455^5073541-,5073462^5073548-"; sources "Undefined,Undefined"; NMorMRNA "null"; degree "4"; dimension "2_2";
chrA02	Undefined	as_event	5255351	5255607	.	+	.	transcript_id "TCONS_00003032,TCONS_00003031"; gene_id "chrA02:5254731-5257310W"; flanks "5255351^,5255607^"; structure "1-,2-"; splice_chain "5255423-,5255430-"; sources "Undefined,Undefined"; NMorMRNA "null"; degree "4"; dimension "2_2";
chrA02	Undefined	as_event	5256955	5257310	.	+	.	transcript_id "TCONS_00003031,TCONS_00003032"; gene_id "chrA02:5254731-5257310W"; flanks "5256955-,5257310]"; structure "0,1^2-"; splice_chain ",5257067^5257156-"; sources "Undefined,Undefined"; NMorMRNA "null"; degree "4"; dimension "2_2";
chrA02	Undefined	as_event	5345170	5345421	.	+	.	transcript_id "TCONS_00003034,TCONS_00003035"; gene_id "chrA02:5344253-5348586W"; flanks "5345170-,5345421^"; structure "0,1^2-"; splice_chain ",5345262^5345336-"; sources "Undefined,Undefined"; NMorMRNA "null"; degree "4"; dimension "2_2";
chrA02	Undefined	as_event	5346653	5346787	.	+	.	transcript_id "TCONS_00003035,TCONS_00003034"; gene_id "chrA02:5344253-5348586W"; flanks "5346653-,5346787-"; structure "1^,2^"; splice_chain "5346710^,5346711^"; sources "Undefined,Undefined"; NMorMRNA "null"; degree "4"; dimension "2_2";
chrA02	Undefined	as_event	5579982	5580359	.	+	.	transcript_id "TCONS_00003039,TCONS_00003040"; gene_id "chrA02:5578655-5581063W"; flanks "5579982-,5580359^"; structure "1^3-,2^4-"; splice_chain "5580092^5580201-,5580093^5580202-"; sources "Undefined,Undefined"; NMorMRNA "null"; degree "4"; dimension "2_2";
chrA02	Undefined	as_event	5743321	5743802	.	+	.	transcript_id "TCONS_00003042,TCONS_00003041"; gene_id "chrA02:5742515-5744085W"; flanks "5743321-,5743802^"; structure "0,1^2-"; splice_chain ",5743577^5743656-"; sources "Undefined,Undefined"; NMorMRNA "null"; degree "4"; dimension "2_2";
chrA02	Undefined	as_event	5900614	5901190	.	+	.	transcript_id "TCONS_00003046,TCONS_00003045"; gene_id "chrA02:5899447-5903506W"; flanks "5900614-,5901190^"; structure "1^3-,2^4-"; splice_chain "5900897^5901045-,5900910^5901058-"; sources "Undefined,Undefined"; NMorMRNA "null"; degree "4"; dimension "2_2";
chrA02	Undefined	as_event	5978098	5978537	.	+	.	transcript_id "TCONS_00003051,TCONS_00003050"; gene_id "chrA02:5977176-5979569W"; flanks "5978098-,5978537^"; structure "1^3-5^7-,2^4-6^8-"; splice_chain "5978176^5978286-5978368^5978472-,5978187^5978297-5978378^5978482-"; sources "Undefined,Undefined"; NMorMRNA "null"; degree "4"; dimension "2_2";
chrA02	Undefined	as_event	6115426	6115937	.	+	.	transcript_id "TCONS_00003055,TCONS_00003056"; gene_id "chrA02:6114626-6115937W"; flanks "6115426-,6115937]"; structure "0,1^2-"; splice_chain ",6115520^6115699-"; sources "Undefined,Undefined"; NMorMRNA "null"; degree "4"; dimension "2_2";
chrA02	Undefined	as_event	6189845	6190450	.	+	.	transcript_id "TCONS_00003061,TCONS_00003060"; gene_id "chrA02:6188726-6192135W"; flanks "6189845-,6190450^"; structure "1^3-,2^4-"; splice_chain "6190107^6190181-,6190109^6190183-"; sources "Undefined,Undefined"; NMorMRNA "null"; degree "4"; dimension "2_2";
chrA02	Undefined	as_event	6295089	6295353	.	+	.	transcript_id "TCONS_00003069,TCONS_00003070"; gene_id "chrA02:6294475-6299671W"; flanks "6295089-,6295353^"; structure "0,1^2-"; splice_chain ",6295199^6295289-"; sources "Undefined,Undefined"; NMorMRNA "null"; degree "4"; dimension "2_2";
chrA02	Undefined	as_event	6726892	6727652	.	+	.	transcript_id "TCONS_00003083,TCONS_00003084"; gene_id "chrA02:6726486-6728049W"; flanks "6726892-,6727652-"; structure "1^,2^"; splice_chain "6727545^,6727546^"; sources "Undefined,Undefined"; NMorMRNA "null"; degree "4"; dimension "2_2";
chrA02	Undefined	as_event	7202377	7202681	.	+	.	transcript_id "TCONS_00003094,TCONS_00003095"; gene_id "chrA02:7201473-7202681W"; flanks "7202377-,7202681]"; structure "0,1^2-"; splice_chain ",7202444^7202532-"; sources "Undefined,Undefined"; NMorMRNA "null"; degree "4"; dimension "2_2";
chrA02	Undefined	as_event	7240187	7240499	.	+	.	transcript_id "TCONS_00003100,TCONS_00003099"; gene_id "chrA02:7237584-7240499W"; flanks "7240187-,7240499]"; structure "1^3-,2^4-"; splice_chain "7240324^7240407-,7240325^7240408-"; sources "Undefined,Undefined"; NMorMRNA "null"; degree "4"; dimension "2_2";
chrA02	Undefined	as_event	7380716	7380980	.	+	.	transcript_id "TCONS_00003105,TCONS_00003106"; gene_id "chrA02:7379768-7382540W"; flanks "7380716-,7380980^"; structure "0,1^2-"; splice_chain ",7380799^7380865-"; sources "Undefined,Undefined"; NMorMRNA "null"; degree "4"; dimension "2_2";
chrA02	Undefined	as_event	7427391	7427753	.	+	.	transcript_id "TCONS_00003109,TCONS_00003110"; gene_id "chrA02:7427323-7429453W"; flanks "7427391[,7427753^"; structure "1^3-,2^4-"; splice_chain "7427499^7427640-,7427501^7427642-"; sources "Undefined,Undefined"; NMorMRNA "null"; degree "4"; dimension "2_2";
chrA02	Undefined	as_event	7427847	7428079	.	+	.	transcript_id "TCONS_00003110,TCONS_00003108/TCONS_00003109"; gene_id "chrA02:7427323-7429453W"; flanks "7427847-,7428079^"; structure "0,1^2-"; splice_chain ",7427931^7428030-"; sources "Undefined,Undefined"; NMorMRNA "null"; degree "4"; dimension "2_2";
chrA02	Undefined	as_event	7548891	7549205	.	+	.	transcript_id "TCONS_00003121,TCONS_00003119"; gene_id "chrA02:7548729-7550156W"; flanks "7548891-,7549205^"; structure "0,1^2-"; splice_chain ",7549022^7549100-"; sources "Undefined,Undefined"; NMorMRNA "null"; degree "4"; dimension "2_2";
chrA02	Undefined	as_event	7935290	7936157	.	+	.	transcript_id "TCONS_00003130,TCONS_00003129"; gene_id "chrA02:7932447-7937442W"; flanks "7935290-,7936157^"; structure "1^3-,2^4-"; splice_chain "7935433^7935696-,7935440^7935703-"; sources "Undefined,Undefined"; NMorMRNA "null"; degree "4"; dimension "2_2";
chrA02	Undefined	as_event	7936637	7937000	.	+	.	transcript_id "TCONS_00003130,TCONS_00003129"; gene_id "chrA02:7932447-7937442W"; flanks "7936637-,7937000^"; structure "1^3-,2^4-"; splice_chain "7936794^7936893-,7936804^7936903-"; sources "Undefined,Undefined"; NMorMRNA "null"; degree "4"; dimension "2_2";
chrA02	Undefined	as_event	7974397	7974696	.	+	.	transcript_id "TCONS_00003134,TCONS_00003133"; gene_id "chrA02:7973076-7975689W"; flanks "7974397-,7974696-"; structure "1^,2^"; splice_chain "7974609^,7974611^"; sources "Undefined,Undefined"; NMorMRNA "null"; degree "4"; dimension "2_2";
chrA02	Undefined	as_event	7973538	7974696	.	+	.	transcript_id "TCONS_00003133,TCONS_00003132"; gene_id "chrA02:7973076-7975689W"; flanks "7973538-,7974696-"; structure "1^3-6^,2^4-5^"; splice_chain "7974318^7974397-7974611^,7974339^7974416-7974609^"; sources "Undefined,Undefined"; NMorMRNA "null"; degree "4"; dimension "2_2";
chrA02	Undefined	as_event	7973538	7974763	.	+	.	transcript_id "TCONS_00003133,TCONS_00003131"; gene_id "chrA02:7973076-7975689W"; flanks "7973538-,7974763^"; structure "1^3-6^7-,2^4-5^8-"; splice_chain "7974318^7974397-7974611^7974696-,7974357^7974436-7974610^7974697-"; sources "Undefined,Undefined"; NMorMRNA "null"; degree "4"; dimension "2_2";
chrA02	Undefined	as_event	7974696	7974918	.	+	.	transcript_id "TCONS_00003132/TCONS_00003134,TCONS_00003133"; gene_id "chrA02:7973076-7975689W"; flanks "7974696-,7974918^"; structure "1^3-,2^4-"; splice_chain "7974761^7974850-,7974763^7974852-"; sources "Undefined,Undefined"; NMorMRNA "null"; degree "4"; dimension "2_2";
chrA02	Undefined	as_event	7973538	7974918	.	+	.	transcript_id "TCONS_00003133,TCONS_00003132,TCONS_00003131"; gene_id "chrA02:7973076-7975689W"; flanks "7973538-,7974918^"; structure "1^4-9^10-13^15-,2^5-7^10-12^14-,3^6-8^11-13^15-"; splice_chain "7974318^7974397-7974611^7974696-7974763^7974852-,7974339^7974416-7974609^7974696-7974761^7974850-,7974357^7974436-7974610^7974697-7974763^7974852-"; sources "Undefined,Undefined,Undefined"; NMorMRNA …
chrA02	Undefined	as_event	7975344	7975689	.	+	.	transcript_id "TCONS_00003131/TCONS_00003132/TCONS_00003133,TCONS_00003134"; gene_id "chrA02:7973076-7975689W"; flanks "7975344-,7975689]"; structure "1^3-,2^4-"; splice_chain "7975443^7975527-,7975453^7975537-"; sources "Undefined,Undefined"; NMorMRNA "null"; degree "4"; dimension "2_2";
chrA02	Undefined	as_event	8004886	8005419	.	+	.	transcript_id "TCONS_00003136,TCONS_00003137"; gene_id "chrA02:8004886-8008200W"; flanks "8004886[,8005419^"; structure "1^3-,2^4-"; splice_chain "8005260^8005342-,8005270^8005352-"; sources "Undefined,Undefined"; NMorMRNA "null"; degree "4"; dimension "2_2";
chrA02	Undefined	as_event	8007253	8007416	.	+	.	transcript_id "TCONS_00003137,TCONS_00003138"; gene_id "chrA02:8004886-8008200W"; flanks "8007253-,8007416-"; structure "1^,2^"; splice_chain "8007318^,8007320^"; sources "Undefined,Undefined"; NMorMRNA "null"; degree "4"; dimension "2_2";
chrA02	Undefined	as_event	8042883	8043225	.	+	.	transcript_id "TCONS_00003141,TCONS_00003142"; gene_id "chrA02:8042543-8043615W"; flanks "8042883-,8043225^"; structure "0,1^2-"; splice_chain ",8042941^8043037-"; sources "Undefined,Undefined"; NMorMRNA "null"; degree "4"; dimension "2_2";
chrA02	Undefined	as_event	8322660	8322943	.	+	.	transcript_id "TCONS_00003153/TCONS_00003154,TCONS_00003152/TCONS_00003155"; gene_id "chrA02:8321988-8326587W"; flanks "8322660-,8322943^"; structure "0,1^2-"; splice_chain ",8322723^8322823-"; sources "Undefined,Undefined"; NMorMRNA "null"; degree "4"; dimension "2_2";
chrA02	Undefined	as_event	8323443	8323871	.	+	.	transcript_id "TCONS_00003154,TCONS_00003152"; gene_id "chrA02:8321988-8326587W"; flanks "8323443-,8323871^"; structure "0,1^2-"; splice_chain ",8323487^8323815-"; sources "Undefined,Undefined"; NMorMRNA "null"; degree "4"; dimension "2_2";
chrA02	Undefined	as_event	8323815	8323971	.	+	.	transcript_id "TCONS_00003153,TCONS_00003152"; gene_id "chrA02:8321988-8326587W"; flanks "8323815-,8323971-"; structure "1^,2^"; splice_chain "8323866^,8323871^"; sources "Undefined,Undefined"; NMorMRNA "null"; degree "4"; dimension "2_2";
chrA02	Undefined	as_event	8323443	8323971	.	+	.	transcript_id "TCONS_00003153,TCONS_00003152,TCONS_00003154"; gene_id "chrA02:8321988-8326587W"; flanks "8323443-,8323971-"; structure "1^2-3^,1^2-4^,4^"; splice_chain "8323487^8323815-8323866^,8323487^8323815-8323871^,8323871^"; sources "Undefined,Undefined,Undefined"; NMorMRNA "null"; degree "9"; dimension "3_3";
chrA02	Undefined	as_event	8323815	8324126	.	+	.	transcript_id "TCONS_00003153,TCONS_00003152,TCONS_00003155"; gene_id "chrA02:8321988-8326587W"; flanks "8323815-,8324126^"; structure "1^4-,2^4-,3^5-"; splice_chain "8323866^8323971-,8323871^8323971-,8323901^8324001-"; sources "Undefined,Undefined,Undefined"; NMorMRNA "null"; degree "9"; dimension "3_3";
chrA02	Undefined	as_event	8323443	8324126	.	+	.	transcript_id "TCONS_00003153,TCONS_00003152,TCONS_00003155,TCONS_00003154"; gene_id "chrA02:8321988-8326587W"; flanks "8323443-,8324126^"; structure "1^2-3^6-,1^2-4^6-,1^2-5^7-,4^6-"; splice_chain "8323487^8323815-8323866^8323971-,8323487^8323815-8323871^8323971-,8323487^8323815-8323901^8324001-,8323871^8323971-"; sources "Undefined,Undefined,Undefined,Undefined"; NMorMRNA "null"; degree "16"; d…
chrA02	Undefined	as_event	8420805	8421578	.	+	.	transcript_id "TCONS_00003156,TCONS_00003157"; gene_id "chrA02:8419925-8422286W"; flanks "8420805-,8421578^"; structure "0,1^2-"; splice_chain ",8421413^8421486-"; sources "Undefined,Undefined"; NMorMRNA "null"; degree "4"; dimension "2_2";
chrA02	Undefined	as_event	8505990	8507004	.	+	.	transcript_id "TCONS_00003158,TCONS_00003159"; gene_id "chrA02:8505990-8507726W"; flanks "8505990[,8507004-"; structure "1^,2^"; splice_chain "8506625^,8506626^"; sources "Undefined,Undefined"; NMorMRNA "null"; degree "4"; dimension "2_2";
chrA02	Undefined	as_event	8625289	8625872	.	+	.	transcript_id "TCONS_00003161,TCONS_00003162"; gene_id "chrA02:8623361-8625872W"; flanks "8625289-,8625872]"; structure "0,1^2-"; splice_chain ",8625575^8625679-"; sources "Undefined,Undefined"; NMorMRNA "null"; degree "4"; dimension "2_2";
chrA02	Undefined	as_event	8641093	8641256	.	+	.	transcript_id "TCONS_00003165,TCONS_00003164"; gene_id "chrA02:8641039-8641895W"; flanks "8641093^,8641256^"; structure "1-,2-"; splice_chain "8641164-,8641182-"; sources "Undefined,Undefined"; NMorMRNA "null"; degree "4"; dimension "2_2";
chrA02	Undefined	as_event	8648743	8649258	.	+	.	transcript_id "TCONS_00003168,TCONS_00003166/TCONS_00003169"; gene_id "chrA02:8648258-8652246W"; flanks "8648743-,8649258-"; structure "1^,2^"; splice_chain "8648990^,8649018^"; sources "Undefined,Undefined"; NMorMRNA "null"; degree "4"; dimension "2_2";
chrA02	Undefined	as_event	8648743	8649523	.	+	.	transcript_id "TCONS_00003167,TCONS_00003168,TCONS_00003166/TCONS_00003169"; gene_id "chrA02:8648258-8652246W"; flanks "8648743-,8649523^"; structure "0,1^3-,2^3-"; splice_chain ",8648990^8649258-,8649018^8649258-"; sources "Undefined,Undefined,Undefined"; NMorMRNA "null"; degree "9"; dimension "3_3";
chrA02	Undefined	as_event	8651564	8652246	.	+	.	transcript_id "TCONS_00003166/TCONS_00003168,TCONS_00003167/TCONS_00003169"; gene_id "chrA02:8648258-8652246W"; flanks "8651564-,8652246]"; structure "0,1^2-3^4-"; splice_chain ",8651620^8651808-8651885^8652033-"; sources "Undefined,Undefined"; NMorMRNA "null"; degree "4"; dimension "2_2";
chrA02	Undefined	as_event	8821706	8822621	.	+	.	transcript_id "TCONS_00003175,TCONS_00003174"; gene_id "chrA02:8821706-8827854W"; flanks "8821706[,8822621^"; structure "0,1^2-"; splice_chain ",8822503^8822589-"; sources "Undefined,Undefined"; NMorMRNA "null"; degree "4"; dimension "2_2";
chrA02	Undefined	as_event	8950547	8951789	.	+	.	transcript_id "TCONS_00003177,TCONS_00003178"; gene_id "chrA02:8946991-8951789W"; flanks "8950547-,8951789]"; structure "1^3-,2^4-"; splice_chain "8950665^8950760-,8950667^8950762-"; sources "Undefined,Undefined"; NMorMRNA "null"; degree "4"; dimension "2_2";
chrA02	Undefined	as_event	9186700	9186964	.	+	.	transcript_id "TCONS_00003185,TCONS_00003186"; gene_id "chrA02:9186283-9188516W"; flanks "9186700^,9186964^"; structure "1-,2-"; splice_chain "9186792-,9186824-"; sources "Undefined,Undefined"; NMorMRNA "null"; degree "4"; dimension "2_2";
chrA02	Undefined	as_event	9424028	9424192	.	+	.	transcript_id "TCONS_00003195,TCONS_00003194"; gene_id "chrA02:9423365-9429842W"; flanks "9424028^,9424192^"; structure "1-,2-"; splice_chain "9424100-,9424115-"; sources "Undefined,Undefined"; NMorMRNA "null"; degree "4"; dimension "2_2";
chrA02	Undefined	as_event	9424356	9424716	.	+	.	transcript_id "TCONS_00003196,TCONS_00003197"; gene_id "chrA02:9423365-9429842W"; flanks "9424356[,9424716^"; structure "0,1^2-"; splice_chain ",9424464^9424636-"; sources "Undefined,Undefined"; NMorMRNA "null"; degree "4"; dimension "2_2";
chrA02	Undefined	as_event	9486340	9487519	.	+	.	transcript_id "TCONS_00003199,TCONS_00003200"; gene_id "chrA02:9485278-9489184W"; flanks "9486340-,9487519^"; structure "1^3-,2^4-"; splice_chain "9486904^9487323-,9486905^9487324-"; sources "Undefined,Undefined"; NMorMRNA "null"; degree "4"; dimension "2_2";
chrA02	Undefined	as_event	9775517	9776217	.	+	.	transcript_id "TCONS_00003210,TCONS_00003209"; gene_id "chrA02:9775265-9777514W"; flanks "9775517^,9776217^"; structure "1-,2-"; splice_chain "9775890-,9776115-"; sources "Undefined,Undefined"; NMorMRNA "null"; degree "4"; dimension "2_2";
chrA02	Undefined	as_event	9776217	9776422	.	+	.	transcript_id "TCONS_00003209,TCONS_00003210"; gene_id "chrA02:9775265-9777514W"; flanks "9776217^,9776422^"; structure "1-,2-"; splice_chain "9776313-,9776335-"; sources "Undefined,Undefined"; NMorMRNA "null"; degree "4"; dimension "2_2";
chrA02	Undefined	as_event	10313133	10314179	.	+	.	transcript_id "TCONS_00003221,TCONS_00003222"; gene_id "chrA02:10312520-10314179W"; flanks "10313133-,10314179]"; structure "0,1^2-"; splice_chain ",10313169^10313276-"; sources "Undefined,Undefined"; NMorMRNA "null"; degree "4"; dimension "2_2";
chrA02	Undefined	as_event	10511754	10512388	.	+	.	transcript_id "TCONS_00003226,TCONS_00003227"; gene_id "chrA02:10507145-10512388W"; flanks "10511754-,10512388]"; structure "0,1^2-"; splice_chain ",10511896^10511982-"; sources "Undefined,Undefined"; NMorMRNA "null"; degree "4"; dimension "2_2";
chrA02	Undefined	as_event	10520047	10520640	.	+	.	transcript_id "TCONS_00003229,TCONS_00003228"; gene_id "chrA02:10520047-10521848W"; flanks "10520047[,10520640^"; structure "0,1^2-"; splice_chain ",10520208^10520305-"; sources "Undefined,Undefined"; NMorMRNA "null"; degree "4"; dimension "2_2";
chrA02	Undefined	as_event	10792872	10793168	.	+	.	transcript_id "TCONS_00003239,TCONS_00003238/TCONS_00003240"; gene_id "chrA02:10791543-10794118W"; flanks "10792872-,10793168^"; structure "0,1^2-"; splice_chain ",10792959^10793036-"; sources "Undefined,Undefined"; NMorMRNA "null"; degree "4"; dimension "2_2";
chrA02	Undefined	as_event	10821209	10822099	.	+	.	transcript_id "TCONS_00003242,TCONS_00003241"; gene_id "chrA02:10821209-10822099W"; flanks "10821209[,10822099]"; structure "0,1^2-"; splice_chain ",10821553^10821699-"; sources "Undefined,Undefined"; NMorMRNA "null"; degree "4"; dimension "2_2";
chrA02	Undefined	as_event	10997806	10998033	.	+	.	transcript_id "TCONS_00003247,TCONS_00003248"; gene_id "chrA02:10995325-10999096W"; flanks "10997806^,10998033^"; structure "1-,2-"; splice_chain "10997897-,10997898-"; sources "Undefined,Undefined"; NMorMRNA "null"; degree "4"; dimension "2_2";
chrA02	Undefined	as_event	10998110	10998330	.	+	.	transcript_id "TCONS_00003248,TCONS_00003247"; gene_id "chrA02:10995325-10999096W"; flanks "10998110-,10998330-"; structure "1^,2^"; splice_chain "10998254^,10998256^"; sources "Undefined,Undefined"; NMorMRNA "null"; degree "4"; dimension "2_2";
chrA02	Undefined	as_event	11079935	11080543	.	+	.	transcript_id "TCONS_00003253,TCONS_00003254"; gene_id "chrA02:11078179-11082769W"; flanks "11079935-,11080543^"; structure "1^3-,2^4-"; splice_chain "11080061^11080406-,11080071^11080416-"; sources "Undefined,Undefined"; NMorMRNA "null"; degree "4"; dimension "2_2";
chrA02	Undefined	as_event	11080667	11081215	.	+	.	transcript_id "TCONS_00003254,TCONS_00003253"; gene_id "chrA02:11078179-11082769W"; flanks "11080667-,11081215^"; structure "1^3-,2^4-"; splice_chain "11080735^11081085-,11080737^11081087-"; sources "Undefined,Undefined"; NMorMRNA "null"; degree "4"; dimension "2_2";
chrA02	Undefined	as_event	11128584	11129740	.	+	.	transcript_id "TCONS_00003259,TCONS_00003258"; gene_id "chrA02:11128508-11129740W"; flanks "11128584^,11129740]"; structure "1-,2-3^4-"; splice_chain "11128657-,11128681-11128949^11129040-"; sources "Undefined,Undefined"; NMorMRNA "null"; degree "4"; dimension "2_2";
chrA02	Undefined	as_event	11157616	11157974	.	+	.	transcript_id "TCONS_00003260,TCONS_00003261"; gene_id "chrA02:11156370-11158481W"; flanks "11157616-,11157974^"; structure "0,1^2-"; splice_chain ",11157827^11157911-"; sources "Undefined,Undefined"; NMorMRNA "null"; degree "4"; dimension "2_2";
chrA02	Undefined	as_event	11202768	11203721	.	+	.	transcript_id "TCONS_00003263,TCONS_00003262"; gene_id "chrA02:11202167-11204520W"; flanks "11202768-,11203721^"; structure "0,1^2-"; splice_chain ",11203023^11203164-"; sources "Undefined,Undefined"; NMorMRNA "null"; degree "4"; dimension "2_2";
chrA02	Undefined	as_event	11411322	11411684	.	+	.	transcript_id "TCONS_00003265,TCONS_00003266"; gene_id "chrA02:11407806-11414575W"; flanks "11411322-,11411684^"; structure "0,1^2-"; splice_chain ",11411451^11411554-"; sources "Undefined,Undefined"; NMorMRNA "null"; degree "4"; dimension "2_2";
chrA02	Undefined	as_event	11412391	11412905	.	+	.	transcript_id "TCONS_00003266,TCONS_00003265"; gene_id "chrA02:11407806-11414575W"; flanks "11412391-,11412905^"; structure "1^3-,2^4-"; splice_chain "11412594^11412705-,11412604^11412715-"; sources "Undefined,Undefined"; NMorMRNA "null"; degree "4"; dimension "2_2";
chrA02	Undefined	as_event	11414159	11414575	.	+	.	transcript_id "TCONS_00003266,TCONS_00003265"; gene_id "chrA02:11407806-11414575W"; flanks "11414159^,11414575]"; structure "1-,2-"; splice_chain "11414267-,11414270-"; sources "Undefined,Undefined"; NMorMRNA "null"; degree "4"; dimension "2_2";
chrA02	Undefined	as_event	11609264	11610382	.	+	.	transcript_id "TCONS_00003275,TCONS_00003274"; gene_id "chrA02:11609264-11610958W"; flanks "11609264[,11610382^"; structure "1^3-,2^4-"; splice_chain "11609804^11610260-,11609814^11610270-"; sources "Undefined,Undefined"; NMorMRNA "null"; degree "4"; dimension "2_2";
chrA02	Undefined	as_event	11710465	11711089	.	+	.	transcript_id "TCONS_00003278,TCONS_00003277"; gene_id "chrA02:11710009-11712384W"; flanks "11710465-,11711089^"; structure "0,1^2-"; splice_chain ",11710710^11711009-"; sources "Undefined,Undefined"; NMorMRNA "null"; degree "4"; dimension "2_2";
chrA02	Undefined	as_event	11768321	11768425	.	+	.	transcript_id "TCONS_00003282,TCONS_00003281"; gene_id "chrA02:11768201-11769746W"; flanks "11768321^,11768425^"; structure "1-,2-"; splice_chain "11768396-,11768398-"; sources "Undefined,Undefined"; NMorMRNA "null"; degree "4"; dimension "2_2";
chrA02	Undefined	as_event	11768525	11768719	.	+	.	transcript_id "TCONS_00003281,TCONS_00003282"; gene_id "chrA02:11768201-11769746W"; flanks "11768525-,11768719-"; structure "1^,2^"; splice_chain "11768611^,11768612^"; sources "Undefined,Undefined"; NMorMRNA "null"; degree "4"; dimension "2_2";
chrA02	Undefined	as_event	11769323	11769746	.	+	.	transcript_id "TCONS_00003281,TCONS_00003282"; gene_id "chrA02:11768201-11769746W"; flanks "11769323-,11769746]"; structure "1^3-,2^4-"; splice_chain "11769420^11769521-,11769430^11769531-"; sources "Undefined,Undefined"; NMorMRNA "null"; degree "4"; dimension "2_2";
chrA02	Undefined	as_event	11781561	11781822	.	+	.	transcript_id "TCONS_00003284,TCONS_00003283"; gene_id "chrA02:11780930-11782078W"; flanks "11781561-,11781822^"; structure "1^3-,2^4-"; splice_chain "11781687^11781767-,11781697^11781777-"; sources "Undefined,Undefined"; NMorMRNA "null"; degree "4"; dimension "2_2";
chrA02	Undefined	as_event	11907720	11908028	.	+	.	transcript_id "TCONS_00003287,TCONS_00003288"; gene_id "chrA02:11904075-11909618W"; flanks "11907720-,11908028^"; structure "0,1^2-"; splice_chain ",11907878^11907954-"; sources "Undefined,Undefined"; NMorMRNA "null"; degree "4"; dimension "2_2";
chrA02	Undefined	as_event	11990999	11991377	.	+	.	transcript_id "TCONS_00003290,TCONS_00003289"; gene_id "chrA02:11990999-11992651W"; flanks "11990999[,11991377-"; structure "1^,2^"; splice_chain "11991096^,11991122^"; sources "Undefined,Undefined"; NMorMRNA "null"; degree "4"; dimension "2_2";
chrA02	Undefined	as_event	11991946	11992172	.	+	.	transcript_id "TCONS_00003290,TCONS_00003289"; gene_id "chrA02:11990999-11992651W"; flanks "11991946-,11992172^"; structure "1^3-,2^4-"; splice_chain "11992046^11992128-,11992056^11992138-"; sources "Undefined,Undefined"; NMorMRNA "null"; degree "4"; dimension "2_2";
chrA02	Undefined	as_event	12088588	12089118	.	+	.	transcript_id "TCONS_00003298,TCONS_00003297"; gene_id "chrA02:12088588-12091460W"; flanks "12088588[,12089118^"; structure "1^3-,2^4-"; splice_chain "12088772^12089032-,12088785^12089045-"; sources "Undefined,Undefined"; NMorMRNA "null"; degree "4"; dimension "2_2";
chrA02	Undefined	as_event	12240301	12240743	.	+	.	transcript_id "TCONS_00003304,TCONS_00003303"; gene_id "chrA02:12240301-12241921W"; flanks "12240301[,12240743^"; structure "0,1^2-"; splice_chain ",12240474^12240555-"; sources "Undefined,Undefined"; NMorMRNA "null"; degree "4"; dimension "2_2";
chrA02	Undefined	as_event	12285100	12286083	.	+	.	transcript_id "TCONS_00003310,TCONS_00003311"; gene_id "chrA02:12285100-12287905W"; flanks "12285100[,12286083^"; structure "1^3-,2^4-"; splice_chain "12285683^12285773-,12285690^12285780-"; sources "Undefined,Undefined"; NMorMRNA "null"; degree "4"; dimension "2_2";
chrA02	Undefined	as_event	12362790	12362949	.	+	.	transcript_id "TCONS_00003313,TCONS_00003314"; gene_id "chrA02:12361537-12362949W"; flanks "12362790-,12362949]"; structure "0,1^2-"; splice_chain ",12362844^12362866-"; sources "Undefined,Undefined"; NMorMRNA "null"; degree "4"; dimension "2_2";
chrA02	Undefined	as_event	12427224	12427559	.	+	.	transcript_id "TCONS_00003319,TCONS_00003318"; gene_id "chrA02:12422178-12433619W"; flanks "12427224-,12427559^"; structure "1^3-,2^4-"; splice_chain "12427314^12427390-,12427324^12427400-"; sources "Undefined,Undefined"; NMorMRNA "null"; degree "4"; dimension "2_2";
chrA02	Undefined	as_event	12428010	12428211	.	+	.	transcript_id "TCONS_00003318,TCONS_00003319"; gene_id "chrA02:12422178-12433619W"; flanks "12428010^,12428211^"; structure "1-,2-"; splice_chain "12428094-,12428095-"; sources "Undefined,Undefined"; NMorMRNA "null"; degree "4"; dimension "2_2";
chrA02	Undefined	as_event	12429586	12429760	.	+	.	transcript_id "TCONS_00003318,TCONS_00003319/TCONS_00003320"; gene_id "chrA02:12422178-12433619W"; flanks "12429586^,12429760^"; structure "1-,2-"; splice_chain "12429679-,12429680-"; sources "Undefined,Undefined"; NMorMRNA "null"; degree "4"; dimension "2_2";
chrA02	Undefined	as_event	12430934	12431553	.	+	.	transcript_id "TCONS_00003319/TCONS_00003320,TCONS_00003318"; gene_id "chrA02:12422178-12433619W"; flanks "12430934-,12431553^"; structure "1^3-,2^4-"; splice_chain "12431081^12431431-,12431091^12431441-"; sources "Undefined,Undefined"; NMorMRNA "null"; degree "4"; dimension "2_2";
chrA02	Undefined	as_event	12433190	12433619	.	+	.	transcript_id "TCONS_00003319/TCONS_00003320,TCONS_00003318"; gene_id "chrA02:12422178-12433619W"; flanks "12433190-,12433619]"; structure "1^3-,2^4-"; splice_chain "12433268^12433559-,12433311^12433602-"; sources "Undefined,Undefined"; NMorMRNA "null"; degree "4"; dimension "2_2";
chrA02	Undefined	as_event	12698258	12698447	.	+	.	transcript_id "TCONS_00003330,TCONS_00003329"; gene_id "chrA02:12697688-12699574W"; flanks "12698258-,12698447^"; structure "0,1^2-"; splice_chain ",12698286^12698382-"; sources "Undefined,Undefined"; NMorMRNA "null"; degree "4"; dimension "2_2";
chrA02	Undefined	as_event	13048892	13049131	.	+	.	transcript_id "TCONS_00003336,TCONS_00003337"; gene_id "chrA02:13047937-13050519W"; flanks "13048892-,13049131^"; structure "0,1^2-"; splice_chain ",13048952^13049034-"; sources "Undefined,Undefined"; NMorMRNA "null"; degree "4"; dimension "2_2";
chrA02	Undefined	as_event	13049034	13049284	.	+	.	transcript_id "TCONS_00003338,TCONS_00003337"; gene_id "chrA02:13047937-13050519W"; flanks "13049034-,13049284^"; structure "0,1^2-"; splice_chain ",13049131^13049210-"; sources "Undefined,Undefined"; NMorMRNA "null"; degree "4"; dimension "2_2";
chrA02	Undefined	as_event	13048892	13049284	.	+	.	transcript_id "TCONS_00003338,TCONS_00003337,TCONS_00003336"; gene_id "chrA02:13047937-13050519W"; flanks "13048892-,13049284^"; structure "1^2-,1^2-3^4-,3^4-"; splice_chain "13048952^13049034-,13048952^13049034-13049131^13049210-,13049131^13049210-"; sources "Undefined,Undefined,Undefined"; NMorMRNA "null"; degree "9"; dimension "3_3";
chrA02	Undefined	as_event	13096022	13097294	.	+	.	transcript_id "TCONS_00003342,TCONS_00003341"; gene_id "chrA02:13096022-13097294W"; flanks "13096022[,13097294]"; structure "0,1^2-"; splice_chain ",13096710^13096799-"; sources "Undefined,Undefined"; NMorMRNA "null"; degree "4"; dimension "2_2";
chrA02	Undefined	as_event	13123881	13124464	.	+	.	transcript_id "TCONS_00003346,TCONS_00003345"; gene_id "chrA02:13123838-13126410W"; flanks "13123881^,13124464-"; structure "0,1-2^"; splice_chain ",13124187-13124247^"; sources "Undefined,Undefined"; NMorMRNA "null"; degree "4"; dimension "2_2";
chrA02	Undefined	as_event	13394859	13395177	.	+	.	transcript_id "TCONS_00003348,TCONS_00003349"; gene_id "chrA02:13392728-13395508W"; flanks "13394859-,13395177^"; structure "0,1^2-"; splice_chain ",13394986^13395078-"; sources "Undefined,Undefined"; NMorMRNA "null"; degree "4"; dimension "2_2";
chrA02	Undefined	as_event	13580045	13580661	.	+	.	transcript_id "TCONS_00003357,TCONS_00003355"; gene_id "chrA02:13577340-13580661W"; flanks "13580045^,13580661]"; structure "1-,2-"; splice_chain "13580155-,13580271-"; sources "Undefined,Undefined"; NMorMRNA "null"; degree "4"; dimension "2_2";
chrA02	Undefined	as_event	13578661	13580661	.	+	.	transcript_id "TCONS_00003357,TCONS_00003355,TCONS_00003356,TCONS_00003354"; gene_id "chrA02:13577340-13580661W"; flanks "13578661-,13580661]"; structure "1^4-,1^7-,2^5-,3^6-"; splice_chain "13580045^13580155-,13580045^13580271-,13580054^13580164-,13580153^13580265-"; sources "Undefined,Undefined,Undefined,Undefined"; NMorMRNA "null"; degree "16"; dimension "4_4";
chrA02	Undefined	as_event	13683511	13684005	.	+	.	transcript_id "TCONS_00003359,TCONS_00003358"; gene_id "chrA02:13682507-13685606W"; flanks "13683511-,13684005^"; structure "1^3-,2^4-"; splice_chain "13683781^13683867-,13683791^13683877-"; sources "Undefined,Undefined"; NMorMRNA "null"; degree "4"; dimension "2_2";
chrA02	Undefined	as_event	13684092	13684890	.	+	.	transcript_id "TCONS_00003359,TCONS_00003358"; gene_id "chrA02:13682507-13685606W"; flanks "13684092-,13684890^"; structure "1^3-,2^4-"; splice_chain "13684458^13684525-,13684459^13684526-"; sources "Undefined,Undefined"; NMorMRNA "null"; degree "4"; dimension "2_2";
chrA02	Undefined	as_event	13684969	13685606	.	+	.	transcript_id "TCONS_00003358,TCONS_00003359"; gene_id "chrA02:13682507-13685606W"; flanks "13684969-,13685606]"; structure "0,1^2-"; splice_chain ",13685247^13685333-"; sources "Undefined,Undefined"; NMorMRNA "null"; degree "4"; dimension "2_2";
chrA02	Undefined	as_event	13953802	13954025	.	+	.	transcript_id "TCONS_00003366,TCONS_00003367"; gene_id "chrA02:13951851-13954720W"; flanks "13953802-,13954025^"; structure "0,1^2-"; splice_chain ",13953857^13953938-"; sources "Undefined,Undefined"; NMorMRNA "null"; degree "4"; dimension "2_2";
chrA02	Undefined	as_event	14231759	14232192	.	+	.	transcript_id "TCONS_00003371,TCONS_00003372"; gene_id "chrA02:14230967-14232192W"; flanks "14231759-,14232192]"; structure "0,1^2-"; splice_chain ",14231875^14231943-"; sources "Undefined,Undefined"; NMorMRNA "null"; degree "4"; dimension "2_2";
chrA02	Undefined	as_event	14351853	14351987	.	+	.	transcript_id "TCONS_00003376,TCONS_00003377/TCONS_00003378"; gene_id "chrA02:14351034-14355027W"; flanks "14351853^,14351987^"; structure "1-,2-"; splice_chain "14351942-,14351943-"; sources "Undefined,Undefined"; NMorMRNA "null"; degree "4"; dimension "2_2";
chrA02	Undefined	as_event	14353583	14353750	.	+	.	transcript_id "TCONS_00003376/TCONS_00003377,TCONS_00003378"; gene_id "chrA02:14351034-14355027W"; flanks "14353583-,14353750-"; structure "1^,2^"; splice_chain "14353677^,14353678^"; sources "Undefined,Undefined"; NMorMRNA "null"; degree "4"; dimension "2_2";
chrA02	Undefined	as_event	14353806	14353988	.	+	.	transcript_id "TCONS_00003377,TCONS_00003378"; gene_id "chrA02:14351034-14355027W"; flanks "14353806^,14353988^"; structure "1-,2-"; splice_chain "14353884-,14353890-"; sources "Undefined,Undefined"; NMorMRNA "null"; degree "4"; dimension "2_2";
chrA02	Undefined	as_event	14353890	14354133	.	+	.	transcript_id "TCONS_00003378,TCONS_00003376"; gene_id "chrA02:14351034-14355027W"; flanks "14353890-,14354133^"; structure "1^3-,2^4-"; splice_chain "14353988^14354082-,14353993^14354087-"; sources "Undefined,Undefined"; NMorMRNA "null"; degree "4"; dimension "2_2";
chrA02	Undefined	as_event	14353806	14354133	.	+	.	transcript_id "TCONS_00003377,TCONS_00003378,TCONS_00003376"; gene_id "chrA02:14351034-14355027W"; flanks "14353806^,14354133^"; structure "1-3^5-,2-3^5-,2-4^6-"; splice_chain "14353884-14353988^14354082-,14353890-14353988^14354082-,14353890-14353993^14354087-"; sources "Undefined,Undefined,Undefined"; NMorMRNA "null"; degree "9"; dimension "3_3";
chrA02	Undefined	as_event	14354339	14354542	.	+	.	transcript_id "TCONS_00003378,TCONS_00003376/TCONS_00003377"; gene_id "chrA02:14351034-14355027W"; flanks "14354339-,14354542^"; structure "0,1^2-"; splice_chain ",14354406^14354491-"; sources "Undefined,Undefined"; NMorMRNA "null"; degree "4"; dimension "2_2";
chrA02	Undefined	as_event	14394364	14394603	.	+	.	transcript_id "TCONS_00003380,TCONS_00003381"; gene_id "chrA02:14393830-14394603W"; flanks "14394364-,14394603]"; structure "1^3-,2^4-"; splice_chain "14394468^14394548-,14394473^14394553-"; sources "Undefined,Undefined"; NMorMRNA "null"; degree "4"; dimension "2_2";
chrA02	Undefined	as_event	14964814	14966165	.	+	.	transcript_id "TCONS_00003387/TCONS_00003388,TCONS_00003389"; gene_id "chrA02:14963634-14966855W"; flanks "14964814-,14966165^"; structure "1^3-,2^4-"; splice_chain "14965802^14965915-,14965812^14965925-"; sources "Undefined,Undefined"; NMorMRNA "null"; degree "4"; dimension "2_2";
chrA02	Undefined	as_event	16928433	16928702	.	+	.	transcript_id "TCONS_00003399,TCONS_00003398"; gene_id "chrA02:16927332-16928702W"; flanks "16928433-,16928702]"; structure "1^3-,2^4-"; splice_chain "16928570^16928654-,16928571^16928655-"; sources "Undefined,Undefined"; NMorMRNA "null"; degree "4"; dimension "2_2";
chrA02	Undefined	as_event	18099692	18100460	.	+	.	transcript_id "TCONS_00003415,TCONS_00003414"; gene_id "chrA02:18097299-18101799W"; flanks "18099692-,18100460^"; structure "1^3-,2^4-"; splice_chain "18099969^18100065-,18099979^18100075-"; sources "Undefined,Undefined"; NMorMRNA "null"; degree "4"; dimension "2_2";
chrA02	Undefined	as_event	18426630	18427281	.	+	.	transcript_id "TCONS_00003425,TCONS_00003426"; gene_id "chrA02:18425273-18427281W"; flanks "18426630-,18427281]"; structure "1^3-5^7-,2^4-6^8-"; splice_chain "18426785^18426869-18426972^18427048-,18426795^18426879-18426982^18427058-"; sources "Undefined,Undefined"; NMorMRNA "null"; degree "4"; dimension "2_2";
chrA02	Undefined	as_event	18795270	18795713	.	+	.	transcript_id "TCONS_00003435,TCONS_00003436"; gene_id "chrA02:18793826-18795913W"; flanks "18795270-,18795713^"; structure "0,1^2-"; splice_chain ",18795396^18795495-"; sources "Undefined,Undefined"; NMorMRNA "null"; degree "4"; dimension "2_2";
chrA02	Undefined	as_event	18797847	18798202	.	+	.	transcript_id "TCONS_00003437,TCONS_00003438"; gene_id "chrA02:18796424-18801912W"; flanks "18797847-,18798202^"; structure "0,1^2-"; splice_chain ",18797973^18798053-"; sources "Undefined,Undefined"; NMorMRNA "null"; degree "4"; dimension "2_2";
chrA02	Undefined	as_event	18799730	18800033	.	+	.	transcript_id "TCONS_00003439,TCONS_00003437"; gene_id "chrA02:18796424-18801912W"; flanks "18799730-,18800033-"; structure "1^,2^"; splice_chain "18799876^,18799878^"; sources "Undefined,Undefined"; NMorMRNA "null"; degree "4"; dimension "2_2";
chrA02	Undefined	as_event	18842895	18843115	.	+	.	transcript_id "TCONS_00003441,TCONS_00003442"; gene_id "chrA02:18841701-18843562W"; flanks "18842895-,18843115^"; structure "0,1^2-"; splice_chain ",18842990^18843071-"; sources "Undefined,Undefined"; NMorMRNA "null"; degree "4"; dimension "2_2";
chrA02	Undefined	as_event	19261110	19262910	.	+	.	transcript_id "TCONS_00003452,TCONS_00003450,TCONS_00003451"; gene_id "chrA02:19257966-19262910W"; flanks "19261110-,19262910]"; structure "0,1^2-,3^4-"; splice_chain ",19261396^19261498-,19262356^19262527-"; sources "Undefined,Undefined,Undefined"; NMorMRNA "null"; degree "9"; dimension "3_3";
chrA02	Undefined	as_event	19546075	19547494	.	+	.	transcript_id "TCONS_00003462,TCONS_00003463,TCONS_00003461"; gene_id "chrA02:19546008-19547494W"; flanks "19546075^,19547494]"; structure "1-,2-,3-"; splice_chain "19546175-,19546209-,19546235-"; sources "Undefined,Undefined,Undefined"; NMorMRNA "null"; degree "9"; dimension "3_3";
chrA02	Undefined	as_event	19590891	19591303	.	+	.	transcript_id "TCONS_00003467,TCONS_00003466"; gene_id "chrA02:19590891-19592109W"; flanks "19590891[,19591303-"; structure "1^,2^"; splice_chain "19591010^,19591014^"; sources "Undefined,Undefined"; NMorMRNA "null"; degree "4"; dimension "2_2";
chrA02	Undefined	as_event	19651592	19653358	.	+	.	transcript_id "TCONS_00003469,TCONS_00003470"; gene_id "chrA02:19651348-19653358W"; flanks "19651592-,19653358]"; structure "0,1^2-"; splice_chain ",19651643^19651790-"; sources "Undefined,Undefined"; NMorMRNA "null"; degree "4"; dimension "2_2";
chrA02	Undefined	as_event	19823469	19823813	.	+	.	transcript_id "TCONS_00003475,TCONS_00003476"; gene_id "chrA02:19822864-19825181W"; flanks "19823469-,19823813^"; structure "1^3-,2^4-"; splice_chain "19823619^19823712-,19823629^19823722-"; sources "Undefined,Undefined"; NMorMRNA "null"; degree "4"; dimension "2_2";
chrA02	Undefined	as_event	19823712	19823984	.	+	.	transcript_id "TCONS_00003477,TCONS_00003475"; gene_id "chrA02:19822864-19825181W"; flanks "19823712-,19823984^"; structure "1^3-,2^4-"; splice_chain "19823803^19823888-,19823813^19823898-"; sources "Undefined,Undefined"; NMorMRNA "null"; degree "4"; dimension "2_2";
chrA02	Undefined	as_event	19823469	19823984	.	+	.	transcript_id "TCONS_00003477,TCONS_00003475,TCONS_00003476"; gene_id "chrA02:19822864-19825181W"; flanks "19823469-,19823984^"; structure "1^3-5^7-,1^3-6^8-,2^4-6^8-"; splice_chain "19823619^19823712-19823803^19823888-,19823619^19823712-19823813^19823898-,19823629^19823722-19823813^19823898-"; sources "Undefined,Undefined,Undefined"; NMorMRNA "null"; degree "9"; dimension "3_3";
chrA02	Undefined	as_event	19824079	19824371	.	+	.	transcript_id "TCONS_00003477,TCONS_00003476,TCONS_00003475"; gene_id "chrA02:19822864-19825181W"; flanks "19824079-,19824371^"; structure "1^4-,2^5-,3^6-"; splice_chain "19824154^19824251-,19824163^19824260-,19824164^19824261-"; sources "Undefined,Undefined,Undefined"; NMorMRNA "null"; degree "9"; dimension "3_3";
chrA02	Undefined	as_event	19845060	19845512	.	+	.	transcript_id "TCONS_00003478,TCONS_00003479"; gene_id "chrA02:19843085-19846529W"; flanks "19845060-,19845512^"; structure "0,1^2-"; splice_chain ",19845209^19845357-"; sources "Undefined,Undefined"; NMorMRNA "null"; degree "4"; dimension "2_2";
chrA02	Undefined	as_event	19863410	19865185	.	+	.	transcript_id "TCONS_00003481,TCONS_00003480"; gene_id "chrA02:19862769-19865185W"; flanks "19863410-,19865185]"; structure "1^3-,2^4-"; splice_chain "19863489^19864830-,19863491^19864832-"; sources "Undefined,Undefined"; NMorMRNA "null"; degree "4"; dimension "2_2";
chrA02	Undefined	as_event	20018682	20023449	.	+	.	transcript_id "TCONS_00003488,TCONS_00003489"; gene_id "chrA02:20017905-20023449W"; flanks "20018682-,20023449]"; structure "1^3-,2^4-"; splice_chain "20018913^20023315-,20018923^20023325-"; sources "Undefined,Undefined"; NMorMRNA "null"; degree "4"; dimension "2_2";
chrA02	Undefined	as_event	20156504	20156776	.	+	.	transcript_id "TCONS_00003495,TCONS_00003496"; gene_id "chrA02:20155987-20158404W"; flanks "20156504-,20156776^"; structure "0,1^2-"; splice_chain ",20156646^20156713-"; sources "Undefined,Undefined"; NMorMRNA "null"; degree "4"; dimension "2_2";
chrA02	Undefined	as_event	20171388	20171604	.	+	.	transcript_id "TCONS_00003497,TCONS_00003498"; gene_id "chrA02:20171104-20172249W"; flanks "20171388-,20171604^"; structure "0,1^2-"; splice_chain ",20171469^20171533-"; sources "Undefined,Undefined"; NMorMRNA "null"; degree "4"; dimension "2_2";
chrA02	Undefined	as_event	20249637	20250070	.	+	.	transcript_id "TCONS_00003500,TCONS_00003499"; gene_id "chrA02:20247822-20250070W"; flanks "20249637^,20250070]"; structure "1-,2-"; splice_chain "20249721-,20249722-"; sources "Undefined,Undefined"; NMorMRNA "null"; degree "4"; dimension "2_2";
chrA02	Undefined	as_event	20494948	20497409	.	+	.	transcript_id "TCONS_00003507,TCONS_00003508"; gene_id "chrA02:20494532-20497409W"; flanks "20494948-,20497409]"; structure "1^3-,2^4-"; splice_chain "20496194^20496829-,20496204^20496839-"; sources "Undefined,Undefined"; NMorMRNA "null"; degree "4"; dimension "2_2";
chrA02	Undefined	as_event	20520619	20521584	.	+	.	transcript_id "TCONS_00003512,TCONS_00003511"; gene_id "chrA02:20519680-20522769W"; flanks "20520619-,20521584^"; structure "1^3-,2^4-"; splice_chain "20520968^20521180-,20520970^20521182-"; sources "Undefined,Undefined"; NMorMRNA "null"; degree "4"; dimension "2_2";
chrA02	Undefined	as_event	20724230	20724540	.	+	.	transcript_id "TCONS_00003519,TCONS_00003520"; gene_id "chrA02:20723169-20727303W"; flanks "20724230-,20724540^"; structure "0,1^2-"; splice_chain ",20724291^20724377-"; sources "Undefined,Undefined"; NMorMRNA "null"; degree "4"; dimension "2_2";
chrA02	Undefined	as_event	20724918	20725355	.	+	.	transcript_id "TCONS_00003520,TCONS_00003519"; gene_id "chrA02:20723169-20727303W"; flanks "20724918-,20725355^"; structure "0,1^2-"; splice_chain ",20725052^20725138-"; sources "Undefined,Undefined"; NMorMRNA "null"; degree "4"; dimension "2_2";
chrA02	Undefined	as_event	20843444	20845485	.	+	.	transcript_id "TCONS_00003527,TCONS_00003526"; gene_id "chrA02:20842562-20845485W"; flanks "20843444-,20845485]"; structure "1^3-,2^4-"; splice_chain "20843940^20844508-,20843941^20844509-"; sources "Undefined,Undefined"; NMorMRNA "null"; degree "4"; dimension "2_2";
chrA02	Undefined	as_event	21168781	21168989	.	+	.	transcript_id "TCONS_00003534,TCONS_00003533"; gene_id "chrA02:21167468-21171794W"; flanks "21168781^,21168989^"; structure "1-,2-"; splice_chain "21168879-,21168922-"; sources "Undefined,Undefined"; NMorMRNA "null"; degree "4"; dimension "2_2";
chrA02	Undefined	as_event	21185130	21185318	.	+	.	transcript_id "TCONS_00003537,TCONS_00003535"; gene_id "chrA02:21184063-21185604W"; flanks "21185130-,21185318-"; structure "1^,2^"; splice_chain "21185189^,21185194^"; sources "Undefined,Undefined"; NMorMRNA "null"; degree "4"; dimension "2_2";
chrA02	Undefined	as_event	21185194	21185604	.	+	.	transcript_id "TCONS_00003535,TCONS_00003536"; gene_id "chrA02:21184063-21185604W"; flanks "21185194^,21185604]"; structure "1-,2-"; splice_chain "21185318-,21185347-"; sources "Undefined,Undefined"; NMorMRNA "null"; degree "4"; dimension "2_2";
chrA02	Undefined	as_event	21185130	21185604	.	+	.	transcript_id "TCONS_00003537,TCONS_00003535,TCONS_00003536"; gene_id "chrA02:21184063-21185604W"; flanks "21185130-,21185604]"; structure "1^3-,2^3-,2^4-"; splice_chain "21185189^21185318-,21185194^21185318-,21185194^21185347-"; sources "Undefined,Undefined,Undefined"; NMorMRNA "null"; degree "9"; dimension "3_3";
chrA02	Undefined	as_event	21478200	21478636	.	+	.	transcript_id "TCONS_00003551,TCONS_00003552"; gene_id "chrA02:21475143-21478636W"; flanks "21478200-,21478636]"; structure "0,1^2-"; splice_chain ",21478278^21478358-"; sources "Undefined,Undefined"; NMorMRNA "null"; degree "4"; dimension "2_2";
chrA02	Undefined	as_event	21583197	21583918	.	+	.	transcript_id "TCONS_00003558,TCONS_00003556"; gene_id "chrA02:21583197-21584862W"; flanks "21583197[,21583918^"; structure "0,1^2-"; splice_chain ",21583630^21583703-"; sources "Undefined,Undefined"; NMorMRNA "null"; degree "4"; dimension "2_2";
chrA02	Undefined	as_event	21583197	21584183	.	+	.	transcript_id "TCONS_00003557,TCONS_00003556"; gene_id "chrA02:21583197-21584862W"; flanks "21583197[,21584183^"; structure "1^2-,3^4-5^6-"; splice_chain "21583457^21583541-,21583630^21583703-21583918^21584020-"; sources "Undefined,Undefined"; NMorMRNA "null"; degree "4"; dimension "2_2";
chrA02	Undefined	as_event	21674097	21675463	.	+	.	transcript_id "TCONS_00003561,TCONS_00003560"; gene_id "chrA02:21673553-21675463W"; flanks "21674097^,21675463]"; structure "1-,2-"; splice_chain "21674175-,21674180-"; sources "Undefined,Undefined"; NMorMRNA "null"; degree "4"; dimension "2_2";
chrA02	Undefined	as_event	21676644	21677300	.	+	.	transcript_id "TCONS_00003562,TCONS_00003563"; gene_id "chrA02:21676237-21681314W"; flanks "21676644-,21677300^"; structure "0,1^2-"; splice_chain ",21676837^21677199-"; sources "Undefined,Undefined"; NMorMRNA "null"; degree "4"; dimension "2_2";
chrA02	Undefined	as_event	21723084	21724371	.	+	.	transcript_id "TCONS_00003564,TCONS_00003565"; gene_id "chrA02:21719872-21724716W"; flanks "21723084^,21724371^"; structure "1-,2-"; splice_chain "21723505-,21723579-"; sources "Undefined,Undefined"; NMorMRNA "null"; degree "4"; dimension "2_2";
chrA02	Undefined	as_event	21722580	21724371	.	+	.	transcript_id "TCONS_00003564,TCONS_00003565,TCONS_00003566"; gene_id "chrA02:21719872-21724716W"; flanks "21722580-,21724371^"; structure "1^2-,1^3-,4^5-"; splice_chain "21723084^21723505-,21723084^21723579-,21723742^21724104-"; sources "Undefined,Undefined,Undefined"; NMorMRNA "null"; degree "9"; dimension "3_3";
chrA02	Undefined	as_event	21854655	21856816	.	+	.	transcript_id "TCONS_00003570,TCONS_00003571"; gene_id "chrA02:21854516-21859043W"; flanks "21854655^,21856816-"; structure "0,1-2^"; splice_chain ",21854867-21854935^"; sources "Undefined,Undefined"; NMorMRNA "null"; degree "4"; dimension "2_2";
chrA02	Undefined	as_event	22078785	22079086	.	+	.	transcript_id "TCONS_00003581,TCONS_00003580,TCONS_00003579"; gene_id "chrA02:22077590-22081302W"; flanks "22078785-,22079086^"; structure "1^4-,2^5-,3^6-"; splice_chain "22078874^22078971-,22078890^22078987-,22078894^22078991-"; sources "Undefined,Undefined,Undefined"; NMorMRNA "null"; degree "9"; dimension "3_3";
chrA02	Undefined	as_event	22081882	22082265	.	+	.	transcript_id "TCONS_00003583/TCONS_00003584,TCONS_00003582"; gene_id "chrA02:22081882-22085207W"; flanks "22081882[,22082265-"; structure "1^,2^"; splice_chain "22082131^,22082139^"; sources "Undefined,Undefined"; NMorMRNA "null"; degree "4"; dimension "2_2";
chrA02	Undefined	as_event	22084279	22084646	.	+	.	transcript_id "TCONS_00003584,TCONS_00003582,TCONS_00003583"; gene_id "chrA02:22081882-22085207W"; flanks "22084279-,22084646^"; structure "1^4-,2^5-,3^6-"; splice_chain "22084382^22084474-,22084392^22084484-,22084393^22084485-"; sources "Undefined,Undefined,Undefined"; NMorMRNA "null"; degree "9"; dimension "3_3";
chrA02	Undefined	as_event	22084735	22084947	.	+	.	transcript_id "TCONS_00003582,TCONS_00003583/TCONS_00003584"; gene_id "chrA02:22081882-22085207W"; flanks "22084735-,22084947-"; structure "1^,2^"; splice_chain "22084835^,22084874^"; sources "Undefined,Undefined"; NMorMRNA "null"; degree "4"; dimension "2_2";
chrA02	Undefined	as_event	22244585	22246737	.	+	.	transcript_id "TCONS_00003589,TCONS_00003590"; gene_id "chrA02:22242097-22247935W"; flanks "22244585-,22246737^"; structure "0,1^2-"; splice_chain ",22244982^22245055-"; sources "Undefined,Undefined"; NMorMRNA "null"; degree "4"; dimension "2_2";
chrA02	Undefined	as_event	22247718	22247935	.	+	.	transcript_id "TCONS_00003590,TCONS_00003589"; gene_id "chrA02:22242097-22247935W"; flanks "22247718-,22247935]"; structure "1^3-,2^4-"; splice_chain "22247776^22247859-,22247817^22247900-"; sources "Undefined,Undefined"; NMorMRNA "null"; degree "4"; dimension "2_2";
chrA02	Undefined	as_event	22291975	22292522	.	+	.	transcript_id "TCONS_00003592,TCONS_00003591"; gene_id "chrA02:22290629-22296920W"; flanks "22291975-,22292522^"; structure "0,1^2-"; splice_chain ",22292334^22292410-"; sources "Undefined,Undefined"; NMorMRNA "null"; degree "4"; dimension "2_2";
chrA02	Undefined	as_event	22540301	22540671	.	+	.	transcript_id "TCONS_00003600,TCONS_00003601"; gene_id "chrA02:22539422-22541554W"; flanks "22540301-,22540671^"; structure "0,1^2-"; splice_chain ",22540494^22540568-"; sources "Undefined,Undefined"; NMorMRNA "null"; degree "4"; dimension "2_2";
chrA02	Undefined	as_event	22545311	22545454	.	+	.	transcript_id "TCONS_00003603,TCONS_00003602"; gene_id "chrA02:22542650-22547627W"; flanks "22545311-,22545454-"; structure "1^,2^"; splice_chain "22545379^,22545380^"; sources "Undefined,Undefined"; NMorMRNA "null"; degree "4"; dimension "2_2";
chrA02	Undefined	as_event	22725923	22726468	.	+	.	transcript_id "TCONS_00003612,TCONS_00003611"; gene_id "chrA02:22723069-22727233W"; flanks "22725923-,22726468^"; structure "1^3-,2^4-"; splice_chain "22726128^22726197-,22726138^22726207-"; sources "Undefined,Undefined"; NMorMRNA "null"; degree "4"; dimension "2_2";
chrA02	Undefined	as_event	22803290	22803767	.	+	.	transcript_id "TCONS_00003618,TCONS_00003617"; gene_id "chrA02:22801695-22808138W"; flanks "22803290^,22803767^"; structure "1-,2-"; splice_chain "22803642-,22803646-"; sources "Undefined,Undefined"; NMorMRNA "null"; degree "4"; dimension "2_2";
chrA02	Undefined	as_event	22803642	22804023	.	+	.	transcript_id "TCONS_00003618,TCONS_00003619"; gene_id "chrA02:22801695-22808138W"; flanks "22803642-,22804023^"; structure "1^3-,2^4-"; splice_chain "22803767^22803845-,22803777^22803855-"; sources "Undefined,Undefined"; NMorMRNA "null"; degree "4"; dimension "2_2";
chrA02	Undefined	as_event	22803290	22804023	.	+	.	transcript_id "TCONS_00003618,TCONS_00003619,TCONS_00003617"; gene_id "chrA02:22801695-22808138W"; flanks "22803290^,22804023^"; structure "1-3^5-,1-4^6-,2-3^5-"; splice_chain "22803642-22803767^22803845-,22803642-22803777^22803855-,22803646-22803767^22803845-"; sources "Undefined,Undefined,Undefined"; NMorMRNA "null"; degree "9"; dimension "3_3";
chrA02	Undefined	as_event	22806142	22806358	.	+	.	transcript_id "TCONS_00003619,TCONS_00003617/TCONS_00003618"; gene_id "chrA02:22801695-22808138W"; flanks "22806142^,22806358^"; structure "1-,2-"; splice_chain "22806216-,22806217-"; sources "Undefined,Undefined"; NMorMRNA "null"; degree "4"; dimension "2_2";
chrA02	Undefined	as_event	22806441	22808138	.	+	.	transcript_id "TCONS_00003618/TCONS_00003619,TCONS_00003617"; gene_id "chrA02:22801695-22808138W"; flanks "22806441-,22808138]"; structure "1^3-,2^4-"; splice_chain "22806552^22807059-,22806571^22807078-"; sources "Undefined,Undefined"; NMorMRNA "null"; degree "4"; dimension "2_2";
chrA02	Undefined	as_event	22811121	22811278	.	+	.	transcript_id "TCONS_00003621/TCONS_00003622/TCONS_00003623,TCONS_00003620"; gene_id "chrA02:22810299-22812662W"; flanks "22811121-,22811278-"; structure "1^,2^"; splice_chain "22811172^,22811173^"; sources "Undefined,Undefined"; NMorMRNA "null"; degree "4"; dimension "2_2";
chrA02	Undefined	as_event	22811478	22811710	.	+	.	transcript_id "TCONS_00003622,TCONS_00003620/TCONS_00003621/TCONS_00003623"; gene_id "chrA02:22810299-22812662W"; flanks "22811478-,22811710-"; structure "1^,2^"; splice_chain "22811631^,22811634^"; sources "Undefined,Undefined"; NMorMRNA "null"; degree "4"; dimension "2_2";
chrA02	Undefined	as_event	22906469	22906808	.	+	.	transcript_id "TCONS_00003629,TCONS_00003630"; gene_id "chrA02:22906469-22907341W"; flanks "22906469[,22906808^"; structure "1^3-,2^4-"; splice_chain "22906644^22906747-,22906654^22906757-"; sources "Undefined,Undefined"; NMorMRNA "null"; degree "4"; dimension "2_2";
chrA02	Undefined	as_event	22978422	22979034	.	+	.	transcript_id "TCONS_00003636,TCONS_00003635"; gene_id "chrA02:22978407-22979576W"; flanks "22978422[,22979034^"; structure "0,1^2-"; splice_chain ",22978671^22978857-"; sources "Undefined,Undefined"; NMorMRNA "null"; degree "4"; dimension "2_2";
chrA02	Undefined	as_event	22979122	22979576	.	+	.	transcript_id "TCONS_00003634,TCONS_00003635,TCONS_00003636"; gene_id "chrA02:22978407-22979576W"; flanks "22979122-,22979576]"; structure "0,1^4-,2^3-"; splice_chain ",22979188^22979374-,22979236^22979324-"; sources "Undefined,Undefined,Undefined"; NMorMRNA "null"; degree "9"; dimension "3_3";
chrA02	Undefined	as_event	23256669	23256975	.	+	.	transcript_id "TCONS_00003646,TCONS_00003647"; gene_id "chrA02:23256234-23260199W"; flanks "23256669-,23256975^"; structure "0,1^2-"; splice_chain ",23256797^23256877-"; sources "Undefined,Undefined"; NMorMRNA "null"; degree "4"; dimension "2_2";
chrA02	Undefined	as_event	23257123	23257345	.	+	.	transcript_id "TCONS_00003647/TCONS_00003648,TCONS_00003646"; gene_id "chrA02:23256234-23260199W"; flanks "23257123^,23257345-"; structure "0,1-2^"; splice_chain ",23257199-23257274^"; sources "Undefined,Undefined"; NMorMRNA "null"; degree "4"; dimension "2_2";
chrA02	Undefined	as_event	23258618	23259139	.	+	.	transcript_id "TCONS_00003647/TCONS_00003648,TCONS_00003646"; gene_id "chrA02:23256234-23260199W"; flanks "23258618-,23259139-"; structure "1^,2^"; splice_chain "23258711^,23258712^"; sources "Undefined,Undefined"; NMorMRNA "null"; degree "4"; dimension "2_2";
chrA02	Undefined	as_event	23500553	23501972	.	+	.	transcript_id "TCONS_00003659,TCONS_00003660"; gene_id "chrA02:23500156-23501972W"; flanks "23500553^,23501972]"; structure "1-3^5-,2-4^6-"; splice_chain "23500635-23501222^23501569-,23500659-23501232^23501585-"; sources "Undefined,Undefined"; NMorMRNA "null"; degree "4"; dimension "2_2";
chrA02	Undefined	as_event	23551100	23551527	.	+	.	transcript_id "TCONS_00003665/TCONS_00003666,TCONS_00003664"; gene_id "chrA02:23549567-23554588W"; flanks "23551100-,23551527^"; structure "1^3-,2^4-"; splice_chain "23551272^23551353-,23551282^23551363-"; sources "Undefined,Undefined"; NMorMRNA "null"; degree "4"; dimension "2_2";
chrA02	Undefined	as_event	23552807	23553307	.	+	.	transcript_id "TCONS_00003664/TCONS_00003666,TCONS_00003665"; gene_id "chrA02:23549567-23554588W"; flanks "23552807-,23553307^"; structure "1^3-,2^4-"; splice_chain "23552932^23553228-,23552942^23553238-"; sources "Undefined,Undefined"; NMorMRNA "null"; degree "4"; dimension "2_2";
chrA02	Undefined	as_event	23554387	23554557	.	+	.	transcript_id "TCONS_00003665/TCONS_00003666,TCONS_00003664"; gene_id "chrA02:23549567-23554588W"; flanks "23554387-,23554557-"; structure "1^,2^"; splice_chain "23554452^,23554454^"; sources "Undefined,Undefined"; NMorMRNA "null"; degree "4"; dimension "2_2";
chrA02	Undefined	as_event	23795144	23795689	.	+	.	transcript_id "TCONS_00003677,TCONS_00003678"; gene_id "chrA02:23794754-23796347W"; flanks "23795144-,23795689^"; structure "0,1^2-"; splice_chain ",23795256^23795344-"; sources "Undefined,Undefined"; NMorMRNA "null"; degree "4"; dimension "2_2";
chrA02	Undefined	as_event	23795144	23796347	.	+	.	transcript_id "TCONS_00003679,TCONS_00003678,TCONS_00003677"; gene_id "chrA02:23794754-23796347W"; flanks "23795144-,23796347]"; structure "0,1^2-3^4-,3^4-"; splice_chain ",23795256^23795344-23795689^23795800-,23795689^23795800-"; sources "Undefined,Undefined,Undefined"; NMorMRNA "null"; degree "9"; dimension "3_3";
chrA02	Undefined	as_event	23993708	23994258	.	+	.	transcript_id "TCONS_00003684,TCONS_00003685"; gene_id "chrA02:23992510-23994258W"; flanks "23993708-,23994258]"; structure "0,1^2-"; splice_chain ",23993826^23993918-"; sources "Undefined,Undefined"; NMorMRNA "null"; degree "4"; dimension "2_2";
chrA02	Undefined	as_event	24000329	24000723	.	+	.	transcript_id "TCONS_00003686,TCONS_00003687"; gene_id "chrA02:24000231-24001562W"; flanks "24000329^,24000723^"; structure "1-,2-"; splice_chain "24000575-,24000580-"; sources "Undefined,Undefined"; NMorMRNA "null"; degree "4"; dimension "2_2";
chrA02	Undefined	as_event	24063043	24063431	.	+	.	transcript_id "TCONS_00003690,TCONS_00003691"; gene_id "chrA02:24062680-24063938W"; flanks "24063043-,24063431^"; structure "1^3-,2^4-"; splice_chain "24063163^24063243-,24063170^24063250-"; sources "Undefined,Undefined"; NMorMRNA "null"; degree "4"; dimension "2_2";
chrA02	Undefined	as_event	24486854	24487108	.	+	.	transcript_id "TCONS_00003711,TCONS_00003710"; gene_id "chrA02:24486854-24487955W"; flanks "24486854[,24487108^"; structure "0,1^2-"; splice_chain ",24486905^24486988-"; sources "Undefined,Undefined"; NMorMRNA "null"; degree "4"; dimension "2_2";
chrA02	Undefined	as_event	24781468	24781630	.	+	.	transcript_id "TCONS_00003722,TCONS_00003723"; gene_id "chrA02:24780538-24783663W"; flanks "24781468-,24781630-"; structure "1^,2^"; splice_chain "24781551^,24781553^"; sources "Undefined,Undefined"; NMorMRNA "null"; degree "4"; dimension "2_2";
chrA02	Undefined	as_event	24786103	24786510	.	+	.	transcript_id "TCONS_00003725,TCONS_00003724"; gene_id "chrA02:24784046-24790199W"; flanks "24786103-,24786510^"; structure "1^3-,2^4-"; splice_chain "24786255^24786364-,24786265^24786374-"; sources "Undefined,Undefined"; NMorMRNA "null"; degree "4"; dimension "2_2";
chrA02	Undefined	as_event	24788839	24789003	.	+	.	transcript_id "TCONS_00003725,TCONS_00003724"; gene_id "chrA02:24784046-24790199W"; flanks "24788839-,24789003-"; structure "1^,2^"; splice_chain "24788934^,24788935^"; sources "Undefined,Undefined"; NMorMRNA "null"; degree "4"; dimension "2_2";
chrA02	Undefined	as_event	90845	91233	.	-	.	transcript_id "TCONS_00003731,TCONS_00003730"; gene_id "chrA02:90054-92681C"; flanks "91233-,90845^"; structure "0,1^2-"; splice_chain ",91037^90944-"; sources "Undefined,Undefined"; NMorMRNA "null"; degree "4"; dimension "2_2";
chrA02	Undefined	as_event	90054	90320	.	-	.	transcript_id "TCONS_00003731,TCONS_00003730"; gene_id "chrA02:90054-92681C"; flanks "90320-,90054]"; structure "0,1^2-"; splice_chain ",90243^90165-"; sources "Undefined,Undefined"; NMorMRNA "null"; degree "4"; dimension "2_2";
chrA02	Undefined	as_event	136194	136437	.	-	.	transcript_id "TCONS_00003734,TCONS_00003733"; gene_id "chrA02:134570-138319C"; flanks "136437-,136194^"; structure "0,1^2-"; splice_chain ",136376^136290-"; sources "Undefined,Undefined"; NMorMRNA "null"; degree "4"; dimension "2_2";
chrA02	Undefined	as_event	335262	335922	.	-	.	transcript_id "TCONS_00003754,TCONS_00003755"; gene_id "chrA02:334209-336507C"; flanks "335922-,335262^"; structure "0,1^2-"; splice_chain ",335804^335318-"; sources "Undefined,Undefined"; NMorMRNA "null"; degree "4"; dimension "2_2";
chrA02	Undefined	as_event	617666	617848	.	-	.	transcript_id "TCONS_00003766,TCONS_00003765/TCONS_00003767"; gene_id "chrA02:611519-618611C"; flanks "617848-,617666^"; structure "1^3-,2^4-"; splice_chain "617824^617754-,617796^617726-"; sources "Undefined,Undefined"; NMorMRNA "null"; degree "4"; dimension "2_2";
chrA02	Undefined	as_event	617191	617414	.	-	.	transcript_id "TCONS_00003766,TCONS_00003765/TCONS_00003767"; gene_id "chrA02:611519-618611C"; flanks "617414-,617191^"; structure "1^3-,2^4-"; splice_chain "617382^617294-,617365^617277-"; sources "Undefined,Undefined"; NMorMRNA "null"; degree "4"; dimension "2_2";
chrA02	Undefined	as_event	615146	615458	.	-	.	transcript_id "TCONS_00003765/TCONS_00003766/TCONS_00003767,TCONS_00003764"; gene_id "chrA02:611519-618611C"; flanks "615458-,615146^"; structure "0,1^2-"; splice_chain ",615349^615268-"; sources "Undefined,Undefined"; NMorMRNA "null"; degree "4"; dimension "2_2";
chrA02	Undefined	as_event	614498	614923	.	-	.	transcript_id "TCONS_00003766,TCONS_00003764/TCONS_00003765"; gene_id "chrA02:611519-618611C"; flanks "614923-,614498^"; structure "1^3-,2^4-"; splice_chain "614744^614658-,614734^614648-"; sources "Undefined,Undefined"; NMorMRNA "null"; degree "4"; dimension "2_2";
chrA02	Undefined	as_event	613727	614000	.	-	.	transcript_id "TCONS_00003764/TCONS_00003765,TCONS_00003766"; gene_id "chrA02:611519-618611C"; flanks "614000-,613727^"; structure "0,1^2-"; splice_chain ",613917^613839-"; sources "Undefined,Undefined"; NMorMRNA "null"; degree "4"; dimension "2_2";
chrA02	Undefined	as_event	620833	621242	.	-	.	transcript_id "TCONS_00003768,TCONS_00003769"; gene_id "chrA02:618776-621486C"; flanks "621242-,620833^"; structure "1^3-,2^4-"; splice_chain "621021^620934-,621020^620933-"; sources "Undefined,Undefined"; NMorMRNA "null"; degree "4"; dimension "2_2";
chrA02	Undefined	as_event	619841	620136	.	-	.	transcript_id "TCONS_00003768,TCONS_00003769"; gene_id "chrA02:618776-621486C"; flanks "620136-,619841^"; structure "1^3-,2^4-"; splice_chain "620022^619937-,620020^619933-"; sources "Undefined,Undefined"; NMorMRNA "null"; degree "4"; dimension "2_2";
chrA02	Undefined	as_event	619328	619778	.	-	.	transcript_id "TCONS_00003768,TCONS_00003769"; gene_id "chrA02:618776-621486C"; flanks "619778-,619328^"; structure "1^3-,2^4-"; splice_chain "619695^619462-,619687^619454-"; sources "Undefined,Undefined"; NMorMRNA "null"; degree "4"; dimension "2_2";
chrA02	Undefined	as_event	630536	630768	.	-	.	transcript_id "TCONS_00003772,TCONS_00003771"; gene_id "chrA02:629380-631731C"; flanks "630768^,630536^"; structure "1-,2-"; splice_chain "630682-,630675-"; sources "Undefined,Undefined"; NMorMRNA "null"; degree "4"; dimension "2_2";
chrA02	Undefined	as_event	629380	629751	.	-	.	transcript_id "TCONS_00003771,TCONS_00003772"; gene_id "chrA02:629380-631731C"; flanks "629751-,629380]"; structure "1^3-,2^4-"; splice_chain "629653^629554-,629651^629552-"; sources "Undefined,Undefined"; NMorMRNA "null"; degree "4"; dimension "2_2";
chrA02	Undefined	as_event	629380	630242	.	-	.	transcript_id "TCONS_00003771,TCONS_00003772,TCONS_00003770"; gene_id "chrA02:629380-631731C"; flanks "630242-,629380]"; structure "1^2-4^6-8^11-,1^2-4^6-9^12-,3^5-7^10-"; splice_chain "630006^629918-629850^629751-629653^629554-,630006^629918-629850^629751-629651^629552-,629860^629761-629655^629556-"; sources "Undefined,Undefined,Undefined"; NMorMRNA "null"; degree "9"; dimension "3_3";
chrA02	Undefined	as_event	776152	776324	.	-	.	transcript_id "TCONS_00003782,TCONS_00003783"; gene_id "chrA02:773714-778040C"; flanks "776324^,776152^"; structure "1-,2-"; splice_chain "776213-,776212-"; sources "Undefined,Undefined"; NMorMRNA "null"; degree "4"; dimension "2_2";
chrA02	Undefined	as_event	775047	775304	.	-	.	transcript_id "TCONS_00003782,TCONS_00003783"; gene_id "chrA02:773714-778040C"; flanks "775304-,775047^"; structure "0,1^2-"; splice_chain ",775215^775132-"; sources "Undefined,Undefined"; NMorMRNA "null"; degree "4"; dimension "2_2";
chrA02	Undefined	as_event	824059	824296	.	-	.	transcript_id "TCONS_00003792,TCONS_00003793"; gene_id "chrA02:822333-824588C"; flanks "824296^,824059-"; structure "0,1-2^"; splice_chain ",824209-824147^"; sources "Undefined,Undefined"; NMorMRNA "null"; degree "4"; dimension "2_2";
chrA02	Undefined	as_event	822333	823224	.	-	.	transcript_id "TCONS_00003793,TCONS_00003792"; gene_id "chrA02:822333-824588C"; flanks "823224-,822333]"; structure "0,1^2-"; splice_chain ",823076^822995-"; sources "Undefined,Undefined"; NMorMRNA "null"; degree "4"; dimension "2_2";
chrA02	Undefined	as_event	854094	856187	.	-	.	transcript_id "TCONS_00003797,TCONS_00003796"; gene_id "chrA02:854030-856187C"; flanks "856187[,854094]"; structure "1^3-,2^4-"; splice_chain "855863^854560-,855861^854558-"; sources "Undefined,Undefined"; NMorMRNA "null"; degree "4"; dimension "2_2";
chrA02	Undefined	as_event	956091	956433	.	-	.	transcript_id "TCONS_00003806,TCONS_00003807"; gene_id "chrA02:954441-956648C"; flanks "956433-,956091^"; structure "1^3-,2^4-"; splice_chain "956335^956202-,956333^956200-"; sources "Undefined,Undefined"; NMorMRNA "null"; degree "4"; dimension "2_2";
chrA02	Undefined	as_event	978804	979009	.	-	.	transcript_id "TCONS_00003813,TCONS_00003811"; gene_id "chrA02:977185-979087C"; flanks "979009^,978804^"; structure "1-,2-"; splice_chain "978877-,978873-"; sources "Undefined,Undefined"; NMorMRNA "null"; degree "4"; dimension "2_2";
chrA02	Undefined	as_event	999421	999809	.	-	.	transcript_id "TCONS_00003816,TCONS_00003817"; gene_id "chrA02:999421-1003984C"; flanks "999809-,999421]"; structure "1^3-,2^4-"; splice_chain "999617^999494-,999612^999489-"; sources "Undefined,Undefined"; NMorMRNA "null"; degree "4"; dimension "2_2";
chrA02	Undefined	as_event	1030169	1030566	.	-	.	transcript_id "TCONS_00003819,TCONS_00003818"; gene_id "chrA02:1029927-1032984C"; flanks "1030566-,1030169^"; structure "0,1^2-"; splice_chain ",1030415^1030334-"; sources "Undefined,Undefined"; NMorMRNA "null"; degree "4"; dimension "2_2";
chrA02	Undefined	as_event	1080388	1080675	.	-	.	transcript_id "TCONS_00003825/TCONS_00003826,TCONS_00003824"; gene_id "chrA02:1076364-1082956C"; flanks "1080675-,1080388^"; structure "0,1^2-"; splice_chain ",1080539^1080463-"; sources "Undefined,Undefined"; NMorMRNA "null"; degree "4"; dimension "2_2";
chrA02	Undefined	as_event	1079534	1080185	.	-	.	transcript_id "TCONS_00003824,TCONS_00003825/TCONS_00003826"; gene_id "chrA02:1076364-1082956C"; flanks "1080185-,1079534^"; structure "1^3-5^7-,2^4-6^8-"; splice_chain "1079993^1079908-1079758^1079663-,1079992^1079907-1079756^1079661-"; sources "Undefined,Undefined"; NMorMRNA "null"; degree "4"; dimension "2_2";
chrA02	Undefined	as_event	1077374	1077683	.	-	.	transcript_id "TCONS_00003824/TCONS_00003825/TCONS_00003826,TCONS_00003823"; gene_id "chrA02:1076364-1082956C"; flanks "1077683-,1077374^"; structure "0,1^2-"; splice_chain ",1077595^1077512-"; sources "Undefined,Undefined"; NMorMRNA "null"; degree "4"; dimension "2_2";
chrA02	Undefined	as_event	1076364	1076710	.	-	.	transcript_id "TCONS_00003823,TCONS_00003824/TCONS_00003825/TCONS_00003826"; gene_id "chrA02:1076364-1082956C"; flanks "1076710-,1076364]"; structure "1^3-,2^4-"; splice_chain "1076627^1076541-,1076599^1076513-"; sources "Undefined,Undefined"; NMorMRNA "null"; degree "4"; dimension "2_2";
chrA02	Undefined	as_event	1159024	1159420	.	-	.	transcript_id "TCONS_00003834,TCONS_00003833"; gene_id "chrA02:1156779-1162195C"; flanks "1159420-,1159024^"; structure "0,1^2-"; splice_chain ",1159217^1159136-"; sources "Undefined,Undefined"; NMorMRNA "null"; degree "4"; dimension "2_2";
chrA02	Undefined	as_event	1175247	1177663	.	-	.	transcript_id "TCONS_00003837,TCONS_00003838"; gene_id "chrA02:1175247-1177663C"; flanks "1177663[,1175247]"; structure "1^3-,2^4-"; splice_chain "1177593^1176951-,1177578^1176936-"; sources "Undefined,Undefined"; NMorMRNA "null"; degree "4"; dimension "2_2";
chrA02	Undefined	as_event	1186720	1187008	.	-	.	transcript_id "TCONS_00003839,TCONS_00003840/TCONS_00003841"; gene_id "chrA02:1183927-1191499C"; flanks "1187008^,1186720^"; structure "1-,2-"; splice_chain "1186830-,1186828-"; sources "Undefined,Undefined"; NMorMRNA "null"; degree "4"; dimension "2_2";
chrA02	Undefined	as_event	1242748	1243385	.	-	.	transcript_id "TCONS_00003848,TCONS_00003849"; gene_id "chrA02:1240370-1243733C"; flanks "1243385-,1242748^"; structure "0,1^2-"; splice_chain ",1243254^1243164-"; sources "Undefined,Undefined"; NMorMRNA "null"; degree "4"; dimension "2_2";
chrA02	Undefined	as_event	1241535	1241794	.	-	.	transcript_id "TCONS_00003847,TCONS_00003848"; gene_id "chrA02:1240370-1243733C"; flanks "1241794-,1241535^"; structure "1^3-,2^4-"; splice_chain "1241721^1241625-,1241720^1241624-"; sources "Undefined,Undefined"; NMorMRNA "null"; degree "4"; dimension "2_2";
chrA02	Undefined	as_event	1281167	1282345	.	-	.	transcript_id "TCONS_00003851,TCONS_00003852"; gene_id "chrA02:1279247-1282345C"; flanks "1282345[,1281167^"; structure "1^3-,2^4-"; splice_chain "1281594^1281244-,1281593^1281243-"; sources "Undefined,Undefined"; NMorMRNA "null"; degree "4"; dimension "2_2";
chrA02	Undefined	as_event	1280115	1280478	.	-	.	transcript_id "TCONS_00003852,TCONS_00003851"; gene_id "chrA02:1279247-1282345C"; flanks "1280478-,1280115^"; structure "1^3-,2^4-"; splice_chain "1280417^1280229-,1280404^1280216-"; sources "Undefined,Undefined"; NMorMRNA "null"; degree "4"; dimension "2_2";
chrA02	Undefined	as_event	1279545	1279819	.	-	.	transcript_id "TCONS_00003852,TCONS_00003851"; gene_id "chrA02:1279247-1282345C"; flanks "1279819-,1279545^"; structure "1^3-,2^4-"; splice_chain "1279764^1279697-,1279754^1279687-"; sources "Undefined,Undefined"; NMorMRNA "null"; degree "4"; dimension "2_2";
chrA02	Undefined	as_event	1331888	1332265	.	-	.	transcript_id "TCONS_00003855,TCONS_00003856/TCONS_00003857"; gene_id "chrA02:1330113-1333384C"; flanks "1332265-,1331888^"; structure "1^3-,2^4-"; splice_chain "1332193^1332099-,1332191^1332097-"; sources "Undefined,Undefined"; NMorMRNA "null"; degree "4"; dimension "2_2";
chrA02	Undefined	as_event	1331006	1331445	.	-	.	transcript_id "TCONS_00003855,TCONS_00003856,TCONS_00003857"; gene_id "chrA02:1330113-1333384C"; flanks "1331445-,1331006^"; structure "1^4-,2^5-,3^6-"; splice_chain "1331241^1331133-,1331233^1331125-,1331231^1331123-"; sources "Undefined,Undefined,Undefined"; NMorMRNA "null"; degree "9"; dimension "3_3";
chrA02	Undefined	as_event	1330494	1331006	.	-	.	transcript_id "TCONS_00003855,TCONS_00003857"; gene_id "chrA02:1330113-1333384C"; flanks "1331006^,1330494^"; structure "1-3^5-,2-4^6-"; splice_chain "1330915-1330783^1330700-,1330913-1330778^1330695-"; sources "Undefined,Undefined"; NMorMRNA "null"; degree "4"; dimension "2_2";
chrA02	Undefined	as_event	1330306	1330695	.	-	.	transcript_id "TCONS_00003856,TCONS_00003857"; gene_id "chrA02:1330113-1333384C"; flanks "1330695-,1330306^"; structure "1^3-,2^4-"; splice_chain "1330496^1330413-,1330494^1330411-"; sources "Undefined,Undefined"; NMorMRNA "null"; degree "4"; dimension "2_2";
chrA02	Undefined	as_event	1330306	1331006	.	-	.	transcript_id "TCONS_00003855,TCONS_00003856,TCONS_00003857"; gene_id "chrA02:1330113-1333384C"; flanks "1331006^,1330306^"; structure "1-3^5-8^10-,2-4^6-7^9-,2-4^6-8^10-"; splice_chain "1330915-1330783^1330700-1330494^1330411-,1330913-1330778^1330695-1330496^1330413-,1330913-1330778^1330695-1330494^1330411-"; sources "Undefined,Undefined,Undefined"; NMorMRNA "null"; degree "9"; dimension "3_3";
chrA02	Undefined	as_event	1740259	1740444	.	-	.	transcript_id "TCONS_00003877/TCONS_00003878,TCONS_00003879"; gene_id "chrA02:1736859-1740470C"; flanks "1740444^,1740259^"; structure "1-,2-"; splice_chain "1740341-,1740338-"; sources "Undefined,Undefined"; NMorMRNA "null"; degree "4"; dimension "2_2";
chrA02	Undefined	as_event	1738814	1739004	.	-	.	transcript_id "TCONS_00003878,TCONS_00003877"; gene_id "chrA02:1736859-1740470C"; flanks "1739004-,1738814-"; structure "1^,2^"; splice_chain "1738908^,1738907^"; sources "Undefined,Undefined"; NMorMRNA "null"; degree "4"; dimension "2_2";
chrA02	Undefined	as_event	1738729	1739004	.	-	.	transcript_id "TCONS_00003879,TCONS_00003878,TCONS_00003877"; gene_id "chrA02:1736859-1740470C"; flanks "1739004-,1738729^"; structure "0,1^3-,2^3-"; splice_chain ",1738908^1738814-,1738907^1738814-"; sources "Undefined,Undefined,Undefined"; NMorMRNA "null"; degree "9"; dimension "3_3";
chrA02	Undefined	as_event	1797479	1797685	.	-	.	transcript_id "TCONS_00003884,TCONS_00003883"; gene_id "chrA02:1796267-1799236C"; flanks "1797685-,1797479-"; structure "1^,2^"; splice_chain "1797556^,1797555^"; sources "Undefined,Undefined"; NMorMRNA "null"; degree "4"; dimension "2_2";
chrA02	Undefined	as_event	1797047	1797479	.	-	.	transcript_id "TCONS_00003884,TCONS_00003883"; gene_id "chrA02:1796267-1799236C"; flanks "1797479-,1797047^"; structure "1^3-,2^4-"; splice_chain "1797271^1797187-,1797261^1797177-"; sources "Undefined,Undefined"; NMorMRNA "null"; degree "4"; dimension "2_2";
chrA02	Undefined	as_event	1797047	1797685	.	-	.	transcript_id "TCONS_00003885,TCONS_00003884,TCONS_00003883"; gene_id "chrA02:1796267-1799236C"; flanks "1797685-,1797047^"; structure "0,1^3-4^6-,2^3-5^7-"; splice_chain ",1797556^1797479-1797271^1797187-,1797555^1797479-1797261^1797177-"; sources "Undefined,Undefined,Undefined"; NMorMRNA "null"; degree "9"; dimension "3_3";
chrA02	Undefined	as_event	1796267	1796722	.	-	.	transcript_id "TCONS_00003884,TCONS_00003883"; gene_id "chrA02:1796267-1799236C"; flanks "1796722-,1796267]"; structure "1^3-,2^4-"; splice_chain "1796484^1796406-,1796474^1796396-"; sources "Undefined,Undefined"; NMorMRNA "null"; degree "4"; dimension "2_2";
chrA02	Undefined	as_event	1796267	1796974	.	-	.	transcript_id "TCONS_00003884,TCONS_00003883,TCONS_00003885"; gene_id "chrA02:1796267-1799236C"; flanks "1796974-,1796267]"; structure "1^2-3^6-,1^2-5^8-,4^7-"; splice_chain "1796800^1796722-1796484^1796406-,1796800^1796722-1796474^1796396-,1796477^1796399-"; sources "Undefined,Undefined,Undefined"; NMorMRNA "null"; degree "9"; dimension "3_3";
chrA02	Undefined	as_event	1805263	1805834	.	-	.	transcript_id "TCONS_00003888,TCONS_00003887"; gene_id "chrA02:1801840-1805966C"; flanks "1805834^,1805263^"; structure "1-,2-"; splice_chain "1805382-,1805377-"; sources "Undefined,Undefined"; NMorMRNA "null"; degree "4"; dimension "2_2";
chrA02	Undefined	as_event	1804048	1804773	.	-	.	transcript_id "TCONS_00003886,TCONS_00003888"; gene_id "chrA02:1801840-1805966C"; flanks "1804773^,1804048^"; structure "1-,2-"; splice_chain "1804692-,1804673-"; sources "Undefined,Undefined"; NMorMRNA "null"; degree "4"; dimension "2_2";
chrA02	Undefined	as_event	1804048	1804882	.	-	.	transcript_id "TCONS_00003887,TCONS_00003886,TCONS_00003888"; gene_id "chrA02:1801840-1805966C"; flanks "1804882-,1804048^"; structure "0,1^2-,1^3-"; splice_chain ",1804773^1804692-,1804773^1804673-"; sources "Undefined,Undefined,Undefined"; NMorMRNA "null"; degree "9"; dimension "3_3";
chrA02	Undefined	as_event	1848112	1848534	.	-	.	transcript_id "TCONS_00003896,TCONS_00003893/TCONS_00003894/TCONS_00003895"; gene_id "chrA02:1845741-1848534C"; flanks "1848534[,1848112^"; structure "0,1^2-"; splice_chain ",1848294^1848205-"; sources "Undefined,Undefined"; NMorMRNA "null"; degree "4"; dimension "2_2";
chrA02	Undefined	as_event	1847900	1848112	.	-	.	transcript_id "TCONS_00003893/TCONS_00003894,TCONS_00003895/TCONS_00003896"; gene_id "chrA02:1845741-1848534C"; flanks "1848112^,1847900^"; structure "1-,2-"; splice_chain "1847985-,1847978-"; sources "Undefined,Undefined"; NMorMRNA "null"; degree "4"; dimension "2_2";
chrA02	Undefined	as_event	1847672	1847900	.	-	.	transcript_id "TCONS_00003895/TCONS_00003896,TCONS_00003893/TCONS_00003894"; gene_id "chrA02:1845741-1848534C"; flanks "1847900^,1847672^"; structure "1-,2-"; splice_chain "1847821-,1847814-"; sources "Undefined,Undefined"; NMorMRNA "null"; degree "4"; dimension "2_2";
chrA02	Undefined	as_event	1847317	1847554	.	-	.	transcript_id "TCONS_00003893/TCONS_00003894,TCONS_00003896"; gene_id "chrA02:1845741-1848534C"; flanks "1847554-,1847317^"; structure "0,1^2-"; splice_chain ",1847452^1847359-"; sources "Undefined,Undefined"; NMorMRNA "null"; degree "4"; dimension "2_2";
chrA02	Undefined	as_event	1847127	1847554	.	-	.	transcript_id "TCONS_00003895,TCONS_00003896,TCONS_00003893"; gene_id "chrA02:1845741-1848534C"; flanks "1847554-,1847127^"; structure "0,1^2-3^4-,3^4-"; splice_chain ",1847452^1847359-1847317^1847210-,1847317^1847210-"; sources "Undefined,Undefined,Undefined"; NMorMRNA "null"; degree "9"; dimension "3_3";
chrA02	Undefined	as_event	1846880	1847210	.	-	.	transcript_id "TCONS_00003894,TCONS_00003893/TCONS_00003896"; gene_id "chrA02:1845741-1848534C"; flanks "1847210-,1846880^"; structure "0,1^2-"; splice_chain ",1847127^1847033-"; sources "Undefined,Undefined"; NMorMRNA "null"; degree "4"; dimension "2_2";
chrA02	Undefined	as_event	1846880	1847554	.	-	.	transcript_id "TCONS_00003896,TCONS_00003894,TCONS_00003893,TCONS_00003895"; gene_id "chrA02:1845741-1848534C"; flanks "1847554-,1846880^"; structure "1^2-3^4-5^6-,3^4-,3^4-5^6-,5^6-"; splice_chain "1847452^1847359-1847317^1847210-1847127^1847033-,1847317^1847210-,1847317^1847210-1847127^1847033-,1847127^1847033-"; sources "Undefined,Undefined,Undefined,Undefined"; NMorMRNA "null"; degree "16"; d…
chrA02	Undefined	as_event	1846684	1846880	.	-	.	transcript_id "TCONS_00003894/TCONS_00003896,TCONS_00003893/TCONS_00003895"; gene_id "chrA02:1845741-1848534C"; flanks "1846880^,1846684^"; structure "1-,2-"; splice_chain "1846805-,1846793-"; sources "Undefined,Undefined"; NMorMRNA "null"; degree "4"; dimension "2_2";
chrA02	Undefined	as_event	1846424	1846684	.	-	.	transcript_id "TCONS_00003895,TCONS_00003896"; gene_id "chrA02:1845741-1848534C"; flanks "1846684^,1846424^"; structure "1-,2-"; splice_chain "1846606-,1846597-"; sources "Undefined,Undefined"; NMorMRNA "null"; degree "4"; dimension "2_2";
chrA02	Undefined	as_event	1846324	1846597	.	-	.	transcript_id "TCONS_00003893/TCONS_00003894,TCONS_00003896"; gene_id "chrA02:1845741-1848534C"; flanks "1846597-,1846324^"; structure "0,1^2-"; splice_chain ",1846424^1846351-"; sources "Undefined,Undefined"; NMorMRNA "null"; degree "4"; dimension "2_2";
chrA02	Undefined	as_event	1846324	1846684	.	-	.	transcript_id "TCONS_00003895,TCONS_00003893/TCONS_00003894,TCONS_00003896"; gene_id "chrA02:1845741-1848534C"; flanks "1846684^,1846324^"; structure "1-3^4-,2-,2-3^4-"; splice_chain "1846606-1846424^1846351-,1846597-,1846597-1846424^1846351-"; sources "Undefined,Undefined,Undefined"; NMorMRNA "null"; degree "9"; dimension "3_3";
chrA02	Undefined	as_event	2139820	2140433	.	-	.	transcript_id "TCONS_00003918,TCONS_00003919"; gene_id "chrA02:2139274-2140624C"; flanks "2140433^,2139820^"; structure "1-,2-"; splice_chain "2140159-,2140156-"; sources "Undefined,Undefined"; NMorMRNA "null"; degree "4"; dimension "2_2";
chrA02	Undefined	as_event	2157022	2157236	.	-	.	transcript_id "TCONS_00003921,TCONS_00003920"; gene_id "chrA02:2154996-2159714C"; flanks "2157236^,2157022^"; structure "1-,2-"; splice_chain "2157103-,2157102-"; sources "Undefined,Undefined"; NMorMRNA "null"; degree "4"; dimension "2_2";
chrA02	Undefined	as_event	2156183	2156519	.	-	.	transcript_id "TCONS_00003921,TCONS_00003920"; gene_id "chrA02:2154996-2159714C"; flanks "2156519^,2156183^"; structure "1-,2-"; splice_chain "2156300-,2156298-"; sources "Undefined,Undefined"; NMorMRNA "null"; degree "4"; dimension "2_2";
chrA02	Undefined	as_event	2300647	2300980	.	-	.	transcript_id "TCONS_00003932,TCONS_00003933"; gene_id "chrA02:2298014-2301379C"; flanks "2300980^,2300647^"; structure "1-,2-"; splice_chain "2300759-,2300758-"; sources "Undefined,Undefined"; NMorMRNA "null"; degree "4"; dimension "2_2";
chrA02	Undefined	as_event	2304950	2305185	.	-	.	transcript_id "TCONS_00003934,TCONS_00003935"; gene_id "chrA02:2303690-2306067C"; flanks "2305185-,2304950^"; structure "0,1^2-"; splice_chain ",2305131^2305050-"; sources "Undefined,Undefined"; NMorMRNA "null"; degree "4"; dimension "2_2";
chrA02	Undefined	as_event	2497022	2497234	.	-	.	transcript_id "TCONS_00003949,TCONS_00003950"; gene_id "chrA02:2495170-2497904C"; flanks "2497234-,2497022^"; structure "0,1^2-"; splice_chain ",2497174^2497099-"; sources "Undefined,Undefined"; NMorMRNA "null"; degree "4"; dimension "2_2";
chrA02	Undefined	as_event	2714310	2714877	.	-	.	transcript_id "TCONS_00003962,TCONS_00003963"; gene_id "chrA02:2710944-2715687C"; flanks "2714877-,2714310^"; structure "1^3-,2^4-"; splice_chain "2714789^2714572-,2714779^2714562-"; sources "Undefined,Undefined"; NMorMRNA "null"; degree "4"; dimension "2_2";
chrA02	Undefined	as_event	2732813	2733299	.	-	.	transcript_id "TCONS_00003964,TCONS_00003965"; gene_id "chrA02:2732312-2736408C"; flanks "2733299-,2732813^"; structure "1^3-,2^4-"; splice_chain "2733100^2732980-,2733090^2732970-"; sources "Undefined,Undefined"; NMorMRNA "null"; degree "4"; dimension "2_2";
chrA02	Undefined	as_event	2756913	2757453	.	-	.	transcript_id "TCONS_00003969,TCONS_00003970"; gene_id "chrA02:2755834-2757706C"; flanks "2757453^,2756913^"; structure "1-,2-3^4-"; splice_chain "2757384-,2757381-2757154^2757075-"; sources "Undefined,Undefined"; NMorMRNA "null"; degree "4"; dimension "2_2";
chrA02	Undefined	as_event	2972389	2973118	.	-	.	transcript_id "TCONS_00003976,TCONS_00003977"; gene_id "chrA02:2969949-2973659C"; flanks "2973118^,2972389^"; structure "1-,2-"; splice_chain "2972883-,2972880-"; sources "Undefined,Undefined"; NMorMRNA "null"; degree "4"; dimension "2_2";
chrA02	Undefined	as_event	2983695	2984008	.	-	.	transcript_id "TCONS_00003979,TCONS_00003978/TCONS_00003980"; gene_id "chrA02:2982511-2985399C"; flanks "2984008-,2983695^"; structure "1^3-,2^4-"; splice_chain "2983922^2983820-,2983921^2983819-"; sources "Undefined,Undefined"; NMorMRNA "null"; degree "4"; dimension "2_2";
chrA02	Undefined	as_event	3037715	3038190	.	-	.	transcript_id "TCONS_00003982,TCONS_00003981"; gene_id "chrA02:3037715-3043213C"; flanks "3038190-,3037715]"; structure "0,1^2-"; splice_chain ",3037926^3037822-"; sources "Undefined,Undefined"; NMorMRNA "null"; degree "4"; dimension "2_2";
chrA02	Undefined	as_event	3135086	3135475	.	-	.	transcript_id "TCONS_00003989,TCONS_00003988"; gene_id "chrA02:3129320-3135475C"; flanks "3135475[,3135086^"; structure "1^3-,2^4-"; splice_chain "3135275^3135180-,3135274^3135179-"; sources "Undefined,Undefined"; NMorMRNA "null"; degree "4"; dimension "2_2";
chrA02	Undefined	as_event	3272318	3272586	.	-	.	transcript_id "TCONS_00004005,TCONS_00004004"; gene_id "chrA02:3270873-3275056C"; flanks "3272586-,3272318-"; structure "1^,2^"; splice_chain "3272488^,3272459^"; sources "Undefined,Undefined"; NMorMRNA "null"; degree "4"; dimension "2_2";
chrA02	Undefined	as_event	3667952	3668110	.	-	.	transcript_id "TCONS_00004017,TCONS_00004016"; gene_id "chrA02:3665396-3669203C"; flanks "3668110-,3667952-"; structure "1^,2^"; splice_chain "3668047^,3668045^"; sources "Undefined,Undefined"; NMorMRNA "null"; degree "4"; dimension "2_2";
chrA02	Undefined	as_event	3666400	3666913	.	-	.	transcript_id "TCONS_00004016,TCONS_00004017"; gene_id "chrA02:3665396-3669203C"; flanks "3666913-,3666400^"; structure "1^3-,2^4-"; splice_chain "3666762^3666666-,3666761^3666665-"; sources "Undefined,Undefined"; NMorMRNA "null"; degree "4"; dimension "2_2";
chrA02	Undefined	as_event	4242394	4242861	.	-	.	transcript_id "TCONS_00004037,TCONS_00004038"; gene_id "chrA02:4242123-4245716C"; flanks "4242861-,4242394^"; structure "1^3-,2^4-"; splice_chain "4242613^4242519-,4242603^4242509-"; sources "Undefined,Undefined"; NMorMRNA "null"; degree "4"; dimension "2_2";
chrA02	Undefined	as_event	4258365	4258704	.	-	.	transcript_id "TCONS_00004041,TCONS_00004040"; gene_id "chrA02:4257384-4259416C"; flanks "4258704-,4258365^"; structure "0,1^2-"; splice_chain ",4258569^4258491-"; sources "Undefined,Undefined"; NMorMRNA "null"; degree "4"; dimension "2_2";
chrA02	Undefined	as_event	4414344	4414531	.	-	.	transcript_id "TCONS_00004043,TCONS_00004044"; gene_id "chrA02:4412911-4414541C"; flanks "4414531[,4414344^"; structure "1^3-,2^4-"; splice_chain "4414503^4414476-,4414498^4414471-"; sources "Undefined,Undefined"; NMorMRNA "null"; degree "4"; dimension "2_2";
chrA02	Undefined	as_event	4450209	4450632	.	-	.	transcript_id "TCONS_00004049,TCONS_00004050"; gene_id "chrA02:4449929-4451811C"; flanks "4450632-,4450209^"; structure "0,1^2-"; splice_chain ",4450546^4450466-"; sources "Undefined,Undefined"; NMorMRNA "null"; degree "4"; dimension "2_2";
chrA02	Undefined	as_event	4555260	4557329	.	-	.	transcript_id "TCONS_00004056,TCONS_00004057"; gene_id "chrA02:4555260-4557329C"; flanks "4557329[,4555260]"; structure "1^3-6^8-,2^4-5^7-"; splice_chain "4557273^4557106-4555810^4555472-,4557257^4557090-4555820^4555482-"; sources "Undefined,Undefined"; NMorMRNA "null"; degree "4"; dimension "2_2";
chrA02	Undefined	as_event	4601463	4601619	.	-	.	transcript_id "TCONS_00004061,TCONS_00004062"; gene_id "chrA02:4599042-4602362C"; flanks "4601619^,4601463^"; structure "1-,2-"; splice_chain "4601533-,4601530-"; sources "Undefined,Undefined"; NMorMRNA "null"; degree "4"; dimension "2_2";
chrA02	Undefined	as_event	4806916	4807274	.	-	.	transcript_id "TCONS_00004073,TCONS_00004072"; gene_id "chrA02:4806155-4807716C"; flanks "4807274-,4806916-"; structure "1^,2^"; splice_chain "4807181^,4807179^"; sources "Undefined,Undefined"; NMorMRNA "null"; degree "4"; dimension "2_2";
chrA02	Undefined	as_event	4935014	4935449	.	-	.	transcript_id "TCONS_00004082,TCONS_00004080/TCONS_00004081"; gene_id "chrA02:4933996-4936926C"; flanks "4935449-,4935014^"; structure "0,1^2-"; splice_chain ",4935324^4935124-"; sources "Undefined,Undefined"; NMorMRNA "null"; degree "4"; dimension "2_2";
chrA02	Undefined	as_event	4934499	4934606	.	-	.	transcript_id "TCONS_00004081,TCONS_00004082"; gene_id "chrA02:4933996-4936926C"; flanks "4934606-,4934499]"; structure "0,1^2-"; splice_chain ",4934595^4934523-"; sources "Undefined,Undefined"; NMorMRNA "null"; degree "4"; dimension "2_2";
chrA02	Undefined	as_event	4934499	4934922	.	-	.	transcript_id "TCONS_00004080,TCONS_00004081,TCONS_00004082"; gene_id "chrA02:4933996-4936926C"; flanks "4934922-,4934499]"; structure "0,1^2-,1^2-3^4-"; splice_chain ",4934815^4934606-,4934815^4934606-4934595^4934523-"; sources "Undefined,Undefined,Undefined"; NMorMRNA "null"; degree "9"; dimension "3_3";
chrA02	Undefined	as_event	4959117	4959445	.	-	.	transcript_id "TCONS_00004085,TCONS_00004084"; gene_id "chrA02:4958620-4960660C"; flanks "4959445-,4959117^"; structure "0,1^2-"; splice_chain ",4959270^4959186-"; sources "Undefined,Undefined"; NMorMRNA "null"; degree "4"; dimension "2_2";
chrA02	Undefined	as_event	4958739	4959042	.	-	.	transcript_id "TCONS_00004085,TCONS_00004084"; gene_id "chrA02:4958620-4960660C"; flanks "4959042-,4958739^"; structure "0,1^2-"; splice_chain ",4958888^4958822-"; sources "Undefined,Undefined"; NMorMRNA "null"; degree "4"; dimension "2_2";
chrA02	Undefined	as_event	5205717	5206793	.	-	.	transcript_id "TCONS_00004090,TCONS_00004091"; gene_id "chrA02:5204770-5206793C"; flanks "5206793[,5205717^"; structure "1^3-,2^4-"; splice_chain "5206207^5205820-,5206206^5205819-"; sources "Undefined,Undefined"; NMorMRNA "null"; degree "4"; dimension "2_2";
chrA02	Undefined	as_event	5226130	5226424	.	-	.	transcript_id "TCONS_00004095,TCONS_00004094"; gene_id "chrA02:5225501-5226873C"; flanks "5226424-,5226130^"; structure "0,1^2-"; splice_chain ",5226252^5226178-"; sources "Undefined,Undefined"; NMorMRNA "null"; degree "4"; dimension "2_2";
chrA02	Undefined	as_event	5363199	5363589	.	-	.	transcript_id "TCONS_00004099,TCONS_00004098"; gene_id "chrA02:5363109-5365638C"; flanks "5363589-,5363199^"; structure "0,1^2-"; splice_chain ",5363397^5363328-"; sources "Undefined,Undefined"; NMorMRNA "null"; degree "4"; dimension "2_2";
chrA02	Undefined	as_event	5388071	5388552	.	-	.	transcript_id "TCONS_00004105,TCONS_00004104"; gene_id "chrA02:5386951-5390437C"; flanks "5388552-,5388071^"; structure "0,1^2-"; splice_chain ",5388337^5388141-"; sources "Undefined,Undefined"; NMorMRNA "null"; degree "4"; dimension "2_2";
chrA02	Undefined	as_event	5386951	5387565	.	-	.	transcript_id "TCONS_00004105,TCONS_00004104"; gene_id "chrA02:5386951-5390437C"; flanks "5387565-,5386951]"; structure "0,1^2-"; splice_chain ",5387444^5387264-"; sources "Undefined,Undefined"; NMorMRNA "null"; degree "4"; dimension "2_2";
chrA02	Undefined	as_event	5884189	5884749	.	-	.	transcript_id "TCONS_00004123,TCONS_00004122"; gene_id "chrA02:5884189-5888341C"; flanks "5884749-,5884189]"; structure "0,1^2-"; splice_chain ",5884654^5884570-"; sources "Undefined,Undefined"; NMorMRNA "null"; degree "4"; dimension "2_2";
chrA02	Undefined	as_event	5951872	5952163	.	-	.	transcript_id "TCONS_00004125,TCONS_00004124"; gene_id "chrA02:5948221-5953233C"; flanks "5952163-,5951872^"; structure "0,1^2-"; splice_chain ",5952004^5951922-"; sources "Undefined,Undefined"; NMorMRNA "null"; degree "4"; dimension "2_2";
chrA02	Undefined	as_event	5950546	5950709	.	-	.	transcript_id "TCONS_00004124,TCONS_00004125"; gene_id "chrA02:5948221-5953233C"; flanks "5950709^,5950546^"; structure "1-,2-"; splice_chain "5950601-,5950599-"; sources "Undefined,Undefined"; NMorMRNA "null"; degree "4"; dimension "2_2";
chrA02	Undefined	as_event	6220827	6221194	.	-	.	transcript_id "TCONS_00004138,TCONS_00004137"; gene_id "chrA02:6220760-6222768C"; flanks "6221194-,6220827-"; structure "1^,2^"; splice_chain "6221045^,6220920^"; sources "Undefined,Undefined"; NMorMRNA "null"; degree "4"; dimension "2_2";
chrA02	Undefined	as_event	6223968	6224317	.	-	.	transcript_id "TCONS_00004141,TCONS_00004140"; gene_id "chrA02:6222955-6224819C"; flanks "6224317-,6223968^"; structure "0,1^2-"; splice_chain ",6224217^6224075-"; sources "Undefined,Undefined"; NMorMRNA "null"; degree "4"; dimension "2_2";
chrA02	Undefined	as_event	6222955	6223415	.	-	.	transcript_id "TCONS_00004141,TCONS_00004140"; gene_id "chrA02:6222955-6224819C"; flanks "6223415-,6222955]"; structure "1^3-,2^4-"; splice_chain "6223317^6223055-,6223286^6223024-"; sources "Undefined,Undefined"; NMorMRNA "null"; degree "4"; dimension "2_2";
chrA02	Undefined	as_event	6236314	6236479	.	-	.	transcript_id "TCONS_00004142,TCONS_00004143"; gene_id "chrA02:6234895-6236720C"; flanks "6236479^,6236314^"; structure "1-,2-"; splice_chain "6236418-,6236415-"; sources "Undefined,Undefined"; NMorMRNA "null"; degree "4"; dimension "2_2";
chrA02	Undefined	as_event	6328950	6329429	.	-	.	transcript_id "TCONS_00004153,TCONS_00004152"; gene_id "chrA02:6328950-6331206C"; flanks "6329429-,6328950]"; structure "1^3-,2^4-"; splice_chain "6329330^6329030-,6329322^6329022-"; sources "Undefined,Undefined"; NMorMRNA "null"; degree "4"; dimension "2_2";
chrA02	Undefined	as_event	6525668	6525921	.	-	.	transcript_id "TCONS_00004159,TCONS_00004160"; gene_id "chrA02:6525217-6526159C"; flanks "6525921^,6525668^"; structure "1-,2-"; splice_chain "6525749-,6525747-"; sources "Undefined,Undefined"; NMorMRNA "null"; degree "4"; dimension "2_2";
chrA02	Undefined	as_event	6529602	6530009	.	-	.	transcript_id "TCONS_00004164,TCONS_00004163"; gene_id "chrA02:6528300-6530009C"; flanks "6530009[,6529602^"; structure "1^3-,2^4-"; splice_chain "6529904^6529677-,6529870^6529640-"; sources "Undefined,Undefined"; NMorMRNA "null"; degree "4"; dimension "2_2";
chrA02	Undefined	as_event	6529193	6529828	.	-	.	transcript_id "TCONS_00004161,TCONS_00004162"; gene_id "chrA02:6528300-6530009C"; flanks "6529828[,6529193^"; structure "0,1^2-"; splice_chain ",6529602^6529516-"; sources "Undefined,Undefined"; NMorMRNA "null"; degree "4"; dimension "2_2";
chrA02	Undefined	as_event	6694379	6694557	.	-	.	transcript_id "TCONS_00004167,TCONS_00004168/TCONS_00004169"; gene_id "chrA02:6692855-6695263C"; flanks "6694557^,6694379^"; structure "1-,2-"; splice_chain "6694453-,6694452-"; sources "Undefined,Undefined"; NMorMRNA "null"; degree "4"; dimension "2_2";
chrA02	Undefined	as_event	6694079	6694292	.	-	.	transcript_id "TCONS_00004168,TCONS_00004167/TCONS_00004169"; gene_id "chrA02:6692855-6695263C"; flanks "6694292-,6694079^"; structure "0,1^2-"; splice_chain ",6694216^6694150-"; sources "Undefined,Undefined"; NMorMRNA "null"; degree "4"; dimension "2_2";
chrA02	Undefined	as_event	6693475	6693619	.	-	.	transcript_id "TCONS_00004169,TCONS_00004168"; gene_id "chrA02:6692855-6695263C"; flanks "6693619^,6693475^"; structure "1-,2-"; splice_chain "6693544-,6693543-"; sources "Undefined,Undefined"; NMorMRNA "null"; degree "4"; dimension "2_2";
chrA02	Undefined	as_event	6693475	6693727	.	-	.	transcript_id "TCONS_00004167,TCONS_00004169,TCONS_00004168"; gene_id "chrA02:6692855-6695263C"; flanks "6693727-,6693475^"; structure "0,1^2-,1^3-"; splice_chain ",6693619^6693544-,6693619^6693543-"; sources "Undefined,Undefined,Undefined"; NMorMRNA "null"; degree "9"; dimension "3_3";
chrA02	Undefined	as_event	6810727	6812085	.	-	.	transcript_id "TCONS_00004171,TCONS_00004170"; gene_id "chrA02:6810727-6814885C"; flanks "6812085^,6810727]"; structure "1-,2-"; splice_chain "6811994-,6811982-"; sources "Undefined,Undefined"; NMorMRNA "null"; degree "4"; dimension "2_2";
chrA02	Undefined	as_event	6859593	6860205	.	-	.	transcript_id "TCONS_00004172,TCONS_00004173"; gene_id "chrA02:6857845-6860205C"; flanks "6860205[,6859593^"; structure "0,1^2-"; splice_chain ",6859737^6859654-"; sources "Undefined,Undefined"; NMorMRNA "null"; degree "4"; dimension "2_2";
chrA02	Undefined	as_event	6857845	6858088	.	-	.	transcript_id "TCONS_00004173,TCONS_00004172"; gene_id "chrA02:6857845-6860205C"; flanks "6858088-,6857845]"; structure "1^3-,2^4-"; splice_chain "6857990^6857904-,6857959^6857873-"; sources "Undefined,Undefined"; NMorMRNA "null"; degree "4"; dimension "2_2";
chrA02	Undefined	as_event	6988946	6989387	.	-	.	transcript_id "TCONS_00004179,TCONS_00004180"; gene_id "chrA02:6980236-6995027C"; flanks "6989387^,6988946^"; structure "1-,2-"; splice_chain "6989277-,6989275-"; sources "Undefined,Undefined"; NMorMRNA "null"; degree "4"; dimension "2_2";
chrA02	Undefined	as_event	6984945	6985472	.	-	.	transcript_id "TCONS_00004180,TCONS_00004179"; gene_id "chrA02:6980236-6995027C"; flanks "6985472-,6984945^"; structure "0,1^2-"; splice_chain ",6985270^6985178-"; sources "Undefined,Undefined"; NMorMRNA "null"; degree "4"; dimension "2_2";
chrA02	Undefined	as_event	7031568	7032598	.	-	.	transcript_id "TCONS_00004182,TCONS_00004181"; gene_id "chrA02:7031568-7032598C"; flanks "7032598[,7031568]"; structure "0,1^2-"; splice_chain ",7032403^7032091-"; sources "Undefined,Undefined"; NMorMRNA "null"; degree "4"; dimension "2_2";
chrA02	Undefined	as_event	7113186	7113399	.	-	.	transcript_id "TCONS_00004186,TCONS_00004187"; gene_id "chrA02:7109528-7114041C"; flanks "7113399^,7113186^"; structure "1-,2-"; splice_chain "7113276-,7113274-"; sources "Undefined,Undefined"; NMorMRNA "null"; degree "4"; dimension "2_2";
chrA02	Undefined	as_event	7444485	7444854	.	-	.	transcript_id "TCONS_00004193,TCONS_00004194"; gene_id "chrA02:7444348-7446155C"; flanks "7444854-,7444485^"; structure "0,1^2-"; splice_chain ",7444722^7444643-"; sources "Undefined,Undefined"; NMorMRNA "null"; degree "4"; dimension "2_2";
chrA02	Undefined	as_event	7604809	7605056	.	-	.	transcript_id "TCONS_00004198,TCONS_00004199"; gene_id "chrA02:7603160-7605517C"; flanks "7605056^,7604809^"; structure "1-,2-"; splice_chain "7605002-,7604980-"; sources "Undefined,Undefined"; NMorMRNA "null"; degree "4"; dimension "2_2";
chrA02	Undefined	as_event	8301638	8301870	.	-	.	transcript_id "TCONS_00004206,TCONS_00004205"; gene_id "chrA02:8297367-8302926C"; flanks "8301870^,8301638^"; structure "1-,2-"; splice_chain "8301745-,8301741-"; sources "Undefined,Undefined"; NMorMRNA "null"; degree "4"; dimension "2_2";
chrA02	Undefined	as_event	8300602	8301005	.	-	.	transcript_id "TCONS_00004206,TCONS_00004205"; gene_id "chrA02:8297367-8302926C"; flanks "8301005-,8300602-"; structure "1^,2^"; splice_chain "8300943^,8300942^"; sources "Undefined,Undefined"; NMorMRNA "null"; degree "4"; dimension "2_2";
chrA02	Undefined	as_event	8612075	8612611	.	-	.	transcript_id "TCONS_00004220,TCONS_00004219"; gene_id "chrA02:8610759-8613840C"; flanks "8612611-,8612075^"; structure "0,1^2-"; splice_chain ",8612317^8612207-"; sources "Undefined,Undefined"; NMorMRNA "null"; degree "4"; dimension "2_2";
chrA02	Undefined	as_event	8612075	8612727	.	-	.	transcript_id "TCONS_00004221/TCONS_00004222,TCONS_00004220,TCONS_00004219"; gene_id "chrA02:8610759-8613840C"; flanks "8612727-,8612075^"; structure "0,1^2-,1^2-3^4-"; splice_chain ",8612702^8612611-,8612702^8612611-8612317^8612207-"; sources "Undefined,Undefined,Undefined"; NMorMRNA "null"; degree "9"; dimension "3_3";
chrA02	Undefined	as_event	8611281	8611748	.	-	.	transcript_id "TCONS_00004222,TCONS_00004219/TCONS_00004220/TCONS_00004221"; gene_id "chrA02:8610759-8613840C"; flanks "8611748-,8611281^"; structure "0,1^2-"; splice_chain ",8611598^8611487-"; sources "Undefined,Undefined"; NMorMRNA "null"; degree "4"; dimension "2_2";
chrA02	Undefined	as_event	8707808	8708148	.	-	.	transcript_id "TCONS_00004226,TCONS_00004225"; gene_id "chrA02:8707045-8709892C"; flanks "8708148-,8707808^"; structure "0,1^2-"; splice_chain ",8708016^8707937-"; sources "Undefined,Undefined"; NMorMRNA "null"; degree "4"; dimension "2_2";
chrA02	Undefined	as_event	8885925	8886303	.	-	.	transcript_id "TCONS_00004233,TCONS_00004234"; gene_id "chrA02:8884154-8887566C"; flanks "8886303-,8885925^"; structure "1^3-,2^4-"; splice_chain "8886194^8886042-,8886181^8886029-"; sources "Undefined,Undefined"; NMorMRNA "null"; degree "4"; dimension "2_2";
chrA02	Undefined	as_event	9271078	9271344	.	-	.	transcript_id "TCONS_00004244,TCONS_00004245"; gene_id "chrA02:9271078-9272555C"; flanks "9271344-,9271078]"; structure "1^3-,2^4-"; splice_chain "9271230^9271123-,9271220^9271113-"; sources "Undefined,Undefined"; NMorMRNA "null"; degree "4"; dimension "2_2";
chrA02	Undefined	as_event	9545754	9546263	.	-	.	transcript_id "TCONS_00004251,TCONS_00004252"; gene_id "chrA02:9545309-9546892C"; flanks "9546263-,9545754^"; structure "0,1^2-"; splice_chain ",9546189^9545926-"; sources "Undefined,Undefined"; NMorMRNA "null"; degree "4"; dimension "2_2";
chrA02	Undefined	as_event	9545309	9546263	.	-	.	transcript_id "TCONS_00004250,TCONS_00004252,TCONS_00004251"; gene_id "chrA02:9545309-9546892C"; flanks "9546263-,9545309]"; structure "0,1^2-3^4-,3^4-"; splice_chain ",9546189^9545926-9545754^9545655-,9545754^9545655-"; sources "Undefined,Undefined,Undefined"; NMorMRNA "null"; degree "9"; dimension "3_3";
chrA02	Undefined	as_event	9649003	9649198	.	-	.	transcript_id "TCONS_00004256,TCONS_00004255"; gene_id "chrA02:9649003-9650949C"; flanks "9649198-,9649003]"; structure "1^3-,2^4-"; splice_chain "9649143^9649073-,9649133^9649063-"; sources "Undefined,Undefined"; NMorMRNA "null"; degree "4"; dimension "2_2";
chrA02	Undefined	as_event	9708366	9708892	.	-	.	transcript_id "TCONS_00004257,TCONS_00004258"; gene_id "chrA02:9708366-9708980C"; flanks "9708892^,9708366]"; structure "1-,2-"; splice_chain "9708771-,9708759-"; sources "Undefined,Undefined"; NMorMRNA "null"; degree "4"; dimension "2_2";
chrA02	Undefined	as_event	9910026	9910420	.	-	.	transcript_id "TCONS_00004267/TCONS_00004268/TCONS_00004269,TCONS_00004266"; gene_id "chrA02:9908044-9911577C"; flanks "9910420-,9910026^"; structure "0,1^2-"; splice_chain ",9910225^9910139-"; sources "Undefined,Undefined"; NMorMRNA "null"; degree "4"; dimension "2_2";
chrA02	Undefined	as_event	9909042	9909224	.	-	.	transcript_id "TCONS_00004266/TCONS_00004269,TCONS_00004268"; gene_id "chrA02:9908044-9911577C"; flanks "9909224^,9909042^"; structure "1-,2-"; splice_chain "9909154-,9909144-"; sources "Undefined,Undefined"; NMorMRNA "null"; degree "4"; dimension "2_2";
chrA02	Undefined	as_event	9908794	9909154	.	-	.	transcript_id "TCONS_00004267,TCONS_00004266/TCONS_00004269"; gene_id "chrA02:9908044-9911577C"; flanks "9909154-,9908794^"; structure "0,1^2-"; splice_chain ",9909042^9908917-"; sources "Undefined,Undefined"; NMorMRNA "null"; degree "4"; dimension "2_2";
chrA02	Undefined	as_event	9908794	9909224	.	-	.	transcript_id "TCONS_00004267,TCONS_00004266/TCONS_00004269,TCONS_00004268"; gene_id "chrA02:9908044-9911577C"; flanks "9909224^,9908794^"; structure "1-,1-3^4-,2-3^4-"; splice_chain "9909154-,9909154-9909042^9908917-,9909144-9909042^9908917-"; sources "Undefined,Undefined,Undefined"; NMorMRNA "null"; degree "9"; dimension "3_3";
chrA02	Undefined	as_event	10256131	10256932	.	-	.	transcript_id "TCONS_00004279,TCONS_00004277/TCONS_00004278"; gene_id "chrA02:10254229-10257586C"; flanks "10256932-,10256131^"; structure "1^2-,3^4-"; splice_chain "10256724^10256620-,10256306^10256226-"; sources "Undefined,Undefined"; NMorMRNA "null"; degree "4"; dimension "2_2";
chrA02	Undefined	as_event	10255279	10255580	.	-	.	transcript_id "TCONS_00004278,TCONS_00004277/TCONS_00004279"; gene_id "chrA02:10254229-10257586C"; flanks "10255580-,10255279^"; structure "0,1^2-"; splice_chain ",10255496^10255433-"; sources "Undefined,Undefined"; NMorMRNA "null"; degree "4"; dimension "2_2";
chrA02	Undefined	as_event	10255091	10255279	.	-	.	transcript_id "TCONS_00004277,TCONS_00004278/TCONS_00004279"; gene_id "chrA02:10254229-10257586C"; flanks "10255279^,10255091^"; structure "1-,2-"; splice_chain "10255173-,10255171-"; sources "Undefined,Undefined"; NMorMRNA "null"; degree "4"; dimension "2_2";
chrA02	Undefined	as_event	10543768	10544438	.	-	.	transcript_id "TCONS_00004287,TCONS_00004286"; gene_id "chrA02:10538007-10544438C"; flanks "10544438[,10543768^"; structure "1^3-,2^4-"; splice_chain "10544222^10544097-,10544212^10544087-"; sources "Undefined,Undefined"; NMorMRNA "null"; degree "4"; dimension "2_2";
chrA02	Undefined	as_event	10855498	10856869	.	-	.	transcript_id "TCONS_00004292/TCONS_00004294,TCONS_00004293"; gene_id "chrA02:10852769-10857556C"; flanks "10856869-,10855498-"; structure "1^,2^"; splice_chain "10856791^,10856785^"; sources "Undefined,Undefined"; NMorMRNA "null"; degree "4"; dimension "2_2";
chrA02	Undefined	as_event	10852769	10855446	.	-	.	transcript_id "TCONS_00004293,TCONS_00004292"; gene_id "chrA02:10852769-10857556C"; flanks "10855446^,10852769]"; structure "1-,2-"; splice_chain "10853892-,10853277-"; sources "Undefined,Undefined"; NMorMRNA "null"; degree "4"; dimension "2_2";
chrA02	Undefined	as_event	10852769	10855498	.	-	.	transcript_id "TCONS_00004293,TCONS_00004292,TCONS_00004294"; gene_id "chrA02:10852769-10857556C"; flanks "10855498-,10852769]"; structure "1^3-,1^4-,2^5-"; splice_chain "10855446^10853892-,10855446^10853277-,10855421^10853276-"; sources "Undefined,Undefined,Undefined"; NMorMRNA "null"; degree "9"; dimension "3_3";
chrA02	Undefined	as_event	10867613	10868194	.	-	.	transcript_id "TCONS_00004296,TCONS_00004297"; gene_id "chrA02:10867197-10868738C"; flanks "10868194-,10867613^"; structure "0,1^2-"; splice_chain ",10867748^10867711-"; sources "Undefined,Undefined"; NMorMRNA "null"; degree "4"; dimension "2_2";
chrA02	Undefined	as_event	10867197	10868194	.	-	.	transcript_id "TCONS_00004297,TCONS_00004295,TCONS_00004296"; gene_id "chrA02:10867197-10868738C"; flanks "10868194-,10867197]"; structure "1^2-4^6-,3^5-,4^6-"; splice_chain "10867748^10867711-10867613^10867550-,10867615^10867552-,10867613^10867550-"; sources "Undefined,Undefined,Undefined"; NMorMRNA "null"; degree "9"; dimension "3_3";
chrA02	Undefined	as_event	11225952	11226281	.	-	.	transcript_id "TCONS_00004308,TCONS_00004307"; gene_id "chrA02:11225847-11229168C"; flanks "11226281-,11225952^"; structure "0,1^2-"; splice_chain ",11226160^11226083-"; sources "Undefined,Undefined"; NMorMRNA "null"; degree "4"; dimension "2_2";
chrA02	Undefined	as_event	11583566	11584652	.	-	.	transcript_id "TCONS_00004312,TCONS_00004313/TCONS_00004314"; gene_id "chrA02:11581130-11585238C"; flanks "11584652-,11583566^"; structure "1^3-,2^4-"; splice_chain "11583899^11583816-,11583889^11583806-"; sources "Undefined,Undefined"; NMorMRNA "null"; degree "4"; dimension "2_2";
chrA02	Undefined	as_event	11582097	11582746	.	-	.	transcript_id "TCONS_00004312,TCONS_00004313"; gene_id "chrA02:11581130-11585238C"; flanks "11582746-,11582097^"; structure "1^3-,2^4-"; splice_chain "11582580^11582410-,11582570^11582400-"; sources "Undefined,Undefined"; NMorMRNA "null"; degree "4"; dimension "2_2";
chrA02	Undefined	as_event	11911646	11911783	.	-	.	transcript_id "TCONS_00004320,TCONS_00004321"; gene_id "chrA02:11910046-11912404C"; flanks "11911783^,11911646^"; structure "1-,2-"; splice_chain "11911712-,11911710-"; sources "Undefined,Undefined"; NMorMRNA "null"; degree "4"; dimension "2_2";
chrA02	Undefined	as_event	11916569	11918029	.	-	.	transcript_id "TCONS_00004324,TCONS_00004323"; gene_id "chrA02:11915602-11918029C"; flanks "11918029[,11916569]"; structure "1^2-,3^4-5^6-"; splice_chain "11917561^11917482-,11917012^11916901-11916841^11916750-"; sources "Undefined,Undefined"; NMorMRNA "null"; degree "4"; dimension "2_2";
chrA02	Undefined	as_event	11963290	11963656	.	-	.	transcript_id "TCONS_00004326,TCONS_00004327"; gene_id "chrA02:11961399-11963656C"; flanks "11963656[,11963290^"; structure "1^3-,2^4-"; splice_chain "11963636^11963518-,11963626^11963508-"; sources "Undefined,Undefined"; NMorMRNA "null"; degree "4"; dimension "2_2";
chrA02	Undefined	as_event	12195154	12195443	.	-	.	transcript_id "TCONS_00004335,TCONS_00004336"; gene_id "chrA02:12192970-12195776C"; flanks "12195443-,12195154^"; structure "1^3-,2^4-"; splice_chain "12195330^12195264-,12195328^12195262-"; sources "Undefined,Undefined"; NMorMRNA "null"; degree "4"; dimension "2_2";
chrA02	Undefined	as_event	12523879	12524053	.	-	.	transcript_id "TCONS_00004351,TCONS_00004352"; gene_id "chrA02:12511363-12525707C"; flanks "12524053^,12523879^"; structure "1-,2-"; splice_chain "12523957-,12523956-"; sources "Undefined,Undefined"; NMorMRNA "null"; degree "4"; dimension "2_2";
chrA02	Undefined	as_event	12523033	12523318	.	-	.	transcript_id "TCONS_00004352,TCONS_00004351"; gene_id "chrA02:12511363-12525707C"; flanks "12523318-,12523033^"; structure "1^3-,2^4-"; splice_chain "12523232^12523126-,12523229^12523123-"; sources "Undefined,Undefined"; NMorMRNA "null"; degree "4"; dimension "2_2";
chrA02	Undefined	as_event	12522337	12522788	.	-	.	transcript_id "TCONS_00004351/TCONS_00004352,TCONS_00004350"; gene_id "chrA02:12511363-12525707C"; flanks "12522788^,12522337^"; structure "1-,2-"; splice_chain "12522630-,12522625-"; sources "Undefined,Undefined"; NMorMRNA "null"; degree "4"; dimension "2_2";
chrA02	Undefined	as_event	12517416	12517672	.	-	.	transcript_id "TCONS_00004350/TCONS_00004351/TCONS_00004352,TCONS_00004353"; gene_id "chrA02:12511363-12525707C"; flanks "12517672-,12517416^"; structure "0,1^2-"; splice_chain ",12517562^12517485-"; sources "Undefined,Undefined"; NMorMRNA "null"; degree "4"; dimension "2_2";
chrA02	Undefined	as_event	12516056	12516370	.	-	.	transcript_id "TCONS_00004350/TCONS_00004351/TCONS_00004352,TCONS_00004353"; gene_id "chrA02:12511363-12525707C"; flanks "12516370-,12516056^"; structure "0,1^2-"; splice_chain ",12516248^12516169-"; sources "Undefined,Undefined"; NMorMRNA "null"; degree "4"; dimension "2_2";
chrA02	Undefined	as_event	12513785	12514141	.	-	.	transcript_id "TCONS_00004352,TCONS_00004350/TCONS_00004351"; gene_id "chrA02:12511363-12525707C"; flanks "12514141-,12513785^"; structure "1^3-,2^4-"; splice_chain "12514080^12513907-,12514070^12513897-"; sources "Undefined,Undefined"; NMorMRNA "null"; degree "4"; dimension "2_2";
chrA02	Undefined	as_event	12513192	12513434	.	-	.	transcript_id "TCONS_00004352,TCONS_00004350,TCONS_00004351"; gene_id "chrA02:12511363-12525707C"; flanks "12513434^,12513192^"; structure "1-,2-,3-"; splice_chain "12513290-,12513289-,12513288-"; sources "Undefined,Undefined,Undefined"; NMorMRNA "null"; degree "9"; dimension "3_3";
chrA02	Undefined	as_event	12787633	12788067	.	-	.	transcript_id "TCONS_00004359,TCONS_00004360"; gene_id "chrA02:12786395-12789023C"; flanks "12788067-,12787633^"; structure "0,1^2-"; splice_chain ",12787882^12787796-"; sources "Undefined,Undefined"; NMorMRNA "null"; degree "4"; dimension "2_2";
chrA02	Undefined	as_event	12933668	12933917	.	-	.	transcript_id "TCONS_00004364,TCONS_00004363"; gene_id "chrA02:12933263-12935035C"; flanks "12933917-,12933668^"; structure "0,1^2-"; splice_chain ",12933775^12933720-"; sources "Undefined,Undefined"; NMorMRNA "null"; degree "4"; dimension "2_2";
chrA02	Undefined	as_event	12937097	12937579	.	-	.	transcript_id "TCONS_00004366,TCONS_00004365,TCONS_00004367"; gene_id "chrA02:12935445-12939906C"; flanks "12937579-,12937097^"; structure "0,1^3-,2^4-"; splice_chain ",12937429^12937260-,12937302^12937223-"; sources "Undefined,Undefined,Undefined"; NMorMRNA "null"; degree "9"; dimension "3_3";
chrA02	Undefined	as_event	12936638	12936942	.	-	.	transcript_id "TCONS_00004366,TCONS_00004365/TCONS_00004367"; gene_id "chrA02:12935445-12939906C"; flanks "12936942-,12936638^"; structure "1^3-,2^4-"; splice_chain "12936886^12936723-,12936874^12936711-"; sources "Undefined,Undefined"; NMorMRNA "null"; degree "4"; dimension "2_2";
chrA02	Undefined	as_event	12944229	12944368	.	-	.	transcript_id "TCONS_00004370,TCONS_00004371"; gene_id "chrA02:12941731-12946955C"; flanks "12944368^,12944229^"; structure "1-,2-"; splice_chain "12944297-,12944295-"; sources "Undefined,Undefined"; NMorMRNA "null"; degree "4"; dimension "2_2";
chrA02	Undefined	as_event	12941899	12942074	.	-	.	transcript_id "TCONS_00004370,TCONS_00004369"; gene_id "chrA02:12941731-12946955C"; flanks "12942074^,12941899^"; structure "1-,2-"; splice_chain "12941984-,12941982-"; sources "Undefined,Undefined"; NMorMRNA "null"; degree "4"; dimension "2_2";
chrA02	Undefined	as_event	13201177	13201337	.	-	.	transcript_id "TCONS_00004380,TCONS_00004381/TCONS_00004382"; gene_id "chrA02:13196751-13201928C"; flanks "13201337^,13201177^"; structure "1-,2-"; splice_chain "13201257-,13201256-"; sources "Undefined,Undefined"; NMorMRNA "null"; degree "4"; dimension "2_2";
chrA02	Undefined	as_event	13198419	13198819	.	-	.	transcript_id "TCONS_00004380,TCONS_00004381"; gene_id "chrA02:13196751-13201928C"; flanks "13198819-,13198419^"; structure "1^3-,2^4-"; splice_chain "13198585^13198507-,13198581^13198503-"; sources "Undefined,Undefined"; NMorMRNA "null"; degree "4"; dimension "2_2";
chrA02	Undefined	as_event	13198243	13198419	.	-	.	transcript_id "TCONS_00004380,TCONS_00004381"; gene_id "chrA02:13196751-13201928C"; flanks "13198419^,13198243^"; structure "1-,2-"; splice_chain "13198343-,13198341-"; sources "Undefined,Undefined"; NMorMRNA "null"; degree "4"; dimension "2_2";
chrA02	Undefined	as_event	13197969	13198503	.	-	.	transcript_id "TCONS_00004382,TCONS_00004381"; gene_id "chrA02:13196751-13201928C"; flanks "13198503-,13197969^"; structure "1^3-,2^4-5^6-"; splice_chain "13198429^13198351-,13198419^13198341-13198243^13198168-"; sources "Undefined,Undefined"; NMorMRNA "null"; degree "4"; dimension "2_2";
chrA02	Undefined	as_event	13197969	13198819	.	-	.	transcript_id "TCONS_00004380,TCONS_00004382,TCONS_00004381"; gene_id "chrA02:13196751-13201928C"; flanks "13198819-,13197969^"; structure "1^3-6^8-10^11-,2^4-5^7-,2^4-6^9-10^11-"; splice_chain "13198585^13198507-13198419^13198343-13198243^13198168-,13198581^13198503-13198429^13198351-,13198581^13198503-13198419^13198341-13198243^13198168-"; sources "Undefined,Undefined,Undefined"; NMorMRNA "null…
chrA02	Undefined	as_event	13197348	13197715	.	-	.	transcript_id "TCONS_00004382,TCONS_00004380/TCONS_00004381"; gene_id "chrA02:13196751-13201928C"; flanks "13197715-,13197348^"; structure "1^3-,2^4-"; splice_chain "13197590^13197497-,13197580^13197487-"; sources "Undefined,Undefined"; NMorMRNA "null"; degree "4"; dimension "2_2";
chrA02	Undefined	as_event	13225209	13225530	.	-	.	transcript_id "TCONS_00004383,TCONS_00004384"; gene_id "chrA02:13225209-13227783C"; flanks "13225530^,13225209]"; structure "1-,2-"; splice_chain "13225441-,13225440-"; sources "Undefined,Undefined"; NMorMRNA "null"; degree "4"; dimension "2_2";
chrA02	Undefined	as_event	13589653	13590205	.	-	.	transcript_id "TCONS_00004389,TCONS_00004390"; gene_id "chrA02:13589653-13591529C"; flanks "13590205-,13589653]"; structure "0,1^2-"; splice_chain ",13590139^13589920-"; sources "Undefined,Undefined"; NMorMRNA "null"; degree "4"; dimension "2_2";
chrA02	Undefined	as_event	13909587	13910057	.	-	.	transcript_id "TCONS_00004397,TCONS_00004396"; gene_id "chrA02:13907190-13910057C"; flanks "13910057[,13909587^"; structure "0,1^2-"; splice_chain ",13909812^13909668-"; sources "Undefined,Undefined"; NMorMRNA "null"; degree "4"; dimension "2_2";
chrA02	Undefined	as_event	13923231	13923614	.	-	.	transcript_id "TCONS_00004398,TCONS_00004399/TCONS_00004400"; gene_id "chrA02:13921507-13924177C"; flanks "13923614-,13923231^"; structure "0,1^2-"; splice_chain ",13923517^13923442-"; sources "Undefined,Undefined"; NMorMRNA "null"; degree "4"; dimension "2_2";
chrA02	Undefined	as_event	13973226	13973690	.	-	.	transcript_id "TCONS_00004402,TCONS_00004401"; gene_id "chrA02:13972182-13974610C"; flanks "13973690-,13973226^"; structure "0,1^2-"; splice_chain ",13973589^13973270-"; sources "Undefined,Undefined"; NMorMRNA "null"; degree "4"; dimension "2_2";
chrA02	Undefined	as_event	14015351	14015640	.	-	.	transcript_id "TCONS_00004405,TCONS_00004403/TCONS_00004404"; gene_id "chrA02:14013935-14015961C"; flanks "14015640-,14015351^"; structure "1^3-,2^4-"; splice_chain "14015555^14015482-,14015545^14015472-"; sources "Undefined,Undefined"; NMorMRNA "null"; degree "4"; dimension "2_2";
chrA02	Undefined	as_event	14217532	14217980	.	-	.	transcript_id "TCONS_00004411,TCONS_00004410"; gene_id "chrA02:14216000-14219143C"; flanks "14217980^,14217532^"; structure "1-,2-"; splice_chain "14217892-,14217889-"; sources "Undefined,Undefined"; NMorMRNA "null"; degree "4"; dimension "2_2";
chrA02	Undefined	as_event	15116007	15116895	.	-	.	transcript_id "TCONS_00004423,TCONS_00004424"; gene_id "chrA02:15114914-15117545C"; flanks "15116895-,15116007^"; structure "0,1^2-"; splice_chain ",15116293^15116234-"; sources "Undefined,Undefined"; NMorMRNA "null"; degree "4"; dimension "2_2";
chrA02	Undefined	as_event	16680624	16680881	.	-	.	transcript_id "TCONS_00004439,TCONS_00004440"; gene_id "chrA02:16676854-16681439C"; flanks "16680881^,16680624^"; structure "1-,2-"; splice_chain "16680715-,16680713-"; sources "Undefined,Undefined"; NMorMRNA "null"; degree "4"; dimension "2_2";
chrA02	Undefined	as_event	16678668	16678953	.	-	.	transcript_id "TCONS_00004439,TCONS_00004440"; gene_id "chrA02:16676854-16681439C"; flanks "16678953^,16678668^"; structure "1-,2-"; splice_chain "16678845-,16678844-"; sources "Undefined,Undefined"; NMorMRNA "null"; degree "4"; dimension "2_2";
chrA02	Undefined	as_event	16762779	16763609	.	-	.	transcript_id "TCONS_00004441,TCONS_00004442"; gene_id "chrA02:16762779-16765202C"; flanks "16763609-,16762779]"; structure "1^3-,2^4-"; splice_chain "16763320^16763201-,16763319^16763200-"; sources "Undefined,Undefined"; NMorMRNA "null"; degree "4"; dimension "2_2";
chrA02	Undefined	as_event	16766614	16766811	.	-	.	transcript_id "TCONS_00004443,TCONS_00004444"; gene_id "chrA02:16765397-16767700C"; flanks "16766811^,16766614^"; structure "1-,2-"; splice_chain "16766713-,16766708-"; sources "Undefined,Undefined"; NMorMRNA "null"; degree "4"; dimension "2_2";
chrA02	Undefined	as_event	17030300	17030905	.	-	.	transcript_id "TCONS_00004446,TCONS_00004447"; gene_id "chrA02:17027942-17031010C"; flanks "17030905^,17030300^"; structure "1-,2-"; splice_chain "17030537-,17030534-"; sources "Undefined,Undefined"; NMorMRNA "null"; degree "4"; dimension "2_2";
chrA02	Undefined	as_event	17461765	17462002	.	-	.	transcript_id "TCONS_00004457,TCONS_00004458"; gene_id "chrA02:17459662-17463861C"; flanks "17462002-,17461765^"; structure "1^3-,2^4-"; splice_chain "17461928^17461814-,17461921^17461813-"; sources "Undefined,Undefined"; NMorMRNA "null"; degree "4"; dimension "2_2";
chrA02	Undefined	as_event	17941042	17941283	.	-	.	transcript_id "TCONS_00004466,TCONS_00004467"; gene_id "chrA02:17939671-17941780C"; flanks "17941283-,17941042^"; structure "1^3-,2^4-"; splice_chain "17941230^17941149-,17941226^17941145-"; sources "Undefined,Undefined"; NMorMRNA "null"; degree "4"; dimension "2_2";
chrA02	Undefined	as_event	17940511	17940772	.	-	.	transcript_id "TCONS_00004466,TCONS_00004467"; gene_id "chrA02:17939671-17941780C"; flanks "17940772-,17940511^"; structure "0,1^2-"; splice_chain ",17940713^17940635-"; sources "Undefined,Undefined"; NMorMRNA "null"; degree "4"; dimension "2_2";
chrA02	Undefined	as_event	18317629	18317817	.	-	.	transcript_id "TCONS_00004472,TCONS_00004473"; gene_id "chrA02:18316799-18318678C"; flanks "18317817^,18317629^"; structure "1-,2-"; splice_chain "18317738-,18317723-"; sources "Undefined,Undefined"; NMorMRNA "null"; degree "4"; dimension "2_2";
chrA02	Undefined	as_event	18428643	18429489	.	-	.	transcript_id "TCONS_00004478,TCONS_00004477"; gene_id "chrA02:18427482-18429489C"; flanks "18429489[,18428643^"; structure "1^3-,2^4-"; splice_chain "18429172^18428907-,18429154^18428889-"; sources "Undefined,Undefined"; NMorMRNA "null"; degree "4"; dimension "2_2";
chrA02	Undefined	as_event	18740468	18740991	.	-	.	transcript_id "TCONS_00004481,TCONS_00004482"; gene_id "chrA02:18739843-18742012C"; flanks "18740991^,18740468^"; structure "1-,2-"; splice_chain "18740880-,18740878-"; sources "Undefined,Undefined"; NMorMRNA "null"; degree "4"; dimension "2_2";
chrA02	Undefined	as_event	18759185	18767553	.	-	.	transcript_id "TCONS_00004485,TCONS_00004484"; gene_id "chrA02:18758733-18768586C"; flanks "18767553-,18759185-"; structure "1^,2^"; splice_chain "18766422^,18766421^"; sources "Undefined,Undefined"; NMorMRNA "null"; degree "4"; dimension "2_2";
chrA02	Undefined	as_event	18786400	18786588	.	-	.	transcript_id "TCONS_00004489,TCONS_00004490/TCONS_00004491"; gene_id "chrA02:18785163-18787998C"; flanks "18786588^,18786400^"; structure "1-,2-"; splice_chain "18786510-,18786508-"; sources "Undefined,Undefined"; NMorMRNA "null"; degree "4"; dimension "2_2";
chrA02	Undefined	as_event	18829782	18829954	.	-	.	transcript_id "TCONS_00004494,TCONS_00004493"; gene_id "chrA02:18829211-18831081C"; flanks "18829954^,18829782^"; structure "1-,2-"; splice_chain "18829878-,18829877-"; sources "Undefined,Undefined"; NMorMRNA "null"; degree "4"; dimension "2_2";
chrA02	Undefined	as_event	18829438	18829697	.	-	.	transcript_id "TCONS_00004494,TCONS_00004493"; gene_id "chrA02:18829211-18831081C"; flanks "18829697-,18829438^"; structure "0,1^2-"; splice_chain ",18829596^18829518-"; sources "Undefined,Undefined"; NMorMRNA "null"; degree "4"; dimension "2_2";
chrA02	Undefined	as_event	18946549	18946658	.	-	.	transcript_id "TCONS_00004497,TCONS_00004498"; gene_id "chrA02:18942716-18947803C"; flanks "18946658^,18946549^"; structure "1-,2-"; splice_chain "18946578-,18946577-"; sources "Undefined,Undefined"; NMorMRNA "null"; degree "4"; dimension "2_2";
chrA02	Undefined	as_event	18946108	18946450	.	-	.	transcript_id "TCONS_00004497,TCONS_00004498"; gene_id "chrA02:18942716-18947803C"; flanks "18946450-,18946108^"; structure "0,1^2-"; splice_chain ",18946315^18946209-"; sources "Undefined,Undefined"; NMorMRNA "null"; degree "4"; dimension "2_2";
chrA02	Undefined	as_event	19212166	19212951	.	-	.	transcript_id "TCONS_00004504,TCONS_00004505"; gene_id "chrA02:19212166-19214797C"; flanks "19212951-,19212166]"; structure "0,1^2-"; splice_chain ",19212899^19212767-"; sources "Undefined,Undefined"; NMorMRNA "null"; degree "4"; dimension "2_2";
chrA02	Undefined	as_event	19402468	19403347	.	-	.	transcript_id "TCONS_00004512,TCONS_00004513"; gene_id "chrA02:19402468-19404100C"; flanks "19403347-,19402468]"; structure "0,1^2-"; splice_chain ",19403229^19403121-"; sources "Undefined,Undefined"; NMorMRNA "null"; degree "4"; dimension "2_2";
chrA02	Undefined	as_event	19638431	19638692	.	-	.	transcript_id "TCONS_00004519,TCONS_00004518"; gene_id "chrA02:19635848-19639769C"; flanks "19638692-,19638431^"; structure "0,1^2-"; splice_chain ",19638594^19638495-"; sources "Undefined,Undefined"; NMorMRNA "null"; degree "4"; dimension "2_2";
chrA02	Undefined	as_event	19700087	19700748	.	-	.	transcript_id "TCONS_00004523,TCONS_00004522"; gene_id "chrA02:19699862-19703358C"; flanks "19700748-,19700087^"; structure "0,1^2-"; splice_chain ",19700449^19700374-"; sources "Undefined,Undefined"; NMorMRNA "null"; degree "4"; dimension "2_2";
chrA02	Undefined	as_event	19952963	19953189	.	-	.	transcript_id "TCONS_00004531,TCONS_00004532/TCONS_00004533"; gene_id "chrA02:19951312-19953520C"; flanks "19953189^,19952963^"; structure "1-,2-"; splice_chain "19952988-,19952987-"; sources "Undefined,Undefined"; NMorMRNA "null"; degree "4"; dimension "2_2";
chrA02	Undefined	as_event	19952012	19952241	.	-	.	transcript_id "TCONS_00004532,TCONS_00004531/TCONS_00004533"; gene_id "chrA02:19951312-19953520C"; flanks "19952241-,19952012^"; structure "1^3-,2^4-"; splice_chain "19952209^19952124-,19952173^19952088-"; sources "Undefined,Undefined"; NMorMRNA "null"; degree "4"; dimension "2_2";
chrA02	Undefined	as_event	19951460	19951714	.	-	.	transcript_id "TCONS_00004531,TCONS_00004532"; gene_id "chrA02:19951312-19953520C"; flanks "19951714-,19951460^"; structure "0,1^2-"; splice_chain ",19951674^19951606-"; sources "Undefined,Undefined"; NMorMRNA "null"; degree "4"; dimension "2_2";
chrA02	Undefined	as_event	20054262	20055737	.	-	.	transcript_id "TCONS_00004537,TCONS_00004538"; gene_id "chrA02:20054262-20056059C"; flanks "20055737-,20054262]"; structure "0,1^2-"; splice_chain ",20055664^20055149-"; sources "Undefined,Undefined"; NMorMRNA "null"; degree "4"; dimension "2_2";
chrA02	Undefined	as_event	20067339	20067654	.	-	.	transcript_id "TCONS_00004543,TCONS_00004542"; gene_id "chrA02:20064345-20067926C"; flanks "20067654-,20067339^"; structure "1^3-5^7-,2^4-6^8-"; splice_chain "20067634^20067553-20067512^20067428-,20067620^20067539-20067498^20067414-"; sources "Undefined,Undefined"; NMorMRNA "null"; degree "4"; dimension "2_2";
chrA02	Undefined	as_event	20066673	20067251	.	-	.	transcript_id "TCONS_00004543,TCONS_00004542"; gene_id "chrA02:20064345-20067926C"; flanks "20067251-,20066673^"; structure "1^3-,2^4-"; splice_chain "20067104^20066954-,20067094^20066944-"; sources "Undefined,Undefined"; NMorMRNA "null"; degree "4"; dimension "2_2";
chrA02	Undefined	as_event	20478852	20479025	.	-	.	transcript_id "TCONS_00004550,TCONS_00004549"; gene_id "chrA02:20477607-20479224C"; flanks "20479025^,20478852^"; structure "1-,2-"; splice_chain "20478943-,20478937-"; sources "Undefined,Undefined"; NMorMRNA "null"; degree "4"; dimension "2_2";
chrA02	Undefined	as_event	20477607	20478694	.	-	.	transcript_id "TCONS_00004549,TCONS_00004550"; gene_id "chrA02:20477607-20479224C"; flanks "20478694-,20477607]"; structure "1^3-,2^4-"; splice_chain "20478586^20477750-,20478576^20477740-"; sources "Undefined,Undefined"; NMorMRNA "null"; degree "4"; dimension "2_2";
chrA02	Undefined	as_event	20769269	20769490	.	-	.	transcript_id "TCONS_00004562,TCONS_00004563"; gene_id "chrA02:20767449-20770132C"; flanks "20769490-,20769269^"; structure "0,1^2-"; splice_chain ",20769406^20769330-"; sources "Undefined,Undefined"; NMorMRNA "null"; degree "4"; dimension "2_2";
chrA02	Undefined	as_event	20768393	20769195	.	-	.	transcript_id "TCONS_00004563,TCONS_00004562"; gene_id "chrA02:20767449-20770132C"; flanks "20769195-,20768393^"; structure "1^2-4^6-7^8-9^10-,3^5-"; splice_chain "20769110^20769032-20768959^20768881-20768779^20768701-20768570^20768492-,20768969^20768891-"; sources "Undefined,Undefined"; NMorMRNA "null"; degree "4"; dimension "2_2";
chrA02	Undefined	as_event	20795084	20795579	.	-	.	transcript_id "TCONS_00004564,TCONS_00004565/TCONS_00004566"; gene_id "chrA02:20795084-20797151C"; flanks "20795579-,20795084]"; structure "1^3-,2^4-"; splice_chain "20795419^20795319-,20795409^20795309-"; sources "Undefined,Undefined"; NMorMRNA "null"; degree "4"; dimension "2_2";
chrA02	Undefined	as_event	20829255	20830131	.	-	.	transcript_id "TCONS_00004567,TCONS_00004568"; gene_id "chrA02:20827674-20830131C"; flanks "20830131[,20829255^"; structure "0,1^2-"; splice_chain ",20829582^20829344-"; sources "Undefined,Undefined"; NMorMRNA "null"; degree "4"; dimension "2_2";
chrA02	Undefined	as_event	20908156	20909135	.	-	.	transcript_id "TCONS_00004570,TCONS_00004569"; gene_id "chrA02:20908156-20912078C"; flanks "20909135-,20908156]"; structure "1^2-,3^4-"; splice_chain "20908716^20908635-,20908536^20908474-"; sources "Undefined,Undefined"; NMorMRNA "null"; degree "4"; dimension "2_2";
chrA02	Undefined	as_event	21107724	21108164	.	-	.	transcript_id "TCONS_00004582/TCONS_00004583,TCONS_00004581"; gene_id "chrA02:21106748-21108848C"; flanks "21108164-,21107724^"; structure "0,1^2-"; splice_chain ",21107885^21107795-"; sources "Undefined,Undefined"; NMorMRNA "null"; degree "4"; dimension "2_2";
chrA02	Undefined	as_event	21262083	21263158	.	-	.	transcript_id "TCONS_00004589,TCONS_00004590"; gene_id "chrA02:21257662-21263158C"; flanks "21263158[,21262083^"; structure "0,1^2-"; splice_chain ",21262933^21262840-"; sources "Undefined,Undefined"; NMorMRNA "null"; degree "4"; dimension "2_2";
chrA02	Undefined	as_event	21275438	21276065	.	-	.	transcript_id "TCONS_00004592,TCONS_00004591"; gene_id "chrA02:21274346-21276711C"; flanks "21276065^,21275438-"; structure "0,1-2^"; splice_chain ",21275574-21275541^"; sources "Undefined,Undefined"; NMorMRNA "null"; degree "4"; dimension "2_2";
chrA02	Undefined	as_event	21276947	21279417	.	-	.	transcript_id "TCONS_00004593,TCONS_00004594"; gene_id "chrA02:21276947-21279417C"; flanks "21279417[,21276947]"; structure "0,1^2-3^4-"; splice_chain ",21278503^21278390-21278264^21277662-"; sources "Undefined,Undefined"; NMorMRNA "null"; degree "4"; dimension "2_2";
chrA02	Undefined	as_event	21579731	21579950	.	-	.	transcript_id "TCONS_00004598/TCONS_00004599,TCONS_00004597/TCONS_00004600/TCONS_00004601"; gene_id "chrA02:21578618-21580597C"; flanks "21579950^,21579731-"; structure "0,1-2^"; splice_chain ",21579860-21579809^"; sources "Undefined,Undefined"; NMorMRNA "null"; degree "4"; dimension "2_2";
chrA02	Undefined	as_event	21579535	21579731	.	-	.	transcript_id "TCONS_00004598,TCONS_00004597/TCONS_00004599"; gene_id "chrA02:21578618-21580597C"; flanks "21579731-,21579535^"; structure "0,1^2-"; splice_chain ",21579656^21579586-"; sources "Undefined,Undefined"; NMorMRNA "null"; degree "4"; dimension "2_2";
chrA02	Undefined	as_event	21579364	21579731	.	-	.	transcript_id "TCONS_00004600/TCONS_00004601,TCONS_00004597/TCONS_00004599,TCONS_00004598"; gene_id "chrA02:21578618-21580597C"; flanks "21579731-,21579364^"; structure "0,1^2-3^4-,3^4-"; splice_chain ",21579656^21579586-21579535^21579460-,21579535^21579460-"; sources "Undefined,Undefined,Undefined"; NMorMRNA "null"; degree "9"; dimension "3_3";
chrA02	Undefined	as_event	21579078	21579288	.	-	.	transcript_id "TCONS_00004598/TCONS_00004599,TCONS_00004597/TCONS_00004601"; gene_id "chrA02:21578618-21580597C"; flanks "21579288-,21579078^"; structure "0,1^2-"; splice_chain ",21579243^21579166-"; sources "Undefined,Undefined"; NMorMRNA "null"; degree "4"; dimension "2_2";
chrA02	Undefined	as_event	21578618	21579288	.	-	.	transcript_id "TCONS_00004600,TCONS_00004597/TCONS_00004601,TCONS_00004598/TCONS_00004599"; gene_id "chrA02:21578618-21580597C"; flanks "21579288-,21578618]"; structure "0,1^2-3^4-,3^4-"; splice_chain ",21579243^21579166-21579078^21578989-,21579078^21578989-"; sources "Undefined,Undefined,Undefined"; NMorMRNA "null"; degree "9"; dimension "3_3";
chrA02	Undefined	as_event	21851197	21853617	.	-	.	transcript_id "TCONS_00004609,TCONS_00004610"; gene_id "chrA02:21851197-21853896C"; flanks "21853617-,21851197]"; structure "1^3-,2^4-"; splice_chain "21852742^21852394-,21852732^21852384-"; sources "Undefined,Undefined"; NMorMRNA "null"; degree "4"; dimension "2_2";
chrA02	Undefined	as_event	21939661	21939833	.	-	.	transcript_id "TCONS_00004612,TCONS_00004613"; gene_id "chrA02:21939102-21940350C"; flanks "21939833-,21939661-"; structure "1^,2^"; splice_chain "21939771^,21939770^"; sources "Undefined,Undefined"; NMorMRNA "null"; degree "4"; dimension "2_2";
chrA02	Undefined	as_event	21986212	21986463	.	-	.	transcript_id "TCONS_00004615,TCONS_00004614"; gene_id "chrA02:21985499-21986986C"; flanks "21986463-,21986212^"; structure "0,1^2-"; splice_chain ",21986419^21986330-"; sources "Undefined,Undefined"; NMorMRNA "null"; degree "4"; dimension "2_2";
chrA02	Undefined	as_event	22001384	22002658	.	-	.	transcript_id "TCONS_00004618,TCONS_00004617"; gene_id "chrA02:22000731-22002924C"; flanks "22002658^,22001384^"; structure "1-,2-"; splice_chain "22001507-,22001500-"; sources "Undefined,Undefined"; NMorMRNA "null"; degree "4"; dimension "2_2";
chrA02	Undefined	as_event	22182937	22183286	.	-	.	transcript_id "TCONS_00004627,TCONS_00004628"; gene_id "chrA02:22181101-22185875C"; flanks "22183286-,22182937^"; structure "0,1^2-"; splice_chain ",22183117^22183034-"; sources "Undefined,Undefined"; NMorMRNA "null"; degree "4"; dimension "2_2";
chrA02	Undefined	as_event	22212309	22212569	.	-	.	transcript_id "TCONS_00004630/TCONS_00004631,TCONS_00004629"; gene_id "chrA02:22209042-22214108C"; flanks "22212569-,22212309^"; structure "0,1^2-"; splice_chain ",22212457^22212382-"; sources "Undefined,Undefined"; NMorMRNA "null"; degree "4"; dimension "2_2";
chrA02	Undefined	as_event	22230745	22231345	.	-	.	transcript_id "TCONS_00004632,TCONS_00004633"; gene_id "chrA02:22230745-22232107C"; flanks "22231345^,22230745]"; structure "1-,2-"; splice_chain "22231263-,22231241-"; sources "Undefined,Undefined"; NMorMRNA "null"; degree "4"; dimension "2_2";
chrA02	Undefined	as_event	22236913	22237286	.	-	.	transcript_id "TCONS_00004636,TCONS_00004637"; gene_id "chrA02:22233908-22237425C"; flanks "22237286^,22236913^"; structure "1-,2-"; splice_chain "22237042-,22237037-"; sources "Undefined,Undefined"; NMorMRNA "null"; degree "4"; dimension "2_2";
chrA02	Undefined	as_event	22236403	22236664	.	-	.	transcript_id "TCONS_00004636,TCONS_00004637"; gene_id "chrA02:22233908-22237425C"; flanks "22236664-,22236403^"; structure "0,1^2-"; splice_chain ",22236599^22236526-"; sources "Undefined,Undefined"; NMorMRNA "null"; degree "4"; dimension "2_2";
chrA02	Undefined	as_event	22234303	22234575	.	-	.	transcript_id "TCONS_00004636,TCONS_00004635"; gene_id "chrA02:22233908-22237425C"; flanks "22234575-,22234303]"; structure "0,1^2-"; splice_chain ",22234505^22234422-"; sources "Undefined,Undefined"; NMorMRNA "null"; degree "4"; dimension "2_2";
chrA02	Undefined	as_event	22259600	22259888	.	-	.	transcript_id "TCONS_00004642,TCONS_00004641"; gene_id "chrA02:22256061-22260992C"; flanks "22259888-,22259600^"; structure "1^3-,2^4-"; splice_chain "22259847^22259703-,22259811^22259667-"; sources "Undefined,Undefined"; NMorMRNA "null"; degree "4"; dimension "2_2";
chrA02	Undefined	as_event	22259278	22259428	.	-	.	transcript_id "TCONS_00004641,TCONS_00004642"; gene_id "chrA02:22256061-22260992C"; flanks "22259428^,22259278^"; structure "1-,2-"; splice_chain "22259357-,22259355-"; sources "Undefined,Undefined"; NMorMRNA "null"; degree "4"; dimension "2_2";
chrA02	Undefined	as_event	22668417	22668901	.	-	.	transcript_id "TCONS_00004655,TCONS_00004654/TCONS_00004656"; gene_id "chrA02:22662406-22669818C"; flanks "22668901^,22668417^"; structure "1-,2-"; splice_chain "22668495-,22668494-"; sources "Undefined,Undefined"; NMorMRNA "null"; degree "4"; dimension "2_2";
chrA02	Undefined	as_event	22715979	22716451	.	-	.	transcript_id "TCONS_00004659/TCONS_00004660,TCONS_00004658"; gene_id "chrA02:22714208-22717974C"; flanks "22716451-,22715979^"; structure "0,1^2-"; splice_chain ",22716237^22716155-"; sources "Undefined,Undefined"; NMorMRNA "null"; degree "4"; dimension "2_2";
chrA02	Undefined	as_event	22715678	22715979	.	-	.	transcript_id "TCONS_00004660,TCONS_00004658/TCONS_00004659"; gene_id "chrA02:22714208-22717974C"; flanks "22715979^,22715678^"; structure "1-,2-"; splice_chain "22715760-,22715752-"; sources "Undefined,Undefined"; NMorMRNA "null"; degree "4"; dimension "2_2";
chrA02	Undefined	as_event	22715291	22715588	.	-	.	transcript_id "TCONS_00004660,TCONS_00004658/TCONS_00004659"; gene_id "chrA02:22714208-22717974C"; flanks "22715588-,22715291^"; structure "1^3-,2^4-"; splice_chain "22715513^22715428-,22715487^22715402-"; sources "Undefined,Undefined"; NMorMRNA "null"; degree "4"; dimension "2_2";
chrA02	Undefined	as_event	22771373	22771816	.	-	.	transcript_id "TCONS_00004661,TCONS_00004662"; gene_id "chrA02:22770807-22772630C"; flanks "22771816-,22771373^"; structure "0,1^2-"; splice_chain ",22771588^22771508-"; sources "Undefined,Undefined"; NMorMRNA "null"; degree "4"; dimension "2_2";
chrA02	Undefined	as_event	22825209	22825857	.	-	.	transcript_id "TCONS_00004663,TCONS_00004664/TCONS_00004665/TCONS_00004666/TCONS_00004667"; gene_id "chrA02:22815042-22825857C"; flanks "22825857[,22825209^"; structure "1^3-,2^4-"; splice_chain "22825440^22825346-,22825439^22825345-"; sources "Undefined,Undefined"; NMorMRNA "null"; degree "4"; dimension "2_2";
chrA02	Undefined	as_event	22823456	22824585	.	-	.	transcript_id "TCONS_00004667,TCONS_00004665"; gene_id "chrA02:22815042-22825857C"; flanks "22824585-,22823456^"; structure "0,1^2-"; splice_chain ",22824072^22823680-"; sources "Undefined,Undefined"; NMorMRNA "null"; degree "4"; dimension "2_2";
chrA02	Undefined	as_event	22823315	22824585	.	-	.	transcript_id "TCONS_00004665,TCONS_00004666,TCONS_00004667"; gene_id "chrA02:22815042-22825857C"; flanks "22824585-,22823315]"; structure "1^2-4^6-,3^5-,4^6-"; splice_chain "22824072^22823680-22823456^22823391-,22823466^22823401-,22823456^22823391-"; sources "Undefined,Undefined,Undefined"; NMorMRNA "null"; degree "9"; dimension "3_3";
chrA02	Undefined	as_event	23007090	23009715	.	-	.	transcript_id "TCONS_00004669,TCONS_00004670"; gene_id "chrA02:23005104-23009715C"; flanks "23009715[,23007090^"; structure "0,1^2-"; splice_chain ",23007752^23007638-"; sources "Undefined,Undefined"; NMorMRNA "null"; degree "4"; dimension "2_2";
chrA02	Undefined	as_event	23157848	23158014	.	-	.	transcript_id "TCONS_00004674,TCONS_00004675"; gene_id "chrA02:23154593-23159245C"; flanks "23158014^,23157848^"; structure "1-,2-"; splice_chain "23157938-,23157935-"; sources "Undefined,Undefined"; NMorMRNA "null"; degree "4"; dimension "2_2";
chrA02	Undefined	as_event	23157848	23158070	.	-	.	transcript_id "TCONS_00004676,TCONS_00004675"; gene_id "chrA02:23154593-23159245C"; flanks "23158070-,23157848^"; structure "0,1^2-"; splice_chain ",23158014^23157935-"; sources "Undefined,Undefined"; NMorMRNA "null"; degree "4"; dimension "2_2";
chrA02	Undefined	as_event	23157211	23157554	.	-	.	transcript_id "TCONS_00004676,TCONS_00004674/TCONS_00004675"; gene_id "chrA02:23154593-23159245C"; flanks "23157554-,23157211^"; structure "0,1^2-"; splice_chain ",23157447^23157365-"; sources "Undefined,Undefined"; NMorMRNA "null"; degree "4"; dimension "2_2";
chrA02	Undefined	as_event	23156669	23156843	.	-	.	transcript_id "TCONS_00004676,TCONS_00004674/TCONS_00004675"; gene_id "chrA02:23154593-23159245C"; flanks "23156843-,23156669^"; structure "1^3-,2^4-"; splice_chain "23156801^23156732-,23156774^23156705-"; sources "Undefined,Undefined"; NMorMRNA "null"; degree "4"; dimension "2_2";
chrA02	Undefined	as_event	23261799	23261935	.	-	.	transcript_id "TCONS_00004677,TCONS_00004678"; gene_id "chrA02:23261754-23262630C"; flanks "23261935-,23261799-"; structure "1^,2^"; splice_chain "23261860^,23261858^"; sources "Undefined,Undefined"; NMorMRNA "null"; degree "4"; dimension "2_2";
chrA02	Undefined	as_event	23295753	23296772	.	-	.	transcript_id "TCONS_00004680,TCONS_00004682"; gene_id "chrA02:23295753-23297541C"; flanks "23296772^,23295753]"; structure "1-,2-"; splice_chain "23296363-,23296067-"; sources "Undefined,Undefined"; NMorMRNA "null"; degree "4"; dimension "2_2";
chrA02	Undefined	as_event	23295753	23296835	.	-	.	transcript_id "TCONS_00004681,TCONS_00004680,TCONS_00004682"; gene_id "chrA02:23295753-23297541C"; flanks "23296835-,23295753]"; structure "1^3-,2^4-,2^5-"; splice_chain "23296782^23296373-,23296772^23296363-,23296772^23296067-"; sources "Undefined,Undefined,Undefined"; NMorMRNA "null"; degree "9"; dimension "3_3";
chrA02	Undefined	as_event	23415586	23415946	.	-	.	transcript_id "TCONS_00004686,TCONS_00004688"; gene_id "chrA02:23412704-23417666C"; flanks "23415946-,23415586^"; structure "0,1^2-"; splice_chain ",23415766^23415684-"; sources "Undefined,Undefined"; NMorMRNA "null"; degree "4"; dimension "2_2";
chrA02	Undefined	as_event	23578714	23579063	.	-	.	transcript_id "TCONS_00004693,TCONS_00004694"; gene_id "chrA02:23577403-23579663C"; flanks "23579063-,23578714^"; structure "0,1^2-"; splice_chain ",23578886^23578795-"; sources "Undefined,Undefined"; NMorMRNA "null"; degree "4"; dimension "2_2";
chrA02	Undefined	as_event	23721943	23722228	.	-	.	transcript_id "TCONS_00004702,TCONS_00004701"; gene_id "chrA02:23721943-23725048C"; flanks "23722228-,23721943]"; structure "0,1^2-"; splice_chain ",23722159^23722081-"; sources "Undefined,Undefined"; NMorMRNA "null"; degree "4"; dimension "2_2";
chrA02	Undefined	as_event	23874003	23875327	.	-	.	transcript_id "TCONS_00004708,TCONS_00004709,TCONS_00004710"; gene_id "chrA02:23874003-23875327C"; flanks "23875327[,23874003]"; structure "1^4-,2^5-,3^6-"; splice_chain "23874807^23874025-,23874806^23874024-,23874804^23874022-"; sources "Undefined,Undefined,Undefined"; NMorMRNA "null"; degree "9"; dimension "3_3";
chrA02	Undefined	as_event	24170112	24170375	.	-	.	transcript_id "TCONS_00004718,TCONS_00004719"; gene_id "chrA02:24169701-24173492C"; flanks "24170375-,24170112^"; structure "0,1^2-"; splice_chain ",24170290^24170201-"; sources "Undefined,Undefined"; NMorMRNA "null"; degree "4"; dimension "2_2";
chrA02	Undefined	as_event	24196331	24196502	.	-	.	transcript_id "TCONS_00004722,TCONS_00004721"; gene_id "chrA02:24194366-24196771C"; flanks "24196502^,24196331^"; structure "1-,2-"; splice_chain "24196424-,24196423-"; sources "Undefined,Undefined"; NMorMRNA "null"; degree "4"; dimension "2_2";
chrA02	Undefined	as_event	24334018	24334731	.	-	.	transcript_id "TCONS_00004730,TCONS_00004732,TCONS_00004731"; gene_id "chrA02:24331788-24339029C"; flanks "24334731-,24334018^"; structure "1^4-,2^5-,3^6-"; splice_chain "24334614^24334089-,24334613^24334088-,24334612^24334087-"; sources "Undefined,Undefined,Undefined"; NMorMRNA "null"; degree "9"; dimension "3_3";
chrA02	Undefined	as_event	24469694	24471186	.	-	.	transcript_id "TCONS_00004742,TCONS_00004743"; gene_id "chrA02:24469694-24473010C"; flanks "24471186-,24469694]"; structure "0,1^2-"; splice_chain ",24470330^24470204-"; sources "Undefined,Undefined"; NMorMRNA "null"; degree "4"; dimension "2_2";
chrA02	Undefined	as_event	24755055	24755472	.	-	.	transcript_id "TCONS_00004749,TCONS_00004750/TCONS_00004751"; gene_id "chrA02:24751590-24755472C"; flanks "24755472[,24755055^"; structure "1^3-,2^4-"; splice_chain "24755224^24755154-,24755201^24755131-"; sources "Undefined,Undefined"; NMorMRNA "null"; degree "4"; dimension "2_2";
chrA02	Undefined	as_event	24754752	24755055	.	-	.	transcript_id "TCONS_00004749/TCONS_00004750,TCONS_00004748/TCONS_00004751"; gene_id "chrA02:24751590-24755472C"; flanks "24755055^,24754752^"; structure "1-,2-"; splice_chain "24754936-,24754848-"; sources "Undefined,Undefined"; NMorMRNA "null"; degree "4"; dimension "2_2";
chrA02	Undefined	as_event	24753289	24754336	.	-	.	transcript_id "TCONS_00004747/TCONS_00004751,TCONS_00004748/TCONS_00004749/TCONS_00004750"; gene_id "chrA02:24751590-24755472C"; flanks "24754336-,24753289^"; structure "1^3-,2^4-5^6-"; splice_chain "24754237^24754137-,24754229^24754129-24754037^24753960-"; sources "Undefined,Undefined"; NMorMRNA "null"; degree "4"; dimension "2_2";
chrA02	Undefined	as_event	24751590	24753289	.	-	.	transcript_id "TCONS_00004747,TCONS_00004748/TCONS_00004750/TCONS_00004751,TCONS_00004749"; gene_id "chrA02:24751590-24755472C"; flanks "24753289^,24751590]"; structure "1-,2-,3-"; splice_chain "24752943-,24752942-,24752938-"; sources "Undefined,Undefined,Undefined"; NMorMRNA "null"; degree "9"; dimension "3_3";
chrA02	Undefined	as_event	24760977	24761253	.	-	.	transcript_id "TCONS_00004753,TCONS_00004752/TCONS_00004754"; gene_id "chrA02:24759900-24761750C"; flanks "24761253-,24760977^"; structure "0,1^2-"; splice_chain ",24761153^24761043-"; sources "Undefined,Undefined"; NMorMRNA "null"; degree "4"; dimension "2_2";
chrA02	Undefined	as_event	24760513	24760710	.	-	.	transcript_id "TCONS_00004754,TCONS_00004752/TCONS_00004753"; gene_id "chrA02:24759900-24761750C"; flanks "24760710-,24760513-"; structure "1^,2^"; splice_chain "24760611^,24760597^"; sources "Undefined,Undefined"; NMorMRNA "null"; degree "4"; dimension "2_2";
chrA02	Undefined	as_event	24760071	24760290	.	-	.	transcript_id "TCONS_00004754,TCONS_00004752/TCONS_00004753"; gene_id "chrA02:24759900-24761750C"; flanks "24760290-,24760071^"; structure "0,1^2-"; splice_chain ",24760206^24760120-"; sources "Undefined,Undefined"; NMorMRNA "null"; degree "4"; dimension "2_2";
chrA02	Undefined	as_event	24772008	24772600	.	-	.	transcript_id "TCONS_00004758/TCONS_00004759,TCONS_00004756/TCONS_00004757"; gene_id "chrA02:24771183-24772600C"; flanks "24772600[,24772008^"; structure "0,1^2-"; splice_chain ",24772204^24772087-"; sources "Undefined,Undefined"; NMorMRNA "null"; degree "4"; dimension "2_2";
chrA02	Undefined	as_event	24771183	24771893	.	-	.	transcript_id "TCONS_00004757/TCONS_00004758,TCONS_00004756/TCONS_00004759"; gene_id "chrA02:24771183-24772600C"; flanks "24771893-,24771183]"; structure "0,1^2-3^4-"; splice_chain ",24771823^24771630-24771577^24771456-"; sources "Undefined,Undefined"; NMorMRNA "null"; degree "4"; dimension "2_2";
chrA02	Undefined	as_event	24791892	24792286	.	-	.	transcript_id "TCONS_00004764,TCONS_00004761"; gene_id "chrA02:24790966-24793555C"; flanks "24792286[,24791892-"; structure "1^,2^"; splice_chain "24791996^,24791987^"; sources "Undefined,Undefined"; NMorMRNA "null"; degree "4"; dimension "2_2";
chrA02	Undefined	as_event	24791723	24791996	.	-	.	transcript_id "TCONS_00004764,TCONS_00004762"; gene_id "chrA02:24790966-24793555C"; flanks "24791996^,24791723^"; structure "1-,2-"; splice_chain "24791892-,24791887-"; sources "Undefined,Undefined"; NMorMRNA "null"; degree "4"; dimension "2_2";
chrA02	Undefined	as_event	24791723	24792286	.	-	.	transcript_id "TCONS_00004763,TCONS_00004764,TCONS_00004762,TCONS_00004761"; gene_id "chrA02:24790966-24793555C"; flanks "24792286[,24791723^"; structure "0,1^3-,1^4-,2^3-"; splice_chain ",24791996^24791892-,24791996^24791887-,24791987^24791892-"; sources "Undefined,Undefined,Undefined,Undefined"; NMorMRNA "null"; degree "16"; dimension "4_4";
chrA02	Undefined	as_event	24791276	24791503	.	-	.	transcript_id "TCONS_00004765,TCONS_00004762/TCONS_00004763/TCONS_00004764,TCONS_00004761"; gene_id "chrA02:24790966-24793555C"; flanks "24791503^,24791276^"; structure "1-,2-,3-"; splice_chain "24791427-,24791425-,24791415-"; sources "Undefined,Undefined,Undefined"; NMorMRNA "null"; degree "9"; dimension "3_3";
chrA02	Undefined	as_event	24790966	24791276	.	-	.	transcript_id "TCONS_00004761/TCONS_00004762/TCONS_00004763/TCONS_00004765,TCONS_00004764"; gene_id "chrA02:24790966-24793555C"; flanks "24791276^,24790966]"; structure "1-,2-"; splice_chain "24791184-,24791181-"; sources "Undefined,Undefined"; NMorMRNA "null"; degree "4"; dimension "2_2";
chrA02_random	Undefined	as_event	259433	259653	.	+	.	transcript_id "TCONS_00004829,TCONS_00004830"; gene_id "chrA02_random:258269-260540W"; flanks "259433-,259653^"; structure "1^3-,2^4-"; splice_chain "259513^259594-,259523^259604-"; sources "Undefined,Undefined"; NMorMRNA "null"; degree "4"; dimension "2_2";
chrA02_random	Undefined	as_event	259933	260540	.	+	.	transcript_id "TCONS_00004830,TCONS_00004829"; gene_id "chrA02_random:258269-260540W"; flanks "259933-,260540]"; structure "1^2-3^4-5^7-,6^8-"; splice_chain "259985^260052-260132^260215-260327^260468-,260337^260478-"; sources "Undefined,Undefined"; NMorMRNA "null"; degree "4"; dimension "2_2";
chrA02_random	Undefined	as_event	551141	551517	.	+	.	transcript_id "TCONS_00004838,TCONS_00004837"; gene_id "chrA02_random:551141-553662W"; flanks "551141[,551517^"; structure "1^3-,2^4-"; splice_chain "551301^551405-,551311^551415-"; sources "Undefined,Undefined"; NMorMRNA "null"; degree "4"; dimension "2_2";
chrA02_random	Undefined	as_event	590863	591053	.	+	.	transcript_id "TCONS_00004840/TCONS_00004841,TCONS_00004842"; gene_id "chrA02_random:590063-593293W"; flanks "590863-,591053^"; structure "0,1^2-"; splice_chain ",590922^590988-"; sources "Undefined,Undefined"; NMorMRNA "null"; degree "4"; dimension "2_2";
chrA02_random	Undefined	as_event	591308	591529	.	+	.	transcript_id "TCONS_00004840/TCONS_00004841,TCONS_00004842"; gene_id "chrA02_random:590063-593293W"; flanks "591308-,591529^"; structure "0,1^2-"; splice_chain ",591383^591465-"; sources "Undefined,Undefined"; NMorMRNA "null"; degree "4"; dimension "2_2";
chrA02_random	Undefined	as_event	591788	592043	.	+	.	transcript_id "TCONS_00004841,TCONS_00004840"; gene_id "chrA02_random:590063-593293W"; flanks "591788-,592043^"; structure "1^3-,2^4-"; splice_chain "591871^591959-,591899^591987-"; sources "Undefined,Undefined"; NMorMRNA "null"; degree "4"; dimension "2_2";
chrA02_random	Undefined	as_event	603287	604894	.	+	.	transcript_id "TCONS_00004843,TCONS_00004844"; gene_id "chrA02_random:601456-604894W"; flanks "603287^,604894]"; structure "1-3^4-,2-"; splice_chain "603655-604385^604455-,603658-"; sources "Undefined,Undefined"; NMorMRNA "null"; degree "4"; dimension "2_2";
chrA02_random	Undefined	as_event	678501	679230	.	+	.	transcript_id "TCONS_00004848,TCONS_00004849"; gene_id "chrA02_random:677846-679230W"; flanks "678501-,679230]"; structure "0,1^2-"; splice_chain ",678725^678809-"; sources "Undefined,Undefined"; NMorMRNA "null"; degree "4"; dimension "2_2";
chrA02_random	Undefined	as_event	821995	822660	.	+	.	transcript_id "TCONS_00004853,TCONS_00004854"; gene_id "chrA02_random:821911-823653W"; flanks "821995-,822660-"; structure "1^,2^"; splice_chain "822242^,822243^"; sources "Undefined,Undefined"; NMorMRNA "null"; degree "4"; dimension "2_2";
chrA02_random	Undefined	as_event	823067	823653	.	+	.	transcript_id "TCONS_00004853,TCONS_00004855"; gene_id "chrA02_random:821911-823653W"; flanks "823067-,823653]"; structure "1^3-,2^4-"; splice_chain "823169^823243-,823179^823253-"; sources "Undefined,Undefined"; NMorMRNA "null"; degree "4"; dimension "2_2";
chrA02_random	Undefined	as_event	923835	924113	.	+	.	transcript_id "TCONS_00004858/TCONS_00004859,TCONS_00004860"; gene_id "chrA02_random:923466-927307W"; flanks "923835-,924113^"; structure "0,1^2-"; splice_chain ",923951^924036-"; sources "Undefined,Undefined"; NMorMRNA "null"; degree "4"; dimension "2_2";
chrA02_random	Undefined	as_event	924216	924488	.	+	.	transcript_id "TCONS_00004858,TCONS_00004859/TCONS_00004860"; gene_id "chrA02_random:923466-927307W"; flanks "924216-,924488^"; structure "0,1^2-"; splice_chain ",924303^924376-"; sources "Undefined,Undefined"; NMorMRNA "null"; degree "4"; dimension "2_2";
chrA02_random	Undefined	as_event	924710	924951	.	+	.	transcript_id "TCONS_00004859,TCONS_00004858/TCONS_00004860"; gene_id "chrA02_random:923466-927307W"; flanks "924710-,924951^"; structure "0,1^2-"; splice_chain ",924765^924847-"; sources "Undefined,Undefined"; NMorMRNA "null"; degree "4"; dimension "2_2";
chrA02_random	Undefined	as_event	925058	925344	.	+	.	transcript_id "TCONS_00004858/TCONS_00004860,TCONS_00004859"; gene_id "chrA02_random:923466-927307W"; flanks "925058-,925344-"; structure "1^,2^"; splice_chain "925114^,925134^"; sources "Undefined,Undefined"; NMorMRNA "null"; degree "4"; dimension "2_2";
chrA02_random	Undefined	as_event	1019661	1019834	.	+	.	transcript_id "TCONS_00004864,TCONS_00004863"; gene_id "chrA02_random:1017262-1021162W"; flanks "1019661^,1019834^"; structure "1-,2-"; splice_chain "1019751-,1019754-"; sources "Undefined,Undefined"; NMorMRNA "null"; degree "4"; dimension "2_2";
chrA02_random	Undefined	as_event	1020597	1021162	.	+	.	transcript_id "TCONS_00004864,TCONS_00004863"; gene_id "chrA02_random:1017262-1021162W"; flanks "1020597-,1021162]"; structure "1^3-,2^4-"; splice_chain "1020728^1020820-,1020738^1020830-"; sources "Undefined,Undefined"; NMorMRNA "null"; degree "4"; dimension "2_2";
chrA02_random	Undefined	as_event	1053990	1054473	.	+	.	transcript_id "TCONS_00004865,TCONS_00004866"; gene_id "chrA02_random:1051980-1054473W"; flanks "1053990-,1054473]"; structure "1^4-,2^3-"; splice_chain "1054075^1054206-,1054076^1054203-"; sources "Undefined,Undefined"; NMorMRNA "null"; degree "4"; dimension "2_2";
chrA02_random	Undefined	as_event	1132979	1133318	.	+	.	transcript_id "TCONS_00004868,TCONS_00004869"; gene_id "chrA02_random:1132744-1134154W"; flanks "1132979-,1133318^"; structure "0,1^2-"; splice_chain ",1133156^1133228-"; sources "Undefined,Undefined"; NMorMRNA "null"; degree "4"; dimension "2_2";
chrA02_random	Undefined	as_event	1447443	1448280	.	+	.	transcript_id "TCONS_00004872,TCONS_00004873"; gene_id "chrA02_random:1447443-1449805W"; flanks "1447443[,1448280^"; structure "1^3-5^6-,2^4-"; splice_chain "1447597^1447731-1448068^1448145-,1447608^1447742-"; sources "Undefined,Undefined"; NMorMRNA "null"; degree "4"; dimension "2_2";
chrA02_random	Undefined	as_event	17786	18428	.	-	.	transcript_id "TCONS_00004880,TCONS_00004881"; gene_id "chrA02_random:17066-18428C"; flanks "18428[,17786^"; structure "0,1^2-"; splice_chain ",18134^17929-"; sources "Undefined,Undefined"; NMorMRNA "null"; degree "4"; dimension "2_2";
chrA02_random	Undefined	as_event	29070	29316	.	-	.	transcript_id "TCONS_00004883,TCONS_00004884"; gene_id "chrA02_random:26789-30108C"; flanks "29316-,29070^"; structure "0,1^2-"; splice_chain ",29238^29153-"; sources "Undefined,Undefined"; NMorMRNA "null"; degree "4"; dimension "2_2";
chrA02_random	Undefined	as_event	31057	31410	.	-	.	transcript_id "TCONS_00004886,TCONS_00004885"; gene_id "chrA02_random:30690-34575C"; flanks "31410-,31057^"; structure "1^3-,2^4-"; splice_chain "31328^31193-,31320^31185-"; sources "Undefined,Undefined"; NMorMRNA "null"; degree "4"; dimension "2_2";
chrA02_random	Undefined	as_event	75359	75746	.	-	.	transcript_id "TCONS_00004894,TCONS_00004895"; gene_id "chrA02_random:74714-77452C"; flanks "75746-,75359^"; structure "1^3-,2^4-"; splice_chain "75569^75498-,75559^75488-"; sources "Undefined,Undefined"; NMorMRNA "null"; degree "4"; dimension "2_2";
chrA02_random	Undefined	as_event	256101	256708	.	-	.	transcript_id "TCONS_00004900,TCONS_00004901"; gene_id "chrA02_random:255530-257247C"; flanks "256708-,256101^"; structure "0,1^2-"; splice_chain ",256649^256267-"; sources "Undefined,Undefined"; NMorMRNA "null"; degree "4"; dimension "2_2";
chrA02_random	Undefined	as_event	482887	483065	.	-	.	transcript_id "TCONS_00004905,TCONS_00004906"; gene_id "chrA02_random:482367-484104C"; flanks "483065-,482887-"; structure "1^,2^"; splice_chain "482973^,482969^"; sources "Undefined,Undefined"; NMorMRNA "null"; degree "4"; dimension "2_2";
chrA02_random	Undefined	as_event	541163	541545	.	-	.	transcript_id "TCONS_00004908,TCONS_00004909"; gene_id "chrA02_random:540078-544017C"; flanks "541545-,541163^"; structure "0,1^2-"; splice_chain ",541352^541267-"; sources "Undefined,Undefined"; NMorMRNA "null"; degree "4"; dimension "2_2";
chrA02_random	Undefined	as_event	1164575	1164741	.	-	.	transcript_id "TCONS_00004919,TCONS_00004918"; gene_id "chrA02_random:1163045-1165715C"; flanks "1164741-,1164575-"; structure "1^,2^"; splice_chain "1164649^,1164647^"; sources "Undefined,Undefined"; NMorMRNA "null"; degree "4"; dimension "2_2";
chrA02_random	Undefined	as_event	1163800	1164575	.	-	.	transcript_id "TCONS_00004918,TCONS_00004919"; gene_id "chrA02_random:1163045-1165715C"; flanks "1164575-,1163800^"; structure "1^3-,2^4-"; splice_chain "1164540^1164405-,1164530^1164395-"; sources "Undefined,Undefined"; NMorMRNA "null"; degree "4"; dimension "2_2";
chrA02_random	Undefined	as_event	1163045	1163241	.	-	.	transcript_id "TCONS_00004918,TCONS_00004919"; gene_id "chrA02_random:1163045-1165715C"; flanks "1163241^,1163045]"; structure "1-,2-"; splice_chain "1163172-,1163167-"; sources "Undefined,Undefined"; NMorMRNA "null"; degree "4"; dimension "2_2";
chrA03	Undefined	as_event	5981	6196	.	+	.	transcript_id "TCONS_00004936,TCONS_00004937"; gene_id "chrA03:5767-10170W"; flanks "5981^,6196^"; structure "1-,2-"; splice_chain "6069-,6075-"; sources "Undefined,Undefined"; NMorMRNA "null"; degree "4"; dimension "2_2";
chrA03	Undefined	as_event	8035	9234	.	+	.	transcript_id "TCONS_00004936,TCONS_00004937"; gene_id "chrA03:5767-10170W"; flanks "8035^,9234-"; structure "0,1-2^"; splice_chain ",8696-8770^"; sources "Undefined,Undefined"; NMorMRNA "null"; degree "4"; dimension "2_2";
chrA03	Undefined	as_event	14703	15251	.	+	.	transcript_id "TCONS_00004938,TCONS_00004939"; gene_id "chrA03:13472-16370W"; flanks "14703-,15251^"; structure "1^3-,2^4-"; splice_chain "14867^14968-,14877^14978-"; sources "Undefined,Undefined"; NMorMRNA "null"; degree "4"; dimension "2_2";
chrA03	Undefined	as_event	14703	15393	.	+	.	transcript_id "TCONS_00004940,TCONS_00004939"; gene_id "chrA03:13472-16370W"; flanks "14703-,15393^"; structure "1^3-,2^4-5^6-"; splice_chain "14867^14968-,14877^14978-15251^15342-"; sources "Undefined,Undefined"; NMorMRNA "null"; degree "4"; dimension "2_2";
chrA03	Undefined	as_event	126307	126614	.	+	.	transcript_id "TCONS_00004954,TCONS_00004955"; gene_id "chrA03:125673-128500W"; flanks "126307-,126614^"; structure "1^3-,2^4-"; splice_chain "126432^126521-,126442^126531-"; sources "Undefined,Undefined"; NMorMRNA "null"; degree "4"; dimension "2_2";
chrA03	Undefined	as_event	164601	164824	.	+	.	transcript_id "TCONS_00004965,TCONS_00004966"; gene_id "chrA03:162544-165413W"; flanks "164601-,164824^"; structure "0,1^2-"; splice_chain ",164678^164768-"; sources "Undefined,Undefined"; NMorMRNA "null"; degree "4"; dimension "2_2";
chrA03	Undefined	as_event	246644	247381	.	+	.	transcript_id "TCONS_00004968,TCONS_00004969"; gene_id "chrA03:246644-248885W"; flanks "246644[,247381^"; structure "1^3-,2^4-"; splice_chain "246835^247150-,246845^247160-"; sources "Undefined,Undefined"; NMorMRNA "null"; degree "4"; dimension "2_2";
chrA03	Undefined	as_event	248247	248444	.	+	.	transcript_id "TCONS_00004969,TCONS_00004968"; gene_id "chrA03:246644-248885W"; flanks "248247-,248444-"; structure "1^,2^"; splice_chain "248325^,248326^"; sources "Undefined,Undefined"; NMorMRNA "null"; degree "4"; dimension "2_2";
chrA03	Undefined	as_event	272541	272781	.	+	.	transcript_id "TCONS_00004973,TCONS_00004974"; gene_id "chrA03:271537-273667W"; flanks "272541-,272781^"; structure "0,1^2-"; splice_chain ",272580^272686-"; sources "Undefined,Undefined"; NMorMRNA "null"; degree "4"; dimension "2_2";
chrA03	Undefined	as_event	271891	272781	.	+	.	transcript_id "TCONS_00004972,TCONS_00004973,TCONS_00004974"; gene_id "chrA03:271537-273667W"; flanks "271891-,272781^"; structure "0,1^2-,1^2-3^4-"; splice_chain ",272005^272541-,272005^272541-272580^272686-"; sources "Undefined,Undefined,Undefined"; NMorMRNA "null"; degree "9"; dimension "3_3";
chrA03	Undefined	as_event	304419	304695	.	+	.	transcript_id "TCONS_00004978,TCONS_00004979"; gene_id "chrA03:301077-305225W"; flanks "304419-,304695^"; structure "0,1^2-"; splice_chain ",304487^304567-"; sources "Undefined,Undefined"; NMorMRNA "null"; degree "4"; dimension "2_2";
chrA03	Undefined	as_event	304803	305225	.	+	.	transcript_id "TCONS_00004978,TCONS_00004979"; gene_id "chrA03:301077-305225W"; flanks "304803-,305225]"; structure "0,1^2-"; splice_chain ",304886^305016-"; sources "Undefined,Undefined"; NMorMRNA "null"; degree "4"; dimension "2_2";
chrA03	Undefined	as_event	355854	356464	.	+	.	transcript_id "TCONS_00004986,TCONS_00004985"; gene_id "chrA03:354687-356821W"; flanks "355854-,356464^"; structure "1^3-5^7-,2^4-6^8-"; splice_chain "356022^356114-356180^356281-,356032^356124-356181^356282-"; sources "Undefined,Undefined"; NMorMRNA "null"; degree "4"; dimension "2_2";
chrA03	Undefined	as_event	366428	366646	.	+	.	transcript_id "TCONS_00004987,TCONS_00004988"; gene_id "chrA03:364470-367103W"; flanks "366428-,366646^"; structure "0,1^2-"; splice_chain ",366476^366562-"; sources "Undefined,Undefined"; NMorMRNA "null"; degree "4"; dimension "2_2";
chrA03	Undefined	as_event	381856	382137	.	+	.	transcript_id "TCONS_00004989,TCONS_00004990"; gene_id "chrA03:381028-383161W"; flanks "381856-,382137^"; structure "0,1^2-"; splice_chain ",381918^381991-"; sources "Undefined,Undefined"; NMorMRNA "null"; degree "4"; dimension "2_2";
chrA03	Undefined	as_event	396348	396575	.	+	.	transcript_id "TCONS_00004994,TCONS_00004993"; gene_id "chrA03:395259-397082W"; flanks "396348-,396575^"; structure "1^3-,2^4-"; splice_chain "396445^396513-,396455^396523-"; sources "Undefined,Undefined"; NMorMRNA "null"; degree "4"; dimension "2_2";
chrA03	Undefined	as_event	563402	565561	.	+	.	transcript_id "TCONS_00004999,TCONS_00004998"; gene_id "chrA03:563083-566039W"; flanks "563402^,565561^"; structure "1-,2-"; splice_chain "563749-,565029-"; sources "Undefined,Undefined"; NMorMRNA "null"; degree "4"; dimension "2_2";
chrA03	Undefined	as_event	589927	591204	.	+	.	transcript_id "TCONS_00005002,TCONS_00005001"; gene_id "chrA03:589005-591204W"; flanks "589927^,591204]"; structure "1-,2-"; splice_chain "590205-,590208-"; sources "Undefined,Undefined"; NMorMRNA "null"; degree "4"; dimension "2_2";
chrA03	Undefined	as_event	788487	788870	.	+	.	transcript_id "TCONS_00005015,TCONS_00005016"; gene_id "chrA03:778890-789725W"; flanks "788487-,788870^"; structure "1^3-,2^4-"; splice_chain "788626^788713-,788628^788715-"; sources "Undefined,Undefined"; NMorMRNA "null"; degree "4"; dimension "2_2";
chrA03	Undefined	as_event	886084	886958	.	+	.	transcript_id "TCONS_00005021/TCONS_00005022,TCONS_00005023"; gene_id "chrA03:884383-889843W"; flanks "886084-,886958^"; structure "1^3-,2^4-"; splice_chain "886477^886840-,886479^886842-"; sources "Undefined,Undefined"; NMorMRNA "null"; degree "4"; dimension "2_2";
chrA03	Undefined	as_event	888393	888570	.	+	.	transcript_id "TCONS_00005022,TCONS_00005021/TCONS_00005023"; gene_id "chrA03:884383-889843W"; flanks "888393^,888570^"; structure "1-,2-"; splice_chain "888510-,888513-"; sources "Undefined,Undefined"; NMorMRNA "null"; degree "4"; dimension "2_2";
chrA03	Undefined	as_event	1020075	1021001	.	+	.	transcript_id "TCONS_00005031,TCONS_00005030"; gene_id "chrA03:1019968-1022639W"; flanks "1020075[,1021001^"; structure "1^3-,2^4-"; splice_chain "1020362^1020746-,1020363^1020747-"; sources "Undefined,Undefined"; NMorMRNA "null"; degree "4"; dimension "2_2";
chrA03	Undefined	as_event	1099009	1100650	.	+	.	transcript_id "TCONS_00005040,TCONS_00005039"; gene_id "chrA03:1098417-1100650W"; flanks "1099009-,1100650]"; structure "1^3-,2^4-"; splice_chain "1099139^1099544-,1099153^1099558-"; sources "Undefined,Undefined"; NMorMRNA "null"; degree "4"; dimension "2_2";
chrA03	Undefined	as_event	1107541	1108026	.	+	.	transcript_id "TCONS_00005041,TCONS_00005042"; gene_id "chrA03:1105251-1109069W"; flanks "1107541-,1108026^"; structure "0,1^2-"; splice_chain ",1107629^1107733-"; sources "Undefined,Undefined"; NMorMRNA "null"; degree "4"; dimension "2_2";
chrA03	Undefined	as_event	1118210	1118696	.	+	.	transcript_id "TCONS_00005043/TCONS_00005045,TCONS_00005044"; gene_id "chrA03:1117752-1119742W"; flanks "1118210-,1118696^"; structure "1^3-,2^4-"; splice_chain "1118419^1118526-,1118422^1118529-"; sources "Undefined,Undefined"; NMorMRNA "null"; degree "4"; dimension "2_2";
chrA03	Undefined	as_event	1118774	1119110	.	+	.	transcript_id "TCONS_00005045,TCONS_00005044,TCONS_00005043"; gene_id "chrA03:1117752-1119742W"; flanks "1118774-,1119110-"; structure "1^,2^,3^"; splice_chain "1118897^,1118903^,1118905^"; sources "Undefined,Undefined,Undefined"; NMorMRNA "null"; degree "9"; dimension "3_3";
chrA03	Undefined	as_event	1215289	1215854	.	+	.	transcript_id "TCONS_00005050,TCONS_00005051"; gene_id "chrA03:1215231-1217609W"; flanks "1215289^,1215854^"; structure "1-2^4-,3-"; splice_chain "1215362-1215423^1215558-,1215547-"; sources "Undefined,Undefined"; NMorMRNA "null"; degree "4"; dimension "2_2";
chrA03	Undefined	as_event	1222639	1223054	.	+	.	transcript_id "TCONS_00005053,TCONS_00005052"; gene_id "chrA03:1221212-1223809W"; flanks "1222639-,1223054^"; structure "1^3-,2^4-"; splice_chain "1222731^1222950-,1222732^1222951-"; sources "Undefined,Undefined"; NMorMRNA "null"; degree "4"; dimension "2_2";
chrA03	Undefined	as_event	1240774	1241127	.	+	.	transcript_id "TCONS_00005055,TCONS_00005054/TCONS_00005056"; gene_id "chrA03:1239592-1242289W"; flanks "1240774-,1241127^"; structure "0,1^2-"; splice_chain ",1240877^1240969-"; sources "Undefined,Undefined"; NMorMRNA "null"; degree "4"; dimension "2_2";
chrA03	Undefined	as_event	1368385	1368702	.	+	.	transcript_id "TCONS_00005065,TCONS_00005066"; gene_id "chrA03:1368385-1369551W"; flanks "1368385[,1368702-"; structure "1^,2^"; splice_chain "1368621^,1368622^"; sources "Undefined,Undefined"; NMorMRNA "null"; degree "4"; dimension "2_2";
chrA03	Undefined	as_event	1368702	1369018	.	+	.	transcript_id "TCONS_00005065/TCONS_00005066,TCONS_00005067"; gene_id "chrA03:1368385-1369551W"; flanks "1368702-,1369018^"; structure "1^3-,2^4-"; splice_chain "1368762^1368874-,1368772^1368884-"; sources "Undefined,Undefined"; NMorMRNA "null"; degree "4"; dimension "2_2";
chrA03	Undefined	as_event	1377339	1377643	.	+	.	transcript_id "TCONS_00005068,TCONS_00005069"; gene_id "chrA03:1376160-1377894W"; flanks "1377339-,1377643^"; structure "0,1^2-"; splice_chain ",1377450^1377553-"; sources "Undefined,Undefined"; NMorMRNA "null"; degree "4"; dimension "2_2";
chrA03	Undefined	as_event	1391201	1393063	.	+	.	transcript_id "TCONS_00005071,TCONS_00005072"; gene_id "chrA03:1388846-1394442W"; flanks "1391201^,1393063^"; structure "1-3^4-,2-"; splice_chain "1391283-1391506^1391596-,1391284-"; sources "Undefined,Undefined"; NMorMRNA "null"; degree "4"; dimension "2_2";
chrA03	Undefined	as_event	1457280	1457676	.	+	.	transcript_id "TCONS_00005075,TCONS_00005076"; gene_id "chrA03:1456012-1460565W"; flanks "1457280-,1457676^"; structure "0,1^2-"; splice_chain ",1457510^1457586-"; sources "Undefined,Undefined"; NMorMRNA "null"; degree "4"; dimension "2_2";
chrA03	Undefined	as_event	1457771	1458088	.	+	.	transcript_id "TCONS_00005075,TCONS_00005076"; gene_id "chrA03:1456012-1460565W"; flanks "1457771-,1458088^"; structure "0,1^2-"; splice_chain ",1457892^1457981-"; sources "Undefined,Undefined"; NMorMRNA "null"; degree "4"; dimension "2_2";
chrA03	Undefined	as_event	1458178	1458709	.	+	.	transcript_id "TCONS_00005076,TCONS_00005075"; gene_id "chrA03:1456012-1460565W"; flanks "1458178-,1458709^"; structure "1^3-,2^4-"; splice_chain "1458423^1458564-,1458433^1458574-"; sources "Undefined,Undefined"; NMorMRNA "null"; degree "4"; dimension "2_2";
chrA03	Undefined	as_event	1508906	1509242	.	+	.	transcript_id "TCONS_00005083/TCONS_00005084,TCONS_00005082"; gene_id "chrA03:1507771-1510719W"; flanks "1508906-,1509242^"; structure "1^3-,2^4-"; splice_chain "1509018^1509092-,1509028^1509102-"; sources "Undefined,Undefined"; NMorMRNA "null"; degree "4"; dimension "2_2";
chrA03	Undefined	as_event	1513148	1513429	.	+	.	transcript_id "TCONS_00005085,TCONS_00005086"; gene_id "chrA03:1511280-1513558W"; flanks "1513148-,1513429^"; structure "0,1^2-"; splice_chain ",1513225^1513326-"; sources "Undefined,Undefined"; NMorMRNA "null"; degree "4"; dimension "2_2";
chrA03	Undefined	as_event	1928384	1929104	.	+	.	transcript_id "TCONS_00005113,TCONS_00005112"; gene_id "chrA03:1927788-1931100W"; flanks "1928384-,1929104^"; structure "1^3-5^7-,2^4-6^8-"; splice_chain "1928493^1928668-1928724^1928805-,1928495^1928670-1928726^1928807-"; sources "Undefined,Undefined"; NMorMRNA "null"; degree "4"; dimension "2_2";
chrA03	Undefined	as_event	2082696	2083827	.	+	.	transcript_id "TCONS_00005124,TCONS_00005125"; gene_id "chrA03:2082321-2084491W"; flanks "2082696-,2083827-"; structure "1^,2^"; splice_chain "2083752^,2083757^"; sources "Undefined,Undefined"; NMorMRNA "null"; degree "4"; dimension "2_2";
chrA03	Undefined	as_event	2083757	2083895	.	+	.	transcript_id "TCONS_00005125,TCONS_00005123"; gene_id "chrA03:2082321-2084491W"; flanks "2083757^,2083895^"; structure "1-,2-"; splice_chain "2083827-,2083839-"; sources "Undefined,Undefined"; NMorMRNA "null"; degree "4"; dimension "2_2";
chrA03	Undefined	as_event	2082696	2083895	.	+	.	transcript_id "TCONS_00005124,TCONS_00005125,TCONS_00005123"; gene_id "chrA03:2082321-2084491W"; flanks "2082696-,2083895^"; structure "1^3-,2^3-,2^4-"; splice_chain "2083752^2083827-,2083757^2083827-,2083757^2083839-"; sources "Undefined,Undefined,Undefined"; NMorMRNA "null"; degree "9"; dimension "3_3";
chrA03	Undefined	as_event	2107997	2108109	.	+	.	transcript_id "TCONS_00005126,TCONS_00005127"; gene_id "chrA03:2107813-2109227W"; flanks "2107997-,2108109-"; structure "1^,2^"; splice_chain "2108036^,2108038^"; sources "Undefined,Undefined"; NMorMRNA "null"; degree "4"; dimension "2_2";
chrA03	Undefined	as_event	2149669	2150073	.	+	.	transcript_id "TCONS_00005133,TCONS_00005132"; gene_id "chrA03:2148081-2151859W"; flanks "2149669-,2150073-"; structure "1^,2^"; splice_chain "2149767^,2149768^"; sources "Undefined,Undefined"; NMorMRNA "null"; degree "4"; dimension "2_2";
chrA03	Undefined	as_event	2185173	2185388	.	+	.	transcript_id "TCONS_00005139,TCONS_00005140"; gene_id "chrA03:2182775-2185388W"; flanks "2185173-,2185388]"; structure "1^3-,2^4-"; splice_chain "2185235^2185314-,2185270^2185349-"; sources "Undefined,Undefined"; NMorMRNA "null"; degree "4"; dimension "2_2";
chrA03	Undefined	as_event	2232369	2232616	.	+	.	transcript_id "TCONS_00005145,TCONS_00005144"; gene_id "chrA03:2231387-2233806W"; flanks "2232369-,2232616-"; structure "1^,2^"; splice_chain "2232458^,2232463^"; sources "Undefined,Undefined"; NMorMRNA "null"; degree "4"; dimension "2_2";
[truncated: 15,748 more rows]
