# Supplementary material for: Differences in Alternative Splicing between Yellow and Black-Seeded Rapeseed
Source: Plants (Basel). 2020 Jul 31;9(8):977. doi: 10.3390/plants9080977 (PMC7465011; doi:10.3390/plants9080977)
Supplement: Supplementary file 1 [file plants-09-00977-s001.zip › Supplementary Materials/Table S2/SRR5591718cufcompF.combined_sorted.gtf_astalavista.gtf]

chrA01	Undefined	as_event	62746	63008	.	+	.	transcript_id "TCONS_00000004,TCONS_00000005"; gene_id "chrA01:61529-64517W"; flanks "62746-,63008^"; structure "0,1^2-"; splice_chain ",62838^62916-"; sources "Undefined,Undefined"; NMorMRNA "null"; degree "4"; dimension "2_2";
chrA01	Undefined	as_event	76059	76692	.	+	.	transcript_id "TCONS_00000009,TCONS_00000010"; gene_id "chrA01:74746-78052W"; flanks "76059-,76692^"; structure "0,1^2-3^4-"; splice_chain ",76143^76218-76318^76394-"; sources "Undefined,Undefined"; NMorMRNA "null"; degree "4"; dimension "2_2";
chrA01	Undefined	as_event	76957	77252	.	+	.	transcript_id "TCONS_00000009,TCONS_00000010"; gene_id "chrA01:74746-78052W"; flanks "76957^,77252^"; structure "1-,2-"; splice_chain "77184-,77187-"; sources "Undefined,Undefined"; NMorMRNA "null"; degree "4"; dimension "2_2";
chrA01	Undefined	as_event	96289	96463	.	+	.	transcript_id "TCONS_00000012,TCONS_00000011"; gene_id "chrA01:96024-96804W"; flanks "96289-,96463^"; structure "0,1^2-"; splice_chain ",96333^96421-"; sources "Undefined,Undefined"; NMorMRNA "null"; degree "4"; dimension "2_2";
chrA01	Undefined	as_event	243347	243981	.	+	.	transcript_id "TCONS_00000019,TCONS_00000018"; gene_id "chrA01:242871-249812W"; flanks "243347-,243981^"; structure "0,1^2-"; splice_chain ",243877^243969-"; sources "Undefined,Undefined"; NMorMRNA "null"; degree "4"; dimension "2_2";
chrA01	Undefined	as_event	244872	245123	.	+	.	transcript_id "TCONS_00000019,TCONS_00000018"; gene_id "chrA01:242871-249812W"; flanks "244872^,245123^"; structure "1-,2-"; splice_chain "245023-,245039-"; sources "Undefined,Undefined"; NMorMRNA "null"; degree "4"; dimension "2_2";
chrA01	Undefined	as_event	245711	246136	.	+	.	transcript_id "TCONS_00000019,TCONS_00000018"; gene_id "chrA01:242871-249812W"; flanks "245711-,246136-"; structure "1^,2^"; splice_chain "245781^,245782^"; sources "Undefined,Undefined"; NMorMRNA "null"; degree "4"; dimension "2_2";
chrA01	Undefined	as_event	263285	263707	.	+	.	transcript_id "TCONS_00000026,TCONS_00000027"; gene_id "chrA01:263285-264224W"; flanks "263285[,263707^"; structure "0,1^2-"; splice_chain ",263468^263593-"; sources "Undefined,Undefined"; NMorMRNA "null"; degree "4"; dimension "2_2";
chrA01	Undefined	as_event	353730	353879	.	+	.	transcript_id "TCONS_00000031,TCONS_00000032/TCONS_00000033"; gene_id "chrA01:353062-355582W"; flanks "353730-,353879^"; structure "0,1^2-"; splice_chain ",353783^353866-"; sources "Undefined,Undefined"; NMorMRNA "null"; degree "4"; dimension "2_2";
chrA01	Undefined	as_event	354322	354565	.	+	.	transcript_id "TCONS_00000032,TCONS_00000031/TCONS_00000033/TCONS_00000034"; gene_id "chrA01:353062-355582W"; flanks "354322-,354565^"; structure "0,1^2-"; splice_chain ",354357^354525-"; sources "Undefined,Undefined"; NMorMRNA "null"; degree "4"; dimension "2_2";
chrA01	Undefined	as_event	354565	354879	.	+	.	transcript_id "TCONS_00000031/TCONS_00000032,TCONS_00000033/TCONS_00000034"; gene_id "chrA01:353062-355582W"; flanks "354565^,354879^"; structure "1-,2-"; splice_chain "354675-,354778-"; sources "Undefined,Undefined"; NMorMRNA "null"; degree "4"; dimension "2_2";
chrA01	Undefined	as_event	355113	355446	.	+	.	transcript_id "TCONS_00000033,TCONS_00000031/TCONS_00000032/TCONS_00000034"; gene_id "chrA01:353062-355582W"; flanks "355113-,355446^"; structure "0,1^2-"; splice_chain ",355282^355362-"; sources "Undefined,Undefined"; NMorMRNA "null"; degree "4"; dimension "2_2";
chrA01	Undefined	as_event	432281	432424	.	+	.	transcript_id "TCONS_00000038,TCONS_00000039"; gene_id "chrA01:430842-432702W"; flanks "432281^,432424^"; structure "1-,2-"; splice_chain "432376-,432379-"; sources "Undefined,Undefined"; NMorMRNA "null"; degree "4"; dimension "2_2";
chrA01	Undefined	as_event	487061	487292	.	+	.	transcript_id "TCONS_00000044,TCONS_00000045"; gene_id "chrA01:485338-488059W"; flanks "487061-,487292^"; structure "0,1^2-"; splice_chain ",487160^487233-"; sources "Undefined,Undefined"; NMorMRNA "null"; degree "4"; dimension "2_2";
chrA01	Undefined	as_event	488781	488927	.	+	.	transcript_id "TCONS_00000049,TCONS_00000047/TCONS_00000048"; gene_id "chrA01:488670-490089W"; flanks "488781^,488927^"; structure "1-,2-"; splice_chain "488873-,488875-"; sources "Undefined,Undefined"; NMorMRNA "null"; degree "4"; dimension "2_2";
chrA01	Undefined	as_event	489353	489474	.	+	.	transcript_id "TCONS_00000048,TCONS_00000047"; gene_id "chrA01:488670-490089W"; flanks "489353-,489474-"; structure "1^,2^"; splice_chain "489449^,489451^"; sources "Undefined,Undefined"; NMorMRNA "null"; degree "4"; dimension "2_2";
chrA01	Undefined	as_event	489353	489538	.	+	.	transcript_id "TCONS_00000049,TCONS_00000048,TCONS_00000047"; gene_id "chrA01:488670-490089W"; flanks "489353-,489538^"; structure "0,1^3-,2^3-"; splice_chain ",489449^489474-,489451^489474-"; sources "Undefined,Undefined,Undefined"; NMorMRNA "null"; degree "9"; dimension "3_3";
chrA01	Undefined	as_event	489620	490089	.	+	.	transcript_id "TCONS_00000049,TCONS_00000047/TCONS_00000048"; gene_id "chrA01:488670-490089W"; flanks "489620-,490089]"; structure "0,1^2-"; splice_chain ",489697^489774-"; sources "Undefined,Undefined"; NMorMRNA "null"; degree "4"; dimension "2_2";
chrA01	Undefined	as_event	500879	501156	.	+	.	transcript_id "TCONS_00000051,TCONS_00000050"; gene_id "chrA01:499123-501156W"; flanks "500879-,501156]"; structure "1^3-,2^4-"; splice_chain "500919^501037-,500921^501039-"; sources "Undefined,Undefined"; NMorMRNA "null"; degree "4"; dimension "2_2";
chrA01	Undefined	as_event	512910	513360	.	+	.	transcript_id "TCONS_00000052,TCONS_00000054"; gene_id "chrA01:511825-513653W"; flanks "512910-,513360]"; structure "0,1^2-"; splice_chain ",512986^513076-"; sources "Undefined,Undefined"; NMorMRNA "null"; degree "4"; dimension "2_2";
chrA01	Undefined	as_event	516817	517413	.	+	.	transcript_id "TCONS_00000055,TCONS_00000056"; gene_id "chrA01:516414-519745W"; flanks "516817-,517413^"; structure "1^3-,2^4-"; splice_chain "517043^517216-,517053^517226-"; sources "Undefined,Undefined"; NMorMRNA "null"; degree "4"; dimension "2_2";
chrA01	Undefined	as_event	532531	532969	.	+	.	transcript_id "TCONS_00000059,TCONS_00000058"; gene_id "chrA01:532500-535109W"; flanks "532531^,532969^"; structure "1-,2-"; splice_chain "532636-,532679-"; sources "Undefined,Undefined"; NMorMRNA "null"; degree "4"; dimension "2_2";
chrA01	Undefined	as_event	534389	534538	.	+	.	transcript_id "TCONS_00000058,TCONS_00000059"; gene_id "chrA01:532500-535109W"; flanks "534389-,534538-"; structure "1^,2^"; splice_chain "534467^,534468^"; sources "Undefined,Undefined"; NMorMRNA "null"; degree "4"; dimension "2_2";
chrA01	Undefined	as_event	620827	622119	.	+	.	transcript_id "TCONS_00000070,TCONS_00000069"; gene_id "chrA01:620827-622119W"; flanks "620827[,622119]"; structure "0,1^2-"; splice_chain ",621690^621988-"; sources "Undefined,Undefined"; NMorMRNA "null"; degree "4"; dimension "2_2";
chrA01	Undefined	as_event	659741	660224	.	+	.	transcript_id "TCONS_00000075,TCONS_00000076"; gene_id "chrA01:658154-661263W"; flanks "659741-,660224^"; structure "0,1^2-3^4-"; splice_chain ",659793^659873-660060^660132-"; sources "Undefined,Undefined"; NMorMRNA "null"; degree "4"; dimension "2_2";
chrA01	Undefined	as_event	660619	660798	.	+	.	transcript_id "TCONS_00000076,TCONS_00000075"; gene_id "chrA01:658154-661263W"; flanks "660619-,660798-"; structure "1^,2^"; splice_chain "660672^,660673^"; sources "Undefined,Undefined"; NMorMRNA "null"; degree "4"; dimension "2_2";
chrA01	Undefined	as_event	700403	700688	.	+	.	transcript_id "TCONS_00000078,TCONS_00000079"; gene_id "chrA01:700028-704671W"; flanks "700403-,700688^"; structure "0,1^2-"; splice_chain ",700498^700576-"; sources "Undefined,Undefined"; NMorMRNA "null"; degree "4"; dimension "2_2";
chrA01	Undefined	as_event	702590	702888	.	+	.	transcript_id "TCONS_00000078,TCONS_00000080"; gene_id "chrA01:700028-704671W"; flanks "702590-,702888^"; structure "0,1^2-"; splice_chain ",702699^702779-"; sources "Undefined,Undefined"; NMorMRNA "null"; degree "4"; dimension "2_2";
chrA01	Undefined	as_event	702974	703273	.	+	.	transcript_id "TCONS_00000078,TCONS_00000080/TCONS_00000081"; gene_id "chrA01:700028-704671W"; flanks "702974-,703273^"; structure "0,1^2-"; splice_chain ",703084^703160-"; sources "Undefined,Undefined"; NMorMRNA "null"; degree "4"; dimension "2_2";
chrA01	Undefined	as_event	703360	704219	.	+	.	transcript_id "TCONS_00000080,TCONS_00000081"; gene_id "chrA01:700028-704671W"; flanks "703360-,704219^"; structure "0,1^2-"; splice_chain ",703899^703996-"; sources "Undefined,Undefined"; NMorMRNA "null"; degree "4"; dimension "2_2";
chrA01	Undefined	as_event	733827	734174	.	+	.	transcript_id "TCONS_00000084/TCONS_00000085,TCONS_00000086"; gene_id "chrA01:733273-735588W"; flanks "733827^,734174^"; structure "1-,2-"; splice_chain "734007-,734055-"; sources "Undefined,Undefined"; NMorMRNA "null"; degree "4"; dimension "2_2";
chrA01	Undefined	as_event	734246	734881	.	+	.	transcript_id "TCONS_00000086,TCONS_00000085"; gene_id "chrA01:733273-735588W"; flanks "734246-,734881^"; structure "0,1^2-"; splice_chain ",734739^734819-"; sources "Undefined,Undefined"; NMorMRNA "null"; degree "4"; dimension "2_2";
chrA01	Undefined	as_event	735186	735588	.	+	.	transcript_id "TCONS_00000086,TCONS_00000085"; gene_id "chrA01:733273-735588W"; flanks "735186-,735588]"; structure "0,1^2-"; splice_chain ",735253^735342-"; sources "Undefined,Undefined"; NMorMRNA "null"; degree "4"; dimension "2_2";
chrA01	Undefined	as_event	734819	735588	.	+	.	transcript_id "TCONS_00000084,TCONS_00000085"; gene_id "chrA01:733273-735588W"; flanks "734819-,735588]"; structure "0,1^2-3^4-"; splice_chain ",734881^735186-735253^735342-"; sources "Undefined,Undefined"; NMorMRNA "null"; degree "4"; dimension "2_2";
chrA01	Undefined	as_event	734246	735588	.	+	.	transcript_id "TCONS_00000084,TCONS_00000085,TCONS_00000086"; gene_id "chrA01:733273-735588W"; flanks "734246-,735588]"; structure "1^2-,1^2-3^4-5^6-,3^4-"; splice_chain "734739^734819-,734739^734819-734881^735186-735253^735342-,734881^735186-"; sources "Undefined,Undefined,Undefined"; NMorMRNA "null"; degree "9"; dimension "3_3";
chrA01	Undefined	as_event	820825	822628	.	+	.	transcript_id "TCONS_00000091,TCONS_00000092"; gene_id "chrA01:814074-822628W"; flanks "820825-,822628]"; structure "1^3-5^6-,2^4-"; splice_chain "821242^821404-822485^822568-,821244^821406-"; sources "Undefined,Undefined"; NMorMRNA "null"; degree "4"; dimension "2_2";
chrA01	Undefined	as_event	919301	919589	.	+	.	transcript_id "TCONS_00000107,TCONS_00000106"; gene_id "chrA01:916916-919744W"; flanks "919301-,919589-"; structure "1^,2^"; splice_chain "919499^,919504^"; sources "Undefined,Undefined"; NMorMRNA "null"; degree "4"; dimension "2_2";
chrA01	Undefined	as_event	925174	925485	.	+	.	transcript_id "TCONS_00000109,TCONS_00000110"; gene_id "chrA01:924692-927362W"; flanks "925174-,925485^"; structure "0,1^2-"; splice_chain ",925314^925383-"; sources "Undefined,Undefined"; NMorMRNA "null"; degree "4"; dimension "2_2";
chrA01	Undefined	as_event	925596	926117	.	+	.	transcript_id "TCONS_00000109,TCONS_00000110"; gene_id "chrA01:924692-927362W"; flanks "925596-,926117^"; structure "1^3-,2^4-"; splice_chain "925745^925832-,925747^925834-"; sources "Undefined,Undefined"; NMorMRNA "null"; degree "4"; dimension "2_2";
chrA01	Undefined	as_event	1001611	1002157	.	+	.	transcript_id "TCONS_00000117,TCONS_00000118"; gene_id "chrA01:999966-1003796W"; flanks "1001611-,1002157-"; structure "1^,2^"; splice_chain "1002069^,1002074^"; sources "Undefined,Undefined"; NMorMRNA "null"; degree "4"; dimension "2_2";
chrA01	Undefined	as_event	1002157	1002973	.	+	.	transcript_id "TCONS_00000117,TCONS_00000118"; gene_id "chrA01:999966-1003796W"; flanks "1002157-,1002973^"; structure "0,1^2-"; splice_chain ",1002678^1002765-"; sources "Undefined,Undefined"; NMorMRNA "null"; degree "4"; dimension "2_2";
chrA01	Undefined	as_event	1041578	1042061	.	+	.	transcript_id "TCONS_00000122,TCONS_00000121"; gene_id "chrA01:1041578-1045127W"; flanks "1041578[,1042061^"; structure "0,1^2-"; splice_chain ",1041796^1041919-"; sources "Undefined,Undefined"; NMorMRNA "null"; degree "4"; dimension "2_2";
chrA01	Undefined	as_event	1042974	1044425	.	+	.	transcript_id "TCONS_00000121,TCONS_00000122"; gene_id "chrA01:1041578-1045127W"; flanks "1042974-,1044425^"; structure "1^3-,2^4-"; splice_chain "1043917^1044238-,1043919^1044240-"; sources "Undefined,Undefined"; NMorMRNA "null"; degree "4"; dimension "2_2";
chrA01	Undefined	as_event	1088490	1088808	.	+	.	transcript_id "TCONS_00000128,TCONS_00000129"; gene_id "chrA01:1087432-1090589W"; flanks "1088490-,1088808^"; structure "1^3-,2^4-"; splice_chain "1088595^1088723-,1088597^1088725-"; sources "Undefined,Undefined"; NMorMRNA "null"; degree "4"; dimension "2_2";
chrA01	Undefined	as_event	1179430	1179896	.	+	.	transcript_id "TCONS_00000133,TCONS_00000134"; gene_id "chrA01:1174532-1181064W"; flanks "1179430-,1179896^"; structure "0,1^2-"; splice_chain ",1179651^1179735-"; sources "Undefined,Undefined"; NMorMRNA "null"; degree "4"; dimension "2_2";
chrA01	Undefined	as_event	1185511	1185845	.	+	.	transcript_id "TCONS_00000136,TCONS_00000135"; gene_id "chrA01:1184663-1186355W"; flanks "1185511-,1185845-"; structure "1^,2^"; splice_chain "1185744^,1185756^"; sources "Undefined,Undefined"; NMorMRNA "null"; degree "4"; dimension "2_2";
chrA01	Undefined	as_event	1260474	1260793	.	+	.	transcript_id "TCONS_00000143,TCONS_00000142"; gene_id "chrA01:1259672-1262347W"; flanks "1260474-,1260793^"; structure "0,1^2-"; splice_chain ",1260543^1260642-"; sources "Undefined,Undefined"; NMorMRNA "null"; degree "4"; dimension "2_2";
chrA01	Undefined	as_event	1314409	1314731	.	+	.	transcript_id "TCONS_00000148,TCONS_00000149"; gene_id "chrA01:1312712-1315759W"; flanks "1314409-,1314731^"; structure "0,1^2-"; splice_chain ",1314513^1314609-"; sources "Undefined,Undefined"; NMorMRNA "null"; degree "4"; dimension "2_2";
chrA01	Undefined	as_event	1553923	1554698	.	+	.	transcript_id "TCONS_00000169,TCONS_00000168"; gene_id "chrA01:1553923-1554987W"; flanks "1553923[,1554698^"; structure "0,1^2-"; splice_chain ",1554321^1554555-"; sources "Undefined,Undefined"; NMorMRNA "null"; degree "4"; dimension "2_2";
chrA01	Undefined	as_event	1556897	1557041	.	+	.	transcript_id "TCONS_00000170,TCONS_00000171"; gene_id "chrA01:1555200-1557295W"; flanks "1556897-,1557041-"; structure "1^,2^"; splice_chain "1556977^,1556978^"; sources "Undefined,Undefined"; NMorMRNA "null"; degree "4"; dimension "2_2";
chrA01	Undefined	as_event	1571331	1571797	.	+	.	transcript_id "TCONS_00000173,TCONS_00000172"; gene_id "chrA01:1568967-1571797W"; flanks "1571331-,1571797]"; structure "1^3-,2^4-"; splice_chain "1571593^1571687-,1571603^1571697-"; sources "Undefined,Undefined"; NMorMRNA "null"; degree "4"; dimension "2_2";
chrA01	Undefined	as_event	1601773	1602317	.	+	.	transcript_id "TCONS_00000176,TCONS_00000177"; gene_id "chrA01:1601350-1605165W"; flanks "1601773-,1602317^"; structure "0,1^2-"; splice_chain ",1602001^1602069-"; sources "Undefined,Undefined"; NMorMRNA "null"; degree "4"; dimension "2_2";
chrA01	Undefined	as_event	1603044	1603237	.	+	.	transcript_id "TCONS_00000177,TCONS_00000176"; gene_id "chrA01:1601350-1605165W"; flanks "1603044^,1603237^"; structure "1-,2-"; splice_chain "1603120-,1603123-"; sources "Undefined,Undefined"; NMorMRNA "null"; degree "4"; dimension "2_2";
chrA01	Undefined	as_event	1633922	1634444	.	+	.	transcript_id "TCONS_00000184,TCONS_00000183"; gene_id "chrA01:1633922-1635685W"; flanks "1633922[,1634444^"; structure "0,1^2-"; splice_chain ",1634211^1634358-"; sources "Undefined,Undefined"; NMorMRNA "null"; degree "4"; dimension "2_2";
chrA01	Undefined	as_event	1685631	1687631	.	+	.	transcript_id "TCONS_00000194,TCONS_00000193"; gene_id "chrA01:1685553-1693641W"; flanks "1685631^,1687631^"; structure "1-,2-"; splice_chain "1685985-,1686035-"; sources "Undefined,Undefined"; NMorMRNA "null"; degree "4"; dimension "2_2";
chrA01	Undefined	as_event	1700023	1700395	.	+	.	transcript_id "TCONS_00000195,TCONS_00000196"; gene_id "chrA01:1698386-1703568W"; flanks "1700023-,1700395^"; structure "0,1^2-"; splice_chain ",1700122^1700198-"; sources "Undefined,Undefined"; NMorMRNA "null"; degree "4"; dimension "2_2";
chrA01	Undefined	as_event	1700822	1701095	.	+	.	transcript_id "TCONS_00000195,TCONS_00000196"; gene_id "chrA01:1698386-1703568W"; flanks "1700822-,1701095^"; structure "0,1^2-"; splice_chain ",1700920^1701007-"; sources "Undefined,Undefined"; NMorMRNA "null"; degree "4"; dimension "2_2";
chrA01	Undefined	as_event	1703342	1703568	.	+	.	transcript_id "TCONS_00000195,TCONS_00000197"; gene_id "chrA01:1698386-1703568W"; flanks "1703342-,1703568]"; structure "0,1^2-"; splice_chain ",1703428^1703506-"; sources "Undefined,Undefined"; NMorMRNA "null"; degree "4"; dimension "2_2";
chrA01	Undefined	as_event	1732088	1732234	.	+	.	transcript_id "TCONS_00000203,TCONS_00000202"; gene_id "chrA01:1729349-1735447W"; flanks "1732088^,1732234^"; structure "1-,2-"; splice_chain "1732174-,1732177-"; sources "Undefined,Undefined"; NMorMRNA "null"; degree "4"; dimension "2_2";
chrA01	Undefined	as_event	1733599	1733799	.	+	.	transcript_id "TCONS_00000204,TCONS_00000202/TCONS_00000203"; gene_id "chrA01:1729349-1735447W"; flanks "1733599^,1733799^"; structure "1-,2-"; splice_chain "1733681-,1733682-"; sources "Undefined,Undefined"; NMorMRNA "null"; degree "4"; dimension "2_2";
chrA01	Undefined	as_event	1734108	1734264	.	+	.	transcript_id "TCONS_00000202/TCONS_00000204,TCONS_00000203"; gene_id "chrA01:1729349-1735447W"; flanks "1734108-,1734264-"; structure "1^,2^"; splice_chain "1734187^,1734188^"; sources "Undefined,Undefined"; NMorMRNA "null"; degree "4"; dimension "2_2";
chrA01	Undefined	as_event	1734507	1734911	.	+	.	transcript_id "TCONS_00000204,TCONS_00000202/TCONS_00000203"; gene_id "chrA01:1729349-1735447W"; flanks "1734507-,1734911^"; structure "0,1^2-"; splice_chain ",1734726^1734803-"; sources "Undefined,Undefined"; NMorMRNA "null"; degree "4"; dimension "2_2";
chrA01	Undefined	as_event	1855615	1855811	.	+	.	transcript_id "TCONS_00000212,TCONS_00000213/TCONS_00000214"; gene_id "chrA01:1854634-1856420W"; flanks "1855615-,1855811^"; structure "0,1^2-"; splice_chain ",1855651^1855734-"; sources "Undefined,Undefined"; NMorMRNA "null"; degree "4"; dimension "2_2";
chrA01	Undefined	as_event	1856119	1856420	.	+	.	transcript_id "TCONS_00000213,TCONS_00000212/TCONS_00000214"; gene_id "chrA01:1854634-1856420W"; flanks "1856119-,1856420]"; structure "0,1^2-"; splice_chain ",1856158^1856274-"; sources "Undefined,Undefined"; NMorMRNA "null"; degree "4"; dimension "2_2";
chrA01	Undefined	as_event	2073079	2073474	.	+	.	transcript_id "TCONS_00000226,TCONS_00000227"; gene_id "chrA01:2071664-2073741W"; flanks "2073079-,2073474^"; structure "0,1^2-"; splice_chain ",2073175^2073243-"; sources "Undefined,Undefined"; NMorMRNA "null"; degree "4"; dimension "2_2";
chrA01	Undefined	as_event	2108718	2109091	.	+	.	transcript_id "TCONS_00000230,TCONS_00000231"; gene_id "chrA01:2107635-2109289W"; flanks "2108718-,2109091^"; structure "0,1^2-"; splice_chain ",2108892^2108974-"; sources "Undefined,Undefined"; NMorMRNA "null"; degree "4"; dimension "2_2";
chrA01	Undefined	as_event	2110168	2110835	.	+	.	transcript_id "TCONS_00000233,TCONS_00000232"; gene_id "chrA01:2109401-2110835W"; flanks "2110168-,2110835]"; structure "1^3-,2^4-"; splice_chain "2110240^2110360-,2110241^2110361-"; sources "Undefined,Undefined"; NMorMRNA "null"; degree "4"; dimension "2_2";
chrA01	Undefined	as_event	2120386	2121040	.	+	.	transcript_id "TCONS_00000234,TCONS_00000235"; gene_id "chrA01:2119919-2121636W"; flanks "2120386-,2121040^"; structure "1^3-,2^4-"; splice_chain "2120543^2120993-,2120553^2121003-"; sources "Undefined,Undefined"; NMorMRNA "null"; degree "4"; dimension "2_2";
chrA01	Undefined	as_event	2142801	2143141	.	+	.	transcript_id "TCONS_00000237,TCONS_00000238"; gene_id "chrA01:2141752-2146572W"; flanks "2142801-,2143141-"; structure "1^,2^"; splice_chain "2142825^,2142909^"; sources "Undefined,Undefined"; NMorMRNA "null"; degree "4"; dimension "2_2";
chrA01	Undefined	as_event	2143417	2143750	.	+	.	transcript_id "TCONS_00000238,TCONS_00000237"; gene_id "chrA01:2141752-2146572W"; flanks "2143417-,2143750^"; structure "0,1^2-"; splice_chain ",2143534^2143623-"; sources "Undefined,Undefined"; NMorMRNA "null"; degree "4"; dimension "2_2";
chrA01	Undefined	as_event	2148527	2149124	.	+	.	transcript_id "TCONS_00000240,TCONS_00000239"; gene_id "chrA01:2147767-2152938W"; flanks "2148527-,2149124-"; structure "1^2-3^,4^"; splice_chain "2148722^2148802-2148968^,2148969^"; sources "Undefined,Undefined"; NMorMRNA "null"; degree "4"; dimension "2_2";
chrA01	Undefined	as_event	2150669	2151129	.	+	.	transcript_id "TCONS_00000239/TCONS_00000240,TCONS_00000241"; gene_id "chrA01:2147767-2152938W"; flanks "2150669-,2151129^"; structure "1^3-,2^4-"; splice_chain "2150794^2150917-,2150795^2150918-"; sources "Undefined,Undefined"; NMorMRNA "null"; degree "4"; dimension "2_2";
chrA01	Undefined	as_event	2151245	2151790	.	+	.	transcript_id "TCONS_00000239/TCONS_00000241,TCONS_00000240"; gene_id "chrA01:2147767-2152938W"; flanks "2151245-,2151790^"; structure "0,1^2-"; splice_chain ",2151512^2151594-"; sources "Undefined,Undefined"; NMorMRNA "null"; degree "4"; dimension "2_2";
chrA01	Undefined	as_event	2223363	2223529	.	+	.	transcript_id "TCONS_00000246,TCONS_00000247"; gene_id "chrA01:2219600-2226466W"; flanks "2223363-,2223529-"; structure "1^,2^"; splice_chain "2223411^,2223412^"; sources "Undefined,Undefined"; NMorMRNA "null"; degree "4"; dimension "2_2";
chrA01	Undefined	as_event	2223682	2224091	.	+	.	transcript_id "TCONS_00000247,TCONS_00000246"; gene_id "chrA01:2219600-2226466W"; flanks "2223682-,2224091^"; structure "0,1^2-"; splice_chain ",2223798^2223881-"; sources "Undefined,Undefined"; NMorMRNA "null"; degree "4"; dimension "2_2";
chrA01	Undefined	as_event	2237394	2237664	.	+	.	transcript_id "TCONS_00000250,TCONS_00000251"; gene_id "chrA01:2236213-2238676W"; flanks "2237394-,2237664^"; structure "0,1^2-"; splice_chain ",2237466^2237541-"; sources "Undefined,Undefined"; NMorMRNA "null"; degree "4"; dimension "2_2";
chrA01	Undefined	as_event	2274424	2274608	.	+	.	transcript_id "TCONS_00000259,TCONS_00000258"; gene_id "chrA01:2272808-2275860W"; flanks "2274424^,2274608^"; structure "1-,2-"; splice_chain "2274510-,2274512-"; sources "Undefined,Undefined"; NMorMRNA "null"; degree "4"; dimension "2_2";
chrA01	Undefined	as_event	2366328	2367578	.	+	.	transcript_id "TCONS_00000265,TCONS_00000264"; gene_id "chrA01:2365032-2368789W"; flanks "2366328-,2367578^"; structure "1^3-,2^4-"; splice_chain "2366397^2366466-,2366417^2366486-"; sources "Undefined,Undefined"; NMorMRNA "null"; degree "4"; dimension "2_2";
chrA01	Undefined	as_event	2387565	2388011	.	+	.	transcript_id "TCONS_00000266,TCONS_00000267"; gene_id "chrA01:2385612-2388011W"; flanks "2387565-,2388011]"; structure "0,1^2-3^4-"; splice_chain ",2387639^2387745-2387838^2388005-"; sources "Undefined,Undefined"; NMorMRNA "null"; degree "4"; dimension "2_2";
chrA01	Undefined	as_event	2517804	2518168	.	+	.	transcript_id "TCONS_00000277,TCONS_00000276"; gene_id "chrA01:2517653-2518582W"; flanks "2517804-,2518168^"; structure "1^3-,2^4-"; splice_chain "2517878^2518034-,2517882^2518038-"; sources "Undefined,Undefined"; NMorMRNA "null"; degree "4"; dimension "2_2";
chrA01	Undefined	as_event	2535321	2536669	.	+	.	transcript_id "TCONS_00000279,TCONS_00000278"; gene_id "chrA01:2535321-2540637W"; flanks "2535321[,2536669^"; structure "1^3-,2^4-"; splice_chain "2535790^2536298-,2535800^2536308-"; sources "Undefined,Undefined"; NMorMRNA "null"; degree "4"; dimension "2_2";
chrA01	Undefined	as_event	2537192	2537886	.	+	.	transcript_id "TCONS_00000278,TCONS_00000279"; gene_id "chrA01:2535321-2540637W"; flanks "2537192-,2537886^"; structure "1^3-,2^4-"; splice_chain "2537458^2537541-,2537470^2537553-"; sources "Undefined,Undefined"; NMorMRNA "null"; degree "4"; dimension "2_2";
chrA01	Undefined	as_event	2582161	2582560	.	+	.	transcript_id "TCONS_00000283,TCONS_00000282"; gene_id "chrA01:2575093-2590556W"; flanks "2582161-,2582560^"; structure "0,1^2-"; splice_chain ",2582272^2582339-"; sources "Undefined,Undefined"; NMorMRNA "null"; degree "4"; dimension "2_2";
chrA01	Undefined	as_event	2584470	2584635	.	+	.	transcript_id "TCONS_00000283,TCONS_00000282"; gene_id "chrA01:2575093-2590556W"; flanks "2584470-,2584635-"; structure "1^,2^"; splice_chain "2584529^,2584530^"; sources "Undefined,Undefined"; NMorMRNA "null"; degree "4"; dimension "2_2";
chrA01	Undefined	as_event	2598191	2598386	.	+	.	transcript_id "TCONS_00000284,TCONS_00000285"; gene_id "chrA01:2597650-2599672W"; flanks "2598191-,2598386^"; structure "0,1^2-"; splice_chain ",2598249^2598332-"; sources "Undefined,Undefined"; NMorMRNA "null"; degree "4"; dimension "2_2";
chrA01	Undefined	as_event	2599212	2599430	.	+	.	transcript_id "TCONS_00000284,TCONS_00000285"; gene_id "chrA01:2597650-2599672W"; flanks "2599212-,2599430^"; structure "0,1^2-"; splice_chain ",2599290^2599366-"; sources "Undefined,Undefined"; NMorMRNA "null"; degree "4"; dimension "2_2";
chrA01	Undefined	as_event	2882129	2882278	.	+	.	transcript_id "TCONS_00000303,TCONS_00000304"; gene_id "chrA01:2881899-2884088W"; flanks "2882129-,2882278-"; structure "1^,2^"; splice_chain "2882186^,2882188^"; sources "Undefined,Undefined"; NMorMRNA "null"; degree "4"; dimension "2_2";
chrA01	Undefined	as_event	2882129	2882728	.	+	.	transcript_id "TCONS_00000302,TCONS_00000303,TCONS_00000304"; gene_id "chrA01:2881899-2884088W"; flanks "2882129-,2882728^"; structure "0,1^3-4^5-,2^3-4^5-"; splice_chain ",2882186^2882278-2882516^2882585-,2882188^2882278-2882516^2882585-"; sources "Undefined,Undefined,Undefined"; NMorMRNA "null"; degree "9"; dimension "3_3";
chrA01	Undefined	as_event	2883511	2883711	.	+	.	transcript_id "TCONS_00000302,TCONS_00000304"; gene_id "chrA01:2881899-2884088W"; flanks "2883511-,2883711-"; structure "1^,2^"; splice_chain "2883629^,2883630^"; sources "Undefined,Undefined"; NMorMRNA "null"; degree "4"; dimension "2_2";
chrA01	Undefined	as_event	2883511	2883825	.	+	.	transcript_id "TCONS_00000303,TCONS_00000302"; gene_id "chrA01:2881899-2884088W"; flanks "2883511-,2883825^"; structure "0,1^2-"; splice_chain ",2883629^2883711-"; sources "Undefined,Undefined"; NMorMRNA "null"; degree "4"; dimension "2_2";
chrA01	Undefined	as_event	2890310	2890609	.	+	.	transcript_id "TCONS_00000306,TCONS_00000307"; gene_id "chrA01:2888782-2891488W"; flanks "2890310-,2890609^"; structure "0,1^2-"; splice_chain ",2890436^2890514-"; sources "Undefined,Undefined"; NMorMRNA "null"; degree "4"; dimension "2_2";
chrA01	Undefined	as_event	2890714	2890961	.	+	.	transcript_id "TCONS_00000306,TCONS_00000307"; gene_id "chrA01:2888782-2891488W"; flanks "2890714-,2890961^"; structure "0,1^2-"; splice_chain ",2890791^2890901-"; sources "Undefined,Undefined"; NMorMRNA "null"; degree "4"; dimension "2_2";
chrA01	Undefined	as_event	3027262	3027460	.	+	.	transcript_id "TCONS_00000319,TCONS_00000320"; gene_id "chrA01:3025669-3028365W"; flanks "3027262-,3027460-"; structure "1^,2^"; splice_chain "3027357^,3027358^"; sources "Undefined,Undefined"; NMorMRNA "null"; degree "4"; dimension "2_2";
chrA01	Undefined	as_event	3027813	3028365	.	+	.	transcript_id "TCONS_00000319,TCONS_00000318/TCONS_00000320"; gene_id "chrA01:3025669-3028365W"; flanks "3027813-,3028365]"; structure "0,1^2-3^4-"; splice_chain ",3028058^3028148-3028231^3028322-"; sources "Undefined,Undefined"; NMorMRNA "null"; degree "4"; dimension "2_2";
chrA01	Undefined	as_event	3114556	3114726	.	+	.	transcript_id "TCONS_00000329,TCONS_00000330"; gene_id "chrA01:3112378-3115391W"; flanks "3114556^,3114726^"; structure "1-,2-"; splice_chain "3114638-,3114639-"; sources "Undefined,Undefined"; NMorMRNA "null"; degree "4"; dimension "2_2";
chrA01	Undefined	as_event	3134980	3135241	.	+	.	transcript_id "TCONS_00000332,TCONS_00000334"; gene_id "chrA01:3134065-3135241W"; flanks "3134980-,3135241]"; structure "0,1^2-"; splice_chain ",3135054^3135162-"; sources "Undefined,Undefined"; NMorMRNA "null"; degree "4"; dimension "2_2";
chrA01	Undefined	as_event	3190913	3191686	.	+	.	transcript_id "TCONS_00000337,TCONS_00000338/TCONS_00000339"; gene_id "chrA01:3187769-3192618W"; flanks "3190913-,3191686^"; structure "0,1^2-"; splice_chain ",3191427^3191513-"; sources "Undefined,Undefined"; NMorMRNA "null"; degree "4"; dimension "2_2";
chrA01	Undefined	as_event	3291865	3292264	.	+	.	transcript_id "TCONS_00000345,TCONS_00000346"; gene_id "chrA01:3290915-3292264W"; flanks "3291865-,3292264]"; structure "0,1^2-"; splice_chain ",3292037^3292121-"; sources "Undefined,Undefined"; NMorMRNA "null"; degree "4"; dimension "2_2";
chrA01	Undefined	as_event	3333165	3333470	.	+	.	transcript_id "TCONS_00000352,TCONS_00000351"; gene_id "chrA01:3331981-3333946W"; flanks "3333165-,3333470^"; structure "1^3-,2^4-"; splice_chain "3333283^3333393-,3333285^3333395-"; sources "Undefined,Undefined"; NMorMRNA "null"; degree "4"; dimension "2_2";
chrA01	Undefined	as_event	3346267	3346496	.	+	.	transcript_id "TCONS_00000355,TCONS_00000356/TCONS_00000357"; gene_id "chrA01:3343779-3352369W"; flanks "3346267-,3346496^"; structure "0,1^2-"; splice_chain ",3346336^3346426-"; sources "Undefined,Undefined"; NMorMRNA "null"; degree "4"; dimension "2_2";
chrA01	Undefined	as_event	3346582	3346756	.	+	.	transcript_id "TCONS_00000356,TCONS_00000355"; gene_id "chrA01:3343779-3352369W"; flanks "3346582-,3346756-"; structure "1^,2^"; splice_chain "3346665^,3346666^"; sources "Undefined,Undefined"; NMorMRNA "null"; degree "4"; dimension "2_2";
chrA01	Undefined	as_event	3346582	3346833	.	+	.	transcript_id "TCONS_00000357,TCONS_00000356,TCONS_00000355"; gene_id "chrA01:3343779-3352369W"; flanks "3346582-,3346833^"; structure "0,1^3-,2^3-"; splice_chain ",3346665^3346756-,3346666^3346756-"; sources "Undefined,Undefined,Undefined"; NMorMRNA "null"; degree "9"; dimension "3_3";
chrA01	Undefined	as_event	3347378	3347653	.	+	.	transcript_id "TCONS_00000356/TCONS_00000357,TCONS_00000355"; gene_id "chrA01:3343779-3352369W"; flanks "3347378-,3347653^"; structure "1^3-,2^4-"; splice_chain "3347460^3347545-,3347462^3347547-"; sources "Undefined,Undefined"; NMorMRNA "null"; degree "4"; dimension "2_2";
chrA01	Undefined	as_event	3347982	3348206	.	+	.	transcript_id "TCONS_00000355/TCONS_00000356,TCONS_00000357"; gene_id "chrA01:3343779-3352369W"; flanks "3347982-,3348206^"; structure "0,1^2-"; splice_chain ",3348024^3348123-"; sources "Undefined,Undefined"; NMorMRNA "null"; degree "4"; dimension "2_2";
chrA01	Undefined	as_event	3348621	3348862	.	+	.	transcript_id "TCONS_00000355,TCONS_00000356/TCONS_00000357"; gene_id "chrA01:3343779-3352369W"; flanks "3348621-,3348862^"; structure "0,1^2-"; splice_chain ",3348683^3348764-"; sources "Undefined,Undefined"; NMorMRNA "null"; degree "4"; dimension "2_2";
chrA01	Undefined	as_event	3349566	3349912	.	+	.	transcript_id "TCONS_00000355/TCONS_00000357,TCONS_00000356"; gene_id "chrA01:3343779-3352369W"; flanks "3349566-,3349912^"; structure "1^3-,2^4-"; splice_chain "3349625^3349748-,3349627^3349750-"; sources "Undefined,Undefined"; NMorMRNA "null"; degree "4"; dimension "2_2";
chrA01	Undefined	as_event	3684087	3684227	.	+	.	transcript_id "TCONS_00000375,TCONS_00000376"; gene_id "chrA01:3681064-3685474W"; flanks "3684087-,3684227-"; structure "1^,2^"; splice_chain "3684154^,3684158^"; sources "Undefined,Undefined"; NMorMRNA "null"; degree "4"; dimension "2_2";
chrA01	Undefined	as_event	3938075	3941781	.	+	.	transcript_id "TCONS_00000384,TCONS_00000383"; gene_id "chrA01:3937429-3942575W"; flanks "3938075-,3941781^"; structure "0,1^2-"; splice_chain ",3938681^3939122-"; sources "Undefined,Undefined"; NMorMRNA "null"; degree "4"; dimension "2_2";
chrA01	Undefined	as_event	4029521	4029688	.	+	.	transcript_id "TCONS_00000390,TCONS_00000391"; gene_id "chrA01:4027286-4032809W"; flanks "4029521-,4029688-"; structure "1^,2^"; splice_chain "4029595^,4029596^"; sources "Undefined,Undefined"; NMorMRNA "null"; degree "4"; dimension "2_2";
chrA01	Undefined	as_event	4029521	4029846	.	+	.	transcript_id "TCONS_00000389,TCONS_00000390,TCONS_00000391"; gene_id "chrA01:4027286-4032809W"; flanks "4029521-,4029846^"; structure "0,1^3-,2^3-"; splice_chain ",4029595^4029688-,4029596^4029688-"; sources "Undefined,Undefined,Undefined"; NMorMRNA "null"; degree "9"; dimension "3_3";
chrA01	Undefined	as_event	4029946	4030140	.	+	.	transcript_id "TCONS_00000391,TCONS_00000390"; gene_id "chrA01:4027286-4032809W"; flanks "4029946-,4030140-"; structure "1^,2^"; splice_chain "4030053^,4030054^"; sources "Undefined,Undefined"; NMorMRNA "null"; degree "4"; dimension "2_2";
chrA01	Undefined	as_event	4029946	4030470	.	+	.	transcript_id "TCONS_00000389,TCONS_00000391,TCONS_00000390"; gene_id "chrA01:4027286-4032809W"; flanks "4029946-,4030470^"; structure "0,1^3-4^5-,2^3-4^5-"; splice_chain ",4030053^4030140-4030241^4030330-,4030054^4030140-4030241^4030330-"; sources "Undefined,Undefined,Undefined"; NMorMRNA "null"; degree "9"; dimension "3_3";
chrA01	Undefined	as_event	4031062	4031470	.	+	.	transcript_id "TCONS_00000389,TCONS_00000390/TCONS_00000391"; gene_id "chrA01:4027286-4032809W"; flanks "4031062-,4031470^"; structure "0,1^2-"; splice_chain ",4031175^4031255-"; sources "Undefined,Undefined"; NMorMRNA "null"; degree "4"; dimension "2_2";
chrA01	Undefined	as_event	4031560	4031818	.	+	.	transcript_id "TCONS_00000389,TCONS_00000390/TCONS_00000391"; gene_id "chrA01:4027286-4032809W"; flanks "4031560-,4031818^"; structure "0,1^2-"; splice_chain ",4031619^4031705-"; sources "Undefined,Undefined"; NMorMRNA "null"; degree "4"; dimension "2_2";
chrA01	Undefined	as_event	4032093	4032470	.	+	.	transcript_id "TCONS_00000389,TCONS_00000391"; gene_id "chrA01:4027286-4032809W"; flanks "4032093-,4032470^"; structure "0,1^2-"; splice_chain ",4032201^4032292-"; sources "Undefined,Undefined"; NMorMRNA "null"; degree "4"; dimension "2_2";
chrA01	Undefined	as_event	4032292	4032570	.	+	.	transcript_id "TCONS_00000391,TCONS_00000390"; gene_id "chrA01:4027286-4032809W"; flanks "4032292-,4032570-"; structure "1^,2^"; splice_chain "4032470^,4032472^"; sources "Undefined,Undefined"; NMorMRNA "null"; degree "4"; dimension "2_2";
chrA01	Undefined	as_event	4032093	4032570	.	+	.	transcript_id "TCONS_00000391,TCONS_00000390,TCONS_00000389"; gene_id "chrA01:4027286-4032809W"; flanks "4032093-,4032570-"; structure "1^2-3^,1^2-4^,3^"; splice_chain "4032201^4032292-4032470^,4032201^4032292-4032472^,4032470^"; sources "Undefined,Undefined,Undefined"; NMorMRNA "null"; degree "9"; dimension "3_3";
chrA01	Undefined	as_event	4080566	4080980	.	+	.	transcript_id "TCONS_00000394,TCONS_00000395"; gene_id "chrA01:4078164-4081498W"; flanks "4080566-,4080980^"; structure "0,1^2-"; splice_chain ",4080784^4080871-"; sources "Undefined,Undefined"; NMorMRNA "null"; degree "4"; dimension "2_2";
chrA01	Undefined	as_event	4193161	4193488	.	+	.	transcript_id "TCONS_00000401,TCONS_00000402"; gene_id "chrA01:4192072-4194490W"; flanks "4193161-,4193488^"; structure "0,1^2-"; splice_chain ",4193269^4193350-"; sources "Undefined,Undefined"; NMorMRNA "null"; degree "4"; dimension "2_2";
chrA01	Undefined	as_event	4193571	4193726	.	+	.	transcript_id "TCONS_00000401,TCONS_00000402"; gene_id "chrA01:4192072-4194490W"; flanks "4193571-,4193726^"; structure "0,1^2-"; splice_chain ",4193628^4193709-"; sources "Undefined,Undefined"; NMorMRNA "null"; degree "4"; dimension "2_2";
chrA01	Undefined	as_event	4193817	4194175	.	+	.	transcript_id "TCONS_00000401,TCONS_00000402"; gene_id "chrA01:4192072-4194490W"; flanks "4193817-,4194175^"; structure "0,1^2-"; splice_chain ",4193939^4194022-"; sources "Undefined,Undefined"; NMorMRNA "null"; degree "4"; dimension "2_2";
chrA01	Undefined	as_event	4576676	4577542	.	+	.	transcript_id "TCONS_00000418,TCONS_00000417"; gene_id "chrA01:4575086-4577542W"; flanks "4576676-,4577542]"; structure "1^2-3^4-5^6-8^10-,7^9-"; splice_chain "4576762^4576848-4576966^4577044-4577145^4577226-4577418^4577502-,4577408^4577492-"; sources "Undefined,Undefined"; NMorMRNA "null"; degree "4"; dimension "2_2";
chrA01	Undefined	as_event	4680530	4680816	.	+	.	transcript_id "TCONS_00000425,TCONS_00000426"; gene_id "chrA01:4679032-4681904W"; flanks "4680530-,4680816^"; structure "0,1^2-"; splice_chain ",4680586^4680676-"; sources "Undefined,Undefined"; NMorMRNA "null"; degree "4"; dimension "2_2";
chrA01	Undefined	as_event	4681042	4681904	.	+	.	transcript_id "TCONS_00000426,TCONS_00000425"; gene_id "chrA01:4679032-4681904W"; flanks "4681042-,4681904]"; structure "1^3-,2^4-"; splice_chain "4681221^4681313-,4681231^4681323-"; sources "Undefined,Undefined"; NMorMRNA "null"; degree "4"; dimension "2_2";
chrA01	Undefined	as_event	4798867	4799624	.	+	.	transcript_id "TCONS_00000435/TCONS_00000436,TCONS_00000434"; gene_id "chrA01:4798785-4803717W"; flanks "4798867^,4799624^"; structure "1-,2-"; splice_chain "4799384-,4799390-"; sources "Undefined,Undefined"; NMorMRNA "null"; degree "4"; dimension "2_2";
chrA01	Undefined	as_event	4802905	4803031	.	+	.	transcript_id "TCONS_00000435,TCONS_00000434/TCONS_00000436"; gene_id "chrA01:4798785-4803717W"; flanks "4802905^,4803031^"; structure "1-,2-"; splice_chain "4802981-,4802990-"; sources "Undefined,Undefined"; NMorMRNA "null"; degree "4"; dimension "2_2";
chrA01	Undefined	as_event	4830412	4830723	.	+	.	transcript_id "TCONS_00000438,TCONS_00000437/TCONS_00000439"; gene_id "chrA01:4828206-4834168W"; flanks "4830412-,4830723^"; structure "0,1^2-"; splice_chain ",4830531^4830633-"; sources "Undefined,Undefined"; NMorMRNA "null"; degree "4"; dimension "2_2";
chrA01	Undefined	as_event	4832018	4832347	.	+	.	transcript_id "TCONS_00000437/TCONS_00000438,TCONS_00000439"; gene_id "chrA01:4828206-4834168W"; flanks "4832018-,4832347^"; structure "0,1^2-"; splice_chain ",4832143^4832211-"; sources "Undefined,Undefined"; NMorMRNA "null"; degree "4"; dimension "2_2";
chrA01	Undefined	as_event	4832428	4832675	.	+	.	transcript_id "TCONS_00000437/TCONS_00000438,TCONS_00000439"; gene_id "chrA01:4828206-4834168W"; flanks "4832428-,4832675^"; structure "1^3-,2^4-"; splice_chain "4832496^4832589-,4832548^4832622-"; sources "Undefined,Undefined"; NMorMRNA "null"; degree "4"; dimension "2_2";
chrA01	Undefined	as_event	4868327	4870500	.	+	.	transcript_id "TCONS_00000440,TCONS_00000441"; gene_id "chrA01:4867580-4870500W"; flanks "4868327-,4870500]"; structure "1^3-,2^4-"; splice_chain "4868667^4868770-,4868677^4868780-"; sources "Undefined,Undefined"; NMorMRNA "null"; degree "4"; dimension "2_2";
chrA01	Undefined	as_event	4894517	4895044	.	+	.	transcript_id "TCONS_00000446,TCONS_00000445"; gene_id "chrA01:4893375-4895044W"; flanks "4894517-,4895044]"; structure "1^3-5^7-,2^4-6^8-"; splice_chain "4894718^4894830-4894944^4895031-,4894719^4894831-4894945^4895032-"; sources "Undefined,Undefined"; NMorMRNA "null"; degree "4"; dimension "2_2";
chrA01	Undefined	as_event	4909587	4910184	.	+	.	transcript_id "TCONS_00000448/TCONS_00000449,TCONS_00000450"; gene_id "chrA01:4907166-4910962W"; flanks "4909587-,4910184^"; structure "0,1^2-"; splice_chain ",4909856^4909939-"; sources "Undefined,Undefined"; NMorMRNA "null"; degree "4"; dimension "2_2";
chrA01	Undefined	as_event	5030436	5030985	.	+	.	transcript_id "TCONS_00000460,TCONS_00000459"; gene_id "chrA01:5029015-5032292W"; flanks "5030436-,5030985^"; structure "1^3-,2^4-"; splice_chain "5030570^5030810-,5030580^5030820-"; sources "Undefined,Undefined"; NMorMRNA "null"; degree "4"; dimension "2_2";
chrA01	Undefined	as_event	5235044	5235623	.	+	.	transcript_id "TCONS_00000472,TCONS_00000471/TCONS_00000473"; gene_id "chrA01:5232994-5236577W"; flanks "5235044-,5235623^"; structure "0,1^2-"; splice_chain ",5235461^5235546-"; sources "Undefined,Undefined"; NMorMRNA "null"; degree "4"; dimension "2_2";
chrA01	Undefined	as_event	5235623	5236577	.	+	.	transcript_id "TCONS_00000473,TCONS_00000471/TCONS_00000472"; gene_id "chrA01:5232994-5236577W"; flanks "5235623^,5236577]"; structure "1-,2-"; splice_chain "5236458-,5236461-"; sources "Undefined,Undefined"; NMorMRNA "null"; degree "4"; dimension "2_2";
chrA01	Undefined	as_event	5237596	5237897	.	+	.	transcript_id "TCONS_00000474,TCONS_00000475"; gene_id "chrA01:5237073-5239314W"; flanks "5237596-,5237897^"; structure "0,1^2-"; splice_chain ",5237687^5237750-"; sources "Undefined,Undefined"; NMorMRNA "null"; degree "4"; dimension "2_2";
chrA01	Undefined	as_event	5278287	5278727	.	+	.	transcript_id "TCONS_00000480,TCONS_00000481"; gene_id "chrA01:5277471-5278890W"; flanks "5278287-,5278727^"; structure "1^3-,2^4-"; splice_chain "5278399^5278511-,5278403^5278515-"; sources "Undefined,Undefined"; NMorMRNA "null"; degree "4"; dimension "2_2";
chrA01	Undefined	as_event	5288582	5288780	.	+	.	transcript_id "TCONS_00000483,TCONS_00000484"; gene_id "chrA01:5287987-5289904W"; flanks "5288582^,5288780^"; structure "1-,2-"; splice_chain "5288661-,5288670-"; sources "Undefined,Undefined"; NMorMRNA "null"; degree "4"; dimension "2_2";
chrA01	Undefined	as_event	5289335	5289484	.	+	.	transcript_id "TCONS_00000483,TCONS_00000484"; gene_id "chrA01:5287987-5289904W"; flanks "5289335^,5289484^"; structure "1-,2-"; splice_chain "5289410-,5289413-"; sources "Undefined,Undefined"; NMorMRNA "null"; degree "4"; dimension "2_2";
chrA01	Undefined	as_event	5424624	5425248	.	+	.	transcript_id "TCONS_00000494,TCONS_00000495"; gene_id "chrA01:5424624-5425622W"; flanks "5424624[,5425248^"; structure "0,1^2-"; splice_chain ",5424782^5424883-"; sources "Undefined,Undefined"; NMorMRNA "null"; degree "4"; dimension "2_2";
chrA01	Undefined	as_event	5468250	5469959	.	+	.	transcript_id "TCONS_00000501,TCONS_00000500"; gene_id "chrA01:5468250-5472013W"; flanks "5468250[,5469959^"; structure "1^2-4^6-,3^5-"; splice_chain "5468600^5468697-5469676^5469757-,5469637^5469718-"; sources "Undefined,Undefined"; NMorMRNA "null"; degree "4"; dimension "2_2";
chrA01	Undefined	as_event	5504674	5504937	.	+	.	transcript_id "TCONS_00000505,TCONS_00000506"; gene_id "chrA01:5500960-5508499W"; flanks "5504674-,5504937^"; structure "0,1^2-"; splice_chain ",5504785^5504854-"; sources "Undefined,Undefined"; NMorMRNA "null"; degree "4"; dimension "2_2";
chrA01	Undefined	as_event	5524337	5524994	.	+	.	transcript_id "TCONS_00000509,TCONS_00000507,TCONS_00000508"; gene_id "chrA01:5524142-5526060W"; flanks "5524337-,5524994^"; structure "1^4-,2^5-,3^6-"; splice_chain "5524443^5524599-,5524445^5524601-,5524453^5524609-"; sources "Undefined,Undefined,Undefined"; NMorMRNA "null"; degree "9"; dimension "3_3";
chrA01	Undefined	as_event	5636299	5636565	.	+	.	transcript_id "TCONS_00000514,TCONS_00000513"; gene_id "chrA01:5634685-5636565W"; flanks "5636299-,5636565]"; structure "1^3-,2^4-"; splice_chain "5636418^5636508-,5636428^5636518-"; sources "Undefined,Undefined"; NMorMRNA "null"; degree "4"; dimension "2_2";
chrA01	Undefined	as_event	5637867	5638171	.	+	.	transcript_id "TCONS_00000515/TCONS_00000517,TCONS_00000516,TCONS_00000518"; gene_id "chrA01:5636988-5639039W"; flanks "5637867-,5638171^"; structure "1^4-,2^5-,3^6-"; splice_chain "5637932^5638017-,5637940^5638025-,5637945^5638030-"; sources "Undefined,Undefined,Undefined"; NMorMRNA "null"; degree "9"; dimension "3_3";
chrA01	Undefined	as_event	5814693	5815061	.	+	.	transcript_id "TCONS_00000530,TCONS_00000529"; gene_id "chrA01:5814664-5817210W"; flanks "5814693^,5815061^"; structure "1-,2-"; splice_chain "5814941-,5814995-"; sources "Undefined,Undefined"; NMorMRNA "null"; degree "4"; dimension "2_2";
chrA01	Undefined	as_event	5911179	5911430	.	+	.	transcript_id "TCONS_00000535,TCONS_00000536"; gene_id "chrA01:5911179-5913715W"; flanks "5911179[,5911430^"; structure "1^3-,2^4-"; splice_chain "5911267^5911377-,5911277^5911387-"; sources "Undefined,Undefined"; NMorMRNA "null"; degree "4"; dimension "2_2";
chrA01	Undefined	as_event	6173587	6173877	.	+	.	transcript_id "TCONS_00000549,TCONS_00000550"; gene_id "chrA01:6173076-6175504W"; flanks "6173587-,6173877^"; structure "0,1^2-"; splice_chain ",6173641^6173716-"; sources "Undefined,Undefined"; NMorMRNA "null"; degree "4"; dimension "2_2";
chrA01	Undefined	as_event	6297453	6297931	.	+	.	transcript_id "TCONS_00000558,TCONS_00000557"; gene_id "chrA01:6297453-6299426W"; flanks "6297453[,6297931^"; structure "1^3-,2^4-"; splice_chain "6297743^6297819-,6297753^6297829-"; sources "Undefined,Undefined"; NMorMRNA "null"; degree "4"; dimension "2_2";
chrA01	Undefined	as_event	6352414	6352950	.	+	.	transcript_id "TCONS_00000562/TCONS_00000564,TCONS_00000561,TCONS_00000563"; gene_id "chrA01:6352414-6356317W"; flanks "6352414[,6352950^"; structure "0,1^3-,2^4-"; splice_chain ",6352680^6352850-,6352682^6352852-"; sources "Undefined,Undefined,Undefined"; NMorMRNA "null"; degree "9"; dimension "3_3";
chrA01	Undefined	as_event	6353237	6354136	.	+	.	transcript_id "TCONS_00000561/TCONS_00000562/TCONS_00000564,TCONS_00000563"; gene_id "chrA01:6352414-6356317W"; flanks "6353237-,6354136^"; structure "1^3-,2^4-"; splice_chain "6353324^6353407-,6353340^6353423-"; sources "Undefined,Undefined"; NMorMRNA "null"; degree "4"; dimension "2_2";
chrA01	Undefined	as_event	6355239	6355449	.	+	.	transcript_id "TCONS_00000564/TCONS_00000565,TCONS_00000563"; gene_id "chrA01:6352414-6356317W"; flanks "6355239-,6355449^"; structure "1^3-,2^4-"; splice_chain "6355288^6355386-,6355321^6355419-"; sources "Undefined,Undefined"; NMorMRNA "null"; degree "4"; dimension "2_2";
chrA01	Undefined	as_event	6857282	6858261	.	+	.	transcript_id "TCONS_00000579,TCONS_00000580"; gene_id "chrA01:6856008-6858261W"; flanks "6857282-,6858261]"; structure "1^3-,2^4-"; splice_chain "6857878^6857975-,6857888^6857985-"; sources "Undefined,Undefined"; NMorMRNA "null"; degree "4"; dimension "2_2";
chrA01	Undefined	as_event	6878607	6880011	.	+	.	transcript_id "TCONS_00000582,TCONS_00000583"; gene_id "chrA01:6878321-6880483W"; flanks "6878607-,6880011^"; structure "1^3-,2^4-5^6-"; splice_chain "6878696^6878777-,6878706^6878787-6878925^6879966-"; sources "Undefined,Undefined"; NMorMRNA "null"; degree "4"; dimension "2_2";
chrA01	Undefined	as_event	6885329	6885747	.	+	.	transcript_id "TCONS_00000585,TCONS_00000584"; gene_id "chrA01:6884176-6886715W"; flanks "6885329-,6885747^"; structure "1^3-,2^4-"; splice_chain "6885430^6885520-,6885446^6885536-"; sources "Undefined,Undefined"; NMorMRNA "null"; degree "4"; dimension "2_2";
chrA01	Undefined	as_event	6886224	6886715	.	+	.	transcript_id "TCONS_00000585,TCONS_00000584"; gene_id "chrA01:6884176-6886715W"; flanks "6886224-,6886715]"; structure "1^3-,2^4-"; splice_chain "6886315^6886539-,6886325^6886549-"; sources "Undefined,Undefined"; NMorMRNA "null"; degree "4"; dimension "2_2";
chrA01	Undefined	as_event	6889913	6890061	.	+	.	transcript_id "TCONS_00000587/TCONS_00000588,TCONS_00000586"; gene_id "chrA01:6888478-6893917W"; flanks "6889913-,6890061-"; structure "1^,2^"; splice_chain "6889966^,6889967^"; sources "Undefined,Undefined"; NMorMRNA "null"; degree "4"; dimension "2_2";
chrA01	Undefined	as_event	6890504	6891175	.	+	.	transcript_id "TCONS_00000586/TCONS_00000587,TCONS_00000588"; gene_id "chrA01:6888478-6893917W"; flanks "6890504-,6891175^"; structure "1^3-,2^4-"; splice_chain "6890599^6891047-,6890625^6891073-"; sources "Undefined,Undefined"; NMorMRNA "null"; degree "4"; dimension "2_2";
chrA01	Undefined	as_event	6892478	6893642	.	+	.	transcript_id "TCONS_00000586/TCONS_00000587,TCONS_00000588"; gene_id "chrA01:6888478-6893917W"; flanks "6892478-,6893642^"; structure "1^3-,2^4-"; splice_chain "6892590^6892666-,6892600^6892676-"; sources "Undefined,Undefined"; NMorMRNA "null"; degree "4"; dimension "2_2";
chrA01	Undefined	as_event	6945612	6946198	.	+	.	transcript_id "TCONS_00000591,TCONS_00000592"; gene_id "chrA01:6945272-6947454W"; flanks "6945612-,6946198^"; structure "0,1^2-3^4-"; splice_chain ",6945848^6945914-6945960^6946080-"; sources "Undefined,Undefined"; NMorMRNA "null"; degree "4"; dimension "2_2";
chrA01	Undefined	as_event	7038030	7038504	.	+	.	transcript_id "TCONS_00000601,TCONS_00000603"; gene_id "chrA01:7037409-7039126W"; flanks "7038030^,7038504^"; structure "1-,2-"; splice_chain "7038227-,7038253-"; sources "Undefined,Undefined"; NMorMRNA "null"; degree "4"; dimension "2_2";
chrA01	Undefined	as_event	7037949	7038504	.	+	.	transcript_id "TCONS_00000602,TCONS_00000601,TCONS_00000603"; gene_id "chrA01:7037409-7039126W"; flanks "7037949-,7038504^"; structure "0,1^2-,1^3-"; splice_chain ",7038030^7038227-,7038030^7038253-"; sources "Undefined,Undefined,Undefined"; NMorMRNA "null"; degree "9"; dimension "3_3";
chrA01	Undefined	as_event	7112533	7113934	.	+	.	transcript_id "TCONS_00000610,TCONS_00000609"; gene_id "chrA01:7111381-7113934W"; flanks "7112533-,7113934]"; structure "1^3-,2^4-"; splice_chain "7113152^7113236-,7113162^7113246-"; sources "Undefined,Undefined"; NMorMRNA "null"; degree "4"; dimension "2_2";
chrA01	Undefined	as_event	7130850	7131550	.	+	.	transcript_id "TCONS_00000612/TCONS_00000613,TCONS_00000611"; gene_id "chrA01:7130850-7137355W"; flanks "7130850[,7131550^"; structure "1^3-,2^4-"; splice_chain "7131049^7131483-,7131055^7131489-"; sources "Undefined,Undefined"; NMorMRNA "null"; degree "4"; dimension "2_2";
chrA01	Undefined	as_event	7131550	7131908	.	+	.	transcript_id "TCONS_00000612,TCONS_00000611/TCONS_00000613"; gene_id "chrA01:7130850-7137355W"; flanks "7131550^,7131908^"; structure "1-,2-"; splice_chain "7131825-,7131828-"; sources "Undefined,Undefined"; NMorMRNA "null"; degree "4"; dimension "2_2";
chrA01	Undefined	as_event	7190439	7191122	.	+	.	transcript_id "TCONS_00000615,TCONS_00000616"; gene_id "chrA01:7188500-7191609W"; flanks "7190439-,7191122^"; structure "0,1^2-"; splice_chain ",7190633^7190708-"; sources "Undefined,Undefined"; NMorMRNA "null"; degree "4"; dimension "2_2";
chrA01	Undefined	as_event	7191214	7191359	.	+	.	transcript_id "TCONS_00000616,TCONS_00000615"; gene_id "chrA01:7188500-7191609W"; flanks "7191214-,7191359-"; structure "1^,2^"; splice_chain "7191265^,7191266^"; sources "Undefined,Undefined"; NMorMRNA "null"; degree "4"; dimension "2_2";
chrA01	Undefined	as_event	7192032	7192526	.	+	.	transcript_id "TCONS_00000617,TCONS_00000618"; gene_id "chrA01:7192032-7194896W"; flanks "7192032[,7192526-"; structure "1^,2^"; splice_chain "7192323^,7192328^"; sources "Undefined,Undefined"; NMorMRNA "null"; degree "4"; dimension "2_2";
chrA01	Undefined	as_event	7219271	7220151	.	+	.	transcript_id "TCONS_00000621,TCONS_00000620"; gene_id "chrA01:7218228-7220151W"; flanks "7219271-,7220151]"; structure "1^3-,2^4-"; splice_chain "7219743^7219971-,7219753^7219981-"; sources "Undefined,Undefined"; NMorMRNA "null"; degree "4"; dimension "2_2";
chrA01	Undefined	as_event	7234342	7234684	.	+	.	transcript_id "TCONS_00000624,TCONS_00000625"; gene_id "chrA01:7234342-7235452W"; flanks "7234342[,7234684^"; structure "1^3-,2^4-"; splice_chain "7234380^7234483-,7234384^7234487-"; sources "Undefined,Undefined"; NMorMRNA "null"; degree "4"; dimension "2_2";
chrA01	Undefined	as_event	7234954	7235185	.	+	.	transcript_id "TCONS_00000625,TCONS_00000624/TCONS_00000627"; gene_id "chrA01:7234342-7235452W"; flanks "7234954^,7235185^"; structure "1-,2-"; splice_chain "7235055-,7235057-"; sources "Undefined,Undefined"; NMorMRNA "null"; degree "4"; dimension "2_2";
chrA01	Undefined	as_event	7235057	7235268	.	+	.	transcript_id "TCONS_00000624/TCONS_00000627,TCONS_00000626"; gene_id "chrA01:7234342-7235452W"; flanks "7235057-,7235268-"; structure "1^,2^"; splice_chain "7235185^,7235192^"; sources "Undefined,Undefined"; NMorMRNA "null"; degree "4"; dimension "2_2";
chrA01	Undefined	as_event	7234954	7235268	.	+	.	transcript_id "TCONS_00000625,TCONS_00000624/TCONS_00000627,TCONS_00000626"; gene_id "chrA01:7234342-7235452W"; flanks "7234954^,7235268-"; structure "1-3^,2-3^,2-4^"; splice_chain "7235055-7235185^,7235057-7235185^,7235057-7235192^"; sources "Undefined,Undefined,Undefined"; NMorMRNA "null"; degree "9"; dimension "3_3";
chrA01	Undefined	as_event	7235268	7235448	.	+	.	transcript_id "TCONS_00000624/TCONS_00000625,TCONS_00000627"; gene_id "chrA01:7234342-7235452W"; flanks "7235268-,7235448-"; structure "1^,2^"; splice_chain "7235360^,7235361^"; sources "Undefined,Undefined"; NMorMRNA "null"; degree "4"; dimension "2_2";
chrA01	Undefined	as_event	7235268	7235452	.	+	.	transcript_id "TCONS_00000626,TCONS_00000624/TCONS_00000625,TCONS_00000627"; gene_id "chrA01:7234342-7235452W"; flanks "7235268-,7235452]"; structure "0,1^3-,2^3-"; splice_chain ",7235360^7235448-,7235361^7235448-"; sources "Undefined,Undefined,Undefined"; NMorMRNA "null"; degree "9"; dimension "3_3";
chrA01	Undefined	as_event	7247458	7248975	.	+	.	transcript_id "TCONS_00000631,TCONS_00000630"; gene_id "chrA01:7247163-7248975W"; flanks "7247458-,7248975]"; structure "1^2-3^5-,4^6-"; splice_chain "7247612^7247710-7247805^7248439-,7247815^7248449-"; sources "Undefined,Undefined"; NMorMRNA "null"; degree "4"; dimension "2_2";
chrA01	Undefined	as_event	7362858	7363172	.	+	.	transcript_id "TCONS_00000640,TCONS_00000639"; gene_id "chrA01:7361324-7365313W"; flanks "7362858-,7363172-"; structure "1^,2^"; splice_chain "7362933^,7362979^"; sources "Undefined,Undefined"; NMorMRNA "null"; degree "4"; dimension "2_2";
chrA01	Undefined	as_event	7363172	7363476	.	+	.	transcript_id "TCONS_00000639,TCONS_00000640"; gene_id "chrA01:7361324-7365313W"; flanks "7363172-,7363476^"; structure "1^3-,2^4-"; splice_chain "7363268^7363371-,7363279^7363382-"; sources "Undefined,Undefined"; NMorMRNA "null"; degree "4"; dimension "2_2";
chrA01	Undefined	as_event	7370389	7370742	.	+	.	transcript_id "TCONS_00000642,TCONS_00000643"; gene_id "chrA01:7368191-7370933W"; flanks "7370389-,7370742^"; structure "0,1^2-"; splice_chain ",7370467^7370543-"; sources "Undefined,Undefined"; NMorMRNA "null"; degree "4"; dimension "2_2";
chrA01	Undefined	as_event	7392282	7393054	.	+	.	transcript_id "TCONS_00000646,TCONS_00000645"; gene_id "chrA01:7391729-7396398W"; flanks "7392282-,7393054]"; structure "1^3-,2^4-"; splice_chain "7392608^7392692-,7392613^7392697-"; sources "Undefined,Undefined"; NMorMRNA "null"; degree "4"; dimension "2_2";
chrA01	Undefined	as_event	7452967	7453939	.	+	.	transcript_id "TCONS_00000650,TCONS_00000651"; gene_id "chrA01:7452366-7455153W"; flanks "7452967-,7453939^"; structure "0,1^2-"; splice_chain ",7453077^7453827-"; sources "Undefined,Undefined"; NMorMRNA "null"; degree "4"; dimension "2_2";
chrA01	Undefined	as_event	7502739	7503052	.	+	.	transcript_id "TCONS_00000655,TCONS_00000654"; gene_id "chrA01:7502442-7504714W"; flanks "7502739-,7503052^"; structure "1^3-,2^4-"; splice_chain "7502755^7502783-,7502777^7502805-"; sources "Undefined,Undefined"; NMorMRNA "null"; degree "4"; dimension "2_2";
chrA01	Undefined	as_event	7690207	7690348	.	+	.	transcript_id "TCONS_00000661,TCONS_00000660"; gene_id "chrA01:7689744-7691440W"; flanks "7690207^,7690348^"; structure "1-,2-"; splice_chain "7690291-,7690292-"; sources "Undefined,Undefined"; NMorMRNA "null"; degree "4"; dimension "2_2";
chrA01	Undefined	as_event	8015453	8015830	.	+	.	transcript_id "TCONS_00000677,TCONS_00000678"; gene_id "chrA01:8012949-8017172W"; flanks "8015453-,8015830^"; structure "0,1^2-"; splice_chain ",8015647^8015747-"; sources "Undefined,Undefined"; NMorMRNA "null"; degree "4"; dimension "2_2";
chrA01	Undefined	as_event	8146156	8146397	.	+	.	transcript_id "TCONS_00000688,TCONS_00000689"; gene_id "chrA01:8145281-8147051W"; flanks "8146156-,8146397^"; structure "0,1^2-"; splice_chain ",8146241^8146322-"; sources "Undefined,Undefined"; NMorMRNA "null"; degree "4"; dimension "2_2";
chrA01	Undefined	as_event	8146485	8146918	.	+	.	transcript_id "TCONS_00000688,TCONS_00000689"; gene_id "chrA01:8145281-8147051W"; flanks "8146485-,8146918^"; structure "0,1^2-"; splice_chain ",8146753^8146840-"; sources "Undefined,Undefined"; NMorMRNA "null"; degree "4"; dimension "2_2";
chrA01	Undefined	as_event	8166147	8166754	.	+	.	transcript_id "TCONS_00000692,TCONS_00000693"; gene_id "chrA01:8165850-8167759W"; flanks "8166147[,8166754^"; structure "0,1^2-"; splice_chain ",8166270^8166357-"; sources "Undefined,Undefined"; NMorMRNA "null"; degree "4"; dimension "2_2";
chrA01	Undefined	as_event	8167091	8167759	.	+	.	transcript_id "TCONS_00000693,TCONS_00000692"; gene_id "chrA01:8165850-8167759W"; flanks "8167091-,8167759]"; structure "0,1^2-"; splice_chain ",8167580^8167650-"; sources "Undefined,Undefined"; NMorMRNA "null"; degree "4"; dimension "2_2";
chrA01	Undefined	as_event	8255624	8256075	.	+	.	transcript_id "TCONS_00000699/TCONS_00000700,TCONS_00000701"; gene_id "chrA01:8253505-8256607W"; flanks "8255624-,8256075^"; structure "0,1^2-"; splice_chain ",8255721^8255815-"; sources "Undefined,Undefined"; NMorMRNA "null"; degree "4"; dimension "2_2";
chrA01	Undefined	as_event	8256075	8256247	.	+	.	transcript_id "TCONS_00000699,TCONS_00000700/TCONS_00000701"; gene_id "chrA01:8253505-8256607W"; flanks "8256075^,8256247^"; structure "1-,2-"; splice_chain "8256163-,8256164-"; sources "Undefined,Undefined"; NMorMRNA "null"; degree "4"; dimension "2_2";
chrA01	Undefined	as_event	8687626	8688004	.	+	.	transcript_id "TCONS_00000721,TCONS_00000720"; gene_id "chrA01:8687214-8690039W"; flanks "8687626-,8688004-"; structure "1^,2^"; splice_chain "8687746^,8687747^"; sources "Undefined,Undefined"; NMorMRNA "null"; degree "4"; dimension "2_2";
chrA01	Undefined	as_event	8688471	8689147	.	+	.	transcript_id "TCONS_00000721,TCONS_00000720"; gene_id "chrA01:8687214-8690039W"; flanks "8688471-,8689147^"; structure "1^3-,2^4-"; splice_chain "8688607^8689046-,8688617^8689056-"; sources "Undefined,Undefined"; NMorMRNA "null"; degree "4"; dimension "2_2";
chrA01	Undefined	as_event	8723380	8724344	.	+	.	transcript_id "TCONS_00000727,TCONS_00000728"; gene_id "chrA01:8722699-8724344W"; flanks "8723380-,8724344]"; structure "0,1^2-"; splice_chain ",8723766^8723850-"; sources "Undefined,Undefined"; NMorMRNA "null"; degree "4"; dimension "2_2";
chrA01	Undefined	as_event	8815114	8815413	.	+	.	transcript_id "TCONS_00000729,TCONS_00000730/TCONS_00000731"; gene_id "chrA01:8814712-8817309W"; flanks "8815114-,8815413^"; structure "0,1^2-"; splice_chain ",8815214^8815288-"; sources "Undefined,Undefined"; NMorMRNA "null"; degree "4"; dimension "2_2";
chrA01	Undefined	as_event	8815630	8815791	.	+	.	transcript_id "TCONS_00000729/TCONS_00000731,TCONS_00000730"; gene_id "chrA01:8814712-8817309W"; flanks "8815630-,8815791-"; structure "1^,2^"; splice_chain "8815716^,8815718^"; sources "Undefined,Undefined"; NMorMRNA "null"; degree "4"; dimension "2_2";
chrA01	Undefined	as_event	8815791	8815953	.	+	.	transcript_id "TCONS_00000729/TCONS_00000732,TCONS_00000731"; gene_id "chrA01:8814712-8817309W"; flanks "8815791-,8815953-"; structure "1^,2^"; splice_chain "8815856^,8815857^"; sources "Undefined,Undefined"; NMorMRNA "null"; degree "4"; dimension "2_2";
chrA01	Undefined	as_event	9009333	9009890	.	+	.	transcript_id "TCONS_00000741,TCONS_00000742/TCONS_00000743"; gene_id "chrA01:9007130-9011577W"; flanks "9009333-,9009890^"; structure "1^3-,2^4-"; splice_chain "9009469^9009548-,9009471^9009550-"; sources "Undefined,Undefined"; NMorMRNA "null"; degree "4"; dimension "2_2";
chrA01	Undefined	as_event	9011046	9011577	.	+	.	transcript_id "TCONS_00000741,TCONS_00000743,TCONS_00000742"; gene_id "chrA01:9007130-9011577W"; flanks "9011046-,9011577]"; structure "1^4-,2^5-,3^6-"; splice_chain "9011118^9011202-,9011120^9011204-,9011121^9011205-"; sources "Undefined,Undefined,Undefined"; NMorMRNA "null"; degree "9"; dimension "3_3";
chrA01	Undefined	as_event	9022882	9023624	.	+	.	transcript_id "TCONS_00000744,TCONS_00000746"; gene_id "chrA01:9021570-9023880W"; flanks "9022882-,9023624^"; structure "0,1^2-"; splice_chain ",9023275^9023409-"; sources "Undefined,Undefined"; NMorMRNA "null"; degree "4"; dimension "2_2";
chrA01	Undefined	as_event	9023707	9023844	.	+	.	transcript_id "TCONS_00000746,TCONS_00000744"; gene_id "chrA01:9021570-9023880W"; flanks "9023707-,9023844-"; structure "1^,2^"; splice_chain "9023756^,9023762^"; sources "Undefined,Undefined"; NMorMRNA "null"; degree "4"; dimension "2_2";
chrA01	Undefined	as_event	9022882	9023880	.	+	.	transcript_id "TCONS_00000745,TCONS_00000746,TCONS_00000744"; gene_id "chrA01:9021570-9023880W"; flanks "9022882-,9023880]"; structure "0,1^2-3^4-5^7-,3^4-6^7-"; splice_chain ",9023275^9023409-9023624^9023707-9023756^9023844-,9023624^9023707-9023762^9023844-"; sources "Undefined,Undefined,Undefined"; NMorMRNA "null"; degree "9"; dimension "3_3";
chrA01	Undefined	as_event	9231941	9232893	.	+	.	transcript_id "TCONS_00000757,TCONS_00000756"; gene_id "chrA01:9231671-9234320W"; flanks "9231941-,9232893^"; structure "1^3-,2^4-"; splice_chain "9232270^9232708-,9232271^9232709-"; sources "Undefined,Undefined"; NMorMRNA "null"; degree "4"; dimension "2_2";
chrA01	Undefined	as_event	9240876	9241036	.	+	.	transcript_id "TCONS_00000761,TCONS_00000762"; gene_id "chrA01:9237090-9244630W"; flanks "9240876^,9241036^"; structure "1-,2-"; splice_chain "9240956-,9240957-"; sources "Undefined,Undefined"; NMorMRNA "null"; degree "4"; dimension "2_2";
chrA01	Undefined	as_event	9282612	9283053	.	+	.	transcript_id "TCONS_00000763,TCONS_00000764"; gene_id "chrA01:9282612-9284665W"; flanks "9282612[,9283053^"; structure "1^3-,2^4-"; splice_chain "9282762^9282922-,9282772^9282932-"; sources "Undefined,Undefined"; NMorMRNA "null"; degree "4"; dimension "2_2";
chrA01	Undefined	as_event	9311433	9311722	.	+	.	transcript_id "TCONS_00000767,TCONS_00000768"; gene_id "chrA01:9310095-9313153W"; flanks "9311433-,9311722^"; structure "0,1^2-"; splice_chain ",9311558^9311642-"; sources "Undefined,Undefined"; NMorMRNA "null"; degree "4"; dimension "2_2";
chrA01	Undefined	as_event	9312067	9312294	.	+	.	transcript_id "TCONS_00000767,TCONS_00000768"; gene_id "chrA01:9310095-9313153W"; flanks "9312067-,9312294^"; structure "0,1^2-"; splice_chain ",9312141^9312216-"; sources "Undefined,Undefined"; NMorMRNA "null"; degree "4"; dimension "2_2";
chrA01	Undefined	as_event	9312389	9312679	.	+	.	transcript_id "TCONS_00000767,TCONS_00000768"; gene_id "chrA01:9310095-9313153W"; flanks "9312389-,9312679^"; structure "0,1^2-"; splice_chain ",9312489^9312566-"; sources "Undefined,Undefined"; NMorMRNA "null"; degree "4"; dimension "2_2";
chrA01	Undefined	as_event	9312978	9313153	.	+	.	transcript_id "TCONS_00000767,TCONS_00000768"; gene_id "chrA01:9310095-9313153W"; flanks "9312978-,9313153]"; structure "0,1^2-"; splice_chain ",9313049^9313146-"; sources "Undefined,Undefined"; NMorMRNA "null"; degree "4"; dimension "2_2";
chrA01	Undefined	as_event	9376693	9377092	.	+	.	transcript_id "TCONS_00000771,TCONS_00000770"; gene_id "chrA01:9375993-9379353W"; flanks "9376693-,9377092^"; structure "1^3-,2^4-"; splice_chain "9376824^9376907-,9376834^9376917-"; sources "Undefined,Undefined"; NMorMRNA "null"; degree "4"; dimension "2_2";
chrA01	Undefined	as_event	9510548	9511542	.	+	.	transcript_id "TCONS_00000782,TCONS_00000781"; gene_id "chrA01:9510548-9513664W"; flanks "9510548[,9511542^"; structure "1^3-,2^4-"; splice_chain "9510846^9511339-,9510848^9511341-"; sources "Undefined,Undefined"; NMorMRNA "null"; degree "4"; dimension "2_2";
chrA01	Undefined	as_event	9523425	9523667	.	+	.	transcript_id "TCONS_00000783,TCONS_00000784"; gene_id "chrA01:9522767-9525705W"; flanks "9523425-,9523667^"; structure "0,1^2-"; splice_chain ",9523493^9523574-"; sources "Undefined,Undefined"; NMorMRNA "null"; degree "4"; dimension "2_2";
chrA01	Undefined	as_event	9819779	9819985	.	+	.	transcript_id "TCONS_00000789,TCONS_00000790"; gene_id "chrA01:9818887-9823237W"; flanks "9819779-,9819985^"; structure "0,1^2-"; splice_chain ",9819836^9819935-"; sources "Undefined,Undefined"; NMorMRNA "null"; degree "4"; dimension "2_2";
chrA01	Undefined	as_event	9984776	9985107	.	+	.	transcript_id "TCONS_00000794,TCONS_00000795"; gene_id "chrA01:9984711-9986770W"; flanks "9984776^,9985107^"; structure "1-,2-"; splice_chain "9984855-,9984860-"; sources "Undefined,Undefined"; NMorMRNA "null"; degree "4"; dimension "2_2";
chrA01	Undefined	as_event	10062218	10063457	.	+	.	transcript_id "TCONS_00000804,TCONS_00000805"; gene_id "chrA01:10062218-10063927W"; flanks "10062218[,10063457^"; structure "1^2-3^5-7^8-,4^6-"; splice_chain "10062479^10062505-10062531^10062600-10062999^10063172-,10062538^10062607-"; sources "Undefined,Undefined"; NMorMRNA "null"; degree "4"; dimension "2_2";
chrA01	Undefined	as_event	10063172	10063537	.	+	.	transcript_id "TCONS_00000803,TCONS_00000804"; gene_id "chrA01:10062218-10063927W"; flanks "10063172-,10063537-"; structure "1^,2^"; splice_chain "10063448^,10063457^"; sources "Undefined,Undefined"; NMorMRNA "null"; degree "4"; dimension "2_2";
chrA01	Undefined	as_event	10062218	10063537	.	+	.	transcript_id "TCONS_00000803,TCONS_00000804,TCONS_00000805"; gene_id "chrA01:10062218-10063927W"; flanks "10062218[,10063537-"; structure "1^2-3^5-7^8-9^,1^2-3^5-7^8-10^,4^6-10^"; splice_chain "10062479^10062505-10062531^10062600-10062999^10063172-10063448^,10062479^10062505-10062531^10062600-10062999^10063172-10063457^,10062538^10062607-10063457^"; sources "Undefined,Undefined,Undefined"; NMorM…
chrA01	Undefined	as_event	10063537	10063927	.	+	.	transcript_id "TCONS_00000803/TCONS_00000805,TCONS_00000804"; gene_id "chrA01:10062218-10063927W"; flanks "10063537-,10063927]"; structure "0,1^2-"; splice_chain ",10063650^10063747-"; sources "Undefined,Undefined"; NMorMRNA "null"; degree "4"; dimension "2_2";
chrA01	Undefined	as_event	10354278	10354546	.	+	.	transcript_id "TCONS_00000815,TCONS_00000813/TCONS_00000814"; gene_id "chrA01:10353927-10357171W"; flanks "10354278-,10354546^"; structure "1^3-,2^4-"; splice_chain "10354329^10354437-,10354333^10354441-"; sources "Undefined,Undefined"; NMorMRNA "null"; degree "4"; dimension "2_2";
chrA01	Undefined	as_event	10354783	10355262	.	+	.	transcript_id "TCONS_00000815,TCONS_00000813"; gene_id "chrA01:10353927-10357171W"; flanks "10354783-,10355262^"; structure "1^3-,2^4-"; splice_chain "10355046^10355125-,10355056^10355135-"; sources "Undefined,Undefined"; NMorMRNA "null"; degree "4"; dimension "2_2";
chrA01	Undefined	as_event	10355125	10355617	.	+	.	transcript_id "TCONS_00000815,TCONS_00000814"; gene_id "chrA01:10353927-10357171W"; flanks "10355125-,10355617^"; structure "1^3-5^7-,2^4-6^8-"; splice_chain "10355262^10355358-10355409^10355538-,10355263^10355359-10355410^10355539-"; sources "Undefined,Undefined"; NMorMRNA "null"; degree "4"; dimension "2_2";
chrA01	Undefined	as_event	10354783	10355617	.	+	.	transcript_id "TCONS_00000815,TCONS_00000814,TCONS_00000813"; gene_id "chrA01:10353927-10357171W"; flanks "10354783-,10355617^"; structure "1^3-5^7-9^11-,1^3-6^8-10^12-,2^4-5^7-9^11-"; splice_chain "10355046^10355125-10355262^10355358-10355409^10355538-,10355046^10355125-10355263^10355359-10355410^10355539-,10355056^10355135-10355262^10355358-10355409^10355538-"; sources "Undefined,Undefined,Unde…
chrA01	Undefined	as_event	10355727	10355998	.	+	.	transcript_id "TCONS_00000813/TCONS_00000814,TCONS_00000815"; gene_id "chrA01:10353927-10357171W"; flanks "10355727-,10355998-"; structure "1^,2^"; splice_chain "10355786^,10355788^"; sources "Undefined,Undefined"; NMorMRNA "null"; degree "4"; dimension "2_2";
chrA01	Undefined	as_event	10390690	10390919	.	+	.	transcript_id "TCONS_00000816,TCONS_00000817/TCONS_00000818"; gene_id "chrA01:10387551-10391489W"; flanks "10390690^,10390919^"; structure "1-,2-"; splice_chain "10390801-,10390803-"; sources "Undefined,Undefined"; NMorMRNA "null"; degree "4"; dimension "2_2";
chrA01	Undefined	as_event	10468385	10468872	.	+	.	transcript_id "TCONS_00000820/TCONS_00000823,TCONS_00000822"; gene_id "chrA01:10467859-10470374W"; flanks "10468385-,10468872-"; structure "1^3-6^,2^4-5^"; splice_chain "10468514^10468587-10468781^,10468524^10468597-10468721^"; sources "Undefined,Undefined"; NMorMRNA "null"; degree "4"; dimension "2_2";
chrA01	Undefined	as_event	10468872	10469127	.	+	.	transcript_id "TCONS_00000820/TCONS_00000823,TCONS_00000822"; gene_id "chrA01:10467859-10470374W"; flanks "10468872-,10469127-"; structure "1^,2^"; splice_chain "10469012^,10469029^"; sources "Undefined,Undefined"; NMorMRNA "null"; degree "4"; dimension "2_2";
chrA01	Undefined	as_event	10468514	10469127	.	+	.	transcript_id "TCONS_00000820/TCONS_00000823,TCONS_00000821"; gene_id "chrA01:10467859-10470374W"; flanks "10468514^,10469127-"; structure "1-3^5-8^,2-4^6-7^"; splice_chain "10468587-10468781^10468872-10469012^,10468592-10468791^10468882-10469005^"; sources "Undefined,Undefined"; NMorMRNA "null"; degree "4"; dimension "2_2";
chrA01	Undefined	as_event	10468385	10469127	.	+	.	transcript_id "TCONS_00000820/TCONS_00000823,TCONS_00000821,TCONS_00000822"; gene_id "chrA01:10467859-10470374W"; flanks "10468385-,10469127-"; structure "1^3-7^9-12^,1^4-8^10-11^,2^5-6^9-13^"; splice_chain "10468514^10468587-10468781^10468872-10469012^,10468514^10468592-10468791^10468882-10469005^,10468524^10468597-10468721^10468872-10469029^"; sources "Undefined,Undefined,Undefined"; NMorMRNA "…
chrA01	Undefined	as_event	10469377	10469924	.	+	.	transcript_id "TCONS_00000823,TCONS_00000820"; gene_id "chrA01:10467859-10470374W"; flanks "10469377^,10469924^"; structure "1-,2-"; splice_chain "10469457-,10469760-"; sources "Undefined,Undefined"; NMorMRNA "null"; degree "4"; dimension "2_2";
chrA01	Undefined	as_event	10469457	10470374	.	+	.	transcript_id "TCONS_00000822,TCONS_00000823,TCONS_00000821"; gene_id "chrA01:10467859-10470374W"; flanks "10469457-,10470374]"; structure "0,1^3-,2^4-"; splice_chain ",10469924^10470040-,10469985^10470082-"; sources "Undefined,Undefined,Undefined"; NMorMRNA "null"; degree "9"; dimension "3_3";
chrA01	Undefined	as_event	10469377	10470374	.	+	.	transcript_id "TCONS_00000822,TCONS_00000823,TCONS_00000821,TCONS_00000820"; gene_id "chrA01:10467859-10470374W"; flanks "10469377^,10470374]"; structure "1-,1-3^5-,1-4^6-,2-3^5-"; splice_chain "10469457-,10469457-10469924^10470040-,10469457-10469985^10470082-,10469760-10469924^10470040-"; sources "Undefined,Undefined,Undefined,Undefined"; NMorMRNA "null"; degree "16"; dimension "4_4";
chrA01	Undefined	as_event	10505813	10506203	.	+	.	transcript_id "TCONS_00000825,TCONS_00000824"; gene_id "chrA01:10503842-10507651W"; flanks "10505813-,10506203^"; structure "1^3-,2^4-"; splice_chain "10506055^10506154-,10506065^10506164-"; sources "Undefined,Undefined"; NMorMRNA "null"; degree "4"; dimension "2_2";
chrA01	Undefined	as_event	10506203	10506614	.	+	.	transcript_id "TCONS_00000824,TCONS_00000825"; gene_id "chrA01:10503842-10507651W"; flanks "10506203^,10506614^"; structure "1-,2-"; splice_chain "10506556-,10506557-"; sources "Undefined,Undefined"; NMorMRNA "null"; degree "4"; dimension "2_2";
chrA01	Undefined	as_event	10816597	10817041	.	+	.	transcript_id "TCONS_00000832,TCONS_00000831"; gene_id "chrA01:10814159-10817721W"; flanks "10816597-,10817041^"; structure "0,1^2-"; splice_chain ",10816889^10816982-"; sources "Undefined,Undefined"; NMorMRNA "null"; degree "4"; dimension "2_2";
chrA01	Undefined	as_event	10817134	10817721	.	+	.	transcript_id "TCONS_00000831,TCONS_00000832"; gene_id "chrA01:10814159-10817721W"; flanks "10817134-,10817721]"; structure "1^3-,2^4-"; splice_chain "10817232^10817309-,10817234^10817311-"; sources "Undefined,Undefined"; NMorMRNA "null"; degree "4"; dimension "2_2";
chrA01	Undefined	as_event	10833232	10834404	.	+	.	transcript_id "TCONS_00000835,TCONS_00000834"; gene_id "chrA01:10832784-10835017W"; flanks "10833232-,10834404^"; structure "1^2-3^5-7^8-,4^6-"; splice_chain "10833381^10833457-10833610^10833979-10834194^10834268-,10833620^10833989-"; sources "Undefined,Undefined"; NMorMRNA "null"; degree "4"; dimension "2_2";
chrA01	Undefined	as_event	10877474	10877618	.	+	.	transcript_id "TCONS_00000837,TCONS_00000838"; gene_id "chrA01:10875408-10877659W"; flanks "10877474-,10877618-"; structure "1^,2^"; splice_chain "10877537^,10877539^"; sources "Undefined,Undefined"; NMorMRNA "null"; degree "4"; dimension "2_2";
chrA01	Undefined	as_event	11105921	11106382	.	+	.	transcript_id "TCONS_00000844,TCONS_00000843"; gene_id "chrA01:11105819-11106739W"; flanks "11105921^,11106382^"; structure "1-,2-"; splice_chain "11106069-,11106072-"; sources "Undefined,Undefined"; NMorMRNA "null"; degree "4"; dimension "2_2";
chrA01	Undefined	as_event	11106069	11106739	.	+	.	transcript_id "TCONS_00000842,TCONS_00000844"; gene_id "chrA01:11105819-11106739W"; flanks "11106069-,11106739]"; structure "0,1^2-"; splice_chain ",11106382^11106459-"; sources "Undefined,Undefined"; NMorMRNA "null"; degree "4"; dimension "2_2";
chrA01	Undefined	as_event	11105921	11106739	.	+	.	transcript_id "TCONS_00000842,TCONS_00000844,TCONS_00000843"; gene_id "chrA01:11105819-11106739W"; flanks "11105921^,11106739]"; structure "1-,1-3^4-,2-3^4-"; splice_chain "11106069-,11106069-11106382^11106459-,11106072-11106382^11106459-"; sources "Undefined,Undefined,Undefined"; NMorMRNA "null"; degree "9"; dimension "3_3";
chrA01	Undefined	as_event	11111820	11112300	.	+	.	transcript_id "TCONS_00000846,TCONS_00000847"; gene_id "chrA01:11111820-11112592W"; flanks "11111820[,11112300^"; structure "1^3-,2^4-"; splice_chain "11111967^11112059-,11111977^11112069-"; sources "Undefined,Undefined"; NMorMRNA "null"; degree "4"; dimension "2_2";
chrA01	Undefined	as_event	11333617	11336382	.	+	.	transcript_id "TCONS_00000850,TCONS_00000849"; gene_id "chrA01:11333449-11336382W"; flanks "11333617^,11336382]"; structure "1-,2-"; splice_chain "11333699-,11333760-"; sources "Undefined,Undefined"; NMorMRNA "null"; degree "4"; dimension "2_2";
chrA01	Undefined	as_event	11628489	11629083	.	+	.	transcript_id "TCONS_00000857,TCONS_00000856"; gene_id "chrA01:11627835-11630053W"; flanks "11628489-,11629083-"; structure "1^,2^"; splice_chain "11628956^,11628966^"; sources "Undefined,Undefined"; NMorMRNA "null"; degree "4"; dimension "2_2";
chrA01	Undefined	as_event	12384870	12385245	.	+	.	transcript_id "TCONS_00000866,TCONS_00000867"; gene_id "chrA01:12384537-12386947W"; flanks "12384870-,12385245^"; structure "0,1^2-"; splice_chain ",12385054^12385125-"; sources "Undefined,Undefined"; NMorMRNA "null"; degree "4"; dimension "2_2";
chrA01	Undefined	as_event	12393077	12393892	.	+	.	transcript_id "TCONS_00000868,TCONS_00000869/TCONS_00000870"; gene_id "chrA01:12393077-12395523W"; flanks "12393077[,12393892^"; structure "0,1^2-"; splice_chain ",12393522^12393622-"; sources "Undefined,Undefined"; NMorMRNA "null"; degree "4"; dimension "2_2";
chrA01	Undefined	as_event	12394738	12395052	.	+	.	transcript_id "TCONS_00000868,TCONS_00000869"; gene_id "chrA01:12393077-12395523W"; flanks "12394738-,12395052]"; structure "1^3-,2^4-"; splice_chain "12394866^12394946-,12394874^12394954-"; sources "Undefined,Undefined"; NMorMRNA "null"; degree "4"; dimension "2_2";
chrA01	Undefined	as_event	12474325	12474771	.	+	.	transcript_id "TCONS_00000877,TCONS_00000876"; gene_id "chrA01:12474325-12475786W"; flanks "12474325[,12474771^"; structure "1^3-,2^4-"; splice_chain "12474649^12474747-,12474659^12474757-"; sources "Undefined,Undefined"; NMorMRNA "null"; degree "4"; dimension "2_2";
chrA01	Undefined	as_event	12801242	12801561	.	+	.	transcript_id "TCONS_00000886,TCONS_00000885"; gene_id "chrA01:12799404-12801985W"; flanks "12801242-,12801561^"; structure "1^3-,2^4-"; splice_chain "12801337^12801449-,12801348^12801460-"; sources "Undefined,Undefined"; NMorMRNA "null"; degree "4"; dimension "2_2";
chrA01	Undefined	as_event	12813280	12813713	.	+	.	transcript_id "TCONS_00000887,TCONS_00000888"; gene_id "chrA01:12812919-12828912W"; flanks "12813280-,12813713^"; structure "0,1^2-"; splice_chain ",12813355^12813654-"; sources "Undefined,Undefined"; NMorMRNA "null"; degree "4"; dimension "2_2";
chrA01	Undefined	as_event	12814792	12815494	.	+	.	transcript_id "TCONS_00000887,TCONS_00000890"; gene_id "chrA01:12812919-12828912W"; flanks "12814792-,12815494^"; structure "1^3-,2^4-"; splice_chain "12814994^12815233-,12814996^12815235-"; sources "Undefined,Undefined"; NMorMRNA "null"; degree "4"; dimension "2_2";
chrA01	Undefined	as_event	12934598	12935439	.	+	.	transcript_id "TCONS_00000893,TCONS_00000892"; gene_id "chrA01:12934598-12935439W"; flanks "12934598[,12935439]"; structure "0,1^2-"; splice_chain ",12935006^12935139-"; sources "Undefined,Undefined"; NMorMRNA "null"; degree "4"; dimension "2_2";
chrA01	Undefined	as_event	12943489	12943815	.	+	.	transcript_id "TCONS_00000895,TCONS_00000894"; gene_id "chrA01:12943130-12945476W"; flanks "12943489-,12943815-"; structure "1^,2^"; splice_chain "12943628^,12943636^"; sources "Undefined,Undefined"; NMorMRNA "null"; degree "4"; dimension "2_2";
chrA01	Undefined	as_event	12943489	12943999	.	+	.	transcript_id "TCONS_00000896,TCONS_00000895,TCONS_00000894"; gene_id "chrA01:12943130-12945476W"; flanks "12943489-,12943999^"; structure "1^4-,2^5-,3^5-"; splice_chain "12943618^12943805-,12943628^12943815-,12943636^12943815-"; sources "Undefined,Undefined,Undefined"; NMorMRNA "null"; degree "9"; dimension "3_3";
chrA01	Undefined	as_event	12944364	12944619	.	+	.	transcript_id "TCONS_00000896,TCONS_00000894/TCONS_00000895"; gene_id "chrA01:12943130-12945476W"; flanks "12944364-,12944619^"; structure "1^3-,2^4-"; splice_chain "12944454^12944554-,12944464^12944564-"; sources "Undefined,Undefined"; NMorMRNA "null"; degree "4"; dimension "2_2";
chrA01	Undefined	as_event	12944701	12944873	.	+	.	transcript_id "TCONS_00000896,TCONS_00000894"; gene_id "chrA01:12943130-12945476W"; flanks "12944701-,12944873-"; structure "1^,2^"; splice_chain "12944783^,12944784^"; sources "Undefined,Undefined"; NMorMRNA "null"; degree "4"; dimension "2_2";
chrA01	Undefined	as_event	12944701	12944936	.	+	.	transcript_id "TCONS_00000896,TCONS_00000895"; gene_id "chrA01:12943130-12945476W"; flanks "12944701-,12944936^"; structure "1^3-,2^4-"; splice_chain "12944783^12944873-,12944794^12944884-"; sources "Undefined,Undefined"; NMorMRNA "null"; degree "4"; dimension "2_2";
chrA01	Undefined	as_event	12944873	12945097	.	+	.	transcript_id "TCONS_00000894,TCONS_00000896"; gene_id "chrA01:12943130-12945476W"; flanks "12944873-,12945097^"; structure "0,1^2-"; splice_chain ",12944936^12945029-"; sources "Undefined,Undefined"; NMorMRNA "null"; degree "4"; dimension "2_2";
chrA01	Undefined	as_event	12944701	12945097	.	+	.	transcript_id "TCONS_00000896,TCONS_00000894,TCONS_00000895"; gene_id "chrA01:12943130-12945476W"; flanks "12944701-,12945097^"; structure "1^4-6^7-,2^4-,3^5-6^7-"; splice_chain "12944783^12944873-12944936^12945029-,12944784^12944873-,12944794^12944884-12944936^12945029-"; sources "Undefined,Undefined,Undefined"; NMorMRNA "null"; degree "9"; dimension "3_3";
chrA01	Undefined	as_event	13100867	13101164	.	+	.	transcript_id "TCONS_00000900,TCONS_00000901"; gene_id "chrA01:13099804-13101164W"; flanks "13100867-,13101164]"; structure "0,1^2-"; splice_chain ",13100969^13101058-"; sources "Undefined,Undefined"; NMorMRNA "null"; degree "4"; dimension "2_2";
chrA01	Undefined	as_event	13140752	13140862	.	+	.	transcript_id "TCONS_00000902,TCONS_00000903"; gene_id "chrA01:13140450-13144027W"; flanks "13140752-,13140862-"; structure "1^,2^"; splice_chain "13140790^,13140791^"; sources "Undefined,Undefined"; NMorMRNA "null"; degree "4"; dimension "2_2";
chrA01	Undefined	as_event	13143463	13143655	.	+	.	transcript_id "TCONS_00000903,TCONS_00000902"; gene_id "chrA01:13140450-13144027W"; flanks "13143463-,13143655-"; structure "1^,2^"; splice_chain "13143498^,13143520^"; sources "Undefined,Undefined"; NMorMRNA "null"; degree "4"; dimension "2_2";
chrA01	Undefined	as_event	13143655	13143833	.	+	.	transcript_id "TCONS_00000903,TCONS_00000902"; gene_id "chrA01:13140450-13144027W"; flanks "13143655-,13143833-"; structure "1^,2^"; splice_chain "13143747^,13143751^"; sources "Undefined,Undefined"; NMorMRNA "null"; degree "4"; dimension "2_2";
chrA01	Undefined	as_event	13682414	13684592	.	+	.	transcript_id "TCONS_00000914,TCONS_00000913"; gene_id "chrA01:13682125-13684592W"; flanks "13682414-,13684592]"; structure "0,1^2-"; splice_chain ",13682502^13682828-"; sources "Undefined,Undefined"; NMorMRNA "null"; degree "4"; dimension "2_2";
chrA01	Undefined	as_event	14158030	14158603	.	+	.	transcript_id "TCONS_00000922,TCONS_00000923"; gene_id "chrA01:14158030-14162345W"; flanks "14158030[,14158603^"; structure "1^3-,2^4-"; splice_chain "14158269^14158414-,14158289^14158434-"; sources "Undefined,Undefined"; NMorMRNA "null"; degree "4"; dimension "2_2";
chrA01	Undefined	as_event	14323852	14324284	.	+	.	transcript_id "TCONS_00000926,TCONS_00000927"; gene_id "chrA01:14321245-14328927W"; flanks "14323852-,14324284^"; structure "1^3-,2^4-"; splice_chain "14323958^14324219-,14323969^14324230-"; sources "Undefined,Undefined"; NMorMRNA "null"; degree "4"; dimension "2_2";
chrA01	Undefined	as_event	14324462	14324756	.	+	.	transcript_id "TCONS_00000927,TCONS_00000926"; gene_id "chrA01:14321245-14328927W"; flanks "14324462-,14324756^"; structure "0,1^2-"; splice_chain ",14324583^14324681-"; sources "Undefined,Undefined"; NMorMRNA "null"; degree "4"; dimension "2_2";
chrA01	Undefined	as_event	14362709	14363495	.	+	.	transcript_id "TCONS_00000928,TCONS_00000929"; gene_id "chrA01:14358983-14365035W"; flanks "14362709-,14363495^"; structure "0,1^2-"; splice_chain ",14363302^14363401-"; sources "Undefined,Undefined"; NMorMRNA "null"; degree "4"; dimension "2_2";
chrA01	Undefined	as_event	14364038	14364404	.	+	.	transcript_id "TCONS_00000928,TCONS_00000929"; gene_id "chrA01:14358983-14365035W"; flanks "14364038-,14364404^"; structure "0,1^2-"; splice_chain ",14364201^14364293-"; sources "Undefined,Undefined"; NMorMRNA "null"; degree "4"; dimension "2_2";
chrA01	Undefined	as_event	14714746	14715076	.	+	.	transcript_id "TCONS_00000934,TCONS_00000935"; gene_id "chrA01:14713551-14716377W"; flanks "14714746-,14715076^"; structure "0,1^2-"; splice_chain ",14714766^14714880-"; sources "Undefined,Undefined"; NMorMRNA "null"; degree "4"; dimension "2_2";
chrA01	Undefined	as_event	14715442	14716377	.	+	.	transcript_id "TCONS_00000934,TCONS_00000935"; gene_id "chrA01:14713551-14716377W"; flanks "14715442-,14716377]"; structure "1^3-,2^4-"; splice_chain "14715756^14715858-,14715757^14715859-"; sources "Undefined,Undefined"; NMorMRNA "null"; degree "4"; dimension "2_2";
chrA01	Undefined	as_event	15499025	15499238	.	+	.	transcript_id "TCONS_00000945,TCONS_00000944"; gene_id "chrA01:15497374-15500702W"; flanks "15499025-,15499238^"; structure "0,1^2-"; splice_chain ",15499084^15499178-"; sources "Undefined,Undefined"; NMorMRNA "null"; degree "4"; dimension "2_2";
chrA01	Undefined	as_event	15606948	15607203	.	+	.	transcript_id "TCONS_00000951,TCONS_00000952"; gene_id "chrA01:15604866-15607780W"; flanks "15606948-,15607203^"; structure "0,1^2-"; splice_chain ",15607018^15607102-"; sources "Undefined,Undefined"; NMorMRNA "null"; degree "4"; dimension "2_2";
chrA01	Undefined	as_event	15607483	15607780	.	+	.	transcript_id "TCONS_00000952,TCONS_00000951"; gene_id "chrA01:15604866-15607780W"; flanks "15607483-,15607780]"; structure "1^3-,2^4-"; splice_chain "15607641^15607724-,15607651^15607734-"; sources "Undefined,Undefined"; NMorMRNA "null"; degree "4"; dimension "2_2";
chrA01	Undefined	as_event	15773538	15774077	.	+	.	transcript_id "TCONS_00000956,TCONS_00000957"; gene_id "chrA01:15771471-15774077W"; flanks "15773538-,15774077]"; structure "1^3-,2^4-"; splice_chain "15773749^15773925-,15773759^15773935-"; sources "Undefined,Undefined"; NMorMRNA "null"; degree "4"; dimension "2_2";
chrA01	Undefined	as_event	15936201	15936491	.	+	.	transcript_id "TCONS_00000963,TCONS_00000964"; gene_id "chrA01:15935300-15936491W"; flanks "15936201-,15936491]"; structure "1^3-,2^4-"; splice_chain "15936395^15936474-,15936397^15936476-"; sources "Undefined,Undefined"; NMorMRNA "null"; degree "4"; dimension "2_2";
chrA01	Undefined	as_event	16481231	16481874	.	+	.	transcript_id "TCONS_00000969,TCONS_00000968/TCONS_00000970"; gene_id "chrA01:16481231-16483430W"; flanks "16481231[,16481874^"; structure "0,1^2-"; splice_chain ",16481561^16481739-"; sources "Undefined,Undefined"; NMorMRNA "null"; degree "4"; dimension "2_2";
chrA01	Undefined	as_event	16481999	16482335	.	+	.	transcript_id "TCONS_00000968/TCONS_00000970,TCONS_00000969"; gene_id "chrA01:16481231-16483430W"; flanks "16481999-,16482335-"; structure "1^,2^"; splice_chain "16482066^,16482068^"; sources "Undefined,Undefined"; NMorMRNA "null"; degree "4"; dimension "2_2";
chrA01	Undefined	as_event	16482724	16483430	.	+	.	transcript_id "TCONS_00000970,TCONS_00000968"; gene_id "chrA01:16481231-16483430W"; flanks "16482724^,16483430]"; structure "1-,2-"; splice_chain "16482827-,16482850-"; sources "Undefined,Undefined"; NMorMRNA "null"; degree "4"; dimension "2_2";
chrA01	Undefined	as_event	16482503	16483430	.	+	.	transcript_id "TCONS_00000969,TCONS_00000970,TCONS_00000968"; gene_id "chrA01:16481231-16483430W"; flanks "16482503-,16483430]"; structure "0,1^2-,1^3-"; splice_chain ",16482724^16482827-,16482724^16482850-"; sources "Undefined,Undefined,Undefined"; NMorMRNA "null"; degree "9"; dimension "3_3";
chrA01	Undefined	as_event	16565722	16566328	.	+	.	transcript_id "TCONS_00000972,TCONS_00000973"; gene_id "chrA01:16564449-16566328W"; flanks "16565722-,16566328]"; structure "0,1^2-3^4-"; splice_chain ",16565805^16565892-16565973^16566034-"; sources "Undefined,Undefined"; NMorMRNA "null"; degree "4"; dimension "2_2";
chrA01	Undefined	as_event	16696348	16696651	.	+	.	transcript_id "TCONS_00000976,TCONS_00000975"; gene_id "chrA01:16695051-16696651W"; flanks "16696348-,16696651]"; structure "1^3-,2^4-"; splice_chain "16696538^16696615-,16696548^16696625-"; sources "Undefined,Undefined"; NMorMRNA "null"; degree "4"; dimension "2_2";
chrA01	Undefined	as_event	16950201	16950594	.	+	.	transcript_id "TCONS_00000986,TCONS_00000987"; gene_id "chrA01:16948708-16951852W"; flanks "16950201-,16950594^"; structure "0,1^2-"; splice_chain ",16950375^16950460-"; sources "Undefined,Undefined"; NMorMRNA "null"; degree "4"; dimension "2_2";
chrA01	Undefined	as_event	16964453	16964871	.	+	.	transcript_id "TCONS_00000989,TCONS_00000990"; gene_id "chrA01:16963992-16964871W"; flanks "16964453-,16964871]"; structure "0,1^2-"; splice_chain ",16964500^16964590-"; sources "Undefined,Undefined"; NMorMRNA "null"; degree "4"; dimension "2_2";
chrA01	Undefined	as_event	16985568	16986869	.	+	.	transcript_id "TCONS_00000993,TCONS_00000991,TCONS_00000992"; gene_id "chrA01:16985568-16987228W"; flanks "16985568[,16986869^"; structure "0,1^3-,2^4-"; splice_chain ",16986060^16986145-,16986093^16986178-"; sources "Undefined,Undefined,Undefined"; NMorMRNA "null"; degree "9"; dimension "3_3";
chrA01	Undefined	as_event	17197758	17200452	.	+	.	transcript_id "TCONS_00000996,TCONS_00000997"; gene_id "chrA01:17197758-17201538W"; flanks "17197758[,17200452^"; structure "1^3-,2^4-"; splice_chain "17198021^17198205-,17198022^17198206-"; sources "Undefined,Undefined"; NMorMRNA "null"; degree "4"; dimension "2_2";
chrA01	Undefined	as_event	17500642	17500799	.	+	.	transcript_id "TCONS_00001002/TCONS_00001003,TCONS_00001001"; gene_id "chrA01:17499698-17501210W"; flanks "17500642-,17500799-"; structure "1^,2^"; splice_chain "17500713^,17500716^"; sources "Undefined,Undefined"; NMorMRNA "null"; degree "4"; dimension "2_2";
chrA01	Undefined	as_event	17500968	17501210	.	+	.	transcript_id "TCONS_00001003,TCONS_00001002"; gene_id "chrA01:17499698-17501210W"; flanks "17500968-,17501210]"; structure "0,1^2-"; splice_chain ",17501060^17501145-"; sources "Undefined,Undefined"; NMorMRNA "null"; degree "4"; dimension "2_2";
chrA01	Undefined	as_event	17795508	17796078	.	+	.	transcript_id "TCONS_00001018,TCONS_00001017"; gene_id "chrA01:17795383-17797226W"; flanks "17795508^,17796078^"; structure "1-,2-"; splice_chain "17795764-,17795767-"; sources "Undefined,Undefined"; NMorMRNA "null"; degree "4"; dimension "2_2";
chrA01	Undefined	as_event	17795764	17796373	.	+	.	transcript_id "TCONS_00001019,TCONS_00001018"; gene_id "chrA01:17795383-17797226W"; flanks "17795764-,17796373^"; structure "0,1^2-"; splice_chain ",17796078^17796169-"; sources "Undefined,Undefined"; NMorMRNA "null"; degree "4"; dimension "2_2";
chrA01	Undefined	as_event	17795508	17796373	.	+	.	transcript_id "TCONS_00001019,TCONS_00001018,TCONS_00001017"; gene_id "chrA01:17795383-17797226W"; flanks "17795508^,17796373^"; structure "1-,1-3^4-,2-3^4-"; splice_chain "17795764-,17795764-17796078^17796169-,17795767-17796078^17796169-"; sources "Undefined,Undefined,Undefined"; NMorMRNA "null"; degree "9"; dimension "3_3";
chrA01	Undefined	as_event	17802632	17803108	.	+	.	transcript_id "TCONS_00001021,TCONS_00001020"; gene_id "chrA01:17801388-17804510W"; flanks "17802632-,17803108^"; structure "0,1^2-"; splice_chain ",17802943^17803021-"; sources "Undefined,Undefined"; NMorMRNA "null"; degree "4"; dimension "2_2";
chrA01	Undefined	as_event	17803360	17803738	.	+	.	transcript_id "TCONS_00001020,TCONS_00001021"; gene_id "chrA01:17801388-17804510W"; flanks "17803360-,17803738^"; structure "1^3-,2^4-"; splice_chain "17803434^17803519-,17803454^17803539-"; sources "Undefined,Undefined"; NMorMRNA "null"; degree "4"; dimension "2_2";
chrA01	Undefined	as_event	17866468	17866669	.	+	.	transcript_id "TCONS_00001024,TCONS_00001025"; gene_id "chrA01:17865813-17868411W"; flanks "17866468-,17866669^"; structure "0,1^2-"; splice_chain ",17866566^17866638-"; sources "Undefined,Undefined"; NMorMRNA "null"; degree "4"; dimension "2_2";
chrA01	Undefined	as_event	17867686	17867946	.	+	.	transcript_id "TCONS_00001024,TCONS_00001025"; gene_id "chrA01:17865813-17868411W"; flanks "17867686-,17867946^"; structure "0,1^2-"; splice_chain ",17867748^17867823-"; sources "Undefined,Undefined"; NMorMRNA "null"; degree "4"; dimension "2_2";
chrA01	Undefined	as_event	17897352	17897719	.	+	.	transcript_id "TCONS_00001028/TCONS_00001029,TCONS_00001027"; gene_id "chrA01:17896006-17900870W"; flanks "17897352-,17897719^"; structure "1^3-,2^4-"; splice_chain "17897417^17897502-,17897418^17897503-"; sources "Undefined,Undefined"; NMorMRNA "null"; degree "4"; dimension "2_2";
chrA01	Undefined	as_event	17898934	17899222	.	+	.	transcript_id "TCONS_00001028,TCONS_00001027/TCONS_00001029"; gene_id "chrA01:17896006-17900870W"; flanks "17898934-,17899222^"; structure "1^3-,2^4-"; splice_chain "17899037^17899132-,17899047^17899142-"; sources "Undefined,Undefined"; NMorMRNA "null"; degree "4"; dimension "2_2";
chrA01	Undefined	as_event	18006899	18007502	.	+	.	transcript_id "TCONS_00001032,TCONS_00001031"; gene_id "chrA01:18006899-18009464W"; flanks "18006899[,18007502-"; structure "1^,2^"; splice_chain "18007256^,18007285^"; sources "Undefined,Undefined"; NMorMRNA "null"; degree "4"; dimension "2_2";
chrA01	Undefined	as_event	18008506	18008856	.	+	.	transcript_id "TCONS_00001031,TCONS_00001032"; gene_id "chrA01:18006899-18009464W"; flanks "18008506^,18008856^"; structure "1-,2-"; splice_chain "18008798-,18008800-"; sources "Undefined,Undefined"; NMorMRNA "null"; degree "4"; dimension "2_2";
chrA01	Undefined	as_event	18009038	18009464	.	+	.	transcript_id "TCONS_00001032,TCONS_00001031"; gene_id "chrA01:18006899-18009464W"; flanks "18009038-,18009464]"; structure "1^3-,2^4-"; splice_chain "18009172^18009329-,18009182^18009339-"; sources "Undefined,Undefined"; NMorMRNA "null"; degree "4"; dimension "2_2";
chrA01	Undefined	as_event	18015364	18015511	.	+	.	transcript_id "TCONS_00001034,TCONS_00001035"; gene_id "chrA01:18013451-18016765W"; flanks "18015364^,18015511^"; structure "1-,2-"; splice_chain "18015454-,18015459-"; sources "Undefined,Undefined"; NMorMRNA "null"; degree "4"; dimension "2_2";
chrA01	Undefined	as_event	18015283	18015511	.	+	.	transcript_id "TCONS_00001033,TCONS_00001034,TCONS_00001035"; gene_id "chrA01:18013451-18016765W"; flanks "18015283-,18015511^"; structure "0,1^2-,1^3-"; splice_chain ",18015364^18015454-,18015364^18015459-"; sources "Undefined,Undefined,Undefined"; NMorMRNA "null"; degree "9"; dimension "3_3";
chrA01	Undefined	as_event	18015845	18016012	.	+	.	transcript_id "TCONS_00001034/TCONS_00001035,TCONS_00001033"; gene_id "chrA01:18013451-18016765W"; flanks "18015845-,18016012-"; structure "1^,2^"; splice_chain "18015931^,18015932^"; sources "Undefined,Undefined"; NMorMRNA "null"; degree "4"; dimension "2_2";
chrA01	Undefined	as_event	18065633	18066081	.	+	.	transcript_id "TCONS_00001038,TCONS_00001037"; gene_id "chrA01:18062253-18066201W"; flanks "18065633-,18066081^"; structure "1^3-,2^4-"; splice_chain "18065703^18065887-,18065740^18065924-"; sources "Undefined,Undefined"; NMorMRNA "null"; degree "4"; dimension "2_2";
chrA01	Undefined	as_event	18159065	18159457	.	+	.	transcript_id "TCONS_00001044/TCONS_00001046,TCONS_00001045"; gene_id "chrA01:18158723-18168108W"; flanks "18159065-,18159457^"; structure "1^3-,2^4-"; splice_chain "18159185^18159352-,18159193^18159360-"; sources "Undefined,Undefined"; NMorMRNA "null"; degree "4"; dimension "2_2";
chrA01	Undefined	as_event	18159457	18159727	.	+	.	transcript_id "TCONS_00001044/TCONS_00001045,TCONS_00001046"; gene_id "chrA01:18158723-18168108W"; flanks "18159457^,18159727-"; structure "0,1-2^"; splice_chain ",18159529-18159608^"; sources "Undefined,Undefined"; NMorMRNA "null"; degree "4"; dimension "2_2";
chrA01	Undefined	as_event	18159814	18160092	.	+	.	transcript_id "TCONS_00001044/TCONS_00001045/TCONS_00001046,TCONS_00001047"; gene_id "chrA01:18158723-18168108W"; flanks "18159814^,18160092^"; structure "1-,2-"; splice_chain "18159935-,18159938-"; sources "Undefined,Undefined"; NMorMRNA "null"; degree "4"; dimension "2_2";
chrA01	Undefined	as_event	18161316	18161465	.	+	.	transcript_id "TCONS_00001044/TCONS_00001048,TCONS_00001045/TCONS_00001046"; gene_id "chrA01:18158723-18168108W"; flanks "18161316-,18161465-"; structure "1^,2^"; splice_chain "18161383^,18161401^"; sources "Undefined,Undefined"; NMorMRNA "null"; degree "4"; dimension "2_2";
chrA01	Undefined	as_event	18161316	18161591	.	+	.	transcript_id "TCONS_00001044/TCONS_00001048,TCONS_00001045/TCONS_00001046,TCONS_00001047"; gene_id "chrA01:18158723-18168108W"; flanks "18161316-,18161591^"; structure "1^4-,2^4-,3^5-"; splice_chain "18161383^18161465-,18161401^18161465-,18161411^18161493-"; sources "Undefined,Undefined,Undefined"; NMorMRNA "null"; degree "9"; dimension "3_3";
chrA01	Undefined	as_event	18161658	18161963	.	+	.	transcript_id "TCONS_00001045/TCONS_00001046,TCONS_00001048"; gene_id "chrA01:18158723-18168108W"; flanks "18161658-,18161963-"; structure "1^,2^"; splice_chain "18161865^,18161870^"; sources "Undefined,Undefined"; NMorMRNA "null"; degree "4"; dimension "2_2";
chrA01	Undefined	as_event	18161658	18162010	.	+	.	transcript_id "TCONS_00001044/TCONS_00001047,TCONS_00001045/TCONS_00001046"; gene_id "chrA01:18158723-18168108W"; flanks "18161658-,18162010^"; structure "0,1^2-"; splice_chain ",18161865^18161963-"; sources "Undefined,Undefined"; NMorMRNA "null"; degree "4"; dimension "2_2";
chrA01	Undefined	as_event	18161963	18162197	.	+	.	transcript_id "TCONS_00001048,TCONS_00001045/TCONS_00001046"; gene_id "chrA01:18158723-18168108W"; flanks "18161963-,18162197^"; structure "0,1^2-"; splice_chain ",18162010^18162093-"; sources "Undefined,Undefined"; NMorMRNA "null"; degree "4"; dimension "2_2";
chrA01	Undefined	as_event	18161658	18162197	.	+	.	transcript_id "TCONS_00001045/TCONS_00001046,TCONS_00001048,TCONS_00001044/TCONS_00001047"; gene_id "chrA01:18158723-18168108W"; flanks "18161658-,18162197^"; structure "1^3-4^5-,2^3-,4^5-"; splice_chain "18161865^18161963-18162010^18162093-,18161870^18161963-,18162010^18162093-"; sources "Undefined,Undefined,Undefined"; NMorMRNA "null"; degree "9"; dimension "3_3";
chrA01	Undefined	as_event	18162788	18163386	.	+	.	transcript_id "TCONS_00001047,TCONS_00001044/TCONS_00001045/TCONS_00001046/TCONS_00001048"; gene_id "chrA01:18158723-18168108W"; flanks "18162788^,18163386-"; structure "0,1-2^"; splice_chain ",18163180-18163291^"; sources "Undefined,Undefined"; NMorMRNA "null"; degree "4"; dimension "2_2";
chrA01	Undefined	as_event	18163386	18163609	.	+	.	transcript_id "TCONS_00001044/TCONS_00001045/TCONS_00001046/TCONS_00001047,TCONS_00001048"; gene_id "chrA01:18158723-18168108W"; flanks "18163386-,18163609-"; structure "1^,2^"; splice_chain "18163503^,18163505^"; sources "Undefined,Undefined"; NMorMRNA "null"; degree "4"; dimension "2_2";
chrA01	Undefined	as_event	18163717	18164069	.	+	.	transcript_id "TCONS_00001044/TCONS_00001045/TCONS_00001046,TCONS_00001048"; gene_id "chrA01:18158723-18168108W"; flanks "18163717^,18164069^"; structure "1-,2-"; splice_chain "18163814-,18163823-"; sources "Undefined,Undefined"; NMorMRNA "null"; degree "4"; dimension "2_2";
chrA01	Undefined	as_event	18163609	18164069	.	+	.	transcript_id "TCONS_00001047,TCONS_00001044/TCONS_00001045/TCONS_00001046,TCONS_00001048"; gene_id "chrA01:18158723-18168108W"; flanks "18163609-,18164069^"; structure "0,1^2-,1^3-"; splice_chain ",18163717^18163814-,18163717^18163823-"; sources "Undefined,Undefined,Undefined"; NMorMRNA "null"; degree "9"; dimension "3_3";
chrA01	Undefined	as_event	18365628	18366389	.	+	.	transcript_id "TCONS_00001057/TCONS_00001058,TCONS_00001056"; gene_id "chrA01:18365628-18377844W"; flanks "18365628[,18366389^"; structure "0,1^2-"; splice_chain ",18366009^18366305-"; sources "Undefined,Undefined"; NMorMRNA "null"; degree "4"; dimension "2_2";
chrA01	Undefined	as_event	18366389	18375429	.	+	.	transcript_id "TCONS_00001056/TCONS_00001058,TCONS_00001057"; gene_id "chrA01:18365628-18377844W"; flanks "18366389^,18375429-"; structure "1-2^,3-4^"; splice_chain "18366542-18366597^,18375261-18375316^"; sources "Undefined,Undefined"; NMorMRNA "null"; degree "4"; dimension "2_2";
chrA01	Undefined	as_event	18375608	18375811	.	+	.	transcript_id "TCONS_00001058/TCONS_00001059,TCONS_00001056/TCONS_00001057"; gene_id "chrA01:18365628-18377844W"; flanks "18375608-,18375811^"; structure "0,1^2-"; splice_chain ",18375665^18375765-"; sources "Undefined,Undefined"; NMorMRNA "null"; degree "4"; dimension "2_2";
chrA01	Undefined	as_event	18644903	18647194	.	+	.	transcript_id "TCONS_00001064,TCONS_00001063"; gene_id "chrA01:18643209-18647194W"; flanks "18644903-,18647194]"; structure "1^3-,2^4-"; splice_chain "18645675^18646740-,18645685^18646750-"; sources "Undefined,Undefined"; NMorMRNA "null"; degree "4"; dimension "2_2";
chrA01	Undefined	as_event	18763035	18763218	.	+	.	transcript_id "TCONS_00001070/TCONS_00001071,TCONS_00001072"; gene_id "chrA01:18761944-18764320W"; flanks "18763035^,18763218^"; structure "1-,2-"; splice_chain "18763143-,18763149-"; sources "Undefined,Undefined"; NMorMRNA "null"; degree "4"; dimension "2_2";
chrA01	Undefined	as_event	18763455	18763687	.	+	.	transcript_id "TCONS_00001070/TCONS_00001071,TCONS_00001072"; gene_id "chrA01:18761944-18764320W"; flanks "18763455-,18763687-"; structure "1^,2^"; splice_chain "18763598^,18763599^"; sources "Undefined,Undefined"; NMorMRNA "null"; degree "4"; dimension "2_2";
chrA01	Undefined	as_event	18763806	18764320	.	+	.	transcript_id "TCONS_00001070/TCONS_00001072,TCONS_00001071"; gene_id "chrA01:18761944-18764320W"; flanks "18763806^,18764320]"; structure "1-,2-"; splice_chain "18763888-,18763891-"; sources "Undefined,Undefined"; NMorMRNA "null"; degree "4"; dimension "2_2";
chrA01	Undefined	as_event	19061347	19061716	.	+	.	transcript_id "TCONS_00001080/TCONS_00001081,TCONS_00001079"; gene_id "chrA01:19060677-19065854W"; flanks "19061347-,19061716^"; structure "1^3-,2^4-"; splice_chain "19061529^19061635-,19061537^19061643-"; sources "Undefined,Undefined"; NMorMRNA "null"; degree "4"; dimension "2_2";
chrA01	Undefined	as_event	19062071	19062591	.	+	.	transcript_id "TCONS_00001079/TCONS_00001081,TCONS_00001080"; gene_id "chrA01:19060677-19065854W"; flanks "19062071-,19062591^"; structure "1^3-,2^4-"; splice_chain "19062366^19062495-,19062376^19062505-"; sources "Undefined,Undefined"; NMorMRNA "null"; degree "4"; dimension "2_2";
chrA01	Undefined	as_event	19062761	19063081	.	+	.	transcript_id "TCONS_00001079,TCONS_00001081,TCONS_00001080"; gene_id "chrA01:19060677-19065854W"; flanks "19062761-,19063081^"; structure "1^4-,2^5-,3^6-"; splice_chain "19062901^19062998-,19062905^19063002-,19062911^19063008-"; sources "Undefined,Undefined,Undefined"; NMorMRNA "null"; degree "9"; dimension "3_3";
chrA01	Undefined	as_event	19235198	19235408	.	+	.	transcript_id "TCONS_00001090,TCONS_00001089"; gene_id "chrA01:19232446-19236214W"; flanks "19235198-,19235408-"; structure "1^,2^"; splice_chain "19235320^,19235322^"; sources "Undefined,Undefined"; NMorMRNA "null"; degree "4"; dimension "2_2";
chrA01	Undefined	as_event	19511516	19511799	.	+	.	transcript_id "TCONS_00001095,TCONS_00001096"; gene_id "chrA01:19510762-19511882W"; flanks "19511516-,19511799^"; structure "0,1^2-"; splice_chain ",19511620^19511686-"; sources "Undefined,Undefined"; NMorMRNA "null"; degree "4"; dimension "2_2";
chrA01	Undefined	as_event	19774052	19774231	.	+	.	transcript_id "TCONS_00001104,TCONS_00001102/TCONS_00001103"; gene_id "chrA01:19770215-19776847W"; flanks "19774052^,19774231^"; structure "1-,2-"; splice_chain "19774138-,19774140-"; sources "Undefined,Undefined"; NMorMRNA "null"; degree "4"; dimension "2_2";
chrA01	Undefined	as_event	19775399	19775579	.	+	.	transcript_id "TCONS_00001103/TCONS_00001104,TCONS_00001102"; gene_id "chrA01:19770215-19776847W"; flanks "19775399-,19775579-"; structure "1^,2^"; splice_chain "19775492^,19775499^"; sources "Undefined,Undefined"; NMorMRNA "null"; degree "4"; dimension "2_2";
chrA01	Undefined	as_event	19775685	19776020	.	+	.	transcript_id "TCONS_00001102,TCONS_00001103/TCONS_00001104"; gene_id "chrA01:19770215-19776847W"; flanks "19775685^,19776020^"; structure "1-,2-"; splice_chain "19775890-,19775891-"; sources "Undefined,Undefined"; NMorMRNA "null"; degree "4"; dimension "2_2";
chrA01	Undefined	as_event	19776135	19776587	.	+	.	transcript_id "TCONS_00001102,TCONS_00001103/TCONS_00001104"; gene_id "chrA01:19770215-19776847W"; flanks "19776135-,19776587-"; structure "1^,2^"; splice_chain "19776309^,19776349^"; sources "Undefined,Undefined"; NMorMRNA "null"; degree "4"; dimension "2_2";
chrA01	Undefined	as_event	19807661	19808108	.	+	.	transcript_id "TCONS_00001107,TCONS_00001106"; gene_id "chrA01:19807385-19810870W"; flanks "19807661^,19808108^"; structure "1-,2-"; splice_chain "19807994-,19807998-"; sources "Undefined,Undefined"; NMorMRNA "null"; degree "4"; dimension "2_2";
chrA01	Undefined	as_event	19887643	19888004	.	+	.	transcript_id "TCONS_00001112,TCONS_00001111"; gene_id "chrA01:19887643-19888894W"; flanks "19887643[,19888004-"; structure "1^,2^"; splice_chain "19887791^,19887792^"; sources "Undefined,Undefined"; NMorMRNA "null"; degree "4"; dimension "2_2";
chrA01	Undefined	as_event	20003111	20004124	.	+	.	transcript_id "TCONS_00001117,TCONS_00001116"; gene_id "chrA01:20002650-20005413W"; flanks "20003111-,20004124^"; structure "1^3-5^7-,2^4-6^8-"; splice_chain "20003790^20003871-20003946^20004009-,20003800^20003881-20003957^20004020-"; sources "Undefined,Undefined"; NMorMRNA "null"; degree "4"; dimension "2_2";
chrA01	Undefined	as_event	20020053	20020333	.	+	.	transcript_id "TCONS_00001120,TCONS_00001121"; gene_id "chrA01:20018473-20020832W"; flanks "20020053-,20020333^"; structure "0,1^2-"; splice_chain ",20020116^20020194-"; sources "Undefined,Undefined"; NMorMRNA "null"; degree "4"; dimension "2_2";
chrA01	Undefined	as_event	20185280	20187409	.	+	.	transcript_id "TCONS_00001129,TCONS_00001127"; gene_id "chrA01:20184849-20187409W"; flanks "20185280-,20187409]"; structure "1^3-,2^4-"; splice_chain "20187278^20187381-,20187288^20187391-"; sources "Undefined,Undefined"; NMorMRNA "null"; degree "4"; dimension "2_2";
chrA01	Undefined	as_event	20302777	20303965	.	+	.	transcript_id "TCONS_00001132,TCONS_00001131"; gene_id "chrA01:20302399-20305249W"; flanks "20302777-,20303965^"; structure "1^2-,3^4-"; splice_chain "20303050^20303590-,20303781^20303871-"; sources "Undefined,Undefined"; NMorMRNA "null"; degree "4"; dimension "2_2";
chrA01	Undefined	as_event	20350696	20350843	.	+	.	transcript_id "TCONS_00001136,TCONS_00001137"; gene_id "chrA01:20350527-20352018W"; flanks "20350696-,20350843-"; structure "1^,2^"; splice_chain "20350730^,20350750^"; sources "Undefined,Undefined"; NMorMRNA "null"; degree "4"; dimension "2_2";
chrA01	Undefined	as_event	20434404	20435359	.	+	.	transcript_id "TCONS_00001140,TCONS_00001141"; gene_id "chrA01:20433387-20435504W"; flanks "20434404-,20435359-"; structure "1^,2^"; splice_chain "20435210^,20435257^"; sources "Undefined,Undefined"; NMorMRNA "null"; degree "4"; dimension "2_2";
chrA01	Undefined	as_event	20453365	20453745	.	+	.	transcript_id "TCONS_00001144,TCONS_00001145"; gene_id "chrA01:20452475-20454185W"; flanks "20453365-,20453745^"; structure "0,1^2-"; splice_chain ",20453421^20453509-"; sources "Undefined,Undefined"; NMorMRNA "null"; degree "4"; dimension "2_2";
chrA01	Undefined	as_event	20509311	20509956	.	+	.	transcript_id "TCONS_00001152,TCONS_00001153"; gene_id "chrA01:20507559-20509956W"; flanks "20509311-,20509956]"; structure "1^3-,2^4-"; splice_chain "20509684^20509766-,20509686^20509768-"; sources "Undefined,Undefined"; NMorMRNA "null"; degree "4"; dimension "2_2";
chrA01	Undefined	as_event	20646002	20646721	.	+	.	transcript_id "TCONS_00001163,TCONS_00001164"; gene_id "chrA01:20645703-20649654W"; flanks "20646002-,20646721^"; structure "0,1^2-"; splice_chain ",20646420^20646591-"; sources "Undefined,Undefined"; NMorMRNA "null"; degree "4"; dimension "2_2";
chrA01	Undefined	as_event	20839737	20840535	.	+	.	transcript_id "TCONS_00001176,TCONS_00001177"; gene_id "chrA01:20838815-20841197W"; flanks "20839737-,20840535^"; structure "0,1^2-3^4-"; splice_chain ",20839814^20839886-20840146^20840218-"; sources "Undefined,Undefined"; NMorMRNA "null"; degree "4"; dimension "2_2";
chrA01	Undefined	as_event	20921384	20922288	.	+	.	transcript_id "TCONS_00001183,TCONS_00001184"; gene_id "chrA01:20918508-20922288W"; flanks "20921384-,20922288]"; structure "1^3-,2^4-"; splice_chain "20921452^20921569-,20921457^20921574-"; sources "Undefined,Undefined"; NMorMRNA "null"; degree "4"; dimension "2_2";
chrA01	Undefined	as_event	21006589	21006816	.	+	.	transcript_id "TCONS_00001192,TCONS_00001191"; gene_id "chrA01:21005416-21010742W"; flanks "21006589-,21006816^"; structure "1^3-,2^4-"; splice_chain "21006685^21006770-,21006702^21006787-"; sources "Undefined,Undefined"; NMorMRNA "null"; degree "4"; dimension "2_2";
chrA01	Undefined	as_event	21007179	21007321	.	+	.	transcript_id "TCONS_00001191,TCONS_00001192"; gene_id "chrA01:21005416-21010742W"; flanks "21007179^,21007321^"; structure "1-,2-"; splice_chain "21007254-,21007255-"; sources "Undefined,Undefined"; NMorMRNA "null"; degree "4"; dimension "2_2";
chrA01	Undefined	as_event	21010267	21010742	.	+	.	transcript_id "TCONS_00001191,TCONS_00001192"; gene_id "chrA01:21005416-21010742W"; flanks "21010267^,21010742]"; structure "1-,2-"; splice_chain "21010353-,21010356-"; sources "Undefined,Undefined"; NMorMRNA "null"; degree "4"; dimension "2_2";
chrA01	Undefined	as_event	21032791	21032944	.	+	.	transcript_id "TCONS_00001194,TCONS_00001195"; gene_id "chrA01:21031839-21034461W"; flanks "21032791-,21032944-"; structure "1^,2^"; splice_chain "21032837^,21032838^"; sources "Undefined,Undefined"; NMorMRNA "null"; degree "4"; dimension "2_2";
chrA01	Undefined	as_event	21056352	21056682	.	+	.	transcript_id "TCONS_00001198,TCONS_00001197"; gene_id "chrA01:21053933-21057002W"; flanks "21056352-,21056682-"; structure "1^,2^"; splice_chain "21056406^,21056415^"; sources "Undefined,Undefined"; NMorMRNA "null"; degree "4"; dimension "2_2";
chrA01	Undefined	as_event	21113813	21114136	.	+	.	transcript_id "TCONS_00001206,TCONS_00001207"; gene_id "chrA01:21107007-21114275W"; flanks "21113813-,21114136^"; structure "0,1^2-"; splice_chain ",21113935^21114026-"; sources "Undefined,Undefined"; NMorMRNA "null"; degree "4"; dimension "2_2";
chrA01	Undefined	as_event	21183729	21185650	.	+	.	transcript_id "TCONS_00001213,TCONS_00001212"; gene_id "chrA01:21183729-21185650W"; flanks "21183729[,21185650]"; structure "0,1^2-"; splice_chain ",21184560^21185267-"; sources "Undefined,Undefined"; NMorMRNA "null"; degree "4"; dimension "2_2";
chrA01	Undefined	as_event	21190480	21190671	.	+	.	transcript_id "TCONS_00001215,TCONS_00001214"; gene_id "chrA01:21188649-21197427W"; flanks "21190480^,21190671^"; structure "1-,2-"; splice_chain "21190561-,21190563-"; sources "Undefined,Undefined"; NMorMRNA "null"; degree "4"; dimension "2_2";
chrA01	Undefined	as_event	21191325	21191570	.	+	.	transcript_id "TCONS_00001215,TCONS_00001214"; gene_id "chrA01:21188649-21197427W"; flanks "21191325^,21191570^"; structure "1-,2-"; splice_chain "21191453-,21191454-"; sources "Undefined,Undefined"; NMorMRNA "null"; degree "4"; dimension "2_2";
chrA01	Undefined	as_event	21192122	21192315	.	+	.	transcript_id "TCONS_00001214,TCONS_00001215"; gene_id "chrA01:21188649-21197427W"; flanks "21192122-,21192315-"; structure "1^,2^"; splice_chain "21192181^,21192182^"; sources "Undefined,Undefined"; NMorMRNA "null"; degree "4"; dimension "2_2";
chrA01	Undefined	as_event	21193008	21193299	.	+	.	transcript_id "TCONS_00001215,TCONS_00001214"; gene_id "chrA01:21188649-21197427W"; flanks "21193008-,21193299^"; structure "0,1^2-"; splice_chain ",21193112^21193187-"; sources "Undefined,Undefined"; NMorMRNA "null"; degree "4"; dimension "2_2";
chrA01	Undefined	as_event	21196495	21196819	.	+	.	transcript_id "TCONS_00001215,TCONS_00001217"; gene_id "chrA01:21188649-21197427W"; flanks "21196495-,21196819^"; structure "0,1^2-"; splice_chain ",21196617^21196709-"; sources "Undefined,Undefined"; NMorMRNA "null"; degree "4"; dimension "2_2";
chrA01	Undefined	as_event	21350036	21350824	.	+	.	transcript_id "TCONS_00001221,TCONS_00001220"; gene_id "chrA01:21350036-21351749W"; flanks "21350036[,21350824^"; structure "1^3-,2^4-"; splice_chain "21350421^21350644-,21350456^21350679-"; sources "Undefined,Undefined"; NMorMRNA "null"; degree "4"; dimension "2_2";
chrA01	Undefined	as_event	21351128	21351307	.	+	.	transcript_id "TCONS_00001220/TCONS_00001222,TCONS_00001221"; gene_id "chrA01:21350036-21351749W"; flanks "21351128-,21351307-"; structure "1^,2^"; splice_chain "21351197^,21351198^"; sources "Undefined,Undefined"; NMorMRNA "null"; degree "4"; dimension "2_2";
chrA01	Undefined	as_event	21380317	21380650	.	+	.	transcript_id "TCONS_00001226,TCONS_00001225"; gene_id "chrA01:21379039-21380650W"; flanks "21380317-,21380650]"; structure "1^3-,2^4-"; splice_chain "21380532^21380619-,21380542^21380629-"; sources "Undefined,Undefined"; NMorMRNA "null"; degree "4"; dimension "2_2";
chrA01	Undefined	as_event	21397947	21398794	.	+	.	transcript_id "TCONS_00001228,TCONS_00001227"; gene_id "chrA01:21397947-21402522W"; flanks "21397947[,21398794^"; structure "1^3-,2^4-"; splice_chain "21398115^21398565-,21398119^21398569-"; sources "Undefined,Undefined"; NMorMRNA "null"; degree "4"; dimension "2_2";
chrA01	Undefined	as_event	21399872	21400222	.	+	.	transcript_id "TCONS_00001227,TCONS_00001228"; gene_id "chrA01:21397947-21402522W"; flanks "21399872-,21400222^"; structure "1^3-,2^4-"; splice_chain "21399993^21400069-,21399994^21400070-"; sources "Undefined,Undefined"; NMorMRNA "null"; degree "4"; dimension "2_2";
chrA01	Undefined	as_event	21400222	21400363	.	+	.	transcript_id "TCONS_00001228,TCONS_00001227"; gene_id "chrA01:21397947-21402522W"; flanks "21400222^,21400363^"; structure "1-,2-"; splice_chain "21400292-,21400294-"; sources "Undefined,Undefined"; NMorMRNA "null"; degree "4"; dimension "2_2";
chrA01	Undefined	as_event	21400788	21401187	.	+	.	transcript_id "TCONS_00001227,TCONS_00001228"; gene_id "chrA01:21397947-21402522W"; flanks "21400788-,21401187^"; structure "0,1^2-"; splice_chain ",21400985^21401069-"; sources "Undefined,Undefined"; NMorMRNA "null"; degree "4"; dimension "2_2";
chrA01	Undefined	as_event	21452460	21452687	.	+	.	transcript_id "TCONS_00001230/TCONS_00001231,TCONS_00001232"; gene_id "chrA01:21452269-21458806W"; flanks "21452460^,21452687^"; structure "1-,2-"; splice_chain "21452610-,21452613-"; sources "Undefined,Undefined"; NMorMRNA "null"; degree "4"; dimension "2_2";
chrA01	Undefined	as_event	21453923	21454077	.	+	.	transcript_id "TCONS_00001231,TCONS_00001230/TCONS_00001232"; gene_id "chrA01:21452269-21458806W"; flanks "21453923^,21454077^"; structure "1-,2-"; splice_chain "21454012-,21454014-"; sources "Undefined,Undefined"; NMorMRNA "null"; degree "4"; dimension "2_2";
chrA01	Undefined	as_event	21454190	21454434	.	+	.	transcript_id "TCONS_00001231/TCONS_00001232,TCONS_00001230"; gene_id "chrA01:21452269-21458806W"; flanks "21454190-,21454434^"; structure "1^3-,2^4-"; splice_chain "21454255^21454335-,21454287^21454367-"; sources "Undefined,Undefined"; NMorMRNA "null"; degree "4"; dimension "2_2";
chrA01	Undefined	as_event	21525890	21528710	.	+	.	transcript_id "TCONS_00001234,TCONS_00001235"; gene_id "chrA01:21525890-21528710W"; flanks "21525890[,21528710]"; structure "0,1^2-"; splice_chain ",21526772^21526834-"; sources "Undefined,Undefined"; NMorMRNA "null"; degree "4"; dimension "2_2";
chrA01	Undefined	as_event	21583591	21583746	.	+	.	transcript_id "TCONS_00001240/TCONS_00001241,TCONS_00001239"; gene_id "chrA01:21581186-21583837W"; flanks "21583591-,21583746-"; structure "1^,2^"; splice_chain "21583654^,21583656^"; sources "Undefined,Undefined"; NMorMRNA "null"; degree "4"; dimension "2_2";
chrA01	Undefined	as_event	21610655	21611476	.	+	.	transcript_id "TCONS_00001243,TCONS_00001244"; gene_id "chrA01:21610655-21615611W"; flanks "21610655[,21611476-"; structure "1^,2^"; splice_chain "21610756^,21610907^"; sources "Undefined,Undefined"; NMorMRNA "null"; degree "4"; dimension "2_2";
chrA01	Undefined	as_event	21647365	21647632	.	+	.	transcript_id "TCONS_00001246,TCONS_00001247"; gene_id "chrA01:21644649-21648328W"; flanks "21647365-,21647632^"; structure "0,1^2-"; splice_chain ",21647435^21647515-"; sources "Undefined,Undefined"; NMorMRNA "null"; degree "4"; dimension "2_2";
chrA01	Undefined	as_event	21719974	21720172	.	+	.	transcript_id "TCONS_00001257,TCONS_00001258"; gene_id "chrA01:21716616-21720899W"; flanks "21719974-,21720172^"; structure "1^3-,2^4-"; splice_chain "21720046^21720129-,21720050^21720133-"; sources "Undefined,Undefined"; NMorMRNA "null"; degree "4"; dimension "2_2";
chrA01	Undefined	as_event	21756552	21757131	.	+	.	transcript_id "TCONS_00001263,TCONS_00001262"; gene_id "chrA01:21755631-21757131W"; flanks "21756552-,21757131]"; structure "1^2-3^5-,4^6-"; splice_chain "21756634^21756721-21757015^21757099-,21757025^21757109-"; sources "Undefined,Undefined"; NMorMRNA "null"; degree "4"; dimension "2_2";
chrA01	Undefined	as_event	21886882	21887608	.	+	.	transcript_id "TCONS_00001274,TCONS_00001273,TCONS_00001272"; gene_id "chrA01:21886882-21888163W"; flanks "21886882[,21887608^"; structure "1^4-,2^5-,3^6-"; splice_chain "21887314^21887403-,21887318^21887407-,21887324^21887413-"; sources "Undefined,Undefined,Undefined"; NMorMRNA "null"; degree "9"; dimension "3_3";
chrA01	Undefined	as_event	21984817	21984986	.	+	.	transcript_id "TCONS_00001277,TCONS_00001276"; gene_id "chrA01:21984077-21985113W"; flanks "21984817-,21984986-"; structure "1^,2^"; splice_chain "21984882^,21984884^"; sources "Undefined,Undefined"; NMorMRNA "null"; degree "4"; dimension "2_2";
chrA01	Undefined	as_event	22001890	22002100	.	+	.	transcript_id "TCONS_00001280,TCONS_00001279"; gene_id "chrA01:21997938-22004282W"; flanks "22001890^,22002100^"; structure "1-,2-"; splice_chain "22002022-,22002023-"; sources "Undefined,Undefined"; NMorMRNA "null"; degree "4"; dimension "2_2";
chrA01	Undefined	as_event	22133789	22133954	.	+	.	transcript_id "TCONS_00001284,TCONS_00001285"; gene_id "chrA01:22128260-22133954W"; flanks "22133789-,22133954]"; structure "0,1^2-"; splice_chain ",22133844^22133871-"; sources "Undefined,Undefined"; NMorMRNA "null"; degree "4"; dimension "2_2";
chrA01	Undefined	as_event	22135542	22135749	.	+	.	transcript_id "TCONS_00001287,TCONS_00001286"; gene_id "chrA01:22135275-22138538W"; flanks "22135542^,22135749^"; structure "1-,2-"; splice_chain "22135600-,22135603-"; sources "Undefined,Undefined"; NMorMRNA "null"; degree "4"; dimension "2_2";
chrA01	Undefined	as_event	22136234	22136707	.	+	.	transcript_id "TCONS_00001287,TCONS_00001286"; gene_id "chrA01:22135275-22138538W"; flanks "22136234-,22136707^"; structure "1^3-,2^4-"; splice_chain "22136392^22136558-,22136394^22136560-"; sources "Undefined,Undefined"; NMorMRNA "null"; degree "4"; dimension "2_2";
chrA01	Undefined	as_event	22138263	22138538	.	+	.	transcript_id "TCONS_00001287,TCONS_00001288"; gene_id "chrA01:22135275-22138538W"; flanks "22138263-,22138538]"; structure "1^3-,2^4-"; splice_chain "22138421^22138504-,22138431^22138514-"; sources "Undefined,Undefined"; NMorMRNA "null"; degree "4"; dimension "2_2";
chrA01	Undefined	as_event	22344343	22348087	.	+	.	transcript_id "TCONS_00001292,TCONS_00001293"; gene_id "chrA01:22344109-22350579W"; flanks "22344343^,22348087-"; structure "1-2^3-4^5-6^7-8^9-10^,11-12^13-14^15-16^17-18^19-20^"; splice_chain "22344490-22344601^22344697-22344788^22345159-22345284^22345376-22345496^22345585-22345669^,22346788-22346899^22346995-22347086^22347473-22347598^22347690-22347810^22347899-22347983^"; sources "Undefined,Un…
chrA01	Undefined	as_event	22347983	22348200	.	+	.	transcript_id "TCONS_00001294,TCONS_00001293"; gene_id "chrA01:22344109-22350579W"; flanks "22347983^,22348200^"; structure "1-,2-"; splice_chain "22348085-,22348087-"; sources "Undefined,Undefined"; NMorMRNA "null"; degree "4"; dimension "2_2";
chrA01	Undefined	as_event	22553786	22554470	.	+	.	transcript_id "TCONS_00001300,TCONS_00001299"; gene_id "chrA01:22553786-22554999W"; flanks "22553786[,22554470^"; structure "1^3-,2^4-"; splice_chain "22553944^22554380-,22553954^22554390-"; sources "Undefined,Undefined"; NMorMRNA "null"; degree "4"; dimension "2_2";
chrA01	Undefined	as_event	22748585	22748774	.	+	.	transcript_id "TCONS_00001313,TCONS_00001312"; gene_id "chrA01:22747169-22750485W"; flanks "22748585^,22748774^"; structure "1-,2-"; splice_chain "22748666-,22748667-"; sources "Undefined,Undefined"; NMorMRNA "null"; degree "4"; dimension "2_2";
chrA01	Undefined	as_event	22748852	22749202	.	+	.	transcript_id "TCONS_00001312,TCONS_00001313"; gene_id "chrA01:22747169-22750485W"; flanks "22748852-,22749202^"; structure "1^3-,2^4-"; splice_chain "22748986^22749065-,22748996^22749075-"; sources "Undefined,Undefined"; NMorMRNA "null"; degree "4"; dimension "2_2";
chrA01	Undefined	as_event	22769658	22769851	.	+	.	transcript_id "TCONS_00001316/TCONS_00001317,TCONS_00001318"; gene_id "chrA01:22768560-22774397W"; flanks "22769658-,22769851-"; structure "1^,2^"; splice_chain "22769774^,22769776^"; sources "Undefined,Undefined"; NMorMRNA "null"; degree "4"; dimension "2_2";
chrA01	Undefined	as_event	22769907	22770448	.	+	.	transcript_id "TCONS_00001316,TCONS_00001317/TCONS_00001318"; gene_id "chrA01:22768560-22774397W"; flanks "22769907^,22770448^"; structure "1-,2-"; splice_chain "22770169-,22770266-"; sources "Undefined,Undefined"; NMorMRNA "null"; degree "4"; dimension "2_2";
chrA01	Undefined	as_event	22770700	22770885	.	+	.	transcript_id "TCONS_00001317/TCONS_00001318,TCONS_00001316"; gene_id "chrA01:22768560-22774397W"; flanks "22770700-,22770885-"; structure "1^,2^"; splice_chain "22770809^,22770810^"; sources "Undefined,Undefined"; NMorMRNA "null"; degree "4"; dimension "2_2";
chrA01	Undefined	as_event	22792213	22792927	.	+	.	transcript_id "TCONS_00001322,TCONS_00001321"; gene_id "chrA01:22792213-22795218W"; flanks "22792213[,22792927^"; structure "1^3-,2^4-"; splice_chain "22792700^22792799-,22792710^22792809-"; sources "Undefined,Undefined"; NMorMRNA "null"; degree "4"; dimension "2_2";
chrA01	Undefined	as_event	22933059	22933293	.	+	.	transcript_id "TCONS_00001323,TCONS_00001324"; gene_id "chrA01:22931808-22935692W"; flanks "22933059^,22933293^"; structure "1-,2-"; splice_chain "22933139-,22933199-"; sources "Undefined,Undefined"; NMorMRNA "null"; degree "4"; dimension "2_2";
chrA01	Undefined	as_event	22933597	22933811	.	+	.	transcript_id "TCONS_00001324,TCONS_00001323"; gene_id "chrA01:22931808-22935692W"; flanks "22933597-,22933811-"; structure "1^,2^"; splice_chain "22933726^,22933727^"; sources "Undefined,Undefined"; NMorMRNA "null"; degree "4"; dimension "2_2";
chrA01	Undefined	as_event	22934640	22934966	.	+	.	transcript_id "TCONS_00001324,TCONS_00001325"; gene_id "chrA01:22931808-22935692W"; flanks "22934640-,22934966^"; structure "0,1^2-"; splice_chain ",22934730^22934809-"; sources "Undefined,Undefined"; NMorMRNA "null"; degree "4"; dimension "2_2";
chrA01	Undefined	as_event	22936851	22937086	.	+	.	transcript_id "TCONS_00001327,TCONS_00001326"; gene_id "chrA01:22936308-22937457W"; flanks "22936851-,22937086-"; structure "1^,2^"; splice_chain "22936966^,22936967^"; sources "Undefined,Undefined"; NMorMRNA "null"; degree "4"; dimension "2_2";
chrA01	Undefined	as_event	23005061	23005915	.	+	.	transcript_id "TCONS_00001330,TCONS_00001329"; gene_id "chrA01:23005061-23007057W"; flanks "23005061[,23005915-"; structure "1^,2^"; splice_chain "23005566^,23005571^"; sources "Undefined,Undefined"; NMorMRNA "null"; degree "4"; dimension "2_2";
chrA01	Undefined	as_event	23041207	23041425	.	+	.	transcript_id "TCONS_00001331,TCONS_00001332"; gene_id "chrA01:23040168-23042351W"; flanks "23041207-,23041425-"; structure "1^,2^"; splice_chain "23041344^,23041346^"; sources "Undefined,Undefined"; NMorMRNA "null"; degree "4"; dimension "2_2";
chrA01	Undefined	as_event	23041425	23041755	.	+	.	transcript_id "TCONS_00001331,TCONS_00001332"; gene_id "chrA01:23040168-23042351W"; flanks "23041425-,23041755^"; structure "1^3-5^7-,2^4-6^8-"; splice_chain "23041476^23041574-23041623^23041696-,23041481^23041579-23041628^23041701-"; sources "Undefined,Undefined"; NMorMRNA "null"; degree "4"; dimension "2_2";
chrA01	Undefined	as_event	23045712	23046003	.	+	.	transcript_id "TCONS_00001334,TCONS_00001335"; gene_id "chrA01:23043593-23046226W"; flanks "23045712-,23046003^"; structure "1^3-,2^4-"; splice_chain "23045830^23045917-,23045840^23045927-"; sources "Undefined,Undefined"; NMorMRNA "null"; degree "4"; dimension "2_2";
chrA01	Undefined	as_event	23045917	23046226	.	+	.	transcript_id "TCONS_00001334,TCONS_00001333"; gene_id "chrA01:23043593-23046226W"; flanks "23045917-,23046226]"; structure "1^3-,2^4-"; splice_chain "23046003^23046079-,23046013^23046089-"; sources "Undefined,Undefined"; NMorMRNA "null"; degree "4"; dimension "2_2";
chrA01	Undefined	as_event	23045712	23046226	.	+	.	transcript_id "TCONS_00001334,TCONS_00001333,TCONS_00001335"; gene_id "chrA01:23043593-23046226W"; flanks "23045712-,23046226]"; structure "1^3-5^7-,1^3-6^8-,2^4-5^7-"; splice_chain "23045830^23045917-23046003^23046079-,23045830^23045917-23046013^23046089-,23045840^23045927-23046003^23046079-"; sources "Undefined,Undefined,Undefined"; NMorMRNA "null"; degree "9"; dimension "3_3";
chrA01	Undefined	as_event	23204094	23204856	.	+	.	transcript_id "TCONS_00001336,TCONS_00001337"; gene_id "chrA01:23204094-23206144W"; flanks "23204094[,23204856^"; structure "1^3-,2^4-"; splice_chain "23204529^23204656-,23204544^23204671-"; sources "Undefined,Undefined"; NMorMRNA "null"; degree "4"; dimension "2_2";
chrA01	Undefined	as_event	23204963	23206144	.	+	.	transcript_id "TCONS_00001336,TCONS_00001337"; gene_id "chrA01:23204094-23206144W"; flanks "23204963-,23206144]"; structure "1^3-,2^4-"; splice_chain "23205369^23205515-,23205380^23205526-"; sources "Undefined,Undefined"; NMorMRNA "null"; degree "4"; dimension "2_2";
chrA01	Undefined	as_event	23204094	23206144	.	+	.	transcript_id "TCONS_00001336,TCONS_00001338,TCONS_00001337"; gene_id "chrA01:23204094-23206144W"; flanks "23204094[,23206144]"; structure "1^4-8^10-11^14-,2^5-7^9-12^15-17^18-,3^6-8^10-13^16-"; splice_chain "23204529^23204656-23204856^23204963-23205369^23205515-,23204539^23204666-23204853^23204960-23205379^23205525-23205685^23205770-,23204544^23204671-23204856^23204963-23205380^23205526-"; sourc…
chrA01	Undefined	as_event	143	513	.	-	.	transcript_id "TCONS_00001345,TCONS_00001344"; gene_id "chrA01:143-513C"; flanks "513[,143]"; structure "1^3-,2^4-"; splice_chain "438^231-,436^229-"; sources "Undefined,Undefined"; NMorMRNA "null"; degree "4"; dimension "2_2";
chrA01	Undefined	as_event	38577	39099	.	-	.	transcript_id "TCONS_00001351,TCONS_00001352"; gene_id "chrA01:38113-39473C"; flanks "39099-,38577-"; structure "1^,2^"; splice_chain "38849^,38796^"; sources "Undefined,Undefined"; NMorMRNA "null"; degree "4"; dimension "2_2";
chrA01	Undefined	as_event	445273	445780	.	-	.	transcript_id "TCONS_00001374,TCONS_00001373"; gene_id "chrA01:444938-446762C"; flanks "445780-,445273^"; structure "0,1^2-"; splice_chain ",445423^445354-"; sources "Undefined,Undefined"; NMorMRNA "null"; degree "4"; dimension "2_2";
chrA01	Undefined	as_event	451339	451674	.	-	.	transcript_id "TCONS_00001376,TCONS_00001375"; gene_id "chrA01:448933-452208C"; flanks "451674-,451339^"; structure "0,1^2-"; splice_chain ",451526^451414-"; sources "Undefined,Undefined"; NMorMRNA "null"; degree "4"; dimension "2_2";
chrA01	Undefined	as_event	450016	450517	.	-	.	transcript_id "TCONS_00001376,TCONS_00001375"; gene_id "chrA01:448933-452208C"; flanks "450517-,450016^"; structure "0,1^2-"; splice_chain ",450323^450117-"; sources "Undefined,Undefined"; NMorMRNA "null"; degree "4"; dimension "2_2";
chrA01	Undefined	as_event	449230	449718	.	-	.	transcript_id "TCONS_00001376,TCONS_00001375"; gene_id "chrA01:448933-452208C"; flanks "449718-,449230^"; structure "0,1^2-"; splice_chain ",449577^449376-"; sources "Undefined,Undefined"; NMorMRNA "null"; degree "4"; dimension "2_2";
chrA01	Undefined	as_event	575897	576111	.	-	.	transcript_id "TCONS_00001388,TCONS_00001387"; gene_id "chrA01:574962-578144C"; flanks "576111-,575897^"; structure "0,1^2-"; splice_chain ",576031^575951-"; sources "Undefined,Undefined"; NMorMRNA "null"; degree "4"; dimension "2_2";
chrA01	Undefined	as_event	846922	847261	.	-	.	transcript_id "TCONS_00001399,TCONS_00001400"; gene_id "chrA01:846100-847436C"; flanks "847261-,846922^"; structure "0,1^2-"; splice_chain ",847102^847001-"; sources "Undefined,Undefined"; NMorMRNA "null"; degree "4"; dimension "2_2";
chrA01	Undefined	as_event	846242	846560	.	-	.	transcript_id "TCONS_00001398/TCONS_00001400,TCONS_00001399"; gene_id "chrA01:846100-847436C"; flanks "846560-,846242^"; structure "0,1^2-"; splice_chain ",846445^846374-"; sources "Undefined,Undefined"; NMorMRNA "null"; degree "4"; dimension "2_2";
chrA01	Undefined	as_event	875521	876156	.	-	.	transcript_id "TCONS_00001405,TCONS_00001404/TCONS_00001406"; gene_id "chrA01:874652-878100C"; flanks "876156-,875521^"; structure "0,1^2-"; splice_chain ",876066^875592-"; sources "Undefined,Undefined"; NMorMRNA "null"; degree "4"; dimension "2_2";
chrA01	Undefined	as_event	884674	884910	.	-	.	transcript_id "TCONS_00001408,TCONS_00001407"; gene_id "chrA01:884442-886757C"; flanks "884910-,884674^"; structure "0,1^2-"; splice_chain ",884811^884731-"; sources "Undefined,Undefined"; NMorMRNA "null"; degree "4"; dimension "2_2";
chrA01	Undefined	as_event	911268	911506	.	-	.	transcript_id "TCONS_00001414,TCONS_00001413"; gene_id "chrA01:910015-912008C"; flanks "911506^,911268^"; structure "1-,2-"; splice_chain "911366-,911365-"; sources "Undefined,Undefined"; NMorMRNA "null"; degree "4"; dimension "2_2";
chrA01	Undefined	as_event	910142	910310	.	-	.	transcript_id "TCONS_00001414,TCONS_00001413"; gene_id "chrA01:910015-912008C"; flanks "910310-,910142-"; structure "1^,2^"; splice_chain "910222^,910221^"; sources "Undefined,Undefined"; NMorMRNA "null"; degree "4"; dimension "2_2";
chrA01	Undefined	as_event	1008617	1008921	.	-	.	transcript_id "TCONS_00001425,TCONS_00001426"; gene_id "chrA01:1008184-1009469C"; flanks "1008921-,1008617^"; structure "0,1^2-"; splice_chain ",1008721^1008652-"; sources "Undefined,Undefined"; NMorMRNA "null"; degree "4"; dimension "2_2";
chrA01	Undefined	as_event	1071642	1071850	.	-	.	transcript_id "TCONS_00001430,TCONS_00001431"; gene_id "chrA01:1069772-1072411C"; flanks "1071850-,1071642-"; structure "1^,2^"; splice_chain "1071732^,1071730^"; sources "Undefined,Undefined"; NMorMRNA "null"; degree "4"; dimension "2_2";
chrA01	Undefined	as_event	1135974	1136430	.	-	.	transcript_id "TCONS_00001432,TCONS_00001433"; gene_id "chrA01:1135170-1137331C"; flanks "1136430-,1135974^"; structure "0,1^2-"; splice_chain ",1136267^1136204-"; sources "Undefined,Undefined"; NMorMRNA "null"; degree "4"; dimension "2_2";
chrA01	Undefined	as_event	1254442	1255693	.	-	.	transcript_id "TCONS_00001444,TCONS_00001445"; gene_id "chrA01:1254318-1256007C"; flanks "1255693^,1254442]"; structure "1-,2-"; splice_chain "1255468-,1255464-"; sources "Undefined,Undefined"; NMorMRNA "null"; degree "4"; dimension "2_2";
chrA01	Undefined	as_event	1267416	1267627	.	-	.	transcript_id "TCONS_00001448,TCONS_00001449/TCONS_00001450"; gene_id "chrA01:1265896-1269734C"; flanks "1267627^,1267416^"; structure "1-,2-"; splice_chain "1267522-,1267520-"; sources "Undefined,Undefined"; NMorMRNA "null"; degree "4"; dimension "2_2";
chrA01	Undefined	as_event	1266698	1266938	.	-	.	transcript_id "TCONS_00001448,TCONS_00001449/TCONS_00001450"; gene_id "chrA01:1265896-1269734C"; flanks "1266938^,1266698^"; structure "1-,2-"; splice_chain "1266788-,1266786-"; sources "Undefined,Undefined"; NMorMRNA "null"; degree "4"; dimension "2_2";
chrA01	Undefined	as_event	1330747	1330952	.	-	.	transcript_id "TCONS_00001458,TCONS_00001457"; gene_id "chrA01:1326809-1331561C"; flanks "1330952-,1330747-"; structure "1^,2^"; splice_chain "1330839^,1330838^"; sources "Undefined,Undefined"; NMorMRNA "null"; degree "4"; dimension "2_2";
chrA01	Undefined	as_event	1330066	1330370	.	-	.	transcript_id "TCONS_00001457,TCONS_00001458"; gene_id "chrA01:1326809-1331561C"; flanks "1330370^,1330066^"; structure "1-,2-"; splice_chain "1330176-,1330173-"; sources "Undefined,Undefined"; NMorMRNA "null"; degree "4"; dimension "2_2";
chrA01	Undefined	as_event	1328654	1328950	.	-	.	transcript_id "TCONS_00001457,TCONS_00001458"; gene_id "chrA01:1326809-1331561C"; flanks "1328950-,1328654^"; structure "0,1^2-"; splice_chain ",1328795^1328704-"; sources "Undefined,Undefined"; NMorMRNA "null"; degree "4"; dimension "2_2";
chrA01	Undefined	as_event	1327807	1328216	.	-	.	transcript_id "TCONS_00001457,TCONS_00001458"; gene_id "chrA01:1326809-1331561C"; flanks "1328216-,1327807^"; structure "0,1^2-"; splice_chain ",1328019^1327938-"; sources "Undefined,Undefined"; NMorMRNA "null"; degree "4"; dimension "2_2";
chrA01	Undefined	as_event	1357461	1358054	.	-	.	transcript_id "TCONS_00001460,TCONS_00001461"; gene_id "chrA01:1356423-1359720C"; flanks "1358054-,1357461^"; structure "0,1^2-"; splice_chain ",1357896^1357817-"; sources "Undefined,Undefined"; NMorMRNA "null"; degree "4"; dimension "2_2";
chrA01	Undefined	as_event	1363683	1364763	.	-	.	transcript_id "TCONS_00001463,TCONS_00001462"; gene_id "chrA01:1363683-1366764C"; flanks "1364763-,1363683]"; structure "0,1^2-"; splice_chain ",1364066^1363985-"; sources "Undefined,Undefined"; NMorMRNA "null"; degree "4"; dimension "2_2";
chrA01	Undefined	as_event	1375585	1375824	.	-	.	transcript_id "TCONS_00001465,TCONS_00001464"; gene_id "chrA01:1374636-1380599C"; flanks "1375824^,1375585^"; structure "1-,2-"; splice_chain "1375671-,1375669-"; sources "Undefined,Undefined"; NMorMRNA "null"; degree "4"; dimension "2_2";
chrA01	Undefined	as_event	1436733	1437211	.	-	.	transcript_id "TCONS_00001471,TCONS_00001472"; gene_id "chrA01:1435713-1439982C"; flanks "1437211-,1436733^"; structure "1^3-,2^4-"; splice_chain "1437096^1436922-,1437086^1436912-"; sources "Undefined,Undefined"; NMorMRNA "null"; degree "4"; dimension "2_2";
chrA01	Undefined	as_event	1457159	1457306	.	-	.	transcript_id "TCONS_00001475,TCONS_00001474"; gene_id "chrA01:1452757-1457782C"; flanks "1457306^,1457159^"; structure "1-,2-"; splice_chain "1457236-,1457216-"; sources "Undefined,Undefined"; NMorMRNA "null"; degree "4"; dimension "2_2";
chrA01	Undefined	as_event	1456970	1457159	.	-	.	transcript_id "TCONS_00001473,TCONS_00001474/TCONS_00001475"; gene_id "chrA01:1452757-1457782C"; flanks "1457159^,1456970^"; structure "1-,2-"; splice_chain "1457071-,1457070-"; sources "Undefined,Undefined"; NMorMRNA "null"; degree "4"; dimension "2_2";
chrA01	Undefined	as_event	1471128	1471440	.	-	.	transcript_id "TCONS_00001477,TCONS_00001476"; gene_id "chrA01:1469928-1473503C"; flanks "1471440-,1471128^"; structure "0,1^2-"; splice_chain ",1471351^1471265-"; sources "Undefined,Undefined"; NMorMRNA "null"; degree "4"; dimension "2_2";
chrA01	Undefined	as_event	1475876	1476141	.	-	.	transcript_id "TCONS_00001478,TCONS_00001479"; gene_id "chrA01:1474619-1479022C"; flanks "1476141^,1475876^"; structure "1-,2-"; splice_chain "1476036-,1476033-"; sources "Undefined,Undefined"; NMorMRNA "null"; degree "4"; dimension "2_2";
chrA01	Undefined	as_event	1484133	1484311	.	-	.	transcript_id "TCONS_00001481,TCONS_00001482"; gene_id "chrA01:1479501-1484534C"; flanks "1484311^,1484133^"; structure "1-,2-"; splice_chain "1484199-,1484198-"; sources "Undefined,Undefined"; NMorMRNA "null"; degree "4"; dimension "2_2";
chrA01	Undefined	as_event	1510257	1510890	.	-	.	transcript_id "TCONS_00001484,TCONS_00001483"; gene_id "chrA01:1508530-1511275C"; flanks "1510890-,1510257^"; structure "0,1^2-"; splice_chain ",1510609^1510540-"; sources "Undefined,Undefined"; NMorMRNA "null"; degree "4"; dimension "2_2";
chrA01	Undefined	as_event	1580769	1580966	.	-	.	transcript_id "TCONS_00001492,TCONS_00001493"; gene_id "chrA01:1579116-1584845C"; flanks "1580966^,1580769^"; structure "1-,2-"; splice_chain "1580871-,1580870-"; sources "Undefined,Undefined"; NMorMRNA "null"; degree "4"; dimension "2_2";
chrA01	Undefined	as_event	1612341	1612990	.	-	.	transcript_id "TCONS_00001501,TCONS_00001502"; gene_id "chrA01:1611174-1613859C"; flanks "1612990-,1612341^"; structure "0,1^2-"; splice_chain ",1612713^1612617-"; sources "Undefined,Undefined"; NMorMRNA "null"; degree "4"; dimension "2_2";
chrA01	Undefined	as_event	1664742	1665047	.	-	.	transcript_id "TCONS_00001507,TCONS_00001506"; gene_id "chrA01:1664303-1666152C"; flanks "1665047-,1664742^"; structure "0,1^2-"; splice_chain ",1664949^1664864-"; sources "Undefined,Undefined"; NMorMRNA "null"; degree "4"; dimension "2_2";
chrA01	Undefined	as_event	1694945	1696334	.	-	.	transcript_id "TCONS_00001508,TCONS_00001509"; gene_id "chrA01:1692535-1696666C"; flanks "1696334^,1694945^"; structure "1-,2-"; splice_chain "1695076-,1695073-"; sources "Undefined,Undefined"; NMorMRNA "null"; degree "4"; dimension "2_2";
chrA01	Undefined	as_event	1852105	1852342	.	-	.	transcript_id "TCONS_00001517,TCONS_00001518"; gene_id "chrA01:1850334-1854260C"; flanks "1852342-,1852105^"; structure "0,1^2-"; splice_chain ",1852232^1852142-"; sources "Undefined,Undefined"; NMorMRNA "null"; degree "4"; dimension "2_2";
chrA01	Undefined	as_event	1883877	1884177	.	-	.	transcript_id "TCONS_00001524,TCONS_00001521/TCONS_00001522/TCONS_00001523"; gene_id "chrA01:1880454-1885292C"; flanks "1884177-,1883877^"; structure "0,1^2-"; splice_chain ",1884115^1884038-"; sources "Undefined,Undefined"; NMorMRNA "null"; degree "4"; dimension "2_2";
chrA01	Undefined	as_event	1882907	1883568	.	-	.	transcript_id "TCONS_00001521/TCONS_00001522/TCONS_00001523,TCONS_00001524"; gene_id "chrA01:1880454-1885292C"; flanks "1883568-,1882907^"; structure "0,1^2-3^4-"; splice_chain ",1883455^1883382-1883320^1883236-"; sources "Undefined,Undefined"; NMorMRNA "null"; degree "4"; dimension "2_2";
chrA01	Undefined	as_event	1880454	1881099	.	-	.	transcript_id "TCONS_00001522,TCONS_00001521,TCONS_00001523"; gene_id "chrA01:1880454-1885292C"; flanks "1881099-,1880454]"; structure "0,1^3-,2^4-"; splice_chain ",1881053^1880964-,1881023^1880919-"; sources "Undefined,Undefined,Undefined"; NMorMRNA "null"; degree "9"; dimension "3_3";
chrA01	Undefined	as_event	1983635	1984232	.	-	.	transcript_id "TCONS_00001530,TCONS_00001529"; gene_id "chrA01:1983470-1986475C"; flanks "1984232^,1983635^"; structure "1-,2-"; splice_chain "1983701-,1983699-"; sources "Undefined,Undefined"; NMorMRNA "null"; degree "4"; dimension "2_2";
chrA01	Undefined	as_event	1987796	1988462	.	-	.	transcript_id "TCONS_00001532,TCONS_00001531"; gene_id "chrA01:1986702-1988462C"; flanks "1988462[,1987796^"; structure "1^3-,2^4-"; splice_chain "1988271^1987936-,1988261^1987926-"; sources "Undefined,Undefined"; NMorMRNA "null"; degree "4"; dimension "2_2";
chrA01	Undefined	as_event	2007633	2007908	.	-	.	transcript_id "TCONS_00001533,TCONS_00001534"; gene_id "chrA01:2006027-2008627C"; flanks "2007908-,2007633^"; structure "0,1^2-"; splice_chain ",2007882^2007786-"; sources "Undefined,Undefined"; NMorMRNA "null"; degree "4"; dimension "2_2";
chrA01	Undefined	as_event	2006322	2006483	.	-	.	transcript_id "TCONS_00001533,TCONS_00001534"; gene_id "chrA01:2006027-2008627C"; flanks "2006483-,2006322-"; structure "1^,2^"; splice_chain "2006419^,2006418^"; sources "Undefined,Undefined"; NMorMRNA "null"; degree "4"; dimension "2_2";
chrA01	Undefined	as_event	2028198	2030434	.	-	.	transcript_id "TCONS_00001537,TCONS_00001536"; gene_id "chrA01:2027965-2034989C"; flanks "2030434-,2028198^"; structure "1^8-,2^3-4^5-6^7-"; splice_chain "2030284^2028311-,2030170^2030078-2029913^2029836-2028714^2028462-"; sources "Undefined,Undefined"; NMorMRNA "null"; degree "4"; dimension "2_2";
chrA01	Undefined	as_event	2067290	2068144	.	-	.	transcript_id "TCONS_00001541,TCONS_00001540"; gene_id "chrA01:2066335-2068587C"; flanks "2068144-,2067290^"; structure "0,1^2-"; splice_chain ",2067492^2067415-"; sources "Undefined,Undefined"; NMorMRNA "null"; degree "4"; dimension "2_2";
chrA01	Undefined	as_event	2069550	2069820	.	-	.	transcript_id "TCONS_00001543,TCONS_00001542/TCONS_00001544"; gene_id "chrA01:2068787-2070326C"; flanks "2069820-,2069550^"; structure "0,1^2-"; splice_chain ",2069767^2069612-"; sources "Undefined,Undefined"; NMorMRNA "null"; degree "4"; dimension "2_2";
chrA01	Undefined	as_event	2076733	2077069	.	-	.	transcript_id "TCONS_00001545,TCONS_00001546"; gene_id "chrA01:2074457-2077069C"; flanks "2077069[,2076733^"; structure "1^3-,2^4-"; splice_chain "2076951^2076820-,2076941^2076810-"; sources "Undefined,Undefined"; NMorMRNA "null"; degree "4"; dimension "2_2";
chrA01	Undefined	as_event	2074457	2075028	.	-	.	transcript_id "TCONS_00001546,TCONS_00001545"; gene_id "chrA01:2074457-2077069C"; flanks "2075028-,2074457]"; structure "1^3-,2^4-"; splice_chain "2074951^2074482-,2074944^2074475-"; sources "Undefined,Undefined"; NMorMRNA "null"; degree "4"; dimension "2_2";
chrA01	Undefined	as_event	2078666	2078980	.	-	.	transcript_id "TCONS_00001548,TCONS_00001547"; gene_id "chrA01:2077602-2081162C"; flanks "2078980-,2078666^"; structure "0,1^2-"; splice_chain ",2078863^2078775-"; sources "Undefined,Undefined"; NMorMRNA "null"; degree "4"; dimension "2_2";
chrA01	Undefined	as_event	2078009	2078592	.	-	.	transcript_id "TCONS_00001548,TCONS_00001547"; gene_id "chrA01:2077602-2081162C"; flanks "2078592-,2078009^"; structure "0,1^2-3^4-"; splice_chain ",2078443^2078362-2078207^2078125-"; sources "Undefined,Undefined"; NMorMRNA "null"; degree "4"; dimension "2_2";
chrA01	Undefined	as_event	2191588	2191973	.	-	.	transcript_id "TCONS_00001561,TCONS_00001562"; gene_id "chrA01:2190469-2191973C"; flanks "2191973[,2191588^"; structure "1^3-,2^4-"; splice_chain "2191807^2191704-,2191805^2191702-"; sources "Undefined,Undefined"; NMorMRNA "null"; degree "4"; dimension "2_2";
chrA01	Undefined	as_event	2252413	2252556	.	-	.	transcript_id "TCONS_00001570,TCONS_00001571"; gene_id "chrA01:2250782-2252979C"; flanks "2252556^,2252413^"; structure "1-,2-"; splice_chain "2252481-,2252480-"; sources "Undefined,Undefined"; NMorMRNA "null"; degree "4"; dimension "2_2";
chrA01	Undefined	as_event	2251525	2252030	.	-	.	transcript_id "TCONS_00001570,TCONS_00001571"; gene_id "chrA01:2250782-2252979C"; flanks "2252030-,2251525^"; structure "0,1^2-"; splice_chain ",2251811^2251738-"; sources "Undefined,Undefined"; NMorMRNA "null"; degree "4"; dimension "2_2";
chrA01	Undefined	as_event	2287053	2287634	.	-	.	transcript_id "TCONS_00001582,TCONS_00001581"; gene_id "chrA01:2286267-2292618C"; flanks "2287634^,2287053^"; structure "1-,2-"; splice_chain "2287190-,2287189-"; sources "Undefined,Undefined"; NMorMRNA "null"; degree "4"; dimension "2_2";
chrA01	Undefined	as_event	2443484	2444310	.	-	.	transcript_id "TCONS_00001591,TCONS_00001590"; gene_id "chrA01:2440974-2444310C"; flanks "2444310[,2443484^"; structure "1^3-,2^4-"; splice_chain "2443698^2443599-,2443693^2443594-"; sources "Undefined,Undefined"; NMorMRNA "null"; degree "4"; dimension "2_2";
chrA01	Undefined	as_event	2446665	2446867	.	-	.	transcript_id "TCONS_00001593,TCONS_00001595"; gene_id "chrA01:2445294-2447302C"; flanks "2446867^,2446665^"; structure "1-,2-"; splice_chain "2446743-,2446739-"; sources "Undefined,Undefined"; NMorMRNA "null"; degree "4"; dimension "2_2";
chrA01	Undefined	as_event	2517094	2517387	.	-	.	transcript_id "TCONS_00001602/TCONS_00001603,TCONS_00001604"; gene_id "chrA01:2514727-2517440C"; flanks "2517387^,2517094^"; structure "1-,2-"; splice_chain "2517201-,2517198-"; sources "Undefined,Undefined"; NMorMRNA "null"; degree "4"; dimension "2_2";
chrA01	Undefined	as_event	2515335	2515503	.	-	.	transcript_id "TCONS_00001602/TCONS_00001603,TCONS_00001604"; gene_id "chrA01:2514727-2517440C"; flanks "2515503-,2515335-"; structure "1^,2^"; splice_chain "2515423^,2515422^"; sources "Undefined,Undefined"; NMorMRNA "null"; degree "4"; dimension "2_2";
chrA01	Undefined	as_event	2522188	2523206	.	-	.	transcript_id "TCONS_00001606,TCONS_00001607"; gene_id "chrA01:2522108-2523209C"; flanks "2523206[,2522188]"; structure "1^3-,2^4-5^6-"; splice_chain "2523057^2522771-,2523047^2522761-2522557^2522448-"; sources "Undefined,Undefined"; NMorMRNA "null"; degree "4"; dimension "2_2";
chrA01	Undefined	as_event	2595493	2595787	.	-	.	transcript_id "TCONS_00001609,TCONS_00001608"; gene_id "chrA01:2593327-2596751C"; flanks "2595787^,2595493^"; structure "1-,2-"; splice_chain "2595566-,2595564-"; sources "Undefined,Undefined"; NMorMRNA "null"; degree "4"; dimension "2_2";
chrA01	Undefined	as_event	2646843	2647471	.	-	.	transcript_id "TCONS_00001616,TCONS_00001615"; gene_id "chrA01:2645173-2647979C"; flanks "2647471-,2646843-"; structure "1^,2^"; splice_chain "2646974^,2646941^"; sources "Undefined,Undefined"; NMorMRNA "null"; degree "4"; dimension "2_2";
chrA01	Undefined	as_event	2646484	2647471	.	-	.	transcript_id "TCONS_00001614,TCONS_00001616,TCONS_00001615"; gene_id "chrA01:2645173-2647979C"; flanks "2647471-,2646484^"; structure "0,1^3-,2^3-"; splice_chain ",2646974^2646843-,2646941^2646843-"; sources "Undefined,Undefined,Undefined"; NMorMRNA "null"; degree "9"; dimension "3_3";
chrA01	Undefined	as_event	2775315	2775558	.	-	.	transcript_id "TCONS_00001635,TCONS_00001634"; gene_id "chrA01:2775094-2780197C"; flanks "2775558-,2775315^"; structure "0,1^2-"; splice_chain ",2775493^2775410-"; sources "Undefined,Undefined"; NMorMRNA "null"; degree "4"; dimension "2_2";
chrA01	Undefined	as_event	2838831	2839108	.	-	.	transcript_id "TCONS_00001644,TCONS_00001645"; gene_id "chrA01:2838008-2840061C"; flanks "2839108-,2838831^"; structure "1^3-,2^4-"; splice_chain "2839007^2838917-,2839006^2838916-"; sources "Undefined,Undefined"; NMorMRNA "null"; degree "4"; dimension "2_2";
chrA01	Undefined	as_event	2981773	2981993	.	-	.	transcript_id "TCONS_00001653,TCONS_00001654"; gene_id "chrA01:2979342-2982442C"; flanks "2981993^,2981773^"; structure "1-,2-"; splice_chain "2981921-,2981919-"; sources "Undefined,Undefined"; NMorMRNA "null"; degree "4"; dimension "2_2";
chrA01	Undefined	as_event	3150512	3151051	.	-	.	transcript_id "TCONS_00001665,TCONS_00001666"; gene_id "chrA01:3148881-3152913C"; flanks "3151051-,3150512^"; structure "0,1^2-3^4-"; splice_chain ",3150959^3150888-3150666^3150595-"; sources "Undefined,Undefined"; NMorMRNA "null"; degree "4"; dimension "2_2";
chrA01	Undefined	as_event	3215296	3215600	.	-	.	transcript_id "TCONS_00001670,TCONS_00001667/TCONS_00001668/TCONS_00001669"; gene_id "chrA01:3210415-3216495C"; flanks "3215600-,3215296^"; structure "0,1^2-"; splice_chain ",3215488^3215395-"; sources "Undefined,Undefined"; NMorMRNA "null"; degree "4"; dimension "2_2";
chrA01	Undefined	as_event	3213370	3213789	.	-	.	transcript_id "TCONS_00001669,TCONS_00001667/TCONS_00001668/TCONS_00001670"; gene_id "chrA01:3210415-3216495C"; flanks "3213789-,3213370^"; structure "1^3-,2^4-"; splice_chain "3213558^3213463-,3213533^3213438-"; sources "Undefined,Undefined"; NMorMRNA "null"; degree "4"; dimension "2_2";
chrA01	Undefined	as_event	3225849	3226111	.	-	.	transcript_id "TCONS_00001672,TCONS_00001671"; gene_id "chrA01:3225524-3232339C"; flanks "3226111^,3225849^"; structure "1-,2-"; splice_chain "3225942-,3225940-"; sources "Undefined,Undefined"; NMorMRNA "null"; degree "4"; dimension "2_2";
chrA01	Undefined	as_event	3296831	3297025	.	-	.	transcript_id "TCONS_00001676,TCONS_00001677,TCONS_00001675"; gene_id "chrA01:3294205-3297435C"; flanks "3297025^,3296831^"; structure "1-,2-,3-"; splice_chain "3296936-,3296935-,3296934-"; sources "Undefined,Undefined,Undefined"; NMorMRNA "null"; degree "9"; dimension "3_3";
chrA01	Undefined	as_event	3330819	3331016	.	-	.	transcript_id "TCONS_00001678,TCONS_00001679"; gene_id "chrA01:3330325-3331830C"; flanks "3331016^,3330819^"; structure "1-,2-"; splice_chain "3330928-,3330925-"; sources "Undefined,Undefined"; NMorMRNA "null"; degree "4"; dimension "2_2";
chrA01	Undefined	as_event	3376481	3376732	.	-	.	transcript_id "TCONS_00001683,TCONS_00001682"; gene_id "chrA01:3373736-3382422C"; flanks "3376732-,3376481-"; structure "1^,2^"; splice_chain "3376661^,3376658^"; sources "Undefined,Undefined"; NMorMRNA "null"; degree "4"; dimension "2_2";
chrA01	Undefined	as_event	3445018	3445238	.	-	.	transcript_id "TCONS_00001686,TCONS_00001685"; gene_id "chrA01:3444290-3445458C"; flanks "3445238^,3445018^"; structure "1-,2-"; splice_chain "3445142-,3445137-"; sources "Undefined,Undefined"; NMorMRNA "null"; degree "4"; dimension "2_2";
chrA01	Undefined	as_event	3452869	3453012	.	-	.	transcript_id "TCONS_00001687,TCONS_00001688"; gene_id "chrA01:3447288-3453415C"; flanks "3453012-,3452869-"; structure "1^,2^"; splice_chain "3452952^,3452951^"; sources "Undefined,Undefined"; NMorMRNA "null"; degree "4"; dimension "2_2";
chrA01	Undefined	as_event	3452539	3452774	.	-	.	transcript_id "TCONS_00001688,TCONS_00001687"; gene_id "chrA01:3447288-3453415C"; flanks "3452774^,3452539^"; structure "1-,2-"; splice_chain "3452689-,3452688-"; sources "Undefined,Undefined"; NMorMRNA "null"; degree "4"; dimension "2_2";
chrA01	Undefined	as_event	3452214	3452539	.	-	.	transcript_id "TCONS_00001688,TCONS_00001687"; gene_id "chrA01:3447288-3453415C"; flanks "3452539^,3452214^"; structure "1-,2-"; splice_chain "3452346-,3452345-"; sources "Undefined,Undefined"; NMorMRNA "null"; degree "4"; dimension "2_2";
chrA01	Undefined	as_event	3448586	3448864	.	-	.	transcript_id "TCONS_00001687,TCONS_00001688"; gene_id "chrA01:3447288-3453415C"; flanks "3448864-,3448586^"; structure "0,1^2-"; splice_chain ",3448801^3448728-"; sources "Undefined,Undefined"; NMorMRNA "null"; degree "4"; dimension "2_2";
chrA01	Undefined	as_event	3508098	3508249	.	-	.	transcript_id "TCONS_00001692,TCONS_00001693/TCONS_00001694/TCONS_00001695"; gene_id "chrA01:3507151-3508923C"; flanks "3508249^,3508098^"; structure "1-,2-"; splice_chain "3508177-,3508171-"; sources "Undefined,Undefined"; NMorMRNA "null"; degree "4"; dimension "2_2";
chrA01	Undefined	as_event	3507554	3507918	.	-	.	transcript_id "TCONS_00001695,TCONS_00001692/TCONS_00001693"; gene_id "chrA01:3507151-3508923C"; flanks "3507918^,3507554^"; structure "1-,2-"; splice_chain "3507683-,3507682-"; sources "Undefined,Undefined"; NMorMRNA "null"; degree "4"; dimension "2_2";
chrA01	Undefined	as_event	3507307	3507682	.	-	.	transcript_id "TCONS_00001694,TCONS_00001692/TCONS_00001693"; gene_id "chrA01:3507151-3508923C"; flanks "3507682-,3507307^"; structure "0,1^2-"; splice_chain ",3507554^3507467-"; sources "Undefined,Undefined"; NMorMRNA "null"; degree "4"; dimension "2_2";
chrA01	Undefined	as_event	3507307	3507918	.	-	.	transcript_id "TCONS_00001695,TCONS_00001694,TCONS_00001692/TCONS_00001693"; gene_id "chrA01:3507151-3508923C"; flanks "3507918^,3507307^"; structure "1-3^4-,2-,2-3^4-"; splice_chain "3507683-3507554^3507467-,3507682-,3507682-3507554^3507467-"; sources "Undefined,Undefined,Undefined"; NMorMRNA "null"; degree "9"; dimension "3_3";
chrA01	Undefined	as_event	3550782	3551256	.	-	.	transcript_id "TCONS_00001696/TCONS_00001698,TCONS_00001699"; gene_id "chrA01:3545358-3551727C"; flanks "3551256^,3550782^"; structure "1-,2-"; splice_chain "3550962-,3550937-"; sources "Undefined,Undefined"; NMorMRNA "null"; degree "4"; dimension "2_2";
chrA01	Undefined	as_event	3712797	3713494	.	-	.	transcript_id "TCONS_00001709,TCONS_00001708"; gene_id "chrA01:3711685-3714270C"; flanks "3713494-,3712797^"; structure "1^3-5^7-,2^4-6^8-"; splice_chain "3713394^3713319-3713206^3713097-,3713384^3713309-3713205^3713096-"; sources "Undefined,Undefined"; NMorMRNA "null"; degree "4"; dimension "2_2";
chrA01	Undefined	as_event	3712271	3712714	.	-	.	transcript_id "TCONS_00001708,TCONS_00001709"; gene_id "chrA01:3711685-3714270C"; flanks "3712714-,3712271^"; structure "1^3-,2^4-"; splice_chain "3712560^3712466-,3712550^3712456-"; sources "Undefined,Undefined"; NMorMRNA "null"; degree "4"; dimension "2_2";
chrA01	Undefined	as_event	3712061	3712714	.	-	.	transcript_id "TCONS_00001708,TCONS_00001710,TCONS_00001709"; gene_id "chrA01:3711685-3714270C"; flanks "3712714-,3712061^"; structure "1^4-7^9-,2^5-8^10-,3^6-7^9-"; splice_chain "3712560^3712466-3712271^3712187-,3712559^3712465-3712261^3712175-,3712550^3712456-3712271^3712187-"; sources "Undefined,Undefined,Undefined"; NMorMRNA "null"; degree "9"; dimension "3_3";
chrA01	Undefined	as_event	3721132	3722113	.	-	.	transcript_id "TCONS_00001711,TCONS_00001712"; gene_id "chrA01:3720370-3722748C"; flanks "3722113-,3721132^"; structure "1^3-,2^4-"; splice_chain "3721878^3721311-,3721868^3721301-"; sources "Undefined,Undefined"; NMorMRNA "null"; degree "4"; dimension "2_2";
chrA01	Undefined	as_event	3753368	3753609	.	-	.	transcript_id "TCONS_00001719,TCONS_00001720"; gene_id "chrA01:3752832-3758655C"; flanks "3753609-,3753368-"; structure "1^,2^"; splice_chain "3753460^,3753457^"; sources "Undefined,Undefined"; NMorMRNA "null"; degree "4"; dimension "2_2";
chrA01	Undefined	as_event	3823739	3823992	.	-	.	transcript_id "TCONS_00001729,TCONS_00001728"; gene_id "chrA01:3822486-3824993C"; flanks "3823992-,3823739^"; structure "0,1^2-"; splice_chain ",3823915^3823804-"; sources "Undefined,Undefined"; NMorMRNA "null"; degree "4"; dimension "2_2";
chrA01	Undefined	as_event	3823739	3824834	.	-	.	transcript_id "TCONS_00001730,TCONS_00001729,TCONS_00001728"; gene_id "chrA01:3822486-3824993C"; flanks "3824834-,3823739^"; structure "0,1^2-,1^2-3^4-"; splice_chain ",3824081^3823992-,3824081^3823992-3823915^3823804-"; sources "Undefined,Undefined,Undefined"; NMorMRNA "null"; degree "9"; dimension "3_3";
chrA01	Undefined	as_event	3822916	3823588	.	-	.	transcript_id "TCONS_00001727,TCONS_00001728/TCONS_00001730"; gene_id "chrA01:3822486-3824993C"; flanks "3823588^,3822916^"; structure "1-,2-"; splice_chain "3823253-,3823245-"; sources "Undefined,Undefined"; NMorMRNA "null"; degree "4"; dimension "2_2";
chrA01	Undefined	as_event	3822916	3823653	.	-	.	transcript_id "TCONS_00001729,TCONS_00001727,TCONS_00001728/TCONS_00001730"; gene_id "chrA01:3822486-3824993C"; flanks "3823653-,3822916^"; structure "0,1^2-,1^3-"; splice_chain ",3823588^3823253-,3823588^3823245-"; sources "Undefined,Undefined,Undefined"; NMorMRNA "null"; degree "9"; dimension "3_3";
chrA01	Undefined	as_event	3896793	3897193	.	-	.	transcript_id "TCONS_00001735,TCONS_00001734"; gene_id "chrA01:3895393-3904947C"; flanks "3897193-,3896793^"; structure "0,1^2-"; splice_chain ",3896993^3896921-"; sources "Undefined,Undefined"; NMorMRNA "null"; degree "4"; dimension "2_2";
chrA01	Undefined	as_event	3908504	3908800	.	-	.	transcript_id "TCONS_00001736,TCONS_00001737/TCONS_00001738"; gene_id "chrA01:3905992-3908800C"; flanks "3908800[,3908504^"; structure "1^3-,2^4-"; splice_chain "3908686^3908582-,3908680^3908576-"; sources "Undefined,Undefined"; NMorMRNA "null"; degree "4"; dimension "2_2";
chrA01	Undefined	as_event	3907885	3908093	.	-	.	transcript_id "TCONS_00001736,TCONS_00001737/TCONS_00001738"; gene_id "chrA01:3905992-3908800C"; flanks "3908093-,3907885^"; structure "0,1^2-"; splice_chain ",3908019^3907937-"; sources "Undefined,Undefined"; NMorMRNA "null"; degree "4"; dimension "2_2";
chrA01	Undefined	as_event	3907262	3907632	.	-	.	transcript_id "TCONS_00001738,TCONS_00001736/TCONS_00001737"; gene_id "chrA01:3905992-3908800C"; flanks "3907632^,3907262^"; structure "1-,2-"; splice_chain "3907377-,3907372-"; sources "Undefined,Undefined"; NMorMRNA "null"; degree "4"; dimension "2_2";
chrA01	Undefined	as_event	3906847	3907174	.	-	.	transcript_id "TCONS_00001738,TCONS_00001736/TCONS_00001737"; gene_id "chrA01:3905992-3908800C"; flanks "3907174-,3906847^"; structure "1^3-,2^4-"; splice_chain "3907076^3906972-,3907048^3906944-"; sources "Undefined,Undefined"; NMorMRNA "null"; degree "4"; dimension "2_2";
chrA01	Undefined	as_event	3967906	3968155	.	-	.	transcript_id "TCONS_00001744,TCONS_00001743"; gene_id "chrA01:3966496-3969429C"; flanks "3968155-,3967906^"; structure "0,1^2-"; splice_chain ",3968060^3967976-"; sources "Undefined,Undefined"; NMorMRNA "null"; degree "4"; dimension "2_2";
chrA01	Undefined	as_event	3966952	3967168	.	-	.	transcript_id "TCONS_00001744,TCONS_00001743"; gene_id "chrA01:3966496-3969429C"; flanks "3967168-,3966952^"; structure "0,1^2-"; splice_chain ",3967083^3967015-"; sources "Undefined,Undefined"; NMorMRNA "null"; degree "4"; dimension "2_2";
chrA01	Undefined	as_event	4025606	4026232	.	-	.	transcript_id "TCONS_00001748,TCONS_00001747"; gene_id "chrA01:4025239-4027157C"; flanks "4026232-,4025606]"; structure "0,1^2-"; splice_chain ",4025775^4025711-"; sources "Undefined,Undefined"; NMorMRNA "null"; degree "4"; dimension "2_2";
chrA01	Undefined	as_event	4046109	4046970	.	-	.	transcript_id "TCONS_00001753,TCONS_00001752"; gene_id "chrA01:4045408-4047642C"; flanks "4046970-,4046109-"; structure "1^,2^"; splice_chain "4046202^,4046196^"; sources "Undefined,Undefined"; NMorMRNA "null"; degree "4"; dimension "2_2";
chrA01	Undefined	as_event	4117693	4118663	.	-	.	transcript_id "TCONS_00001759,TCONS_00001758"; gene_id "chrA01:4114269-4118663C"; flanks "4118663[,4117693^"; structure "0,1^2-"; splice_chain ",4117912^4117769-"; sources "Undefined,Undefined"; NMorMRNA "null"; degree "4"; dimension "2_2";
chrA01	Undefined	as_event	4257199	4257465	.	-	.	transcript_id "TCONS_00001768,TCONS_00001767"; gene_id "chrA01:4256770-4258228C"; flanks "4257465-,4257199^"; structure "0,1^2-"; splice_chain ",4257410^4257330-"; sources "Undefined,Undefined"; NMorMRNA "null"; degree "4"; dimension "2_2";
chrA01	Undefined	as_event	4256770	4257119	.	-	.	transcript_id "TCONS_00001768,TCONS_00001767"; gene_id "chrA01:4256770-4258228C"; flanks "4257119-,4256770]"; structure "0,1^2-"; splice_chain ",4256958^4256887-"; sources "Undefined,Undefined"; NMorMRNA "null"; degree "4"; dimension "2_2";
chrA01	Undefined	as_event	4277598	4278473	.	-	.	transcript_id "TCONS_00001771,TCONS_00001770"; gene_id "chrA01:4276479-4279657C"; flanks "4278473-,4277598^"; structure "0,1^2-3^4-5^6-"; splice_chain ",4278338^4278272-4278033^4277955-4277870^4277786-"; sources "Undefined,Undefined"; NMorMRNA "null"; degree "4"; dimension "2_2";
chrA01	Undefined	as_event	4276884	4277515	.	-	.	transcript_id "TCONS_00001771,TCONS_00001770"; gene_id "chrA01:4276479-4279657C"; flanks "4277515-,4276884]"; structure "0,1^2-3^4-"; splice_chain ",4277357^4277287-4277174^4277100-"; sources "Undefined,Undefined"; NMorMRNA "null"; degree "4"; dimension "2_2";
chrA01	Undefined	as_event	4332884	4333097	.	-	.	transcript_id "TCONS_00001774,TCONS_00001775"; gene_id "chrA01:4332408-4333805C"; flanks "4333097^,4332884^"; structure "1-,2-"; splice_chain "4333009-,4332985-"; sources "Undefined,Undefined"; NMorMRNA "null"; degree "4"; dimension "2_2";
chrA01	Undefined	as_event	4836679	4836996	.	-	.	transcript_id "TCONS_00001803,TCONS_00001804/TCONS_00001805"; gene_id "chrA01:4834677-4840578C"; flanks "4836996-,4836679^"; structure "1^3-,2^4-"; splice_chain "4836935^4836844-,4836925^4836834-"; sources "Undefined,Undefined"; NMorMRNA "null"; degree "4"; dimension "2_2";
chrA01	Undefined	as_event	4835999	4836275	.	-	.	transcript_id "TCONS_00001803/TCONS_00001804,TCONS_00001805"; gene_id "chrA01:4834677-4840578C"; flanks "4836275-,4835999^"; structure "0,1^2-"; splice_chain ",4836236^4836147-"; sources "Undefined,Undefined"; NMorMRNA "null"; degree "4"; dimension "2_2";
chrA01	Undefined	as_event	4889627	4889962	.	-	.	transcript_id "TCONS_00001811,TCONS_00001812"; gene_id "chrA01:4887111-4889962C"; flanks "4889962[,4889627-"; structure "1^,2^"; splice_chain "4889861^,4889754^"; sources "Undefined,Undefined"; NMorMRNA "null"; degree "4"; dimension "2_2";
chrA01	Undefined	as_event	4892103	4892980	.	-	.	transcript_id "TCONS_00001814,TCONS_00001815"; gene_id "chrA01:4890641-4893072C"; flanks "4892980^,4892103^"; structure "1-,2-"; splice_chain "4892167-,4892165-"; sources "Undefined,Undefined"; NMorMRNA "null"; degree "4"; dimension "2_2";
chrA01	Undefined	as_event	4963074	4963251	.	-	.	transcript_id "TCONS_00001817,TCONS_00001818"; gene_id "chrA01:4961827-4966728C"; flanks "4963251^,4963074^"; structure "1-,2-"; splice_chain "4963135-,4963134-"; sources "Undefined,Undefined"; NMorMRNA "null"; degree "4"; dimension "2_2";
chrA01	Undefined	as_event	4970666	4970859	.	-	.	transcript_id "TCONS_00001821,TCONS_00001820"; gene_id "chrA01:4969572-4972811C"; flanks "4970859-,4970666^"; structure "0,1^2-"; splice_chain ",4970799^4970719-"; sources "Undefined,Undefined"; NMorMRNA "null"; degree "4"; dimension "2_2";
chrA01	Undefined	as_event	4970498	4970666	.	-	.	transcript_id "TCONS_00001821,TCONS_00001820"; gene_id "chrA01:4969572-4972811C"; flanks "4970666^,4970498^"; structure "1-,2-"; splice_chain "4970576-,4970575-"; sources "Undefined,Undefined"; NMorMRNA "null"; degree "4"; dimension "2_2";
chrA01	Undefined	as_event	5051799	5052150	.	-	.	transcript_id "TCONS_00001826,TCONS_00001825,TCONS_00001827"; gene_id "chrA01:5050763-5052150C"; flanks "5052150[,5051799^"; structure "1^4-,2^5-,3^6-"; splice_chain "5052070^5051988-,5052059^5051977-,5052050^5051968-"; sources "Undefined,Undefined,Undefined"; NMorMRNA "null"; degree "9"; dimension "3_3";
chrA01	Undefined	as_event	5055211	5055599	.	-	.	transcript_id "TCONS_00001830,TCONS_00001829"; gene_id "chrA01:5054181-5055599C"; flanks "5055599[,5055211^"; structure "1^3-,2^4-"; splice_chain "5055410^5055317-,5055392^5055299-"; sources "Undefined,Undefined"; NMorMRNA "null"; degree "4"; dimension "2_2";
chrA01	Undefined	as_event	5054409	5054738	.	-	.	transcript_id "TCONS_00001829,TCONS_00001828/TCONS_00001830"; gene_id "chrA01:5054181-5055599C"; flanks "5054738-,5054409^"; structure "0,1^2-"; splice_chain ",5054541^5054468-"; sources "Undefined,Undefined"; NMorMRNA "null"; degree "4"; dimension "2_2";
chrA01	Undefined	as_event	5286167	5286472	.	-	.	transcript_id "TCONS_00001845,TCONS_00001846"; gene_id "chrA01:5284377-5286608C"; flanks "5286472^,5286167^"; structure "1-,2-"; splice_chain "5286212-,5286211-"; sources "Undefined,Undefined"; NMorMRNA "null"; degree "4"; dimension "2_2";
chrA01	Undefined	as_event	5369921	5370156	.	-	.	transcript_id "TCONS_00001852,TCONS_00001851"; gene_id "chrA01:5369139-5370792C"; flanks "5370156-,5369921^"; structure "0,1^2-"; splice_chain ",5370078^5369994-"; sources "Undefined,Undefined"; NMorMRNA "null"; degree "4"; dimension "2_2";
chrA01	Undefined	as_event	5393708	5394007	.	-	.	transcript_id "TCONS_00001854,TCONS_00001855"; gene_id "chrA01:5392649-5394721C"; flanks "5394007-,5393708^"; structure "1^3-,2^4-"; splice_chain "5393932^5393802-,5393930^5393800-"; sources "Undefined,Undefined"; NMorMRNA "null"; degree "4"; dimension "2_2";
chrA01	Undefined	as_event	5405031	5406218	.	-	.	transcript_id "TCONS_00001858,TCONS_00001859"; gene_id "chrA01:5403891-5406829C"; flanks "5406218-,5405031^"; structure "1^3-,2^4-"; splice_chain "5405289^5405184-,5405287^5405182-"; sources "Undefined,Undefined"; NMorMRNA "null"; degree "4"; dimension "2_2";
chrA01	Undefined	as_event	5404836	5405031	.	-	.	transcript_id "TCONS_00001859,TCONS_00001858"; gene_id "chrA01:5403891-5406829C"; flanks "5405031^,5404836^"; structure "1-,2-"; splice_chain "5404953-,5404952-"; sources "Undefined,Undefined"; NMorMRNA "null"; degree "4"; dimension "2_2";
chrA01	Undefined	as_event	5404571	5405182	.	-	.	transcript_id "TCONS_00001857,TCONS_00001859"; gene_id "chrA01:5403891-5406829C"; flanks "5405182-,5404571^"; structure "1^3-5^7-,2^4-6^8-"; splice_chain "5405033^5404954-5404838^5404692-,5405031^5404953-5404836^5404690-"; sources "Undefined,Undefined"; NMorMRNA "null"; degree "4"; dimension "2_2";
chrA01	Undefined	as_event	5404571	5406218	.	-	.	transcript_id "TCONS_00001858,TCONS_00001857,TCONS_00001859"; gene_id "chrA01:5403891-5406829C"; flanks "5406218-,5404571^"; structure "1^3-6^9-11^13-,2^4-5^7-10^12-,2^4-6^8-11^13-"; splice_chain "5405289^5405184-5405031^5404952-5404836^5404690-,5405287^5405182-5405033^5404954-5404838^5404692-,5405287^5405182-5405031^5404953-5404836^5404690-"; sources "Undefined,Undefined,Undefined"; NMorMRNA "nu…
chrA01	Undefined	as_event	5403891	5404571	.	-	.	transcript_id "TCONS_00001857,TCONS_00001858/TCONS_00001859"; gene_id "chrA01:5403891-5406829C"; flanks "5404571^,5403891]"; structure "1-,2-"; splice_chain "5404483-,5404482-"; sources "Undefined,Undefined"; NMorMRNA "null"; degree "4"; dimension "2_2";
chrA01	Undefined	as_event	5652339	5652904	.	-	.	transcript_id "TCONS_00001870,TCONS_00001869"; gene_id "chrA01:5652339-5653468C"; flanks "5652904-,5652339]"; structure "0,1^2-"; splice_chain ",5652830^5652753-"; sources "Undefined,Undefined"; NMorMRNA "null"; degree "4"; dimension "2_2";
chrA01	Undefined	as_event	5671933	5672585	.	-	.	transcript_id "TCONS_00001874,TCONS_00001873"; gene_id "chrA01:5671055-5672750C"; flanks "5672585^,5671933^"; structure "1-,2-"; splice_chain "5672220-,5672207-"; sources "Undefined,Undefined"; NMorMRNA "null"; degree "4"; dimension "2_2";
chrA01	Undefined	as_event	5756411	5756607	.	-	.	transcript_id "TCONS_00001881,TCONS_00001882"; gene_id "chrA01:5752096-5758645C"; flanks "5756607^,5756411^"; structure "1-,2-"; splice_chain "5756532-,5756531-"; sources "Undefined,Undefined"; NMorMRNA "null"; degree "4"; dimension "2_2";
chrA01	Undefined	as_event	5755710	5755949	.	-	.	transcript_id "TCONS_00001882,TCONS_00001880"; gene_id "chrA01:5752096-5758645C"; flanks "5755949-,5755710-"; structure "1^,2^"; splice_chain "5755877^,5755876^"; sources "Undefined,Undefined"; NMorMRNA "null"; degree "4"; dimension "2_2";
chrA01	Undefined	as_event	5755634	5755877	.	-	.	transcript_id "TCONS_00001881,TCONS_00001882"; gene_id "chrA01:5752096-5758645C"; flanks "5755877^,5755634^"; structure "1-,2-"; splice_chain "5755712-,5755710-"; sources "Undefined,Undefined"; NMorMRNA "null"; degree "4"; dimension "2_2";
chrA01	Undefined	as_event	5755634	5755949	.	-	.	transcript_id "TCONS_00001881,TCONS_00001882,TCONS_00001880"; gene_id "chrA01:5752096-5758645C"; flanks "5755949-,5755634^"; structure "1^3-,1^4-,2^4-"; splice_chain "5755877^5755712-,5755877^5755710-,5755876^5755710-"; sources "Undefined,Undefined,Undefined"; NMorMRNA "null"; degree "9"; dimension "3_3";
chrA01	Undefined	as_event	5754209	5754479	.	-	.	transcript_id "TCONS_00001880/TCONS_00001881,TCONS_00001882"; gene_id "chrA01:5752096-5758645C"; flanks "5754479-,5754209^"; structure "0,1^2-"; splice_chain ",5754402^5754304-"; sources "Undefined,Undefined"; NMorMRNA "null"; degree "4"; dimension "2_2";
chrA01	Undefined	as_event	5753725	5754123	.	-	.	transcript_id "TCONS_00001880/TCONS_00001881,TCONS_00001882"; gene_id "chrA01:5752096-5758645C"; flanks "5754123-,5753725^"; structure "0,1^2-3^4-"; splice_chain ",5754008^5753932-5753863^5753778-"; sources "Undefined,Undefined"; NMorMRNA "null"; degree "4"; dimension "2_2";
chrA01	Undefined	as_event	5857691	5858944	.	-	.	transcript_id "TCONS_00001888,TCONS_00001889"; gene_id "chrA01:5856768-5859492C"; flanks "5858944-,5857691^"; structure "1^3-,2^4-"; splice_chain "5857874^5857794-,5857872^5857792-"; sources "Undefined,Undefined"; NMorMRNA "null"; degree "4"; dimension "2_2";
chrA01	Undefined	as_event	5857068	5857350	.	-	.	transcript_id "TCONS_00001889,TCONS_00001888"; gene_id "chrA01:5856768-5859492C"; flanks "5857350-,5857068^"; structure "1^3-,2^4-"; splice_chain "5857253^5857159-,5857230^5857136-"; sources "Undefined,Undefined"; NMorMRNA "null"; degree "4"; dimension "2_2";
chrA01	Undefined	as_event	6049636	6049797	.	-	.	transcript_id "TCONS_00001901,TCONS_00001902/TCONS_00001903"; gene_id "chrA01:6048866-6050879C"; flanks "6049797^,6049636^"; structure "1-,2-"; splice_chain "6049708-,6049704-"; sources "Undefined,Undefined"; NMorMRNA "null"; degree "4"; dimension "2_2";
chrA01	Undefined	as_event	6049345	6049546	.	-	.	transcript_id "TCONS_00001903,TCONS_00001901/TCONS_00001902"; gene_id "chrA01:6048866-6050879C"; flanks "6049546-,6049345^"; structure "0,1^2-"; splice_chain ",6049475^6049392-"; sources "Undefined,Undefined"; NMorMRNA "null"; degree "4"; dimension "2_2";
chrA01	Undefined	as_event	6407232	6409358	.	-	.	transcript_id "TCONS_00001924,TCONS_00001925"; gene_id "chrA01:6406844-6411036C"; flanks "6409358^,6407232^"; structure "1-,2-"; splice_chain "6407342-,6407339-"; sources "Undefined,Undefined"; NMorMRNA "null"; degree "4"; dimension "2_2";
chrA01	Undefined	as_event	6737448	6737823	.	-	.	transcript_id "TCONS_00001936,TCONS_00001937"; gene_id "chrA01:6736278-6738885C"; flanks "6737823-,6737448^"; structure "0,1^2-"; splice_chain ",6737680^6737600-"; sources "Undefined,Undefined"; NMorMRNA "null"; degree "4"; dimension "2_2";
chrA01	Undefined	as_event	6967105	6967381	.	-	.	transcript_id "TCONS_00001943,TCONS_00001944"; gene_id "chrA01:6964189-6968048C"; flanks "6967381-,6967105^"; structure "0,1^2-"; splice_chain ",6967301^6967216-"; sources "Undefined,Undefined"; NMorMRNA "null"; degree "4"; dimension "2_2";
chrA01	Undefined	as_event	6966663	6967024	.	-	.	transcript_id "TCONS_00001943,TCONS_00001944"; gene_id "chrA01:6964189-6968048C"; flanks "6967024-,6966663^"; structure "0,1^2-"; splice_chain ",6966898^6966801-"; sources "Undefined,Undefined"; NMorMRNA "null"; degree "4"; dimension "2_2";
chrA01	Undefined	as_event	6998246	6998670	.	-	.	transcript_id "TCONS_00001948,TCONS_00001947"; gene_id "chrA01:6996429-7001049C"; flanks "6998670^,6998246^"; structure "1-3^5-,2-4^6-"; splice_chain "6998577-6998472^6998389-,6998575-6998471^6998388-"; sources "Undefined,Undefined"; NMorMRNA "null"; degree "4"; dimension "2_2";
chrA01	Undefined	as_event	6996429	6996936	.	-	.	transcript_id "TCONS_00001948,TCONS_00001947"; gene_id "chrA01:6996429-7001049C"; flanks "6996936-,6996429]"; structure "1^3-,2^4-"; splice_chain "6996854^6996554-,6996844^6996544-"; sources "Undefined,Undefined"; NMorMRNA "null"; degree "4"; dimension "2_2";
chrA01	Undefined	as_event	7064201	7064374	.	-	.	transcript_id "TCONS_00001954,TCONS_00001952"; gene_id "chrA01:7060739-7065072C"; flanks "7064374^,7064201^"; structure "1-,2-"; splice_chain "7064278-,7064277-"; sources "Undefined,Undefined"; NMorMRNA "null"; degree "4"; dimension "2_2";
chrA01	Undefined	as_event	7064053	7064277	.	-	.	transcript_id "TCONS_00001953,TCONS_00001952"; gene_id "chrA01:7060739-7065072C"; flanks "7064277-,7064053^"; structure "1^3-,2^4-"; splice_chain "7064231^7064140-,7064201^7064110-"; sources "Undefined,Undefined"; NMorMRNA "null"; degree "4"; dimension "2_2";
chrA01	Undefined	as_event	7064053	7064374	.	-	.	transcript_id "TCONS_00001954,TCONS_00001953,TCONS_00001952"; gene_id "chrA01:7060739-7065072C"; flanks "7064374^,7064053^"; structure "1-4^6-,2-3^5-,2-4^6-"; splice_chain "7064278-7064201^7064110-,7064277-7064231^7064140-,7064277-7064201^7064110-"; sources "Undefined,Undefined,Undefined"; NMorMRNA "null"; degree "9"; dimension "3_3";
chrA01	Undefined	as_event	7063148	7063785	.	-	.	transcript_id "TCONS_00001954,TCONS_00001952"; gene_id "chrA01:7060739-7065072C"; flanks "7063785-,7063148^"; structure "1^3-,2^4-5^6-"; splice_chain "7063759^7063577-,7063749^7063567-7063498^7063339-"; sources "Undefined,Undefined"; NMorMRNA "null"; degree "4"; dimension "2_2";
chrA01	Undefined	as_event	7062967	7063339	.	-	.	transcript_id "TCONS_00001953,TCONS_00001952"; gene_id "chrA01:7060739-7065072C"; flanks "7063339-,7062967^"; structure "1^3-,2^4-"; splice_chain "7063150^7063061-,7063148^7063059-"; sources "Undefined,Undefined"; NMorMRNA "null"; degree "4"; dimension "2_2";
chrA01	Undefined	as_event	7062967	7063785	.	-	.	transcript_id "TCONS_00001954,TCONS_00001953,TCONS_00001952"; gene_id "chrA01:7060739-7065072C"; flanks "7063785-,7062967^"; structure "1^3-8^10-,2^4-5^6-7^9-,2^4-5^6-8^10-"; splice_chain "7063759^7063577-7063148^7063059-,7063749^7063567-7063498^7063339-7063150^7063061-,7063749^7063567-7063498^7063339-7063148^7063059-"; sources "Undefined,Undefined,Undefined"; NMorMRNA "null"; degree "9"; dimensi…
chrA01	Undefined	as_event	7061610	7061924	.	-	.	transcript_id "TCONS_00001952/TCONS_00001954,TCONS_00001953"; gene_id "chrA01:7060739-7065072C"; flanks "7061924^,7061610^"; structure "1-,2-"; splice_chain "7061837-,7061830-"; sources "Undefined,Undefined"; NMorMRNA "null"; degree "4"; dimension "2_2";
chrA01	Undefined	as_event	7066919	7067331	.	-	.	transcript_id "TCONS_00001956,TCONS_00001955"; gene_id "chrA01:7065922-7067970C"; flanks "7067331-,7066919^"; structure "0,1^2-3^4-"; splice_chain ",7067250^7067157-7067087^7067007-"; sources "Undefined,Undefined"; NMorMRNA "null"; degree "4"; dimension "2_2";
chrA01	Undefined	as_event	7065922	7066528	.	-	.	transcript_id "TCONS_00001955,TCONS_00001956"; gene_id "chrA01:7065922-7067970C"; flanks "7066528-,7065922]"; structure "0,1^2-"; splice_chain ",7066258^7066183-"; sources "Undefined,Undefined"; NMorMRNA "null"; degree "4"; dimension "2_2";
chrA01	Undefined	as_event	7102625	7103708	.	-	.	transcript_id "TCONS_00001961,TCONS_00001960"; gene_id "chrA01:7101577-7103708C"; flanks "7103708[,7102625^"; structure "1^3-,2^4-"; splice_chain "7103112^7102807-,7103102^7102797-"; sources "Undefined,Undefined"; NMorMRNA "null"; degree "4"; dimension "2_2";
chrA01	Undefined	as_event	7106289	7106827	.	-	.	transcript_id "TCONS_00001962,TCONS_00001963"; gene_id "chrA01:7104490-7107739C"; flanks "7106827-,7106289^"; structure "1^3-5^7-,2^4-6^8-"; splice_chain "7106739^7106651-7106568^7106442-,7106729^7106641-7106558^7106432-"; sources "Undefined,Undefined"; NMorMRNA "null"; degree "4"; dimension "2_2";
chrA01	Undefined	as_event	7165913	7166622	.	-	.	transcript_id "TCONS_00001968,TCONS_00001969/TCONS_00001970"; gene_id "chrA01:7163849-7166768C"; flanks "7166622^,7165913-"; structure "0,1-2^"; splice_chain ",7166292-7166109^"; sources "Undefined,Undefined"; NMorMRNA "null"; degree "4"; dimension "2_2";
chrA01	Undefined	as_event	7165109	7165644	.	-	.	transcript_id "TCONS_00001969,TCONS_00001968/TCONS_00001970"; gene_id "chrA01:7163849-7166768C"; flanks "7165644^,7165109-"; structure "0,1-2^3-4^"; splice_chain ",7165524-7165476^7165375-7165261^"; sources "Undefined,Undefined"; NMorMRNA "null"; degree "4"; dimension "2_2";
chrA01	Undefined	as_event	7205123	7205772	.	-	.	transcript_id "TCONS_00001978,TCONS_00001979"; gene_id "chrA01:7202325-7206610C"; flanks "7205772^,7205123^"; structure "1-,2-"; splice_chain "7205464-,7205459-"; sources "Undefined,Undefined"; NMorMRNA "null"; degree "4"; dimension "2_2";
chrA01	Undefined	as_event	7202325	7202880	.	-	.	transcript_id "TCONS_00001978,TCONS_00001979"; gene_id "chrA01:7202325-7206610C"; flanks "7202880-,7202325]"; structure "1^3-,2^4-"; splice_chain "7202750^7202545-,7202746^7202541-"; sources "Undefined,Undefined"; NMorMRNA "null"; degree "4"; dimension "2_2";
chrA01	Undefined	as_event	7215270	7215891	.	-	.	transcript_id "TCONS_00001981,TCONS_00001980"; gene_id "chrA01:7213415-7216303C"; flanks "7215891-,7215270^"; structure "1^2-4^6-8^10-,3^5-7^9-"; splice_chain "7215800^7215717-7215645^7215556-7215437^7215362-,7215655^7215566-7215447^7215372-"; sources "Undefined,Undefined"; NMorMRNA "null"; degree "4"; dimension "2_2";
chrA01	Undefined	as_event	7387230	7387411	.	-	.	transcript_id "TCONS_00001994,TCONS_00001992"; gene_id "chrA01:7382929-7387751C"; flanks "7387411-,7387230^"; structure "0,1^2-"; splice_chain ",7387358^7387269-"; sources "Undefined,Undefined"; NMorMRNA "null"; degree "4"; dimension "2_2";
chrA01	Undefined	as_event	7387125	7387269	.	-	.	transcript_id "TCONS_00001992,TCONS_00001993"; gene_id "chrA01:7382929-7387751C"; flanks "7387269-,7387125-"; structure "1^,2^"; splice_chain "7387230^,7387229^"; sources "Undefined,Undefined"; NMorMRNA "null"; degree "4"; dimension "2_2";
chrA01	Undefined	as_event	7387125	7387411	.	-	.	transcript_id "TCONS_00001992,TCONS_00001993,TCONS_00001994"; gene_id "chrA01:7382929-7387751C"; flanks "7387411-,7387125-"; structure "1^2-3^,1^2-4^,3^"; splice_chain "7387358^7387269-7387230^,7387358^7387269-7387229^,7387230^"; sources "Undefined,Undefined,Undefined"; NMorMRNA "null"; degree "9"; dimension "3_3";
chrA01	Undefined	as_event	7417935	7418156	.	-	.	transcript_id "TCONS_00001996/TCONS_00001997,TCONS_00001995"; gene_id "chrA01:7417657-7420352C"; flanks "7418156-,7417935^"; structure "0,1^2-"; splice_chain ",7418069^7417976-"; sources "Undefined,Undefined"; NMorMRNA "null"; degree "4"; dimension "2_2";
chrA01	Undefined	as_event	7450196	7450372	.	-	.	transcript_id "TCONS_00001999,TCONS_00001998"; gene_id "chrA01:7448711-7451096C"; flanks "7450372^,7450196^"; structure "1-,2-"; splice_chain "7450285-,7450278-"; sources "Undefined,Undefined"; NMorMRNA "null"; degree "4"; dimension "2_2";
chrA01	Undefined	as_event	7525980	7526622	.	-	.	transcript_id "TCONS_00002008,TCONS_00002009"; gene_id "chrA01:7524513-7526622C"; flanks "7526622[,7525980^"; structure "1^3-,2^4-"; splice_chain "7526153^7526050-,7526142^7526039-"; sources "Undefined,Undefined"; NMorMRNA "null"; degree "4"; dimension "2_2";
chrA01	Undefined	as_event	7669648	7669796	.	-	.	transcript_id "TCONS_00002012,TCONS_00002013"; gene_id "chrA01:7667909-7675864C"; flanks "7669796^,7669648^"; structure "1-,2-"; splice_chain "7669724-,7669721-"; sources "Undefined,Undefined"; NMorMRNA "null"; degree "4"; dimension "2_2";
chrA01	Undefined	as_event	7838969	7839168	.	-	.	transcript_id "TCONS_00002017,TCONS_00002018"; gene_id "chrA01:7838365-7840924C"; flanks "7839168^,7838969^"; structure "1-,2-"; splice_chain "7839081-,7839079-"; sources "Undefined,Undefined"; NMorMRNA "null"; degree "4"; dimension "2_2";
chrA01	Undefined	as_event	7900845	7901429	.	-	.	transcript_id "TCONS_00002024,TCONS_00002023"; gene_id "chrA01:7900108-7901493C"; flanks "7901429^,7900845^"; structure "1-,2-"; splice_chain "7901044-,7901039-"; sources "Undefined,Undefined"; NMorMRNA "null"; degree "4"; dimension "2_2";
chrA01	Undefined	as_event	8073567	8073765	.	-	.	transcript_id "TCONS_00002038,TCONS_00002039/TCONS_00002040"; gene_id "chrA01:8071990-8075884C"; flanks "8073765^,8073567^"; structure "1-,2-"; splice_chain "8073628-,8073626-"; sources "Undefined,Undefined"; NMorMRNA "null"; degree "4"; dimension "2_2";
chrA01	Undefined	as_event	8073034	8073280	.	-	.	transcript_id "TCONS_00002038/TCONS_00002039,TCONS_00002040"; gene_id "chrA01:8071990-8075884C"; flanks "8073280-,8073034^"; structure "0,1^2-"; splice_chain ",8073200^8073117-"; sources "Undefined,Undefined"; NMorMRNA "null"; degree "4"; dimension "2_2";
chrA01	Undefined	as_event	8148874	8149146	.	-	.	transcript_id "TCONS_00002043,TCONS_00002044"; gene_id "chrA01:8148556-8149854C"; flanks "8149146-,8148874^"; structure "0,1^2-"; splice_chain ",8149061^8148968-"; sources "Undefined,Undefined"; NMorMRNA "null"; degree "4"; dimension "2_2";
chrA01	Undefined	as_event	8270065	8271074	.	-	.	transcript_id "TCONS_00002062,TCONS_00002061"; gene_id "chrA01:8266862-8271142C"; flanks "8271074^,8270065^"; structure "1-3^5-,2-4^6-"; splice_chain "8270488-8270414^8270280-,8270484-8270404^8270270-"; sources "Undefined,Undefined"; NMorMRNA "null"; degree "4"; dimension "2_2";
chrA01	Undefined	as_event	8308495	8308866	.	-	.	transcript_id "TCONS_00002069/TCONS_00002070,TCONS_00002068"; gene_id "chrA01:8307665-8311632C"; flanks "8308866-,8308495^"; structure "0,1^2-"; splice_chain ",8308658^8308576-"; sources "Undefined,Undefined"; NMorMRNA "null"; degree "4"; dimension "2_2";
chrA01	Undefined	as_event	8461640	8462394	.	-	.	transcript_id "TCONS_00002077,TCONS_00002078"; gene_id "chrA01:8461640-8462830C"; flanks "8462394^,8461640]"; structure "1-3^4-,2-"; splice_chain "8462294-8462023^8461947-,8462291-"; sources "Undefined,Undefined"; NMorMRNA "null"; degree "4"; dimension "2_2";
chrA01	Undefined	as_event	8498684	8499130	.	-	.	transcript_id "TCONS_00002081,TCONS_00002080"; gene_id "chrA01:8498383-8499631C"; flanks "8499130-,8498684^"; structure "0,1^2-"; splice_chain ",8498890^8498804-"; sources "Undefined,Undefined"; NMorMRNA "null"; degree "4"; dimension "2_2";
chrA01	Undefined	as_event	8813853	8814526	.	-	.	transcript_id "TCONS_00002094,TCONS_00002093"; gene_id "chrA01:8813422-8814526C"; flanks "8814526[,8813853^"; structure "1^3-,2^4-"; splice_chain "8814408^8813951-,8814398^8813941-"; sources "Undefined,Undefined"; NMorMRNA "null"; degree "4"; dimension "2_2";
chrA01	Undefined	as_event	9508426	9508549	.	-	.	transcript_id "TCONS_00002122,TCONS_00002120/TCONS_00002121"; gene_id "chrA01:9507831-9510219C"; flanks "9508549^,9508426^"; structure "1-,2-"; splice_chain "9508470-,9508464-"; sources "Undefined,Undefined"; NMorMRNA "null"; degree "4"; dimension "2_2";
chrA01	Undefined	as_event	9805753	9806318	.	-	.	transcript_id "TCONS_00002132,TCONS_00002130"; gene_id "chrA01:9803800-9808219C"; flanks "9806318-,9805753^"; structure "1^3-,2^4-"; splice_chain "9806084^9806012-,9806082^9806010-"; sources "Undefined,Undefined"; NMorMRNA "null"; degree "4"; dimension "2_2";
chrA01	Undefined	as_event	9805673	9806010	.	-	.	transcript_id "TCONS_00002130,TCONS_00002131"; gene_id "chrA01:9803800-9808219C"; flanks "9806010-,9805673-"; structure "1^,2^"; splice_chain "9805753^,9805749^"; sources "Undefined,Undefined"; NMorMRNA "null"; degree "4"; dimension "2_2";
chrA01	Undefined	as_event	9805673	9806786	.	-	.	transcript_id "TCONS_00002132,TCONS_00002131"; gene_id "chrA01:9803800-9808219C"; flanks "9806786-,9805673-"; structure "1^3-5^7-9^,2^4-6^8-10^"; splice_chain "9806598^9806318-9806084^9806012-9805753^,9806596^9806316-9806082^9806010-9805749^"; sources "Undefined,Undefined"; NMorMRNA "null"; degree "4"; dimension "2_2";
chrA01	Undefined	as_event	9838699	9838903	.	-	.	transcript_id "TCONS_00002135,TCONS_00002134/TCONS_00002136"; gene_id "chrA01:9836761-9840139C"; flanks "9838903^,9838699^"; structure "1-,2-"; splice_chain "9838822-,9838818-"; sources "Undefined,Undefined"; NMorMRNA "null"; degree "4"; dimension "2_2";
chrA01	Undefined	as_event	9838304	9838628	.	-	.	transcript_id "TCONS_00002136,TCONS_00002135"; gene_id "chrA01:9836761-9840139C"; flanks "9838628-,9838304]"; structure "1^3-,2^4-"; splice_chain "9838483^9838396-,9838473^9838386-"; sources "Undefined,Undefined"; NMorMRNA "null"; degree "4"; dimension "2_2";
chrA01	Undefined	as_event	9864314	9864484	.	-	.	transcript_id "TCONS_00002140,TCONS_00002138"; gene_id "chrA01:9863690-9868124C"; flanks "9864484-,9864314-"; structure "1^,2^"; splice_chain "9864443^,9864438^"; sources "Undefined,Undefined"; NMorMRNA "null"; degree "4"; dimension "2_2";
chrA01	Undefined	as_event	9863690	9864484	.	-	.	transcript_id "TCONS_00002139,TCONS_00002140,TCONS_00002138"; gene_id "chrA01:9863690-9868124C"; flanks "9864484-,9863690]"; structure "0,1^3-,2^3-"; splice_chain ",9864443^9864314-,9864438^9864314-"; sources "Undefined,Undefined,Undefined"; NMorMRNA "null"; degree "9"; dimension "3_3";
chrA01	Undefined	as_event	9863690	9868124	.	-	.	transcript_id "TCONS_00002137,TCONS_00002139,TCONS_00002140,TCONS_00002138"; gene_id "chrA01:9863690-9868124C"; flanks "9868124[,9863690]"; structure "1^3-,2^4-,2^4-5^7-,2^4-6^7-"; splice_chain "9868042^9864485-,9868041^9864484-,9868041^9864484-9864443^9864314-,9868041^9864484-9864438^9864314-"; sources "Undefined,Undefined,Undefined,Undefined"; NMorMRNA "null"; degree "16"; dimension "4_4";
chrA01	Undefined	as_event	10108438	10110014	.	-	.	transcript_id "TCONS_00002145,TCONS_00002144"; gene_id "chrA01:10108438-10110014C"; flanks "10110014[,10108438]"; structure "0,1^2-3^4-"; splice_chain ",10109508^10108925-10108782^10108668-"; sources "Undefined,Undefined"; NMorMRNA "null"; degree "4"; dimension "2_2";
chrA01	Undefined	as_event	10300754	10301449	.	-	.	transcript_id "TCONS_00002153,TCONS_00002155,TCONS_00002154"; gene_id "chrA01:10299541-10301449C"; flanks "10301449[,10300754^"; structure "0,1^3-,2^4-"; splice_chain ",10300964^10300856-,10300909^10300815-"; sources "Undefined,Undefined,Undefined"; NMorMRNA "null"; degree "9"; dimension "3_3";
chrA01	Undefined	as_event	10300103	10300473	.	-	.	transcript_id "TCONS_00002154,TCONS_00002153"; gene_id "chrA01:10299541-10301449C"; flanks "10300473-,10300103^"; structure "0,1^2-"; splice_chain ",10300395^10300297-"; sources "Undefined,Undefined"; NMorMRNA "null"; degree "4"; dimension "2_2";
chrA01	Undefined	as_event	10299541	10300473	.	-	.	transcript_id "TCONS_00002155,TCONS_00002153,TCONS_00002154"; gene_id "chrA01:10299541-10301449C"; flanks "10300473-,10299541]"; structure "0,1^2-3^4-,3^4-"; splice_chain ",10300395^10300297-10300103^10300024-,10300103^10300024-"; sources "Undefined,Undefined,Undefined"; NMorMRNA "null"; degree "9"; dimension "3_3";
chrA01	Undefined	as_event	10420766	10424693	.	-	.	transcript_id "TCONS_00002161,TCONS_00002160"; gene_id "chrA01:10419261-10425812C"; flanks "10424693-,10420766-"; structure "1^,2^"; splice_chain "10420978^,10420977^"; sources "Undefined,Undefined"; NMorMRNA "null"; degree "4"; dimension "2_2";
chrA01	Undefined	as_event	10653342	10654546	.	-	.	transcript_id "TCONS_00002167,TCONS_00002166"; gene_id "chrA01:10653342-10654784C"; flanks "10654546^,10653342]"; structure "1-4^6-,2-3^5-"; splice_chain "10654380-10654178^10653725-,10654376-10654188^10653735-"; sources "Undefined,Undefined"; NMorMRNA "null"; degree "4"; dimension "2_2";
chrA01	Undefined	as_event	10916437	10916712	.	-	.	transcript_id "TCONS_00002178,TCONS_00002179"; gene_id "chrA01:10916002-10920251C"; flanks "10916712-,10916437^"; structure "0,1^2-"; splice_chain ",10916619^10916529-"; sources "Undefined,Undefined"; NMorMRNA "null"; degree "4"; dimension "2_2";
chrA01	Undefined	as_event	10928407	10928924	.	-	.	transcript_id "TCONS_00002181,TCONS_00002180"; gene_id "chrA01:10928101-10929709C"; flanks "10928924-,10928407^"; structure "0,1^2-"; splice_chain ",10928614^10928530-"; sources "Undefined,Undefined"; NMorMRNA "null"; degree "4"; dimension "2_2";
chrA01	Undefined	as_event	10942259	10942451	.	-	.	transcript_id "TCONS_00002183,TCONS_00002184"; gene_id "chrA01:10941570-10942469C"; flanks "10942451^,10942259^"; structure "1-,2-"; splice_chain "10942346-,10942342-"; sources "Undefined,Undefined"; NMorMRNA "null"; degree "4"; dimension "2_2";
chrA01	Undefined	as_event	10945850	10946329	.	-	.	transcript_id "TCONS_00002187,TCONS_00002186,TCONS_00002185"; gene_id "chrA01:10944522-10946662C"; flanks "10946329^,10945850^"; structure "1-,2-,3-"; splice_chain "10946265-,10946249-,10946201-"; sources "Undefined,Undefined,Undefined"; NMorMRNA "null"; degree "9"; dimension "3_3";
chrA01	Undefined	as_event	10982482	10982806	.	-	.	transcript_id "TCONS_00002189,TCONS_00002188"; gene_id "chrA01:10979713-10982903C"; flanks "10982806^,10982482^"; structure "1-,2-"; splice_chain "10982582-,10982577-"; sources "Undefined,Undefined"; NMorMRNA "null"; degree "4"; dimension "2_2";
chrA01	Undefined	as_event	11276779	11276964	.	-	.	transcript_id "TCONS_00002191,TCONS_00002192/TCONS_00002194"; gene_id "chrA01:11274025-11279515C"; flanks "11276964^,11276779^"; structure "1-,2-"; splice_chain "11276892-,11276890-"; sources "Undefined,Undefined"; NMorMRNA "null"; degree "4"; dimension "2_2";
chrA01	Undefined	as_event	11276612	11277044	.	-	.	transcript_id "TCONS_00002192/TCONS_00002194,TCONS_00002193"; gene_id "chrA01:11274025-11279515C"; flanks "11277044-,11276612^"; structure "1^2-4^6-,3^5-"; splice_chain "11276964^11276890-11276779^11276698-,11276781^11276700-"; sources "Undefined,Undefined"; NMorMRNA "null"; degree "4"; dimension "2_2";
chrA01	Undefined	as_event	11275682	11276020	.	-	.	transcript_id "TCONS_00002191/TCONS_00002192/TCONS_00002193,TCONS_00002194"; gene_id "chrA01:11274025-11279515C"; flanks "11276020-,11275682^"; structure "0,1^2-"; splice_chain ",11275913^11275840-"; sources "Undefined,Undefined"; NMorMRNA "null"; degree "4"; dimension "2_2";
chrA01	Undefined	as_event	11697417	11697851	.	-	.	transcript_id "TCONS_00002200,TCONS_00002201"; gene_id "chrA01:11696291-11698729C"; flanks "11697851-,11697417^"; structure "1^3-,2^4-"; splice_chain "11697618^11697531-,11697608^11697521-"; sources "Undefined,Undefined"; NMorMRNA "null"; degree "4"; dimension "2_2";
chrA01	Undefined	as_event	11696291	11697077	.	-	.	transcript_id "TCONS_00002200,TCONS_00002201"; gene_id "chrA01:11696291-11698729C"; flanks "11697077-,11696291]"; structure "1^3-,2^4-"; splice_chain "11696886^11696808-,11696876^11696798-"; sources "Undefined,Undefined"; NMorMRNA "null"; degree "4"; dimension "2_2";
chrA01	Undefined	as_event	11902278	11903152	.	-	.	transcript_id "TCONS_00002203,TCONS_00002202"; gene_id "chrA01:11901789-11903152C"; flanks "11903152[,11902278-"; structure "1^,2^"; splice_chain "11902462^,11902424^"; sources "Undefined,Undefined"; NMorMRNA "null"; degree "4"; dimension "2_2";
chrA01	Undefined	as_event	12296952	12297386	.	-	.	transcript_id "TCONS_00002210,TCONS_00002209"; gene_id "chrA01:12296587-12297862C"; flanks "12297386-,12296952^"; structure "0,1^2-"; splice_chain ",12297243^12297059-"; sources "Undefined,Undefined"; NMorMRNA "null"; degree "4"; dimension "2_2";
chrA01	Undefined	as_event	12804002	12804290	.	-	.	transcript_id "TCONS_00002223/TCONS_00002224,TCONS_00002222"; gene_id "chrA01:12802699-12804363C"; flanks "12804290^,12804002^"; structure "1-,2-"; splice_chain "12804161-,12804151-"; sources "Undefined,Undefined"; NMorMRNA "null"; degree "4"; dimension "2_2";
chrA01	Undefined	as_event	12803030	12803483	.	-	.	transcript_id "TCONS_00002222/TCONS_00002224,TCONS_00002223"; gene_id "chrA01:12802699-12804363C"; flanks "12803483^,12803030^"; structure "1-,2-"; splice_chain "12803407-,12803404-"; sources "Undefined,Undefined"; NMorMRNA "null"; degree "4"; dimension "2_2";
chrA01	Undefined	as_event	12961157	12961431	.	-	.	transcript_id "TCONS_00002228,TCONS_00002227"; gene_id "chrA01:12959423-12962589C"; flanks "12961431^,12961157^"; structure "1-,2-"; splice_chain "12961330-,12961313-"; sources "Undefined,Undefined"; NMorMRNA "null"; degree "4"; dimension "2_2";
chrA01	Undefined	as_event	12960366	12960630	.	-	.	transcript_id "TCONS_00002227,TCONS_00002228"; gene_id "chrA01:12959423-12962589C"; flanks "12960630^,12960366^"; structure "1-,2-"; splice_chain "12960551-,12960542-"; sources "Undefined,Undefined"; NMorMRNA "null"; degree "4"; dimension "2_2";
chrA01	Undefined	as_event	12959423	12959863	.	-	.	transcript_id "TCONS_00002227,TCONS_00002228"; gene_id "chrA01:12959423-12962589C"; flanks "12959863-,12959423]"; structure "0,1^2-"; splice_chain ",12959766^12959677-"; sources "Undefined,Undefined"; NMorMRNA "null"; degree "4"; dimension "2_2";
chrA01	Undefined	as_event	13105789	13106041	.	-	.	transcript_id "TCONS_00002231,TCONS_00002232"; gene_id "chrA01:13103192-13109238C"; flanks "13106041^,13105789^"; structure "1-,2-"; splice_chain "13105957-,13105956-"; sources "Undefined,Undefined"; NMorMRNA "null"; degree "4"; dimension "2_2";
chrA01	Undefined	as_event	13105278	13105464	.	-	.	transcript_id "TCONS_00002231,TCONS_00002232"; gene_id "chrA01:13103192-13109238C"; flanks "13105464^,13105278^"; structure "1-,2-"; splice_chain "13105369-,13105367-"; sources "Undefined,Undefined"; NMorMRNA "null"; degree "4"; dimension "2_2";
chrA01	Undefined	as_event	13104243	13104468	.	-	.	transcript_id "TCONS_00002231,TCONS_00002232"; gene_id "chrA01:13103192-13109238C"; flanks "13104468^,13104243^"; structure "1-,2-"; splice_chain "13104366-,13104365-"; sources "Undefined,Undefined"; NMorMRNA "null"; degree "4"; dimension "2_2";
chrA01	Undefined	as_event	13260262	13260996	.	-	.	transcript_id "TCONS_00002238,TCONS_00002236"; gene_id "chrA01:13259770-13261356C"; flanks "13260996-,13260262^"; structure "0,1^2-"; splice_chain ",13260708^13260626-"; sources "Undefined,Undefined"; NMorMRNA "null"; degree "4"; dimension "2_2";
chrA01	Undefined	as_event	13259770	13260996	.	-	.	transcript_id "TCONS_00002237,TCONS_00002236,TCONS_00002238"; gene_id "chrA01:13259770-13261356C"; flanks "13260996-,13259770]"; structure "0,1^2-3^4-,3^4-"; splice_chain ",13260708^13260626-13260262^13260184-,13260262^13260184-"; sources "Undefined,Undefined,Undefined"; NMorMRNA "null"; degree "9"; dimension "3_3";
chrA01	Undefined	as_event	13876903	13877674	.	-	.	transcript_id "TCONS_00002240,TCONS_00002241"; gene_id "chrA01:13875783-13984499C"; flanks "13877674-,13876903^"; structure "0,1^2-"; splice_chain ",13877063^13876978-"; sources "Undefined,Undefined"; NMorMRNA "null"; degree "4"; dimension "2_2";
chrA01	Undefined	as_event	14012123	14012458	.	-	.	transcript_id "TCONS_00002244,TCONS_00002243"; gene_id "chrA01:14003395-14012605C"; flanks "14012458^,14012123^"; structure "1-,2-"; splice_chain "14012383-,14012367-"; sources "Undefined,Undefined"; NMorMRNA "null"; degree "4"; dimension "2_2";
chrA01	Undefined	as_event	14012123	14012605	.	-	.	transcript_id "TCONS_00002246,TCONS_00002244,TCONS_00002243"; gene_id "chrA01:14003395-14012605C"; flanks "14012605[,14012123^"; structure "0,1^2-,1^3-"; splice_chain ",14012458^14012383-,14012458^14012367-"; sources "Undefined,Undefined,Undefined"; NMorMRNA "null"; degree "9"; dimension "3_3";
chrA01	Undefined	as_event	14011912	14012383	.	-	.	transcript_id "TCONS_00002245,TCONS_00002244"; gene_id "chrA01:14003395-14012605C"; flanks "14012383-,14011912-"; structure "1^,2^"; splice_chain "14012239^,14012123^"; sources "Undefined,Undefined"; NMorMRNA "null"; degree "4"; dimension "2_2";
chrA01	Undefined	as_event	14011912	14012458	.	-	.	transcript_id "TCONS_00002245,TCONS_00002244,TCONS_00002243"; gene_id "chrA01:14003395-14012605C"; flanks "14012458^,14011912-"; structure "1-3^,1-4^,2-4^"; splice_chain "14012383-14012239^,14012383-14012123^,14012367-14012123^"; sources "Undefined,Undefined,Undefined"; NMorMRNA "null"; degree "9"; dimension "3_3";
chrA01	Undefined	as_event	14011912	14012605	.	-	.	transcript_id "TCONS_00002245,TCONS_00002244,TCONS_00002243,TCONS_00002246"; gene_id "chrA01:14003395-14012605C"; flanks "14012605[,14011912-"; structure "1^2-4^,1^2-5^,1^3-5^,5^"; splice_chain "14012458^14012383-14012239^,14012458^14012383-14012123^,14012458^14012367-14012123^,14012123^"; sources "Undefined,Undefined,Undefined,Undefined"; NMorMRNA "null"; degree "16"; dimension "4_4";
chrA01	Undefined	as_event	14004236	14004402	.	-	.	transcript_id "TCONS_00002243,TCONS_00002242/TCONS_00002245"; gene_id "chrA01:14003395-14012605C"; flanks "14004402^,14004236^"; structure "1-,2-"; splice_chain "14004329-,14004328-"; sources "Undefined,Undefined"; NMorMRNA "null"; degree "4"; dimension "2_2";
chrA01	Undefined	as_event	14003395	14004328	.	-	.	transcript_id "TCONS_00002244,TCONS_00002242/TCONS_00002245"; gene_id "chrA01:14003395-14012605C"; flanks "14004328-,14003395]"; structure "1^3-,2^4-"; splice_chain "14004246^14003909-,14004236^14003899-"; sources "Undefined,Undefined"; NMorMRNA "null"; degree "4"; dimension "2_2";
chrA01	Undefined	as_event	14003395	14004402	.	-	.	transcript_id "TCONS_00002243,TCONS_00002244,TCONS_00002242/TCONS_00002245"; gene_id "chrA01:14003395-14012605C"; flanks "14004402^,14003395]"; structure "1-4^6-,2-3^5-,2-4^6-"; splice_chain "14004329-14004236^14003899-,14004328-14004246^14003909-,14004328-14004236^14003899-"; sources "Undefined,Undefined,Undefined"; NMorMRNA "null"; degree "9"; dimension "3_3";
chrA01	Undefined	as_event	14568134	14570848	.	-	.	transcript_id "TCONS_00002258,TCONS_00002257"; gene_id "chrA01:14567300-14571030C"; flanks "14570848^,14568134^"; structure "1-,2-"; splice_chain "14570150-,14570084-"; sources "Undefined,Undefined"; NMorMRNA "null"; degree "4"; dimension "2_2";
chrA01	Undefined	as_event	14596480	14596616	.	-	.	transcript_id "TCONS_00002260,TCONS_00002261,TCONS_00002259"; gene_id "chrA01:14594248-14597732C"; flanks "14596616^,14596480^"; structure "1-,2-,3-"; splice_chain "14596532-,14596531-,14596530-"; sources "Undefined,Undefined,Undefined"; NMorMRNA "null"; degree "9"; dimension "3_3";
chrA01	Undefined	as_event	14614783	14615949	.	-	.	transcript_id "TCONS_00002264,TCONS_00002263"; gene_id "chrA01:14612141-14616387C"; flanks "14615949^,14614783^"; structure "1-,2-"; splice_chain "14615765-,14615039-"; sources "Undefined,Undefined"; NMorMRNA "null"; degree "4"; dimension "2_2";
chrA01	Undefined	as_event	14833832	14834788	.	-	.	transcript_id "TCONS_00002268,TCONS_00002269"; gene_id "chrA01:14832440-14834788C"; flanks "14834788[,14833832^"; structure "1^3-,2^4-"; splice_chain "14834599^14833989-,14834598^14833988-"; sources "Undefined,Undefined"; NMorMRNA "null"; degree "4"; dimension "2_2";
chrA01	Undefined	as_event	14931838	14932070	.	-	.	transcript_id "TCONS_00002274,TCONS_00002273"; gene_id "chrA01:14931838-14934483C"; flanks "14932070-,14931838]"; structure "0,1^2-"; splice_chain ",14931920^14931841-"; sources "Undefined,Undefined"; NMorMRNA "null"; degree "4"; dimension "2_2";
chrA01	Undefined	as_event	15017843	15018603	.	-	.	transcript_id "TCONS_00002277,TCONS_00002278"; gene_id "chrA01:15017338-15018603C"; flanks "15018603[,15017843^"; structure "0,1^2-"; splice_chain ",15018022^15017913-"; sources "Undefined,Undefined"; NMorMRNA "null"; degree "4"; dimension "2_2";
chrA01	Undefined	as_event	15357051	15357555	.	-	.	transcript_id "TCONS_00002284,TCONS_00002282"; gene_id "chrA01:15356445-15358601C"; flanks "15357555-,15357051^"; structure "1^3-,2^4-"; splice_chain "15357379^15357250-,15357377^15357248-"; sources "Undefined,Undefined"; NMorMRNA "null"; degree "4"; dimension "2_2";
chrA01	Undefined	as_event	15413020	15413296	.	-	.	transcript_id "TCONS_00002286,TCONS_00002285"; gene_id "chrA01:15412623-15414603C"; flanks "15413296-,15413020^"; structure "0,1^2-"; splice_chain ",15413189^15413116-"; sources "Undefined,Undefined"; NMorMRNA "null"; degree "4"; dimension "2_2";
chrA01	Undefined	as_event	15535942	15536117	.	-	.	transcript_id "TCONS_00002288,TCONS_00002289"; gene_id "chrA01:15534258-15536529C"; flanks "15536117-,15535942^"; structure "0,1^2-"; splice_chain ",15536060^15535976-"; sources "Undefined,Undefined"; NMorMRNA "null"; degree "4"; dimension "2_2";
chrA01	Undefined	as_event	15574695	15575023	.	-	.	transcript_id "TCONS_00002292,TCONS_00002291"; gene_id "chrA01:15572318-15575419C"; flanks "15575023-,15574695^"; structure "1^3-,2^4-"; splice_chain "15574861^15574790-,15574849^15574778-"; sources "Undefined,Undefined"; NMorMRNA "null"; degree "4"; dimension "2_2";
chrA01	Undefined	as_event	15619123	15619895	.	-	.	transcript_id "TCONS_00002294,TCONS_00002295"; gene_id "chrA01:15617311-15619895C"; flanks "15619895[,15619123^"; structure "0,1^2-"; splice_chain ",15619277^15619198-"; sources "Undefined,Undefined"; NMorMRNA "null"; degree "4"; dimension "2_2";
chrA01	Undefined	as_event	15618938	15619895	.	-	.	transcript_id "TCONS_00002293,TCONS_00002295,TCONS_00002294"; gene_id "chrA01:15617311-15619895C"; flanks "15619895[,15618938^"; structure "1^3-,2^4-5^6-,5^6-"; splice_chain "15619287^15619208-,15619277^15619198-15619123^15619053-,15619123^15619053-"; sources "Undefined,Undefined,Undefined"; NMorMRNA "null"; degree "9"; dimension "3_3";
chrA01	Undefined	as_event	15685685	15685949	.	-	.	transcript_id "TCONS_00002298,TCONS_00002296/TCONS_00002297"; gene_id "chrA01:15684165-15686662C"; flanks "15685949^,15685685^"; structure "1-,2-"; splice_chain "15685742-,15685739-"; sources "Undefined,Undefined"; NMorMRNA "null"; degree "4"; dimension "2_2";
chrA01	Undefined	as_event	15685206	15685442	.	-	.	transcript_id "TCONS_00002296,TCONS_00002297/TCONS_00002298"; gene_id "chrA01:15684165-15686662C"; flanks "15685442-,15685206^"; structure "1^3-,2^4-"; splice_chain "15685388^15685299-,15685364^15685275-"; sources "Undefined,Undefined"; NMorMRNA "null"; degree "4"; dimension "2_2";
chrA01	Undefined	as_event	15684165	15685206	.	-	.	transcript_id "TCONS_00002296/TCONS_00002298,TCONS_00002297"; gene_id "chrA01:15684165-15686662C"; flanks "15685206^,15684165]"; structure "1-,2-"; splice_chain "15684653-,15684644-"; sources "Undefined,Undefined"; NMorMRNA "null"; degree "4"; dimension "2_2";
chrA01	Undefined	as_event	15915043	15915536	.	-	.	transcript_id "TCONS_00002301,TCONS_00002302"; gene_id "chrA01:15914349-15916176C"; flanks "15915536-,15915043-"; structure "1^,2^"; splice_chain "15915462^,15915461^"; sources "Undefined,Undefined"; NMorMRNA "null"; degree "4"; dimension "2_2";
chrA01	Undefined	as_event	15945555	15945838	.	-	.	transcript_id "TCONS_00002305,TCONS_00002304"; gene_id "chrA01:15944993-15946583C"; flanks "15945838-,15945555^"; structure "0,1^2-"; splice_chain ",15945699^15945612-"; sources "Undefined,Undefined"; NMorMRNA "null"; degree "4"; dimension "2_2";
chrA01	Undefined	as_event	15944993	15945467	.	-	.	transcript_id "TCONS_00002305,TCONS_00002304"; gene_id "chrA01:15944993-15946583C"; flanks "15945467-,15944993]"; structure "0,1^2-"; splice_chain ",15945397^15945317-"; sources "Undefined,Undefined"; NMorMRNA "null"; degree "4"; dimension "2_2";
chrA01	Undefined	as_event	15968413	15968589	.	-	.	transcript_id "TCONS_00002308,TCONS_00002309"; gene_id "chrA01:15966467-15988885C"; flanks "15968589^,15968413^"; structure "1-,2-"; splice_chain "15968505-,15968499-"; sources "Undefined,Undefined"; NMorMRNA "null"; degree "4"; dimension "2_2";
chrA01	Undefined	as_event	16095551	16095888	.	-	.	transcript_id "TCONS_00002311,TCONS_00002312"; gene_id "chrA01:16094040-16095992C"; flanks "16095888^,16095551^"; structure "1-,2-"; splice_chain "16095755-,16095754-"; sources "Undefined,Undefined"; NMorMRNA "null"; degree "4"; dimension "2_2";
chrA01	Undefined	as_event	16094645	16095211	.	-	.	transcript_id "TCONS_00002311,TCONS_00002312"; gene_id "chrA01:16094040-16095992C"; flanks "16095211-,16094645^"; structure "0,1^2-"; splice_chain ",16094966^16094887-"; sources "Undefined,Undefined"; NMorMRNA "null"; degree "4"; dimension "2_2";
chrA01	Undefined	as_event	16274999	16275719	.	-	.	transcript_id "TCONS_00002318,TCONS_00002319"; gene_id "chrA01:16274885-16275719C"; flanks "16275719[,16274999^"; structure "1^3-,2^4-5^6-"; splice_chain "16275601^16275347-,16275591^16275337-16275158^16275073-"; sources "Undefined,Undefined"; NMorMRNA "null"; degree "4"; dimension "2_2";
chrA01	Undefined	as_event	16301709	16301914	.	-	.	transcript_id "TCONS_00002321,TCONS_00002320"; gene_id "chrA01:16300169-16303311C"; flanks "16301914-,16301709^"; structure "0,1^2-"; splice_chain ",16301844^16301770-"; sources "Undefined,Undefined"; NMorMRNA "null"; degree "4"; dimension "2_2";
chrA01	Undefined	as_event	16333412	16333639	.	-	.	transcript_id "TCONS_00002324,TCONS_00002323"; gene_id "chrA01:16332087-16334130C"; flanks "16333639^,16333412^"; structure "1-,2-"; splice_chain "16333507-,16333493-"; sources "Undefined,Undefined"; NMorMRNA "null"; degree "4"; dimension "2_2";
chrA01	Undefined	as_event	16333222	16333493	.	-	.	transcript_id "TCONS_00002322,TCONS_00002323"; gene_id "chrA01:16332087-16334130C"; flanks "16333493-,16333222^"; structure "0,1^2-"; splice_chain ",16333412^16333324-"; sources "Undefined,Undefined"; NMorMRNA "null"; degree "4"; dimension "2_2";
chrA01	Undefined	as_event	16333222	16333639	.	-	.	transcript_id "TCONS_00002324,TCONS_00002322,TCONS_00002323"; gene_id "chrA01:16332087-16334130C"; flanks "16333639^,16333222^"; structure "1-3^4-,2-,2-3^4-"; splice_chain "16333507-16333412^16333324-,16333493-,16333493-16333412^16333324-"; sources "Undefined,Undefined,Undefined"; NMorMRNA "null"; degree "9"; dimension "3_3";
chrA01	Undefined	as_event	16332857	16333132	.	-	.	transcript_id "TCONS_00002324,TCONS_00002322/TCONS_00002323"; gene_id "chrA01:16332087-16334130C"; flanks "16333132-,16332857^"; structure "1^3-,2^4-"; splice_chain "16333097^16332957-,16333082^16332942-"; sources "Undefined,Undefined"; NMorMRNA "null"; degree "4"; dimension "2_2";
chrA01	Undefined	as_event	17015049	17015379	.	-	.	transcript_id "TCONS_00002337,TCONS_00002336"; gene_id "chrA01:17015049-17016600C"; flanks "17015379-,17015049]"; structure "1^3-,2^4-"; splice_chain "17015271^17015136-,17015270^17015135-"; sources "Undefined,Undefined"; NMorMRNA "null"; degree "4"; dimension "2_2";
chrA01	Undefined	as_event	17123904	17125932	.	-	.	transcript_id "TCONS_00002339,TCONS_00002340"; gene_id "chrA01:17123249-17127640C"; flanks "17125932^,17123904-"; structure "1-2^,3-4^"; splice_chain "17125842-17125681^,17124151-17123990^"; sources "Undefined,Undefined"; NMorMRNA "null"; degree "4"; dimension "2_2";
chrA01	Undefined	as_event	17143992	17144713	.	-	.	transcript_id "TCONS_00002342,TCONS_00002343"; gene_id "chrA01:17141204-17144713C"; flanks "17144713[,17143992^"; structure "1^3-,2^4-"; splice_chain "17144512^17144168-,17144502^17144158-"; sources "Undefined,Undefined"; NMorMRNA "null"; degree "4"; dimension "2_2";
chrA01	Undefined	as_event	17382723	17382897	.	-	.	transcript_id "TCONS_00002349,TCONS_00002350"; gene_id "chrA01:17382685-17385899C"; flanks "17382897-,17382723-"; structure "1^,2^"; splice_chain "17382811^,17382809^"; sources "Undefined,Undefined"; NMorMRNA "null"; degree "4"; dimension "2_2";
chrA01	Undefined	as_event	17720420	17721239	.	-	.	transcript_id "TCONS_00002356,TCONS_00002357"; gene_id "chrA01:17718817-17721408C"; flanks "17721239^,17720420^"; structure "1-,2-"; splice_chain "17720715-,17720707-"; sources "Undefined,Undefined"; NMorMRNA "null"; degree "4"; dimension "2_2";
chrA01	Undefined	as_event	17720161	17720339	.	-	.	transcript_id "TCONS_00002356,TCONS_00002357"; gene_id "chrA01:17718817-17721408C"; flanks "17720339-,17720161-"; structure "1^,2^"; splice_chain "17720253^,17720247^"; sources "Undefined,Undefined"; NMorMRNA "null"; degree "4"; dimension "2_2";
chrA01	Undefined	as_event	17732192	17732930	.	-	.	transcript_id "TCONS_00002358,TCONS_00002359"; gene_id "chrA01:17730754-17732930C"; flanks "17732930[,17732192^"; structure "1^3-,2^4-"; splice_chain "17732448^17732375-,17732438^17732365-"; sources "Undefined,Undefined"; NMorMRNA "null"; degree "4"; dimension "2_2";
chrA01	Undefined	as_event	17731637	17732119	.	-	.	transcript_id "TCONS_00002358,TCONS_00002359"; gene_id "chrA01:17730754-17732930C"; flanks "17732119-,17731637^"; structure "1^3-,2^4-"; splice_chain "17731900^17731817-,17731890^17731807-"; sources "Undefined,Undefined"; NMorMRNA "null"; degree "4"; dimension "2_2";
chrA01	Undefined	as_event	17841823	17842095	.	-	.	transcript_id "TCONS_00002363,TCONS_00002365"; gene_id "chrA01:17836452-17843804C"; flanks "17842095^,17841823^"; structure "1-,2-"; splice_chain "17841890-,17841889-"; sources "Undefined,Undefined"; NMorMRNA "null"; degree "4"; dimension "2_2";
chrA01	Undefined	as_event	17841679	17841889	.	-	.	transcript_id "TCONS_00002364,TCONS_00002365"; gene_id "chrA01:17836452-17843804C"; flanks "17841889-,17841679^"; structure "1^3-,2^4-"; splice_chain "17841837^17841755-,17841823^17841741-"; sources "Undefined,Undefined"; NMorMRNA "null"; degree "4"; dimension "2_2";
chrA01	Undefined	as_event	17841679	17842095	.	-	.	transcript_id "TCONS_00002363,TCONS_00002364,TCONS_00002365"; gene_id "chrA01:17836452-17843804C"; flanks "17842095^,17841679^"; structure "1-4^6-,2-3^5-,2-4^6-"; splice_chain "17841890-17841823^17841741-,17841889-17841837^17841755-,17841889-17841823^17841741-"; sources "Undefined,Undefined,Undefined"; NMorMRNA "null"; degree "9"; dimension "3_3";
chrA01	Undefined	as_event	17839571	17840161	.	-	.	transcript_id "TCONS_00002364,TCONS_00002365"; gene_id "chrA01:17836452-17843804C"; flanks "17840161-,17839571^"; structure "1^3-,2^4-"; splice_chain "17840109^17839668-,17840094^17839653-"; sources "Undefined,Undefined"; NMorMRNA "null"; degree "4"; dimension "2_2";
chrA01	Undefined	as_event	17839313	17839653	.	-	.	transcript_id "TCONS_00002363,TCONS_00002365"; gene_id "chrA01:17836452-17843804C"; flanks "17839653-,17839313^"; structure "1^3-,2^4-"; splice_chain "17839572^17839471-,17839571^17839470-"; sources "Undefined,Undefined"; NMorMRNA "null"; degree "4"; dimension "2_2";
chrA01	Undefined	as_event	17839313	17840161	.	-	.	transcript_id "TCONS_00002364,TCONS_00002363,TCONS_00002365"; gene_id "chrA01:17836452-17843804C"; flanks "17840161-,17839313^"; structure "1^3-6^8-,2^4-5^7-,2^4-6^8-"; splice_chain "17840109^17839668-17839571^17839470-,17840094^17839653-17839572^17839471-,17840094^17839653-17839571^17839470-"; sources "Undefined,Undefined,Undefined"; NMorMRNA "null"; degree "9"; dimension "3_3";
chrA01	Undefined	as_event	17878469	17878744	.	-	.	transcript_id "TCONS_00002368,TCONS_00002369"; gene_id "chrA01:17876976-17878942C"; flanks "17878744^,17878469^"; structure "1-,2-"; splice_chain "17878636-,17878633-"; sources "Undefined,Undefined"; NMorMRNA "null"; degree "4"; dimension "2_2";
chrA01	Undefined	as_event	17936438	17938450	.	-	.	transcript_id "TCONS_00002372,TCONS_00002373"; gene_id "chrA01:17936438-17938450C"; flanks "17938450[,17936438]"; structure "1^3-,2^4-"; splice_chain "17937534^17936860-,17937524^17936850-"; sources "Undefined,Undefined"; NMorMRNA "null"; degree "4"; dimension "2_2";
chrA01	Undefined	as_event	18002179	18002998	.	-	.	transcript_id "TCONS_00002375,TCONS_00002374"; gene_id "chrA01:18002179-18005142C"; flanks "18002998-,18002179]"; structure "1^3-,2^4-"; splice_chain "18002900^18002414-,18002890^18002404-"; sources "Undefined,Undefined"; NMorMRNA "null"; degree "4"; dimension "2_2";
chrA01	Undefined	as_event	18024128	18025048	.	-	.	transcript_id "TCONS_00002378,TCONS_00002377"; gene_id "chrA01:18023697-18025048C"; flanks "18025048[,18024128^"; structure "1^3-5^7-,2^4-6^8-"; splice_chain "18024985^18024895-18024768^18024587-,18024975^18024885-18024758^18024577-"; sources "Undefined,Undefined"; NMorMRNA "null"; degree "4"; dimension "2_2";
chrA01	Undefined	as_event	18132298	18133557	.	-	.	transcript_id "TCONS_00002384,TCONS_00002383"; gene_id "chrA01:18131182-18133557C"; flanks "18133557[,18132298^"; structure "1^3-5^6-,2^4-"; splice_chain "18133126^18132709-18132517^18132426-,18133116^18132699-"; sources "Undefined,Undefined"; NMorMRNA "null"; degree "4"; dimension "2_2";
chrA01	Undefined	as_event	18211860	18212489	.	-	.	transcript_id "TCONS_00002389,TCONS_00002390"; gene_id "chrA01:18210616-18213424C"; flanks "18212489-,18211860^"; structure "1^3-,2^4-"; splice_chain "18212434^18212046-,18212424^18212036-"; sources "Undefined,Undefined"; NMorMRNA "null"; degree "4"; dimension "2_2";
chrA01	Undefined	as_event	18272592	18273803	.	-	.	transcript_id "TCONS_00002394,TCONS_00002395"; gene_id "chrA01:18272131-18273803C"; flanks "18273803[,18272592^"; structure "1^3-,2^4-"; splice_chain "18272793^18272683-,18272773^18272663-"; sources "Undefined,Undefined"; NMorMRNA "null"; degree "4"; dimension "2_2";
chrA01	Undefined	as_event	18581002	18581151	.	-	.	transcript_id "TCONS_00002405,TCONS_00002404/TCONS_00002406/TCONS_00002407"; gene_id "chrA01:18578654-18582076C"; flanks "18581151^,18581002^"; structure "1-,2-"; splice_chain "18581078-,18581075-"; sources "Undefined,Undefined"; NMorMRNA "null"; degree "4"; dimension "2_2";
chrA01	Undefined	as_event	18580736	18581002	.	-	.	transcript_id "TCONS_00002406,TCONS_00002405"; gene_id "chrA01:18578654-18582076C"; flanks "18581002^,18580736^"; structure "1-,2-"; splice_chain "18580804-,18580802-"; sources "Undefined,Undefined"; NMorMRNA "null"; degree "4"; dimension "2_2";
chrA01	Undefined	as_event	18580525	18580802	.	-	.	transcript_id "TCONS_00002404,TCONS_00002405"; gene_id "chrA01:18578654-18582076C"; flanks "18580802-,18580525^"; structure "1^3-,2^4-"; splice_chain "18580746^18580629-,18580736^18580617-"; sources "Undefined,Undefined"; NMorMRNA "null"; degree "4"; dimension "2_2";
chrA01	Undefined	as_event	18580525	18581002	.	-	.	transcript_id "TCONS_00002406,TCONS_00002404,TCONS_00002405"; gene_id "chrA01:18578654-18582076C"; flanks "18581002^,18580525^"; structure "1-4^6-,2-3^5-,2-4^6-"; splice_chain "18580804-18580736^18580617-,18580802-18580746^18580629-,18580802-18580736^18580617-"; sources "Undefined,Undefined,Undefined"; NMorMRNA "null"; degree "9"; dimension "3_3";
chrA01	Undefined	as_event	18579915	18580162	.	-	.	transcript_id "TCONS_00002405,TCONS_00002404"; gene_id "chrA01:18578654-18582076C"; flanks "18580162-,18579915^"; structure "0,1^2-"; splice_chain ",18580084^18579995-"; sources "Undefined,Undefined"; NMorMRNA "null"; degree "4"; dimension "2_2";
chrA01	Undefined	as_event	18579915	18580445	.	-	.	transcript_id "TCONS_00002406,TCONS_00002405,TCONS_00002404"; gene_id "chrA01:18578654-18582076C"; flanks "18580445-,18579915^"; structure "1^3-,2^4-,2^4-5^6-"; splice_chain "18580310^18580165-,18580307^18580162-,18580307^18580162-18580084^18579995-"; sources "Undefined,Undefined,Undefined"; NMorMRNA "null"; degree "9"; dimension "3_3";
chrA01	Undefined	as_event	18579552	18579915	.	-	.	transcript_id "TCONS_00002404,TCONS_00002405/TCONS_00002406"; gene_id "chrA01:18578654-18582076C"; flanks "18579915^,18579552-"; structure "0,1-2^"; splice_chain ",18579826-18579798^"; sources "Undefined,Undefined"; NMorMRNA "null"; degree "4"; dimension "2_2";
chrA01	Undefined	as_event	18579075	18579342	.	-	.	transcript_id "TCONS_00002404,TCONS_00002405/TCONS_00002406"; gene_id "chrA01:18578654-18582076C"; flanks "18579342-,18579075^"; structure "0,1^2-"; splice_chain ",18579274^18579200-"; sources "Undefined,Undefined"; NMorMRNA "null"; degree "4"; dimension "2_2";
chrA01	Undefined	as_event	18740660	18741005	.	-	.	transcript_id "TCONS_00002411,TCONS_00002410"; gene_id "chrA01:18739040-18743549C"; flanks "18741005-,18740660^"; structure "0,1^2-"; splice_chain ",18740877^18740779-"; sources "Undefined,Undefined"; NMorMRNA "null"; degree "4"; dimension "2_2";
chrA01	Undefined	as_event	18739524	18739851	.	-	.	transcript_id "TCONS_00002411,TCONS_00002410"; gene_id "chrA01:18739040-18743549C"; flanks "18739851-,18739524^"; structure "0,1^2-"; splice_chain ",18739708^18739625-"; sources "Undefined,Undefined"; NMorMRNA "null"; degree "4"; dimension "2_2";
chrA01	Undefined	as_event	18970099	18970690	.	-	.	transcript_id "TCONS_00002428,TCONS_00002429"; gene_id "chrA01:18966805-18970690C"; flanks "18970690[,18970099^"; structure "1^3-,2^4-"; splice_chain "18970545^18970381-,18970543^18970379-"; sources "Undefined,Undefined"; NMorMRNA "null"; degree "4"; dimension "2_2";
chrA01	Undefined	as_event	18968218	18968632	.	-	.	transcript_id "TCONS_00002428/TCONS_00002429,TCONS_00002427"; gene_id "chrA01:18966805-18970690C"; flanks "18968632-,18968218^"; structure "0,1^2-"; splice_chain ",18968478^18968408-"; sources "Undefined,Undefined"; NMorMRNA "null"; degree "4"; dimension "2_2";
chrA01	Undefined	as_event	18967448	18968104	.	-	.	transcript_id "TCONS_00002427,TCONS_00002428/TCONS_00002429"; gene_id "chrA01:18966805-18970690C"; flanks "18968104-,18967448^"; structure "1^3-,2^4-"; splice_chain "18967981^18967813-,18967971^18967803-"; sources "Undefined,Undefined"; NMorMRNA "null"; degree "4"; dimension "2_2";
chrA01	Undefined	as_event	19396632	19397138	.	-	.	transcript_id "TCONS_00002443,TCONS_00002442"; gene_id "chrA01:19395766-19397672C"; flanks "19397138-,19396632^"; structure "1^3-,2^4-"; splice_chain "19396886^19396802-,19396884^19396800-"; sources "Undefined,Undefined"; NMorMRNA "null"; degree "4"; dimension "2_2";
chrA01	Undefined	as_event	19620180	19621293	.	-	.	transcript_id "TCONS_00002453,TCONS_00002452"; gene_id "chrA01:19613871-19621293C"; flanks "19621293[,19620180^"; structure "1^3-,2^4-"; splice_chain "19620367^19620276-,19620355^19620264-"; sources "Undefined,Undefined"; NMorMRNA "null"; degree "4"; dimension "2_2";
chrA01	Undefined	as_event	19615848	19616714	.	-	.	transcript_id "TCONS_00002453,TCONS_00002452"; gene_id "chrA01:19613871-19621293C"; flanks "19616714-,19615848^"; structure "1^3-5^7-,2^4-6^8-"; splice_chain "19616589^19616445-19616253^19616182-,19616561^19616417-19616251^19616180-"; sources "Undefined,Undefined"; NMorMRNA "null"; degree "4"; dimension "2_2";
chrA01	Undefined	as_event	19721755	19721986	.	-	.	transcript_id "TCONS_00002459,TCONS_00002460"; gene_id "chrA01:19719844-19723293C"; flanks "19721986-,19721755^"; structure "0,1^2-"; splice_chain ",19721909^19721836-"; sources "Undefined,Undefined"; NMorMRNA "null"; degree "4"; dimension "2_2";
chrA01	Undefined	as_event	19742419	19742691	.	-	.	transcript_id "TCONS_00002464,TCONS_00002465"; gene_id "chrA01:19740613-19744703C"; flanks "19742691-,19742419^"; structure "0,1^2-"; splice_chain ",19742626^19742532-"; sources "Undefined,Undefined"; NMorMRNA "null"; degree "4"; dimension "2_2";
chrA01	Undefined	as_event	19861969	19865000	.	-	.	transcript_id "TCONS_00002470,TCONS_00002471"; gene_id "chrA01:19861969-19865667C"; flanks "19865000-,19861969]"; structure "1^3-,2^4-"; splice_chain "19863094^19862574-,19863092^19862564-"; sources "Undefined,Undefined"; NMorMRNA "null"; degree "4"; dimension "2_2";
chrA01	Undefined	as_event	20040805	20041105	.	-	.	transcript_id "TCONS_00002476,TCONS_00002477"; gene_id "chrA01:20039570-20041593C"; flanks "20041105-,20040805^"; structure "1^3-,2^4-"; splice_chain "20041037^20040939-,20041027^20040929-"; sources "Undefined,Undefined"; NMorMRNA "null"; degree "4"; dimension "2_2";
chrA01	Undefined	as_event	20040115	20040732	.	-	.	transcript_id "TCONS_00002477,TCONS_00002476"; gene_id "chrA01:20039570-20041593C"; flanks "20040732-,20040115-"; structure "1^,2^"; splice_chain "20040695^,20040690^"; sources "Undefined,Undefined"; NMorMRNA "null"; degree "4"; dimension "2_2";
chrA01	Undefined	as_event	20109202	20109778	.	-	.	transcript_id "TCONS_00002480,TCONS_00002479"; gene_id "chrA01:20109202-20110531C"; flanks "20109778-,20109202]"; structure "0,1^2-"; splice_chain ",20109495^20109418-"; sources "Undefined,Undefined"; NMorMRNA "null"; degree "4"; dimension "2_2";
chrA01	Undefined	as_event	20436544	20436776	.	-	.	transcript_id "TCONS_00002493,TCONS_00002491/TCONS_00002492"; gene_id "chrA01:20436544-20437932C"; flanks "20436776^,20436544]"; structure "1-,2-"; splice_chain "20436683-,20436682-"; sources "Undefined,Undefined"; NMorMRNA "null"; degree "4"; dimension "2_2";
chrA01	Undefined	as_event	20476623	20477269	.	-	.	transcript_id "TCONS_00002496,TCONS_00002495"; gene_id "chrA01:20472406-20479151C"; flanks "20477269-,20476623^"; structure "1^3-,2^4-"; splice_chain "20477112^20476716-,20477111^20476715-"; sources "Undefined,Undefined"; NMorMRNA "null"; degree "4"; dimension "2_2";
chrA01	Undefined	as_event	20475323	20475465	.	-	.	transcript_id "TCONS_00002496,TCONS_00002495"; gene_id "chrA01:20472406-20479151C"; flanks "20475465^,20475323^"; structure "1-,2-"; splice_chain "20475381-,20475380-"; sources "Undefined,Undefined"; NMorMRNA "null"; degree "4"; dimension "2_2";
chrA01	Undefined	as_event	20475149	20475323	.	-	.	transcript_id "TCONS_00002494,TCONS_00002495/TCONS_00002496"; gene_id "chrA01:20472406-20479151C"; flanks "20475323^,20475149^"; structure "1-,2-"; splice_chain "20475240-,20475237-"; sources "Undefined,Undefined"; NMorMRNA "null"; degree "4"; dimension "2_2";
chrA01	Undefined	as_event	20497281	20497547	.	-	.	transcript_id "TCONS_00002499,TCONS_00002498"; gene_id "chrA01:20495612-20499999C"; flanks "20497547-,20497281^"; structure "0,1^2-"; splice_chain ",20497420^20497341-"; sources "Undefined,Undefined"; NMorMRNA "null"; degree "4"; dimension "2_2";
chrA01	Undefined	as_event	20652834	20653174	.	-	.	transcript_id "TCONS_00002503,TCONS_00002504"; gene_id "chrA01:20650773-20653672C"; flanks "20653174^,20652834^"; structure "1-,2-"; splice_chain "20652947-,20652945-"; sources "Undefined,Undefined"; NMorMRNA "null"; degree "4"; dimension "2_2";
chrA01	Undefined	as_event	20927402	20929442	.	-	.	transcript_id "TCONS_00002516,TCONS_00002517"; gene_id "chrA01:20927402-20929442C"; flanks "20929442[,20927402]"; structure "0,1^2-"; splice_chain ",20929373^20929178-"; sources "Undefined,Undefined"; NMorMRNA "null"; degree "4"; dimension "2_2";
chrA01	Undefined	as_event	21424457	21425550	.	-	.	transcript_id "TCONS_00002543,TCONS_00002542"; gene_id "chrA01:21424457-21425550C"; flanks "21425550[,21424457]"; structure "0,1^2-3^4-"; splice_chain ",21425079^21424977-21424807^21424729-"; sources "Undefined,Undefined"; NMorMRNA "null"; degree "4"; dimension "2_2";
chrA01	Undefined	as_event	21460698	21460957	.	-	.	transcript_id "TCONS_00002545,TCONS_00002546"; gene_id "chrA01:21459354-21462049C"; flanks "21460957-,21460698^"; structure "0,1^2-"; splice_chain ",21460849^21460776-"; sources "Undefined,Undefined"; NMorMRNA "null"; degree "4"; dimension "2_2";
chrA01	Undefined	as_event	21675611	21675773	.	-	.	transcript_id "TCONS_00002565,TCONS_00002566"; gene_id "chrA01:21674854-21676853C"; flanks "21675773^,21675611^"; structure "1-,2-"; splice_chain "21675682-,21675679-"; sources "Undefined,Undefined"; NMorMRNA "null"; degree "4"; dimension "2_2";
chrA01	Undefined	as_event	21695699	21696670	.	-	.	transcript_id "TCONS_00002568,TCONS_00002569"; gene_id "chrA01:21694293-21696670C"; flanks "21696670[,21695699^"; structure "1^3-,2^4-"; splice_chain "21696170^21695892-,21696168^21695890-"; sources "Undefined,Undefined"; NMorMRNA "null"; degree "4"; dimension "2_2";
chrA01	Undefined	as_event	21970910	21971111	.	-	.	transcript_id "TCONS_00002581,TCONS_00002580/TCONS_00002582"; gene_id "chrA01:21969783-21972797C"; flanks "21971111^,21970910^"; structure "1-,2-"; splice_chain "21971033-,21971031-"; sources "Undefined,Undefined"; NMorMRNA "null"; degree "4"; dimension "2_2";
chrA01	Undefined	as_event	21970487	21970843	.	-	.	transcript_id "TCONS_00002581,TCONS_00002580/TCONS_00002582"; gene_id "chrA01:21969783-21972797C"; flanks "21970843-,21970487^"; structure "1^3-,2^4-"; splice_chain "21970733^21970646-,21970722^21970635-"; sources "Undefined,Undefined"; NMorMRNA "null"; degree "4"; dimension "2_2";
chrA01	Undefined	as_event	21970487	21971031	.	-	.	transcript_id "TCONS_00002580/TCONS_00002582,TCONS_00002579"; gene_id "chrA01:21969783-21972797C"; flanks "21971031-,21970487^"; structure "1^2-4^6-,3^5-"; splice_chain "21970910^21970843-21970722^21970635-,21970724^21970637-"; sources "Undefined,Undefined"; NMorMRNA "null"; degree "4"; dimension "2_2";
chrA01	Undefined	as_event	21970487	21971111	.	-	.	transcript_id "TCONS_00002581,TCONS_00002580/TCONS_00002582,TCONS_00002579"; gene_id "chrA01:21969783-21972797C"; flanks "21971111^,21970487^"; structure "1-3^4-5^8-,2-3^4-7^10-,2-6^9-"; splice_chain "21971033-21970910^21970843-21970733^21970646-,21971031-21970910^21970843-21970722^21970635-,21971031-21970724^21970637-"; sources "Undefined,Undefined,Undefined"; NMorMRNA "null"; degree "9"; dimens…
chrA01	Undefined	as_event	21990532	21990964	.	-	.	transcript_id "TCONS_00002583,TCONS_00002584"; gene_id "chrA01:21990182-21992430C"; flanks "21990964-,21990532^"; structure "1^3-,2^4-"; splice_chain "21990891^21990783-,21990887^21990779-"; sources "Undefined,Undefined"; NMorMRNA "null"; degree "4"; dimension "2_2";
chrA01	Undefined	as_event	22142516	22142978	.	-	.	transcript_id "TCONS_00002590,TCONS_00002589"; gene_id "chrA01:22141278-22142978C"; flanks "22142978[,22142516^"; structure "1^3-,2^4-"; splice_chain "22142822^22142751-,22142820^22142749-"; sources "Undefined,Undefined"; NMorMRNA "null"; degree "4"; dimension "2_2";
chrA01	Undefined	as_event	22141856	22142822	.	-	.	transcript_id "TCONS_00002588,TCONS_00002587"; gene_id "chrA01:22141278-22142978C"; flanks "22142822[,22141856^"; structure "0,1^2-"; splice_chain ",22142516^22142005-"; sources "Undefined,Undefined"; NMorMRNA "null"; degree "4"; dimension "2_2";
chrA01	Undefined	as_event	22532350	22533687	.	-	.	transcript_id "TCONS_00002602,TCONS_00002603"; gene_id "chrA01:22528369-22535028C"; flanks "22533687^,22532350^"; structure "1-,2-"; splice_chain "22532460-,22532459-"; sources "Undefined,Undefined"; NMorMRNA "null"; degree "4"; dimension "2_2";
chrA01	Undefined	as_event	22551461	22551792	.	-	.	transcript_id "TCONS_00002605,TCONS_00002606"; gene_id "chrA01:22550795-22553497C"; flanks "22551792-,22551461^"; structure "0,1^2-"; splice_chain ",22551641^22551569-"; sources "Undefined,Undefined"; NMorMRNA "null"; degree "4"; dimension "2_2";
chrA01	Undefined	as_event	22557855	22558477	.	-	.	transcript_id "TCONS_00002608,TCONS_00002609"; gene_id "chrA01:22557232-22559196C"; flanks "22558477-,22557855^"; structure "1^3-,2^4-"; splice_chain "22558220^22558074-,22558219^22558073-"; sources "Undefined,Undefined"; NMorMRNA "null"; degree "4"; dimension "2_2";
chrA01	Undefined	as_event	22643089	22643506	.	-	.	transcript_id "TCONS_00002614,TCONS_00002615"; gene_id "chrA01:22641820-22644537C"; flanks "22643506-,22643089^"; structure "1^3-,2^4-"; splice_chain "22643389^22643197-,22643367^22643175-"; sources "Undefined,Undefined"; NMorMRNA "null"; degree "4"; dimension "2_2";
chrA01	Undefined	as_event	22700347	22700558	.	-	.	transcript_id "TCONS_00002620,TCONS_00002619"; gene_id "chrA01:22699505-22703207C"; flanks "22700558-,22700347^"; structure "0,1^2-"; splice_chain ",22700488^22700404-"; sources "Undefined,Undefined"; NMorMRNA "null"; degree "4"; dimension "2_2";
chrA01	Undefined	as_event	22699887	22700347	.	-	.	transcript_id "TCONS_00002620,TCONS_00002619"; gene_id "chrA01:22699505-22703207C"; flanks "22700347^,22699887^"; structure "1-,2-"; splice_chain "22699963-,22699961-"; sources "Undefined,Undefined"; NMorMRNA "null"; degree "4"; dimension "2_2";
chrA01	Undefined	as_event	22707790	22708158	.	-	.	transcript_id "TCONS_00002623/TCONS_00002624,TCONS_00002622"; gene_id "chrA01:22706117-22708528C"; flanks "22708158-,22707790^"; structure "0,1^2-"; splice_chain ",22708039^22707975-"; sources "Undefined,Undefined"; NMorMRNA "null"; degree "4"; dimension "2_2";
chrA01	Undefined	as_event	22707020	22707425	.	-	.	transcript_id "TCONS_00002623,TCONS_00002621,TCONS_00002622"; gene_id "chrA01:22706117-22708528C"; flanks "22707425-,22707020^"; structure "1^4-,2^5-,3^6-"; splice_chain "22707371^22707150-,22707356^22707133-,22707339^22707116-"; sources "Undefined,Undefined,Undefined"; NMorMRNA "null"; degree "9"; dimension "3_3";
chrA01	Undefined	as_event	22706541	22706696	.	-	.	transcript_id "TCONS_00002623,TCONS_00002621"; gene_id "chrA01:22706117-22708528C"; flanks "22706696^,22706541^"; structure "1-,2-"; splice_chain "22706610-,22706609-"; sources "Undefined,Undefined"; NMorMRNA "null"; degree "4"; dimension "2_2";
chrA01	Undefined	as_event	22706335	22706609	.	-	.	transcript_id "TCONS_00002622,TCONS_00002621"; gene_id "chrA01:22706117-22708528C"; flanks "22706609-,22706335^"; structure "1^3-,2^4-"; splice_chain "22706551^22706455-,22706541^22706445-"; sources "Undefined,Undefined"; NMorMRNA "null"; degree "4"; dimension "2_2";
chrA01	Undefined	as_event	22706335	22706696	.	-	.	transcript_id "TCONS_00002623,TCONS_00002622,TCONS_00002621"; gene_id "chrA01:22706117-22708528C"; flanks "22706696^,22706335^"; structure "1-4^6-,2-3^5-,2-4^6-"; splice_chain "22706610-22706541^22706445-,22706609-22706551^22706455-,22706609-22706541^22706445-"; sources "Undefined,Undefined,Undefined"; NMorMRNA "null"; degree "9"; dimension "3_3";
chrA01	Undefined	as_event	22924227	22924800	.	-	.	transcript_id "TCONS_00002630,TCONS_00002631"; gene_id "chrA01:22921619-22924800C"; flanks "22924800[,22924227^"; structure "1^3-,2^4-"; splice_chain "22924582^22924499-,22924572^22924489-"; sources "Undefined,Undefined"; NMorMRNA "null"; degree "4"; dimension "2_2";
chrA01	Undefined	as_event	22922003	22922401	.	-	.	transcript_id "TCONS_00002630,TCONS_00002631"; gene_id "chrA01:22921619-22924800C"; flanks "22922401-,22922003^"; structure "1^3-,2^4-"; splice_chain "22922194^22922062-,22922192^22922060-"; sources "Undefined,Undefined"; NMorMRNA "null"; degree "4"; dimension "2_2";
chrA01	Undefined	as_event	23037065	23037493	.	-	.	transcript_id "TCONS_00002637,TCONS_00002638"; gene_id "chrA01:23032374-23038737C"; flanks "23037493-,23037065^"; structure "0,1^2-"; splice_chain ",23037406^23037320-"; sources "Undefined,Undefined"; NMorMRNA "null"; degree "4"; dimension "2_2";
chrA01	Undefined	as_event	23035782	23036068	.	-	.	transcript_id "TCONS_00002637,TCONS_00002638"; gene_id "chrA01:23032374-23038737C"; flanks "23036068-,23035782^"; structure "0,1^2-"; splice_chain ",23035966^23035890-"; sources "Undefined,Undefined"; NMorMRNA "null"; degree "4"; dimension "2_2";
chrA01	Undefined	as_event	23047838	23048433	.	-	.	transcript_id "TCONS_00002639,TCONS_00002640"; gene_id "chrA01:23045731-23048433C"; flanks "23048433[,23047838^"; structure "1^3-,2^4-"; splice_chain "23048295^23048024-,23048294^23048023-"; sources "Undefined,Undefined"; NMorMRNA "null"; degree "4"; dimension "2_2";
chrA01	Undefined	as_event	23047315	23047757	.	-	.	transcript_id "TCONS_00002639,TCONS_00002640"; gene_id "chrA01:23045731-23048433C"; flanks "23047757-,23047315^"; structure "0,1^2-3^4-"; splice_chain ",23047655^23047576-23047473^23047383-"; sources "Undefined,Undefined"; NMorMRNA "null"; degree "4"; dimension "2_2";
chrA01	Undefined	as_event	23211985	23215145	.	-	.	transcript_id "TCONS_00002642,TCONS_00002643"; gene_id "chrA01:23211985-23215145C"; flanks "23215145[,23211985]"; structure "1^3-,2^4-"; splice_chain "23214699^23212874-,23214697^23212872-"; sources "Undefined,Undefined"; NMorMRNA "null"; degree "4"; dimension "2_2";
chrA01	Undefined	as_event	23231771	23231913	.	-	.	transcript_id "TCONS_00002645,TCONS_00002646/TCONS_00002647"; gene_id "chrA01:23225144-23232853C"; flanks "23231913^,23231771^"; structure "1-,2-"; splice_chain "23231831-,23231829-"; sources "Undefined,Undefined"; NMorMRNA "null"; degree "4"; dimension "2_2";
chrA01	Undefined	as_event	23230836	23231322	.	-	.	transcript_id "TCONS_00002645,TCONS_00002647,TCONS_00002646"; gene_id "chrA01:23225144-23232853C"; flanks "23231322-,23230836^"; structure "1^4-,2^5-,3^6-"; splice_chain "23231220^23230948-,23231199^23230927-,23231197^23230925-"; sources "Undefined,Undefined,Undefined"; NMorMRNA "null"; degree "9"; dimension "3_3";
chrA01	Undefined	as_event	23230276	23230836	.	-	.	transcript_id "TCONS_00002647,TCONS_00002645/TCONS_00002646"; gene_id "chrA01:23225144-23232853C"; flanks "23230836^,23230276^"; structure "1-,2-"; splice_chain "23230346-,23230341-"; sources "Undefined,Undefined"; NMorMRNA "null"; degree "4"; dimension "2_2";
chrA01	Undefined	as_event	23230126	23230276	.	-	.	transcript_id "TCONS_00002645,TCONS_00002646/TCONS_00002647"; gene_id "chrA01:23225144-23232853C"; flanks "23230276^,23230126^"; structure "1-,2-"; splice_chain "23230184-,23230182-"; sources "Undefined,Undefined"; NMorMRNA "null"; degree "4"; dimension "2_2";
chrA01	Undefined	as_event	23229764	23230002	.	-	.	transcript_id "TCONS_00002645/TCONS_00002646,TCONS_00002647"; gene_id "chrA01:23225144-23232853C"; flanks "23230002-,23229764-"; structure "1^,2^"; splice_chain "23229937^,23229936^"; sources "Undefined,Undefined"; NMorMRNA "null"; degree "4"; dimension "2_2";
chrA01	Undefined	as_event	23227428	23227880	.	-	.	transcript_id "TCONS_00002646/TCONS_00002647,TCONS_00002645"; gene_id "chrA01:23225144-23232853C"; flanks "23227880-,23227428^"; structure "0,1^2-"; splice_chain ",23227849^23227720-"; sources "Undefined,Undefined"; NMorMRNA "null"; degree "4"; dimension "2_2";
chrA01	Undefined	as_event	23226519	23226999	.	-	.	transcript_id "TCONS_00002647,TCONS_00002645/TCONS_00002646"; gene_id "chrA01:23225144-23232853C"; flanks "23226999-,23226519^"; structure "1^3-,2^4-"; splice_chain "23226904^23226699-,23226894^23226689-"; sources "Undefined,Undefined"; NMorMRNA "null"; degree "4"; dimension "2_2";
chrA01	Undefined	as_event	23225144	23225514	.	-	.	transcript_id "TCONS_00002647,TCONS_00002645/TCONS_00002646"; gene_id "chrA01:23225144-23232853C"; flanks "23225514-,23225144]"; structure "1^3-,2^4-"; splice_chain "23225367^23225252-,23225357^23225242-"; sources "Undefined,Undefined"; NMorMRNA "null"; degree "4"; dimension "2_2";
chrA01_random	Undefined	as_event	43352	44045	.	+	.	transcript_id "TCONS_00002711,TCONS_00002712"; gene_id "chrA01_random:42297-45685W"; flanks "43352-,44045^"; structure "1^3-5^6-7^8-,2^4-"; splice_chain "43437^43517-43746^43827-43882^43960-,43473^43553-"; sources "Undefined,Undefined"; NMorMRNA "null"; degree "4"; dimension "2_2";
chrA01_random	Undefined	as_event	84665	84950	.	+	.	transcript_id "TCONS_00002717,TCONS_00002718"; gene_id "chrA01_random:84365-86720W"; flanks "84665-,84950^"; structure "0,1^2-"; splice_chain ",84733^84815-"; sources "Undefined,Undefined"; NMorMRNA "null"; degree "4"; dimension "2_2";
chrA01_random	Undefined	as_event	137579	138002	.	+	.	transcript_id "TCONS_00002720,TCONS_00002721"; gene_id "chrA01_random:137284-138002W"; flanks "137579^,138002]"; structure "1-,2-"; splice_chain "137819-,137834-"; sources "Undefined,Undefined"; NMorMRNA "null"; degree "4"; dimension "2_2";
chrA01_random	Undefined	as_event	139209	143555	.	+	.	transcript_id "TCONS_00002723,TCONS_00002722"; gene_id "chrA01_random:138490-146063W"; flanks "139209-,143555^"; structure "0,1^2-"; splice_chain ",140210^140826-"; sources "Undefined,Undefined"; NMorMRNA "null"; degree "4"; dimension "2_2";
chrA01_random	Undefined	as_event	425912	426276	.	+	.	transcript_id "TCONS_00002730,TCONS_00002728/TCONS_00002729/TCONS_00002731"; gene_id "chrA01_random:423011-427810W"; flanks "425912-,426276^"; structure "0,1^2-"; splice_chain ",426041^426151-"; sources "Undefined,Undefined"; NMorMRNA "null"; degree "4"; dimension "2_2";
chrA01_random	Undefined	as_event	426570	426748	.	+	.	transcript_id "TCONS_00002730/TCONS_00002731,TCONS_00002728"; gene_id "chrA01_random:423011-427810W"; flanks "426570-,426748-"; structure "1^,2^"; splice_chain "426662^,426664^"; sources "Undefined,Undefined"; NMorMRNA "null"; degree "4"; dimension "2_2";
chrA01_random	Undefined	as_event	426570	426921	.	+	.	transcript_id "TCONS_00002729,TCONS_00002730/TCONS_00002731,TCONS_00002728"; gene_id "chrA01_random:423011-427810W"; flanks "426570-,426921^"; structure "0,1^3-,2^3-"; splice_chain ",426662^426748-,426664^426748-"; sources "Undefined,Undefined,Undefined"; NMorMRNA "null"; degree "9"; dimension "3_3";
chrA01_random	Undefined	as_event	427000	427298	.	+	.	transcript_id "TCONS_00002728/TCONS_00002730/TCONS_00002731,TCONS_00002729"; gene_id "chrA01_random:423011-427810W"; flanks "427000-,427298^"; structure "1^3-,2^4-"; splice_chain "427092^427183-,427102^427193-"; sources "Undefined,Undefined"; NMorMRNA "null"; degree "4"; dimension "2_2";
chrA01_random	Undefined	as_event	440871	441816	.	+	.	transcript_id "TCONS_00002733,TCONS_00002734"; gene_id "chrA01_random:438852-443355W"; flanks "440871^,441816^"; structure "1-,2-"; splice_chain "441160-,441162-"; sources "Undefined,Undefined"; NMorMRNA "null"; degree "4"; dimension "2_2";
chrA01_random	Undefined	as_event	578781	579110	.	+	.	transcript_id "TCONS_00002738,TCONS_00002739"; gene_id "chrA01_random:575655-579110W"; flanks "578781-,579110]"; structure "0,1^2-"; splice_chain ",578851^578965-"; sources "Undefined,Undefined"; NMorMRNA "null"; degree "4"; dimension "2_2";
chrA01_random	Undefined	as_event	620026	620648	.	+	.	transcript_id "TCONS_00002744,TCONS_00002745"; gene_id "chrA01_random:618752-622210W"; flanks "620026-,620648^"; structure "0,1^2-"; splice_chain ",620297^620375-"; sources "Undefined,Undefined"; NMorMRNA "null"; degree "4"; dimension "2_2";
chrA01_random	Undefined	as_event	629473	630025	.	+	.	transcript_id "TCONS_00002750,TCONS_00002749"; gene_id "chrA01_random:625767-630025W"; flanks "629473-,630025]"; structure "1^3-,2^4-"; splice_chain "629557^629640-,629558^629641-"; sources "Undefined,Undefined"; NMorMRNA "null"; degree "4"; dimension "2_2";
chrA01_random	Undefined	as_event	878183	878378	.	+	.	transcript_id "TCONS_00002756,TCONS_00002754/TCONS_00002755"; gene_id "chrA01_random:873625-879604W"; flanks "878183^,878378^"; structure "1-,2-"; splice_chain "878280-,878281-"; sources "Undefined,Undefined"; NMorMRNA "null"; degree "4"; dimension "2_2";
chrA01_random	Undefined	as_event	878634	878836	.	+	.	transcript_id "TCONS_00002754,TCONS_00002755/TCONS_00002756"; gene_id "chrA01_random:873625-879604W"; flanks "878634^,878836^"; structure "1-,2-"; splice_chain "878713-,878714-"; sources "Undefined,Undefined"; NMorMRNA "null"; degree "4"; dimension "2_2";
chrA01_random	Undefined	as_event	1000733	1001590	.	+	.	transcript_id "TCONS_00002757,TCONS_00002758"; gene_id "chrA01_random:1000125-1001590W"; flanks "1000733^,1001590]"; structure "1-,2-"; splice_chain "1001274-,1001286-"; sources "Undefined,Undefined"; NMorMRNA "null"; degree "4"; dimension "2_2";
chrA01_random	Undefined	as_event	1044886	1045977	.	+	.	transcript_id "TCONS_00002759,TCONS_00002760"; gene_id "chrA01_random:1043407-1045977W"; flanks "1044886-,1045977]"; structure "1^2-3^4-5^7-,6^8-"; splice_chain "1045406^1045468-1045592^1045684-1045835^1045918-,1045845^1045928-"; sources "Undefined,Undefined"; NMorMRNA "null"; degree "4"; dimension "2_2";
chrA01_random	Undefined	as_event	1494955	1495828	.	+	.	transcript_id "TCONS_00002764,TCONS_00002763"; gene_id "chrA01_random:1493319-1496595W"; flanks "1494955-,1495828^"; structure "1^3-,2^4-"; splice_chain "1495146^1495340-,1495156^1495350-"; sources "Undefined,Undefined"; NMorMRNA "null"; degree "4"; dimension "2_2";
chrA01_random	Undefined	as_event	2096027	2096178	.	+	.	transcript_id "TCONS_00002774,TCONS_00002775"; gene_id "chrA01_random:2093806-2097294W"; flanks "2096027-,2096178-"; structure "1^,2^"; splice_chain "2096098^,2096099^"; sources "Undefined,Undefined"; NMorMRNA "null"; degree "4"; dimension "2_2";
chrA01_random	Undefined	as_event	2301444	2301863	.	+	.	transcript_id "TCONS_00002777,TCONS_00002778"; gene_id "chrA01_random:2301444-2303607W"; flanks "2301444[,2301863^"; structure "1^3-,2^4-"; splice_chain "2301631^2301792-,2301641^2301802-"; sources "Undefined,Undefined"; NMorMRNA "null"; degree "4"; dimension "2_2";
chrA01_random	Undefined	as_event	2301933	2302146	.	+	.	transcript_id "TCONS_00002778,TCONS_00002777"; gene_id "chrA01_random:2301444-2303607W"; flanks "2301933-,2302146^"; structure "0,1^2-"; splice_chain ",2302022^2302104-"; sources "Undefined,Undefined"; NMorMRNA "null"; degree "4"; dimension "2_2";
chrA01_random	Undefined	as_event	2307410	2310023	.	+	.	transcript_id "TCONS_00002781,TCONS_00002780"; gene_id "chrA01_random:2307410-2310023W"; flanks "2307410[,2310023]"; structure "1^3-,2^4-"; splice_chain "2307611^2307989-,2307620^2307998-"; sources "Undefined,Undefined"; NMorMRNA "null"; degree "4"; dimension "2_2";
chrA01_random	Undefined	as_event	2403183	2403738	.	+	.	transcript_id "TCONS_00002787,TCONS_00002786"; gene_id "chrA01_random:2403183-2405344W"; flanks "2403183[,2403738^"; structure "1^3-,2^4-"; splice_chain "2403390^2403549-,2403417^2403576-"; sources "Undefined,Undefined"; NMorMRNA "null"; degree "4"; dimension "2_2";
chrA01_random	Undefined	as_event	2433618	2433838	.	+	.	transcript_id "TCONS_00002790/TCONS_00002791,TCONS_00002792"; gene_id "chrA01_random:2431688-2434532W"; flanks "2433618-,2433838^"; structure "0,1^2-"; splice_chain ",2433687^2433768-"; sources "Undefined,Undefined"; NMorMRNA "null"; degree "4"; dimension "2_2";
chrA01_random	Undefined	as_event	2433915	2434099	.	+	.	transcript_id "TCONS_00002791/TCONS_00002792,TCONS_00002790"; gene_id "chrA01_random:2431688-2434532W"; flanks "2433915-,2434099-"; structure "1^,2^"; splice_chain "2434010^,2434012^"; sources "Undefined,Undefined"; NMorMRNA "null"; degree "4"; dimension "2_2";
chrA01_random	Undefined	as_event	2501724	2502015	.	+	.	transcript_id "TCONS_00002797,TCONS_00002798"; gene_id "chrA01_random:2500851-2505184W"; flanks "2501724-,2502015^"; structure "0,1^2-"; splice_chain ",2501852^2501942-"; sources "Undefined,Undefined"; NMorMRNA "null"; degree "4"; dimension "2_2";
chrA01_random	Undefined	as_event	2503001	2503430	.	+	.	transcript_id "TCONS_00002797,TCONS_00002798"; gene_id "chrA01_random:2500851-2505184W"; flanks "2503001-,2503430^"; structure "0,1^2-"; splice_chain ",2503130^2503212-"; sources "Undefined,Undefined"; NMorMRNA "null"; degree "4"; dimension "2_2";
chrA01_random	Undefined	as_event	2514520	2515241	.	+	.	transcript_id "TCONS_00002800/TCONS_00002801,TCONS_00002799"; gene_id "chrA01_random:2513641-2517890W"; flanks "2514520-,2515241^"; structure "1^3-,2^4-"; splice_chain "2515002^2515075-,2515003^2515076-"; sources "Undefined,Undefined"; NMorMRNA "null"; degree "4"; dimension "2_2";
chrA01_random	Undefined	as_event	2517009	2517380	.	+	.	transcript_id "TCONS_00002799/TCONS_00002800,TCONS_00002801"; gene_id "chrA01_random:2513641-2517890W"; flanks "2517009-,2517380^"; structure "1^3-,2^4-"; splice_chain "2517156^2517231-,2517158^2517233-"; sources "Undefined,Undefined"; NMorMRNA "null"; degree "4"; dimension "2_2";
chrA01_random	Undefined	as_event	2545819	2546289	.	+	.	transcript_id "TCONS_00002803,TCONS_00002802"; gene_id "chrA01_random:2544509-2549405W"; flanks "2545819-,2546289^"; structure "1^3-,2^4-"; splice_chain "2545962^2546201-,2545972^2546211-"; sources "Undefined,Undefined"; NMorMRNA "null"; degree "4"; dimension "2_2";
chrA01_random	Undefined	as_event	2547405	2547698	.	+	.	transcript_id "TCONS_00002802/TCONS_00002803,TCONS_00002804"; gene_id "chrA01_random:2544509-2549405W"; flanks "2547405-,2547698^"; structure "0,1^2-"; splice_chain ",2547514^2547589-"; sources "Undefined,Undefined"; NMorMRNA "null"; degree "4"; dimension "2_2";
chrA01_random	Undefined	as_event	2593631	2594203	.	+	.	transcript_id "TCONS_00002806,TCONS_00002805"; gene_id "chrA01_random:2593219-2596330W"; flanks "2593631-,2594203^"; structure "0,1^2-3^4-"; splice_chain ",2593746^2593829-2593914^2593988-"; sources "Undefined,Undefined"; NMorMRNA "null"; degree "4"; dimension "2_2";
chrA01_random	Undefined	as_event	2594301	2594783	.	+	.	transcript_id "TCONS_00002806,TCONS_00002805"; gene_id "chrA01_random:2593219-2596330W"; flanks "2594301-,2594783^"; structure "0,1^2-"; splice_chain ",2594390^2594479-"; sources "Undefined,Undefined"; NMorMRNA "null"; degree "4"; dimension "2_2";
chrA01_random	Undefined	as_event	2594905	2595364	.	+	.	transcript_id "TCONS_00002806,TCONS_00002805"; gene_id "chrA01_random:2593219-2596330W"; flanks "2594905-,2595364^"; structure "0,1^2-"; splice_chain ",2595100^2595179-"; sources "Undefined,Undefined"; NMorMRNA "null"; degree "4"; dimension "2_2";
chrA01_random	Undefined	as_event	3483	4885	.	-	.	transcript_id "TCONS_00002810,TCONS_00002811"; gene_id "chrA01_random:3483-6432C"; flanks "4885-,3483]"; structure "1^3-5^7-,2^4-6^8-"; splice_chain "4149^4071-3980^3883-,4139^4061-3970^3873-"; sources "Undefined,Undefined"; NMorMRNA "null"; degree "4"; dimension "2_2";
chrA01_random	Undefined	as_event	108265	108521	.	-	.	transcript_id "TCONS_00002820,TCONS_00002821"; gene_id "chrA01_random:106102-108526C"; flanks "108521[,108265^"; structure "1^3-,2^4-"; splice_chain "108451^108353-,108441^108343-"; sources "Undefined,Undefined"; NMorMRNA "null"; degree "4"; dimension "2_2";
chrA01_random	Undefined	as_event	107325	107684	.	-	.	transcript_id "TCONS_00002821,TCONS_00002820/TCONS_00002822"; gene_id "chrA01_random:106102-108526C"; flanks "107684-,107325^"; structure "1^3-,2^4-"; splice_chain "107546^107457-,107536^107447-"; sources "Undefined,Undefined"; NMorMRNA "null"; degree "4"; dimension "2_2";
chrA01_random	Undefined	as_event	130811	131248	.	-	.	transcript_id "TCONS_00002824,TCONS_00002825"; gene_id "chrA01_random:130568-132016C"; flanks "131248^,130811^"; structure "1-,2-"; splice_chain "130939-,130936-"; sources "Undefined,Undefined"; NMorMRNA "null"; degree "4"; dimension "2_2";
chrA01_random	Undefined	as_event	445813	446944	.	-	.	transcript_id "TCONS_00002839,TCONS_00002840"; gene_id "chrA01_random:445813-448034C"; flanks "446944-,445813]"; structure "0,1^2-"; splice_chain ",446045^445880-"; sources "Undefined,Undefined"; NMorMRNA "null"; degree "4"; dimension "2_2";
chrA01_random	Undefined	as_event	547594	548396	.	-	.	transcript_id "TCONS_00002844,TCONS_00002845/TCONS_00002846"; gene_id "chrA01_random:543092-548396C"; flanks "548396[,547594^"; structure "0,1^2-"; splice_chain ",547963^547768-"; sources "Undefined,Undefined"; NMorMRNA "null"; degree "4"; dimension "2_2";
chrA01_random	Undefined	as_event	545156	545317	.	-	.	transcript_id "TCONS_00002846,TCONS_00002844/TCONS_00002845"; gene_id "chrA01_random:543092-548396C"; flanks "545317^,545156^"; structure "1-,2-"; splice_chain "545196-,545194-"; sources "Undefined,Undefined"; NMorMRNA "null"; degree "4"; dimension "2_2";
chrA01_random	Undefined	as_event	544560	544775	.	-	.	transcript_id "TCONS_00002844,TCONS_00002845/TCONS_00002846"; gene_id "chrA01_random:543092-548396C"; flanks "544775^,544560^"; structure "1-,2-"; splice_chain "544684-,544682-"; sources "Undefined,Undefined"; NMorMRNA "null"; degree "4"; dimension "2_2";
chrA01_random	Undefined	as_event	639534	640177	.	-	.	transcript_id "TCONS_00002854,TCONS_00002853/TCONS_00002855"; gene_id "chrA01_random:638882-640944C"; flanks "640177-,639534-"; structure "1^,2^"; splice_chain "639909^,639858^"; sources "Undefined,Undefined"; NMorMRNA "null"; degree "4"; dimension "2_2";
chrA01_random	Undefined	as_event	638882	639534	.	-	.	transcript_id "TCONS_00002855,TCONS_00002853/TCONS_00002854"; gene_id "chrA01_random:638882-640944C"; flanks "639534-,638882]"; structure "0,1^2-"; splice_chain ",639470^639304-"; sources "Undefined,Undefined"; NMorMRNA "null"; degree "4"; dimension "2_2";
chrA01_random	Undefined	as_event	1420108	1420414	.	-	.	transcript_id "TCONS_00002863/TCONS_00002864,TCONS_00002862"; gene_id "chrA01_random:1418612-1422443C"; flanks "1420414-,1420108^"; structure "0,1^2-"; splice_chain ",1420296^1420209-"; sources "Undefined,Undefined"; NMorMRNA "null"; degree "4"; dimension "2_2";
chrA01_random	Undefined	as_event	1419470	1419670	.	-	.	transcript_id "TCONS_00002863/TCONS_00002864,TCONS_00002862"; gene_id "chrA01_random:1418612-1422443C"; flanks "1419670-,1419470^"; structure "0,1^2-"; splice_chain ",1419604^1419523-"; sources "Undefined,Undefined"; NMorMRNA "null"; degree "4"; dimension "2_2";
chrA01_random	Undefined	as_event	1435524	1435914	.	-	.	transcript_id "TCONS_00002867,TCONS_00002868"; gene_id "chrA01_random:1430051-1436428C"; flanks "1435914-,1435524^"; structure "1^3-,2^4-"; splice_chain "1435794^1435655-,1435784^1435641-"; sources "Undefined,Undefined"; NMorMRNA "null"; degree "4"; dimension "2_2";
chrA01_random	Undefined	as_event	1434917	1435320	.	-	.	transcript_id "TCONS_00002867,TCONS_00002868"; gene_id "chrA01_random:1430051-1436428C"; flanks "1435320-,1434917^"; structure "1^3-,2^4-"; splice_chain "1435095^1435020-,1435094^1435019-"; sources "Undefined,Undefined"; NMorMRNA "null"; degree "4"; dimension "2_2";
chrA01_random	Undefined	as_event	1434577	1434759	.	-	.	transcript_id "TCONS_00002866,TCONS_00002867/TCONS_00002868"; gene_id "chrA01_random:1430051-1436428C"; flanks "1434759^,1434577^"; structure "1-,2-"; splice_chain "1434656-,1434651-"; sources "Undefined,Undefined"; NMorMRNA "null"; degree "4"; dimension "2_2";
chrA01_random	Undefined	as_event	1430239	1430500	.	-	.	transcript_id "TCONS_00002866/TCONS_00002867/TCONS_00002868,TCONS_00002865"; gene_id "chrA01_random:1430051-1436428C"; flanks "1430500-,1430239^"; structure "0,1^2-"; splice_chain ",1430384^1430307-"; sources "Undefined,Undefined"; NMorMRNA "null"; degree "4"; dimension "2_2";
chrA01_random	Undefined	as_event	1479005	1479235	.	-	.	transcript_id "TCONS_00002871,TCONS_00002869,TCONS_00002870/TCONS_00002872"; gene_id "chrA01_random:1477646-1479337C"; flanks "1479235^,1479005^"; structure "1-,2-,3-"; splice_chain "1479123-,1479116-,1479115-"; sources "Undefined,Undefined,Undefined"; NMorMRNA "null"; degree "9"; dimension "3_3";
chrA01_random	Undefined	as_event	1478568	1478917	.	-	.	transcript_id "TCONS_00002869/TCONS_00002870,TCONS_00002871/TCONS_00002872"; gene_id "chrA01_random:1477646-1479337C"; flanks "1478917-,1478568^"; structure "0,1^2-"; splice_chain ",1478758^1478674-"; sources "Undefined,Undefined"; NMorMRNA "null"; degree "4"; dimension "2_2";
chrA01_random	Undefined	as_event	1625330	1628423	.	-	.	transcript_id "TCONS_00002877,TCONS_00002878"; gene_id "chrA01_random:1625330-1629051C"; flanks "1628423-,1625330]"; structure "0,1^2-"; splice_chain ",1626330^1626233-"; sources "Undefined,Undefined"; NMorMRNA "null"; degree "4"; dimension "2_2";
chrA01_random	Undefined	as_event	1681225	1681692	.	-	.	transcript_id "TCONS_00002882,TCONS_00002883"; gene_id "chrA01_random:1680368-1685643C"; flanks "1681692-,1681225^"; structure "1^3-,2^4-"; splice_chain "1681579^1681485-,1681577^1681483-"; sources "Undefined,Undefined"; NMorMRNA "null"; degree "4"; dimension "2_2";
chrA01_random	Undefined	as_event	2365918	2366431	.	-	.	transcript_id "TCONS_00002887,TCONS_00002888"; gene_id "chrA01_random:2360405-2367058C"; flanks "2366431^,2365918^"; structure "1-,2-"; splice_chain "2365980-,2365979-"; sources "Undefined,Undefined"; NMorMRNA "null"; degree "4"; dimension "2_2";
chrA01_random	Undefined	as_event	2362863	2363055	.	-	.	transcript_id "TCONS_00002887,TCONS_00002888"; gene_id "chrA01_random:2360405-2367058C"; flanks "2363055^,2362863^"; structure "1-,2-"; splice_chain "2362956-,2362955-"; sources "Undefined,Undefined"; NMorMRNA "null"; degree "4"; dimension "2_2";
chrA01_random	Undefined	as_event	2394701	2395283	.	-	.	transcript_id "TCONS_00002891,TCONS_00002890"; gene_id "chrA01_random:2394701-2397076C"; flanks "2395283-,2394701]"; structure "0,1^2-3^4-"; splice_chain ",2395154^2395064-2394849^2394782-"; sources "Undefined,Undefined"; NMorMRNA "null"; degree "4"; dimension "2_2";
chrA01_random	Undefined	as_event	2412151	2414289	.	-	.	transcript_id "TCONS_00002893,TCONS_00002894"; gene_id "chrA01_random:2411263-2414289C"; flanks "2414289[,2412151^"; structure "1^3-,2^4-"; splice_chain "2412329^2412244-,2412319^2412234-"; sources "Undefined,Undefined"; NMorMRNA "null"; degree "4"; dimension "2_2";
chrA02	Undefined	as_event	25852	26150	.	+	.	transcript_id "TCONS_00002912,TCONS_00002913"; gene_id "chrA02:25048-28033W"; flanks "25852-,26150^"; structure "0,1^2-"; splice_chain ",25928^26028-"; sources "Undefined,Undefined"; NMorMRNA "null"; degree "4"; dimension "2_2";
chrA02	Undefined	as_event	74465	75502	.	+	.	transcript_id "TCONS_00002916,TCONS_00002917"; gene_id "chrA02:74413-76685W"; flanks "74465^,75502^"; structure "1-3^5-,2-4^6-"; splice_chain "74952-75018^75109-,74953-75037^75128-"; sources "Undefined,Undefined"; NMorMRNA "null"; degree "4"; dimension "2_2";
chrA02	Undefined	as_event	83811	84054	.	+	.	transcript_id "TCONS_00002918,TCONS_00002919"; gene_id "chrA02:81652-85473W"; flanks "83811-,84054^"; structure "0,1^2-"; splice_chain ",83852^83938-"; sources "Undefined,Undefined"; NMorMRNA "null"; degree "4"; dimension "2_2";
chrA02	Undefined	as_event	200961	201874	.	+	.	transcript_id "TCONS_00002923,TCONS_00002924"; gene_id "chrA02:200229-201874W"; flanks "200961-,201874]"; structure "1^3-,2^4-"; splice_chain "201120^201339-,201130^201349-"; sources "Undefined,Undefined"; NMorMRNA "null"; degree "4"; dimension "2_2";
chrA02	Undefined	as_event	235556	236300	.	+	.	transcript_id "TCONS_00002931,TCONS_00002930"; gene_id "chrA02:235435-239269W"; flanks "235556^,236300-"; structure "0,1-2^"; splice_chain ",235949-236152^"; sources "Undefined,Undefined"; NMorMRNA "null"; degree "4"; dimension "2_2";
chrA02	Undefined	as_event	258591	259545	.	+	.	transcript_id "TCONS_00002933,TCONS_00002934"; gene_id "chrA02:258101-259960W"; flanks "258591-,259545^"; structure "1^3-5^7-,2^4-6^8-"; splice_chain "258744^259264-259361^259480-,258754^259274-259371^259490-"; sources "Undefined,Undefined"; NMorMRNA "null"; degree "4"; dimension "2_2";
chrA02	Undefined	as_event	429665	430298	.	+	.	transcript_id "TCONS_00002943,TCONS_00002944"; gene_id "chrA02:428956-430298W"; flanks "429665-,430298]"; structure "0,1^2-"; splice_chain ",429910^429976-"; sources "Undefined,Undefined"; NMorMRNA "null"; degree "4"; dimension "2_2";
chrA02	Undefined	as_event	554027	556262	.	+	.	transcript_id "TCONS_00002951,TCONS_00002952"; gene_id "chrA02:552553-559390W"; flanks "554027-,556262^"; structure "1^3-,2^4-"; splice_chain "554641^555209-,554643^555211-"; sources "Undefined,Undefined"; NMorMRNA "null"; degree "4"; dimension "2_2";
chrA02	Undefined	as_event	623629	624169	.	+	.	transcript_id "TCONS_00002956,TCONS_00002957"; gene_id "chrA02:622570-624169W"; flanks "623629-,624169]"; structure "1^3-,2^4-"; splice_chain "623836^623992-,623846^624002-"; sources "Undefined,Undefined"; NMorMRNA "null"; degree "4"; dimension "2_2";
chrA02	Undefined	as_event	702879	703435	.	+	.	transcript_id "TCONS_00002969,TCONS_00002968"; gene_id "chrA02:701577-703988W"; flanks "702879-,703435-"; structure "1^,2^"; splice_chain "702936^,702989^"; sources "Undefined,Undefined"; NMorMRNA "null"; degree "4"; dimension "2_2";
chrA02	Undefined	as_event	921455	921781	.	+	.	transcript_id "TCONS_00002990,TCONS_00002991"; gene_id "chrA02:919809-922579W"; flanks "921455-,921781^"; structure "0,1^2-"; splice_chain ",921520^921692-"; sources "Undefined,Undefined"; NMorMRNA "null"; degree "4"; dimension "2_2";
chrA02	Undefined	as_event	1021922	1023822	.	+	.	transcript_id "TCONS_00002998,TCONS_00002997"; gene_id "chrA02:1020636-1024569W"; flanks "1021922-,1023822^"; structure "1^3-,2^4-"; splice_chain "1022096^1023282-,1022106^1023292-"; sources "Undefined,Undefined"; NMorMRNA "null"; degree "4"; dimension "2_2";
chrA02	Undefined	as_event	1027990	1028411	.	+	.	transcript_id "TCONS_00003000,TCONS_00002999"; gene_id "chrA02:1026607-1029134W"; flanks "1027990-,1028411^"; structure "1^3-,2^4-"; splice_chain "1028122^1028217-,1028123^1028218-"; sources "Undefined,Undefined"; NMorMRNA "null"; degree "4"; dimension "2_2";
chrA02	Undefined	as_event	1290064	1290304	.	+	.	transcript_id "TCONS_00003017,TCONS_00003015/TCONS_00003016"; gene_id "chrA02:1289652-1291576W"; flanks "1290064-,1290304^"; structure "0,1^2-"; splice_chain ",1290130^1290216-"; sources "Undefined,Undefined"; NMorMRNA "null"; degree "4"; dimension "2_2";
chrA02	Undefined	as_event	1290538	1290917	.	+	.	transcript_id "TCONS_00003016/TCONS_00003017,TCONS_00003015"; gene_id "chrA02:1289652-1291576W"; flanks "1290538-,1290917^"; structure "1^3-5^7-,2^4-6^8-"; splice_chain "1290593^1290670-1290763^1290838-,1290594^1290671-1290773^1290848-"; sources "Undefined,Undefined"; NMorMRNA "null"; degree "4"; dimension "2_2";
chrA02	Undefined	as_event	1290917	1291031	.	+	.	transcript_id "TCONS_00003015,TCONS_00003016/TCONS_00003017"; gene_id "chrA02:1289652-1291576W"; flanks "1290917^,1291031^"; structure "1-,2-"; splice_chain "1290987-,1290989-"; sources "Undefined,Undefined"; NMorMRNA "null"; degree "4"; dimension "2_2";
chrA02	Undefined	as_event	1308254	1308561	.	+	.	transcript_id "TCONS_00003022,TCONS_00003023"; gene_id "chrA02:1307478-1310562W"; flanks "1308254^,1308561^"; structure "1-,2-"; splice_chain "1308380-,1308383-"; sources "Undefined,Undefined"; NMorMRNA "null"; degree "4"; dimension "2_2";
chrA02	Undefined	as_event	1318878	1319228	.	+	.	transcript_id "TCONS_00003024,TCONS_00003025/TCONS_00003026"; gene_id "chrA02:1318008-1319625W"; flanks "1318878-,1319228^"; structure "0,1^2-"; splice_chain ",1319008^1319091-"; sources "Undefined,Undefined"; NMorMRNA "null"; degree "4"; dimension "2_2";
chrA02	Undefined	as_event	1319308	1319625	.	+	.	transcript_id "TCONS_00003025,TCONS_00003026"; gene_id "chrA02:1318008-1319625W"; flanks "1319308-,1319625]"; structure "1^3-,2^4-"; splice_chain "1319406^1319485-,1319416^1319495-"; sources "Undefined,Undefined"; NMorMRNA "null"; degree "4"; dimension "2_2";
chrA02	Undefined	as_event	1334861	1335195	.	+	.	transcript_id "TCONS_00003031,TCONS_00003032"; gene_id "chrA02:1333699-1335624W"; flanks "1334861-,1335195^"; structure "1^3-,2^4-"; splice_chain "1334975^1335063-,1334985^1335073-"; sources "Undefined,Undefined"; NMorMRNA "null"; degree "4"; dimension "2_2";
chrA02	Undefined	as_event	1411063	1411305	.	+	.	transcript_id "TCONS_00003039,TCONS_00003038"; gene_id "chrA02:1408336-1411447W"; flanks "1411063-,1411305^"; structure "1^3-,2^4-"; splice_chain "1411166^1411258-,1411176^1411268-"; sources "Undefined,Undefined"; NMorMRNA "null"; degree "4"; dimension "2_2";
chrA02	Undefined	as_event	1500588	1500957	.	+	.	transcript_id "TCONS_00003047,TCONS_00003048"; gene_id "chrA02:1493726-1501538W"; flanks "1500588-,1500957^"; structure "0,1^2-"; splice_chain ",1500725^1500820-"; sources "Undefined,Undefined"; NMorMRNA "null"; degree "4"; dimension "2_2";
chrA02	Undefined	as_event	1595759	1596053	.	+	.	transcript_id "TCONS_00003058,TCONS_00003057"; gene_id "chrA02:1595361-1598495W"; flanks "1595759-,1596053^"; structure "0,1^2-"; splice_chain ",1595811^1595885-"; sources "Undefined,Undefined"; NMorMRNA "null"; degree "4"; dimension "2_2";
chrA02	Undefined	as_event	1595885	1596191	.	+	.	transcript_id "TCONS_00003055/TCONS_00003056,TCONS_00003057"; gene_id "chrA02:1595361-1598495W"; flanks "1595885-,1596191^"; structure "0,1^2-"; splice_chain ",1596053^1596128-"; sources "Undefined,Undefined"; NMorMRNA "null"; degree "4"; dimension "2_2";
chrA02	Undefined	as_event	1595759	1596191	.	+	.	transcript_id "TCONS_00003055/TCONS_00003056,TCONS_00003057,TCONS_00003058"; gene_id "chrA02:1595361-1598495W"; flanks "1595759-,1596191^"; structure "1^2-,1^2-3^4-,3^4-"; splice_chain "1595811^1595885-,1595811^1595885-1596053^1596128-,1596053^1596128-"; sources "Undefined,Undefined,Undefined"; NMorMRNA "null"; degree "9"; dimension "3_3";
chrA02	Undefined	as_event	1597318	1597501	.	+	.	transcript_id "TCONS_00003055,TCONS_00003056"; gene_id "chrA02:1595361-1598495W"; flanks "1597318^,1597501^"; structure "1-,2-"; splice_chain "1597454-,1597457-"; sources "Undefined,Undefined"; NMorMRNA "null"; degree "4"; dimension "2_2";
chrA02	Undefined	as_event	1597318	1597627	.	+	.	transcript_id "TCONS_00003058/TCONS_00003059,TCONS_00003055,TCONS_00003056"; gene_id "chrA02:1595361-1598495W"; flanks "1597318^,1597627-"; structure "0,1-3^,2-3^"; splice_chain ",1597454-1597501^,1597457-1597501^"; sources "Undefined,Undefined,Undefined"; NMorMRNA "null"; degree "9"; dimension "3_3";
chrA02	Undefined	as_event	1597708	1597915	.	+	.	transcript_id "TCONS_00003055,TCONS_00003056/TCONS_00003059"; gene_id "chrA02:1595361-1598495W"; flanks "1597708^,1597915^"; structure "1-,2-"; splice_chain "1597870-,1597872-"; sources "Undefined,Undefined"; NMorMRNA "null"; degree "4"; dimension "2_2";
chrA02	Undefined	as_event	1597872	1597984	.	+	.	transcript_id "TCONS_00003056/TCONS_00003059,TCONS_00003058"; gene_id "chrA02:1595361-1598495W"; flanks "1597872-,1597984-"; structure "1^,2^"; splice_chain "1597915^,1597917^"; sources "Undefined,Undefined"; NMorMRNA "null"; degree "4"; dimension "2_2";
chrA02	Undefined	as_event	1597708	1597984	.	+	.	transcript_id "TCONS_00003055,TCONS_00003056/TCONS_00003059,TCONS_00003058"; gene_id "chrA02:1595361-1598495W"; flanks "1597708^,1597984-"; structure "1-3^,2-3^,2-4^"; splice_chain "1597870-1597915^,1597872-1597915^,1597872-1597917^"; sources "Undefined,Undefined,Undefined"; NMorMRNA "null"; degree "9"; dimension "3_3";
chrA02	Undefined	as_event	1882703	1883051	.	+	.	transcript_id "TCONS_00003071,TCONS_00003072"; gene_id "chrA02:1880773-1884064W"; flanks "1882703-,1883051^"; structure "0,1^2-"; splice_chain ",1882813^1882897-"; sources "Undefined,Undefined"; NMorMRNA "null"; degree "4"; dimension "2_2";
chrA02	Undefined	as_event	1885157	1885755	.	+	.	transcript_id "TCONS_00003073,TCONS_00003074"; gene_id "chrA02:1885072-1889987W"; flanks "1885157^,1885755^"; structure "1-,2-"; splice_chain "1885672-,1885699-"; sources "Undefined,Undefined"; NMorMRNA "null"; degree "4"; dimension "2_2";
chrA02	Undefined	as_event	1962367	1963260	.	+	.	transcript_id "TCONS_00003081,TCONS_00003080"; gene_id "chrA02:1961215-1963260W"; flanks "1962367-,1963260]"; structure "1^3-,2^4-"; splice_chain "1962481^1962764-,1962485^1962768-"; sources "Undefined,Undefined"; NMorMRNA "null"; degree "4"; dimension "2_2";
chrA02	Undefined	as_event	2059874	2060077	.	+	.	transcript_id "TCONS_00003085,TCONS_00003086"; gene_id "chrA02:2058599-2060674W"; flanks "2059874-,2060077^"; structure "0,1^2-"; splice_chain ",2059949^2060024-"; sources "Undefined,Undefined"; NMorMRNA "null"; degree "4"; dimension "2_2";
chrA02	Undefined	as_event	2068326	2068693	.	+	.	transcript_id "TCONS_00003087,TCONS_00003088"; gene_id "chrA02:2067229-2069872W"; flanks "2068326-,2068693^"; structure "0,1^2-"; splice_chain ",2068550^2068631-"; sources "Undefined,Undefined"; NMorMRNA "null"; degree "4"; dimension "2_2";
chrA02	Undefined	as_event	2069041	2069377	.	+	.	transcript_id "TCONS_00003087,TCONS_00003088"; gene_id "chrA02:2067229-2069872W"; flanks "2069041-,2069377^"; structure "0,1^2-"; splice_chain ",2069197^2069279-"; sources "Undefined,Undefined"; NMorMRNA "null"; degree "4"; dimension "2_2";
chrA02	Undefined	as_event	2085024	2085299	.	+	.	transcript_id "TCONS_00003092,TCONS_00003093"; gene_id "chrA02:2084072-2085693W"; flanks "2085024-,2085299^"; structure "0,1^2-"; splice_chain ",2085123^2085207-"; sources "Undefined,Undefined"; NMorMRNA "null"; degree "4"; dimension "2_2";
chrA02	Undefined	as_event	2232627	2233030	.	+	.	transcript_id "TCONS_00003107,TCONS_00003108"; gene_id "chrA02:2232112-2234016W"; flanks "2232627-,2233030^"; structure "1^3-,2^4-"; splice_chain "2232710^2232872-,2232736^2232898-"; sources "Undefined,Undefined"; NMorMRNA "null"; degree "4"; dimension "2_2";
chrA02	Undefined	as_event	2258932	2259154	.	+	.	transcript_id "TCONS_00003109,TCONS_00003110"; gene_id "chrA02:2256896-2259154W"; flanks "2258932-,2259154]"; structure "0,1^2-"; splice_chain ",2259009^2259093-"; sources "Undefined,Undefined"; NMorMRNA "null"; degree "4"; dimension "2_2";
chrA02	Undefined	as_event	2404803	2405282	.	+	.	transcript_id "TCONS_00003122,TCONS_00003121"; gene_id "chrA02:2403220-2408362W"; flanks "2404803-,2405282^"; structure "0,1^2-3^4-"; splice_chain ",2404939^2405012-2405109^2405185-"; sources "Undefined,Undefined"; NMorMRNA "null"; degree "4"; dimension "2_2";
chrA02	Undefined	as_event	2479441	2479951	.	+	.	transcript_id "TCONS_00003125,TCONS_00003126"; gene_id "chrA02:2479179-2479951W"; flanks "2479441-,2479951]"; structure "1^3-5^7-,2^4-6^8-"; splice_chain "2479496^2479628-2479802^2479888-,2479497^2479629-2479805^2479891-"; sources "Undefined,Undefined"; NMorMRNA "null"; degree "4"; dimension "2_2";
chrA02	Undefined	as_event	2561854	2562428	.	+	.	transcript_id "TCONS_00003129,TCONS_00003128"; gene_id "chrA02:2560541-2562428W"; flanks "2561854-,2562428]"; structure "1^3-,2^4-"; splice_chain "2562135^2562211-,2562145^2562221-"; sources "Undefined,Undefined"; NMorMRNA "null"; degree "4"; dimension "2_2";
chrA02	Undefined	as_event	2724765	2726274	.	+	.	transcript_id "TCONS_00003140,TCONS_00003141"; gene_id "chrA02:2724765-2726274W"; flanks "2724765[,2726274]"; structure "1^3-,2^4-"; splice_chain "2724930^2725014-,2724940^2725024-"; sources "Undefined,Undefined"; NMorMRNA "null"; degree "4"; dimension "2_2";
chrA02	Undefined	as_event	2821962	2823210	.	+	.	transcript_id "TCONS_00003143,TCONS_00003142"; gene_id "chrA02:2821962-2824652W"; flanks "2821962[,2823210^"; structure "0,1^2-"; splice_chain ",2822451^2823024-"; sources "Undefined,Undefined"; NMorMRNA "null"; degree "4"; dimension "2_2";
chrA02	Undefined	as_event	2823310	2823592	.	+	.	transcript_id "TCONS_00003142,TCONS_00003143"; gene_id "chrA02:2821962-2824652W"; flanks "2823310-,2823592^"; structure "0,1^2-"; splice_chain ",2823368^2823442-"; sources "Undefined,Undefined"; NMorMRNA "null"; degree "4"; dimension "2_2";
chrA02	Undefined	as_event	3219203	3219523	.	+	.	transcript_id "TCONS_00003158,TCONS_00003159"; gene_id "chrA02:3218019-3220221W"; flanks "3219203^,3219523^"; structure "1-,2-"; splice_chain "3219361-,3219390-"; sources "Undefined,Undefined"; NMorMRNA "null"; degree "4"; dimension "2_2";
chrA02	Undefined	as_event	3218074	3219523	.	+	.	transcript_id "TCONS_00003155,TCONS_00003156"; gene_id "chrA02:3218019-3220221W"; flanks "3218074^,3219523^"; structure "1-,2-"; splice_chain "3219361-,3219390-"; sources "Undefined,Undefined"; NMorMRNA "null"; degree "4"; dimension "2_2";
chrA02	Undefined	as_event	3259374	3259564	.	+	.	transcript_id "TCONS_00003162,TCONS_00003161"; gene_id "chrA02:3259050-3261824W"; flanks "3259374^,3259564^"; structure "1-,2-"; splice_chain "3259451-,3259457-"; sources "Undefined,Undefined"; NMorMRNA "null"; degree "4"; dimension "2_2";
chrA02	Undefined	as_event	3260181	3260477	.	+	.	transcript_id "TCONS_00003162,TCONS_00003161"; gene_id "chrA02:3259050-3261824W"; flanks "3260181-,3260477^"; structure "0,1^2-"; splice_chain ",3260260^3260365-"; sources "Undefined,Undefined"; NMorMRNA "null"; degree "4"; dimension "2_2";
chrA02	Undefined	as_event	3260477	3260687	.	+	.	transcript_id "TCONS_00003161,TCONS_00003162"; gene_id "chrA02:3259050-3261824W"; flanks "3260477^,3260687^"; structure "1-,2-"; splice_chain "3260598-,3260599-"; sources "Undefined,Undefined"; NMorMRNA "null"; degree "4"; dimension "2_2";
chrA02	Undefined	as_event	3396804	3397492	.	+	.	transcript_id "TCONS_00003173/TCONS_00003174,TCONS_00003175"; gene_id "chrA02:3396804-3398701W"; flanks "3396804[,3397492^"; structure "1^3-,2^4-"; splice_chain "3397082^3397318-,3397092^3397328-"; sources "Undefined,Undefined"; NMorMRNA "null"; degree "4"; dimension "2_2";
chrA02	Undefined	as_event	3397953	3398204	.	+	.	transcript_id "TCONS_00003174/TCONS_00003175,TCONS_00003173"; gene_id "chrA02:3396804-3398701W"; flanks "3397953-,3398204^"; structure "1^3-,2^4-"; splice_chain "3398041^3398127-,3398051^3398137-"; sources "Undefined,Undefined"; NMorMRNA "null"; degree "4"; dimension "2_2";
chrA02	Undefined	as_event	3398281	3398585	.	+	.	transcript_id "TCONS_00003173/TCONS_00003174,TCONS_00003175"; gene_id "chrA02:3396804-3398701W"; flanks "3398281-,3398585-"; structure "1^,2^"; splice_chain "3398505^,3398507^"; sources "Undefined,Undefined"; NMorMRNA "null"; degree "4"; dimension "2_2";
chrA02	Undefined	as_event	3480932	3481353	.	+	.	transcript_id "TCONS_00003182,TCONS_00003183"; gene_id "chrA02:3480343-3482888W"; flanks "3480932-,3481353^"; structure "1^3-,2^4-"; splice_chain "3481067^3481220-,3481068^3481221-"; sources "Undefined,Undefined"; NMorMRNA "null"; degree "4"; dimension "2_2";
chrA02	Undefined	as_event	3485276	3485813	.	+	.	transcript_id "TCONS_00003185,TCONS_00003184"; gene_id "chrA02:3485026-3487309W"; flanks "3485276^,3485813^"; structure "1-,2-"; splice_chain "3485595-,3485620-"; sources "Undefined,Undefined"; NMorMRNA "null"; degree "4"; dimension "2_2";
chrA02	Undefined	as_event	3573637	3573793	.	+	.	transcript_id "TCONS_00003194,TCONS_00003193/TCONS_00003195"; gene_id "chrA02:3572531-3575772W"; flanks "3573637^,3573793^"; structure "1-,2-"; splice_chain "3573720-,3573723-"; sources "Undefined,Undefined"; NMorMRNA "null"; degree "4"; dimension "2_2";
chrA02	Undefined	as_event	3574068	3574369	.	+	.	transcript_id "TCONS_00003194/TCONS_00003195,TCONS_00003193"; gene_id "chrA02:3572531-3575772W"; flanks "3574068-,3574369^"; structure "0,1^2-"; splice_chain ",3574089^3574123-"; sources "Undefined,Undefined"; NMorMRNA "null"; degree "4"; dimension "2_2";
chrA02	Undefined	as_event	3590017	3590497	.	+	.	transcript_id "TCONS_00003198,TCONS_00003197"; gene_id "chrA02:3590017-3593735W"; flanks "3590017[,3590497]"; structure "0,1^2-"; splice_chain ",3590289^3590324-"; sources "Undefined,Undefined"; NMorMRNA "null"; degree "4"; dimension "2_2";
chrA02	Undefined	as_event	3625173	3625478	.	+	.	transcript_id "TCONS_00003203,TCONS_00003204"; gene_id "chrA02:3623981-3625810W"; flanks "3625173-,3625478^"; structure "0,1^2-"; splice_chain ",3625323^3625400-"; sources "Undefined,Undefined"; NMorMRNA "null"; degree "4"; dimension "2_2";
chrA02	Undefined	as_event	3669526	3669901	.	+	.	transcript_id "TCONS_00003205,TCONS_00003206"; gene_id "chrA02:3669526-3671979W"; flanks "3669526[,3669901^"; structure "1^3-,2^4-"; splice_chain "3669724^3669808-,3669765^3669849-"; sources "Undefined,Undefined"; NMorMRNA "null"; degree "4"; dimension "2_2";
chrA02	Undefined	as_event	3690445	3691126	.	+	.	transcript_id "TCONS_00003208,TCONS_00003207,TCONS_00003209"; gene_id "chrA02:3689520-3691126W"; flanks "3690445^,3691126]"; structure "1-,2-,3-"; splice_chain "3690555-,3690558-,3690597-"; sources "Undefined,Undefined,Undefined"; NMorMRNA "null"; degree "9"; dimension "3_3";
chrA02	Undefined	as_event	3755186	3755335	.	+	.	transcript_id "TCONS_00003213,TCONS_00003212"; gene_id "chrA02:3754563-3757413W"; flanks "3755186-,3755335-"; structure "1^,2^"; splice_chain "3755263^,3755265^"; sources "Undefined,Undefined"; NMorMRNA "null"; degree "4"; dimension "2_2";
chrA02	Undefined	as_event	3755649	3755861	.	+	.	transcript_id "TCONS_00003212,TCONS_00003213"; gene_id "chrA02:3754563-3757413W"; flanks "3755649-,3755861-"; structure "1^,2^"; splice_chain "3755756^,3755757^"; sources "Undefined,Undefined"; NMorMRNA "null"; degree "4"; dimension "2_2";
chrA02	Undefined	as_event	3778641	3780021	.	+	.	transcript_id "TCONS_00003214,TCONS_00003215"; gene_id "chrA02:3777093-3780721W"; flanks "3778641-,3780021^"; structure "1^3-,2^4-"; splice_chain "3778766^3778854-,3778772^3778860-"; sources "Undefined,Undefined"; NMorMRNA "null"; degree "4"; dimension "2_2";
chrA02	Undefined	as_event	3784092	3784267	.	+	.	transcript_id "TCONS_00003217,TCONS_00003218"; gene_id "chrA02:3781262-3784717W"; flanks "3784092^,3784267^"; structure "1-,2-"; splice_chain "3784177-,3784178-"; sources "Undefined,Undefined"; NMorMRNA "null"; degree "4"; dimension "2_2";
chrA02	Undefined	as_event	3993614	3993936	.	+	.	transcript_id "TCONS_00003228,TCONS_00003227"; gene_id "chrA02:3988765-3996089W"; flanks "3993614-,3993936^"; structure "0,1^2-"; splice_chain ",3993673^3993772-"; sources "Undefined,Undefined"; NMorMRNA "null"; degree "4"; dimension "2_2";
chrA02	Undefined	as_event	4188933	4189239	.	+	.	transcript_id "TCONS_00003235,TCONS_00003236"; gene_id "chrA02:4188801-4189307W"; flanks "4188933-,4189239-"; structure "1^,2^"; splice_chain "4189071^,4189072^"; sources "Undefined,Undefined"; NMorMRNA "null"; degree "4"; dimension "2_2";
chrA02	Undefined	as_event	4188933	4189307	.	+	.	transcript_id "TCONS_00003235,TCONS_00003236,TCONS_00003234"; gene_id "chrA02:4188801-4189307W"; flanks "4188933-,4189307]"; structure "1^4-,2^4-,3^5-"; splice_chain "4189071^4189239-,4189072^4189239-,4189080^4189249-"; sources "Undefined,Undefined,Undefined"; NMorMRNA "null"; degree "9"; dimension "3_3";
chrA02	Undefined	as_event	4532363	4532563	.	+	.	transcript_id "TCONS_00003262,TCONS_00003261"; gene_id "chrA02:4531978-4533834W"; flanks "4532363^,4532563^"; structure "1-,2-"; splice_chain "4532463-,4532464-"; sources "Undefined,Undefined"; NMorMRNA "null"; degree "4"; dimension "2_2";
chrA02	Undefined	as_event	4590047	4591807	.	+	.	transcript_id "TCONS_00003267,TCONS_00003268"; gene_id "chrA02:4589595-4591807W"; flanks "4590047-,4591807]"; structure "0,1^2-"; splice_chain ",4591410^4591507-"; sources "Undefined,Undefined"; NMorMRNA "null"; degree "4"; dimension "2_2";
chrA02	Undefined	as_event	4955268	4955479	.	+	.	transcript_id "TCONS_00003289,TCONS_00003290"; gene_id "chrA02:4954498-4958281W"; flanks "4955268-,4955479^"; structure "0,1^2-"; splice_chain ",4955351^4955429-"; sources "Undefined,Undefined"; NMorMRNA "null"; degree "4"; dimension "2_2";
chrA02	Undefined	as_event	4957020	4957149	.	+	.	transcript_id "TCONS_00003290,TCONS_00003289"; gene_id "chrA02:4954498-4958281W"; flanks "4957020-,4957149-"; structure "1^,2^"; splice_chain "4957067^,4957069^"; sources "Undefined,Undefined"; NMorMRNA "null"; degree "4"; dimension "2_2";
chrA02	Undefined	as_event	4957149	4957435	.	+	.	transcript_id "TCONS_00003290,TCONS_00003289"; gene_id "chrA02:4954498-4958281W"; flanks "4957149-,4957435^"; structure "1^3-,2^4-"; splice_chain "4957279^4957353-,4957289^4957363-"; sources "Undefined,Undefined"; NMorMRNA "null"; degree "4"; dimension "2_2";
chrA02	Undefined	as_event	5185031	5185287	.	+	.	transcript_id "TCONS_00003299/TCONS_00003301,TCONS_00003300"; gene_id "chrA02:5183952-5186343W"; flanks "5185031-,5185287^"; structure "0,1^2-"; splice_chain ",5185142^5185221-"; sources "Undefined,Undefined"; NMorMRNA "null"; degree "4"; dimension "2_2";
chrA02	Undefined	as_event	5250787	5252768	.	+	.	transcript_id "TCONS_00003303,TCONS_00003302"; gene_id "chrA02:5250787-5252768W"; flanks "5250787[,5252768]"; structure "1^3-,2^4-"; splice_chain "5251900^5251977-,5251901^5251978-"; sources "Undefined,Undefined"; NMorMRNA "null"; degree "4"; dimension "2_2";
chrA02	Undefined	as_event	5255158	5255351	.	+	.	transcript_id "TCONS_00003304/TCONS_00003305,TCONS_00003306"; gene_id "chrA02:5254755-5257918W"; flanks "5255158-,5255351^"; structure "0,1^2-"; splice_chain ",5255221^5255302-"; sources "Undefined,Undefined"; NMorMRNA "null"; degree "4"; dimension "2_2";
chrA02	Undefined	as_event	5256809	5257067	.	+	.	transcript_id "TCONS_00003305/TCONS_00003306,TCONS_00003304"; gene_id "chrA02:5254755-5257918W"; flanks "5256809-,5257067^"; structure "1^3-,2^4-"; splice_chain "5256880^5256955-,5256902^5256977-"; sources "Undefined,Undefined"; NMorMRNA "null"; degree "4"; dimension "2_2";
chrA02	Undefined	as_event	5261612	5261953	.	+	.	transcript_id "TCONS_00003307/TCONS_00003309,TCONS_00003308"; gene_id "chrA02:5261178-5262642W"; flanks "5261612-,5261953^"; structure "1^3-,2^4-"; splice_chain "5261739^5261849-,5261749^5261859-"; sources "Undefined,Undefined"; NMorMRNA "null"; degree "4"; dimension "2_2";
chrA02	Undefined	as_event	5261953	5262267	.	+	.	transcript_id "TCONS_00003309,TCONS_00003307/TCONS_00003308"; gene_id "chrA02:5261178-5262642W"; flanks "5261953^,5262267]"; structure "1-,2-"; splice_chain "5262231-,5262232-"; sources "Undefined,Undefined"; NMorMRNA "null"; degree "4"; dimension "2_2";
chrA02	Undefined	as_event	5346653	5346912	.	+	.	transcript_id "TCONS_00003311,TCONS_00003312"; gene_id "chrA02:5344268-5348666W"; flanks "5346653-,5346912^"; structure "0,1^2-"; splice_chain ",5346710^5346787-"; sources "Undefined,Undefined"; NMorMRNA "null"; degree "4"; dimension "2_2";
chrA02	Undefined	as_event	5348070	5348254	.	+	.	transcript_id "TCONS_00003311,TCONS_00003312"; gene_id "chrA02:5344268-5348666W"; flanks "5348070-,5348254-"; structure "1^,2^"; splice_chain "5348159^,5348166^"; sources "Undefined,Undefined"; NMorMRNA "null"; degree "4"; dimension "2_2";
chrA02	Undefined	as_event	5570560	5571848	.	+	.	transcript_id "TCONS_00003318,TCONS_00003315,TCONS_00003316,TCONS_00003317"; gene_id "chrA02:5570216-5571848W"; flanks "5570560-,5571848]"; structure "0,1^4-,2^5-,3^6-"; splice_chain ",5570700^5570804-,5570712^5570816-,5570714^5570818-"; sources "Undefined,Undefined,Undefined,Undefined"; NMorMRNA "null"; degree "16"; dimension "4_4";
chrA02	Undefined	as_event	5743321	5743802	.	+	.	transcript_id "TCONS_00003320,TCONS_00003321"; gene_id "chrA02:5742504-5744024W"; flanks "5743321-,5743802^"; structure "0,1^2-"; splice_chain ",5743577^5743656-"; sources "Undefined,Undefined"; NMorMRNA "null"; degree "4"; dimension "2_2";
chrA02	Undefined	as_event	5946201	5946785	.	+	.	transcript_id "TCONS_00003327,TCONS_00003328"; gene_id "chrA02:5946201-5947460W"; flanks "5946201[,5946785-"; structure "1^,2^"; splice_chain "5946531^,5946532^"; sources "Undefined,Undefined"; NMorMRNA "null"; degree "4"; dimension "2_2";
chrA02	Undefined	as_event	6114606	6114956	.	+	.	transcript_id "TCONS_00003339,TCONS_00003337"; gene_id "chrA02:6114606-6115679W"; flanks "6114606[,6114956^"; structure "1^3-,2^4-"; splice_chain "6114753^6114841-,6114763^6114851-"; sources "Undefined,Undefined"; NMorMRNA "null"; degree "4"; dimension "2_2";
chrA02	Undefined	as_event	6114841	6115426	.	+	.	transcript_id "TCONS_00003339,TCONS_00003338"; gene_id "chrA02:6114606-6115679W"; flanks "6114841-,6115426-"; structure "1^,2^"; splice_chain "6114956^,6114994^"; sources "Undefined,Undefined"; NMorMRNA "null"; degree "4"; dimension "2_2";
chrA02	Undefined	as_event	6114606	6115426	.	+	.	transcript_id "TCONS_00003339,TCONS_00003338,TCONS_00003337"; gene_id "chrA02:6114606-6115679W"; flanks "6114606[,6115426-"; structure "1^3-5^,1^3-6^,2^4-5^"; splice_chain "6114753^6114841-6114956^,6114753^6114841-6114994^,6114763^6114851-6114956^"; sources "Undefined,Undefined,Undefined"; NMorMRNA "null"; degree "9"; dimension "3_3";
chrA02	Undefined	as_event	6133252	6133649	.	+	.	transcript_id "TCONS_00003343,TCONS_00003344"; gene_id "chrA02:6132864-6134083W"; flanks "6133252-,6133649^"; structure "0,1^2-"; splice_chain ",6133491^6133568-"; sources "Undefined,Undefined"; NMorMRNA "null"; degree "4"; dimension "2_2";
chrA02	Undefined	as_event	6229630	6230225	.	+	.	transcript_id "TCONS_00003350,TCONS_00003349"; gene_id "chrA02:6229630-6233979W"; flanks "6229630[,6230225^"; structure "1^3-,2^4-"; splice_chain "6229718^6230057-,6229719^6230058-"; sources "Undefined,Undefined"; NMorMRNA "null"; degree "4"; dimension "2_2";
chrA02	Undefined	as_event	6287421	6287713	.	+	.	transcript_id "TCONS_00003356,TCONS_00003357"; gene_id "chrA02:6286608-6288483W"; flanks "6287421^,6287713^"; structure "1-,2-"; splice_chain "6287624-,6287633-"; sources "Undefined,Undefined"; NMorMRNA "null"; degree "4"; dimension "2_2";
chrA02	Undefined	as_event	6321865	6322080	.	+	.	transcript_id "TCONS_00003362,TCONS_00003363/TCONS_00003364/TCONS_00003365"; gene_id "chrA02:6321081-6323082W"; flanks "6321865-,6322080^"; structure "0,1^2-"; splice_chain ",6321942^6322019-"; sources "Undefined,Undefined"; NMorMRNA "null"; degree "4"; dimension "2_2";
chrA02	Undefined	as_event	6322353	6322734	.	+	.	transcript_id "TCONS_00003364/TCONS_00003365,TCONS_00003363"; gene_id "chrA02:6321081-6323082W"; flanks "6322353-,6322734^"; structure "1^3-,2^4-"; splice_chain "6322460^6322556-,6322470^6322566-"; sources "Undefined,Undefined"; NMorMRNA "null"; degree "4"; dimension "2_2";
chrA02	Undefined	as_event	6322734	6322906	.	+	.	transcript_id "TCONS_00003364,TCONS_00003363/TCONS_00003365"; gene_id "chrA02:6321081-6323082W"; flanks "6322734^,6322906^"; structure "1-,2-"; splice_chain "6322820-,6322822-"; sources "Undefined,Undefined"; NMorMRNA "null"; degree "4"; dimension "2_2";
chrA02	Undefined	as_event	6322353	6322906	.	+	.	transcript_id "TCONS_00003362,TCONS_00003364,TCONS_00003365,TCONS_00003363"; gene_id "chrA02:6321081-6323082W"; flanks "6322353-,6322906^"; structure "0,1^3-5^6-,1^3-5^7-,2^4-5^7-"; splice_chain ",6322460^6322556-6322734^6322820-,6322460^6322556-6322734^6322822-,6322470^6322566-6322734^6322822-"; sources "Undefined,Undefined,Undefined,Undefined"; NMorMRNA "null"; degree "16"; dimension "4_4";
chrA02	Undefined	as_event	6909983	6910161	.	+	.	transcript_id "TCONS_00003376,TCONS_00003375"; gene_id "chrA02:6907966-6910375W"; flanks "6909983-,6910161-"; structure "1^,2^"; splice_chain "6910052^,6910054^"; sources "Undefined,Undefined"; NMorMRNA "null"; degree "4"; dimension "2_2";
chrA02	Undefined	as_event	7227529	7228084	.	+	.	transcript_id "TCONS_00003388,TCONS_00003385/TCONS_00003386/TCONS_00003387"; gene_id "chrA02:7227462-7231234W"; flanks "7227529^,7228084^"; structure "1-,2-"; splice_chain "7228007-,7228012-"; sources "Undefined,Undefined"; NMorMRNA "null"; degree "4"; dimension "2_2";
chrA02	Undefined	as_event	7228425	7228666	.	+	.	transcript_id "TCONS_00003385,TCONS_00003386"; gene_id "chrA02:7227462-7231234W"; flanks "7228425^,7228666^"; structure "1-,2-"; splice_chain "7228558-,7228559-"; sources "Undefined,Undefined"; NMorMRNA "null"; degree "4"; dimension "2_2";
chrA02	Undefined	as_event	7228240	7228666	.	+	.	transcript_id "TCONS_00003385,TCONS_00003386,TCONS_00003387,TCONS_00003388"; gene_id "chrA02:7227462-7231234W"; flanks "7228240-,7228666^"; structure "1^4-,1^5-,2^6-,3^7-"; splice_chain "7228425^7228558-,7228425^7228559-,7228426^7228560-,7228428^7228562-"; sources "Undefined,Undefined,Undefined,Undefined"; NMorMRNA "null"; degree "16"; dimension "4_4";
chrA02	Undefined	as_event	7381239	7381438	.	+	.	transcript_id "TCONS_00003398,TCONS_00003397"; gene_id "chrA02:7379770-7382483W"; flanks "7381239-,7381438-"; structure "1^,2^"; splice_chain "7381352^,7381353^"; sources "Undefined,Undefined"; NMorMRNA "null"; degree "4"; dimension "2_2";
chrA02	Undefined	as_event	7427397	7427753	.	+	.	transcript_id "TCONS_00003401,TCONS_00003402"; gene_id "chrA02:7427397-7429383W"; flanks "7427397[,7427753^"; structure "1^3-,2^4-"; splice_chain "7427497^7427638-,7427498^7427639-"; sources "Undefined,Undefined"; NMorMRNA "null"; degree "4"; dimension "2_2";
chrA02	Undefined	as_event	7427847	7428079	.	+	.	transcript_id "TCONS_00003401,TCONS_00003402"; gene_id "chrA02:7427397-7429383W"; flanks "7427847-,7428079^"; structure "0,1^2-"; splice_chain ",7427931^7428030-"; sources "Undefined,Undefined"; NMorMRNA "null"; degree "4"; dimension "2_2";
chrA02	Undefined	as_event	7493420	7493563	.	+	.	transcript_id "TCONS_00003404,TCONS_00003403"; gene_id "chrA02:7491677-7493935W"; flanks "7493420-,7493563-"; structure "1^,2^"; splice_chain "7493486^,7493487^"; sources "Undefined,Undefined"; NMorMRNA "null"; degree "4"; dimension "2_2";
chrA02	Undefined	as_event	7512970	7513452	.	+	.	transcript_id "TCONS_00003408,TCONS_00003409"; gene_id "chrA02:7510490-7514358W"; flanks "7512970-,7513452^"; structure "1^3-,2^4-"; splice_chain "7513086^7513206-,7513096^7513216-"; sources "Undefined,Undefined"; NMorMRNA "null"; degree "4"; dimension "2_2";
chrA02	Undefined	as_event	7548636	7548891	.	+	.	transcript_id "TCONS_00003412/TCONS_00003413,TCONS_00003411"; gene_id "chrA02:7548636-7550082W"; flanks "7548636[,7548891-"; structure "1^,2^"; splice_chain "7548770^,7548774^"; sources "Undefined,Undefined"; NMorMRNA "null"; degree "4"; dimension "2_2";
chrA02	Undefined	as_event	7548891	7549100	.	+	.	transcript_id "TCONS_00003411/TCONS_00003412,TCONS_00003413"; gene_id "chrA02:7548636-7550082W"; flanks "7548891-,7549100-"; structure "1^,2^"; splice_chain "7549022^,7549024^"; sources "Undefined,Undefined"; NMorMRNA "null"; degree "4"; dimension "2_2";
chrA02	Undefined	as_event	7549100	7549281	.	+	.	transcript_id "TCONS_00003411/TCONS_00003413,TCONS_00003412"; gene_id "chrA02:7548636-7550082W"; flanks "7549100-,7549281-"; structure "1^,2^"; splice_chain "7549205^,7549206^"; sources "Undefined,Undefined"; NMorMRNA "null"; degree "4"; dimension "2_2";
chrA02	Undefined	as_event	7846589	7846735	.	+	.	transcript_id "TCONS_00003419,TCONS_00003418"; gene_id "chrA02:7844735-7847250W"; flanks "7846589-,7846735-"; structure "1^,2^"; splice_chain "7846654^,7846657^"; sources "Undefined,Undefined"; NMorMRNA "null"; degree "4"; dimension "2_2";
chrA02	Undefined	as_event	7931980	7932204	.	+	.	transcript_id "TCONS_00003421/TCONS_00003423/TCONS_00003424/TCONS_00003425,TCONS_00003422"; gene_id "chrA02:7931188-7937509W"; flanks "7931980-,7932204^"; structure "0,1^2-"; splice_chain ",7932015^7932102-"; sources "Undefined,Undefined"; NMorMRNA "null"; degree "4"; dimension "2_2";
chrA02	Undefined	as_event	7934198	7934817	.	+	.	transcript_id "TCONS_00003422,TCONS_00003421,TCONS_00003423,TCONS_00003425"; gene_id "chrA02:7931188-7937509W"; flanks "7934198-,7934817^"; structure "1^5-,2^6-,3^7-,4^8-"; splice_chain "7934353^7934578-,7934355^7934580-,7934357^7934582-,7934363^7934588-"; sources "Undefined,Undefined,Undefined,Undefined"; NMorMRNA "null"; degree "16"; dimension "4_4";
chrA02	Undefined	as_event	7934580	7935009	.	+	.	transcript_id "TCONS_00003421,TCONS_00003424"; gene_id "chrA02:7931188-7937509W"; flanks "7934580-,7935009-"; structure "1^,2^"; splice_chain "7934817^,7934819^"; sources "Undefined,Undefined"; NMorMRNA "null"; degree "4"; dimension "2_2";
chrA02	Undefined	as_event	7934198	7935009	.	+	.	transcript_id "TCONS_00003422,TCONS_00003421,TCONS_00003424,TCONS_00003423,TCONS_00003425"; gene_id "chrA02:7931188-7937509W"; flanks "7934198-,7935009-"; structure "1^5-9^,2^6-9^,2^6-10^,3^7-9^,4^8-9^"; splice_chain "7934353^7934578-7934817^,7934355^7934580-7934817^,7934355^7934580-7934819^,7934357^7934582-7934817^,7934363^7934588-7934817^"; sources "Undefined,Undefined,Undefined,Undefined,Undef…
chrA02	Undefined	as_event	7935290	7935696	.	+	.	transcript_id "TCONS_00003421/TCONS_00003422,TCONS_00003425"; gene_id "chrA02:7931188-7937509W"; flanks "7935290-,7935696-"; structure "1^,2^"; splice_chain "7935433^,7935444^"; sources "Undefined,Undefined"; NMorMRNA "null"; degree "4"; dimension "2_2";
chrA02	Undefined	as_event	7935009	7936157	.	+	.	transcript_id "TCONS_00003421/TCONS_00003422,TCONS_00003425,TCONS_00003423"; gene_id "chrA02:7931188-7937509W"; flanks "7935009-,7936157^"; structure "1^3-5^8-,1^3-6^8-,2^4-7^9-"; splice_chain "7935176^7935290-7935433^7935696-,7935176^7935290-7935444^7935696-,7935186^7935300-7935454^7935706-"; sources "Undefined,Undefined,Undefined"; NMorMRNA "null"; degree "9"; dimension "3_3";
chrA02	Undefined	as_event	7936157	7936555	.	+	.	transcript_id "TCONS_00003421,TCONS_00003422/TCONS_00003423/TCONS_00003425"; gene_id "chrA02:7931188-7937509W"; flanks "7936157^,7936555^"; structure "1-,2-"; splice_chain "7936241-,7936268-"; sources "Undefined,Undefined"; NMorMRNA "null"; degree "4"; dimension "2_2";
chrA02	Undefined	as_event	7935290	7936555	.	+	.	transcript_id "TCONS_00003421,TCONS_00003422,TCONS_00003424,TCONS_00003425"; gene_id "chrA02:7931188-7937509W"; flanks "7935290-,7936555^"; structure "1^4-6^8-,1^4-6^9-,2^5-7^10-,3^4-6^9-"; splice_chain "7935433^7935696-7936157^7936241-,7935433^7935696-7936157^7936268-,7935437^7935700-7936163^7936272-,7935444^7935696-7936157^7936268-"; sources "Undefined,Undefined,Undefined,Undefined"; NMorMRNA "…
chrA02	Undefined	as_event	7935009	7936555	.	+	.	transcript_id "TCONS_00003421,TCONS_00003422,TCONS_00003424,TCONS_00003425,TCONS_00003423"; gene_id "chrA02:7931188-7937509W"; flanks "7935009-,7936555^"; structure "1^3-5^9-12^14-,1^3-5^9-12^15-,1^3-6^10-13^16-,1^3-7^9-12^15-,2^4-8^11-12^15-"; splice_chain "7935176^7935290-7935433^7935696-7936157^7936241-,7935176^7935290-7935433^7935696-7936157^7936268-,7935176^7935290-7935437^7935700-7936163^79…
chrA02	Undefined	as_event	7936637	7937012	.	+	.	transcript_id "TCONS_00003421/TCONS_00003422/TCONS_00003423,TCONS_00003425"; gene_id "chrA02:7931188-7937509W"; flanks "7936637-,7937012^"; structure "1^3-,2^4-"; splice_chain "7936794^7936893-,7936804^7936903-"; sources "Undefined,Undefined"; NMorMRNA "null"; degree "4"; dimension "2_2";
chrA02	Undefined	as_event	7936893	7937509	.	+	.	transcript_id "TCONS_00003424,TCONS_00003421/TCONS_00003422/TCONS_00003423"; gene_id "chrA02:7931188-7937509W"; flanks "7936893-,7937509]"; structure "1^3-,2^4-"; splice_chain "7937001^7937082-,7937012^7937093-"; sources "Undefined,Undefined"; NMorMRNA "null"; degree "4"; dimension "2_2";
chrA02	Undefined	as_event	7936637	7937509	.	+	.	transcript_id "TCONS_00003424,TCONS_00003421/TCONS_00003422/TCONS_00003423,TCONS_00003425"; gene_id "chrA02:7931188-7937509W"; flanks "7936637-,7937509]"; structure "1^3-5^7-,1^3-6^8-,2^4-6^8-"; splice_chain "7936794^7936893-7937001^7937082-,7936794^7936893-7937012^7937093-,7936804^7936903-7937012^7937093-"; sources "Undefined,Undefined,Undefined"; NMorMRNA "null"; degree "9"; dimension "3_3";
chrA02	Undefined	as_event	8004879	8005419	.	+	.	transcript_id "TCONS_00003429,TCONS_00003428"; gene_id "chrA02:8004879-8006114W"; flanks "8004879[,8005419^"; structure "1^3-,2^4-"; splice_chain "8005260^8005342-,8005270^8005352-"; sources "Undefined,Undefined"; NMorMRNA "null"; degree "4"; dimension "2_2";
chrA02	Undefined	as_event	8005830	8006114	.	+	.	transcript_id "TCONS_00003429,TCONS_00003428"; gene_id "chrA02:8004879-8006114W"; flanks "8005830-,8006114]"; structure "1^3-,2^4-"; splice_chain "8005949^8006063-,8005954^8006068-"; sources "Undefined,Undefined"; NMorMRNA "null"; degree "4"; dimension "2_2";
chrA02	Undefined	as_event	8025656	8025955	.	+	.	transcript_id "TCONS_00003432,TCONS_00003433"; gene_id "chrA02:8024015-8027427W"; flanks "8025656-,8025955^"; structure "1^3-,2^4-"; splice_chain "8025727^8025827-,8025729^8025829-"; sources "Undefined,Undefined"; NMorMRNA "null"; degree "4"; dimension "2_2";
chrA02	Undefined	as_event	8319512	8319899	.	+	.	transcript_id "TCONS_00003444,TCONS_00003445"; gene_id "chrA02:8318155-8320719W"; flanks "8319512-,8319899^"; structure "0,1^2-"; splice_chain ",8319686^8319784-"; sources "Undefined,Undefined"; NMorMRNA "null"; degree "4"; dimension "2_2";
chrA02	Undefined	as_event	8322660	8322943	.	+	.	transcript_id "TCONS_00003446/TCONS_00003448,TCONS_00003450,TCONS_00003447"; gene_id "chrA02:8321996-8326603W"; flanks "8322660-,8322943^"; structure "0,1^3-,2^4-"; splice_chain ",8322723^8322823-,8322747^8322847-"; sources "Undefined,Undefined,Undefined"; NMorMRNA "null"; degree "9"; dimension "3_3";
chrA02	Undefined	as_event	8322505	8323107	.	+	.	transcript_id "TCONS_00003450,TCONS_00003447,TCONS_00003446/TCONS_00003448,TCONS_00003449"; gene_id "chrA02:8321996-8326603W"; flanks "8322505-,8323107^"; structure "1^3-5^7-9^10-,1^3-6^8-9^10-,1^3-9^10-,2^4-"; splice_chain "8322566^8322660-8322723^8322823-8322943^8323032-,8322566^8322660-8322747^8322847-8322943^8323032-,8322566^8322660-8322943^8323032-,8322567^8322661-"; sources "Undefined,Undef…
chrA02	Undefined	as_event	8323815	8324126	.	+	.	transcript_id "TCONS_00003447/TCONS_00003448/TCONS_00003450,TCONS_00003446"; gene_id "chrA02:8321996-8326603W"; flanks "8323815-,8324126^"; structure "1^3-,2^4-"; splice_chain "8323871^8323971-,8323901^8324001-"; sources "Undefined,Undefined"; NMorMRNA "null"; degree "4"; dimension "2_2";
chrA02	Undefined	as_event	8323971	8324290	.	+	.	transcript_id "TCONS_00003447/TCONS_00003448/TCONS_00003450,TCONS_00003449"; gene_id "chrA02:8321996-8326603W"; flanks "8323971-,8324290^"; structure "1^3-,2^4-"; splice_chain "8324126^8324225-,8324136^8324235-"; sources "Undefined,Undefined"; NMorMRNA "null"; degree "4"; dimension "2_2";
chrA02	Undefined	as_event	8324225	8324542	.	+	.	transcript_id "TCONS_00003447/TCONS_00003448/TCONS_00003450,TCONS_00003446"; gene_id "chrA02:8321996-8326603W"; flanks "8324225-,8324542-"; structure "1^,2^"; splice_chain "8324290^,8324291^"; sources "Undefined,Undefined"; NMorMRNA "null"; degree "4"; dimension "2_2";
chrA02	Undefined	as_event	8323815	8324542	.	+	.	transcript_id "TCONS_00003447/TCONS_00003448/TCONS_00003450,TCONS_00003449,TCONS_00003446"; gene_id "chrA02:8321996-8326603W"; flanks "8323815-,8324542-"; structure "1^3-5^7-9^,1^3-6^8-9^,2^4-5^7-10^"; splice_chain "8323871^8323971-8324126^8324225-8324290^,8323871^8323971-8324136^8324235-8324290^,8323901^8324001-8324126^8324225-8324291^"; sources "Undefined,Undefined,Undefined"; NMorMRNA "null"; …
chrA02	Undefined	as_event	8326122	8326603	.	+	.	transcript_id "TCONS_00003446/TCONS_00003447/TCONS_00003448/TCONS_00003450,TCONS_00003449"; gene_id "chrA02:8321996-8326603W"; flanks "8326122-,8326603]"; structure "1^3-,2^4-"; splice_chain "8326190^8326294-,8326191^8326295-"; sources "Undefined,Undefined"; NMorMRNA "null"; degree "4"; dimension "2_2";
chrA02	Undefined	as_event	8641093	8641256	.	+	.	transcript_id "TCONS_00003459,TCONS_00003458"; gene_id "chrA02:8641039-8641769W"; flanks "8641093^,8641256^"; structure "1-,2-"; splice_chain "8641164-,8641182-"; sources "Undefined,Undefined"; NMorMRNA "null"; degree "4"; dimension "2_2";
chrA02	Undefined	as_event	8648627	8649523	.	+	.	transcript_id "TCONS_00003461,TCONS_00003460"; gene_id "chrA02:8648256-8652347W"; flanks "8648627-,8649523^"; structure "1^3-5^6-,2^4-"; splice_chain "8648657^8648743-8648990^8649258-,8648671^8648757-"; sources "Undefined,Undefined"; NMorMRNA "null"; degree "4"; dimension "2_2";
chrA02	Undefined	as_event	8677182	8677542	.	+	.	transcript_id "TCONS_00003465,TCONS_00003464"; gene_id "chrA02:8676332-8677866W"; flanks "8677182^,8677542^"; structure "1-,2-"; splice_chain "8677408-,8677411-"; sources "Undefined,Undefined"; NMorMRNA "null"; degree "4"; dimension "2_2";
chrA02	Undefined	as_event	8949356	8949940	.	+	.	transcript_id "TCONS_00003469/TCONS_00003471,TCONS_00003470"; gene_id "chrA02:8946980-8951812W"; flanks "8949356-,8949940^"; structure "1^3-,2^4-"; splice_chain "8949469^8949812-,8949471^8949814-"; sources "Undefined,Undefined"; NMorMRNA "null"; degree "4"; dimension "2_2";
chrA02	Undefined	as_event	9108027	9108386	.	+	.	transcript_id "TCONS_00003474,TCONS_00003473"; gene_id "chrA02:9107217-9109189W"; flanks "9108027-,9108386^"; structure "0,1^2-"; splice_chain ",9108187^9108259-"; sources "Undefined,Undefined"; NMorMRNA "null"; degree "4"; dimension "2_2";
chrA02	Undefined	as_event	9108687	9108978	.	+	.	transcript_id "TCONS_00003473,TCONS_00003474"; gene_id "chrA02:9107217-9109189W"; flanks "9108687-,9108978^"; structure "0,1^2-"; splice_chain ",9108779^9108873-"; sources "Undefined,Undefined"; NMorMRNA "null"; degree "4"; dimension "2_2";
chrA02	Undefined	as_event	9211686	9212252	.	+	.	transcript_id "TCONS_00003482,TCONS_00003481"; gene_id "chrA02:9211556-9213542W"; flanks "9211686^,9212252-"; structure "1-3^,2-4^"; splice_chain "9211764-9211948^,9211775-9211992^"; sources "Undefined,Undefined"; NMorMRNA "null"; degree "4"; dimension "2_2";
chrA02	Undefined	as_event	9211775	9213542	.	+	.	transcript_id "TCONS_00003481,TCONS_00003480"; gene_id "chrA02:9211556-9213542W"; flanks "9211775-,9213542]"; structure "1^3-,2^4-"; splice_chain "9211992^9212252-,9211994^9212254-"; sources "Undefined,Undefined"; NMorMRNA "null"; degree "4"; dimension "2_2";
chrA02	Undefined	as_event	9211686	9213542	.	+	.	transcript_id "TCONS_00003482,TCONS_00003481,TCONS_00003480"; gene_id "chrA02:9211556-9213542W"; flanks "9211686^,9213542]"; structure "1-3^6-,2-4^6-,2-5^7-"; splice_chain "9211764-9211948^9212252-,9211775-9211992^9212252-,9211775-9211994^9212254-"; sources "Undefined,Undefined,Undefined"; NMorMRNA "null"; degree "9"; dimension "3_3";
chrA02	Undefined	as_event	9424028	9424192	.	+	.	transcript_id "TCONS_00003490,TCONS_00003489"; gene_id "chrA02:9423359-9429819W"; flanks "9424028^,9424192^"; structure "1-,2-"; splice_chain "9424100-,9424115-"; sources "Undefined,Undefined"; NMorMRNA "null"; degree "4"; dimension "2_2";
chrA02	Undefined	as_event	9565182	9565654	.	+	.	transcript_id "TCONS_00003493/TCONS_00003494,TCONS_00003495"; gene_id "chrA02:9562396-9567788W"; flanks "9565182-,9565654^"; structure "1^3-,2^4-"; splice_chain "9565292^9565378-,9565302^9565388-"; sources "Undefined,Undefined"; NMorMRNA "null"; degree "4"; dimension "2_2";
chrA02	Undefined	as_event	9565730	9565986	.	+	.	transcript_id "TCONS_00003493/TCONS_00003495,TCONS_00003494"; gene_id "chrA02:9562396-9567788W"; flanks "9565730-,9565986^"; structure "1^3-,2^4-"; splice_chain "9565818^9565899-,9565847^9565928-"; sources "Undefined,Undefined"; NMorMRNA "null"; degree "4"; dimension "2_2";
chrA02	Undefined	as_event	9680221	9681125	.	+	.	transcript_id "TCONS_00003500,TCONS_00003498,TCONS_00003501"; gene_id "chrA02:9680221-9681848W"; flanks "9680221[,9681125-"; structure "1^,2^,3^"; splice_chain "9680573^,9680574^,9680576^"; sources "Undefined,Undefined,Undefined"; NMorMRNA "null"; degree "9"; dimension "3_3";
chrA02	Undefined	as_event	9680221	9681848	.	+	.	transcript_id "TCONS_00003500,TCONS_00003498,TCONS_00003499,TCONS_00003501"; gene_id "chrA02:9680221-9681848W"; flanks "9680221[,9681848]"; structure "1^5-,2^5-,3^6-,4^5-"; splice_chain "9680573^9681125-,9680574^9681125-,9680575^9681127-,9680576^9681125-"; sources "Undefined,Undefined,Undefined,Undefined"; NMorMRNA "null"; degree "16"; dimension "4_4";
chrA02	Undefined	as_event	9702309	9702821	.	+	.	transcript_id "TCONS_00003504,TCONS_00003503"; gene_id "chrA02:9702028-9704169W"; flanks "9702309-,9702821^"; structure "1^3-,2^4-"; splice_chain "9702507^9702759-,9702509^9702761-"; sources "Undefined,Undefined"; NMorMRNA "null"; degree "4"; dimension "2_2";
chrA02	Undefined	as_event	9775517	9776422	.	+	.	transcript_id "TCONS_00003512,TCONS_00003513,TCONS_00003514"; gene_id "chrA02:9775242-9777611W"; flanks "9775517^,9776422^"; structure "1-,2-5^7-,3-4^6-"; splice_chain "9775890-,9775929-9776219^9776315-,9776115-9776217^9776313-"; sources "Undefined,Undefined,Undefined"; NMorMRNA "null"; degree "9"; dimension "3_3";
chrA02	Undefined	as_event	9783655	9783879	.	+	.	transcript_id "TCONS_00003516,TCONS_00003515"; gene_id "chrA02:9781604-9783879W"; flanks "9783655-,9783879]"; structure "1^3-,2^4-"; splice_chain "9783745^9783835-,9783761^9783851-"; sources "Undefined,Undefined"; NMorMRNA "null"; degree "4"; dimension "2_2";
chrA02	Undefined	as_event	10047320	10047581	.	+	.	transcript_id "TCONS_00003521,TCONS_00003520"; gene_id "chrA02:10045341-10047581W"; flanks "10047320-,10047581]"; structure "0,1^2-"; splice_chain ",10047488^10047560-"; sources "Undefined,Undefined"; NMorMRNA "null"; degree "4"; dimension "2_2";
chrA02	Undefined	as_event	10312525	10312875	.	+	.	transcript_id "TCONS_00003527/TCONS_00003529/TCONS_00003531,TCONS_00003528/TCONS_00003530"; gene_id "chrA02:10312525-10314210W"; flanks "10312525[,10312875^"; structure "0,1^2-"; splice_chain ",10312651^10312769-"; sources "Undefined,Undefined"; NMorMRNA "null"; degree "4"; dimension "2_2";
chrA02	Undefined	as_event	10313133	10313303	.	+	.	transcript_id "TCONS_00003528/TCONS_00003529,TCONS_00003527"; gene_id "chrA02:10312525-10314210W"; flanks "10313133-,10313303-"; structure "1^,2^"; splice_chain "10313164^,10313169^"; sources "Undefined,Undefined"; NMorMRNA "null"; degree "4"; dimension "2_2";
chrA02	Undefined	as_event	10313169	10314210	.	+	.	transcript_id "TCONS_00003530,TCONS_00003527"; gene_id "chrA02:10312525-10314210W"; flanks "10313169^,10314210]"; structure "1-,2-"; splice_chain "10313276-,10313303-"; sources "Undefined,Undefined"; NMorMRNA "null"; degree "4"; dimension "2_2";
chrA02	Undefined	as_event	10313133	10314210	.	+	.	transcript_id "TCONS_00003531,TCONS_00003528/TCONS_00003529,TCONS_00003530,TCONS_00003527"; gene_id "chrA02:10312525-10314210W"; flanks "10313133-,10314210]"; structure "0,1^4-,2^3-,2^4-"; splice_chain ",10313164^10313303-,10313169^10313276-,10313169^10313303-"; sources "Undefined,Undefined,Undefined,Undefined"; NMorMRNA "null"; degree "16"; dimension "4_4";
chrA02	Undefined	as_event	10509152	10509587	.	+	.	transcript_id "TCONS_00003535,TCONS_00003536"; gene_id "chrA02:10507141-10512755W"; flanks "10509152^,10509587^"; structure "1-,2-"; splice_chain "10509500-,10509501-"; sources "Undefined,Undefined"; NMorMRNA "null"; degree "4"; dimension "2_2";
chrA02	Undefined	as_event	10510533	10510807	.	+	.	transcript_id "TCONS_00003535/TCONS_00003536,TCONS_00003537/TCONS_00003538"; gene_id "chrA02:10507141-10512755W"; flanks "10510533-,10510807^"; structure "0,1^2-"; splice_chain ",10510661^10510731-"; sources "Undefined,Undefined"; NMorMRNA "null"; degree "4"; dimension "2_2";
chrA02	Undefined	as_event	10511422	10511607	.	+	.	transcript_id "TCONS_00003536/TCONS_00003537/TCONS_00003538,TCONS_00003535"; gene_id "chrA02:10507141-10512755W"; flanks "10511422-,10511607-"; structure "1^,2^"; splice_chain "10511526^,10511529^"; sources "Undefined,Undefined"; NMorMRNA "null"; degree "4"; dimension "2_2";
chrA02	Undefined	as_event	10511754	10512755	.	+	.	transcript_id "TCONS_00003537,TCONS_00003536/TCONS_00003538"; gene_id "chrA02:10507141-10512755W"; flanks "10511754-,10512755]"; structure "0,1^2-"; splice_chain ",10511896^10511982-"; sources "Undefined,Undefined"; NMorMRNA "null"; degree "4"; dimension "2_2";
chrA02	Undefined	as_event	10686668	10686778	.	+	.	transcript_id "TCONS_00003546/TCONS_00003548,TCONS_00003547"; gene_id "chrA02:10678102-10690882W"; flanks "10686668^,10686778^"; structure "1-,2-"; splice_chain "10686764-,10686766-"; sources "Undefined,Undefined"; NMorMRNA "null"; degree "4"; dimension "2_2";
chrA02	Undefined	as_event	10688491	10688686	.	+	.	transcript_id "TCONS_00003546/TCONS_00003548,TCONS_00003547"; gene_id "chrA02:10678102-10690882W"; flanks "10688491-,10688686-"; structure "1^,2^"; splice_chain "10688583^,10688586^"; sources "Undefined,Undefined"; NMorMRNA "null"; degree "4"; dimension "2_2";
chrA02	Undefined	as_event	10793036	10793239	.	+	.	transcript_id "TCONS_00003552,TCONS_00003553"; gene_id "chrA02:10791556-10793318W"; flanks "10793036-,10793239-"; structure "1^,2^"; splice_chain "10793168^,10793170^"; sources "Undefined,Undefined"; NMorMRNA "null"; degree "4"; dimension "2_2";
chrA02	Undefined	as_event	10793036	10793318	.	+	.	transcript_id "TCONS_00003554,TCONS_00003552,TCONS_00003553"; gene_id "chrA02:10791556-10793318W"; flanks "10793036-,10793318]"; structure "0,1^3-,2^3-"; splice_chain ",10793168^10793239-,10793170^10793239-"; sources "Undefined,Undefined,Undefined"; NMorMRNA "null"; degree "9"; dimension "3_3";
chrA02	Undefined	as_event	10821239	10822061	.	+	.	transcript_id "TCONS_00003556,TCONS_00003555"; gene_id "chrA02:10821239-10822061W"; flanks "10821239[,10822061]"; structure "0,1^2-"; splice_chain ",10821553^10821699-"; sources "Undefined,Undefined"; NMorMRNA "null"; degree "4"; dimension "2_2";
chrA02	Undefined	as_event	10823111	10823648	.	+	.	transcript_id "TCONS_00003558,TCONS_00003557"; gene_id "chrA02:10822683-10823887W"; flanks "10823111-,10823648-"; structure "1^,2^"; splice_chain "10823152^,10823154^"; sources "Undefined,Undefined"; NMorMRNA "null"; degree "4"; dimension "2_2";
chrA02	Undefined	as_event	10992736	10993838	.	+	.	transcript_id "TCONS_00003564,TCONS_00003563"; gene_id "chrA02:10992046-10993838W"; flanks "10992736-,10993838]"; structure "1^3-5^6-,2^4-"; splice_chain "10992868^10993229-10993321^10993395-,10992878^10993239-"; sources "Undefined,Undefined"; NMorMRNA "null"; degree "4"; dimension "2_2";
chrA02	Undefined	as_event	10997516	10997806	.	+	.	transcript_id "TCONS_00003565,TCONS_00003566"; gene_id "chrA02:10995316-10999591W"; flanks "10997516-,10997806^"; structure "1^3-,2^4-"; splice_chain "10997623^10997695-,10997624^10997696-"; sources "Undefined,Undefined"; NMorMRNA "null"; degree "4"; dimension "2_2";
chrA02	Undefined	as_event	10998330	10999591	.	+	.	transcript_id "TCONS_00003565,TCONS_00003566"; gene_id "chrA02:10995316-10999591W"; flanks "10998330-,10999591]"; structure "1^3-,2^4-"; splice_chain "10998884^10998957-,10998894^10998967-"; sources "Undefined,Undefined"; NMorMRNA "null"; degree "4"; dimension "2_2";
chrA02	Undefined	as_event	11051212	11051648	.	+	.	transcript_id "TCONS_00003568,TCONS_00003569"; gene_id "chrA02:11050864-11055038W"; flanks "11051212-,11051648^"; structure "0,1^2-"; splice_chain ",11051516^11051595-"; sources "Undefined,Undefined"; NMorMRNA "null"; degree "4"; dimension "2_2";
chrA02	Undefined	as_event	11051105	11051648	.	+	.	transcript_id "TCONS_00003568,TCONS_00003569,TCONS_00003567"; gene_id "chrA02:11050864-11055038W"; flanks "11051105^,11051648^"; structure "1-,1-3^4-,2-"; splice_chain "11051212-,11051212-11051516^11051595-,11051221-"; sources "Undefined,Undefined,Undefined"; NMorMRNA "null"; degree "9"; dimension "3_3";
chrA02	Undefined	as_event	11051930	11054176	.	+	.	transcript_id "TCONS_00003568,TCONS_00003569"; gene_id "chrA02:11050864-11055038W"; flanks "11051930-,11054176^"; structure "1^3-,2^4-"; splice_chain "11054010^11054103-,11054011^11054105-"; sources "Undefined,Undefined"; NMorMRNA "null"; degree "4"; dimension "2_2";
chrA02	Undefined	as_event	11054105	11055038	.	+	.	transcript_id "TCONS_00003569,TCONS_00003567"; gene_id "chrA02:11050864-11055038W"; flanks "11054105-,11055038]"; structure "1^3-,2^4-"; splice_chain "11054176^11054254-,11054205^11054283-"; sources "Undefined,Undefined"; NMorMRNA "null"; degree "4"; dimension "2_2";
chrA02	Undefined	as_event	11051930	11055038	.	+	.	transcript_id "TCONS_00003568,TCONS_00003569,TCONS_00003567"; gene_id "chrA02:11050864-11055038W"; flanks "11051930-,11055038]"; structure "1^3-5^7-,2^4-5^7-,2^4-6^8-"; splice_chain "11054010^11054103-11054176^11054254-,11054011^11054105-11054176^11054254-,11054011^11054105-11054205^11054283-"; sources "Undefined,Undefined,Undefined"; NMorMRNA "null"; degree "9"; dimension "3_3";
chrA02	Undefined	as_event	11078180	11078836	.	+	.	transcript_id "TCONS_00003575/TCONS_00003576,TCONS_00003574"; gene_id "chrA02:11078180-11082840W"; flanks "11078180[,11078836^"; structure "1^3-,2^4-"; splice_chain "11078368^11078660-,11078378^11078670-"; sources "Undefined,Undefined"; NMorMRNA "null"; degree "4"; dimension "2_2";
chrA02	Undefined	as_event	11080061	11080543	.	+	.	transcript_id "TCONS_00003574/TCONS_00003576,TCONS_00003575"; gene_id "chrA02:11078180-11082840W"; flanks "11080061^,11080543^"; structure "1-,2-"; splice_chain "11080406-,11080409-"; sources "Undefined,Undefined"; NMorMRNA "null"; degree "4"; dimension "2_2";
chrA02	Undefined	as_event	11158051	11158433	.	+	.	transcript_id "TCONS_00003581,TCONS_00003580"; gene_id "chrA02:11156317-11158433W"; flanks "11158051-,11158433]"; structure "1^3-,2^4-"; splice_chain "11158119^11158243-,11158122^11158249-"; sources "Undefined,Undefined"; NMorMRNA "null"; degree "4"; dimension "2_2";
chrA02	Undefined	as_event	11253784	11254062	.	+	.	transcript_id "TCONS_00003588,TCONS_00003589"; gene_id "chrA02:11253256-11254615W"; flanks "11253784^,11254062^"; structure "1-,2-"; splice_chain "11253878-,11253897-"; sources "Undefined,Undefined"; NMorMRNA "null"; degree "4"; dimension "2_2";
chrA02	Undefined	as_event	11411052	11411451	.	+	.	transcript_id "TCONS_00003593,TCONS_00003590/TCONS_00003591/TCONS_00003592"; gene_id "chrA02:11409006-11414557W"; flanks "11411052-,11411451^"; structure "1^3-,2^4-"; splice_chain "11411109^11411322-,11411111^11411324-"; sources "Undefined,Undefined"; NMorMRNA "null"; degree "4"; dimension "2_2";
chrA02	Undefined	as_event	11411970	11412296	.	+	.	transcript_id "TCONS_00003590/TCONS_00003592,TCONS_00003591"; gene_id "chrA02:11409006-11414557W"; flanks "11411970^,11412296^"; structure "1-,2-"; splice_chain "11412049-,11412067-"; sources "Undefined,Undefined"; NMorMRNA "null"; degree "4"; dimension "2_2";
chrA02	Undefined	as_event	11411749	11412296	.	+	.	transcript_id "TCONS_00003590/TCONS_00003592,TCONS_00003591,TCONS_00003593"; gene_id "chrA02:11409006-11414557W"; flanks "11411749-,11412296^"; structure "1^3-,1^5-,2^4-"; splice_chain "11411970^11412049-,11411970^11412067-,11411972^11412051-"; sources "Undefined,Undefined,Undefined"; NMorMRNA "null"; degree "9"; dimension "3_3";
chrA02	Undefined	as_event	11412391	11412905	.	+	.	transcript_id "TCONS_00003590/TCONS_00003591/TCONS_00003592,TCONS_00003593"; gene_id "chrA02:11409006-11414557W"; flanks "11412391-,11412905^"; structure "1^3-,2^4-"; splice_chain "11412594^11412705-,11412604^11412715-"; sources "Undefined,Undefined"; NMorMRNA "null"; degree "4"; dimension "2_2";
chrA02	Undefined	as_event	11413474	11414159	.	+	.	transcript_id "TCONS_00003590,TCONS_00003591"; gene_id "chrA02:11409006-11414557W"; flanks "11413474-,11414159^"; structure "1^2-3^5-,4^6-"; splice_chain "11413527^11413616-11413675^11413770-,11413682^11413777-"; sources "Undefined,Undefined"; NMorMRNA "null"; degree "4"; dimension "2_2";
chrA02	Undefined	as_event	11414159	11414557	.	+	.	transcript_id "TCONS_00003591,TCONS_00003590"; gene_id "chrA02:11409006-11414557W"; flanks "11414159^,11414557]"; structure "1-,2-"; splice_chain "11414267-,11414270-"; sources "Undefined,Undefined"; NMorMRNA "null"; degree "4"; dimension "2_2";
chrA02	Undefined	as_event	11413770	11414557	.	+	.	transcript_id "TCONS_00003590,TCONS_00003592"; gene_id "chrA02:11409006-11414557W"; flanks "11413770-,11414557]"; structure "1^3-,2^4-"; splice_chain "11414159^11414270-,11414195^11414277-"; sources "Undefined,Undefined"; NMorMRNA "null"; degree "4"; dimension "2_2";
chrA02	Undefined	as_event	11413474	11414557	.	+	.	transcript_id "TCONS_00003590,TCONS_00003592,TCONS_00003591"; gene_id "chrA02:11409006-11414557W"; flanks "11413474-,11414557]"; structure "1^2-3^5-7^10-,1^2-3^5-8^11-,4^6-7^9-"; splice_chain "11413527^11413616-11413675^11413770-11414159^11414270-,11413527^11413616-11413675^11413770-11414195^11414277-,11413682^11413777-11414159^11414267-"; sources "Undefined,Undefined,Undefined"; NMorMRNA "null";…
chrA02	Undefined	as_event	11610260	11610595	.	+	.	transcript_id "TCONS_00003599,TCONS_00003600"; gene_id "chrA02:11609258-11610818W"; flanks "11610260-,11610595^"; structure "0,1^2-"; splice_chain ",11610382^11610479-"; sources "Undefined,Undefined"; NMorMRNA "null"; degree "4"; dimension "2_2";
chrA02	Undefined	as_event	11768611	11768777	.	+	.	transcript_id "TCONS_00003608,TCONS_00003606/TCONS_00003607"; gene_id "chrA02:11768173-11770554W"; flanks "11768611^,11768777^"; structure "1-,2-"; splice_chain "11768717-,11768719-"; sources "Undefined,Undefined"; NMorMRNA "null"; degree "4"; dimension "2_2";
chrA02	Undefined	as_event	11769323	11770554	.	+	.	transcript_id "TCONS_00003607,TCONS_00003608"; gene_id "chrA02:11768173-11770554W"; flanks "11769323-,11770554]"; structure "1^3-,2^4-"; splice_chain "11769420^11769521-,11769430^11769531-"; sources "Undefined,Undefined"; NMorMRNA "null"; degree "4"; dimension "2_2";
chrA02	Undefined	as_event	11781561	11781947	.	+	.	transcript_id "TCONS_00003610,TCONS_00003609"; gene_id "chrA02:11781122-11782172W"; flanks "11781561-,11781947^"; structure "1^3-5^7-,2^4-6^8-"; splice_chain "11781687^11781767-11781822^11781891-,11781697^11781777-11781832^11781901-"; sources "Undefined,Undefined"; NMorMRNA "null"; degree "4"; dimension "2_2";
chrA02	Undefined	as_event	11990966	11991601	.	+	.	transcript_id "TCONS_00003618,TCONS_00003617"; gene_id "chrA02:11990966-11992644W"; flanks "11990966[,11991601^"; structure "1^3-,2^4-"; splice_chain "11991096^11991377-,11991106^11991387-"; sources "Undefined,Undefined"; NMorMRNA "null"; degree "4"; dimension "2_2";
chrA02	Undefined	as_event	11991946	11992172	.	+	.	transcript_id "TCONS_00003618,TCONS_00003617"; gene_id "chrA02:11990966-11992644W"; flanks "11991946-,11992172^"; structure "0,1^2-"; splice_chain ",11992046^11992128-"; sources "Undefined,Undefined"; NMorMRNA "null"; degree "4"; dimension "2_2";
chrA02	Undefined	as_event	12032948	12033065	.	+	.	transcript_id "TCONS_00003620,TCONS_00003621"; gene_id "chrA02:12031346-12033111W"; flanks "12032948-,12033065-"; structure "1^,2^"; splice_chain "12032995^,12032996^"; sources "Undefined,Undefined"; NMorMRNA "null"; degree "4"; dimension "2_2";
chrA02	Undefined	as_event	12241373	12241929	.	+	.	transcript_id "TCONS_00003627,TCONS_00003628"; gene_id "chrA02:12240328-12241929W"; flanks "12241373-,12241929]"; structure "1^3-,2^4-"; splice_chain "12241459^12241577-,12241461^12241579-"; sources "Undefined,Undefined"; NMorMRNA "null"; degree "4"; dimension "2_2";
chrA02	Undefined	as_event	12245318	12245458	.	+	.	transcript_id "TCONS_00003630,TCONS_00003629"; gene_id "chrA02:12242350-12248865W"; flanks "12245318^,12245458^"; structure "1-,2-"; splice_chain "12245403-,12245405-"; sources "Undefined,Undefined"; NMorMRNA "null"; degree "4"; dimension "2_2";
chrA02	Undefined	as_event	12248047	12248386	.	+	.	transcript_id "TCONS_00003629/TCONS_00003631,TCONS_00003630"; gene_id "chrA02:12242350-12248865W"; flanks "12248047-,12248386^"; structure "1^3-,2^4-"; splice_chain "12248161^12248286-,12248171^12248296-"; sources "Undefined,Undefined"; NMorMRNA "null"; degree "4"; dimension "2_2";
chrA02	Undefined	as_event	12362790	12363169	.	+	.	transcript_id "TCONS_00003640,TCONS_00003641"; gene_id "chrA02:12361548-12363171W"; flanks "12362790-,12363169]"; structure "0,1^2-"; splice_chain ",12362844^12362866-"; sources "Undefined,Undefined"; NMorMRNA "null"; degree "4"; dimension "2_2";
chrA02	Undefined	as_event	12388661	12389327	.	+	.	transcript_id "TCONS_00003644,TCONS_00003643"; gene_id "chrA02:12388207-12389887W"; flanks "12388661-,12389327^"; structure "1^3-,2^4-"; splice_chain "12388969^12389154-,12388979^12389164-"; sources "Undefined,Undefined"; NMorMRNA "null"; degree "4"; dimension "2_2";
chrA02	Undefined	as_event	12437802	12438249	.	+	.	transcript_id "TCONS_00003647,TCONS_00003646"; gene_id "chrA02:12433902-12439206W"; flanks "12437802-,12438249^"; structure "0,1^2-"; splice_chain ",12437996^12438067-"; sources "Undefined,Undefined"; NMorMRNA "null"; degree "4"; dimension "2_2";
chrA02	Undefined	as_event	12438599	12439206	.	+	.	transcript_id "TCONS_00003647,TCONS_00003646"; gene_id "chrA02:12433902-12439206W"; flanks "12438599-,12439206]"; structure "1^3-,2^4-"; splice_chain "12438677^12438855-,12438713^12438891-"; sources "Undefined,Undefined"; NMorMRNA "null"; degree "4"; dimension "2_2";
chrA02	Undefined	as_event	12449294	12450149	.	+	.	transcript_id "TCONS_00003649,TCONS_00003648"; gene_id "chrA02:12448151-12450653W"; flanks "12449294-,12450149^"; structure "1^2-3^5-,4^6-"; splice_chain "12449460^12449528-12449632^12449946-,12449642^12449956-"; sources "Undefined,Undefined"; NMorMRNA "null"; degree "4"; dimension "2_2";
chrA02	Undefined	as_event	12450219	12450653	.	+	.	transcript_id "TCONS_00003648,TCONS_00003649"; gene_id "chrA02:12448151-12450653W"; flanks "12450219-,12450653]"; structure "0,1^2-"; splice_chain ",12450321^12450386-"; sources "Undefined,Undefined"; NMorMRNA "null"; degree "4"; dimension "2_2";
chrA02	Undefined	as_event	12768838	12768987	.	+	.	transcript_id "TCONS_00003662,TCONS_00003660/TCONS_00003661"; gene_id "chrA02:12767917-12771525W"; flanks "12768838^,12768987^"; structure "1-,2-"; splice_chain "12768922-,12768923-"; sources "Undefined,Undefined"; NMorMRNA "null"; degree "4"; dimension "2_2";
chrA02	Undefined	as_event	12768987	12769148	.	+	.	transcript_id "TCONS_00003661,TCONS_00003660/TCONS_00003662"; gene_id "chrA02:12767917-12771525W"; flanks "12768987^,12769148^"; structure "1-,2-"; splice_chain "12769064-,12769065-"; sources "Undefined,Undefined"; NMorMRNA "null"; degree "4"; dimension "2_2";
chrA02	Undefined	as_event	12769706	12769843	.	+	.	transcript_id "TCONS_00003661/TCONS_00003662,TCONS_00003660"; gene_id "chrA02:12767917-12771525W"; flanks "12769706-,12769843-"; structure "1^,2^"; splice_chain "12769775^,12769777^"; sources "Undefined,Undefined"; NMorMRNA "null"; degree "4"; dimension "2_2";
chrA02	Undefined	as_event	12771187	12771525	.	+	.	transcript_id "TCONS_00003662,TCONS_00003661"; gene_id "chrA02:12767917-12771525W"; flanks "12771187-,12771525]"; structure "0,1^2-"; splice_chain ",12771280^12771372-"; sources "Undefined,Undefined"; NMorMRNA "null"; degree "4"; dimension "2_2";
chrA02	Undefined	as_event	13104045	13106037	.	+	.	transcript_id "TCONS_00003669,TCONS_00003670"; gene_id "chrA02:13104045-13106037W"; flanks "13104045[,13106037]"; structure "0,1^2-"; splice_chain ",13104341^13104410-"; sources "Undefined,Undefined"; NMorMRNA "null"; degree "4"; dimension "2_2";
chrA02	Undefined	as_event	13394420	13394774	.	+	.	transcript_id "TCONS_00003673,TCONS_00003674"; gene_id "chrA02:13392617-13395333W"; flanks "13394420-,13394774^"; structure "0,1^2-"; splice_chain ",13394532^13394607-"; sources "Undefined,Undefined"; NMorMRNA "null"; degree "4"; dimension "2_2";
chrA02	Undefined	as_event	13394859	13395333	.	+	.	transcript_id "TCONS_00003673,TCONS_00003674"; gene_id "chrA02:13392617-13395333W"; flanks "13394859-,13395333]"; structure "0,1^2-3^4-"; splice_chain ",13394986^13395078-13395177^13395249-"; sources "Undefined,Undefined"; NMorMRNA "null"; degree "4"; dimension "2_2";
chrA02	Undefined	as_event	13577304	13578386	.	+	.	transcript_id "TCONS_00003681,TCONS_00003680"; gene_id "chrA02:13577304-13580780W"; flanks "13577304[,13578386^"; structure "1^3-,2^4-"; splice_chain "13577871^13577981-,13577874^13577984-"; sources "Undefined,Undefined"; NMorMRNA "null"; degree "4"; dimension "2_2";
chrA02	Undefined	as_event	13580044	13580780	.	+	.	transcript_id "TCONS_00003680,TCONS_00003681"; gene_id "chrA02:13577304-13580780W"; flanks "13580044^,13580780]"; structure "1-,2-"; splice_chain "13580154-,13580270-"; sources "Undefined,Undefined"; NMorMRNA "null"; degree "4"; dimension "2_2";
chrA02	Undefined	as_event	13704850	13706308	.	+	.	transcript_id "TCONS_00003684,TCONS_00003685,TCONS_00003686"; gene_id "chrA02:13704850-13707396W"; flanks "13704850[,13706308^"; structure "1^4-,2^5-,3^6-"; splice_chain "13705754^13706020-,13705756^13706022-,13705764^13706030-"; sources "Undefined,Undefined,Undefined"; NMorMRNA "null"; degree "9"; dimension "3_3";
chrA02	Undefined	as_event	13706870	13707396	.	+	.	transcript_id "TCONS_00003684/TCONS_00003686,TCONS_00003685"; gene_id "chrA02:13704850-13707396W"; flanks "13706870-,13707396]"; structure "1^3-,2^4-"; splice_chain "13706996^13707082-,13707006^13707092-"; sources "Undefined,Undefined"; NMorMRNA "null"; degree "4"; dimension "2_2";
chrA02	Undefined	as_event	13953480	13953639	.	+	.	transcript_id "TCONS_00003694,TCONS_00003693"; gene_id "chrA02:13951861-13954912W"; flanks "13953480-,13953639-"; structure "1^,2^"; splice_chain "13953553^,13953556^"; sources "Undefined,Undefined"; NMorMRNA "null"; degree "4"; dimension "2_2";
chrA02	Undefined	as_event	14114196	14114551	.	+	.	transcript_id "TCONS_00003696,TCONS_00003697/TCONS_00003698"; gene_id "chrA02:14112538-14117074W"; flanks "14114196-,14114551^"; structure "0,1^2-"; splice_chain ",14114225^14114324-"; sources "Undefined,Undefined"; NMorMRNA "null"; degree "4"; dimension "2_2";
chrA02	Undefined	as_event	14115290	14115796	.	+	.	transcript_id "TCONS_00003698,TCONS_00003696"; gene_id "chrA02:14112538-14117074W"; flanks "14115290-,14115796^"; structure "1^3-,2^4-"; splice_chain "14115496^14115590-,14115506^14115600-"; sources "Undefined,Undefined"; NMorMRNA "null"; degree "4"; dimension "2_2";
chrA02	Undefined	as_event	14115590	14115971	.	+	.	transcript_id "TCONS_00003698,TCONS_00003697"; gene_id "chrA02:14112538-14117074W"; flanks "14115590-,14115971^"; structure "1^3-,2^4-"; splice_chain "14115796^14115891-,14115806^14115901-"; sources "Undefined,Undefined"; NMorMRNA "null"; degree "4"; dimension "2_2";
chrA02	Undefined	as_event	14115290	14115971	.	+	.	transcript_id "TCONS_00003698,TCONS_00003697,TCONS_00003696"; gene_id "chrA02:14112538-14117074W"; flanks "14115290-,14115971^"; structure "1^3-5^7-,1^3-6^8-,2^4-5^7-"; splice_chain "14115496^14115590-14115796^14115891-,14115496^14115590-14115806^14115901-,14115506^14115600-14115796^14115891-"; sources "Undefined,Undefined,Undefined"; NMorMRNA "null"; degree "9"; dimension "3_3";
chrA02	Undefined	as_event	14231759	14232249	.	+	.	transcript_id "TCONS_00003699,TCONS_00003700"; gene_id "chrA02:14230961-14232249W"; flanks "14231759-,14232249]"; structure "0,1^2-"; splice_chain ",14231875^14231943-"; sources "Undefined,Undefined"; NMorMRNA "null"; degree "4"; dimension "2_2";
chrA02	Undefined	as_event	14352255	14352584	.	+	.	transcript_id "TCONS_00003704/TCONS_00003705/TCONS_00003706,TCONS_00003707"; gene_id "chrA02:14351033-14354990W"; flanks "14352255-,14352584^"; structure "0,1^2-"; splice_chain ",14352323^14352414-"; sources "Undefined,Undefined"; NMorMRNA "null"; degree "4"; dimension "2_2";
chrA02	Undefined	as_event	14352974	14353383	.	+	.	transcript_id "TCONS_00003705,TCONS_00003704/TCONS_00003706"; gene_id "chrA02:14351033-14354990W"; flanks "14352974-,14353383-"; structure "1^,2^"; splice_chain "14353202^,14353254^"; sources "Undefined,Undefined"; NMorMRNA "null"; degree "4"; dimension "2_2";
chrA02	Undefined	as_event	14352974	14353504	.	+	.	transcript_id "TCONS_00003705,TCONS_00003704/TCONS_00003706,TCONS_00003707"; gene_id "chrA02:14351033-14354990W"; flanks "14352974-,14353504^"; structure "1^4-,2^4-,3^5-"; splice_chain "14353202^14353383-,14353254^14353383-,14353264^14353393-"; sources "Undefined,Undefined,Undefined"; NMorMRNA "null"; degree "9"; dimension "3_3";
chrA02	Undefined	as_event	14353806	14353988	.	+	.	transcript_id "TCONS_00003704/TCONS_00003706/TCONS_00003707,TCONS_00003705"; gene_id "chrA02:14351033-14354990W"; flanks "14353806^,14353988^"; structure "1-,2-"; splice_chain "14353884-,14353890-"; sources "Undefined,Undefined"; NMorMRNA "null"; degree "4"; dimension "2_2";
chrA02	Undefined	as_event	14354339	14354542	.	+	.	transcript_id "TCONS_00003704/TCONS_00003705,TCONS_00003706/TCONS_00003707"; gene_id "chrA02:14351033-14354990W"; flanks "14354339-,14354542^"; structure "0,1^2-"; splice_chain ",14354406^14354491-"; sources "Undefined,Undefined"; NMorMRNA "null"; degree "4"; dimension "2_2";
chrA02	Undefined	as_event	14465505	14465683	.	+	.	transcript_id "TCONS_00003711,TCONS_00003712"; gene_id "chrA02:14462126-14465683W"; flanks "14465505-,14465683]"; structure "0,1^2-"; splice_chain ",14465566^14465658-"; sources "Undefined,Undefined"; NMorMRNA "null"; degree "4"; dimension "2_2";
chrA02	Undefined	as_event	14964290	14964726	.	+	.	transcript_id "TCONS_00003718/TCONS_00003719,TCONS_00003717"; gene_id "chrA02:14963633-14966876W"; flanks "14964290-,14964726^"; structure "1^3-,2^4-"; splice_chain "14964452^14964528-,14964467^14964543-"; sources "Undefined,Undefined"; NMorMRNA "null"; degree "4"; dimension "2_2";
chrA02	Undefined	as_event	14966606	14966876	.	+	.	transcript_id "TCONS_00003717/TCONS_00003719,TCONS_00003718"; gene_id "chrA02:14963633-14966876W"; flanks "14966606-,14966876]"; structure "1^3-,2^4-"; splice_chain "14966702^14966843-,14966716^14966857-"; sources "Undefined,Undefined"; NMorMRNA "null"; degree "4"; dimension "2_2";
chrA02	Undefined	as_event	15369148	15369380	.	+	.	transcript_id "TCONS_00003722,TCONS_00003721"; gene_id "chrA02:15369051-15369380W"; flanks "15369148^,15369380]"; structure "1-,2-"; splice_chain "15369333-,15369339-"; sources "Undefined,Undefined"; NMorMRNA "null"; degree "4"; dimension "2_2";
chrA02	Undefined	as_event	15831723	15832817	.	+	.	transcript_id "TCONS_00003725,TCONS_00003727"; gene_id "chrA02:15831723-15833405W"; flanks "15831723[,15832817-"; structure "1^3-5^,2^4-6^"; splice_chain "15832348^15832426-15832667^,15832358^15832436-15832757^"; sources "Undefined,Undefined"; NMorMRNA "null"; degree "4"; dimension "2_2";
chrA02	Undefined	as_event	15832436	15833405	.	+	.	transcript_id "TCONS_00003728,TCONS_00003727"; gene_id "chrA02:15831723-15833405W"; flanks "15832436-,15833405]"; structure "0,1^2-"; splice_chain ",15832757^15832817-"; sources "Undefined,Undefined"; NMorMRNA "null"; degree "4"; dimension "2_2";
chrA02	Undefined	as_event	15831723	15833405	.	+	.	transcript_id "TCONS_00003725,TCONS_00003726,TCONS_00003728,TCONS_00003727"; gene_id "chrA02:15831723-15833405W"; flanks "15831723[,15833405]"; structure "1^4-7^10-,2^5-9^11-,3^6-,3^6-8^10-"; splice_chain "15832348^15832426-15832667^15832817-,15832354^15832432-15832767^15832827-,15832358^15832436-,15832358^15832436-15832757^15832817-"; sources "Undefined,Undefined,Undefined,Undefined"; NMorMRNA "…
chrA02	Undefined	as_event	16927325	16927771	.	+	.	transcript_id "TCONS_00003731,TCONS_00003730"; gene_id "chrA02:16927325-16928858W"; flanks "16927325[,16927771^"; structure "0,1^2-"; splice_chain ",16927414^16927557-"; sources "Undefined,Undefined"; NMorMRNA "null"; degree "4"; dimension "2_2";
chrA02	Undefined	as_event	16928433	16928858	.	+	.	transcript_id "TCONS_00003730,TCONS_00003731"; gene_id "chrA02:16927325-16928858W"; flanks "16928433-,16928858]"; structure "1^3-,2^4-"; splice_chain "16928561^16928645-,16928571^16928655-"; sources "Undefined,Undefined"; NMorMRNA "null"; degree "4"; dimension "2_2";
chrA02	Undefined	as_event	16976572	16977786	.	+	.	transcript_id "TCONS_00003733,TCONS_00003732"; gene_id "chrA02:16976572-16977786W"; flanks "16976572[,16977786]"; structure "1^3-,2^4-"; splice_chain "16976660^16976777-,16976671^16976788-"; sources "Undefined,Undefined"; NMorMRNA "null"; degree "4"; dimension "2_2";
chrA02	Undefined	as_event	17302404	17305900	.	+	.	transcript_id "TCONS_00003742,TCONS_00003740,TCONS_00003741"; gene_id "chrA02:17302404-17305900W"; flanks "17302404[,17305900]"; structure "1^4-,2^5-,3^6-"; splice_chain "17302509^17302728-,17302512^17302731-,17302519^17302738-"; sources "Undefined,Undefined,Undefined"; NMorMRNA "null"; degree "9"; dimension "3_3";
chrA02	Undefined	as_event	17355013	17356294	.	+	.	transcript_id "TCONS_00003744,TCONS_00003745,TCONS_00003743"; gene_id "chrA02:17355013-17356294W"; flanks "17355013[,17356294]"; structure "1^4-,2^5-,3^6-"; splice_chain "17355366^17355591-,17355367^17355592-,17355376^17355601-"; sources "Undefined,Undefined,Undefined"; NMorMRNA "null"; degree "9"; dimension "3_3";
chrA02	Undefined	as_event	17486625	17487299	.	+	.	transcript_id "TCONS_00003747,TCONS_00003748"; gene_id "chrA02:17485449-17488636W"; flanks "17486625-,17487299^"; structure "0,1^2-3^4-"; splice_chain ",17486722^17486797-17487080^17487155-"; sources "Undefined,Undefined"; NMorMRNA "null"; degree "4"; dimension "2_2";
chrA02	Undefined	as_event	17488078	17488423	.	+	.	transcript_id "TCONS_00003747,TCONS_00003748"; gene_id "chrA02:17485449-17488636W"; flanks "17488078-,17488423^"; structure "0,1^2-"; splice_chain ",17488193^17488261-"; sources "Undefined,Undefined"; NMorMRNA "null"; degree "4"; dimension "2_2";
chrA02	Undefined	as_event	17495766	17497282	.	+	.	transcript_id "TCONS_00003749,TCONS_00003750"; gene_id "chrA02:17495279-17497864W"; flanks "17495766-,17497282^"; structure "0,1^2-"; splice_chain ",17496822^17496925-"; sources "Undefined,Undefined"; NMorMRNA "null"; degree "4"; dimension "2_2";
chrA02	Undefined	as_event	17571382	17571957	.	+	.	transcript_id "TCONS_00003752,TCONS_00003751"; gene_id "chrA02:17570944-17573113W"; flanks "17571382-,17571957]"; structure "1^3-,2^4-"; splice_chain "17571733^17571821-,17571770^17571858-"; sources "Undefined,Undefined"; NMorMRNA "null"; degree "4"; dimension "2_2";
chrA02	Undefined	as_event	17572632	17573113	.	+	.	transcript_id "TCONS_00003754,TCONS_00003755"; gene_id "chrA02:17570944-17573113W"; flanks "17572632-,17573113]"; structure "0,1^2-"; splice_chain ",17572691^17572886-"; sources "Undefined,Undefined"; NMorMRNA "null"; degree "4"; dimension "2_2";
chrA02	Undefined	as_event	17683823	17684071	.	+	.	transcript_id "TCONS_00003759,TCONS_00003758"; gene_id "chrA02:17681376-17684071W"; flanks "17683823-,17684071]"; structure "1^3-,2^4-"; splice_chain "17683923^17684036-,17683933^17684046-"; sources "Undefined,Undefined"; NMorMRNA "null"; degree "4"; dimension "2_2";
chrA02	Undefined	as_event	18249582	18249835	.	+	.	transcript_id "TCONS_00003767,TCONS_00003766"; gene_id "chrA02:18247418-18251664W"; flanks "18249582-,18249835^"; structure "1^3-,2^4-"; splice_chain "18249656^18249742-,18249666^18249752-"; sources "Undefined,Undefined"; NMorMRNA "null"; degree "4"; dimension "2_2";
chrA02	Undefined	as_event	18249985	18250396	.	+	.	transcript_id "TCONS_00003767,TCONS_00003766"; gene_id "chrA02:18247418-18251664W"; flanks "18249985-,18250396-"; structure "1^,2^"; splice_chain "18250280^,18250281^"; sources "Undefined,Undefined"; NMorMRNA "null"; degree "4"; dimension "2_2";
chrA02	Undefined	as_event	18386992	18387292	.	+	.	transcript_id "TCONS_00003770,TCONS_00003769"; gene_id "chrA02:18386360-18388504W"; flanks "18386992-,18387292^"; structure "0,1^2-"; splice_chain ",18387110^18387197-"; sources "Undefined,Undefined"; NMorMRNA "null"; degree "4"; dimension "2_2";
chrA02	Undefined	as_event	18387880	18388504	.	+	.	transcript_id "TCONS_00003769,TCONS_00003770"; gene_id "chrA02:18386360-18388504W"; flanks "18387880-,18388504]"; structure "1^3-,2^4-"; splice_chain "18388098^18388174-,18388108^18388184-"; sources "Undefined,Undefined"; NMorMRNA "null"; degree "4"; dimension "2_2";
chrA02	Undefined	as_event	18426869	18427314	.	+	.	transcript_id "TCONS_00003775,TCONS_00003773"; gene_id "chrA02:18425265-18427314W"; flanks "18426869-,18427314]"; structure "1^3-,2^4-"; splice_chain "18426972^18427048-,18426982^18427058-"; sources "Undefined,Undefined"; NMorMRNA "null"; degree "4"; dimension "2_2";
chrA02	Undefined	as_event	18426630	18427314	.	+	.	transcript_id "TCONS_00003775,TCONS_00003773,TCONS_00003774"; gene_id "chrA02:18425265-18427314W"; flanks "18426630-,18427314]"; structure "1^3-5^8-,1^3-7^10-,2^4-6^9-"; splice_chain "18426785^18426869-18426972^18427048-,18426785^18426869-18426982^18427058-,18426795^18426879-18426973^18427049-"; sources "Undefined,Undefined,Undefined"; NMorMRNA "null"; degree "9"; dimension "3_3";
chrA02	Undefined	as_event	18677790	18678068	.	+	.	transcript_id "TCONS_00003779,TCONS_00003780/TCONS_00003781"; gene_id "chrA02:18677352-18679425W"; flanks "18677790-,18678068^"; structure "0,1^2-"; splice_chain ",18677829^18677890-"; sources "Undefined,Undefined"; NMorMRNA "null"; degree "4"; dimension "2_2";
chrA02	Undefined	as_event	18678157	18678297	.	+	.	transcript_id "TCONS_00003779/TCONS_00003781,TCONS_00003780"; gene_id "chrA02:18677352-18679425W"; flanks "18678157-,18678297-"; structure "1^,2^"; splice_chain "18678195^,18678200^"; sources "Undefined,Undefined"; NMorMRNA "null"; degree "4"; dimension "2_2";
chrA02	Undefined	as_event	18678732	18678989	.	+	.	transcript_id "TCONS_00003779/TCONS_00003780,TCONS_00003781"; gene_id "chrA02:18677352-18679425W"; flanks "18678732-,18678989-"; structure "1^,2^"; splice_chain "18678856^,18678857^"; sources "Undefined,Undefined"; NMorMRNA "null"; degree "4"; dimension "2_2";
chrA02	Undefined	as_event	18744568	18744962	.	+	.	transcript_id "TCONS_00003783,TCONS_00003784"; gene_id "chrA02:18743585-18744962W"; flanks "18744568-,18744962]"; structure "1^3-,2^4-"; splice_chain "18744822^18744899-,18744832^18744909-"; sources "Undefined,Undefined"; NMorMRNA "null"; degree "4"; dimension "2_2";
chrA02	Undefined	as_event	18858703	18859024	.	+	.	transcript_id "TCONS_00003795,TCONS_00003794"; gene_id "chrA02:18858087-18861342W"; flanks "18858703-,18859024^"; structure "0,1^2-"; splice_chain ",18858800^18858886-"; sources "Undefined,Undefined"; NMorMRNA "null"; degree "4"; dimension "2_2";
chrA02	Undefined	as_event	18858703	18859243	.	+	.	transcript_id "TCONS_00003793,TCONS_00003794,TCONS_00003795"; gene_id "chrA02:18858087-18861342W"; flanks "18858703-,18859243^"; structure "0,1^2-3^4-,3^4-"; splice_chain ",18858800^18858886-18859024^18859116-,18859024^18859116-"; sources "Undefined,Undefined,Undefined"; NMorMRNA "null"; degree "9"; dimension "3_3";
chrA02	Undefined	as_event	18859833	18860230	.	+	.	transcript_id "TCONS_00003793/TCONS_00003795,TCONS_00003794"; gene_id "chrA02:18858087-18861342W"; flanks "18859833-,18860230^"; structure "0,1^2-3^4-"; splice_chain ",18859898^18859990-18860070^18860150-"; sources "Undefined,Undefined"; NMorMRNA "null"; degree "4"; dimension "2_2";
chrA02	Undefined	as_event	19218674	19218972	.	+	.	transcript_id "TCONS_00003806,TCONS_00003807"; gene_id "chrA02:19218390-19220727W"; flanks "19218674^,19218972^"; structure "1-,2-"; splice_chain "19218738-,19218755-"; sources "Undefined,Undefined"; NMorMRNA "null"; degree "4"; dimension "2_2";
chrA02	Undefined	as_event	19262356	19263001	.	+	.	transcript_id "TCONS_00003809,TCONS_00003808"; gene_id "chrA02:19257871-19263001W"; flanks "19262356^,19263001]"; structure "1-,2-"; splice_chain "19262481-,19262527-"; sources "Undefined,Undefined"; NMorMRNA "null"; degree "4"; dimension "2_2";
chrA02	Undefined	as_event	19261110	19263001	.	+	.	transcript_id "TCONS_00003810,TCONS_00003809,TCONS_00003808"; gene_id "chrA02:19257871-19263001W"; flanks "19261110-,19263001]"; structure "0,1^2-,1^3-"; splice_chain ",19262356^19262481-,19262356^19262527-"; sources "Undefined,Undefined,Undefined"; NMorMRNA "null"; degree "9"; dimension "3_3";
chrA02	Undefined	as_event	19396869	19397438	.	+	.	transcript_id "TCONS_00003815/TCONS_00003816,TCONS_00003814"; gene_id "chrA02:19396441-19400959W"; flanks "19396869-,19397438^"; structure "0,1^2-"; splice_chain ",19397125^19397159-"; sources "Undefined,Undefined"; NMorMRNA "null"; degree "4"; dimension "2_2";
chrA02	Undefined	as_event	19397517	19398424	.	+	.	transcript_id "TCONS_00003814/TCONS_00003816,TCONS_00003815"; gene_id "chrA02:19396441-19400959W"; flanks "19397517-,19398424^"; structure "1^3-,2^4-"; splice_chain "19397608^19398068-,19397616^19398076-"; sources "Undefined,Undefined"; NMorMRNA "null"; degree "4"; dimension "2_2";
chrA02	Undefined	as_event	19433793	19434537	.	+	.	transcript_id "TCONS_00003818,TCONS_00003817"; gene_id "chrA02:19432635-19434537W"; flanks "19433793-,19434537]"; structure "1^3-,2^4-"; splice_chain "19434010^19434095-,19434020^19434105-"; sources "Undefined,Undefined"; NMorMRNA "null"; degree "4"; dimension "2_2";
chrA02	Undefined	as_event	19541545	19542219	.	+	.	transcript_id "TCONS_00003822,TCONS_00003821"; gene_id "chrA02:19539645-19542219W"; flanks "19541545^,19542219]"; structure "1-,2-"; splice_chain "19541614-,19541632-"; sources "Undefined,Undefined"; NMorMRNA "null"; degree "4"; dimension "2_2";
chrA02	Undefined	as_event	19542668	19543357	.	+	.	transcript_id "TCONS_00003824,TCONS_00003823"; gene_id "chrA02:19542440-19544336W"; flanks "19542668^,19543357^"; structure "1-2^3-5^6-,4-"; splice_chain "19542777-19542861^19543041-19543137^19543234-,19543044-"; sources "Undefined,Undefined"; NMorMRNA "null"; degree "4"; dimension "2_2";
chrA02	Undefined	as_event	19546075	19547537	.	+	.	transcript_id "TCONS_00003826,TCONS_00003825,TCONS_00003827"; gene_id "chrA02:19545962-19547537W"; flanks "19546075^,19547537]"; structure "1-,2-,3-"; splice_chain "19546209-,19546235-,19546241-"; sources "Undefined,Undefined,Undefined"; NMorMRNA "null"; degree "9"; dimension "3_3";
chrA02	Undefined	as_event	19590827	19591303	.	+	.	transcript_id "TCONS_00003830,TCONS_00003829"; gene_id "chrA02:19590827-19592355W"; flanks "19590827[,19591303-"; structure "1^,2^"; splice_chain "19591010^,19591014^"; sources "Undefined,Undefined"; NMorMRNA "null"; degree "4"; dimension "2_2";
chrA02	Undefined	as_event	19651592	19653384	.	+	.	transcript_id "TCONS_00003833,TCONS_00003834"; gene_id "chrA02:19651309-19653384W"; flanks "19651592-,19653384]"; structure "0,1^2-"; splice_chain ",19651643^19651790-"; sources "Undefined,Undefined"; NMorMRNA "null"; degree "4"; dimension "2_2";
chrA02	Undefined	as_event	19689409	19689707	.	+	.	transcript_id "TCONS_00003838,TCONS_00003839"; gene_id "chrA02:19687758-19690075W"; flanks "19689409-,19689707^"; structure "0,1^2-"; splice_chain ",19689478^19689571-"; sources "Undefined,Undefined"; NMorMRNA "null"; degree "4"; dimension "2_2";
chrA02	Undefined	as_event	19689809	19690075	.	+	.	transcript_id "TCONS_00003838,TCONS_00003839"; gene_id "chrA02:19687758-19690075W"; flanks "19689809-,19690075]"; structure "0,1^2-"; splice_chain ",19689886^19689981-"; sources "Undefined,Undefined"; NMorMRNA "null"; degree "4"; dimension "2_2";
chrA02	Undefined	as_event	19823469	19823984	.	+	.	transcript_id "TCONS_00003844,TCONS_00003843"; gene_id "chrA02:19822857-19825050W"; flanks "19823469-,19823984^"; structure "1^2-3^5-,4^6-"; splice_chain "19823619^19823712-19823803^19823888-,19823813^19823898-"; sources "Undefined,Undefined"; NMorMRNA "null"; degree "4"; dimension "2_2";
chrA02	Undefined	as_event	19824251	19824590	.	+	.	transcript_id "TCONS_00003843/TCONS_00003844,TCONS_00003845"; gene_id "chrA02:19822857-19825050W"; flanks "19824251-,19824590^"; structure "1^3-,2^4-"; splice_chain "19824371^19824474-,19824381^19824484-"; sources "Undefined,Undefined"; NMorMRNA "null"; degree "4"; dimension "2_2";
chrA02	Undefined	as_event	19824590	19824760	.	+	.	transcript_id "TCONS_00003845,TCONS_00003843/TCONS_00003844"; gene_id "chrA02:19822857-19825050W"; flanks "19824590^,19824760^"; structure "1-,2-"; splice_chain "19824692-,19824693-"; sources "Undefined,Undefined"; NMorMRNA "null"; degree "4"; dimension "2_2";
chrA02	Undefined	as_event	19845060	19845512	.	+	.	transcript_id "TCONS_00003846,TCONS_00003847"; gene_id "chrA02:19843552-19846529W"; flanks "19845060-,19845512^"; structure "0,1^2-"; splice_chain ",19845209^19845357-"; sources "Undefined,Undefined"; NMorMRNA "null"; degree "4"; dimension "2_2";
chrA02	Undefined	as_event	19939256	19939673	.	+	.	transcript_id "TCONS_00003854,TCONS_00003853"; gene_id "chrA02:19938353-19941543W"; flanks "19939256-,19939673^"; structure "0,1^2-"; splice_chain ",19939388^19939472-"; sources "Undefined,Undefined"; NMorMRNA "null"; degree "4"; dimension "2_2";
chrA02	Undefined	as_event	19960755	19961233	.	+	.	transcript_id "TCONS_00003857,TCONS_00003856"; gene_id "chrA02:19960195-19962621W"; flanks "19960755-,19961233^"; structure "1^3-,2^4-"; splice_chain "19960954^19961026-,19960964^19961036-"; sources "Undefined,Undefined"; NMorMRNA "null"; degree "4"; dimension "2_2";
chrA02	Undefined	as_event	19985425	19985664	.	+	.	transcript_id "TCONS_00003859,TCONS_00003858"; gene_id "chrA02:19985159-19986384W"; flanks "19985425-,19985664^"; structure "1^3-,2^4-"; splice_chain "19985522^19985607-,19985532^19985617-"; sources "Undefined,Undefined"; NMorMRNA "null"; degree "4"; dimension "2_2";
chrA02	Undefined	as_event	20018682	20018913	.	+	.	transcript_id "TCONS_00003862,TCONS_00003861"; gene_id "chrA02:20017722-20023431W"; flanks "20018682-,20018913^"; structure "0,1^2-"; splice_chain ",20018735^20018823-"; sources "Undefined,Undefined"; NMorMRNA "null"; degree "4"; dimension "2_2";
chrA02	Undefined	as_event	20018735	20023431	.	+	.	transcript_id "TCONS_00003861,TCONS_00003860"; gene_id "chrA02:20017722-20023431W"; flanks "20018735^,20023431]"; structure "1-3^5-,2-4^6-"; splice_chain "20018823-20018913^20023315-,20018841-20018923^20023325-"; sources "Undefined,Undefined"; NMorMRNA "null"; degree "4"; dimension "2_2";
chrA02	Undefined	as_event	20018682	20023431	.	+	.	transcript_id "TCONS_00003861,TCONS_00003860,TCONS_00003862"; gene_id "chrA02:20017722-20023431W"; flanks "20018682-,20023431]"; structure "1^2-4^6-,1^3-5^7-,4^6-"; splice_chain "20018735^20018823-20018913^20023315-,20018735^20018841-20018923^20023325-,20018913^20023315-"; sources "Undefined,Undefined,Undefined"; NMorMRNA "null"; degree "9"; dimension "3_3";
chrA02	Undefined	as_event	20045124	20045448	.	+	.	transcript_id "TCONS_00003867,TCONS_00003866"; gene_id "chrA02:20043936-20045603W"; flanks "20045124-,20045448-"; structure "1^,2^"; splice_chain "20045233^,20045234^"; sources "Undefined,Undefined"; NMorMRNA "null"; degree "4"; dimension "2_2";
chrA02	Undefined	as_event	20044774	20045448	.	+	.	transcript_id "TCONS_00003866,TCONS_00003865"; gene_id "chrA02:20043936-20045603W"; flanks "20044774-,20045448-"; structure "1^2-4^,3^"; splice_chain "20045043^20045124-20045234^,20045233^"; sources "Undefined,Undefined"; NMorMRNA "null"; degree "4"; dimension "2_2";
chrA02	Undefined	as_event	20156504	20156776	.	+	.	transcript_id "TCONS_00003871,TCONS_00003872"; gene_id "chrA02:20155974-20159464W"; flanks "20156504-,20156776^"; structure "0,1^2-"; splice_chain ",20156646^20156713-"; sources "Undefined,Undefined"; NMorMRNA "null"; degree "4"; dimension "2_2";
chrA02	Undefined	as_event	20171388	20171604	.	+	.	transcript_id "TCONS_00003874,TCONS_00003873"; gene_id "chrA02:20171114-20172249W"; flanks "20171388-,20171604^"; structure "0,1^2-"; splice_chain ",20171469^20171533-"; sources "Undefined,Undefined"; NMorMRNA "null"; degree "4"; dimension "2_2";
chrA02	Undefined	as_event	20279908	20280152	.	+	.	transcript_id "TCONS_00003878,TCONS_00003877"; gene_id "chrA02:20278455-20281641W"; flanks "20279908-,20280152^"; structure "0,1^2-"; splice_chain ",20280002^20280084-"; sources "Undefined,Undefined"; NMorMRNA "null"; degree "4"; dimension "2_2";
chrA02	Undefined	as_event	20280383	20280819	.	+	.	transcript_id "TCONS_00003877,TCONS_00003878"; gene_id "chrA02:20278455-20281641W"; flanks "20280383-,20280819-"; structure "1^3-5^6-8^,2^4-7^"; splice_chain "20280446^20280535-20280575^20280648-20280733^,20280453^20280542-20280732^"; sources "Undefined,Undefined"; NMorMRNA "null"; degree "4"; dimension "2_2";
chrA02	Undefined	as_event	20445265	20446400	.	+	.	transcript_id "TCONS_00003883,TCONS_00003881"; gene_id "chrA02:20444974-20446400W"; flanks "20445265-,20446400]"; structure "0,1^2-"; splice_chain ",20445308^20445368-"; sources "Undefined,Undefined"; NMorMRNA "null"; degree "4"; dimension "2_2";
chrA02	Undefined	as_event	20444974	20446400	.	+	.	transcript_id "TCONS_00003883,TCONS_00003881,TCONS_00003882"; gene_id "chrA02:20444974-20446400W"; flanks "20444974[,20446400]"; structure "1^3-,1^3-5^6-,2^4-"; splice_chain "20445170^20445265-,20445170^20445265-20445308^20445368-,20445176^20445271-"; sources "Undefined,Undefined,Undefined"; NMorMRNA "null"; degree "9"; dimension "3_3";
chrA02	Undefined	as_event	20523582	20523959	.	+	.	transcript_id "TCONS_00003890,TCONS_00003889"; gene_id "chrA02:20519491-20524221W"; flanks "20523582-,20523959^"; structure "0,1^2-"; splice_chain ",20523773^20523857-"; sources "Undefined,Undefined"; NMorMRNA "null"; degree "4"; dimension "2_2";
chrA02	Undefined	as_event	20649955	20650936	.	+	.	transcript_id "TCONS_00003895,TCONS_00003894"; gene_id "chrA02:20649955-20650936W"; flanks "20649955[,20650936]"; structure "1^3-,2^4-"; splice_chain "20650161^20650902-,20650171^20650912-"; sources "Undefined,Undefined"; NMorMRNA "null"; degree "4"; dimension "2_2";
chrA02	Undefined	as_event	20724230	20724540	.	+	.	transcript_id "TCONS_00003898,TCONS_00003899"; gene_id "chrA02:20723123-20727359W"; flanks "20724230-,20724540^"; structure "0,1^2-"; splice_chain ",20724291^20724377-"; sources "Undefined,Undefined"; NMorMRNA "null"; degree "4"; dimension "2_2";
chrA02	Undefined	as_event	20724610	20724846	.	+	.	transcript_id "TCONS_00003898,TCONS_00003899"; gene_id "chrA02:20723123-20727359W"; flanks "20724610-,20724846^"; structure "0,1^2-"; splice_chain ",20724707^20724788-"; sources "Undefined,Undefined"; NMorMRNA "null"; degree "4"; dimension "2_2";
chrA02	Undefined	as_event	20724918	20725355	.	+	.	transcript_id "TCONS_00003898,TCONS_00003899"; gene_id "chrA02:20723123-20727359W"; flanks "20724918-,20725355^"; structure "0,1^2-"; splice_chain ",20725052^20725138-"; sources "Undefined,Undefined"; NMorMRNA "null"; degree "4"; dimension "2_2";
chrA02	Undefined	as_event	20843444	20845416	.	+	.	transcript_id "TCONS_00003908,TCONS_00003909,TCONS_00003907,TCONS_00003906"; gene_id "chrA02:20842559-20845416W"; flanks "20843444-,20845416]"; structure "1^5-,2^6-,3^7-,4^8-"; splice_chain "20843939^20844507-,20843940^20844508-,20843945^20844513-,20843949^20844517-"; sources "Undefined,Undefined,Undefined,Undefined"; NMorMRNA "null"; degree "16"; dimension "4_4";
chrA02	Undefined	as_event	21167558	21167802	.	+	.	transcript_id "TCONS_00003920,TCONS_00003918/TCONS_00003919"; gene_id "chrA02:21165386-21171868W"; flanks "21167558^,21167802^"; structure "1-,2-"; splice_chain "21167631-,21167653-"; sources "Undefined,Undefined"; NMorMRNA "null"; degree "4"; dimension "2_2";
chrA02	Undefined	as_event	21168109	21168367	.	+	.	transcript_id "TCONS_00003919/TCONS_00003920,TCONS_00003918"; gene_id "chrA02:21165386-21171868W"; flanks "21168109-,21168367-"; structure "1^,2^"; splice_chain "21168280^,21168281^"; sources "Undefined,Undefined"; NMorMRNA "null"; degree "4"; dimension "2_2";
chrA02	Undefined	as_event	21168599	21169192	.	+	.	transcript_id "TCONS_00003919/TCONS_00003920,TCONS_00003918"; gene_id "chrA02:21165386-21171868W"; flanks "21168599-,21169192^"; structure "1^3-5^6-,2^4-"; splice_chain "21168781^21168879-21168989^21169073-,21168788^21168886-"; sources "Undefined,Undefined"; NMorMRNA "null"; degree "4"; dimension "2_2";
chrA02	Undefined	as_event	21169763	21170327	.	+	.	transcript_id "TCONS_00003920,TCONS_00003919"; gene_id "chrA02:21165386-21171868W"; flanks "21169763-,21170327^"; structure "0,1^2-"; splice_chain ",21170178^21170273-"; sources "Undefined,Undefined"; NMorMRNA "null"; degree "4"; dimension "2_2";
chrA02	Undefined	as_event	21185130	21185318	.	+	.	transcript_id "TCONS_00003923,TCONS_00003922"; gene_id "chrA02:21184094-21185567W"; flanks "21185130-,21185318-"; structure "1^,2^"; splice_chain "21185189^,21185194^"; sources "Undefined,Undefined"; NMorMRNA "null"; degree "4"; dimension "2_2";
chrA02	Undefined	as_event	21189403	21189858	.	+	.	transcript_id "TCONS_00003924,TCONS_00003925"; gene_id "chrA02:21188016-21189858W"; flanks "21189403-,21189858]"; structure "0,1^2-"; splice_chain ",21189454^21189530-"; sources "Undefined,Undefined"; NMorMRNA "null"; degree "4"; dimension "2_2";
chrA02	Undefined	as_event	21476142	21476396	.	+	.	transcript_id "TCONS_00003939,TCONS_00003940"; gene_id "chrA02:21475102-21478646W"; flanks "21476142-,21476396^"; structure "0,1^2-"; splice_chain ",21476225^21476302-"; sources "Undefined,Undefined"; NMorMRNA "null"; degree "4"; dimension "2_2";
chrA02	Undefined	as_event	21478200	21478646	.	+	.	transcript_id "TCONS_00003939/TCONS_00003940,TCONS_00003941"; gene_id "chrA02:21475102-21478646W"; flanks "21478200-,21478646]"; structure "0,1^2-"; splice_chain ",21478278^21478358-"; sources "Undefined,Undefined"; NMorMRNA "null"; degree "4"; dimension "2_2";
chrA02	Undefined	as_event	21583124	21583918	.	+	.	transcript_id "TCONS_00003945,TCONS_00003946"; gene_id "chrA02:21583124-21584649W"; flanks "21583124[,21583918^"; structure "1^2-,3^4-"; splice_chain "21583457^21583531-,21583630^21583703-"; sources "Undefined,Undefined"; NMorMRNA "null"; degree "4"; dimension "2_2";
chrA02	Undefined	as_event	21583918	21584183	.	+	.	transcript_id "TCONS_00003946,TCONS_00003945"; gene_id "chrA02:21583124-21584649W"; flanks "21583918^,21584183^"; structure "1-,2-"; splice_chain "21584020-,21584102-"; sources "Undefined,Undefined"; NMorMRNA "null"; degree "4"; dimension "2_2";
chrA02	Undefined	as_event	21583124	21584183	.	+	.	transcript_id "TCONS_00003944,TCONS_00003945,TCONS_00003946"; gene_id "chrA02:21583124-21584649W"; flanks "21583124[,21584183^"; structure "1^2-,3^4-7^9-,5^6-7^8-"; splice_chain "21583219^21583312-,21583457^21583531-21583918^21584102-,21583630^21583703-21583918^21584020-"; sources "Undefined,Undefined,Undefined"; NMorMRNA "null"; degree "9"; dimension "3_3";
chrA02	Undefined	as_event	21679394	21679743	.	+	.	transcript_id "TCONS_00003949,TCONS_00003950"; gene_id "chrA02:21676270-21681065W"; flanks "21679394-,21679743^"; structure "0,1^2-"; splice_chain ",21679546^21679615-"; sources "Undefined,Undefined"; NMorMRNA "null"; degree "4"; dimension "2_2";
chrA02	Undefined	as_event	21723084	21724371	.	+	.	transcript_id "TCONS_00003952,TCONS_00003951"; gene_id "chrA02:21719872-21724552W"; flanks "21723084^,21724371^"; structure "1-,2-"; splice_chain "21723505-,21724104-"; sources "Undefined,Undefined"; NMorMRNA "null"; degree "4"; dimension "2_2";
chrA02	Undefined	as_event	21722580	21724371	.	+	.	transcript_id "TCONS_00003953,TCONS_00003952,TCONS_00003951"; gene_id "chrA02:21719872-21724552W"; flanks "21722580-,21724371^"; structure "0,1^2-,1^3-"; splice_chain ",21723084^21723505-,21723084^21724104-"; sources "Undefined,Undefined,Undefined"; NMorMRNA "null"; degree "9"; dimension "3_3";
chrA02	Undefined	as_event	21854655	21856816	.	+	.	transcript_id "TCONS_00003960,TCONS_00003959"; gene_id "chrA02:21854513-21859337W"; flanks "21854655^,21856816-"; structure "0,1-2^"; splice_chain ",21856396-21856456^"; sources "Undefined,Undefined"; NMorMRNA "null"; degree "4"; dimension "2_2";
chrA02	Undefined	as_event	21890668	21891532	.	+	.	transcript_id "TCONS_00003963,TCONS_00003962"; gene_id "chrA02:21890668-21891532W"; flanks "21890668[,21891532]"; structure "1^3-,2^4-"; splice_chain "21891007^21891245-,21891017^21891255-"; sources "Undefined,Undefined"; NMorMRNA "null"; degree "4"; dimension "2_2";
chrA02	Undefined	as_event	22079272	22079427	.	+	.	transcript_id "TCONS_00003968,TCONS_00003967"; gene_id "chrA02:22077597-22081440W"; flanks "22079272^,22079427^"; structure "1-,2-"; splice_chain "22079355-,22079356-"; sources "Undefined,Undefined"; NMorMRNA "null"; degree "4"; dimension "2_2";
chrA02	Undefined	as_event	22079632	22080010	.	+	.	transcript_id "TCONS_00003968,TCONS_00003967"; gene_id "chrA02:22077597-22081440W"; flanks "22079632-,22080010^"; structure "0,1^2-"; splice_chain ",22079709^22079785-"; sources "Undefined,Undefined"; NMorMRNA "null"; degree "4"; dimension "2_2";
chrA02	Undefined	as_event	22084072	22084382	.	+	.	transcript_id "TCONS_00003970,TCONS_00003969"; gene_id "chrA02:22081870-22085199W"; flanks "22084072-,22084382^"; structure "1^3-,2^4-"; splice_chain "22084149^22084279-,22084150^22084280-"; sources "Undefined,Undefined"; NMorMRNA "null"; degree "4"; dimension "2_2";
chrA02	Undefined	as_event	22135129	22135690	.	+	.	transcript_id "TCONS_00003975,TCONS_00003974"; gene_id "chrA02:22133406-22135690W"; flanks "22135129^,22135690]"; structure "1-,2-"; splice_chain "22135202-,22135208-"; sources "Undefined,Undefined"; NMorMRNA "null"; degree "4"; dimension "2_2";
chrA02	Undefined	as_event	22292410	22292683	.	+	.	transcript_id "TCONS_00003979,TCONS_00003980"; gene_id "chrA02:22290629-22296737W"; flanks "22292410-,22292683^"; structure "0,1^2-"; splice_chain ",22292522^22292610-"; sources "Undefined,Undefined"; NMorMRNA "null"; degree "4"; dimension "2_2";
chrA02	Undefined	as_event	22295030	22296061	.	+	.	transcript_id "TCONS_00003979,TCONS_00003981/TCONS_00003982"; gene_id "chrA02:22290629-22296737W"; flanks "22295030-,22296061^"; structure "0,1^2-3^4-5^6-7^8-"; splice_chain ",22295209^22295283-22295474^22295542-22295657^22295740-22295893^22295967-"; sources "Undefined,Undefined"; NMorMRNA "null"; degree "4"; dimension "2_2";
chrA02	Undefined	as_event	22387935	22389369	.	+	.	transcript_id "TCONS_00003983,TCONS_00003984"; gene_id "chrA02:22387861-22390439W"; flanks "22387935^,22389369^"; structure "1-,2-"; splice_chain "22388683-,22388737-"; sources "Undefined,Undefined"; NMorMRNA "null"; degree "4"; dimension "2_2";
chrA02	Undefined	as_event	22423306	22423945	.	+	.	transcript_id "TCONS_00003988,TCONS_00003990,TCONS_00003989"; gene_id "chrA02:22421634-22423945W"; flanks "22423306^,22423945]"; structure "1-,2-,3-"; splice_chain "22423385-,22423388-,22423421-"; sources "Undefined,Undefined,Undefined"; NMorMRNA "null"; degree "9"; dimension "3_3";
chrA02	Undefined	as_event	22503936	22504205	.	+	.	transcript_id "TCONS_00003993,TCONS_00003992"; gene_id "chrA02:22502285-22506327W"; flanks "22503936-,22504205^"; structure "1^3-,2^4-"; splice_chain "22503998^22504137-,22504001^22504140-"; sources "Undefined,Undefined"; NMorMRNA "null"; degree "4"; dimension "2_2";
chrA02	Undefined	as_event	22505961	22506266	.	+	.	transcript_id "TCONS_00003992,TCONS_00003993"; gene_id "chrA02:22502285-22506327W"; flanks "22505961-,22506266-"; structure "1^,2^"; splice_chain "22506004^,22506007^"; sources "Undefined,Undefined"; NMorMRNA "null"; degree "4"; dimension "2_2";
chrA02	Undefined	as_event	22539878	22540217	.	+	.	transcript_id "TCONS_00003997,TCONS_00003996"; gene_id "chrA02:22539348-22541586W"; flanks "22539878-,22540217^"; structure "0,1^2-"; splice_chain ",22540039^22540103-"; sources "Undefined,Undefined"; NMorMRNA "null"; degree "4"; dimension "2_2";
chrA02	Undefined	as_event	22567960	22568304	.	+	.	transcript_id "TCONS_00004001,TCONS_00004000"; gene_id "chrA02:22566196-22570895W"; flanks "22567960-,22568304^"; structure "0,1^2-"; splice_chain ",22568070^22568238-"; sources "Undefined,Undefined"; NMorMRNA "null"; degree "4"; dimension "2_2";
chrA02	Undefined	as_event	22569569	22569748	.	+	.	transcript_id "TCONS_00004001,TCONS_00004000"; gene_id "chrA02:22566196-22570895W"; flanks "22569569^,22569748^"; structure "1-,2-"; splice_chain "22569665-,22569678-"; sources "Undefined,Undefined"; NMorMRNA "null"; degree "4"; dimension "2_2";
chrA02	Undefined	as_event	22583081	22583398	.	+	.	transcript_id "TCONS_00004004,TCONS_00004005"; gene_id "chrA02:22581161-22583532W"; flanks "22583081-,22583398^"; structure "0,1^2-"; splice_chain ",22583172^22583255-"; sources "Undefined,Undefined"; NMorMRNA "null"; degree "4"; dimension "2_2";
chrA02	Undefined	as_event	22654698	22654919	.	+	.	transcript_id "TCONS_00004011,TCONS_00004010"; gene_id "chrA02:22652472-22659416W"; flanks "22654698^,22654919^"; structure "1-,2-"; splice_chain "22654782-,22654784-"; sources "Undefined,Undefined"; NMorMRNA "null"; degree "4"; dimension "2_2";
chrA02	Undefined	as_event	22655296	22655431	.	+	.	transcript_id "TCONS_00004011,TCONS_00004010"; gene_id "chrA02:22652472-22659416W"; flanks "22655296-,22655431-"; structure "1^,2^"; splice_chain "22655365^,22655366^"; sources "Undefined,Undefined"; NMorMRNA "null"; degree "4"; dimension "2_2";
chrA02	Undefined	as_event	22726197	22726810	.	+	.	transcript_id "TCONS_00004013,TCONS_00004014"; gene_id "chrA02:22723012-22727034W"; flanks "22726197-,22726810^"; structure "1^3-,2^4-"; splice_chain "22726464^22726668-,22726488^22726692-"; sources "Undefined,Undefined"; NMorMRNA "null"; degree "4"; dimension "2_2";
chrA02	Undefined	as_event	22766944	22767072	.	+	.	transcript_id "TCONS_00004016,TCONS_00004015"; gene_id "chrA02:22766246-22769603W"; flanks "22766944-,22767072-"; structure "1^,2^"; splice_chain "22766994^,22766995^"; sources "Undefined,Undefined"; NMorMRNA "null"; degree "4"; dimension "2_2";
chrA02	Undefined	as_event	22768331	22768870	.	+	.	transcript_id "TCONS_00004015,TCONS_00004016"; gene_id "chrA02:22766246-22769603W"; flanks "22768331-,22768870^"; structure "1^3-,2^4-"; splice_chain "22768392^22768783-,22768394^22768785-"; sources "Undefined,Undefined"; NMorMRNA "null"; degree "4"; dimension "2_2";
chrA02	Undefined	as_event	22778277	22778441	.	+	.	transcript_id "TCONS_00004018,TCONS_00004017"; gene_id "chrA02:22776949-22781522W"; flanks "22778277^,22778441^"; structure "1-,2-"; splice_chain "22778353-,22778354-"; sources "Undefined,Undefined"; NMorMRNA "null"; degree "4"; dimension "2_2";
chrA02	Undefined	as_event	22906474	22906808	.	+	.	transcript_id "TCONS_00004036,TCONS_00004035"; gene_id "chrA02:22906474-22907377W"; flanks "22906474[,22906808^"; structure "1^3-,2^4-"; splice_chain "22906644^22906747-,22906654^22906757-"; sources "Undefined,Undefined"; NMorMRNA "null"; degree "4"; dimension "2_2";
chrA02	Undefined	as_event	23199734	23200307	.	+	.	transcript_id "TCONS_00004050,TCONS_00004051"; gene_id "chrA02:23198996-23200307W"; flanks "23199734-,23200307]"; structure "0,1^2-"; splice_chain ",23199815^23199923-"; sources "Undefined,Undefined"; NMorMRNA "null"; degree "4"; dimension "2_2";
chrA02	Undefined	as_event	23256198	23256797	.	+	.	transcript_id "TCONS_00004055,TCONS_00004054,TCONS_00004056"; gene_id "chrA02:23253924-23260202W"; flanks "23256198-,23256797^"; structure "1^4-,2^5-,3^6-"; splice_chain "23256319^23256669-,23256320^23256670-,23256329^23256679-"; sources "Undefined,Undefined,Undefined"; NMorMRNA "null"; degree "9"; dimension "3_3";
chrA02	Undefined	as_event	23256670	23256975	.	+	.	transcript_id "TCONS_00004054,TCONS_00004057"; gene_id "chrA02:23253924-23260202W"; flanks "23256670-,23256975^"; structure "1^3-,2^4-"; splice_chain "23256797^23256877-,23256806^23256886-"; sources "Undefined,Undefined"; NMorMRNA "null"; degree "4"; dimension "2_2";
chrA02	Undefined	as_event	23256198	23256975	.	+	.	transcript_id "TCONS_00004055,TCONS_00004054,TCONS_00004057,TCONS_00004056"; gene_id "chrA02:23253924-23260202W"; flanks "23256198-,23256975^"; structure "1^4-7^9-,2^5-7^9-,2^5-8^10-,3^6-7^9-"; splice_chain "23256319^23256669-23256797^23256877-,23256320^23256670-23256797^23256877-,23256320^23256670-23256806^23256886-,23256329^23256679-23256797^23256877-"; sources "Undefined,Undefined,Undefined,Un…
chrA02	Undefined	as_event	23257123	23257345	.	+	.	transcript_id "TCONS_00004056/TCONS_00004057,TCONS_00004054/TCONS_00004055"; gene_id "chrA02:23253924-23260202W"; flanks "23257123^,23257345-"; structure "0,1-2^"; splice_chain ",23257199-23257274^"; sources "Undefined,Undefined"; NMorMRNA "null"; degree "4"; dimension "2_2";
chrA02	Undefined	as_event	23257345	23257721	.	+	.	transcript_id "TCONS_00004054/TCONS_00004055/TCONS_00004057,TCONS_00004056"; gene_id "chrA02:23253924-23260202W"; flanks "23257345-,23257721^"; structure "1^3-,2^4-"; splice_chain "23257474^23257564-,23257484^23257574-"; sources "Undefined,Undefined"; NMorMRNA "null"; degree "4"; dimension "2_2";
chrA02	Undefined	as_event	23258515	23258711	.	+	.	transcript_id "TCONS_00004055,TCONS_00004054/TCONS_00004056/TCONS_00004057"; gene_id "chrA02:23253924-23260202W"; flanks "23258515^,23258711^"; structure "1-,2-"; splice_chain "23258617-,23258618-"; sources "Undefined,Undefined"; NMorMRNA "null"; degree "4"; dimension "2_2";
chrA02	Undefined	as_event	23402765	23402973	.	+	.	transcript_id "TCONS_00004066,TCONS_00004067"; gene_id "chrA02:23401644-23402973W"; flanks "23402765-,23402973]"; structure "0,1^2-"; splice_chain ",23402838^23402931-"; sources "Undefined,Undefined"; NMorMRNA "null"; degree "4"; dimension "2_2";
chrA02	Undefined	as_event	23501222	23502345	.	+	.	transcript_id "TCONS_00004074,TCONS_00004075"; gene_id "chrA02:23499626-23503298W"; flanks "23501222^,23502345^"; structure "1-,2-"; splice_chain "23501569-,23501575-"; sources "Undefined,Undefined"; NMorMRNA "null"; degree "4"; dimension "2_2";
chrA02	Undefined	as_event	23502345	23502709	.	+	.	transcript_id "TCONS_00004074,TCONS_00004075"; gene_id "chrA02:23499626-23503298W"; flanks "23502345^,23502709-"; structure "0,1-2^"; splice_chain ",23502607-23502638^"; sources "Undefined,Undefined"; NMorMRNA "null"; degree "4"; dimension "2_2";
chrA02	Undefined	as_event	23531488	23532383	.	+	.	transcript_id "TCONS_00004076/TCONS_00004078,TCONS_00004077"; gene_id "chrA02:23530856-23534457W"; flanks "23531488-,23532383^"; structure "1^3-,2^4-"; splice_chain "23531570^23532254-,23531574^23532258-"; sources "Undefined,Undefined"; NMorMRNA "null"; degree "4"; dimension "2_2";
chrA02	Undefined	as_event	23532851	23533082	.	+	.	transcript_id "TCONS_00004077,TCONS_00004076/TCONS_00004078"; gene_id "chrA02:23530856-23534457W"; flanks "23532851^,23533082^"; structure "1-,2-"; splice_chain "23532995-,23532996-"; sources "Undefined,Undefined"; NMorMRNA "null"; degree "4"; dimension "2_2";
chrA02	Undefined	as_event	23533281	23533564	.	+	.	transcript_id "TCONS_00004077/TCONS_00004078,TCONS_00004076"; gene_id "chrA02:23530856-23534457W"; flanks "23533281-,23533564^"; structure "1^3-,2^4-"; splice_chain "23533405^23533504-,23533415^23533514-"; sources "Undefined,Undefined"; NMorMRNA "null"; degree "4"; dimension "2_2";
chrA02	Undefined	as_event	23533659	23533881	.	+	.	transcript_id "TCONS_00004078,TCONS_00004076/TCONS_00004077"; gene_id "chrA02:23530856-23534457W"; flanks "23533659-,23533881^"; structure "0,1^2-"; splice_chain ",23533718^23533804-"; sources "Undefined,Undefined"; NMorMRNA "null"; degree "4"; dimension "2_2";
chrA02	Undefined	as_event	23551353	23551929	.	+	.	transcript_id "TCONS_00004081,TCONS_00004080"; gene_id "chrA02:23549576-23557043W"; flanks "23551353-,23551929^"; structure "1^3-,2^4-"; splice_chain "23551527^23551825-,23551537^23551835-"; sources "Undefined,Undefined"; NMorMRNA "null"; degree "4"; dimension "2_2";
chrA02	Undefined	as_event	23558794	23559026	.	+	.	transcript_id "TCONS_00004082,TCONS_00004083"; gene_id "chrA02:23557374-23560121W"; flanks "23558794-,23559026^"; structure "0,1^2-"; splice_chain ",23558851^23558943-"; sources "Undefined,Undefined"; NMorMRNA "null"; degree "4"; dimension "2_2";
chrA02	Undefined	as_event	23559507	23559814	.	+	.	transcript_id "TCONS_00004082,TCONS_00004083"; gene_id "chrA02:23557374-23560121W"; flanks "23559507-,23559814-"; structure "1^,2^"; splice_chain "23559612^,23559613^"; sources "Undefined,Undefined"; NMorMRNA "null"; degree "4"; dimension "2_2";
chrA02	Undefined	as_event	23576407	23576787	.	+	.	transcript_id "TCONS_00004086,TCONS_00004085"; gene_id "chrA02:23575039-23576787W"; flanks "23576407-,23576787]"; structure "1^3-,2^4-"; splice_chain "23576690^23576766-,23576692^23576768-"; sources "Undefined,Undefined"; NMorMRNA "null"; degree "4"; dimension "2_2";
chrA02	Undefined	as_event	23698400	23698542	.	+	.	transcript_id "TCONS_00004093,TCONS_00004094"; gene_id "chrA02:23698008-23708843W"; flanks "23698400-,23698542-"; structure "1^,2^"; splice_chain "23698466^,23698467^"; sources "Undefined,Undefined"; NMorMRNA "null"; degree "4"; dimension "2_2";
chrA02	Undefined	as_event	23698400	23698652	.	+	.	transcript_id "TCONS_00004092,TCONS_00004093,TCONS_00004094"; gene_id "chrA02:23698008-23708843W"; flanks "23698400-,23698652^"; structure "0,1^3-,2^3-"; splice_chain ",23698466^23698542-,23698467^23698542-"; sources "Undefined,Undefined,Undefined"; NMorMRNA "null"; degree "9"; dimension "3_3";
chrA02	Undefined	as_event	23699002	23699399	.	+	.	transcript_id "TCONS_00004093/TCONS_00004094,TCONS_00004092"; gene_id "chrA02:23698008-23708843W"; flanks "23699002-,23699399^"; structure "1^3-,2^4-"; splice_chain "23699197^23699314-,23699207^23699324-"; sources "Undefined,Undefined"; NMorMRNA "null"; degree "4"; dimension "2_2";
chrA02	Undefined	as_event	23701892	23703221	.	+	.	transcript_id "TCONS_00004093,TCONS_00004094"; gene_id "chrA02:23698008-23708843W"; flanks "23701892-,23703221^"; structure "0,1^2-"; splice_chain ",23702114^23702879-"; sources "Undefined,Undefined"; NMorMRNA "null"; degree "4"; dimension "2_2";
chrA02	Undefined	as_event	23704288	23704420	.	+	.	transcript_id "TCONS_00004094,TCONS_00004093"; gene_id "chrA02:23698008-23708843W"; flanks "23704288^,23704420^"; structure "1-,2-"; splice_chain "23704375-,23704376-"; sources "Undefined,Undefined"; NMorMRNA "null"; degree "4"; dimension "2_2";
chrA02	Undefined	as_event	23886795	23886987	.	+	.	transcript_id "TCONS_00004099/TCONS_00004102,TCONS_00004100"; gene_id "chrA02:23885727-23887972W"; flanks "23886795-,23886987-"; structure "1^,2^"; splice_chain "23886874^,23886875^"; sources "Undefined,Undefined"; NMorMRNA "null"; degree "4"; dimension "2_2";
chrA02	Undefined	as_event	23886795	23887218	.	+	.	transcript_id "TCONS_00004099,TCONS_00004101"; gene_id "chrA02:23885727-23887972W"; flanks "23886795-,23887218-"; structure "1^3-6^,2^4-5^"; splice_chain "23886874^23886987-23887116^,23886884^23886997-23887115^"; sources "Undefined,Undefined"; NMorMRNA "null"; degree "4"; dimension "2_2";
chrA02	Undefined	as_event	23886987	23887379	.	+	.	transcript_id "TCONS_00004099,TCONS_00004102,TCONS_00004100"; gene_id "chrA02:23885727-23887972W"; flanks "23886987-,23887379^"; structure "1^4-,2^5-,3^6-"; splice_chain "23887116^23887218-,23887117^23887220-,23887125^23887228-"; sources "Undefined,Undefined,Undefined"; NMorMRNA "null"; degree "9"; dimension "3_3";
chrA02	Undefined	as_event	23886795	23887379	.	+	.	transcript_id "TCONS_00004099,TCONS_00004102,TCONS_00004100,TCONS_00004101"; gene_id "chrA02:23885727-23887972W"; flanks "23886795-,23887379^"; structure "1^4-7^10-,1^4-8^11-,2^4-9^12-,3^5-6^10-"; splice_chain "23886874^23886987-23887116^23887218-,23886874^23886987-23887117^23887220-,23886875^23886987-23887125^23887228-,23886884^23886997-23887115^23887218-"; sources "Undefined,Undefined,Undefined…
chrA02	Undefined	as_event	24043402	24043736	.	+	.	transcript_id "TCONS_00004110,TCONS_00004109"; gene_id "chrA02:24041235-24044676W"; flanks "24043402-,24043736^"; structure "0,1^2-"; splice_chain ",24043483^24043576-"; sources "Undefined,Undefined"; NMorMRNA "null"; degree "4"; dimension "2_2";
chrA02	Undefined	as_event	24091683	24091875	.	+	.	transcript_id "TCONS_00004114,TCONS_00004115"; gene_id "chrA02:24090585-24092212W"; flanks "24091683-,24091875^"; structure "0,1^2-"; splice_chain ",24091747^24091810-"; sources "Undefined,Undefined"; NMorMRNA "null"; degree "4"; dimension "2_2";
chrA02	Undefined	as_event	24091947	24092212	.	+	.	transcript_id "TCONS_00004114,TCONS_00004115"; gene_id "chrA02:24090585-24092212W"; flanks "24091947-,24092212]"; structure "0,1^2-"; splice_chain ",24092059^24092140-"; sources "Undefined,Undefined"; NMorMRNA "null"; degree "4"; dimension "2_2";
chrA02	Undefined	as_event	24107807	24108028	.	+	.	transcript_id "TCONS_00004116,TCONS_00004117"; gene_id "chrA02:24106408-24108300W"; flanks "24107807-,24108028^"; structure "0,1^2-"; splice_chain ",24107893^24107970-"; sources "Undefined,Undefined"; NMorMRNA "null"; degree "4"; dimension "2_2";
chrA02	Undefined	as_event	24108100	24108300	.	+	.	transcript_id "TCONS_00004116,TCONS_00004117"; gene_id "chrA02:24106408-24108300W"; flanks "24108100-,24108300]"; structure "0,1^2-"; splice_chain ",24108191^24108262-"; sources "Undefined,Undefined"; NMorMRNA "null"; degree "4"; dimension "2_2";
chrA02	Undefined	as_event	24229657	24230026	.	+	.	transcript_id "TCONS_00004126,TCONS_00004125"; gene_id "chrA02:24228405-24231807W"; flanks "24229657-,24230026^"; structure "1^3-,2^4-"; splice_chain "24229770^24229845-,24229772^24229847-"; sources "Undefined,Undefined"; NMorMRNA "null"; degree "4"; dimension "2_2";
chrA02	Undefined	as_event	24238323	24238663	.	+	.	transcript_id "TCONS_00004127,TCONS_00004128"; gene_id "chrA02:24237728-24239193W"; flanks "24238323-,24238663-"; structure "1^,2^"; splice_chain "24238378^,24238384^"; sources "Undefined,Undefined"; NMorMRNA "null"; degree "4"; dimension "2_2";
chrA02	Undefined	as_event	24265776	24266089	.	+	.	transcript_id "TCONS_00004131/TCONS_00004133,TCONS_00004132"; gene_id "chrA02:24261421-24275188W"; flanks "24265776-,24266089^"; structure "1^3-,2^4-"; splice_chain "24265885^24265982-,24265895^24265992-"; sources "Undefined,Undefined"; NMorMRNA "null"; degree "4"; dimension "2_2";
chrA02	Undefined	as_event	24567916	24568313	.	+	.	transcript_id "TCONS_00004150/TCONS_00004151,TCONS_00004149"; gene_id "chrA02:24567916-24570754W"; flanks "24567916[,24568313^"; structure "1^3-,2^4-"; splice_chain "24568071^24568232-,24568081^24568242-"; sources "Undefined,Undefined"; NMorMRNA "null"; degree "4"; dimension "2_2";
chrA02	Undefined	as_event	24568392	24568606	.	+	.	transcript_id "TCONS_00004149/TCONS_00004151,TCONS_00004150"; gene_id "chrA02:24567916-24570754W"; flanks "24568392-,24568606^"; structure "1^3-,2^4-"; splice_chain "24568482^24568577-,24568484^24568579-"; sources "Undefined,Undefined"; NMorMRNA "null"; degree "4"; dimension "2_2";
chrA02	Undefined	as_event	24569767	24570754	.	+	.	transcript_id "TCONS_00004149/TCONS_00004151,TCONS_00004150"; gene_id "chrA02:24567916-24570754W"; flanks "24569767-,24570754]"; structure "1^3-,2^4-"; splice_chain "24569895^24569978-,24569905^24569988-"; sources "Undefined,Undefined"; NMorMRNA "null"; degree "4"; dimension "2_2";
chrA02	Undefined	as_event	24584850	24585088	.	+	.	transcript_id "TCONS_00004152,TCONS_00004153"; gene_id "chrA02:24582161-24586198W"; flanks "24584850-,24585088^"; structure "0,1^2-"; splice_chain ",24584911^24584989-"; sources "Undefined,Undefined"; NMorMRNA "null"; degree "4"; dimension "2_2";
chrA02	Undefined	as_event	24780531	24780795	.	+	.	transcript_id "TCONS_00004161,TCONS_00004162/TCONS_00004163"; gene_id "chrA02:24780531-24783389W"; flanks "24780531[,24780795^"; structure "0,1^2-"; splice_chain ",24780615^24780723-"; sources "Undefined,Undefined"; NMorMRNA "null"; degree "4"; dimension "2_2";
chrA02	Undefined	as_event	24780795	24780959	.	+	.	transcript_id "TCONS_00004164,TCONS_00004161/TCONS_00004162/TCONS_00004163"; gene_id "chrA02:24780531-24783389W"; flanks "24780795^,24780959^"; structure "1-,2-"; splice_chain "24780878-,24780879-"; sources "Undefined,Undefined"; NMorMRNA "null"; degree "4"; dimension "2_2";
chrA02	Undefined	as_event	24781318	24781551	.	+	.	transcript_id "TCONS_00004163,TCONS_00004161/TCONS_00004162/TCONS_00004164"; gene_id "chrA02:24780531-24783389W"; flanks "24781318-,24781551^"; structure "0,1^2-"; splice_chain ",24781397^24781468-"; sources "Undefined,Undefined"; NMorMRNA "null"; degree "4"; dimension "2_2";
chrA02	Undefined	as_event	24781630	24781880	.	+	.	transcript_id "TCONS_00004162/TCONS_00004163,TCONS_00004161/TCONS_00004164"; gene_id "chrA02:24780531-24783389W"; flanks "24781630-,24781880^"; structure "0,1^2-"; splice_chain ",24781714^24781795-"; sources "Undefined,Undefined"; NMorMRNA "null"; degree "4"; dimension "2_2";
chrA02	Undefined	as_event	24782292	24782679	.	+	.	transcript_id "TCONS_00004161/TCONS_00004163/TCONS_00004164,TCONS_00004162"; gene_id "chrA02:24780531-24783389W"; flanks "24782292-,24782679-"; structure "1^,2^"; splice_chain "24782413^,24782414^"; sources "Undefined,Undefined"; NMorMRNA "null"; degree "4"; dimension "2_2";
chrA02	Undefined	as_event	24783013	24783252	.	+	.	transcript_id "TCONS_00004162/TCONS_00004163,TCONS_00004164"; gene_id "chrA02:24780531-24783389W"; flanks "24783013-,24783252^"; structure "0,1^2-"; splice_chain ",24783114^24783211-"; sources "Undefined,Undefined"; NMorMRNA "null"; degree "4"; dimension "2_2";
chrA02	Undefined	as_event	24785376	24785751	.	+	.	transcript_id "TCONS_00004166,TCONS_00004165/TCONS_00004167"; gene_id "chrA02:24784127-24790133W"; flanks "24785376-,24785751^"; structure "0,1^2-"; splice_chain ",24785557^24785636-"; sources "Undefined,Undefined"; NMorMRNA "null"; degree "4"; dimension "2_2";
chrA02	Undefined	as_event	24785875	24786255	.	+	.	transcript_id "TCONS_00004165/TCONS_00004166,TCONS_00004167"; gene_id "chrA02:24784127-24790133W"; flanks "24785875-,24786255^"; structure "1^3-,2^4-"; splice_chain "24785977^24786103-,24785993^24786119-"; sources "Undefined,Undefined"; NMorMRNA "null"; degree "4"; dimension "2_2";
chrA02	Undefined	as_event	24787751	24787942	.	+	.	transcript_id "TCONS_00004165/TCONS_00004166,TCONS_00004167"; gene_id "chrA02:24784127-24790133W"; flanks "24787751-,24787942^"; structure "0,1^2-"; splice_chain ",24787786^24787901-"; sources "Undefined,Undefined"; NMorMRNA "null"; degree "4"; dimension "2_2";
chrA02	Undefined	as_event	24789475	24790133	.	+	.	transcript_id "TCONS_00004166/TCONS_00004167,TCONS_00004168"; gene_id "chrA02:24784127-24790133W"; flanks "24789475-,24790133]"; structure "0,1^2-"; splice_chain ",24789746^24789844-"; sources "Undefined,Undefined"; NMorMRNA "null"; degree "4"; dimension "2_2";
chrA02	Undefined	as_event	36586	37067	.	-	.	transcript_id "TCONS_00004172,TCONS_00004171"; gene_id "chrA02:36231-37441C"; flanks "37067-,36586^"; structure "1^3-,2^4-"; splice_chain "37009^36908-,36999^36898-"; sources "Undefined,Undefined"; NMorMRNA "null"; degree "4"; dimension "2_2";
chrA02	Undefined	as_event	79086	79732	.	-	.	transcript_id "TCONS_00004175,TCONS_00004174"; gene_id "chrA02:77481-80011C"; flanks "79732^,79086^"; structure "1-,2-"; splice_chain "79274-,79192-"; sources "Undefined,Undefined"; NMorMRNA "null"; degree "4"; dimension "2_2";
chrA02	Undefined	as_event	88836	89377	.	-	.	transcript_id "TCONS_00004177/TCONS_00004178,TCONS_00004176"; gene_id "chrA02:85934-89377C"; flanks "89377[,88836^"; structure "0,1^2-"; splice_chain ",88894^88842-"; sources "Undefined,Undefined"; NMorMRNA "null"; degree "4"; dimension "2_2";
chrA02	Undefined	as_event	85934	86295	.	-	.	transcript_id "TCONS_00004177,TCONS_00004176"; gene_id "chrA02:85934-89377C"; flanks "86295-,85934]"; structure "1^3-,2^4-"; splice_chain "86191^86100-,86181^86090-"; sources "Undefined,Undefined"; NMorMRNA "null"; degree "4"; dimension "2_2";
chrA02	Undefined	as_event	136194	136437	.	-	.	transcript_id "TCONS_00004184/TCONS_00004185,TCONS_00004183"; gene_id "chrA02:134579-138186C"; flanks "136437-,136194^"; structure "0,1^2-"; splice_chain ",136376^136290-"; sources "Undefined,Undefined"; NMorMRNA "null"; degree "4"; dimension "2_2";
chrA02	Undefined	as_event	268971	269151	.	-	.	transcript_id "TCONS_00004197,TCONS_00004196"; gene_id "chrA02:265256-269886C"; flanks "269151^,268971^"; structure "1-,2-"; splice_chain "269081-,269080-"; sources "Undefined,Undefined"; NMorMRNA "null"; degree "4"; dimension "2_2";
chrA02	Undefined	as_event	272249	272463	.	-	.	transcript_id "TCONS_00004200,TCONS_00004199"; gene_id "chrA02:271826-273256C"; flanks "272463-,272249^"; structure "0,1^2-"; splice_chain ",272390^272309-"; sources "Undefined,Undefined"; NMorMRNA "null"; degree "4"; dimension "2_2";
chrA02	Undefined	as_event	291592	292287	.	-	.	transcript_id "TCONS_00004204,TCONS_00004203"; gene_id "chrA02:291592-292287C"; flanks "292287[,291592]"; structure "1^3-,2^4-"; splice_chain "292187^291991-,292177^291981-"; sources "Undefined,Undefined"; NMorMRNA "null"; degree "4"; dimension "2_2";
chrA02	Undefined	as_event	334509	334683	.	-	.	transcript_id "TCONS_00004206,TCONS_00004207"; gene_id "chrA02:334150-336488C"; flanks "334683-,334509-"; structure "1^,2^"; splice_chain "334600^,334599^"; sources "Undefined,Undefined"; NMorMRNA "null"; degree "4"; dimension "2_2";
chrA02	Undefined	as_event	616812	617116	.	-	.	transcript_id "TCONS_00004219,TCONS_00004218"; gene_id "chrA02:611535-617689C"; flanks "617116-,616812^"; structure "1^3-,2^4-"; splice_chain "616999^616929-,616976^616906-"; sources "Undefined,Undefined"; NMorMRNA "null"; degree "4"; dimension "2_2";
chrA02	Undefined	as_event	615981	616176	.	-	.	transcript_id "TCONS_00004218,TCONS_00004219"; gene_id "chrA02:611535-617689C"; flanks "616176^,615981^"; structure "1-,2-"; splice_chain "616082-,616081-"; sources "Undefined,Undefined"; NMorMRNA "null"; degree "4"; dimension "2_2";
chrA02	Undefined	as_event	615146	615349	.	-	.	transcript_id "TCONS_00004218,TCONS_00004219"; gene_id "chrA02:611535-617689C"; flanks "615349^,615146^"; structure "1-,2-"; splice_chain "615269-,615268-"; sources "Undefined,Undefined"; NMorMRNA "null"; degree "4"; dimension "2_2";
chrA02	Undefined	as_event	631260	631766	.	-	.	transcript_id "TCONS_00004223,TCONS_00004225"; gene_id "chrA02:629688-631766C"; flanks "631766[,631260^"; structure "1^3-,2^4-"; splice_chain "631648^631461-,631643^631456-"; sources "Undefined,Undefined"; NMorMRNA "null"; degree "4"; dimension "2_2";
chrA02	Undefined	as_event	630536	630768	.	-	.	transcript_id "TCONS_00004222,TCONS_00004224"; gene_id "chrA02:629688-631766C"; flanks "630768^,630536^"; structure "1-,2-"; splice_chain "630691-,630682-"; sources "Undefined,Undefined"; NMorMRNA "null"; degree "4"; dimension "2_2";
chrA02	Undefined	as_event	630242	630536	.	-	.	transcript_id "TCONS_00004223,TCONS_00004222/TCONS_00004224/TCONS_00004225"; gene_id "chrA02:629688-631766C"; flanks "630536^,630242-"; structure "0,1-2^"; splice_chain ",630424-630356^"; sources "Undefined,Undefined"; NMorMRNA "null"; degree "4"; dimension "2_2";
chrA02	Undefined	as_event	753542	753858	.	-	.	transcript_id "TCONS_00004230,TCONS_00004231"; gene_id "chrA02:752007-754330C"; flanks "753858-,753542^"; structure "0,1^2-"; splice_chain ",753687^753591-"; sources "Undefined,Undefined"; NMorMRNA "null"; degree "4"; dimension "2_2";
chrA02	Undefined	as_event	833348	833637	.	-	.	transcript_id "TCONS_00004242,TCONS_00004243"; gene_id "chrA02:831686-834544C"; flanks "833637^,833348-"; structure "1-4^,2-3^"; splice_chain "833517-833429^,833514-833430^"; sources "Undefined,Undefined"; NMorMRNA "null"; degree "4"; dimension "2_2";
chrA02	Undefined	as_event	832754	832971	.	-	.	transcript_id "TCONS_00004242,TCONS_00004243"; gene_id "chrA02:831686-834544C"; flanks "832971-,832754^"; structure "0,1^2-"; splice_chain ",832924^832837-"; sources "Undefined,Undefined"; NMorMRNA "null"; degree "4"; dimension "2_2";
chrA02	Undefined	as_event	897328	897658	.	-	.	transcript_id "TCONS_00004251,TCONS_00004250"; gene_id "chrA02:896938-898646C"; flanks "897658-,897328^"; structure "0,1^2-"; splice_chain ",897615^897542-"; sources "Undefined,Undefined"; NMorMRNA "null"; degree "4"; dimension "2_2";
chrA02	Undefined	as_event	896938	897222	.	-	.	transcript_id "TCONS_00004250,TCONS_00004251"; gene_id "chrA02:896938-898646C"; flanks "897222-,896938]"; structure "0,1^2-"; splice_chain ",897098^897016-"; sources "Undefined,Undefined"; NMorMRNA "null"; degree "4"; dimension "2_2";
chrA02	Undefined	as_event	896938	897542	.	-	.	transcript_id "TCONS_00004249,TCONS_00004250"; gene_id "chrA02:896938-898646C"; flanks "897542-,896938]"; structure "1^3-5^6-,2^4-"; splice_chain "897338^897232-897108^897026-,897328^897222-"; sources "Undefined,Undefined"; NMorMRNA "null"; degree "4"; dimension "2_2";
chrA02	Undefined	as_event	896938	897658	.	-	.	transcript_id "TCONS_00004249,TCONS_00004250,TCONS_00004251"; gene_id "chrA02:896938-898646C"; flanks "897658-,896938]"; structure "1^2-3^5-7^9-,1^2-4^6-,4^6-8^10-"; splice_chain "897615^897542-897338^897232-897108^897026-,897615^897542-897328^897222-,897328^897222-897098^897016-"; sources "Undefined,Undefined,Undefined"; NMorMRNA "null"; degree "9"; dimension "3_3";
chrA02	Undefined	as_event	949948	950127	.	-	.	transcript_id "TCONS_00004258,TCONS_00004256/TCONS_00004257"; gene_id "chrA02:948371-951330C"; flanks "950127^,949948^"; structure "1-,2-"; splice_chain "950048-,950045-"; sources "Undefined,Undefined"; NMorMRNA "null"; degree "4"; dimension "2_2";
chrA02	Undefined	as_event	949191	949379	.	-	.	transcript_id "TCONS_00004258,TCONS_00004256/TCONS_00004257"; gene_id "chrA02:948371-951330C"; flanks "949379^,949191^"; structure "1-,2-"; splice_chain "949303-,949296-"; sources "Undefined,Undefined"; NMorMRNA "null"; degree "4"; dimension "2_2";
chrA02	Undefined	as_event	948371	948655	.	-	.	transcript_id "TCONS_00004258,TCONS_00004256/TCONS_00004257"; gene_id "chrA02:948371-951330C"; flanks "948655-,948371]"; structure "0,1^2-"; splice_chain ",948599^948510-"; sources "Undefined,Undefined"; NMorMRNA "null"; degree "4"; dimension "2_2";
chrA02	Undefined	as_event	959958	960425	.	-	.	transcript_id "TCONS_00004261,TCONS_00004260"; gene_id "chrA02:958549-960730C"; flanks "960425^,959958^"; structure "1-,2-"; splice_chain "960239-,960236-"; sources "Undefined,Undefined"; NMorMRNA "null"; degree "4"; dimension "2_2";
chrA02	Undefined	as_event	978804	979009	.	-	.	transcript_id "TCONS_00004264/TCONS_00004267,TCONS_00004265"; gene_id "chrA02:977155-979105C"; flanks "979009^,978804^"; structure "1-,2-"; splice_chain "978877-,978873-"; sources "Undefined,Undefined"; NMorMRNA "null"; degree "4"; dimension "2_2";
chrA02	Undefined	as_event	978804	979105	.	-	.	transcript_id "TCONS_00004266,TCONS_00004264/TCONS_00004267,TCONS_00004265"; gene_id "chrA02:977155-979105C"; flanks "979105[,978804^"; structure "0,1^2-,1^3-"; splice_chain ",979009^978877-,979009^978873-"; sources "Undefined,Undefined,Undefined"; NMorMRNA "null"; degree "9"; dimension "3_3";
chrA02	Undefined	as_event	977934	978804	.	-	.	transcript_id "TCONS_00004264,TCONS_00004265/TCONS_00004266/TCONS_00004267"; gene_id "chrA02:977155-979105C"; flanks "978804^,977934^"; structure "1-,2-"; splice_chain "978708-,978707-"; sources "Undefined,Undefined"; NMorMRNA "null"; degree "4"; dimension "2_2";
chrA02	Undefined	as_event	990141	991089	.	-	.	transcript_id "TCONS_00004270,TCONS_00004268/TCONS_00004269"; gene_id "chrA02:990141-994036C"; flanks "991089-,990141]"; structure "1^3-,2^4-"; splice_chain "990946^990628-,990936^990618-"; sources "Undefined,Undefined"; NMorMRNA "null"; degree "4"; dimension "2_2";
chrA02	Undefined	as_event	1001314	1001570	.	-	.	transcript_id "TCONS_00004272,TCONS_00004271"; gene_id "chrA02:997914-1003974C"; flanks "1001570-,1001314^"; structure "0,1^2-"; splice_chain ",1001446^1001358-"; sources "Undefined,Undefined"; NMorMRNA "null"; degree "4"; dimension "2_2";
chrA02	Undefined	as_event	1077374	1077683	.	-	.	transcript_id "TCONS_00004280,TCONS_00004279"; gene_id "chrA02:1076395-1082831C"; flanks "1077683-,1077374^"; structure "0,1^2-"; splice_chain ",1077595^1077512-"; sources "Undefined,Undefined"; NMorMRNA "null"; degree "4"; dimension "2_2";
chrA02	Undefined	as_event	1156818	1157507	.	-	.	transcript_id "TCONS_00004287,TCONS_00004288"; gene_id "chrA02:1156818-1162172C"; flanks "1157507-,1156818]"; structure "0,1^2-"; splice_chain ",1157418^1157139-"; sources "Undefined,Undefined"; NMorMRNA "null"; degree "4"; dimension "2_2";
chrA02	Undefined	as_event	1167740	1168019	.	-	.	transcript_id "TCONS_00004289,TCONS_00004290"; gene_id "chrA02:1165172-1169313C"; flanks "1168019-,1167740^"; structure "0,1^2-"; splice_chain ",1167965^1167890-"; sources "Undefined,Undefined"; NMorMRNA "null"; degree "4"; dimension "2_2";
chrA02	Undefined	as_event	1190335	1190735	.	-	.	transcript_id "TCONS_00004293,TCONS_00004294"; gene_id "chrA02:1183709-1193271C"; flanks "1190735-,1190335^"; structure "1^3-,2^4-"; splice_chain "1190651^1190458-,1190624^1190431-"; sources "Undefined,Undefined"; NMorMRNA "null"; degree "4"; dimension "2_2";
chrA02	Undefined	as_event	1184472	1185093	.	-	.	transcript_id "TCONS_00004294,TCONS_00004293"; gene_id "chrA02:1183709-1193271C"; flanks "1185093-,1184472^"; structure "1^3-,2^4-"; splice_chain "1184703^1184585-,1184682^1184564-"; sources "Undefined,Undefined"; NMorMRNA "null"; degree "4"; dimension "2_2";
chrA02	Undefined	as_event	1242423	1242644	.	-	.	transcript_id "TCONS_00004301,TCONS_00004299/TCONS_00004300"; gene_id "chrA02:1240359-1244699C"; flanks "1242644-,1242423^"; structure "1^3-,2^4-"; splice_chain "1242616^1242515-,1242594^1242493-"; sources "Undefined,Undefined"; NMorMRNA "null"; degree "4"; dimension "2_2";
chrA02	Undefined	as_event	1281167	1281593	.	-	.	transcript_id "TCONS_00004304,TCONS_00004305"; gene_id "chrA02:1279001-1282410C"; flanks "1281593^,1281167^"; structure "1-,2-"; splice_chain "1281243-,1281238-"; sources "Undefined,Undefined"; NMorMRNA "null"; degree "4"; dimension "2_2";
chrA02	Undefined	as_event	1279544	1279819	.	-	.	transcript_id "TCONS_00004303,TCONS_00004304/TCONS_00004305"; gene_id "chrA02:1279001-1282410C"; flanks "1279819-,1279544^"; structure "1^3-,2^4-"; splice_chain "1279764^1279697-,1279754^1279687-"; sources "Undefined,Undefined"; NMorMRNA "null"; degree "4"; dimension "2_2";
chrA02	Undefined	as_event	1279001	1279458	.	-	.	transcript_id "TCONS_00004305,TCONS_00004303/TCONS_00004304"; gene_id "chrA02:1279001-1282410C"; flanks "1279458-,1279001]"; structure "1^3-,2^4-"; splice_chain "1279378^1279294-,1279368^1279284-"; sources "Undefined,Undefined"; NMorMRNA "null"; degree "4"; dimension "2_2";
chrA02	Undefined	as_event	1383694	1383942	.	-	.	transcript_id "TCONS_00004313,TCONS_00004312/TCONS_00004314"; gene_id "chrA02:1381527-1384070C"; flanks "1383942^,1383694^"; structure "1-,2-"; splice_chain "1383734-,1383733-"; sources "Undefined,Undefined"; NMorMRNA "null"; degree "4"; dimension "2_2";
chrA02	Undefined	as_event	1383339	1383587	.	-	.	transcript_id "TCONS_00004312,TCONS_00004313/TCONS_00004314"; gene_id "chrA02:1381527-1384070C"; flanks "1383587-,1383339^"; structure "0,1^2-"; splice_chain ",1383484^1383387-"; sources "Undefined,Undefined"; NMorMRNA "null"; degree "4"; dimension "2_2";
chrA02	Undefined	as_event	1382396	1382675	.	-	.	transcript_id "TCONS_00004313/TCONS_00004314,TCONS_00004312"; gene_id "chrA02:1381527-1384070C"; flanks "1382675-,1382396^"; structure "0,1^2-"; splice_chain ",1382547^1382470-"; sources "Undefined,Undefined"; NMorMRNA "null"; degree "4"; dimension "2_2";
chrA02	Undefined	as_event	1381527	1382049	.	-	.	transcript_id "TCONS_00004312,TCONS_00004313"; gene_id "chrA02:1381527-1384070C"; flanks "1382049-,1381527]"; structure "0,1^2-"; splice_chain ",1381890^1381819-"; sources "Undefined,Undefined"; NMorMRNA "null"; degree "4"; dimension "2_2";
chrA02	Undefined	as_event	1381527	1382130	.	-	.	transcript_id "TCONS_00004314,TCONS_00004312,TCONS_00004313"; gene_id "chrA02:1381527-1384070C"; flanks "1382130^,1381527]"; structure "1-3^5-,2-,2-4^6-"; splice_chain "1382051-1381900^1381829-,1382049-,1382049-1381890^1381819-"; sources "Undefined,Undefined,Undefined"; NMorMRNA "null"; degree "9"; dimension "3_3";
chrA02	Undefined	as_event	1444940	1445404	.	-	.	transcript_id "TCONS_00004317,TCONS_00004316"; gene_id "chrA02:1442006-1445404C"; flanks "1445404[,1444940^"; structure "1^3-,2^4-"; splice_chain "1445277^1445167-,1445267^1445157-"; sources "Undefined,Undefined"; NMorMRNA "null"; degree "4"; dimension "2_2";
chrA02	Undefined	as_event	1484926	1485501	.	-	.	transcript_id "TCONS_00004322,TCONS_00004321"; gene_id "chrA02:1483117-1491876C"; flanks "1485501-,1484926^"; structure "0,1^2-"; splice_chain ",1485400^1485294-"; sources "Undefined,Undefined"; NMorMRNA "null"; degree "4"; dimension "2_2";
chrA02	Undefined	as_event	1483978	1484335	.	-	.	transcript_id "TCONS_00004321,TCONS_00004320/TCONS_00004322"; gene_id "chrA02:1483117-1491876C"; flanks "1484335-,1483978^"; structure "1^3-,2^4-"; splice_chain "1484256^1484077-,1484255^1484076-"; sources "Undefined,Undefined"; NMorMRNA "null"; degree "4"; dimension "2_2";
chrA02	Undefined	as_event	1534567	1535277	.	-	.	transcript_id "TCONS_00004326,TCONS_00004325"; gene_id "chrA02:1532905-1535678C"; flanks "1535277-,1534567^"; structure "0,1^2-"; splice_chain ",1534705^1534617-"; sources "Undefined,Undefined"; NMorMRNA "null"; degree "4"; dimension "2_2";
chrA02	Undefined	as_event	1557949	1558671	.	-	.	transcript_id "TCONS_00004330,TCONS_00004329"; gene_id "chrA02:1555531-1559864C"; flanks "1558671-,1557949^"; structure "1^3-,2^4-"; splice_chain "1558227^1558064-,1558210^1558047-"; sources "Undefined,Undefined"; NMorMRNA "null"; degree "4"; dimension "2_2";
chrA02	Undefined	as_event	1577867	1578678	.	-	.	transcript_id "TCONS_00004333,TCONS_00004332"; gene_id "chrA02:1577361-1579070C"; flanks "1578678^,1577867-"; structure "1-3^,2-4^"; splice_chain "1578609-1578281^,1578587-1578238^"; sources "Undefined,Undefined"; NMorMRNA "null"; degree "4"; dimension "2_2";
chrA02	Undefined	as_event	1797047	1797479	.	-	.	transcript_id "TCONS_00004343,TCONS_00004342"; gene_id "chrA02:1796279-1799957C"; flanks "1797479-,1797047^"; structure "0,1^2-"; splice_chain ",1797261^1797177-"; sources "Undefined,Undefined"; NMorMRNA "null"; degree "4"; dimension "2_2";
chrA02	Undefined	as_event	1805263	1805834	.	-	.	transcript_id "TCONS_00004345,TCONS_00004344"; gene_id "chrA02:1801933-1805956C"; flanks "1805834^,1805263^"; structure "1-,2-"; splice_chain "1805382-,1805377-"; sources "Undefined,Undefined"; NMorMRNA "null"; degree "4"; dimension "2_2";
chrA02	Undefined	as_event	1805263	1805956	.	-	.	transcript_id "TCONS_00004346,TCONS_00004345,TCONS_00004344"; gene_id "chrA02:1801933-1805956C"; flanks "1805956[,1805263^"; structure "1^3-,2^4-,2^5-"; splice_chain "1805853^1805391-,1805834^1805382-,1805834^1805377-"; sources "Undefined,Undefined,Undefined"; NMorMRNA "null"; degree "9"; dimension "3_3";
chrA02	Undefined	as_event	1804048	1804882	.	-	.	transcript_id "TCONS_00004344,TCONS_00004345/TCONS_00004346"; gene_id "chrA02:1801933-1805956C"; flanks "1804882-,1804048^"; structure "0,1^2-"; splice_chain ",1804773^1804673-"; sources "Undefined,Undefined"; NMorMRNA "null"; degree "4"; dimension "2_2";
chrA02	Undefined	as_event	1803719	1804048	.	-	.	transcript_id "TCONS_00004346,TCONS_00004344/TCONS_00004345"; gene_id "chrA02:1801933-1805956C"; flanks "1804048^,1803719^"; structure "1-,2-"; splice_chain "1803790-,1803789-"; sources "Undefined,Undefined"; NMorMRNA "null"; degree "4"; dimension "2_2";
chrA02	Undefined	as_event	1802755	1803129	.	-	.	transcript_id "TCONS_00004345,TCONS_00004344/TCONS_00004346"; gene_id "chrA02:1801933-1805956C"; flanks "1803129-,1802755-"; structure "1^,2^"; splice_chain "1803048^,1803031^"; sources "Undefined,Undefined"; NMorMRNA "null"; degree "4"; dimension "2_2";
chrA02	Undefined	as_event	1846324	1846597	.	-	.	transcript_id "TCONS_00004349,TCONS_00004350"; gene_id "chrA02:1845713-1847020C"; flanks "1846597-,1846324^"; structure "0,1^2-"; splice_chain ",1846424^1846351-"; sources "Undefined,Undefined"; NMorMRNA "null"; degree "4"; dimension "2_2";
chrA02	Undefined	as_event	1899277	1899447	.	-	.	transcript_id "TCONS_00004357,TCONS_00004358"; gene_id "chrA02:1898199-1901008C"; flanks "1899447^,1899277^"; structure "1-,2-"; splice_chain "1899366-,1899364-"; sources "Undefined,Undefined"; NMorMRNA "null"; degree "4"; dimension "2_2";
chrA02	Undefined	as_event	1899277	1899496	.	-	.	transcript_id "TCONS_00004359,TCONS_00004358"; gene_id "chrA02:1898199-1901008C"; flanks "1899496-,1899277^"; structure "0,1^2-"; splice_chain ",1899447^1899364-"; sources "Undefined,Undefined"; NMorMRNA "null"; degree "4"; dimension "2_2";
chrA02	Undefined	as_event	1898589	1898856	.	-	.	transcript_id "TCONS_00004359,TCONS_00004357/TCONS_00004358"; gene_id "chrA02:1898199-1901008C"; flanks "1898856-,1898589^"; structure "0,1^2-"; splice_chain ",1898764^1898693-"; sources "Undefined,Undefined"; NMorMRNA "null"; degree "4"; dimension "2_2";
chrA02	Undefined	as_event	1943417	1944230	.	-	.	transcript_id "TCONS_00004363,TCONS_00004364"; gene_id "chrA02:1943179-1944230C"; flanks "1944230[,1943417-"; structure "1^,2^"; splice_chain "1943690^,1943683^"; sources "Undefined,Undefined"; NMorMRNA "null"; degree "4"; dimension "2_2";
chrA02	Undefined	as_event	1997663	1998153	.	-	.	transcript_id "TCONS_00004366,TCONS_00004367"; gene_id "chrA02:1996620-1998904C"; flanks "1998153-,1997663^"; structure "0,1^2-"; splice_chain ",1998092^1998024-"; sources "Undefined,Undefined"; NMorMRNA "null"; degree "4"; dimension "2_2";
chrA02	Undefined	as_event	2010510	2010767	.	-	.	transcript_id "TCONS_00004372,TCONS_00004371"; gene_id "chrA02:2009882-2015903C"; flanks "2010767-,2010510^"; structure "1^3-,2^4-"; splice_chain "2010700^2010600-,2010676^2010576-"; sources "Undefined,Undefined"; NMorMRNA "null"; degree "4"; dimension "2_2";
chrA02	Undefined	as_event	2086299	2086513	.	-	.	transcript_id "TCONS_00004380,TCONS_00004381"; gene_id "chrA02:2085980-2087062C"; flanks "2086513^,2086299^"; structure "1-,2-"; splice_chain "2086437-,2086434-"; sources "Undefined,Undefined"; NMorMRNA "null"; degree "4"; dimension "2_2";
chrA02	Undefined	as_event	2157236	2157655	.	-	.	transcript_id "TCONS_00004387,TCONS_00004386"; gene_id "chrA02:2154802-2159712C"; flanks "2157655^,2157236^"; structure "1-,2-"; splice_chain "2157313-,2157310-"; sources "Undefined,Undefined"; NMorMRNA "null"; degree "4"; dimension "2_2";
chrA02	Undefined	as_event	2170240	2170639	.	-	.	transcript_id "TCONS_00004389,TCONS_00004390"; gene_id "chrA02:2161834-2172037C"; flanks "2170639-,2170240^"; structure "1^3-,2^4-"; splice_chain "2170497^2170386-,2170496^2170385-"; sources "Undefined,Undefined"; NMorMRNA "null"; degree "4"; dimension "2_2";
chrA02	Undefined	as_event	2164736	2164988	.	-	.	transcript_id "TCONS_00004389/TCONS_00004390,TCONS_00004388"; gene_id "chrA02:2161834-2172037C"; flanks "2164988-,2164736^"; structure "0,1^2-"; splice_chain ",2164871^2164786-"; sources "Undefined,Undefined"; NMorMRNA "null"; degree "4"; dimension "2_2";
chrA02	Undefined	as_event	2163435	2163884	.	-	.	transcript_id "TCONS_00004389/TCONS_00004390,TCONS_00004388"; gene_id "chrA02:2161834-2172037C"; flanks "2163884-,2163435^"; structure "1^3-,2^4-"; splice_chain "2163680^2163574-,2163678^2163572-"; sources "Undefined,Undefined"; NMorMRNA "null"; degree "4"; dimension "2_2";
chrA02	Undefined	as_event	2315435	2315821	.	-	.	transcript_id "TCONS_00004404,TCONS_00004405"; gene_id "chrA02:2312641-2316601C"; flanks "2315821-,2315435^"; structure "0,1^2-"; splice_chain ",2315617^2315525-"; sources "Undefined,Undefined"; NMorMRNA "null"; degree "4"; dimension "2_2";
chrA02	Undefined	as_event	2314008	2314387	.	-	.	transcript_id "TCONS_00004404,TCONS_00004405"; gene_id "chrA02:2312641-2316601C"; flanks "2314387-,2314008^"; structure "0,1^2-"; splice_chain ",2314283^2314190-"; sources "Undefined,Undefined"; NMorMRNA "null"; degree "4"; dimension "2_2";
chrA02	Undefined	as_event	2411688	2411854	.	-	.	transcript_id "TCONS_00004406,TCONS_00004407"; gene_id "chrA02:2409508-2413284C"; flanks "2411854-,2411688^"; structure "0,1^2-"; splice_chain ",2411802^2411771-"; sources "Undefined,Undefined"; NMorMRNA "null"; degree "4"; dimension "2_2";
chrA02	Undefined	as_event	2410654	2411207	.	-	.	transcript_id "TCONS_00004406,TCONS_00004407"; gene_id "chrA02:2409508-2413284C"; flanks "2411207-,2410654^"; structure "0,1^2-"; splice_chain ",2410894^2410797-"; sources "Undefined,Undefined"; NMorMRNA "null"; degree "4"; dimension "2_2";
chrA02	Undefined	as_event	2496059	2496880	.	-	.	transcript_id "TCONS_00004419,TCONS_00004420"; gene_id "chrA02:2495275-2497915C"; flanks "2496880-,2496059^"; structure "1^3-,2^4-"; splice_chain "2496817^2496182-,2496807^2496172-"; sources "Undefined,Undefined"; NMorMRNA "null"; degree "4"; dimension "2_2";
chrA02	Undefined	as_event	2495508	2495845	.	-	.	transcript_id "TCONS_00004419,TCONS_00004420"; gene_id "chrA02:2495275-2497915C"; flanks "2495845^,2495508^"; structure "1-,2-"; splice_chain "2495547-,2495546-"; sources "Undefined,Undefined"; NMorMRNA "null"; degree "4"; dimension "2_2";
chrA02	Undefined	as_event	2565002	2565883	.	-	.	transcript_id "TCONS_00004427,TCONS_00004428/TCONS_00004429"; gene_id "chrA02:2562828-2565883C"; flanks "2565883[,2565002^"; structure "1^3-,2^4-"; splice_chain "2565588^2565200-,2565578^2565190-"; sources "Undefined,Undefined"; NMorMRNA "null"; degree "4"; dimension "2_2";
chrA02	Undefined	as_event	2564390	2564881	.	-	.	transcript_id "TCONS_00004428/TCONS_00004429,TCONS_00004427"; gene_id "chrA02:2562828-2565883C"; flanks "2564881-,2564390-"; structure "1^2-3^,4^"; splice_chain "2564750^2564653-2564504^,2564503^"; sources "Undefined,Undefined"; NMorMRNA "null"; degree "4"; dimension "2_2";
chrA02	Undefined	as_event	2563661	2563907	.	-	.	transcript_id "TCONS_00004427/TCONS_00004428,TCONS_00004429"; gene_id "chrA02:2562828-2565883C"; flanks "2563907-,2563661^"; structure "0,1^2-"; splice_chain ",2563842^2563767-"; sources "Undefined,Undefined"; NMorMRNA "null"; degree "4"; dimension "2_2";
chrA02	Undefined	as_event	2735916	2736392	.	-	.	transcript_id "TCONS_00004438,TCONS_00004439"; gene_id "chrA02:2732255-2736606C"; flanks "2736392[,2735916^"; structure "1^3-,2^4-"; splice_chain "2736272^2736004-,2736270^2736002-"; sources "Undefined,Undefined"; NMorMRNA "null"; degree "4"; dimension "2_2";
chrA02	Undefined	as_event	2732255	2733299	.	-	.	transcript_id "TCONS_00004438,TCONS_00004439/TCONS_00004440"; gene_id "chrA02:2732255-2736606C"; flanks "2733299-,2732255]"; structure "1^3-5^7-,2^4-6^8-"; splice_chain "2733091^2732971-2732823^2732754-,2733090^2732970-2732813^2732744-"; sources "Undefined,Undefined"; NMorMRNA "null"; degree "4"; dimension "2_2";
chrA02	Undefined	as_event	2750807	2751013	.	-	.	transcript_id "TCONS_00004441,TCONS_00004442"; gene_id "chrA02:2749755-2752571C"; flanks "2751013-,2750807-"; structure "1^,2^"; splice_chain "2750878^,2750875^"; sources "Undefined,Undefined"; NMorMRNA "null"; degree "4"; dimension "2_2";
chrA02	Undefined	as_event	2750162	2750366	.	-	.	transcript_id "TCONS_00004441,TCONS_00004442"; gene_id "chrA02:2749755-2752571C"; flanks "2750366^,2750162^"; structure "1-,2-"; splice_chain "2750295-,2750286-"; sources "Undefined,Undefined"; NMorMRNA "null"; degree "4"; dimension "2_2";
chrA02	Undefined	as_event	2883245	2883683	.	-	.	transcript_id "TCONS_00004448,TCONS_00004449"; gene_id "chrA02:2880470-2885436C"; flanks "2883683-,2883245^"; structure "0,1^2-"; splice_chain ",2883509^2883433-"; sources "Undefined,Undefined"; NMorMRNA "null"; degree "4"; dimension "2_2";
chrA02	Undefined	as_event	2972389	2973118	.	-	.	transcript_id "TCONS_00004451,TCONS_00004450"; gene_id "chrA02:2969995-2973222C"; flanks "2973118^,2972389^"; structure "1-,2-"; splice_chain "2972883-,2972880-"; sources "Undefined,Undefined"; NMorMRNA "null"; degree "4"; dimension "2_2";
chrA02	Undefined	as_event	2984517	2984894	.	-	.	transcript_id "TCONS_00004453,TCONS_00004452"; gene_id "chrA02:2982556-2985393C"; flanks "2984894^,2984517^"; structure "1-,2-"; splice_chain "2984815-,2984811-"; sources "Undefined,Undefined"; NMorMRNA "null"; degree "4"; dimension "2_2";
chrA02	Undefined	as_event	2984517	2985084	.	-	.	transcript_id "TCONS_00004454,TCONS_00004453"; gene_id "chrA02:2982556-2985393C"; flanks "2985084-,2984517^"; structure "0,1^2-"; splice_chain ",2984894^2984815-"; sources "Undefined,Undefined"; NMorMRNA "null"; degree "4"; dimension "2_2";
chrA02	Undefined	as_event	2984250	2984445	.	-	.	transcript_id "TCONS_00004454,TCONS_00004452/TCONS_00004453"; gene_id "chrA02:2982556-2985393C"; flanks "2984445-,2984250^"; structure "0,1^2-"; splice_chain ",2984371^2984294-"; sources "Undefined,Undefined"; NMorMRNA "null"; degree "4"; dimension "2_2";
chrA02	Undefined	as_event	2983921	2984093	.	-	.	transcript_id "TCONS_00004454,TCONS_00004452/TCONS_00004453"; gene_id "chrA02:2982556-2985393C"; flanks "2984093^,2983921^"; structure "1-,2-"; splice_chain "2984010-,2984008-"; sources "Undefined,Undefined"; NMorMRNA "null"; degree "4"; dimension "2_2";
chrA02	Undefined	as_event	2983152	2983438	.	-	.	transcript_id "TCONS_00004454,TCONS_00004452/TCONS_00004453"; gene_id "chrA02:2982556-2985393C"; flanks "2983438-,2983152^"; structure "1^3-,2^4-"; splice_chain "2983373^2983274-,2983372^2983273-"; sources "Undefined,Undefined"; NMorMRNA "null"; degree "4"; dimension "2_2";
chrA02	Undefined	as_event	3042881	3043217	.	-	.	transcript_id "TCONS_00004456,TCONS_00004457"; gene_id "chrA02:3037653-3043217C"; flanks "3043217[,3042881^"; structure "1^3-,2^4-"; splice_chain "3043118^3043028-,3043114^3043024-"; sources "Undefined,Undefined"; NMorMRNA "null"; degree "4"; dimension "2_2";
chrA02	Undefined	as_event	3039491	3039766	.	-	.	transcript_id "TCONS_00004456/TCONS_00004457,TCONS_00004455"; gene_id "chrA02:3037653-3043217C"; flanks "3039766-,3039491^"; structure "0,1^2-"; splice_chain ",3039662^3039571-"; sources "Undefined,Undefined"; NMorMRNA "null"; degree "4"; dimension "2_2";
chrA02	Undefined	as_event	3037653	3038190	.	-	.	transcript_id "TCONS_00004455/TCONS_00004457,TCONS_00004456"; gene_id "chrA02:3037653-3043217C"; flanks "3038190-,3037653]"; structure "0,1^2-"; splice_chain ",3037926^3037822-"; sources "Undefined,Undefined"; NMorMRNA "null"; degree "4"; dimension "2_2";
chrA02	Undefined	as_event	3136669	3137291	.	-	.	transcript_id "TCONS_00004464,TCONS_00004463"; gene_id "chrA02:3129967-3137998C"; flanks "3137291-,3136669^"; structure "1^3-,2^4-"; splice_chain "3137145^3136812-,3137143^3136810-"; sources "Undefined,Undefined"; NMorMRNA "null"; degree "4"; dimension "2_2";
chrA02	Undefined	as_event	3195075	3195241	.	-	.	transcript_id "TCONS_00004467,TCONS_00004468"; gene_id "chrA02:3193127-3195749C"; flanks "3195241^,3195075^"; structure "1-,2-"; splice_chain "3195151-,3195149-"; sources "Undefined,Undefined"; NMorMRNA "null"; degree "4"; dimension "2_2";
chrA02	Undefined	as_event	3194919	3195149	.	-	.	transcript_id "TCONS_00004469,TCONS_00004468"; gene_id "chrA02:3193127-3195749C"; flanks "3195149-,3194919^"; structure "1^3-,2^4-"; splice_chain "3195076^3195000-,3195075^3194999-"; sources "Undefined,Undefined"; NMorMRNA "null"; degree "4"; dimension "2_2";
chrA02	Undefined	as_event	3194919	3195241	.	-	.	transcript_id "TCONS_00004467,TCONS_00004469,TCONS_00004468"; gene_id "chrA02:3193127-3195749C"; flanks "3195241^,3194919^"; structure "1-4^6-,2-3^5-,2-4^6-"; splice_chain "3195151-3195075^3194999-,3195149-3195076^3195000-,3195149-3195075^3194999-"; sources "Undefined,Undefined,Undefined"; NMorMRNA "null"; degree "9"; dimension "3_3";
[truncated: 18,818 more rows]
