# Supplementary material for: Differences in Alternative Splicing between Yellow and Black-Seeded Rapeseed
Source: Plants (Basel). 2020 Jul 31;9(8):977. doi: 10.3390/plants9080977 (PMC7465011; doi:10.3390/plants9080977)
Supplement: Supplementary file 1 [file plants-09-00977-s001.zip › Supplementary Materials/Table S2/SRR5591719cufcompF.combined_sorted.gtf_astalavista.gtf]

chrA01	Undefined	as_event	76059	76692	.	+	.	transcript_id "TCONS_00000008,TCONS_00000009"; gene_id "chrA01:74633-78033W"; flanks "76059-,76692^"; structure "0,1^2-3^4-"; splice_chain ",76143^76218-76318^76394-"; sources "Undefined,Undefined"; NMorMRNA "null"; degree "4"; dimension "2_2";
chrA01	Undefined	as_event	76957	77252	.	+	.	transcript_id "TCONS_00000008,TCONS_00000009"; gene_id "chrA01:74633-78033W"; flanks "76957^,77252^"; structure "1-,2-"; splice_chain "77186-,77187-"; sources "Undefined,Undefined"; NMorMRNA "null"; degree "4"; dimension "2_2";
chrA01	Undefined	as_event	96289	96463	.	+	.	transcript_id "TCONS_00000011,TCONS_00000010"; gene_id "chrA01:96022-96708W"; flanks "96289-,96463^"; structure "0,1^2-"; splice_chain ",96333^96421-"; sources "Undefined,Undefined"; NMorMRNA "null"; degree "4"; dimension "2_2";
chrA01	Undefined	as_event	263346	263707	.	+	.	transcript_id "TCONS_00000027,TCONS_00000025/TCONS_00000026"; gene_id "chrA01:263337-264299W"; flanks "263346[,263707^"; structure "0,1^2-"; splice_chain ",263468^263593-"; sources "Undefined,Undefined"; NMorMRNA "null"; degree "4"; dimension "2_2";
chrA01	Undefined	as_event	263791	264227	.	+	.	transcript_id "TCONS_00000025,TCONS_00000026/TCONS_00000027"; gene_id "chrA01:263337-264299W"; flanks "263791-,264227]"; structure "0,1^2-"; splice_chain ",263851^263926-"; sources "Undefined,Undefined"; NMorMRNA "null"; degree "4"; dimension "2_2";
chrA01	Undefined	as_event	432281	432424	.	+	.	transcript_id "TCONS_00000035,TCONS_00000034"; gene_id "chrA01:430843-432717W"; flanks "432281^,432424^"; structure "1-,2-"; splice_chain "432376-,432379-"; sources "Undefined,Undefined"; NMorMRNA "null"; degree "4"; dimension "2_2";
chrA01	Undefined	as_event	465398	465622	.	+	.	transcript_id "TCONS_00000039,TCONS_00000040"; gene_id "chrA01:464269-465932W"; flanks "465398-,465622^"; structure "0,1^2-"; splice_chain ",465469^465543-"; sources "Undefined,Undefined"; NMorMRNA "null"; degree "4"; dimension "2_2";
chrA01	Undefined	as_event	465697	465932	.	+	.	transcript_id "TCONS_00000039,TCONS_00000040"; gene_id "chrA01:464269-465932W"; flanks "465697-,465932]"; structure "0,1^2-"; splice_chain ",465794^465861-"; sources "Undefined,Undefined"; NMorMRNA "null"; degree "4"; dimension "2_2";
chrA01	Undefined	as_event	489353	489474	.	+	.	transcript_id "TCONS_00000043,TCONS_00000042"; gene_id "chrA01:488697-490148W"; flanks "489353-,489474-"; structure "1^,2^"; splice_chain "489449^,489451^"; sources "Undefined,Undefined"; NMorMRNA "null"; degree "4"; dimension "2_2";
chrA01	Undefined	as_event	500879	501253	.	+	.	transcript_id "TCONS_00000044,TCONS_00000045"; gene_id "chrA01:499111-501253W"; flanks "500879-,501253]"; structure "1^3-,2^4-"; splice_chain "500919^501037-,500925^501043-"; sources "Undefined,Undefined"; NMorMRNA "null"; degree "4"; dimension "2_2";
chrA01	Undefined	as_event	512818	512986	.	+	.	transcript_id "TCONS_00000046,TCONS_00000047"; gene_id "chrA01:511829-513398W"; flanks "512818^,512986^"; structure "1-,2-"; splice_chain "512905-,512910-"; sources "Undefined,Undefined"; NMorMRNA "null"; degree "4"; dimension "2_2";
chrA01	Undefined	as_event	620829	622121	.	+	.	transcript_id "TCONS_00000059,TCONS_00000060"; gene_id "chrA01:620829-622121W"; flanks "620829[,622121]"; structure "0,1^2-"; splice_chain ",621690^621988-"; sources "Undefined,Undefined"; NMorMRNA "null"; degree "4"; dimension "2_2";
chrA01	Undefined	as_event	708110	708300	.	+	.	transcript_id "TCONS_00000068,TCONS_00000069"; gene_id "chrA01:706679-710837W"; flanks "708110-,708300-"; structure "1^,2^"; splice_chain "708208^,708209^"; sources "Undefined,Undefined"; NMorMRNA "null"; degree "4"; dimension "2_2";
chrA01	Undefined	as_event	734819	735660	.	+	.	transcript_id "TCONS_00000072,TCONS_00000071"; gene_id "chrA01:733275-735660W"; flanks "734819-,735660]"; structure "0,1^2-"; splice_chain ",734881^735186-"; sources "Undefined,Undefined"; NMorMRNA "null"; degree "4"; dimension "2_2";
chrA01	Undefined	as_event	782096	783025	.	+	.	transcript_id "TCONS_00000076,TCONS_00000075/TCONS_00000077"; gene_id "chrA01:782096-787299W"; flanks "782096[,783025-"; structure "1^,2^"; splice_chain "782855^,782859^"; sources "Undefined,Undefined"; NMorMRNA "null"; degree "4"; dimension "2_2";
chrA01	Undefined	as_event	784619	786573	.	+	.	transcript_id "TCONS_00000075/TCONS_00000076,TCONS_00000077"; gene_id "chrA01:782096-787299W"; flanks "784619-,786573^"; structure "0,1^2-"; splice_chain ",785235^785316-"; sources "Undefined,Undefined"; NMorMRNA "null"; degree "4"; dimension "2_2";
chrA01	Undefined	as_event	827714	828209	.	+	.	transcript_id "TCONS_00000080,TCONS_00000079"; gene_id "chrA01:827714-829015W"; flanks "827714[,828209^"; structure "0,1^2-"; splice_chain ",828034^828098-"; sources "Undefined,Undefined"; NMorMRNA "null"; degree "4"; dimension "2_2";
chrA01	Undefined	as_event	925745	926117	.	+	.	transcript_id "TCONS_00000095,TCONS_00000094"; gene_id "chrA01:924682-927609W"; flanks "925745^,926117^"; structure "1-,2-"; splice_chain "925832-,926048-"; sources "Undefined,Undefined"; NMorMRNA "null"; degree "4"; dimension "2_2";
chrA01	Undefined	as_event	999919	1000687	.	+	.	transcript_id "TCONS_00000104,TCONS_00000102/TCONS_00000103"; gene_id "chrA01:999919-1003758W"; flanks "999919[,1000687-"; structure "1^,2^"; splice_chain "1000521^,1000602^"; sources "Undefined,Undefined"; NMorMRNA "null"; degree "4"; dimension "2_2";
chrA01	Undefined	as_event	1001611	1002157	.	+	.	transcript_id "TCONS_00000103,TCONS_00000102/TCONS_00000104"; gene_id "chrA01:999919-1003758W"; flanks "1001611-,1002157-"; structure "1^,2^"; splice_chain "1002069^,1002074^"; sources "Undefined,Undefined"; NMorMRNA "null"; degree "4"; dimension "2_2";
chrA01	Undefined	as_event	1041796	1042061	.	+	.	transcript_id "TCONS_00000110,TCONS_00000109"; gene_id "chrA01:1041570-1045163W"; flanks "1041796^,1042061^"; structure "1-,2-"; splice_chain "1041919-,1041955-"; sources "Undefined,Undefined"; NMorMRNA "null"; degree "4"; dimension "2_2";
chrA01	Undefined	as_event	1042974	1044425	.	+	.	transcript_id "TCONS_00000109,TCONS_00000110"; gene_id "chrA01:1041570-1045163W"; flanks "1042974-,1044425^"; structure "1^3-,2^4-"; splice_chain "1043917^1044238-,1043918^1044239-"; sources "Undefined,Undefined"; NMorMRNA "null"; degree "4"; dimension "2_2";
chrA01	Undefined	as_event	1051099	1051794	.	+	.	transcript_id "TCONS_00000112,TCONS_00000113"; gene_id "chrA01:1050435-1051794W"; flanks "1051099-,1051794]"; structure "0,1^2-"; splice_chain ",1051369^1051457-"; sources "Undefined,Undefined"; NMorMRNA "null"; degree "4"; dimension "2_2";
chrA01	Undefined	as_event	1088490	1088808	.	+	.	transcript_id "TCONS_00000121,TCONS_00000122"; gene_id "chrA01:1087477-1090437W"; flanks "1088490-,1088808^"; structure "1^3-,2^4-"; splice_chain "1088595^1088723-,1088597^1088725-"; sources "Undefined,Undefined"; NMorMRNA "null"; degree "4"; dimension "2_2";
chrA01	Undefined	as_event	1179430	1179896	.	+	.	transcript_id "TCONS_00000127,TCONS_00000128"; gene_id "chrA01:1174517-1181130W"; flanks "1179430-,1179896^"; structure "0,1^2-"; splice_chain ",1179651^1179735-"; sources "Undefined,Undefined"; NMorMRNA "null"; degree "4"; dimension "2_2";
chrA01	Undefined	as_event	1184909	1185201	.	+	.	transcript_id "TCONS_00000132,TCONS_00000129/TCONS_00000130"; gene_id "chrA01:1184668-1186411W"; flanks "1184909^,1185201^"; structure "1-,2-"; splice_chain "1185076-,1185078-"; sources "Undefined,Undefined"; NMorMRNA "null"; degree "4"; dimension "2_2";
chrA01	Undefined	as_event	1185307	1185511	.	+	.	transcript_id "TCONS_00000130/TCONS_00000132,TCONS_00000129"; gene_id "chrA01:1184668-1186411W"; flanks "1185307-,1185511-"; structure "1^,2^"; splice_chain "1185424^,1185426^"; sources "Undefined,Undefined"; NMorMRNA "null"; degree "4"; dimension "2_2";
chrA01	Undefined	as_event	1185511	1185845	.	+	.	transcript_id "TCONS_00000132,TCONS_00000130"; gene_id "chrA01:1184668-1186411W"; flanks "1185511-,1185845-"; structure "1^,2^"; splice_chain "1185744^,1185756^"; sources "Undefined,Undefined"; NMorMRNA "null"; degree "4"; dimension "2_2";
chrA01	Undefined	as_event	1261655	1261965	.	+	.	transcript_id "TCONS_00000140,TCONS_00000141"; gene_id "chrA01:1259673-1262492W"; flanks "1261655-,1261965^"; structure "0,1^2-"; splice_chain ",1261810^1261891-"; sources "Undefined,Undefined"; NMorMRNA "null"; degree "4"; dimension "2_2";
chrA01	Undefined	as_event	1295693	1295937	.	+	.	transcript_id "TCONS_00000145,TCONS_00000146"; gene_id "chrA01:1295385-1298324W"; flanks "1295693-,1295937-"; structure "1^,2^"; splice_chain "1295725^,1295742^"; sources "Undefined,Undefined"; NMorMRNA "null"; degree "4"; dimension "2_2";
chrA01	Undefined	as_event	1297589	1298021	.	+	.	transcript_id "TCONS_00000145,TCONS_00000146"; gene_id "chrA01:1295385-1298324W"; flanks "1297589-,1298021^"; structure "1^3-,2^4-"; splice_chain "1297663^1297732-,1297664^1297733-"; sources "Undefined,Undefined"; NMorMRNA "null"; degree "4"; dimension "2_2";
chrA01	Undefined	as_event	1394074	1394343	.	+	.	transcript_id "TCONS_00000155,TCONS_00000156"; gene_id "chrA01:1393324-1396398W"; flanks "1394074-,1394343^"; structure "0,1^2-"; splice_chain ",1394187^1394284-"; sources "Undefined,Undefined"; NMorMRNA "null"; degree "4"; dimension "2_2";
chrA01	Undefined	as_event	1556004	1556290	.	+	.	transcript_id "TCONS_00000169,TCONS_00000170"; gene_id "chrA01:1553938-1557451W"; flanks "1556004^,1556290^"; structure "1-,2-"; splice_chain "1556075-,1556095-"; sources "Undefined,Undefined"; NMorMRNA "null"; degree "4"; dimension "2_2";
chrA01	Undefined	as_event	1555882	1556290	.	+	.	transcript_id "TCONS_00000169,TCONS_00000170,TCONS_00000171"; gene_id "chrA01:1553938-1557451W"; flanks "1555882-,1556290^"; structure "1^3-,1^4-,2^5-"; splice_chain "1556004^1556075-,1556004^1556095-,1556005^1556096-"; sources "Undefined,Undefined,Undefined"; NMorMRNA "null"; degree "9"; dimension "3_3";
chrA01	Undefined	as_event	1556650	1556977	.	+	.	transcript_id "TCONS_00000170,TCONS_00000169/TCONS_00000171"; gene_id "chrA01:1553938-1557451W"; flanks "1556650-,1556977^"; structure "0,1^2-"; splice_chain ",1556820^1556897-"; sources "Undefined,Undefined"; NMorMRNA "null"; degree "4"; dimension "2_2";
chrA01	Undefined	as_event	1685631	1687631	.	+	.	transcript_id "TCONS_00000191,TCONS_00000192"; gene_id "chrA01:1685562-1694625W"; flanks "1685631^,1687631^"; structure "1-,2-"; splice_chain "1685985-,1686035-"; sources "Undefined,Undefined"; NMorMRNA "null"; degree "4"; dimension "2_2";
chrA01	Undefined	as_event	1698539	1699381	.	+	.	transcript_id "TCONS_00000195,TCONS_00000194"; gene_id "chrA01:1698385-1703867W"; flanks "1698539[,1699381^"; structure "0,1^2-"; splice_chain ",1699066^1699159-"; sources "Undefined,Undefined"; NMorMRNA "null"; degree "4"; dimension "2_2";
chrA01	Undefined	as_event	1700023	1700395	.	+	.	transcript_id "TCONS_00000193/TCONS_00000195,TCONS_00000194"; gene_id "chrA01:1698385-1703867W"; flanks "1700023-,1700395^"; structure "0,1^2-"; splice_chain ",1700122^1700198-"; sources "Undefined,Undefined"; NMorMRNA "null"; degree "4"; dimension "2_2";
chrA01	Undefined	as_event	1729558	1729802	.	+	.	transcript_id "TCONS_00000200,TCONS_00000199"; gene_id "chrA01:1729344-1735430W"; flanks "1729558-,1729802-"; structure "1^,2^"; splice_chain "1729631^,1729666^"; sources "Undefined,Undefined"; NMorMRNA "null"; degree "4"; dimension "2_2";
chrA01	Undefined	as_event	1729418	1729802	.	+	.	transcript_id "TCONS_00000198,TCONS_00000200,TCONS_00000199"; gene_id "chrA01:1729344-1735430W"; flanks "1729418^,1729802-"; structure "0,1-2^,1-3^"; splice_chain ",1729558-1729631^,1729558-1729666^"; sources "Undefined,Undefined,Undefined"; NMorMRNA "null"; degree "9"; dimension "3_3";
chrA01	Undefined	as_event	1732088	1732234	.	+	.	transcript_id "TCONS_00000198,TCONS_00000199/TCONS_00000200"; gene_id "chrA01:1729344-1735430W"; flanks "1732088^,1732234^"; structure "1-,2-"; splice_chain "1732174-,1732177-"; sources "Undefined,Undefined"; NMorMRNA "null"; degree "4"; dimension "2_2";
chrA01	Undefined	as_event	1733258	1733534	.	+	.	transcript_id "TCONS_00000198/TCONS_00000200,TCONS_00000199"; gene_id "chrA01:1729344-1735430W"; flanks "1733258-,1733534-"; structure "1^,2^"; splice_chain "1733338^,1733340^"; sources "Undefined,Undefined"; NMorMRNA "null"; degree "4"; dimension "2_2";
chrA01	Undefined	as_event	1734108	1734264	.	+	.	transcript_id "TCONS_00000198/TCONS_00000199,TCONS_00000200"; gene_id "chrA01:1729344-1735430W"; flanks "1734108-,1734264-"; structure "1^,2^"; splice_chain "1734187^,1734188^"; sources "Undefined,Undefined"; NMorMRNA "null"; degree "4"; dimension "2_2";
chrA01	Undefined	as_event	1734991	1735311	.	+	.	transcript_id "TCONS_00000200,TCONS_00000198/TCONS_00000199"; gene_id "chrA01:1729344-1735430W"; flanks "1734991-,1735311^"; structure "0,1^2-"; splice_chain ",1735152^1735242-"; sources "Undefined,Undefined"; NMorMRNA "null"; degree "4"; dimension "2_2";
chrA01	Undefined	as_event	1788161	1788418	.	+	.	transcript_id "TCONS_00000204,TCONS_00000205"; gene_id "chrA01:1786314-1790724W"; flanks "1788161-,1788418^"; structure "0,1^2-"; splice_chain ",1788238^1788318-"; sources "Undefined,Undefined"; NMorMRNA "null"; degree "4"; dimension "2_2";
chrA01	Undefined	as_event	1845036	1845205	.	+	.	transcript_id "TCONS_00000207/TCONS_00000208,TCONS_00000209"; gene_id "chrA01:1842410-1850073W"; flanks "1845036-,1845205-"; structure "1^,2^"; splice_chain "1845091^,1845106^"; sources "Undefined,Undefined"; NMorMRNA "null"; degree "4"; dimension "2_2";
chrA01	Undefined	as_event	1846000	1846412	.	+	.	transcript_id "TCONS_00000207,TCONS_00000208/TCONS_00000209"; gene_id "chrA01:1842410-1850073W"; flanks "1846000-,1846412-"; structure "1^,2^"; splice_chain "1846316^,1846321^"; sources "Undefined,Undefined"; NMorMRNA "null"; degree "4"; dimension "2_2";
chrA01	Undefined	as_event	1893177	1893330	.	+	.	transcript_id "TCONS_00000212,TCONS_00000213"; gene_id "chrA01:1892346-1895453W"; flanks "1893177-,1893330-"; structure "1^,2^"; splice_chain "1893239^,1893241^"; sources "Undefined,Undefined"; NMorMRNA "null"; degree "4"; dimension "2_2";
chrA01	Undefined	as_event	1894125	1894402	.	+	.	transcript_id "TCONS_00000213,TCONS_00000212"; gene_id "chrA01:1892346-1895453W"; flanks "1894125-,1894402^"; structure "0,1^2-"; splice_chain ",1894193^1894273-"; sources "Undefined,Undefined"; NMorMRNA "null"; degree "4"; dimension "2_2";
chrA01	Undefined	as_event	2109289	2109515	.	+	.	transcript_id "TCONS_00000224,TCONS_00000225/TCONS_00000226"; gene_id "chrA01:2107634-2110400W"; flanks "2109289^,2109515^"; structure "1-,2-"; splice_chain "2109391-,2109393-"; sources "Undefined,Undefined"; NMorMRNA "null"; degree "4"; dimension "2_2";
chrA01	Undefined	as_event	2109515	2109700	.	+	.	transcript_id "TCONS_00000225,TCONS_00000224/TCONS_00000226"; gene_id "chrA01:2107634-2110400W"; flanks "2109515^,2109700^"; structure "1-,2-"; splice_chain "2109595-,2109596-"; sources "Undefined,Undefined"; NMorMRNA "null"; degree "4"; dimension "2_2";
chrA01	Undefined	as_event	2109968	2110240	.	+	.	transcript_id "TCONS_00000225,TCONS_00000226"; gene_id "chrA01:2107634-2110400W"; flanks "2109968-,2110240^"; structure "1^3-,2^4-"; splice_chain "2110075^2110168-,2110077^2110170-"; sources "Undefined,Undefined"; NMorMRNA "null"; degree "4"; dimension "2_2";
chrA01	Undefined	as_event	2221089	2221386	.	+	.	transcript_id "TCONS_00000234,TCONS_00000235/TCONS_00000236"; gene_id "chrA01:2219598-2226102W"; flanks "2221089-,2221386^"; structure "0,1^2-"; splice_chain ",2221208^2221292-"; sources "Undefined,Undefined"; NMorMRNA "null"; degree "4"; dimension "2_2";
chrA01	Undefined	as_event	2221851	2222235	.	+	.	transcript_id "TCONS_00000234,TCONS_00000235/TCONS_00000236"; gene_id "chrA01:2219598-2226102W"; flanks "2221851-,2222235^"; structure "0,1^2-"; splice_chain ",2221963^2222043-"; sources "Undefined,Undefined"; NMorMRNA "null"; degree "4"; dimension "2_2";
chrA01	Undefined	as_event	2223238	2223363	.	+	.	transcript_id "TCONS_00000235/TCONS_00000236,TCONS_00000234"; gene_id "chrA01:2219598-2226102W"; flanks "2223238-,2223363-"; structure "1^,2^"; splice_chain "2223282^,2223284^"; sources "Undefined,Undefined"; NMorMRNA "null"; degree "4"; dimension "2_2";
chrA01	Undefined	as_event	2223682	2224091	.	+	.	transcript_id "TCONS_00000236,TCONS_00000234/TCONS_00000235"; gene_id "chrA01:2219598-2226102W"; flanks "2223682-,2224091^"; structure "0,1^2-"; splice_chain ",2223798^2223881-"; sources "Undefined,Undefined"; NMorMRNA "null"; degree "4"; dimension "2_2";
chrA01	Undefined	as_event	2330412	2330804	.	+	.	transcript_id "TCONS_00000250,TCONS_00000251"; gene_id "chrA01:2328573-2333956W"; flanks "2330412-,2330804^"; structure "0,1^2-"; splice_chain ",2330538^2330613-"; sources "Undefined,Undefined"; NMorMRNA "null"; degree "4"; dimension "2_2";
chrA01	Undefined	as_event	2387131	2387393	.	+	.	transcript_id "TCONS_00000255,TCONS_00000256/TCONS_00000257"; gene_id "chrA01:2385614-2387812W"; flanks "2387131-,2387393^"; structure "0,1^2-"; splice_chain ",2387217^2387302-"; sources "Undefined,Undefined"; NMorMRNA "null"; degree "4"; dimension "2_2";
chrA01	Undefined	as_event	2387565	2387812	.	+	.	transcript_id "TCONS_00000257,TCONS_00000255/TCONS_00000256"; gene_id "chrA01:2385614-2387812W"; flanks "2387565-,2387812]"; structure "0,1^2-"; splice_chain ",2387639^2387745-"; sources "Undefined,Undefined"; NMorMRNA "null"; degree "4"; dimension "2_2";
chrA01	Undefined	as_event	2517804	2518168	.	+	.	transcript_id "TCONS_00000266,TCONS_00000265"; gene_id "chrA01:2517656-2518442W"; flanks "2517804-,2518168^"; structure "1^3-,2^4-"; splice_chain "2517878^2518034-,2517882^2518038-"; sources "Undefined,Undefined"; NMorMRNA "null"; degree "4"; dimension "2_2";
chrA01	Undefined	as_event	2582161	2582560	.	+	.	transcript_id "TCONS_00000272,TCONS_00000273"; gene_id "chrA01:2575005-2590549W"; flanks "2582161-,2582560^"; structure "0,1^2-"; splice_chain ",2582272^2582351-"; sources "Undefined,Undefined"; NMorMRNA "null"; degree "4"; dimension "2_2";
chrA01	Undefined	as_event	2598989	2599290	.	+	.	transcript_id "TCONS_00000276,TCONS_00000275"; gene_id "chrA01:2597650-2600915W"; flanks "2598989-,2599290^"; structure "0,1^2-"; splice_chain ",2599124^2599212-"; sources "Undefined,Undefined"; NMorMRNA "null"; degree "4"; dimension "2_2";
chrA01	Undefined	as_event	2639906	2640322	.	+	.	transcript_id "TCONS_00000280,TCONS_00000281"; gene_id "chrA01:2638780-2641150W"; flanks "2639906-,2640322^"; structure "0,1^2-"; splice_chain ",2640049^2640143-"; sources "Undefined,Undefined"; NMorMRNA "null"; degree "4"; dimension "2_2";
chrA01	Undefined	as_event	2640439	2641019	.	+	.	transcript_id "TCONS_00000280,TCONS_00000281/TCONS_00000282"; gene_id "chrA01:2638780-2641150W"; flanks "2640439-,2641019^"; structure "0,1^2-3^4-"; splice_chain ",2640664^2640750-2640863^2640933-"; sources "Undefined,Undefined"; NMorMRNA "null"; degree "4"; dimension "2_2";
chrA01	Undefined	as_event	2823982	2824318	.	+	.	transcript_id "TCONS_00000289,TCONS_00000288"; gene_id "chrA01:2823040-2825411W"; flanks "2823982-,2824318^"; structure "0,1^2-"; splice_chain ",2824067^2824145-"; sources "Undefined,Undefined"; NMorMRNA "null"; degree "4"; dimension "2_2";
chrA01	Undefined	as_event	2896234	2896742	.	+	.	transcript_id "TCONS_00000294,TCONS_00000295"; gene_id "chrA01:2894489-2897583W"; flanks "2896234-,2896742^"; structure "0,1^2-"; splice_chain ",2896418^2896492-"; sources "Undefined,Undefined"; NMorMRNA "null"; degree "4"; dimension "2_2";
chrA01	Undefined	as_event	2896842	2897262	.	+	.	transcript_id "TCONS_00000294,TCONS_00000295"; gene_id "chrA01:2894489-2897583W"; flanks "2896842-,2897262^"; structure "0,1^2-"; splice_chain ",2896987^2897086-"; sources "Undefined,Undefined"; NMorMRNA "null"; degree "4"; dimension "2_2";
chrA01	Undefined	as_event	3028148	3028455	.	+	.	transcript_id "TCONS_00000304,TCONS_00000306"; gene_id "chrA01:3025663-3028455W"; flanks "3028148-,3028455]"; structure "0,1^2-"; splice_chain ",3028231^3028322-"; sources "Undefined,Undefined"; NMorMRNA "null"; degree "4"; dimension "2_2";
chrA01	Undefined	as_event	3093933	3095035	.	+	.	transcript_id "TCONS_00000311,TCONS_00000312"; gene_id "chrA01:3093933-3095086W"; flanks "3093933[,3095035]"; structure "1^4-,2^3-"; splice_chain "3094624^3094863-,3094651^3094802-"; sources "Undefined,Undefined"; NMorMRNA "null"; degree "4"; dimension "2_2";
chrA01	Undefined	as_event	3167781	3168204	.	+	.	transcript_id "TCONS_00000320,TCONS_00000321"; gene_id "chrA01:3165568-3168204W"; flanks "3167781^,3168204]"; structure "1-,2-"; splice_chain "3168094-,3168130-"; sources "Undefined,Undefined"; NMorMRNA "null"; degree "4"; dimension "2_2";
chrA01	Undefined	as_event	3188816	3189265	.	+	.	transcript_id "TCONS_00000323,TCONS_00000322"; gene_id "chrA01:3187758-3192633W"; flanks "3188816-,3189265^"; structure "0,1^2-"; splice_chain ",3188935^3189029-"; sources "Undefined,Undefined"; NMorMRNA "null"; degree "4"; dimension "2_2";
chrA01	Undefined	as_event	3189353	3190824	.	+	.	transcript_id "TCONS_00000323,TCONS_00000322"; gene_id "chrA01:3187758-3192633W"; flanks "3189353-,3190824^"; structure "0,1^2-3^4-"; splice_chain ",3190342^3190426-3190570^3190660-"; sources "Undefined,Undefined"; NMorMRNA "null"; degree "4"; dimension "2_2";
chrA01	Undefined	as_event	3348862	3349083	.	+	.	transcript_id "TCONS_00000341,TCONS_00000340"; gene_id "chrA01:3343751-3352281W"; flanks "3348862^,3349083^"; structure "1-,2-"; splice_chain "3348967-,3348973-"; sources "Undefined,Undefined"; NMorMRNA "null"; degree "4"; dimension "2_2";
chrA01	Undefined	as_event	3370703	3370873	.	+	.	transcript_id "TCONS_00000346,TCONS_00000347"; gene_id "chrA01:3369007-3371204W"; flanks "3370703-,3370873]"; structure "0,1^2-"; splice_chain ",3370748^3370835-"; sources "Undefined,Undefined"; NMorMRNA "null"; degree "4"; dimension "2_2";
chrA01	Undefined	as_event	3466580	3467002	.	+	.	transcript_id "TCONS_00000357,TCONS_00000358"; gene_id "chrA01:3466580-3470657W"; flanks "3466580[,3467002^"; structure "1^3-,2^4-"; splice_chain "3466792^3466870-,3466804^3466882-"; sources "Undefined,Undefined"; NMorMRNA "null"; degree "4"; dimension "2_2";
chrA01	Undefined	as_event	3472109	3474053	.	+	.	transcript_id "TCONS_00000360,TCONS_00000359"; gene_id "chrA01:3472109-3474053W"; flanks "3472109[,3474053]"; structure "1^3-,2^4-"; splice_chain "3472536^3473023-,3472538^3473025-"; sources "Undefined,Undefined"; NMorMRNA "null"; degree "4"; dimension "2_2";
chrA01	Undefined	as_event	3681361	3681648	.	+	.	transcript_id "TCONS_00000365,TCONS_00000364"; gene_id "chrA01:3681188-3685306W"; flanks "3681361-,3681648^"; structure "1^3-,2^4-"; splice_chain "3681417^3681547-,3681434^3681564-"; sources "Undefined,Undefined"; NMorMRNA "null"; degree "4"; dimension "2_2";
chrA01	Undefined	as_event	3684087	3684340	.	+	.	transcript_id "TCONS_00000364/TCONS_00000365,TCONS_00000366"; gene_id "chrA01:3681188-3685306W"; flanks "3684087-,3684340^"; structure "0,1^2-"; splice_chain ",3684154^3684227-"; sources "Undefined,Undefined"; NMorMRNA "null"; degree "4"; dimension "2_2";
chrA01	Undefined	as_event	3684805	3685020	.	+	.	transcript_id "TCONS_00000365/TCONS_00000366,TCONS_00000364"; gene_id "chrA01:3681188-3685306W"; flanks "3684805-,3685020-"; structure "1^,2^"; splice_chain "3684910^,3684912^"; sources "Undefined,Undefined"; NMorMRNA "null"; degree "4"; dimension "2_2";
chrA01	Undefined	as_event	4012110	4012656	.	+	.	transcript_id "TCONS_00000381,TCONS_00000382"; gene_id "chrA01:4012090-4014141W"; flanks "4012110^,4012656^"; structure "1-,2-"; splice_chain "4012469-,4012470-"; sources "Undefined,Undefined"; NMorMRNA "null"; degree "4"; dimension "2_2";
chrA01	Undefined	as_event	4078287	4078717	.	+	.	transcript_id "TCONS_00000385,TCONS_00000386"; gene_id "chrA01:4076546-4079624W"; flanks "4078287-,4078717^"; structure "1^4-,2^3-"; splice_chain "4078411^4078528-,4078413^4078503-"; sources "Undefined,Undefined"; NMorMRNA "null"; degree "4"; dimension "2_2";
chrA01	Undefined	as_event	4102310	4103153	.	+	.	transcript_id "TCONS_00000390,TCONS_00000389"; gene_id "chrA01:4101303-4103153W"; flanks "4102310-,4103153]"; structure "0,1^2-"; splice_chain ",4102549^4102638-"; sources "Undefined,Undefined"; NMorMRNA "null"; degree "4"; dimension "2_2";
chrA01	Undefined	as_event	4193161	4193488	.	+	.	transcript_id "TCONS_00000394,TCONS_00000395"; gene_id "chrA01:4192077-4194307W"; flanks "4193161-,4193488^"; structure "0,1^2-"; splice_chain ",4193269^4193350-"; sources "Undefined,Undefined"; NMorMRNA "null"; degree "4"; dimension "2_2";
chrA01	Undefined	as_event	4235892	4236193	.	+	.	transcript_id "TCONS_00000398,TCONS_00000397"; gene_id "chrA01:4232784-4236629W"; flanks "4235892-,4236193^"; structure "1^3-,2^4-"; splice_chain "4236017^4236089-,4236027^4236099-"; sources "Undefined,Undefined"; NMorMRNA "null"; degree "4"; dimension "2_2";
chrA01	Undefined	as_event	4260499	4261963	.	+	.	transcript_id "TCONS_00000402,TCONS_00000401"; gene_id "chrA01:4260499-4261963W"; flanks "4260499[,4261963]"; structure "0,1^2-"; splice_chain ",4260868^4261540-"; sources "Undefined,Undefined"; NMorMRNA "null"; degree "4"; dimension "2_2";
chrA01	Undefined	as_event	4336333	4336828	.	+	.	transcript_id "TCONS_00000405,TCONS_00000404"; gene_id "chrA01:4336333-4339487W"; flanks "4336333[,4336828^"; structure "0,1^2-"; splice_chain ",4336530^4336711-"; sources "Undefined,Undefined"; NMorMRNA "null"; degree "4"; dimension "2_2";
chrA01	Undefined	as_event	4337545	4337916	.	+	.	transcript_id "TCONS_00000404,TCONS_00000405"; gene_id "chrA01:4336333-4339487W"; flanks "4337545-,4337916^"; structure "0,1^2-"; splice_chain ",4337661^4337765-"; sources "Undefined,Undefined"; NMorMRNA "null"; degree "4"; dimension "2_2";
chrA01	Undefined	as_event	4338827	4339049	.	+	.	transcript_id "TCONS_00000405,TCONS_00000404"; gene_id "chrA01:4336333-4339487W"; flanks "4338827-,4339049^"; structure "0,1^2-"; splice_chain ",4338911^4338981-"; sources "Undefined,Undefined"; NMorMRNA "null"; degree "4"; dimension "2_2";
chrA01	Undefined	as_event	4347673	4348897	.	+	.	transcript_id "TCONS_00000406,TCONS_00000407"; gene_id "chrA01:4346013-4349823W"; flanks "4347673-,4348897^"; structure "0,1^2-"; splice_chain ",4348411^4348472-"; sources "Undefined,Undefined"; NMorMRNA "null"; degree "4"; dimension "2_2";
chrA01	Undefined	as_event	4390019	4390269	.	+	.	transcript_id "TCONS_00000411/TCONS_00000412,TCONS_00000410"; gene_id "chrA01:4386992-4392809W"; flanks "4390019-,4390269^"; structure "1^3-,2^4-"; splice_chain "4390077^4390152-,4390089^4390164-"; sources "Undefined,Undefined"; NMorMRNA "null"; degree "4"; dimension "2_2";
chrA01	Undefined	as_event	4390710	4390996	.	+	.	transcript_id "TCONS_00000410/TCONS_00000411/TCONS_00000412,TCONS_00000413"; gene_id "chrA01:4386992-4392809W"; flanks "4390710-,4390996^"; structure "0,1^2-"; splice_chain ",4390827^4390911-"; sources "Undefined,Undefined"; NMorMRNA "null"; degree "4"; dimension "2_2";
chrA01	Undefined	as_event	4391098	4391319	.	+	.	transcript_id "TCONS_00000410/TCONS_00000411/TCONS_00000413,TCONS_00000412"; gene_id "chrA01:4386992-4392809W"; flanks "4391098-,4391319^"; structure "1^3-,2^4-"; splice_chain "4391121^4391211-,4391122^4391212-"; sources "Undefined,Undefined"; NMorMRNA "null"; degree "4"; dimension "2_2";
chrA01	Undefined	as_event	4391554	4391850	.	+	.	transcript_id "TCONS_00000410,TCONS_00000411/TCONS_00000412/TCONS_00000413"; gene_id "chrA01:4386992-4392809W"; flanks "4391554-,4391850^"; structure "0,1^2-"; splice_chain ",4391671^4391761-"; sources "Undefined,Undefined"; NMorMRNA "null"; degree "4"; dimension "2_2";
chrA01	Undefined	as_event	4393658	4393943	.	+	.	transcript_id "TCONS_00000414,TCONS_00000415/TCONS_00000416"; gene_id "chrA01:4392977-4396890W"; flanks "4393658-,4393943^"; structure "0,1^2-"; splice_chain ",4393775^4393858-"; sources "Undefined,Undefined"; NMorMRNA "null"; degree "4"; dimension "2_2";
chrA01	Undefined	as_event	4394159	4394363	.	+	.	transcript_id "TCONS_00000416,TCONS_00000414/TCONS_00000415"; gene_id "chrA01:4392977-4396890W"; flanks "4394159-,4394363-"; structure "1^,2^"; splice_chain "4394267^,4394268^"; sources "Undefined,Undefined"; NMorMRNA "null"; degree "4"; dimension "2_2";
chrA01	Undefined	as_event	4395340	4395756	.	+	.	transcript_id "TCONS_00000414/TCONS_00000415,TCONS_00000416"; gene_id "chrA01:4392977-4396890W"; flanks "4395340-,4395756^"; structure "1^3-5^7-,2^4-6^8-"; splice_chain "4395428^4395517-4395540^4395663-,4395430^4395519-4395542^4395665-"; sources "Undefined,Undefined"; NMorMRNA "null"; degree "4"; dimension "2_2";
chrA01	Undefined	as_event	4456409	4456555	.	+	.	transcript_id "TCONS_00000420,TCONS_00000419"; gene_id "chrA01:4455815-4457803W"; flanks "4456409-,4456555-"; structure "1^,2^"; splice_chain "4456466^,4456471^"; sources "Undefined,Undefined"; NMorMRNA "null"; degree "4"; dimension "2_2";
chrA01	Undefined	as_event	4518492	4518661	.	+	.	transcript_id "TCONS_00000425/TCONS_00000426,TCONS_00000427"; gene_id "chrA01:4516942-4522865W"; flanks "4518492-,4518661-"; structure "1^,2^"; splice_chain "4518561^,4518562^"; sources "Undefined,Undefined"; NMorMRNA "null"; degree "4"; dimension "2_2";
chrA01	Undefined	as_event	4518661	4518846	.	+	.	transcript_id "TCONS_00000426/TCONS_00000427,TCONS_00000425"; gene_id "chrA01:4516942-4522865W"; flanks "4518661-,4518846-"; structure "1^,2^"; splice_chain "4518756^,4518757^"; sources "Undefined,Undefined"; NMorMRNA "null"; degree "4"; dimension "2_2";
chrA01	Undefined	as_event	4519190	4519392	.	+	.	transcript_id "TCONS_00000425/TCONS_00000427,TCONS_00000426"; gene_id "chrA01:4516942-4522865W"; flanks "4519190-,4519392-"; structure "1^,2^"; splice_chain "4519273^,4519274^"; sources "Undefined,Undefined"; NMorMRNA "null"; degree "4"; dimension "2_2";
chrA01	Undefined	as_event	4577044	4577408	.	+	.	transcript_id "TCONS_00000430,TCONS_00000428"; gene_id "chrA01:4575083-4577545W"; flanks "4577044-,4577408^"; structure "1^3-,2^4-"; splice_chain "4577145^4577226-,4577147^4577228-"; sources "Undefined,Undefined"; NMorMRNA "null"; degree "4"; dimension "2_2";
chrA01	Undefined	as_event	4577226	4577545	.	+	.	transcript_id "TCONS_00000430,TCONS_00000429"; gene_id "chrA01:4575083-4577545W"; flanks "4577226-,4577545]"; structure "1^3-,2^4-"; splice_chain "4577408^4577492-,4577418^4577502-"; sources "Undefined,Undefined"; NMorMRNA "null"; degree "4"; dimension "2_2";
chrA01	Undefined	as_event	4746478	4746841	.	+	.	transcript_id "TCONS_00000441,TCONS_00000442"; gene_id "chrA01:4742275-4746841W"; flanks "4746478-,4746841]"; structure "1^3-,2^4-"; splice_chain "4746541^4746630-,4746585^4746674-"; sources "Undefined,Undefined"; NMorMRNA "null"; degree "4"; dimension "2_2";
chrA01	Undefined	as_event	4776198	4776406	.	+	.	transcript_id "TCONS_00000443,TCONS_00000444"; gene_id "chrA01:4775699-4778919W"; flanks "4776198-,4776406^"; structure "0,1^2-"; splice_chain ",4776273^4776343-"; sources "Undefined,Undefined"; NMorMRNA "null"; degree "4"; dimension "2_2";
chrA01	Undefined	as_event	4776505	4776770	.	+	.	transcript_id "TCONS_00000443,TCONS_00000444"; gene_id "chrA01:4775699-4778919W"; flanks "4776505-,4776770^"; structure "0,1^2-"; splice_chain ",4776584^4776666-"; sources "Undefined,Undefined"; NMorMRNA "null"; degree "4"; dimension "2_2";
chrA01	Undefined	as_event	4798867	4799624	.	+	.	transcript_id "TCONS_00000449/TCONS_00000452,TCONS_00000450/TCONS_00000451"; gene_id "chrA01:4798763-4803470W"; flanks "4798867^,4799624^"; structure "1-,2-"; splice_chain "4799384-,4799390-"; sources "Undefined,Undefined"; NMorMRNA "null"; degree "4"; dimension "2_2";
chrA01	Undefined	as_event	4802905	4803031	.	+	.	transcript_id "TCONS_00000451/TCONS_00000452,TCONS_00000449/TCONS_00000450"; gene_id "chrA01:4798763-4803470W"; flanks "4802905^,4803031^"; structure "1-,2-"; splice_chain "4802981-,4802990-"; sources "Undefined,Undefined"; NMorMRNA "null"; degree "4"; dimension "2_2";
chrA01	Undefined	as_event	4832018	4832347	.	+	.	transcript_id "TCONS_00000455,TCONS_00000454"; gene_id "chrA01:4828176-4834159W"; flanks "4832018-,4832347^"; structure "0,1^2-"; splice_chain ",4832143^4832211-"; sources "Undefined,Undefined"; NMorMRNA "null"; degree "4"; dimension "2_2";
chrA01	Undefined	as_event	4894270	4894517	.	+	.	transcript_id "TCONS_00000460,TCONS_00000459"; gene_id "chrA01:4893323-4896022W"; flanks "4894270-,4894517-"; structure "1^,2^"; splice_chain "4894395^,4894396^"; sources "Undefined,Undefined"; NMorMRNA "null"; degree "4"; dimension "2_2";
chrA01	Undefined	as_event	5002278	5003562	.	+	.	transcript_id "TCONS_00000465,TCONS_00000464"; gene_id "chrA01:5002278-5005547W"; flanks "5002278[,5003562^"; structure "0,1^2-"; splice_chain ",5003293^5003415-"; sources "Undefined,Undefined"; NMorMRNA "null"; degree "4"; dimension "2_2";
chrA01	Undefined	as_event	5029083	5029640	.	+	.	transcript_id "TCONS_00000472,TCONS_00000471"; gene_id "chrA01:5029007-5031622W"; flanks "5029083^,5029640^"; structure "1-,2-"; splice_chain "5029356-,5029390-"; sources "Undefined,Undefined"; NMorMRNA "null"; degree "4"; dimension "2_2";
chrA01	Undefined	as_event	5033591	5034449	.	+	.	transcript_id "TCONS_00000473,TCONS_00000474"; gene_id "chrA01:5033224-5037083W"; flanks "5033591-,5034449^"; structure "1^3-,2^4-"; splice_chain "5034231^5034318-,5034241^5034328-"; sources "Undefined,Undefined"; NMorMRNA "null"; degree "4"; dimension "2_2";
chrA01	Undefined	as_event	5180843	5181079	.	+	.	transcript_id "TCONS_00000481,TCONS_00000482"; gene_id "chrA01:5180264-5181079W"; flanks "5180843-,5181079]"; structure "0,1^2-"; splice_chain ",5180949^5181032-"; sources "Undefined,Undefined"; NMorMRNA "null"; degree "4"; dimension "2_2";
chrA01	Undefined	as_event	5231374	5231639	.	+	.	transcript_id "TCONS_00000485,TCONS_00000486"; gene_id "chrA01:5230853-5232129W"; flanks "5231374-,5231639^"; structure "0,1^2-"; splice_chain ",5231461^5231540-"; sources "Undefined,Undefined"; NMorMRNA "null"; degree "4"; dimension "2_2";
chrA01	Undefined	as_event	5291249	5291681	.	+	.	transcript_id "TCONS_00000498,TCONS_00000499"; gene_id "chrA01:5290813-5296283W"; flanks "5291249^,5291681^"; structure "1-,2-"; splice_chain "5291643-,5291646-"; sources "Undefined,Undefined"; NMorMRNA "null"; degree "4"; dimension "2_2";
chrA01	Undefined	as_event	5637529	5637795	.	+	.	transcript_id "TCONS_00000528,TCONS_00000529"; gene_id "chrA01:5636926-5638910W"; flanks "5637529-,5637795^"; structure "0,1^2-"; splice_chain ",5637659^5637726-"; sources "Undefined,Undefined"; NMorMRNA "null"; degree "4"; dimension "2_2";
chrA01	Undefined	as_event	5638431	5638666	.	+	.	transcript_id "TCONS_00000528/TCONS_00000530,TCONS_00000529"; gene_id "chrA01:5636926-5638910W"; flanks "5638431-,5638666-"; structure "1^,2^"; splice_chain "5638582^,5638583^"; sources "Undefined,Undefined"; NMorMRNA "null"; degree "4"; dimension "2_2";
chrA01	Undefined	as_event	5638666	5638822	.	+	.	transcript_id "TCONS_00000529/TCONS_00000530,TCONS_00000528"; gene_id "chrA01:5636926-5638910W"; flanks "5638666-,5638822-"; structure "1^,2^"; splice_chain "5638749^,5638750^"; sources "Undefined,Undefined"; NMorMRNA "null"; degree "4"; dimension "2_2";
chrA01	Undefined	as_event	5666332	5666759	.	+	.	transcript_id "TCONS_00000532/TCONS_00000534,TCONS_00000533"; gene_id "chrA01:5663008-5668614W"; flanks "5666332-,5666759-"; structure "1^,2^"; splice_chain "5666411^,5666412^"; sources "Undefined,Undefined"; NMorMRNA "null"; degree "4"; dimension "2_2";
chrA01	Undefined	as_event	5666759	5666882	.	+	.	transcript_id "TCONS_00000533/TCONS_00000534,TCONS_00000532"; gene_id "chrA01:5663008-5668614W"; flanks "5666759-,5666882-"; structure "1^,2^"; splice_chain "5666803^,5666804^"; sources "Undefined,Undefined"; NMorMRNA "null"; degree "4"; dimension "2_2";
chrA01	Undefined	as_event	5789122	5789555	.	+	.	transcript_id "TCONS_00000544,TCONS_00000545"; gene_id "chrA01:5783956-5789555W"; flanks "5789122^,5789555]"; structure "1-,2-"; splice_chain "5789200-,5789203-"; sources "Undefined,Undefined"; NMorMRNA "null"; degree "4"; dimension "2_2";
chrA01	Undefined	as_event	5811878	5812603	.	+	.	transcript_id "TCONS_00000546,TCONS_00000547,TCONS_00000548"; gene_id "chrA01:5811878-5814408W"; flanks "5811878[,5812603^"; structure "1^4-,2^5-,3^6-"; splice_chain "5812186^5812513-,5812187^5812514-,5812196^5812523-"; sources "Undefined,Undefined,Undefined"; NMorMRNA "null"; degree "9"; dimension "3_3";
chrA01	Undefined	as_event	5812751	5813034	.	+	.	transcript_id "TCONS_00000548,TCONS_00000546/TCONS_00000547"; gene_id "chrA01:5811878-5814408W"; flanks "5812751^,5813034^"; structure "1-,2-"; splice_chain "5812940-,5812942-"; sources "Undefined,Undefined"; NMorMRNA "null"; degree "4"; dimension "2_2";
chrA01	Undefined	as_event	5814045	5814224	.	+	.	transcript_id "TCONS_00000547/TCONS_00000548,TCONS_00000546"; gene_id "chrA01:5811878-5814408W"; flanks "5814045-,5814224-"; structure "1^,2^"; splice_chain "5814122^,5814124^"; sources "Undefined,Undefined"; NMorMRNA "null"; degree "4"; dimension "2_2";
chrA01	Undefined	as_event	5814693	5815061	.	+	.	transcript_id "TCONS_00000550,TCONS_00000549"; gene_id "chrA01:5814671-5817198W"; flanks "5814693^,5815061^"; structure "1-,2-"; splice_chain "5814941-,5814995-"; sources "Undefined,Undefined"; NMorMRNA "null"; degree "4"; dimension "2_2";
chrA01	Undefined	as_event	5887174	5887534	.	+	.	transcript_id "TCONS_00000554,TCONS_00000555"; gene_id "chrA01:5885655-5888154W"; flanks "5887174-,5887534^"; structure "0,1^2-"; splice_chain ",5887286^5887367-"; sources "Undefined,Undefined"; NMorMRNA "null"; degree "4"; dimension "2_2";
chrA01	Undefined	as_event	6080977	6081781	.	+	.	transcript_id "TCONS_00000563,TCONS_00000562"; gene_id "chrA01:6080812-6082536W"; flanks "6080977^,6081781^"; structure "1-,2-"; splice_chain "6081464-,6081467-"; sources "Undefined,Undefined"; NMorMRNA "null"; degree "4"; dimension "2_2";
chrA01	Undefined	as_event	6080812	6081781	.	+	.	transcript_id "TCONS_00000563,TCONS_00000562,TCONS_00000564"; gene_id "chrA01:6080812-6082536W"; flanks "6080812[,6081781^"; structure "1^3-,1^4-,2^5-"; splice_chain "6080977^6081464-,6080977^6081467-,6080982^6081472-"; sources "Undefined,Undefined,Undefined"; NMorMRNA "null"; degree "9"; dimension "3_3";
chrA01	Undefined	as_event	6173716	6174121	.	+	.	transcript_id "TCONS_00000569,TCONS_00000570"; gene_id "chrA01:6173075-6175437W"; flanks "6173716-,6174121^"; structure "0,1^2-"; splice_chain ",6173877^6173953-"; sources "Undefined,Undefined"; NMorMRNA "null"; degree "4"; dimension "2_2";
chrA01	Undefined	as_event	6175123	6175437	.	+	.	transcript_id "TCONS_00000569,TCONS_00000570"; gene_id "chrA01:6173075-6175437W"; flanks "6175123-,6175437]"; structure "0,1^2-"; splice_chain ",6175180^6175263-"; sources "Undefined,Undefined"; NMorMRNA "null"; degree "4"; dimension "2_2";
chrA01	Undefined	as_event	6298698	6299031	.	+	.	transcript_id "TCONS_00000578,TCONS_00000579"; gene_id "chrA01:6297475-6299297W"; flanks "6298698-,6299031^"; structure "0,1^2-"; splice_chain ",6298860^6298934-"; sources "Undefined,Undefined"; NMorMRNA "null"; degree "4"; dimension "2_2";
chrA01	Undefined	as_event	6304198	6304783	.	+	.	transcript_id "TCONS_00000580,TCONS_00000581"; gene_id "chrA01:6302407-6304783W"; flanks "6304198-,6304783]"; structure "0,1^2-"; splice_chain ",6304329^6304418-"; sources "Undefined,Undefined"; NMorMRNA "null"; degree "4"; dimension "2_2";
chrA01	Undefined	as_event	6352414	6352950	.	+	.	transcript_id "TCONS_00000582,TCONS_00000583"; gene_id "chrA01:6352414-6356358W"; flanks "6352414[,6352950^"; structure "0,1^2-"; splice_chain ",6352680^6352850-"; sources "Undefined,Undefined"; NMorMRNA "null"; degree "4"; dimension "2_2";
chrA01	Undefined	as_event	6353059	6353324	.	+	.	transcript_id "TCONS_00000583,TCONS_00000582"; gene_id "chrA01:6352414-6356358W"; flanks "6353059-,6353324^"; structure "0,1^2-"; splice_chain ",6353165^6353237-"; sources "Undefined,Undefined"; NMorMRNA "null"; degree "4"; dimension "2_2";
chrA01	Undefined	as_event	6812125	6812746	.	+	.	transcript_id "TCONS_00000597,TCONS_00000596"; gene_id "chrA01:6811711-6814044W"; flanks "6812125^,6812746^"; structure "1-,2-"; splice_chain "6812671-,6812672-"; sources "Undefined,Undefined"; NMorMRNA "null"; degree "4"; dimension "2_2";
chrA01	Undefined	as_event	6812835	6813142	.	+	.	transcript_id "TCONS_00000598,TCONS_00000596/TCONS_00000597"; gene_id "chrA01:6811711-6814044W"; flanks "6812835-,6813142^"; structure "0,1^2-"; splice_chain ",6812891^6812976-"; sources "Undefined,Undefined"; NMorMRNA "null"; degree "4"; dimension "2_2";
chrA01	Undefined	as_event	6878777	6879966	.	+	.	transcript_id "TCONS_00000602,TCONS_00000603"; gene_id "chrA01:6877992-6880701W"; flanks "6878777-,6879966-"; structure "1^,2^"; splice_chain "6878925^,6879896^"; sources "Undefined,Undefined"; NMorMRNA "null"; degree "4"; dimension "2_2";
chrA01	Undefined	as_event	6878777	6880011	.	+	.	transcript_id "TCONS_00000604,TCONS_00000602,TCONS_00000603"; gene_id "chrA01:6877992-6880701W"; flanks "6878777-,6880011^"; structure "0,1^3-,2^3-"; splice_chain ",6878925^6879966-,6879896^6879966-"; sources "Undefined,Undefined,Undefined"; NMorMRNA "null"; degree "9"; dimension "3_3";
chrA01	Undefined	as_event	7026627	7027153	.	+	.	transcript_id "TCONS_00000620,TCONS_00000619"; gene_id "chrA01:7025954-7029110W"; flanks "7026627-,7027153^"; structure "1^3-,2^4-"; splice_chain "7026865^7026952-,7026867^7026954-"; sources "Undefined,Undefined"; NMorMRNA "null"; degree "4"; dimension "2_2";
chrA01	Undefined	as_event	7038030	7038504	.	+	.	transcript_id "TCONS_00000621,TCONS_00000623"; gene_id "chrA01:7037234-7038945W"; flanks "7038030^,7038504^"; structure "1-,2-"; splice_chain "7038227-,7038253-"; sources "Undefined,Undefined"; NMorMRNA "null"; degree "4"; dimension "2_2";
chrA01	Undefined	as_event	7037949	7038504	.	+	.	transcript_id "TCONS_00000622,TCONS_00000621,TCONS_00000623"; gene_id "chrA01:7037234-7038945W"; flanks "7037949-,7038504^"; structure "0,1^2-,1^3-"; splice_chain ",7038030^7038227-,7038030^7038253-"; sources "Undefined,Undefined,Undefined"; NMorMRNA "null"; degree "9"; dimension "3_3";
chrA01	Undefined	as_event	7112919	7113759	.	+	.	transcript_id "TCONS_00000629,TCONS_00000628"; gene_id "chrA01:7111343-7113759W"; flanks "7112919-,7113759]"; structure "1^3-,2^4-"; splice_chain "7113152^7113236-,7113162^7113246-"; sources "Undefined,Undefined"; NMorMRNA "null"; degree "4"; dimension "2_2";
chrA01	Undefined	as_event	7131550	7131908	.	+	.	transcript_id "TCONS_00000631/TCONS_00000632,TCONS_00000630"; gene_id "chrA01:7130832-7137285W"; flanks "7131550^,7131908^"; structure "1-,2-"; splice_chain "7131825-,7131828-"; sources "Undefined,Undefined"; NMorMRNA "null"; degree "4"; dimension "2_2";
chrA01	Undefined	as_event	7192114	7192526	.	+	.	transcript_id "TCONS_00000637,TCONS_00000636/TCONS_00000638"; gene_id "chrA01:7192114-7194931W"; flanks "7192114[,7192526-"; structure "1^,2^"; splice_chain "7192323^,7192328^"; sources "Undefined,Undefined"; NMorMRNA "null"; degree "4"; dimension "2_2";
chrA01	Undefined	as_event	7192323	7192773	.	+	.	transcript_id "TCONS_00000637,TCONS_00000635"; gene_id "chrA01:7192114-7194931W"; flanks "7192323^,7192773^"; structure "1-,2-"; splice_chain "7192526-,7192532-"; sources "Undefined,Undefined"; NMorMRNA "null"; degree "4"; dimension "2_2";
chrA01	Undefined	as_event	7192114	7192773	.	+	.	transcript_id "TCONS_00000637,TCONS_00000635,TCONS_00000636/TCONS_00000638"; gene_id "chrA01:7192114-7194931W"; flanks "7192114[,7192773^"; structure "1^3-,1^4-,2^3-"; splice_chain "7192323^7192526-,7192323^7192532-,7192328^7192526-"; sources "Undefined,Undefined,Undefined"; NMorMRNA "null"; degree "9"; dimension "3_3";
chrA01	Undefined	as_event	7192856	7194931	.	+	.	transcript_id "TCONS_00000636,TCONS_00000635,TCONS_00000637/TCONS_00000638"; gene_id "chrA01:7192114-7194931W"; flanks "7192856-,7194931]"; structure "1^4-,2^5-,3^6-"; splice_chain "7192950^7193047-,7192951^7193048-,7192952^7193049-"; sources "Undefined,Undefined,Undefined"; NMorMRNA "null"; degree "9"; dimension "3_3";
chrA01	Undefined	as_event	7218915	7219167	.	+	.	transcript_id "TCONS_00000641,TCONS_00000640"; gene_id "chrA01:7218222-7220161W"; flanks "7218915-,7219167^"; structure "0,1^2-"; splice_chain ",7218990^7219088-"; sources "Undefined,Undefined"; NMorMRNA "null"; degree "4"; dimension "2_2";
chrA01	Undefined	as_event	7219271	7220161	.	+	.	transcript_id "TCONS_00000640,TCONS_00000641"; gene_id "chrA01:7218222-7220161W"; flanks "7219271-,7220161]"; structure "1^3-,2^4-"; splice_chain "7219743^7219971-,7219755^7219983-"; sources "Undefined,Undefined"; NMorMRNA "null"; degree "4"; dimension "2_2";
chrA01	Undefined	as_event	7235185	7235360	.	+	.	transcript_id "TCONS_00000645,TCONS_00000646"; gene_id "chrA01:7233832-7235494W"; flanks "7235185^,7235360^"; structure "1-,2-"; splice_chain "7235267-,7235268-"; sources "Undefined,Undefined"; NMorMRNA "null"; degree "4"; dimension "2_2";
chrA01	Undefined	as_event	7247458	7248846	.	+	.	transcript_id "TCONS_00000649,TCONS_00000650"; gene_id "chrA01:7247163-7248846W"; flanks "7247458-,7248846]"; structure "1^3-5^7-,2^4-6^8-"; splice_chain "7247612^7247710-7247805^7248439-,7247624^7247722-7247815^7248449-"; sources "Undefined,Undefined"; NMorMRNA "null"; degree "4"; dimension "2_2";
chrA01	Undefined	as_event	7363172	7363476	.	+	.	transcript_id "TCONS_00000658,TCONS_00000659"; gene_id "chrA01:7361325-7365361W"; flanks "7363172-,7363476^"; structure "0,1^2-"; splice_chain ",7363268^7363371-"; sources "Undefined,Undefined"; NMorMRNA "null"; degree "4"; dimension "2_2";
chrA01	Undefined	as_event	7364025	7364389	.	+	.	transcript_id "TCONS_00000659,TCONS_00000658"; gene_id "chrA01:7361325-7365361W"; flanks "7364025-,7364389^"; structure "0,1^2-"; splice_chain ",7364092^7364171-"; sources "Undefined,Undefined"; NMorMRNA "null"; degree "4"; dimension "2_2";
chrA01	Undefined	as_event	7452967	7453939	.	+	.	transcript_id "TCONS_00000666,TCONS_00000667"; gene_id "chrA01:7452355-7455078W"; flanks "7452967-,7453939^"; structure "0,1^2-"; splice_chain ",7453077^7453827-"; sources "Undefined,Undefined"; NMorMRNA "null"; degree "4"; dimension "2_2";
chrA01	Undefined	as_event	7502739	7503052	.	+	.	transcript_id "TCONS_00000671,TCONS_00000670"; gene_id "chrA01:7502428-7504694W"; flanks "7502739-,7503052^"; structure "1^3-,2^4-"; splice_chain "7502755^7502783-,7502777^7502805-"; sources "Undefined,Undefined"; NMorMRNA "null"; degree "4"; dimension "2_2";
chrA01	Undefined	as_event	7764962	7765252	.	+	.	transcript_id "TCONS_00000683,TCONS_00000682"; gene_id "chrA01:7764546-7768857W"; flanks "7764962-,7765252^"; structure "0,1^2-"; splice_chain ",7765090^7765178-"; sources "Undefined,Undefined"; NMorMRNA "null"; degree "4"; dimension "2_2";
chrA01	Undefined	as_event	7765353	7765686	.	+	.	transcript_id "TCONS_00000683,TCONS_00000682"; gene_id "chrA01:7764546-7768857W"; flanks "7765353-,7765686^"; structure "0,1^2-"; splice_chain ",7765451^7765579-"; sources "Undefined,Undefined"; NMorMRNA "null"; degree "4"; dimension "2_2";
chrA01	Undefined	as_event	7831795	7832404	.	+	.	transcript_id "TCONS_00000687,TCONS_00000686"; gene_id "chrA01:7829852-7832404W"; flanks "7831795^,7832404]"; structure "1-,2-3^4-"; splice_chain "7831879-,7831884-7832097^7832159-"; sources "Undefined,Undefined"; NMorMRNA "null"; degree "4"; dimension "2_2";
chrA01	Undefined	as_event	8015234	8015830	.	+	.	transcript_id "TCONS_00000697,TCONS_00000696"; gene_id "chrA01:8012953-8019122W"; flanks "8015234-,8015830^"; structure "0,1^2-"; splice_chain ",8015647^8015747-"; sources "Undefined,Undefined"; NMorMRNA "null"; degree "4"; dimension "2_2";
chrA01	Undefined	as_event	8109033	8109426	.	+	.	transcript_id "TCONS_00000707,TCONS_00000706,TCONS_00000708"; gene_id "chrA01:8106225-8109426W"; flanks "8109033-,8109426]"; structure "1^5-,2^4-,3^6-"; splice_chain "8109053^8109202-,8109125^8109196-,8109152^8109223-"; sources "Undefined,Undefined,Undefined"; NMorMRNA "null"; degree "9"; dimension "3_3";
chrA01	Undefined	as_event	8122916	8123269	.	+	.	transcript_id "TCONS_00000709,TCONS_00000710"; gene_id "chrA01:8122732-8126570W"; flanks "8122916^,8123269^"; structure "1-,2-"; splice_chain "8123051-,8123133-"; sources "Undefined,Undefined"; NMorMRNA "null"; degree "4"; dimension "2_2";
chrA01	Undefined	as_event	8123346	8123815	.	+	.	transcript_id "TCONS_00000710,TCONS_00000709"; gene_id "chrA01:8122732-8126570W"; flanks "8123346-,8123815^"; structure "0,1^2-"; splice_chain ",8123516^8123583-"; sources "Undefined,Undefined"; NMorMRNA "null"; degree "4"; dimension "2_2";
chrA01	Undefined	as_event	8125904	8126170	.	+	.	transcript_id "TCONS_00000710,TCONS_00000711"; gene_id "chrA01:8122732-8126570W"; flanks "8125904-,8126170^"; structure "0,1^2-"; splice_chain ",8126000^8126079-"; sources "Undefined,Undefined"; NMorMRNA "null"; degree "4"; dimension "2_2";
chrA01	Undefined	as_event	8462361	8462940	.	+	.	transcript_id "TCONS_00000731,TCONS_00000733,TCONS_00000732"; gene_id "chrA01:8461413-8462940W"; flanks "8462361-,8462940]"; structure "0,1^3-,2^4-"; splice_chain ",8462511^8462592-,8462531^8462637-"; sources "Undefined,Undefined,Undefined"; NMorMRNA "null"; degree "9"; dimension "3_3";
chrA01	Undefined	as_event	8683217	8683576	.	+	.	transcript_id "TCONS_00000747,TCONS_00000748"; gene_id "chrA01:8682812-8684438W"; flanks "8683217-,8683576^"; structure "0,1^2-"; splice_chain ",8683324^8683425-"; sources "Undefined,Undefined"; NMorMRNA "null"; degree "4"; dimension "2_2";
chrA01	Undefined	as_event	8685104	8685442	.	+	.	transcript_id "TCONS_00000751,TCONS_00000750"; gene_id "chrA01:8684667-8686316W"; flanks "8685104-,8685442-"; structure "1^,2^"; splice_chain "8685309^,8685311^"; sources "Undefined,Undefined"; NMorMRNA "null"; degree "4"; dimension "2_2";
chrA01	Undefined	as_event	8688471	8689147	.	+	.	transcript_id "TCONS_00000753,TCONS_00000752"; gene_id "chrA01:8687225-8690169W"; flanks "8688471-,8689147^"; structure "1^3-,2^4-"; splice_chain "8688607^8689046-,8688617^8689056-"; sources "Undefined,Undefined"; NMorMRNA "null"; degree "4"; dimension "2_2";
chrA01	Undefined	as_event	8691553	8691841	.	+	.	transcript_id "TCONS_00000754,TCONS_00000755"; gene_id "chrA01:8690506-8692512W"; flanks "8691553-,8691841^"; structure "0,1^2-"; splice_chain ",8691655^8691738-"; sources "Undefined,Undefined"; NMorMRNA "null"; degree "4"; dimension "2_2";
chrA01	Undefined	as_event	8718833	8719355	.	+	.	transcript_id "TCONS_00000756,TCONS_00000757"; gene_id "chrA01:8718396-8722359W"; flanks "8718833^,8719355-"; structure "0,1-2^"; splice_chain ",8719093-8719161^"; sources "Undefined,Undefined"; NMorMRNA "null"; degree "4"; dimension "2_2";
chrA01	Undefined	as_event	8723380	8724117	.	+	.	transcript_id "TCONS_00000758,TCONS_00000759"; gene_id "chrA01:8722685-8724117W"; flanks "8723380-,8724117]"; structure "0,1^2-"; splice_chain ",8723766^8723850-"; sources "Undefined,Undefined"; NMorMRNA "null"; degree "4"; dimension "2_2";
chrA01	Undefined	as_event	8815288	8815547	.	+	.	transcript_id "TCONS_00000761,TCONS_00000762"; gene_id "chrA01:8814705-8817300W"; flanks "8815288-,8815547^"; structure "0,1^2-"; splice_chain ",8815413^8815478-"; sources "Undefined,Undefined"; NMorMRNA "null"; degree "4"; dimension "2_2";
chrA01	Undefined	as_event	8857047	8858210	.	+	.	transcript_id "TCONS_00000764,TCONS_00000765"; gene_id "chrA01:8857047-8858210W"; flanks "8857047[,8858210]"; structure "0,1^2-"; splice_chain ",8857296^8857480-"; sources "Undefined,Undefined"; NMorMRNA "null"; degree "4"; dimension "2_2";
chrA01	Undefined	as_event	9004097	9004489	.	+	.	transcript_id "TCONS_00000772,TCONS_00000771"; gene_id "chrA01:9003491-9004489W"; flanks "9004097-,9004489]"; structure "1^3-,2^4-"; splice_chain "9004187^9004436-,9004197^9004446-"; sources "Undefined,Undefined"; NMorMRNA "null"; degree "4"; dimension "2_2";
chrA01	Undefined	as_event	9010269	9010677	.	+	.	transcript_id "TCONS_00000776,TCONS_00000775"; gene_id "chrA01:9007191-9011334W"; flanks "9010269-,9010677^"; structure "0,1^2-"; splice_chain ",9010524^9010608-"; sources "Undefined,Undefined"; NMorMRNA "null"; degree "4"; dimension "2_2";
chrA01	Undefined	as_event	9100411	9101048	.	+	.	transcript_id "TCONS_00000781,TCONS_00000782"; gene_id "chrA01:9100411-9101529W"; flanks "9100411[,9101048^"; structure "0,1^2-"; splice_chain ",9100527^9100634-"; sources "Undefined,Undefined"; NMorMRNA "null"; degree "4"; dimension "2_2";
chrA01	Undefined	as_event	9187524	9187864	.	+	.	transcript_id "TCONS_00000785,TCONS_00000786"; gene_id "chrA01:9186737-9188593W"; flanks "9187524-,9187864^"; structure "0,1^2-"; splice_chain ",9187650^9187723-"; sources "Undefined,Undefined"; NMorMRNA "null"; degree "4"; dimension "2_2";
chrA01	Undefined	as_event	9188363	9188593	.	+	.	transcript_id "TCONS_00000786,TCONS_00000785"; gene_id "chrA01:9186737-9188593W"; flanks "9188363-,9188593]"; structure "1^3-,2^4-"; splice_chain "9188489^9188583-,9188495^9188589-"; sources "Undefined,Undefined"; NMorMRNA "null"; degree "4"; dimension "2_2";
chrA01	Undefined	as_event	9220903	9221103	.	+	.	transcript_id "TCONS_00000788,TCONS_00000789/TCONS_00000790"; gene_id "chrA01:9219995-9221974W"; flanks "9220903-,9221103^"; structure "0,1^2-"; splice_chain ",9220973^9221044-"; sources "Undefined,Undefined"; NMorMRNA "null"; degree "4"; dimension "2_2";
chrA01	Undefined	as_event	9221371	9221574	.	+	.	transcript_id "TCONS_00000788,TCONS_00000789/TCONS_00000790"; gene_id "chrA01:9219995-9221974W"; flanks "9221371-,9221574^"; structure "0,1^2-"; splice_chain ",9221423^9221494-"; sources "Undefined,Undefined"; NMorMRNA "null"; degree "4"; dimension "2_2";
chrA01	Undefined	as_event	9226860	9227380	.	+	.	transcript_id "TCONS_00000792,TCONS_00000791"; gene_id "chrA01:9222762-9227431W"; flanks "9226860-,9227380-"; structure "1^,2^"; splice_chain "9226929^,9226930^"; sources "Undefined,Undefined"; NMorMRNA "null"; degree "4"; dimension "2_2";
chrA01	Undefined	as_event	9232708	9232997	.	+	.	transcript_id "TCONS_00000795/TCONS_00000796,TCONS_00000794"; gene_id "chrA01:9231389-9234339W"; flanks "9232708-,9232997-"; structure "1^,2^"; splice_chain "9232893^,9232894^"; sources "Undefined,Undefined"; NMorMRNA "null"; degree "4"; dimension "2_2";
chrA01	Undefined	as_event	9232997	9234339	.	+	.	transcript_id "TCONS_00000795,TCONS_00000796,TCONS_00000794"; gene_id "chrA01:9231389-9234339W"; flanks "9232997-,9234339]"; structure "1^4-,2^5-,3^6-"; splice_chain "9233971^9234046-,9233972^9234047-,9233973^9234048-"; sources "Undefined,Undefined,Undefined"; NMorMRNA "null"; degree "9"; dimension "3_3";
chrA01	Undefined	as_event	9235620	9236354	.	+	.	transcript_id "TCONS_00000797,TCONS_00000799"; gene_id "chrA01:9235033-9236574W"; flanks "9235620-,9236354]"; structure "0,1^2-"; splice_chain ",9235941^9236017-"; sources "Undefined,Undefined"; NMorMRNA "null"; degree "4"; dimension "2_2";
chrA01	Undefined	as_event	9238044	9238426	.	+	.	transcript_id "TCONS_00000800,TCONS_00000801"; gene_id "chrA01:9237088-9244639W"; flanks "9238044-,9238426]"; structure "0,1^2-"; splice_chain ",9238122^9238182-"; sources "Undefined,Undefined"; NMorMRNA "null"; degree "4"; dimension "2_2";
chrA01	Undefined	as_event	9310788	9311118	.	+	.	transcript_id "TCONS_00000805,TCONS_00000806"; gene_id "chrA01:9310076-9313148W"; flanks "9310788-,9311118^"; structure "0,1^2-"; splice_chain ",9310922^9311013-"; sources "Undefined,Undefined"; NMorMRNA "null"; degree "4"; dimension "2_2";
chrA01	Undefined	as_event	9311433	9311722	.	+	.	transcript_id "TCONS_00000805,TCONS_00000806"; gene_id "chrA01:9310076-9313148W"; flanks "9311433-,9311722^"; structure "0,1^2-"; splice_chain ",9311558^9311642-"; sources "Undefined,Undefined"; NMorMRNA "null"; degree "4"; dimension "2_2";
chrA01	Undefined	as_event	9312978	9313146	.	+	.	transcript_id "TCONS_00000806,TCONS_00000805"; gene_id "chrA01:9310076-9313148W"; flanks "9312978-,9313146-"; structure "1^,2^"; splice_chain "9313049^,9313056^"; sources "Undefined,Undefined"; NMorMRNA "null"; degree "4"; dimension "2_2";
chrA01	Undefined	as_event	9376343	9376824	.	+	.	transcript_id "TCONS_00000809,TCONS_00000810"; gene_id "chrA01:9375846-9379335W"; flanks "9376343-,9376824^"; structure "0,1^2-3^4-"; splice_chain ",9376439^9376525-9376616^9376693-"; sources "Undefined,Undefined"; NMorMRNA "null"; degree "4"; dimension "2_2";
chrA01	Undefined	as_event	9377172	9377498	.	+	.	transcript_id "TCONS_00000809,TCONS_00000810"; gene_id "chrA01:9375846-9379335W"; flanks "9377172-,9377498^"; structure "0,1^2-"; splice_chain ",9377335^9377420-"; sources "Undefined,Undefined"; NMorMRNA "null"; degree "4"; dimension "2_2";
chrA01	Undefined	as_event	9407749	9409482	.	+	.	transcript_id "TCONS_00000812,TCONS_00000811"; gene_id "chrA01:9406703-9409482W"; flanks "9407749-,9409482]"; structure "0,1^2-"; splice_chain ",9407854^9407930-"; sources "Undefined,Undefined"; NMorMRNA "null"; degree "4"; dimension "2_2";
chrA01	Undefined	as_event	9467192	9467523	.	+	.	transcript_id "TCONS_00000815,TCONS_00000816"; gene_id "chrA01:9466156-9467667W"; flanks "9467192-,9467523^"; structure "0,1^2-"; splice_chain ",9467255^9467358-"; sources "Undefined,Undefined"; NMorMRNA "null"; degree "4"; dimension "2_2";
chrA01	Undefined	as_event	9656071	9656608	.	+	.	transcript_id "TCONS_00000827,TCONS_00000828"; gene_id "chrA01:9655613-9659549W"; flanks "9656071-,9656608^"; structure "0,1^2-3^4-"; splice_chain ",9656179^9656269-9656330^9656399-"; sources "Undefined,Undefined"; NMorMRNA "null"; degree "4"; dimension "2_2";
chrA01	Undefined	as_event	9656694	9657034	.	+	.	transcript_id "TCONS_00000827,TCONS_00000828"; gene_id "chrA01:9655613-9659549W"; flanks "9656694-,9657034^"; structure "0,1^2-"; splice_chain ",9656781^9656872-"; sources "Undefined,Undefined"; NMorMRNA "null"; degree "4"; dimension "2_2";
chrA01	Undefined	as_event	9775497	9776263	.	+	.	transcript_id "TCONS_00000829,TCONS_00000830"; gene_id "chrA01:9771637-9776748W"; flanks "9775497-,9776263^"; structure "1^2-4^6-,3^5-"; splice_chain "9775770^9775824-9775903^9776161-,9775891^9776149-"; sources "Undefined,Undefined"; NMorMRNA "null"; degree "4"; dimension "2_2";
chrA01	Undefined	as_event	9855816	9856526	.	+	.	transcript_id "TCONS_00000834,TCONS_00000835"; gene_id "chrA01:9855343-9856526W"; flanks "9855816^,9856526]"; structure "1-,2-3^4-"; splice_chain "9855900-,9855919-9856080^9856166-"; sources "Undefined,Undefined"; NMorMRNA "null"; degree "4"; dimension "2_2";
chrA01	Undefined	as_event	9862325	9862471	.	+	.	transcript_id "TCONS_00000838,TCONS_00000837"; gene_id "chrA01:9860669-9862502W"; flanks "9862325-,9862471-"; structure "1^,2^"; splice_chain "9862387^,9862388^"; sources "Undefined,Undefined"; NMorMRNA "null"; degree "4"; dimension "2_2";
chrA01	Undefined	as_event	9984776	9985107	.	+	.	transcript_id "TCONS_00000840,TCONS_00000839"; gene_id "chrA01:9984675-9986797W"; flanks "9984776^,9985107^"; structure "1-,2-"; splice_chain "9984855-,9984860-"; sources "Undefined,Undefined"; NMorMRNA "null"; degree "4"; dimension "2_2";
chrA01	Undefined	as_event	9992611	9992993	.	+	.	transcript_id "TCONS_00000841,TCONS_00000842"; gene_id "chrA01:9988607-9992993W"; flanks "9992611-,9992993]"; structure "1^3-,2^4-"; splice_chain "9992913^9992989-,9992915^9992991-"; sources "Undefined,Undefined"; NMorMRNA "null"; degree "4"; dimension "2_2";
chrA01	Undefined	as_event	10063537	10063771	.	+	.	transcript_id "TCONS_00000850,TCONS_00000849"; gene_id "chrA01:10062162-10063922W"; flanks "10063537-,10063771]"; structure "1^3-,2^4-"; splice_chain "10063644^10063741-,10063654^10063751-"; sources "Undefined,Undefined"; NMorMRNA "null"; degree "4"; dimension "2_2";
chrA01	Undefined	as_event	10187312	10189161	.	+	.	transcript_id "TCONS_00000855,TCONS_00000854"; gene_id "chrA01:10187312-10189422W"; flanks "10187312[,10189161^"; structure "1^3-,2^4-"; splice_chain "10188181^10188628-,10188182^10188629-"; sources "Undefined,Undefined"; NMorMRNA "null"; degree "4"; dimension "2_2";
chrA01	Undefined	as_event	10354278	10354546	.	+	.	transcript_id "TCONS_00000860,TCONS_00000859/TCONS_00000861"; gene_id "chrA01:10353936-10356523W"; flanks "10354278-,10354546^"; structure "1^3-,2^4-"; splice_chain "10354329^10354437-,10354347^10354455-"; sources "Undefined,Undefined"; NMorMRNA "null"; degree "4"; dimension "2_2";
chrA01	Undefined	as_event	10354783	10355262	.	+	.	transcript_id "TCONS_00000860,TCONS_00000859"; gene_id "chrA01:10353936-10356523W"; flanks "10354783-,10355262^"; structure "1^3-,2^4-"; splice_chain "10355046^10355125-,10355056^10355135-"; sources "Undefined,Undefined"; NMorMRNA "null"; degree "4"; dimension "2_2";
chrA01	Undefined	as_event	10355125	10355617	.	+	.	transcript_id "TCONS_00000860,TCONS_00000861"; gene_id "chrA01:10353936-10356523W"; flanks "10355125-,10355617^"; structure "1^3-5^7-,2^4-6^8-"; splice_chain "10355262^10355358-10355409^10355538-,10355263^10355359-10355410^10355539-"; sources "Undefined,Undefined"; NMorMRNA "null"; degree "4"; dimension "2_2";
chrA01	Undefined	as_event	10354783	10355617	.	+	.	transcript_id "TCONS_00000860,TCONS_00000861,TCONS_00000859"; gene_id "chrA01:10353936-10356523W"; flanks "10354783-,10355617^"; structure "1^3-5^7-9^11-,1^3-6^8-10^12-,2^4-5^7-9^11-"; splice_chain "10355046^10355125-10355262^10355358-10355409^10355538-,10355046^10355125-10355263^10355359-10355410^10355539-,10355056^10355135-10355262^10355358-10355409^10355538-"; sources "Undefined,Undefined,Unde…
chrA01	Undefined	as_event	10355998	10356523	.	+	.	transcript_id "TCONS_00000859/TCONS_00000860,TCONS_00000861"; gene_id "chrA01:10353936-10356523W"; flanks "10355998-,10356523]"; structure "1^3-,2^4-"; splice_chain "10356078^10356190-,10356079^10356191-"; sources "Undefined,Undefined"; NMorMRNA "null"; degree "4"; dimension "2_2";
chrA01	Undefined	as_event	10468385	10468781	.	+	.	transcript_id "TCONS_00000864,TCONS_00000865"; gene_id "chrA01:10467833-10470376W"; flanks "10468385-,10468781^"; structure "1^3-,2^4-"; splice_chain "10468514^10468587-,10468524^10468597-"; sources "Undefined,Undefined"; NMorMRNA "null"; degree "4"; dimension "2_2";
chrA01	Undefined	as_event	10469457	10470376	.	+	.	transcript_id "TCONS_00000865,TCONS_00000864"; gene_id "chrA01:10467833-10470376W"; flanks "10469457-,10470376]"; structure "0,1^2-3^4-"; splice_chain ",10469604^10469743-10469924^10470040-"; sources "Undefined,Undefined"; NMorMRNA "null"; degree "4"; dimension "2_2";
chrA01	Undefined	as_event	10506203	10506614	.	+	.	transcript_id "TCONS_00000867,TCONS_00000866"; gene_id "chrA01:10503901-10507612W"; flanks "10506203^,10506614^"; structure "1-,2-"; splice_chain "10506555-,10506557-"; sources "Undefined,Undefined"; NMorMRNA "null"; degree "4"; dimension "2_2";
chrA01	Undefined	as_event	11111788	11112300	.	+	.	transcript_id "TCONS_00000885,TCONS_00000886"; gene_id "chrA01:11109988-11112651W"; flanks "11111788-,11112300^"; structure "1^3-,2^4-"; splice_chain "11111967^11112059-,11111977^11112069-"; sources "Undefined,Undefined"; NMorMRNA "null"; degree "4"; dimension "2_2";
chrA01	Undefined	as_event	11333308	11336257	.	+	.	transcript_id "TCONS_00000890,TCONS_00000891"; gene_id "chrA01:11333308-11336257W"; flanks "11333308[,11336257]"; structure "0,1^2-"; splice_chain ",11333617^11333699-"; sources "Undefined,Undefined"; NMorMRNA "null"; degree "4"; dimension "2_2";
chrA01	Undefined	as_event	11551922	11555207	.	+	.	transcript_id "TCONS_00000895,TCONS_00000894"; gene_id "chrA01:11551922-11555207W"; flanks "11551922[,11555207]"; structure "0,1^2-"; splice_chain ",11553398^11554921-"; sources "Undefined,Undefined"; NMorMRNA "null"; degree "4"; dimension "2_2";
chrA01	Undefined	as_event	11852894	11853147	.	+	.	transcript_id "TCONS_00000901,TCONS_00000902"; gene_id "chrA01:11852627-11854429W"; flanks "11852894^,11853147^"; structure "1-,2-"; splice_chain "11853047-,11853064-"; sources "Undefined,Undefined"; NMorMRNA "null"; degree "4"; dimension "2_2";
chrA01	Undefined	as_event	11852627	11853147	.	+	.	transcript_id "TCONS_00000900,TCONS_00000901,TCONS_00000902"; gene_id "chrA01:11852627-11854429W"; flanks "11852627[,11853147^"; structure "0,1^2-,1^3-"; splice_chain ",11852894^11853047-,11852894^11853064-"; sources "Undefined,Undefined,Undefined"; NMorMRNA "null"; degree "9"; dimension "3_3";
chrA01	Undefined	as_event	12204951	12205196	.	+	.	transcript_id "TCONS_00000907,TCONS_00000906"; gene_id "chrA01:12204631-12206742W"; flanks "12204951-,12205196^"; structure "0,1^2-"; splice_chain ",12204989^12205130-"; sources "Undefined,Undefined"; NMorMRNA "null"; degree "4"; dimension "2_2";
chrA01	Undefined	as_event	12205835	12205993	.	+	.	transcript_id "TCONS_00000908,TCONS_00000906/TCONS_00000907"; gene_id "chrA01:12204631-12206742W"; flanks "12205835^,12205993^"; structure "1-,2-"; splice_chain "12205927-,12205928-"; sources "Undefined,Undefined"; NMorMRNA "null"; degree "4"; dimension "2_2";
chrA01	Undefined	as_event	12384870	12385245	.	+	.	transcript_id "TCONS_00000912,TCONS_00000913"; gene_id "chrA01:12384576-12386808W"; flanks "12384870-,12385245^"; structure "0,1^2-"; splice_chain ",12385054^12385125-"; sources "Undefined,Undefined"; NMorMRNA "null"; degree "4"; dimension "2_2";
chrA01	Undefined	as_event	12384870	12385502	.	+	.	transcript_id "TCONS_00000914,TCONS_00000913,TCONS_00000912"; gene_id "chrA01:12384576-12386808W"; flanks "12384870-,12385502^"; structure "0,1^2-3^4-,3^4-"; splice_chain ",12385054^12385125-12385245^12385329-,12385245^12385329-"; sources "Undefined,Undefined,Undefined"; NMorMRNA "null"; degree "9"; dimension "3_3";
chrA01	Undefined	as_event	12393622	12394054	.	+	.	transcript_id "TCONS_00000915,TCONS_00000916"; gene_id "chrA01:12393045-12395507W"; flanks "12393622-,12394054^"; structure "0,1^2-"; splice_chain ",12393892^12393961-"; sources "Undefined,Undefined"; NMorMRNA "null"; degree "4"; dimension "2_2";
chrA01	Undefined	as_event	12394552	12394864	.	+	.	transcript_id "TCONS_00000916,TCONS_00000915"; gene_id "chrA01:12393045-12395507W"; flanks "12394552^,12394864^"; structure "1-,2-"; splice_chain "12394736-,12394738-"; sources "Undefined,Undefined"; NMorMRNA "null"; degree "4"; dimension "2_2";
chrA01	Undefined	as_event	12474864	12475231	.	+	.	transcript_id "TCONS_00000924,TCONS_00000925"; gene_id "chrA01:12474317-12475815W"; flanks "12474864-,12475231^"; structure "0,1^2-"; splice_chain ",12474986^12475065-"; sources "Undefined,Undefined"; NMorMRNA "null"; degree "4"; dimension "2_2";
chrA01	Undefined	as_event	12813713	12828270	.	+	.	transcript_id "TCONS_00000935,TCONS_00000934"; gene_id "chrA01:12812951-12828674W"; flanks "12813713^,12828270-"; structure "0,1-2^3-4^5-6^7-8^"; splice_chain ",12814806-12814994^12815233-12815494^12815564-12815650^12828100-12828176^"; sources "Undefined,Undefined"; NMorMRNA "null"; degree "4"; dimension "2_2";
chrA01	Undefined	as_event	12934552	12935554	.	+	.	transcript_id "TCONS_00000939,TCONS_00000938"; gene_id "chrA01:12934552-12935554W"; flanks "12934552[,12935554]"; structure "0,1^2-"; splice_chain ",12935006^12935139-"; sources "Undefined,Undefined"; NMorMRNA "null"; degree "4"; dimension "2_2";
chrA01	Undefined	as_event	12943489	12943999	.	+	.	transcript_id "TCONS_00000940/TCONS_00000942,TCONS_00000941"; gene_id "chrA01:12943093-12945263W"; flanks "12943489-,12943999^"; structure "1^3-,2^4-"; splice_chain "12943618^12943805-,12943628^12943815-"; sources "Undefined,Undefined"; NMorMRNA "null"; degree "4"; dimension "2_2";
chrA01	Undefined	as_event	12944116	12944619	.	+	.	transcript_id "TCONS_00000940/TCONS_00000942,TCONS_00000941"; gene_id "chrA01:12943093-12945263W"; flanks "12944116-,12944619^"; structure "1^2-3^5-,4^6-"; splice_chain "12944273^12944364-12944454^12944554-,12944464^12944564-"; sources "Undefined,Undefined"; NMorMRNA "null"; degree "4"; dimension "2_2";
chrA01	Undefined	as_event	12944873	12945097	.	+	.	transcript_id "TCONS_00000942,TCONS_00000940/TCONS_00000941"; gene_id "chrA01:12943093-12945263W"; flanks "12944873-,12945097^"; structure "0,1^2-"; splice_chain ",12944936^12945029-"; sources "Undefined,Undefined"; NMorMRNA "null"; degree "4"; dimension "2_2";
chrA01	Undefined	as_event	13141288	13141848	.	+	.	transcript_id "TCONS_00000948,TCONS_00000947"; gene_id "chrA01:13140774-13144027W"; flanks "13141288-,13141848^"; structure "0,1^2-"; splice_chain ",13141692^13141789-"; sources "Undefined,Undefined"; NMorMRNA "null"; degree "4"; dimension "2_2";
chrA01	Undefined	as_event	13409009	13409270	.	+	.	transcript_id "TCONS_00000955,TCONS_00000956"; gene_id "chrA01:13407982-13410862W"; flanks "13409009-,13409270^"; structure "0,1^2-"; splice_chain ",13409094^13409163-"; sources "Undefined,Undefined"; NMorMRNA "null"; degree "4"; dimension "2_2";
chrA01	Undefined	as_event	14080368	14080773	.	+	.	transcript_id "TCONS_00000966,TCONS_00000965"; gene_id "chrA01:14078699-14082367W"; flanks "14080368-,14080773^"; structure "1^3-,2^4-"; splice_chain "14080461^14080559-,14080471^14080569-"; sources "Undefined,Undefined"; NMorMRNA "null"; degree "4"; dimension "2_2";
chrA01	Undefined	as_event	14158038	14158603	.	+	.	transcript_id "TCONS_00000968,TCONS_00000969"; gene_id "chrA01:14158038-14162344W"; flanks "14158038[,14158603^"; structure "1^3-,2^4-"; splice_chain "14158269^14158414-,14158281^14158426-"; sources "Undefined,Undefined"; NMorMRNA "null"; degree "4"; dimension "2_2";
chrA01	Undefined	as_event	14336527	14336878	.	+	.	transcript_id "TCONS_00000974,TCONS_00000973"; gene_id "chrA01:14335770-14337224W"; flanks "14336527-,14336878^"; structure "1^3-,2^4-"; splice_chain "14336708^14336808-,14336718^14336818-"; sources "Undefined,Undefined"; NMorMRNA "null"; degree "4"; dimension "2_2";
chrA01	Undefined	as_event	14336956	14337121	.	+	.	transcript_id "TCONS_00000974,TCONS_00000973"; gene_id "chrA01:14335770-14337224W"; flanks "14336956-,14337121-"; structure "1^,2^"; splice_chain "14337039^,14337041^"; sources "Undefined,Undefined"; NMorMRNA "null"; degree "4"; dimension "2_2";
chrA01	Undefined	as_event	14714746	14715076	.	+	.	transcript_id "TCONS_00000980,TCONS_00000981"; gene_id "chrA01:14713467-14716784W"; flanks "14714746-,14715076^"; structure "0,1^2-"; splice_chain ",14714766^14714880-"; sources "Undefined,Undefined"; NMorMRNA "null"; degree "4"; dimension "2_2";
chrA01	Undefined	as_event	14864864	14865179	.	+	.	transcript_id "TCONS_00000987,TCONS_00000986"; gene_id "chrA01:14862874-14865848W"; flanks "14864864-,14865179^"; structure "1^3-,2^4-"; splice_chain "14864946^14865118-,14864982^14865154-"; sources "Undefined,Undefined"; NMorMRNA "null"; degree "4"; dimension "2_2";
chrA01	Undefined	as_event	14993085	14994109	.	+	.	transcript_id "TCONS_00000993,TCONS_00000992"; gene_id "chrA01:14992474-14994401W"; flanks "14993085^,14994109-"; structure "0,1-2^"; splice_chain ",14993381-14993438^"; sources "Undefined,Undefined"; NMorMRNA "null"; degree "4"; dimension "2_2";
chrA01	Undefined	as_event	14993381	14994401	.	+	.	transcript_id "TCONS_00000994,TCONS_00000992"; gene_id "chrA01:14992474-14994401W"; flanks "14993381-,14994401]"; structure "0,1^2-"; splice_chain ",14993438^14994109-"; sources "Undefined,Undefined"; NMorMRNA "null"; degree "4"; dimension "2_2";
chrA01	Undefined	as_event	14993085	14994401	.	+	.	transcript_id "TCONS_00000994,TCONS_00000992,TCONS_00000993"; gene_id "chrA01:14992474-14994401W"; flanks "14993085^,14994401]"; structure "1-,1-2^3-,3-"; splice_chain "14993381-,14993381-14993438^14994109-,14994109-"; sources "Undefined,Undefined,Undefined"; NMorMRNA "null"; degree "9"; dimension "3_3";
chrA01	Undefined	as_event	14992474	14994401	.	+	.	transcript_id "TCONS_00000994,TCONS_00000992,TCONS_00000993,TCONS_00000995,TCONS_00000996"; gene_id "chrA01:14992474-14994401W"; flanks "14992474[,14994401]"; structure "1^4-,1^4-7^8-,1^8-,2^5-,3^6-"; splice_chain "14993085^14993381-,14993085^14993381-14993438^14994109-,14993085^14994109-,14993095^14993391-,14993099^14993395-"; sources "Undefined,Undefined,Undefined,Undefined,Undefined"; NMorMRNA…
chrA01	Undefined	as_event	15498099	15498279	.	+	.	transcript_id "TCONS_00001008,TCONS_00001006"; gene_id "chrA01:15497212-15500479W"; flanks "15498099-,15498279^"; structure "0,1^2-"; splice_chain ",15498172^15498237-"; sources "Undefined,Undefined"; NMorMRNA "null"; degree "4"; dimension "2_2";
chrA01	Undefined	as_event	15498440	15498812	.	+	.	transcript_id "TCONS_00001008,TCONS_00001006"; gene_id "chrA01:15497212-15500479W"; flanks "15498440-,15498812^"; structure "0,1^2-"; splice_chain ",15498492^15498733-"; sources "Undefined,Undefined"; NMorMRNA "null"; degree "4"; dimension "2_2";
chrA01	Undefined	as_event	15498172	15498812	.	+	.	transcript_id "TCONS_00001006,TCONS_00001005"; gene_id "chrA01:15497212-15500479W"; flanks "15498172^,15498812^"; structure "1-2^3-4^5-,6-"; splice_chain "15498237-15498279^15498440-15498492^15498733-,15498736-"; sources "Undefined,Undefined"; NMorMRNA "null"; degree "4"; dimension "2_2";
chrA01	Undefined	as_event	15498099	15498812	.	+	.	transcript_id "TCONS_00001007,TCONS_00001006,TCONS_00001005,TCONS_00001008"; gene_id "chrA01:15497212-15500479W"; flanks "15498099-,15498812^"; structure "0,1^2-3^4-5^6-,1^7-,3^4-"; splice_chain ",15498172^15498237-15498279^15498440-15498492^15498733-,15498172^15498736-,15498279^15498440-"; sources "Undefined,Undefined,Undefined,Undefined"; NMorMRNA "null"; degree "16"; dimension "4_4";
chrA01	Undefined	as_event	16272600	16272835	.	+	.	transcript_id "TCONS_00001027,TCONS_00001028"; gene_id "chrA01:16272006-16273990W"; flanks "16272600-,16272835^"; structure "0,1^2-"; splice_chain ",16272704^16272791-"; sources "Undefined,Undefined"; NMorMRNA "null"; degree "4"; dimension "2_2";
chrA01	Undefined	as_event	16273157	16273651	.	+	.	transcript_id "TCONS_00001028,TCONS_00001027"; gene_id "chrA01:16272006-16273990W"; flanks "16273157-,16273651^"; structure "1^3-,2^4-"; splice_chain "16273435^16273515-,16273445^16273525-"; sources "Undefined,Undefined"; NMorMRNA "null"; degree "4"; dimension "2_2";
chrA01	Undefined	as_event	16482503	16482850	.	+	.	transcript_id "TCONS_00001031,TCONS_00001032"; gene_id "chrA01:16481264-16483441W"; flanks "16482503-,16482850-"; structure "1^,2^"; splice_chain "16482671^,16482724^"; sources "Undefined,Undefined"; NMorMRNA "null"; degree "4"; dimension "2_2";
chrA01	Undefined	as_event	16482724	16483155	.	+	.	transcript_id "TCONS_00001030,TCONS_00001032"; gene_id "chrA01:16481264-16483441W"; flanks "16482724^,16483155]"; structure "1-,2-"; splice_chain "16482827-,16482850-"; sources "Undefined,Undefined"; NMorMRNA "null"; degree "4"; dimension "2_2";
chrA01	Undefined	as_event	16482503	16483155	.	+	.	transcript_id "TCONS_00001031,TCONS_00001030,TCONS_00001032"; gene_id "chrA01:16481264-16483441W"; flanks "16482503-,16483155]"; structure "1^4-,2^3-,2^4-"; splice_chain "16482671^16482850-,16482724^16482827-,16482724^16482850-"; sources "Undefined,Undefined,Undefined"; NMorMRNA "null"; degree "9"; dimension "3_3";
chrA01	Undefined	as_event	16791582	16791714	.	+	.	transcript_id "TCONS_00001041,TCONS_00001040"; gene_id "chrA01:16790442-16793231W"; flanks "16791582^,16791714^"; structure "1-,2-"; splice_chain "16791661-,16791669-"; sources "Undefined,Undefined"; NMorMRNA "null"; degree "4"; dimension "2_2";
chrA01	Undefined	as_event	16792764	16793032	.	+	.	transcript_id "TCONS_00001040,TCONS_00001041"; gene_id "chrA01:16790442-16793231W"; flanks "16792764-,16793032-"; structure "1^,2^"; splice_chain "16792930^,16792932^"; sources "Undefined,Undefined"; NMorMRNA "null"; degree "4"; dimension "2_2";
chrA01	Undefined	as_event	16964453	16964783	.	+	.	transcript_id "TCONS_00001050,TCONS_00001051"; gene_id "chrA01:16964001-16964783W"; flanks "16964453-,16964783]"; structure "0,1^2-"; splice_chain ",16964500^16964590-"; sources "Undefined,Undefined"; NMorMRNA "null"; degree "4"; dimension "2_2";
chrA01	Undefined	as_event	16985530	16986869	.	+	.	transcript_id "TCONS_00001053,TCONS_00001054,TCONS_00001052"; gene_id "chrA01:16985530-16987476W"; flanks "16985530[,16986869^"; structure "0,1^3-,2^4-"; splice_chain ",16986060^16986145-,16986093^16986178-"; sources "Undefined,Undefined,Undefined"; NMorMRNA "null"; degree "9"; dimension "3_3";
chrA01	Undefined	as_event	17200759	17200939	.	+	.	transcript_id "TCONS_00001060/TCONS_00001062,TCONS_00001061"; gene_id "chrA01:17197756-17201333W"; flanks "17200759^,17200939^"; structure "1-,2-"; splice_chain "17200871-,17200877-"; sources "Undefined,Undefined"; NMorMRNA "null"; degree "4"; dimension "2_2";
chrA01	Undefined	as_event	17500968	17501161	.	+	.	transcript_id "TCONS_00001068,TCONS_00001067"; gene_id "chrA01:17499671-17501161W"; flanks "17500968-,17501161]"; structure "0,1^2-"; splice_chain ",17501060^17501145-"; sources "Undefined,Undefined"; NMorMRNA "null"; degree "4"; dimension "2_2";
chrA01	Undefined	as_event	17544438	17545027	.	+	.	transcript_id "TCONS_00001073,TCONS_00001072"; gene_id "chrA01:17544438-17551250W"; flanks "17544438[,17545027^"; structure "1^3-,2^4-"; splice_chain "17544803^17544919-,17544813^17544929-"; sources "Undefined,Undefined"; NMorMRNA "null"; degree "4"; dimension "2_2";
chrA01	Undefined	as_event	17685391	17685922	.	+	.	transcript_id "TCONS_00001075,TCONS_00001074"; gene_id "chrA01:17682124-17687382W"; flanks "17685391-,17685922^"; structure "1^3-,2^4-"; splice_chain "17685555^17685628-,17685565^17685638-"; sources "Undefined,Undefined"; NMorMRNA "null"; degree "4"; dimension "2_2";
chrA01	Undefined	as_event	17728338	17729005	.	+	.	transcript_id "TCONS_00001078/TCONS_00001079,TCONS_00001080"; gene_id "chrA01:17728338-17730572W"; flanks "17728338[,17729005^"; structure "1^3-,2^4-"; splice_chain "17728680^17728799-,17728713^17728883-"; sources "Undefined,Undefined"; NMorMRNA "null"; degree "4"; dimension "2_2";
chrA01	Undefined	as_event	17729507	17729668	.	+	.	transcript_id "TCONS_00001078/TCONS_00001080,TCONS_00001079"; gene_id "chrA01:17728338-17730572W"; flanks "17729507-,17729668-"; structure "1^,2^"; splice_chain "17729584^,17729585^"; sources "Undefined,Undefined"; NMorMRNA "null"; degree "4"; dimension "2_2";
chrA01	Undefined	as_event	17795508	17796078	.	+	.	transcript_id "TCONS_00001086,TCONS_00001085"; gene_id "chrA01:17795367-17797203W"; flanks "17795508^,17796078^"; structure "1-,2-"; splice_chain "17795764-,17795767-"; sources "Undefined,Undefined"; NMorMRNA "null"; degree "4"; dimension "2_2";
chrA01	Undefined	as_event	17867823	17868086	.	+	.	transcript_id "TCONS_00001092,TCONS_00001091"; gene_id "chrA01:17865813-17868403W"; flanks "17867823-,17868086^"; structure "0,1^2-"; splice_chain ",17867946^17868025-"; sources "Undefined,Undefined"; NMorMRNA "null"; degree "4"; dimension "2_2";
chrA01	Undefined	as_event	17900136	17900692	.	+	.	transcript_id "TCONS_00001095,TCONS_00001094"; gene_id "chrA01:17896026-17907384W"; flanks "17900136^,17900692-"; structure "0,1-2^"; splice_chain ",17900451-17900525^"; sources "Undefined,Undefined"; NMorMRNA "null"; degree "4"; dimension "2_2";
chrA01	Undefined	as_event	17900136	17900727	.	+	.	transcript_id "TCONS_00001094,TCONS_00001096,TCONS_00001095"; gene_id "chrA01:17896026-17907384W"; flanks "17900136^,17900727^"; structure "1-3^6-,2-4^5-,6-"; splice_chain "17900451-17900525^17900692-,17900479-17900578^17900691-,17900692-"; sources "Undefined,Undefined,Undefined"; NMorMRNA "null"; degree "9"; dimension "3_3";
chrA01	Undefined	as_event	17900727	17907356	.	+	.	transcript_id "TCONS_00001094/TCONS_00001095,TCONS_00001096"; gene_id "chrA01:17896026-17907384W"; flanks "17900727^,17907356-"; structure "0,1-2^"; splice_chain ",17901327-17901365^"; sources "Undefined,Undefined"; NMorMRNA "null"; degree "4"; dimension "2_2";
chrA01	Undefined	as_event	18006683	18007502	.	+	.	transcript_id "TCONS_00001098,TCONS_00001099"; gene_id "chrA01:18006683-18009491W"; flanks "18006683[,18007502-"; structure "1^,2^"; splice_chain "18007256^,18007285^"; sources "Undefined,Undefined"; NMorMRNA "null"; degree "4"; dimension "2_2";
chrA01	Undefined	as_event	18063299	18063523	.	+	.	transcript_id "TCONS_00001104/TCONS_00001105,TCONS_00001103"; gene_id "chrA01:18062237-18068987W"; flanks "18063299-,18063523-"; structure "1^,2^"; splice_chain "18063423^,18063424^"; sources "Undefined,Undefined"; NMorMRNA "null"; degree "4"; dimension "2_2";
chrA01	Undefined	as_event	18066290	18066578	.	+	.	transcript_id "TCONS_00001104,TCONS_00001105"; gene_id "chrA01:18062237-18068987W"; flanks "18066290-,18066578^"; structure "1^3-,2^4-"; splice_chain "18066397^18066489-,18066404^18066496-"; sources "Undefined,Undefined"; NMorMRNA "null"; degree "4"; dimension "2_2";
chrA01	Undefined	as_event	18066489	18066745	.	+	.	transcript_id "TCONS_00001104,TCONS_00001103"; gene_id "chrA01:18062237-18068987W"; flanks "18066489-,18066745^"; structure "1^3-,2^4-"; splice_chain "18066578^18066670-,18066579^18066671-"; sources "Undefined,Undefined"; NMorMRNA "null"; degree "4"; dimension "2_2";
chrA01	Undefined	as_event	18066290	18066745	.	+	.	transcript_id "TCONS_00001104,TCONS_00001103,TCONS_00001105"; gene_id "chrA01:18062237-18068987W"; flanks "18066290-,18066745^"; structure "1^3-5^7-,1^3-6^8-,2^4-5^7-"; splice_chain "18066397^18066489-18066578^18066670-,18066397^18066489-18066579^18066671-,18066404^18066496-18066578^18066670-"; sources "Undefined,Undefined,Undefined"; NMorMRNA "null"; degree "9"; dimension "3_3";
chrA01	Undefined	as_event	18068601	18068749	.	+	.	transcript_id "TCONS_00001104/TCONS_00001105,TCONS_00001103"; gene_id "chrA01:18062237-18068987W"; flanks "18068601-,18068749-"; structure "1^,2^"; splice_chain "18068660^,18068661^"; sources "Undefined,Undefined"; NMorMRNA "null"; degree "4"; dimension "2_2";
chrA01	Undefined	as_event	18068749	18068987	.	+	.	transcript_id "TCONS_00001104/TCONS_00001105,TCONS_00001103"; gene_id "chrA01:18062237-18068987W"; flanks "18068749-,18068987]"; structure "1^3-,2^4-"; splice_chain "18068823^18068948-,18068833^18068958-"; sources "Undefined,Undefined"; NMorMRNA "null"; degree "4"; dimension "2_2";
chrA01	Undefined	as_event	18070972	18071271	.	+	.	transcript_id "TCONS_00001106,TCONS_00001107"; gene_id "chrA01:18069554-18074313W"; flanks "18070972-,18071271^"; structure "0,1^2-"; splice_chain ",18071105^18071179-"; sources "Undefined,Undefined"; NMorMRNA "null"; degree "4"; dimension "2_2";
chrA01	Undefined	as_event	18072620	18072936	.	+	.	transcript_id "TCONS_00001106,TCONS_00001107"; gene_id "chrA01:18069554-18074313W"; flanks "18072620^,18072936^"; structure "1-,2-"; splice_chain "18072873-,18072874-"; sources "Undefined,Undefined"; NMorMRNA "null"; degree "4"; dimension "2_2";
chrA01	Undefined	as_event	18158924	18159185	.	+	.	transcript_id "TCONS_00001114,TCONS_00001113"; gene_id "chrA01:18158525-18168065W"; flanks "18158924-,18159185^"; structure "0,1^2-"; splice_chain ",18159022^18159065-"; sources "Undefined,Undefined"; NMorMRNA "null"; degree "4"; dimension "2_2";
chrA01	Undefined	as_event	18158722	18159185	.	+	.	transcript_id "TCONS_00001114,TCONS_00001113,TCONS_00001112"; gene_id "chrA01:18158525-18168065W"; flanks "18158722-,18159185^"; structure "1^4-,1^4-5^6-,2^3-"; splice_chain "18158789^18158924-,18158789^18158924-18159022^18159065-,18158791^18158923-"; sources "Undefined,Undefined,Undefined"; NMorMRNA "null"; degree "9"; dimension "3_3";
chrA01	Undefined	as_event	18159352	18159727	.	+	.	transcript_id "TCONS_00001113/TCONS_00001114,TCONS_00001112"; gene_id "chrA01:18158525-18168065W"; flanks "18159352-,18159727-"; structure "1^,2^"; splice_chain "18159457^,18159608^"; sources "Undefined,Undefined"; NMorMRNA "null"; degree "4"; dimension "2_2";
chrA01	Undefined	as_event	18159814	18160092	.	+	.	transcript_id "TCONS_00001112/TCONS_00001113/TCONS_00001114,TCONS_00001115"; gene_id "chrA01:18158525-18168065W"; flanks "18159814^,18160092^"; structure "1-,2-"; splice_chain "18159935-,18159938-"; sources "Undefined,Undefined"; NMorMRNA "null"; degree "4"; dimension "2_2";
chrA01	Undefined	as_event	18159727	18160092	.	+	.	transcript_id "TCONS_00001116,TCONS_00001112/TCONS_00001113/TCONS_00001114,TCONS_00001115"; gene_id "chrA01:18158525-18168065W"; flanks "18159727-,18160092^"; structure "0,1^2-,1^3-"; splice_chain ",18159814^18159935-,18159814^18159938-"; sources "Undefined,Undefined,Undefined"; NMorMRNA "null"; degree "9"; dimension "3_3";
chrA01	Undefined	as_event	18160742	18160977	.	+	.	transcript_id "TCONS_00001112/TCONS_00001113/TCONS_00001114/TCONS_00001115,TCONS_00001116"; gene_id "chrA01:18158525-18168065W"; flanks "18160742^,18160977^"; structure "1-,2-"; splice_chain "18160829-,18160848-"; sources "Undefined,Undefined"; NMorMRNA "null"; degree "4"; dimension "2_2";
chrA01	Undefined	as_event	18161316	18161465	.	+	.	transcript_id "TCONS_00001112/TCONS_00001113/TCONS_00001114,TCONS_00001115/TCONS_00001116"; gene_id "chrA01:18158525-18168065W"; flanks "18161316-,18161465-"; structure "1^,2^"; splice_chain "18161383^,18161401^"; sources "Undefined,Undefined"; NMorMRNA "null"; degree "4"; dimension "2_2";
chrA01	Undefined	as_event	18161658	18161963	.	+	.	transcript_id "TCONS_00001112/TCONS_00001114/TCONS_00001116,TCONS_00001113/TCONS_00001115"; gene_id "chrA01:18158525-18168065W"; flanks "18161658-,18161963-"; structure "1^,2^"; splice_chain "18161865^,18161870^"; sources "Undefined,Undefined"; NMorMRNA "null"; degree "4"; dimension "2_2";
chrA01	Undefined	as_event	18163717	18164069	.	+	.	transcript_id "TCONS_00001112/TCONS_00001113/TCONS_00001115/TCONS_00001116,TCONS_00001114"; gene_id "chrA01:18158525-18168065W"; flanks "18163717^,18164069^"; structure "1-,2-"; splice_chain "18163814-,18163823-"; sources "Undefined,Undefined"; NMorMRNA "null"; degree "4"; dimension "2_2";
chrA01	Undefined	as_event	18304188	18304435	.	+	.	transcript_id "TCONS_00001120,TCONS_00001121"; gene_id "chrA01:18303157-18306466W"; flanks "18304188^,18304435^"; structure "1-,2-"; splice_chain "18304302-,18304303-"; sources "Undefined,Undefined"; NMorMRNA "null"; degree "4"; dimension "2_2";
chrA01	Undefined	as_event	18305029	18305221	.	+	.	transcript_id "TCONS_00001121,TCONS_00001120"; gene_id "chrA01:18303157-18306466W"; flanks "18305029-,18305221-"; structure "1^,2^"; splice_chain "18305112^,18305113^"; sources "Undefined,Undefined"; NMorMRNA "null"; degree "4"; dimension "2_2";
chrA01	Undefined	as_event	18366389	18375429	.	+	.	transcript_id "TCONS_00001126,TCONS_00001125"; gene_id "chrA01:18365643-18377812W"; flanks "18366389^,18375429-"; structure "1-2^,3-4^"; splice_chain "18366542-18366597^,18375261-18375316^"; sources "Undefined,Undefined"; NMorMRNA "null"; degree "4"; dimension "2_2";
chrA01	Undefined	as_event	18375608	18375811	.	+	.	transcript_id "TCONS_00001127,TCONS_00001125/TCONS_00001126/TCONS_00001128"; gene_id "chrA01:18365643-18377812W"; flanks "18375608-,18375811^"; structure "0,1^2-"; splice_chain ",18375665^18375765-"; sources "Undefined,Undefined"; NMorMRNA "null"; degree "4"; dimension "2_2";
chrA01	Undefined	as_event	18643261	18643585	.	+	.	transcript_id "TCONS_00001133,TCONS_00001132"; gene_id "chrA01:18643197-18647088W"; flanks "18643261^,18643585^"; structure "1-,2-"; splice_chain "18643349-,18643352-"; sources "Undefined,Undefined"; NMorMRNA "null"; degree "4"; dimension "2_2";
chrA01	Undefined	as_event	18643788	18645675	.	+	.	transcript_id "TCONS_00001132,TCONS_00001133"; gene_id "chrA01:18643197-18647088W"; flanks "18643788-,18645675^"; structure "1^3-,2^4-"; splice_chain "18644407^18644903-,18644417^18644913-"; sources "Undefined,Undefined"; NMorMRNA "null"; degree "4"; dimension "2_2";
chrA01	Undefined	as_event	18763035	18763218	.	+	.	transcript_id "TCONS_00001141,TCONS_00001140"; gene_id "chrA01:18761946-18763925W"; flanks "18763035^,18763218^"; structure "1-,2-"; splice_chain "18763143-,18763149-"; sources "Undefined,Undefined"; NMorMRNA "null"; degree "4"; dimension "2_2";
chrA01	Undefined	as_event	18763806	18763925	.	+	.	transcript_id "TCONS_00001141,TCONS_00001140"; gene_id "chrA01:18761946-18763925W"; flanks "18763806^,18763925]"; structure "1-,2-"; splice_chain "18763888-,18763891-"; sources "Undefined,Undefined"; NMorMRNA "null"; degree "4"; dimension "2_2";
chrA01	Undefined	as_event	18890338	18891806	.	+	.	transcript_id "TCONS_00001144,TCONS_00001145"; gene_id "chrA01:18890338-18891806W"; flanks "18890338[,18891806]"; structure "1^3-,2^4-"; splice_chain "18891372^18891530-,18891382^18891540-"; sources "Undefined,Undefined"; NMorMRNA "null"; degree "4"; dimension "2_2";
chrA01	Undefined	as_event	19197306	19197770	.	+	.	transcript_id "TCONS_00001156,TCONS_00001154/TCONS_00001155"; gene_id "chrA01:19195969-19199546W"; flanks "19197306^,19197770^"; structure "1-,2-"; splice_chain "19197628-,19197630-"; sources "Undefined,Undefined"; NMorMRNA "null"; degree "4"; dimension "2_2";
chrA01	Undefined	as_event	19198657	19198881	.	+	.	transcript_id "TCONS_00001154,TCONS_00001155/TCONS_00001156"; gene_id "chrA01:19195969-19199546W"; flanks "19198657^,19198881^"; structure "1-,2-"; splice_chain "19198739-,19198740-"; sources "Undefined,Undefined"; NMorMRNA "null"; degree "4"; dimension "2_2";
chrA01	Undefined	as_event	19233817	19234282	.	+	.	transcript_id "TCONS_00001161,TCONS_00001162"; gene_id "chrA01:19232426-19236236W"; flanks "19233817-,19234282^"; structure "1^3-,2^4-"; splice_chain "19234011^19234106-,19234033^19234128-"; sources "Undefined,Undefined"; NMorMRNA "null"; degree "4"; dimension "2_2";
chrA01	Undefined	as_event	19234923	19235320	.	+	.	transcript_id "TCONS_00001162,TCONS_00001161"; gene_id "chrA01:19232426-19236236W"; flanks "19234923-,19235320^"; structure "0,1^2-"; splice_chain ",19235103^19235198-"; sources "Undefined,Undefined"; NMorMRNA "null"; degree "4"; dimension "2_2";
chrA01	Undefined	as_event	19351002	19351342	.	+	.	transcript_id "TCONS_00001167,TCONS_00001168"; gene_id "chrA01:19348380-19353205W"; flanks "19351002-,19351342^"; structure "0,1^2-"; splice_chain ",19351083^19351180-"; sources "Undefined,Undefined"; NMorMRNA "null"; degree "4"; dimension "2_2";
chrA01	Undefined	as_event	19511229	19511620	.	+	.	transcript_id "TCONS_00001173,TCONS_00001174"; gene_id "chrA01:19510668-19511882W"; flanks "19511229-,19511620^"; structure "0,1^2-"; splice_chain ",19511438^19511516-"; sources "Undefined,Undefined"; NMorMRNA "null"; degree "4"; dimension "2_2";
chrA01	Undefined	as_event	19511686	19511882	.	+	.	transcript_id "TCONS_00001173,TCONS_00001174"; gene_id "chrA01:19510668-19511882W"; flanks "19511686-,19511882]"; structure "0,1^2-"; splice_chain ",19511799^19511866-"; sources "Undefined,Undefined"; NMorMRNA "null"; degree "4"; dimension "2_2";
chrA01	Undefined	as_event	19822850	19823222	.	+	.	transcript_id "TCONS_00001183,TCONS_00001184"; gene_id "chrA01:19821233-19827548W"; flanks "19822850-,19823222^"; structure "0,1^2-"; splice_chain ",19822965^19823054-"; sources "Undefined,Undefined"; NMorMRNA "null"; degree "4"; dimension "2_2";
chrA01	Undefined	as_event	19870222	19870402	.	+	.	transcript_id "TCONS_00001186,TCONS_00001185"; gene_id "chrA01:19869393-19870752W"; flanks "19870222-,19870402-"; structure "1^,2^"; splice_chain "19870309^,19870311^"; sources "Undefined,Undefined"; NMorMRNA "null"; degree "4"; dimension "2_2";
chrA01	Undefined	as_event	20012441	20012893	.	+	.	transcript_id "TCONS_00001191,TCONS_00001192"; gene_id "chrA01:20012441-20013543W"; flanks "20012441[,20012893^"; structure "1^3-,2^4-"; splice_chain "20012478^20012766-,20012482^20012778-"; sources "Undefined,Undefined"; NMorMRNA "null"; degree "4"; dimension "2_2";
chrA01	Undefined	as_event	20020053	20020333	.	+	.	transcript_id "TCONS_00001193,TCONS_00001194"; gene_id "chrA01:20018491-20020893W"; flanks "20020053-,20020333^"; structure "0,1^2-"; splice_chain ",20020116^20020194-"; sources "Undefined,Undefined"; NMorMRNA "null"; degree "4"; dimension "2_2";
chrA01	Undefined	as_event	20302777	20303781	.	+	.	transcript_id "TCONS_00001203,TCONS_00001202"; gene_id "chrA01:20302399-20305225W"; flanks "20302777-,20303781^"; structure "0,1^2-"; splice_chain ",20303050^20303590-"; sources "Undefined,Undefined"; NMorMRNA "null"; degree "4"; dimension "2_2";
chrA01	Undefined	as_event	20303871	20304276	.	+	.	transcript_id "TCONS_00001203,TCONS_00001202"; gene_id "chrA01:20302399-20305225W"; flanks "20303871-,20304276^"; structure "0,1^2-"; splice_chain ",20303965^20304058-"; sources "Undefined,Undefined"; NMorMRNA "null"; degree "4"; dimension "2_2";
chrA01	Undefined	as_event	20304369	20304835	.	+	.	transcript_id "TCONS_00001202,TCONS_00001203"; gene_id "chrA01:20302399-20305225W"; flanks "20304369-,20304835^"; structure "0,1^2-"; splice_chain ",20304507^20304587-"; sources "Undefined,Undefined"; NMorMRNA "null"; degree "4"; dimension "2_2";
chrA01	Undefined	as_event	20384930	20385080	.	+	.	transcript_id "TCONS_00001210,TCONS_00001211"; gene_id "chrA01:20384037-20388330W"; flanks "20384930-,20385080-"; structure "1^,2^"; splice_chain "20384995^,20385002^"; sources "Undefined,Undefined"; NMorMRNA "null"; degree "4"; dimension "2_2";
chrA01	Undefined	as_event	20385231	20385379	.	+	.	transcript_id "TCONS_00001210,TCONS_00001211"; gene_id "chrA01:20384037-20388330W"; flanks "20385231-,20385379-"; structure "1^,2^"; splice_chain "20385299^,20385300^"; sources "Undefined,Undefined"; NMorMRNA "null"; degree "4"; dimension "2_2";
chrA01	Undefined	as_event	20385379	20385590	.	+	.	transcript_id "TCONS_00001211,TCONS_00001210"; gene_id "chrA01:20384037-20388330W"; flanks "20385379-,20385590^"; structure "1^3-,2^4-"; splice_chain "20385450^20385525-,20385470^20385545-"; sources "Undefined,Undefined"; NMorMRNA "null"; degree "4"; dimension "2_2";
chrA01	Undefined	as_event	20448318	20448662	.	+	.	transcript_id "TCONS_00001214,TCONS_00001215"; gene_id "chrA01:20448318-20451303W"; flanks "20448318[,20448662^"; structure "1^3-,2^4-"; splice_chain "20448459^20448565-,20448460^20448566-"; sources "Undefined,Undefined"; NMorMRNA "null"; degree "4"; dimension "2_2";
chrA01	Undefined	as_event	20449374	20449920	.	+	.	transcript_id "TCONS_00001214,TCONS_00001215"; gene_id "chrA01:20448318-20451303W"; flanks "20449374-,20449920^"; structure "0,1^2-"; splice_chain ",20449719^20449799-"; sources "Undefined,Undefined"; NMorMRNA "null"; degree "4"; dimension "2_2";
chrA01	Undefined	as_event	20483755	20484096	.	+	.	transcript_id "TCONS_00001220,TCONS_00001221"; gene_id "chrA01:20482501-20484096W"; flanks "20483755-,20484096]"; structure "0,1^2-"; splice_chain ",20483873^20483951-"; sources "Undefined,Undefined"; NMorMRNA "null"; degree "4"; dimension "2_2";
chrA01	Undefined	as_event	20575363	20576585	.	+	.	transcript_id "TCONS_00001228,TCONS_00001227"; gene_id "chrA01:20574852-20576585W"; flanks "20575363-,20576585]"; structure "0,1^2-"; splice_chain ",20576203^20576432-"; sources "Undefined,Undefined"; NMorMRNA "null"; degree "4"; dimension "2_2";
chrA01	Undefined	as_event	20611757	20612162	.	+	.	transcript_id "TCONS_00001229/TCONS_00001231,TCONS_00001230"; gene_id "chrA01:20610351-20614631W"; flanks "20611757-,20612162^"; structure "1^3-,2^4-"; splice_chain "20611868^20611951-,20611878^20611961-"; sources "Undefined,Undefined"; NMorMRNA "null"; degree "4"; dimension "2_2";
chrA01	Undefined	as_event	20646002	20646420	.	+	.	transcript_id "TCONS_00001239,TCONS_00001240"; gene_id "chrA01:20645695-20649607W"; flanks "20646002-,20646420^"; structure "0,1^2-"; splice_chain ",20646091^20646293-"; sources "Undefined,Undefined"; NMorMRNA "null"; degree "4"; dimension "2_2";
chrA01	Undefined	as_event	20646002	20646721	.	+	.	transcript_id "TCONS_00001238,TCONS_00001240,TCONS_00001239"; gene_id "chrA01:20645695-20649607W"; flanks "20646002-,20646721^"; structure "0,1^2-3^4-,3^4-"; splice_chain ",20646091^20646293-20646420^20646591-,20646420^20646591-"; sources "Undefined,Undefined,Undefined"; NMorMRNA "null"; degree "9"; dimension "3_3";
chrA01	Undefined	as_event	20657687	20657853	.	+	.	transcript_id "TCONS_00001241,TCONS_00001242"; gene_id "chrA01:20656726-20659915W"; flanks "20657687-,20657853-"; structure "1^,2^"; splice_chain "20657759^,20657760^"; sources "Undefined,Undefined"; NMorMRNA "null"; degree "4"; dimension "2_2";
chrA01	Undefined	as_event	20685076	20685537	.	+	.	transcript_id "TCONS_00001249,TCONS_00001250"; gene_id "chrA01:20684385-20685546W"; flanks "20685076-,20685537-"; structure "1^,2^"; splice_chain "20685410^,20685442^"; sources "Undefined,Undefined"; NMorMRNA "null"; degree "4"; dimension "2_2";
chrA01	Undefined	as_event	20946830	20947089	.	+	.	transcript_id "TCONS_00001267,TCONS_00001268"; gene_id "chrA01:20946460-20948141W"; flanks "20946830-,20947089-"; structure "1^,2^"; splice_chain "20947021^,20947024^"; sources "Undefined,Undefined"; NMorMRNA "null"; degree "4"; dimension "2_2";
chrA01	Undefined	as_event	21056352	21056682	.	+	.	transcript_id "TCONS_00001278,TCONS_00001277"; gene_id "chrA01:21053918-21056907W"; flanks "21056352-,21056682-"; structure "1^,2^"; splice_chain "21056406^,21056415^"; sources "Undefined,Undefined"; NMorMRNA "null"; degree "4"; dimension "2_2";
chrA01	Undefined	as_event	21090991	21091181	.	+	.	transcript_id "TCONS_00001282,TCONS_00001281"; gene_id "chrA01:21090908-21092089W"; flanks "21090991^,21091181^"; structure "1-,2-"; splice_chain "21091101-,21091105-"; sources "Undefined,Undefined"; NMorMRNA "null"; degree "4"; dimension "2_2";
chrA01	Undefined	as_event	21350644	21351057	.	+	.	transcript_id "TCONS_00001299,TCONS_00001300"; gene_id "chrA01:21350036-21351454W"; flanks "21350644-,21351057^"; structure "0,1^2-"; splice_chain ",21350824^21350916-"; sources "Undefined,Undefined"; NMorMRNA "null"; degree "4"; dimension "2_2";
chrA01	Undefined	as_event	21453850	21454077	.	+	.	transcript_id "TCONS_00001309/TCONS_00001310,TCONS_00001308"; gene_id "chrA01:21452276-21458167W"; flanks "21453850-,21454077^"; structure "0,1^2-"; splice_chain ",21453923^21454014-"; sources "Undefined,Undefined"; NMorMRNA "null"; degree "4"; dimension "2_2";
chrA01	Undefined	as_event	21525839	21527180	.	+	.	transcript_id "TCONS_00001313,TCONS_00001312"; gene_id "chrA01:21525839-21528663W"; flanks "21525839[,21527180^"; structure "0,1^2-"; splice_chain ",21526772^21526834-"; sources "Undefined,Undefined"; NMorMRNA "null"; degree "4"; dimension "2_2";
chrA01	Undefined	as_event	21527180	21528663	.	+	.	transcript_id "TCONS_00001313,TCONS_00001312"; gene_id "chrA01:21525839-21528663W"; flanks "21527180^,21528663]"; structure "1-,2-"; splice_chain "21528244-,21528247-"; sources "Undefined,Undefined"; NMorMRNA "null"; degree "4"; dimension "2_2";
chrA01	Undefined	as_event	21583591	21583814	.	+	.	transcript_id "TCONS_00001318,TCONS_00001319"; gene_id "chrA01:21581165-21583814W"; flanks "21583591-,21583814]"; structure "0,1^2-"; splice_chain ",21583654^21583746-"; sources "Undefined,Undefined"; NMorMRNA "null"; degree "4"; dimension "2_2";
chrA01	Undefined	as_event	21614310	21614754	.	+	.	transcript_id "TCONS_00001321,TCONS_00001322"; gene_id "chrA01:21610733-21615659W"; flanks "21614310-,21614754^"; structure "0,1^2-"; splice_chain ",21614594^21614676-"; sources "Undefined,Undefined"; NMorMRNA "null"; degree "4"; dimension "2_2";
chrA01	Undefined	as_event	21641648	21642542	.	+	.	transcript_id "TCONS_00001325,TCONS_00001324"; gene_id "chrA01:21640999-21644089W"; flanks "21641648^,21642542^"; structure "1-,2-"; splice_chain "21642092-,21642145-"; sources "Undefined,Undefined"; NMorMRNA "null"; degree "4"; dimension "2_2";
chrA01	Undefined	as_event	21643721	21644089	.	+	.	transcript_id "TCONS_00001325,TCONS_00001324"; gene_id "chrA01:21640999-21644089W"; flanks "21643721^,21644089]"; structure "1-,2-"; splice_chain "21643863-,21644056-"; sources "Undefined,Undefined"; NMorMRNA "null"; degree "4"; dimension "2_2";
chrA01	Undefined	as_event	21647365	21647632	.	+	.	transcript_id "TCONS_00001326,TCONS_00001327"; gene_id "chrA01:21644632-21648186W"; flanks "21647365-,21647632^"; structure "0,1^2-"; splice_chain ",21647435^21647515-"; sources "Undefined,Undefined"; NMorMRNA "null"; degree "4"; dimension "2_2";
chrA01	Undefined	as_event	21962580	21962833	.	+	.	transcript_id "TCONS_00001351/TCONS_00001352,TCONS_00001353"; gene_id "chrA01:21962204-21964028W"; flanks "21962580-,21962833^"; structure "1^3-,2^4-"; splice_chain "21962659^21962743-,21962660^21962744-"; sources "Undefined,Undefined"; NMorMRNA "null"; degree "4"; dimension "2_2";
chrA01	Undefined	as_event	21962919	21963210	.	+	.	transcript_id "TCONS_00001352/TCONS_00001353,TCONS_00001351"; gene_id "chrA01:21962204-21964028W"; flanks "21962919-,21963210^"; structure "1^3-,2^4-"; splice_chain "21963017^21963118-,21963018^21963123-"; sources "Undefined,Undefined"; NMorMRNA "null"; degree "4"; dimension "2_2";
chrA01	Undefined	as_event	21963282	21963583	.	+	.	transcript_id "TCONS_00001352/TCONS_00001353,TCONS_00001351"; gene_id "chrA01:21962204-21964028W"; flanks "21963282-,21963583^"; structure "0,1^2-"; splice_chain ",21963401^21963480-"; sources "Undefined,Undefined"; NMorMRNA "null"; degree "4"; dimension "2_2";
chrA01	Undefined	as_event	21998994	21999475	.	+	.	transcript_id "TCONS_00001358,TCONS_00001357/TCONS_00001359"; gene_id "chrA01:21997943-22004342W"; flanks "21998994^,21999475^"; structure "1-,2-"; splice_chain "21999393-,21999396-"; sources "Undefined,Undefined"; NMorMRNA "null"; degree "4"; dimension "2_2";
chrA01	Undefined	as_event	22002858	22003261	.	+	.	transcript_id "TCONS_00001357,TCONS_00001358/TCONS_00001359"; gene_id "chrA01:21997943-22004342W"; flanks "22002858-,22003261^"; structure "0,1^2-"; splice_chain ",22003051^22003147-"; sources "Undefined,Undefined"; NMorMRNA "null"; degree "4"; dimension "2_2";
chrA01	Undefined	as_event	22133613	22133954	.	+	.	transcript_id "TCONS_00001364,TCONS_00001363"; gene_id "chrA01:22128356-22133954W"; flanks "22133613-,22133954]"; structure "1^2-,3^4-"; splice_chain "22133751^22133789-,22133844^22133871-"; sources "Undefined,Undefined"; NMorMRNA "null"; degree "4"; dimension "2_2";
chrA01	Undefined	as_event	22137760	22137891	.	+	.	transcript_id "TCONS_00001366,TCONS_00001365"; gene_id "chrA01:22135274-22138622W"; flanks "22137760-,22137891-"; structure "1^,2^"; splice_chain "22137822^,22137824^"; sources "Undefined,Undefined"; NMorMRNA "null"; degree "4"; dimension "2_2";
chrA01	Undefined	as_event	22391340	22392221	.	+	.	transcript_id "TCONS_00001374,TCONS_00001375"; gene_id "chrA01:22391340-22392763W"; flanks "22391340[,22392221^"; structure "0,1^2-"; splice_chain ",22391568^22391665-"; sources "Undefined,Undefined"; NMorMRNA "null"; degree "4"; dimension "2_2";
chrA01	Undefined	as_event	22620604	22620740	.	+	.	transcript_id "TCONS_00001383,TCONS_00001382"; gene_id "chrA01:22619930-22624126W"; flanks "22620604^,22620740^"; structure "1-,2-"; splice_chain "22620677-,22620678-"; sources "Undefined,Undefined"; NMorMRNA "null"; degree "4"; dimension "2_2";
chrA01	Undefined	as_event	22622035	22623857	.	+	.	transcript_id "TCONS_00001382,TCONS_00001383"; gene_id "chrA01:22619930-22624126W"; flanks "22622035-,22623857^"; structure "1^3-5^7-,2^4-6^8-"; splice_chain "22622520^22622589-22623089^22623563-,22622522^22622591-22623091^22623565-"; sources "Undefined,Undefined"; NMorMRNA "null"; degree "4"; dimension "2_2";
chrA01	Undefined	as_event	22769572	22769774	.	+	.	transcript_id "TCONS_00001394,TCONS_00001393/TCONS_00001395"; gene_id "chrA01:22768577-22774094W"; flanks "22769572^,22769774^"; structure "1-,2-"; splice_chain "22769657-,22769658-"; sources "Undefined,Undefined"; NMorMRNA "null"; degree "4"; dimension "2_2";
chrA01	Undefined	as_event	22769907	22770448	.	+	.	transcript_id "TCONS_00001394,TCONS_00001395"; gene_id "chrA01:22768577-22774094W"; flanks "22769907^,22770448^"; structure "1-,2-"; splice_chain "22770169-,22770266-"; sources "Undefined,Undefined"; NMorMRNA "null"; degree "4"; dimension "2_2";
chrA01	Undefined	as_event	22932852	22933059	.	+	.	transcript_id "TCONS_00001401/TCONS_00001402,TCONS_00001403"; gene_id "chrA01:22931787-22935717W"; flanks "22932852-,22933059^"; structure "0,1^2-"; splice_chain ",22932907^22932988-"; sources "Undefined,Undefined"; NMorMRNA "null"; degree "4"; dimension "2_2";
chrA01	Undefined	as_event	22933811	22934248	.	+	.	transcript_id "TCONS_00001401/TCONS_00001403,TCONS_00001402"; gene_id "chrA01:22931787-22935717W"; flanks "22933811-,22934248^"; structure "1^3-,2^4-"; splice_chain "22934029^22934118-,22934039^22934128-"; sources "Undefined,Undefined"; NMorMRNA "null"; degree "4"; dimension "2_2";
chrA01	Undefined	as_event	22951392	22951749	.	+	.	transcript_id "TCONS_00001406,TCONS_00001407"; gene_id "chrA01:22951031-22953923W"; flanks "22951392-,22951749^"; structure "1^3-,2^4-"; splice_chain "22951482^22951621-,22951483^22951622-"; sources "Undefined,Undefined"; NMorMRNA "null"; degree "4"; dimension "2_2";
chrA01	Undefined	as_event	23005094	23005915	.	+	.	transcript_id "TCONS_00001409,TCONS_00001408"; gene_id "chrA01:23005094-23007085W"; flanks "23005094[,23005915-"; structure "1^,2^"; splice_chain "23005566^,23005571^"; sources "Undefined,Undefined"; NMorMRNA "null"; degree "4"; dimension "2_2";
chrA01	Undefined	as_event	23040867	23041476	.	+	.	transcript_id "TCONS_00001411,TCONS_00001410"; gene_id "chrA01:23040168-23042215W"; flanks "23040867-,23041476^"; structure "0,1^2-3^4-"; splice_chain ",23041130^23041207-23041344^23041425-"; sources "Undefined,Undefined"; NMorMRNA "null"; degree "4"; dimension "2_2";
chrA01	Undefined	as_event	23041827	23042139	.	+	.	transcript_id "TCONS_00001410,TCONS_00001411"; gene_id "chrA01:23040168-23042215W"; flanks "23041827-,23042139^"; structure "0,1^2-"; splice_chain ",23041907^23041990-"; sources "Undefined,Undefined"; NMorMRNA "null"; degree "4"; dimension "2_2";
chrA01	Undefined	as_event	23045028	23045271	.	+	.	transcript_id "TCONS_00001412,TCONS_00001413/TCONS_00001414"; gene_id "chrA01:23043572-23046126W"; flanks "23045028-,23045271^"; structure "0,1^2-"; splice_chain ",23045114^23045215-"; sources "Undefined,Undefined"; NMorMRNA "null"; degree "4"; dimension "2_2";
chrA01	Undefined	as_event	23045712	23046003	.	+	.	transcript_id "TCONS_00001412/TCONS_00001414,TCONS_00001413"; gene_id "chrA01:23043572-23046126W"; flanks "23045712-,23046003^"; structure "1^3-,2^4-"; splice_chain "23045830^23045917-,23045840^23045927-"; sources "Undefined,Undefined"; NMorMRNA "null"; degree "4"; dimension "2_2";
chrA01	Undefined	as_event	3665	3855	.	-	.	transcript_id "TCONS_00001432,TCONS_00001431"; gene_id "chrA01:2679-5595C"; flanks "3855-,3665-"; structure "1^,2^"; splice_chain "3764^,3760^"; sources "Undefined,Undefined"; NMorMRNA "null"; degree "4"; dimension "2_2";
chrA01	Undefined	as_event	228334	228836	.	-	.	transcript_id "TCONS_00001445,TCONS_00001446"; gene_id "chrA01:228334-229861C"; flanks "228836-,228334]"; structure "0,1^2-"; splice_chain ",228465^228386-"; sources "Undefined,Undefined"; NMorMRNA "null"; degree "4"; dimension "2_2";
chrA01	Undefined	as_event	264510	266134	.	-	.	transcript_id "TCONS_00001448,TCONS_00001449"; gene_id "chrA01:264510-266134C"; flanks "266134[,264510]"; structure "0,1^2-3^4-"; splice_chain ",265493^265372-264970^264889-"; sources "Undefined,Undefined"; NMorMRNA "null"; degree "4"; dimension "2_2";
chrA01	Undefined	as_event	451339	451674	.	-	.	transcript_id "TCONS_00001463,TCONS_00001462"; gene_id "chrA01:448931-452237C"; flanks "451674-,451339^"; structure "0,1^2-"; splice_chain ",451526^451414-"; sources "Undefined,Undefined"; NMorMRNA "null"; degree "4"; dimension "2_2";
chrA01	Undefined	as_event	450016	450517	.	-	.	transcript_id "TCONS_00001462,TCONS_00001463"; gene_id "chrA01:448931-452237C"; flanks "450517-,450016^"; structure "0,1^2-"; splice_chain ",450323^450117-"; sources "Undefined,Undefined"; NMorMRNA "null"; degree "4"; dimension "2_2";
chrA01	Undefined	as_event	449230	449718	.	-	.	transcript_id "TCONS_00001462,TCONS_00001463"; gene_id "chrA01:448931-452237C"; flanks "449718-,449230^"; structure "0,1^2-"; splice_chain ",449577^449376-"; sources "Undefined,Undefined"; NMorMRNA "null"; degree "4"; dimension "2_2";
chrA01	Undefined	as_event	505117	505567	.	-	.	transcript_id "TCONS_00001471,TCONS_00001472"; gene_id "chrA01:503446-505849C"; flanks "505567-,505117^"; structure "0,1^2-"; splice_chain ",505458^505387-"; sources "Undefined,Undefined"; NMorMRNA "null"; degree "4"; dimension "2_2";
chrA01	Undefined	as_event	503865	504393	.	-	.	transcript_id "TCONS_00001471,TCONS_00001470"; gene_id "chrA01:503446-505849C"; flanks "504393-,503865^"; structure "0,1^2-"; splice_chain ",504028^503943-"; sources "Undefined,Undefined"; NMorMRNA "null"; degree "4"; dimension "2_2";
chrA01	Undefined	as_event	576031	576326	.	-	.	transcript_id "TCONS_00001479,TCONS_00001478"; gene_id "chrA01:574955-578148C"; flanks "576326-,576031^"; structure "0,1^2-"; splice_chain ",576192^576111-"; sources "Undefined,Undefined"; NMorMRNA "null"; degree "4"; dimension "2_2";
chrA01	Undefined	as_event	667164	667524	.	-	.	transcript_id "TCONS_00001484,TCONS_00001483"; gene_id "chrA01:666916-668490C"; flanks "667524-,667164^"; structure "0,1^2-"; splice_chain ",667346^667284-"; sources "Undefined,Undefined"; NMorMRNA "null"; degree "4"; dimension "2_2";
chrA01	Undefined	as_event	884674	884910	.	-	.	transcript_id "TCONS_00001498,TCONS_00001497"; gene_id "chrA01:884256-886757C"; flanks "884910-,884674^"; structure "0,1^2-"; splice_chain ",884811^884731-"; sources "Undefined,Undefined"; NMorMRNA "null"; degree "4"; dimension "2_2";
chrA01	Undefined	as_event	959341	959931	.	-	.	transcript_id "TCONS_00001508,TCONS_00001507"; gene_id "chrA01:959341-961488C"; flanks "959931-,959341]"; structure "0,1^2-"; splice_chain ",959708^959628-"; sources "Undefined,Undefined"; NMorMRNA "null"; degree "4"; dimension "2_2";
chrA01	Undefined	as_event	981219	983768	.	-	.	transcript_id "TCONS_00001510,TCONS_00001509"; gene_id "chrA01:981219-983768C"; flanks "983768[,981219]"; structure "0,1^2-3^4-"; splice_chain ",983065^982616-981759^981689-"; sources "Undefined,Undefined"; NMorMRNA "null"; degree "4"; dimension "2_2";
chrA01	Undefined	as_event	1036280	1036644	.	-	.	transcript_id "TCONS_00001517/TCONS_00001518,TCONS_00001516"; gene_id "chrA01:1035109-1038431C"; flanks "1036644-,1036280^"; structure "0,1^2-"; splice_chain ",1036501^1036432-"; sources "Undefined,Undefined"; NMorMRNA "null"; degree "4"; dimension "2_2";
chrA01	Undefined	as_event	1035839	1036207	.	-	.	transcript_id "TCONS_00001518,TCONS_00001516/TCONS_00001517"; gene_id "chrA01:1035109-1038431C"; flanks "1036207-,1035839^"; structure "0,1^2-"; splice_chain ",1036092^1036006-"; sources "Undefined,Undefined"; NMorMRNA "null"; degree "4"; dimension "2_2";
chrA01	Undefined	as_event	1035109	1035466	.	-	.	transcript_id "TCONS_00001518,TCONS_00001516/TCONS_00001517"; gene_id "chrA01:1035109-1038431C"; flanks "1035466-,1035109]"; structure "0,1^2-"; splice_chain ",1035354^1035274-"; sources "Undefined,Undefined"; NMorMRNA "null"; degree "4"; dimension "2_2";
chrA01	Undefined	as_event	1136836	1137161	.	-	.	transcript_id "TCONS_00001521,TCONS_00001520"; gene_id "chrA01:1135163-1137322C"; flanks "1137161-,1136836^"; structure "0,1^2-"; splice_chain ",1137058^1136953-"; sources "Undefined,Undefined"; NMorMRNA "null"; degree "4"; dimension "2_2";
chrA01	Undefined	as_event	1135974	1136430	.	-	.	transcript_id "TCONS_00001520,TCONS_00001521"; gene_id "chrA01:1135163-1137322C"; flanks "1136430-,1135974^"; structure "0,1^2-"; splice_chain ",1136267^1136204-"; sources "Undefined,Undefined"; NMorMRNA "null"; degree "4"; dimension "2_2";
chrA01	Undefined	as_event	1251879	1252104	.	-	.	transcript_id "TCONS_00001530,TCONS_00001531"; gene_id "chrA01:1251879-1253649C"; flanks "1252104-,1251879]"; structure "0,1^2-"; splice_chain ",1252009^1251905-"; sources "Undefined,Undefined"; NMorMRNA "null"; degree "4"; dimension "2_2";
chrA01	Undefined	as_event	1255191	1255693	.	-	.	transcript_id "TCONS_00001533,TCONS_00001534"; gene_id "chrA01:1254296-1255989C"; flanks "1255693^,1255191^"; structure "1-,2-"; splice_chain "1255468-,1255464-"; sources "Undefined,Undefined"; NMorMRNA "null"; degree "4"; dimension "2_2";
chrA01	Undefined	as_event	1255191	1255989	.	-	.	transcript_id "TCONS_00001535,TCONS_00001533,TCONS_00001534"; gene_id "chrA01:1254296-1255989C"; flanks "1255989[,1255191^"; structure "0,1^2-,1^3-"; splice_chain ",1255693^1255468-,1255693^1255464-"; sources "Undefined,Undefined,Undefined"; NMorMRNA "null"; degree "9"; dimension "3_3";
chrA01	Undefined	as_event	1357461	1358054	.	-	.	transcript_id "TCONS_00001549,TCONS_00001548"; gene_id "chrA01:1357117-1359751C"; flanks "1358054-,1357461^"; structure "0,1^2-"; splice_chain ",1357896^1357817-"; sources "Undefined,Undefined"; NMorMRNA "null"; degree "4"; dimension "2_2";
chrA01	Undefined	as_event	1357117	1357380	.	-	.	transcript_id "TCONS_00001549,TCONS_00001548"; gene_id "chrA01:1357117-1359751C"; flanks "1357380-,1357117]"; structure "0,1^2-"; splice_chain ",1357217^1357139-"; sources "Undefined,Undefined"; NMorMRNA "null"; degree "4"; dimension "2_2";
chrA01	Undefined	as_event	1399602	1400123	.	-	.	transcript_id "TCONS_00001558,TCONS_00001557"; gene_id "chrA01:1399043-1403267C"; flanks "1400123-,1399602^"; structure "1^3-,2^4-"; splice_chain "1399889^1399800-,1399886^1399797-"; sources "Undefined,Undefined"; NMorMRNA "null"; degree "4"; dimension "2_2";
chrA01	Undefined	as_event	1412919	1413312	.	-	.	transcript_id "TCONS_00001560,TCONS_00001559"; gene_id "chrA01:1410753-1413864C"; flanks "1413312-,1412919^"; structure "0,1^2-"; splice_chain ",1413060^1412987-"; sources "Undefined,Undefined"; NMorMRNA "null"; degree "4"; dimension "2_2";
chrA01	Undefined	as_event	1457159	1457306	.	-	.	transcript_id "TCONS_00001562,TCONS_00001563/TCONS_00001564"; gene_id "chrA01:1452691-1457783C"; flanks "1457306^,1457159^"; structure "1-,2-"; splice_chain "1457236-,1457216-"; sources "Undefined,Undefined"; NMorMRNA "null"; degree "4"; dimension "2_2";
chrA01	Undefined	as_event	1456864	1457070	.	-	.	transcript_id "TCONS_00001563/TCONS_00001564,TCONS_00001562"; gene_id "chrA01:1452691-1457783C"; flanks "1457070-,1456864-"; structure "1^,2^"; splice_chain "1456970^,1456969^"; sources "Undefined,Undefined"; NMorMRNA "null"; degree "4"; dimension "2_2";
chrA01	Undefined	as_event	1454643	1455186	.	-	.	transcript_id "TCONS_00001562,TCONS_00001563"; gene_id "chrA01:1452691-1457783C"; flanks "1455186^,1454643^"; structure "1-,2-"; splice_chain "1454743-,1454695-"; sources "Undefined,Undefined"; NMorMRNA "null"; degree "4"; dimension "2_2";
chrA01	Undefined	as_event	1480091	1480360	.	-	.	transcript_id "TCONS_00001569,TCONS_00001568"; gene_id "chrA01:1479559-1485862C"; flanks "1480360-,1480091^"; structure "0,1^2-"; splice_chain ",1480303^1480227-"; sources "Undefined,Undefined"; NMorMRNA "null"; degree "4"; dimension "2_2";
chrA01	Undefined	as_event	1510257	1510890	.	-	.	transcript_id "TCONS_00001571,TCONS_00001570"; gene_id "chrA01:1508572-1511283C"; flanks "1510890-,1510257^"; structure "0,1^2-"; splice_chain ",1510609^1510540-"; sources "Undefined,Undefined"; NMorMRNA "null"; degree "4"; dimension "2_2";
chrA01	Undefined	as_event	1607612	1607754	.	-	.	transcript_id "TCONS_00001583,TCONS_00001584"; gene_id "chrA01:1605286-1608085C"; flanks "1607754^,1607612^"; structure "1-,2-"; splice_chain "1607663-,1607662-"; sources "Undefined,Undefined"; NMorMRNA "null"; degree "4"; dimension "2_2";
chrA01	Undefined	as_event	1607368	1607662	.	-	.	transcript_id "TCONS_00001585,TCONS_00001584"; gene_id "chrA01:1605286-1608085C"; flanks "1607662-,1607368^"; structure "1^3-,2^4-"; splice_chain "1607613^1607526-,1607612^1607525-"; sources "Undefined,Undefined"; NMorMRNA "null"; degree "4"; dimension "2_2";
chrA01	Undefined	as_event	1607368	1607754	.	-	.	transcript_id "TCONS_00001583,TCONS_00001585,TCONS_00001584"; gene_id "chrA01:1605286-1608085C"; flanks "1607754^,1607368^"; structure "1-4^6-,2-3^5-,2-4^6-"; splice_chain "1607663-1607612^1607525-,1607662-1607613^1607526-,1607662-1607612^1607525-"; sources "Undefined,Undefined,Undefined"; NMorMRNA "null"; degree "9"; dimension "3_3";
chrA01	Undefined	as_event	1605716	1605891	.	-	.	transcript_id "TCONS_00001583/TCONS_00001584,TCONS_00001585"; gene_id "chrA01:1605286-1608085C"; flanks "1605891-,1605716-"; structure "1^,2^"; splice_chain "1605811^,1605810^"; sources "Undefined,Undefined"; NMorMRNA "null"; degree "4"; dimension "2_2";
chrA01	Undefined	as_event	1612341	1612990	.	-	.	transcript_id "TCONS_00001587,TCONS_00001588"; gene_id "chrA01:1611188-1613993C"; flanks "1612990-,1612341^"; structure "0,1^2-"; splice_chain ",1612713^1612617-"; sources "Undefined,Undefined"; NMorMRNA "null"; degree "4"; dimension "2_2";
chrA01	Undefined	as_event	1694945	1696334	.	-	.	transcript_id "TCONS_00001595,TCONS_00001596"; gene_id "chrA01:1692215-1696760C"; flanks "1696334^,1694945^"; structure "1-,2-"; splice_chain "1695076-,1695073-"; sources "Undefined,Undefined"; NMorMRNA "null"; degree "4"; dimension "2_2";
chrA01	Undefined	as_event	1741258	1741608	.	-	.	transcript_id "TCONS_00001600,TCONS_00001599"; gene_id "chrA01:1740884-1742959C"; flanks "1741608-,1741258^"; structure "0,1^2-"; splice_chain ",1741488^1741392-"; sources "Undefined,Undefined"; NMorMRNA "null"; degree "4"; dimension "2_2";
chrA01	Undefined	as_event	1883877	1884177	.	-	.	transcript_id "TCONS_00001609,TCONS_00001608"; gene_id "chrA01:1880604-1885319C"; flanks "1884177-,1883877^"; structure "0,1^2-"; splice_chain ",1884115^1884038-"; sources "Undefined,Undefined"; NMorMRNA "null"; degree "4"; dimension "2_2";
chrA01	Undefined	as_event	1880604	1881099	.	-	.	transcript_id "TCONS_00001609,TCONS_00001608"; gene_id "chrA01:1880604-1885319C"; flanks "1881099-,1880604]"; structure "0,1^2-"; splice_chain ",1881023^1880919-"; sources "Undefined,Undefined"; NMorMRNA "null"; degree "4"; dimension "2_2";
chrA01	Undefined	as_event	1976058	1976528	.	-	.	transcript_id "TCONS_00001614,TCONS_00001613"; gene_id "chrA01:1975373-1986639C"; flanks "1976528-,1976058^"; structure "1^3-,2^4-"; splice_chain "1976458^1976236-,1976420^1976198-"; sources "Undefined,Undefined"; NMorMRNA "null"; degree "4"; dimension "2_2";
chrA01	Undefined	as_event	2007633	2007908	.	-	.	transcript_id "TCONS_00001617,TCONS_00001616"; gene_id "chrA01:2005656-2008613C"; flanks "2007908-,2007633^"; structure "0,1^2-"; splice_chain ",2007882^2007786-"; sources "Undefined,Undefined"; NMorMRNA "null"; degree "4"; dimension "2_2";
chrA01	Undefined	as_event	2083748	2083994	.	-	.	transcript_id "TCONS_00001632,TCONS_00001631"; gene_id "chrA01:2077497-2086516C"; flanks "2083994-,2083748^"; structure "0,1^2-"; splice_chain ",2083916^2083827-"; sources "Undefined,Undefined"; NMorMRNA "null"; degree "4"; dimension "2_2";
chrA01	Undefined	as_event	2078666	2078863	.	-	.	transcript_id "TCONS_00001631,TCONS_00001630/TCONS_00001632"; gene_id "chrA01:2077497-2086516C"; flanks "2078863^,2078666^"; structure "1-,2-"; splice_chain "2078777-,2078775-"; sources "Undefined,Undefined"; NMorMRNA "null"; degree "4"; dimension "2_2";
chrA01	Undefined	as_event	2078009	2078362	.	-	.	transcript_id "TCONS_00001631,TCONS_00001630/TCONS_00001632"; gene_id "chrA01:2077497-2086516C"; flanks "2078362-,2078009^"; structure "0,1^2-"; splice_chain ",2078207^2078125-"; sources "Undefined,Undefined"; NMorMRNA "null"; degree "4"; dimension "2_2";
chrA01	Undefined	as_event	2133354	2134598	.	-	.	transcript_id "TCONS_00001637,TCONS_00001638"; gene_id "chrA01:2132544-2135800C"; flanks "2134598-,2133354^"; structure "1^3-,2^4-"; splice_chain "2133963^2133459-,2133957^2133453-"; sources "Undefined,Undefined"; NMorMRNA "null"; degree "4"; dimension "2_2";
chrA01	Undefined	as_event	2132547	2133264	.	-	.	transcript_id "TCONS_00001638,TCONS_00001637"; gene_id "chrA01:2132544-2135800C"; flanks "2133264-,2132547]"; structure "0,1^2-3^4-"; splice_chain ",2133148^2133042-2132969^2132857-"; sources "Undefined,Undefined"; NMorMRNA "null"; degree "4"; dimension "2_2";
chrA01	Undefined	as_event	2168681	2169388	.	-	.	transcript_id "TCONS_00001646,TCONS_00001645"; gene_id "chrA01:2168681-2171561C"; flanks "2169388-,2168681]"; structure "0,1^2-"; splice_chain ",2169287^2169211-"; sources "Undefined,Undefined"; NMorMRNA "null"; degree "4"; dimension "2_2";
chrA01	Undefined	as_event	2252413	2252556	.	-	.	transcript_id "TCONS_00001657,TCONS_00001658"; gene_id "chrA01:2250720-2252978C"; flanks "2252556^,2252413^"; structure "1-,2-"; splice_chain "2252481-,2252480-"; sources "Undefined,Undefined"; NMorMRNA "null"; degree "4"; dimension "2_2";
chrA01	Undefined	as_event	2251525	2252030	.	-	.	transcript_id "TCONS_00001657,TCONS_00001658"; gene_id "chrA01:2250720-2252978C"; flanks "2252030-,2251525^"; structure "0,1^2-"; splice_chain ",2251811^2251738-"; sources "Undefined,Undefined"; NMorMRNA "null"; degree "4"; dimension "2_2";
chrA01	Undefined	as_event	2257465	2257807	.	-	.	transcript_id "TCONS_00001661,TCONS_00001660"; gene_id "chrA01:2253197-2257871C"; flanks "2257807^,2257465^"; structure "1-,2-"; splice_chain "2257720-,2257669-"; sources "Undefined,Undefined"; NMorMRNA "null"; degree "4"; dimension "2_2";
chrA01	Undefined	as_event	2254471	2254747	.	-	.	transcript_id "TCONS_00001660/TCONS_00001661,TCONS_00001659"; gene_id "chrA01:2253197-2257871C"; flanks "2254747-,2254471^"; structure "0,1^2-"; splice_chain ",2254658^2254570-"; sources "Undefined,Undefined"; NMorMRNA "null"; degree "4"; dimension "2_2";
chrA01	Undefined	as_event	2289272	2289479	.	-	.	transcript_id "TCONS_00001670,TCONS_00001667/TCONS_00001668/TCONS_00001669"; gene_id "chrA01:2286619-2294260C"; flanks "2289479^,2289272^"; structure "1-,2-"; splice_chain "2289383-,2289381-"; sources "Undefined,Undefined"; NMorMRNA "null"; degree "4"; dimension "2_2";
chrA01	Undefined	as_event	2286747	2287189	.	-	.	transcript_id "TCONS_00001669,TCONS_00001667/TCONS_00001668"; gene_id "chrA01:2286619-2294260C"; flanks "2287189-,2286747^"; structure "0,1^2-"; splice_chain ",2287053^2286960-"; sources "Undefined,Undefined"; NMorMRNA "null"; degree "4"; dimension "2_2";
chrA01	Undefined	as_event	2380003	2380362	.	-	.	transcript_id "TCONS_00001677,TCONS_00001676"; gene_id "chrA01:2379414-2382065C"; flanks "2380362-,2380003^"; structure "0,1^2-"; splice_chain ",2380138^2380065-"; sources "Undefined,Undefined"; NMorMRNA "null"; degree "4"; dimension "2_2";
chrA01	Undefined	as_event	2513491	2514154	.	-	.	transcript_id "TCONS_00001689,TCONS_00001690"; gene_id "chrA01:2510857-2514492C"; flanks "2514154^,2513491^"; structure "1-,2-"; splice_chain "2513800-,2513795-"; sources "Undefined,Undefined"; NMorMRNA "null"; degree "4"; dimension "2_2";
chrA01	Undefined	as_event	2517094	2517387	.	-	.	transcript_id "TCONS_00001692,TCONS_00001691"; gene_id "chrA01:2515061-2517458C"; flanks "2517387^,2517094^"; structure "1-,2-"; splice_chain "2517201-,2517198-"; sources "Undefined,Undefined"; NMorMRNA "null"; degree "4"; dimension "2_2";
chrA01	Undefined	as_event	2522201	2522761	.	-	.	transcript_id "TCONS_00001696,TCONS_00001695"; gene_id "chrA01:2522122-2523189C"; flanks "2522761-,2522201]"; structure "0,1^2-"; splice_chain ",2522557^2522448-"; sources "Undefined,Undefined"; NMorMRNA "null"; degree "4"; dimension "2_2";
chrA01	Undefined	as_event	2522201	2523189	.	-	.	transcript_id "TCONS_00001694,TCONS_00001696,TCONS_00001695"; gene_id "chrA01:2522122-2523189C"; flanks "2523189[,2522201]"; structure "1^3-,2^4-,2^4-5^6-"; splice_chain "2523057^2522771-,2523047^2522761-,2523047^2522761-2522557^2522448-"; sources "Undefined,Undefined,Undefined"; NMorMRNA "null"; degree "9"; dimension "3_3";
chrA01	Undefined	as_event	2595020	2595207	.	-	.	transcript_id "TCONS_00001698,TCONS_00001697"; gene_id "chrA01:2593134-2596751C"; flanks "2595207^,2595020^"; structure "1-,2-"; splice_chain "2595130-,2595129-"; sources "Undefined,Undefined"; NMorMRNA "null"; degree "4"; dimension "2_2";
chrA01	Undefined	as_event	2646484	2647471	.	-	.	transcript_id "TCONS_00001701,TCONS_00001702"; gene_id "chrA01:2645300-2647975C"; flanks "2647471-,2646484^"; structure "0,1^2-"; splice_chain ",2646941^2646843-"; sources "Undefined,Undefined"; NMorMRNA "null"; degree "4"; dimension "2_2";
chrA01	Undefined	as_event	2778145	2778469	.	-	.	transcript_id "TCONS_00001717,TCONS_00001718"; gene_id "chrA01:2774191-2780197C"; flanks "2778469-,2778145^"; structure "1^3-,2^4-"; splice_chain "2778371^2778239-,2778369^2778237-"; sources "Undefined,Undefined"; NMorMRNA "null"; degree "4"; dimension "2_2";
chrA01	Undefined	as_event	2777148	2777709	.	-	.	transcript_id "TCONS_00001717,TCONS_00001718"; gene_id "chrA01:2774191-2780197C"; flanks "2777709^,2777148^"; structure "1-,2-"; splice_chain "2777217-,2777216-"; sources "Undefined,Undefined"; NMorMRNA "null"; degree "4"; dimension "2_2";
chrA01	Undefined	as_event	2834808	2835289	.	-	.	transcript_id "TCONS_00001727,TCONS_00001726"; gene_id "chrA01:2834419-2837898C"; flanks "2835289^,2834808^"; structure "1-3^4-,2-"; splice_chain "2835203-2834962^2834887-,2835180-"; sources "Undefined,Undefined"; NMorMRNA "null"; degree "4"; dimension "2_2";
chrA01	Undefined	as_event	2834419	2834727	.	-	.	transcript_id "TCONS_00001727,TCONS_00001726"; gene_id "chrA01:2834419-2837898C"; flanks "2834727-,2834419]"; structure "0,1^2-"; splice_chain ",2834678^2834595-"; sources "Undefined,Undefined"; NMorMRNA "null"; degree "4"; dimension "2_2";
chrA01	Undefined	as_event	3150512	3150888	.	-	.	transcript_id "TCONS_00001749,TCONS_00001748"; gene_id "chrA01:3148967-3152903C"; flanks "3150888-,3150512^"; structure "0,1^2-"; splice_chain ",3150666^3150595-"; sources "Undefined,Undefined"; NMorMRNA "null"; degree "4"; dimension "2_2";
chrA01	Undefined	as_event	3150097	3150431	.	-	.	transcript_id "TCONS_00001748,TCONS_00001749"; gene_id "chrA01:3148967-3152903C"; flanks "3150431-,3150097^"; structure "0,1^2-"; splice_chain ",3150280^3150193-"; sources "Undefined,Undefined"; NMorMRNA "null"; degree "4"; dimension "2_2";
chrA01	Undefined	as_event	3149376	3149683	.	-	.	transcript_id "TCONS_00001749,TCONS_00001748"; gene_id "chrA01:3148967-3152903C"; flanks "3149683-,3149376^"; structure "0,1^2-"; splice_chain ",3149561^3149489-"; sources "Undefined,Undefined"; NMorMRNA "null"; degree "4"; dimension "2_2";
chrA01	Undefined	as_event	3215488	3216246	.	-	.	transcript_id "TCONS_00001751,TCONS_00001750"; gene_id "chrA01:3210364-3216495C"; flanks "3216246^,3215488^"; structure "1-,2-"; splice_chain "3215600-,3215583-"; sources "Undefined,Undefined"; NMorMRNA "null"; degree "4"; dimension "2_2";
chrA01	Undefined	as_event	3225849	3226111	.	-	.	transcript_id "TCONS_00001752,TCONS_00001753"; gene_id "chrA01:3225530-3231795C"; flanks "3226111^,3225849^"; structure "1-,2-"; splice_chain "3225941-,3225940-"; sources "Undefined,Undefined"; NMorMRNA "null"; degree "4"; dimension "2_2";
chrA01	Undefined	as_event	3380833	3382243	.	-	.	transcript_id "TCONS_00001760,TCONS_00001761"; gene_id "chrA01:3373685-3382463C"; flanks "3382243^,3380833^"; structure "1-,2-"; splice_chain "3381363-,3381361-"; sources "Undefined,Undefined"; NMorMRNA "null"; degree "4"; dimension "2_2";
chrA01	Undefined	as_event	3378015	3378218	.	-	.	transcript_id "TCONS_00001761,TCONS_00001760"; gene_id "chrA01:3373685-3382463C"; flanks "3378218^,3378015^"; structure "1-,2-"; splice_chain "3378112-,3378109-"; sources "Undefined,Undefined"; NMorMRNA "null"; degree "4"; dimension "2_2";
chrA01	Undefined	as_event	3376481	3376732	.	-	.	transcript_id "TCONS_00001760,TCONS_00001761"; gene_id "chrA01:3373685-3382463C"; flanks "3376732-,3376481-"; structure "1^,2^"; splice_chain "3376661^,3376658^"; sources "Undefined,Undefined"; NMorMRNA "null"; degree "4"; dimension "2_2";
chrA01	Undefined	as_event	3445018	3445238	.	-	.	transcript_id "TCONS_00001764,TCONS_00001763"; gene_id "chrA01:3444297-3445402C"; flanks "3445238^,3445018^"; structure "1-,2-"; splice_chain "3445142-,3445137-"; sources "Undefined,Undefined"; NMorMRNA "null"; degree "4"; dimension "2_2";
chrA01	Undefined	as_event	3452952	3453101	.	-	.	transcript_id "TCONS_00001765,TCONS_00001766"; gene_id "chrA01:3447090-3453406C"; flanks "3453101^,3452952^"; structure "1-,2-"; splice_chain "3453017-,3453012-"; sources "Undefined,Undefined"; NMorMRNA "null"; degree "4"; dimension "2_2";
chrA01	Undefined	as_event	3450647	3450897	.	-	.	transcript_id "TCONS_00001766,TCONS_00001765"; gene_id "chrA01:3447090-3453406C"; flanks "3450897-,3450647^"; structure "0,1^2-"; splice_chain ",3450844^3450752-"; sources "Undefined,Undefined"; NMorMRNA "null"; degree "4"; dimension "2_2";
chrA01	Undefined	as_event	3450392	3450549	.	-	.	transcript_id "TCONS_00001765,TCONS_00001766"; gene_id "chrA01:3447090-3453406C"; flanks "3450549-,3450392-"; structure "1^,2^"; splice_chain "3450481^,3450480^"; sources "Undefined,Undefined"; NMorMRNA "null"; degree "4"; dimension "2_2";
chrA01	Undefined	as_event	3477020	3477232	.	-	.	transcript_id "TCONS_00001769,TCONS_00001768"; gene_id "chrA01:3476402-3477970C"; flanks "3477232-,3477020^"; structure "0,1^2-"; splice_chain ",3477154^3477079-"; sources "Undefined,Undefined"; NMorMRNA "null"; degree "4"; dimension "2_2";
chrA01	Undefined	as_event	3602798	3602985	.	-	.	transcript_id "TCONS_00001775,TCONS_00001776"; gene_id "chrA01:3593639-3603040C"; flanks "3602985^,3602798^"; structure "1-,2-"; splice_chain "3602897-,3602895-"; sources "Undefined,Undefined"; NMorMRNA "null"; degree "4"; dimension "2_2";
chrA01	Undefined	as_event	3720605	3721049	.	-	.	transcript_id "TCONS_00001787,TCONS_00001786"; gene_id "chrA01:3720372-3722733C"; flanks "3721049-,3720605^"; structure "0,1^2-"; splice_chain ",3720833^3720745-"; sources "Undefined,Undefined"; NMorMRNA "null"; degree "4"; dimension "2_2";
chrA01	Undefined	as_event	3757420	3757573	.	-	.	transcript_id "TCONS_00001794,TCONS_00001795"; gene_id "chrA01:3756722-3758679C"; flanks "3757573-,3757420-"; structure "1^,2^"; splice_chain "3757507^,3757506^"; sources "Undefined,Undefined"; NMorMRNA "null"; degree "4"; dimension "2_2";
chrA01	Undefined	as_event	3823739	3823992	.	-	.	transcript_id "TCONS_00001800,TCONS_00001801/TCONS_00001802"; gene_id "chrA01:3822440-3825007C"; flanks "3823992-,3823739^"; structure "0,1^2-"; splice_chain ",3823915^3823804-"; sources "Undefined,Undefined"; NMorMRNA "null"; degree "4"; dimension "2_2";
chrA01	Undefined	as_event	3822916	3823653	.	-	.	transcript_id "TCONS_00001800/TCONS_00001802,TCONS_00001801"; gene_id "chrA01:3822440-3825007C"; flanks "3823653-,3822916^"; structure "0,1^2-"; splice_chain ",3823588^3823245-"; sources "Undefined,Undefined"; NMorMRNA "null"; degree "4"; dimension "2_2";
chrA01	Undefined	as_event	3855396	3856217	.	-	.	transcript_id "TCONS_00001806,TCONS_00001805"; gene_id "chrA01:3852742-3856530C"; flanks "3856217^,3855396-"; structure "0,1-2^"; splice_chain ",3855822-3855769^"; sources "Undefined,Undefined"; NMorMRNA "null"; degree "4"; dimension "2_2";
chrA01	Undefined	as_event	3852742	3853339	.	-	.	transcript_id "TCONS_00001805/TCONS_00001806,TCONS_00001804"; gene_id "chrA01:3852742-3856530C"; flanks "3853339-,3852742]"; structure "0,1^2-"; splice_chain ",3853210^3853130-"; sources "Undefined,Undefined"; NMorMRNA "null"; degree "4"; dimension "2_2";
chrA01	Undefined	as_event	3901476	3901958	.	-	.	transcript_id "TCONS_00001808,TCONS_00001807"; gene_id "chrA01:3895418-3904943C"; flanks "3901958-,3901476-"; structure "1^,2^"; splice_chain "3901857^,3901846^"; sources "Undefined,Undefined"; NMorMRNA "null"; degree "4"; dimension "2_2";
chrA01	Undefined	as_event	3943333	3944750	.	-	.	transcript_id "TCONS_00001812,TCONS_00001813"; gene_id "chrA01:3942858-3945066C"; flanks "3944750^,3943333-"; structure "0,1-2^"; splice_chain ",3944218-3943708^"; sources "Undefined,Undefined"; NMorMRNA "null"; degree "4"; dimension "2_2";
chrA01	Undefined	as_event	3953518	3954513	.	-	.	transcript_id "TCONS_00001815,TCONS_00001814"; gene_id "chrA01:3951406-3954513C"; flanks "3954513[,3953518^"; structure "0,1^2-"; splice_chain ",3954107^3953804-"; sources "Undefined,Undefined"; NMorMRNA "null"; degree "4"; dimension "2_2";
chrA01	Undefined	as_event	4117693	4118645	.	-	.	transcript_id "TCONS_00001828,TCONS_00001827"; gene_id "chrA01:4114219-4118645C"; flanks "4118645[,4117693^"; structure "0,1^2-"; splice_chain ",4117912^4117769-"; sources "Undefined,Undefined"; NMorMRNA "null"; degree "4"; dimension "2_2";
chrA01	Undefined	as_event	4195353	4195680	.	-	.	transcript_id "TCONS_00001831,TCONS_00001832"; gene_id "chrA01:4194660-4196262C"; flanks "4195680-,4195353^"; structure "0,1^2-"; splice_chain ",4195529^4195448-"; sources "Undefined,Undefined"; NMorMRNA "null"; degree "4"; dimension "2_2";
chrA01	Undefined	as_event	4316679	4316963	.	-	.	transcript_id "TCONS_00001839,TCONS_00001838"; gene_id "chrA01:4315012-4318432C"; flanks "4316963-,4316679^"; structure "0,1^2-"; splice_chain ",4316814^4316725-"; sources "Undefined,Undefined"; NMorMRNA "null"; degree "4"; dimension "2_2";
chrA01	Undefined	as_event	4315462	4315931	.	-	.	transcript_id "TCONS_00001839,TCONS_00001838"; gene_id "chrA01:4315012-4318432C"; flanks "4315931-,4315462^"; structure "0,1^2-"; splice_chain ",4315791^4315716-"; sources "Undefined,Undefined"; NMorMRNA "null"; degree "4"; dimension "2_2";
chrA01	Undefined	as_event	4332884	4333097	.	-	.	transcript_id "TCONS_00001841,TCONS_00001842"; gene_id "chrA01:4332406-4333807C"; flanks "4333097^,4332884^"; structure "1-,2-"; splice_chain "4333009-,4332985-"; sources "Undefined,Undefined"; NMorMRNA "null"; degree "4"; dimension "2_2";
chrA01	Undefined	as_event	4382997	4383424	.	-	.	transcript_id "TCONS_00001846,TCONS_00001847"; gene_id "chrA01:4381901-4383438C"; flanks "4383424^,4382997^"; structure "1-,2-"; splice_chain "4383243-,4383197-"; sources "Undefined,Undefined"; NMorMRNA "null"; degree "4"; dimension "2_2";
chrA01	Undefined	as_event	4498406	4499041	.	-	.	transcript_id "TCONS_00001853,TCONS_00001852"; gene_id "chrA01:4496995-4499328C"; flanks "4499041-,4498406^"; structure "1^3-,2^4-"; splice_chain "4498891^4498806-,4498889^4498804-"; sources "Undefined,Undefined"; NMorMRNA "null"; degree "4"; dimension "2_2";
chrA01	Undefined	as_event	4820526	4820803	.	-	.	transcript_id "TCONS_00001871,TCONS_00001872"; gene_id "chrA01:4820526-4821897C"; flanks "4820803-,4820526]"; structure "0,1^2-"; splice_chain ",4820728^4820646-"; sources "Undefined,Undefined"; NMorMRNA "null"; degree "4"; dimension "2_2";
chrA01	Undefined	as_event	4835999	4836275	.	-	.	transcript_id "TCONS_00001874,TCONS_00001875"; gene_id "chrA01:4834636-4840594C"; flanks "4836275-,4835999^"; structure "0,1^2-"; splice_chain ",4836236^4836147-"; sources "Undefined,Undefined"; NMorMRNA "null"; degree "4"; dimension "2_2";
chrA01	Undefined	as_event	4860052	4860621	.	-	.	transcript_id "TCONS_00001876,TCONS_00001877"; gene_id "chrA01:4858434-4861754C"; flanks "4860621-,4860052^"; structure "1^3-,2^4-"; splice_chain "4860319^4860210-,4860309^4860200-"; sources "Undefined,Undefined"; NMorMRNA "null"; degree "4"; dimension "2_2";
chrA01	Undefined	as_event	4887619	4889982	.	-	.	transcript_id "TCONS_00001880,TCONS_00001879"; gene_id "chrA01:4887087-4889982C"; flanks "4889982[,4887619^"; structure "0,1^2-"; splice_chain ",4889754^4889627-"; sources "Undefined,Undefined"; NMorMRNA "null"; degree "4"; dimension "2_2";
chrA01	Undefined	as_event	4892103	4892980	.	-	.	transcript_id "TCONS_00001881,TCONS_00001882"; gene_id "chrA01:4890636-4893130C"; flanks "4892980^,4892103^"; structure "1-,2-"; splice_chain "4892167-,4892165-"; sources "Undefined,Undefined"; NMorMRNA "null"; degree "4"; dimension "2_2";
chrA01	Undefined	as_event	4891522	4891881	.	-	.	transcript_id "TCONS_00001881,TCONS_00001882"; gene_id "chrA01:4890636-4893130C"; flanks "4891881^,4891522^"; structure "1-,2-"; splice_chain "4891808-,4891807-"; sources "Undefined,Undefined"; NMorMRNA "null"; degree "4"; dimension "2_2";
chrA01	Undefined	as_event	5164791	5165008	.	-	.	transcript_id "TCONS_00001904,TCONS_00001903/TCONS_00001905"; gene_id "chrA01:5164135-5165774C"; flanks "5165008-,5164791^"; structure "0,1^2-"; splice_chain ",5164950^5164847-"; sources "Undefined,Undefined"; NMorMRNA "null"; degree "4"; dimension "2_2";
chrA01	Undefined	as_event	5178367	5179129	.	-	.	transcript_id "TCONS_00001907,TCONS_00001906"; gene_id "chrA01:5178090-5180025C"; flanks "5179129-,5178367^"; structure "1^3-,2^4-"; splice_chain "5179066^5178970-,5179064^5178968-"; sources "Undefined,Undefined"; NMorMRNA "null"; degree "4"; dimension "2_2";
chrA01	Undefined	as_event	5412450	5412740	.	-	.	transcript_id "TCONS_00001929,TCONS_00001930"; gene_id "chrA01:5411814-5415736C"; flanks "5412740^,5412450^"; structure "1-,2-"; splice_chain "5412571-,5412569-"; sources "Undefined,Undefined"; NMorMRNA "null"; degree "4"; dimension "2_2";
chrA01	Undefined	as_event	5589285	5589765	.	-	.	transcript_id "TCONS_00001933,TCONS_00001934"; gene_id "chrA01:5588281-5592127C"; flanks "5589765-,5589285^"; structure "0,1^2-"; splice_chain ",5589575^5589495-"; sources "Undefined,Undefined"; NMorMRNA "null"; degree "4"; dimension "2_2";
chrA01	Undefined	as_event	5608516	5608714	.	-	.	transcript_id "TCONS_00001935,TCONS_00001937"; gene_id "chrA01:5605549-5610000C"; flanks "5608714-,5608516-"; structure "1^,2^"; splice_chain "5608614^,5608609^"; sources "Undefined,Undefined"; NMorMRNA "null"; degree "4"; dimension "2_2";
chrA01	Undefined	as_event	5608387	5608614	.	-	.	transcript_id "TCONS_00001935,TCONS_00001936"; gene_id "chrA01:5605549-5610000C"; flanks "5608614^,5608387^"; structure "1-,2-"; splice_chain "5608516-,5608513-"; sources "Undefined,Undefined"; NMorMRNA "null"; degree "4"; dimension "2_2";
chrA01	Undefined	as_event	5608387	5608714	.	-	.	transcript_id "TCONS_00001935,TCONS_00001936,TCONS_00001937"; gene_id "chrA01:5605549-5610000C"; flanks "5608714-,5608387^"; structure "1^3-,1^4-,2^3-"; splice_chain "5608614^5608516-,5608614^5608513-,5608609^5608516-"; sources "Undefined,Undefined,Undefined"; NMorMRNA "null"; degree "9"; dimension "3_3";
chrA01	Undefined	as_event	5606450	5607368	.	-	.	transcript_id "TCONS_00001937,TCONS_00001935/TCONS_00001936"; gene_id "chrA01:5605549-5610000C"; flanks "5607368-,5606450^"; structure "1^3-,2^4-"; splice_chain "5607052^5606870-,5607042^5606860-"; sources "Undefined,Undefined"; NMorMRNA "null"; degree "4"; dimension "2_2";
chrA01	Undefined	as_event	5606113	5606363	.	-	.	transcript_id "TCONS_00001935,TCONS_00001936,TCONS_00001937"; gene_id "chrA01:5605549-5610000C"; flanks "5606363-,5606113^"; structure "1^4-,2^5-,3^6-"; splice_chain "5606330^5606237-,5606319^5606226-,5606291^5606198-"; sources "Undefined,Undefined,Undefined"; NMorMRNA "null"; degree "9"; dimension "3_3";
chrA01	Undefined	as_event	5656065	5656234	.	-	.	transcript_id "TCONS_00001943,TCONS_00001942"; gene_id "chrA01:5653773-5656668C"; flanks "5656234^,5656065^"; structure "1-,2-"; splice_chain "5656147-,5656145-"; sources "Undefined,Undefined"; NMorMRNA "null"; degree "4"; dimension "2_2";
chrA01	Undefined	as_event	5671933	5672585	.	-	.	transcript_id "TCONS_00001946,TCONS_00001947"; gene_id "chrA01:5671014-5672788C"; flanks "5672585^,5671933^"; structure "1-,2-"; splice_chain "5672220-,5672207-"; sources "Undefined,Undefined"; NMorMRNA "null"; degree "4"; dimension "2_2";
chrA01	Undefined	as_event	5703094	5703486	.	-	.	transcript_id "TCONS_00001951,TCONS_00001950"; gene_id "chrA01:5700315-5704666C"; flanks "5703486-,5703094^"; structure "0,1^2-"; splice_chain ",5703452^5703171-"; sources "Undefined,Undefined"; NMorMRNA "null"; degree "4"; dimension "2_2";
chrA01	Undefined	as_event	5701099	5701331	.	-	.	transcript_id "TCONS_00001951,TCONS_00001950"; gene_id "chrA01:5700315-5704666C"; flanks "5701331^,5701099^"; structure "1-,2-"; splice_chain "5701205-,5701203-"; sources "Undefined,Undefined"; NMorMRNA "null"; degree "4"; dimension "2_2";
chrA01	Undefined	as_event	5753863	5754123	.	-	.	transcript_id "TCONS_00001953,TCONS_00001954"; gene_id "chrA01:5752140-5758635C"; flanks "5754123-,5753863^"; structure "0,1^2-"; splice_chain ",5754008^5753932-"; sources "Undefined,Undefined"; NMorMRNA "null"; degree "4"; dimension "2_2";
chrA01	Undefined	as_event	5817289	5817517	.	-	.	transcript_id "TCONS_00001956,TCONS_00001955"; gene_id "chrA01:5817125-5818773C"; flanks "5817517-,5817289^"; structure "0,1^2-"; splice_chain ",5817434^5817342-"; sources "Undefined,Undefined"; NMorMRNA "null"; degree "4"; dimension "2_2";
chrA01	Undefined	as_event	5857068	5857230	.	-	.	transcript_id "TCONS_00001961,TCONS_00001960"; gene_id "chrA01:5856784-5859552C"; flanks "5857230^,5857068^"; structure "1-,2-"; splice_chain "5857138-,5857136-"; sources "Undefined,Undefined"; NMorMRNA "null"; degree "4"; dimension "2_2";
chrA01	Undefined	as_event	6083433	6083643	.	-	.	transcript_id "TCONS_00001979/TCONS_00001980/TCONS_00001981,TCONS_00001978"; gene_id "chrA01:6082806-6085405C"; flanks "6083643-,6083433^"; structure "0,1^2-"; splice_chain ",6083596^6083519-"; sources "Undefined,Undefined"; NMorMRNA "null"; degree "4"; dimension "2_2";
chrA01	Undefined	as_event	6083217	6083433	.	-	.	transcript_id "TCONS_00001979,TCONS_00001978/TCONS_00001980/TCONS_00001981"; gene_id "chrA01:6082806-6085405C"; flanks "6083433^,6083217^"; structure "1-,2-"; splice_chain "6083346-,6083345-"; sources "Undefined,Undefined"; NMorMRNA "null"; degree "4"; dimension "2_2";
chrA01	Undefined	as_event	6124991	6126433	.	-	.	transcript_id "TCONS_00001987,TCONS_00001986"; gene_id "chrA01:6120602-6126433C"; flanks "6126433[,6124991^"; structure "0,1^2-"; splice_chain ",6126362^6125668-"; sources "Undefined,Undefined"; NMorMRNA "null"; degree "4"; dimension "2_2";
chrA01	Undefined	as_event	6122639	6123133	.	-	.	transcript_id "TCONS_00001986,TCONS_00001987"; gene_id "chrA01:6120602-6126433C"; flanks "6123133-,6122639^"; structure "0,1^2-"; splice_chain ",6123070^6122997-"; sources "Undefined,Undefined"; NMorMRNA "null"; degree "4"; dimension "2_2";
chrA01	Undefined	as_event	6359529	6359736	.	-	.	transcript_id "TCONS_00001999,TCONS_00002000"; gene_id "chrA01:6356707-6360098C"; flanks "6359736^,6359529^"; structure "1-,2-"; splice_chain "6359584-,6359577-"; sources "Undefined,Undefined"; NMorMRNA "null"; degree "4"; dimension "2_2";
chrA01	Undefined	as_event	6400432	6402353	.	-	.	transcript_id "TCONS_00002002,TCONS_00002001"; gene_id "chrA01:6399829-6402740C"; flanks "6402353-,6400432^"; structure "1^3-5^7-,2^4-6^8-"; splice_chain "6402044^6401639-6401071^6400997-,6402042^6401637-6401069^6400995-"; sources "Undefined,Undefined"; NMorMRNA "null"; degree "4"; dimension "2_2";
chrA01	Undefined	as_event	6460076	6460372	.	-	.	transcript_id "TCONS_00002008,TCONS_00002006/TCONS_00002007"; gene_id "chrA01:6457999-6461274C"; flanks "6460372-,6460076^"; structure "0,1^2-"; splice_chain ",6460265^6460168-"; sources "Undefined,Undefined"; NMorMRNA "null"; degree "4"; dimension "2_2";
chrA01	Undefined	as_event	6458939	6459111	.	-	.	transcript_id "TCONS_00002006/TCONS_00002007,TCONS_00002008"; gene_id "chrA01:6457999-6461274C"; flanks "6459111-,6458939-"; structure "1^,2^"; splice_chain "6459022^,6459021^"; sources "Undefined,Undefined"; NMorMRNA "null"; degree "4"; dimension "2_2";
chrA01	Undefined	as_event	6457999	6458268	.	-	.	transcript_id "TCONS_00002006/TCONS_00002008,TCONS_00002007"; gene_id "chrA01:6457999-6461274C"; flanks "6458268-,6457999]"; structure "0,1^2-"; splice_chain ",6458124^6458045-"; sources "Undefined,Undefined"; NMorMRNA "null"; degree "4"; dimension "2_2";
chrA01	Undefined	as_event	6541858	6542628	.	-	.	transcript_id "TCONS_00002011,TCONS_00002012"; gene_id "chrA01:6540840-6542628C"; flanks "6542628[,6541858-"; structure "1^,2^"; splice_chain "6542475^,6542460^"; sources "Undefined,Undefined"; NMorMRNA "null"; degree "4"; dimension "2_2";
chrA01	Undefined	as_event	6645163	6645453	.	-	.	transcript_id "TCONS_00002014,TCONS_00002015"; gene_id "chrA01:6642204-6648430C"; flanks "6645453-,6645163^"; structure "1^3-,2^4-"; splice_chain "6645399^6645299-,6645397^6645297-"; sources "Undefined,Undefined"; NMorMRNA "null"; degree "4"; dimension "2_2";
chrA01	Undefined	as_event	6734395	6734764	.	-	.	transcript_id "TCONS_00002019,TCONS_00002018"; gene_id "chrA01:6731720-6735503C"; flanks "6734764-,6734395^"; structure "0,1^2-"; splice_chain ",6734516^6734442-"; sources "Undefined,Undefined"; NMorMRNA "null"; degree "4"; dimension "2_2";
chrA01	Undefined	as_event	6733912	6734313	.	-	.	transcript_id "TCONS_00002019,TCONS_00002018"; gene_id "chrA01:6731720-6735503C"; flanks "6734313-,6733912^"; structure "0,1^2-"; splice_chain ",6734053^6733964-"; sources "Undefined,Undefined"; NMorMRNA "null"; degree "4"; dimension "2_2";
chrA01	Undefined	as_event	6737448	6737823	.	-	.	transcript_id "TCONS_00002020,TCONS_00002021"; gene_id "chrA01:6736254-6738963C"; flanks "6737823-,6737448^"; structure "0,1^2-"; splice_chain ",6737680^6737600-"; sources "Undefined,Undefined"; NMorMRNA "null"; degree "4"; dimension "2_2";
chrA01	Undefined	as_event	7063498	7063749	.	-	.	transcript_id "TCONS_00002040,TCONS_00002038/TCONS_00002039"; gene_id "chrA01:7060837-7065056C"; flanks "7063749^,7063498^"; structure "1-,2-"; splice_chain "7063569-,7063567-"; sources "Undefined,Undefined"; NMorMRNA "null"; degree "4"; dimension "2_2";
chrA01	Undefined	as_event	7062347	7062749	.	-	.	transcript_id "TCONS_00002040,TCONS_00002038/TCONS_00002039"; gene_id "chrA01:7060837-7065056C"; flanks "7062749-,7062347^"; structure "1^3-,2^4-"; splice_chain "7062534^7062440-,7062524^7062430-"; sources "Undefined,Undefined"; NMorMRNA "null"; degree "4"; dimension "2_2";
chrA01	Undefined	as_event	7061189	7061396	.	-	.	transcript_id "TCONS_00002040,TCONS_00002039"; gene_id "chrA01:7060837-7065056C"; flanks "7061396^,7061189^"; structure "1-,2-"; splice_chain "7061304-,7061302-"; sources "Undefined,Undefined"; NMorMRNA "null"; degree "4"; dimension "2_2";
chrA01	Undefined	as_event	7061078	7061302	.	-	.	transcript_id "TCONS_00002039,TCONS_00002038"; gene_id "chrA01:7060837-7065056C"; flanks "7061302-,7061078-"; structure "1^,2^"; splice_chain "7061189^,7061188^"; sources "Undefined,Undefined"; NMorMRNA "null"; degree "4"; dimension "2_2";
chrA01	Undefined	as_event	7061078	7061396	.	-	.	transcript_id "TCONS_00002040,TCONS_00002039,TCONS_00002038"; gene_id "chrA01:7060837-7065056C"; flanks "7061396^,7061078-"; structure "1-3^,2-3^,2-4^"; splice_chain "7061304-7061189^,7061302-7061189^,7061302-7061188^"; sources "Undefined,Undefined,Undefined"; NMorMRNA "null"; degree "9"; dimension "3_3";
chrA01	Undefined	as_event	7060837	7061078	.	-	.	transcript_id "TCONS_00002039/TCONS_00002040,TCONS_00002038"; gene_id "chrA01:7060837-7065056C"; flanks "7061078-,7060837]"; structure "0,1^2-"; splice_chain ",7060948^7060871-"; sources "Undefined,Undefined"; NMorMRNA "null"; degree "4"; dimension "2_2";
chrA01	Undefined	as_event	7102625	7103759	.	-	.	transcript_id "TCONS_00002047,TCONS_00002046"; gene_id "chrA01:7101794-7103759C"; flanks "7103759[,7102625^"; structure "1^3-,2^4-"; splice_chain "7103112^7102807-,7103102^7102797-"; sources "Undefined,Undefined"; NMorMRNA "null"; degree "4"; dimension "2_2";
chrA01	Undefined	as_event	7102468	7102625	.	-	.	transcript_id "TCONS_00002047,TCONS_00002046"; gene_id "chrA01:7101794-7103759C"; flanks "7102625^,7102468^"; structure "1-,2-"; splice_chain "7102541-,7102539-"; sources "Undefined,Undefined"; NMorMRNA "null"; degree "4"; dimension "2_2";
chrA01	Undefined	as_event	7214909	7215203	.	-	.	transcript_id "TCONS_00002061,TCONS_00002062"; gene_id "chrA01:7213416-7216422C"; flanks "7215203-,7214909^"; structure "0,1^2-"; splice_chain ",7215074^7214990-"; sources "Undefined,Undefined"; NMorMRNA "null"; degree "4"; dimension "2_2";
chrA01	Undefined	as_event	7228588	7228862	.	-	.	transcript_id "TCONS_00002065,TCONS_00002064"; gene_id "chrA01:7228091-7229185C"; flanks "7228862^,7228588-"; structure "0,1-2^"; splice_chain ",7228781-7228667^"; sources "Undefined,Undefined"; NMorMRNA "null"; degree "4"; dimension "2_2";
chrA01	Undefined	as_event	7343917	7344301	.	-	.	transcript_id "TCONS_00002078,TCONS_00002076/TCONS_00002077"; gene_id "chrA01:7343025-7345376C"; flanks "7344301-,7343917^"; structure "0,1^2-"; splice_chain ",7344069^7343977-"; sources "Undefined,Undefined"; NMorMRNA "null"; degree "4"; dimension "2_2";
chrA01	Undefined	as_event	7343467	7343836	.	-	.	transcript_id "TCONS_00002077,TCONS_00002076/TCONS_00002078"; gene_id "chrA01:7343025-7345376C"; flanks "7343836-,7343467^"; structure "0,1^2-"; splice_chain ",7343742^7343661-"; sources "Undefined,Undefined"; NMorMRNA "null"; degree "4"; dimension "2_2";
chrA01	Undefined	as_event	7506835	7507593	.	-	.	transcript_id "TCONS_00002086,TCONS_00002085"; gene_id "chrA01:7505876-7509122C"; flanks "7507593-,7506835^"; structure "0,1^2-"; splice_chain ",7506968^7506891-"; sources "Undefined,Undefined"; NMorMRNA "null"; degree "4"; dimension "2_2";
chrA01	Undefined	as_event	7506095	7506387	.	-	.	transcript_id "TCONS_00002086,TCONS_00002085"; gene_id "chrA01:7505876-7509122C"; flanks "7506387-,7506095^"; structure "0,1^2-"; splice_chain ",7506269^7506181-"; sources "Undefined,Undefined"; NMorMRNA "null"; degree "4"; dimension "2_2";
chrA01	Undefined	as_event	7525980	7526612	.	-	.	transcript_id "TCONS_00002090,TCONS_00002091/TCONS_00002092"; gene_id "chrA01:7524490-7526612C"; flanks "7526612[,7525980^"; structure "1^3-,2^4-"; splice_chain "7526166^7526063-,7526142^7526039-"; sources "Undefined,Undefined"; NMorMRNA "null"; degree "4"; dimension "2_2";
chrA01	Undefined	as_event	7525120	7525710	.	-	.	transcript_id "TCONS_00002092,TCONS_00002090"; gene_id "chrA01:7524490-7526612C"; flanks "7525710-,7525120^"; structure "1^3-,2^4-"; splice_chain "7525577^7525246-,7525576^7525245-"; sources "Undefined,Undefined"; NMorMRNA "null"; degree "4"; dimension "2_2";
chrA01	Undefined	as_event	7524789	7525245	.	-	.	transcript_id "TCONS_00002091,TCONS_00002090"; gene_id "chrA01:7524490-7526612C"; flanks "7525245-,7524789^"; structure "1^3-,2^4-"; splice_chain "7525125^7524850-,7525120^7524845-"; sources "Undefined,Undefined"; NMorMRNA "null"; degree "4"; dimension "2_2";
chrA01	Undefined	as_event	7524789	7525710	.	-	.	transcript_id "TCONS_00002092,TCONS_00002091,TCONS_00002090"; gene_id "chrA01:7524490-7526612C"; flanks "7525710-,7524789^"; structure "1^3-6^8-,2^4-5^7-,2^4-6^8-"; splice_chain "7525577^7525246-7525120^7524845-,7525576^7525245-7525125^7524850-,7525576^7525245-7525120^7524845-"; sources "Undefined,Undefined,Undefined"; NMorMRNA "null"; degree "9"; dimension "3_3";
chrA01	Undefined	as_event	7669648	7669796	.	-	.	transcript_id "TCONS_00002096,TCONS_00002097"; gene_id "chrA01:7667967-7676023C"; flanks "7669796^,7669648^"; structure "1-,2-"; splice_chain "7669724-,7669721-"; sources "Undefined,Undefined"; NMorMRNA "null"; degree "4"; dimension "2_2";
chrA01	Undefined	as_event	7839735	7839988	.	-	.	transcript_id "TCONS_00002102,TCONS_00002101"; gene_id "chrA01:7838346-7840964C"; flanks "7839988^,7839735^"; structure "1-,2-"; splice_chain "7839916-,7839910-"; sources "Undefined,Undefined"; NMorMRNA "null"; degree "4"; dimension "2_2";
chrA01	Undefined	as_event	7924174	7924405	.	-	.	transcript_id "TCONS_00002108,TCONS_00002109"; gene_id "chrA01:7921842-7926523C"; flanks "7924405^,7924174^"; structure "1-,2-"; splice_chain "7924280-,7924278-"; sources "Undefined,Undefined"; NMorMRNA "null"; degree "4"; dimension "2_2";
chrA01	Undefined	as_event	7923384	7923748	.	-	.	transcript_id "TCONS_00002108,TCONS_00002109"; gene_id "chrA01:7921842-7926523C"; flanks "7923748-,7923384^"; structure "0,1^2-"; splice_chain ",7923664^7923570-"; sources "Undefined,Undefined"; NMorMRNA "null"; degree "4"; dimension "2_2";
chrA01	Undefined	as_event	7922233	7922500	.	-	.	transcript_id "TCONS_00002108,TCONS_00002109"; gene_id "chrA01:7921842-7926523C"; flanks "7922500-,7922233^"; structure "1^3-,2^4-"; splice_chain "7922442^7922341-,7922432^7922331-"; sources "Undefined,Undefined"; NMorMRNA "null"; degree "4"; dimension "2_2";
chrA01	Undefined	as_event	8074058	8075095	.	-	.	transcript_id "TCONS_00002121,TCONS_00002120"; gene_id "chrA01:8068683-8075915C"; flanks "8075095-,8074058^"; structure "0,1^2-"; splice_chain ",8074312^8074278-"; sources "Undefined,Undefined"; NMorMRNA "null"; degree "4"; dimension "2_2";
chrA01	Undefined	as_event	8181178	8181602	.	-	.	transcript_id "TCONS_00002130,TCONS_00002129"; gene_id "chrA01:8179911-8182478C"; flanks "8181602-,8181178^"; structure "1^3-,2^4-"; splice_chain "8181553^8181430-,8181543^8181420-"; sources "Undefined,Undefined"; NMorMRNA "null"; degree "4"; dimension "2_2";
chrA01	Undefined	as_event	8225392	8226370	.	-	.	transcript_id "TCONS_00002136,TCONS_00002135"; gene_id "chrA01:8224393-8227322C"; flanks "8226370^,8225392-"; structure "0,1-2^"; splice_chain ",8226107-8226036^"; sources "Undefined,Undefined"; NMorMRNA "null"; degree "4"; dimension "2_2";
chrA01	Undefined	as_event	8241726	8242000	.	-	.	transcript_id "TCONS_00002138,TCONS_00002139"; gene_id "chrA01:8241372-8243145C"; flanks "8242000-,8241726^"; structure "0,1^2-"; splice_chain ",8241893^8241815-"; sources "Undefined,Undefined"; NMorMRNA "null"; degree "4"; dimension "2_2";
chrA01	Undefined	as_event	8270065	8270484	.	-	.	transcript_id "TCONS_00002144,TCONS_00002143"; gene_id "chrA01:8269507-8271162C"; flanks "8270484-,8270065^"; structure "1^3-,2^4-"; splice_chain "8270414^8270280-,8270404^8270270-"; sources "Undefined,Undefined"; NMorMRNA "null"; degree "4"; dimension "2_2";
chrA01	Undefined	as_event	8310681	8311021	.	-	.	transcript_id "TCONS_00002150,TCONS_00002151"; gene_id "chrA01:8307749-8311652C"; flanks "8311021-,8310681^"; structure "0,1^2-"; splice_chain ",8310877^8310790-"; sources "Undefined,Undefined"; NMorMRNA "null"; degree "4"; dimension "2_2";
chrA01	Undefined	as_event	8308301	8309098	.	-	.	transcript_id "TCONS_00002150,TCONS_00002149"; gene_id "chrA01:8307749-8311652C"; flanks "8309098-,8308301^"; structure "0,1^2-3^4-5^6-"; splice_chain ",8308937^8308866-8308658^8308576-8308495^8308405-"; sources "Undefined,Undefined"; NMorMRNA "null"; degree "4"; dimension "2_2";
chrA01	Undefined	as_event	8568795	8569332	.	-	.	transcript_id "TCONS_00002166,TCONS_00002167"; gene_id "chrA01:8568426-8569913C"; flanks "8569332-,8568795^"; structure "0,1^2-"; splice_chain ",8569196^8568866-"; sources "Undefined,Undefined"; NMorMRNA "null"; degree "4"; dimension "2_2";
chrA01	Undefined	as_event	8592554	8592955	.	-	.	transcript_id "TCONS_00002171,TCONS_00002170"; gene_id "chrA01:8592229-8594126C"; flanks "8592955-,8592554^"; structure "0,1^2-"; splice_chain ",8592838^8592762-"; sources "Undefined,Undefined"; NMorMRNA "null"; degree "4"; dimension "2_2";
chrA01	Undefined	as_event	8813853	8814456	.	-	.	transcript_id "TCONS_00002175,TCONS_00002176"; gene_id "chrA01:8811878-8814456C"; flanks "8814456[,8813853^"; structure "1^3-,2^4-"; splice_chain "8814408^8813951-,8814398^8813941-"; sources "Undefined,Undefined"; NMorMRNA "null"; degree "4"; dimension "2_2";
chrA01	Undefined	as_event	9274416	9275226	.	-	.	transcript_id "TCONS_00002194,TCONS_00002195"; gene_id "chrA01:9274050-9277069C"; flanks "9275226-,9274416^"; structure "0,1^2-"; splice_chain ",9274985^9274895-"; sources "Undefined,Undefined"; NMorMRNA "null"; degree "4"; dimension "2_2";
chrA01	Undefined	as_event	9430920	9431297	.	-	.	transcript_id "TCONS_00002205,TCONS_00002206"; gene_id "chrA01:9429202-9431752C"; flanks "9431297-,9430920^"; structure "0,1^2-"; splice_chain ",9431109^9430997-"; sources "Undefined,Undefined"; NMorMRNA "null"; degree "4"; dimension "2_2";
chrA01	Undefined	as_event	9430490	9430997	.	-	.	transcript_id "TCONS_00002204,TCONS_00002206"; gene_id "chrA01:9429202-9431752C"; flanks "9430997-,9430490^"; structure "0,1^2-"; splice_chain ",9430920^9430749-"; sources "Undefined,Undefined"; NMorMRNA "null"; degree "4"; dimension "2_2";
chrA01	Undefined	as_event	9430490	9431297	.	-	.	transcript_id "TCONS_00002204,TCONS_00002206,TCONS_00002205"; gene_id "chrA01:9429202-9431752C"; flanks "9431297-,9430490^"; structure "1^2-,1^2-3^4-,3^4-"; splice_chain "9431109^9430997-,9431109^9430997-9430920^9430749-,9430920^9430749-"; sources "Undefined,Undefined,Undefined"; NMorMRNA "null"; degree "9"; dimension "3_3";
chrA01	Undefined	as_event	9430123	9430384	.	-	.	transcript_id "TCONS_00002205,TCONS_00002204/TCONS_00002206"; gene_id "chrA01:9429202-9431752C"; flanks "9430384-,9430123^"; structure "1^3-,2^4-"; splice_chain "9430317^9430222-,9430316^9430221-"; sources "Undefined,Undefined"; NMorMRNA "null"; degree "4"; dimension "2_2";
chrA01	Undefined	as_event	9429967	9430123	.	-	.	transcript_id "TCONS_00002205/TCONS_00002206,TCONS_00002204"; gene_id "chrA01:9429202-9431752C"; flanks "9430123^,9429967^"; structure "1-,2-"; splice_chain "9430049-,9430011-"; sources "Undefined,Undefined"; NMorMRNA "null"; degree "4"; dimension "2_2";
chrA01	Undefined	as_event	9429202	9429805	.	-	.	transcript_id "TCONS_00002205,TCONS_00002203/TCONS_00002204/TCONS_00002206"; gene_id "chrA01:9429202-9431752C"; flanks "9429805-,9429202]"; structure "1^3-,2^4-"; splice_chain "9429713^9429602-,9429703^9429592-"; sources "Undefined,Undefined"; NMorMRNA "null"; degree "4"; dimension "2_2";
chrA01	Undefined	as_event	9507843	9508188	.	-	.	transcript_id "TCONS_00002209,TCONS_00002208"; gene_id "chrA01:9507843-9510224C"; flanks "9508188-,9507843]"; structure "1^3-,2^4-"; splice_chain "9508137^9507995-,9508135^9507993-"; sources "Undefined,Undefined"; NMorMRNA "null"; degree "4"; dimension "2_2";
chrA01	Undefined	as_event	9603963	9604182	.	-	.	transcript_id "TCONS_00002216,TCONS_00002214"; gene_id "chrA01:9602153-9604411C"; flanks "9604182-,9603963^"; structure "0,1^2-"; splice_chain ",9604159^9604027-"; sources "Undefined,Undefined"; NMorMRNA "null"; degree "4"; dimension "2_2";
chrA01	Undefined	as_event	9806082	9806806	.	-	.	transcript_id "TCONS_00002220,TCONS_00002218/TCONS_00002219"; gene_id "chrA01:9803856-9806806C"; flanks "9806806[,9806082^"; structure "1^3-,2^4-"; splice_chain "9806606^9806326-,9806596^9806316-"; sources "Undefined,Undefined"; NMorMRNA "null"; degree "4"; dimension "2_2";
chrA01	Undefined	as_event	9804402	9804879	.	-	.	transcript_id "TCONS_00002219,TCONS_00002218/TCONS_00002220"; gene_id "chrA01:9803856-9806806C"; flanks "9804879-,9804402^"; structure "1^3-,2^4-"; splice_chain "9804679^9804511-,9804675^9804507-"; sources "Undefined,Undefined"; NMorMRNA "null"; degree "4"; dimension "2_2";
chrA01	Undefined	as_event	9864314	9868041	.	-	.	transcript_id "TCONS_00002226,TCONS_00002224"; gene_id "chrA01:9863614-9868124C"; flanks "9868041^,9864314-"; structure "0,1-2^"; splice_chain ",9864484-9864443^"; sources "Undefined,Undefined"; NMorMRNA "null"; degree "4"; dimension "2_2";
chrA01	Undefined	as_event	9863700	9864484	.	-	.	transcript_id "TCONS_00002225,TCONS_00002224"; gene_id "chrA01:9863614-9868124C"; flanks "9864484-,9863700]"; structure "0,1^2-"; splice_chain ",9864443^9864314-"; sources "Undefined,Undefined"; NMorMRNA "null"; degree "4"; dimension "2_2";
chrA01	Undefined	as_event	9863700	9868041	.	-	.	transcript_id "TCONS_00002225,TCONS_00002224,TCONS_00002226"; gene_id "chrA01:9863614-9868124C"; flanks "9868041^,9863700]"; structure "1-,1-2^3-,3-"; splice_chain "9864484-,9864484-9864443^9864314-,9864314-"; sources "Undefined,Undefined,Undefined"; NMorMRNA "null"; degree "9"; dimension "3_3";
chrA01	Undefined	as_event	10000587	10001143	.	-	.	transcript_id "TCONS_00002230,TCONS_00002231"; gene_id "chrA01:9998819-10003681C"; flanks "10001143-,10000587^"; structure "1^3-,2^4-"; splice_chain "10000972^10000828-,10000962^10000818-"; sources "Undefined,Undefined"; NMorMRNA "null"; degree "4"; dimension "2_2";
chrA01	Undefined	as_event	10108782	10110025	.	-	.	transcript_id "TCONS_00002232,TCONS_00002233"; gene_id "chrA01:10108296-10110025C"; flanks "10110025[,10108782^"; structure "0,1^2-"; splice_chain ",10109508^10108925-"; sources "Undefined,Undefined"; NMorMRNA "null"; degree "4"; dimension "2_2";
chrA01	Undefined	as_event	10221888	10224104	.	-	.	transcript_id "TCONS_00002238,TCONS_00002239"; gene_id "chrA01:10221888-10224104C"; flanks "10224104[,10221888]"; structure "0,1^2-"; splice_chain ",10223820^10223672-"; sources "Undefined,Undefined"; NMorMRNA "null"; degree "4"; dimension "2_2";
chrA01	Undefined	as_event	10300754	10301452	.	-	.	transcript_id "TCONS_00002242,TCONS_00002243"; gene_id "chrA01:10299582-10301452C"; flanks "10301452[,10300754^"; structure "0,1^2-"; splice_chain ",10300964^10300856-"; sources "Undefined,Undefined"; NMorMRNA "null"; degree "4"; dimension "2_2";
chrA01	Undefined	as_event	10300103	10300473	.	-	.	transcript_id "TCONS_00002243,TCONS_00002242"; gene_id "chrA01:10299582-10301452C"; flanks "10300473-,10300103^"; structure "0,1^2-"; splice_chain ",10300395^10300297-"; sources "Undefined,Undefined"; NMorMRNA "null"; degree "4"; dimension "2_2";
chrA01	Undefined	as_event	10790731	10791355	.	-	.	transcript_id "TCONS_00002258,TCONS_00002259"; gene_id "chrA01:10787644-10791961C"; flanks "10791355-,10790731^"; structure "1^3-,2^4-"; splice_chain "10791051^10790960-,10791049^10790958-"; sources "Undefined,Undefined"; NMorMRNA "null"; degree "4"; dimension "2_2";
chrA01	Undefined	as_event	10789698	10790145	.	-	.	transcript_id "TCONS_00002258,TCONS_00002259"; gene_id "chrA01:10787644-10791961C"; flanks "10790145-,10789698^"; structure "1^3-,2^4-"; splice_chain "10790008^10789850-,10790007^10789849-"; sources "Undefined,Undefined"; NMorMRNA "null"; degree "4"; dimension "2_2";
chrA01	Undefined	as_event	10789307	10789698	.	-	.	transcript_id "TCONS_00002258,TCONS_00002259"; gene_id "chrA01:10787644-10791961C"; flanks "10789698^,10789307^"; structure "1-3^4-,2-"; splice_chain "10789618-10789534^10789428-,10789616-"; sources "Undefined,Undefined"; NMorMRNA "null"; degree "4"; dimension "2_2";
chrA01	Undefined	as_event	10928252	10928924	.	-	.	transcript_id "TCONS_00002271,TCONS_00002270"; gene_id "chrA01:10928252-10929505C"; flanks "10928924-,10928252]"; structure "0,1^2-3^4-"; splice_chain ",10928614^10928530-10928407^10928335-"; sources "Undefined,Undefined"; NMorMRNA "null"; degree "4"; dimension "2_2";
chrA01	Undefined	as_event	10945850	10946329	.	-	.	transcript_id "TCONS_00002276,TCONS_00002274,TCONS_00002275"; gene_id "chrA01:10944646-10946662C"; flanks "10946329^,10945850^"; structure "1-,2-,3-"; splice_chain "10946265-,10946249-,10946201-"; sources "Undefined,Undefined,Undefined"; NMorMRNA "null"; degree "9"; dimension "3_3";
chrA01	Undefined	as_event	10982482	10982806	.	-	.	transcript_id "TCONS_00002277,TCONS_00002278"; gene_id "chrA01:10979862-10982896C"; flanks "10982806^,10982482^"; structure "1-,2-"; splice_chain "10982582-,10982577-"; sources "Undefined,Undefined"; NMorMRNA "null"; degree "4"; dimension "2_2";
chrA01	Undefined	as_event	11653381	11654789	.	-	.	transcript_id "TCONS_00002290,TCONS_00002289"; gene_id "chrA01:11653381-11654789C"; flanks "11654789[,11653381]"; structure "0,1^2-"; splice_chain ",11654300^11654152-"; sources "Undefined,Undefined"; NMorMRNA "null"; degree "4"; dimension "2_2";
chrA01	Undefined	as_event	12296952	12297386	.	-	.	transcript_id "TCONS_00002302,TCONS_00002303"; gene_id "chrA01:12296587-12297734C"; flanks "12297386-,12296952^"; structure "0,1^2-"; splice_chain ",12297243^12297059-"; sources "Undefined,Undefined"; NMorMRNA "null"; degree "4"; dimension "2_2";
chrA01	Undefined	as_event	12646825	12647004	.	-	.	transcript_id "TCONS_00002318,TCONS_00002319"; gene_id "chrA01:12645138-12647875C"; flanks "12647004-,12646825^"; structure "0,1^2-"; splice_chain ",12646955^12646878-"; sources "Undefined,Undefined"; NMorMRNA "null"; degree "4"; dimension "2_2";
chrA01	Undefined	as_event	12645138	12646757	.	-	.	transcript_id "TCONS_00002318,TCONS_00002319"; gene_id "chrA01:12645138-12647875C"; flanks "12646757-,12645138]"; structure "0,1^2-"; splice_chain ",12645789^12645678-"; sources "Undefined,Undefined"; NMorMRNA "null"; degree "4"; dimension "2_2";
chrA01	Undefined	as_event	12804002	12804290	.	-	.	transcript_id "TCONS_00002321,TCONS_00002322"; gene_id "chrA01:12802529-12804406C"; flanks "12804290^,12804002^"; structure "1-,2-"; splice_chain "12804161-,12804151-"; sources "Undefined,Undefined"; NMorMRNA "null"; degree "4"; dimension "2_2";
chrA01	Undefined	as_event	12803030	12803483	.	-	.	transcript_id "TCONS_00002322,TCONS_00002321"; gene_id "chrA01:12802529-12804406C"; flanks "12803483^,12803030^"; structure "1-,2-"; splice_chain "12803407-,12803404-"; sources "Undefined,Undefined"; NMorMRNA "null"; degree "4"; dimension "2_2";
chrA01	Undefined	as_event	12961997	12962546	.	-	.	transcript_id "TCONS_00002326,TCONS_00002327/TCONS_00002328"; gene_id "chrA01:12959372-12962546C"; flanks "12962546[,12961997^"; structure "1^3-,2^4-"; splice_chain "12962190^12962127-,12962180^12962117-"; sources "Undefined,Undefined"; NMorMRNA "null"; degree "4"; dimension "2_2";
chrA01	Undefined	as_event	12961157	12961431	.	-	.	transcript_id "TCONS_00002327,TCONS_00002326/TCONS_00002328"; gene_id "chrA01:12959372-12962546C"; flanks "12961431^,12961157^"; structure "1-,2-"; splice_chain "12961330-,12961313-"; sources "Undefined,Undefined"; NMorMRNA "null"; degree "4"; dimension "2_2";
chrA01	Undefined	as_event	12960630	12960902	.	-	.	transcript_id "TCONS_00002326,TCONS_00002327/TCONS_00002328"; gene_id "chrA01:12959372-12962546C"; flanks "12960902-,12960630^"; structure "0,1^2-"; splice_chain ",12960803^12960702-"; sources "Undefined,Undefined"; NMorMRNA "null"; degree "4"; dimension "2_2";
chrA01	Undefined	as_event	13111571	13111809	.	-	.	transcript_id "TCONS_00002331,TCONS_00002332"; gene_id "chrA01:13103176-13117519C"; flanks "13111809^,13111571^"; structure "1-,2-"; splice_chain "13111695-,13111694-"; sources "Undefined,Undefined"; NMorMRNA "null"; degree "4"; dimension "2_2";
chrA01	Undefined	as_event	13105167	13105367	.	-	.	transcript_id "TCONS_00002332,TCONS_00002331"; gene_id "chrA01:13103176-13117519C"; flanks "13105367-,13105167-"; structure "1^,2^"; splice_chain "13105278^,13105277^"; sources "Undefined,Undefined"; NMorMRNA "null"; degree "4"; dimension "2_2";
chrA01	Undefined	as_event	13260262	13260996	.	-	.	transcript_id "TCONS_00002335,TCONS_00002333"; gene_id "chrA01:13259880-13261348C"; flanks "13260996-,13260262^"; structure "0,1^2-"; splice_chain ",13260708^13260626-"; sources "Undefined,Undefined"; NMorMRNA "null"; degree "4"; dimension "2_2";
chrA01	Undefined	as_event	13259880	13260996	.	-	.	transcript_id "TCONS_00002334,TCONS_00002333,TCONS_00002335"; gene_id "chrA01:13259880-13261348C"; flanks "13260996-,13259880]"; structure "0,1^2-3^4-,3^4-"; splice_chain ",13260708^13260626-13260262^13260184-,13260262^13260184-"; sources "Undefined,Undefined,Undefined"; NMorMRNA "null"; degree "9"; dimension "3_3";
chrA01	Undefined	as_event	13877063	13878127	.	-	.	transcript_id "TCONS_00002337,TCONS_00002338"; gene_id "chrA01:13876440-13878306C"; flanks "13878127^,13877063^"; structure "1-,2-"; splice_chain "13877675-,13877674-"; sources "Undefined,Undefined"; NMorMRNA "null"; degree "4"; dimension "2_2";
chrA01	Undefined	as_event	13990984	13992093	.	-	.	transcript_id "TCONS_00002340,TCONS_00002339/TCONS_00002341"; gene_id "chrA01:13989086-13992815C"; flanks "13992093-,13990984^"; structure "1^3-,2^4-"; splice_chain "13992022^13991355-,13992007^13991340-"; sources "Undefined,Undefined"; NMorMRNA "null"; degree "4"; dimension "2_2";
chrA01	Undefined	as_event	14038468	14039088	.	-	.	transcript_id "TCONS_00002347,TCONS_00002348"; gene_id "chrA01:14031559-14039088C"; flanks "14039088[,14038468^"; structure "1^3-,2^4-"; splice_chain "14038844^14038581-,14038740^14038579-"; sources "Undefined,Undefined"; NMorMRNA "null"; degree "4"; dimension "2_2";
chrA01	Undefined	as_event	14037925	14038468	.	-	.	transcript_id "TCONS_00002347,TCONS_00002348"; gene_id "chrA01:14031559-14039088C"; flanks "14038468^,14037925^"; structure "1-,2-"; splice_chain "14038206-,14038191-"; sources "Undefined,Undefined"; NMorMRNA "null"; degree "4"; dimension "2_2";
chrA01	Undefined	as_event	14596480	14596616	.	-	.	transcript_id "TCONS_00002362,TCONS_00002361"; gene_id "chrA01:14595907-14597732C"; flanks "14596616^,14596480^"; structure "1-,2-"; splice_chain "14596532-,14596530-"; sources "Undefined,Undefined"; NMorMRNA "null"; degree "4"; dimension "2_2";
chrA01	Undefined	as_event	14595907	14596376	.	-	.	transcript_id "TCONS_00002361,TCONS_00002362"; gene_id "chrA01:14595907-14597732C"; flanks "14596376-,14595907]"; structure "0,1^2-"; splice_chain ",14596063^14595994-"; sources "Undefined,Undefined"; NMorMRNA "null"; degree "4"; dimension "2_2";
chrA01	Undefined	as_event	14614783	14615949	.	-	.	transcript_id "TCONS_00002364,TCONS_00002363"; gene_id "chrA01:14612056-14616391C"; flanks "14615949^,14614783^"; structure "1-,2-"; splice_chain "14615765-,14615039-"; sources "Undefined,Undefined"; NMorMRNA "null"; degree "4"; dimension "2_2";
chrA01	Undefined	as_event	14681261	14681742	.	-	.	transcript_id "TCONS_00002367,TCONS_00002366/TCONS_00002368"; gene_id "chrA01:14680032-14682940C"; flanks "14681742-,14681261^"; structure "0,1^2-"; splice_chain ",14681481^14681392-"; sources "Undefined,Undefined"; NMorMRNA "null"; degree "4"; dimension "2_2";
chrA01	Undefined	as_event	14833832	14834939	.	-	.	transcript_id "TCONS_00002374,TCONS_00002373"; gene_id "chrA01:14832471-14834939C"; flanks "14834939[,14833832^"; structure "0,1^2-"; splice_chain ",14834598^14833988-"; sources "Undefined,Undefined"; NMorMRNA "null"; degree "4"; dimension "2_2";
chrA01	Undefined	as_event	14970856	14971055	.	-	.	transcript_id "TCONS_00002381,TCONS_00002382"; gene_id "chrA01:14969627-14972380C"; flanks "14971055^,14970856^"; structure "1-,2-"; splice_chain "14970951-,14970950-"; sources "Undefined,Undefined"; NMorMRNA "null"; degree "4"; dimension "2_2";
chrA01	Undefined	as_event	15017843	15018602	.	-	.	transcript_id "TCONS_00002384/TCONS_00002386,TCONS_00002385"; gene_id "chrA01:15017251-15018602C"; flanks "15018602[,15017843^"; structure "0,1^2-"; splice_chain ",15018022^15017913-"; sources "Undefined,Undefined"; NMorMRNA "null"; degree "4"; dimension "2_2";
chrA01	Undefined	as_event	15017616	15017843	.	-	.	transcript_id "TCONS_00002384/TCONS_00002385,TCONS_00002386"; gene_id "chrA01:15017251-15018602C"; flanks "15017843^,15017616^"; structure "1-,2-"; splice_chain "15017771-,15017768-"; sources "Undefined,Undefined"; NMorMRNA "null"; degree "4"; dimension "2_2";
chrA01	Undefined	as_event	15017458	15018602	.	-	.	transcript_id "TCONS_00002383,TCONS_00002385,TCONS_00002384,TCONS_00002386"; gene_id "chrA01:15017251-15018602C"; flanks "15018602[,15017458-"; structure "1^3-9^,2^4-5^6-8^,5^6-8^,5^7-8^"; splice_chain "15018025^15017916-15017547^,15018022^15017913-15017843^15017771-15017616^,15017843^15017771-15017616^,15017843^15017768-15017616^"; sources "Undefined,Undefined,Undefined,Undefined"; NMorMRNA "nul…
chrA01	Undefined	as_event	15127807	15129106	.	-	.	transcript_id "TCONS_00002389,TCONS_00002388"; gene_id "chrA01:15127086-15129521C"; flanks "15129106-,15127807^"; structure "0,1^2-"; splice_chain ",15128934^15128743-"; sources "Undefined,Undefined"; NMorMRNA "null"; degree "4"; dimension "2_2";
chrA01	Undefined	as_event	15127227	15127720	.	-	.	transcript_id "TCONS_00002388/TCONS_00002389,TCONS_00002387"; gene_id "chrA01:15127086-15129521C"; flanks "15127720-,15127227^"; structure "0,1^2-"; splice_chain ",15127457^15127382-"; sources "Undefined,Undefined"; NMorMRNA "null"; degree "4"; dimension "2_2";
chrA01	Undefined	as_event	15535648	15535873	.	-	.	transcript_id "TCONS_00002397,TCONS_00002396"; gene_id "chrA01:15534280-15536529C"; flanks "15535873-,15535648^"; structure "1^3-,2^4-"; splice_chain "15535769^15535675-,15535768^15535674-"; sources "Undefined,Undefined"; NMorMRNA "null"; degree "4"; dimension "2_2";
chrA01	Undefined	as_event	15684060	15685206	.	-	.	transcript_id "TCONS_00002402,TCONS_00002401"; gene_id "chrA01:15684060-15686759C"; flanks "15685206^,15684060]"; structure "1-,2-"; splice_chain "15684653-,15684644-"; sources "Undefined,Undefined"; NMorMRNA "null"; degree "4"; dimension "2_2";
chrA01	Undefined	as_event	15914987	15915536	.	-	.	transcript_id "TCONS_00002407,TCONS_00002406"; gene_id "chrA01:15914343-15916259C"; flanks "15915536-,15914987^"; structure "0,1^2-"; splice_chain ",15915462^15915043-"; sources "Undefined,Undefined"; NMorMRNA "null"; degree "4"; dimension "2_2";
chrA01	Undefined	as_event	15963827	15964240	.	-	.	transcript_id "TCONS_00002412,TCONS_00002411"; gene_id "chrA01:15956401-15965509C"; flanks "15964240-,15963827^"; structure "0,1^2-"; splice_chain ",15964095^15964005-"; sources "Undefined,Undefined"; NMorMRNA "null"; degree "4"; dimension "2_2";
chrA01	Undefined	as_event	15968413	15968589	.	-	.	transcript_id "TCONS_00002415,TCONS_00002417/TCONS_00002418"; gene_id "chrA01:15966468-15988981C"; flanks "15968589^,15968413^"; structure "1-,2-"; splice_chain "15968506-,15968499-"; sources "Undefined,Undefined"; NMorMRNA "null"; degree "4"; dimension "2_2";
chrA01	Undefined	as_event	15966468	15967065	.	-	.	transcript_id "TCONS_00002418,TCONS_00002415/TCONS_00002416/TCONS_00002417"; gene_id "chrA01:15966468-15988981C"; flanks "15967065-,15966468]"; structure "1^3-,2^4-"; splice_chain "15967006^15966563-,15966996^15966553-"; sources "Undefined,Undefined"; NMorMRNA "null"; degree "4"; dimension "2_2";
chrA01	Undefined	as_event	16095551	16095981	.	-	.	transcript_id "TCONS_00002421,TCONS_00002420"; gene_id "chrA01:16094311-16095981C"; flanks "16095981[,16095551^"; structure "1^3-,2^4-"; splice_chain "16095898^16095764-,16095888^16095754-"; sources "Undefined,Undefined"; NMorMRNA "null"; degree "4"; dimension "2_2";
chrA01	Undefined	as_event	16094645	16095211	.	-	.	transcript_id "TCONS_00002421,TCONS_00002420"; gene_id "chrA01:16094311-16095981C"; flanks "16095211-,16094645^"; structure "0,1^2-"; splice_chain ",16094966^16094887-"; sources "Undefined,Undefined"; NMorMRNA "null"; degree "4"; dimension "2_2";
chrA01	Undefined	as_event	16167896	16168171	.	-	.	transcript_id "TCONS_00002425,TCONS_00002426"; gene_id "chrA01:16166203-16169851C"; flanks "16168171-,16167896^"; structure "0,1^2-"; splice_chain ",16168091^16167994-"; sources "Undefined,Undefined"; NMorMRNA "null"; degree "4"; dimension "2_2";
chrA01	Undefined	as_event	16167016	16167249	.	-	.	transcript_id "TCONS_00002426,TCONS_00002425"; gene_id "chrA01:16166203-16169851C"; flanks "16167249-,16167016-"; structure "1^,2^"; splice_chain "16167205^,16167204^"; sources "Undefined,Undefined"; NMorMRNA "null"; degree "4"; dimension "2_2";
chrA01	Undefined	as_event	16236981	16237340	.	-	.	transcript_id "TCONS_00002427,TCONS_00002428"; gene_id "chrA01:16236981-16237871C"; flanks "16237340-,16236981]"; structure "0,1^2-"; splice_chain ",16237113^16237017-"; sources "Undefined,Undefined"; NMorMRNA "null"; degree "4"; dimension "2_2";
chrA01	Undefined	as_event	16274999	16275158	.	-	.	transcript_id "TCONS_00002429,TCONS_00002430"; gene_id "chrA01:16274859-16275630C"; flanks "16275158^,16274999^"; structure "1-,2-"; splice_chain "16275075-,16275073-"; sources "Undefined,Undefined"; NMorMRNA "null"; degree "4"; dimension "2_2";
chrA01	Undefined	as_event	17015801	17016090	.	-	.	transcript_id "TCONS_00002446,TCONS_00002447"; gene_id "chrA01:17015028-17016606C"; flanks "17016090-,17015801^"; structure "0,1^2-"; splice_chain ",17015986^17015893-"; sources "Undefined,Undefined"; NMorMRNA "null"; degree "4"; dimension "2_2";
chrA01	Undefined	as_event	17147234	17147875	.	-	.	transcript_id "TCONS_00002453,TCONS_00002452"; gene_id "chrA01:17146181-17147875C"; flanks "17147875[,17147234^"; structure "0,1^2-"; splice_chain ",17147785^17147466-"; sources "Undefined,Undefined"; NMorMRNA "null"; degree "4"; dimension "2_2";
chrA01	Undefined	as_event	17185343	17185516	.	-	.	transcript_id "TCONS_00002454,TCONS_00002455"; gene_id "chrA01:17183423-17187068C"; flanks "17185516^,17185343^"; structure "1-,2-"; splice_chain "17185432-,17185431-"; sources "Undefined,Undefined"; NMorMRNA "null"; degree "4"; dimension "2_2";
chrA01	Undefined	as_event	17184360	17184613	.	-	.	transcript_id "TCONS_00002454,TCONS_00002455"; gene_id "chrA01:17183423-17187068C"; flanks "17184613-,17184360^"; structure "0,1^2-"; splice_chain ",17184526^17184438-"; sources "Undefined,Undefined"; NMorMRNA "null"; degree "4"; dimension "2_2";
chrA01	Undefined	as_event	17720420	17721239	.	-	.	transcript_id "TCONS_00002464,TCONS_00002465"; gene_id "chrA01:17718691-17721398C"; flanks "17721239^,17720420^"; structure "1-,2-"; splice_chain "17720715-,17720707-"; sources "Undefined,Undefined"; NMorMRNA "null"; degree "4"; dimension "2_2";
chrA01	Undefined	as_event	17720161	17720339	.	-	.	transcript_id "TCONS_00002465,TCONS_00002464"; gene_id "chrA01:17718691-17721398C"; flanks "17720339-,17720161-"; structure "1^,2^"; splice_chain "17720253^,17720247^"; sources "Undefined,Undefined"; NMorMRNA "null"; degree "4"; dimension "2_2";
chrA01	Undefined	as_event	17763640	17764066	.	-	.	transcript_id "TCONS_00002469,TCONS_00002468"; gene_id "chrA01:17763640-17766127C"; flanks "17764066-,17763640]"; structure "0,1^2-"; splice_chain ",17763869^17763777-"; sources "Undefined,Undefined"; NMorMRNA "null"; degree "4"; dimension "2_2";
chrA01	Undefined	as_event	17840764	17840930	.	-	.	transcript_id "TCONS_00002471,TCONS_00002472/TCONS_00002473"; gene_id "chrA01:17836285-17843818C"; flanks "17840930^,17840764^"; structure "1-,2-"; splice_chain "17840841-,17840836-"; sources "Undefined,Undefined"; NMorMRNA "null"; degree "4"; dimension "2_2";
chrA01	Undefined	as_event	17837319	17837800	.	-	.	transcript_id "TCONS_00002472/TCONS_00002473,TCONS_00002471"; gene_id "chrA01:17836285-17843818C"; flanks "17837800-,17837319-"; structure "1^,2^"; splice_chain "17837511^,17837509^"; sources "Undefined,Undefined"; NMorMRNA "null"; degree "4"; dimension "2_2";
chrA01	Undefined	as_event	17925688	17925959	.	-	.	transcript_id "TCONS_00002477,TCONS_00002476"; gene_id "chrA01:17923360-17926273C"; flanks "17925959-,17925688^"; structure "1^3-,2^4-"; splice_chain "17925888^17925800-,17925878^17925790-"; sources "Undefined,Undefined"; NMorMRNA "null"; degree "4"; dimension "2_2";
chrA01	Undefined	as_event	17925522	17925688	.	-	.	transcript_id "TCONS_00002476,TCONS_00002477"; gene_id "chrA01:17923360-17926273C"; flanks "17925688^,17925522^"; structure "1-,2-"; splice_chain "17925617-,17925600-"; sources "Undefined,Undefined"; NMorMRNA "null"; degree "4"; dimension "2_2";
chrA01	Undefined	as_event	17936296	17938473	.	-	.	transcript_id "TCONS_00002478,TCONS_00002479"; gene_id "chrA01:17936296-17938473C"; flanks "17938473[,17936296]"; structure "1^3-,2^4-"; splice_chain "17937534^17936860-,17937524^17936850-"; sources "Undefined,Undefined"; NMorMRNA "null"; degree "4"; dimension "2_2";
chrA01	Undefined	as_event	18002890	18003207	.	-	.	transcript_id "TCONS_00002481,TCONS_00002480"; gene_id "chrA01:18002298-18005302C"; flanks "18003207-,18002890^"; structure "1^3-,2^4-"; splice_chain "18003096^18003008-,18003086^18002998-"; sources "Undefined,Undefined"; NMorMRNA "null"; degree "4"; dimension "2_2";
chrA01	Undefined	as_event	18002298	18002998	.	-	.	transcript_id "TCONS_00002482,TCONS_00002480"; gene_id "chrA01:18002298-18005302C"; flanks "18002998-,18002298]"; structure "1^3-,2^4-"; splice_chain "18002900^18002414-,18002890^18002404-"; sources "Undefined,Undefined"; NMorMRNA "null"; degree "4"; dimension "2_2";
chrA01	Undefined	as_event	18002298	18003207	.	-	.	transcript_id "TCONS_00002481,TCONS_00002482,TCONS_00002480"; gene_id "chrA01:18002298-18005302C"; flanks "18003207-,18002298]"; structure "1^3-6^8-,2^4-5^7-,2^4-6^8-"; splice_chain "18003096^18003008-18002890^18002404-,18003086^18002998-18002900^18002414-,18003086^18002998-18002890^18002404-"; sources "Undefined,Undefined,Undefined"; NMorMRNA "null"; degree "9"; dimension "3_3";
chrA01	Undefined	as_event	18132298	18132699	.	-	.	transcript_id "TCONS_00002489,TCONS_00002488"; gene_id "chrA01:18131554-18133567C"; flanks "18132699-,18132298^"; structure "0,1^2-"; splice_chain ",18132517^18132426-"; sources "Undefined,Undefined"; NMorMRNA "null"; degree "4"; dimension "2_2";
chrA01	Undefined	as_event	18211696	18212424	.	-	.	transcript_id "TCONS_00002495,TCONS_00002496"; gene_id "chrA01:18209994-18213422C"; flanks "18212424^,18211696^"; structure "1-3^5-,2-4^6-"; splice_chain "18212038-18211870^18211792-,18212036-18211860^18211782-"; sources "Undefined,Undefined"; NMorMRNA "null"; degree "4"; dimension "2_2";
chrA01	Undefined	as_event	18581002	18581151	.	-	.	transcript_id "TCONS_00002511,TCONS_00002509/TCONS_00002510"; gene_id "chrA01:18579079-18582103C"; flanks "18581151^,18581002^"; structure "1-,2-"; splice_chain "18581078-,18581075-"; sources "Undefined,Undefined"; NMorMRNA "null"; degree "4"; dimension "2_2";
chrA01	Undefined	as_event	18580307	18580736	.	-	.	transcript_id "TCONS_00002510,TCONS_00002509"; gene_id "chrA01:18579079-18582103C"; flanks "18580736^,18580307^"; structure "1-3^4-,2-"; splice_chain "18580618-18580525^18580445-,18580617-"; sources "Undefined,Undefined"; NMorMRNA "null"; degree "4"; dimension "2_2";
chrA01	Undefined	as_event	18579915	18580445	.	-	.	transcript_id "TCONS_00002508,TCONS_00002510"; gene_id "chrA01:18579079-18582103C"; flanks "18580445-,18579915^"; structure "1^3-,2^4-"; splice_chain "18580315^18580170-,18580307^18580162-"; sources "Undefined,Undefined"; NMorMRNA "null"; degree "4"; dimension "2_2";
chrA01	Undefined	as_event	18579552	18579915	.	-	.	transcript_id "TCONS_00002508,TCONS_00002509/TCONS_00002510"; gene_id "chrA01:18579079-18582103C"; flanks "18579915^,18579552-"; structure "0,1-2^"; splice_chain ",18579826-18579798^"; sources "Undefined,Undefined"; NMorMRNA "null"; degree "4"; dimension "2_2";
chrA01	Undefined	as_event	18757773	18758301	.	-	.	transcript_id "TCONS_00002518,TCONS_00002519"; gene_id "chrA01:18757773-18761733C"; flanks "18758301-,18757773]"; structure "0,1^2-"; splice_chain ",18758242^18758138-"; sources "Undefined,Undefined"; NMorMRNA "null"; degree "4"; dimension "2_2";
chrA01	Undefined	as_event	18767121	18768431	.	-	.	transcript_id "TCONS_00002520,TCONS_00002521"; gene_id "chrA01:18767121-18771395C"; flanks "18768431-,18767121]"; structure "1^3-,2^4-"; splice_chain "18768183^18767860-,18768181^18767858-"; sources "Undefined,Undefined"; NMorMRNA "null"; degree "4"; dimension "2_2";
chrA01	Undefined	as_event	18833469	18835110	.	-	.	transcript_id "TCONS_00002526,TCONS_00002525"; gene_id "chrA01:18833469-18835110C"; flanks "18835110[,18833469]"; structure "1^3-,2^4-"; splice_chain "18834822^18834162-,18834812^18834152-"; sources "Undefined,Undefined"; NMorMRNA "null"; degree "4"; dimension "2_2";
chrA01	Undefined	as_event	18874421	18875241	.	-	.	transcript_id "TCONS_00002529,TCONS_00002531,TCONS_00002530"; gene_id "chrA01:18873386-18875241C"; flanks "18875241[,18874421^"; structure "1^4-,2^5-,3^6-"; splice_chain "18874984^18874601-,18874983^18874600-,18874982^18874599-"; sources "Undefined,Undefined,Undefined"; NMorMRNA "null"; degree "9"; dimension "3_3";
chrA01	Undefined	as_event	18877187	18877461	.	-	.	transcript_id "TCONS_00002532,TCONS_00002533"; gene_id "chrA01:18875552-18878018C"; flanks "18877461-,18877187-"; structure "1^,2^"; splice_chain "18877289^,18877271^"; sources "Undefined,Undefined"; NMorMRNA "null"; degree "4"; dimension "2_2";
chrA01	Undefined	as_event	18902988	18903133	.	-	.	transcript_id "TCONS_00002535,TCONS_00002536"; gene_id "chrA01:18901048-18903537C"; flanks "18903133^,18902988^"; structure "1-,2-"; splice_chain "18903060-,18903059-"; sources "Undefined,Undefined"; NMorMRNA "null"; degree "4"; dimension "2_2";
chrA01	Undefined	as_event	18968706	18969385	.	-	.	transcript_id "TCONS_00002537,TCONS_00002538"; gene_id "chrA01:18966804-18970683C"; flanks "18969385^,18968706^"; structure "1-,2-"; splice_chain "18969312-,18969305-"; sources "Undefined,Undefined"; NMorMRNA "null"; degree "4"; dimension "2_2";
chrA01	Undefined	as_event	19279773	19282115	.	-	.	transcript_id "TCONS_00002547,TCONS_00002548"; gene_id "chrA01:19279773-19282115C"; flanks "19282115[,19279773]"; structure "0,1^2-"; splice_chain ",19280616^19280199-"; sources "Undefined,Undefined"; NMorMRNA "null"; degree "4"; dimension "2_2";
chrA01	Undefined	as_event	19396884	19397569	.	-	.	transcript_id "TCONS_00002553,TCONS_00002554"; gene_id "chrA01:19396732-19397569C"; flanks "19397569[,19396884^"; structure "0,1^2-"; splice_chain ",19397266^19397138-"; sources "Undefined,Undefined"; NMorMRNA "null"; degree "4"; dimension "2_2";
chrA01	Undefined	as_event	19619062	19619709	.	-	.	transcript_id "TCONS_00002564,TCONS_00002563"; gene_id "chrA01:19613853-19621339C"; flanks "19619709^,19619062^"; structure "1-,2-"; splice_chain "19619152-,19619145-"; sources "Undefined,Undefined"; NMorMRNA "null"; degree "4"; dimension "2_2";
chrA01	Undefined	as_event	19616251	19616714	.	-	.	transcript_id "TCONS_00002563,TCONS_00002564"; gene_id "chrA01:19613853-19621339C"; flanks "19616714-,19616251^"; structure "1^3-,2^4-"; splice_chain "19616563^19616419-,19616561^19616417-"; sources "Undefined,Undefined"; NMorMRNA "null"; degree "4"; dimension "2_2";
chrA01	Undefined	as_event	19679868	19680328	.	-	.	transcript_id "TCONS_00002567,TCONS_00002568"; gene_id "chrA01:19678267-19680709C"; flanks "19680328-,19679868^"; structure "1^3-,2^4-"; splice_chain "19680169^19680060-,19680159^19680050-"; sources "Undefined,Undefined"; NMorMRNA "null"; degree "4"; dimension "2_2";
chrA01	Undefined	as_event	19679014	19679373	.	-	.	transcript_id "TCONS_00002567,TCONS_00002568"; gene_id "chrA01:19678267-19680709C"; flanks "19679373-,19679014^"; structure "1^3-,2^4-"; splice_chain "19679204^19679101-,19679202^19679099-"; sources "Undefined,Undefined"; NMorMRNA "null"; degree "4"; dimension "2_2";
chrA01	Undefined	as_event	19704499	19704995	.	-	.	transcript_id "TCONS_00002569/TCONS_00002570/TCONS_00002572,TCONS_00002571"; gene_id "chrA01:19703194-19705717C"; flanks "19704995-,19704499-"; structure "1^,2^"; splice_chain "19704819^,19704818^"; sources "Undefined,Undefined"; NMorMRNA "null"; degree "4"; dimension "2_2";
chrA01	Undefined	as_event	19703903	19704499	.	-	.	transcript_id "TCONS_00002569,TCONS_00002570"; gene_id "chrA01:19703194-19705717C"; flanks "19704499-,19703903^"; structure "1^3-,2^4-"; splice_chain "19704360^19704281-,19704350^19704271-"; sources "Undefined,Undefined"; NMorMRNA "null"; degree "4"; dimension "2_2";
chrA01	Undefined	as_event	19703592	19703903	.	-	.	transcript_id "TCONS_00002570,TCONS_00002569"; gene_id "chrA01:19703194-19705717C"; flanks "19703903^,19703592^"; structure "1-,2-"; splice_chain "19703758-,19703757-"; sources "Undefined,Undefined"; NMorMRNA "null"; degree "4"; dimension "2_2";
chrA01	Undefined	as_event	19703592	19704271	.	-	.	transcript_id "TCONS_00002571,TCONS_00002570"; gene_id "chrA01:19703194-19705717C"; flanks "19704271-,19703592^"; structure "1^3-,2^4-"; splice_chain "19703905^19703759-,19703903^19703758-"; sources "Undefined,Undefined"; NMorMRNA "null"; degree "4"; dimension "2_2";
chrA01	Undefined	as_event	19703592	19704499	.	-	.	transcript_id "TCONS_00002569,TCONS_00002571,TCONS_00002570"; gene_id "chrA01:19703194-19705717C"; flanks "19704499-,19703592^"; structure "1^3-6^9-,2^4-5^7-,2^4-6^8-"; splice_chain "19704360^19704281-19703903^19703757-,19704350^19704271-19703905^19703759-,19704350^19704271-19703903^19703758-"; sources "Undefined,Undefined,Undefined"; NMorMRNA "null"; degree "9"; dimension "3_3";
chrA01	Undefined	as_event	19721680	19721836	.	-	.	transcript_id "TCONS_00002574,TCONS_00002573"; gene_id "chrA01:19719832-19723362C"; flanks "19721836-,19721680-"; structure "1^,2^"; splice_chain "19721755^,19721753^"; sources "Undefined,Undefined"; NMorMRNA "null"; degree "4"; dimension "2_2";
chrA01	Undefined	as_event	20006421	20006694	.	-	.	transcript_id "TCONS_00002588,TCONS_00002587"; gene_id "chrA01:20005535-20009570C"; flanks "20006694-,20006421-"; structure "1^,2^"; splice_chain "20006548^,20006529^"; sources "Undefined,Undefined"; NMorMRNA "null"; degree "4"; dimension "2_2";
chrA01	Undefined	as_event	20005535	20006031	.	-	.	transcript_id "TCONS_00002587,TCONS_00002588"; gene_id "chrA01:20005535-20009570C"; flanks "20006031-,20005535]"; structure "1^3-,2^4-"; splice_chain "20005986^20005906-,20005982^20005902-"; sources "Undefined,Undefined"; NMorMRNA "null"; degree "4"; dimension "2_2";
chrA01	Undefined	as_event	20109069	20109778	.	-	.	transcript_id "TCONS_00002593,TCONS_00002592"; gene_id "chrA01:20109069-20110573C"; flanks "20109778-,20109069]"; structure "0,1^2-"; splice_chain ",20109495^20109418-"; sources "Undefined,Undefined"; NMorMRNA "null"; degree "4"; dimension "2_2";
chrA01	Undefined	as_event	20210905	20211293	.	-	.	transcript_id "TCONS_00002603,TCONS_00002602"; gene_id "chrA01:20210131-20213149C"; flanks "20211293-,20210905^"; structure "0,1^2-"; splice_chain ",20211082^20211006-"; sources "Undefined,Undefined"; NMorMRNA "null"; degree "4"; dimension "2_2";
chrA01	Undefined	as_event	20476365	20476715	.	-	.	transcript_id "TCONS_00002612,TCONS_00002611"; gene_id "chrA01:20472432-20479152C"; flanks "20476715-,20476365^"; structure "1^3-,2^4-"; splice_chain "20476625^20476534-,20476623^20476532-"; sources "Undefined,Undefined"; NMorMRNA "null"; degree "4"; dimension "2_2";
chrA01	Undefined	as_event	20536630	20536854	.	-	.	transcript_id "TCONS_00002616/TCONS_00002617,TCONS_00002615"; gene_id "chrA01:20534963-20537511C"; flanks "20536854-,20536630-"; structure "1^,2^"; splice_chain "20536759^,20536756^"; sources "Undefined,Undefined"; NMorMRNA "null"; degree "4"; dimension "2_2";
chrA01	Undefined	as_event	20536546	20536854	.	-	.	transcript_id "TCONS_00002614,TCONS_00002616/TCONS_00002617,TCONS_00002615"; gene_id "chrA01:20534963-20537511C"; flanks "20536854-,20536546^"; structure "1^4-,2^5-,3^5-"; splice_chain "20536770^20536644-,20536759^20536630-,20536756^20536630-"; sources "Undefined,Undefined,Undefined"; NMorMRNA "null"; degree "9"; dimension "3_3";
chrA01	Undefined	as_event	20536304	20536546	.	-	.	transcript_id "TCONS_00002615/TCONS_00002617,TCONS_00002616"; gene_id "chrA01:20534963-20537511C"; flanks "20536546^,20536304^"; structure "1-,2-"; splice_chain "20536472-,20536456-"; sources "Undefined,Undefined"; NMorMRNA "null"; degree "4"; dimension "2_2";
chrA01	Undefined	as_event	20535920	20536472	.	-	.	transcript_id "TCONS_00002615/TCONS_00002617,TCONS_00002614"; gene_id "chrA01:20534963-20537511C"; flanks "20536472-,20535920-"; structure "1^,2^"; splice_chain "20536304^,20536303^"; sources "Undefined,Undefined"; NMorMRNA "null"; degree "4"; dimension "2_2";
chrA01	Undefined	as_event	20535920	20536546	.	-	.	transcript_id "TCONS_00002615/TCONS_00002617,TCONS_00002614,TCONS_00002616"; gene_id "chrA01:20534963-20537511C"; flanks "20536546^,20535920-"; structure "1-3^,1-4^,2-3^"; splice_chain "20536472-20536304^,20536472-20536303^,20536456-20536304^"; sources "Undefined,Undefined,Undefined"; NMorMRNA "null"; degree "9"; dimension "3_3";
chrA01	Undefined	as_event	20651119	20652756	.	-	.	transcript_id "TCONS_00002623,TCONS_00002622"; gene_id "chrA01:20651119-20653672C"; flanks "20652756-,20651119]"; structure "0,1^2-"; splice_chain ",20652587^20652430-"; sources "Undefined,Undefined"; NMorMRNA "null"; degree "4"; dimension "2_2";
chrA01	Undefined	as_event	20979462	20980346	.	-	.	transcript_id "TCONS_00002640,TCONS_00002639"; gene_id "chrA01:20977782-20980384C"; flanks "20980346^,20979462^"; structure "1-,2-"; splice_chain "20979965-,20979956-"; sources "Undefined,Undefined"; NMorMRNA "null"; degree "4"; dimension "2_2";
chrA01	Undefined	as_event	21424977	21425552	.	-	.	transcript_id "TCONS_00002666,TCONS_00002665"; gene_id "chrA01:21423294-21425552C"; flanks "21425552[,21424977-"; structure "1^,2^"; splice_chain "21425102^,21425079^"; sources "Undefined,Undefined"; NMorMRNA "null"; degree "4"; dimension "2_2";
chrA01	Undefined	as_event	21559356	21559699	.	-	.	transcript_id "TCONS_00002678,TCONS_00002679"; gene_id "chrA01:21557687-21560075C"; flanks "21559699-,21559356^"; structure "0,1^2-"; splice_chain ",21559486^21559418-"; sources "Undefined,Undefined"; NMorMRNA "null"; degree "4"; dimension "2_2";
chrA01	Undefined	as_event	21667622	21667858	.	-	.	transcript_id "TCONS_00002685/TCONS_00002687,TCONS_00002686"; gene_id "chrA01:21665853-21668086C"; flanks "21667858-,21667622-"; structure "1^,2^"; splice_chain "21667805^,21667804^"; sources "Undefined,Undefined"; NMorMRNA "null"; degree "4"; dimension "2_2";
chrA01	Undefined	as_event	21666971	21667206	.	-	.	transcript_id "TCONS_00002685,TCONS_00002686/TCONS_00002687"; gene_id "chrA01:21665853-21668086C"; flanks "21667206-,21666971^"; structure "0,1^2-"; splice_chain ",21667139^21667047-"; sources "Undefined,Undefined"; NMorMRNA "null"; degree "4"; dimension "2_2";
chrA01	Undefined	as_event	21666635	21666887	.	-	.	transcript_id "TCONS_00002685,TCONS_00002686/TCONS_00002687"; gene_id "chrA01:21665853-21668086C"; flanks "21666887-,21666635^"; structure "0,1^2-"; splice_chain ",21666790^21666705-"; sources "Undefined,Undefined"; NMorMRNA "null"; degree "4"; dimension "2_2";
chrA01	Undefined	as_event	21972051	21972275	.	-	.	transcript_id "TCONS_00002703,TCONS_00002702"; gene_id "chrA01:21969785-21974197C"; flanks "21972275-,21972051-"; structure "1^,2^"; splice_chain "21972189^,21972185^"; sources "Undefined,Undefined"; NMorMRNA "null"; degree "4"; dimension "2_2";
chrA01	Undefined	as_event	21971111	21971600	.	-	.	transcript_id "TCONS_00002701,TCONS_00002702/TCONS_00002703"; gene_id "chrA01:21969785-21974197C"; flanks "21971600-,21971111^"; structure "0,1^2-"; splice_chain ",21971437^21971365-"; sources "Undefined,Undefined"; NMorMRNA "null"; degree "4"; dimension "2_2";
chrA01	Undefined	as_event	21970722	21971031	.	-	.	transcript_id "TCONS_00002702,TCONS_00002701/TCONS_00002703"; gene_id "chrA01:21969785-21974197C"; flanks "21971031-,21970722^"; structure "0,1^2-"; splice_chain ",21970910^21970843-"; sources "Undefined,Undefined"; NMorMRNA "null"; degree "4"; dimension "2_2";
chrA01	Undefined	as_event	21990358	21990964	.	-	.	transcript_id "TCONS_00002705,TCONS_00002706"; gene_id "chrA01:21990161-21992431C"; flanks "21990964-,21990358]"; structure "1^2-4^6-,3^5-"; splice_chain "21990887^21990779-21990532^21990445-,21990542^21990455-"; sources "Undefined,Undefined"; NMorMRNA "null"; degree "4"; dimension "2_2";
chrA01	Undefined	as_event	21993479	21994347	.	-	.	transcript_id "TCONS_00002708,TCONS_00002707"; gene_id "chrA01:21993479-21994347C"; flanks "21994347[,21993479]"; structure "1^3-5^6-,2^4-"; splice_chain "21994133^21994029-21993849^21993765-,21994123^21994019-"; sources "Undefined,Undefined"; NMorMRNA "null"; degree "4"; dimension "2_2";
chrA01	Undefined	as_event	22569327	22569693	.	-	.	transcript_id "TCONS_00002733,TCONS_00002732"; gene_id "chrA01:22568205-22571217C"; flanks "22569693-,22569327^"; structure "0,1^2-"; splice_chain ",22569508^22569416-"; sources "Undefined,Undefined"; NMorMRNA "null"; degree "4"; dimension "2_2";
chrA01	Undefined	as_event	22707790	22708158	.	-	.	transcript_id "TCONS_00002743/TCONS_00002744,TCONS_00002742"; gene_id "chrA01:22706185-22708536C"; flanks "22708158-,22707790^"; structure "0,1^2-"; splice_chain ",22708039^22707975-"; sources "Undefined,Undefined"; NMorMRNA "null"; degree "4"; dimension "2_2";
chrA01	Undefined	as_event	22706865	22707020	.	-	.	transcript_id "TCONS_00002744,TCONS_00002742"; gene_id "chrA01:22706185-22708536C"; flanks "22707020^,22706865^"; structure "1-,2-"; splice_chain "22706948-,22706941-"; sources "Undefined,Undefined"; NMorMRNA "null"; degree "4"; dimension "2_2";
chrA01	Undefined	as_event	22706865	22707116	.	-	.	transcript_id "TCONS_00002743,TCONS_00002744,TCONS_00002742"; gene_id "chrA01:22706185-22708536C"; flanks "22707116-,22706865^"; structure "0,1^2-,1^3-"; splice_chain ",22707020^22706948-,22707020^22706941-"; sources "Undefined,Undefined,Undefined"; NMorMRNA "null"; degree "9"; dimension "3_3";
chrA01	Undefined	as_event	22927023	22927464	.	-	.	transcript_id "TCONS_00002752,TCONS_00002753"; gene_id "chrA01:22925347-22927641C"; flanks "22927464^,22927023^"; structure "1-,2-"; splice_chain "22927094-,22927093-"; sources "Undefined,Undefined"; NMorMRNA "null"; degree "4"; dimension "2_2";
chrA01	Undefined	as_event	22944936	22945574	.	-	.	transcript_id "TCONS_00002755,TCONS_00002754"; gene_id "chrA01:22944936-22946694C"; flanks "22945574-,22944936]"; structure "0,1^2-"; splice_chain ",22945450^22945378-"; sources "Undefined,Undefined"; NMorMRNA "null"; degree "4"; dimension "2_2";
chrA01	Undefined	as_event	23047838	23048433	.	-	.	transcript_id "TCONS_00002759,TCONS_00002760"; gene_id "chrA01:23046340-23048448C"; flanks "23048433[,23047838^"; structure "1^3-,2^4-"; splice_chain "23048296^23048025-,23048294^23048023-"; sources "Undefined,Undefined"; NMorMRNA "null"; degree "4"; dimension "2_2";
chrA01	Undefined	as_event	23047473	23047757	.	-	.	transcript_id "TCONS_00002760,TCONS_00002759/TCONS_00002761"; gene_id "chrA01:23046340-23048448C"; flanks "23047757-,23047473^"; structure "0,1^2-"; splice_chain ",23047655^23047576-"; sources "Undefined,Undefined"; NMorMRNA "null"; degree "4"; dimension "2_2";
chrA01	Undefined	as_event	23222921	23223234	.	-	.	transcript_id "TCONS_00002765,TCONS_00002766"; gene_id "chrA01:23222117-23223710C"; flanks "23223234-,23222921^"; structure "0,1^2-"; splice_chain ",23223097^23223004-"; sources "Undefined,Undefined"; NMorMRNA "null"; degree "4"; dimension "2_2";
chrA01	Undefined	as_event	23231913	23232320	.	-	.	transcript_id "TCONS_00002768,TCONS_00002767"; gene_id "chrA01:23224733-23232852C"; flanks "23232320-,23231913^"; structure "1^3-,2^4-"; splice_chain "23232260^23232057-,23232250^23232047-"; sources "Undefined,Undefined"; NMorMRNA "null"; degree "4"; dimension "2_2";
chrA01	Undefined	as_event	23226894	23227255	.	-	.	transcript_id "TCONS_00002767,TCONS_00002768"; gene_id "chrA01:23224733-23232852C"; flanks "23227255-,23226894^"; structure "0,1^2-"; splice_chain ",23227073^23226999-"; sources "Undefined,Undefined"; NMorMRNA "null"; degree "4"; dimension "2_2";
chrA01_random	Undefined	as_event	23794	24351	.	+	.	transcript_id "TCONS_00002843,TCONS_00002844"; gene_id "chrA01_random:22196-24710W"; flanks "23794-,24351^"; structure "0,1^2-"; splice_chain ",24124^24203-"; sources "Undefined,Undefined"; NMorMRNA "null"; degree "4"; dimension "2_2";
chrA01_random	Undefined	as_event	43352	43882	.	+	.	transcript_id "TCONS_00002847,TCONS_00002848"; gene_id "chrA01_random:42279-45736W"; flanks "43352-,43882^"; structure "0,1^2-3^4-"; splice_chain ",43437^43517-43746^43827-"; sources "Undefined,Undefined"; NMorMRNA "null"; degree "4"; dimension "2_2";
chrA01_random	Undefined	as_event	137579	138107	.	+	.	transcript_id "TCONS_00002855,TCONS_00002856"; gene_id "chrA01_random:137305-138107W"; flanks "137579^,138107]"; structure "1-,2-"; splice_chain "137819-,137834-"; sources "Undefined,Undefined"; NMorMRNA "null"; degree "4"; dimension "2_2";
chrA01_random	Undefined	as_event	139209	143555	.	+	.	transcript_id "TCONS_00002858,TCONS_00002857"; gene_id "chrA01_random:138488-145886W"; flanks "139209-,143555^"; structure "0,1^2-"; splice_chain ",140210^140826-"; sources "Undefined,Undefined"; NMorMRNA "null"; degree "4"; dimension "2_2";
chrA01_random	Undefined	as_event	412901	413469	.	+	.	transcript_id "TCONS_00002863,TCONS_00002864"; gene_id "chrA01_random:411833-415112W"; flanks "412901-,413469^"; structure "0,1^2-"; splice_chain ",413213^413311-"; sources "Undefined,Undefined"; NMorMRNA "null"; degree "4"; dimension "2_2";
chrA01_random	Undefined	as_event	422061	422265	.	+	.	transcript_id "TCONS_00002865/TCONS_00002867,TCONS_00002866"; gene_id "chrA01_random:421338-427750W"; flanks "422061^,422265^"; structure "1-,2-"; splice_chain "422155-,422164-"; sources "Undefined,Undefined"; NMorMRNA "null"; degree "4"; dimension "2_2";
chrA01_random	Undefined	as_event	422519	422838	.	+	.	transcript_id "TCONS_00002866,TCONS_00002865/TCONS_00002867"; gene_id "chrA01_random:421338-427750W"; flanks "422519-,422838^"; structure "0,1^2-"; splice_chain ",422653^422750-"; sources "Undefined,Undefined"; NMorMRNA "null"; degree "4"; dimension "2_2";
chrA01_random	Undefined	as_event	424212	424358	.	+	.	transcript_id "TCONS_00002865,TCONS_00002866"; gene_id "chrA01_random:421338-427750W"; flanks "424212-,424358-"; structure "1^,2^"; splice_chain "424256^,424257^"; sources "Undefined,Undefined"; NMorMRNA "null"; degree "4"; dimension "2_2";
chrA01_random	Undefined	as_event	424212	424417	.	+	.	transcript_id "TCONS_00002867,TCONS_00002865,TCONS_00002866"; gene_id "chrA01_random:421338-427750W"; flanks "424212-,424417^"; structure "0,1^3-,2^3-"; splice_chain ",424256^424358-,424257^424358-"; sources "Undefined,Undefined,Undefined"; NMorMRNA "null"; degree "9"; dimension "3_3";
chrA01_random	Undefined	as_event	425912	426276	.	+	.	transcript_id "TCONS_00002866/TCONS_00002867,TCONS_00002865"; gene_id "chrA01_random:421338-427750W"; flanks "425912-,426276^"; structure "0,1^2-"; splice_chain ",426041^426151-"; sources "Undefined,Undefined"; NMorMRNA "null"; degree "4"; dimension "2_2";
chrA01_random	Undefined	as_event	431836	432498	.	+	.	transcript_id "TCONS_00002869,TCONS_00002868"; gene_id "chrA01_random:431836-434121W"; flanks "431836[,432498^"; structure "0,1^2-"; splice_chain ",432348^432412-"; sources "Undefined,Undefined"; NMorMRNA "null"; degree "4"; dimension "2_2";
chrA01_random	Undefined	as_event	442164	442342	.	+	.	transcript_id "TCONS_00002872,TCONS_00002874"; gene_id "chrA01_random:438795-443292W"; flanks "442164^,442342^"; structure "1-,2-"; splice_chain "442254-,442258-"; sources "Undefined,Undefined"; NMorMRNA "null"; degree "4"; dimension "2_2";
chrA01_random	Undefined	as_event	575607	578851	.	+	.	transcript_id "TCONS_00002878,TCONS_00002877"; gene_id "chrA01_random:575607-579119W"; flanks "575607[,578851^"; structure "1^3-,2^4-"; splice_chain "578630^578781-,578640^578791-"; sources "Undefined,Undefined"; NMorMRNA "null"; degree "4"; dimension "2_2";
chrA01_random	Undefined	as_event	578781	579119	.	+	.	transcript_id "TCONS_00002879,TCONS_00002878"; gene_id "chrA01_random:575607-579119W"; flanks "578781-,579119]"; structure "0,1^2-"; splice_chain ",578851^578965-"; sources "Undefined,Undefined"; NMorMRNA "null"; degree "4"; dimension "2_2";
chrA01_random	Undefined	as_event	575607	579119	.	+	.	transcript_id "TCONS_00002879,TCONS_00002878,TCONS_00002877"; gene_id "chrA01_random:575607-579119W"; flanks "575607[,579119]"; structure "1^3-,1^3-5^6-,2^4-5^6-"; splice_chain "578630^578781-,578630^578781-578851^578965-,578640^578791-578851^578965-"; sources "Undefined,Undefined,Undefined"; NMorMRNA "null"; degree "9"; dimension "3_3";
chrA01_random	Undefined	as_event	1000733	1001605	.	+	.	transcript_id "TCONS_00002891,TCONS_00002892"; gene_id "chrA01_random:1000080-1001605W"; flanks "1000733^,1001605]"; structure "1-,2-"; splice_chain "1001274-,1001286-"; sources "Undefined,Undefined"; NMorMRNA "null"; degree "4"; dimension "2_2";
chrA01_random	Undefined	as_event	2095669	2095808	.	+	.	transcript_id "TCONS_00002910,TCONS_00002911"; gene_id "chrA01_random:2093790-2097509W"; flanks "2095669-,2095808-"; structure "1^,2^"; splice_chain "2095725^,2095726^"; sources "Undefined,Undefined"; NMorMRNA "null"; degree "4"; dimension "2_2";
chrA01_random	Undefined	as_event	2096027	2096407	.	+	.	transcript_id "TCONS_00002911,TCONS_00002910"; gene_id "chrA01_random:2093790-2097509W"; flanks "2096027-,2096407^"; structure "0,1^2-"; splice_chain ",2096098^2096178-"; sources "Undefined,Undefined"; NMorMRNA "null"; degree "4"; dimension "2_2";
chrA01_random	Undefined	as_event	2307401	2310082	.	+	.	transcript_id "TCONS_00002918,TCONS_00002916,TCONS_00002917"; gene_id "chrA01_random:2307401-2310082W"; flanks "2307401[,2310082]"; structure "1^4-,2^5-,3^6-"; splice_chain "2307593^2307971-,2307594^2307972-,2307605^2307983-"; sources "Undefined,Undefined,Undefined"; NMorMRNA "null"; degree "9"; dimension "3_3";
chrA01_random	Undefined	as_event	2433618	2433838	.	+	.	transcript_id "TCONS_00002925,TCONS_00002926"; gene_id "chrA01_random:2431741-2434535W"; flanks "2433618-,2433838^"; structure "0,1^2-"; splice_chain ",2433687^2433768-"; sources "Undefined,Undefined"; NMorMRNA "null"; degree "4"; dimension "2_2";
chrA01_random	Undefined	as_event	2502105	2502315	.	+	.	transcript_id "TCONS_00002933,TCONS_00002934"; gene_id "chrA01_random:2500836-2505201W"; flanks "2502105-,2502315^"; structure "0,1^2-"; splice_chain ",2502174^2502260-"; sources "Undefined,Undefined"; NMorMRNA "null"; degree "4"; dimension "2_2";
chrA01_random	Undefined	as_event	2502858	2503130	.	+	.	transcript_id "TCONS_00002933,TCONS_00002934"; gene_id "chrA01_random:2500836-2505201W"; flanks "2502858-,2503130^"; structure "0,1^2-"; splice_chain ",2502924^2503001-"; sources "Undefined,Undefined"; NMorMRNA "null"; degree "4"; dimension "2_2";
chrA01_random	Undefined	as_event	2545420	2545722	.	+	.	transcript_id "TCONS_00002939,TCONS_00002938"; gene_id "chrA01_random:2544509-2549409W"; flanks "2545420-,2545722^"; structure "1^3-,2^4-"; splice_chain "2545486^2545630-,2545496^2545640-"; sources "Undefined,Undefined"; NMorMRNA "null"; degree "4"; dimension "2_2";
chrA01_random	Undefined	as_event	2546201	2546373	.	+	.	transcript_id "TCONS_00002939,TCONS_00002938"; gene_id "chrA01_random:2544509-2549409W"; flanks "2546201-,2546373-"; structure "1^,2^"; splice_chain "2546289^,2546291^"; sources "Undefined,Undefined"; NMorMRNA "null"; degree "4"; dimension "2_2";
chrA01_random	Undefined	as_event	106915	107684	.	-	.	transcript_id "TCONS_00002957,TCONS_00002954"; gene_id "chrA01_random:106050-108533C"; flanks "107684-,106915^"; structure "0,1^2-3^4-"; splice_chain ",107536^107447-107325^107245-"; sources "Undefined,Undefined"; NMorMRNA "null"; degree "4"; dimension "2_2";
chrA01_random	Undefined	as_event	106677	107684	.	-	.	transcript_id "TCONS_00002954,TCONS_00002956,TCONS_00002955,TCONS_00002957"; gene_id "chrA01_random:106050-108533C"; flanks "107684-,106677^"; structure "1^2-3^4-7^10-,5^8-,6^9-,7^10-"; splice_chain "107536^107447-107325^107245-106915^106824-,106946^106855-,106921^106830-,106915^106824-"; sources "Undefined,Undefined,Undefined,Undefined"; NMorMRNA "null"; degree "16"; dimension "4_4";
chrA01_random	Undefined	as_event	130811	131248	.	-	.	transcript_id "TCONS_00002959,TCONS_00002960"; gene_id "chrA01_random:130445-132044C"; flanks "131248^,130811^"; structure "1-,2-"; splice_chain "130939-,130936-"; sources "Undefined,Undefined"; NMorMRNA "null"; degree "4"; dimension "2_2";
chrA01_random	Undefined	as_event	147966	148449	.	-	.	transcript_id "TCONS_00002962,TCONS_00002961"; gene_id "chrA01_random:147175-150126C"; flanks "148449-,147966^"; structure "0,1^2-"; splice_chain ",148159^148079-"; sources "Undefined,Undefined"; NMorMRNA "null"; degree "4"; dimension "2_2";
chrA01_random	Undefined	as_event	311015	311402	.	-	.	transcript_id "TCONS_00002968,TCONS_00002967"; gene_id "chrA01_random:308064-313131C"; flanks "311402-,311015^"; structure "0,1^2-"; splice_chain ",311194^311102-"; sources "Undefined,Undefined"; NMorMRNA "null"; degree "4"; dimension "2_2";
chrA01_random	Undefined	as_event	382460	382962	.	-	.	transcript_id "TCONS_00002971,TCONS_00002970"; gene_id "chrA01_random:381250-384032C"; flanks "382962-,382460^"; structure "0,1^2-3^4-"; splice_chain ",382843^382767-382652^382560-"; sources "Undefined,Undefined"; NMorMRNA "null"; degree "4"; dimension "2_2";
chrA01_random	Undefined	as_event	382107	382370	.	-	.	transcript_id "TCONS_00002971,TCONS_00002970"; gene_id "chrA01_random:381250-384032C"; flanks "382370-,382107^"; structure "0,1^2-"; splice_chain ",382261^382179-"; sources "Undefined,Undefined"; NMorMRNA "null"; degree "4"; dimension "2_2";
chrA01_random	Undefined	as_event	388371	389389	.	-	.	transcript_id "TCONS_00002975,TCONS_00002974/TCONS_00002976"; gene_id "chrA01_random:387043-390953C"; flanks "389389-,388371^"; structure "1^3-,2^4-"; splice_chain "389352^389272-,389342^389262-"; sources "Undefined,Undefined"; NMorMRNA "null"; degree "4"; dimension "2_2";
chrA01_random	Undefined	as_event	522675	523347	.	-	.	transcript_id "TCONS_00002983,TCONS_00002984"; gene_id "chrA01_random:521940-523736C"; flanks "523347-,522675-"; structure "1^3-5^,2^4-6^"; splice_chain "523003^522935-522774^,522972^522899-522770^"; sources "Undefined,Undefined"; NMorMRNA "null"; degree "4"; dimension "2_2";
chrA01_random	Undefined	as_event	531258	531471	.	-	.	transcript_id "TCONS_00002988,TCONS_00002987"; gene_id "chrA01_random:530706-532511C"; flanks "531471-,531258^"; structure "0,1^2-"; splice_chain ",531389^531321-"; sources "Undefined,Undefined"; NMorMRNA "null"; degree "4"; dimension "2_2";
chrA01_random	Undefined	as_event	639534	640177	.	-	.	transcript_id "TCONS_00002998,TCONS_00002997/TCONS_00002999"; gene_id "chrA01_random:638883-640939C"; flanks "640177-,639534-"; structure "1^,2^"; splice_chain "639909^,639858^"; sources "Undefined,Undefined"; NMorMRNA "null"; degree "4"; dimension "2_2";
chrA01_random	Undefined	as_event	638883	639534	.	-	.	transcript_id "TCONS_00002997,TCONS_00002998/TCONS_00002999"; gene_id "chrA01_random:638883-640939C"; flanks "639534-,638883]"; structure "0,1^2-"; splice_chain ",639470^639304-"; sources "Undefined,Undefined"; NMorMRNA "null"; degree "4"; dimension "2_2";
chrA01_random	Undefined	as_event	1307002	1307174	.	-	.	transcript_id "TCONS_00003004,TCONS_00003002"; gene_id "chrA01_random:1302039-1307311C"; flanks "1307174^,1307002^"; structure "1-,2-"; splice_chain "1307084-,1307045-"; sources "Undefined,Undefined"; NMorMRNA "null"; degree "4"; dimension "2_2";
chrA01_random	Undefined	as_event	1306397	1307174	.	-	.	transcript_id "TCONS_00003003,TCONS_00003004,TCONS_00003002"; gene_id "chrA01_random:1302039-1307311C"; flanks "1307174^,1306397-"; structure "0,1-3^,2-3^"; splice_chain ",1307084-1307002^,1307045-1307002^"; sources "Undefined,Undefined,Undefined"; NMorMRNA "null"; degree "9"; dimension "3_3";
chrA01_random	Undefined	as_event	1304314	1304875	.	-	.	transcript_id "TCONS_00003002,TCONS_00003003/TCONS_00003004"; gene_id "chrA01_random:1302039-1307311C"; flanks "1304875-,1304314^"; structure "1^3-,2^4-"; splice_chain "1304721^1304443-,1304711^1304433-"; sources "Undefined,Undefined"; NMorMRNA "null"; degree "4"; dimension "2_2";
chrA01_random	Undefined	as_event	1479005	1479376	.	-	.	transcript_id "TCONS_00003010,TCONS_00003011"; gene_id "chrA01_random:1477761-1479376C"; flanks "1479376[,1479005^"; structure "1^3-,2^4-"; splice_chain "1479236^1479116-,1479235^1479115-"; sources "Undefined,Undefined"; NMorMRNA "null"; degree "4"; dimension "2_2";
chrA01_random	Undefined	as_event	1571701	1572196	.	-	.	transcript_id "TCONS_00003014,TCONS_00003015"; gene_id "chrA01_random:1568744-1572589C"; flanks "1572196-,1571701^"; structure "1^3-5^7-,2^4-6^8-"; splice_chain "1572030^1571960-1571824^1571736-,1572020^1571950-1571823^1571735-"; sources "Undefined,Undefined"; NMorMRNA "null"; degree "4"; dimension "2_2";
chrA01_random	Undefined	as_event	1625316	1628506	.	-	.	transcript_id "TCONS_00003017,TCONS_00003018"; gene_id "chrA01_random:1625316-1629156C"; flanks "1628506^,1625316]"; structure "1-,2-"; splice_chain "1628426-,1628423-"; sources "Undefined,Undefined"; NMorMRNA "null"; degree "4"; dimension "2_2";
chrA01_random	Undefined	as_event	1683385	1684127	.	-	.	transcript_id "TCONS_00003022,TCONS_00003023"; gene_id "chrA01_random:1680363-1684454C"; flanks "1684127^,1683385^"; structure "1-,2-"; splice_chain "1683444-,1683443-"; sources "Undefined,Undefined"; NMorMRNA "null"; degree "4"; dimension "2_2";
chrA01_random	Undefined	as_event	1682096	1682577	.	-	.	transcript_id "TCONS_00003022,TCONS_00003023"; gene_id "chrA01_random:1680363-1684454C"; flanks "1682577^,1682096^"; structure "1-,2-"; splice_chain "1682184-,1682183-"; sources "Undefined,Undefined"; NMorMRNA "null"; degree "4"; dimension "2_2";
chrA01_random	Undefined	as_event	1680827	1681118	.	-	.	transcript_id "TCONS_00003022,TCONS_00003023"; gene_id "chrA01_random:1680363-1684454C"; flanks "1681118-,1680827^"; structure "0,1^2-"; splice_chain ",1681016^1680935-"; sources "Undefined,Undefined"; NMorMRNA "null"; degree "4"; dimension "2_2";
chrA01_random	Undefined	as_event	1697355	1697681	.	-	.	transcript_id "TCONS_00003024,TCONS_00003025"; gene_id "chrA01_random:1696363-1698682C"; flanks "1697681^,1697355^"; structure "1-,2-"; splice_chain "1697581-,1697580-"; sources "Undefined,Undefined"; NMorMRNA "null"; degree "4"; dimension "2_2";
chrA01_random	Undefined	as_event	2099203	2099822	.	-	.	transcript_id "TCONS_00003028,TCONS_00003027"; gene_id "chrA01_random:2098066-2100322C"; flanks "2099822-,2099203^"; structure "0,1^2-3^4-"; splice_chain ",2099625^2099538-2099491^2099259-"; sources "Undefined,Undefined"; NMorMRNA "null"; degree "4"; dimension "2_2";
chrA01_random	Undefined	as_event	2395154	2395835	.	-	.	transcript_id "TCONS_00003033,TCONS_00003032"; gene_id "chrA01_random:2394554-2397076C"; flanks "2395835-,2395154^"; structure "0,1^2-"; splice_chain ",2395359^2395283-"; sources "Undefined,Undefined"; NMorMRNA "null"; degree "4"; dimension "2_2";
chrA01_random	Undefined	as_event	2394554	2395064	.	-	.	transcript_id "TCONS_00003033,TCONS_00003031/TCONS_00003032"; gene_id "chrA01_random:2394554-2397076C"; flanks "2395064-,2394554]"; structure "0,1^2-"; splice_chain ",2394849^2394782-"; sources "Undefined,Undefined"; NMorMRNA "null"; degree "4"; dimension "2_2";
chrA01_random	Undefined	as_event	2589910	2590214	.	-	.	transcript_id "TCONS_00003043,TCONS_00003044"; gene_id "chrA01_random:2587811-2590925C"; flanks "2590214-,2589910]"; structure "0,1^2-"; splice_chain ",2590120^2590038-"; sources "Undefined,Undefined"; NMorMRNA "null"; degree "4"; dimension "2_2";
chrA02	Undefined	as_event	25852	26150	.	+	.	transcript_id "TCONS_00003060,TCONS_00003058/TCONS_00003059"; gene_id "chrA02:24844-28231W"; flanks "25852-,26150^"; structure "0,1^2-"; splice_chain ",25928^26028-"; sources "Undefined,Undefined"; NMorMRNA "null"; degree "4"; dimension "2_2";
chrA02	Undefined	as_event	26748	27088	.	+	.	transcript_id "TCONS_00003059,TCONS_00003058"; gene_id "chrA02:24844-28231W"; flanks "26748-,27088^"; structure "0,1^2-"; splice_chain ",26834^26924-"; sources "Undefined,Undefined"; NMorMRNA "null"; degree "4"; dimension "2_2";
chrA02	Undefined	as_event	26924	27243	.	+	.	transcript_id "TCONS_00003060,TCONS_00003058"; gene_id "chrA02:24844-28231W"; flanks "26924-,27243^"; structure "0,1^2-"; splice_chain ",27088^27172-"; sources "Undefined,Undefined"; NMorMRNA "null"; degree "4"; dimension "2_2";
chrA02	Undefined	as_event	26748	27243	.	+	.	transcript_id "TCONS_00003060,TCONS_00003058,TCONS_00003059"; gene_id "chrA02:24844-28231W"; flanks "26748-,27243^"; structure "1^2-,1^2-3^4-,3^4-"; splice_chain "26834^26924-,26834^26924-27088^27172-,27088^27172-"; sources "Undefined,Undefined,Undefined"; NMorMRNA "null"; degree "9"; dimension "3_3";
chrA02	Undefined	as_event	74465	75018	.	+	.	transcript_id "TCONS_00003065,TCONS_00003064"; gene_id "chrA02:74409-76667W"; flanks "74465^,75018^"; structure "1-,2-"; splice_chain "74948-,74952-"; sources "Undefined,Undefined"; NMorMRNA "null"; degree "4"; dimension "2_2";
chrA02	Undefined	as_event	74465	75502	.	+	.	transcript_id "TCONS_00003065,TCONS_00003064,TCONS_00003063"; gene_id "chrA02:74409-76667W"; flanks "74465^,75502^"; structure "1-4^6-,2-4^6-,3-5^7-"; splice_chain "74948-75018^75109-,74952-75018^75109-,74953-75037^75128-"; sources "Undefined,Undefined,Undefined"; NMorMRNA "null"; degree "9"; dimension "3_3";
chrA02	Undefined	as_event	83852	84054	.	+	.	transcript_id "TCONS_00003067,TCONS_00003068"; gene_id "chrA02:81660-85455W"; flanks "83852^,84054^"; structure "1-,2-"; splice_chain "83938-,83941-"; sources "Undefined,Undefined"; NMorMRNA "null"; degree "4"; dimension "2_2";
chrA02	Undefined	as_event	216954	217228	.	+	.	transcript_id "TCONS_00003077,TCONS_00003078"; gene_id "chrA02:213843-217599W"; flanks "216954-,217228^"; structure "0,1^2-"; splice_chain ",217027^217101-"; sources "Undefined,Undefined"; NMorMRNA "null"; degree "4"; dimension "2_2";
chrA02	Undefined	as_event	227386	227820	.	+	.	transcript_id "TCONS_00003079,TCONS_00003080"; gene_id "chrA02:225402-229190W"; flanks "227386-,227820^"; structure "0,1^2-"; splice_chain ",227493^227575-"; sources "Undefined,Undefined"; NMorMRNA "null"; degree "4"; dimension "2_2";
chrA02	Undefined	as_event	235556	236300	.	+	.	transcript_id "TCONS_00003083,TCONS_00003084"; gene_id "chrA02:235011-239194W"; flanks "235556^,236300-"; structure "0,1-2^"; splice_chain ",235949-236152^"; sources "Undefined,Undefined"; NMorMRNA "null"; degree "4"; dimension "2_2";
chrA02	Undefined	as_event	235556	236377	.	+	.	transcript_id "TCONS_00003084,TCONS_00003085,TCONS_00003083"; gene_id "chrA02:235011-239194W"; flanks "235556^,236377^"; structure "1-2^4-,3-,4-"; splice_chain "235949-236152^236300-,236298-,236300-"; sources "Undefined,Undefined,Undefined"; NMorMRNA "null"; degree "9"; dimension "3_3";
chrA02	Undefined	as_event	429665	430429	.	+	.	transcript_id "TCONS_00003094,TCONS_00003095"; gene_id "chrA02:428953-430429W"; flanks "429665-,430429]"; structure "0,1^2-"; splice_chain ",429910^429976-"; sources "Undefined,Undefined"; NMorMRNA "null"; degree "4"; dimension "2_2";
chrA02	Undefined	as_event	702879	703501	.	+	.	transcript_id "TCONS_00003114,TCONS_00003115"; gene_id "chrA02:701562-703501W"; flanks "702879-,703501]"; structure "0,1^2-"; splice_chain ",702989^703435-"; sources "Undefined,Undefined"; NMorMRNA "null"; degree "4"; dimension "2_2";
chrA02	Undefined	as_event	714789	721265	.	+	.	transcript_id "TCONS_00003117,TCONS_00003116"; gene_id "chrA02:713327-722389W"; flanks "714789-,721265-"; structure "1^,2^"; splice_chain "714861^,714864^"; sources "Undefined,Undefined"; NMorMRNA "null"; degree "4"; dimension "2_2";
chrA02	Undefined	as_event	726066	726252	.	+	.	transcript_id "TCONS_00003119,TCONS_00003120"; gene_id "chrA02:723348-726810W"; flanks "726066-,726252-"; structure "1^,2^"; splice_chain "726182^,726183^"; sources "Undefined,Undefined"; NMorMRNA "null"; degree "4"; dimension "2_2";
chrA02	Undefined	as_event	726182	726810	.	+	.	transcript_id "TCONS_00003118,TCONS_00003119"; gene_id "chrA02:723348-726810W"; flanks "726182^,726810]"; structure "1-4^6-,2-3^5-"; splice_chain "726251-726372^726450-,726252-726368^726446-"; sources "Undefined,Undefined"; NMorMRNA "null"; degree "4"; dimension "2_2";
chrA02	Undefined	as_event	726066	726810	.	+	.	transcript_id "TCONS_00003118,TCONS_00003119,TCONS_00003120"; gene_id "chrA02:723348-726810W"; flanks "726066-,726810]"; structure "1^3-6^8-,1^4-5^7-,2^4-5^7-"; splice_chain "726182^726251-726372^726450-,726182^726252-726368^726446-,726183^726252-726368^726446-"; sources "Undefined,Undefined,Undefined"; NMorMRNA "null"; degree "9"; dimension "3_3";
chrA02	Undefined	as_event	793808	794164	.	+	.	transcript_id "TCONS_00003127,TCONS_00003128"; gene_id "chrA02:793278-796168W"; flanks "793808-,794164^"; structure "0,1^2-"; splice_chain ",793959^794037-"; sources "Undefined,Undefined"; NMorMRNA "null"; degree "4"; dimension "2_2";
chrA02	Undefined	as_event	828332	828498	.	+	.	transcript_id "TCONS_00003134,TCONS_00003135"; gene_id "chrA02:826839-831184W"; flanks "828332-,828498-"; structure "1^,2^"; splice_chain "828413^,828414^"; sources "Undefined,Undefined"; NMorMRNA "null"; degree "4"; dimension "2_2";
chrA02	Undefined	as_event	842801	842993	.	+	.	transcript_id "TCONS_00003136,TCONS_00003137"; gene_id "chrA02:841666-845111W"; flanks "842801-,842993^"; structure "0,1^2-"; splice_chain ",842854^842931-"; sources "Undefined,Undefined"; NMorMRNA "null"; degree "4"; dimension "2_2";
chrA02	Undefined	as_event	865407	865807	.	+	.	transcript_id "TCONS_00003140,TCONS_00003139"; gene_id "chrA02:863810-866708W"; flanks "865407-,865807^"; structure "1^3-,2^4-"; splice_chain "865486^865578-,865512^865604-"; sources "Undefined,Undefined"; NMorMRNA "null"; degree "4"; dimension "2_2";
chrA02	Undefined	as_event	922360	922523	.	+	.	transcript_id "TCONS_00003144,TCONS_00003145"; gene_id "chrA02:919745-922523W"; flanks "922360-,922523]"; structure "0,1^2-"; splice_chain ",922432^922517-"; sources "Undefined,Undefined"; NMorMRNA "null"; degree "4"; dimension "2_2";
chrA02	Undefined	as_event	1036235	1036864	.	+	.	transcript_id "TCONS_00003154,TCONS_00003153"; gene_id "chrA02:1035786-1042541W"; flanks "1036235-,1036864^"; structure "0,1^2-"; splice_chain ",1036727^1036811-"; sources "Undefined,Undefined"; NMorMRNA "null"; degree "4"; dimension "2_2";
chrA02	Undefined	as_event	1037441	1037849	.	+	.	transcript_id "TCONS_00003154,TCONS_00003153"; gene_id "chrA02:1035786-1042541W"; flanks "1037441-,1037849^"; structure "0,1^2-"; splice_chain ",1037701^1037797-"; sources "Undefined,Undefined"; NMorMRNA "null"; degree "4"; dimension "2_2";
chrA02	Undefined	as_event	1290670	1290917	.	+	.	transcript_id "TCONS_00003174,TCONS_00003173"; gene_id "chrA02:1289707-1291442W"; flanks "1290670-,1290917^"; structure "0,1^2-"; splice_chain ",1290763^1290838-"; sources "Undefined,Undefined"; NMorMRNA "null"; degree "4"; dimension "2_2";
chrA02	Undefined	as_event	1340295	1340548	.	+	.	transcript_id "TCONS_00003188,TCONS_00003189"; gene_id "chrA02:1338133-1342173W"; flanks "1340295-,1340548^"; structure "0,1^2-"; splice_chain ",1340375^1340444-"; sources "Undefined,Undefined"; NMorMRNA "null"; degree "4"; dimension "2_2";
chrA02	Undefined	as_event	1464777	1465038	.	+	.	transcript_id "TCONS_00003202,TCONS_00003201"; gene_id "chrA02:1463998-1466636W"; flanks "1464777-,1465038-"; structure "1^,2^"; splice_chain "1464950^,1464952^"; sources "Undefined,Undefined"; NMorMRNA "null"; degree "4"; dimension "2_2";
chrA02	Undefined	as_event	1465277	1465684	.	+	.	transcript_id "TCONS_00003202,TCONS_00003201"; gene_id "chrA02:1463998-1466636W"; flanks "1465277-,1465684^"; structure "1^3-,2^4-"; splice_chain "1465424^1465569-,1465434^1465579-"; sources "Undefined,Undefined"; NMorMRNA "null"; degree "4"; dimension "2_2";
chrA02	Undefined	as_event	1597318	1597501	.	+	.	transcript_id "TCONS_00003211,TCONS_00003212"; gene_id "chrA02:1595347-1598500W"; flanks "1597318^,1597501^"; structure "1-,2-"; splice_chain "1597454-,1597457-"; sources "Undefined,Undefined"; NMorMRNA "null"; degree "4"; dimension "2_2";
chrA02	Undefined	as_event	1597318	1597627	.	+	.	transcript_id "TCONS_00003213,TCONS_00003211,TCONS_00003212"; gene_id "chrA02:1595347-1598500W"; flanks "1597318^,1597627-"; structure "0,1-3^,2-3^"; splice_chain ",1597454-1597501^,1597457-1597501^"; sources "Undefined,Undefined,Undefined"; NMorMRNA "null"; degree "9"; dimension "3_3";
chrA02	Undefined	as_event	1597872	1598190	.	+	.	transcript_id "TCONS_00003212,TCONS_00003211/TCONS_00003213"; gene_id "chrA02:1595347-1598500W"; flanks "1597872-,1598190^"; structure "0,1^2-"; splice_chain ",1597915^1597984-"; sources "Undefined,Undefined"; NMorMRNA "null"; degree "4"; dimension "2_2";
chrA02	Undefined	as_event	1879822	1880030	.	+	.	transcript_id "TCONS_00003227,TCONS_00003226"; gene_id "chrA02:1879603-1884101W"; flanks "1879822-,1880030-"; structure "1^,2^"; splice_chain "1879941^,1879942^"; sources "Undefined,Undefined"; NMorMRNA "null"; degree "4"; dimension "2_2";
chrA02	Undefined	as_event	1885157	1885755	.	+	.	transcript_id "TCONS_00003229,TCONS_00003228"; gene_id "chrA02:1885073-1889987W"; flanks "1885157^,1885755^"; structure "1-,2-"; splice_chain "1885672-,1885699-"; sources "Undefined,Undefined"; NMorMRNA "null"; degree "4"; dimension "2_2";
chrA02	Undefined	as_event	2005777	2006264	.	+	.	transcript_id "TCONS_00003238,TCONS_00003237"; gene_id "chrA02:2005521-2007250W"; flanks "2005777-,2006264^"; structure "0,1^2-"; splice_chain ",2005991^2006065-"; sources "Undefined,Undefined"; NMorMRNA "null"; degree "4"; dimension "2_2";
chrA02	Undefined	as_event	2059874	2060077	.	+	.	transcript_id "TCONS_00003239,TCONS_00003240"; gene_id "chrA02:2058569-2060874W"; flanks "2059874-,2060077^"; structure "0,1^2-"; splice_chain ",2059949^2060024-"; sources "Undefined,Undefined"; NMorMRNA "null"; degree "4"; dimension "2_2";
chrA02	Undefined	as_event	2085024	2085299	.	+	.	transcript_id "TCONS_00003245,TCONS_00003246"; gene_id "chrA02:2084047-2085421W"; flanks "2085024-,2085299^"; structure "0,1^2-"; splice_chain ",2085123^2085207-"; sources "Undefined,Undefined"; NMorMRNA "null"; degree "4"; dimension "2_2";
chrA02	Undefined	as_event	2102653	2103199	.	+	.	transcript_id "TCONS_00003253,TCONS_00003254"; gene_id "chrA02:2101993-2103199W"; flanks "2102653-,2103199]"; structure "0,1^2-"; splice_chain ",2102825^2102902-"; sources "Undefined,Undefined"; NMorMRNA "null"; degree "4"; dimension "2_2";
chrA02	Undefined	as_event	2301642	2302425	.	+	.	transcript_id "TCONS_00003269,TCONS_00003271"; gene_id "chrA02:2301642-2303153W"; flanks "2301642[,2302425^"; structure "1^3-,2^4-"; splice_chain "2301904^2302311-,2301905^2302312-"; sources "Undefined,Undefined"; NMorMRNA "null"; degree "4"; dimension "2_2";
chrA02	Undefined	as_event	2301642	2302707	.	+	.	transcript_id "TCONS_00003270,TCONS_00003271"; gene_id "chrA02:2301642-2303153W"; flanks "2301642[,2302707^"; structure "1^3-,2^4-5^6-"; splice_chain "2301904^2302311-,2301905^2302312-2302425^2302515-"; sources "Undefined,Undefined"; NMorMRNA "null"; degree "4"; dimension "2_2";
chrA02	Undefined	as_event	2404495	2405729	.	+	.	transcript_id "TCONS_00003280,TCONS_00003281"; gene_id "chrA02:2403189-2408797W"; flanks "2404495-,2405729^"; structure "0,1^2-3^4-5^6-7^8-9^10-"; splice_chain ",2404713^2404803-2404939^2405012-2405109^2405185-2405282^2405365-2405527^2405613-"; sources "Undefined,Undefined"; NMorMRNA "null"; degree "4"; dimension "2_2";
chrA02	Undefined	as_event	2407036	2407759	.	+	.	transcript_id "TCONS_00003280,TCONS_00003282"; gene_id "chrA02:2403189-2408797W"; flanks "2407036-,2407759^"; structure "0,1^2-3^4-5^6-"; splice_chain ",2407178^2407263-2407392^2407480-2407591^2407686-"; sources "Undefined,Undefined"; NMorMRNA "null"; degree "4"; dimension "2_2";
chrA02	Undefined	as_event	2418513	2418940	.	+	.	transcript_id "TCONS_00003284,TCONS_00003283"; gene_id "chrA02:2417225-2419223W"; flanks "2418513-,2418940^"; structure "0,1^2-"; splice_chain ",2418694^2418778-"; sources "Undefined,Undefined"; NMorMRNA "null"; degree "4"; dimension "2_2";
chrA02	Undefined	as_event	2482746	2483413	.	+	.	transcript_id "TCONS_00003288,TCONS_00003287"; gene_id "chrA02:2480811-2483413W"; flanks "2482746-,2483413]"; structure "0,1^2-"; splice_chain ",2483101^2483194-"; sources "Undefined,Undefined"; NMorMRNA "null"; degree "4"; dimension "2_2";
chrA02	Undefined	as_event	2723688	2724033	.	+	.	transcript_id "TCONS_00003296,TCONS_00003295"; gene_id "chrA02:2720064-2724033W"; flanks "2723688^,2724033]"; structure "1-,2-"; splice_chain "2723777-,2723782-"; sources "Undefined,Undefined"; NMorMRNA "null"; degree "4"; dimension "2_2";
chrA02	Undefined	as_event	2822451	2823210	.	+	.	transcript_id "TCONS_00003298,TCONS_00003299"; gene_id "chrA02:2821946-2824607W"; flanks "2822451^,2823210^"; structure "1-,2-"; splice_chain "2822688-,2823024-"; sources "Undefined,Undefined"; NMorMRNA "null"; degree "4"; dimension "2_2";
chrA02	Undefined	as_event	2823310	2823592	.	+	.	transcript_id "TCONS_00003298,TCONS_00003299"; gene_id "chrA02:2821946-2824607W"; flanks "2823310-,2823592^"; structure "0,1^2-"; splice_chain ",2823368^2823442-"; sources "Undefined,Undefined"; NMorMRNA "null"; degree "4"; dimension "2_2";
chrA02	Undefined	as_event	2823681	2824607	.	+	.	transcript_id "TCONS_00003299,TCONS_00003298"; gene_id "chrA02:2821946-2824607W"; flanks "2823681-,2824607]"; structure "1^2-3^5-,4^6-"; splice_chain "2823760^2823839-2823962^2824048-,2823972^2824058-"; sources "Undefined,Undefined"; NMorMRNA "null"; degree "4"; dimension "2_2";
chrA02	Undefined	as_event	3219148	3219523	.	+	.	transcript_id "TCONS_00003320,TCONS_00003319"; gene_id "chrA02:3217989-3220624W"; flanks "3219148[,3219523^"; structure "1^4-,2^3-"; splice_chain "3219202^3219379-,3219203^3219361-"; sources "Undefined,Undefined"; NMorMRNA "null"; degree "4"; dimension "2_2";
chrA02	Undefined	as_event	3307221	3307550	.	+	.	transcript_id "TCONS_00003323,TCONS_00003322"; gene_id "chrA02:3307221-3307854W"; flanks "3307221[,3307550^"; structure "1^3-,2^4-"; splice_chain "3307348^3307508-,3307358^3307518-"; sources "Undefined,Undefined"; NMorMRNA "null"; degree "4"; dimension "2_2";
chrA02	Undefined	as_event	3485276	3485813	.	+	.	transcript_id "TCONS_00003340,TCONS_00003341"; gene_id "chrA02:3485021-3487228W"; flanks "3485276^,3485813^"; structure "1-,2-"; splice_chain "3485595-,3485620-"; sources "Undefined,Undefined"; NMorMRNA "null"; degree "4"; dimension "2_2";
chrA02	Undefined	as_event	3573637	3573793	.	+	.	transcript_id "TCONS_00003349,TCONS_00003347/TCONS_00003348"; gene_id "chrA02:3572499-3575559W"; flanks "3573637^,3573793^"; structure "1-,2-"; splice_chain "3573720-,3573723-"; sources "Undefined,Undefined"; NMorMRNA "null"; degree "4"; dimension "2_2";
chrA02	Undefined	as_event	3574068	3574369	.	+	.	transcript_id "TCONS_00003347/TCONS_00003349,TCONS_00003348"; gene_id "chrA02:3572499-3575559W"; flanks "3574068-,3574369^"; structure "0,1^2-"; splice_chain ",3574089^3574123-"; sources "Undefined,Undefined"; NMorMRNA "null"; degree "4"; dimension "2_2";
chrA02	Undefined	as_event	3585104	3590017	.	+	.	transcript_id "TCONS_00003352,TCONS_00003353"; gene_id "chrA02:3584602-3590070W"; flanks "3585104-,3590017-"; structure "1^,2^"; splice_chain "3585156^,3585161^"; sources "Undefined,Undefined"; NMorMRNA "null"; degree "4"; dimension "2_2";
chrA02	Undefined	as_event	3590289	3591867	.	+	.	transcript_id "TCONS_00003355,TCONS_00003356"; gene_id "chrA02:3590114-3594074W"; flanks "3590289^,3591867^"; structure "1-,2-"; splice_chain "3591600-,3591603-"; sources "Undefined,Undefined"; NMorMRNA "null"; degree "4"; dimension "2_2";
chrA02	Undefined	as_event	3689521	3689992	.	+	.	transcript_id "TCONS_00003363,TCONS_00003364/TCONS_00003365"; gene_id "chrA02:3689521-3690673W"; flanks "3689521[,3689992^"; structure "0,1^2-"; splice_chain ",3689810^3689891-"; sources "Undefined,Undefined"; NMorMRNA "null"; degree "4"; dimension "2_2";
chrA02	Undefined	as_event	3690445	3690673	.	+	.	transcript_id "TCONS_00003364,TCONS_00003363/TCONS_00003365"; gene_id "chrA02:3689521-3690673W"; flanks "3690445^,3690673]"; structure "1-,2-"; splice_chain "3690555-,3690558-"; sources "Undefined,Undefined"; NMorMRNA "null"; degree "4"; dimension "2_2";
chrA02	Undefined	as_event	3755186	3755411	.	+	.	transcript_id "TCONS_00003369,TCONS_00003370"; gene_id "chrA02:3754563-3755908W"; flanks "3755186-,3755411^"; structure "0,1^2-"; splice_chain ",3755263^3755335-"; sources "Undefined,Undefined"; NMorMRNA "null"; degree "4"; dimension "2_2";
chrA02	Undefined	as_event	3755491	3755756	.	+	.	transcript_id "TCONS_00003370,TCONS_00003369"; gene_id "chrA02:3754563-3755908W"; flanks "3755491-,3755756^"; structure "1^3-,2^4-"; splice_chain "3755557^3755649-,3755567^3755659-"; sources "Undefined,Undefined"; NMorMRNA "null"; degree "4"; dimension "2_2";
chrA02	Undefined	as_event	3783095	3783464	.	+	.	transcript_id "TCONS_00003373,TCONS_00003374"; gene_id "chrA02:3781227-3784765W"; flanks "3783095^,3783464^"; structure "1-,2-"; splice_chain "3783395-,3783396-"; sources "Undefined,Undefined"; NMorMRNA "null"; degree "4"; dimension "2_2";
chrA02	Undefined	as_event	3783964	3784178	.	+	.	transcript_id "TCONS_00003374,TCONS_00003373"; gene_id "chrA02:3781227-3784765W"; flanks "3783964-,3784178-"; structure "1^,2^"; splice_chain "3784092^,3784093^"; sources "Undefined,Undefined"; NMorMRNA "null"; degree "4"; dimension "2_2";
chrA02	Undefined	as_event	3853451	3853693	.	+	.	transcript_id "TCONS_00003378,TCONS_00003379"; gene_id "chrA02:3851441-3854637W"; flanks "3853451-,3853693^"; structure "1^3-,2^4-"; splice_chain "3853501^3853617-,3853531^3853647-"; sources "Undefined,Undefined"; NMorMRNA "null"; degree "4"; dimension "2_2";
chrA02	Undefined	as_event	3862948	3863900	.	+	.	transcript_id "TCONS_00003380,TCONS_00003381"; gene_id "chrA02:3862024-3865393W"; flanks "3862948-,3863900^"; structure "0,1^2-"; splice_chain ",3863512^3863593-"; sources "Undefined,Undefined"; NMorMRNA "null"; degree "4"; dimension "2_2";
chrA02	Undefined	as_event	3872412	3872901	.	+	.	transcript_id "TCONS_00003383,TCONS_00003384"; gene_id "chrA02:3869318-3874583W"; flanks "3872412-,3872901^"; structure "0,1^2-"; splice_chain ",3872576^3872663-"; sources "Undefined,Undefined"; NMorMRNA "null"; degree "4"; dimension "2_2";
chrA02	Undefined	as_event	3872992	3873344	.	+	.	transcript_id "TCONS_00003383,TCONS_00003384"; gene_id "chrA02:3869318-3874583W"; flanks "3872992-,3873344^"; structure "0,1^2-"; splice_chain ",3873024^3873102-"; sources "Undefined,Undefined"; NMorMRNA "null"; degree "4"; dimension "2_2";
chrA02	Undefined	as_event	3990580	3990748	.	+	.	transcript_id "TCONS_00003389,TCONS_00003388/TCONS_00003390"; gene_id "chrA02:3988513-3995902W"; flanks "3990580^,3990748^"; structure "1-,2-"; splice_chain "3990663-,3990665-"; sources "Undefined,Undefined"; NMorMRNA "null"; degree "4"; dimension "2_2";
chrA02	Undefined	as_event	3991736	3991975	.	+	.	transcript_id "TCONS_00003388,TCONS_00003389/TCONS_00003390"; gene_id "chrA02:3988513-3995902W"; flanks "3991736-,3991975^"; structure "0,1^2-"; splice_chain ",3991791^3991933-"; sources "Undefined,Undefined"; NMorMRNA "null"; degree "4"; dimension "2_2";
chrA02	Undefined	as_event	3992161	3992403	.	+	.	transcript_id "TCONS_00003390,TCONS_00003388/TCONS_00003389"; gene_id "chrA02:3988513-3995902W"; flanks "3992161^,3992403^"; structure "1-,2-"; splice_chain "3992276-,3992278-"; sources "Undefined,Undefined"; NMorMRNA "null"; degree "4"; dimension "2_2";
chrA02	Undefined	as_event	4188933	4189239	.	+	.	transcript_id "TCONS_00003400,TCONS_00003399,TCONS_00003401"; gene_id "chrA02:4188800-4189511W"; flanks "4188933-,4189239-"; structure "1^,2^,3^"; splice_chain "4189070^,4189071^,4189072^"; sources "Undefined,Undefined,Undefined"; NMorMRNA "null"; degree "9"; dimension "3_3";
chrA02	Undefined	as_event	4282254	4282678	.	+	.	transcript_id "TCONS_00003407,TCONS_00003408"; gene_id "chrA02:4281028-4282678W"; flanks "4282254-,4282678]"; structure "0,1^2-"; splice_chain ",4282382^4282456-"; sources "Undefined,Undefined"; NMorMRNA "null"; degree "4"; dimension "2_2";
chrA02	Undefined	as_event	4408989	4409313	.	+	.	transcript_id "TCONS_00003410,TCONS_00003411"; gene_id "chrA02:4408989-4411652W"; flanks "4408989[,4409313^"; structure "0,1^2-"; splice_chain ",4409073^4409243-"; sources "Undefined,Undefined"; NMorMRNA "null"; degree "4"; dimension "2_2";
chrA02	Undefined	as_event	4421422	4423965	.	+	.	transcript_id "TCONS_00003416,TCONS_00003415"; gene_id "chrA02:4421422-4423965W"; flanks "4421422[,4423965]"; structure "0,1^2-"; splice_chain ",4422572^4423215-"; sources "Undefined,Undefined"; NMorMRNA "null"; degree "4"; dimension "2_2";
chrA02	Undefined	as_event	4437656	4440308	.	+	.	transcript_id "TCONS_00003420,TCONS_00003419"; gene_id "chrA02:4437656-4440308W"; flanks "4437656[,4440308]"; structure "1^3-,2^4-"; splice_chain "4439726^4439936-,4439728^4439938-"; sources "Undefined,Undefined"; NMorMRNA "null"; degree "4"; dimension "2_2";
chrA02	Undefined	as_event	4505442	4505611	.	+	.	transcript_id "TCONS_00003426,TCONS_00003425"; gene_id "chrA02:4504809-4507084W"; flanks "4505442^,4505611^"; structure "1-,2-"; splice_chain "4505548-,4505553-"; sources "Undefined,Undefined"; NMorMRNA "null"; degree "4"; dimension "2_2";
chrA02	Undefined	as_event	4527644	4527855	.	+	.	transcript_id "TCONS_00003429,TCONS_00003430"; gene_id "chrA02:4525388-4530326W"; flanks "4527644-,4527855^"; structure "0,1^2-"; splice_chain ",4527724^4527796-"; sources "Undefined,Undefined"; NMorMRNA "null"; degree "4"; dimension "2_2";
chrA02	Undefined	as_event	4528814	4529123	.	+	.	transcript_id "TCONS_00003430,TCONS_00003431"; gene_id "chrA02:4525388-4530326W"; flanks "4528814-,4529123^"; structure "0,1^2-"; splice_chain ",4528904^4528990-"; sources "Undefined,Undefined"; NMorMRNA "null"; degree "4"; dimension "2_2";
chrA02	Undefined	as_event	4588703	4589157	.	+	.	transcript_id "TCONS_00003437,TCONS_00003438"; gene_id "chrA02:4587685-4589197W"; flanks "4588703^,4589157-"; structure "0,1-2^"; splice_chain ",4588836-4588921^"; sources "Undefined,Undefined"; NMorMRNA "null"; degree "4"; dimension "2_2";
chrA02	Undefined	as_event	4830078	4830831	.	+	.	transcript_id "TCONS_00003450,TCONS_00003449,TCONS_00003448"; gene_id "chrA02:4830078-4832758W"; flanks "4830078[,4830831^"; structure "1^4-,2^5-,3^6-"; splice_chain "4830204^4830602-,4830205^4830603-,4830207^4830605-"; sources "Undefined,Undefined,Undefined"; NMorMRNA "null"; degree "9"; dimension "3_3";
chrA02	Undefined	as_event	4830940	4831647	.	+	.	transcript_id "TCONS_00003449/TCONS_00003450,TCONS_00003448"; gene_id "chrA02:4830078-4832758W"; flanks "4830940-,4831647^"; structure "1^3-,2^4-"; splice_chain "4831121^4831464-,4831131^4831474-"; sources "Undefined,Undefined"; NMorMRNA "null"; degree "4"; dimension "2_2";
chrA02	Undefined	as_event	4831647	4832153	.	+	.	transcript_id "TCONS_00003448,TCONS_00003449/TCONS_00003450"; gene_id "chrA02:4830078-4832758W"; flanks "4831647^,4832153-"; structure "0,1-2^"; splice_chain ",4831824-4831914^"; sources "Undefined,Undefined"; NMorMRNA "null"; degree "4"; dimension "2_2";
chrA02	Undefined	as_event	4832416	4832758	.	+	.	transcript_id "TCONS_00003449/TCONS_00003450,TCONS_00003448"; gene_id "chrA02:4830078-4832758W"; flanks "4832416-,4832758]"; structure "1^3-,2^4-"; splice_chain "4832505^4832597-,4832507^4832599-"; sources "Undefined,Undefined"; NMorMRNA "null"; degree "4"; dimension "2_2";
chrA02	Undefined	as_event	4874651	4874891	.	+	.	transcript_id "TCONS_00003457,TCONS_00003456"; gene_id "chrA02:4870902-4877288W"; flanks "4874651-,4874891^"; structure "0,1^2-"; splice_chain ",4874740^4874814-"; sources "Undefined,Undefined"; NMorMRNA "null"; degree "4"; dimension "2_2";
chrA02	Undefined	as_event	4955268	4955479	.	+	.	transcript_id "TCONS_00003463,TCONS_00003464"; gene_id "chrA02:4954493-4958379W"; flanks "4955268-,4955479^"; structure "0,1^2-"; splice_chain ",4955351^4955429-"; sources "Undefined,Undefined"; NMorMRNA "null"; degree "4"; dimension "2_2";
chrA02	Undefined	as_event	4955839	4956040	.	+	.	transcript_id "TCONS_00003464,TCONS_00003463"; gene_id "chrA02:4954493-4958379W"; flanks "4955839^,4956040^"; structure "1-,2-"; splice_chain "4955917-,4955925-"; sources "Undefined,Undefined"; NMorMRNA "null"; degree "4"; dimension "2_2";
chrA02	Undefined	as_event	4957149	4957435	.	+	.	transcript_id "TCONS_00003464,TCONS_00003463"; gene_id "chrA02:4954493-4958379W"; flanks "4957149-,4957435^"; structure "0,1^2-"; splice_chain ",4957279^4957353-"; sources "Undefined,Undefined"; NMorMRNA "null"; degree "4"; dimension "2_2";
chrA02	Undefined	as_event	4957778	4958379	.	+	.	transcript_id "TCONS_00003463,TCONS_00003464"; gene_id "chrA02:4954493-4958379W"; flanks "4957778-,4958379]"; structure "0,1^2-"; splice_chain ",4958040^4958127-"; sources "Undefined,Undefined"; NMorMRNA "null"; degree "4"; dimension "2_2";
chrA02	Undefined	as_event	5022668	5023064	.	+	.	transcript_id "TCONS_00003467,TCONS_00003466"; gene_id "chrA02:5022233-5023532W"; flanks "5022668-,5023064^"; structure "0,1^2-"; splice_chain ",5022711^5022956-"; sources "Undefined,Undefined"; NMorMRNA "null"; degree "4"; dimension "2_2";
chrA02	Undefined	as_event	5073336	5073580	.	+	.	transcript_id "TCONS_00003470,TCONS_00003471,TCONS_00003469"; gene_id "chrA02:5072241-5073580W"; flanks "5073336-,5073580]"; structure "1^4-,2^5-,3^6-"; splice_chain "5073455^5073541-,5073456^5073542-,5073457^5073543-"; sources "Undefined,Undefined,Undefined"; NMorMRNA "null"; degree "9"; dimension "3_3";
chrA02	Undefined	as_event	5178196	5178317	.	+	.	transcript_id "TCONS_00003474,TCONS_00003473"; gene_id "chrA02:5177950-5179785W"; flanks "5178196^,5178317^"; structure "1-,2-"; splice_chain "5178264-,5178279-"; sources "Undefined,Undefined"; NMorMRNA "null"; degree "4"; dimension "2_2";
chrA02	Undefined	as_event	5255302	5255607	.	+	.	transcript_id "TCONS_00003477/TCONS_00003478,TCONS_00003479"; gene_id "chrA02:5254664-5257404W"; flanks "5255302-,5255607^"; structure "0,1^2-"; splice_chain ",5255351^5255423-"; sources "Undefined,Undefined"; NMorMRNA "null"; degree "4"; dimension "2_2";
chrA02	Undefined	as_event	5256222	5256553	.	+	.	transcript_id "TCONS_00003477,TCONS_00003478/TCONS_00003479"; gene_id "chrA02:5254664-5257404W"; flanks "5256222^,5256553^"; structure "1-,2-"; splice_chain "5256465-,5256466-"; sources "Undefined,Undefined"; NMorMRNA "null"; degree "4"; dimension "2_2";
chrA02	Undefined	as_event	5570560	5571102	.	+	.	transcript_id "TCONS_00003486,TCONS_00003487"; gene_id "chrA02:5570185-5571102W"; flanks "5570560-,5571102]"; structure "0,1^2-"; splice_chain ",5570700^5570804-"; sources "Undefined,Undefined"; NMorMRNA "null"; degree "4"; dimension "2_2";
chrA02	Undefined	as_event	5978098	5978368	.	+	.	transcript_id "TCONS_00003501,TCONS_00003500"; gene_id "chrA02:5977181-5979590W"; flanks "5978098-,5978368^"; structure "1^3-,2^4-"; splice_chain "5978176^5978286-,5978177^5978287-"; sources "Undefined,Undefined"; NMorMRNA "null"; degree "4"; dimension "2_2";
chrA02	Undefined	as_event	6041278	6042109	.	+	.	transcript_id "TCONS_00003502,TCONS_00003503"; gene_id "chrA02:6039930-6042109W"; flanks "6041278^,6042109]"; structure "1-,2-"; splice_chain "6041815-,6041818-"; sources "Undefined,Undefined"; NMorMRNA "null"; degree "4"; dimension "2_2";
chrA02	Undefined	as_event	6053988	6054296	.	+	.	transcript_id "TCONS_00003504,TCONS_00003505"; gene_id "chrA02:6053254-6055067W"; flanks "6053988-,6054296^"; structure "0,1^2-"; splice_chain ",6054073^6054165-"; sources "Undefined,Undefined"; NMorMRNA "null"; degree "4"; dimension "2_2";
chrA02	Undefined	as_event	6085602	6086907	.	+	.	transcript_id "TCONS_00003508,TCONS_00003507"; gene_id "chrA02:6085602-6087590W"; flanks "6085602[,6086907^"; structure "1^3-,2^4-"; splice_chain "6085926^6086093-,6085927^6086094-"; sources "Undefined,Undefined"; NMorMRNA "null"; degree "4"; dimension "2_2";
chrA02	Undefined	as_event	6114841	6115426	.	+	.	transcript_id "TCONS_00003510,TCONS_00003509"; gene_id "chrA02:6114604-6115650W"; flanks "6114841-,6115426-"; structure "1^,2^"; splice_chain "6114956^,6114994^"; sources "Undefined,Undefined"; NMorMRNA "null"; degree "4"; dimension "2_2";
chrA02	Undefined	as_event	6119929	6120584	.	+	.	transcript_id "TCONS_00003512,TCONS_00003511"; gene_id "chrA02:6119623-6120584W"; flanks "6119929-,6120584]"; structure "0,1^2-"; splice_chain ",6120091^6120154-"; sources "Undefined,Undefined"; NMorMRNA "null"; degree "4"; dimension "2_2";
chrA02	Undefined	as_event	6188668	6189513	.	+	.	transcript_id "TCONS_00003519,TCONS_00003518"; gene_id "chrA02:6188668-6192031W"; flanks "6188668[,6189513^"; structure "1^3-,2^4-"; splice_chain "6188986^6189313-,6188996^6189323-"; sources "Undefined,Undefined"; NMorMRNA "null"; degree "4"; dimension "2_2";
chrA02	Undefined	as_event	6230057	6234028	.	+	.	transcript_id "TCONS_00003524,TCONS_00003523"; gene_id "chrA02:6229615-6234028W"; flanks "6230057-,6234028]"; structure "1^3-,2^4-"; splice_chain "6230225^6230324-,6230235^6230334-"; sources "Undefined,Undefined"; NMorMRNA "null"; degree "4"; dimension "2_2";
chrA02	Undefined	as_event	6252656	6253563	.	+	.	transcript_id "TCONS_00003525,TCONS_00003526"; gene_id "chrA02:6252656-6255757W"; flanks "6252656[,6253563^"; structure "1^2-3^5-,4^6-"; splice_chain "6253143^6253270-6253397^6253492-,6253407^6253502-"; sources "Undefined,Undefined"; NMorMRNA "null"; degree "4"; dimension "2_2";
chrA02	Undefined	as_event	6253900	6254098	.	+	.	transcript_id "TCONS_00003525,TCONS_00003526"; gene_id "chrA02:6252656-6255757W"; flanks "6253900^,6254098^"; structure "1-,2-"; splice_chain "6253996-,6254039-"; sources "Undefined,Undefined"; NMorMRNA "null"; degree "4"; dimension "2_2";
chrA02	Undefined	as_event	6254655	6254968	.	+	.	transcript_id "TCONS_00003526,TCONS_00003525"; gene_id "chrA02:6252656-6255757W"; flanks "6254655-,6254968^"; structure "1^3-,2^4-"; splice_chain "6254834^6254913-,6254844^6254923-"; sources "Undefined,Undefined"; NMorMRNA "null"; degree "4"; dimension "2_2";
chrA02	Undefined	as_event	6255484	6255757	.	+	.	transcript_id "TCONS_00003525,TCONS_00003526"; gene_id "chrA02:6252656-6255757W"; flanks "6255484-,6255757]"; structure "1^3-,2^4-"; splice_chain "6255596^6255739-,6255601^6255744-"; sources "Undefined,Undefined"; NMorMRNA "null"; degree "4"; dimension "2_2";
chrA02	Undefined	as_event	6322556	6322906	.	+	.	transcript_id "TCONS_00003537,TCONS_00003538"; gene_id "chrA02:6320953-6323082W"; flanks "6322556-,6322906^"; structure "0,1^2-"; splice_chain ",6322734^6322822-"; sources "Undefined,Undefined"; NMorMRNA "null"; degree "4"; dimension "2_2";
chrA02	Undefined	as_event	6493952	6494142	.	+	.	transcript_id "TCONS_00003542,TCONS_00003541"; gene_id "chrA02:6491946-6494978W"; flanks "6493952-,6494142-"; structure "1^,2^"; splice_chain "6494049^,6494050^"; sources "Undefined,Undefined"; NMorMRNA "null"; degree "4"; dimension "2_2";
chrA02	Undefined	as_event	6909983	6910161	.	+	.	transcript_id "TCONS_00003553,TCONS_00003552"; gene_id "chrA02:6907960-6910326W"; flanks "6909983-,6910161-"; structure "1^,2^"; splice_chain "6910052^,6910054^"; sources "Undefined,Undefined"; NMorMRNA "null"; degree "4"; dimension "2_2";
chrA02	Undefined	as_event	7227529	7228084	.	+	.	transcript_id "TCONS_00003563,TCONS_00003562"; gene_id "chrA02:7227454-7231294W"; flanks "7227529^,7228084^"; structure "1-,2-"; splice_chain "7228007-,7228012-"; sources "Undefined,Undefined"; NMorMRNA "null"; degree "4"; dimension "2_2";
chrA02	Undefined	as_event	7379887	7380078	.	+	.	transcript_id "TCONS_00003575,TCONS_00003574"; gene_id "chrA02:7379723-7382538W"; flanks "7379887^,7380078^"; structure "1-,2-"; splice_chain "7379965-,7379967-"; sources "Undefined,Undefined"; NMorMRNA "null"; degree "4"; dimension "2_2";
chrA02	Undefined	as_event	7427847	7428079	.	+	.	transcript_id "TCONS_00003577,TCONS_00003578"; gene_id "chrA02:7427365-7429458W"; flanks "7427847-,7428079^"; structure "0,1^2-"; splice_chain ",7427931^7428030-"; sources "Undefined,Undefined"; NMorMRNA "null"; degree "4"; dimension "2_2";
chrA02	Undefined	as_event	7512970	7513836	.	+	.	transcript_id "TCONS_00003583/TCONS_00003584,TCONS_00003582"; gene_id "chrA02:7510487-7514474W"; flanks "7512970-,7513836^"; structure "1^3-,2^4-"; splice_chain "7513086^7513206-,7513096^7513216-"; sources "Undefined,Undefined"; NMorMRNA "null"; degree "4"; dimension "2_2";
chrA02	Undefined	as_event	7514040	7514474	.	+	.	transcript_id "TCONS_00003583/TCONS_00003584,TCONS_00003582"; gene_id "chrA02:7510487-7514474W"; flanks "7514040-,7514474]"; structure "1^3-,2^4-"; splice_chain "7514191^7514289-,7514201^7514299-"; sources "Undefined,Undefined"; NMorMRNA "null"; degree "4"; dimension "2_2";
chrA02	Undefined	as_event	7695145	7696443	.	+	.	transcript_id "TCONS_00003594,TCONS_00003595"; gene_id "chrA02:7694808-7696443W"; flanks "7695145-,7696443]"; structure "1^3-,2^4-"; splice_chain "7695367^7695787-,7695383^7695803-"; sources "Undefined,Undefined"; NMorMRNA "null"; degree "4"; dimension "2_2";
chrA02	Undefined	as_event	7974397	7974696	.	+	.	transcript_id "TCONS_00003602/TCONS_00003603,TCONS_00003601"; gene_id "chrA02:7973256-7975757W"; flanks "7974397-,7974696-"; structure "1^,2^"; splice_chain "7974609^,7974610^"; sources "Undefined,Undefined"; NMorMRNA "null"; degree "4"; dimension "2_2";
chrA02	Undefined	as_event	7974696	7974918	.	+	.	transcript_id "TCONS_00003601/TCONS_00003603,TCONS_00003602"; gene_id "chrA02:7973256-7975757W"; flanks "7974696-,7974918^"; structure "1^3-,2^4-"; splice_chain "7974761^7974850-,7974771^7974860-"; sources "Undefined,Undefined"; NMorMRNA "null"; degree "4"; dimension "2_2";
chrA02	Undefined	as_event	8005342	8005493	.	+	.	transcript_id "TCONS_00003608,TCONS_00003606/TCONS_00003607"; gene_id "chrA02:8004520-8007979W"; flanks "8005342-,8005493-"; structure "1^,2^"; splice_chain "8005419^,8005420^"; sources "Undefined,Undefined"; NMorMRNA "null"; degree "4"; dimension "2_2";
chrA02	Undefined	as_event	8006698	8007161	.	+	.	transcript_id "TCONS_00003607,TCONS_00003608"; gene_id "chrA02:8004520-8007979W"; flanks "8006698-,8007161^"; structure "1^3-,2^4-"; splice_chain "8006949^8007053-,8006952^8007056-"; sources "Undefined,Undefined"; NMorMRNA "null"; degree "4"; dimension "2_2";
chrA02	Undefined	as_event	8007416	8007631	.	+	.	transcript_id "TCONS_00003607,TCONS_00003608"; gene_id "chrA02:8004520-8007979W"; flanks "8007416-,8007631^"; structure "0,1^2-"; splice_chain ",8007485^8007557-"; sources "Undefined,Undefined"; NMorMRNA "null"; degree "4"; dimension "2_2";
chrA02	Undefined	as_event	8153444	8154689	.	+	.	transcript_id "TCONS_00003620,TCONS_00003621,TCONS_00003622"; gene_id "chrA02:8153444-8156258W"; flanks "8153444[,8154689^"; structure "1^2-5^8-,3^6-,4^7-"; splice_chain "8153669^8153717-8153815^8153891-,8153805^8153881-,8153812^8153888-"; sources "Undefined,Undefined,Undefined"; NMorMRNA "null"; degree "9"; dimension "3_3";
chrA02	Undefined	as_event	8154877	8155800	.	+	.	transcript_id "TCONS_00003621/TCONS_00003622,TCONS_00003620"; gene_id "chrA02:8153444-8156258W"; flanks "8154877-,8155800^"; structure "1^3-,2^4-"; splice_chain "8155272^8155568-,8155276^8155572-"; sources "Undefined,Undefined"; NMorMRNA "null"; degree "4"; dimension "2_2";
chrA02	Undefined	as_event	8319993	8320187	.	+	.	transcript_id "TCONS_00003628,TCONS_00003629"; gene_id "chrA02:8318171-8320469W"; flanks "8319993-,8320187^"; structure "0,1^2-"; splice_chain ",8320058^8320127-"; sources "Undefined,Undefined"; NMorMRNA "null"; degree "4"; dimension "2_2";
chrA02	Undefined	as_event	8322505	8322660	.	+	.	transcript_id "TCONS_00003630/TCONS_00003631,TCONS_00003632"; gene_id "chrA02:8321987-8326588W"; flanks "8322505-,8322660-"; structure "1^,2^"; splice_chain "8322566^,8322567^"; sources "Undefined,Undefined"; NMorMRNA "null"; degree "4"; dimension "2_2";
chrA02	Undefined	as_event	8322660	8322943	.	+	.	transcript_id "TCONS_00003631,TCONS_00003630/TCONS_00003632"; gene_id "chrA02:8321987-8326588W"; flanks "8322660-,8322943^"; structure "0,1^2-"; splice_chain ",8322723^8322823-"; sources "Undefined,Undefined"; NMorMRNA "null"; degree "4"; dimension "2_2";
chrA02	Undefined	as_event	8625289	8625861	.	+	.	transcript_id "TCONS_00003638,TCONS_00003639"; gene_id "chrA02:8623345-8625861W"; flanks "8625289-,8625861]"; structure "0,1^2-"; splice_chain ",8625575^8625679-"; sources "Undefined,Undefined"; NMorMRNA "null"; degree "4"; dimension "2_2";
chrA02	Undefined	as_event	8641093	8641256	.	+	.	transcript_id "TCONS_00003641,TCONS_00003642"; gene_id "chrA02:8641039-8641970W"; flanks "8641093^,8641256^"; structure "1-,2-"; splice_chain "8641164-,8641182-"; sources "Undefined,Undefined"; NMorMRNA "null"; degree "4"; dimension "2_2";
chrA02	Undefined	as_event	8648743	8649258	.	+	.	transcript_id "TCONS_00003645,TCONS_00003644"; gene_id "chrA02:8648194-8652335W"; flanks "8648743-,8649258-"; structure "1^,2^"; splice_chain "8648990^,8649018^"; sources "Undefined,Undefined"; NMorMRNA "null"; degree "4"; dimension "2_2";
chrA02	Undefined	as_event	8648743	8649523	.	+	.	transcript_id "TCONS_00003643,TCONS_00003645,TCONS_00003644"; gene_id "chrA02:8648194-8652335W"; flanks "8648743-,8649523^"; structure "0,1^3-,2^3-"; splice_chain ",8648990^8649258-,8649018^8649258-"; sources "Undefined,Undefined,Undefined"; NMorMRNA "null"; degree "9"; dimension "3_3";
chrA02	Undefined	as_event	8651564	8652335	.	+	.	transcript_id "TCONS_00003645,TCONS_00003643/TCONS_00003644"; gene_id "chrA02:8648194-8652335W"; flanks "8651564-,8652335]"; structure "0,1^2-3^4-"; splice_chain ",8651620^8651808-8651885^8652033-"; sources "Undefined,Undefined"; NMorMRNA "null"; degree "4"; dimension "2_2";
chrA02	Undefined	as_event	8677182	8677542	.	+	.	transcript_id "TCONS_00003649,TCONS_00003650"; gene_id "chrA02:8676329-8677819W"; flanks "8677182^,8677542^"; structure "1-,2-"; splice_chain "8677408-,8677411-"; sources "Undefined,Undefined"; NMorMRNA "null"; degree "4"; dimension "2_2";
chrA02	Undefined	as_event	8720317	8720743	.	+	.	transcript_id "TCONS_00003653,TCONS_00003652"; gene_id "chrA02:8720317-8722452W"; flanks "8720317[,8720743^"; structure "0,1^2-"; splice_chain ",8720506^8720578-"; sources "Undefined,Undefined"; NMorMRNA "null"; degree "4"; dimension "2_2";
chrA02	Undefined	as_event	8721111	8721937	.	+	.	transcript_id "TCONS_00003653,TCONS_00003652"; gene_id "chrA02:8720317-8722452W"; flanks "8721111-,8721937^"; structure "1^3-,2^4-"; splice_chain "8721241^8721724-,8721242^8721726-"; sources "Undefined,Undefined"; NMorMRNA "null"; degree "4"; dimension "2_2";
chrA02	Undefined	as_event	8949356	8949940	.	+	.	transcript_id "TCONS_00003659,TCONS_00003658"; gene_id "chrA02:8946998-8951332W"; flanks "8949356-,8949940^"; structure "1^3-,2^4-"; splice_chain "8949469^8949812-,8949470^8949813-"; sources "Undefined,Undefined"; NMorMRNA "null"; degree "4"; dimension "2_2";
chrA02	Undefined	as_event	9107846	9108386	.	+	.	transcript_id "TCONS_00003661,TCONS_00003662"; gene_id "chrA02:9107216-9109631W"; flanks "9107846-,9108386^"; structure "0,1^2-3^4-"; splice_chain ",9107936^9108027-9108187^9108259-"; sources "Undefined,Undefined"; NMorMRNA "null"; degree "4"; dimension "2_2";
chrA02	Undefined	as_event	9186557	9187424	.	+	.	transcript_id "TCONS_00003668,TCONS_00003667"; gene_id "chrA02:9186300-9188197W"; flanks "9186557-,9187424^"; structure "1^3-5^6-,2^4-"; splice_chain "9186700^9186792-9186964^9187076-,9186710^9186802-"; sources "Undefined,Undefined"; NMorMRNA "null"; degree "4"; dimension "2_2";
chrA02	Undefined	as_event	9187832	9188197	.	+	.	transcript_id "TCONS_00003667,TCONS_00003668"; gene_id "chrA02:9186300-9188197W"; flanks "9187832-,9188197]"; structure "0,1^2-"; splice_chain ",9187975^9188057-"; sources "Undefined,Undefined"; NMorMRNA "null"; degree "4"; dimension "2_2";
chrA02	Undefined	as_event	9211775	9212252	.	+	.	transcript_id "TCONS_00003670,TCONS_00003671"; gene_id "chrA02:9211509-9213552W"; flanks "9211775-,9212252-"; structure "1^,2^"; splice_chain "9211948^,9211992^"; sources "Undefined,Undefined"; NMorMRNA "null"; degree "4"; dimension "2_2";
chrA02	Undefined	as_event	9424028	9424192	.	+	.	transcript_id "TCONS_00003678,TCONS_00003679"; gene_id "chrA02:9423359-9429808W"; flanks "9424028^,9424192^"; structure "1-,2-"; splice_chain "9424100-,9424115-"; sources "Undefined,Undefined"; NMorMRNA "null"; degree "4"; dimension "2_2";
chrA02	Undefined	as_event	9424636	9425202	.	+	.	transcript_id "TCONS_00003679,TCONS_00003678"; gene_id "chrA02:9423359-9429808W"; flanks "9424636-,9425202-"; structure "1^,2^"; splice_chain "9424716^,9424717^"; sources "Undefined,Undefined"; NMorMRNA "null"; degree "4"; dimension "2_2";
chrA02	Undefined	as_event	9518986	9519537	.	+	.	transcript_id "TCONS_00003682,TCONS_00003681,TCONS_00003683"; gene_id "chrA02:9515837-9519537W"; flanks "9518986-,9519537]"; structure "1^4-,2^5-,3^6-"; splice_chain "9519062^9519142-,9519073^9519153-,9519084^9519164-"; sources "Undefined,Undefined,Undefined"; NMorMRNA "null"; degree "9"; dimension "3_3";
chrA02	Undefined	as_event	9565730	9565986	.	+	.	transcript_id "TCONS_00003686,TCONS_00003685"; gene_id "chrA02:9562388-9567772W"; flanks "9565730-,9565986^"; structure "1^3-,2^4-"; splice_chain "9565818^9565899-,9565828^9565909-"; sources "Undefined,Undefined"; NMorMRNA "null"; degree "4"; dimension "2_2";
chrA02	Undefined	as_event	9565899	9566502	.	+	.	transcript_id "TCONS_00003686,TCONS_00003684"; gene_id "chrA02:9562388-9567772W"; flanks "9565899-,9566502^"; structure "1^3-,2^4-"; splice_chain "9565986^9566068-,9565987^9566069-"; sources "Undefined,Undefined"; NMorMRNA "null"; degree "4"; dimension "2_2";
chrA02	Undefined	as_event	9565730	9566502	.	+	.	transcript_id "TCONS_00003686,TCONS_00003684,TCONS_00003685"; gene_id "chrA02:9562388-9567772W"; flanks "9565730-,9566502^"; structure "1^3-5^7-,1^3-6^8-,2^4-5^7-"; splice_chain "9565818^9565899-9565986^9566068-,9565818^9565899-9565987^9566069-,9565828^9565909-9565986^9566068-"; sources "Undefined,Undefined,Undefined"; NMorMRNA "null"; degree "9"; dimension "3_3";
chrA02	Undefined	as_event	9572153	9572388	.	+	.	transcript_id "TCONS_00003688,TCONS_00003687"; gene_id "chrA02:9569556-9573563W"; flanks "9572153-,9572388^"; structure "1^3-,2^4-"; splice_chain "9572216^9572304-,9572252^9572340-"; sources "Undefined,Undefined"; NMorMRNA "null"; degree "4"; dimension "2_2";
chrA02	Undefined	as_event	9703188	9703357	.	+	.	transcript_id "TCONS_00003694,TCONS_00003693"; gene_id "chrA02:9702006-9704161W"; flanks "9703188-,9703357^"; structure "0,1^2-"; splice_chain ",9703225^9703312-"; sources "Undefined,Undefined"; NMorMRNA "null"; degree "4"; dimension "2_2";
chrA02	Undefined	as_event	9775517	9776217	.	+	.	transcript_id "TCONS_00003699,TCONS_00003698"; gene_id "chrA02:9775259-9777511W"; flanks "9775517^,9776217^"; structure "1-,2-"; splice_chain "9775890-,9775929-"; sources "Undefined,Undefined"; NMorMRNA "null"; degree "4"; dimension "2_2";
chrA02	Undefined	as_event	9782163	9782656	.	+	.	transcript_id "TCONS_00003701,TCONS_00003700/TCONS_00003702"; gene_id "chrA02:9781559-9784026W"; flanks "9782163-,9782656^"; structure "1^3-,2^4-"; splice_chain "9782318^9782525-,9782320^9782527-"; sources "Undefined,Undefined"; NMorMRNA "null"; degree "4"; dimension "2_2";
chrA02	Undefined	as_event	9783655	9784026	.	+	.	transcript_id "TCONS_00003702,TCONS_00003701"; gene_id "chrA02:9781559-9784026W"; flanks "9783655-,9784026]"; structure "1^3-,2^4-"; splice_chain "9783745^9783835-,9783747^9783837-"; sources "Undefined,Undefined"; NMorMRNA "null"; degree "4"; dimension "2_2";
chrA02	Undefined	as_event	10040078	10040617	.	+	.	transcript_id "TCONS_00003706,TCONS_00003707"; gene_id "chrA02:10039269-10041358W"; flanks "10040078-,10040617-"; structure "1^,2^"; splice_chain "10040181^,10040182^"; sources "Undefined,Undefined"; NMorMRNA "null"; degree "4"; dimension "2_2";
chrA02	Undefined	as_event	10263608	10264945	.	+	.	transcript_id "TCONS_00003712,TCONS_00003711"; gene_id "chrA02:10262875-10264945W"; flanks "10263608-,10264945]"; structure "1^3-,2^4-"; splice_chain "10264186^10264276-,10264196^10264286-"; sources "Undefined,Undefined"; NMorMRNA "null"; degree "4"; dimension "2_2";
chrA02	Undefined	as_event	10508828	10509152	.	+	.	transcript_id "TCONS_00003719,TCONS_00003720"; gene_id "chrA02:10507143-10512178W"; flanks "10508828-,10509152^"; structure "0,1^2-"; splice_chain ",10508992^10509075-"; sources "Undefined,Undefined"; NMorMRNA "null"; degree "4"; dimension "2_2";
chrA02	Undefined	as_event	10509682	10510102	.	+	.	transcript_id "TCONS_00003719,TCONS_00003720"; gene_id "chrA02:10507143-10512178W"; flanks "10509682-,10510102^"; structure "0,1^2-"; splice_chain ",10509936^10510007-"; sources "Undefined,Undefined"; NMorMRNA "null"; degree "4"; dimension "2_2";
chrA02	Undefined	as_event	10510191	10510440	.	+	.	transcript_id "TCONS_00003719,TCONS_00003720"; gene_id "chrA02:10507143-10512178W"; flanks "10510191-,10510440^"; structure "0,1^2-"; splice_chain ",10510286^10510370-"; sources "Undefined,Undefined"; NMorMRNA "null"; degree "4"; dimension "2_2";
chrA02	Undefined	as_event	10520045	10520640	.	+	.	transcript_id "TCONS_00003721,TCONS_00003722"; gene_id "chrA02:10520045-10521766W"; flanks "10520045[,10520640^"; structure "0,1^2-"; splice_chain ",10520208^10520305-"; sources "Undefined,Undefined"; NMorMRNA "null"; degree "4"; dimension "2_2";
chrA02	Undefined	as_event	10684685	10685076	.	+	.	transcript_id "TCONS_00003730,TCONS_00003731"; gene_id "chrA02:10684270-10691336W"; flanks "10684685-,10685076^"; structure "0,1^2-"; splice_chain ",10684825^10684928-"; sources "Undefined,Undefined"; NMorMRNA "null"; degree "4"; dimension "2_2";
chrA02	Undefined	as_event	10821254	10822164	.	+	.	transcript_id "TCONS_00003735,TCONS_00003734"; gene_id "chrA02:10821254-10822164W"; flanks "10821254[,10822164]"; structure "0,1^2-"; splice_chain ",10821553^10821699-"; sources "Undefined,Undefined"; NMorMRNA "null"; degree "4"; dimension "2_2";
chrA02	Undefined	as_event	10996537	10997623	.	+	.	transcript_id "TCONS_00003742/TCONS_00003743/TCONS_00003745,TCONS_00003744"; gene_id "chrA02:10995260-10998969W"; flanks "10996537-,10997623^"; structure "1^3-,2^4-"; splice_chain "10997429^10997516-,10997439^10997526-"; sources "Undefined,Undefined"; NMorMRNA "null"; degree "4"; dimension "2_2";
chrA02	Undefined	as_event	11059367	11060306	.	+	.	transcript_id "TCONS_00003748,TCONS_00003749"; gene_id "chrA02:11058294-11060306W"; flanks "11059367-,11060306]"; structure "1^3-,2^4-"; splice_chain "11059595^11059802-,11059605^11059812-"; sources "Undefined,Undefined"; NMorMRNA "null"; degree "4"; dimension "2_2";
chrA02	Undefined	as_event	11158051	11158243	.	+	.	transcript_id "TCONS_00003756,TCONS_00003755"; gene_id "chrA02:11156309-11158492W"; flanks "11158051-,11158243-"; structure "1^,2^"; splice_chain "11158119^,11158121^"; sources "Undefined,Undefined"; NMorMRNA "null"; degree "4"; dimension "2_2";
chrA02	Undefined	as_event	11202768	11203721	.	+	.	transcript_id "TCONS_00003757,TCONS_00003758"; gene_id "chrA02:11202203-11204536W"; flanks "11202768-,11203721^"; structure "0,1^2-"; splice_chain ",11203023^11203164-"; sources "Undefined,Undefined"; NMorMRNA "null"; degree "4"; dimension "2_2";
chrA02	Undefined	as_event	11407780	11409898	.	+	.	transcript_id "TCONS_00003763/TCONS_00003764,TCONS_00003762"; gene_id "chrA02:11407780-11414549W"; flanks "11407780[,11409898^"; structure "1^3-,2^4-"; splice_chain "11409187^11409813-,11409197^11409823-"; sources "Undefined,Undefined"; NMorMRNA "null"; degree "4"; dimension "2_2";
chrA02	Undefined	as_event	11410567	11410887	.	+	.	transcript_id "TCONS_00003762/TCONS_00003764,TCONS_00003763"; gene_id "chrA02:11407780-11414549W"; flanks "11410567-,11410887^"; structure "0,1^2-"; splice_chain ",11410663^11410814-"; sources "Undefined,Undefined"; NMorMRNA "null"; degree "4"; dimension "2_2";
chrA02	Undefined	as_event	11413474	11413675	.	+	.	transcript_id "TCONS_00003762,TCONS_00003763/TCONS_00003764"; gene_id "chrA02:11407780-11414549W"; flanks "11413474-,11413675^"; structure "0,1^2-"; splice_chain ",11413527^11413616-"; sources "Undefined,Undefined"; NMorMRNA "null"; degree "4"; dimension "2_2";
chrA02	Undefined	as_event	11414159	11414549	.	+	.	transcript_id "TCONS_00003763/TCONS_00003764,TCONS_00003762"; gene_id "chrA02:11407780-11414549W"; flanks "11414159^,11414549]"; structure "1-,2-"; splice_chain "11414267-,11414270-"; sources "Undefined,Undefined"; NMorMRNA "null"; degree "4"; dimension "2_2";
chrA02	Undefined	as_event	11610479	11610694	.	+	.	transcript_id "TCONS_00003772,TCONS_00003773"; gene_id "chrA02:11609108-11610694W"; flanks "11610479-,11610694]"; structure "0,1^2-"; splice_chain ",11610595^11610678-"; sources "Undefined,Undefined"; NMorMRNA "null"; degree "4"; dimension "2_2";
chrA02	Undefined	as_event	11685353	11685724	.	+	.	transcript_id "TCONS_00003775,TCONS_00003774"; gene_id "chrA02:11683515-11686702W"; flanks "11685353^,11685724^"; structure "1-,2-"; splice_chain "11685551-,11685636-"; sources "Undefined,Undefined"; NMorMRNA "null"; degree "4"; dimension "2_2";
chrA02	Undefined	as_event	11710465	11711089	.	+	.	transcript_id "TCONS_00003777/TCONS_00003778,TCONS_00003776"; gene_id "chrA02:11710016-11712134W"; flanks "11710465-,11711089^"; structure "0,1^2-"; splice_chain ",11710710^11711009-"; sources "Undefined,Undefined"; NMorMRNA "null"; degree "4"; dimension "2_2";
chrA02	Undefined	as_event	11711167	11712134	.	+	.	transcript_id "TCONS_00003776/TCONS_00003777,TCONS_00003778"; gene_id "chrA02:11710016-11712134W"; flanks "11711167-,11712134]"; structure "1^3-,2^4-"; splice_chain "11711318^11711591-,11711328^11711601-"; sources "Undefined,Undefined"; NMorMRNA "null"; degree "4"; dimension "2_2";
chrA02	Undefined	as_event	11890433	11890717	.	+	.	transcript_id "TCONS_00003785,TCONS_00003786"; gene_id "chrA02:11889533-11890978W"; flanks "11890433-,11890717^"; structure "0,1^2-"; splice_chain ",11890561^11890642-"; sources "Undefined,Undefined"; NMorMRNA "null"; degree "4"; dimension "2_2";
chrA02	Undefined	as_event	11937838	11938276	.	+	.	transcript_id "TCONS_00003791,TCONS_00003790"; gene_id "chrA02:11933868-11940049W"; flanks "11937838-,11938276^"; structure "1^3-,2^4-"; splice_chain "11937917^11938223-,11937935^11938241-"; sources "Undefined,Undefined"; NMorMRNA "null"; degree "4"; dimension "2_2";
chrA02	Undefined	as_event	11990957	11991601	.	+	.	transcript_id "TCONS_00003793,TCONS_00003794"; gene_id "chrA02:11990957-11995679W"; flanks "11990957[,11991601^"; structure "1^3-,2^4-"; splice_chain "11991096^11991377-,11991106^11991387-"; sources "Undefined,Undefined"; NMorMRNA "null"; degree "4"; dimension "2_2";
chrA02	Undefined	as_event	11991670	11992172	.	+	.	transcript_id "TCONS_00003794,TCONS_00003793"; gene_id "chrA02:11990957-11995679W"; flanks "11991670-,11992172^"; structure "1^2-3^5-,4^6-"; splice_chain "11991875^11991946-11992046^11992128-,11992056^11992138-"; sources "Undefined,Undefined"; NMorMRNA "null"; degree "4"; dimension "2_2";
chrA02	Undefined	as_event	12031176	12031708	.	+	.	transcript_id "TCONS_00003796,TCONS_00003797,TCONS_00003798"; gene_id "chrA02:12031176-12033420W"; flanks "12031176[,12031708^"; structure "0,1^3-,2^4-"; splice_chain ",12031455^12031650-,12031465^12031660-"; sources "Undefined,Undefined,Undefined"; NMorMRNA "null"; degree "9"; dimension "3_3";
chrA02	Undefined	as_event	12088580	12089032	.	+	.	transcript_id "TCONS_00003804,TCONS_00003803"; gene_id "chrA02:12088580-12091355W"; flanks "12088580[,12089032-"; structure "1^,2^"; splice_chain "12088772^,12088778^"; sources "Undefined,Undefined"; NMorMRNA "null"; degree "4"; dimension "2_2";
chrA02	Undefined	as_event	12088580	12089118	.	+	.	transcript_id "TCONS_00003804,TCONS_00003803,TCONS_00003802"; gene_id "chrA02:12088580-12091355W"; flanks "12088580[,12089118^"; structure "1^4-,2^4-,3^5-"; splice_chain "12088772^12089032-,12088778^12089032-,12088795^12089055-"; sources "Undefined,Undefined,Undefined"; NMorMRNA "null"; degree "9"; dimension "3_3";
chrA02	Undefined	as_event	12090351	12090571	.	+	.	transcript_id "TCONS_00003802/TCONS_00003803,TCONS_00003804"; gene_id "chrA02:12088580-12091355W"; flanks "12090351-,12090571-"; structure "1^,2^"; splice_chain "12090479^,12090481^"; sources "Undefined,Undefined"; NMorMRNA "null"; degree "4"; dimension "2_2";
chrA02	Undefined	as_event	12266232	12267072	.	+	.	transcript_id "TCONS_00003814,TCONS_00003815"; gene_id "chrA02:12266219-12268849W"; flanks "12266232[,12267072^"; structure "1^3-,2^4-"; splice_chain "12266462^12266591-,12266467^12266596-"; sources "Undefined,Undefined"; NMorMRNA "null"; degree "4"; dimension "2_2";
chrA02	Undefined	as_event	12425854	12426295	.	+	.	transcript_id "TCONS_00003825,TCONS_00003826"; gene_id "chrA02:12422129-12439183W"; flanks "12425854-,12426295^"; structure "0,1^2-"; splice_chain ",12426020^12426109-"; sources "Undefined,Undefined"; NMorMRNA "null"; degree "4"; dimension "2_2";
chrA02	Undefined	as_event	12426295	12426467	.	+	.	transcript_id "TCONS_00003826,TCONS_00003825"; gene_id "chrA02:12422129-12439183W"; flanks "12426295^,12426467^"; structure "1-,2-"; splice_chain "12426389-,12426390-"; sources "Undefined,Undefined"; NMorMRNA "null"; degree "4"; dimension "2_2";
chrA02	Undefined	as_event	12429464	12429760	.	+	.	transcript_id "TCONS_00003825,TCONS_00003826"; gene_id "chrA02:12422129-12439183W"; flanks "12429464-,12429760^"; structure "1^3-,2^4-"; splice_chain "12429586^12429680-,12429596^12429690-"; sources "Undefined,Undefined"; NMorMRNA "null"; degree "4"; dimension "2_2";
chrA02	Undefined	as_event	12431722	12431856	.	+	.	transcript_id "TCONS_00003825,TCONS_00003826"; gene_id "chrA02:12422129-12439183W"; flanks "12431722-,12431856-"; structure "1^,2^"; splice_chain "12431778^,12431780^"; sources "Undefined,Undefined"; NMorMRNA "null"; degree "4"; dimension "2_2";
chrA02	Undefined	as_event	12434129	12434443	.	+	.	transcript_id "TCONS_00003826,TCONS_00003825"; gene_id "chrA02:12422129-12439183W"; flanks "12434129-,12434443^"; structure "0,1^2-"; splice_chain ",12434251^12434330-"; sources "Undefined,Undefined"; NMorMRNA "null"; degree "4"; dimension "2_2";
chrA02	Undefined	as_event	12477334	12477568	.	+	.	transcript_id "TCONS_00003830,TCONS_00003829"; gene_id "chrA02:12475864-12478757W"; flanks "12477334-,12477568^"; structure "0,1^2-"; splice_chain ",12477384^12477461-"; sources "Undefined,Undefined"; NMorMRNA "null"; degree "4"; dimension "2_2";
chrA02	Undefined	as_event	12478093	12478373	.	+	.	transcript_id "TCONS_00003829,TCONS_00003830"; gene_id "chrA02:12475864-12478757W"; flanks "12478093-,12478373^"; structure "0,1^2-"; splice_chain ",12478188^12478275-"; sources "Undefined,Undefined"; NMorMRNA "null"; degree "4"; dimension "2_2";
chrA02	Undefined	as_event	12493254	12493551	.	+	.	transcript_id "TCONS_00003832,TCONS_00003833"; gene_id "chrA02:12493183-12495829W"; flanks "12493254^,12493551^"; structure "1-,2-"; splice_chain "12493478-,12493481-"; sources "Undefined,Undefined"; NMorMRNA "null"; degree "4"; dimension "2_2";
chrA02	Undefined	as_event	12723407	12723670	.	+	.	transcript_id "TCONS_00003838,TCONS_00003837"; gene_id "chrA02:12723016-12724800W"; flanks "12723407-,12723670-"; structure "1^,2^"; splice_chain "12723465^,12723516^"; sources "Undefined,Undefined"; NMorMRNA "null"; degree "4"; dimension "2_2";
chrA02	Undefined	as_event	12771187	12771409	.	+	.	transcript_id "TCONS_00003841,TCONS_00003840"; gene_id "chrA02:12767883-12771409W"; flanks "12771187-,12771409]"; structure "0,1^2-"; splice_chain ",12771280^12771372-"; sources "Undefined,Undefined"; NMorMRNA "null"; degree "4"; dimension "2_2";
chrA02	Undefined	as_event	12841401	12841610	.	+	.	transcript_id "TCONS_00003843,TCONS_00003842"; gene_id "chrA02:12840549-12845974W"; flanks "12841401^,12841610^"; structure "1-,2-"; splice_chain "12841508-,12841518-"; sources "Undefined,Undefined"; NMorMRNA "null"; degree "4"; dimension "2_2";
chrA02	Undefined	as_event	12841905	12842159	.	+	.	transcript_id "TCONS_00003842,TCONS_00003843"; gene_id "chrA02:12840549-12845974W"; flanks "12841905-,12842159^"; structure "1^3-,2^4-"; splice_chain "12842006^12842082-,12842016^12842092-"; sources "Undefined,Undefined"; NMorMRNA "null"; degree "4"; dimension "2_2";
chrA02	Undefined	as_event	12842867	12843015	.	+	.	transcript_id "TCONS_00003843,TCONS_00003842"; gene_id "chrA02:12840549-12845974W"; flanks "12842867^,12843015^"; structure "1-,2-"; splice_chain "12842953-,12842955-"; sources "Undefined,Undefined"; NMorMRNA "null"; degree "4"; dimension "2_2";
chrA02	Undefined	as_event	12844211	12844405	.	+	.	transcript_id "TCONS_00003843,TCONS_00003842"; gene_id "chrA02:12840549-12845974W"; flanks "12844211^,12844405^"; structure "1-,2-"; splice_chain "12844333-,12844334-"; sources "Undefined,Undefined"; NMorMRNA "null"; degree "4"; dimension "2_2";
chrA02	Undefined	as_event	13447302	13447577	.	+	.	transcript_id "TCONS_00003860,TCONS_00003861"; gene_id "chrA02:13446736-13451499W"; flanks "13447302-,13447577^"; structure "0,1^2-"; splice_chain ",13447378^13447541-"; sources "Undefined,Undefined"; NMorMRNA "null"; degree "4"; dimension "2_2";
chrA02	Undefined	as_event	13577304	13578386	.	+	.	transcript_id "TCONS_00003865,TCONS_00003864"; gene_id "chrA02:13577304-13580661W"; flanks "13577304[,13578386^"; structure "1^3-,2^4-"; splice_chain "13577871^13577981-,13577886^13577996-"; sources "Undefined,Undefined"; NMorMRNA "null"; degree "4"; dimension "2_2";
chrA02	Undefined	as_event	13578661	13580661	.	+	.	transcript_id "TCONS_00003865,TCONS_00003864"; gene_id "chrA02:13577304-13580661W"; flanks "13578661-,13580661]"; structure "1^2-,3^4-"; splice_chain "13579051^13579135-,13580044^13580154-"; sources "Undefined,Undefined"; NMorMRNA "null"; degree "4"; dimension "2_2";
chrA02	Undefined	as_event	13706388	13706784	.	+	.	transcript_id "TCONS_00003867,TCONS_00003868"; gene_id "chrA02:13704810-13707230W"; flanks "13706388-,13706784^"; structure "0,1^2-"; splice_chain ",13706473^13706561-"; sources "Undefined,Undefined"; NMorMRNA "null"; degree "4"; dimension "2_2";
chrA02	Undefined	as_event	13866212	13867183	.	+	.	transcript_id "TCONS_00003875,TCONS_00003874"; gene_id "chrA02:13866212-13867510W"; flanks "13866212[,13867183^"; structure "1^3-5^7-,2^4-6^8-"; splice_chain "13866570^13866764-13866945^13867061-,13866572^13866766-13866955^13867071-"; sources "Undefined,Undefined"; NMorMRNA "null"; degree "4"; dimension "2_2";
chrA02	Undefined	as_event	13953480	13953639	.	+	.	transcript_id "TCONS_00003878,TCONS_00003879"; gene_id "chrA02:13951866-13954815W"; flanks "13953480-,13953639-"; structure "1^,2^"; splice_chain "13953553^,13953556^"; sources "Undefined,Undefined"; NMorMRNA "null"; degree "4"; dimension "2_2";
chrA02	Undefined	as_event	13953480	13953714	.	+	.	transcript_id "TCONS_00003880,TCONS_00003878,TCONS_00003879"; gene_id "chrA02:13951866-13954815W"; flanks "13953480-,13953714^"; structure "0,1^3-,2^3-"; splice_chain ",13953553^13953639-,13953556^13953639-"; sources "Undefined,Undefined,Undefined"; NMorMRNA "null"; degree "9"; dimension "3_3";
chrA02	Undefined	as_event	13953802	13954025	.	+	.	transcript_id "TCONS_00003879,TCONS_00003878"; gene_id "chrA02:13951866-13954815W"; flanks "13953802-,13954025^"; structure "0,1^2-"; splice_chain ",13953857^13953938-"; sources "Undefined,Undefined"; NMorMRNA "null"; degree "4"; dimension "2_2";
chrA02	Undefined	as_event	13953938	13954107	.	+	.	transcript_id "TCONS_00003878,TCONS_00003880"; gene_id "chrA02:13951866-13954815W"; flanks "13953938-,13954107-"; structure "1^,2^"; splice_chain "13954025^,13954026^"; sources "Undefined,Undefined"; NMorMRNA "null"; degree "4"; dimension "2_2";
chrA02	Undefined	as_event	13953802	13954107	.	+	.	transcript_id "TCONS_00003878,TCONS_00003880,TCONS_00003879"; gene_id "chrA02:13951866-13954815W"; flanks "13953802-,13954107-"; structure "1^2-3^,1^2-4^,3^"; splice_chain "13953857^13953938-13954025^,13953857^13953938-13954026^,13954025^"; sources "Undefined,Undefined,Undefined"; NMorMRNA "null"; degree "9"; dimension "3_3";
chrA02	Undefined	as_event	13968379	13968828	.	+	.	transcript_id "TCONS_00003881,TCONS_00003882"; gene_id "chrA02:13967062-13971840W"; flanks "13968379-,13968828^"; structure "0,1^2-"; splice_chain ",13968627^13968713-"; sources "Undefined,Undefined"; NMorMRNA "null"; degree "4"; dimension "2_2";
chrA02	Undefined	as_event	13970747	13971279	.	+	.	transcript_id "TCONS_00003881,TCONS_00003883"; gene_id "chrA02:13967062-13971840W"; flanks "13970747-,13971279^"; structure "0,1^2-"; splice_chain ",13971044^13971131-"; sources "Undefined,Undefined"; NMorMRNA "null"; degree "4"; dimension "2_2";
chrA02	Undefined	as_event	14394179	14394468	.	+	.	transcript_id "TCONS_00003893,TCONS_00003894"; gene_id "chrA02:14393804-14394646W"; flanks "14394179-,14394468^"; structure "0,1^2-"; splice_chain ",14394273^14394364-"; sources "Undefined,Undefined"; NMorMRNA "null"; degree "4"; dimension "2_2";
chrA02	Undefined	as_event	14752716	14753231	.	+	.	transcript_id "TCONS_00003899,TCONS_00003900"; gene_id "chrA02:14752157-14754952W"; flanks "14752716-,14753231^"; structure "0,1^2-"; splice_chain ",14753039^14753111-"; sources "Undefined,Undefined"; NMorMRNA "null"; degree "4"; dimension "2_2";
chrA02	Undefined	as_event	14753519	14753674	.	+	.	transcript_id "TCONS_00003900,TCONS_00003899"; gene_id "chrA02:14752157-14754952W"; flanks "14753519-,14753674-"; structure "1^,2^"; splice_chain "14753569^,14753570^"; sources "Undefined,Undefined"; NMorMRNA "null"; degree "4"; dimension "2_2";
chrA02	Undefined	as_event	14754596	14754831	.	+	.	transcript_id "TCONS_00003899/TCONS_00003900,TCONS_00003901"; gene_id "chrA02:14752157-14754952W"; flanks "14754596-,14754831^"; structure "0,1^2-"; splice_chain ",14754645^14754735-"; sources "Undefined,Undefined"; NMorMRNA "null"; degree "4"; dimension "2_2";
chrA02	Undefined	as_event	15369148	15369380	.	+	.	transcript_id "TCONS_00003908,TCONS_00003909"; gene_id "chrA02:15369051-15369380W"; flanks "15369148^,15369380]"; structure "1-,2-"; splice_chain "15369333-,15369339-"; sources "Undefined,Undefined"; NMorMRNA "null"; degree "4"; dimension "2_2";
chrA02	Undefined	as_event	16777546	16778160	.	+	.	transcript_id "TCONS_00003918/TCONS_00003919,TCONS_00003917"; gene_id "chrA02:16776785-16787799W"; flanks "16777546-,16778160^"; structure "1^3-,2^4-"; splice_chain "16777636^16778117-,16777651^16778132-"; sources "Undefined,Undefined"; NMorMRNA "null"; degree "4"; dimension "2_2";
chrA02	Undefined	as_event	16778519	16786569	.	+	.	transcript_id "TCONS_00003919,TCONS_00003917/TCONS_00003918"; gene_id "chrA02:16776785-16787799W"; flanks "16778519^,16786569^"; structure "1-,2-"; splice_chain "16786515-,16786517-"; sources "Undefined,Undefined"; NMorMRNA "null"; degree "4"; dimension "2_2";
chrA02	Undefined	as_event	16787017	16787215	.	+	.	transcript_id "TCONS_00003918,TCONS_00003917"; gene_id "chrA02:16776785-16787799W"; flanks "16787017-,16787215-"; structure "1^,2^"; splice_chain "16787129^,16787130^"; sources "Undefined,Undefined"; NMorMRNA "null"; degree "4"; dimension "2_2";
chrA02	Undefined	as_event	16927862	16928337	.	+	.	transcript_id "TCONS_00003921,TCONS_00003922"; gene_id "chrA02:16927329-16928872W"; flanks "16927862-,16928337^"; structure "0,1^2-"; splice_chain ",16928038^16928113-"; sources "Undefined,Undefined"; NMorMRNA "null"; degree "4"; dimension "2_2";
chrA02	Undefined	as_event	16976525	16977796	.	+	.	transcript_id "TCONS_00003924,TCONS_00003923"; gene_id "chrA02:16976525-16977796W"; flanks "16976525[,16977796]"; structure "0,1^2-"; splice_chain ",16976660^16976777-"; sources "Undefined,Undefined"; NMorMRNA "null"; degree "4"; dimension "2_2";
chrA02	Undefined	as_event	17486285	17486722	.	+	.	transcript_id "TCONS_00003934,TCONS_00003935"; gene_id "chrA02:17485435-17488617W"; flanks "17486285-,17486722^"; structure "0,1^2-"; splice_chain ",17486531^17486625-"; sources "Undefined,Undefined"; NMorMRNA "null"; degree "4"; dimension "2_2";
chrA02	Undefined	as_event	17487396	17487991	.	+	.	transcript_id "TCONS_00003934,TCONS_00003935"; gene_id "chrA02:17485435-17488617W"; flanks "17487396-,17487991^"; structure "0,1^2-"; splice_chain ",17487743^17487830-"; sources "Undefined,Undefined"; NMorMRNA "null"; degree "4"; dimension "2_2";
chrA02	Undefined	as_event	17497282	17497642	.	+	.	transcript_id "TCONS_00003937,TCONS_00003936"; gene_id "chrA02:17495290-17498039W"; flanks "17497282^,17497642^"; structure "1-,2-"; splice_chain "17497403-,17497408-"; sources "Undefined,Undefined"; NMorMRNA "null"; degree "4"; dimension "2_2";
chrA02	Undefined	as_event	17571821	17572632	.	+	.	transcript_id "TCONS_00003940/TCONS_00003941,TCONS_00003938"; gene_id "chrA02:17570936-17573111W"; flanks "17571821-,17572632-"; structure "1^2-4^,3^"; splice_chain "17571866^17572428-17572550^,17572490^"; sources "Undefined,Undefined"; NMorMRNA "null"; degree "4"; dimension "2_2";
chrA02	Undefined	as_event	17572632	17573111	.	+	.	transcript_id "TCONS_00003940,TCONS_00003938/TCONS_00003941"; gene_id "chrA02:17570936-17573111W"; flanks "17572632-,17573111]"; structure "0,1^2-"; splice_chain ",17572691^17572886-"; sources "Undefined,Undefined"; NMorMRNA "null"; degree "4"; dimension "2_2";
chrA02	Undefined	as_event	17571821	17573111	.	+	.	transcript_id "TCONS_00003939,TCONS_00003940,TCONS_00003941,TCONS_00003938"; gene_id "chrA02:17570936-17573111W"; flanks "17571821-,17573111]"; structure "0,1^2-4^5-,1^2-4^5-6^7-,3^5-6^7-"; splice_chain ",17571866^17572428-17572550^17572632-,17571866^17572428-17572550^17572632-17572691^17572886-,17572490^17572632-17572691^17572886-"; sources "Undefined,Undefined,Undefined,Undefined"; NMorMRNA "nu…
chrA02	Undefined	as_event	17607811	17608249	.	+	.	transcript_id "TCONS_00003944,TCONS_00003943"; gene_id "chrA02:17607811-17608954W"; flanks "17607811[,17608249^"; structure "1^3-,2^4-"; splice_chain "17607923^17608125-,17607927^17608129-"; sources "Undefined,Undefined"; NMorMRNA "null"; degree "4"; dimension "2_2";
chrA02	Undefined	as_event	18099070	18099289	.	+	.	transcript_id "TCONS_00003949,TCONS_00003950"; gene_id "chrA02:18097344-18101456W"; flanks "18099070-,18099289^"; structure "0,1^2-"; splice_chain ",18099109^18099228-"; sources "Undefined,Undefined"; NMorMRNA "null"; degree "4"; dimension "2_2";
chrA02	Undefined	as_event	18100850	18101166	.	+	.	transcript_id "TCONS_00003952,TCONS_00003951"; gene_id "chrA02:18097344-18101456W"; flanks "18100850^,18101166^"; structure "1-,2-"; splice_chain "18100930-,18100933-"; sources "Undefined,Undefined"; NMorMRNA "null"; degree "4"; dimension "2_2";
chrA02	Undefined	as_event	18100543	18101166	.	+	.	transcript_id "TCONS_00003949/TCONS_00003950,TCONS_00003951"; gene_id "chrA02:18097344-18101456W"; flanks "18100543-,18101166^"; structure "0,1^2-"; splice_chain ",18100850^18100933-"; sources "Undefined,Undefined"; NMorMRNA "null"; degree "4"; dimension "2_2";
chrA02	Undefined	as_event	18208267	18210557	.	+	.	transcript_id "TCONS_00003955,TCONS_00003954"; gene_id "chrA02:18208267-18210557W"; flanks "18208267[,18210557]"; structure "0,1^2-3^4-5^6-7^8-9^10-"; splice_chain ",18208532^18208608-18208842^18208942-18209027^18209167-18209254^18209610-18209723^18209901-"; sources "Undefined,Undefined"; NMorMRNA "null"; degree "4"; dimension "2_2";
chrA02	Undefined	as_event	18426477	18426630	.	+	.	transcript_id "TCONS_00003965,TCONS_00003964"; gene_id "chrA02:18425219-18427285W"; flanks "18426477-,18426630-"; structure "1^,2^"; splice_chain "18426548^,18426550^"; sources "Undefined,Undefined"; NMorMRNA "null"; degree "4"; dimension "2_2";
chrA02	Undefined	as_event	18572672	18573368	.	+	.	transcript_id "TCONS_00003968,TCONS_00003969"; gene_id "chrA02:18572012-18573368W"; flanks "18572672-,18573368]"; structure "0,1^2-"; splice_chain ",18572850^18573105-"; sources "Undefined,Undefined"; NMorMRNA "null"; degree "4"; dimension "2_2";
chrA02	Undefined	as_event	18678593	18678856	.	+	.	transcript_id "TCONS_00003973,TCONS_00003974"; gene_id "chrA02:18677242-18679345W"; flanks "18678593-,18678856^"; structure "0,1^2-"; splice_chain ",18678653^18678732-"; sources "Undefined,Undefined"; NMorMRNA "null"; degree "4"; dimension "2_2";
chrA02	Undefined	as_event	18800738	18800920	.	+	.	transcript_id "TCONS_00003983,TCONS_00003984"; gene_id "chrA02:18799446-18801998W"; flanks "18800738^,18800920^"; structure "1-,2-"; splice_chain "18800822-,18800831-"; sources "Undefined,Undefined"; NMorMRNA "null"; degree "4"; dimension "2_2";
chrA02	Undefined	as_event	19103188	19104592	.	+	.	transcript_id "TCONS_00003999,TCONS_00003998"; gene_id "chrA02:19103188-19104592W"; flanks "19103188[,19104592]"; structure "0,1^2-"; splice_chain ",19103360^19103558-"; sources "Undefined,Undefined"; NMorMRNA "null"; degree "4"; dimension "2_2";
chrA02	Undefined	as_event	19218674	19219451	.	+	.	transcript_id "TCONS_00004001,TCONS_00004002"; gene_id "chrA02:19218444-19220788W"; flanks "19218674^,19219451-"; structure "0,1-2^"; splice_chain ",19218738-19218972^"; sources "Undefined,Undefined"; NMorMRNA "null"; degree "4"; dimension "2_2";
chrA02	Undefined	as_event	19261110	19263016	.	+	.	transcript_id "TCONS_00004004,TCONS_00004003"; gene_id "chrA02:19258020-19263016W"; flanks "19261110-,19263016]"; structure "0,1^2-"; splice_chain ",19262270^19262357-"; sources "Undefined,Undefined"; NMorMRNA "null"; degree "4"; dimension "2_2";
chrA02	Undefined	as_event	19399407	19400032	.	+	.	transcript_id "TCONS_00004010/TCONS_00004011/TCONS_00004012,TCONS_00004009"; gene_id "chrA02:19396432-19400911W"; flanks "19399407^,19400032^"; structure "1-,2-"; splice_chain "19399495-,19399501-"; sources "Undefined,Undefined"; NMorMRNA "null"; degree "4"; dimension "2_2";
chrA02	Undefined	as_event	19560948	19561315	.	+	.	transcript_id "TCONS_00004021,TCONS_00004020/TCONS_00004022"; gene_id "chrA02:19558537-19566060W"; flanks "19560948-,19561315^"; structure "0,1^2-"; splice_chain ",19561105^19561192-"; sources "Undefined,Undefined"; NMorMRNA "null"; degree "4"; dimension "2_2";
chrA02	Undefined	as_event	19561746	19562005	.	+	.	transcript_id "TCONS_00004022,TCONS_00004020/TCONS_00004021"; gene_id "chrA02:19558537-19566060W"; flanks "19561746-,19562005^"; structure "0,1^2-"; splice_chain ",19561830^19561904-"; sources "Undefined,Undefined"; NMorMRNA "null"; degree "4"; dimension "2_2";
chrA02	Undefined	as_event	19563160	19563417	.	+	.	transcript_id "TCONS_00004020,TCONS_00004021/TCONS_00004022"; gene_id "chrA02:19558537-19566060W"; flanks "19563160^,19563417^"; structure "1-,2-"; splice_chain "19563295-,19563296-"; sources "Undefined,Undefined"; NMorMRNA "null"; degree "4"; dimension "2_2";
chrA02	Undefined	as_event	19590849	19591303	.	+	.	transcript_id "TCONS_00004025,TCONS_00004024"; gene_id "chrA02:19590849-19592032W"; flanks "19590849[,19591303-"; structure "1^,2^"; splice_chain "19591010^,19591014^"; sources "Undefined,Undefined"; NMorMRNA "null"; degree "4"; dimension "2_2";
chrA02	Undefined	as_event	19651592	19653391	.	+	.	transcript_id "TCONS_00004028,TCONS_00004029"; gene_id "chrA02:19651319-19653391W"; flanks "19651592-,19653391]"; structure "0,1^2-"; splice_chain ",19651643^19651790-"; sources "Undefined,Undefined"; NMorMRNA "null"; degree "4"; dimension "2_2";
chrA02	Undefined	as_event	19844233	19844455	.	+	.	transcript_id "TCONS_00004037,TCONS_00004036"; gene_id "chrA02:19843552-19846535W"; flanks "19844233^,19844455^"; structure "1-,2-"; splice_chain "19844326-,19844328-"; sources "Undefined,Undefined"; NMorMRNA "null"; degree "4"; dimension "2_2";
chrA02	Undefined	as_event	19845060	19845512	.	+	.	transcript_id "TCONS_00004037,TCONS_00004036"; gene_id "chrA02:19843552-19846535W"; flanks "19845060-,19845512^"; structure "0,1^2-"; splice_chain ",19845209^19845357-"; sources "Undefined,Undefined"; NMorMRNA "null"; degree "4"; dimension "2_2";
chrA02	Undefined	as_event	19917914	19918280	.	+	.	transcript_id "TCONS_00004041,TCONS_00004040"; gene_id "chrA02:19917722-19921060W"; flanks "19917914-,19918280^"; structure "0,1^2-"; splice_chain ",19918062^19918147-"; sources "Undefined,Undefined"; NMorMRNA "null"; degree "4"; dimension "2_2";
chrA02	Undefined	as_event	20018682	20018913	.	+	.	transcript_id "TCONS_00004048,TCONS_00004049"; gene_id "chrA02:20017876-20023544W"; flanks "20018682-,20018913^"; structure "0,1^2-"; splice_chain ",20018735^20018823-"; sources "Undefined,Undefined"; NMorMRNA "null"; degree "4"; dimension "2_2";
chrA02	Undefined	as_event	20018682	20023544	.	+	.	transcript_id "TCONS_00004049,TCONS_00004048,TCONS_00004050"; gene_id "chrA02:20017876-20023544W"; flanks "20018682-,20023544]"; structure "1^2-3^5-,3^5-,4^6-"; splice_chain "20018735^20018823-20018913^20023315-,20018913^20023315-,20018923^20023325-"; sources "Undefined,Undefined,Undefined"; NMorMRNA "null"; degree "9"; dimension "3_3";
chrA02	Undefined	as_event	20156504	20156776	.	+	.	transcript_id "TCONS_00004057,TCONS_00004058"; gene_id "chrA02:20155990-20159039W"; flanks "20156504-,20156776^"; structure "0,1^2-"; splice_chain ",20156646^20156713-"; sources "Undefined,Undefined"; NMorMRNA "null"; degree "4"; dimension "2_2";
chrA02	Undefined	as_event	20157612	20159039	.	+	.	transcript_id "TCONS_00004057,TCONS_00004058"; gene_id "chrA02:20155990-20159039W"; flanks "20157612-,20159039]"; structure "0,1^2-"; splice_chain ",20158874^20159028-"; sources "Undefined,Undefined"; NMorMRNA "null"; degree "4"; dimension "2_2";
chrA02	Undefined	as_event	20171388	20171604	.	+	.	transcript_id "TCONS_00004059,TCONS_00004060"; gene_id "chrA02:20171114-20172250W"; flanks "20171388-,20171604^"; structure "0,1^2-"; splice_chain ",20171469^20171533-"; sources "Undefined,Undefined"; NMorMRNA "null"; degree "4"; dimension "2_2";
chrA02	Undefined	as_event	20278826	20279097	.	+	.	transcript_id "TCONS_00004065/TCONS_00004066,TCONS_00004067"; gene_id "chrA02:20278428-20281643W"; flanks "20278826-,20279097-"; structure "1^,2^"; splice_chain "20278982^,20278985^"; sources "Undefined,Undefined"; NMorMRNA "null"; degree "4"; dimension "2_2";
chrA02	Undefined	as_event	20279097	20279201	.	+	.	transcript_id "TCONS_00004065/TCONS_00004067,TCONS_00004066"; gene_id "chrA02:20278428-20281643W"; flanks "20279097-,20279201-"; structure "1^,2^"; splice_chain "20279106^,20279109^"; sources "Undefined,Undefined"; NMorMRNA "null"; degree "4"; dimension "2_2";
chrA02	Undefined	as_event	20280961	20281239	.	+	.	transcript_id "TCONS_00004065/TCONS_00004067,TCONS_00004066"; gene_id "chrA02:20278428-20281643W"; flanks "20280961-,20281239^"; structure "1^3-,2^4-"; splice_chain "20281019^20281114-,20281021^20281116-"; sources "Undefined,Undefined"; NMorMRNA "null"; degree "4"; dimension "2_2";
chrA02	Undefined	as_event	20524048	20524434	.	+	.	transcript_id "TCONS_00004077,TCONS_00004075"; gene_id "chrA02:20519626-20524434W"; flanks "20524048-,20524434]"; structure "0,1^2-"; splice_chain ",20524138^20524210-"; sources "Undefined,Undefined"; NMorMRNA "null"; degree "4"; dimension "2_2";
chrA02	Undefined	as_event	20523959	20524434	.	+	.	transcript_id "TCONS_00004077,TCONS_00004075,TCONS_00004076"; gene_id "chrA02:20519626-20524434W"; flanks "20523959^,20524434]"; structure "1-,1-3^4-,2-"; splice_chain "20524048-,20524048-20524138^20524210-,20524069-"; sources "Undefined,Undefined,Undefined"; NMorMRNA "null"; degree "9"; dimension "3_3";
chrA02	Undefined	as_event	20551013	20552165	.	+	.	transcript_id "TCONS_00004079,TCONS_00004078"; gene_id "chrA02:20550566-20552165W"; flanks "20551013-,20552165]"; structure "0,1^2-"; splice_chain ",20551099^20551949-"; sources "Undefined,Undefined"; NMorMRNA "null"; degree "4"; dimension "2_2";
chrA02	Undefined	as_event	20724230	20724707	.	+	.	transcript_id "TCONS_00004083,TCONS_00004084"; gene_id "chrA02:20723126-20727356W"; flanks "20724230-,20724707^"; structure "0,1^2-3^4-"; splice_chain ",20724291^20724377-20724540^20724610-"; sources "Undefined,Undefined"; NMorMRNA "null"; degree "4"; dimension "2_2";
chrA02	Undefined	as_event	20724918	20725355	.	+	.	transcript_id "TCONS_00004083,TCONS_00004084"; gene_id "chrA02:20723126-20727356W"; flanks "20724918-,20725355^"; structure "0,1^2-"; splice_chain ",20725052^20725138-"; sources "Undefined,Undefined"; NMorMRNA "null"; degree "4"; dimension "2_2";
chrA02	Undefined	as_event	21034701	21035474	.	+	.	transcript_id "TCONS_00004101,TCONS_00004100"; gene_id "chrA02:21034701-21037352W"; flanks "21034701[,21035474^"; structure "0,1^2-"; splice_chain ",21035217^21035329-"; sources "Undefined,Undefined"; NMorMRNA "null"; degree "4"; dimension "2_2";
chrA02	Undefined	as_event	21035217	21035712	.	+	.	transcript_id "TCONS_00004100,TCONS_00004099"; gene_id "chrA02:21034701-21037352W"; flanks "21035217^,21035712^"; structure "1-4^6-,2-3^5-"; splice_chain "21035329-21035474^21035569-,21035352-21035465^21035560-"; sources "Undefined,Undefined"; NMorMRNA "null"; degree "4"; dimension "2_2";
chrA02	Undefined	as_event	21034701	21035712	.	+	.	transcript_id "TCONS_00004100,TCONS_00004099,TCONS_00004101"; gene_id "chrA02:21034701-21037352W"; flanks "21034701[,21035712^"; structure "1^2-5^7-,1^3-4^6-,5^7-"; splice_chain "21035217^21035329-21035474^21035569-,21035217^21035352-21035465^21035560-,21035474^21035569-"; sources "Undefined,Undefined,Undefined"; NMorMRNA "null"; degree "9"; dimension "3_3";
chrA02	Undefined	as_event	21036220	21037352	.	+	.	transcript_id "TCONS_00004099,TCONS_00004101,TCONS_00004100"; gene_id "chrA02:21034701-21037352W"; flanks "21036220-,21037352]"; structure "0,1^2-3^4-,5^6-"; splice_chain ",21036282^21036484-21036621^21036830-,21036954^21037034-"; sources "Undefined,Undefined,Undefined"; NMorMRNA "null"; degree "9"; dimension "3_3";
chrA02	Undefined	as_event	21168367	21168989	.	+	.	transcript_id "TCONS_00004108,TCONS_00004109"; gene_id "chrA02:21167902-21171887W"; flanks "21168367-,21168989^"; structure "0,1^2-3^4-"; splice_chain ",21168503^21168599-21168781^21168879-"; sources "Undefined,Undefined"; NMorMRNA "null"; degree "4"; dimension "2_2";
chrA02	Undefined	as_event	21185130	21185318	.	+	.	transcript_id "TCONS_00004111,TCONS_00004112"; gene_id "chrA02:21184095-21185660W"; flanks "21185130-,21185318-"; structure "1^,2^"; splice_chain "21185189^,21185194^"; sources "Undefined,Undefined"; NMorMRNA "null"; degree "4"; dimension "2_2";
chrA02	Undefined	as_event	21533287	21533488	.	+	.	transcript_id "TCONS_00004130,TCONS_00004128/TCONS_00004129"; gene_id "chrA02:21531468-21535432W"; flanks "21533287^,21533488^"; structure "1-,2-"; splice_chain "21533378-,21533380-"; sources "Undefined,Undefined"; NMorMRNA "null"; degree "4"; dimension "2_2";
chrA02	Undefined	as_event	21583160	21583630	.	+	.	transcript_id "TCONS_00004133/TCONS_00004135,TCONS_00004136,TCONS_00004134"; gene_id "chrA02:21583160-21585345W"; flanks "21583160[,21583630^"; structure "0,1^3-,2^4-"; splice_chain ",21583440^21583520-,21583457^21583541-"; sources "Undefined,Undefined,Undefined"; NMorMRNA "null"; degree "9"; dimension "3_3";
chrA02	Undefined	as_event	21583630	21583918	.	+	.	transcript_id "TCONS_00004134/TCONS_00004136,TCONS_00004133"; gene_id "chrA02:21583160-21585345W"; flanks "21583630^,21583918^"; structure "1-,2-"; splice_chain "21583703-,21583710-"; sources "Undefined,Undefined"; NMorMRNA "null"; degree "4"; dimension "2_2";
chrA02	Undefined	as_event	21583160	21584183	.	+	.	transcript_id "TCONS_00004132,TCONS_00004133"; gene_id "chrA02:21583160-21585345W"; flanks "21583160[,21584183^"; structure "1^2-,3^4-5^6-"; splice_chain "21583457^21583541-,21583630^21583710-21583918^21584020-"; sources "Undefined,Undefined"; NMorMRNA "null"; degree "4"; dimension "2_2";
chrA02	Undefined	as_event	21583703	21584682	.	+	.	transcript_id "TCONS_00004135,TCONS_00004134"; gene_id "chrA02:21583160-21585345W"; flanks "21583703-,21584682^"; structure "0,1^2-3^4-"; splice_chain ",21583918^21584020-21584503^21584601-"; sources "Undefined,Undefined"; NMorMRNA "null"; degree "4"; dimension "2_2";
chrA02	Undefined	as_event	21584601	21584856	.	+	.	transcript_id "TCONS_00004136,TCONS_00004134"; gene_id "chrA02:21583160-21585345W"; flanks "21584601-,21584856-"; structure "1^,2^"; splice_chain "21584664^,21584682^"; sources "Undefined,Undefined"; NMorMRNA "null"; degree "4"; dimension "2_2";
chrA02	Undefined	as_event	21583703	21584856	.	+	.	transcript_id "TCONS_00004136,TCONS_00004134,TCONS_00004135"; gene_id "chrA02:21583160-21585345W"; flanks "21583703-,21584856-"; structure "1^2-3^4-5^,1^2-3^4-6^,6^"; splice_chain "21583918^21584020-21584503^21584601-21584664^,21583918^21584020-21584503^21584601-21584682^,21584682^"; sources "Undefined,Undefined,Undefined"; NMorMRNA "null"; degree "9"; dimension "3_3";
chrA02	Undefined	as_event	21722580	21724104	.	+	.	transcript_id "TCONS_00004144,TCONS_00004142"; gene_id "chrA02:21719869-21727129W"; flanks "21722580-,21724104-"; structure "1^2-3^,4^"; splice_chain "21723084^21723505-21723713^,21723742^"; sources "Undefined,Undefined"; NMorMRNA "null"; degree "4"; dimension "2_2";
chrA02	Undefined	as_event	21723084	21724371	.	+	.	transcript_id "TCONS_00004144,TCONS_00004143"; gene_id "chrA02:21719869-21727129W"; flanks "21723084^,21724371^"; structure "1-3^4-,2-"; splice_chain "21723505-21723713^21724104-,21723579-"; sources "Undefined,Undefined"; NMorMRNA "null"; degree "4"; dimension "2_2";
chrA02	Undefined	as_event	21722580	21724371	.	+	.	transcript_id "TCONS_00004144,TCONS_00004143,TCONS_00004142"; gene_id "chrA02:21719869-21727129W"; flanks "21722580-,21724371^"; structure "1^2-4^6-,1^3-,5^6-"; splice_chain "21723084^21723505-21723713^21724104-,21723084^21723579-,21723742^21724104-"; sources "Undefined,Undefined,Undefined"; NMorMRNA "null"; degree "9"; dimension "3_3";
chrA02	Undefined	as_event	21854655	21856816	.	+	.	transcript_id "TCONS_00004152,TCONS_00004151"; gene_id "chrA02:21854521-21859195W"; flanks "21854655^,21856816-"; structure "0,1-2^"; splice_chain ",21854867-21854935^"; sources "Undefined,Undefined"; NMorMRNA "null"; degree "4"; dimension "2_2";
chrA02	Undefined	as_event	22082764	22083147	.	+	.	transcript_id "TCONS_00004162/TCONS_00004163/TCONS_00004164,TCONS_00004161"; gene_id "chrA02:22081890-22085207W"; flanks "22082764-,22083147^"; structure "1^3-,2^4-"; splice_chain "22082907^22083044-,22082917^22083054-"; sources "Undefined,Undefined"; NMorMRNA "null"; degree "4"; dimension "2_2";
chrA02	Undefined	as_event	22083226	22083477	.	+	.	transcript_id "TCONS_00004162/TCONS_00004163,TCONS_00004164,TCONS_00004161"; gene_id "chrA02:22081890-22085207W"; flanks "22083226-,22083477^"; structure "1^4-,2^5-,3^6-"; splice_chain "22083324^22083408-,22083330^22083414-,22083348^22083432-"; sources "Undefined,Undefined,Undefined"; NMorMRNA "null"; degree "9"; dimension "3_3";
chrA02	Undefined	as_event	22084072	22084382	.	+	.	transcript_id "TCONS_00004163/TCONS_00004164,TCONS_00004162"; gene_id "chrA02:22081890-22085207W"; flanks "22084072-,22084382^"; structure "1^3-,2^4-"; splice_chain "22084149^22084279-,22084163^22084293-"; sources "Undefined,Undefined"; NMorMRNA "null"; degree "4"; dimension "2_2";
chrA02	Undefined	as_event	22194255	22194476	.	+	.	transcript_id "TCONS_00004170,TCONS_00004169"; gene_id "chrA02:22192013-22194985W"; flanks "22194255-,22194476-"; structure "1^,2^"; splice_chain "22194320^,22194332^"; sources "Undefined,Undefined"; NMorMRNA "null"; degree "4"; dimension "2_2";
chrA02	Undefined	as_event	22292410	22292976	.	+	.	transcript_id "TCONS_00004173,TCONS_00004172"; gene_id "chrA02:22290620-22296343W"; flanks "22292410-,22292976^"; structure "0,1^2-3^4-"; splice_chain ",22292522^22292610-22292683^22292767-"; sources "Undefined,Undefined"; NMorMRNA "null"; degree "4"; dimension "2_2";
chrA02	Undefined	as_event	22387935	22389369	.	+	.	transcript_id "TCONS_00004176,TCONS_00004175"; gene_id "chrA02:22387859-22390436W"; flanks "22387935^,22389369^"; structure "1-,2-"; splice_chain "22388683-,22388737-"; sources "Undefined,Undefined"; NMorMRNA "null"; degree "4"; dimension "2_2";
chrA02	Undefined	as_event	22505549	22505729	.	+	.	transcript_id "TCONS_00004182,TCONS_00004183"; gene_id "chrA02:22502107-22506328W"; flanks "22505549-,22505729-"; structure "1^,2^"; splice_chain "22505629^,22505631^"; sources "Undefined,Undefined"; NMorMRNA "null"; degree "4"; dimension "2_2";
chrA02	Undefined	as_event	22559794	22560296	.	+	.	transcript_id "TCONS_00004190,TCONS_00004189"; gene_id "chrA02:22557831-22560296W"; flanks "22559794-,22560296]"; structure "0,1^2-"; splice_chain ",22559997^22560074-"; sources "Undefined,Undefined"; NMorMRNA "null"; degree "4"; dimension "2_2";
chrA02	Undefined	as_event	22567027	22567229	.	+	.	transcript_id "TCONS_00004191,TCONS_00004192/TCONS_00004193"; gene_id "chrA02:22566209-22570934W"; flanks "22567027-,22567229^"; structure "0,1^2-"; splice_chain ",22567090^22567158-"; sources "Undefined,Undefined"; NMorMRNA "null"; degree "4"; dimension "2_2";
chrA02	Undefined	as_event	22567960	22568304	.	+	.	transcript_id "TCONS_00004191/TCONS_00004192,TCONS_00004193"; gene_id "chrA02:22566209-22570934W"; flanks "22567960-,22568304^"; structure "0,1^2-"; splice_chain ",22568070^22568238-"; sources "Undefined,Undefined"; NMorMRNA "null"; degree "4"; dimension "2_2";
chrA02	Undefined	as_event	22569481	22569748	.	+	.	transcript_id "TCONS_00004193,TCONS_00004191/TCONS_00004192"; gene_id "chrA02:22566209-22570934W"; flanks "22569481-,22569748^"; structure "0,1^2-"; splice_chain ",22569569^22569665-"; sources "Undefined,Undefined"; NMorMRNA "null"; degree "4"; dimension "2_2";
chrA02	Undefined	as_event	22582107	22582375	.	+	.	transcript_id "TCONS_00004194,TCONS_00004195"; gene_id "chrA02:22581032-22583493W"; flanks "22582107-,22582375^"; structure "0,1^2-"; splice_chain ",22582183^22582260-"; sources "Undefined,Undefined"; NMorMRNA "null"; degree "4"; dimension "2_2";
chrA02	Undefined	as_event	22582454	22582995	.	+	.	transcript_id "TCONS_00004195,TCONS_00004194"; gene_id "chrA02:22581032-22583493W"; flanks "22582454-,22582995^"; structure "0,1^2-"; splice_chain ",22582688^22582755-"; sources "Undefined,Undefined"; NMorMRNA "null"; degree "4"; dimension "2_2";
chrA02	Undefined	as_event	22583081	22583398	.	+	.	transcript_id "TCONS_00004195,TCONS_00004194"; gene_id "chrA02:22581032-22583493W"; flanks "22583081-,22583398^"; structure "0,1^2-"; splice_chain ",22583172^22583255-"; sources "Undefined,Undefined"; NMorMRNA "null"; degree "4"; dimension "2_2";
chrA02	Undefined	as_event	22655431	22655672	.	+	.	transcript_id "TCONS_00004200,TCONS_00004201/TCONS_00004202"; gene_id "chrA02:22652466-22659427W"; flanks "22655431-,22655672^"; structure "0,1^2-"; splice_chain ",22655504^22655577-"; sources "Undefined,Undefined"; NMorMRNA "null"; degree "4"; dimension "2_2";
chrA02	Undefined	as_event	22657454	22657818	.	+	.	transcript_id "TCONS_00004200/TCONS_00004202,TCONS_00004201"; gene_id "chrA02:22652466-22659427W"; flanks "22657454-,22657818^"; structure "0,1^2-"; splice_chain ",22657564^22657639-"; sources "Undefined,Undefined"; NMorMRNA "null"; degree "4"; dimension "2_2";
chrA02	Undefined	as_event	22811121	22811278	.	+	.	transcript_id "TCONS_00004213/TCONS_00004215,TCONS_00004214"; gene_id "chrA02:22810288-22812840W"; flanks "22811121-,22811278-"; structure "1^,2^"; splice_chain "22811172^,22811174^"; sources "Undefined,Undefined"; NMorMRNA "null"; degree "4"; dimension "2_2";
chrA02	Undefined	as_event	22811478	22811710	.	+	.	transcript_id "TCONS_00004214,TCONS_00004215"; gene_id "chrA02:22810288-22812840W"; flanks "22811478-,22811710-"; structure "1^,2^"; splice_chain "22811631^,22811634^"; sources "Undefined,Undefined"; NMorMRNA "null"; degree "4"; dimension "2_2";
chrA02	Undefined	as_event	22811478	22811790	.	+	.	transcript_id "TCONS_00004213,TCONS_00004214,TCONS_00004215"; gene_id "chrA02:22810288-22812840W"; flanks "22811478-,22811790^"; structure "0,1^3-,2^3-"; splice_chain ",22811631^22811710-,22811634^22811710-"; sources "Undefined,Undefined,Undefined"; NMorMRNA "null"; degree "9"; dimension "3_3";
chrA02	Undefined	as_event	22906468	22906808	.	+	.	transcript_id "TCONS_00004226,TCONS_00004227"; gene_id "chrA02:22906468-22907295W"; flanks "22906468[,22906808^"; structure "1^3-,2^4-"; splice_chain "22906644^22906747-,22906654^22906757-"; sources "Undefined,Undefined"; NMorMRNA "null"; degree "4"; dimension "2_2";
chrA02	Undefined	as_event	22979122	22979469	.	+	.	transcript_id "TCONS_00004231,TCONS_00004232"; gene_id "chrA02:22978381-22979469W"; flanks "22979122-,22979469]"; structure "0,1^2-"; splice_chain ",22979236^22979374-"; sources "Undefined,Undefined"; NMorMRNA "null"; degree "4"; dimension "2_2";
chrA02	Undefined	as_event	23066879	23067063	.	+	.	transcript_id "TCONS_00004237,TCONS_00004238"; gene_id "chrA02:23065181-23067063W"; flanks "23066879-,23067063]"; structure "0,1^2-"; splice_chain ",23066945^23067037-"; sources "Undefined,Undefined"; NMorMRNA "null"; degree "4"; dimension "2_2";
chrA02	Undefined	as_event	23199734	23200414	.	+	.	transcript_id "TCONS_00004245,TCONS_00004243"; gene_id "chrA02:23198927-23200414W"; flanks "23199734-,23200414]"; structure "0,1^2-"; splice_chain ",23199773^23199923-"; sources "Undefined,Undefined"; NMorMRNA "null"; degree "4"; dimension "2_2";
chrA02	Undefined	as_event	23256669	23256975	.	+	.	transcript_id "TCONS_00004247/TCONS_00004248,TCONS_00004249"; gene_id "chrA02:23253924-23260223W"; flanks "23256669-,23256975^"; structure "0,1^2-"; splice_chain ",23256797^23256877-"; sources "Undefined,Undefined"; NMorMRNA "null"; degree "4"; dimension "2_2";
chrA02	Undefined	as_event	23257199	23257345	.	+	.	transcript_id "TCONS_00004250,TCONS_00004249"; gene_id "chrA02:23253924-23260223W"; flanks "23257199-,23257345-"; structure "1^,2^"; splice_chain "23257274^,23257275^"; sources "Undefined,Undefined"; NMorMRNA "null"; degree "4"; dimension "2_2";
chrA02	Undefined	as_event	23257199	23257721	.	+	.	transcript_id "TCONS_00004247/TCONS_00004248,TCONS_00004250,TCONS_00004249"; gene_id "chrA02:23253924-23260223W"; flanks "23257199-,23257721^"; structure "0,1^3-4^5-,2^3-4^5-"; splice_chain ",23257274^23257345-23257474^23257564-,23257275^23257345-23257474^23257564-"; sources "Undefined,Undefined,Undefined"; NMorMRNA "null"; degree "9"; dimension "3_3";
chrA02	Undefined	as_event	23258618	23260223	.	+	.	transcript_id "TCONS_00004248/TCONS_00004249/TCONS_00004250/TCONS_00004251,TCONS_00004247"; gene_id "chrA02:23253924-23260223W"; flanks "23258618-,23260223]"; structure "1^3-,2^4-"; splice_chain "23258711^23259139-,23258721^23259149-"; sources "Undefined,Undefined"; NMorMRNA "null"; degree "4"; dimension "2_2";
chrA02	Undefined	as_event	23279305	23279605	.	+	.	transcript_id "TCONS_00004254/TCONS_00004256,TCONS_00004255"; gene_id "chrA02:23277808-23281496W"; flanks "23279305-,23279605-"; structure "1^,2^"; splice_chain "23279360^,23279423^"; sources "Undefined,Undefined"; NMorMRNA "null"; degree "4"; dimension "2_2";
chrA02	Undefined	as_event	23285550	23286256	.	+	.	transcript_id "TCONS_00004257,TCONS_00004258"; gene_id "chrA02:23284775-23286256W"; flanks "23285550-,23286256]"; structure "0,1^2-"; splice_chain ",23285828^23285905-"; sources "Undefined,Undefined"; NMorMRNA "null"; degree "4"; dimension "2_2";
chrA02	Undefined	as_event	23308365	23310203	.	+	.	transcript_id "TCONS_00004261,TCONS_00004262,TCONS_00004260"; gene_id "chrA02:23308365-23310203W"; flanks "23308365[,23310203]"; structure "0,1^2-,3^4-"; splice_chain ",23308656^23309490-,23309627^23309744-"; sources "Undefined,Undefined,Undefined"; NMorMRNA "null"; degree "9"; dimension "3_3";
chrA02	Undefined	as_event	23501222	23502345	.	+	.	transcript_id "TCONS_00004274,TCONS_00004275"; gene_id "chrA02:23499423-23503300W"; flanks "23501222^,23502345^"; structure "1-,2-"; splice_chain "23501569-,23501575-"; sources "Undefined,Undefined"; NMorMRNA "null"; degree "4"; dimension "2_2";
chrA02	Undefined	as_event	23502345	23502709	.	+	.	transcript_id "TCONS_00004276,TCONS_00004274/TCONS_00004275"; gene_id "chrA02:23499423-23503300W"; flanks "23502345^,23502709-"; structure "0,1-2^"; splice_chain ",23502607-23502638^"; sources "Undefined,Undefined"; NMorMRNA "null"; degree "4"; dimension "2_2";
chrA02	Undefined	as_event	23550601	23551004	.	+	.	transcript_id "TCONS_00004279,TCONS_00004280"; gene_id "chrA02:23549545-23555745W"; flanks "23550601-,23551004^"; structure "1^3-,2^4-"; splice_chain "23550803^23550932-,23550805^23550934-"; sources "Undefined,Undefined"; NMorMRNA "null"; degree "4"; dimension "2_2";
chrA02	Undefined	as_event	23558538	23558851	.	+	.	transcript_id "TCONS_00004282,TCONS_00004281"; gene_id "chrA02:23557221-23560163W"; flanks "23558538-,23558851^"; structure "1^3-,2^4-"; splice_chain "23558714^23558794-,23558724^23558804-"; sources "Undefined,Undefined"; NMorMRNA "null"; degree "4"; dimension "2_2";
chrA02	Undefined	as_event	23559507	23559814	.	+	.	transcript_id "TCONS_00004282,TCONS_00004281"; gene_id "chrA02:23557221-23560163W"; flanks "23559507-,23559814-"; structure "1^,2^"; splice_chain "23559612^,23559613^"; sources "Undefined,Undefined"; NMorMRNA "null"; degree "4"; dimension "2_2";
chrA02	Undefined	as_event	23698400	23698542	.	+	.	transcript_id "TCONS_00004293,TCONS_00004294"; gene_id "chrA02:23697959-23708840W"; flanks "23698400-,23698542-"; structure "1^,2^"; splice_chain "23698466^,23698467^"; sources "Undefined,Undefined"; NMorMRNA "null"; degree "4"; dimension "2_2";
chrA02	Undefined	as_event	23700793	23700994	.	+	.	transcript_id "TCONS_00004294,TCONS_00004293"; gene_id "chrA02:23697959-23708840W"; flanks "23700793^,23700994^"; structure "1-,2-"; splice_chain "23700883-,23700885-"; sources "Undefined,Undefined"; NMorMRNA "null"; degree "4"; dimension "2_2";
chrA02	Undefined	as_event	23704288	23704420	.	+	.	transcript_id "TCONS_00004294,TCONS_00004295"; gene_id "chrA02:23697959-23708840W"; flanks "23704288^,23704420^"; structure "1-,2-"; splice_chain "23704375-,23704376-"; sources "Undefined,Undefined"; NMorMRNA "null"; degree "4"; dimension "2_2";
chrA02	Undefined	as_event	23795689	23796106	.	+	.	transcript_id "TCONS_00004298,TCONS_00004299"; gene_id "chrA02:23794694-23796419W"; flanks "23795689^,23796106]"; structure "1-,2-"; splice_chain "23795790-,23795800-"; sources "Undefined,Undefined"; NMorMRNA "null"; degree "4"; dimension "2_2";
chrA02	Undefined	as_event	23899365	23899607	.	+	.	transcript_id "TCONS_00004302,TCONS_00004303"; gene_id "chrA02:23897987-23899793W"; flanks "23899365-,23899607^"; structure "0,1^2-"; splice_chain ",23899433^23899513-"; sources "Undefined,Undefined"; NMorMRNA "null"; degree "4"; dimension "2_2";
chrA02	Undefined	as_event	24042141	24042458	.	+	.	transcript_id "TCONS_00004309,TCONS_00004310"; gene_id "chrA02:24041232-24044668W"; flanks "24042141-,24042458^"; structure "0,1^2-"; splice_chain ",24042245^24042314-"; sources "Undefined,Undefined"; NMorMRNA "null"; degree "4"; dimension "2_2";
chrA02	Undefined	as_event	24043282	24043483	.	+	.	transcript_id "TCONS_00004309,TCONS_00004310"; gene_id "chrA02:24041232-24044668W"; flanks "24043282-,24043483^"; structure "0,1^2-"; splice_chain ",24043314^24043402-"; sources "Undefined,Undefined"; NMorMRNA "null"; degree "4"; dimension "2_2";
chrA02	Undefined	as_event	24063043	24063431	.	+	.	transcript_id "TCONS_00004312,TCONS_00004311"; gene_id "chrA02:24062374-24064329W"; flanks "24063043-,24063431^"; structure "1^3-,2^4-"; splice_chain "24063163^24063243-,24063170^24063250-"; sources "Undefined,Undefined"; NMorMRNA "null"; degree "4"; dimension "2_2";
chrA02	Undefined	as_event	24091947	24092215	.	+	.	transcript_id "TCONS_00004314,TCONS_00004315"; gene_id "chrA02:24090590-24092215W"; flanks "24091947-,24092215]"; structure "0,1^2-"; splice_chain ",24092059^24092140-"; sources "Undefined,Undefined"; NMorMRNA "null"; degree "4"; dimension "2_2";
chrA02	Undefined	as_event	24264041	24264358	.	+	.	transcript_id "TCONS_00004327,TCONS_00004328"; gene_id "chrA02:24261135-24266648W"; flanks "24264041-,24264358^"; structure "0,1^2-"; splice_chain ",24264184^24264264-"; sources "Undefined,Undefined"; NMorMRNA "null"; degree "4"; dimension "2_2";
chrA02	Undefined	as_event	24486854	24487108	.	+	.	transcript_id "TCONS_00004337,TCONS_00004338"; gene_id "chrA02:24486854-24487968W"; flanks "24486854[,24487108^"; structure "0,1^2-"; splice_chain ",24486905^24486988-"; sources "Undefined,Undefined"; NMorMRNA "null"; degree "4"; dimension "2_2";
chrA02	Undefined	as_event	24569036	24569691	.	+	.	transcript_id "TCONS_00004344,TCONS_00004345"; gene_id "chrA02:24567913-24570759W"; flanks "24569036-,24569691^"; structure "1^3-5^7-,2^4-6^8-"; splice_chain "24569156^24569347-24569464^24569552-,24569160^24569351-24569466^24569554-"; sources "Undefined,Undefined"; NMorMRNA "null"; degree "4"; dimension "2_2";
chrA02	Undefined	as_event	24780521	24780795	.	+	.	transcript_id "TCONS_00004355,TCONS_00004356"; gene_id "chrA02:24780521-24783688W"; flanks "24780521[,24780795^"; structure "0,1^2-"; splice_chain ",24780615^24780723-"; sources "Undefined,Undefined"; NMorMRNA "null"; degree "4"; dimension "2_2";
chrA02	Undefined	as_event	24784154	24784433	.	+	.	transcript_id "TCONS_00004358,TCONS_00004357"; gene_id "chrA02:24784059-24790003W"; flanks "24784154^,24784433^"; structure "1-,2-"; splice_chain "24784223-,24784226-"; sources "Undefined,Undefined"; NMorMRNA "null"; degree "4"; dimension "2_2";
chrA02	Undefined	as_event	24788839	24789200	.	+	.	transcript_id "TCONS_00004357/TCONS_00004358,TCONS_00004359"; gene_id "chrA02:24784059-24790003W"; flanks "24788839-,24789200^"; structure "0,1^2-"; splice_chain ",24788934^24789003-"; sources "Undefined,Undefined"; NMorMRNA "null"; degree "4"; dimension "2_2";
chrA02	Undefined	as_event	79086	79818	.	-	.	transcript_id "TCONS_00004364,TCONS_00004363"; gene_id "chrA02:77485-80038C"; flanks "79818-,79086^"; structure "0,1^2-"; splice_chain ",79732^79274-"; sources "Undefined,Undefined"; NMorMRNA "null"; degree "4"; dimension "2_2";
chrA02	Undefined	as_event	88675	88836	.	-	.	transcript_id "TCONS_00004366,TCONS_00004365"; gene_id "chrA02:86017-89373C"; flanks "88836^,88675^"; structure "1-,2-"; splice_chain "88749-,88747-"; sources "Undefined,Undefined"; NMorMRNA "null"; degree "4"; dimension "2_2";
chrA02	Undefined	as_event	136194	136437	.	-	.	transcript_id "TCONS_00004371,TCONS_00004372"; gene_id "chrA02:134571-138186C"; flanks "136437-,136194^"; structure "0,1^2-"; splice_chain ",136376^136290-"; sources "Undefined,Undefined"; NMorMRNA "null"; degree "4"; dimension "2_2";
chrA02	Undefined	as_event	246302	246568	.	-	.	transcript_id "TCONS_00004381,TCONS_00004382"; gene_id "chrA02:245701-247675C"; flanks "246568-,246302-"; structure "1^,2^"; splice_chain "246407^,246400^"; sources "Undefined,Undefined"; NMorMRNA "null"; degree "4"; dimension "2_2";
chrA02	Undefined	as_event	246234	246568	.	-	.	transcript_id "TCONS_00004383,TCONS_00004381,TCONS_00004382"; gene_id "chrA02:245701-247675C"; flanks "246568-,246234^"; structure "0,1^3-,2^3-"; splice_chain ",246407^246302-,246400^246302-"; sources "Undefined,Undefined,Undefined"; NMorMRNA "null"; degree "9"; dimension "3_3";
chrA02	Undefined	as_event	272390	272617	.	-	.	transcript_id "TCONS_00004387,TCONS_00004386"; gene_id "chrA02:271826-273266C"; flanks "272617-,272390^"; structure "0,1^2-"; splice_chain ",272536^272463-"; sources "Undefined,Undefined"; NMorMRNA "null"; degree "4"; dimension "2_2";
chrA02	Undefined	as_event	271826	272309	.	-	.	transcript_id "TCONS_00004387,TCONS_00004386"; gene_id "chrA02:271826-273266C"; flanks "272309-,271826]"; structure "0,1^2-"; splice_chain ",272249^272176-"; sources "Undefined,Undefined"; NMorMRNA "null"; degree "4"; dimension "2_2";
chrA02	Undefined	as_event	279085	279256	.	-	.	transcript_id "TCONS_00004391,TCONS_00004390"; gene_id "chrA02:278224-281521C"; flanks "279256^,279085^"; structure "1-,2-"; splice_chain "279187-,279186-"; sources "Undefined,Undefined"; NMorMRNA "null"; degree "4"; dimension "2_2";
chrA02	Undefined	as_event	615146	615458	.	-	.	transcript_id "TCONS_00004407/TCONS_00004408,TCONS_00004409"; gene_id "chrA02:611535-618613C"; flanks "615458-,615146^"; structure "0,1^2-"; splice_chain ",615349^615268-"; sources "Undefined,Undefined"; NMorMRNA "null"; degree "4"; dimension "2_2";
chrA02	Undefined	as_event	613727	614000	.	-	.	transcript_id "TCONS_00004407/TCONS_00004408,TCONS_00004409"; gene_id "chrA02:611535-618613C"; flanks "614000-,613727^"; structure "0,1^2-"; splice_chain ",613917^613839-"; sources "Undefined,Undefined"; NMorMRNA "null"; degree "4"; dimension "2_2";
chrA02	Undefined	as_event	776324	776709	.	-	.	transcript_id "TCONS_00004424,TCONS_00004425/TCONS_00004426"; gene_id "chrA02:773664-778046C"; flanks "776709^,776324^"; structure "1-,2-"; splice_chain "776387-,776383-"; sources "Undefined,Undefined"; NMorMRNA "null"; degree "4"; dimension "2_2";
chrA02	Undefined	as_event	773664	774126	.	-	.	transcript_id "TCONS_00004424/TCONS_00004425,TCONS_00004426"; gene_id "chrA02:773664-778046C"; flanks "774126^,773664]"; structure "1-,2-"; splice_chain "773966-,773963-"; sources "Undefined,Undefined"; NMorMRNA "null"; degree "4"; dimension "2_2";
chrA02	Undefined	as_event	789451	789742	.	-	.	transcript_id "TCONS_00004431,TCONS_00004430"; gene_id "chrA02:788391-790693C"; flanks "789742-,789451^"; structure "0,1^2-"; splice_chain ",789612^789517-"; sources "Undefined,Undefined"; NMorMRNA "null"; degree "4"; dimension "2_2";
chrA02	Undefined	as_event	833152	833293	.	-	.	transcript_id "TCONS_00004437,TCONS_00004436"; gene_id "chrA02:831592-834549C"; flanks "833293^,833152^"; structure "1-,2-"; splice_chain "833209-,833206-"; sources "Undefined,Undefined"; NMorMRNA "null"; degree "4"; dimension "2_2";
chrA02	Undefined	as_event	897615	898097	.	-	.	transcript_id "TCONS_00004444,TCONS_00004443"; gene_id "chrA02:896971-898615C"; flanks "898097-,897615^"; structure "0,1^2-"; splice_chain ",897736^897658-"; sources "Undefined,Undefined"; NMorMRNA "null"; degree "4"; dimension "2_2";
chrA02	Undefined	as_event	978804	979009	.	-	.	transcript_id "TCONS_00004456,TCONS_00004455"; gene_id "chrA02:977185-979097C"; flanks "979009^,978804^"; structure "1-,2-"; splice_chain "978877-,978873-"; sources "Undefined,Undefined"; NMorMRNA "null"; degree "4"; dimension "2_2";
chrA02	Undefined	as_event	978804	979095	.	-	.	transcript_id "TCONS_00004454,TCONS_00004455"; gene_id "chrA02:977185-979097C"; flanks "979095[,978804^"; structure "0,1^2-"; splice_chain ",979009^978873-"; sources "Undefined,Undefined"; NMorMRNA "null"; degree "4"; dimension "2_2";
chrA02	Undefined	as_event	1030935	1031858	.	-	.	transcript_id "TCONS_00004459,TCONS_00004460"; gene_id "chrA02:1029938-1032141C"; flanks "1031858-,1030935^"; structure "1^3-,2^4-"; splice_chain "1031775^1031596-,1031754^1031575-"; sources "Undefined,Undefined"; NMorMRNA "null"; degree "4"; dimension "2_2";
chrA02	Undefined	as_event	1080388	1080675	.	-	.	transcript_id "TCONS_00004468,TCONS_00004467"; gene_id "chrA02:1076370-1082942C"; flanks "1080675-,1080388^"; structure "0,1^2-"; splice_chain ",1080539^1080463-"; sources "Undefined,Undefined"; NMorMRNA "null"; degree "4"; dimension "2_2";
chrA02	Undefined	as_event	1080277	1080388	.	-	.	transcript_id "TCONS_00004468,TCONS_00004467"; gene_id "chrA02:1076370-1082942C"; flanks "1080388^,1080277^"; structure "1-,2-"; splice_chain "1080317-,1080312-"; sources "Undefined,Undefined"; NMorMRNA "null"; degree "4"; dimension "2_2";
chrA02	Undefined	as_event	1077374	1077683	.	-	.	transcript_id "TCONS_00004467/TCONS_00004468,TCONS_00004466"; gene_id "chrA02:1076370-1082942C"; flanks "1077683-,1077374^"; structure "0,1^2-"; splice_chain ",1077595^1077512-"; sources "Undefined,Undefined"; NMorMRNA "null"; degree "4"; dimension "2_2";
chrA02	Undefined	as_event	1076370	1076710	.	-	.	transcript_id "TCONS_00004468,TCONS_00004466/TCONS_00004467"; gene_id "chrA02:1076370-1082942C"; flanks "1076710-,1076370]"; structure "0,1^2-"; splice_chain ",1076599^1076513-"; sources "Undefined,Undefined"; NMorMRNA "null"; degree "4"; dimension "2_2";
chrA02	Undefined	as_event	1167965	1168282	.	-	.	transcript_id "TCONS_00004476,TCONS_00004475"; gene_id "chrA02:1166431-1169478C"; flanks "1168282-,1167965^"; structure "0,1^2-"; splice_chain ",1168087^1168019-"; sources "Undefined,Undefined"; NMorMRNA "null"; degree "4"; dimension "2_2";
chrA02	Undefined	as_event	1172415	1172570	.	-	.	transcript_id "TCONS_00004478,TCONS_00004477"; gene_id "chrA02:1169996-1173902C"; flanks "1172570-,1172415^"; structure "0,1^2-"; splice_chain ",1172535^1172462-"; sources "Undefined,Undefined"; NMorMRNA "null"; degree "4"; dimension "2_2";
chrA02	Undefined	as_event	1186720	1187008	.	-	.	transcript_id "TCONS_00004480,TCONS_00004481"; gene_id "chrA02:1183612-1193275C"; flanks "1187008^,1186720^"; structure "1-,2-"; splice_chain "1186829-,1186828-"; sources "Undefined,Undefined"; NMorMRNA "null"; degree "4"; dimension "2_2";
chrA02	Undefined	as_event	1202322	1202528	.	-	.	transcript_id "TCONS_00004483,TCONS_00004482"; gene_id "chrA02:1200595-1202898C"; flanks "1202528^,1202322^"; structure "1-,2-"; splice_chain "1202429-,1202428-"; sources "Undefined,Undefined"; NMorMRNA "null"; degree "4"; dimension "2_2";
chrA02	Undefined	as_event	1398073	1398657	.	-	.	transcript_id "TCONS_00004496,TCONS_00004495"; gene_id "chrA02:1397551-1399172C"; flanks "1398657-,1398073^"; structure "0,1^2-"; splice_chain ",1398373^1398307-"; sources "Undefined,Undefined"; NMorMRNA "null"; degree "4"; dimension "2_2";
chrA02	Undefined	as_event	1423184	1423792	.	-	.	transcript_id "TCONS_00004498,TCONS_00004497"; gene_id "chrA02:1423184-1424343C"; flanks "1423792-,1423184]"; structure "0,1^2-"; splice_chain ",1423512^1423411-"; sources "Undefined,Undefined"; NMorMRNA "null"; degree "4"; dimension "2_2";
chrA02	Undefined	as_event	1442723	1443079	.	-	.	transcript_id "TCONS_00004500,TCONS_00004499"; gene_id "chrA02:1441921-1446749C"; flanks "1443079-,1442723^"; structure "1^3-,2^4-"; splice_chain "1442962^1442855-,1442960^1442853-"; sources "Undefined,Undefined"; NMorMRNA "null"; degree "4"; dimension "2_2";
chrA02	Undefined	as_event	1453313	1453466	.	-	.	transcript_id "TCONS_00004501,TCONS_00004502"; gene_id "chrA02:1451300-1454140C"; flanks "1453466^,1453313^"; structure "1-,2-"; splice_chain "1453381-,1453370-"; sources "Undefined,Undefined"; NMorMRNA "null"; degree "4"; dimension "2_2";
chrA02	Undefined	as_event	1486360	1491833	.	-	.	transcript_id "TCONS_00004506,TCONS_00004505"; gene_id "chrA02:1484801-1492000C"; flanks "1491833^,1486360-"; structure "0,1-2^"; splice_chain ",1486890-1486784^"; sources "Undefined,Undefined"; NMorMRNA "null"; degree "4"; dimension "2_2";
chrA02	Undefined	as_event	1486020	1491833	.	-	.	transcript_id "TCONS_00004504,TCONS_00004505,TCONS_00004506"; gene_id "chrA02:1484801-1492000C"; flanks "1491833^,1486020-"; structure "0,1-2^3-4^,3-4^"; splice_chain ",1486890-1486784^1486360-1486282^,1486360-1486282^"; sources "Undefined,Undefined,Undefined"; NMorMRNA "null"; degree "9"; dimension "3_3";
chrA02	Undefined	as_event	1578313	1578678	.	-	.	transcript_id "TCONS_00004518,TCONS_00004517"; gene_id "chrA02:1577361-1579077C"; flanks "1578678^,1578313]"; structure "1-,2-"; splice_chain "1578609-,1578587-"; sources "Undefined,Undefined"; NMorMRNA "null"; degree "4"; dimension "2_2";
chrA02	Undefined	as_event	1602563	1603728	.	-	.	transcript_id "TCONS_00004520,TCONS_00004519"; gene_id "chrA02:1602563-1604350C"; flanks "1603728-,1602563]"; structure "0,1^2-"; splice_chain ",1602883^1602796-"; sources "Undefined,Undefined"; NMorMRNA "null"; degree "4"; dimension "2_2";
chrA02	Undefined	as_event	1740259	1740444	.	-	.	transcript_id "TCONS_00004523,TCONS_00004524"; gene_id "chrA02:1736867-1740858C"; flanks "1740444^,1740259^"; structure "1-,2-"; splice_chain "1740341-,1740338-"; sources "Undefined,Undefined"; NMorMRNA "null"; degree "4"; dimension "2_2";
chrA02	Undefined	as_event	1738155	1738466	.	-	.	transcript_id "TCONS_00004523,TCONS_00004524"; gene_id "chrA02:1736867-1740858C"; flanks "1738466-,1738155^"; structure "1^3-,2^4-"; splice_chain "1738344^1738258-,1738342^1738256-"; sources "Undefined,Undefined"; NMorMRNA "null"; degree "4"; dimension "2_2";
chrA02	Undefined	as_event	1772213	1772868	.	-	.	transcript_id "TCONS_00004526,TCONS_00004525"; gene_id "chrA02:1771994-1773485C"; flanks "1772868-,1772213^"; structure "0,1^2-"; splice_chain ",1772574^1772481-"; sources "Undefined,Undefined"; NMorMRNA "null"; degree "4"; dimension "2_2";
chrA02	Undefined	as_event	1798131	1798341	.	-	.	transcript_id "TCONS_00004528,TCONS_00004529/TCONS_00004530"; gene_id "chrA02:1796241-1799990C"; flanks "1798341-,1798131^"; structure "1^3-,2^4-"; splice_chain "1798301^1798217-,1798286^1798202-"; sources "Undefined,Undefined"; NMorMRNA "null"; degree "4"; dimension "2_2";
chrA02	Undefined	as_event	1797047	1797261	.	-	.	transcript_id "TCONS_00004530,TCONS_00004529"; gene_id "chrA02:1796241-1799990C"; flanks "1797261^,1797047^"; structure "1-,2-"; splice_chain "1797179-,1797177-"; sources "Undefined,Undefined"; NMorMRNA "null"; degree "4"; dimension "2_2";
chrA02	Undefined	as_event	1797047	1797479	.	-	.	transcript_id "TCONS_00004528,TCONS_00004530,TCONS_00004529"; gene_id "chrA02:1796241-1799990C"; flanks "1797479-,1797047^"; structure "0,1^2-,1^3-"; splice_chain ",1797261^1797179-,1797261^1797177-"; sources "Undefined,Undefined,Undefined"; NMorMRNA "null"; degree "9"; dimension "3_3";
chrA02	Undefined	as_event	1802755	1803129	.	-	.	transcript_id "TCONS_00004531/TCONS_00004532,TCONS_00004533"; gene_id "chrA02:1802094-1805971C"; flanks "1803129-,1802755-"; structure "1^,2^"; splice_chain "1803048^,1803031^"; sources "Undefined,Undefined"; NMorMRNA "null"; degree "4"; dimension "2_2";
chrA02	Undefined	as_event	1848112	1848563	.	-	.	transcript_id "TCONS_00004539,TCONS_00004537/TCONS_00004538"; gene_id "chrA02:1845747-1848563C"; flanks "1848563[,1848112^"; structure "0,1^2-"; splice_chain ",1848294^1848205-"; sources "Undefined,Undefined"; NMorMRNA "null"; degree "4"; dimension "2_2";
chrA02	Undefined	as_event	1847900	1848112	.	-	.	transcript_id "TCONS_00004537/TCONS_00004538,TCONS_00004539"; gene_id "chrA02:1845747-1848563C"; flanks "1848112^,1847900^"; structure "1-,2-"; splice_chain "1847985-,1847978-"; sources "Undefined,Undefined"; NMorMRNA "null"; degree "4"; dimension "2_2";
chrA02	Undefined	as_event	1847672	1847900	.	-	.	transcript_id "TCONS_00004537/TCONS_00004538,TCONS_00004539"; gene_id "chrA02:1845747-1848563C"; flanks "1847900^,1847672^"; structure "1-,2-"; splice_chain "1847821-,1847814-"; sources "Undefined,Undefined"; NMorMRNA "null"; degree "4"; dimension "2_2";
chrA02	Undefined	as_event	1847127	1847554	.	-	.	transcript_id "TCONS_00004537/TCONS_00004538,TCONS_00004539"; gene_id "chrA02:1845747-1848563C"; flanks "1847554-,1847127^"; structure "0,1^2-"; splice_chain ",1847317^1847210-"; sources "Undefined,Undefined"; NMorMRNA "null"; degree "4"; dimension "2_2";
chrA02	Undefined	as_event	1846684	1846805	.	-	.	transcript_id "TCONS_00004536/TCONS_00004537/TCONS_00004538,TCONS_00004539"; gene_id "chrA02:1845747-1848563C"; flanks "1846805-,1846684^"; structure "0,1^2-"; splice_chain ",1846788^1846718-"; sources "Undefined,Undefined"; NMorMRNA "null"; degree "4"; dimension "2_2";
chrA02	Undefined	as_event	1846424	1846684	.	-	.	transcript_id "TCONS_00004536,TCONS_00004539"; gene_id "chrA02:1845747-1848563C"; flanks "1846684^,1846424^"; structure "1-,2-"; splice_chain "1846606-,1846597-"; sources "Undefined,Undefined"; NMorMRNA "null"; degree "4"; dimension "2_2";
chrA02	Undefined	as_event	1846324	1846597	.	-	.	transcript_id "TCONS_00004537/TCONS_00004538,TCONS_00004539"; gene_id "chrA02:1845747-1848563C"; flanks "1846597-,1846324^"; structure "0,1^2-"; splice_chain ",1846424^1846351-"; sources "Undefined,Undefined"; NMorMRNA "null"; degree "4"; dimension "2_2";
chrA02	Undefined	as_event	1846324	1846684	.	-	.	transcript_id "TCONS_00004536,TCONS_00004537/TCONS_00004538,TCONS_00004539"; gene_id "chrA02:1845747-1848563C"; flanks "1846684^,1846324^"; structure "1-3^4-,2-,2-3^4-"; splice_chain "1846606-1846424^1846351-,1846597-,1846597-1846424^1846351-"; sources "Undefined,Undefined,Undefined"; NMorMRNA "null"; degree "9"; dimension "3_3";
chrA02	Undefined	as_event	1845747	1846253	.	-	.	transcript_id "TCONS_00004536/TCONS_00004538/TCONS_00004539,TCONS_00004537"; gene_id "chrA02:1845747-1848563C"; flanks "1846253-,1845747]"; structure "0,1^2-"; splice_chain ",1846128^1846023-"; sources "Undefined,Undefined"; NMorMRNA "null"; degree "4"; dimension "2_2";
chrA02	Undefined	as_event	1895271	1895602	.	-	.	transcript_id "TCONS_00004542,TCONS_00004543"; gene_id "chrA02:1894210-1897339C"; flanks "1895602-,1895271^"; structure "0,1^2-"; splice_chain ",1895450^1895386-"; sources "Undefined,Undefined"; NMorMRNA "null"; degree "4"; dimension "2_2";
chrA02	Undefined	as_event	1898589	1898856	.	-	.	transcript_id "TCONS_00004545,TCONS_00004544"; gene_id "chrA02:1898177-1901012C"; flanks "1898856-,1898589^"; structure "0,1^2-"; splice_chain ",1898764^1898693-"; sources "Undefined,Undefined"; NMorMRNA "null"; degree "4"; dimension "2_2";
chrA02	Undefined	as_event	2013715	2014023	.	-	.	transcript_id "TCONS_00004556,TCONS_00004555"; gene_id "chrA02:2009828-2015899C"; flanks "2014023-,2013715^"; structure "0,1^2-"; splice_chain ",2013958^2013879-"; sources "Undefined,Undefined"; NMorMRNA "null"; degree "4"; dimension "2_2";
chrA02	Undefined	as_event	2210100	2210534	.	-	.	transcript_id "TCONS_00004573,TCONS_00004574"; gene_id "chrA02:2210100-2212808C"; flanks "2210534-,2210100]"; structure "0,1^2-"; splice_chain ",2210326^2210274-"; sources "Undefined,Undefined"; NMorMRNA "null"; degree "4"; dimension "2_2";
chrA02	Undefined	as_event	2315435	2315821	.	-	.	transcript_id "TCONS_00004584,TCONS_00004585"; gene_id "chrA02:2312643-2316649C"; flanks "2315821-,2315435^"; structure "0,1^2-"; splice_chain ",2315617^2315525-"; sources "Undefined,Undefined"; NMorMRNA "null"; degree "4"; dimension "2_2";
chrA02	Undefined	as_event	2412366	2412729	.	-	.	transcript_id "TCONS_00004586,TCONS_00004587"; gene_id "chrA02:2409491-2413776C"; flanks "2412729-,2412366^"; structure "0,1^2-"; splice_chain ",2412573^2412456-"; sources "Undefined,Undefined"; NMorMRNA "null"; degree "4"; dimension "2_2";
chrA02	Undefined	as_event	2410894	2411391	.	-	.	transcript_id "TCONS_00004586,TCONS_00004587"; gene_id "chrA02:2409491-2413776C"; flanks "2411391-,2410894^"; structure "1^3-,2^4-"; splice_chain "2411311^2411231-,2411287^2411207-"; sources "Undefined,Undefined"; NMorMRNA "null"; degree "4"; dimension "2_2";
chrA02	Undefined	as_event	2485140	2485552	.	-	.	transcript_id "TCONS_00004597,TCONS_00004596"; gene_id "chrA02:2483630-2489749C"; flanks "2485552^,2485140^"; structure "1-,2-"; splice_chain "2485268-,2485264-"; sources "Undefined,Undefined"; NMorMRNA "null"; degree "4"; dimension "2_2";
chrA02	Undefined	as_event	2563168	2563403	.	-	.	transcript_id "TCONS_00004606,TCONS_00004605"; gene_id "chrA02:2562871-2565738C"; flanks "2563403-,2563168^"; structure "0,1^2-"; splice_chain ",2563312^2563237-"; sources "Undefined,Undefined"; NMorMRNA "null"; degree "4"; dimension "2_2";
chrA02	Undefined	as_event	2714310	2714877	.	-	.	transcript_id "TCONS_00004618,TCONS_00004617"; gene_id "chrA02:2710944-2715885C"; flanks "2714877-,2714310^"; structure "1^3-,2^4-"; splice_chain "2714789^2714572-,2714779^2714562-"; sources "Undefined,Undefined"; NMorMRNA "null"; degree "4"; dimension "2_2";
chrA02	Undefined	as_event	2712938	2714310	.	-	.	transcript_id "TCONS_00004618,TCONS_00004617"; gene_id "chrA02:2710944-2715885C"; flanks "2714310^,2712938^"; structure "1-,2-"; splice_chain "2713049-,2713048-"; sources "Undefined,Undefined"; NMorMRNA "null"; degree "4"; dimension "2_2";
chrA02	Undefined	as_event	2753484	2753607	.	-	.	transcript_id "TCONS_00004624,TCONS_00004622"; gene_id "chrA02:2752880-2754865C"; flanks "2753607^,2753484^"; structure "1-,2-"; splice_chain "2753533-,2753531-"; sources "Undefined,Undefined"; NMorMRNA "null"; degree "4"; dimension "2_2";
chrA02	Undefined	as_event	2752880	2753531	.	-	.	transcript_id "TCONS_00004623,TCONS_00004622"; gene_id "chrA02:2752880-2754865C"; flanks "2753531-,2752880]"; structure "1^3-,2^4-"; splice_chain "2753486^2753397-,2753484^2753395-"; sources "Undefined,Undefined"; NMorMRNA "null"; degree "4"; dimension "2_2";
chrA02	Undefined	as_event	2752880	2753607	.	-	.	transcript_id "TCONS_00004624,TCONS_00004623,TCONS_00004622"; gene_id "chrA02:2752880-2754865C"; flanks "2753607^,2752880]"; structure "1-4^6-,2-3^5-,2-4^6-"; splice_chain "2753533-2753484^2753395-,2753531-2753486^2753397-,2753531-2753484^2753395-"; sources "Undefined,Undefined,Undefined"; NMorMRNA "null"; degree "9"; dimension "3_3";
chrA02	Undefined	as_event	2757381	2757706	.	-	.	transcript_id "TCONS_00004626,TCONS_00004625/TCONS_00004627"; gene_id "chrA02:2756113-2757706C"; flanks "2757706[,2757381-"; structure "1^,2^"; splice_chain "2757537^,2757453^"; sources "Undefined,Undefined"; NMorMRNA "null"; degree "4"; dimension "2_2";
chrA02	Undefined	as_event	2756913	2757381	.	-	.	transcript_id "TCONS_00004625,TCONS_00004626"; gene_id "chrA02:2756113-2757706C"; flanks "2757381-,2756913^"; structure "0,1^2-"; splice_chain ",2757154^2757075-"; sources "Undefined,Undefined"; NMorMRNA "null"; degree "4"; dimension "2_2";
chrA02	Undefined	as_event	2756272	2756480	.	-	.	transcript_id "TCONS_00004625,TCONS_00004626"; gene_id "chrA02:2756113-2757706C"; flanks "2756480-,2756272^"; structure "0,1^2-"; splice_chain ",2756414^2756343-"; sources "Undefined,Undefined"; NMorMRNA "null"; degree "4"; dimension "2_2";
chrA02	Undefined	as_event	2972389	2973118	.	-	.	transcript_id "TCONS_00004632,TCONS_00004633"; gene_id "chrA02:2970048-2973801C"; flanks "2973118^,2972389^"; structure "1-,2-"; splice_chain "2972883-,2972880-"; sources "Undefined,Undefined"; NMorMRNA "null"; degree "4"; dimension "2_2";
chrA02	Undefined	as_event	2970186	2970348	.	-	.	transcript_id "TCONS_00004631,TCONS_00004632"; gene_id "chrA02:2970048-2973801C"; flanks "2970348-,2970186-"; structure "1^,2^"; splice_chain "2970269^,2970267^"; sources "Undefined,Undefined"; NMorMRNA "null"; degree "4"; dimension "2_2";
chrA02	Undefined	as_event	2984517	2985084	.	-	.	transcript_id "TCONS_00004635,TCONS_00004636"; gene_id "chrA02:2982512-2985448C"; flanks "2985084-,2984517^"; structure "0,1^2-"; splice_chain ",2984894^2984815-"; sources "Undefined,Undefined"; NMorMRNA "null"; degree "4"; dimension "2_2";
chrA02	Undefined	as_event	2983695	2984008	.	-	.	transcript_id "TCONS_00004636,TCONS_00004635,TCONS_00004634"; gene_id "chrA02:2982512-2985448C"; flanks "2984008-,2983695^"; structure "1^4-,2^5-,3^6-"; splice_chain "2983923^2983821-,2983922^2983820-,2983921^2983819-"; sources "Undefined,Undefined,Undefined"; NMorMRNA "null"; degree "9"; dimension "3_3";
chrA02	Undefined	as_event	2983438	2983608	.	-	.	transcript_id "TCONS_00004634/TCONS_00004635,TCONS_00004636"; gene_id "chrA02:2982512-2985448C"; flanks "2983608-,2983438-"; structure "1^,2^"; splice_chain "2983513^,2983512^"; sources "Undefined,Undefined"; NMorMRNA "null"; degree "4"; dimension "2_2";
chrA02	Undefined	as_event	3037629	3038190	.	-	.	transcript_id "TCONS_00004637,TCONS_00004638"; gene_id "chrA02:3037629-3043254C"; flanks "3038190-,3037629]"; structure "0,1^2-"; splice_chain ",3037926^3037822-"; sources "Undefined,Undefined"; NMorMRNA "null"; degree "4"; dimension "2_2";
chrA02	Undefined	as_event	3137696	3137887	.	-	.	transcript_id "TCONS_00004646,TCONS_00004647"; gene_id "chrA02:3129936-3139602C"; flanks "3137887^,3137696^"; structure "1-,2-"; splice_chain "3137797-,3137795-"; sources "Undefined,Undefined"; NMorMRNA "null"; degree "4"; dimension "2_2";
chrA02	Undefined	as_event	3135086	3135478	.	-	.	transcript_id "TCONS_00004647,TCONS_00004646"; gene_id "chrA02:3129936-3139602C"; flanks "3135478-,3135086^"; structure "1^3-,2^4-"; splice_chain "3135275^3135180-,3135274^3135179-"; sources "Undefined,Undefined"; NMorMRNA "null"; degree "4"; dimension "2_2";
chrA02	Undefined	as_event	3195075	3195762	.	-	.	transcript_id "TCONS_00004650,TCONS_00004649,TCONS_00004651"; gene_id "chrA02:3193283-3195762C"; flanks "3195762[,3195075^"; structure "1^4-,2^5-,3^6-"; splice_chain "3195251^3195159-,3195243^3195151-,3195241^3195149-"; sources "Undefined,Undefined,Undefined"; NMorMRNA "null"; degree "9"; dimension "3_3";
chrA02	Undefined	as_event	3699939	3700129	.	-	.	transcript_id "TCONS_00004681,TCONS_00004682"; gene_id "chrA02:3697497-3700397C"; flanks "3700129^,3699939^"; structure "1-,2-"; splice_chain "3700059-,3700056-"; sources "Undefined,Undefined"; NMorMRNA "null"; degree "4"; dimension "2_2";
chrA02	Undefined	as_event	3771674	3771937	.	-	.	transcript_id "TCONS_00004687,TCONS_00004686"; gene_id "chrA02:3771531-3773201C"; flanks "3771937-,3771674^"; structure "1^3-,2^4-"; splice_chain "3771847^3771760-,3771835^3771748-"; sources "Undefined,Undefined"; NMorMRNA "null"; degree "4"; dimension "2_2";
chrA02	Undefined	as_event	3802003	3802558	.	-	.	transcript_id "TCONS_00004690,TCONS_00004691"; gene_id "chrA02:3799156-3802955C"; flanks "3802558^,3802003^"; structure "1-,2-"; splice_chain "3802076-,3802074-"; sources "Undefined,Undefined"; NMorMRNA "null"; degree "4"; dimension "2_2";
chrA02	Undefined	as_event	3801159	3801430	.	-	.	transcript_id "TCONS_00004690,TCONS_00004691"; gene_id "chrA02:3799156-3802955C"; flanks "3801430-,3801159^"; structure "0,1^2-"; splice_chain ",3801333^3801246-"; sources "Undefined,Undefined"; NMorMRNA "null"; degree "4"; dimension "2_2";
chrA02	Undefined	as_event	3898982	3899336	.	-	.	transcript_id "TCONS_00004695,TCONS_00004694"; gene_id "chrA02:3897631-3901700C"; flanks "3899336-,3898982^"; structure "1^3-,2^4-"; splice_chain "3899206^3899117-,3899196^3899107-"; sources "Undefined,Undefined"; NMorMRNA "null"; degree "4"; dimension "2_2";
chrA02	Undefined	as_event	4242394	4242861	.	-	.	transcript_id "TCONS_00004702,TCONS_00004703"; gene_id "chrA02:4242131-4245683C"; flanks "4242861-,4242394^"; structure "1^3-,2^4-"; splice_chain "4242613^4242519-,4242603^4242509-"; sources "Undefined,Undefined"; NMorMRNA "null"; degree "4"; dimension "2_2";
chrA02	Undefined	as_event	4555242	4557090	.	-	.	transcript_id "TCONS_00004723,TCONS_00004722"; gene_id "chrA02:4555242-4557336C"; flanks "4557090-,4555242]"; structure "1^3-,2^4-"; splice_chain "4555820^4555482-,4555810^4555472-"; sources "Undefined,Undefined"; NMorMRNA "null"; degree "4"; dimension "2_2";
chrA02	Undefined	as_event	4574568	4576019	.	-	.	transcript_id "TCONS_00004725,TCONS_00004726"; gene_id "chrA02:4574568-4576136C"; flanks "4576019^,4574568]"; structure "1-,2-"; splice_chain "4575491-,4575488-"; sources "Undefined,Undefined"; NMorMRNA "null"; degree "4"; dimension "2_2";
chrA02	Undefined	as_event	4600484	4600865	.	-	.	transcript_id "TCONS_00004728,TCONS_00004729"; gene_id "chrA02:4599054-4601787C"; flanks "4600865-,4600484^"; structure "0,1^2-"; splice_chain ",4600821^4600741-"; sources "Undefined,Undefined"; NMorMRNA "null"; degree "4"; dimension "2_2";
chrA02	Undefined	as_event	5151163	5151593	.	-	.	transcript_id "TCONS_00004757,TCONS_00004758"; gene_id "chrA02:5151163-5151593C"; flanks "5151593[,5151163]"; structure "1^3-,2^4-"; splice_chain "5151470^5151301-,5151460^5151291-"; sources "Undefined,Undefined"; NMorMRNA "null"; degree "4"; dimension "2_2";
chrA02	Undefined	as_event	5205717	5206206	.	-	.	transcript_id "TCONS_00004763,TCONS_00004764"; gene_id "chrA02:5204619-5206800C"; flanks "5206206^,5205717^"; structure "1-,2-"; splice_chain "5205820-,5205819-"; sources "Undefined,Undefined"; NMorMRNA "null"; degree "4"; dimension "2_2";
chrA02	Undefined	as_event	5388071	5388552	.	-	.	transcript_id "TCONS_00004775,TCONS_00004774"; gene_id "chrA02:5386951-5390470C"; flanks "5388552-,5388071^"; structure "0,1^2-"; splice_chain ",5388337^5388141-"; sources "Undefined,Undefined"; NMorMRNA "null"; degree "4"; dimension "2_2";
chrA02	Undefined	as_event	5521625	5523094	.	-	.	transcript_id "TCONS_00004779,TCONS_00004778"; gene_id "chrA02:5521625-5524132C"; flanks "5523094-,5521625]"; structure "1^3-,2^4-"; splice_chain "5522863^5522733-,5522862^5522732-"; sources "Undefined,Undefined"; NMorMRNA "null"; degree "4"; dimension "2_2";
chrA02	Undefined	as_event	5562735	5563214	.	-	.	transcript_id "TCONS_00004782,TCONS_00004783"; gene_id "chrA02:5562735-5566917C"; flanks "5563214-,5562735]"; structure "0,1^2-"; splice_chain ",5562894^5562780-"; sources "Undefined,Undefined"; NMorMRNA "null"; degree "4"; dimension "2_2";
chrA02	Undefined	as_event	5583039	5583313	.	-	.	transcript_id "TCONS_00004786,TCONS_00004785"; gene_id "chrA02:5580778-5584415C"; flanks "5583313-,5583039^"; structure "0,1^2-"; splice_chain ",5583203^5583125-"; sources "Undefined,Undefined"; NMorMRNA "null"; degree "4"; dimension "2_2";
chrA02	Undefined	as_event	5580778	5581975	.	-	.	transcript_id "TCONS_00004786,TCONS_00004785"; gene_id "chrA02:5580778-5584415C"; flanks "5581975-,5580778]"; structure "0,1^2-"; splice_chain ",5581776^5581692-"; sources "Undefined,Undefined"; NMorMRNA "null"; degree "4"; dimension "2_2";
chrA02	Undefined	as_event	5697565	5698104	.	-	.	transcript_id "TCONS_00004794,TCONS_00004795"; gene_id "chrA02:5695543-5698875C"; flanks "5698104-,5697565^"; structure "1^3-,2^4-"; splice_chain "5697897^5697796-,5697896^5697795-"; sources "Undefined,Undefined"; NMorMRNA "null"; degree "4"; dimension "2_2";
chrA02	Undefined	as_event	5979870	5980236	.	-	.	transcript_id "TCONS_00004810,TCONS_00004809"; gene_id "chrA02:5979870-5982180C"; flanks "5980236-,5979870]"; structure "1^3-,2^4-"; splice_chain "5980178^5980019-,5980168^5980009-"; sources "Undefined,Undefined"; NMorMRNA "null"; degree "4"; dimension "2_2";
chrA02	Undefined	as_event	6030360	6030647	.	-	.	transcript_id "TCONS_00004816,TCONS_00004815"; gene_id "chrA02:6028502-6031193C"; flanks "6030647-,6030360^"; structure "0,1^2-"; splice_chain ",6030539^6030427-"; sources "Undefined,Undefined"; NMorMRNA "null"; degree "4"; dimension "2_2";
chrA02	Undefined	as_event	6222152	6223024	.	-	.	transcript_id "TCONS_00004824,TCONS_00004825"; gene_id "chrA02:6220725-6224981C"; flanks "6223024-,6222152^"; structure "1^3-,2^4-5^6-"; splice_chain "6222961^6222398-,6222946^6222383-6222343^6222238-"; sources "Undefined,Undefined"; NMorMRNA "null"; degree "4"; dimension "2_2";
chrA02	Undefined	as_event	6220725	6221194	.	-	.	transcript_id "TCONS_00004823/TCONS_00004825,TCONS_00004824"; gene_id "chrA02:6220725-6224981C"; flanks "6221194-,6220725]"; structure "0,1^2-"; splice_chain ",6221045^6220827-"; sources "Undefined,Undefined"; NMorMRNA "null"; degree "4"; dimension "2_2";
chrA02	Undefined	as_event	6235813	6236249	.	-	.	transcript_id "TCONS_00004827,TCONS_00004826"; gene_id "chrA02:6234916-6236719C"; flanks "6236249-,6235813^"; structure "1^3-,2^4-"; splice_chain "6236145^6235938-,6236135^6235928-"; sources "Undefined,Undefined"; NMorMRNA "null"; degree "4"; dimension "2_2";
chrA02	Undefined	as_event	6235255	6235655	.	-	.	transcript_id "TCONS_00004827,TCONS_00004826"; gene_id "chrA02:6234916-6236719C"; flanks "6235655-,6235255^"; structure "0,1^2-"; splice_chain ",6235476^6235397-"; sources "Undefined,Undefined"; NMorMRNA "null"; degree "4"; dimension "2_2";
chrA02	Undefined	as_event	6323444	6324126	.	-	.	transcript_id "TCONS_00004833,TCONS_00004834"; gene_id "chrA02:6323444-6324302C"; flanks "6324126^,6323444]"; structure "1-,2-"; splice_chain "6324064-,6324061-"; sources "Undefined,Undefined"; NMorMRNA "null"; degree "4"; dimension "2_2";
chrA02	Undefined	as_event	6330536	6330862	.	-	.	transcript_id "TCONS_00004836,TCONS_00004837"; gene_id "chrA02:6326438-6331283C"; flanks "6330862-,6330536^"; structure "0,1^2-"; splice_chain ",6330738^6330647-"; sources "Undefined,Undefined"; NMorMRNA "null"; degree "4"; dimension "2_2";
chrA02	Undefined	as_event	6525668	6525921	.	-	.	transcript_id "TCONS_00004849,TCONS_00004848"; gene_id "chrA02:6525119-6526172C"; flanks "6525921^,6525668^"; structure "1-,2-"; splice_chain "6525749-,6525747-"; sources "Undefined,Undefined"; NMorMRNA "null"; degree "4"; dimension "2_2";
chrA02	Undefined	as_event	6857959	6859654	.	-	.	transcript_id "TCONS_00004861,TCONS_00004862"; gene_id "chrA02:6857231-6860405C"; flanks "6859654-,6857959^"; structure "1^3-5^7-,2^4-6^8-"; splice_chain "6859603^6859514-6858160^6858090-,6859593^6859504-6858158^6858088-"; sources "Undefined,Undefined"; NMorMRNA "null"; degree "4"; dimension "2_2";
chrA02	Undefined	as_event	6857231	6858088	.	-	.	transcript_id "TCONS_00004863,TCONS_00004862"; gene_id "chrA02:6857231-6860405C"; flanks "6858088-,6857231]"; structure "1^3-,2^4-"; splice_chain "6857961^6857875-,6857959^6857873-"; sources "Undefined,Undefined"; NMorMRNA "null"; degree "4"; dimension "2_2";
chrA02	Undefined	as_event	6857231	6859654	.	-	.	transcript_id "TCONS_00004861,TCONS_00004863,TCONS_00004862"; gene_id "chrA02:6857231-6860405C"; flanks "6859654-,6857231]"; structure "1^3-5^7-10^12-,2^4-6^8-9^11-,2^4-6^8-10^12-"; splice_chain "6859603^6859514-6858160^6858090-6857959^6857873-,6859593^6859504-6858158^6858088-6857961^6857875-,6859593^6859504-6858158^6858088-6857959^6857873-"; sources "Undefined,Undefined,Undefined"; NMorMRNA "nul…
chrA02	Undefined	as_event	6989843	6990067	.	-	.	transcript_id "TCONS_00004871,TCONS_00004872/TCONS_00004873"; gene_id "chrA02:6986815-6996424C"; flanks "6990067^,6989843^"; structure "1-,2-"; splice_chain "6989968-,6989966-"; sources "Undefined,Undefined"; NMorMRNA "null"; degree "4"; dimension "2_2";
chrA02	Undefined	as_event	6987567	6987792	.	-	.	transcript_id "TCONS_00004873,TCONS_00004871"; gene_id "chrA02:6986815-6996424C"; flanks "6987792^,6987567^"; structure "1-,2-"; splice_chain "6987699-,6987697-"; sources "Undefined,Undefined"; NMorMRNA "null"; degree "4"; dimension "2_2";
chrA02	Undefined	as_event	6987323	6987697	.	-	.	transcript_id "TCONS_00004872,TCONS_00004871"; gene_id "chrA02:6986815-6996424C"; flanks "6987697-,6987323^"; structure "1^3-,2^4-"; splice_chain "6987569^6987489-,6987567^6987487-"; sources "Undefined,Undefined"; NMorMRNA "null"; degree "4"; dimension "2_2";
chrA02	Undefined	as_event	6987323	6987792	.	-	.	transcript_id "TCONS_00004873,TCONS_00004872,TCONS_00004871"; gene_id "chrA02:6986815-6996424C"; flanks "6987792^,6987323^"; structure "1-4^6-,2-3^5-,2-4^6-"; splice_chain "6987699-6987567^6987487-,6987697-6987569^6987489-,6987697-6987567^6987487-"; sources "Undefined,Undefined,Undefined"; NMorMRNA "null"; degree "9"; dimension "3_3";
chrA02	Undefined	as_event	6986917	6987128	.	-	.	transcript_id "TCONS_00004872,TCONS_00004871"; gene_id "chrA02:6986815-6996424C"; flanks "6987128^,6986917^"; structure "1-,2-"; splice_chain "6987030-,6987029-"; sources "Undefined,Undefined"; NMorMRNA "null"; degree "4"; dimension "2_2";
chrA02	Undefined	as_event	7077894	7078180	.	-	.	transcript_id "TCONS_00004880,TCONS_00004879/TCONS_00004881"; gene_id "chrA02:7077652-7080556C"; flanks "7078180-,7077894^"; structure "1^3-,2^4-"; splice_chain "7078079^7077998-,7078070^7077989-"; sources "Undefined,Undefined"; NMorMRNA "null"; degree "4"; dimension "2_2";
chrA02	Undefined	as_event	7117976	7118237	.	-	.	transcript_id "TCONS_00004884,TCONS_00004883"; gene_id "chrA02:7115106-7118633C"; flanks "7118237-,7117976^"; structure "1^3-,2^4-"; splice_chain "7118139^7118062-,7118134^7118057-"; sources "Undefined,Undefined"; NMorMRNA "null"; degree "4"; dimension "2_2";
chrA02	Undefined	as_event	7604809	7605323	.	-	.	transcript_id "TCONS_00004899,TCONS_00004898"; gene_id "chrA02:7602901-7605516C"; flanks "7605323-,7604809^"; structure "0,1^2-"; splice_chain ",7605056^7604980-"; sources "Undefined,Undefined"; NMorMRNA "null"; degree "4"; dimension "2_2";
chrA02	Undefined	as_event	7804183	7804720	.	-	.	transcript_id "TCONS_00004903/TCONS_00004904,TCONS_00004902"; gene_id "chrA02:7801190-7805180C"; flanks "7804720-,7804183^"; structure "0,1^2-"; splice_chain ",7804511^7804436-"; sources "Undefined,Undefined"; NMorMRNA "null"; degree "4"; dimension "2_2";
chrA02	Undefined	as_event	7803676	7804103	.	-	.	transcript_id "TCONS_00004903,TCONS_00004902/TCONS_00004904"; gene_id "chrA02:7801190-7805180C"; flanks "7804103-,7803676^"; structure "1^3-,2^4-"; splice_chain "7803856^7803782-,7803833^7803759-"; sources "Undefined,Undefined"; NMorMRNA "null"; degree "4"; dimension "2_2";
chrA02	Undefined	as_event	8301638	8301870	.	-	.	transcript_id "TCONS_00004915/TCONS_00004917,TCONS_00004916"; gene_id "chrA02:8297466-8302967C"; flanks "8301870^,8301638^"; structure "1-,2-"; splice_chain "8301745-,8301741-"; sources "Undefined,Undefined"; NMorMRNA "null"; degree "4"; dimension "2_2";
chrA02	Undefined	as_event	8299717	8300340	.	-	.	transcript_id "TCONS_00004916/TCONS_00004917,TCONS_00004915"; gene_id "chrA02:8297466-8302967C"; flanks "8300340-,8299717-"; structure "1^,2^"; splice_chain "8300305^,8300078^"; sources "Undefined,Undefined"; NMorMRNA "null"; degree "4"; dimension "2_2";
chrA02	Undefined	as_event	8477455	8478387	.	-	.	transcript_id "TCONS_00004925,TCONS_00004926"; gene_id "chrA02:8475318-8479176C"; flanks "8478387-,8477455^"; structure "1^3-5^7-,2^4-6^8-"; splice_chain "8478327^8478145-8478101^8478009-,8478322^8478140-8478096^8478004-"; sources "Undefined,Undefined"; NMorMRNA "null"; degree "4"; dimension "2_2";
chrA02	Undefined	as_event	8476332	8476615	.	-	.	transcript_id "TCONS_00004926,TCONS_00004925"; gene_id "chrA02:8475318-8479176C"; flanks "8476615-,8476332-"; structure "1^,2^"; splice_chain "8476405^,8476404^"; sources "Undefined,Undefined"; NMorMRNA "null"; degree "4"; dimension "2_2";
chrA02	Undefined	as_event	8538672	8538833	.	-	.	transcript_id "TCONS_00004931,TCONS_00004932"; gene_id "chrA02:8537705-8540133C"; flanks "8538833^,8538672^"; structure "1-,2-"; splice_chain "8538743-,8538742-"; sources "Undefined,Undefined"; NMorMRNA "null"; degree "4"; dimension "2_2";
chrA02	Undefined	as_event	8538222	8538429	.	-	.	transcript_id "TCONS_00004931,TCONS_00004932"; gene_id "chrA02:8537705-8540133C"; flanks "8538429^,8538222^"; structure "1-,2-"; splice_chain "8538342-,8538340-"; sources "Undefined,Undefined"; NMorMRNA "null"; degree "4"; dimension "2_2";
chrA02	Undefined	as_event	8612075	8612727	.	-	.	transcript_id "TCONS_00004933,TCONS_00004934,TCONS_00004935"; gene_id "chrA02:8610945-8614102C"; flanks "8612727-,8612075^"; structure "0,1^2-,3^4-"; splice_chain ",8612647^8612571-,8612317^8612209-"; sources "Undefined,Undefined,Undefined"; NMorMRNA "null"; degree "9"; dimension "3_3";
chrA02	Undefined	as_event	8610945	8611487	.	-	.	transcript_id "TCONS_00004934,TCONS_00004933/TCONS_00004935"; gene_id "chrA02:8610945-8614102C"; flanks "8611487-,8610945]"; structure "0,1^2-"; splice_chain ",8611281^8611170-"; sources "Undefined,Undefined"; NMorMRNA "null"; degree "4"; dimension "2_2";
chrA02	Undefined	as_event	8692147	8692424	.	-	.	transcript_id "TCONS_00004937,TCONS_00004938"; gene_id "chrA02:8691637-8692937C"; flanks "8692424^,8692147^"; structure "1-,2-"; splice_chain "8692357-,8692352-"; sources "Undefined,Undefined"; NMorMRNA "null"; degree "4"; dimension "2_2";
chrA02	Undefined	as_event	8734246	8735054	.	-	.	transcript_id "TCONS_00004941,TCONS_00004942"; gene_id "chrA02:8734246-8735612C"; flanks "8735054-,8734246]"; structure "0,1^2-"; splice_chain ",8734751^8734571-"; sources "Undefined,Undefined"; NMorMRNA "null"; degree "4"; dimension "2_2";
chrA02	Undefined	as_event	8782845	8783464	.	-	.	transcript_id "TCONS_00004944,TCONS_00004943"; gene_id "chrA02:8782005-8783464C"; flanks "8783464[,8782845^"; structure "0,1^2-"; splice_chain ",8783281^8783195-"; sources "Undefined,Undefined"; NMorMRNA "null"; degree "4"; dimension "2_2";
chrA02	Undefined	as_event	8782005	8782845	.	-	.	transcript_id "TCONS_00004944,TCONS_00004943"; gene_id "chrA02:8782005-8783464C"; flanks "8782845^,8782005]"; structure "1-,2-"; splice_chain "8782540-,8782184-"; sources "Undefined,Undefined"; NMorMRNA "null"; degree "4"; dimension "2_2";
chrA02	Undefined	as_event	8782005	8783464	.	-	.	transcript_id "TCONS_00004945,TCONS_00004943,TCONS_00004944"; gene_id "chrA02:8782005-8783464C"; flanks "8783464[,8782005]"; structure "0,1^2-3^5-,3^4-"; splice_chain ",8783281^8783195-8782845^8782184-,8782845^8782540-"; sources "Undefined,Undefined,Undefined"; NMorMRNA "null"; degree "9"; dimension "3_3";
chrA02	Undefined	as_event	8885774	8886029	.	-	.	transcript_id "TCONS_00004949,TCONS_00004950"; gene_id "chrA02:8884178-8887563C"; flanks "8886029-,8885774^"; structure "1^3-,2^4-"; splice_chain "8885927^8885822-,8885925^8885820-"; sources "Undefined,Undefined"; NMorMRNA "null"; degree "4"; dimension "2_2";
chrA02	Undefined	as_event	9010375	9011486	.	-	.	transcript_id "TCONS_00004957,TCONS_00004956"; gene_id "chrA02:9009768-9011981C"; flanks "9011486-,9010375]"; structure "0,1^2-3^4-"; splice_chain ",9011015^9010933-9010594^9010514-"; sources "Undefined,Undefined"; NMorMRNA "null"; degree "4"; dimension "2_2";
chrA02	Undefined	as_event	9270433	9271113	.	-	.	transcript_id "TCONS_00004963,TCONS_00004964,TCONS_00004965"; gene_id "chrA02:9270433-9272566C"; flanks "9271113-,9270433]"; structure "1^4-,2^5-,3^6-"; splice_chain "9270975^9270853-,9270973^9270851-,9270963^9270841-"; sources "Undefined,Undefined,Undefined"; NMorMRNA "null"; degree "9"; dimension "3_3";
chrA02	Undefined	as_event	9411809	9413886	.	-	.	transcript_id "TCONS_00004969,TCONS_00004968"; gene_id "chrA02:9411809-9414314C"; flanks "9413886^,9411809]"; structure "1-,2-"; splice_chain "9413778-,9413620-"; sources "Undefined,Undefined"; NMorMRNA "null"; degree "4"; dimension "2_2";
chrA02	Undefined	as_event	9490949	9491160	.	-	.	transcript_id "TCONS_00004974,TCONS_00004975"; gene_id "chrA02:9490762-9492647C"; flanks "9491160-,9490949-"; structure "1^,2^"; splice_chain "9491037^,9491020^"; sources "Undefined,Undefined"; NMorMRNA "null"; degree "4"; dimension "2_2";
chrA02	Undefined	as_event	9490762	9491160	.	-	.	transcript_id "TCONS_00004973,TCONS_00004974,TCONS_00004975"; gene_id "chrA02:9490762-9492647C"; flanks "9491160-,9490762]"; structure "0,1^3-,2^3-"; splice_chain ",9491037^9490949-,9491020^9490949-"; sources "Undefined,Undefined,Undefined"; NMorMRNA "null"; degree "9"; dimension "3_3";
chrA02	Undefined	as_event	9545754	9546263	.	-	.	transcript_id "TCONS_00004977/TCONS_00004978,TCONS_00004976/TCONS_00004979"; gene_id "chrA02:9545277-9546845C"; flanks "9546263-,9545754^"; structure "0,1^2-"; splice_chain ",9546189^9545926-"; sources "Undefined,Undefined"; NMorMRNA "null"; degree "4"; dimension "2_2";
chrA02	Undefined	as_event	9545277	9545754	.	-	.	transcript_id "TCONS_00004976/TCONS_00004977,TCONS_00004978/TCONS_00004979"; gene_id "chrA02:9545277-9546845C"; flanks "9545754^,9545277]"; structure "1-,2-"; splice_chain "9545665-,9545655-"; sources "Undefined,Undefined"; NMorMRNA "null"; degree "4"; dimension "2_2";
chrA02	Undefined	as_event	9650366	9650658	.	-	.	transcript_id "TCONS_00004982,TCONS_00004983"; gene_id "chrA02:9648584-9650953C"; flanks "9650658-,9650366^"; structure "0,1^2-"; splice_chain ",9650564^9650433-"; sources "Undefined,Undefined"; NMorMRNA "null"; degree "4"; dimension "2_2";
chrA02	Undefined	as_event	9648584	9649198	.	-	.	transcript_id "TCONS_00004982,TCONS_00004983"; gene_id "chrA02:9648584-9650953C"; flanks "9649198-,9648584]"; structure "1^3-,2^4-"; splice_chain "9649143^9649073-,9649133^9649063-"; sources "Undefined,Undefined"; NMorMRNA "null"; degree "4"; dimension "2_2";
chrA02	Undefined	as_event	9708376	9708892	.	-	.	transcript_id "TCONS_00004986,TCONS_00004985"; gene_id "chrA02:9708376-9709048C"; flanks "9708892^,9708376]"; structure "1-,2-"; splice_chain "9708771-,9708759-"; sources "Undefined,Undefined"; NMorMRNA "null"; degree "4"; dimension "2_2";
chrA02	Undefined	as_event	9715280	9715578	.	-	.	transcript_id "TCONS_00004989,TCONS_00004988"; gene_id "chrA02:9715280-9716939C"; flanks "9715578-,9715280]"; structure "1^3-,2^4-"; splice_chain "9715511^9715438-,9715501^9715428-"; sources "Undefined,Undefined"; NMorMRNA "null"; degree "4"; dimension "2_2";
chrA02	Undefined	as_event	9727546	9728224	.	-	.	transcript_id "TCONS_00004990,TCONS_00004991"; gene_id "chrA02:9727546-9730583C"; flanks "9728224-,9727546]"; structure "1^3-,2^4-"; splice_chain "9728112^9727861-,9728102^9727851-"; sources "Undefined,Undefined"; NMorMRNA "null"; degree "4"; dimension "2_2";
chrA02	Undefined	as_event	9747676	9748233	.	-	.	transcript_id "TCONS_00004993/TCONS_00004994,TCONS_00004995"; gene_id "chrA02:9745575-9748233C"; flanks "9748233[,9747676^"; structure "0,1^2-"; splice_chain ",9747938^9747821-"; sources "Undefined,Undefined"; NMorMRNA "null"; degree "4"; dimension "2_2";
chrA02	Undefined	as_event	9746246	9746968	.	-	.	transcript_id "TCONS_00004993,TCONS_00004994/TCONS_00004995"; gene_id "chrA02:9745575-9748233C"; flanks "9746968-,9746246^"; structure "1^3-5^7-,2^4-6^8-"; splice_chain "9746794^9746651-9746455^9746379-,9746784^9746641-9746407^9746331-"; sources "Undefined,Undefined"; NMorMRNA "null"; degree "4"; dimension "2_2";
chrA02	Undefined	as_event	9745575	9746080	.	-	.	transcript_id "TCONS_00004993,TCONS_00004994/TCONS_00004995"; gene_id "chrA02:9745575-9748233C"; flanks "9746080^,9745575]"; structure "1-,2-"; splice_chain "9746006-,9746004-"; sources "Undefined,Undefined"; NMorMRNA "null"; degree "4"; dimension "2_2";
chrA02	Undefined	as_event	9910026	9910420	.	-	.	transcript_id "TCONS_00005001,TCONS_00005000"; gene_id "chrA02:9908328-9911582C"; flanks "9910420-,9910026^"; structure "0,1^2-"; splice_chain ",9910225^9910139-"; sources "Undefined,Undefined"; NMorMRNA "null"; degree "4"; dimension "2_2";
chrA02	Undefined	as_event	9909042	9909346	.	-	.	transcript_id "TCONS_00005001,TCONS_00005000"; gene_id "chrA02:9908328-9911582C"; flanks "9909346-,9909042^"; structure "0,1^2-"; splice_chain ",9909224^9909154-"; sources "Undefined,Undefined"; NMorMRNA "null"; degree "4"; dimension "2_2";
chrA02	Undefined	as_event	10244287	10244407	.	-	.	transcript_id "TCONS_00005007,TCONS_00005008"; gene_id "chrA02:10241699-10245324C"; flanks "10244407^,10244287^"; structure "1-,2-"; splice_chain "10244334-,10244333-"; sources "Undefined,Undefined"; NMorMRNA "null"; degree "4"; dimension "2_2";
chrA02	Undefined	as_event	10243301	10243606	.	-	.	transcript_id "TCONS_00005007,TCONS_00005008"; gene_id "chrA02:10241699-10245324C"; flanks "10243606^,10243301^"; structure "1-,2-"; splice_chain "10243392-,10243391-"; sources "Undefined,Undefined"; NMorMRNA "null"; degree "4"; dimension "2_2";
chrA02	Undefined	as_event	10241871	10242003	.	-	.	transcript_id "TCONS_00005007,TCONS_00005008"; gene_id "chrA02:10241699-10245324C"; flanks "10242003^,10241871^"; structure "1-,2-"; splice_chain "10241916-,10241913-"; sources "Undefined,Undefined"; NMorMRNA "null"; degree "4"; dimension "2_2";
chrA02	Undefined	as_event	10256131	10256932	.	-	.	transcript_id "TCONS_00005010,TCONS_00005011"; gene_id "chrA02:10254276-10257608C"; flanks "10256932-,10256131^"; structure "0,1^2-3^4-"; splice_chain ",10256724^10256620-10256306^10256226-"; sources "Undefined,Undefined"; NMorMRNA "null"; degree "4"; dimension "2_2";
chrA02	Undefined	as_event	10543291	10543768	.	-	.	transcript_id "TCONS_00005019,TCONS_00005020/TCONS_00005021"; gene_id "chrA02:10537887-10544934C"; flanks "10543768^,10543291^"; structure "1-,2-"; splice_chain "10543417-,10543415-"; sources "Undefined,Undefined"; NMorMRNA "null"; degree "4"; dimension "2_2";
chrA02	Undefined	as_event	10670157	10670374	.	-	.	transcript_id "TCONS_00005027,TCONS_00005028"; gene_id "chrA02:10668433-10673805C"; flanks "10670374-,10670157-"; structure "1^,2^"; splice_chain "10670264^,10670256^"; sources "Undefined,Undefined"; NMorMRNA "null"; degree "4"; dimension "2_2";
chrA02	Undefined	as_event	10669066	10669817	.	-	.	transcript_id "TCONS_00005027,TCONS_00005028"; gene_id "chrA02:10668433-10673805C"; flanks "10669817-,10669066^"; structure "0,1^2-"; splice_chain ",10669260^10669185-"; sources "Undefined,Undefined"; NMorMRNA "null"; degree "4"; dimension "2_2";
chrA02	Undefined	as_event	10806143	10807158	.	-	.	transcript_id "TCONS_00005034,TCONS_00005033"; gene_id "chrA02:10806143-10807158C"; flanks "10807158[,10806143]"; structure "0,1^2-"; splice_chain ",10806720^10806633-"; sources "Undefined,Undefined"; NMorMRNA "null"; degree "4"; dimension "2_2";
chrA02	Undefined	as_event	10840624	10841204	.	-	.	transcript_id "TCONS_00005036,TCONS_00005035"; gene_id "chrA02:10838695-10841384C"; flanks "10841204^,10840624^"; structure "1-,2-"; splice_chain "10841079-,10841076-"; sources "Undefined,Undefined"; NMorMRNA "null"; degree "4"; dimension "2_2";
chrA02	Undefined	as_event	10840231	10840546	.	-	.	transcript_id "TCONS_00005035,TCONS_00005036"; gene_id "chrA02:10838695-10841384C"; flanks "10840546-,10840231^"; structure "0,1^2-"; splice_chain ",10840388^10840296-"; sources "Undefined,Undefined"; NMorMRNA "null"; degree "4"; dimension "2_2";
chrA02	Undefined	as_event	10856791	10857396	.	-	.	transcript_id "TCONS_00005038,TCONS_00005037"; gene_id "chrA02:10852715-10857534C"; flanks "10857396^,10856791^"; structure "1-3^5-,2-4^6-"; splice_chain "10857302-10857025^10856871-,10857300-10857023^10856869-"; sources "Undefined,Undefined"; NMorMRNA "null"; degree "4"; dimension "2_2";
chrA02	Undefined	as_event	10867711	10868194	.	-	.	transcript_id "TCONS_00005041,TCONS_00005040,TCONS_00005039"; gene_id "chrA02:10866520-10868738C"; flanks "10868194-,10867711-"; structure "1^,2^,3^"; splice_chain "10867891^,10867855^,10867748^"; sources "Undefined,Undefined,Undefined"; NMorMRNA "null"; degree "9"; dimension "3_3";
chrA02	Undefined	as_event	10879709	10879927	.	-	.	transcript_id "TCONS_00005043,TCONS_00005044"; gene_id "chrA02:10879417-10880551C"; flanks "10879927^,10879709^"; structure "1-,2-"; splice_chain "10879832-,10879830-"; sources "Undefined,Undefined"; NMorMRNA "null"; degree "4"; dimension "2_2";
chrA02	Undefined	as_event	11134828	11135114	.	-	.	transcript_id "TCONS_00005053,TCONS_00005052"; gene_id "chrA02:11134828-11135760C"; flanks "11135114-,11134828]"; structure "1^3-,2^4-"; splice_chain "11135012^11134924-,11135002^11134914-"; sources "Undefined,Undefined"; NMorMRNA "null"; degree "4"; dimension "2_2";
chrA02	Undefined	as_event	11162989	11163362	.	-	.	transcript_id "TCONS_00005058,TCONS_00005056,TCONS_00005057"; gene_id "chrA02:11161209-11163485C"; flanks "11163362-,11162989^"; structure "0,1^3-,2^4-"; splice_chain ",11163192^11163107-,11163181^11163096-"; sources "Undefined,Undefined,Undefined"; NMorMRNA "null"; degree "9"; dimension "3_3";
chrA02	Undefined	as_event	11227529	11227845	.	-	.	transcript_id "TCONS_00005065,TCONS_00005064"; gene_id "chrA02:11225802-11229778C"; flanks "11227845-,11227529^"; structure "0,1^2-"; splice_chain ",11227720^11227612-"; sources "Undefined,Undefined"; NMorMRNA "null"; degree "4"; dimension "2_2";
chrA02	Undefined	as_event	11555289	11555604	.	-	.	transcript_id "TCONS_00005067/TCONS_00005068,TCONS_00005069"; gene_id "chrA02:11554296-11555897C"; flanks "11555604-,11555289^"; structure "0,1^2-"; splice_chain ",11555513^11555432-"; sources "Undefined,Undefined"; NMorMRNA "null"; degree "4"; dimension "2_2";
chrA02	Undefined	as_event	11554296	11554588	.	-	.	transcript_id "TCONS_00005068,TCONS_00005067"; gene_id "chrA02:11554296-11555897C"; flanks "11554588-,11554296]"; structure "1^3-,2^4-"; splice_chain "11554491^11554411-,11554481^11554401-"; sources "Undefined,Undefined"; NMorMRNA "null"; degree "4"; dimension "2_2";
chrA02	Undefined	as_event	11911950	11912276	.	-	.	transcript_id "TCONS_00005079,TCONS_00005080"; gene_id "chrA02:11909896-11912647C"; flanks "11912276^,11911950^"; structure "1-,2-"; splice_chain "11912017-,11912016-"; sources "Undefined,Undefined"; NMorMRNA "null"; degree "4"; dimension "2_2";
chrA02	Undefined	as_event	11920842	11920996	.	-	.	transcript_id "TCONS_00005083,TCONS_00005084"; gene_id "chrA02:11920808-11922238C"; flanks "11920996-,11920842]"; structure "0,1^2-"; splice_chain ",11920944^11920845-"; sources "Undefined,Undefined"; NMorMRNA "null"; degree "4"; dimension "2_2";
chrA02	Undefined	as_event	12106768	12107200	.	-	.	transcript_id "TCONS_00005097,TCONS_00005096"; gene_id "chrA02:12106768-12107850C"; flanks "12107200-,12106768]"; structure "0,1^2-"; splice_chain ",12107086^12106996-"; sources "Undefined,Undefined"; NMorMRNA "null"; degree "4"; dimension "2_2";
chrA02	Undefined	as_event	12109102	12109568	.	-	.	transcript_id "TCONS_00005098,TCONS_00005099"; gene_id "chrA02:12108036-12110334C"; flanks "12109568-,12109102^"; structure "1^3-,2^4-"; splice_chain "12109326^12109236-,12109324^12109234-"; sources "Undefined,Undefined"; NMorMRNA "null"; degree "4"; dimension "2_2";
chrA02	Undefined	as_event	12200878	12201207	.	-	.	transcript_id "TCONS_00005105/TCONS_00005107,TCONS_00005106"; gene_id "chrA02:12199283-12201604C"; flanks "12201207-,12200878^"; structure "1^3-,2^4-"; splice_chain "12201079^12200990-,12201078^12200989-"; sources "Undefined,Undefined"; NMorMRNA "null"; degree "4"; dimension "2_2";
chrA02	Undefined	as_event	12200363	12200643	.	-	.	transcript_id "TCONS_00005105,TCONS_00005106/TCONS_00005107"; gene_id "chrA02:12199283-12201604C"; flanks "12200643-,12200363^"; structure "1^3-,2^4-"; splice_chain "12200575^12200469-,12200555^12200449-"; sources "Undefined,Undefined"; NMorMRNA "null"; degree "4"; dimension "2_2";
chrA02	Undefined	as_event	12254530	12254692	.	-	.	transcript_id "TCONS_00005110,TCONS_00005111"; gene_id "chrA02:12252993-12255613C"; flanks "12254692^,12254530^"; structure "1-,2-"; splice_chain "12254610-,12254609-"; sources "Undefined,Undefined"; NMorMRNA "null"; degree "4"; dimension "2_2";
chrA02	Undefined	as_event	12515399	12515590	.	-	.	transcript_id "TCONS_00005124,TCONS_00005125"; gene_id "chrA02:12511353-12526481C"; flanks "12515590^,12515399^"; structure "1-,2-"; splice_chain "12515452-,12515450-"; sources "Undefined,Undefined"; NMorMRNA "null"; degree "4"; dimension "2_2";
chrA02	Undefined	as_event	12513192	12513434	.	-	.	transcript_id "TCONS_00005124,TCONS_00005125"; gene_id "chrA02:12511353-12526481C"; flanks "12513434^,12513192^"; structure "1-,2-"; splice_chain "12513290-,12513288-"; sources "Undefined,Undefined"; NMorMRNA "null"; degree "4"; dimension "2_2";
chrA02	Undefined	as_event	12786532	12787190	.	-	.	transcript_id "TCONS_00005131,TCONS_00005130"; gene_id "chrA02:12786532-12789009C"; flanks "12787190-,12786532]"; structure "0,1^2-"; splice_chain ",12787063^12786981-"; sources "Undefined,Undefined"; NMorMRNA "null"; degree "4"; dimension "2_2";
chrA02	Undefined	as_event	12933668	12933917	.	-	.	transcript_id "TCONS_00005133/TCONS_00005134,TCONS_00005135"; gene_id "chrA02:12933392-12935035C"; flanks "12933917-,12933668^"; structure "0,1^2-"; splice_chain ",12933775^12933720-"; sources "Undefined,Undefined"; NMorMRNA "null"; degree "4"; dimension "2_2";
chrA02	Undefined	as_event	12937097	12937579	.	-	.	transcript_id "TCONS_00005136/TCONS_00005138,TCONS_00005137"; gene_id "chrA02:12935484-12939896C"; flanks "12937579-,12937097^"; structure "0,1^2-"; splice_chain ",12937302^12937223-"; sources "Undefined,Undefined"; NMorMRNA "null"; degree "4"; dimension "2_2";
chrA02	Undefined	as_event	12936874	12937097	.	-	.	transcript_id "TCONS_00005138,TCONS_00005136/TCONS_00005137"; gene_id "chrA02:12935484-12939896C"; flanks "12937097^,12936874^"; structure "1-,2-"; splice_chain "12936943-,12936942-"; sources "Undefined,Undefined"; NMorMRNA "null"; degree "4"; dimension "2_2";
chrA02	Undefined	as_event	12935965	12936325	.	-	.	transcript_id "TCONS_00005136,TCONS_00005137"; gene_id "chrA02:12935484-12939896C"; flanks "12936325-,12935965^"; structure "0,1^2-"; splice_chain ",12936222^12936146-"; sources "Undefined,Undefined"; NMorMRNA "null"; degree "4"; dimension "2_2";
chrA02	Undefined	as_event	12943851	12944150	.	-	.	transcript_id "TCONS_00005140/TCONS_00005141,TCONS_00005139"; gene_id "chrA02:12940767-12946986C"; flanks "12944150-,12943851^"; structure "0,1^2-"; splice_chain ",12944002^12943921-"; sources "Undefined,Undefined"; NMorMRNA "null"; degree "4"; dimension "2_2";
chrA02	Undefined	as_event	12943047	12943221	.	-	.	transcript_id "TCONS_00005140,TCONS_00005139/TCONS_00005141"; gene_id "chrA02:12940767-12946986C"; flanks "12943221^,12943047^"; structure "1-,2-"; splice_chain "12943138-,12943136-"; sources "Undefined,Undefined"; NMorMRNA "null"; degree "4"; dimension "2_2";
chrA02	Undefined	as_event	12941228	12941783	.	-	.	transcript_id "TCONS_00005141,TCONS_00005139/TCONS_00005140"; gene_id "chrA02:12940767-12946986C"; flanks "12941783-,12941228^"; structure "1^2-,3^4-"; splice_chain "12941599^12941497-,12941359^12941287-"; sources "Undefined,Undefined"; NMorMRNA "null"; degree "4"; dimension "2_2";
chrA02	Undefined	as_event	13030455	13030587	.	-	.	transcript_id "TCONS_00005144,TCONS_00005145"; gene_id "chrA02:13028467-13032588C"; flanks "13030587^,13030455^"; structure "1-,2-"; splice_chain "13030490-,13030488-"; sources "Undefined,Undefined"; NMorMRNA "null"; degree "4"; dimension "2_2";
chrA02	Undefined	as_event	13199220	13199668	.	-	.	transcript_id "TCONS_00005153,TCONS_00005152/TCONS_00005154"; gene_id "chrA02:13196380-13201933C"; flanks "13199668-,13199220^"; structure "0,1^2-"; splice_chain ",13199503^13199421-"; sources "Undefined,Undefined"; NMorMRNA "null"; degree "4"; dimension "2_2";
chrA02	Undefined	as_event	13198243	13198819	.	-	.	transcript_id "TCONS_00005152,TCONS_00005153/TCONS_00005154"; gene_id "chrA02:13196380-13201933C"; flanks "13198819-,13198243^"; structure "1^3-,2^4-5^6-"; splice_chain "13198583^13198505-,13198581^13198503-13198419^13198341-"; sources "Undefined,Undefined"; NMorMRNA "null"; degree "4"; dimension "2_2";
chrA02	Undefined	as_event	13226574	13226829	.	-	.	transcript_id "TCONS_00005155,TCONS_00005156"; gene_id "chrA02:13225069-13227913C"; flanks "13226829-,13226574^"; structure "1^3-,2^4-"; splice_chain "13226788^13226709-,13226778^13226699-"; sources "Undefined,Undefined"; NMorMRNA "null"; degree "4"; dimension "2_2";
chrA02	Undefined	as_event	13589634	13590205	.	-	.	transcript_id "TCONS_00005166,TCONS_00005167"; gene_id "chrA02:13589634-13591537C"; flanks "13590205-,13589634]"; structure "0,1^2-"; splice_chain ",13590139^13589920-"; sources "Undefined,Undefined"; NMorMRNA "null"; degree "4"; dimension "2_2";
chrA02	Undefined	as_event	13922052	13922813	.	-	.	transcript_id "TCONS_00005174,TCONS_00005175"; gene_id "chrA02:13921614-13924197C"; flanks "13922813-,13922052^"; structure "1^2-4^6-,3^5-"; splice_chain "13922737^13922676-13922415^13922108-,13922429^13922121-"; sources "Undefined,Undefined"; NMorMRNA "null"; degree "4"; dimension "2_2";
chrA02	Undefined	as_event	14015640	14015961	.	-	.	transcript_id "TCONS_00005179,TCONS_00005178/TCONS_00005180"; gene_id "chrA02:14013921-14015961C"; flanks "14015961[,14015640-"; structure "1^,2^"; splice_chain "14015734^,14015731^"; sources "Undefined,Undefined"; NMorMRNA "null"; degree "4"; dimension "2_2";
chrA02	Undefined	as_event	14015351	14015640	.	-	.	transcript_id "TCONS_00005180,TCONS_00005178/TCONS_00005179"; gene_id "chrA02:14013921-14015961C"; flanks "14015640-,14015351^"; structure "1^3-,2^4-"; splice_chain "14015555^14015482-,14015545^14015472-"; sources "Undefined,Undefined"; NMorMRNA "null"; degree "4"; dimension "2_2";
chrA02	Undefined	as_event	14217532	14217980	.	-	.	transcript_id "TCONS_00005185,TCONS_00005186"; gene_id "chrA02:14215681-14219145C"; flanks "14217980^,14217532^"; structure "1-,2-"; splice_chain "14217892-,14217889-"; sources "Undefined,Undefined"; NMorMRNA "null"; degree "4"; dimension "2_2";
chrA02	Undefined	as_event	14663927	14664060	.	-	.	transcript_id "TCONS_00005194,TCONS_00005192/TCONS_00005193"; gene_id "chrA02:14661994-14665303C"; flanks "14664060^,14663927^"; structure "1-,2-"; splice_chain "14663990-,14663988-"; sources "Undefined,Undefined"; NMorMRNA "null"; degree "4"; dimension "2_2";
chrA02	Undefined	as_event	14909473	14910191	.	-	.	transcript_id "TCONS_00005198,TCONS_00005199"; gene_id "chrA02:14909473-14913952C"; flanks "14910191-,14909473]"; structure "1^3-,2^4-"; splice_chain "14910144^14909813-,14910134^14909803-"; sources "Undefined,Undefined"; NMorMRNA "null"; degree "4"; dimension "2_2";
chrA02	Undefined	as_event	15041674	15042056	.	-	.	transcript_id "TCONS_00005205,TCONS_00005203"; gene_id "chrA02:15040435-15042798C"; flanks "15042056-,15041674^"; structure "0,1^2-"; splice_chain ",15041910^15041888-"; sources "Undefined,Undefined"; NMorMRNA "null"; degree "4"; dimension "2_2";
chrA02	Undefined	as_event	15041392	15041888	.	-	.	transcript_id "TCONS_00005204,TCONS_00005203"; gene_id "chrA02:15040435-15042798C"; flanks "15041888-,15041392]"; structure "1^3-,2^4-"; splice_chain "15041675^15041595-,15041674^15041594-"; sources "Undefined,Undefined"; NMorMRNA "null"; degree "4"; dimension "2_2";
chrA02	Undefined	as_event	15041392	15042056	.	-	.	transcript_id "TCONS_00005204,TCONS_00005203,TCONS_00005205"; gene_id "chrA02:15040435-15042798C"; flanks "15042056-,15041392]"; structure "1^2-3^5-,1^2-4^6-,4^6-"; splice_chain "15041910^15041888-15041675^15041595-,15041910^15041888-15041674^15041594-,15041674^15041594-"; sources "Undefined,Undefined,Undefined"; NMorMRNA "null"; degree "9"; dimension "3_3";
chrA02	Undefined	as_event	15730719	15730958	.	-	.	transcript_id "TCONS_00005216,TCONS_00005215"; gene_id "chrA02:15730206-15731622C"; flanks "15730958-,15730719^"; structure "0,1^2-"; splice_chain ",15730880^15730813-"; sources "Undefined,Undefined"; NMorMRNA "null"; degree "4"; dimension "2_2";
chrA02	Undefined	as_event	17030534	17031050	.	-	.	transcript_id "TCONS_00005232,TCONS_00005233"; gene_id "chrA02:17010891-17031050C"; flanks "17031050[,17030534-"; structure "1^,2^"; splice_chain "17030905^,17030900^"; sources "Undefined,Undefined"; NMorMRNA "null"; degree "4"; dimension "2_2";
chrA02	Undefined	as_event	17495769	17497382	.	-	.	transcript_id "TCONS_00005246,TCONS_00005247"; gene_id "chrA02:17495769-17497906C"; flanks "17497382^,17495769]"; structure "1-3^4-,2-"; splice_chain "17497303-17497182^17497112-,17497301-"; sources "Undefined,Undefined"; NMorMRNA "null"; degree "4"; dimension "2_2";
chrA02	Undefined	as_event	17622147	17622559	.	-	.	transcript_id "TCONS_00005249,TCONS_00005250"; gene_id "chrA02:17622147-17625428C"; flanks "17622559-,17622147]"; structure "0,1^2-"; splice_chain ",17622254^17622166-"; sources "Undefined,Undefined"; NMorMRNA "null"; degree "4"; dimension "2_2";
chrA02	Undefined	as_event	17733638	17733765	.	-	.	transcript_id "TCONS_00005252,TCONS_00005253"; gene_id "chrA02:17732207-17737263C"; flanks "17733765^,17733638^"; structure "1-,2-"; splice_chain "17733699-,17733698-"; sources "Undefined,Undefined"; NMorMRNA "null"; degree "4"; dimension "2_2";
chrA02	Undefined	as_event	17733638	17733871	.	-	.	transcript_id "TCONS_00005254,TCONS_00005253"; gene_id "chrA02:17732207-17737263C"; flanks "17733871-,17733638^"; structure "0,1^2-"; splice_chain ",17733765^17733698-"; sources "Undefined,Undefined"; NMorMRNA "null"; degree "4"; dimension "2_2";
chrA02	Undefined	as_event	18829438	18829697	.	-	.	transcript_id "TCONS_00005284,TCONS_00005283"; gene_id "chrA02:18829084-18831120C"; flanks "18829697-,18829438^"; structure "0,1^2-"; splice_chain ",18829596^18829518-"; sources "Undefined,Undefined"; NMorMRNA "null"; degree "4"; dimension "2_2";
chrA02	Undefined	as_event	18961585	18961846	.	-	.	transcript_id "TCONS_00005290,TCONS_00005289"; gene_id "chrA02:18957140-18961846C"; flanks "18961846[,18961585^"; structure "1^3-,2^4-"; splice_chain "18961793^18961697-,18961783^18961687-"; sources "Undefined,Undefined"; NMorMRNA "null"; degree "4"; dimension "2_2";
chrA02	Undefined	as_event	19040865	19041127	.	-	.	transcript_id "TCONS_00005293,TCONS_00005294,TCONS_00005295"; gene_id "chrA02:19039763-19041378C"; flanks "19041127^,19040865^"; structure "1-,2-,3-"; splice_chain "19041029-,19040988-,19040948-"; sources "Undefined,Undefined,Undefined"; NMorMRNA "null"; degree "9"; dimension "3_3";
chrA02	Undefined	as_event	19039961	19040767	.	-	.	transcript_id "TCONS_00005293,TCONS_00005295"; gene_id "chrA02:19039763-19041378C"; flanks "19040767-,19039961-"; structure "1^,2^"; splice_chain "19040559^,19040100^"; sources "Undefined,Undefined"; NMorMRNA "null"; degree "4"; dimension "2_2";
chrA02	Undefined	as_event	19039764	19040767	.	-	.	transcript_id "TCONS_00005294,TCONS_00005293,TCONS_00005295"; gene_id "chrA02:19039763-19041378C"; flanks "19040767-,19039764]"; structure "0,1^3-,2^3-"; splice_chain ",19040559^19039961-,19040100^19039961-"; sources "Undefined,Undefined,Undefined"; NMorMRNA "null"; degree "9"; dimension "3_3";
chrA02	Undefined	as_event	19090187	19090618	.	-	.	transcript_id "TCONS_00005298,TCONS_00005299"; gene_id "chrA02:19080718-19090807C"; flanks "19090618^,19090187-"; structure "0,1-2^"; splice_chain ",19090396-19090307^"; sources "Undefined,Undefined"; NMorMRNA "null"; degree "4"; dimension "2_2";
chrA02	Undefined	as_event	19212203	19212951	.	-	.	transcript_id "TCONS_00005300,TCONS_00005301"; gene_id "chrA02:19212203-19214870C"; flanks "19212951-,19212203]"; structure "0,1^2-"; splice_chain ",19212899^19212767-"; sources "Undefined,Undefined"; NMorMRNA "null"; degree "4"; dimension "2_2";
chrA02	Undefined	as_event	19299879	19300234	.	-	.	transcript_id "TCONS_00005303,TCONS_00005304"; gene_id "chrA02:19299159-19300466C"; flanks "19300234^,19299879-"; structure "0,1-2^"; splice_chain ",19300031-19299973^"; sources "Undefined,Undefined"; NMorMRNA "null"; degree "4"; dimension "2_2";
chrA02	Undefined	as_event	19571966	19572227	.	-	.	transcript_id "TCONS_00005316,TCONS_00005315"; gene_id "chrA02:19570898-19572883C"; flanks "19572227-,19571966^"; structure "0,1^2-"; splice_chain ",19572173^19572084-"; sources "Undefined,Undefined"; NMorMRNA "null"; degree "4"; dimension "2_2";
chrA02	Undefined	as_event	19571966	19572664	.	-	.	transcript_id "TCONS_00005317,TCONS_00005316,TCONS_00005315"; gene_id "chrA02:19570898-19572883C"; flanks "19572664-,19571966^"; structure "0,1^2-,1^2-3^4-"; splice_chain ",19572346^19572227-,19572346^19572227-19572173^19572084-"; sources "Undefined,Undefined,Undefined"; NMorMRNA "null"; degree "9"; dimension "3_3";
chrA02	Undefined	as_event	19571600	19571774	.	-	.	transcript_id "TCONS_00005317,TCONS_00005315/TCONS_00005316"; gene_id "chrA02:19570898-19572883C"; flanks "19571774^,19571600^"; structure "1-,2-"; splice_chain "19571687-,19571675-"; sources "Undefined,Undefined"; NMorMRNA "null"; degree "4"; dimension "2_2";
chrA02	Undefined	as_event	19638431	19638594	.	-	.	transcript_id "TCONS_00005321,TCONS_00005319"; gene_id "chrA02:19635935-19639881C"; flanks "19638594^,19638431^"; structure "1-,2-"; splice_chain "19638495-,19638470-"; sources "Undefined,Undefined"; NMorMRNA "null"; degree "4"; dimension "2_2";
chrA02	Undefined	as_event	19638431	19638692	.	-	.	transcript_id "TCONS_00005320,TCONS_00005321,TCONS_00005319"; gene_id "chrA02:19635935-19639881C"; flanks "19638692-,19638431^"; structure "0,1^2-,1^3-"; splice_chain ",19638594^19638495-,19638594^19638470-"; sources "Undefined,Undefined,Undefined"; NMorMRNA "null"; degree "9"; dimension "3_3";
chrA02	Undefined	as_event	19660049	19660386	.	-	.	transcript_id "TCONS_00005322,TCONS_00005323"; gene_id "chrA02:19657875-19661010C"; flanks "19660386-,19660049^"; structure "1^3-,2^4-"; splice_chain "19660174^19660082-,19660173^19660081-"; sources "Undefined,Undefined"; NMorMRNA "null"; degree "4"; dimension "2_2";
chrA02	Undefined	as_event	19658689	19658985	.	-	.	transcript_id "TCONS_00005323,TCONS_00005322"; gene_id "chrA02:19657875-19661010C"; flanks "19658985-,19658689-"; structure "1^,2^"; splice_chain "19658774^,19658769^"; sources "Undefined,Undefined"; NMorMRNA "null"; degree "4"; dimension "2_2";
chrA02	Undefined	as_event	19808053	19809164	.	-	.	transcript_id "TCONS_00005327,TCONS_00005328"; gene_id "chrA02:19805544-19809164C"; flanks "19809164[,19808053^"; structure "1^3-5^7-,2^4-6^8-"; splice_chain "19808570^19808315-19808246^19808121-,19808569^19808314-19808245^19808120-"; sources "Undefined,Undefined"; NMorMRNA "null"; degree "4"; dimension "2_2";
chrA02	Undefined	as_event	19829826	19830104	.	-	.	transcript_id "TCONS_00005331,TCONS_00005332"; gene_id "chrA02:19828976-19831971C"; flanks "19830104-,19829826^"; structure "1^3-,2^4-"; splice_chain "19830000^19829924-,19829970^19829894-"; sources "Undefined,Undefined"; NMorMRNA "null"; degree "4"; dimension "2_2";
chrA02	Undefined	as_event	19829692	19830104	.	-	.	transcript_id "TCONS_00005331,TCONS_00005333"; gene_id "chrA02:19828976-19831971C"; flanks "19830104-,19829692^"; structure "1^3-5^6-,2^4-"; splice_chain "19830000^19829924-19829826^19829735-,19829970^19829894-"; sources "Undefined,Undefined"; NMorMRNA "null"; degree "4"; dimension "2_2";
chrA02	Undefined	as_event	19829597	19829735	.	-	.	transcript_id "TCONS_00005331,TCONS_00005332"; gene_id "chrA02:19828976-19831971C"; flanks "19829735-,19829597-"; structure "1^,2^"; splice_chain "19829692^,19829670^"; sources "Undefined,Undefined"; NMorMRNA "null"; degree "4"; dimension "2_2";
chrA02	Undefined	as_event	19829597	19829894	.	-	.	transcript_id "TCONS_00005332,TCONS_00005333"; gene_id "chrA02:19828976-19831971C"; flanks "19829894-,19829597-"; structure "1^2-4^,3^"; splice_chain "19829826^19829735-19829670^,19829692^"; sources "Undefined,Undefined"; NMorMRNA "null"; degree "4"; dimension "2_2";
chrA02	Undefined	as_event	19829597	19830104	.	-	.	transcript_id "TCONS_00005331,TCONS_00005332,TCONS_00005333"; gene_id "chrA02:19828976-19831971C"; flanks "19830104-,19829597-"; structure "1^3-5^6-7^,2^4-5^6-8^,2^4-7^"; splice_chain "19830000^19829924-19829826^19829735-19829692^,19829970^19829894-19829826^19829735-19829670^,19829970^19829894-19829692^"; sources "Undefined,Undefined,Undefined"; NMorMRNA "null"; degree "9"; dimension "3_3";
chrA02	Undefined	as_event	19952012	19952241	.	-	.	transcript_id "TCONS_00005337,TCONS_00005338"; gene_id "chrA02:19950591-19953547C"; flanks "19952241-,19952012^"; structure "1^3-,2^4-"; splice_chain "19952183^19952098-,19952173^19952088-"; sources "Undefined,Undefined"; NMorMRNA "null"; degree "4"; dimension "2_2";
chrA02	Undefined	as_event	20054307	20055664	.	-	.	transcript_id "TCONS_00005340/TCONS_00005341,TCONS_00005342"; gene_id "chrA02:20054152-20056082C"; flanks "20055664^,20054307]"; structure "1-,2-"; splice_chain "20055149-,20055115-"; sources "Undefined,Undefined"; NMorMRNA "null"; degree "4"; dimension "2_2";
chrA02	Undefined	as_event	20059648	20060777	.	-	.	transcript_id "TCONS_00005345,TCONS_00005346"; gene_id "chrA02:20058936-20060777C"; flanks "20060777[,20059648^"; structure "0,1^2-"; splice_chain ",20060562^20060392-"; sources "Undefined,Undefined"; NMorMRNA "null"; degree "4"; dimension "2_2";
chrA02	Undefined	as_event	20104815	20105184	.	-	.	transcript_id "TCONS_00005349,TCONS_00005350"; gene_id "chrA02:20103509-20105690C"; flanks "20105184-,20104815^"; structure "0,1^2-"; splice_chain ",20105066^20104997-"; sources "Undefined,Undefined"; NMorMRNA "null"; degree "4"; dimension "2_2";
chrA02	Undefined	as_event	20300307	20300849	.	-	.	transcript_id "TCONS_00005351,TCONS_00005352"; gene_id "chrA02:20295540-20300849C"; flanks "20300849[,20300307^"; structure "0,1^2-"; splice_chain ",20300797^20300727-"; sources "Undefined,Undefined"; NMorMRNA "null"; degree "4"; dimension "2_2";
chrA02	Undefined	as_event	20651566	20652532	.	-	.	transcript_id "TCONS_00005362,TCONS_00005361"; gene_id "chrA02:20651566-20654311C"; flanks "20652532-,20651566]"; structure "0,1^2-"; splice_chain ",20652148^20652010-"; sources "Undefined,Undefined"; NMorMRNA "null"; degree "4"; dimension "2_2";
chrA02	Undefined	as_event	20679830	20680598	.	-	.	transcript_id "TCONS_00005365,TCONS_00005366"; gene_id "chrA02:20678044-20680598C"; flanks "20680598[,20679830^"; structure "1^3-,2^4-"; splice_chain "20680255^20679962-,20680218^20679925-"; sources "Undefined,Undefined"; NMorMRNA "null"; degree "4"; dimension "2_2";
chrA02	Undefined	as_event	20769110	20769269	.	-	.	transcript_id "TCONS_00005372,TCONS_00005373/TCONS_00005374"; gene_id "chrA02:20767481-20770114C"; flanks "20769269^,20769110^"; structure "1-,2-"; splice_chain "20769196-,20769195-"; sources "Undefined,Undefined"; NMorMRNA "null"; degree "4"; dimension "2_2";
chrA02	Undefined	as_event	20768779	20768959	.	-	.	transcript_id "TCONS_00005372,TCONS_00005371/TCONS_00005373/TCONS_00005374"; gene_id "chrA02:20767481-20770114C"; flanks "20768959^,20768779^"; structure "1-,2-"; splice_chain "20768884-,20768881-"; sources "Undefined,Undefined"; NMorMRNA "null"; degree "4"; dimension "2_2";
chrA02	Undefined	as_event	20829255	20830257	.	-	.	transcript_id "TCONS_00005378,TCONS_00005377"; gene_id "chrA02:20827788-20830257C"; flanks "20830257[,20829255^"; structure "0,1^2-"; splice_chain ",20829582^20829344-"; sources "Undefined,Undefined"; NMorMRNA "null"; degree "4"; dimension "2_2";
chrA02	Undefined	as_event	20915522	20916007	.	-	.	transcript_id "TCONS_00005382,TCONS_00005381"; gene_id "chrA02:20913302-20916007C"; flanks "20916007[,20915522^"; structure "1^3-,2^4-"; splice_chain "20915860^20915628-,20915826^20915594-"; sources "Undefined,Undefined"; NMorMRNA "null"; degree "4"; dimension "2_2";
chrA02	Undefined	as_event	21107377	21107638	.	-	.	transcript_id "TCONS_00005394,TCONS_00005393"; gene_id "chrA02:21106753-21108832C"; flanks "21107638-,21107377^"; structure "0,1^2-"; splice_chain ",21107522^21107442-"; sources "Undefined,Undefined"; NMorMRNA "null"; degree "4"; dimension "2_2";
chrA02	Undefined	as_event	21162665	21162835	.	-	.	transcript_id "TCONS_00005398,TCONS_00005399"; gene_id "chrA02:21158363-21162884C"; flanks "21162835^,21162665^"; structure "1-,2-"; splice_chain "21162749-,21162734-"; sources "Undefined,Undefined"; NMorMRNA "null"; degree "4"; dimension "2_2";
chrA02	Undefined	as_event	21579731	21579950	.	-	.	transcript_id "TCONS_00005418,TCONS_00005415/TCONS_00005416/TCONS_00005417"; gene_id "chrA02:21578957-21580398C"; flanks "21579950^,21579731-"; structure "0,1-2^"; splice_chain ",21579860-21579809^"; sources "Undefined,Undefined"; NMorMRNA "null"; degree "4"; dimension "2_2";
chrA02	Undefined	as_event	21579535	21579731	.	-	.	transcript_id "TCONS_00005417,TCONS_00005418"; gene_id "chrA02:21578957-21580398C"; flanks "21579731-,21579535^"; structure "0,1^2-"; splice_chain ",21579656^21579586-"; sources "Undefined,Undefined"; NMorMRNA "null"; degree "4"; dimension "2_2";
chrA02	Undefined	as_event	21579364	21579731	.	-	.	transcript_id "TCONS_00005415/TCONS_00005416,TCONS_00005418,TCONS_00005417"; gene_id "chrA02:21578957-21580398C"; flanks "21579731-,21579364^"; structure "0,1^2-3^4-,3^4-"; splice_chain ",21579656^21579586-21579535^21579460-,21579535^21579460-"; sources "Undefined,Undefined,Undefined"; NMorMRNA "null"; degree "9"; dimension "3_3";
chrA02	Undefined	as_event	21579078	21579288	.	-	.	transcript_id "TCONS_00005415,TCONS_00005416/TCONS_00005417/TCONS_00005418"; gene_id "chrA02:21578957-21580398C"; flanks "21579288-,21579078^"; structure "0,1^2-"; splice_chain ",21579243^21579166-"; sources "Undefined,Undefined"; NMorMRNA "null"; degree "4"; dimension "2_2";
chrA02	Undefined	as_event	21650035	21651469	.	-	.	transcript_id "TCONS_00005422,TCONS_00005423"; gene_id "chrA02:21650035-21651842C"; flanks "21651469-,21650035]"; structure "1^3-,2^4-"; splice_chain "21651195^21650369-,21651185^21650359-"; sources "Undefined,Undefined"; NMorMRNA "null"; degree "4"; dimension "2_2";
chrA02	Undefined	as_event	21994003	21994453	.	-	.	transcript_id "TCONS_00005437,TCONS_00005438"; gene_id "chrA02:21993732-21995031C"; flanks "21994453-,21994003^"; structure "1^3-,2^4-"; splice_chain "21994404^21994333-,21994396^21994325-"; sources "Undefined,Undefined"; NMorMRNA "null"; degree "4"; dimension "2_2";
chrA02	Undefined	as_event	22091204	22091534	.	-	.	transcript_id "TCONS_00005445,TCONS_00005446"; gene_id "chrA02:22087751-22092720C"; flanks "22091534-,22091204^"; structure "1^3-,2^4-"; splice_chain "22091402^22091327-,22091380^22091305-"; sources "Undefined,Undefined"; NMorMRNA "null"; degree "4"; dimension "2_2";
chrA02	Undefined	as_event	22090596	22090926	.	-	.	transcript_id "TCONS_00005445,TCONS_00005446"; gene_id "chrA02:22087751-22092720C"; flanks "22090926-,22090596^"; structure "1^3-,2^4-"; splice_chain "22090848^22090698-,22090814^22090664-"; sources "Undefined,Undefined"; NMorMRNA "null"; degree "4"; dimension "2_2";
chrA02	Undefined	as_event	22182937	22183117	.	-	.	transcript_id "TCONS_00005450,TCONS_00005451"; gene_id "chrA02:22181516-22185855C"; flanks "22183117^,22182937^"; structure "1-,2-"; splice_chain "22183035-,22183034-"; sources "Undefined,Undefined"; NMorMRNA "null"; degree "4"; dimension "2_2";
chrA02	Undefined	as_event	22182014	22183286	.	-	.	transcript_id "TCONS_00005452,TCONS_00005451"; gene_id "chrA02:22181516-22185855C"; flanks "22183286-,22182014^"; structure "0,1^2-3^4-5^6-"; splice_chain ",22183117^22183034-22182937^22182859-22182515^22182427-"; sources "Undefined,Undefined"; NMorMRNA "null"; degree "4"; dimension "2_2";
chrA02	Undefined	as_event	22212309	22212569	.	-	.	transcript_id "TCONS_00005453/TCONS_00005454,TCONS_00005455"; gene_id "chrA02:22202998-22214132C"; flanks "22212569-,22212309^"; structure "0,1^2-"; splice_chain ",22212457^22212382-"; sources "Undefined,Undefined"; NMorMRNA "null"; degree "4"; dimension "2_2";
chrA02	Undefined	as_event	22230725	22231345	.	-	.	transcript_id "TCONS_00005457,TCONS_00005456"; gene_id "chrA02:22230725-22232037C"; flanks "22231345^,22230725]"; structure "1-,2-"; splice_chain "22231263-,22231241-"; sources "Undefined,Undefined"; NMorMRNA "null"; degree "4"; dimension "2_2";
chrA02	Undefined	as_event	22236201	22236526	.	-	.	transcript_id "TCONS_00005458,TCONS_00005459"; gene_id "chrA02:22234059-22237381C"; flanks "22236526-,22236201^"; structure "0,1^2-"; splice_chain ",22236403^22236335-"; sources "Undefined,Undefined"; NMorMRNA "null"; degree "4"; dimension "2_2";
chrA02	Undefined	as_event	22234812	22235140	.	-	.	transcript_id "TCONS_00005459,TCONS_00005458"; gene_id "chrA02:22234059-22237381C"; flanks "22235140-,22234812^"; structure "0,1^2-"; splice_chain ",22235013^22234917-"; sources "Undefined,Undefined"; NMorMRNA "null"; degree "4"; dimension "2_2";
chrA02	Undefined	as_event	22302284	22302680	.	-	.	transcript_id "TCONS_00005469,TCONS_00005468"; gene_id "chrA02:22301754-22303263C"; flanks "22302680-,22302284^"; structure "0,1^2-"; splice_chain ",22302549^22302332-"; sources "Undefined,Undefined"; NMorMRNA "null"; degree "4"; dimension "2_2";
chrA02	Undefined	as_event	22668417	22668901	.	-	.	transcript_id "TCONS_00005475,TCONS_00005476"; gene_id "chrA02:22667708-22669815C"; flanks "22668901^,22668417^"; structure "1-,2-"; splice_chain "22668495-,22668494-"; sources "Undefined,Undefined"; NMorMRNA "null"; degree "4"; dimension "2_2";
chrA02	Undefined	as_event	22704961	22705261	.	-	.	transcript_id "TCONS_00005477,TCONS_00005478"; gene_id "chrA02:22701333-22707604C"; flanks "22705261-,22704961^"; structure "0,1^2-"; splice_chain ",22705139^22705059-"; sources "Undefined,Undefined"; NMorMRNA "null"; degree "4"; dimension "2_2";
chrA02	Undefined	as_event	22704667	22704890	.	-	.	transcript_id "TCONS_00005477,TCONS_00005478"; gene_id "chrA02:22701333-22707604C"; flanks "22704890-,22704667^"; structure "0,1^2-"; splice_chain ",22704825^22704753-"; sources "Undefined,Undefined"; NMorMRNA "null"; degree "4"; dimension "2_2";
chrA02	Undefined	as_event	22715979	22716451	.	-	.	transcript_id "TCONS_00005480,TCONS_00005481"; gene_id "chrA02:22714307-22718007C"; flanks "22716451-,22715979^"; structure "0,1^2-"; splice_chain ",22716237^22716155-"; sources "Undefined,Undefined"; NMorMRNA "null"; degree "4"; dimension "2_2";
chrA02	Undefined	as_event	22715678	22715979	.	-	.	transcript_id "TCONS_00005481,TCONS_00005479/TCONS_00005480"; gene_id "chrA02:22714307-22718007C"; flanks "22715979^,22715678^"; structure "1-,2-"; splice_chain "22715760-,22715752-"; sources "Undefined,Undefined"; NMorMRNA "null"; degree "4"; dimension "2_2";
chrA02	Undefined	as_event	22714711	22715009	.	-	.	transcript_id "TCONS_00005480,TCONS_00005479"; gene_id "chrA02:22714307-22718007C"; flanks "22715009-,22714711^"; structure "0,1^2-"; splice_chain ",22714903^22714824-"; sources "Undefined,Undefined"; NMorMRNA "null"; degree "4"; dimension "2_2";
chrA02	Undefined	as_event	22823456	22824585	.	-	.	transcript_id "TCONS_00005487,TCONS_00005486"; gene_id "chrA02:22823019-22825852C"; flanks "22824585-,22823456^"; structure "0,1^2-"; splice_chain ",22824072^22823680-"; sources "Undefined,Undefined"; NMorMRNA "null"; degree "4"; dimension "2_2";
chrA02	Undefined	as_event	23110096	23110929	.	-	.	transcript_id "TCONS_00005494,TCONS_00005495"; gene_id "chrA02:23108682-23110929C"; flanks "23110929[,23110096^"; structure "1^3-,2^4-"; splice_chain "23110322^23110217-,23110321^23110216-"; sources "Undefined,Undefined"; NMorMRNA "null"; degree "4"; dimension "2_2";
chrA02	Undefined	as_event	23158326	23158491	.	-	.	transcript_id "TCONS_00005496,TCONS_00005497"; gene_id "chrA02:23154734-23159236C"; flanks "23158491^,23158326^"; structure "1-,2-"; splice_chain "23158406-,23158404-"; sources "Undefined,Undefined"; NMorMRNA "null"; degree "4"; dimension "2_2";
chrA02	Undefined	as_event	23157848	23158070	.	-	.	transcript_id "TCONS_00005496,TCONS_00005497"; gene_id "chrA02:23154734-23159236C"; flanks "23158070-,23157848^"; structure "0,1^2-"; splice_chain ",23158014^23157935-"; sources "Undefined,Undefined"; NMorMRNA "null"; degree "4"; dimension "2_2";
chrA02	Undefined	as_event	23416458	23416735	.	-	.	transcript_id "TCONS_00005503/TCONS_00005504/TCONS_00005506,TCONS_00005505"; gene_id "chrA02:23412377-23417669C"; flanks "23416735-,23416458^"; structure "0,1^2-"; splice_chain ",23416646^23416548-"; sources "Undefined,Undefined"; NMorMRNA "null"; degree "4"; dimension "2_2";
chrA02	Undefined	as_event	23415766	23416099	.	-	.	transcript_id "TCONS_00005503,TCONS_00005505/TCONS_00005506"; gene_id "chrA02:23412377-23417669C"; flanks "23416099-,23415766^"; structure "0,1^2-"; splice_chain ",23416066^23415946-"; sources "Undefined,Undefined"; NMorMRNA "null"; degree "4"; dimension "2_2";
chrA02	Undefined	as_event	23415586	23416099	.	-	.	transcript_id "TCONS_00005504,TCONS_00005505/TCONS_00005506,TCONS_00005503"; gene_id "chrA02:23412377-23417669C"; flanks "23416099-,23415586^"; structure "0,1^2-3^4-,3^4-"; splice_chain ",23416066^23415946-23415766^23415684-,23415766^23415684-"; sources "Undefined,Undefined,Undefined"; NMorMRNA "null"; degree "9"; dimension "3_3";
chrA02	Undefined	as_event	23414893	23415433	.	-	.	transcript_id "TCONS_00005503,TCONS_00005504/TCONS_00005505/TCONS_00005506"; gene_id "chrA02:23412377-23417669C"; flanks "23415433-,23414893^"; structure "1^3-,2^4-"; splice_chain "23415375^23415041-,23415365^23415031-"; sources "Undefined,Undefined"; NMorMRNA "null"; degree "4"; dimension "2_2";
chrA02	Undefined	as_event	23413916	23414152	.	-	.	transcript_id "TCONS_00005503/TCONS_00005504,TCONS_00005505/TCONS_00005506"; gene_id "chrA02:23412377-23417669C"; flanks "23414152-,23413916^"; structure "0,1^2-"; splice_chain ",23414049^23413958-"; sources "Undefined,Undefined"; NMorMRNA "null"; degree "4"; dimension "2_2";
chrA02	Undefined	as_event	23582207	23585944	.	-	.	transcript_id "TCONS_00005513,TCONS_00005512"; gene_id "chrA02:23580207-23586141C"; flanks "23585944-,23582207^"; structure "1^4-,2^3-"; splice_chain "23585520^23582309-,23585511^23582378-"; sources "Undefined,Undefined"; NMorMRNA "null"; degree "4"; dimension "2_2";
chrA02	Undefined	as_event	23692608	23692973	.	-	.	transcript_id "TCONS_00005523,TCONS_00005521/TCONS_00005522/TCONS_00005524"; gene_id "chrA02:23686737-23693793C"; flanks "23692973-,23692608^"; structure "0,1^2-"; splice_chain ",23692815^23692724-"; sources "Undefined,Undefined"; NMorMRNA "null"; degree "4"; dimension "2_2";
chrA02	Undefined	as_event	23687877	23692388	.	-	.	transcript_id "TCONS_00005521,TCONS_00005522/TCONS_00005523"; gene_id "chrA02:23686737-23693793C"; flanks "23692388^,23687877-"; structure "1-2^3-4^5-6^,7-8^9-10^11-12^"; splice_chain "23692271-23692204^23692112-23691750^23691589-23690935^,23689238-23689171^23689074-23688709^23688632-23687978^"; sources "Undefined,Undefined"; NMorMRNA "null"; degree "4"; dimension "2_2";
chrA02	Undefined	as_event	23686737	23687185	.	-	.	transcript_id "TCONS_00005522,TCONS_00005521/TCONS_00005523"; gene_id "chrA02:23686737-23693793C"; flanks "23687185-,23686737]"; structure "0,1^2-"; splice_chain ",23687024^23686941-"; sources "Undefined,Undefined"; NMorMRNA "null"; degree "4"; dimension "2_2";
chrA02	Undefined	as_event	23758248	23759038	.	-	.	transcript_id "TCONS_00005528,TCONS_00005529"; gene_id "chrA02:23758248-23759575C"; flanks "23759038^,23758248]"; structure "1-,2-"; splice_chain "23758675-,23758653-"; sources "Undefined,Undefined"; NMorMRNA "null"; degree "4"; dimension "2_2";
chrA02	Undefined	as_event	23999320	23999571	.	-	.	transcript_id "TCONS_00005537,TCONS_00005538"; gene_id "chrA02:23996665-23999955C"; flanks "23999571-,23999320^"; structure "0,1^2-"; splice_chain ",23999476^23999387-"; sources "Undefined,Undefined"; NMorMRNA "null"; degree "4"; dimension "2_2";
chrA02	Undefined	as_event	24066214	24066945	.	-	.	transcript_id "TCONS_00005542,TCONS_00005543"; gene_id "chrA02:24066214-24068659C"; flanks "24066945-,24066214]"; structure "0,1^2-"; splice_chain ",24066810^24066744-"; sources "Undefined,Undefined"; NMorMRNA "null"; degree "4"; dimension "2_2";
chrA02	Undefined	as_event	24171961	24172339	.	-	.	transcript_id "TCONS_00005545/TCONS_00005546,TCONS_00005547"; gene_id "chrA02:24169683-24173466C"; flanks "24172339-,24171961^"; structure "0,1^2-"; splice_chain ",24172168^24172093-"; sources "Undefined,Undefined"; NMorMRNA "null"; degree "4"; dimension "2_2";
chrA02	Undefined	as_event	24170290	24170451	.	-	.	transcript_id "TCONS_00005546,TCONS_00005545"; gene_id "chrA02:24169683-24173466C"; flanks "24170451^,24170290^"; structure "1-,2-"; splice_chain "24170376-,24170375-"; sources "Undefined,Undefined"; NMorMRNA "null"; degree "4"; dimension "2_2";
[truncated: 18,988 more rows]
