# Supplementary material for: Differences in Alternative Splicing between Yellow and Black-Seeded Rapeseed
Source: Plants (Basel). 2020 Jul 31;9(8):977. doi: 10.3390/plants9080977 (PMC7465011; doi:10.3390/plants9080977)
Supplement: Supplementary file 1 [file plants-09-00977-s001.zip › Supplementary Materials/Table S2/SRR5591720cufcompF.combined_sorted.gtf_astalavista.gtf]

chrA01	Undefined	as_event	62372	62654	.	+	.	transcript_id "TCONS_00000006,TCONS_00000005"; gene_id "chrA01:61584-64508W"; flanks "62372-,62654^"; structure "0,1^2-"; splice_chain ",62448^62530-"; sources "Undefined,Undefined"; NMorMRNA "null"; degree "4"; dimension "2_2";
chrA01	Undefined	as_event	63365	63542	.	+	.	transcript_id "TCONS_00000006,TCONS_00000005"; gene_id "chrA01:61584-64508W"; flanks "63365-,63542-"; structure "1^,2^"; splice_chain "63469^,63470^"; sources "Undefined,Undefined"; NMorMRNA "null"; degree "4"; dimension "2_2";
chrA01	Undefined	as_event	63853	64028	.	+	.	transcript_id "TCONS_00000006,TCONS_00000005"; gene_id "chrA01:61584-64508W"; flanks "63853-,64028-"; structure "1^,2^"; splice_chain "63964^,63965^"; sources "Undefined,Undefined"; NMorMRNA "null"; degree "4"; dimension "2_2";
chrA01	Undefined	as_event	76059	76692	.	+	.	transcript_id "TCONS_00000009,TCONS_00000010"; gene_id "chrA01:74763-78206W"; flanks "76059-,76692^"; structure "0,1^2-3^4-"; splice_chain ",76143^76218-76318^76394-"; sources "Undefined,Undefined"; NMorMRNA "null"; degree "4"; dimension "2_2";
chrA01	Undefined	as_event	96289	96463	.	+	.	transcript_id "TCONS_00000011,TCONS_00000012"; gene_id "chrA01:96028-96685W"; flanks "96289-,96463^"; structure "0,1^2-"; splice_chain ",96333^96421-"; sources "Undefined,Undefined"; NMorMRNA "null"; degree "4"; dimension "2_2";
chrA01	Undefined	as_event	244312	244567	.	+	.	transcript_id "TCONS_00000020,TCONS_00000021"; gene_id "chrA01:242854-249411W"; flanks "244312-,244567^"; structure "0,1^2-"; splice_chain ",244413^244487-"; sources "Undefined,Undefined"; NMorMRNA "null"; degree "4"; dimension "2_2";
chrA01	Undefined	as_event	244487	244806	.	+	.	transcript_id "TCONS_00000021,TCONS_00000022"; gene_id "chrA01:242854-249411W"; flanks "244487-,244806-"; structure "1^,2^"; splice_chain "244567^,244568^"; sources "Undefined,Undefined"; NMorMRNA "null"; degree "4"; dimension "2_2";
chrA01	Undefined	as_event	244312	244806	.	+	.	transcript_id "TCONS_00000021,TCONS_00000022,TCONS_00000020"; gene_id "chrA01:242854-249411W"; flanks "244312-,244806-"; structure "1^2-3^,1^2-4^,3^"; splice_chain "244413^244487-244567^,244413^244487-244568^,244567^"; sources "Undefined,Undefined,Undefined"; NMorMRNA "null"; degree "9"; dimension "3_3";
chrA01	Undefined	as_event	244872	245123	.	+	.	transcript_id "TCONS_00000021,TCONS_00000020/TCONS_00000022"; gene_id "chrA01:242854-249411W"; flanks "244872^,245123^"; structure "1-,2-"; splice_chain "245023-,245039-"; sources "Undefined,Undefined"; NMorMRNA "null"; degree "4"; dimension "2_2";
chrA01	Undefined	as_event	249051	249411	.	+	.	transcript_id "TCONS_00000021,TCONS_00000020/TCONS_00000022"; gene_id "chrA01:242854-249411W"; flanks "249051-,249411]"; structure "0,1^2-"; splice_chain ",249148^249223-"; sources "Undefined,Undefined"; NMorMRNA "null"; degree "4"; dimension "2_2";
chrA01	Undefined	as_event	263791	264223	.	+	.	transcript_id "TCONS_00000029,TCONS_00000028"; gene_id "chrA01:263343-264223W"; flanks "263791-,264223]"; structure "0,1^2-"; splice_chain ",263851^263926-"; sources "Undefined,Undefined"; NMorMRNA "null"; degree "4"; dimension "2_2";
chrA01	Undefined	as_event	354565	354879	.	+	.	transcript_id "TCONS_00000033,TCONS_00000034"; gene_id "chrA01:353067-355761W"; flanks "354565^,354879^"; structure "1-,2-"; splice_chain "354675-,354778-"; sources "Undefined,Undefined"; NMorMRNA "null"; degree "4"; dimension "2_2";
chrA01	Undefined	as_event	486071	486979	.	+	.	transcript_id "TCONS_00000045,TCONS_00000046"; gene_id "chrA01:485220-487882W"; flanks "486071-,486979^"; structure "0,1^2-"; splice_chain ",486187^486258-"; sources "Undefined,Undefined"; NMorMRNA "null"; degree "4"; dimension "2_2";
chrA01	Undefined	as_event	487233	487457	.	+	.	transcript_id "TCONS_00000045,TCONS_00000046"; gene_id "chrA01:485220-487882W"; flanks "487233-,487457^"; structure "0,1^2-"; splice_chain ",487292^487374-"; sources "Undefined,Undefined"; NMorMRNA "null"; degree "4"; dimension "2_2";
chrA01	Undefined	as_event	512560	512986	.	+	.	transcript_id "TCONS_00000051,TCONS_00000052"; gene_id "chrA01:511969-513119W"; flanks "512560-,512986^"; structure "0,1^2-"; splice_chain ",512818^512910-"; sources "Undefined,Undefined"; NMorMRNA "null"; degree "4"; dimension "2_2";
chrA01	Undefined	as_event	620806	622114	.	+	.	transcript_id "TCONS_00000071,TCONS_00000072"; gene_id "chrA01:620806-622114W"; flanks "620806[,622114]"; structure "0,1^2-"; splice_chain ",621690^621988-"; sources "Undefined,Undefined"; NMorMRNA "null"; degree "4"; dimension "2_2";
chrA01	Undefined	as_event	660798	661109	.	+	.	transcript_id "TCONS_00000078,TCONS_00000079"; gene_id "chrA01:658188-661378W"; flanks "660798-,661109-"; structure "1^,2^"; splice_chain "660982^,660987^"; sources "Undefined,Undefined"; NMorMRNA "null"; degree "4"; dimension "2_2";
chrA01	Undefined	as_event	734819	735660	.	+	.	transcript_id "TCONS_00000089,TCONS_00000088"; gene_id "chrA01:733273-735660W"; flanks "734819-,735660]"; structure "0,1^2-"; splice_chain ",734881^735186-"; sources "Undefined,Undefined"; NMorMRNA "null"; degree "4"; dimension "2_2";
chrA01	Undefined	as_event	734246	735660	.	+	.	transcript_id "TCONS_00000089,TCONS_00000088,TCONS_00000087"; gene_id "chrA01:733273-735660W"; flanks "734246-,735660]"; structure "1^2-,1^2-3^4-,5^6-"; splice_chain "734739^734819-,734739^734819-734881^735186-,735253^735342-"; sources "Undefined,Undefined,Undefined"; NMorMRNA "null"; degree "9"; dimension "3_3";
chrA01	Undefined	as_event	758144	761182	.	+	.	transcript_id "TCONS_00000092,TCONS_00000091"; gene_id "chrA01:757392-761182W"; flanks "758144-,761182]"; structure "1^3-,2^4-"; splice_chain "760411^760828-,760421^760838-"; sources "Undefined,Undefined"; NMorMRNA "null"; degree "4"; dimension "2_2";
chrA01	Undefined	as_event	782323	783025	.	+	.	transcript_id "TCONS_00000093,TCONS_00000094"; gene_id "chrA01:782323-787313W"; flanks "782323[,783025-"; structure "1^,2^"; splice_chain "782855^,782859^"; sources "Undefined,Undefined"; NMorMRNA "null"; degree "4"; dimension "2_2";
chrA01	Undefined	as_event	918987	919164	.	+	.	transcript_id "TCONS_00000108,TCONS_00000109"; gene_id "chrA01:915368-919463W"; flanks "918987^,919164^"; structure "1-,2-"; splice_chain "919090-,919095-"; sources "Undefined,Undefined"; NMorMRNA "null"; degree "4"; dimension "2_2";
chrA01	Undefined	as_event	925745	926117	.	+	.	transcript_id "TCONS_00000112,TCONS_00000111"; gene_id "chrA01:924692-927936W"; flanks "925745^,926117^"; structure "1-,2-"; splice_chain "925832-,926048-"; sources "Undefined,Undefined"; NMorMRNA "null"; degree "4"; dimension "2_2";
chrA01	Undefined	as_event	1179430	1179896	.	+	.	transcript_id "TCONS_00000133,TCONS_00000134"; gene_id "chrA01:1174523-1181075W"; flanks "1179430-,1179896^"; structure "0,1^2-"; splice_chain ",1179651^1179735-"; sources "Undefined,Undefined"; NMorMRNA "null"; degree "4"; dimension "2_2";
chrA01	Undefined	as_event	1185307	1185845	.	+	.	transcript_id "TCONS_00000136,TCONS_00000135"; gene_id "chrA01:1184671-1186409W"; flanks "1185307-,1185845-"; structure "1^2-4^,3^"; splice_chain "1185424^1185511-1185756^,1185744^"; sources "Undefined,Undefined"; NMorMRNA "null"; degree "4"; dimension "2_2";
chrA01	Undefined	as_event	1203860	1204154	.	+	.	transcript_id "TCONS_00000138,TCONS_00000137"; gene_id "chrA01:1201368-1207265W"; flanks "1203860^,1204154^"; structure "1-,2-"; splice_chain "1203978-,1203981-"; sources "Undefined,Undefined"; NMorMRNA "null"; degree "4"; dimension "2_2";
chrA01	Undefined	as_event	1295725	1295982	.	+	.	transcript_id "TCONS_00000146,TCONS_00000147"; gene_id "chrA01:1295479-1298518W"; flanks "1295725^,1295982^"; structure "1-,2-"; splice_chain "1295857-,1295937-"; sources "Undefined,Undefined"; NMorMRNA "null"; degree "4"; dimension "2_2";
chrA01	Undefined	as_event	1393644	1393994	.	+	.	transcript_id "TCONS_00000159,TCONS_00000160"; gene_id "chrA01:1393323-1396400W"; flanks "1393644-,1393994^"; structure "0,1^2-"; splice_chain ",1393829^1393904-"; sources "Undefined,Undefined"; NMorMRNA "null"; degree "4"; dimension "2_2";
chrA01	Undefined	as_event	1394074	1394343	.	+	.	transcript_id "TCONS_00000159,TCONS_00000160"; gene_id "chrA01:1393323-1396400W"; flanks "1394074-,1394343^"; structure "0,1^2-"; splice_chain ",1394187^1394284-"; sources "Undefined,Undefined"; NMorMRNA "null"; degree "4"; dimension "2_2";
chrA01	Undefined	as_event	1555882	1556290	.	+	.	transcript_id "TCONS_00000172,TCONS_00000173"; gene_id "chrA01:1553945-1557571W"; flanks "1555882-,1556290^"; structure "0,1^2-"; splice_chain ",1556004^1556095-"; sources "Undefined,Undefined"; NMorMRNA "null"; degree "4"; dimension "2_2";
chrA01	Undefined	as_event	1556375	1556977	.	+	.	transcript_id "TCONS_00000172,TCONS_00000173"; gene_id "chrA01:1553945-1557571W"; flanks "1556375-,1556977^"; structure "0,1^2-3^4-"; splice_chain ",1556562^1556650-1556820^1556897-"; sources "Undefined,Undefined"; NMorMRNA "null"; degree "4"; dimension "2_2";
chrA01	Undefined	as_event	1602992	1603237	.	+	.	transcript_id "TCONS_00000179,TCONS_00000180"; gene_id "chrA01:1601325-1605113W"; flanks "1602992-,1603237^"; structure "0,1^2-"; splice_chain ",1603044^1603123-"; sources "Undefined,Undefined"; NMorMRNA "null"; degree "4"; dimension "2_2";
chrA01	Undefined	as_event	1626959	1627720	.	+	.	transcript_id "TCONS_00000183,TCONS_00000184"; gene_id "chrA01:1626959-1629719W"; flanks "1626959[,1627720^"; structure "1^3-,2^4-"; splice_chain "1627396^1627502-,1627398^1627504-"; sources "Undefined,Undefined"; NMorMRNA "null"; degree "4"; dimension "2_2";
chrA01	Undefined	as_event	1629028	1629336	.	+	.	transcript_id "TCONS_00000183,TCONS_00000184"; gene_id "chrA01:1626959-1629719W"; flanks "1629028-,1629336-"; structure "1^,2^"; splice_chain "1629060^,1629061^"; sources "Undefined,Undefined"; NMorMRNA "null"; degree "4"; dimension "2_2";
chrA01	Undefined	as_event	1685631	1686117	.	+	.	transcript_id "TCONS_00000199,TCONS_00000198"; gene_id "chrA01:1685469-1693632W"; flanks "1685631^,1686117^"; structure "1-,2-"; splice_chain "1685985-,1686035-"; sources "Undefined,Undefined"; NMorMRNA "null"; degree "4"; dimension "2_2";
chrA01	Undefined	as_event	1698342	1699381	.	+	.	transcript_id "TCONS_00000201,TCONS_00000200"; gene_id "chrA01:1698342-1703869W"; flanks "1698342[,1699381^"; structure "0,1^2-"; splice_chain ",1699066^1699159-"; sources "Undefined,Undefined"; NMorMRNA "null"; degree "4"; dimension "2_2";
chrA01	Undefined	as_event	1716815	1717075	.	+	.	transcript_id "TCONS_00000203,TCONS_00000204"; gene_id "chrA01:1714708-1718461W"; flanks "1716815-,1717075^"; structure "0,1^2-"; splice_chain ",1716885^1716976-"; sources "Undefined,Undefined"; NMorMRNA "null"; degree "4"; dimension "2_2";
chrA01	Undefined	as_event	1717466	1717644	.	+	.	transcript_id "TCONS_00000204,TCONS_00000203"; gene_id "chrA01:1714708-1718461W"; flanks "1717466-,1717644-"; structure "1^,2^"; splice_chain "1717546^,1717549^"; sources "Undefined,Undefined"; NMorMRNA "null"; degree "4"; dimension "2_2";
chrA01	Undefined	as_event	1729418	1729802	.	+	.	transcript_id "TCONS_00000207,TCONS_00000208"; gene_id "chrA01:1729355-1735427W"; flanks "1729418^,1729802-"; structure "0,1-2^"; splice_chain ",1729558-1729631^"; sources "Undefined,Undefined"; NMorMRNA "null"; degree "4"; dimension "2_2";
chrA01	Undefined	as_event	1787823	1788068	.	+	.	transcript_id "TCONS_00000216,TCONS_00000215"; gene_id "chrA01:1786298-1790762W"; flanks "1787823-,1788068^"; structure "0,1^2-"; splice_chain ",1787874^1787988-"; sources "Undefined,Undefined"; NMorMRNA "null"; degree "4"; dimension "2_2";
chrA01	Undefined	as_event	1788318	1788512	.	+	.	transcript_id "TCONS_00000216,TCONS_00000215"; gene_id "chrA01:1786298-1790762W"; flanks "1788318-,1788512-"; structure "1^,2^"; splice_chain "1788418^,1788419^"; sources "Undefined,Undefined"; NMorMRNA "null"; degree "4"; dimension "2_2";
chrA01	Undefined	as_event	1789007	1789539	.	+	.	transcript_id "TCONS_00000216,TCONS_00000215"; gene_id "chrA01:1786298-1790762W"; flanks "1789007-,1789539^"; structure "1^3-,2^4-"; splice_chain "1789306^1789387-,1789316^1789397-"; sources "Undefined,Undefined"; NMorMRNA "null"; degree "4"; dimension "2_2";
chrA01	Undefined	as_event	1790495	1790703	.	+	.	transcript_id "TCONS_00000215,TCONS_00000216"; gene_id "chrA01:1786298-1790762W"; flanks "1790495-,1790703-"; structure "1^,2^"; splice_chain "1790612^,1790613^"; sources "Undefined,Undefined"; NMorMRNA "null"; degree "4"; dimension "2_2";
chrA01	Undefined	as_event	1830536	1830706	.	+	.	transcript_id "TCONS_00000218,TCONS_00000217"; gene_id "chrA01:1829636-1832242W"; flanks "1830536^,1830706^"; structure "1-,2-"; splice_chain "1830620-,1830621-"; sources "Undefined,Undefined"; NMorMRNA "null"; degree "4"; dimension "2_2";
chrA01	Undefined	as_event	1831200	1831715	.	+	.	transcript_id "TCONS_00000217,TCONS_00000218"; gene_id "chrA01:1829636-1832242W"; flanks "1831200-,1831715^"; structure "0,1^2-"; splice_chain ",1831410^1831510-"; sources "Undefined,Undefined"; NMorMRNA "null"; degree "4"; dimension "2_2";
chrA01	Undefined	as_event	1844284	1844506	.	+	.	transcript_id "TCONS_00000220,TCONS_00000219"; gene_id "chrA01:1842426-1850104W"; flanks "1844284^,1844506^"; structure "1-,2-"; splice_chain "1844384-,1844387-"; sources "Undefined,Undefined"; NMorMRNA "null"; degree "4"; dimension "2_2";
chrA01	Undefined	as_event	1844594	1844818	.	+	.	transcript_id "TCONS_00000219,TCONS_00000220"; gene_id "chrA01:1842426-1850104W"; flanks "1844594-,1844818-"; structure "1^,2^"; splice_chain "1844722^,1844723^"; sources "Undefined,Undefined"; NMorMRNA "null"; degree "4"; dimension "2_2";
chrA01	Undefined	as_event	1845036	1845205	.	+	.	transcript_id "TCONS_00000219,TCONS_00000220"; gene_id "chrA01:1842426-1850104W"; flanks "1845036-,1845205-"; structure "1^,2^"; splice_chain "1845091^,1845106^"; sources "Undefined,Undefined"; NMorMRNA "null"; degree "4"; dimension "2_2";
chrA01	Undefined	as_event	1846000	1846614	.	+	.	transcript_id "TCONS_00000220/TCONS_00000221,TCONS_00000219"; gene_id "chrA01:1842426-1850104W"; flanks "1846000-,1846614^"; structure "0,1^2-"; splice_chain ",1846321^1846412-"; sources "Undefined,Undefined"; NMorMRNA "null"; degree "4"; dimension "2_2";
chrA01	Undefined	as_event	1849500	1850104	.	+	.	transcript_id "TCONS_00000220,TCONS_00000221"; gene_id "chrA01:1842426-1850104W"; flanks "1849500-,1850104]"; structure "0,1^2-"; splice_chain ",1849754^1849878-"; sources "Undefined,Undefined"; NMorMRNA "null"; degree "4"; dimension "2_2";
chrA01	Undefined	as_event	2109968	2110240	.	+	.	transcript_id "TCONS_00000238,TCONS_00000237"; gene_id "chrA01:2107627-2110375W"; flanks "2109968-,2110240^"; structure "1^3-,2^4-"; splice_chain "2110075^2110168-,2110077^2110170-"; sources "Undefined,Undefined"; NMorMRNA "null"; degree "4"; dimension "2_2";
chrA01	Undefined	as_event	2273954	2274177	.	+	.	transcript_id "TCONS_00000261,TCONS_00000260"; gene_id "chrA01:2273465-2275684W"; flanks "2273954^,2274177^"; structure "1-,2-"; splice_chain "2274044-,2274045-"; sources "Undefined,Undefined"; NMorMRNA "null"; degree "4"; dimension "2_2";
chrA01	Undefined	as_event	2274045	2274361	.	+	.	transcript_id "TCONS_00000260,TCONS_00000259"; gene_id "chrA01:2273465-2275684W"; flanks "2274045-,2274361-"; structure "1^,2^"; splice_chain "2274177^,2274178^"; sources "Undefined,Undefined"; NMorMRNA "null"; degree "4"; dimension "2_2";
chrA01	Undefined	as_event	2273954	2274361	.	+	.	transcript_id "TCONS_00000261,TCONS_00000260,TCONS_00000259"; gene_id "chrA01:2273465-2275684W"; flanks "2273954^,2274361-"; structure "1-3^,2-3^,2-4^"; splice_chain "2274044-2274177^,2274045-2274177^,2274045-2274178^"; sources "Undefined,Undefined,Undefined"; NMorMRNA "null"; degree "9"; dimension "3_3";
chrA01	Undefined	as_event	2274879	2275308	.	+	.	transcript_id "TCONS_00000259,TCONS_00000261"; gene_id "chrA01:2273465-2275684W"; flanks "2274879^,2275308^"; structure "1-,2-"; splice_chain "2275189-,2275190-"; sources "Undefined,Undefined"; NMorMRNA "null"; degree "4"; dimension "2_2";
chrA01	Undefined	as_event	2275190	2275500	.	+	.	transcript_id "TCONS_00000260,TCONS_00000261"; gene_id "chrA01:2273465-2275684W"; flanks "2275190-,2275500^"; structure "0,1^2-"; splice_chain ",2275308^2275411-"; sources "Undefined,Undefined"; NMorMRNA "null"; degree "4"; dimension "2_2";
chrA01	Undefined	as_event	2274879	2275500	.	+	.	transcript_id "TCONS_00000259,TCONS_00000260,TCONS_00000261"; gene_id "chrA01:2273465-2275684W"; flanks "2274879^,2275500^"; structure "1-3^4-,2-,2-3^4-"; splice_chain "2275189-2275308^2275411-,2275190-,2275190-2275308^2275411-"; sources "Undefined,Undefined,Undefined"; NMorMRNA "null"; degree "9"; dimension "3_3";
chrA01	Undefined	as_event	2499185	2499340	.	+	.	transcript_id "TCONS_00000273,TCONS_00000272"; gene_id "chrA01:2495281-2499621W"; flanks "2499185-,2499340-"; structure "1^,2^"; splice_chain "2499244^,2499247^"; sources "Undefined,Undefined"; NMorMRNA "null"; degree "4"; dimension "2_2";
chrA01	Undefined	as_event	2517804	2518168	.	+	.	transcript_id "TCONS_00000275,TCONS_00000276"; gene_id "chrA01:2517654-2518531W"; flanks "2517804-,2518168^"; structure "1^3-,2^4-"; splice_chain "2517878^2518034-,2517882^2518038-"; sources "Undefined,Undefined"; NMorMRNA "null"; degree "4"; dimension "2_2";
chrA01	Undefined	as_event	2942451	2942952	.	+	.	transcript_id "TCONS_00000309,TCONS_00000308"; gene_id "chrA01:2942304-2945832W"; flanks "2942451-,2942952-"; structure "1^,2^"; splice_chain "2942621^,2942812^"; sources "Undefined,Undefined"; NMorMRNA "null"; degree "4"; dimension "2_2";
chrA01	Undefined	as_event	3028148	3028367	.	+	.	transcript_id "TCONS_00000312,TCONS_00000313"; gene_id "chrA01:3025659-3028367W"; flanks "3028148-,3028367]"; structure "0,1^2-"; splice_chain ",3028231^3028322-"; sources "Undefined,Undefined"; NMorMRNA "null"; degree "4"; dimension "2_2";
chrA01	Undefined	as_event	3114387	3114556	.	+	.	transcript_id "TCONS_00000319,TCONS_00000321"; gene_id "chrA01:3112378-3115337W"; flanks "3114387^,3114556^"; structure "1-,2-"; splice_chain "3114465-,3114479-"; sources "Undefined,Undefined"; NMorMRNA "null"; degree "4"; dimension "2_2";
chrA01	Undefined	as_event	3114317	3114556	.	+	.	transcript_id "TCONS_00000320,TCONS_00000319,TCONS_00000321"; gene_id "chrA01:3112378-3115337W"; flanks "3114317-,3114556^"; structure "0,1^2-,1^3-"; splice_chain ",3114387^3114465-,3114387^3114479-"; sources "Undefined,Undefined,Undefined"; NMorMRNA "null"; degree "9"; dimension "3_3";
chrA01	Undefined	as_event	3143288	3143476	.	+	.	transcript_id "TCONS_00000325,TCONS_00000326"; gene_id "chrA01:3141841-3143476W"; flanks "3143288-,3143476]"; structure "0,1^2-"; splice_chain ",3143357^3143441-"; sources "Undefined,Undefined"; NMorMRNA "null"; degree "4"; dimension "2_2";
chrA01	Undefined	as_event	3188816	3189265	.	+	.	transcript_id "TCONS_00000330,TCONS_00000329"; gene_id "chrA01:3187748-3192319W"; flanks "3188816-,3189265^"; structure "0,1^2-"; splice_chain ",3188935^3189029-"; sources "Undefined,Undefined"; NMorMRNA "null"; degree "4"; dimension "2_2";
chrA01	Undefined	as_event	3190913	3191686	.	+	.	transcript_id "TCONS_00000330,TCONS_00000331"; gene_id "chrA01:3187748-3192319W"; flanks "3190913-,3191686^"; structure "0,1^2-"; splice_chain ",3191427^3191513-"; sources "Undefined,Undefined"; NMorMRNA "null"; degree "4"; dimension "2_2";
chrA01	Undefined	as_event	3291865	3292367	.	+	.	transcript_id "TCONS_00000336,TCONS_00000337"; gene_id "chrA01:3290906-3292367W"; flanks "3291865-,3292367]"; structure "0,1^2-"; splice_chain ",3292037^3292121-"; sources "Undefined,Undefined"; NMorMRNA "null"; degree "4"; dimension "2_2";
chrA01	Undefined	as_event	3349989	3350293	.	+	.	transcript_id "TCONS_00000347,TCONS_00000346"; gene_id "chrA01:3343737-3352301W"; flanks "3349989-,3350293^"; structure "0,1^2-"; splice_chain ",3350105^3350195-"; sources "Undefined,Undefined"; NMorMRNA "null"; degree "4"; dimension "2_2";
chrA01	Undefined	as_event	3370703	3371092	.	+	.	transcript_id "TCONS_00000351,TCONS_00000352"; gene_id "chrA01:3368981-3371092W"; flanks "3370703-,3371092]"; structure "0,1^2-"; splice_chain ",3370748^3370835-"; sources "Undefined,Undefined"; NMorMRNA "null"; degree "4"; dimension "2_2";
chrA01	Undefined	as_event	3396081	3396253	.	+	.	transcript_id "TCONS_00000354,TCONS_00000355"; gene_id "chrA01:3395278-3396263W"; flanks "3396081-,3396253-"; structure "1^,2^"; splice_chain "3396159^,3396163^"; sources "Undefined,Undefined"; NMorMRNA "null"; degree "4"; dimension "2_2";
chrA01	Undefined	as_event	3398926	3399189	.	+	.	transcript_id "TCONS_00000356,TCONS_00000357"; gene_id "chrA01:3396665-3399997W"; flanks "3398926-,3399189^"; structure "0,1^2-"; splice_chain ",3399037^3399115-"; sources "Undefined,Undefined"; NMorMRNA "null"; degree "4"; dimension "2_2";
chrA01	Undefined	as_event	3467947	3468346	.	+	.	transcript_id "TCONS_00000363,TCONS_00000362,TCONS_00000364"; gene_id "chrA01:3466547-3470637W"; flanks "3467947-,3468346^"; structure "0,1^4-,2^3-"; splice_chain ",3468068^3468211-,3468084^3468181-"; sources "Undefined,Undefined,Undefined"; NMorMRNA "null"; degree "9"; dimension "3_3";
chrA01	Undefined	as_event	3684087	3684227	.	+	.	transcript_id "TCONS_00000369,TCONS_00000368"; gene_id "chrA01:3680753-3685455W"; flanks "3684087-,3684227-"; structure "1^,2^"; splice_chain "3684154^,3684158^"; sources "Undefined,Undefined"; NMorMRNA "null"; degree "4"; dimension "2_2";
chrA01	Undefined	as_event	3769413	3769885	.	+	.	transcript_id "TCONS_00000373,TCONS_00000372"; gene_id "chrA01:3769413-3770938W"; flanks "3769413[,3769885^"; structure "0,1^2-"; splice_chain ",3769692^3769831-"; sources "Undefined,Undefined"; NMorMRNA "null"; degree "4"; dimension "2_2";
chrA01	Undefined	as_event	3770176	3770499	.	+	.	transcript_id "TCONS_00000372,TCONS_00000373"; gene_id "chrA01:3769413-3770938W"; flanks "3770176-,3770499^"; structure "0,1^2-"; splice_chain ",3770250^3770358-"; sources "Undefined,Undefined"; NMorMRNA "null"; degree "4"; dimension "2_2";
chrA01	Undefined	as_event	4012110	4012656	.	+	.	transcript_id "TCONS_00000386,TCONS_00000387"; gene_id "chrA01:4012088-4014058W"; flanks "4012110^,4012656^"; structure "1-,2-"; splice_chain "4012469-,4012470-"; sources "Undefined,Undefined"; NMorMRNA "null"; degree "4"; dimension "2_2";
chrA01	Undefined	as_event	4029398	4029595	.	+	.	transcript_id "TCONS_00000389,TCONS_00000390"; gene_id "chrA01:4027289-4032841W"; flanks "4029398^,4029595^"; structure "1-,2-"; splice_chain "4029519-,4029521-"; sources "Undefined,Undefined"; NMorMRNA "null"; degree "4"; dimension "2_2";
chrA01	Undefined	as_event	4030557	4031175	.	+	.	transcript_id "TCONS_00000390,TCONS_00000389"; gene_id "chrA01:4027289-4032841W"; flanks "4030557-,4031175^"; structure "0,1^2-3^4-"; splice_chain ",4030661^4030745-4030966^4031062-"; sources "Undefined,Undefined"; NMorMRNA "null"; degree "4"; dimension "2_2";
chrA01	Undefined	as_event	4032093	4032570	.	+	.	transcript_id "TCONS_00000389,TCONS_00000390"; gene_id "chrA01:4027289-4032841W"; flanks "4032093-,4032570-"; structure "1^2-3^,4^"; splice_chain "4032201^4032292-4032470^,4032472^"; sources "Undefined,Undefined"; NMorMRNA "null"; degree "4"; dimension "2_2";
chrA01	Undefined	as_event	4077553	4077789	.	+	.	transcript_id "TCONS_00000392,TCONS_00000391"; gene_id "chrA01:4076510-4079675W"; flanks "4077553-,4077789-"; structure "1^,2^"; splice_chain "4077618^,4077631^"; sources "Undefined,Undefined"; NMorMRNA "null"; degree "4"; dimension "2_2";
chrA01	Undefined	as_event	4078411	4078717	.	+	.	transcript_id "TCONS_00000392,TCONS_00000391"; gene_id "chrA01:4076510-4079675W"; flanks "4078411^,4078717^"; structure "1-,2-"; splice_chain "4078501-,4078528-"; sources "Undefined,Undefined"; NMorMRNA "null"; degree "4"; dimension "2_2";
chrA01	Undefined	as_event	4078983	4079158	.	+	.	transcript_id "TCONS_00000392,TCONS_00000391"; gene_id "chrA01:4076510-4079675W"; flanks "4078983^,4079158^"; structure "1-,2-"; splice_chain "4079074-,4079076-"; sources "Undefined,Undefined"; NMorMRNA "null"; degree "4"; dimension "2_2";
chrA01	Undefined	as_event	4142803	4143096	.	+	.	transcript_id "TCONS_00000398,TCONS_00000399"; gene_id "chrA01:4142228-4143981W"; flanks "4142803-,4143096^"; structure "0,1^2-"; splice_chain ",4142942^4143022-"; sources "Undefined,Undefined"; NMorMRNA "null"; degree "4"; dimension "2_2";
chrA01	Undefined	as_event	4143403	4143981	.	+	.	transcript_id "TCONS_00000399,TCONS_00000398"; gene_id "chrA01:4142228-4143981W"; flanks "4143403-,4143981]"; structure "1^3-,2^4-"; splice_chain "4143503^4143621-,4143513^4143631-"; sources "Undefined,Undefined"; NMorMRNA "null"; degree "4"; dimension "2_2";
chrA01	Undefined	as_event	4193161	4193488	.	+	.	transcript_id "TCONS_00000401,TCONS_00000402"; gene_id "chrA01:4192072-4194378W"; flanks "4193161-,4193488^"; structure "0,1^2-"; splice_chain ",4193269^4193350-"; sources "Undefined,Undefined"; NMorMRNA "null"; degree "4"; dimension "2_2";
chrA01	Undefined	as_event	4193571	4193726	.	+	.	transcript_id "TCONS_00000401,TCONS_00000402"; gene_id "chrA01:4192072-4194378W"; flanks "4193571-,4193726^"; structure "0,1^2-"; splice_chain ",4193628^4193709-"; sources "Undefined,Undefined"; NMorMRNA "null"; degree "4"; dimension "2_2";
chrA01	Undefined	as_event	4387961	4389823	.	+	.	transcript_id "TCONS_00000416,TCONS_00000415"; gene_id "chrA01:4387404-4392804W"; flanks "4387961-,4389823^"; structure "1^3-,2^4-"; splice_chain "4388079^4389622-,4388084^4389627-"; sources "Undefined,Undefined"; NMorMRNA "null"; degree "4"; dimension "2_2";
chrA01	Undefined	as_event	4576848	4577408	.	+	.	transcript_id "TCONS_00000425,TCONS_00000424"; gene_id "chrA01:4575083-4578296W"; flanks "4576848-,4577408^"; structure "0,1^2-3^4-"; splice_chain ",4576966^4577044-4577145^4577226-"; sources "Undefined,Undefined"; NMorMRNA "null"; degree "4"; dimension "2_2";
chrA01	Undefined	as_event	4680463	4680586	.	+	.	transcript_id "TCONS_00000432,TCONS_00000433"; gene_id "chrA01:4678979-4681551W"; flanks "4680463^,4680586^"; structure "1-,2-"; splice_chain "4680529-,4680530-"; sources "Undefined,Undefined"; NMorMRNA "null"; degree "4"; dimension "2_2";
chrA01	Undefined	as_event	4680904	4681221	.	+	.	transcript_id "TCONS_00000432,TCONS_00000433"; gene_id "chrA01:4678979-4681551W"; flanks "4680904-,4681221^"; structure "0,1^2-"; splice_chain ",4680954^4681042-"; sources "Undefined,Undefined"; NMorMRNA "null"; degree "4"; dimension "2_2";
chrA01	Undefined	as_event	4778463	4778630	.	+	.	transcript_id "TCONS_00000439,TCONS_00000438"; gene_id "chrA01:4775719-4778646W"; flanks "4778463-,4778630-"; structure "1^,2^"; splice_chain "4778540^,4778542^"; sources "Undefined,Undefined"; NMorMRNA "null"; degree "4"; dimension "2_2";
chrA01	Undefined	as_event	4798867	4799624	.	+	.	transcript_id "TCONS_00000446,TCONS_00000445"; gene_id "chrA01:4798780-4803538W"; flanks "4798867^,4799624^"; structure "1-,2-"; splice_chain "4799384-,4799390-"; sources "Undefined,Undefined"; NMorMRNA "null"; degree "4"; dimension "2_2";
chrA01	Undefined	as_event	4802905	4803031	.	+	.	transcript_id "TCONS_00000445,TCONS_00000446"; gene_id "chrA01:4798780-4803538W"; flanks "4802905^,4803031^"; structure "1-,2-"; splice_chain "4802981-,4802990-"; sources "Undefined,Undefined"; NMorMRNA "null"; degree "4"; dimension "2_2";
chrA01	Undefined	as_event	4830823	4831114	.	+	.	transcript_id "TCONS_00000448,TCONS_00000447"; gene_id "chrA01:4828188-4834180W"; flanks "4830823-,4831114-"; structure "1^,2^"; splice_chain "4831004^,4831020^"; sources "Undefined,Undefined"; NMorMRNA "null"; degree "4"; dimension "2_2";
chrA01	Undefined	as_event	4832018	4832347	.	+	.	transcript_id "TCONS_00000447/TCONS_00000448,TCONS_00000449"; gene_id "chrA01:4828188-4834180W"; flanks "4832018-,4832347^"; structure "0,1^2-"; splice_chain ",4832143^4832211-"; sources "Undefined,Undefined"; NMorMRNA "null"; degree "4"; dimension "2_2";
chrA01	Undefined	as_event	4832758	4832949	.	+	.	transcript_id "TCONS_00000447/TCONS_00000448,TCONS_00000449"; gene_id "chrA01:4828188-4834180W"; flanks "4832758-,4832949-"; structure "1^,2^"; splice_chain "4832845^,4832848^"; sources "Undefined,Undefined"; NMorMRNA "null"; degree "4"; dimension "2_2";
chrA01	Undefined	as_event	4833660	4833868	.	+	.	transcript_id "TCONS_00000447,TCONS_00000448"; gene_id "chrA01:4828188-4834180W"; flanks "4833660-,4833868-"; structure "1^,2^"; splice_chain "4833763^,4833765^"; sources "Undefined,Undefined"; NMorMRNA "null"; degree "4"; dimension "2_2";
chrA01	Undefined	as_event	4875539	4875702	.	+	.	transcript_id "TCONS_00000453,TCONS_00000452"; gene_id "chrA01:4875057-4877520W"; flanks "4875539^,4875702^"; structure "1-,2-"; splice_chain "4875607-,4875609-"; sources "Undefined,Undefined"; NMorMRNA "null"; degree "4"; dimension "2_2";
chrA01	Undefined	as_event	4875834	4876120	.	+	.	transcript_id "TCONS_00000452,TCONS_00000453"; gene_id "chrA01:4875057-4877520W"; flanks "4875834-,4876120-"; structure "1^,2^"; splice_chain "4875911^,4875912^"; sources "Undefined,Undefined"; NMorMRNA "null"; degree "4"; dimension "2_2";
chrA01	Undefined	as_event	4894270	4894517	.	+	.	transcript_id "TCONS_00000456,TCONS_00000455"; gene_id "chrA01:4893330-4896504W"; flanks "4894270-,4894517-"; structure "1^,2^"; splice_chain "4894395^,4894396^"; sources "Undefined,Undefined"; NMorMRNA "null"; degree "4"; dimension "2_2";
chrA01	Undefined	as_event	5014103	5014275	.	+	.	transcript_id "TCONS_00000463,TCONS_00000464"; gene_id "chrA01:5008764-5015947W"; flanks "5014103^,5014275^"; structure "1-,2-"; splice_chain "5014195-,5014196-"; sources "Undefined,Undefined"; NMorMRNA "null"; degree "4"; dimension "2_2";
chrA01	Undefined	as_event	5014642	5014775	.	+	.	transcript_id "TCONS_00000463,TCONS_00000464"; gene_id "chrA01:5008764-5015947W"; flanks "5014642^,5014775^"; structure "1-,2-"; splice_chain "5014707-,5014708-"; sources "Undefined,Undefined"; NMorMRNA "null"; degree "4"; dimension "2_2";
chrA01	Undefined	as_event	5015375	5015947	.	+	.	transcript_id "TCONS_00000463,TCONS_00000464"; gene_id "chrA01:5008764-5015947W"; flanks "5015375-,5015947]"; structure "0,1^2-"; splice_chain ",5015597^5015799-"; sources "Undefined,Undefined"; NMorMRNA "null"; degree "4"; dimension "2_2";
chrA01	Undefined	as_event	5029083	5029640	.	+	.	transcript_id "TCONS_00000468,TCONS_00000469"; gene_id "chrA01:5029011-5032239W"; flanks "5029083^,5029640^"; structure "1-,2-"; splice_chain "5029356-,5029390-"; sources "Undefined,Undefined"; NMorMRNA "null"; degree "4"; dimension "2_2";
chrA01	Undefined	as_event	5168948	5169319	.	+	.	transcript_id "TCONS_00000473,TCONS_00000474"; gene_id "chrA01:5166084-5169319W"; flanks "5168948-,5169319]"; structure "0,1^2-"; splice_chain ",5169001^5169105-"; sources "Undefined,Undefined"; NMorMRNA "null"; degree "4"; dimension "2_2";
chrA01	Undefined	as_event	5235044	5235623	.	+	.	transcript_id "TCONS_00000481,TCONS_00000480"; gene_id "chrA01:5232991-5236643W"; flanks "5235044-,5235623^"; structure "0,1^2-"; splice_chain ",5235461^5235546-"; sources "Undefined,Undefined"; NMorMRNA "null"; degree "4"; dimension "2_2";
chrA01	Undefined	as_event	5235623	5236643	.	+	.	transcript_id "TCONS_00000480,TCONS_00000481"; gene_id "chrA01:5232991-5236643W"; flanks "5235623^,5236643]"; structure "1-,2-"; splice_chain "5236458-,5236461-"; sources "Undefined,Undefined"; NMorMRNA "null"; degree "4"; dimension "2_2";
chrA01	Undefined	as_event	5271358	5271488	.	+	.	transcript_id "TCONS_00000485,TCONS_00000484/TCONS_00000486"; gene_id "chrA01:5269964-5274630W"; flanks "5271358^,5271488^"; structure "1-,2-"; splice_chain "5271437-,5271438-"; sources "Undefined,Undefined"; NMorMRNA "null"; degree "4"; dimension "2_2";
chrA01	Undefined	as_event	5271488	5271710	.	+	.	transcript_id "TCONS_00000486,TCONS_00000484/TCONS_00000485"; gene_id "chrA01:5269964-5274630W"; flanks "5271488^,5271710^"; structure "1-,2-"; splice_chain "5271590-,5271593-"; sources "Undefined,Undefined"; NMorMRNA "null"; degree "4"; dimension "2_2";
chrA01	Undefined	as_event	5271710	5271851	.	+	.	transcript_id "TCONS_00000485,TCONS_00000484/TCONS_00000486"; gene_id "chrA01:5269964-5274630W"; flanks "5271710^,5271851^"; structure "1-,2-"; splice_chain "5271793-,5271795-"; sources "Undefined,Undefined"; NMorMRNA "null"; degree "4"; dimension "2_2";
chrA01	Undefined	as_event	5273005	5273434	.	+	.	transcript_id "TCONS_00000485/TCONS_00000486,TCONS_00000484"; gene_id "chrA01:5269964-5274630W"; flanks "5273005-,5273434^"; structure "0,1^2-"; splice_chain ",5273094^5273168-"; sources "Undefined,Undefined"; NMorMRNA "null"; degree "4"; dimension "2_2";
chrA01	Undefined	as_event	5288582	5288780	.	+	.	transcript_id "TCONS_00000490,TCONS_00000491"; gene_id "chrA01:5287950-5289766W"; flanks "5288582^,5288780^"; structure "1-,2-"; splice_chain "5288661-,5288670-"; sources "Undefined,Undefined"; NMorMRNA "null"; degree "4"; dimension "2_2";
chrA01	Undefined	as_event	5288445	5288780	.	+	.	transcript_id "TCONS_00000489,TCONS_00000490,TCONS_00000491"; gene_id "chrA01:5287950-5289766W"; flanks "5288445-,5288780^"; structure "0,1^2-,1^3-"; splice_chain ",5288582^5288661-,5288582^5288670-"; sources "Undefined,Undefined,Undefined"; NMorMRNA "null"; degree "9"; dimension "3_3";
chrA01	Undefined	as_event	5289255	5289484	.	+	.	transcript_id "TCONS_00000490,TCONS_00000489/TCONS_00000491"; gene_id "chrA01:5287950-5289766W"; flanks "5289255-,5289484^"; structure "0,1^2-"; splice_chain ",5289335^5289410-"; sources "Undefined,Undefined"; NMorMRNA "null"; degree "4"; dimension "2_2";
chrA01	Undefined	as_event	5501778	5501967	.	+	.	transcript_id "TCONS_00000515,TCONS_00000514"; gene_id "chrA01:5500942-5518082W"; flanks "5501778-,5501967-"; structure "1^,2^"; splice_chain "5501867^,5501868^"; sources "Undefined,Undefined"; NMorMRNA "null"; degree "4"; dimension "2_2";
chrA01	Undefined	as_event	5573017	5573702	.	+	.	transcript_id "TCONS_00000521,TCONS_00000522"; gene_id "chrA01:5570224-5573702W"; flanks "5573017-,5573702]"; structure "0,1^2-"; splice_chain ",5573169^5573248-"; sources "Undefined,Undefined"; NMorMRNA "null"; degree "4"; dimension "2_2";
chrA01	Undefined	as_event	5637867	5638171	.	+	.	transcript_id "TCONS_00000524,TCONS_00000525"; gene_id "chrA01:5636989-5638847W"; flanks "5637867-,5638171^"; structure "0,1^2-"; splice_chain ",5637932^5638017-"; sources "Undefined,Undefined"; NMorMRNA "null"; degree "4"; dimension "2_2";
chrA01	Undefined	as_event	5638431	5638666	.	+	.	transcript_id "TCONS_00000524,TCONS_00000525"; gene_id "chrA01:5636989-5638847W"; flanks "5638431-,5638666-"; structure "1^,2^"; splice_chain "5638582^,5638583^"; sources "Undefined,Undefined"; NMorMRNA "null"; degree "4"; dimension "2_2";
chrA01	Undefined	as_event	5685196	5685409	.	+	.	transcript_id "TCONS_00000534,TCONS_00000535"; gene_id "chrA01:5684276-5686429W"; flanks "5685196-,5685409^"; structure "0,1^2-"; splice_chain ",5685251^5685326-"; sources "Undefined,Undefined"; NMorMRNA "null"; degree "4"; dimension "2_2";
chrA01	Undefined	as_event	5787641	5788088	.	+	.	transcript_id "TCONS_00000541/TCONS_00000542,TCONS_00000543"; gene_id "chrA01:5784034-5789225W"; flanks "5787641-,5788088^"; structure "0,1^2-"; splice_chain ",5787841^5787914-"; sources "Undefined,Undefined"; NMorMRNA "null"; degree "4"; dimension "2_2";
chrA01	Undefined	as_event	5789122	5789225	.	+	.	transcript_id "TCONS_00000542,TCONS_00000541"; gene_id "chrA01:5784034-5789225W"; flanks "5789122^,5789225]"; structure "1-,2-"; splice_chain "5789200-,5789203-"; sources "Undefined,Undefined"; NMorMRNA "null"; degree "4"; dimension "2_2";
chrA01	Undefined	as_event	6080496	6082565	.	+	.	transcript_id "TCONS_00000556,TCONS_00000555"; gene_id "chrA01:6080496-6082565W"; flanks "6080496[,6082565]"; structure "1^2-,3^4-"; splice_chain "6080977^6081467-,6081781^6081854-"; sources "Undefined,Undefined"; NMorMRNA "null"; degree "4"; dimension "2_2";
chrA01	Undefined	as_event	6091092	6091456	.	+	.	transcript_id "TCONS_00000558,TCONS_00000557"; gene_id "chrA01:6090477-6092355W"; flanks "6091092-,6091456^"; structure "1^3-,2^4-"; splice_chain "6091191^6091285-,6091193^6091287-"; sources "Undefined,Undefined"; NMorMRNA "null"; degree "4"; dimension "2_2";
chrA01	Undefined	as_event	6173587	6173877	.	+	.	transcript_id "TCONS_00000561,TCONS_00000562"; gene_id "chrA01:6173075-6175441W"; flanks "6173587-,6173877^"; structure "0,1^2-"; splice_chain ",6173641^6173716-"; sources "Undefined,Undefined"; NMorMRNA "null"; degree "4"; dimension "2_2";
chrA01	Undefined	as_event	6173953	6174254	.	+	.	transcript_id "TCONS_00000561,TCONS_00000562"; gene_id "chrA01:6173075-6175441W"; flanks "6173953-,6174254^"; structure "0,1^2-"; splice_chain ",6174121^6174190-"; sources "Undefined,Undefined"; NMorMRNA "null"; degree "4"; dimension "2_2";
chrA01	Undefined	as_event	6298387	6298598	.	+	.	transcript_id "TCONS_00000572,TCONS_00000573"; gene_id "chrA01:6297447-6299392W"; flanks "6298387-,6298598^"; structure "0,1^2-"; splice_chain ",6298443^6298522-"; sources "Undefined,Undefined"; NMorMRNA "null"; degree "4"; dimension "2_2";
chrA01	Undefined	as_event	6299110	6299392	.	+	.	transcript_id "TCONS_00000573,TCONS_00000572"; gene_id "chrA01:6297447-6299392W"; flanks "6299110-,6299392]"; structure "0,1^2-"; splice_chain ",6299190^6299282-"; sources "Undefined,Undefined"; NMorMRNA "null"; degree "4"; dimension "2_2";
chrA01	Undefined	as_event	6352413	6352950	.	+	.	transcript_id "TCONS_00000576,TCONS_00000575"; gene_id "chrA01:6352413-6356364W"; flanks "6352413[,6352950^"; structure "0,1^2-"; splice_chain ",6352680^6352850-"; sources "Undefined,Undefined"; NMorMRNA "null"; degree "4"; dimension "2_2";
chrA01	Undefined	as_event	6355386	6356083	.	+	.	transcript_id "TCONS_00000575,TCONS_00000576"; gene_id "chrA01:6352413-6356364W"; flanks "6355386-,6356083-"; structure "1^,2^"; splice_chain "6355449^,6355451^"; sources "Undefined,Undefined"; NMorMRNA "null"; degree "4"; dimension "2_2";
chrA01	Undefined	as_event	6560849	6561087	.	+	.	transcript_id "TCONS_00000583,TCONS_00000582"; gene_id "chrA01:6559411-6561087W"; flanks "6560849-,6561087]"; structure "0,1^2-"; splice_chain ",6560993^6561081-"; sources "Undefined,Undefined"; NMorMRNA "null"; degree "4"; dimension "2_2";
chrA01	Undefined	as_event	6878777	6879966	.	+	.	transcript_id "TCONS_00000595,TCONS_00000597"; gene_id "chrA01:6877929-6880506W"; flanks "6878777-,6879966-"; structure "1^,2^"; splice_chain "6878925^,6879896^"; sources "Undefined,Undefined"; NMorMRNA "null"; degree "4"; dimension "2_2";
chrA01	Undefined	as_event	6878777	6880011	.	+	.	transcript_id "TCONS_00000596,TCONS_00000595,TCONS_00000597"; gene_id "chrA01:6877929-6880506W"; flanks "6878777-,6880011^"; structure "0,1^3-,2^3-"; splice_chain ",6878925^6879966-,6879896^6879966-"; sources "Undefined,Undefined,Undefined"; NMorMRNA "null"; degree "9"; dimension "3_3";
chrA01	Undefined	as_event	6908327	6908826	.	+	.	transcript_id "TCONS_00000600,TCONS_00000601"; gene_id "chrA01:6906262-6909498W"; flanks "6908327-,6908826-"; structure "1^,2^"; splice_chain "6908742^,6908744^"; sources "Undefined,Undefined"; NMorMRNA "null"; degree "4"; dimension "2_2";
chrA01	Undefined	as_event	7038030	7038504	.	+	.	transcript_id "TCONS_00000617,TCONS_00000615,TCONS_00000616"; gene_id "chrA01:7037335-7038827W"; flanks "7038030^,7038504^"; structure "1-,2-,3-"; splice_chain "7038156-,7038227-,7038253-"; sources "Undefined,Undefined,Undefined"; NMorMRNA "null"; degree "9"; dimension "3_3";
chrA01	Undefined	as_event	7038593	7038827	.	+	.	transcript_id "TCONS_00000615/TCONS_00000617,TCONS_00000616"; gene_id "chrA01:7037335-7038827W"; flanks "7038593-,7038827]"; structure "0,1^2-"; splice_chain ",7038708^7038804-"; sources "Undefined,Undefined"; NMorMRNA "null"; degree "4"; dimension "2_2";
chrA01	Undefined	as_event	7100677	7100925	.	+	.	transcript_id "TCONS_00000625,TCONS_00000624"; gene_id "chrA01:7099863-7101198W"; flanks "7100677-,7100925^"; structure "1^3-,2^4-"; splice_chain "7100704^7100817-,7100732^7100845-"; sources "Undefined,Undefined"; NMorMRNA "null"; degree "4"; dimension "2_2";
chrA01	Undefined	as_event	7131550	7131908	.	+	.	transcript_id "TCONS_00000627,TCONS_00000628/TCONS_00000629"; gene_id "chrA01:7130691-7137235W"; flanks "7131550^,7131908^"; structure "1-,2-"; splice_chain "7131825-,7131828-"; sources "Undefined,Undefined"; NMorMRNA "null"; degree "4"; dimension "2_2";
chrA01	Undefined	as_event	7192149	7192526	.	+	.	transcript_id "TCONS_00000634,TCONS_00000633"; gene_id "chrA01:7192149-7194925W"; flanks "7192149[,7192526-"; structure "1^,2^"; splice_chain "7192323^,7192328^"; sources "Undefined,Undefined"; NMorMRNA "null"; degree "4"; dimension "2_2";
chrA01	Undefined	as_event	7218915	7219167	.	+	.	transcript_id "TCONS_00000636,TCONS_00000638"; gene_id "chrA01:7218224-7220113W"; flanks "7218915-,7219167^"; structure "0,1^2-"; splice_chain ",7218990^7219088-"; sources "Undefined,Undefined"; NMorMRNA "null"; degree "4"; dimension "2_2";
chrA01	Undefined	as_event	7219088	7219743	.	+	.	transcript_id "TCONS_00000637,TCONS_00000638"; gene_id "chrA01:7218224-7220113W"; flanks "7219088-,7219743^"; structure "0,1^2-"; splice_chain ",7219167^7219271-"; sources "Undefined,Undefined"; NMorMRNA "null"; degree "4"; dimension "2_2";
chrA01	Undefined	as_event	7218915	7219743	.	+	.	transcript_id "TCONS_00000637,TCONS_00000638,TCONS_00000636"; gene_id "chrA01:7218224-7220113W"; flanks "7218915-,7219743^"; structure "1^2-,1^2-3^4-,3^4-"; splice_chain "7218990^7219088-,7218990^7219088-7219167^7219271-,7219167^7219271-"; sources "Undefined,Undefined,Undefined"; NMorMRNA "null"; degree "9"; dimension "3_3";
chrA01	Undefined	as_event	7242243	7242497	.	+	.	transcript_id "TCONS_00000645/TCONS_00000646,TCONS_00000644"; gene_id "chrA01:7241952-7245167W"; flanks "7242243-,7242497^"; structure "1^3-,2^4-"; splice_chain "7242327^7242422-,7242342^7242437-"; sources "Undefined,Undefined"; NMorMRNA "null"; degree "4"; dimension "2_2";
chrA01	Undefined	as_event	7244773	7245167	.	+	.	transcript_id "TCONS_00000644/TCONS_00000645,TCONS_00000646"; gene_id "chrA01:7241952-7245167W"; flanks "7244773-,7245167]"; structure "1^3-,2^4-"; splice_chain "7244895^7244984-,7244897^7244986-"; sources "Undefined,Undefined"; NMorMRNA "null"; degree "4"; dimension "2_2";
chrA01	Undefined	as_event	7363172	7363476	.	+	.	transcript_id "TCONS_00000657,TCONS_00000656"; gene_id "chrA01:7361335-7365246W"; flanks "7363172-,7363476^"; structure "0,1^2-"; splice_chain ",7363268^7363371-"; sources "Undefined,Undefined"; NMorMRNA "null"; degree "4"; dimension "2_2";
chrA01	Undefined	as_event	7452967	7453939	.	+	.	transcript_id "TCONS_00000666,TCONS_00000665"; gene_id "chrA01:7452357-7455078W"; flanks "7452967-,7453939^"; structure "0,1^2-"; splice_chain ",7453077^7453827-"; sources "Undefined,Undefined"; NMorMRNA "null"; degree "4"; dimension "2_2";
chrA01	Undefined	as_event	7516603	7517520	.	+	.	transcript_id "TCONS_00000672,TCONS_00000671"; gene_id "chrA01:7516603-7519220W"; flanks "7516603[,7517520^"; structure "0,1^2-"; splice_chain ",7516953^7517259-"; sources "Undefined,Undefined"; NMorMRNA "null"; degree "4"; dimension "2_2";
chrA01	Undefined	as_event	7690803	7691128	.	+	.	transcript_id "TCONS_00000675,TCONS_00000676"; gene_id "chrA01:7689572-7691697W"; flanks "7690803-,7691128^"; structure "0,1^2-"; splice_chain ",7690937^7691026-"; sources "Undefined,Undefined"; NMorMRNA "null"; degree "4"; dimension "2_2";
chrA01	Undefined	as_event	7698453	7698655	.	+	.	transcript_id "TCONS_00000677,TCONS_00000678"; gene_id "chrA01:7698252-7699452W"; flanks "7698453^,7698655^"; structure "1-,2-"; splice_chain "7698538-,7698579-"; sources "Undefined,Undefined"; NMorMRNA "null"; degree "4"; dimension "2_2";
chrA01	Undefined	as_event	7826553	7826889	.	+	.	transcript_id "TCONS_00000684,TCONS_00000683"; gene_id "chrA01:7825476-7828069W"; flanks "7826553-,7826889^"; structure "0,1^2-"; splice_chain ",7826614^7826705-"; sources "Undefined,Undefined"; NMorMRNA "null"; degree "4"; dimension "2_2";
chrA01	Undefined	as_event	7944471	7944694	.	+	.	transcript_id "TCONS_00000689,TCONS_00000688"; gene_id "chrA01:7943260-7945068W"; flanks "7944471-,7944694-"; structure "1^,2^"; splice_chain "7944537^,7944605^"; sources "Undefined,Undefined"; NMorMRNA "null"; degree "4"; dimension "2_2";
chrA01	Undefined	as_event	7966508	7966737	.	+	.	transcript_id "TCONS_00000691,TCONS_00000692"; gene_id "chrA01:7965748-7967802W"; flanks "7966508-,7966737^"; structure "0,1^2-"; splice_chain ",7966569^7966659-"; sources "Undefined,Undefined"; NMorMRNA "null"; degree "4"; dimension "2_2";
chrA01	Undefined	as_event	8015453	8015830	.	+	.	transcript_id "TCONS_00000697,TCONS_00000696"; gene_id "chrA01:8012958-8019041W"; flanks "8015453-,8015830^"; structure "0,1^2-"; splice_chain ",8015647^8015747-"; sources "Undefined,Undefined"; NMorMRNA "null"; degree "4"; dimension "2_2";
chrA01	Undefined	as_event	8061738	8062021	.	+	.	transcript_id "TCONS_00000701,TCONS_00000699"; gene_id "chrA01:8061077-8064822W"; flanks "8061738-,8062021^"; structure "1^3-,2^4-"; splice_chain "8061801^8061888-,8061821^8061908-"; sources "Undefined,Undefined"; NMorMRNA "null"; degree "4"; dimension "2_2";
chrA01	Undefined	as_event	8061888	8062208	.	+	.	transcript_id "TCONS_00000700,TCONS_00000701"; gene_id "chrA01:8061077-8064822W"; flanks "8061888-,8062208^"; structure "0,1^2-"; splice_chain ",8062021^8062125-"; sources "Undefined,Undefined"; NMorMRNA "null"; degree "4"; dimension "2_2";
chrA01	Undefined	as_event	8061738	8062208	.	+	.	transcript_id "TCONS_00000700,TCONS_00000701,TCONS_00000699"; gene_id "chrA01:8061077-8064822W"; flanks "8061738-,8062208^"; structure "1^3-,1^3-5^6-,2^4-5^6-"; splice_chain "8061801^8061888-,8061801^8061888-8062021^8062125-,8061821^8061908-8062021^8062125-"; sources "Undefined,Undefined,Undefined"; NMorMRNA "null"; degree "9"; dimension "3_3";
chrA01	Undefined	as_event	8064044	8064552	.	+	.	transcript_id "TCONS_00000701,TCONS_00000700"; gene_id "chrA01:8061077-8064822W"; flanks "8064044-,8064552^"; structure "1^3-,2^4-"; splice_chain "8064143^8064272-,8064147^8064276-"; sources "Undefined,Undefined"; NMorMRNA "null"; degree "4"; dimension "2_2";
chrA01	Undefined	as_event	8109033	8109554	.	+	.	transcript_id "TCONS_00000708,TCONS_00000707"; gene_id "chrA01:8104476-8109554W"; flanks "8109033-,8109554]"; structure "1^4-,2^3-"; splice_chain "8109055^8109204-,8109125^8109196-"; sources "Undefined,Undefined"; NMorMRNA "null"; degree "4"; dimension "2_2";
chrA01	Undefined	as_event	8122916	8123269	.	+	.	transcript_id "TCONS_00000710,TCONS_00000709"; gene_id "chrA01:8122804-8126649W"; flanks "8122916^,8123269^"; structure "1-,2-"; splice_chain "8123051-,8123133-"; sources "Undefined,Undefined"; NMorMRNA "null"; degree "4"; dimension "2_2";
chrA01	Undefined	as_event	8123903	8124183	.	+	.	transcript_id "TCONS_00000709,TCONS_00000710"; gene_id "chrA01:8122804-8126649W"; flanks "8123903-,8124183^"; structure "0,1^2-"; splice_chain ",8124074^8124145-"; sources "Undefined,Undefined"; NMorMRNA "null"; degree "4"; dimension "2_2";
chrA01	Undefined	as_event	8166095	8166754	.	+	.	transcript_id "TCONS_00000714,TCONS_00000713"; gene_id "chrA01:8166095-8167789W"; flanks "8166095[,8166754^"; structure "0,1^2-"; splice_chain ",8166270^8166357-"; sources "Undefined,Undefined"; NMorMRNA "null"; degree "4"; dimension "2_2";
chrA01	Undefined	as_event	8167091	8167789	.	+	.	transcript_id "TCONS_00000713,TCONS_00000714"; gene_id "chrA01:8166095-8167789W"; flanks "8167091-,8167789]"; structure "0,1^2-"; splice_chain ",8167580^8167650-"; sources "Undefined,Undefined"; NMorMRNA "null"; degree "4"; dimension "2_2";
chrA01	Undefined	as_event	8236934	8237323	.	+	.	transcript_id "TCONS_00000720,TCONS_00000719"; gene_id "chrA01:8233014-8237323W"; flanks "8236934-,8237323]"; structure "1^3-,2^4-"; splice_chain "8237021^8237104-,8237022^8237105-"; sources "Undefined,Undefined"; NMorMRNA "null"; degree "4"; dimension "2_2";
chrA01	Undefined	as_event	8254875	8255057	.	+	.	transcript_id "TCONS_00000722,TCONS_00000721"; gene_id "chrA01:8252881-8256620W"; flanks "8254875-,8255057-"; structure "1^,2^"; splice_chain "8254973^,8254975^"; sources "Undefined,Undefined"; NMorMRNA "null"; degree "4"; dimension "2_2";
chrA01	Undefined	as_event	8255624	8255815	.	+	.	transcript_id "TCONS_00000721,TCONS_00000722"; gene_id "chrA01:8252881-8256620W"; flanks "8255624-,8255815-"; structure "1^,2^"; splice_chain "8255721^,8255727^"; sources "Undefined,Undefined"; NMorMRNA "null"; degree "4"; dimension "2_2";
chrA01	Undefined	as_event	8462361	8462903	.	+	.	transcript_id "TCONS_00000733,TCONS_00000732"; gene_id "chrA01:8461491-8462903W"; flanks "8462361-,8462903]"; structure "1^3-,2^4-"; splice_chain "8462511^8462592-,8462531^8462637-"; sources "Undefined,Undefined"; NMorMRNA "null"; degree "4"; dimension "2_2";
chrA01	Undefined	as_event	8559489	8560676	.	+	.	transcript_id "TCONS_00000741,TCONS_00000742"; gene_id "chrA01:8559489-8560676W"; flanks "8559489[,8560676]"; structure "0,1^2-"; splice_chain ",8559904^8560049-"; sources "Undefined,Undefined"; NMorMRNA "null"; degree "4"; dimension "2_2";
chrA01	Undefined	as_event	8683025	8683324	.	+	.	transcript_id "TCONS_00000745,TCONS_00000746"; gene_id "chrA01:8682873-8684483W"; flanks "8683025^,8683324^"; structure "1-,2-"; splice_chain "8683203-,8683217-"; sources "Undefined,Undefined"; NMorMRNA "null"; degree "4"; dimension "2_2";
chrA01	Undefined	as_event	8683217	8683576	.	+	.	transcript_id "TCONS_00000744,TCONS_00000746"; gene_id "chrA01:8682873-8684483W"; flanks "8683217-,8683576^"; structure "0,1^2-"; splice_chain ",8683324^8683425-"; sources "Undefined,Undefined"; NMorMRNA "null"; degree "4"; dimension "2_2";
chrA01	Undefined	as_event	8683025	8683576	.	+	.	transcript_id "TCONS_00000745,TCONS_00000744,TCONS_00000746"; gene_id "chrA01:8682873-8684483W"; flanks "8683025^,8683576^"; structure "1-3^4-,2-,2-3^4-"; splice_chain "8683203-8683324^8683425-,8683217-,8683217-8683324^8683425-"; sources "Undefined,Undefined,Undefined"; NMorMRNA "null"; degree "9"; dimension "3_3";
chrA01	Undefined	as_event	8691655	8692105	.	+	.	transcript_id "TCONS_00000750,TCONS_00000749"; gene_id "chrA01:8690370-8694075W"; flanks "8691655^,8692105-"; structure "1-4^,2-3^"; splice_chain "8691737-8691842^,8691738-8691841^"; sources "Undefined,Undefined"; NMorMRNA "null"; degree "4"; dimension "2_2";
chrA01	Undefined	as_event	8736792	8737296	.	+	.	transcript_id "TCONS_00000755,TCONS_00000754"; gene_id "chrA01:8736792-8740578W"; flanks "8736792[,8737296-"; structure "1^,2^"; splice_chain "8737204^,8737208^"; sources "Undefined,Undefined"; NMorMRNA "null"; degree "4"; dimension "2_2";
chrA01	Undefined	as_event	8740203	8740352	.	+	.	transcript_id "TCONS_00000755,TCONS_00000754"; gene_id "chrA01:8736792-8740578W"; flanks "8740203-,8740352-"; structure "1^,2^"; splice_chain "8740261^,8740262^"; sources "Undefined,Undefined"; NMorMRNA "null"; degree "4"; dimension "2_2";
chrA01	Undefined	as_event	8815288	8815547	.	+	.	transcript_id "TCONS_00000758/TCONS_00000759,TCONS_00000760"; gene_id "chrA01:8814699-8817372W"; flanks "8815288-,8815547^"; structure "0,1^2-"; splice_chain ",8815413^8815478-"; sources "Undefined,Undefined"; NMorMRNA "null"; degree "4"; dimension "2_2";
chrA01	Undefined	as_event	8816280	8816511	.	+	.	transcript_id "TCONS_00000759,TCONS_00000758"; gene_id "chrA01:8814699-8817372W"; flanks "8816280-,8816511-"; structure "1^,2^"; splice_chain "8816408^,8816410^"; sources "Undefined,Undefined"; NMorMRNA "null"; degree "4"; dimension "2_2";
chrA01	Undefined	as_event	9004097	9004512	.	+	.	transcript_id "TCONS_00000769/TCONS_00000770,TCONS_00000768"; gene_id "chrA01:9003453-9006626W"; flanks "9004097-,9004512^"; structure "1^3-,2^4-"; splice_chain "9004187^9004436-,9004197^9004446-"; sources "Undefined,Undefined"; NMorMRNA "null"; degree "4"; dimension "2_2";
chrA01	Undefined	as_event	9005502	9006626	.	+	.	transcript_id "TCONS_00000768/TCONS_00000770,TCONS_00000769"; gene_id "chrA01:9003453-9006626W"; flanks "9005502-,9006626]"; structure "1^3-5^7-,2^4-6^8-"; splice_chain "9005830^9005913-9006295^9006382-,9005832^9005915-9006305^9006392-"; sources "Undefined,Undefined"; NMorMRNA "null"; degree "4"; dimension "2_2";
chrA01	Undefined	as_event	9010441	9010677	.	+	.	transcript_id "TCONS_00000771,TCONS_00000772"; gene_id "chrA01:9007121-9011261W"; flanks "9010441-,9010677^"; structure "0,1^2-"; splice_chain ",9010524^9010608-"; sources "Undefined,Undefined"; NMorMRNA "null"; degree "4"; dimension "2_2";
chrA01	Undefined	as_event	9187971	9188265	.	+	.	transcript_id "TCONS_00000779,TCONS_00000780"; gene_id "chrA01:9186601-9188623W"; flanks "9187971-,9188265^"; structure "0,1^2-"; splice_chain ",9188020^9188094-"; sources "Undefined,Undefined"; NMorMRNA "null"; degree "4"; dimension "2_2";
chrA01	Undefined	as_event	9220332	9220822	.	+	.	transcript_id "TCONS_00000784,TCONS_00000785"; gene_id "chrA01:9220024-9222092W"; flanks "9220332-,9220822^"; structure "0,1^2-"; splice_chain ",9220432^9220511-"; sources "Undefined,Undefined"; NMorMRNA "null"; degree "4"; dimension "2_2";
chrA01	Undefined	as_event	9220024	9220822	.	+	.	transcript_id "TCONS_00000782/TCONS_00000783,TCONS_00000784,TCONS_00000785"; gene_id "chrA01:9220024-9222092W"; flanks "9220024[,9220822^"; structure "0,1^2-,1^2-3^4-"; splice_chain ",9220245^9220332-,9220245^9220332-9220432^9220511-"; sources "Undefined,Undefined,Undefined"; NMorMRNA "null"; degree "9"; dimension "3_3";
chrA01	Undefined	as_event	9220973	9221103	.	+	.	transcript_id "TCONS_00000783,TCONS_00000782/TCONS_00000784/TCONS_00000785"; gene_id "chrA01:9220024-9222092W"; flanks "9220973^,9221103^"; structure "1-,2-"; splice_chain "9221042-,9221044-"; sources "Undefined,Undefined"; NMorMRNA "null"; degree "4"; dimension "2_2";
chrA01	Undefined	as_event	9221371	9221574	.	+	.	transcript_id "TCONS_00000783,TCONS_00000782/TCONS_00000784/TCONS_00000785"; gene_id "chrA01:9220024-9222092W"; flanks "9221371-,9221574^"; structure "0,1^2-"; splice_chain ",9221423^9221494-"; sources "Undefined,Undefined"; NMorMRNA "null"; degree "4"; dimension "2_2";
chrA01	Undefined	as_event	9226860	9227380	.	+	.	transcript_id "TCONS_00000787,TCONS_00000786"; gene_id "chrA01:9222766-9227444W"; flanks "9226860-,9227380-"; structure "1^,2^"; splice_chain "9226929^,9226930^"; sources "Undefined,Undefined"; NMorMRNA "null"; degree "4"; dimension "2_2";
chrA01	Undefined	as_event	9228306	9228765	.	+	.	transcript_id "TCONS_00000788,TCONS_00000789"; gene_id "chrA01:9228306-9230597W"; flanks "9228306[,9228765^"; structure "1^3-,2^4-"; splice_chain "9228449^9228639-,9228454^9228644-"; sources "Undefined,Undefined"; NMorMRNA "null"; degree "4"; dimension "2_2";
chrA01	Undefined	as_event	9229075	9229742	.	+	.	transcript_id "TCONS_00000788,TCONS_00000789"; gene_id "chrA01:9228306-9230597W"; flanks "9229075-,9229742^"; structure "1^3-,2^4-"; splice_chain "9229268^9229612-,9229278^9229622-"; sources "Undefined,Undefined"; NMorMRNA "null"; degree "4"; dimension "2_2";
chrA01	Undefined	as_event	9232997	9234339	.	+	.	transcript_id "TCONS_00000790,TCONS_00000791"; gene_id "chrA01:9231323-9234339W"; flanks "9232997-,9234339]"; structure "1^3-,2^4-"; splice_chain "9233971^9234046-,9233973^9234048-"; sources "Undefined,Undefined"; NMorMRNA "null"; degree "4"; dimension "2_2";
chrA01	Undefined	as_event	9235620	9236384	.	+	.	transcript_id "TCONS_00000793,TCONS_00000794"; gene_id "chrA01:9235010-9236384W"; flanks "9235620-,9236384]"; structure "0,1^2-"; splice_chain ",9235941^9236017-"; sources "Undefined,Undefined"; NMorMRNA "null"; degree "4"; dimension "2_2";
chrA01	Undefined	as_event	9238044	9238433	.	+	.	transcript_id "TCONS_00000796,TCONS_00000795"; gene_id "chrA01:9237088-9244394W"; flanks "9238044-,9238433]"; structure "0,1^2-"; splice_chain ",9238122^9238182-"; sources "Undefined,Undefined"; NMorMRNA "null"; degree "4"; dimension "2_2";
chrA01	Undefined	as_event	9241188	9241489	.	+	.	transcript_id "TCONS_00000798,TCONS_00000797/TCONS_00000799"; gene_id "chrA01:9237088-9244394W"; flanks "9241188^,9241489^"; structure "1-,2-"; splice_chain "9241428-,9241430-"; sources "Undefined,Undefined"; NMorMRNA "null"; degree "4"; dimension "2_2";
chrA01	Undefined	as_event	9241740	9242131	.	+	.	transcript_id "TCONS_00000799,TCONS_00000797/TCONS_00000798"; gene_id "chrA01:9237088-9244394W"; flanks "9241740^,9242131^"; structure "1-,2-"; splice_chain "9241833-,9242057-"; sources "Undefined,Undefined"; NMorMRNA "null"; degree "4"; dimension "2_2";
chrA01	Undefined	as_event	9244047	9244291	.	+	.	transcript_id "TCONS_00000797/TCONS_00000798,TCONS_00000799"; gene_id "chrA01:9237088-9244394W"; flanks "9244047-,9244291-"; structure "1^,2^"; splice_chain "9244112^,9244114^"; sources "Undefined,Undefined"; NMorMRNA "null"; degree "4"; dimension "2_2";
chrA01	Undefined	as_event	9301039	9301409	.	+	.	transcript_id "TCONS_00000801,TCONS_00000802"; gene_id "chrA01:9297158-9302055W"; flanks "9301039-,9301409^"; structure "0,1^2-"; splice_chain ",9301264^9301350-"; sources "Undefined,Undefined"; NMorMRNA "null"; degree "4"; dimension "2_2";
chrA01	Undefined	as_event	9311013	9311337	.	+	.	transcript_id "TCONS_00000803,TCONS_00000804"; gene_id "chrA01:9310089-9313189W"; flanks "9311013-,9311337^"; structure "0,1^2-"; splice_chain ",9311118^9311213-"; sources "Undefined,Undefined"; NMorMRNA "null"; degree "4"; dimension "2_2";
chrA01	Undefined	as_event	9311337	9311558	.	+	.	transcript_id "TCONS_00000803,TCONS_00000804"; gene_id "chrA01:9310089-9313189W"; flanks "9311337^,9311558^"; structure "1-,2-"; splice_chain "9311431-,9311433-"; sources "Undefined,Undefined"; NMorMRNA "null"; degree "4"; dimension "2_2";
chrA01	Undefined	as_event	9312978	9313146	.	+	.	transcript_id "TCONS_00000803,TCONS_00000804"; gene_id "chrA01:9310089-9313189W"; flanks "9312978-,9313146-"; structure "1^,2^"; splice_chain "9313049^,9313051^"; sources "Undefined,Undefined"; NMorMRNA "null"; degree "4"; dimension "2_2";
chrA01	Undefined	as_event	9330021	9330215	.	+	.	transcript_id "TCONS_00000806,TCONS_00000805"; gene_id "chrA01:9328759-9332831W"; flanks "9330021-,9330215-"; structure "1^,2^"; splice_chain "9330120^,9330121^"; sources "Undefined,Undefined"; NMorMRNA "null"; degree "4"; dimension "2_2";
chrA01	Undefined	as_event	9467192	9467523	.	+	.	transcript_id "TCONS_00000812,TCONS_00000813"; gene_id "chrA01:9466170-9467836W"; flanks "9467192-,9467523^"; structure "0,1^2-"; splice_chain ",9467255^9467358-"; sources "Undefined,Undefined"; NMorMRNA "null"; degree "4"; dimension "2_2";
chrA01	Undefined	as_event	9478775	9479266	.	+	.	transcript_id "TCONS_00000814,TCONS_00000815"; gene_id "chrA01:9478775-9480137W"; flanks "9478775[,9479266^"; structure "1^3-,2^4-"; splice_chain "9478921^9479127-,9478922^9479128-"; sources "Undefined,Undefined"; NMorMRNA "null"; degree "4"; dimension "2_2";
chrA01	Undefined	as_event	9772767	9774895	.	+	.	transcript_id "TCONS_00000824/TCONS_00000825,TCONS_00000823"; gene_id "chrA01:9771696-9776892W"; flanks "9772767^,9774895-"; structure "1-2^,3-4^"; splice_chain "9773205-9773345^,9774642-9774757^"; sources "Undefined,Undefined"; NMorMRNA "null"; degree "4"; dimension "2_2";
chrA01	Undefined	as_event	9774895	9775061	.	+	.	transcript_id "TCONS_00000823/TCONS_00000824,TCONS_00000825"; gene_id "chrA01:9771696-9776892W"; flanks "9774895-,9775061-"; structure "1^,2^"; splice_chain "9774965^,9774968^"; sources "Undefined,Undefined"; NMorMRNA "null"; degree "4"; dimension "2_2";
chrA01	Undefined	as_event	9819779	9819985	.	+	.	transcript_id "TCONS_00000827,TCONS_00000828"; gene_id "chrA01:9818888-9822318W"; flanks "9819779-,9819985^"; structure "0,1^2-"; splice_chain ",9819836^9819935-"; sources "Undefined,Undefined"; NMorMRNA "null"; degree "4"; dimension "2_2";
chrA01	Undefined	as_event	9820690	9820881	.	+	.	transcript_id "TCONS_00000827,TCONS_00000828"; gene_id "chrA01:9818888-9822318W"; flanks "9820690-,9820881^"; structure "0,1^2-"; splice_chain ",9820731^9820807-"; sources "Undefined,Undefined"; NMorMRNA "null"; degree "4"; dimension "2_2";
chrA01	Undefined	as_event	9821880	9822318	.	+	.	transcript_id "TCONS_00000827,TCONS_00000828"; gene_id "chrA01:9818888-9822318W"; flanks "9821880-,9822318]"; structure "0,1^2-"; splice_chain ",9821946^9822028-"; sources "Undefined,Undefined"; NMorMRNA "null"; degree "4"; dimension "2_2";
chrA01	Undefined	as_event	9862004	9862387	.	+	.	transcript_id "TCONS_00000833,TCONS_00000832"; gene_id "chrA01:9860705-9862731W"; flanks "9862004-,9862387^"; structure "1^3-,2^4-"; splice_chain "9862124^9862325-,9862134^9862335-"; sources "Undefined,Undefined"; NMorMRNA "null"; degree "4"; dimension "2_2";
chrA01	Undefined	as_event	9984776	9985107	.	+	.	transcript_id "TCONS_00000835,TCONS_00000834"; gene_id "chrA01:9984706-9986423W"; flanks "9984776^,9985107^"; structure "1-,2-"; splice_chain "9984855-,9984860-"; sources "Undefined,Undefined"; NMorMRNA "null"; degree "4"; dimension "2_2";
chrA01	Undefined	as_event	9991337	9991729	.	+	.	transcript_id "TCONS_00000837,TCONS_00000836"; gene_id "chrA01:9988383-9993313W"; flanks "9991337-,9991729^"; structure "0,1^2-"; splice_chain ",9991474^9991567-"; sources "Undefined,Undefined"; NMorMRNA "null"; degree "4"; dimension "2_2";
chrA01	Undefined	as_event	9991817	9992248	.	+	.	transcript_id "TCONS_00000837,TCONS_00000836"; gene_id "chrA01:9988383-9993313W"; flanks "9991817-,9992248^"; structure "0,1^2-"; splice_chain ",9992052^9992120-"; sources "Undefined,Undefined"; NMorMRNA "null"; degree "4"; dimension "2_2";
chrA01	Undefined	as_event	9994443	9994694	.	+	.	transcript_id "TCONS_00000838,TCONS_00000839"; gene_id "chrA01:9993415-9995028W"; flanks "9994443-,9994694^"; structure "0,1^2-"; splice_chain ",9994520^9994603-"; sources "Undefined,Undefined"; NMorMRNA "null"; degree "4"; dimension "2_2";
chrA01	Undefined	as_event	10062600	10063448	.	+	.	transcript_id "TCONS_00000846,TCONS_00000843,TCONS_00000845"; gene_id "chrA01:10062198-10063940W"; flanks "10062600-,10063448^"; structure "1^4-,2^5-,3^6-"; splice_chain "10062999^10063172-,10063001^10063174-,10063009^10063182-"; sources "Undefined,Undefined,Undefined"; NMorMRNA "null"; degree "9"; dimension "3_3";
chrA01	Undefined	as_event	10063172	10063537	.	+	.	transcript_id "TCONS_00000846,TCONS_00000844"; gene_id "chrA01:10062198-10063940W"; flanks "10063172-,10063537-"; structure "1^,2^"; splice_chain "10063448^,10063457^"; sources "Undefined,Undefined"; NMorMRNA "null"; degree "4"; dimension "2_2";
chrA01	Undefined	as_event	10062600	10063537	.	+	.	transcript_id "TCONS_00000846,TCONS_00000844,TCONS_00000843,TCONS_00000845"; gene_id "chrA01:10062198-10063940W"; flanks "10062600-,10063537-"; structure "1^4-7^,1^4-8^,2^5-7^,3^6-7^"; splice_chain "10062999^10063172-10063448^,10062999^10063172-10063457^,10063001^10063174-10063448^,10063009^10063182-10063448^"; sources "Undefined,Undefined,Undefined,Undefined"; NMorMRNA "null"; degree "16"; dimen…
chrA01	Undefined	as_event	10063537	10063940	.	+	.	transcript_id "TCONS_00000843/TCONS_00000844,TCONS_00000845/TCONS_00000846"; gene_id "chrA01:10062198-10063940W"; flanks "10063537-,10063940]"; structure "0,1^2-"; splice_chain ",10063644^10063741-"; sources "Undefined,Undefined"; NMorMRNA "null"; degree "4"; dimension "2_2";
chrA01	Undefined	as_event	10388272	10388664	.	+	.	transcript_id "TCONS_00000858,TCONS_00000856"; gene_id "chrA01:10387509-10391556W"; flanks "10388272-,10388664^"; structure "0,1^2-"; splice_chain ",10388393^10388474-"; sources "Undefined,Undefined"; NMorMRNA "null"; degree "4"; dimension "2_2";
chrA01	Undefined	as_event	10387965	10388664	.	+	.	transcript_id "TCONS_00000858,TCONS_00000856,TCONS_00000857/TCONS_00000859"; gene_id "chrA01:10387509-10391556W"; flanks "10387965-,10388664^"; structure "1^3-,1^3-5^6-,2^4-"; splice_chain "10388124^10388272-,10388124^10388272-10388393^10388474-,10388125^10388273-"; sources "Undefined,Undefined,Undefined"; NMorMRNA "null"; degree "9"; dimension "3_3";
chrA01	Undefined	as_event	10389261	10389434	.	+	.	transcript_id "TCONS_00000857/TCONS_00000859,TCONS_00000858"; gene_id "chrA01:10387509-10391556W"; flanks "10389261-,10389434-"; structure "1^,2^"; splice_chain "10389338^,10389339^"; sources "Undefined,Undefined"; NMorMRNA "null"; degree "4"; dimension "2_2";
chrA01	Undefined	as_event	10389965	10390253	.	+	.	transcript_id "TCONS_00000858/TCONS_00000859,TCONS_00000857"; gene_id "chrA01:10387509-10391556W"; flanks "10389965-,10390253^"; structure "0,1^2-"; splice_chain ",10390077^10390173-"; sources "Undefined,Undefined"; NMorMRNA "null"; degree "4"; dimension "2_2";
chrA01	Undefined	as_event	10468587	10468872	.	+	.	transcript_id "TCONS_00000865,TCONS_00000861/TCONS_00000862/TCONS_00000863/TCONS_00000864"; gene_id "chrA01:10467884-10470378W"; flanks "10468587-,10468872-"; structure "1^,2^"; splice_chain "10468721^,10468781^"; sources "Undefined,Undefined"; NMorMRNA "null"; degree "4"; dimension "2_2";
chrA01	Undefined	as_event	10468872	10469127	.	+	.	transcript_id "TCONS_00000865,TCONS_00000861/TCONS_00000863/TCONS_00000864,TCONS_00000862"; gene_id "chrA01:10467884-10470378W"; flanks "10468872-,10469127-"; structure "1^,2^,3^"; splice_chain "10469005^,10469012^,10469029^"; sources "Undefined,Undefined,Undefined"; NMorMRNA "null"; degree "9"; dimension "3_3";
chrA01	Undefined	as_event	10469127	10469377	.	+	.	transcript_id "TCONS_00000861/TCONS_00000862/TCONS_00000864,TCONS_00000865"; gene_id "chrA01:10467884-10470378W"; flanks "10469127-,10469377^"; structure "1^3-,2^4-"; splice_chain "10469217^10469312-,10469227^10469322-"; sources "Undefined,Undefined"; NMorMRNA "null"; degree "4"; dimension "2_2";
chrA01	Undefined	as_event	10469457	10469924	.	+	.	transcript_id "TCONS_00000861,TCONS_00000865"; gene_id "chrA01:10467884-10470378W"; flanks "10469457-,10469924^"; structure "0,1^2-"; splice_chain ",10469604^10469760-"; sources "Undefined,Undefined"; NMorMRNA "null"; degree "4"; dimension "2_2";
chrA01	Undefined	as_event	10469604	10470378	.	+	.	transcript_id "TCONS_00000862,TCONS_00000865"; gene_id "chrA01:10467884-10470378W"; flanks "10469604^,10470378]"; structure "1-4^6-,2-3^5-"; splice_chain "10469743-10469985^10470082-,10469760-10469924^10470040-"; sources "Undefined,Undefined"; NMorMRNA "null"; degree "4"; dimension "2_2";
chrA01	Undefined	as_event	10469457	10470378	.	+	.	transcript_id "TCONS_00000864,TCONS_00000862,TCONS_00000865,TCONS_00000861"; gene_id "chrA01:10467884-10470378W"; flanks "10469457-,10470378]"; structure "0,1^2-5^7-,1^3-4^6-,4^6-"; splice_chain ",10469604^10469743-10469985^10470082-,10469604^10469760-10469924^10470040-,10469924^10470040-"; sources "Undefined,Undefined,Undefined,Undefined"; NMorMRNA "null"; degree "16"; dimension "4_4";
chrA01	Undefined	as_event	10469312	10470378	.	+	.	transcript_id "TCONS_00000863,TCONS_00000864,TCONS_00000862,TCONS_00000861"; gene_id "chrA01:10467884-10470378W"; flanks "10469312-,10470378]"; structure "0,1^2-,1^2-3^4-6^8-,1^2-5^7-"; splice_chain ",10469377^10469457-,10469377^10469457-10469604^10469743-10469985^10470082-,10469377^10469457-10469924^10470040-"; sources "Undefined,Undefined,Undefined,Undefined"; NMorMRNA "null"; degree "16"; dime…
chrA01	Undefined	as_event	10469127	10470378	.	+	.	transcript_id "TCONS_00000863,TCONS_00000864,TCONS_00000862,TCONS_00000861,TCONS_00000865"; gene_id "chrA01:10467884-10470378W"; flanks "10469127-,10470378]"; structure "1^3-,1^3-5^6-,1^3-5^6-7^8-11^13-,1^3-5^6-10^12-,2^4-5^6-7^9-10^12-"; splice_chain "10469217^10469312-,10469217^10469312-10469377^10469457-,10469217^10469312-10469377^10469457-10469604^10469743-10469985^10470082-,10469217^10469312…
chrA01	Undefined	as_event	10504780	10505660	.	+	.	transcript_id "TCONS_00000868,TCONS_00000867"; gene_id "chrA01:10503893-10507654W"; flanks "10504780^,10505660^"; structure "1-,2-"; splice_chain "10505216-,10505219-"; sources "Undefined,Undefined"; NMorMRNA "null"; degree "4"; dimension "2_2";
chrA01	Undefined	as_event	10816597	10817041	.	+	.	transcript_id "TCONS_00000874,TCONS_00000875"; gene_id "chrA01:10814153-10818343W"; flanks "10816597-,10817041^"; structure "1^3-,2^4-"; splice_chain "10816889^10816982-,10816899^10816992-"; sources "Undefined,Undefined"; NMorMRNA "null"; degree "4"; dimension "2_2";
chrA01	Undefined	as_event	11105921	11106382	.	+	.	transcript_id "TCONS_00000884,TCONS_00000883"; gene_id "chrA01:11105839-11106950W"; flanks "11105921^,11106382^"; structure "1-,2-"; splice_chain "11106069-,11106072-"; sources "Undefined,Undefined"; NMorMRNA "null"; degree "4"; dimension "2_2";
chrA01	Undefined	as_event	11111788	11112300	.	+	.	transcript_id "TCONS_00000888,TCONS_00000887"; gene_id "chrA01:11109996-11112659W"; flanks "11111788-,11112300^"; structure "1^3-,2^4-"; splice_chain "11111967^11112059-,11111977^11112069-"; sources "Undefined,Undefined"; NMorMRNA "null"; degree "4"; dimension "2_2";
chrA01	Undefined	as_event	11111387	11112300	.	+	.	transcript_id "TCONS_00000887,TCONS_00000886"; gene_id "chrA01:11109996-11112659W"; flanks "11111387-,11112300^"; structure "1^3-6^8-,2^4-5^7-"; splice_chain "11111699^11111788-11111977^11112069-,11111709^11111798-11111967^11112059-"; sources "Undefined,Undefined"; NMorMRNA "null"; degree "4"; dimension "2_2";
chrA01	Undefined	as_event	11333617	11336300	.	+	.	transcript_id "TCONS_00000891,TCONS_00000890"; gene_id "chrA01:11333367-11336300W"; flanks "11333617^,11336300]"; structure "1-,2-"; splice_chain "11333699-,11333760-"; sources "Undefined,Undefined"; NMorMRNA "null"; degree "4"; dimension "2_2";
chrA01	Undefined	as_event	11333412	11336300	.	+	.	transcript_id "TCONS_00000892,TCONS_00000891"; gene_id "chrA01:11333367-11336300W"; flanks "11333412[,11336300]"; structure "0,1^2-"; splice_chain ",11333617^11333699-"; sources "Undefined,Undefined"; NMorMRNA "null"; degree "4"; dimension "2_2";
chrA01	Undefined	as_event	11628489	11629083	.	+	.	transcript_id "TCONS_00000900,TCONS_00000899"; gene_id "chrA01:11627815-11629787W"; flanks "11628489-,11629083-"; structure "1^,2^"; splice_chain "11628956^,11628966^"; sources "Undefined,Undefined"; NMorMRNA "null"; degree "4"; dimension "2_2";
chrA01	Undefined	as_event	11852894	11853245	.	+	.	transcript_id "TCONS_00000902,TCONS_00000903"; gene_id "chrA01:11852708-11854324W"; flanks "11852894^,11853245-"; structure "0,1-2^"; splice_chain ",11853064-11853149^"; sources "Undefined,Undefined"; NMorMRNA "null"; degree "4"; dimension "2_2";
chrA01	Undefined	as_event	11852708	11853245	.	+	.	transcript_id "TCONS_00000902,TCONS_00000903,TCONS_00000904"; gene_id "chrA01:11852708-11854324W"; flanks "11852708[,11853245-"; structure "1^,1^2-4^,3^"; splice_chain "11852894^,11852894^11853064-11853149^,11853147^"; sources "Undefined,Undefined,Undefined"; NMorMRNA "null"; degree "9"; dimension "3_3";
chrA01	Undefined	as_event	12249616	12249985	.	+	.	transcript_id "TCONS_00000908,TCONS_00000909"; gene_id "chrA01:12249616-12251393W"; flanks "12249616[,12249985-"; structure "1^,2^"; splice_chain "12249880^,12249899^"; sources "Undefined,Undefined"; NMorMRNA "null"; degree "4"; dimension "2_2";
chrA01	Undefined	as_event	12393098	12393892	.	+	.	transcript_id "TCONS_00000916,TCONS_00000915"; gene_id "chrA01:12393098-12395521W"; flanks "12393098[,12393892^"; structure "0,1^2-"; splice_chain ",12393522^12393622-"; sources "Undefined,Undefined"; NMorMRNA "null"; degree "4"; dimension "2_2";
chrA01	Undefined	as_event	12474864	12475231	.	+	.	transcript_id "TCONS_00000922,TCONS_00000923"; gene_id "chrA01:12472658-12475830W"; flanks "12474864-,12475231^"; structure "0,1^2-"; splice_chain ",12474986^12475065-"; sources "Undefined,Undefined"; NMorMRNA "null"; degree "4"; dimension "2_2";
chrA01	Undefined	as_event	12475452	12475830	.	+	.	transcript_id "TCONS_00000922,TCONS_00000923"; gene_id "chrA01:12472658-12475830W"; flanks "12475452-,12475830]"; structure "1^3-,2^4-"; splice_chain "12475550^12475626-,12475560^12475636-"; sources "Undefined,Undefined"; NMorMRNA "null"; degree "4"; dimension "2_2";
chrA01	Undefined	as_event	12479257	12479528	.	+	.	transcript_id "TCONS_00000925,TCONS_00000924"; gene_id "chrA01:12477618-12480156W"; flanks "12479257-,12479528^"; structure "1^3-,2^4-"; splice_chain "12479330^12479470-,12479345^12479485-"; sources "Undefined,Undefined"; NMorMRNA "null"; degree "4"; dimension "2_2";
chrA01	Undefined	as_event	12541973	12542300	.	+	.	transcript_id "TCONS_00000927,TCONS_00000928"; gene_id "chrA01:12541685-12544239W"; flanks "12541973-,12542300^"; structure "1^3-,2^4-"; splice_chain "12542086^12542167-,12542087^12542168-"; sources "Undefined,Undefined"; NMorMRNA "null"; degree "4"; dimension "2_2";
chrA01	Undefined	as_event	12813713	12815494	.	+	.	transcript_id "TCONS_00000935,TCONS_00000936"; gene_id "chrA01:12812838-12828577W"; flanks "12813713^,12815494^"; structure "1-3^5-,2-4^6-"; splice_chain "12814806-12814994^12815233-,12814829-12815003^12815242-"; sources "Undefined,Undefined"; NMorMRNA "null"; degree "4"; dimension "2_2";
chrA01	Undefined	as_event	12813713	12828098	.	+	.	transcript_id "TCONS_00000934,TCONS_00000935"; gene_id "chrA01:12812838-12828577W"; flanks "12813713^,12828098-"; structure "0,1-2^3-4^5-6^"; splice_chain ",12814806-12814994^12815233-12815494^12815564-12815648^"; sources "Undefined,Undefined"; NMorMRNA "null"; degree "4"; dimension "2_2";
chrA01	Undefined	as_event	12828098	12828577	.	+	.	transcript_id "TCONS_00000934,TCONS_00000935"; gene_id "chrA01:12812838-12828577W"; flanks "12828098-,12828577]"; structure "1^3-5^6-,2^4-"; splice_chain "12828176^12828270-12828364^12828457-,12828202^12828296-"; sources "Undefined,Undefined"; NMorMRNA "null"; degree "4"; dimension "2_2";
chrA01	Undefined	as_event	12934542	12935518	.	+	.	transcript_id "TCONS_00000939,TCONS_00000938"; gene_id "chrA01:12934542-12935518W"; flanks "12934542[,12935518]"; structure "0,1^2-"; splice_chain ",12935006^12935139-"; sources "Undefined,Undefined"; NMorMRNA "null"; degree "4"; dimension "2_2";
chrA01	Undefined	as_event	12943489	12943999	.	+	.	transcript_id "TCONS_00000941/TCONS_00000942,TCONS_00000940"; gene_id "chrA01:12943148-12945312W"; flanks "12943489-,12943999^"; structure "1^3-,2^4-"; splice_chain "12943618^12943805-,12943628^12943815-"; sources "Undefined,Undefined"; NMorMRNA "null"; degree "4"; dimension "2_2";
chrA01	Undefined	as_event	12944364	12944619	.	+	.	transcript_id "TCONS_00000941/TCONS_00000942/TCONS_00000943,TCONS_00000940"; gene_id "chrA01:12943148-12945312W"; flanks "12944364-,12944619^"; structure "1^3-,2^4-"; splice_chain "12944454^12944554-,12944464^12944564-"; sources "Undefined,Undefined"; NMorMRNA "null"; degree "4"; dimension "2_2";
chrA01	Undefined	as_event	12944873	12945097	.	+	.	transcript_id "TCONS_00000941,TCONS_00000940/TCONS_00000942/TCONS_00000943"; gene_id "chrA01:12943148-12945312W"; flanks "12944873-,12945097^"; structure "0,1^2-"; splice_chain ",12944936^12945029-"; sources "Undefined,Undefined"; NMorMRNA "null"; degree "4"; dimension "2_2";
chrA01	Undefined	as_event	13141124	13141848	.	+	.	transcript_id "TCONS_00000949,TCONS_00000950/TCONS_00000951,TCONS_00000948"; gene_id "chrA01:13140450-13143874W"; flanks "13141124-,13141848^"; structure "0,1^3-,2^4-"; splice_chain ",13141210^13141288-,13141230^13141308-"; sources "Undefined,Undefined,Undefined"; NMorMRNA "null"; degree "9"; dimension "3_3";
chrA01	Undefined	as_event	13142393	13142549	.	+	.	transcript_id "TCONS_00000951,TCONS_00000949"; gene_id "chrA01:13140450-13143874W"; flanks "13142393^,13142549^"; structure "1-,2-"; splice_chain "13142486-,13142488-"; sources "Undefined,Undefined"; NMorMRNA "null"; degree "4"; dimension "2_2";
chrA01	Undefined	as_event	13142488	13142628	.	+	.	transcript_id "TCONS_00000949,TCONS_00000950"; gene_id "chrA01:13140450-13143874W"; flanks "13142488-,13142628-"; structure "1^,2^"; splice_chain "13142549^,13142558^"; sources "Undefined,Undefined"; NMorMRNA "null"; degree "4"; dimension "2_2";
chrA01	Undefined	as_event	13142393	13142628	.	+	.	transcript_id "TCONS_00000951,TCONS_00000949,TCONS_00000950"; gene_id "chrA01:13140450-13143874W"; flanks "13142393^,13142628-"; structure "1-3^,2-3^,2-4^"; splice_chain "13142486-13142549^,13142488-13142549^,13142488-13142558^"; sources "Undefined,Undefined,Undefined"; NMorMRNA "null"; degree "9"; dimension "3_3";
chrA01	Undefined	as_event	13142488	13142727	.	+	.	transcript_id "TCONS_00000949,TCONS_00000948,TCONS_00000950"; gene_id "chrA01:13140450-13143874W"; flanks "13142488-,13142727^"; structure "1^4-,2^5-,3^4-"; splice_chain "13142549^13142628-,13142555^13142634-,13142558^13142628-"; sources "Undefined,Undefined,Undefined"; NMorMRNA "null"; degree "9"; dimension "3_3";
chrA01	Undefined	as_event	13142393	13142727	.	+	.	transcript_id "TCONS_00000951,TCONS_00000949,TCONS_00000948,TCONS_00000950"; gene_id "chrA01:13140450-13143874W"; flanks "13142393^,13142727^"; structure "1-3^6-,2-3^6-,2-4^7-,2-5^6-"; splice_chain "13142486-13142549^13142628-,13142488-13142549^13142628-,13142488-13142555^13142634-,13142488-13142558^13142628-"; sources "Undefined,Undefined,Undefined,Undefined"; NMorMRNA "null"; degree "16"; dimen…
chrA01	Undefined	as_event	13143520	13143747	.	+	.	transcript_id "TCONS_00000951,TCONS_00000950"; gene_id "chrA01:13140450-13143874W"; flanks "13143520^,13143747^"; structure "1-,2-"; splice_chain "13143591-,13143655-"; sources "Undefined,Undefined"; NMorMRNA "null"; degree "4"; dimension "2_2";
chrA01	Undefined	as_event	13143591	13143833	.	+	.	transcript_id "TCONS_00000951,TCONS_00000949"; gene_id "chrA01:13140450-13143874W"; flanks "13143591-,13143833-"; structure "1^,2^"; splice_chain "13143747^,13143751^"; sources "Undefined,Undefined"; NMorMRNA "null"; degree "4"; dimension "2_2";
chrA01	Undefined	as_event	13143520	13143833	.	+	.	transcript_id "TCONS_00000951,TCONS_00000949,TCONS_00000950"; gene_id "chrA01:13140450-13143874W"; flanks "13143520^,13143833-"; structure "1-3^,1-4^,2-3^"; splice_chain "13143591-13143747^,13143591-13143751^,13143655-13143747^"; sources "Undefined,Undefined,Undefined"; NMorMRNA "null"; degree "9"; dimension "3_3";
chrA01	Undefined	as_event	13143655	13143874	.	+	.	transcript_id "TCONS_00000950,TCONS_00000948"; gene_id "chrA01:13140450-13143874W"; flanks "13143655-,13143874]"; structure "1^3-,2^4-"; splice_chain "13143747^13143833-,13143758^13143840-"; sources "Undefined,Undefined"; NMorMRNA "null"; degree "4"; dimension "2_2";
chrA01	Undefined	as_event	13143520	13143874	.	+	.	transcript_id "TCONS_00000951,TCONS_00000949,TCONS_00000950,TCONS_00000948"; gene_id "chrA01:13140450-13143874W"; flanks "13143520^,13143874]"; structure "1-3^6-,1-4^6-,2-3^6-,2-5^7-"; splice_chain "13143591-13143747^13143833-,13143591-13143751^13143833-,13143655-13143747^13143833-,13143655-13143758^13143840-"; sources "Undefined,Undefined,Undefined,Undefined"; NMorMRNA "null"; degree "16"; dimen…
chrA01	Undefined	as_event	13409163	13409643	.	+	.	transcript_id "TCONS_00000958,TCONS_00000959"; gene_id "chrA01:13407960-13410984W"; flanks "13409163-,13409643^"; structure "0,1^2-"; splice_chain ",13409270^13409342-"; sources "Undefined,Undefined"; NMorMRNA "null"; degree "4"; dimension "2_2";
chrA01	Undefined	as_event	14143065	14143393	.	+	.	transcript_id "TCONS_00000967,TCONS_00000966"; gene_id "chrA01:14142362-14146350W"; flanks "14143065^,14143393^"; structure "1-,2-"; splice_chain "14143184-,14143192-"; sources "Undefined,Undefined"; NMorMRNA "null"; degree "4"; dimension "2_2";
chrA01	Undefined	as_event	14144530	14144992	.	+	.	transcript_id "TCONS_00000966,TCONS_00000967"; gene_id "chrA01:14142362-14146350W"; flanks "14144530^,14144992^"; structure "1-,2-"; splice_chain "14144716-,14144720-"; sources "Undefined,Undefined"; NMorMRNA "null"; degree "4"; dimension "2_2";
chrA01	Undefined	as_event	14158061	14158603	.	+	.	transcript_id "TCONS_00000969,TCONS_00000968"; gene_id "chrA01:14158061-14162337W"; flanks "14158061[,14158603^"; structure "1^3-,2^4-"; splice_chain "14158269^14158414-,14158287^14158432-"; sources "Undefined,Undefined"; NMorMRNA "null"; degree "4"; dimension "2_2";
chrA01	Undefined	as_event	14161526	14162061	.	+	.	transcript_id "TCONS_00000968,TCONS_00000969"; gene_id "chrA01:14158061-14162337W"; flanks "14161526-,14162061^"; structure "0,1^2-"; splice_chain ",14161648^14161835-"; sources "Undefined,Undefined"; NMorMRNA "null"; degree "4"; dimension "2_2";
chrA01	Undefined	as_event	14232923	14233779	.	+	.	transcript_id "TCONS_00000972/TCONS_00000973,TCONS_00000971/TCONS_00000974"; gene_id "chrA01:14232923-14239647W"; flanks "14232923[,14233779^"; structure "1^3-5^7-,2^4-6^8-"; splice_chain "14233254^14233531-14233581^14233659-,14233282^14233559-14233609^14233687-"; sources "Undefined,Undefined"; NMorMRNA "null"; degree "4"; dimension "2_2";
chrA01	Undefined	as_event	14235800	14236012	.	+	.	transcript_id "TCONS_00000972,TCONS_00000971/TCONS_00000973/TCONS_00000974"; gene_id "chrA01:14232923-14239647W"; flanks "14235800^,14236012^"; structure "1-,2-"; splice_chain "14235892-,14235893-"; sources "Undefined,Undefined"; NMorMRNA "null"; degree "4"; dimension "2_2";
chrA01	Undefined	as_event	14237854	14238191	.	+	.	transcript_id "TCONS_00000971/TCONS_00000972/TCONS_00000974,TCONS_00000973"; gene_id "chrA01:14232923-14239647W"; flanks "14237854-,14238191-"; structure "1^,2^"; splice_chain "14237910^,14237914^"; sources "Undefined,Undefined"; NMorMRNA "null"; degree "4"; dimension "2_2";
chrA01	Undefined	as_event	14238844	14239045	.	+	.	transcript_id "TCONS_00000972/TCONS_00000973,TCONS_00000971"; gene_id "chrA01:14232923-14239647W"; flanks "14238844-,14239045-"; structure "1^,2^"; splice_chain "14238957^,14238958^"; sources "Undefined,Undefined"; NMorMRNA "null"; degree "4"; dimension "2_2";
chrA01	Undefined	as_event	14238844	14239112	.	+	.	transcript_id "TCONS_00000974,TCONS_00000972/TCONS_00000973"; gene_id "chrA01:14232923-14239647W"; flanks "14238844-,14239112^"; structure "0,1^2-"; splice_chain ",14238957^14239045-"; sources "Undefined,Undefined"; NMorMRNA "null"; degree "4"; dimension "2_2";
chrA01	Undefined	as_event	14363567	14363953	.	+	.	transcript_id "TCONS_00000977,TCONS_00000978"; gene_id "chrA01:14358955-14365163W"; flanks "14363567-,14363953^"; structure "0,1^2-"; splice_chain ",14363705^14363801-"; sources "Undefined,Undefined"; NMorMRNA "null"; degree "4"; dimension "2_2";
chrA01	Undefined	as_event	14653718	14655607	.	+	.	transcript_id "TCONS_00000984,TCONS_00000983"; gene_id "chrA01:14653315-14655607W"; flanks "14653718-,14655607]"; structure "1^3-,2^4-"; splice_chain "14654677^14654755-,14654687^14654765-"; sources "Undefined,Undefined"; NMorMRNA "null"; degree "4"; dimension "2_2";
chrA01	Undefined	as_event	14714214	14714374	.	+	.	transcript_id "TCONS_00000986/TCONS_00000987,TCONS_00000985"; gene_id "chrA01:14713515-14716353W"; flanks "14714214^,14714374^"; structure "1-,2-"; splice_chain "14714299-,14714307-"; sources "Undefined,Undefined"; NMorMRNA "null"; degree "4"; dimension "2_2";
chrA01	Undefined	as_event	14714746	14715076	.	+	.	transcript_id "TCONS_00000985/TCONS_00000987,TCONS_00000986"; gene_id "chrA01:14713515-14716353W"; flanks "14714746-,14715076^"; structure "0,1^2-"; splice_chain ",14714766^14714880-"; sources "Undefined,Undefined"; NMorMRNA "null"; degree "4"; dimension "2_2";
chrA01	Undefined	as_event	14715858	14716353	.	+	.	transcript_id "TCONS_00000985/TCONS_00000986/TCONS_00000988,TCONS_00000987"; gene_id "chrA01:14713515-14716353W"; flanks "14715858-,14716353]"; structure "0,1^2-"; splice_chain ",14716128^14716264-"; sources "Undefined,Undefined"; NMorMRNA "null"; degree "4"; dimension "2_2";
chrA01	Undefined	as_event	14840427	14840787	.	+	.	transcript_id "TCONS_00000989,TCONS_00000990"; gene_id "chrA01:14839443-14841535W"; flanks "14840427-,14840787^"; structure "0,1^2-"; splice_chain ",14840617^14840692-"; sources "Undefined,Undefined"; NMorMRNA "null"; degree "4"; dimension "2_2";
chrA01	Undefined	as_event	14864439	14864946	.	+	.	transcript_id "TCONS_00000994,TCONS_00000993"; gene_id "chrA01:14862874-14865915W"; flanks "14864439-,14864946^"; structure "0,1^2-"; splice_chain ",14864544^14864864-"; sources "Undefined,Undefined"; NMorMRNA "null"; degree "4"; dimension "2_2";
chrA01	Undefined	as_event	15124089	15124420	.	+	.	transcript_id "TCONS_00000998,TCONS_00000999"; gene_id "chrA01:15123998-15126571W"; flanks "15124089^,15124420^"; structure "1-,2-"; splice_chain "15124274-,15124370-"; sources "Undefined,Undefined"; NMorMRNA "null"; degree "4"; dimension "2_2";
chrA01	Undefined	as_event	15497124	15497600	.	+	.	transcript_id "TCONS_00001005/TCONS_00001007,TCONS_00001006"; gene_id "chrA01:15497124-15500451W"; flanks "15497124[,15497600^"; structure "1^3-,2^4-"; splice_chain "15497221^15497395-,15497246^15497420-"; sources "Undefined,Undefined"; NMorMRNA "null"; degree "4"; dimension "2_2";
chrA01	Undefined	as_event	15498172	15498812	.	+	.	transcript_id "TCONS_00001008,TCONS_00001006,TCONS_00001007"; gene_id "chrA01:15497124-15500451W"; flanks "15498172^,15498812^"; structure "1-2^3-,4-,5-"; splice_chain "15498242-15498279^15498440-,15498733-,15498736-"; sources "Undefined,Undefined,Undefined"; NMorMRNA "null"; degree "9"; dimension "3_3";
chrA01	Undefined	as_event	15498099	15498812	.	+	.	transcript_id "TCONS_00001005,TCONS_00001008,TCONS_00001006,TCONS_00001007"; gene_id "chrA01:15497124-15500451W"; flanks "15498099-,15498812^"; structure "0,1^2-3^4-,1^5-,1^6-"; splice_chain ",15498172^15498242-15498279^15498440-,15498172^15498733-,15498172^15498736-"; sources "Undefined,Undefined,Undefined,Undefined"; NMorMRNA "null"; degree "16"; dimension "4_4";
chrA01	Undefined	as_event	15552208	15552388	.	+	.	transcript_id "TCONS_00001014,TCONS_00001013"; gene_id "chrA01:15550653-15554561W"; flanks "15552208^,15552388^"; structure "1-,2-"; splice_chain "15552290-,15552291-"; sources "Undefined,Undefined"; NMorMRNA "null"; degree "4"; dimension "2_2";
chrA01	Undefined	as_event	15552191	15552388	.	+	.	transcript_id "TCONS_00001012,TCONS_00001014,TCONS_00001013"; gene_id "chrA01:15550653-15554561W"; flanks "15552191-,15552388^"; structure "0,1^2-,1^3-"; splice_chain ",15552208^15552290-,15552208^15552291-"; sources "Undefined,Undefined,Undefined"; NMorMRNA "null"; degree "9"; dimension "3_3";
chrA01	Undefined	as_event	15607483	15608025	.	+	.	transcript_id "TCONS_00001017,TCONS_00001016"; gene_id "chrA01:15604824-15608025W"; flanks "15607483-,15608025]"; structure "1^3-,2^4-"; splice_chain "15607641^15607724-,15607651^15607734-"; sources "Undefined,Undefined"; NMorMRNA "null"; degree "4"; dimension "2_2";
chrA01	Undefined	as_event	15782690	15783112	.	+	.	transcript_id "TCONS_00001023,TCONS_00001022"; gene_id "chrA01:15782090-15786143W"; flanks "15782690-,15783112^"; structure "0,1^2-"; splice_chain ",15782860^15782969-"; sources "Undefined,Undefined"; NMorMRNA "null"; degree "4"; dimension "2_2";
chrA01	Undefined	as_event	15936201	15936566	.	+	.	transcript_id "TCONS_00001030,TCONS_00001029"; gene_id "chrA01:15935218-15936566W"; flanks "15936201-,15936566]"; structure "1^3-,2^4-"; splice_chain "15936395^15936474-,15936405^15936484-"; sources "Undefined,Undefined"; NMorMRNA "null"; degree "4"; dimension "2_2";
chrA01	Undefined	as_event	16272600	16272835	.	+	.	transcript_id "TCONS_00001033,TCONS_00001034"; gene_id "chrA01:16272012-16273947W"; flanks "16272600-,16272835^"; structure "0,1^2-"; splice_chain ",16272704^16272791-"; sources "Undefined,Undefined"; NMorMRNA "null"; degree "4"; dimension "2_2";
chrA01	Undefined	as_event	16273157	16273651	.	+	.	transcript_id "TCONS_00001034,TCONS_00001033"; gene_id "chrA01:16272012-16273947W"; flanks "16273157-,16273651^"; structure "1^3-,2^4-"; splice_chain "16273435^16273515-,16273445^16273525-"; sources "Undefined,Undefined"; NMorMRNA "null"; degree "4"; dimension "2_2";
chrA01	Undefined	as_event	16481255	16481874	.	+	.	transcript_id "TCONS_00001037,TCONS_00001035/TCONS_00001038"; gene_id "chrA01:16481255-16483471W"; flanks "16481255[,16481874^"; structure "0,1^2-"; splice_chain ",16481561^16481739-"; sources "Undefined,Undefined"; NMorMRNA "null"; degree "4"; dimension "2_2";
chrA01	Undefined	as_event	16481255	16481999	.	+	.	transcript_id "TCONS_00001035/TCONS_00001038,TCONS_00001037,TCONS_00001036"; gene_id "chrA01:16481255-16483471W"; flanks "16481255[,16481999-"; structure "1^2-3^,3^,4^"; splice_chain "16481561^16481739-16481874^,16481874^,16481876^"; sources "Undefined,Undefined,Undefined"; NMorMRNA "null"; degree "9"; dimension "3_3";
chrA01	Undefined	as_event	16482503	16483471	.	+	.	transcript_id "TCONS_00001035,TCONS_00001036,TCONS_00001037/TCONS_00001038"; gene_id "chrA01:16481255-16483471W"; flanks "16482503-,16483471]"; structure "0,1^4-,2^3-"; splice_chain ",16482671^16482850-,16482724^16482827-"; sources "Undefined,Undefined,Undefined"; NMorMRNA "null"; degree "9"; dimension "3_3";
chrA01	Undefined	as_event	16791669	16791835	.	+	.	transcript_id "TCONS_00001044,TCONS_00001043"; gene_id "chrA01:16790442-16793171W"; flanks "16791669-,16791835^"; structure "0,1^2-"; splice_chain ",16791714^16791790-"; sources "Undefined,Undefined"; NMorMRNA "null"; degree "4"; dimension "2_2";
chrA01	Undefined	as_event	16910657	16914982	.	+	.	transcript_id "TCONS_00001047,TCONS_00001048"; gene_id "chrA01:16910341-16914982W"; flanks "16910657-,16914982]"; structure "1^3-5^7-,2^4-6^8-"; splice_chain "16910824^16910892-16914868^16914967-,16910851^16910919-16914878^16914977-"; sources "Undefined,Undefined"; NMorMRNA "null"; degree "4"; dimension "2_2";
chrA01	Undefined	as_event	16964453	16964621	.	+	.	transcript_id "TCONS_00001052,TCONS_00001053"; gene_id "chrA01:16964010-16964621W"; flanks "16964453-,16964621]"; structure "0,1^2-"; splice_chain ",16964500^16964590-"; sources "Undefined,Undefined"; NMorMRNA "null"; degree "4"; dimension "2_2";
chrA01	Undefined	as_event	17197682	17200322	.	+	.	transcript_id "TCONS_00001061,TCONS_00001060"; gene_id "chrA01:17197682-17201533W"; flanks "17197682[,17200322^"; structure "1^3-,2^4-"; splice_chain "17198021^17198205-,17198031^17198215-"; sources "Undefined,Undefined"; NMorMRNA "null"; degree "4"; dimension "2_2";
chrA01	Undefined	as_event	17500968	17501184	.	+	.	transcript_id "TCONS_00001066,TCONS_00001065"; gene_id "chrA01:17499676-17501184W"; flanks "17500968-,17501184]"; structure "0,1^2-"; splice_chain ",17501063^17501148-"; sources "Undefined,Undefined"; NMorMRNA "null"; degree "4"; dimension "2_2";
chrA01	Undefined	as_event	17549733	17551108	.	+	.	transcript_id "TCONS_00001070,TCONS_00001071"; gene_id "chrA01:17549733-17551108W"; flanks "17549733[,17551108]"; structure "0,1^2-"; splice_chain ",17549951^17550321-"; sources "Undefined,Undefined"; NMorMRNA "null"; degree "4"; dimension "2_2";
chrA01	Undefined	as_event	17778324	17778807	.	+	.	transcript_id "TCONS_00001079,TCONS_00001080"; gene_id "chrA01:17778214-17779526W"; flanks "17778324-,17778807^"; structure "1^3-,2^4-"; splice_chain "17778537^17778619-,17778547^17778629-"; sources "Undefined,Undefined"; NMorMRNA "null"; degree "4"; dimension "2_2";
chrA01	Undefined	as_event	17795508	17796078	.	+	.	transcript_id "TCONS_00001083,TCONS_00001082"; gene_id "chrA01:17795382-17797188W"; flanks "17795508^,17796078^"; structure "1-,2-"; splice_chain "17795764-,17795767-"; sources "Undefined,Undefined"; NMorMRNA "null"; degree "4"; dimension "2_2";
chrA01	Undefined	as_event	17795764	17796373	.	+	.	transcript_id "TCONS_00001081,TCONS_00001083"; gene_id "chrA01:17795382-17797188W"; flanks "17795764-,17796373^"; structure "0,1^2-"; splice_chain ",17796078^17796169-"; sources "Undefined,Undefined"; NMorMRNA "null"; degree "4"; dimension "2_2";
chrA01	Undefined	as_event	17795508	17796373	.	+	.	transcript_id "TCONS_00001081,TCONS_00001083,TCONS_00001082"; gene_id "chrA01:17795382-17797188W"; flanks "17795508^,17796373^"; structure "1-,1-3^4-,2-3^4-"; splice_chain "17795764-,17795764-17796078^17796169-,17795767-17796078^17796169-"; sources "Undefined,Undefined,Undefined"; NMorMRNA "null"; degree "9"; dimension "3_3";
chrA01	Undefined	as_event	17866237	17866669	.	+	.	transcript_id "TCONS_00001087/TCONS_00001088,TCONS_00001089,TCONS_00001090"; gene_id "chrA01:17865809-17868421W"; flanks "17866237-,17866669^"; structure "0,1^3-,2^4-"; splice_chain ",17866526^17866598-,17866549^17866621-"; sources "Undefined,Undefined,Undefined"; NMorMRNA "null"; degree "9"; dimension "3_3";
chrA01	Undefined	as_event	17866669	17866832	.	+	.	transcript_id "TCONS_00001090,TCONS_00001087/TCONS_00001089"; gene_id "chrA01:17865809-17868421W"; flanks "17866669^,17866832^"; structure "1-,2-"; splice_chain "17866730-,17866731-"; sources "Undefined,Undefined"; NMorMRNA "null"; degree "4"; dimension "2_2";
chrA01	Undefined	as_event	17866731	17866909	.	+	.	transcript_id "TCONS_00001087/TCONS_00001089,TCONS_00001088"; gene_id "chrA01:17865809-17868421W"; flanks "17866731-,17866909-"; structure "1^,2^"; splice_chain "17866832^,17866834^"; sources "Undefined,Undefined"; NMorMRNA "null"; degree "4"; dimension "2_2";
chrA01	Undefined	as_event	17866669	17866909	.	+	.	transcript_id "TCONS_00001090,TCONS_00001087/TCONS_00001089,TCONS_00001088"; gene_id "chrA01:17865809-17868421W"; flanks "17866669^,17866909-"; structure "1-3^,2-3^,2-4^"; splice_chain "17866730-17866832^,17866731-17866832^,17866731-17866834^"; sources "Undefined,Undefined,Undefined"; NMorMRNA "null"; degree "9"; dimension "3_3";
chrA01	Undefined	as_event	17896266	17896498	.	+	.	transcript_id "TCONS_00001091,TCONS_00001092"; gene_id "chrA01:17894274-17899623W"; flanks "17896266-,17896498^"; structure "0,1^2-"; splice_chain ",17896330^17896409-"; sources "Undefined,Undefined"; NMorMRNA "null"; degree "4"; dimension "2_2";
chrA01	Undefined	as_event	18006684	18007502	.	+	.	transcript_id "TCONS_00001095,TCONS_00001096"; gene_id "chrA01:18006684-18009468W"; flanks "18006684[,18007502-"; structure "1^,2^"; splice_chain "18007256^,18007285^"; sources "Undefined,Undefined"; NMorMRNA "null"; degree "4"; dimension "2_2";
chrA01	Undefined	as_event	18008856	18009172	.	+	.	transcript_id "TCONS_00001095,TCONS_00001096"; gene_id "chrA01:18006684-18009468W"; flanks "18008856^,18009172^"; structure "1-,2-"; splice_chain "18009037-,18009038-"; sources "Undefined,Undefined"; NMorMRNA "null"; degree "4"; dimension "2_2";
chrA01	Undefined	as_event	18015283	18015511	.	+	.	transcript_id "TCONS_00001097,TCONS_00001098"; gene_id "chrA01:18013448-18016354W"; flanks "18015283-,18015511^"; structure "0,1^2-"; splice_chain ",18015364^18015454-"; sources "Undefined,Undefined"; NMorMRNA "null"; degree "4"; dimension "2_2";
chrA01	Undefined	as_event	18065887	18066201	.	+	.	transcript_id "TCONS_00001100,TCONS_00001101"; gene_id "chrA01:18062237-18069234W"; flanks "18065887-,18066201^"; structure "1^3-,2^4-"; splice_chain "18066081^18066163-,18066082^18066164-"; sources "Undefined,Undefined"; NMorMRNA "null"; degree "4"; dimension "2_2";
chrA01	Undefined	as_event	18067928	18068296	.	+	.	transcript_id "TCONS_00001101,TCONS_00001100"; gene_id "chrA01:18062237-18069234W"; flanks "18067928-,18068296^"; structure "1^3-,2^4-"; splice_chain "18068011^18068112-,18068018^18068119-"; sources "Undefined,Undefined"; NMorMRNA "null"; degree "4"; dimension "2_2";
chrA01	Undefined	as_event	18159727	18160092	.	+	.	transcript_id "TCONS_00001107/TCONS_00001109,TCONS_00001108"; gene_id "chrA01:18158526-18164309W"; flanks "18159727-,18160092^"; structure "0,1^2-"; splice_chain ",18159814^18159935-"; sources "Undefined,Undefined"; NMorMRNA "null"; degree "4"; dimension "2_2";
chrA01	Undefined	as_event	18161316	18161465	.	+	.	transcript_id "TCONS_00001107,TCONS_00001108/TCONS_00001109"; gene_id "chrA01:18158526-18164309W"; flanks "18161316-,18161465-"; structure "1^,2^"; splice_chain "18161383^,18161401^"; sources "Undefined,Undefined"; NMorMRNA "null"; degree "4"; dimension "2_2";
chrA01	Undefined	as_event	18161658	18161963	.	+	.	transcript_id "TCONS_00001107/TCONS_00001109,TCONS_00001108"; gene_id "chrA01:18158526-18164309W"; flanks "18161658-,18161963-"; structure "1^,2^"; splice_chain "18161865^,18161870^"; sources "Undefined,Undefined"; NMorMRNA "null"; degree "4"; dimension "2_2";
chrA01	Undefined	as_event	18163180	18163386	.	+	.	transcript_id "TCONS_00001107/TCONS_00001109,TCONS_00001108"; gene_id "chrA01:18158526-18164309W"; flanks "18163180-,18163386-"; structure "1^,2^"; splice_chain "18163291^,18163293^"; sources "Undefined,Undefined"; NMorMRNA "null"; degree "4"; dimension "2_2";
chrA01	Undefined	as_event	18163386	18163609	.	+	.	transcript_id "TCONS_00001107/TCONS_00001108,TCONS_00001109"; gene_id "chrA01:18158526-18164309W"; flanks "18163386-,18163609-"; structure "1^,2^"; splice_chain "18163503^,18163505^"; sources "Undefined,Undefined"; NMorMRNA "null"; degree "4"; dimension "2_2";
chrA01	Undefined	as_event	18163609	18164069	.	+	.	transcript_id "TCONS_00001109,TCONS_00001107/TCONS_00001108"; gene_id "chrA01:18158526-18164309W"; flanks "18163609-,18164069^"; structure "0,1^2-"; splice_chain ",18163717^18163814-"; sources "Undefined,Undefined"; NMorMRNA "null"; degree "4"; dimension "2_2";
chrA01	Undefined	as_event	18306246	18306684	.	+	.	transcript_id "TCONS_00001114,TCONS_00001115"; gene_id "chrA01:18303179-18309405W"; flanks "18306246-,18306684^"; structure "1^3-,2^4-"; splice_chain "18306464^18306557-,18306466^18306559-"; sources "Undefined,Undefined"; NMorMRNA "null"; degree "4"; dimension "2_2";
chrA01	Undefined	as_event	18366009	18366389	.	+	.	transcript_id "TCONS_00001119,TCONS_00001118"; gene_id "chrA01:18365637-18377833W"; flanks "18366009^,18366389^"; structure "1-,2-"; splice_chain "18366074-,18366305-"; sources "Undefined,Undefined"; NMorMRNA "null"; degree "4"; dimension "2_2";
chrA01	Undefined	as_event	18374727	18375107	.	+	.	transcript_id "TCONS_00001120,TCONS_00001121"; gene_id "chrA01:18365637-18377833W"; flanks "18374727^,18375107^"; structure "1-,2-"; splice_chain "18374792-,18375023-"; sources "Undefined,Undefined"; NMorMRNA "null"; degree "4"; dimension "2_2";
chrA01	Undefined	as_event	18375608	18375811	.	+	.	transcript_id "TCONS_00001119/TCONS_00001120,TCONS_00001118/TCONS_00001121"; gene_id "chrA01:18365637-18377833W"; flanks "18375608-,18375811^"; structure "0,1^2-"; splice_chain ",18375665^18375765-"; sources "Undefined,Undefined"; NMorMRNA "null"; degree "4"; dimension "2_2";
chrA01	Undefined	as_event	18376180	18376687	.	+	.	transcript_id "TCONS_00001118,TCONS_00001120"; gene_id "chrA01:18365637-18377833W"; flanks "18376180-,18376687]"; structure "0,1^2-"; splice_chain ",18376412^18376597-"; sources "Undefined,Undefined"; NMorMRNA "null"; degree "4"; dimension "2_2";
chrA01	Undefined	as_event	18588169	18589835	.	+	.	transcript_id "TCONS_00001125,TCONS_00001124"; gene_id "chrA01:18588169-18590629W"; flanks "18588169[,18589835^"; structure "1^3-,2^4-"; splice_chain "18588428^18588610-,18588431^18588613-"; sources "Undefined,Undefined"; NMorMRNA "null"; degree "4"; dimension "2_2";
chrA01	Undefined	as_event	18763035	18763218	.	+	.	transcript_id "TCONS_00001133,TCONS_00001132"; gene_id "chrA01:18761932-18764320W"; flanks "18763035^,18763218^"; structure "1-,2-"; splice_chain "18763143-,18763149-"; sources "Undefined,Undefined"; NMorMRNA "null"; degree "4"; dimension "2_2";
chrA01	Undefined	as_event	18763806	18764320	.	+	.	transcript_id "TCONS_00001133,TCONS_00001132"; gene_id "chrA01:18761932-18764320W"; flanks "18763806^,18764320]"; structure "1-,2-"; splice_chain "18763888-,18763891-"; sources "Undefined,Undefined"; NMorMRNA "null"; degree "4"; dimension "2_2";
chrA01	Undefined	as_event	18958009	18958192	.	+	.	transcript_id "TCONS_00001139,TCONS_00001138"; gene_id "chrA01:18957043-18958249W"; flanks "18958009-,18958192-"; structure "1^,2^"; splice_chain "18958116^,18958121^"; sources "Undefined,Undefined"; NMorMRNA "null"; degree "4"; dimension "2_2";
chrA01	Undefined	as_event	19061529	19061716	.	+	.	transcript_id "TCONS_00001142,TCONS_00001140/TCONS_00001141"; gene_id "chrA01:19059163-19066023W"; flanks "19061529^,19061716^"; structure "1-,2-"; splice_chain "19061634-,19061635-"; sources "Undefined,Undefined"; NMorMRNA "null"; degree "4"; dimension "2_2";
chrA01	Undefined	as_event	19061845	19062366	.	+	.	transcript_id "TCONS_00001140/TCONS_00001141,TCONS_00001142"; gene_id "chrA01:19059163-19066023W"; flanks "19061845-,19062366^"; structure "1^3-,2^4-"; splice_chain "19061963^19062071-,19061973^19062081-"; sources "Undefined,Undefined"; NMorMRNA "null"; degree "4"; dimension "2_2";
chrA01	Undefined	as_event	19062495	19062761	.	+	.	transcript_id "TCONS_00001142,TCONS_00001140"; gene_id "chrA01:19059163-19066023W"; flanks "19062495-,19062761-"; structure "1^,2^"; splice_chain "19062591^,19062592^"; sources "Undefined,Undefined"; NMorMRNA "null"; degree "4"; dimension "2_2";
chrA01	Undefined	as_event	19062495	19062901	.	+	.	transcript_id "TCONS_00001142,TCONS_00001140,TCONS_00001141"; gene_id "chrA01:19059163-19066023W"; flanks "19062495-,19062901^"; structure "1^4-,2^4-,3^5-"; splice_chain "19062591^19062761-,19062592^19062761-,19062593^19062763-"; sources "Undefined,Undefined,Undefined"; NMorMRNA "null"; degree "9"; dimension "3_3";
chrA01	Undefined	as_event	19063179	19063449	.	+	.	transcript_id "TCONS_00001140/TCONS_00001141,TCONS_00001142"; gene_id "chrA01:19059163-19066023W"; flanks "19063179-,19063449-"; structure "1^,2^"; splice_chain "19063265^,19063355^"; sources "Undefined,Undefined"; NMorMRNA "null"; degree "4"; dimension "2_2";
chrA01	Undefined	as_event	19063679	19063928	.	+	.	transcript_id "TCONS_00001140,TCONS_00001141/TCONS_00001142"; gene_id "chrA01:19059163-19066023W"; flanks "19063679-,19063928-"; structure "1^,2^"; splice_chain "19063804^,19063805^"; sources "Undefined,Undefined"; NMorMRNA "null"; degree "4"; dimension "2_2";
chrA01	Undefined	as_event	19063928	19064288	.	+	.	transcript_id "TCONS_00001142,TCONS_00001141"; gene_id "chrA01:19059163-19066023W"; flanks "19063928-,19064288^"; structure "1^3-,2^4-"; splice_chain "19064027^19064222-,19064036^19064231-"; sources "Undefined,Undefined"; NMorMRNA "null"; degree "4"; dimension "2_2";
chrA01	Undefined	as_event	19063928	19064395	.	+	.	transcript_id "TCONS_00001140,TCONS_00001142,TCONS_00001141"; gene_id "chrA01:19059163-19066023W"; flanks "19063928-,19064395-"; structure "1^4-8^,2^5-7^,3^6-7^"; splice_chain "19064026^19064221-19064290^,19064027^19064222-19064288^,19064036^19064231-19064288^"; sources "Undefined,Undefined,Undefined"; NMorMRNA "null"; degree "9"; dimension "3_3";
chrA01	Undefined	as_event	19064858	19065133	.	+	.	transcript_id "TCONS_00001140/TCONS_00001141,TCONS_00001142"; gene_id "chrA01:19059163-19066023W"; flanks "19064858-,19065133^"; structure "1^3-,2^4-"; splice_chain "19064947^19065053-,19064949^19065055-"; sources "Undefined,Undefined"; NMorMRNA "null"; degree "4"; dimension "2_2";
chrA01	Undefined	as_event	19065557	19066023	.	+	.	transcript_id "TCONS_00001140/TCONS_00001141,TCONS_00001142"; gene_id "chrA01:19059163-19066023W"; flanks "19065557-,19066023]"; structure "1^3-,2^4-"; splice_chain "19065646^19065765-,19065656^19065775-"; sources "Undefined,Undefined"; NMorMRNA "null"; degree "4"; dimension "2_2";
chrA01	Undefined	as_event	19233547	19234011	.	+	.	transcript_id "TCONS_00001151,TCONS_00001153"; gene_id "chrA01:19232319-19236236W"; flanks "19233547-,19234011^"; structure "0,1^2-"; splice_chain ",19233737^19233817-"; sources "Undefined,Undefined"; NMorMRNA "null"; degree "4"; dimension "2_2";
chrA01	Undefined	as_event	19233817	19234282	.	+	.	transcript_id "TCONS_00001153,TCONS_00001152"; gene_id "chrA01:19232319-19236236W"; flanks "19233817-,19234282^"; structure "1^3-,2^4-"; splice_chain "19234011^19234106-,19234013^19234108-"; sources "Undefined,Undefined"; NMorMRNA "null"; degree "4"; dimension "2_2";
chrA01	Undefined	as_event	19659309	19660506	.	+	.	transcript_id "TCONS_00001164,TCONS_00001163"; gene_id "chrA01:19658922-19660893W"; flanks "19659309^,19660506^"; structure "1-,2-"; splice_chain "19660062-,19660066-"; sources "Undefined,Undefined"; NMorMRNA "null"; degree "4"; dimension "2_2";
chrA01	Undefined	as_event	19660576	19660893	.	+	.	transcript_id "TCONS_00001163/TCONS_00001164,TCONS_00001165"; gene_id "chrA01:19658922-19660893W"; flanks "19660576-,19660893]"; structure "1^3-,2^4-"; splice_chain "19660691^19660764-,19660701^19660774-"; sources "Undefined,Undefined"; NMorMRNA "null"; degree "4"; dimension "2_2";
chrA01	Undefined	as_event	19772015	19772261	.	+	.	transcript_id "TCONS_00001171,TCONS_00001169/TCONS_00001170"; gene_id "chrA01:19770208-19776844W"; flanks "19772015^,19772261^"; structure "1-,2-"; splice_chain "19772192-,19772193-"; sources "Undefined,Undefined"; NMorMRNA "null"; degree "4"; dimension "2_2";
chrA01	Undefined	as_event	19772649	19772835	.	+	.	transcript_id "TCONS_00001171,TCONS_00001169/TCONS_00001170"; gene_id "chrA01:19770208-19776844W"; flanks "19772649^,19772835^"; structure "1-,2-"; splice_chain "19772768-,19772770-"; sources "Undefined,Undefined"; NMorMRNA "null"; degree "4"; dimension "2_2";
chrA01	Undefined	as_event	19775399	19775579	.	+	.	transcript_id "TCONS_00001169/TCONS_00001170,TCONS_00001171"; gene_id "chrA01:19770208-19776844W"; flanks "19775399-,19775579-"; structure "1^,2^"; splice_chain "19775492^,19775493^"; sources "Undefined,Undefined"; NMorMRNA "null"; degree "4"; dimension "2_2";
chrA01	Undefined	as_event	19775579	19775891	.	+	.	transcript_id "TCONS_00001169/TCONS_00001171,TCONS_00001170"; gene_id "chrA01:19770208-19776844W"; flanks "19775579-,19775891-"; structure "1^,2^"; splice_chain "19775685^,19775686^"; sources "Undefined,Undefined"; NMorMRNA "null"; degree "4"; dimension "2_2";
chrA01	Undefined	as_event	19821237	19821563	.	+	.	transcript_id "TCONS_00001177,TCONS_00001176"; gene_id "chrA01:19821237-19827302W"; flanks "19821237[,19821563^"; structure "0,1^2-"; splice_chain ",19821286^19821456-"; sources "Undefined,Undefined"; NMorMRNA "null"; degree "4"; dimension "2_2";
chrA01	Undefined	as_event	19826367	19826730	.	+	.	transcript_id "TCONS_00001176/TCONS_00001177,TCONS_00001178"; gene_id "chrA01:19821237-19827302W"; flanks "19826367-,19826730^"; structure "0,1^2-"; splice_chain ",19826462^19826542-"; sources "Undefined,Undefined"; NMorMRNA "null"; degree "4"; dimension "2_2";
chrA01	Undefined	as_event	19903154	19903400	.	+	.	transcript_id "TCONS_00001181,TCONS_00001182"; gene_id "chrA01:19901958-19904761W"; flanks "19903154-,19903400^"; structure "1^3-,2^4-"; splice_chain "19903240^19903302-,19903244^19903306-"; sources "Undefined,Undefined"; NMorMRNA "null"; degree "4"; dimension "2_2";
chrA01	Undefined	as_event	19903008	19903400	.	+	.	transcript_id "TCONS_00001181,TCONS_00001182,TCONS_00001183"; gene_id "chrA01:19901958-19904761W"; flanks "19903008-,19903400^"; structure "1^3-5^8-,1^3-7^10-,2^4-6^9-"; splice_chain "19903079^19903154-19903240^19903302-,19903079^19903154-19903244^19903306-,19903081^19903156-19903242^19903304-"; sources "Undefined,Undefined,Undefined"; NMorMRNA "null"; degree "9"; dimension "3_3";
chrA01	Undefined	as_event	20012442	20012893	.	+	.	transcript_id "TCONS_00001188,TCONS_00001189"; gene_id "chrA01:20012442-20013550W"; flanks "20012442[,20012893^"; structure "1^3-,2^4-"; splice_chain "20012478^20012766-,20012482^20012778-"; sources "Undefined,Undefined"; NMorMRNA "null"; degree "4"; dimension "2_2";
chrA01	Undefined	as_event	20038599	20039249	.	+	.	transcript_id "TCONS_00001192,TCONS_00001193"; gene_id "chrA01:20038062-20039249W"; flanks "20038599-,20039249]"; structure "0,1^2-"; splice_chain ",20038963^20039041-"; sources "Undefined,Undefined"; NMorMRNA "null"; degree "4"; dimension "2_2";
chrA01	Undefined	as_event	20230074	20230522	.	+	.	transcript_id "TCONS_00001199,TCONS_00001200/TCONS_00001201"; gene_id "chrA01:20229655-20232893W"; flanks "20230074-,20230522^"; structure "0,1^2-3^4-"; splice_chain ",20230148^20230217-20230360^20230427-"; sources "Undefined,Undefined"; NMorMRNA "null"; degree "4"; dimension "2_2";
chrA01	Undefined	as_event	20231355	20231532	.	+	.	transcript_id "TCONS_00001199/TCONS_00001201,TCONS_00001200"; gene_id "chrA01:20229655-20232893W"; flanks "20231355-,20231532-"; structure "1^,2^"; splice_chain "20231447^,20231450^"; sources "Undefined,Undefined"; NMorMRNA "null"; degree "4"; dimension "2_2";
chrA01	Undefined	as_event	20385379	20385721	.	+	.	transcript_id "TCONS_00001206,TCONS_00001207"; gene_id "chrA01:20384029-20388183W"; flanks "20385379-,20385721^"; structure "1^3-5^7-,2^4-6^8-"; splice_chain "20385450^20385525-20385590^20385659-,20385452^20385527-20385592^20385661-"; sources "Undefined,Undefined"; NMorMRNA "null"; degree "4"; dimension "2_2";
chrA01	Undefined	as_event	20448565	20448879	.	+	.	transcript_id "TCONS_00001211,TCONS_00001212"; gene_id "chrA01:20447950-20451184W"; flanks "20448565-,20448879^"; structure "1^3-,2^4-"; splice_chain "20448662^20448746-,20448671^20448755-"; sources "Undefined,Undefined"; NMorMRNA "null"; degree "4"; dimension "2_2";
chrA01	Undefined	as_event	20450906	20451184	.	+	.	transcript_id "TCONS_00001211,TCONS_00001212"; gene_id "chrA01:20447950-20451184W"; flanks "20450906-,20451184]"; structure "0,1^2-"; splice_chain ",20451000^20451124-"; sources "Undefined,Undefined"; NMorMRNA "null"; degree "4"; dimension "2_2";
chrA01	Undefined	as_event	20453365	20453745	.	+	.	transcript_id "TCONS_00001213,TCONS_00001214"; gene_id "chrA01:20452393-20454153W"; flanks "20453365-,20453745^"; structure "0,1^2-"; splice_chain ",20453421^20453509-"; sources "Undefined,Undefined"; NMorMRNA "null"; degree "4"; dimension "2_2";
chrA01	Undefined	as_event	20639074	20639228	.	+	.	transcript_id "TCONS_00001230/TCONS_00001232,TCONS_00001231"; gene_id "chrA01:20638489-20641805W"; flanks "20639074-,20639228-"; structure "1^,2^"; splice_chain "20639106^,20639107^"; sources "Undefined,Undefined"; NMorMRNA "null"; degree "4"; dimension "2_2";
chrA01	Undefined	as_event	20639228	20639558	.	+	.	transcript_id "TCONS_00001231/TCONS_00001232,TCONS_00001230"; gene_id "chrA01:20638489-20641805W"; flanks "20639228-,20639558^"; structure "0,1^2-"; splice_chain ",20639358^20639447-"; sources "Undefined,Undefined"; NMorMRNA "null"; degree "4"; dimension "2_2";
chrA01	Undefined	as_event	20640294	20640491	.	+	.	transcript_id "TCONS_00001231/TCONS_00001232,TCONS_00001230"; gene_id "chrA01:20638489-20641805W"; flanks "20640294-,20640491^"; structure "0,1^2-"; splice_chain ",20640338^20640430-"; sources "Undefined,Undefined"; NMorMRNA "null"; degree "4"; dimension "2_2";
chrA01	Undefined	as_event	20646002	20646721	.	+	.	transcript_id "TCONS_00001234,TCONS_00001235"; gene_id "chrA01:20645702-20649818W"; flanks "20646002-,20646721^"; structure "0,1^2-"; splice_chain ",20646420^20646591-"; sources "Undefined,Undefined"; NMorMRNA "null"; degree "4"; dimension "2_2";
chrA01	Undefined	as_event	20657687	20658115	.	+	.	transcript_id "TCONS_00001236,TCONS_00001237"; gene_id "chrA01:20656704-20659915W"; flanks "20657687-,20658115^"; structure "0,1^2-"; splice_chain ",20657759^20657853-"; sources "Undefined,Undefined"; NMorMRNA "null"; degree "4"; dimension "2_2";
chrA01	Undefined	as_event	21010267	21010737	.	+	.	transcript_id "TCONS_00001266,TCONS_00001265"; gene_id "chrA01:21005381-21010737W"; flanks "21010267^,21010737]"; structure "1-,2-"; splice_chain "21010353-,21010356-"; sources "Undefined,Undefined"; NMorMRNA "null"; degree "4"; dimension "2_2";
chrA01	Undefined	as_event	21399597	21399993	.	+	.	transcript_id "TCONS_00001295,TCONS_00001294"; gene_id "chrA01:21397936-21402418W"; flanks "21399597-,21399993^"; structure "0,1^2-"; splice_chain ",21399799^21399872-"; sources "Undefined,Undefined"; NMorMRNA "null"; degree "4"; dimension "2_2";
chrA01	Undefined	as_event	21399597	21400222	.	+	.	transcript_id "TCONS_00001296,TCONS_00001295"; gene_id "chrA01:21397936-21402418W"; flanks "21399597-,21400222^"; structure "1^2-,3^4-"; splice_chain "21399799^21399872-,21399993^21400069-"; sources "Undefined,Undefined"; NMorMRNA "null"; degree "4"; dimension "2_2";
chrA01	Undefined	as_event	21400069	21400363	.	+	.	transcript_id "TCONS_00001295,TCONS_00001294"; gene_id "chrA01:21397936-21402418W"; flanks "21400069-,21400363^"; structure "1^3-,2^4-"; splice_chain "21400222^21400294-,21400224^21400296-"; sources "Undefined,Undefined"; NMorMRNA "null"; degree "4"; dimension "2_2";
chrA01	Undefined	as_event	21399872	21400363	.	+	.	transcript_id "TCONS_00001294,TCONS_00001296"; gene_id "chrA01:21397936-21402418W"; flanks "21399872-,21400363^"; structure "1^2-4^6-,3^5-"; splice_chain "21399993^21400069-21400224^21400296-,21400222^21400294-"; sources "Undefined,Undefined"; NMorMRNA "null"; degree "4"; dimension "2_2";
chrA01	Undefined	as_event	21399597	21400363	.	+	.	transcript_id "TCONS_00001294,TCONS_00001296,TCONS_00001295"; gene_id "chrA01:21397936-21402418W"; flanks "21399597-,21400363^"; structure "1^2-3^4-6^8-,1^2-5^7-,3^4-5^7-"; splice_chain "21399799^21399872-21399993^21400069-21400224^21400296-,21399799^21399872-21400222^21400294-,21399993^21400069-21400222^21400294-"; sources "Undefined,Undefined,Undefined"; NMorMRNA "null"; degree "9"; dimension "…
chrA01	Undefined	as_event	21420273	21420609	.	+	.	transcript_id "TCONS_00001297,TCONS_00001298"; gene_id "chrA01:21419863-21424204W"; flanks "21420273^,21420609-"; structure "0,1-2^"; splice_chain ",21420452-21420498^"; sources "Undefined,Undefined"; NMorMRNA "null"; degree "4"; dimension "2_2";
chrA01	Undefined	as_event	21453850	21454014	.	+	.	transcript_id "TCONS_00001301,TCONS_00001300"; gene_id "chrA01:21452320-21458247W"; flanks "21453850-,21454014-"; structure "1^,2^"; splice_chain "21453923^,21453924^"; sources "Undefined,Undefined"; NMorMRNA "null"; degree "4"; dimension "2_2";
chrA01	Undefined	as_event	21454077	21454255	.	+	.	transcript_id "TCONS_00001300,TCONS_00001301"; gene_id "chrA01:21452320-21458247W"; flanks "21454077^,21454255^"; structure "1-,2-"; splice_chain "21454188-,21454190-"; sources "Undefined,Undefined"; NMorMRNA "null"; degree "4"; dimension "2_2";
chrA01	Undefined	as_event	21527180	21528244	.	+	.	transcript_id "TCONS_00001306,TCONS_00001304,TCONS_00001303,TCONS_00001305"; gene_id "chrA01:21525878-21528518W"; flanks "21527180^,21528244-"; structure "0,1-2^,3-4^,5-6^"; splice_chain ",21527296-21527427^,21527790-21527921^,21528017-21528148^"; sources "Undefined,Undefined,Undefined,Undefined"; NMorMRNA "null"; degree "16"; dimension "4_4";
chrA01	Undefined	as_event	21612660	21613023	.	+	.	transcript_id "TCONS_00001316,TCONS_00001315"; gene_id "chrA01:21610730-21615549W"; flanks "21612660-,21613023^"; structure "1^3-,2^4-"; splice_chain "21612720^21612940-,21612752^21612972-"; sources "Undefined,Undefined"; NMorMRNA "null"; degree "4"; dimension "2_2";
chrA01	Undefined	as_event	21646607	21647365	.	+	.	transcript_id "TCONS_00001320,TCONS_00001319"; gene_id "chrA01:21644628-21647962W"; flanks "21646607-,21647365-"; structure "1^,2^"; splice_chain "21646855^,21646927^"; sources "Undefined,Undefined"; NMorMRNA "null"; degree "4"; dimension "2_2";
chrA01	Undefined	as_event	21719512	21719820	.	+	.	transcript_id "TCONS_00001332,TCONS_00001331"; gene_id "chrA01:21712898-21720849W"; flanks "21719512-,21719820^"; structure "1^3-,2^4-"; splice_chain "21719596^21719734-,21719598^21719736-"; sources "Undefined,Undefined"; NMorMRNA "null"; degree "4"; dimension "2_2";
chrA01	Undefined	as_event	21720263	21720484	.	+	.	transcript_id "TCONS_00001332,TCONS_00001331"; gene_id "chrA01:21712898-21720849W"; flanks "21720263-,21720484-"; structure "1^,2^"; splice_chain "21720391^,21720392^"; sources "Undefined,Undefined"; NMorMRNA "null"; degree "4"; dimension "2_2";
chrA01	Undefined	as_event	21756552	21757203	.	+	.	transcript_id "TCONS_00001337,TCONS_00001338"; gene_id "chrA01:21755638-21757516W"; flanks "21756552-,21757203^"; structure "0,1^2-3^4-"; splice_chain ",21756634^21756721-21757015^21757099-"; sources "Undefined,Undefined"; NMorMRNA "null"; degree "4"; dimension "2_2";
chrA01	Undefined	as_event	21815048	21816879	.	+	.	transcript_id "TCONS_00001343,TCONS_00001342"; gene_id "chrA01:21815048-21819202W"; flanks "21815048[,21816879^"; structure "1^3-,2^4-"; splice_chain "21815305^21816126-,21815315^21816136-"; sources "Undefined,Undefined"; NMorMRNA "null"; degree "4"; dimension "2_2";
chrA01	Undefined	as_event	21866180	21866570	.	+	.	transcript_id "TCONS_00001347,TCONS_00001348"; gene_id "chrA01:21862881-21867011W"; flanks "21866180-,21866570^"; structure "0,1^2-"; splice_chain ",21866329^21866414-"; sources "Undefined,Undefined"; NMorMRNA "null"; degree "4"; dimension "2_2";
chrA01	Undefined	as_event	21962200	21962833	.	+	.	transcript_id "TCONS_00001352,TCONS_00001351"; gene_id "chrA01:21962200-21963845W"; flanks "21962200[,21962833^"; structure "1^3-,2^4-"; splice_chain "21962538^21962608-,21962557^21962627-"; sources "Undefined,Undefined"; NMorMRNA "null"; degree "4"; dimension "2_2";
chrA01	Undefined	as_event	21963480	21963732	.	+	.	transcript_id "TCONS_00001351,TCONS_00001352"; gene_id "chrA01:21962200-21963845W"; flanks "21963480-,21963732^"; structure "0,1^2-"; splice_chain ",21963583^21963660-"; sources "Undefined,Undefined"; NMorMRNA "null"; degree "4"; dimension "2_2";
chrA01	Undefined	as_event	22001488	22001820	.	+	.	transcript_id "TCONS_00001355/TCONS_00001356,TCONS_00001357"; gene_id "chrA01:21997944-22004286W"; flanks "22001488-,22001820-"; structure "1^,2^"; splice_chain "22001583^,22001585^"; sources "Undefined,Undefined"; NMorMRNA "null"; degree "4"; dimension "2_2";
chrA01	Undefined	as_event	22002858	22003261	.	+	.	transcript_id "TCONS_00001357,TCONS_00001355,TCONS_00001356"; gene_id "chrA01:21997944-22004286W"; flanks "22002858-,22003261^"; structure "1^4-,2^5-,3^6-"; splice_chain "22003051^22003147-,22003052^22003148-,22003071^22003167-"; sources "Undefined,Undefined,Undefined"; NMorMRNA "null"; degree "9"; dimension "3_3";
chrA01	Undefined	as_event	22135542	22135749	.	+	.	transcript_id "TCONS_00001363,TCONS_00001364"; gene_id "chrA01:22135274-22138761W"; flanks "22135542^,22135749^"; structure "1-,2-"; splice_chain "22135600-,22135603-"; sources "Undefined,Undefined"; NMorMRNA "null"; degree "4"; dimension "2_2";
chrA01	Undefined	as_event	22135749	22135880	.	+	.	transcript_id "TCONS_00001364,TCONS_00001363"; gene_id "chrA01:22135274-22138761W"; flanks "22135749^,22135880^"; structure "1-,2-"; splice_chain "22135823-,22135824-"; sources "Undefined,Undefined"; NMorMRNA "null"; degree "4"; dimension "2_2";
chrA01	Undefined	as_event	22137135	22137404	.	+	.	transcript_id "TCONS_00001363,TCONS_00001364"; gene_id "chrA01:22135274-22138761W"; flanks "22137135-,22137404-"; structure "1^,2^"; splice_chain "22137250^,22137253^"; sources "Undefined,Undefined"; NMorMRNA "null"; degree "4"; dimension "2_2";
chrA01	Undefined	as_event	22379076	22379376	.	+	.	transcript_id "TCONS_00001375,TCONS_00001374"; gene_id "chrA01:22377153-22379376W"; flanks "22379076-,22379376]"; structure "1^3-,2^4-"; splice_chain "22379221^22379324-,22379231^22379334-"; sources "Undefined,Undefined"; NMorMRNA "null"; degree "4"; dimension "2_2";
chrA01	Undefined	as_event	22709996	22710440	.	+	.	transcript_id "TCONS_00001387,TCONS_00001386"; gene_id "chrA01:22709067-22711451W"; flanks "22709996-,22710440^"; structure "1^3-,2^4-"; splice_chain "22710118^22710288-,22710120^22710290-"; sources "Undefined,Undefined"; NMorMRNA "null"; degree "4"; dimension "2_2";
chrA01	Undefined	as_event	22769522	22769774	.	+	.	transcript_id "TCONS_00001394,TCONS_00001395/TCONS_00001396"; gene_id "chrA01:22768508-22774404W"; flanks "22769522-,22769774^"; structure "0,1^2-"; splice_chain ",22769572^22769658-"; sources "Undefined,Undefined"; NMorMRNA "null"; degree "4"; dimension "2_2";
chrA01	Undefined	as_event	22769907	22770448	.	+	.	transcript_id "TCONS_00001395,TCONS_00001396"; gene_id "chrA01:22768508-22774404W"; flanks "22769907^,22770448^"; structure "1-,2-"; splice_chain "22770169-,22770266-"; sources "Undefined,Undefined"; NMorMRNA "null"; degree "4"; dimension "2_2";
chrA01	Undefined	as_event	22770525	22770809	.	+	.	transcript_id "TCONS_00001396,TCONS_00001395"; gene_id "chrA01:22768508-22774404W"; flanks "22770525-,22770809^"; structure "0,1^2-"; splice_chain ",22770603^22770700-"; sources "Undefined,Undefined"; NMorMRNA "null"; degree "4"; dimension "2_2";
chrA01	Undefined	as_event	22771155	22771547	.	+	.	transcript_id "TCONS_00001396,TCONS_00001395"; gene_id "chrA01:22768508-22774404W"; flanks "22771155-,22771547^"; structure "0,1^2-"; splice_chain ",22771257^22771345-"; sources "Undefined,Undefined"; NMorMRNA "null"; degree "4"; dimension "2_2";
chrA01	Undefined	as_event	22771709	22771968	.	+	.	transcript_id "TCONS_00001396,TCONS_00001395"; gene_id "chrA01:22768508-22774404W"; flanks "22771709-,22771968^"; structure "0,1^2-"; splice_chain ",22771805^22771897-"; sources "Undefined,Undefined"; NMorMRNA "null"; degree "4"; dimension "2_2";
chrA01	Undefined	as_event	22772644	22773300	.	+	.	transcript_id "TCONS_00001396,TCONS_00001397"; gene_id "chrA01:22768508-22774404W"; flanks "22772644-,22773300^"; structure "0,1^2-3^4-5^6-"; splice_chain ",22772754^22772835-22772921^22773008-22773135^22773218-"; sources "Undefined,Undefined"; NMorMRNA "null"; degree "4"; dimension "2_2";
chrA01	Undefined	as_event	22792218	22792927	.	+	.	transcript_id "TCONS_00001400,TCONS_00001401"; gene_id "chrA01:22792218-22795078W"; flanks "22792218[,22792927^"; structure "0,1^2-"; splice_chain ",22792700^22792799-"; sources "Undefined,Undefined"; NMorMRNA "null"; degree "4"; dimension "2_2";
chrA01	Undefined	as_event	22932988	22933199	.	+	.	transcript_id "TCONS_00001403,TCONS_00001402"; gene_id "chrA01:22930923-22935469W"; flanks "22932988-,22933199-"; structure "1^,2^"; splice_chain "22933059^,22933067^"; sources "Undefined,Undefined"; NMorMRNA "null"; degree "4"; dimension "2_2";
chrA01	Undefined	as_event	22934640	22934966	.	+	.	transcript_id "TCONS_00001402,TCONS_00001404"; gene_id "chrA01:22930923-22935469W"; flanks "22934640-,22934966^"; structure "0,1^2-"; splice_chain ",22934730^22934809-"; sources "Undefined,Undefined"; NMorMRNA "null"; degree "4"; dimension "2_2";
chrA01	Undefined	as_event	22950057	22950329	.	+	.	transcript_id "TCONS_00001406,TCONS_00001407"; gene_id "chrA01:22950057-22953573W"; flanks "22950057[,22950329^"; structure "0,1^2-"; splice_chain ",22950065^22950259-"; sources "Undefined,Undefined"; NMorMRNA "null"; degree "4"; dimension "2_2";
chrA01	Undefined	as_event	22950057	22950501	.	+	.	transcript_id "TCONS_00001408,TCONS_00001407,TCONS_00001406"; gene_id "chrA01:22950057-22953573W"; flanks "22950057[,22950501^"; structure "0,1^2-3^4-,3^4-"; splice_chain ",22950065^22950259-22950329^22950413-,22950329^22950413-"; sources "Undefined,Undefined,Undefined"; NMorMRNA "null"; degree "9"; dimension "3_3";
chrA01	Undefined	as_event	22952712	22953573	.	+	.	transcript_id "TCONS_00001406/TCONS_00001408,TCONS_00001407"; gene_id "chrA01:22950057-22953573W"; flanks "22952712-,22953573]"; structure "0,1^2-"; splice_chain ",22952956^22953061-"; sources "Undefined,Undefined"; NMorMRNA "null"; degree "4"; dimension "2_2";
chrA01	Undefined	as_event	23005168	23005915	.	+	.	transcript_id "TCONS_00001411,TCONS_00001410"; gene_id "chrA01:23005062-23007219W"; flanks "23005168[,23005915-"; structure "1^,2^"; splice_chain "23005566^,23005571^"; sources "Undefined,Undefined"; NMorMRNA "null"; degree "4"; dimension "2_2";
chrA01	Undefined	as_event	23005915	23006290	.	+	.	transcript_id "TCONS_00001409/TCONS_00001410,TCONS_00001411"; gene_id "chrA01:23005062-23007219W"; flanks "23005915-,23006290^"; structure "1^3-,2^4-"; splice_chain "23005990^23006175-,23006033^23006218-"; sources "Undefined,Undefined"; NMorMRNA "null"; degree "4"; dimension "2_2";
chrA01	Undefined	as_event	23041574	23041907	.	+	.	transcript_id "TCONS_00001414,TCONS_00001413"; gene_id "chrA01:23040168-23042229W"; flanks "23041574-,23041907^"; structure "1^3-5^7-,2^4-6^8-"; splice_chain "23041623^23041696-23041755^23041827-,23041632^23041705-23041764^23041836-"; sources "Undefined,Undefined"; NMorMRNA "null"; degree "4"; dimension "2_2";
chrA01	Undefined	as_event	3665	3855	.	-	.	transcript_id "TCONS_00001427,TCONS_00001426"; gene_id "chrA01:2835-5595C"; flanks "3855-,3665-"; structure "1^,2^"; splice_chain "3764^,3760^"; sources "Undefined,Undefined"; NMorMRNA "null"; degree "4"; dimension "2_2";
chrA01	Undefined	as_event	445273	445780	.	-	.	transcript_id "TCONS_00001454,TCONS_00001453"; gene_id "chrA01:445002-446790C"; flanks "445780-,445273^"; structure "0,1^2-"; splice_chain ",445423^445354-"; sources "Undefined,Undefined"; NMorMRNA "null"; degree "4"; dimension "2_2";
chrA01	Undefined	as_event	450016	450517	.	-	.	transcript_id "TCONS_00001455,TCONS_00001456"; gene_id "chrA01:449007-452239C"; flanks "450517-,450016^"; structure "0,1^2-"; splice_chain ",450323^450117-"; sources "Undefined,Undefined"; NMorMRNA "null"; degree "4"; dimension "2_2";
chrA01	Undefined	as_event	496739	497077	.	-	.	transcript_id "TCONS_00001460,TCONS_00001459"; gene_id "chrA01:496739-498012C"; flanks "497077-,496739]"; structure "0,1^2-"; splice_chain ",496948^496874-"; sources "Undefined,Undefined"; NMorMRNA "null"; degree "4"; dimension "2_2";
chrA01	Undefined	as_event	504478	504997	.	-	.	transcript_id "TCONS_00001461,TCONS_00001462"; gene_id "chrA01:503483-505849C"; flanks "504997-,504478^"; structure "0,1^2-"; splice_chain ",504898^504823-"; sources "Undefined,Undefined"; NMorMRNA "null"; degree "4"; dimension "2_2";
chrA01	Undefined	as_event	515696	516190	.	-	.	transcript_id "TCONS_00001463,TCONS_00001464"; gene_id "chrA01:514714-516190C"; flanks "516190[,515696^"; structure "0,1^2-"; splice_chain ",515987^515908-"; sources "Undefined,Undefined"; NMorMRNA "null"; degree "4"; dimension "2_2";
chrA01	Undefined	as_event	577614	577906	.	-	.	transcript_id "TCONS_00001467,TCONS_00001468"; gene_id "chrA01:574965-578224C"; flanks "577906-,577614^"; structure "0,1^2-"; splice_chain ",577843^577753-"; sources "Undefined,Undefined"; NMorMRNA "null"; degree "4"; dimension "2_2";
chrA01	Undefined	as_event	576031	576326	.	-	.	transcript_id "TCONS_00001467,TCONS_00001466"; gene_id "chrA01:574965-578224C"; flanks "576326-,576031^"; structure "0,1^2-"; splice_chain ",576192^576111-"; sources "Undefined,Undefined"; NMorMRNA "null"; degree "4"; dimension "2_2";
chrA01	Undefined	as_event	755900	756422	.	-	.	transcript_id "TCONS_00001475,TCONS_00001474"; gene_id "chrA01:754574-757266C"; flanks "756422-,755900^"; structure "0,1^2-3^4-"; splice_chain ",756237^756141-756025^755953-"; sources "Undefined,Undefined"; NMorMRNA "null"; degree "4"; dimension "2_2";
chrA01	Undefined	as_event	755457	755815	.	-	.	transcript_id "TCONS_00001475,TCONS_00001474"; gene_id "chrA01:754574-757266C"; flanks "755815-,755457^"; structure "0,1^2-"; splice_chain ",755744^755662-"; sources "Undefined,Undefined"; NMorMRNA "null"; degree "4"; dimension "2_2";
chrA01	Undefined	as_event	754965	755195	.	-	.	transcript_id "TCONS_00001475,TCONS_00001474"; gene_id "chrA01:754574-757266C"; flanks "755195-,754965^"; structure "0,1^2-"; splice_chain ",755121^755048-"; sources "Undefined,Undefined"; NMorMRNA "null"; degree "4"; dimension "2_2";
chrA01	Undefined	as_event	803614	804053	.	-	.	transcript_id "TCONS_00001481,TCONS_00001482"; gene_id "chrA01:803614-805394C"; flanks "804053^,803614]"; structure "1-,2-"; splice_chain "803974-,803954-"; sources "Undefined,Undefined"; NMorMRNA "null"; degree "4"; dimension "2_2";
chrA01	Undefined	as_event	846242	846560	.	-	.	transcript_id "TCONS_00001484,TCONS_00001485"; gene_id "chrA01:845911-847436C"; flanks "846560-,846242^"; structure "0,1^2-"; splice_chain ",846445^846374-"; sources "Undefined,Undefined"; NMorMRNA "null"; degree "4"; dimension "2_2";
chrA01	Undefined	as_event	937542	937755	.	-	.	transcript_id "TCONS_00001497,TCONS_00001496"; gene_id "chrA01:935825-937921C"; flanks "937755^,937542^"; structure "1-,2-"; splice_chain "937675-,937674-"; sources "Undefined,Undefined"; NMorMRNA "null"; degree "4"; dimension "2_2";
chrA01	Undefined	as_event	936620	936937	.	-	.	transcript_id "TCONS_00001496,TCONS_00001497"; gene_id "chrA01:935825-937921C"; flanks "936937-,936620^"; structure "0,1^2-"; splice_chain ",936797^936708-"; sources "Undefined,Undefined"; NMorMRNA "null"; degree "4"; dimension "2_2";
chrA01	Undefined	as_event	959243	959931	.	-	.	transcript_id "TCONS_00001498,TCONS_00001499"; gene_id "chrA01:959243-961452C"; flanks "959931-,959243]"; structure "0,1^2-"; splice_chain ",959708^959628-"; sources "Undefined,Undefined"; NMorMRNA "null"; degree "4"; dimension "2_2";
chrA01	Undefined	as_event	1008998	1009442	.	-	.	transcript_id "TCONS_00001507,TCONS_00001506"; gene_id "chrA01:1008192-1009560C"; flanks "1009442[,1008998^"; structure "0,1^2-"; splice_chain ",1009213^1009084-"; sources "Undefined,Undefined"; NMorMRNA "null"; degree "4"; dimension "2_2";
chrA01	Undefined	as_event	1008617	1008921	.	-	.	transcript_id "TCONS_00001507,TCONS_00001506"; gene_id "chrA01:1008192-1009560C"; flanks "1008921-,1008617^"; structure "0,1^2-"; splice_chain ",1008721^1008652-"; sources "Undefined,Undefined"; NMorMRNA "null"; degree "4"; dimension "2_2";
chrA01	Undefined	as_event	1035546	1036006	.	-	.	transcript_id "TCONS_00001514,TCONS_00001512/TCONS_00001513"; gene_id "chrA01:1035101-1038330C"; flanks "1036006-,1035546^"; structure "0,1^2-"; splice_chain ",1035839^1035770-"; sources "Undefined,Undefined"; NMorMRNA "null"; degree "4"; dimension "2_2";
chrA01	Undefined	as_event	1035101	1035466	.	-	.	transcript_id "TCONS_00001513/TCONS_00001514,TCONS_00001512"; gene_id "chrA01:1035101-1038330C"; flanks "1035466-,1035101]"; structure "0,1^2-"; splice_chain ",1035354^1035274-"; sources "Undefined,Undefined"; NMorMRNA "null"; degree "4"; dimension "2_2";
chrA01	Undefined	as_event	1135974	1136430	.	-	.	transcript_id "TCONS_00001518,TCONS_00001519"; gene_id "chrA01:1135177-1137161C"; flanks "1136430-,1135974^"; structure "0,1^2-"; splice_chain ",1136267^1136204-"; sources "Undefined,Undefined"; NMorMRNA "null"; degree "4"; dimension "2_2";
chrA01	Undefined	as_event	1378601	1379857	.	-	.	transcript_id "TCONS_00001546,TCONS_00001547"; gene_id "chrA01:1374636-1380630C"; flanks "1379857^,1378601^"; structure "1-,2-"; splice_chain "1379583-,1379566-"; sources "Undefined,Undefined"; NMorMRNA "null"; degree "4"; dimension "2_2";
chrA01	Undefined	as_event	1387598	1387936	.	-	.	transcript_id "TCONS_00001551,TCONS_00001550"; gene_id "chrA01:1387298-1391307C"; flanks "1387936-,1387598^"; structure "0,1^2-"; splice_chain ",1387742^1387657-"; sources "Undefined,Undefined"; NMorMRNA "null"; degree "4"; dimension "2_2";
chrA01	Undefined	as_event	1413415	1413665	.	-	.	transcript_id "TCONS_00001554,TCONS_00001555"; gene_id "chrA01:1410749-1413864C"; flanks "1413665^,1413415^"; structure "1-,2-"; splice_chain "1413509-,1413507-"; sources "Undefined,Undefined"; NMorMRNA "null"; degree "4"; dimension "2_2";
chrA01	Undefined	as_event	1412919	1413312	.	-	.	transcript_id "TCONS_00001554,TCONS_00001555"; gene_id "chrA01:1410749-1413864C"; flanks "1413312-,1412919^"; structure "0,1^2-"; splice_chain ",1413060^1412987-"; sources "Undefined,Undefined"; NMorMRNA "null"; degree "4"; dimension "2_2";
chrA01	Undefined	as_event	1454643	1455216	.	-	.	transcript_id "TCONS_00001557,TCONS_00001558"; gene_id "chrA01:1452690-1457813C"; flanks "1455216-,1454643^"; structure "0,1^2-"; splice_chain ",1455186^1454695-"; sources "Undefined,Undefined"; NMorMRNA "null"; degree "4"; dimension "2_2";
chrA01	Undefined	as_event	1485173	1485599	.	-	.	transcript_id "TCONS_00001561,TCONS_00001563"; gene_id "chrA01:1479478-1485888C"; flanks "1485599-,1485173^"; structure "0,1^2-"; splice_chain ",1485362^1485262-"; sources "Undefined,Undefined"; NMorMRNA "null"; degree "4"; dimension "2_2";
chrA01	Undefined	as_event	1484133	1484311	.	-	.	transcript_id "TCONS_00001561,TCONS_00001563"; gene_id "chrA01:1479478-1485888C"; flanks "1484311^,1484133^"; structure "1-,2-"; splice_chain "1484199-,1484198-"; sources "Undefined,Undefined"; NMorMRNA "null"; degree "4"; dimension "2_2";
chrA01	Undefined	as_event	1482767	1483263	.	-	.	transcript_id "TCONS_00001561,TCONS_00001563"; gene_id "chrA01:1479478-1485888C"; flanks "1483263-,1482767^"; structure "0,1^2-"; splice_chain ",1482937^1482857-"; sources "Undefined,Undefined"; NMorMRNA "null"; degree "4"; dimension "2_2";
chrA01	Undefined	as_event	1481357	1481565	.	-	.	transcript_id "TCONS_00001561,TCONS_00001562"; gene_id "chrA01:1479478-1485888C"; flanks "1481565-,1481357^"; structure "0,1^2-"; splice_chain ",1481529^1481439-"; sources "Undefined,Undefined"; NMorMRNA "null"; degree "4"; dimension "2_2";
chrA01	Undefined	as_event	1480091	1480360	.	-	.	transcript_id "TCONS_00001561,TCONS_00001562"; gene_id "chrA01:1479478-1485888C"; flanks "1480360-,1480091^"; structure "0,1^2-"; splice_chain ",1480303^1480227-"; sources "Undefined,Undefined"; NMorMRNA "null"; degree "4"; dimension "2_2";
chrA01	Undefined	as_event	1510257	1510890	.	-	.	transcript_id "TCONS_00001565,TCONS_00001564"; gene_id "chrA01:1508463-1511309C"; flanks "1510890-,1510257^"; structure "0,1^2-"; splice_chain ",1510609^1510540-"; sources "Undefined,Undefined"; NMorMRNA "null"; degree "4"; dimension "2_2";
chrA01	Undefined	as_event	1560885	1561468	.	-	.	transcript_id "TCONS_00001570,TCONS_00001571"; gene_id "chrA01:1559176-1561468C"; flanks "1561468[,1560885-"; structure "1^,2^"; splice_chain "1561304^,1561279^"; sources "Undefined,Undefined"; NMorMRNA "null"; degree "4"; dimension "2_2";
chrA01	Undefined	as_event	1581680	1582084	.	-	.	transcript_id "TCONS_00001574,TCONS_00001575"; gene_id "chrA01:1579392-1584956C"; flanks "1582084^,1581680^"; structure "1-,2-"; splice_chain "1581774-,1581772-"; sources "Undefined,Undefined"; NMorMRNA "null"; degree "4"; dimension "2_2";
chrA01	Undefined	as_event	1580769	1580966	.	-	.	transcript_id "TCONS_00001575,TCONS_00001573/TCONS_00001574"; gene_id "chrA01:1579392-1584956C"; flanks "1580966^,1580769^"; structure "1-,2-"; splice_chain "1580871-,1580870-"; sources "Undefined,Undefined"; NMorMRNA "null"; degree "4"; dimension "2_2";
chrA01	Undefined	as_event	1579872	1580007	.	-	.	transcript_id "TCONS_00001573/TCONS_00001574,TCONS_00001575"; gene_id "chrA01:1579392-1584956C"; flanks "1580007-,1579872-"; structure "1^,2^"; splice_chain "1579955^,1579954^"; sources "Undefined,Undefined"; NMorMRNA "null"; degree "4"; dimension "2_2";
chrA01	Undefined	as_event	1612341	1612990	.	-	.	transcript_id "TCONS_00001582,TCONS_00001583"; gene_id "chrA01:1611174-1613871C"; flanks "1612990-,1612341^"; structure "0,1^2-"; splice_chain ",1612713^1612617-"; sources "Undefined,Undefined"; NMorMRNA "null"; degree "4"; dimension "2_2";
chrA01	Undefined	as_event	1694945	1696334	.	-	.	transcript_id "TCONS_00001589,TCONS_00001590"; gene_id "chrA01:1692527-1696654C"; flanks "1696334^,1694945^"; structure "1-,2-"; splice_chain "1695076-,1695073-"; sources "Undefined,Undefined"; NMorMRNA "null"; degree "4"; dimension "2_2";
chrA01	Undefined	as_event	1982228	1982776	.	-	.	transcript_id "TCONS_00001606,TCONS_00001605"; gene_id "chrA01:1975584-1986475C"; flanks "1982776^,1982228^"; structure "1-,2-"; splice_chain "1982389-,1982385-"; sources "Undefined,Undefined"; NMorMRNA "null"; degree "4"; dimension "2_2";
chrA01	Undefined	as_event	2007633	2007908	.	-	.	transcript_id "TCONS_00001609,TCONS_00001608"; gene_id "chrA01:2005567-2008613C"; flanks "2007908-,2007633^"; structure "0,1^2-"; splice_chain ",2007882^2007786-"; sources "Undefined,Undefined"; NMorMRNA "null"; degree "4"; dimension "2_2";
chrA01	Undefined	as_event	2069550	2069820	.	-	.	transcript_id "TCONS_00001620,TCONS_00001618/TCONS_00001619/TCONS_00001621"; gene_id "chrA01:2069105-2070330C"; flanks "2069820-,2069550^"; structure "0,1^2-"; splice_chain ",2069767^2069612-"; sources "Undefined,Undefined"; NMorMRNA "null"; degree "4"; dimension "2_2";
chrA01	Undefined	as_event	2076733	2077044	.	-	.	transcript_id "TCONS_00001624,TCONS_00001623"; gene_id "chrA01:2074065-2077044C"; flanks "2077044[,2076733^"; structure "1^3-,2^4-"; splice_chain "2076955^2076824-,2076941^2076810-"; sources "Undefined,Undefined"; NMorMRNA "null"; degree "4"; dimension "2_2";
chrA01	Undefined	as_event	2133453	2134598	.	-	.	transcript_id "TCONS_00001631/TCONS_00001632,TCONS_00001633"; gene_id "chrA01:2132372-2135804C"; flanks "2134598-,2133453-"; structure "1^,2^"; splice_chain "2133957^,2133778^"; sources "Undefined,Undefined"; NMorMRNA "null"; degree "4"; dimension "2_2";
chrA01	Undefined	as_event	2132548	2133264	.	-	.	transcript_id "TCONS_00001632,TCONS_00001631"; gene_id "chrA01:2132372-2135804C"; flanks "2133264-,2132548]"; structure "0,1^2-3^4-"; splice_chain ",2133208^2133042-2132969^2132857-"; sources "Undefined,Undefined"; NMorMRNA "null"; degree "4"; dimension "2_2";
chrA01	Undefined	as_event	2132548	2133453	.	-	.	transcript_id "TCONS_00001633,TCONS_00001632,TCONS_00001631"; gene_id "chrA01:2132372-2135804C"; flanks "2133453-,2132548]"; structure "0,1^2-,1^2-3^4-5^6-"; splice_chain ",2133354^2133264-,2133354^2133264-2133208^2133042-2132969^2132857-"; sources "Undefined,Undefined,Undefined"; NMorMRNA "null"; degree "9"; dimension "3_3";
chrA01	Undefined	as_event	2160594	2160931	.	-	.	transcript_id "TCONS_00001639,TCONS_00001638"; gene_id "chrA01:2159682-2161924C"; flanks "2160931-,2160594-"; structure "1^,2^"; splice_chain "2160773^,2160724^"; sources "Undefined,Undefined"; NMorMRNA "null"; degree "4"; dimension "2_2";
chrA01	Undefined	as_event	2160275	2160504	.	-	.	transcript_id "TCONS_00001638,TCONS_00001639"; gene_id "chrA01:2159682-2161924C"; flanks "2160504^,2160275^"; structure "1-,2-"; splice_chain "2160384-,2160383-"; sources "Undefined,Undefined"; NMorMRNA "null"; degree "4"; dimension "2_2";
chrA01	Undefined	as_event	2217007	2217217	.	-	.	transcript_id "TCONS_00001650,TCONS_00001651"; gene_id "chrA01:2214456-2217217C"; flanks "2217217[,2217007^"; structure "0,1^2-"; splice_chain ",2217178^2217098-"; sources "Undefined,Undefined"; NMorMRNA "null"; degree "4"; dimension "2_2";
chrA01	Undefined	as_event	2252413	2252556	.	-	.	transcript_id "TCONS_00001653,TCONS_00001654"; gene_id "chrA01:2250576-2253011C"; flanks "2252556^,2252413^"; structure "1-,2-"; splice_chain "2252481-,2252480-"; sources "Undefined,Undefined"; NMorMRNA "null"; degree "4"; dimension "2_2";
chrA01	Undefined	as_event	2251525	2252030	.	-	.	transcript_id "TCONS_00001653,TCONS_00001654"; gene_id "chrA01:2250576-2253011C"; flanks "2252030-,2251525^"; structure "0,1^2-"; splice_chain ",2251811^2251738-"; sources "Undefined,Undefined"; NMorMRNA "null"; degree "4"; dimension "2_2";
chrA01	Undefined	as_event	2257465	2257807	.	-	.	transcript_id "TCONS_00001656,TCONS_00001657"; gene_id "chrA01:2253223-2257859C"; flanks "2257807^,2257465^"; structure "1-,2-"; splice_chain "2257720-,2257669-"; sources "Undefined,Undefined"; NMorMRNA "null"; degree "4"; dimension "2_2";
chrA01	Undefined	as_event	2254928	2255158	.	-	.	transcript_id "TCONS_00001656/TCONS_00001657,TCONS_00001655"; gene_id "chrA01:2253223-2257859C"; flanks "2255158-,2254928^"; structure "0,1^2-"; splice_chain ",2255067^2254983-"; sources "Undefined,Undefined"; NMorMRNA "null"; degree "4"; dimension "2_2";
chrA01	Undefined	as_event	2253615	2253754	.	-	.	transcript_id "TCONS_00001656,TCONS_00001655/TCONS_00001657"; gene_id "chrA01:2253223-2257859C"; flanks "2253754^,2253615^"; structure "1-,2-"; splice_chain "2253660-,2253657-"; sources "Undefined,Undefined"; NMorMRNA "null"; degree "4"; dimension "2_2";
chrA01	Undefined	as_event	2288362	2288531	.	-	.	transcript_id "TCONS_00001662,TCONS_00001663"; gene_id "chrA01:2286447-2288986C"; flanks "2288531^,2288362^"; structure "1-,2-"; splice_chain "2288455-,2288454-"; sources "Undefined,Undefined"; NMorMRNA "null"; degree "4"; dimension "2_2";
chrA01	Undefined	as_event	2380138	2380575	.	-	.	transcript_id "TCONS_00001671,TCONS_00001670"; gene_id "chrA01:2379307-2381861C"; flanks "2380575-,2380138^"; structure "0,1^2-"; splice_chain ",2380434^2380362-"; sources "Undefined,Undefined"; NMorMRNA "null"; degree "4"; dimension "2_2";
chrA01	Undefined	as_event	2513491	2514154	.	-	.	transcript_id "TCONS_00001682,TCONS_00001683"; gene_id "chrA01:2511741-2514755C"; flanks "2514154^,2513491^"; structure "1-,2-"; splice_chain "2513800-,2513795-"; sources "Undefined,Undefined"; NMorMRNA "null"; degree "4"; dimension "2_2";
chrA01	Undefined	as_event	2517094	2517387	.	-	.	transcript_id "TCONS_00001685,TCONS_00001686"; gene_id "chrA01:2515053-2517463C"; flanks "2517387^,2517094^"; structure "1-,2-"; splice_chain "2517201-,2517198-"; sources "Undefined,Undefined"; NMorMRNA "null"; degree "4"; dimension "2_2";
chrA01	Undefined	as_event	2522207	2522761	.	-	.	transcript_id "TCONS_00001688,TCONS_00001689"; gene_id "chrA01:2522130-2523202C"; flanks "2522761-,2522207]"; structure "0,1^2-"; splice_chain ",2522557^2522448-"; sources "Undefined,Undefined"; NMorMRNA "null"; degree "4"; dimension "2_2";
chrA01	Undefined	as_event	2709338	2710130	.	-	.	transcript_id "TCONS_00001699,TCONS_00001698"; gene_id "chrA01:2706578-2710130C"; flanks "2710130[,2709338^"; structure "1^3-,2^4-"; splice_chain "2709802^2709417-,2709790^2709405-"; sources "Undefined,Undefined"; NMorMRNA "null"; degree "4"; dimension "2_2";
chrA01	Undefined	as_event	2744532	2744878	.	-	.	transcript_id "TCONS_00001705,TCONS_00001704"; gene_id "chrA01:2743405-2747051C"; flanks "2744878-,2744532^"; structure "1^3-,2^4-"; splice_chain "2744818^2744689-,2744816^2744687-"; sources "Undefined,Undefined"; NMorMRNA "null"; degree "4"; dimension "2_2";
chrA01	Undefined	as_event	2761700	2761893	.	-	.	transcript_id "TCONS_00001708,TCONS_00001709"; gene_id "chrA01:2760884-2763355C"; flanks "2761893-,2761700^"; structure "0,1^2-"; splice_chain ",2761837^2761740-"; sources "Undefined,Undefined"; NMorMRNA "null"; degree "4"; dimension "2_2";
chrA01	Undefined	as_event	2760884	2761423	.	-	.	transcript_id "TCONS_00001709,TCONS_00001708"; gene_id "chrA01:2760884-2763355C"; flanks "2761423-,2760884]"; structure "0,1^2-"; splice_chain ",2761344^2761255-"; sources "Undefined,Undefined"; NMorMRNA "null"; degree "4"; dimension "2_2";
chrA01	Undefined	as_event	2778587	2778772	.	-	.	transcript_id "TCONS_00001711,TCONS_00001710"; gene_id "chrA01:2774196-2781527C"; flanks "2778772^,2778587^"; structure "1-,2-"; splice_chain "2778696-,2778686-"; sources "Undefined,Undefined"; NMorMRNA "null"; degree "4"; dimension "2_2";
chrA01	Undefined	as_event	3151409	3151593	.	-	.	transcript_id "TCONS_00001742,TCONS_00001741"; gene_id "chrA01:3148930-3152918C"; flanks "3151593-,3151409^"; structure "0,1^2-"; splice_chain ",3151557^3151478-"; sources "Undefined,Undefined"; NMorMRNA "null"; degree "4"; dimension "2_2";
chrA01	Undefined	as_event	3150512	3150888	.	-	.	transcript_id "TCONS_00001742,TCONS_00001741"; gene_id "chrA01:3148930-3152918C"; flanks "3150888-,3150512^"; structure "0,1^2-"; splice_chain ",3150666^3150595-"; sources "Undefined,Undefined"; NMorMRNA "null"; degree "4"; dimension "2_2";
chrA01	Undefined	as_event	3149561	3149776	.	-	.	transcript_id "TCONS_00001742,TCONS_00001741"; gene_id "chrA01:3148930-3152918C"; flanks "3149776^,3149561^"; structure "1-,2-"; splice_chain "3149684-,3149683-"; sources "Undefined,Undefined"; NMorMRNA "null"; degree "4"; dimension "2_2";
chrA01	Undefined	as_event	3215488	3216246	.	-	.	transcript_id "TCONS_00001743,TCONS_00001744"; gene_id "chrA01:3210481-3216500C"; flanks "3216246^,3215488^"; structure "1-,2-"; splice_chain "3215600-,3215583-"; sources "Undefined,Undefined"; NMorMRNA "null"; degree "4"; dimension "2_2";
chrA01	Undefined	as_event	3214349	3214737	.	-	.	transcript_id "TCONS_00001744,TCONS_00001743"; gene_id "chrA01:3210481-3216500C"; flanks "3214737-,3214349^"; structure "0,1^2-"; splice_chain ",3214560^3214481-"; sources "Undefined,Undefined"; NMorMRNA "null"; degree "4"; dimension "2_2";
chrA01	Undefined	as_event	3213370	3213789	.	-	.	transcript_id "TCONS_00001744,TCONS_00001743"; gene_id "chrA01:3210481-3216500C"; flanks "3213789-,3213370^"; structure "0,1^2-"; splice_chain ",3213533^3213438-"; sources "Undefined,Undefined"; NMorMRNA "null"; degree "4"; dimension "2_2";
chrA01	Undefined	as_event	3331345	3331642	.	-	.	transcript_id "TCONS_00001753,TCONS_00001754"; gene_id "chrA01:3330594-3331827C"; flanks "3331642-,3331345^"; structure "0,1^2-"; splice_chain ",3331541^3331446-"; sources "Undefined,Undefined"; NMorMRNA "null"; degree "4"; dimension "2_2";
chrA01	Undefined	as_event	3330594	3330925	.	-	.	transcript_id "TCONS_00001753,TCONS_00001754"; gene_id "chrA01:3330594-3331827C"; flanks "3330925-,3330594]"; structure "0,1^2-"; splice_chain ",3330819^3330728-"; sources "Undefined,Undefined"; NMorMRNA "null"; degree "4"; dimension "2_2";
chrA01	Undefined	as_event	3376481	3376732	.	-	.	transcript_id "TCONS_00001757,TCONS_00001758"; gene_id "chrA01:3373667-3382440C"; flanks "3376732-,3376481-"; structure "1^,2^"; splice_chain "3376661^,3376658^"; sources "Undefined,Undefined"; NMorMRNA "null"; degree "4"; dimension "2_2";
chrA01	Undefined	as_event	3445018	3445238	.	-	.	transcript_id "TCONS_00001762,TCONS_00001761"; gene_id "chrA01:3444297-3445405C"; flanks "3445238^,3445018^"; structure "1-,2-"; splice_chain "3445142-,3445137-"; sources "Undefined,Undefined"; NMorMRNA "null"; degree "4"; dimension "2_2";
chrA01	Undefined	as_event	3451321	3451608	.	-	.	transcript_id "TCONS_00001763,TCONS_00001764"; gene_id "chrA01:3448609-3453413C"; flanks "3451608-,3451321-"; structure "1^,2^"; splice_chain "3451525^,3451523^"; sources "Undefined,Undefined"; NMorMRNA "null"; degree "4"; dimension "2_2";
chrA01	Undefined	as_event	3550782	3551256	.	-	.	transcript_id "TCONS_00001771,TCONS_00001770"; gene_id "chrA01:3546198-3551732C"; flanks "3551256^,3550782^"; structure "1-,2-"; splice_chain "3550962-,3550937-"; sources "Undefined,Undefined"; NMorMRNA "null"; degree "4"; dimension "2_2";
chrA01	Undefined	as_event	3713309	3713571	.	-	.	transcript_id "TCONS_00001781,TCONS_00001782"; gene_id "chrA01:3711674-3714074C"; flanks "3713571^,3713309-"; structure "0,1-2^"; splice_chain ",3713494-3713384^"; sources "Undefined,Undefined"; NMorMRNA "null"; degree "4"; dimension "2_2";
chrA01	Undefined	as_event	3814294	3814411	.	-	.	transcript_id "TCONS_00001795,TCONS_00001796"; gene_id "chrA01:3813642-3815138C"; flanks "3814411-,3814294-"; structure "1^,2^"; splice_chain "3814363^,3814362^"; sources "Undefined,Undefined"; NMorMRNA "null"; degree "4"; dimension "2_2";
chrA01	Undefined	as_event	3823739	3823992	.	-	.	transcript_id "TCONS_00001799,TCONS_00001798/TCONS_00001800"; gene_id "chrA01:3822483-3825002C"; flanks "3823992-,3823739^"; structure "0,1^2-"; splice_chain ",3823915^3823804-"; sources "Undefined,Undefined"; NMorMRNA "null"; degree "4"; dimension "2_2";
chrA01	Undefined	as_event	3822483	3822821	.	-	.	transcript_id "TCONS_00001799,TCONS_00001798"; gene_id "chrA01:3822483-3825002C"; flanks "3822821-,3822483]"; structure "0,1^2-"; splice_chain ",3822740^3822656-"; sources "Undefined,Undefined"; NMorMRNA "null"; degree "4"; dimension "2_2";
chrA01	Undefined	as_event	3855396	3856217	.	-	.	transcript_id "TCONS_00001802,TCONS_00001801"; gene_id "chrA01:3853089-3856476C"; flanks "3856217^,3855396-"; structure "0,1-2^"; splice_chain ",3855822-3855769^"; sources "Undefined,Undefined"; NMorMRNA "null"; degree "4"; dimension "2_2";
chrA01	Undefined	as_event	3908504	3908680	.	-	.	transcript_id "TCONS_00001806,TCONS_00001805"; gene_id "chrA01:3905946-3908812C"; flanks "3908680^,3908504^"; structure "1-,2-"; splice_chain "3908576-,3908570-"; sources "Undefined,Undefined"; NMorMRNA "null"; degree "4"; dimension "2_2";
chrA01	Undefined	as_event	3907262	3907632	.	-	.	transcript_id "TCONS_00001806,TCONS_00001805"; gene_id "chrA01:3905946-3908812C"; flanks "3907632^,3907262^"; structure "1-,2-"; splice_chain "3907377-,3907372-"; sources "Undefined,Undefined"; NMorMRNA "null"; degree "4"; dimension "2_2";
chrA01	Undefined	as_event	3942706	3942991	.	-	.	transcript_id "TCONS_00001810,TCONS_00001809"; gene_id "chrA01:3942392-3944202C"; flanks "3942991-,3942706^"; structure "0,1^2-"; splice_chain ",3942859^3942767-"; sources "Undefined,Undefined"; NMorMRNA "null"; degree "4"; dimension "2_2";
chrA01	Undefined	as_event	3967777	3967976	.	-	.	transcript_id "TCONS_00001813,TCONS_00001812"; gene_id "chrA01:3966324-3969438C"; flanks "3967976-,3967777^"; structure "0,1^2-"; splice_chain ",3967906^3967838-"; sources "Undefined,Undefined"; NMorMRNA "null"; degree "4"; dimension "2_2";
chrA01	Undefined	as_event	3967454	3967684	.	-	.	transcript_id "TCONS_00001813,TCONS_00001812"; gene_id "chrA01:3966324-3969438C"; flanks "3967684-,3967454^"; structure "0,1^2-"; splice_chain ",3967621^3967538-"; sources "Undefined,Undefined"; NMorMRNA "null"; degree "4"; dimension "2_2";
chrA01	Undefined	as_event	4117693	4118611	.	-	.	transcript_id "TCONS_00001822,TCONS_00001823"; gene_id "chrA01:4114140-4118611C"; flanks "4118611[,4117693^"; structure "0,1^2-"; splice_chain ",4117912^4117769-"; sources "Undefined,Undefined"; NMorMRNA "null"; degree "4"; dimension "2_2";
chrA01	Undefined	as_event	4195148	4195448	.	-	.	transcript_id "TCONS_00001829,TCONS_00001828"; gene_id "chrA01:4194732-4196263C"; flanks "4195448-,4195148^"; structure "0,1^2-"; splice_chain ",4195353^4195279-"; sources "Undefined,Undefined"; NMorMRNA "null"; degree "4"; dimension "2_2";
chrA01	Undefined	as_event	4257465	4258229	.	-	.	transcript_id "TCONS_00001833,TCONS_00001834"; gene_id "chrA01:4255136-4258229C"; flanks "4258229[,4257465-"; structure "1^,2^"; splice_chain "4257570^,4257546^"; sources "Undefined,Undefined"; NMorMRNA "null"; degree "4"; dimension "2_2";
chrA01	Undefined	as_event	4332884	4333097	.	-	.	transcript_id "TCONS_00001839,TCONS_00001840"; gene_id "chrA01:4332423-4333798C"; flanks "4333097^,4332884^"; structure "1-,2-"; splice_chain "4333009-,4332985-"; sources "Undefined,Undefined"; NMorMRNA "null"; degree "4"; dimension "2_2";
chrA01	Undefined	as_event	4382398	4382692	.	-	.	transcript_id "TCONS_00001843,TCONS_00001844"; gene_id "chrA01:4382196-4383397C"; flanks "4382692-,4382398^"; structure "0,1^2-"; splice_chain ",4382549^4382457-"; sources "Undefined,Undefined"; NMorMRNA "null"; degree "4"; dimension "2_2";
chrA01	Undefined	as_event	4516391	4516725	.	-	.	transcript_id "TCONS_00001850,TCONS_00001849"; gene_id "chrA01:4515473-4516725C"; flanks "4516725[,4516391^"; structure "1^3-,2^4-"; splice_chain "4516560^4516484-,4516558^4516482-"; sources "Undefined,Undefined"; NMorMRNA "null"; degree "4"; dimension "2_2";
chrA01	Undefined	as_event	4515800	4515904	.	-	.	transcript_id "TCONS_00001850,TCONS_00001849"; gene_id "chrA01:4515473-4516725C"; flanks "4515904^,4515800^"; structure "1-,2-"; splice_chain "4515826-,4515825-"; sources "Undefined,Undefined"; NMorMRNA "null"; degree "4"; dimension "2_2";
chrA01	Undefined	as_event	4701410	4702348	.	-	.	transcript_id "TCONS_00001860,TCONS_00001861"; gene_id "chrA01:4701251-4702348C"; flanks "4702348[,4701410]"; structure "1^3-,2^4-"; splice_chain "4702066^4701840-,4702065^4701839-"; sources "Undefined,Undefined"; NMorMRNA "null"; degree "4"; dimension "2_2";
chrA01	Undefined	as_event	4837789	4838036	.	-	.	transcript_id "TCONS_00001869,TCONS_00001870"; gene_id "chrA01:4834649-4840595C"; flanks "4838036-,4837789^"; structure "0,1^2-"; splice_chain ",4837996^4837889-"; sources "Undefined,Undefined"; NMorMRNA "null"; degree "4"; dimension "2_2";
chrA01	Undefined	as_event	4836679	4837145	.	-	.	transcript_id "TCONS_00001869,TCONS_00001870"; gene_id "chrA01:4834649-4840595C"; flanks "4837145-,4836679^"; structure "0,1^2-3^4-"; splice_chain ",4837081^4836996-4836925^4836834-"; sources "Undefined,Undefined"; NMorMRNA "null"; degree "4"; dimension "2_2";
chrA01	Undefined	as_event	4892103	4892980	.	-	.	transcript_id "TCONS_00001875,TCONS_00001876"; gene_id "chrA01:4890835-4893135C"; flanks "4892980^,4892103^"; structure "1-,2-"; splice_chain "4892167-,4892165-"; sources "Undefined,Undefined"; NMorMRNA "null"; degree "4"; dimension "2_2";
chrA01	Undefined	as_event	4970498	4970719	.	-	.	transcript_id "TCONS_00001879,TCONS_00001880"; gene_id "chrA01:4969559-4972823C"; flanks "4970719-,4970498^"; structure "0,1^2-"; splice_chain ",4970666^4970575-"; sources "Undefined,Undefined"; NMorMRNA "null"; degree "4"; dimension "2_2";
chrA01	Undefined	as_event	5054409	5054738	.	-	.	transcript_id "TCONS_00001887,TCONS_00001886"; gene_id "chrA01:5054189-5055148C"; flanks "5054738-,5054409^"; structure "0,1^2-"; splice_chain ",5054541^5054468-"; sources "Undefined,Undefined"; NMorMRNA "null"; degree "4"; dimension "2_2";
chrA01	Undefined	as_event	5127835	5128093	.	-	.	transcript_id "TCONS_00001892,TCONS_00001891"; gene_id "chrA01:5126356-5128921C"; flanks "5128093-,5127835^"; structure "0,1^2-"; splice_chain ",5127958^5127886-"; sources "Undefined,Undefined"; NMorMRNA "null"; degree "4"; dimension "2_2";
chrA01	Undefined	as_event	5164791	5165008	.	-	.	transcript_id "TCONS_00001896,TCONS_00001895"; gene_id "chrA01:5164167-5165771C"; flanks "5165008-,5164791^"; structure "0,1^2-"; splice_chain ",5164950^5164847-"; sources "Undefined,Undefined"; NMorMRNA "null"; degree "4"; dimension "2_2";
chrA01	Undefined	as_event	5309623	5310025	.	-	.	transcript_id "TCONS_00001909,TCONS_00001910"; gene_id "chrA01:5308135-5311030C"; flanks "5310025-,5309623^"; structure "1^3-,2^4-"; splice_chain "5309905^5309740-,5309901^5309736-"; sources "Undefined,Undefined"; NMorMRNA "null"; degree "4"; dimension "2_2";
chrA01	Undefined	as_event	5363776	5364039	.	-	.	transcript_id "TCONS_00001914,TCONS_00001913"; gene_id "chrA01:5361900-5367766C"; flanks "5364039-,5363776^"; structure "0,1^2-"; splice_chain ",5363988^5363907-"; sources "Undefined,Undefined"; NMorMRNA "null"; degree "4"; dimension "2_2";
chrA01	Undefined	as_event	5411847	5412569	.	-	.	transcript_id "TCONS_00001921,TCONS_00001920"; gene_id "chrA01:5411847-5415741C"; flanks "5412569-,5411847]"; structure "1^3-,2^4-"; splice_chain "5412452^5412342-,5412450^5412340-"; sources "Undefined,Undefined"; NMorMRNA "null"; degree "4"; dimension "2_2";
chrA01	Undefined	as_event	5671724	5672220	.	-	.	transcript_id "TCONS_00001933,TCONS_00001934"; gene_id "chrA01:5671015-5672780C"; flanks "5672220-,5671724^"; structure "0,1^2-"; splice_chain ",5671933^5671846-"; sources "Undefined,Undefined"; NMorMRNA "null"; degree "4"; dimension "2_2";
chrA01	Undefined	as_event	5703171	5703632	.	-	.	transcript_id "TCONS_00001937,TCONS_00001938"; gene_id "chrA01:5700303-5704682C"; flanks "5703632^,5703171-"; structure "0,1-2^"; splice_chain ",5703486-5703452^"; sources "Undefined,Undefined"; NMorMRNA "null"; degree "4"; dimension "2_2";
chrA01	Undefined	as_event	5756795	5756989	.	-	.	transcript_id "TCONS_00001942,TCONS_00001941"; gene_id "chrA01:5752180-5758643C"; flanks "5756989^,5756795^"; structure "1-,2-"; splice_chain "5756861-,5756859-"; sources "Undefined,Undefined"; NMorMRNA "null"; degree "4"; dimension "2_2";
chrA01	Undefined	as_event	5753725	5753932	.	-	.	transcript_id "TCONS_00001941,TCONS_00001942"; gene_id "chrA01:5752180-5758643C"; flanks "5753932-,5753725^"; structure "0,1^2-"; splice_chain ",5753863^5753778-"; sources "Undefined,Undefined"; NMorMRNA "null"; degree "4"; dimension "2_2";
chrA01	Undefined	as_event	5926272	5927266	.	-	.	transcript_id "TCONS_00001952,TCONS_00001953"; gene_id "chrA01:5926272-5927309C"; flanks "5927266^,5926272]"; structure "1-,2-"; splice_chain "5926737-,5926732-"; sources "Undefined,Undefined"; NMorMRNA "null"; degree "4"; dimension "2_2";
chrA01	Undefined	as_event	6083092	6083345	.	-	.	transcript_id "TCONS_00001966/TCONS_00001967,TCONS_00001965"; gene_id "chrA01:6082717-6085423C"; flanks "6083345-,6083092^"; structure "0,1^2-"; splice_chain ",6083217^6083148-"; sources "Undefined,Undefined"; NMorMRNA "null"; degree "4"; dimension "2_2";
chrA01	Undefined	as_event	6123070	6123566	.	-	.	transcript_id "TCONS_00001972,TCONS_00001973"; gene_id "chrA01:6120670-6126444C"; flanks "6123566-,6123070^"; structure "0,1^2-"; splice_chain ",6123204^6123133-"; sources "Undefined,Undefined"; NMorMRNA "null"; degree "4"; dimension "2_2";
chrA01	Undefined	as_event	6122414	6122997	.	-	.	transcript_id "TCONS_00001972,TCONS_00001973"; gene_id "chrA01:6120670-6126444C"; flanks "6122997-,6122414^"; structure "0,1^2-"; splice_chain ",6122639^6122569-"; sources "Undefined,Undefined"; NMorMRNA "null"; degree "4"; dimension "2_2";
chrA01	Undefined	as_event	6460076	6460265	.	-	.	transcript_id "TCONS_00001989,TCONS_00001990/TCONS_00001991"; gene_id "chrA01:6457971-6461256C"; flanks "6460265^,6460076^"; structure "1-,2-"; splice_chain "6460175-,6460168-"; sources "Undefined,Undefined"; NMorMRNA "null"; degree "4"; dimension "2_2";
chrA01	Undefined	as_event	6459421	6459569	.	-	.	transcript_id "TCONS_00001991,TCONS_00001989/TCONS_00001990"; gene_id "chrA01:6457971-6461256C"; flanks "6459569^,6459421^"; structure "1-,2-"; splice_chain "6459490-,6459489-"; sources "Undefined,Undefined"; NMorMRNA "null"; degree "4"; dimension "2_2";
chrA01	Undefined	as_event	6458859	6459022	.	-	.	transcript_id "TCONS_00001990,TCONS_00001989/TCONS_00001991"; gene_id "chrA01:6457971-6461256C"; flanks "6459022^,6458859^"; structure "1-,2-"; splice_chain "6458940-,6458939-"; sources "Undefined,Undefined"; NMorMRNA "null"; degree "4"; dimension "2_2";
chrA01	Undefined	as_event	6516177	6516383	.	-	.	transcript_id "TCONS_00001993,TCONS_00001992"; gene_id "chrA01:6511799-6516571C"; flanks "6516383^,6516177^"; structure "1-,2-"; splice_chain "6516265-,6516263-"; sources "Undefined,Undefined"; NMorMRNA "null"; degree "4"; dimension "2_2";
chrA01	Undefined	as_event	6515853	6516263	.	-	.	transcript_id "TCONS_00001994,TCONS_00001992"; gene_id "chrA01:6511799-6516571C"; flanks "6516263-,6515853^"; structure "0,1^2-"; splice_chain ",6516177^6516080-"; sources "Undefined,Undefined"; NMorMRNA "null"; degree "4"; dimension "2_2";
chrA01	Undefined	as_event	6515853	6516383	.	-	.	transcript_id "TCONS_00001993,TCONS_00001994,TCONS_00001992"; gene_id "chrA01:6511799-6516571C"; flanks "6516383^,6515853^"; structure "1-3^4-,2-,2-3^4-"; splice_chain "6516265-6516177^6516080-,6516263-,6516263-6516177^6516080-"; sources "Undefined,Undefined,Undefined"; NMorMRNA "null"; degree "9"; dimension "3_3";
chrA01	Undefined	as_event	6646103	6646595	.	-	.	transcript_id "TCONS_00001999,TCONS_00002000"; gene_id "chrA01:6642229-6649075C"; flanks "6646595-,6646103^"; structure "1^3-,2^4-"; splice_chain "6646424^6646343-,6646414^6646333-"; sources "Undefined,Undefined"; NMorMRNA "null"; degree "4"; dimension "2_2";
chrA01	Undefined	as_event	6737448	6737823	.	-	.	transcript_id "TCONS_00002006,TCONS_00002005"; gene_id "chrA01:6736458-6738882C"; flanks "6737823-,6737448^"; structure "0,1^2-"; splice_chain ",6737680^6737600-"; sources "Undefined,Undefined"; NMorMRNA "null"; degree "4"; dimension "2_2";
chrA01	Undefined	as_event	6737006	6737370	.	-	.	transcript_id "TCONS_00002006,TCONS_00002005"; gene_id "chrA01:6736458-6738882C"; flanks "6737370-,6737006^"; structure "0,1^2-"; splice_chain ",6737255^6737173-"; sources "Undefined,Undefined"; NMorMRNA "null"; degree "4"; dimension "2_2";
chrA01	Undefined	as_event	6739729	6739910	.	-	.	transcript_id "TCONS_00002007,TCONS_00002008"; gene_id "chrA01:6739319-6742265C"; flanks "6739910-,6739729-"; structure "1^,2^"; splice_chain "6739814^,6739813^"; sources "Undefined,Undefined"; NMorMRNA "null"; degree "4"; dimension "2_2";
chrA01	Undefined	as_event	6967105	6967301	.	-	.	transcript_id "TCONS_00002014,TCONS_00002015"; gene_id "chrA01:6964156-6967999C"; flanks "6967301^,6967105^"; structure "1-,2-"; splice_chain "6967218-,6967216-"; sources "Undefined,Undefined"; NMorMRNA "null"; degree "4"; dimension "2_2";
chrA01	Undefined	as_event	6996844	6997029	.	-	.	transcript_id "TCONS_00002019,TCONS_00002018"; gene_id "chrA01:6996030-6998099C"; flanks "6997029^,6996844^"; structure "1-,2-"; splice_chain "6996937-,6996936-"; sources "Undefined,Undefined"; NMorMRNA "null"; degree "4"; dimension "2_2";
chrA01	Undefined	as_event	7064201	7064374	.	-	.	transcript_id "TCONS_00002024,TCONS_00002023/TCONS_00002025"; gene_id "chrA01:7060861-7065078C"; flanks "7064374^,7064201^"; structure "1-,2-"; splice_chain "7064278-,7064277-"; sources "Undefined,Undefined"; NMorMRNA "null"; degree "4"; dimension "2_2";
chrA01	Undefined	as_event	7062967	7063339	.	-	.	transcript_id "TCONS_00002024/TCONS_00002025,TCONS_00002023"; gene_id "chrA01:7060861-7065078C"; flanks "7063339-,7062967^"; structure "1^3-,2^4-"; splice_chain "7063151^7063062-,7063148^7063059-"; sources "Undefined,Undefined"; NMorMRNA "null"; degree "4"; dimension "2_2";
chrA01	Undefined	as_event	7062347	7062749	.	-	.	transcript_id "TCONS_00002023,TCONS_00002024"; gene_id "chrA01:7060861-7065078C"; flanks "7062749-,7062347^"; structure "0,1^2-"; splice_chain ",7062524^7062430-"; sources "Undefined,Undefined"; NMorMRNA "null"; degree "4"; dimension "2_2";
chrA01	Undefined	as_event	7061924	7062261	.	-	.	transcript_id "TCONS_00002023,TCONS_00002024"; gene_id "chrA01:7060861-7065078C"; flanks "7062261-,7061924^"; structure "0,1^2-"; splice_chain ",7062110^7062020-"; sources "Undefined,Undefined"; NMorMRNA "null"; degree "4"; dimension "2_2";
chrA01	Undefined	as_event	7102625	7103749	.	-	.	transcript_id "TCONS_00002030,TCONS_00002031"; gene_id "chrA01:7101579-7103749C"; flanks "7103749[,7102625^"; structure "1^3-,2^4-"; splice_chain "7103112^7102807-,7103102^7102797-"; sources "Undefined,Undefined"; NMorMRNA "null"; degree "4"; dimension "2_2";
chrA01	Undefined	as_event	7106558	7106827	.	-	.	transcript_id "TCONS_00002032,TCONS_00002033"; gene_id "chrA01:7104491-7107780C"; flanks "7106827-,7106558^"; structure "0,1^2-"; splice_chain ",7106729^7106641-"; sources "Undefined,Undefined"; NMorMRNA "null"; degree "4"; dimension "2_2";
chrA01	Undefined	as_event	7106144	7106432	.	-	.	transcript_id "TCONS_00002032,TCONS_00002033"; gene_id "chrA01:7104491-7107780C"; flanks "7106432-,7106144^"; structure "0,1^2-"; splice_chain ",7106289^7106209-"; sources "Undefined,Undefined"; NMorMRNA "null"; degree "4"; dimension "2_2";
chrA01	Undefined	as_event	7165913	7166622	.	-	.	transcript_id "TCONS_00002039,TCONS_00002037/TCONS_00002038"; gene_id "chrA01:7163924-7166836C"; flanks "7166622^,7165913-"; structure "0,1-2^"; splice_chain ",7166292-7166109^"; sources "Undefined,Undefined"; NMorMRNA "null"; degree "4"; dimension "2_2";
chrA01	Undefined	as_event	7165375	7165524	.	-	.	transcript_id "TCONS_00002038/TCONS_00002039,TCONS_00002037"; gene_id "chrA01:7163924-7166836C"; flanks "7165524-,7165375-"; structure "1^,2^"; splice_chain "7165476^,7165475^"; sources "Undefined,Undefined"; NMorMRNA "null"; degree "4"; dimension "2_2";
chrA01	Undefined	as_event	7164781	7165018	.	-	.	transcript_id "TCONS_00002038,TCONS_00002039"; gene_id "chrA01:7163924-7166836C"; flanks "7165018^,7164781^"; structure "1-,2-"; splice_chain "7164933-,7164931-"; sources "Undefined,Undefined"; NMorMRNA "null"; degree "4"; dimension "2_2";
chrA01	Undefined	as_event	7164781	7165109	.	-	.	transcript_id "TCONS_00002037,TCONS_00002038,TCONS_00002039"; gene_id "chrA01:7163924-7166836C"; flanks "7165109-,7164781^"; structure "0,1^2-,1^3-"; splice_chain ",7165018^7164933-,7165018^7164931-"; sources "Undefined,Undefined,Undefined"; NMorMRNA "null"; degree "9"; dimension "3_3";
chrA01	Undefined	as_event	7164236	7164541	.	-	.	transcript_id "TCONS_00002038,TCONS_00002037/TCONS_00002039"; gene_id "chrA01:7163924-7166836C"; flanks "7164541-,7164236^"; structure "0,1^2-"; splice_chain ",7164444^7164338-"; sources "Undefined,Undefined"; NMorMRNA "null"; degree "4"; dimension "2_2";
chrA01	Undefined	as_event	7214418	7214828	.	-	.	transcript_id "TCONS_00002047,TCONS_00002048"; gene_id "chrA01:7213416-7216318C"; flanks "7214828-,7214418^"; structure "0,1^2-"; splice_chain ",7214696^7214623-"; sources "Undefined,Undefined"; NMorMRNA "null"; degree "4"; dimension "2_2";
chrA01	Undefined	as_event	7345088	7345419	.	-	.	transcript_id "TCONS_00002058,TCONS_00002059"; gene_id "chrA01:7343017-7345419C"; flanks "7345419[,7345088^"; structure "1^3-,2^4-"; splice_chain "7345272^7345150-,7345271^7345149-"; sources "Undefined,Undefined"; NMorMRNA "null"; degree "4"; dimension "2_2";
chrA01	Undefined	as_event	7343467	7343836	.	-	.	transcript_id "TCONS_00002058,TCONS_00002059"; gene_id "chrA01:7343017-7345419C"; flanks "7343836-,7343467^"; structure "0,1^2-"; splice_chain ",7343742^7343661-"; sources "Undefined,Undefined"; NMorMRNA "null"; degree "4"; dimension "2_2";
chrA01	Undefined	as_event	7506835	7507593	.	-	.	transcript_id "TCONS_00002068,TCONS_00002067"; gene_id "chrA01:7505877-7509122C"; flanks "7507593-,7506835^"; structure "0,1^2-"; splice_chain ",7506968^7506891-"; sources "Undefined,Undefined"; NMorMRNA "null"; degree "4"; dimension "2_2";
chrA01	Undefined	as_event	7669648	7669796	.	-	.	transcript_id "TCONS_00002078,TCONS_00002077"; gene_id "chrA01:7668246-7675954C"; flanks "7669796^,7669648^"; structure "1-,2-"; splice_chain "7669724-,7669721-"; sources "Undefined,Undefined"; NMorMRNA "null"; degree "4"; dimension "2_2";
chrA01	Undefined	as_event	7668404	7668672	.	-	.	transcript_id "TCONS_00002078,TCONS_00002077"; gene_id "chrA01:7668246-7675954C"; flanks "7668672-,7668404^"; structure "0,1^2-"; splice_chain ",7668554^7668481-"; sources "Undefined,Undefined"; NMorMRNA "null"; degree "4"; dimension "2_2";
chrA01	Undefined	as_event	7839735	7840149	.	-	.	transcript_id "TCONS_00002082,TCONS_00002083"; gene_id "chrA01:7838384-7842191C"; flanks "7840149-,7839735^"; structure "0,1^2-"; splice_chain ",7839988^7839916-"; sources "Undefined,Undefined"; NMorMRNA "null"; degree "4"; dimension "2_2";
chrA01	Undefined	as_event	7838969	7839278	.	-	.	transcript_id "TCONS_00002082,TCONS_00002083"; gene_id "chrA01:7838384-7842191C"; flanks "7839278-,7838969^"; structure "0,1^2-"; splice_chain ",7839168^7839079-"; sources "Undefined,Undefined"; NMorMRNA "null"; degree "4"; dimension "2_2";
chrA01	Undefined	as_event	7894401	7894696	.	-	.	transcript_id "TCONS_00002085,TCONS_00002086"; gene_id "chrA01:7893920-7894754C"; flanks "7894696^,7894401^"; structure "1-,2-"; splice_chain "7894504-,7894498-"; sources "Undefined,Undefined"; NMorMRNA "null"; degree "4"; dimension "2_2";
chrA01	Undefined	as_event	7893920	7894504	.	-	.	transcript_id "TCONS_00002084,TCONS_00002085"; gene_id "chrA01:7893920-7894754C"; flanks "7894504-,7893920]"; structure "1^3-,2^4-"; splice_chain "7894411^7894326-,7894401^7894316-"; sources "Undefined,Undefined"; NMorMRNA "null"; degree "4"; dimension "2_2";
chrA01	Undefined	as_event	7893920	7894696	.	-	.	transcript_id "TCONS_00002084,TCONS_00002085,TCONS_00002086"; gene_id "chrA01:7893920-7894754C"; flanks "7894696^,7893920]"; structure "1-3^5-,1-4^6-,2-4^6-"; splice_chain "7894504-7894411^7894326-,7894504-7894401^7894316-,7894498-7894401^7894316-"; sources "Undefined,Undefined,Undefined"; NMorMRNA "null"; degree "9"; dimension "3_3";
chrA01	Undefined	as_event	7923384	7923748	.	-	.	transcript_id "TCONS_00002091,TCONS_00002090"; gene_id "chrA01:7921778-7926526C"; flanks "7923748-,7923384^"; structure "0,1^2-"; splice_chain ",7923664^7923570-"; sources "Undefined,Undefined"; NMorMRNA "null"; degree "4"; dimension "2_2";
chrA01	Undefined	as_event	8070829	8071414	.	-	.	transcript_id "TCONS_00002104,TCONS_00002103"; gene_id "chrA01:8069482-8071857C"; flanks "8071414^,8070829^"; structure "1-,2-"; splice_chain "8070916-,8070914-"; sources "Undefined,Undefined"; NMorMRNA "null"; degree "4"; dimension "2_2";
chrA01	Undefined	as_event	8148874	8149379	.	-	.	transcript_id "TCONS_00002110,TCONS_00002111"; gene_id "chrA01:8148524-8149944C"; flanks "8149379-,8148874^"; structure "0,1^2-"; splice_chain ",8149061^8148968-"; sources "Undefined,Undefined"; NMorMRNA "null"; degree "4"; dimension "2_2";
chrA01	Undefined	as_event	8188124	8188291	.	-	.	transcript_id "TCONS_00002121,TCONS_00002122"; gene_id "chrA01:8186984-8188723C"; flanks "8188291^,8188124^"; structure "1-,2-"; splice_chain "8188212-,8188170-"; sources "Undefined,Undefined"; NMorMRNA "null"; degree "4"; dimension "2_2";
chrA01	Undefined	as_event	8187591	8187916	.	-	.	transcript_id "TCONS_00002121,TCONS_00002122"; gene_id "chrA01:8186984-8188723C"; flanks "8187916-,8187591^"; structure "1^3-,2^4-"; splice_chain "8187830^8187725-,8187829^8187724-"; sources "Undefined,Undefined"; NMorMRNA "null"; degree "4"; dimension "2_2";
chrA01	Undefined	as_event	8225036	8225337	.	-	.	transcript_id "TCONS_00002126,TCONS_00002127"; gene_id "chrA01:8224426-8227312C"; flanks "8225337^,8225036-"; structure "0,1-2^"; splice_chain ",8225250-8225120^"; sources "Undefined,Undefined"; NMorMRNA "null"; degree "4"; dimension "2_2";
chrA01	Undefined	as_event	8251890	8252160	.	-	.	transcript_id "TCONS_00002133,TCONS_00002132"; gene_id "chrA01:8251236-8252160C"; flanks "8252160[,8251890^"; structure "1^3-,2^4-"; splice_chain "8252120^8252001-,8252110^8251991-"; sources "Undefined,Undefined"; NMorMRNA "null"; degree "4"; dimension "2_2";
chrA01	Undefined	as_event	8270065	8270484	.	-	.	transcript_id "TCONS_00002136,TCONS_00002135"; gene_id "chrA01:8269504-8271162C"; flanks "8270484-,8270065^"; structure "1^3-,2^4-"; splice_chain "8270414^8270280-,8270404^8270270-"; sources "Undefined,Undefined"; NMorMRNA "null"; degree "4"; dimension "2_2";
chrA01	Undefined	as_event	8269849	8270065	.	-	.	transcript_id "TCONS_00002136,TCONS_00002135"; gene_id "chrA01:8269504-8271162C"; flanks "8270065^,8269849^"; structure "1-,2-"; splice_chain "8269904-,8269902-"; sources "Undefined,Undefined"; NMorMRNA "null"; degree "4"; dimension "2_2";
chrA01	Undefined	as_event	8813853	8814465	.	-	.	transcript_id "TCONS_00002166,TCONS_00002165"; gene_id "chrA01:8813446-8814465C"; flanks "8814465[,8813853^"; structure "1^3-,2^4-"; splice_chain "8814408^8813951-,8814398^8813941-"; sources "Undefined,Undefined"; NMorMRNA "null"; degree "4"; dimension "2_2";
chrA01	Undefined	as_event	8813446	8813741	.	-	.	transcript_id "TCONS_00002166,TCONS_00002165"; gene_id "chrA01:8813446-8814465C"; flanks "8813741-,8813446]"; structure "0,1^2-"; splice_chain ",8813660^8813576-"; sources "Undefined,Undefined"; NMorMRNA "null"; degree "4"; dimension "2_2";
chrA01	Undefined	as_event	9157191	9158065	.	-	.	transcript_id "TCONS_00002178,TCONS_00002179"; gene_id "chrA01:9157191-9158065C"; flanks "9158065[,9157191]"; structure "0,1^2-3^4-"; splice_chain ",9157892^9157827-9157637^9157526-"; sources "Undefined,Undefined"; NMorMRNA "null"; degree "4"; dimension "2_2";
chrA01	Undefined	as_event	9415192	9415382	.	-	.	transcript_id "TCONS_00002192,TCONS_00002191"; gene_id "chrA01:9414106-9416052C"; flanks "9415382-,9415192-"; structure "1^,2^"; splice_chain "9415315^,9415308^"; sources "Undefined,Undefined"; NMorMRNA "null"; degree "4"; dimension "2_2";
chrA01	Undefined	as_event	9430490	9430749	.	-	.	transcript_id "TCONS_00002194,TCONS_00002195"; gene_id "chrA01:9429380-9431473C"; flanks "9430749-,9430490^"; structure "1^3-,2^4-"; splice_chain "9430680^9430574-,9430654^9430548-"; sources "Undefined,Undefined"; NMorMRNA "null"; degree "4"; dimension "2_2";
chrA01	Undefined	as_event	9429967	9430123	.	-	.	transcript_id "TCONS_00002195,TCONS_00002194"; gene_id "chrA01:9429380-9431473C"; flanks "9430123^,9429967^"; structure "1-,2-"; splice_chain "9430049-,9430011-"; sources "Undefined,Undefined"; NMorMRNA "null"; degree "4"; dimension "2_2";
chrA01	Undefined	as_event	9554069	9555362	.	-	.	transcript_id "TCONS_00002200,TCONS_00002199"; gene_id "chrA01:9554069-9555362C"; flanks "9555362[,9554069]"; structure "1^3-,2^4-"; splice_chain "9555214^9554843-,9555212^9554841-"; sources "Undefined,Undefined"; NMorMRNA "null"; degree "4"; dimension "2_2";
chrA01	Undefined	as_event	9604027	9604182	.	-	.	transcript_id "TCONS_00002206,TCONS_00002204"; gene_id "chrA01:9602107-9604409C"; flanks "9604182-,9604027-"; structure "1^,2^"; splice_chain "9604159^,9604138^"; sources "Undefined,Undefined"; NMorMRNA "null"; degree "4"; dimension "2_2";
chrA01	Undefined	as_event	9604027	9604271	.	-	.	transcript_id "TCONS_00002205,TCONS_00002206,TCONS_00002204"; gene_id "chrA01:9602107-9604409C"; flanks "9604271^,9604027-"; structure "0,1-2^,1-3^"; splice_chain ",9604182-9604159^,9604182-9604138^"; sources "Undefined,Undefined,Undefined"; NMorMRNA "null"; degree "9"; dimension "3_3";
chrA01	Undefined	as_event	9603963	9604182	.	-	.	transcript_id "TCONS_00002203,TCONS_00002206,TCONS_00002204"; gene_id "chrA01:9602107-9604409C"; flanks "9604182-,9603963^"; structure "0,1^3-,2^3-"; splice_chain ",9604159^9604027-,9604138^9604027-"; sources "Undefined,Undefined,Undefined"; NMorMRNA "null"; degree "9"; dimension "3_3";
chrA01	Undefined	as_event	9603963	9604271	.	-	.	transcript_id "TCONS_00002203,TCONS_00002206,TCONS_00002204,TCONS_00002205"; gene_id "chrA01:9602107-9604409C"; flanks "9604271^,9603963^"; structure "1-,1-2^4-,1-3^4-,4-"; splice_chain "9604182-,9604182-9604159^9604027-,9604182-9604138^9604027-,9604027-"; sources "Undefined,Undefined,Undefined,Undefined"; NMorMRNA "null"; degree "16"; dimension "4_4";
chrA01	Undefined	as_event	9603594	9603963	.	-	.	transcript_id "TCONS_00002204,TCONS_00002203/TCONS_00002205/TCONS_00002206"; gene_id "chrA01:9602107-9604409C"; flanks "9603963^,9603594^"; structure "1-,2-"; splice_chain "9603860-,9603782-"; sources "Undefined,Undefined"; NMorMRNA "null"; degree "4"; dimension "2_2";
chrA01	Undefined	as_event	9804402	9804879	.	-	.	transcript_id "TCONS_00002209,TCONS_00002208"; gene_id "chrA01:9803854-9808208C"; flanks "9804879-,9804402^"; structure "1^3-,2^4-"; splice_chain "9804676^9804508-,9804675^9804507-"; sources "Undefined,Undefined"; NMorMRNA "null"; degree "4"; dimension "2_2";
chrA01	Undefined	as_event	9838473	9838818	.	-	.	transcript_id "TCONS_00002212,TCONS_00002211"; gene_id "chrA01:9836716-9840351C"; flanks "9838818-,9838473^"; structure "0,1^2-"; splice_chain ",9838699^9838628-"; sources "Undefined,Undefined"; NMorMRNA "null"; degree "4"; dimension "2_2";
chrA01	Undefined	as_event	9836791	9836967	.	-	.	transcript_id "TCONS_00002211,TCONS_00002212"; gene_id "chrA01:9836716-9840351C"; flanks "9836967-,9836791-"; structure "1^,2^"; splice_chain "9836855^,9836853^"; sources "Undefined,Undefined"; NMorMRNA "null"; degree "4"; dimension "2_2";
chrA01	Undefined	as_event	9955100	9955322	.	-	.	transcript_id "TCONS_00002217,TCONS_00002216"; gene_id "chrA01:9954112-9956011C"; flanks "9955322-,9955100^"; structure "0,1^2-"; splice_chain ",9955283^9955195-"; sources "Undefined,Undefined"; NMorMRNA "null"; degree "4"; dimension "2_2";
chrA01	Undefined	as_event	9954772	9955100	.	-	.	transcript_id "TCONS_00002216,TCONS_00002217"; gene_id "chrA01:9954112-9956011C"; flanks "9955100^,9954772^"; structure "1-,2-"; splice_chain "9954999-,9954996-"; sources "Undefined,Undefined"; NMorMRNA "null"; degree "4"; dimension "2_2";
chrA01	Undefined	as_event	10108241	10110057	.	-	.	transcript_id "TCONS_00002222,TCONS_00002221"; gene_id "chrA01:10108241-10110057C"; flanks "10110057[,10108241]"; structure "0,1^2-3^4-"; splice_chain ",10109508^10108925-10108782^10108668-"; sources "Undefined,Undefined"; NMorMRNA "null"; degree "4"; dimension "2_2";
chrA01	Undefined	as_event	10300754	10301457	.	-	.	transcript_id "TCONS_00002232,TCONS_00002231"; gene_id "chrA01:10299465-10301457C"; flanks "10301457[,10300754^"; structure "0,1^2-"; splice_chain ",10300964^10300856-"; sources "Undefined,Undefined"; NMorMRNA "null"; degree "4"; dimension "2_2";
chrA01	Undefined	as_event	10299465	10300297	.	-	.	transcript_id "TCONS_00002231,TCONS_00002232"; gene_id "chrA01:10299465-10301457C"; flanks "10300297-,10299465]"; structure "0,1^2-"; splice_chain ",10300103^10300024-"; sources "Undefined,Undefined"; NMorMRNA "null"; degree "4"; dimension "2_2";
chrA01	Undefined	as_event	10653293	10654546	.	-	.	transcript_id "TCONS_00002241/TCONS_00002243,TCONS_00002242"; gene_id "chrA01:10653293-10654685C"; flanks "10654546^,10653293]"; structure "1-4^6-,2-3^5-"; splice_chain "10654380-10654178^10653725-,10654376-10654188^10653735-"; sources "Undefined,Undefined"; NMorMRNA "null"; degree "4"; dimension "2_2";
chrA01	Undefined	as_event	10683360	10684960	.	-	.	transcript_id "TCONS_00002245,TCONS_00002246"; gene_id "chrA01:10683360-10685156C"; flanks "10684960-,10683360]"; structure "1^3-,2^4-"; splice_chain "10684912^10684825-,10684902^10684815-"; sources "Undefined,Undefined"; NMorMRNA "null"; degree "4"; dimension "2_2";
chrA01	Undefined	as_event	10789616	10789849	.	-	.	transcript_id "TCONS_00002248,TCONS_00002249"; gene_id "chrA01:10787628-10792054C"; flanks "10789849-,10789616-"; structure "1^,2^"; splice_chain "10789724^,10789698^"; sources "Undefined,Undefined"; NMorMRNA "null"; degree "4"; dimension "2_2";
chrA01	Undefined	as_event	10868140	10868842	.	-	.	transcript_id "TCONS_00002251,TCONS_00002252"; gene_id "chrA01:10864977-10868842C"; flanks "10868842[,10868140^"; structure "0,1^2-"; splice_chain ",10868700^10868393-"; sources "Undefined,Undefined"; NMorMRNA "null"; degree "4"; dimension "2_2";
chrA01	Undefined	as_event	10866650	10867029	.	-	.	transcript_id "TCONS_00002251,TCONS_00002252"; gene_id "chrA01:10864977-10868842C"; flanks "10867029-,10866650^"; structure "0,1^2-"; splice_chain ",10866921^10866835-"; sources "Undefined,Undefined"; NMorMRNA "null"; degree "4"; dimension "2_2";
chrA01	Undefined	as_event	10902796	10903031	.	-	.	transcript_id "TCONS_00002256,TCONS_00002255/TCONS_00002257"; gene_id "chrA01:10901576-10903369C"; flanks "10903031-,10902796^"; structure "0,1^2-"; splice_chain ",10902957^10902881-"; sources "Undefined,Undefined"; NMorMRNA "null"; degree "4"; dimension "2_2";
chrA01	Undefined	as_event	10902133	10902349	.	-	.	transcript_id "TCONS_00002255,TCONS_00002256/TCONS_00002257"; gene_id "chrA01:10901576-10903369C"; flanks "10902349^,10902133^"; structure "1-,2-"; splice_chain "10902220-,10902219-"; sources "Undefined,Undefined"; NMorMRNA "null"; degree "4"; dimension "2_2";
chrA01	Undefined	as_event	10901781	10902059	.	-	.	transcript_id "TCONS_00002257,TCONS_00002255/TCONS_00002256"; gene_id "chrA01:10901576-10903369C"; flanks "10902059-,10901781^"; structure "0,1^2-"; splice_chain ",10901962^10901868-"; sources "Undefined,Undefined"; NMorMRNA "null"; degree "4"; dimension "2_2";
chrA01	Undefined	as_event	10945850	10946329	.	-	.	transcript_id "TCONS_00002264,TCONS_00002265"; gene_id "chrA01:10944506-10946678C"; flanks "10946329^,10945850^"; structure "1-,2-"; splice_chain "10946265-,10946249-"; sources "Undefined,Undefined"; NMorMRNA "null"; degree "4"; dimension "2_2";
chrA01	Undefined	as_event	10980923	10981140	.	-	.	transcript_id "TCONS_00002266,TCONS_00002267"; gene_id "chrA01:10979747-10982909C"; flanks "10981140-,10980923^"; structure "0,1^2-"; splice_chain ",10981067^10980970-"; sources "Undefined,Undefined"; NMorMRNA "null"; degree "4"; dimension "2_2";
chrA01	Undefined	as_event	11277469	11277773	.	-	.	transcript_id "TCONS_00002271,TCONS_00002270"; gene_id "chrA01:11274427-11279325C"; flanks "11277773-,11277469^"; structure "0,1^2-"; splice_chain ",11277617^11277538-"; sources "Undefined,Undefined"; NMorMRNA "null"; degree "4"; dimension "2_2";
chrA01	Undefined	as_event	11275047	11275442	.	-	.	transcript_id "TCONS_00002270,TCONS_00002269"; gene_id "chrA01:11274427-11279325C"; flanks "11275442-,11275047^"; structure "0,1^2-"; splice_chain ",11275237^11275148-"; sources "Undefined,Undefined"; NMorMRNA "null"; degree "4"; dimension "2_2";
chrA01	Undefined	as_event	11360027	11360812	.	-	.	transcript_id "TCONS_00002273,TCONS_00002272"; gene_id "chrA01:11359854-11360812C"; flanks "11360812[,11360027^"; structure "0,1^2-3^4-"; splice_chain ",11360416^11360325-11360245^11360090-"; sources "Undefined,Undefined"; NMorMRNA "null"; degree "4"; dimension "2_2";
chrA01	Undefined	as_event	11601135	11602671	.	-	.	transcript_id "TCONS_00002279,TCONS_00002277/TCONS_00002278"; gene_id "chrA01:11599185-11602671C"; flanks "11602671[,11601135^"; structure "1^3-,2^4-"; splice_chain "11601462^11601358-,11601460^11601356-"; sources "Undefined,Undefined"; NMorMRNA "null"; degree "4"; dimension "2_2";
chrA01	Undefined	as_event	11653371	11654743	.	-	.	transcript_id "TCONS_00002281,TCONS_00002280"; gene_id "chrA01:11653371-11654743C"; flanks "11654743[,11653371]"; structure "0,1^2-"; splice_chain ",11654300^11654152-"; sources "Undefined,Undefined"; NMorMRNA "null"; degree "4"; dimension "2_2";
chrA01	Undefined	as_event	11697417	11697851	.	-	.	transcript_id "TCONS_00002282,TCONS_00002283"; gene_id "chrA01:11695857-11698853C"; flanks "11697851-,11697417^"; structure "0,1^2-"; splice_chain ",11697608^11697521-"; sources "Undefined,Undefined"; NMorMRNA "null"; degree "4"; dimension "2_2";
chrA01	Undefined	as_event	12194668	12196224	.	-	.	transcript_id "TCONS_00002289,TCONS_00002290"; gene_id "chrA01:12194668-12196853C"; flanks "12196224-,12194668]"; structure "1^3-,2^4-"; splice_chain "12195993^12195823-,12195983^12195813-"; sources "Undefined,Undefined"; NMorMRNA "null"; degree "4"; dimension "2_2";
chrA01	Undefined	as_event	12296952	12297386	.	-	.	transcript_id "TCONS_00002293,TCONS_00002292"; gene_id "chrA01:12296587-12298170C"; flanks "12297386-,12296952^"; structure "0,1^2-"; splice_chain ",12297243^12297059-"; sources "Undefined,Undefined"; NMorMRNA "null"; degree "4"; dimension "2_2";
chrA01	Undefined	as_event	12804002	12804290	.	-	.	transcript_id "TCONS_00002306/TCONS_00002309,TCONS_00002307/TCONS_00002308"; gene_id "chrA01:12802521-12804388C"; flanks "12804290^,12804002^"; structure "1-,2-"; splice_chain "12804161-,12804151-"; sources "Undefined,Undefined"; NMorMRNA "null"; degree "4"; dimension "2_2";
chrA01	Undefined	as_event	12803030	12803483	.	-	.	transcript_id "TCONS_00002308/TCONS_00002309,TCONS_00002306/TCONS_00002307"; gene_id "chrA01:12802521-12804388C"; flanks "12803483^,12803030^"; structure "1-,2-"; splice_chain "12803407-,12803404-"; sources "Undefined,Undefined"; NMorMRNA "null"; degree "4"; dimension "2_2";
chrA01	Undefined	as_event	12961157	12961431	.	-	.	transcript_id "TCONS_00002314,TCONS_00002313"; gene_id "chrA01:12959340-12962544C"; flanks "12961431^,12961157^"; structure "1-,2-"; splice_chain "12961330-,12961313-"; sources "Undefined,Undefined"; NMorMRNA "null"; degree "4"; dimension "2_2";
chrA01	Undefined	as_event	13104243	13104563	.	-	.	transcript_id "TCONS_00002317,TCONS_00002318"; gene_id "chrA01:13103186-13117487C"; flanks "13104563-,13104243^"; structure "0,1^2-"; splice_chain ",13104468^13104365-"; sources "Undefined,Undefined"; NMorMRNA "null"; degree "4"; dimension "2_2";
chrA01	Undefined	as_event	13259982	13260996	.	-	.	transcript_id "TCONS_00002319,TCONS_00002320"; gene_id "chrA01:13259982-13261356C"; flanks "13260996-,13259982]"; structure "1^2-,3^4-"; splice_chain "13260708^13260626-,13260262^13260184-"; sources "Undefined,Undefined"; NMorMRNA "null"; degree "4"; dimension "2_2";
chrA01	Undefined	as_event	14012123	14012458	.	-	.	transcript_id "TCONS_00002326,TCONS_00002325"; gene_id "chrA01:14003454-14012626C"; flanks "14012458^,14012123^"; structure "1-,2-"; splice_chain "14012383-,14012367-"; sources "Undefined,Undefined"; NMorMRNA "null"; degree "4"; dimension "2_2";
chrA01	Undefined	as_event	14038468	14039002	.	-	.	transcript_id "TCONS_00002329,TCONS_00002328"; gene_id "chrA01:14031560-14039002C"; flanks "14039002[,14038468^"; structure "1^3-,2^4-"; splice_chain "14038742^14038581-,14038740^14038579-"; sources "Undefined,Undefined"; NMorMRNA "null"; degree "4"; dimension "2_2";
chrA01	Undefined	as_event	14614783	14615949	.	-	.	transcript_id "TCONS_00002342,TCONS_00002344"; gene_id "chrA01:14612066-14616395C"; flanks "14615949^,14614783^"; structure "1-,2-"; splice_chain "14615765-,14615039-"; sources "Undefined,Undefined"; NMorMRNA "null"; degree "4"; dimension "2_2";
chrA01	Undefined	as_event	14614783	14616395	.	-	.	transcript_id "TCONS_00002343,TCONS_00002342,TCONS_00002344"; gene_id "chrA01:14612066-14616395C"; flanks "14616395[,14614783^"; structure "0,1^2-,1^3-"; splice_chain ",14615949^14615765-,14615949^14615039-"; sources "Undefined,Undefined,Undefined"; NMorMRNA "null"; degree "9"; dimension "3_3";
chrA01	Undefined	as_event	14680032	14681261	.	-	.	transcript_id "TCONS_00002345,TCONS_00002346"; gene_id "chrA01:14680032-14682951C"; flanks "14681261^,14680032]"; structure "1-,2-"; splice_chain "14681168-,14681167-"; sources "Undefined,Undefined"; NMorMRNA "null"; degree "4"; dimension "2_2";
chrA01	Undefined	as_event	14850353	14850610	.	-	.	transcript_id "TCONS_00002353,TCONS_00002352"; gene_id "chrA01:14849899-14851389C"; flanks "14850610-,14850353^"; structure "0,1^2-"; splice_chain ",14850527^14850448-"; sources "Undefined,Undefined"; NMorMRNA "null"; degree "4"; dimension "2_2";
chrA01	Undefined	as_event	14849899	14850272	.	-	.	transcript_id "TCONS_00002353,TCONS_00002352"; gene_id "chrA01:14849899-14851389C"; flanks "14850272-,14849899]"; structure "0,1^2-"; splice_chain ",14850207^14850133-"; sources "Undefined,Undefined"; NMorMRNA "null"; degree "4"; dimension "2_2";
chrA01	Undefined	as_event	14957663	14959303	.	-	.	transcript_id "TCONS_00002356,TCONS_00002357"; gene_id "chrA01:14957663-14959303C"; flanks "14959303[,14957663]"; structure "0,1^2-"; splice_chain ",14958909^14958704-"; sources "Undefined,Undefined"; NMorMRNA "null"; degree "4"; dimension "2_2";
chrA01	Undefined	as_event	14970184	14970320	.	-	.	transcript_id "TCONS_00002358,TCONS_00002359"; gene_id "chrA01:14969463-14972394C"; flanks "14970320^,14970184^"; structure "1-,2-"; splice_chain "14970220-,14970219-"; sources "Undefined,Undefined"; NMorMRNA "null"; degree "4"; dimension "2_2";
chrA01	Undefined	as_event	15017843	15018595	.	-	.	transcript_id "TCONS_00002360/TCONS_00002361,TCONS_00002362"; gene_id "chrA01:15017270-15018595C"; flanks "15018595[,15017843^"; structure "0,1^2-"; splice_chain ",15018022^15017913-"; sources "Undefined,Undefined"; NMorMRNA "null"; degree "4"; dimension "2_2";
chrA01	Undefined	as_event	15017616	15017843	.	-	.	transcript_id "TCONS_00002361/TCONS_00002362,TCONS_00002360"; gene_id "chrA01:15017270-15018595C"; flanks "15017843^,15017616^"; structure "1-,2-"; splice_chain "15017771-,15017768-"; sources "Undefined,Undefined"; NMorMRNA "null"; degree "4"; dimension "2_2";
chrA01	Undefined	as_event	15412826	15413116	.	-	.	transcript_id "TCONS_00002370,TCONS_00002371"; gene_id "chrA01:15412159-15414603C"; flanks "15413116-,15412826^"; structure "0,1^2-"; splice_chain ",15413020^15412923-"; sources "Undefined,Undefined"; NMorMRNA "null"; degree "4"; dimension "2_2";
chrA01	Undefined	as_event	15535942	15536117	.	-	.	transcript_id "TCONS_00002373,TCONS_00002374"; gene_id "chrA01:15534256-15536529C"; flanks "15536117-,15535942^"; structure "0,1^2-"; splice_chain ",15536060^15535976-"; sources "Undefined,Undefined"; NMorMRNA "null"; degree "4"; dimension "2_2";
chrA01	Undefined	as_event	15684164	15685206	.	-	.	transcript_id "TCONS_00002379,TCONS_00002380"; gene_id "chrA01:15684040-15686786C"; flanks "15685206^,15684164]"; structure "1-,2-"; splice_chain "15684653-,15684644-"; sources "Undefined,Undefined"; NMorMRNA "null"; degree "4"; dimension "2_2";
chrA01	Undefined	as_event	15915043	15915536	.	-	.	transcript_id "TCONS_00002383/TCONS_00002384,TCONS_00002385"; gene_id "chrA01:15914207-15916228C"; flanks "15915536-,15915043-"; structure "1^,2^"; splice_chain "15915462^,15915461^"; sources "Undefined,Undefined"; NMorMRNA "null"; degree "4"; dimension "2_2";
chrA01	Undefined	as_event	15914742	15914909	.	-	.	transcript_id "TCONS_00002383,TCONS_00002384"; gene_id "chrA01:15914207-15916228C"; flanks "15914909-,15914742-"; structure "1^,2^"; splice_chain "15914850^,15914849^"; sources "Undefined,Undefined"; NMorMRNA "null"; degree "4"; dimension "2_2";
chrA01	Undefined	as_event	15946118	15946388	.	-	.	transcript_id "TCONS_00002388,TCONS_00002389"; gene_id "chrA01:15944643-15946911C"; flanks "15946388-,15946118^"; structure "0,1^2-"; splice_chain ",15946316^15946238-"; sources "Undefined,Undefined"; NMorMRNA "null"; degree "4"; dimension "2_2";
chrA01	Undefined	as_event	15963827	15964240	.	-	.	transcript_id "TCONS_00002391,TCONS_00002390"; gene_id "chrA01:15956326-15965691C"; flanks "15964240-,15963827^"; structure "0,1^2-"; splice_chain ",15964095^15964005-"; sources "Undefined,Undefined"; NMorMRNA "null"; degree "4"; dimension "2_2";
chrA01	Undefined	as_event	15963735	15964240	.	-	.	transcript_id "TCONS_00002393,TCONS_00002392"; gene_id "chrA01:15956326-15965691C"; flanks "15964240-,15963735]"; structure "0,1^2-"; splice_chain ",15964095^15964005-"; sources "Undefined,Undefined"; NMorMRNA "null"; degree "4"; dimension "2_2";
chrA01	Undefined	as_event	16274999	16275158	.	-	.	transcript_id "TCONS_00002404,TCONS_00002405"; gene_id "chrA01:16274778-16275678C"; flanks "16275158^,16274999^"; structure "1-,2-"; splice_chain "16275075-,16275073-"; sources "Undefined,Undefined"; NMorMRNA "null"; degree "4"; dimension "2_2";
chrA01	Undefined	as_event	16301571	16301770	.	-	.	transcript_id "TCONS_00002407,TCONS_00002406"; gene_id "chrA01:16300241-16303322C"; flanks "16301770-,16301571^"; structure "0,1^2-"; splice_chain ",16301709^16301634-"; sources "Undefined,Undefined"; NMorMRNA "null"; degree "4"; dimension "2_2";
chrA01	Undefined	as_event	16333821	16334158	.	-	.	transcript_id "TCONS_00002408,TCONS_00002409"; gene_id "chrA01:16332061-16334649C"; flanks "16334158-,16333821^"; structure "1^3-,2^4-"; splice_chain "16334082^16333913-,16334078^16333909-"; sources "Undefined,Undefined"; NMorMRNA "null"; degree "4"; dimension "2_2";
chrA01	Undefined	as_event	16545579	16546250	.	-	.	transcript_id "TCONS_00002411,TCONS_00002412"; gene_id "chrA01:16545579-16546923C"; flanks "16546250-,16545579]"; structure "0,1^2-"; splice_chain ",16546128^16546017-"; sources "Undefined,Undefined"; NMorMRNA "null"; degree "4"; dimension "2_2";
chrA01	Undefined	as_event	16681581	16681974	.	-	.	transcript_id "TCONS_00002415,TCONS_00002414"; gene_id "chrA01:16680529-16682921C"; flanks "16681974-,16681581^"; structure "0,1^2-"; splice_chain ",16681781^16681702-"; sources "Undefined,Undefined"; NMorMRNA "null"; degree "4"; dimension "2_2";
chrA01	Undefined	as_event	17015801	17016090	.	-	.	transcript_id "TCONS_00002424,TCONS_00002423"; gene_id "chrA01:17015059-17016604C"; flanks "17016090-,17015801^"; structure "0,1^2-"; splice_chain ",17015986^17015893-"; sources "Undefined,Undefined"; NMorMRNA "null"; degree "4"; dimension "2_2";
chrA01	Undefined	as_event	17571418	17572236	.	-	.	transcript_id "TCONS_00002439,TCONS_00002438"; gene_id "chrA01:17570149-17572236C"; flanks "17572236[,17571418^"; structure "1^3-,2^4-"; splice_chain "17571894^17571675-,17571884^17571665-"; sources "Undefined,Undefined"; NMorMRNA "null"; degree "4"; dimension "2_2";
chrA01	Undefined	as_event	17731637	17732119	.	-	.	transcript_id "TCONS_00002444,TCONS_00002445"; gene_id "chrA01:17730715-17732839C"; flanks "17732119-,17731637^"; structure "1^3-,2^4-"; splice_chain "17731900^17731817-,17731890^17731807-"; sources "Undefined,Undefined"; NMorMRNA "null"; degree "4"; dimension "2_2";
chrA01	Undefined	as_event	17731154	17731556	.	-	.	transcript_id "TCONS_00002444,TCONS_00002445"; gene_id "chrA01:17730715-17732839C"; flanks "17731556-,17731154^"; structure "0,1^2-"; splice_chain ",17731451^17731360-"; sources "Undefined,Undefined"; NMorMRNA "null"; degree "4"; dimension "2_2";
chrA01	Undefined	as_event	17765892	17766024	.	-	.	transcript_id "TCONS_00002447,TCONS_00002448/TCONS_00002449"; gene_id "chrA01:17762752-17766141C"; flanks "17766024^,17765892^"; structure "1-,2-"; splice_chain "17765964-,17765945-"; sources "Undefined,Undefined"; NMorMRNA "null"; degree "4"; dimension "2_2";
chrA01	Undefined	as_event	17764575	17765826	.	-	.	transcript_id "TCONS_00002449,TCONS_00002447/TCONS_00002448"; gene_id "chrA01:17762752-17766141C"; flanks "17765826-,17764575^"; structure "0,1^2-"; splice_chain ",17765728^17765662-"; sources "Undefined,Undefined"; NMorMRNA "null"; degree "4"; dimension "2_2";
chrA01	Undefined	as_event	17936505	17938418	.	-	.	transcript_id "TCONS_00002458,TCONS_00002459"; gene_id "chrA01:17936505-17938418C"; flanks "17938418[,17936505]"; structure "1^3-,2^4-"; splice_chain "17937534^17936860-,17937524^17936850-"; sources "Undefined,Undefined"; NMorMRNA "null"; degree "4"; dimension "2_2";
chrA01	Undefined	as_event	18058310	18058579	.	-	.	transcript_id "TCONS_00002464,TCONS_00002465"; gene_id "chrA01:18057768-18059119C"; flanks "18058579-,18058310^"; structure "0,1^2-"; splice_chain ",18058490^18058399-"; sources "Undefined,Undefined"; NMorMRNA "null"; degree "4"; dimension "2_2";
chrA01	Undefined	as_event	18132298	18132699	.	-	.	transcript_id "TCONS_00002469,TCONS_00002470"; gene_id "chrA01:18131181-18133544C"; flanks "18132699-,18132298^"; structure "0,1^2-"; splice_chain ",18132517^18132426-"; sources "Undefined,Undefined"; NMorMRNA "null"; degree "4"; dimension "2_2";
chrA01	Undefined	as_event	18211860	18212424	.	-	.	transcript_id "TCONS_00002475,TCONS_00002474"; gene_id "chrA01:18210004-18213453C"; flanks "18212424^,18211860^"; structure "1-,2-"; splice_chain "18212038-,18212036-"; sources "Undefined,Undefined"; NMorMRNA "null"; degree "4"; dimension "2_2";
chrA01	Undefined	as_event	18272497	18274676	.	-	.	transcript_id "TCONS_00002479,TCONS_00002480"; gene_id "chrA01:18272093-18274676C"; flanks "18274676[,18272497^"; structure "1^3-5^7-,2^4-6^8-"; splice_chain "18272777^18272667-18272596^18272530-,18272773^18272663-18272592^18272526-"; sources "Undefined,Undefined"; NMorMRNA "null"; degree "4"; dimension "2_2";
chrA01	Undefined	as_event	18580473	18580802	.	-	.	transcript_id "TCONS_00002489,TCONS_00002487"; gene_id "chrA01:18579101-18581768C"; flanks "18580802-,18580473-"; structure "1^,2^"; splice_chain "18580736^,18580721^"; sources "Undefined,Undefined"; NMorMRNA "null"; degree "4"; dimension "2_2";
chrA01	Undefined	as_event	18580307	18580736	.	-	.	transcript_id "TCONS_00002488,TCONS_00002489"; gene_id "chrA01:18579101-18581768C"; flanks "18580736^,18580307^"; structure "1-2^4-,3-"; splice_chain "18580617-18580525^18580445-,18580473-"; sources "Undefined,Undefined"; NMorMRNA "null"; degree "4"; dimension "2_2";
chrA01	Undefined	as_event	18580307	18580802	.	-	.	transcript_id "TCONS_00002488,TCONS_00002489,TCONS_00002487"; gene_id "chrA01:18579101-18581768C"; flanks "18580802-,18580307^"; structure "1^3-4^6-,1^5-,2^5-"; splice_chain "18580736^18580617-18580525^18580445-,18580736^18580473-,18580721^18580473-"; sources "Undefined,Undefined,Undefined"; NMorMRNA "null"; degree "9"; dimension "3_3";
chrA01	Undefined	as_event	18579552	18579915	.	-	.	transcript_id "TCONS_00002489,TCONS_00002487/TCONS_00002488"; gene_id "chrA01:18579101-18581768C"; flanks "18579915^,18579552-"; structure "0,1-2^"; splice_chain ",18579826-18579798^"; sources "Undefined,Undefined"; NMorMRNA "null"; degree "4"; dimension "2_2";
chrA01	Undefined	as_event	18579101	18579274	.	-	.	transcript_id "TCONS_00002487,TCONS_00002488"; gene_id "chrA01:18579101-18581768C"; flanks "18579274^,18579101]"; structure "1-,2-"; splice_chain "18579208-,18579200-"; sources "Undefined,Undefined"; NMorMRNA "null"; degree "4"; dimension "2_2";
chrA01	Undefined	as_event	18579101	18579342	.	-	.	transcript_id "TCONS_00002489,TCONS_00002487,TCONS_00002488"; gene_id "chrA01:18579101-18581768C"; flanks "18579342-,18579101]"; structure "0,1^2-,1^3-"; splice_chain ",18579274^18579208-,18579274^18579200-"; sources "Undefined,Undefined,Undefined"; NMorMRNA "null"; degree "9"; dimension "3_3";
chrA01	Undefined	as_event	18822401	18823652	.	-	.	transcript_id "TCONS_00002502,TCONS_00002503"; gene_id "chrA01:18822401-18823819C"; flanks "18823652^,18822401]"; structure "1-,2-"; splice_chain "18823247-,18823245-"; sources "Undefined,Undefined"; NMorMRNA "null"; degree "4"; dimension "2_2";
chrA01	Undefined	as_event	18874421	18875214	.	-	.	transcript_id "TCONS_00002507,TCONS_00002508"; gene_id "chrA01:18873440-18875214C"; flanks "18875214[,18874421^"; structure "1^3-,2^4-"; splice_chain "18874984^18874601-,18874982^18874599-"; sources "Undefined,Undefined"; NMorMRNA "null"; degree "4"; dimension "2_2";
chrA01	Undefined	as_event	18877187	18877461	.	-	.	transcript_id "TCONS_00002509,TCONS_00002510"; gene_id "chrA01:18875473-18877990C"; flanks "18877461-,18877187-"; structure "1^,2^"; splice_chain "18877289^,18877271^"; sources "Undefined,Undefined"; NMorMRNA "null"; degree "4"; dimension "2_2";
chrA01	Undefined	as_event	18967448	18968104	.	-	.	transcript_id "TCONS_00002513,TCONS_00002514"; gene_id "chrA01:18966832-18970721C"; flanks "18968104-,18967448^"; structure "1^3-,2^4-"; splice_chain "18967981^18967813-,18967971^18967803-"; sources "Undefined,Undefined"; NMorMRNA "null"; degree "4"; dimension "2_2";
chrA01	Undefined	as_event	18967257	18967803	.	-	.	transcript_id "TCONS_00002515,TCONS_00002514"; gene_id "chrA01:18966832-18970721C"; flanks "18967803-,18967257^"; structure "1^3-,2^4-"; splice_chain "18967458^18967370-,18967448^18967360-"; sources "Undefined,Undefined"; NMorMRNA "null"; degree "4"; dimension "2_2";
chrA01	Undefined	as_event	18967257	18968104	.	-	.	transcript_id "TCONS_00002513,TCONS_00002515,TCONS_00002514"; gene_id "chrA01:18966832-18970721C"; flanks "18968104-,18967257^"; structure "1^3-6^8-,2^4-5^7-,2^4-6^8-"; splice_chain "18967981^18967813-18967448^18967360-,18967971^18967803-18967458^18967370-,18967971^18967803-18967448^18967360-"; sources "Undefined,Undefined,Undefined"; NMorMRNA "null"; degree "9"; dimension "3_3";
chrA01	Undefined	as_event	18972909	18973321	.	-	.	transcript_id "TCONS_00002518,TCONS_00002517"; gene_id "chrA01:18972436-18975515C"; flanks "18973321-,18972909-"; structure "1^,2^"; splice_chain "18973021^,18973012^"; sources "Undefined,Undefined"; NMorMRNA "null"; degree "4"; dimension "2_2";
chrA01	Undefined	as_event	19167324	19168443	.	-	.	transcript_id "TCONS_00002522,TCONS_00002523"; gene_id "chrA01:19166180-19168443C"; flanks "19168443[,19167324^"; structure "1^3-,2^4-"; splice_chain "19167846^19167692-,19167845^19167691-"; sources "Undefined,Undefined"; NMorMRNA "null"; degree "4"; dimension "2_2";
chrA01	Undefined	as_event	19327776	19328055	.	-	.	transcript_id "TCONS_00002530,TCONS_00002531"; gene_id "chrA01:19325251-19328093C"; flanks "19328055^,19327776^"; structure "1-,2-"; splice_chain "19327862-,19327860-"; sources "Undefined,Undefined"; NMorMRNA "null"; degree "4"; dimension "2_2";
chrA01	Undefined	as_event	19325630	19325942	.	-	.	transcript_id "TCONS_00002530,TCONS_00002531"; gene_id "chrA01:19325251-19328093C"; flanks "19325942^,19325630-"; structure "0,1-2^"; splice_chain ",19325830-19325753^"; sources "Undefined,Undefined"; NMorMRNA "null"; degree "4"; dimension "2_2";
chrA01	Undefined	as_event	19396445	19396800	.	-	.	transcript_id "TCONS_00002535,TCONS_00002534"; gene_id "chrA01:19395865-19397557C"; flanks "19396800-,19396445^"; structure "1^3-,2^4-"; splice_chain "19396631^19396558-,19396630^19396557-"; sources "Undefined,Undefined"; NMorMRNA "null"; degree "4"; dimension "2_2";
chrA01	Undefined	as_event	19620355	19621611	.	-	.	transcript_id "TCONS_00002546,TCONS_00002545"; gene_id "chrA01:19613864-19621611C"; flanks "19621611[,19620355^"; structure "0,1^2-"; splice_chain ",19620854^19620564-"; sources "Undefined,Undefined"; NMorMRNA "null"; degree "4"; dimension "2_2";
chrA01	Undefined	as_event	19679014	19679373	.	-	.	transcript_id "TCONS_00002549,TCONS_00002548"; gene_id "chrA01:19678270-19680682C"; flanks "19679373-,19679014^"; structure "1^3-,2^4-"; splice_chain "19679212^19679109-,19679202^19679099-"; sources "Undefined,Undefined"; NMorMRNA "null"; degree "4"; dimension "2_2";
chrA01	Undefined	as_event	19678270	19678639	.	-	.	transcript_id "TCONS_00002549,TCONS_00002548"; gene_id "chrA01:19678270-19680682C"; flanks "19678639-,19678270]"; structure "1^3-,2^4-"; splice_chain "19678542^19678356-,19678532^19678346-"; sources "Undefined,Undefined"; NMorMRNA "null"; degree "4"; dimension "2_2";
chrA01	Undefined	as_event	19721521	19721986	.	-	.	transcript_id "TCONS_00002553,TCONS_00002552"; gene_id "chrA01:19719862-19723406C"; flanks "19721986-,19721521^"; structure "0,1^2-3^4-"; splice_chain ",19721909^19721836-19721755^19721680-"; sources "Undefined,Undefined"; NMorMRNA "null"; degree "4"; dimension "2_2";
chrA01	Undefined	as_event	20108898	20109778	.	-	.	transcript_id "TCONS_00002568,TCONS_00002569"; gene_id "chrA01:20108898-20110549C"; flanks "20109778-,20108898]"; structure "0,1^2-"; splice_chain ",20109495^20109418-"; sources "Undefined,Undefined"; NMorMRNA "null"; degree "4"; dimension "2_2";
chrA01	Undefined	as_event	20472732	20473034	.	-	.	transcript_id "TCONS_00002584,TCONS_00002585"; gene_id "chrA01:20472732-20477860C"; flanks "20473034-,20472732]"; structure "1^3-,2^4-"; splice_chain "20472895^20472774-,20472893^20472772-"; sources "Undefined,Undefined"; NMorMRNA "null"; degree "4"; dimension "2_2";
chrA01	Undefined	as_event	20499301	20499790	.	-	.	transcript_id "TCONS_00002589/TCONS_00002591,TCONS_00002590"; gene_id "chrA01:20495621-20500055C"; flanks "20499790^,20499301^"; structure "1-,2-"; splice_chain "20499445-,20499436-"; sources "Undefined,Undefined"; NMorMRNA "null"; degree "4"; dimension "2_2";
chrA01	Undefined	as_event	20497420	20497837	.	-	.	transcript_id "TCONS_00002589/TCONS_00002591,TCONS_00002588/TCONS_00002590"; gene_id "chrA01:20495621-20500055C"; flanks "20497837-,20497420^"; structure "0,1^2-"; splice_chain ",20497625^20497547-"; sources "Undefined,Undefined"; NMorMRNA "null"; degree "4"; dimension "2_2";
chrA01	Undefined	as_event	20497281	20497420	.	-	.	transcript_id "TCONS_00002589,TCONS_00002588/TCONS_00002590/TCONS_00002591"; gene_id "chrA01:20495621-20500055C"; flanks "20497420^,20497281^"; structure "1-,2-"; splice_chain "20497343-,20497341-"; sources "Undefined,Undefined"; NMorMRNA "null"; degree "4"; dimension "2_2";
chrA01	Undefined	as_event	20496130	20496456	.	-	.	transcript_id "TCONS_00002590,TCONS_00002588/TCONS_00002589"; gene_id "chrA01:20495621-20500055C"; flanks "20496456-,20496130^"; structure "0,1^2-"; splice_chain ",20496313^20496222-"; sources "Undefined,Undefined"; NMorMRNA "null"; degree "4"; dimension "2_2";
chrA01	Undefined	as_event	20536304	20536634	.	-	.	transcript_id "TCONS_00002593,TCONS_00002592"; gene_id "chrA01:20535079-20537453C"; flanks "20536634-,20536304^"; structure "1^4-,2^3-"; splice_chain "20536548^20536458-,20536546^20536472-"; sources "Undefined,Undefined"; NMorMRNA "null"; degree "4"; dimension "2_2";
chrA01	Undefined	as_event	20651137	20652756	.	-	.	transcript_id "TCONS_00002596,TCONS_00002595"; gene_id "chrA01:20651137-20653667C"; flanks "20652756-,20651137]"; structure "0,1^2-"; splice_chain ",20652587^20652430-"; sources "Undefined,Undefined"; NMorMRNA "null"; degree "4"; dimension "2_2";
chrA01	Undefined	as_event	21347177	21347359	.	-	.	transcript_id "TCONS_00002635,TCONS_00002634"; gene_id "chrA01:21346951-21348911C"; flanks "21347359^,21347177^"; structure "1-,2-"; splice_chain "21347258-,21347254-"; sources "Undefined,Undefined"; NMorMRNA "null"; degree "4"; dimension "2_2";
chrA01	Undefined	as_event	21424977	21425550	.	-	.	transcript_id "TCONS_00002640,TCONS_00002642"; gene_id "chrA01:21424490-21425550C"; flanks "21425550[,21424977-"; structure "1^,2^"; splice_chain "21425102^,21425079^"; sources "Undefined,Undefined"; NMorMRNA "null"; degree "4"; dimension "2_2";
chrA01	Undefined	as_event	21424807	21425550	.	-	.	transcript_id "TCONS_00002641,TCONS_00002640,TCONS_00002642"; gene_id "chrA01:21424490-21425550C"; flanks "21425550[,21424807^"; structure "0,1^3-,2^3-"; splice_chain ",21425102^21424977-,21425079^21424977-"; sources "Undefined,Undefined,Undefined"; NMorMRNA "null"; degree "9"; dimension "3_3";
chrA01	Undefined	as_event	21460231	21460596	.	-	.	transcript_id "TCONS_00002645,TCONS_00002644"; gene_id "chrA01:21459481-21462048C"; flanks "21460596-,21460231^"; structure "0,1^2-"; splice_chain ",21460431^21460365-"; sources "Undefined,Undefined"; NMorMRNA "null"; degree "4"; dimension "2_2";
chrA01	Undefined	as_event	21675611	21675773	.	-	.	transcript_id "TCONS_00002667,TCONS_00002666"; gene_id "chrA01:21674971-21676907C"; flanks "21675773^,21675611^"; structure "1-,2-"; splice_chain "21675682-,21675679-"; sources "Undefined,Undefined"; NMorMRNA "null"; degree "4"; dimension "2_2";
chrA01	Undefined	as_event	21973348	21973491	.	-	.	transcript_id "TCONS_00002679,TCONS_00002678"; gene_id "chrA01:21969937-21980409C"; flanks "21973491^,21973348^"; structure "1-,2-"; splice_chain "21973407-,21973404-"; sources "Undefined,Undefined"; NMorMRNA "null"; degree "4"; dimension "2_2";
chrA01	Undefined	as_event	21972051	21972275	.	-	.	transcript_id "TCONS_00002678,TCONS_00002679"; gene_id "chrA01:21969937-21980409C"; flanks "21972275-,21972051-"; structure "1^,2^"; splice_chain "21972189^,21972185^"; sources "Undefined,Undefined"; NMorMRNA "null"; degree "4"; dimension "2_2";
chrA01	Undefined	as_event	21971111	21971600	.	-	.	transcript_id "TCONS_00002679,TCONS_00002678"; gene_id "chrA01:21969937-21980409C"; flanks "21971600-,21971111^"; structure "0,1^2-"; splice_chain ",21971437^21971365-"; sources "Undefined,Undefined"; NMorMRNA "null"; degree "4"; dimension "2_2";
chrA01	Undefined	as_event	21970722	21971031	.	-	.	transcript_id "TCONS_00002679,TCONS_00002678"; gene_id "chrA01:21969937-21980409C"; flanks "21971031-,21970722^"; structure "0,1^2-"; splice_chain ",21970910^21970843-"; sources "Undefined,Undefined"; NMorMRNA "null"; degree "4"; dimension "2_2";
chrA01	Undefined	as_event	21970253	21970635	.	-	.	transcript_id "TCONS_00002679,TCONS_00002678"; gene_id "chrA01:21969937-21980409C"; flanks "21970635-,21970253^"; structure "0,1^2-"; splice_chain ",21970487^21970391-"; sources "Undefined,Undefined"; NMorMRNA "null"; degree "4"; dimension "2_2";
chrA01	Undefined	as_event	22141199	22141776	.	-	.	transcript_id "TCONS_00002687,TCONS_00002686"; gene_id "chrA01:22141199-22144772C"; flanks "22141776-,22141199]"; structure "0,1^2-"; splice_chain ",22141647^22141561-"; sources "Undefined,Undefined"; NMorMRNA "null"; degree "4"; dimension "2_2";
chrA01	Undefined	as_event	22369590	22371191	.	-	.	transcript_id "TCONS_00002699,TCONS_00002698"; gene_id "chrA01:22369590-22373694C"; flanks "22371191-,22369590]"; structure "1^3-,2^4-"; splice_chain "22371115^22371032-,22371114^22371031-"; sources "Undefined,Undefined"; NMorMRNA "null"; degree "4"; dimension "2_2";
chrA01	Undefined	as_event	22642175	22642497	.	-	.	transcript_id "TCONS_00002712,TCONS_00002711"; gene_id "chrA01:22642024-22644539C"; flanks "22642497-,22642175^"; structure "0,1^2-"; splice_chain ",22642327^22642254-"; sources "Undefined,Undefined"; NMorMRNA "null"; degree "4"; dimension "2_2";
chrA01	Undefined	as_event	22707116	22707425	.	-	.	transcript_id "TCONS_00002717,TCONS_00002718"; gene_id "chrA01:22706022-22708528C"; flanks "22707425-,22707116-"; structure "1^,2^"; splice_chain "22707339^,22707338^"; sources "Undefined,Undefined"; NMorMRNA "null"; degree "4"; dimension "2_2";
chrA01	Undefined	as_event	22926156	22926934	.	-	.	transcript_id "TCONS_00002724,TCONS_00002725"; gene_id "chrA01:22925339-22927761C"; flanks "22926934-,22926156^"; structure "0,1^2-"; splice_chain ",22926719^22926647-"; sources "Undefined,Undefined"; NMorMRNA "null"; degree "4"; dimension "2_2";
chrA01	Undefined	as_event	23047473	23047757	.	-	.	transcript_id "TCONS_00002730,TCONS_00002731"; gene_id "chrA01:23046334-23048431C"; flanks "23047757-,23047473^"; structure "0,1^2-"; splice_chain ",23047655^23047576-"; sources "Undefined,Undefined"; NMorMRNA "null"; degree "4"; dimension "2_2";
chrA01	Undefined	as_event	23226894	23227255	.	-	.	transcript_id "TCONS_00002735,TCONS_00002736"; gene_id "chrA01:23225134-23232862C"; flanks "23227255-,23226894^"; structure "0,1^2-"; splice_chain ",23227073^23226999-"; sources "Undefined,Undefined"; NMorMRNA "null"; degree "4"; dimension "2_2";
chrA01	Undefined	as_event	23265589	23265850	.	-	.	transcript_id "TCONS_00002738,TCONS_00002737"; gene_id "chrA01:23265442-23266652C"; flanks "23265850-,23265589^"; structure "0,1^2-"; splice_chain ",23265753^23265670-"; sources "Undefined,Undefined"; NMorMRNA "null"; degree "4"; dimension "2_2";
chrA01_random	Undefined	as_event	43827	44045	.	+	.	transcript_id "TCONS_00002810,TCONS_00002811"; gene_id "chrA01_random:42289-45709W"; flanks "43827-,44045^"; structure "0,1^2-"; splice_chain ",43882^43960-"; sources "Undefined,Undefined"; NMorMRNA "null"; degree "4"; dimension "2_2";
chrA01_random	Undefined	as_event	137579	138109	.	+	.	transcript_id "TCONS_00002819,TCONS_00002818"; gene_id "chrA01_random:137309-138109W"; flanks "137579^,138109]"; structure "1-,2-"; splice_chain "137819-,137834-"; sources "Undefined,Undefined"; NMorMRNA "null"; degree "4"; dimension "2_2";
chrA01_random	Undefined	as_event	139209	143555	.	+	.	transcript_id "TCONS_00002820,TCONS_00002821"; gene_id "chrA01_random:138488-146020W"; flanks "139209-,143555^"; structure "0,1^2-"; splice_chain ",140210^140826-"; sources "Undefined,Undefined"; NMorMRNA "null"; degree "4"; dimension "2_2";
chrA01_random	Undefined	as_event	412901	413659	.	+	.	transcript_id "TCONS_00002829,TCONS_00002830"; gene_id "chrA01_random:411847-414977W"; flanks "412901-,413659^"; structure "0,1^2-"; splice_chain ",413213^413311-"; sources "Undefined,Undefined"; NMorMRNA "null"; degree "4"; dimension "2_2";
chrA01_random	Undefined	as_event	424256	424417	.	+	.	transcript_id "TCONS_00002831,TCONS_00002832"; gene_id "chrA01_random:420969-428057W"; flanks "424256^,424417^"; structure "1-,2-"; splice_chain "424357-,424358-"; sources "Undefined,Undefined"; NMorMRNA "null"; degree "4"; dimension "2_2";
chrA01_random	Undefined	as_event	425912	426276	.	+	.	transcript_id "TCONS_00002832,TCONS_00002831"; gene_id "chrA01_random:420969-428057W"; flanks "425912-,426276^"; structure "0,1^2-"; splice_chain ",426041^426151-"; sources "Undefined,Undefined"; NMorMRNA "null"; degree "4"; dimension "2_2";
chrA01_random	Undefined	as_event	426570	426748	.	+	.	transcript_id "TCONS_00002832,TCONS_00002831"; gene_id "chrA01_random:420969-428057W"; flanks "426570-,426748-"; structure "1^,2^"; splice_chain "426662^,426664^"; sources "Undefined,Undefined"; NMorMRNA "null"; degree "4"; dimension "2_2";
chrA01_random	Undefined	as_event	441162	441980	.	+	.	transcript_id "TCONS_00002834,TCONS_00002835"; gene_id "chrA01_random:438795-443371W"; flanks "441162-,441980^"; structure "1^3-,2^4-"; splice_chain "441816^441912-,441826^441922-"; sources "Undefined,Undefined"; NMorMRNA "null"; degree "4"; dimension "2_2";
chrA01_random	Undefined	as_event	442164	442342	.	+	.	transcript_id "TCONS_00002834,TCONS_00002835"; gene_id "chrA01_random:438795-443371W"; flanks "442164^,442342^"; structure "1-,2-"; splice_chain "442254-,442258-"; sources "Undefined,Undefined"; NMorMRNA "null"; degree "4"; dimension "2_2";
chrA01_random	Undefined	as_event	442910	443371	.	+	.	transcript_id "TCONS_00002835,TCONS_00002834"; gene_id "chrA01_random:438795-443371W"; flanks "442910-,443371]"; structure "0,1^2-"; splice_chain ",443104^443182-"; sources "Undefined,Undefined"; NMorMRNA "null"; degree "4"; dimension "2_2";
chrA01_random	Undefined	as_event	578781	579115	.	+	.	transcript_id "TCONS_00002838,TCONS_00002839"; gene_id "chrA01_random:575627-579115W"; flanks "578781-,579115]"; structure "0,1^2-"; splice_chain ",578851^578965-"; sources "Undefined,Undefined"; NMorMRNA "null"; degree "4"; dimension "2_2";
chrA01_random	Undefined	as_event	575627	579115	.	+	.	transcript_id "TCONS_00002838,TCONS_00002839,TCONS_00002840"; gene_id "chrA01_random:575627-579115W"; flanks "575627[,579115]"; structure "1^3-,1^3-5^6-,2^4-"; splice_chain "578630^578781-,578630^578781-578851^578965-,578640^578791-"; sources "Undefined,Undefined,Undefined"; NMorMRNA "null"; degree "9"; dimension "3_3";
chrA01_random	Undefined	as_event	590011	590430	.	+	.	transcript_id "TCONS_00002842,TCONS_00002841"; gene_id "chrA01_random:589573-593582W"; flanks "590011-,590430^"; structure "0,1^2-"; splice_chain ",590224^590305-"; sources "Undefined,Undefined"; NMorMRNA "null"; degree "4"; dimension "2_2";
chrA01_random	Undefined	as_event	589573	590430	.	+	.	transcript_id "TCONS_00002842,TCONS_00002841,TCONS_00002843"; gene_id "chrA01_random:589573-593582W"; flanks "589573[,590430^"; structure "1^3-,1^3-5^6-,2^4-"; splice_chain "589915^590011-,589915^590011-590224^590305-,589942^590038-"; sources "Undefined,Undefined,Undefined"; NMorMRNA "null"; degree "9"; dimension "3_3";
chrA01_random	Undefined	as_event	592358	592686	.	+	.	transcript_id "TCONS_00002842,TCONS_00002843"; gene_id "chrA01_random:589573-593582W"; flanks "592358-,592686^"; structure "1^3-,2^4-"; splice_chain "592451^592537-,592454^592540-"; sources "Undefined,Undefined"; NMorMRNA "null"; degree "4"; dimension "2_2";
chrA01_random	Undefined	as_event	619427	619935	.	+	.	transcript_id "TCONS_00002845,TCONS_00002846"; gene_id "chrA01_random:618739-622308W"; flanks "619427-,619935^"; structure "0,1^2-"; splice_chain ",619552^619620-"; sources "Undefined,Undefined"; NMorMRNA "null"; degree "4"; dimension "2_2";
chrA01_random	Undefined	as_event	625754	626075	.	+	.	transcript_id "TCONS_00002848/TCONS_00002849,TCONS_00002847"; gene_id "chrA01_random:625754-629813W"; flanks "625754[,626075-"; structure "1^,2^"; splice_chain "625871^,625895^"; sources "Undefined,Undefined"; NMorMRNA "null"; degree "4"; dimension "2_2";
chrA01_random	Undefined	as_event	626533	627014	.	+	.	transcript_id "TCONS_00002848,TCONS_00002849,TCONS_00002847"; gene_id "chrA01_random:625754-629813W"; flanks "626533-,627014^"; structure "1^4-,2^5-,3^6-"; splice_chain "626693^626790-,626694^626791-,626695^626792-"; sources "Undefined,Undefined,Undefined"; NMorMRNA "null"; degree "9"; dimension "3_3";
chrA01_random	Undefined	as_event	628214	628601	.	+	.	transcript_id "TCONS_00002848,TCONS_00002849"; gene_id "chrA01_random:625754-629813W"; flanks "628214-,628601^"; structure "1^3-,2^4-"; splice_chain "628311^628500-,628321^628510-"; sources "Undefined,Undefined"; NMorMRNA "null"; degree "4"; dimension "2_2";
chrA01_random	Undefined	as_event	628500	628684	.	+	.	transcript_id "TCONS_00002848,TCONS_00002847"; gene_id "chrA01_random:625754-629813W"; flanks "628500-,628684-"; structure "1^,2^"; splice_chain "628601^,628603^"; sources "Undefined,Undefined"; NMorMRNA "null"; degree "4"; dimension "2_2";
chrA01_random	Undefined	as_event	628214	628684	.	+	.	transcript_id "TCONS_00002848,TCONS_00002847,TCONS_00002849"; gene_id "chrA01_random:625754-629813W"; flanks "628214-,628684-"; structure "1^3-5^,1^3-6^,2^4-5^"; splice_chain "628311^628500-628601^,628311^628500-628603^,628321^628510-628601^"; sources "Undefined,Undefined,Undefined"; NMorMRNA "null"; degree "9"; dimension "3_3";
chrA01_random	Undefined	as_event	1044886	1045592	.	+	.	transcript_id "TCONS_00002856/TCONS_00002857,TCONS_00002858"; gene_id "chrA01_random:1043374-1046443W"; flanks "1044886-,1045592^"; structure "0,1^2-"; splice_chain ",1045406^1045468-"; sources "Undefined,Undefined"; NMorMRNA "null"; degree "4"; dimension "2_2";
chrA01_random	Undefined	as_event	1045684	1046443	.	+	.	transcript_id "TCONS_00002856/TCONS_00002858,TCONS_00002857"; gene_id "chrA01_random:1043374-1046443W"; flanks "1045684-,1046443]"; structure "1^3-,2^4-"; splice_chain "1045835^1045918-,1045845^1045928-"; sources "Undefined,Undefined"; NMorMRNA "null"; degree "4"; dimension "2_2";
chrA01_random	Undefined	as_event	1298201	1298480	.	+	.	transcript_id "TCONS_00002859/TCONS_00002861,TCONS_00002860"; gene_id "chrA01_random:1297575-1302417W"; flanks "1298201^,1298480^"; structure "1-,2-"; splice_chain "1298262-,1298288-"; sources "Undefined,Undefined"; NMorMRNA "null"; degree "4"; dimension "2_2";
chrA01_random	Undefined	as_event	1298974	1299443	.	+	.	transcript_id "TCONS_00002860,TCONS_00002859/TCONS_00002861"; gene_id "chrA01_random:1297575-1302417W"; flanks "1298974^,1299443^"; structure "1-,2-"; splice_chain "1299337-,1299339-"; sources "Undefined,Undefined"; NMorMRNA "null"; degree "4"; dimension "2_2";
chrA01_random	Undefined	as_event	1299705	1300200	.	+	.	transcript_id "TCONS_00002861,TCONS_00002860"; gene_id "chrA01_random:1297575-1302417W"; flanks "1299705-,1300200^"; structure "1^3-,2^4-"; splice_chain "1299815^1299950-,1299817^1299952-"; sources "Undefined,Undefined"; NMorMRNA "null"; degree "4"; dimension "2_2";
chrA01_random	Undefined	as_event	1299950	1300423	.	+	.	transcript_id "TCONS_00002861,TCONS_00002859"; gene_id "chrA01_random:1297575-1302417W"; flanks "1299950-,1300423^"; structure "1^3-,2^4-"; splice_chain "1300200^1300300-,1300201^1300301-"; sources "Undefined,Undefined"; NMorMRNA "null"; degree "4"; dimension "2_2";
chrA01_random	Undefined	as_event	1299705	1300423	.	+	.	transcript_id "TCONS_00002861,TCONS_00002859,TCONS_00002860"; gene_id "chrA01_random:1297575-1302417W"; flanks "1299705-,1300423^"; structure "1^3-5^7-,1^3-6^8-,2^4-5^7-"; splice_chain "1299815^1299950-1300200^1300300-,1299815^1299950-1300201^1300301-,1299817^1299952-1300200^1300300-"; sources "Undefined,Undefined,Undefined"; NMorMRNA "null"; degree "9"; dimension "3_3";
chrA01_random	Undefined	as_event	1300511	1301038	.	+	.	transcript_id "TCONS_00002859/TCONS_00002860,TCONS_00002861"; gene_id "chrA01_random:1297575-1302417W"; flanks "1300511-,1301038^"; structure "1^3-,2^4-"; splice_chain "1300793^1300884-,1300803^1300894-"; sources "Undefined,Undefined"; NMorMRNA "null"; degree "4"; dimension "2_2";
chrA01_random	Undefined	as_event	1301916	1302095	.	+	.	transcript_id "TCONS_00002861,TCONS_00002859"; gene_id "chrA01_random:1297575-1302417W"; flanks "1301916-,1302095-"; structure "1^,2^"; splice_chain "1302015^,1302016^"; sources "Undefined,Undefined"; NMorMRNA "null"; degree "4"; dimension "2_2";
chrA01_random	Undefined	as_event	1301916	1302417	.	+	.	transcript_id "TCONS_00002861,TCONS_00002859,TCONS_00002860"; gene_id "chrA01_random:1297575-1302417W"; flanks "1301916-,1302417]"; structure "1^4-,2^4-,3^5-"; splice_chain "1302015^1302095-,1302016^1302095-,1302025^1302105-"; sources "Undefined,Undefined,Undefined"; NMorMRNA "null"; degree "9"; dimension "3_3";
chrA01_random	Undefined	as_event	1609087	1610404	.	+	.	transcript_id "TCONS_00002869,TCONS_00002868"; gene_id "chrA01_random:1609087-1611459W"; flanks "1609087[,1610404^"; structure "1^3-,2^4-"; splice_chain "1609387^1609471-,1609410^1609494-"; sources "Undefined,Undefined"; NMorMRNA "null"; degree "4"; dimension "2_2";
chrA01_random	Undefined	as_event	2001417	2001624	.	+	.	transcript_id "TCONS_00002871,TCONS_00002870"; gene_id "chrA01_random:1999821-2002033W"; flanks "2001417-,2001624-"; structure "1^,2^"; splice_chain "2001534^,2001537^"; sources "Undefined,Undefined"; NMorMRNA "null"; degree "4"; dimension "2_2";
chrA01_random	Undefined	as_event	2095196	2095358	.	+	.	transcript_id "TCONS_00002876,TCONS_00002874/TCONS_00002875"; gene_id "chrA01_random:2093799-2097304W"; flanks "2095196^,2095358^"; structure "1-,2-"; splice_chain "2095324-,2095325-"; sources "Undefined,Undefined"; NMorMRNA "null"; degree "4"; dimension "2_2";
chrA01_random	Undefined	as_event	2096027	2096407	.	+	.	transcript_id "TCONS_00002874/TCONS_00002876,TCONS_00002875"; gene_id "chrA01_random:2093799-2097304W"; flanks "2096027-,2096407^"; structure "0,1^2-"; splice_chain ",2096098^2096178-"; sources "Undefined,Undefined"; NMorMRNA "null"; degree "4"; dimension "2_2";
chrA01_random	Undefined	as_event	2129924	2130332	.	+	.	transcript_id "TCONS_00002878,TCONS_00002877"; gene_id "chrA01_random:2128633-2134458W"; flanks "2129924-,2130332-"; structure "1^,2^"; splice_chain "2130245^,2130246^"; sources "Undefined,Undefined"; NMorMRNA "null"; degree "4"; dimension "2_2";
chrA01_random	Undefined	as_event	2302943	2303214	.	+	.	transcript_id "TCONS_00002879,TCONS_00002880"; gene_id "chrA01_random:2301417-2303370W"; flanks "2302943-,2303214-"; structure "1^,2^"; splice_chain "2303133^,2303134^"; sources "Undefined,Undefined"; NMorMRNA "null"; degree "4"; dimension "2_2";
chrA01_random	Undefined	as_event	2446250	2446842	.	+	.	transcript_id "TCONS_00002890,TCONS_00002891/TCONS_00002892"; gene_id "chrA01_random:2446250-2450942W"; flanks "2446250[,2446842^"; structure "1^3-,2^4-"; splice_chain "2446404^2446502-,2446405^2446503-"; sources "Undefined,Undefined"; NMorMRNA "null"; degree "4"; dimension "2_2";
chrA01_random	Undefined	as_event	2446932	2448176	.	+	.	transcript_id "TCONS_00002892,TCONS_00002891"; gene_id "chrA01_random:2446250-2450942W"; flanks "2446932-,2448176^"; structure "1^3-,2^4-"; splice_chain "2447766^2447845-,2447776^2447855-"; sources "Undefined,Undefined"; NMorMRNA "null"; degree "4"; dimension "2_2";
chrA01_random	Undefined	as_event	2514223	2515002	.	+	.	transcript_id "TCONS_00002895/TCONS_00002897,TCONS_00002896"; gene_id "chrA01_random:2513600-2517913W"; flanks "2514223-,2515002^"; structure "1^3-,2^4-"; splice_chain "2514427^2514520-,2514431^2514524-"; sources "Undefined,Undefined"; NMorMRNA "null"; degree "4"; dimension "2_2";
chrA01_random	Undefined	as_event	2547405	2547897	.	+	.	transcript_id "TCONS_00002900,TCONS_00002899"; gene_id "chrA01_random:2544499-2549413W"; flanks "2547405-,2547897^"; structure "0,1^2-3^4-"; splice_chain ",2547514^2547589-2547698^2547787-"; sources "Undefined,Undefined"; NMorMRNA "null"; degree "4"; dimension "2_2";
chrA01_random	Undefined	as_event	107325	107684	.	-	.	transcript_id "TCONS_00002921,TCONS_00002920"; gene_id "chrA01_random:106316-108550C"; flanks "107684-,107325^"; structure "0,1^2-"; splice_chain ",107536^107447-"; sources "Undefined,Undefined"; NMorMRNA "null"; degree "4"; dimension "2_2";
chrA01_random	Undefined	as_event	106677	107245	.	-	.	transcript_id "TCONS_00002921,TCONS_00002920"; gene_id "chrA01_random:106316-108550C"; flanks "107245-,106677^"; structure "1^3-,2^4-"; splice_chain "106920^106829-,106915^106824-"; sources "Undefined,Undefined"; NMorMRNA "null"; degree "4"; dimension "2_2";
chrA01_random	Undefined	as_event	106518	106677	.	-	.	transcript_id "TCONS_00002920,TCONS_00002921"; gene_id "chrA01_random:106316-108550C"; flanks "106677^,106518^"; structure "1-,2-"; splice_chain "106591-,106590-"; sources "Undefined,Undefined"; NMorMRNA "null"; degree "4"; dimension "2_2";
chrA01_random	Undefined	as_event	130811	131248	.	-	.	transcript_id "TCONS_00002924,TCONS_00002923"; gene_id "chrA01_random:130445-132052C"; flanks "131248^,130811^"; structure "1-,2-"; splice_chain "130939-,130936-"; sources "Undefined,Undefined"; NMorMRNA "null"; degree "4"; dimension "2_2";
chrA01_random	Undefined	as_event	147966	148829	.	-	.	transcript_id "TCONS_00002926,TCONS_00002925"; gene_id "chrA01_random:147350-150249C"; flanks "148829-,147966^"; structure "0,1^2-3^4-"; splice_chain ",148521^148449-148159^148079-"; sources "Undefined,Undefined"; NMorMRNA "null"; degree "4"; dimension "2_2";
chrA01_random	Undefined	as_event	312000	312184	.	-	.	transcript_id "TCONS_00002931,TCONS_00002932"; gene_id "chrA01_random:308075-313129C"; flanks "312184^,312000^"; structure "1-,2-"; splice_chain "312090-,312088-"; sources "Undefined,Undefined"; NMorMRNA "null"; degree "4"; dimension "2_2";
chrA01_random	Undefined	as_event	310066	310266	.	-	.	transcript_id "TCONS_00002931,TCONS_00002932"; gene_id "chrA01_random:308075-313129C"; flanks "310266^,310066^"; structure "1-,2-"; splice_chain "310152-,310148-"; sources "Undefined,Undefined"; NMorMRNA "null"; degree "4"; dimension "2_2";
chrA01_random	Undefined	as_event	547594	548330	.	-	.	transcript_id "TCONS_00002945,TCONS_00002946"; gene_id "chrA01_random:543050-548330C"; flanks "548330[,547594^"; structure "0,1^2-"; splice_chain ",547963^547768-"; sources "Undefined,Undefined"; NMorMRNA "null"; degree "4"; dimension "2_2";
chrA01_random	Undefined	as_event	568214	568773	.	-	.	transcript_id "TCONS_00002947,TCONS_00002948"; gene_id "chrA01_random:568214-569623C"; flanks "568773-,568214]"; structure "1^3-,2^4-"; splice_chain "568718^568539-,568708^568529-"; sources "Undefined,Undefined"; NMorMRNA "null"; degree "4"; dimension "2_2";
chrA01_random	Undefined	as_event	638946	639534	.	-	.	transcript_id "TCONS_00002953,TCONS_00002954"; gene_id "chrA01_random:638521-640945C"; flanks "639534-,638946]"; structure "0,1^2-"; splice_chain ",639470^639304-"; sources "Undefined,Undefined"; NMorMRNA "null"; degree "4"; dimension "2_2";
chrA01_random	Undefined	as_event	1420108	1420414	.	-	.	transcript_id "TCONS_00002964,TCONS_00002963"; gene_id "chrA01_random:1418785-1421128C"; flanks "1420414-,1420108^"; structure "0,1^2-"; splice_chain ",1420296^1420209-"; sources "Undefined,Undefined"; NMorMRNA "null"; degree "4"; dimension "2_2";
chrA01_random	Undefined	as_event	1419470	1419825	.	-	.	transcript_id "TCONS_00002964,TCONS_00002963"; gene_id "chrA01_random:1418785-1421128C"; flanks "1419825-,1419470^"; structure "0,1^2-3^4-"; splice_chain ",1419760^1419670-1419604^1419523-"; sources "Undefined,Undefined"; NMorMRNA "null"; degree "4"; dimension "2_2";
chrA01_random	Undefined	as_event	1435524	1435914	.	-	.	transcript_id "TCONS_00002968,TCONS_00002969"; gene_id "chrA01_random:1429819-1436518C"; flanks "1435914-,1435524^"; structure "1^3-,2^4-"; splice_chain "1435794^1435655-,1435784^1435641-"; sources "Undefined,Undefined"; NMorMRNA "null"; degree "4"; dimension "2_2";
chrA01_random	Undefined	as_event	1430239	1430500	.	-	.	transcript_id "TCONS_00002967/TCONS_00002968/TCONS_00002969,TCONS_00002966"; gene_id "chrA01_random:1429819-1436518C"; flanks "1430500-,1430239^"; structure "0,1^2-"; splice_chain ",1430384^1430307-"; sources "Undefined,Undefined"; NMorMRNA "null"; degree "4"; dimension "2_2";
chrA01_random	Undefined	as_event	1479005	1479235	.	-	.	transcript_id "TCONS_00002971,TCONS_00002970"; gene_id "chrA01_random:1477953-1479342C"; flanks "1479235^,1479005^"; structure "1-,2-"; splice_chain "1479116-,1479115-"; sources "Undefined,Undefined"; NMorMRNA "null"; degree "4"; dimension "2_2";
chrA01_random	Undefined	as_event	1478568	1478917	.	-	.	transcript_id "TCONS_00002971,TCONS_00002970"; gene_id "chrA01_random:1477953-1479342C"; flanks "1478917-,1478568^"; structure "0,1^2-"; splice_chain ",1478758^1478674-"; sources "Undefined,Undefined"; NMorMRNA "null"; degree "4"; dimension "2_2";
chrA01_random	Undefined	as_event	1477953	1478289	.	-	.	transcript_id "TCONS_00002971,TCONS_00002970"; gene_id "chrA01_random:1477953-1479342C"; flanks "1478289-,1477953]"; structure "1^3-,2^4-"; splice_chain "1478143^1478071-,1478133^1478061-"; sources "Undefined,Undefined"; NMorMRNA "null"; degree "4"; dimension "2_2";
chrA01_random	Undefined	as_event	1628506	1629065	.	-	.	transcript_id "TCONS_00002977,TCONS_00002976/TCONS_00002978"; gene_id "chrA01_random:1625310-1629065C"; flanks "1629065[,1628506^"; structure "1^3-,2^4-"; splice_chain "1628892^1628684-,1628882^1628674-"; sources "Undefined,Undefined"; NMorMRNA "null"; degree "4"; dimension "2_2";
chrA01_random	Undefined	as_event	1625310	1628506	.	-	.	transcript_id "TCONS_00002977/TCONS_00002978,TCONS_00002976"; gene_id "chrA01_random:1625310-1629065C"; flanks "1628506^,1625310]"; structure "1-,2-"; splice_chain "1628426-,1628423-"; sources "Undefined,Undefined"; NMorMRNA "null"; degree "4"; dimension "2_2";
chrA01_random	Undefined	as_event	2394451	2395064	.	-	.	transcript_id "TCONS_00002989,TCONS_00002988/TCONS_00002990"; gene_id "chrA01_random:2394451-2397076C"; flanks "2395064-,2394451]"; structure "0,1^2-"; splice_chain ",2394849^2394782-"; sources "Undefined,Undefined"; NMorMRNA "null"; degree "4"; dimension "2_2";
chrA01_random	Undefined	as_event	2409806	2410086	.	-	.	transcript_id "TCONS_00002991,TCONS_00002992/TCONS_00002993"; gene_id "chrA01_random:2408671-2410786C"; flanks "2410086-,2409806^"; structure "0,1^2-"; splice_chain ",2409993^2409843-"; sources "Undefined,Undefined"; NMorMRNA "null"; degree "4"; dimension "2_2";
chrA01_random	Undefined	as_event	2408671	2408973	.	-	.	transcript_id "TCONS_00002993,TCONS_00002991/TCONS_00002992"; gene_id "chrA01_random:2408671-2410786C"; flanks "2408973-,2408671]"; structure "1^3-,2^4-"; splice_chain "2408909^2408817-,2408899^2408807-"; sources "Undefined,Undefined"; NMorMRNA "null"; degree "4"; dimension "2_2";
chrA02	Undefined	as_event	34879	35744	.	+	.	transcript_id "TCONS_00003014,TCONS_00003015"; gene_id "chrA02:33336-35744W"; flanks "34879-,35744]"; structure "1^3-,2^4-"; splice_chain "35069^35720-,35071^35722-"; sources "Undefined,Undefined"; NMorMRNA "null"; degree "4"; dimension "2_2";
chrA02	Undefined	as_event	200961	201912	.	+	.	transcript_id "TCONS_00003025,TCONS_00003024"; gene_id "chrA02:200244-201912W"; flanks "200961-,201912]"; structure "1^3-,2^4-"; splice_chain "201120^201339-,201130^201349-"; sources "Undefined,Undefined"; NMorMRNA "null"; degree "4"; dimension "2_2";
chrA02	Undefined	as_event	226916	227097	.	+	.	transcript_id "TCONS_00003031,TCONS_00003030"; gene_id "chrA02:225421-229283W"; flanks "226916^,227097^"; structure "1-,2-"; splice_chain "227005-,227007-"; sources "Undefined,Undefined"; NMorMRNA "null"; degree "4"; dimension "2_2";
chrA02	Undefined	as_event	228675	228832	.	+	.	transcript_id "TCONS_00003030,TCONS_00003031"; gene_id "chrA02:225421-229283W"; flanks "228675-,228832-"; structure "1^,2^"; splice_chain "228740^,228741^"; sources "Undefined,Undefined"; NMorMRNA "null"; degree "4"; dimension "2_2";
chrA02	Undefined	as_event	235556	236300	.	+	.	transcript_id "TCONS_00003033,TCONS_00003034"; gene_id "chrA02:235009-239050W"; flanks "235556^,236300-"; structure "0,1-2^"; splice_chain ",235949-236152^"; sources "Undefined,Undefined"; NMorMRNA "null"; degree "4"; dimension "2_2";
chrA02	Undefined	as_event	259480	259688	.	+	.	transcript_id "TCONS_00003035,TCONS_00003036"; gene_id "chrA02:258094-259688W"; flanks "259480-,259688]"; structure "0,1^2-"; splice_chain ",259545^259642-"; sources "Undefined,Undefined"; NMorMRNA "null"; degree "4"; dimension "2_2";
chrA02	Undefined	as_event	337706	337929	.	+	.	transcript_id "TCONS_00003041,TCONS_00003040"; gene_id "chrA02:337656-340960W"; flanks "337706^,337929^"; structure "1-,2-"; splice_chain "337814-,337816-"; sources "Undefined,Undefined"; NMorMRNA "null"; degree "4"; dimension "2_2";
chrA02	Undefined	as_event	340546	340789	.	+	.	transcript_id "TCONS_00003040,TCONS_00003041/TCONS_00003042"; gene_id "chrA02:337656-340960W"; flanks "340546-,340789^"; structure "0,1^2-"; splice_chain ",340629^340726-"; sources "Undefined,Undefined"; NMorMRNA "null"; degree "4"; dimension "2_2";
chrA02	Undefined	as_event	349235	349611	.	+	.	transcript_id "TCONS_00003043,TCONS_00003044"; gene_id "chrA02:348372-351933W"; flanks "349235-,349611^"; structure "1^3-,2^4-"; splice_chain "349389^349523-,349391^349525-"; sources "Undefined,Undefined"; NMorMRNA "null"; degree "4"; dimension "2_2";
chrA02	Undefined	as_event	351460	351791	.	+	.	transcript_id "TCONS_00003043,TCONS_00003045"; gene_id "chrA02:348372-351933W"; flanks "351460-,351791^"; structure "0,1^2-"; splice_chain ",351534^351629-"; sources "Undefined,Undefined"; NMorMRNA "null"; degree "4"; dimension "2_2";
chrA02	Undefined	as_event	542612	543134	.	+	.	transcript_id "TCONS_00003054,TCONS_00003053"; gene_id "chrA02:541957-546105W"; flanks "542612-,543134^"; structure "1^3-5^7-,2^4-6^8-"; splice_chain "542698^542839-542928^543054-,542699^542840-542930^543056-"; sources "Undefined,Undefined"; NMorMRNA "null"; degree "4"; dimension "2_2";
chrA02	Undefined	as_event	702879	703435	.	+	.	transcript_id "TCONS_00003066,TCONS_00003067"; gene_id "chrA02:701562-703672W"; flanks "702879-,703435-"; structure "1^,2^"; splice_chain "702936^,702989^"; sources "Undefined,Undefined"; NMorMRNA "null"; degree "4"; dimension "2_2";
chrA02	Undefined	as_event	795353	795929	.	+	.	transcript_id "TCONS_00003077,TCONS_00003078"; gene_id "chrA02:793456-795929W"; flanks "795353-,795929]"; structure "0,1^2-3^4-"; splice_chain ",795456^795546-795613^795699-"; sources "Undefined,Undefined"; NMorMRNA "null"; degree "4"; dimension "2_2";
chrA02	Undefined	as_event	820789	822060	.	+	.	transcript_id "TCONS_00003082,TCONS_00003083"; gene_id "chrA02:820091-824608W"; flanks "820789-,822060^"; structure "0,1^2-"; splice_chain ",821912^821992-"; sources "Undefined,Undefined"; NMorMRNA "null"; degree "4"; dimension "2_2";
chrA02	Undefined	as_event	828075	828236	.	+	.	transcript_id "TCONS_00003085,TCONS_00003084"; gene_id "chrA02:827004-831330W"; flanks "828075^,828236^"; structure "1-,2-"; splice_chain "828142-,828194-"; sources "Undefined,Undefined"; NMorMRNA "null"; degree "4"; dimension "2_2";
chrA02	Undefined	as_event	829788	829970	.	+	.	transcript_id "TCONS_00003084,TCONS_00003085"; gene_id "chrA02:827004-831330W"; flanks "829788^,829970^"; structure "1-,2-"; splice_chain "829859-,829860-"; sources "Undefined,Undefined"; NMorMRNA "null"; degree "4"; dimension "2_2";
chrA02	Undefined	as_event	1036235	1036864	.	+	.	transcript_id "TCONS_00003097,TCONS_00003098"; gene_id "chrA02:1035829-1039290W"; flanks "1036235-,1036864^"; structure "0,1^2-"; splice_chain ",1036727^1036811-"; sources "Undefined,Undefined"; NMorMRNA "null"; degree "4"; dimension "2_2";
chrA02	Undefined	as_event	1226525	1227156	.	+	.	transcript_id "TCONS_00003113,TCONS_00003114"; gene_id "chrA02:1225452-1227156W"; flanks "1226525-,1227156]"; structure "0,1^2-"; splice_chain ",1226944^1227017-"; sources "Undefined,Undefined"; NMorMRNA "null"; degree "4"; dimension "2_2";
chrA02	Undefined	as_event	1290064	1290304	.	+	.	transcript_id "TCONS_00003117,TCONS_00003118/TCONS_00003119"; gene_id "chrA02:1289707-1291583W"; flanks "1290064-,1290304^"; structure "0,1^2-"; splice_chain ",1290130^1290216-"; sources "Undefined,Undefined"; NMorMRNA "null"; degree "4"; dimension "2_2";
chrA02	Undefined	as_event	1290670	1290838	.	+	.	transcript_id "TCONS_00003118,TCONS_00003117"; gene_id "chrA02:1289707-1291583W"; flanks "1290670-,1290838-"; structure "1^,2^"; splice_chain "1290763^,1290765^"; sources "Undefined,Undefined"; NMorMRNA "null"; degree "4"; dimension "2_2";
chrA02	Undefined	as_event	1290670	1291206	.	+	.	transcript_id "TCONS_00003118,TCONS_00003117,TCONS_00003119"; gene_id "chrA02:1289707-1291583W"; flanks "1290670-,1291206^"; structure "1^3-4^6-8^10-,2^3-4^6-8^10-,5^7-9^11-"; splice_chain "1290763^1290838-1290917^1290989-1291031^1291115-,1290765^1290838-1290917^1290989-1291031^1291115-,1290918^1290990-1291032^1291116-"; sources "Undefined,Undefined,Undefined"; NMorMRNA "null"; degree "9"; dimens…
chrA02	Undefined	as_event	1340444	1340760	.	+	.	transcript_id "TCONS_00003131,TCONS_00003130"; gene_id "chrA02:1338134-1342058W"; flanks "1340444-,1340760^"; structure "1^3-,2^4-"; splice_chain "1340548^1340638-,1340549^1340639-"; sources "Undefined,Undefined"; NMorMRNA "null"; degree "4"; dimension "2_2";
chrA02	Undefined	as_event	1410544	1410747	.	+	.	transcript_id "TCONS_00003137,TCONS_00003136"; gene_id "chrA02:1408336-1411665W"; flanks "1410544-,1410747-"; structure "1^,2^"; splice_chain "1410584^,1410585^"; sources "Undefined,Undefined"; NMorMRNA "null"; degree "4"; dimension "2_2";
chrA02	Undefined	as_event	1543508	1543859	.	+	.	transcript_id "TCONS_00003151,TCONS_00003150"; gene_id "chrA02:1543086-1544911W"; flanks "1543508-,1543859^"; structure "0,1^2-"; splice_chain ",1543639^1543719-"; sources "Undefined,Undefined"; NMorMRNA "null"; degree "4"; dimension "2_2";
chrA02	Undefined	as_event	1595759	1596053	.	+	.	transcript_id "TCONS_00003152,TCONS_00003153/TCONS_00003154"; gene_id "chrA02:1595370-1598492W"; flanks "1595759-,1596053^"; structure "0,1^2-"; splice_chain ",1595811^1595885-"; sources "Undefined,Undefined"; NMorMRNA "null"; degree "4"; dimension "2_2";
chrA02	Undefined	as_event	1596464	1596710	.	+	.	transcript_id "TCONS_00003153/TCONS_00003154,TCONS_00003152"; gene_id "chrA02:1595370-1598492W"; flanks "1596464-,1596710-"; structure "1^,2^"; splice_chain "1596602^,1596603^"; sources "Undefined,Undefined"; NMorMRNA "null"; degree "4"; dimension "2_2";
chrA02	Undefined	as_event	1597318	1597501	.	+	.	transcript_id "TCONS_00003154,TCONS_00003152"; gene_id "chrA02:1595370-1598492W"; flanks "1597318^,1597501^"; structure "1-,2-"; splice_chain "1597454-,1597457-"; sources "Undefined,Undefined"; NMorMRNA "null"; degree "4"; dimension "2_2";
chrA02	Undefined	as_event	1597318	1597627	.	+	.	transcript_id "TCONS_00003153,TCONS_00003154,TCONS_00003152"; gene_id "chrA02:1595370-1598492W"; flanks "1597318^,1597627-"; structure "0,1-3^,2-3^"; splice_chain ",1597454-1597501^,1597457-1597501^"; sources "Undefined,Undefined,Undefined"; NMorMRNA "null"; degree "9"; dimension "3_3";
chrA02	Undefined	as_event	1597872	1598190	.	+	.	transcript_id "TCONS_00003152,TCONS_00003153/TCONS_00003154"; gene_id "chrA02:1595370-1598492W"; flanks "1597872-,1598190^"; structure "0,1^2-"; splice_chain ",1597915^1597984-"; sources "Undefined,Undefined"; NMorMRNA "null"; degree "4"; dimension "2_2";
chrA02	Undefined	as_event	1961589	1962045	.	+	.	transcript_id "TCONS_00003173,TCONS_00003174"; gene_id "chrA02:1961221-1963096W"; flanks "1961589-,1962045^"; structure "0,1^2-"; splice_chain ",1961819^1961899-"; sources "Undefined,Undefined"; NMorMRNA "null"; degree "4"; dimension "2_2";
chrA02	Undefined	as_event	2068631	2068941	.	+	.	transcript_id "TCONS_00003180,TCONS_00003181"; gene_id "chrA02:2067212-2069865W"; flanks "2068631-,2068941^"; structure "0,1^2-"; splice_chain ",2068693^2068778-"; sources "Undefined,Undefined"; NMorMRNA "null"; degree "4"; dimension "2_2";
chrA02	Undefined	as_event	2069041	2069377	.	+	.	transcript_id "TCONS_00003180,TCONS_00003181"; gene_id "chrA02:2067212-2069865W"; flanks "2069041-,2069377^"; structure "0,1^2-"; splice_chain ",2069197^2069279-"; sources "Undefined,Undefined"; NMorMRNA "null"; degree "4"; dimension "2_2";
chrA02	Undefined	as_event	2092050	2092525	.	+	.	transcript_id "TCONS_00003186,TCONS_00003187"; gene_id "chrA02:2091969-2093418W"; flanks "2092050^,2092525^"; structure "1-,2-"; splice_chain "2092217-,2092228-"; sources "Undefined,Undefined"; NMorMRNA "null"; degree "4"; dimension "2_2";
chrA02	Undefined	as_event	2102653	2103227	.	+	.	transcript_id "TCONS_00003192,TCONS_00003193"; gene_id "chrA02:2101955-2103227W"; flanks "2102653-,2103227]"; structure "0,1^2-"; splice_chain ",2102825^2102902-"; sources "Undefined,Undefined"; NMorMRNA "null"; degree "4"; dimension "2_2";
chrA02	Undefined	as_event	2257876	2258241	.	+	.	transcript_id "TCONS_00003205,TCONS_00003204"; gene_id "chrA02:2257030-2259370W"; flanks "2257876^,2258241^"; structure "1-,2-"; splice_chain "2258063-,2258066-"; sources "Undefined,Undefined"; NMorMRNA "null"; degree "4"; dimension "2_2";
chrA02	Undefined	as_event	2258932	2259370	.	+	.	transcript_id "TCONS_00003203,TCONS_00003204/TCONS_00003205"; gene_id "chrA02:2257030-2259370W"; flanks "2258932-,2259370]"; structure "0,1^2-"; splice_chain ",2259009^2259093-"; sources "Undefined,Undefined"; NMorMRNA "null"; degree "4"; dimension "2_2";
chrA02	Undefined	as_event	2333543	2334039	.	+	.	transcript_id "TCONS_00003213,TCONS_00003214"; gene_id "chrA02:2332423-2334039W"; flanks "2333543-,2334039]"; structure "0,1^2-"; splice_chain ",2333888^2333965-"; sources "Undefined,Undefined"; NMorMRNA "null"; degree "4"; dimension "2_2";
chrA02	Undefined	as_event	2479628	2480134	.	+	.	transcript_id "TCONS_00003223,TCONS_00003222"; gene_id "chrA02:2479113-2480134W"; flanks "2479628-,2480134]"; structure "0,1^2-"; splice_chain ",2479802^2479888-"; sources "Undefined,Undefined"; NMorMRNA "null"; degree "4"; dimension "2_2";
chrA02	Undefined	as_event	2482746	2483418	.	+	.	transcript_id "TCONS_00003225,TCONS_00003226"; gene_id "chrA02:2480835-2483418W"; flanks "2482746-,2483418]"; structure "0,1^2-"; splice_chain ",2483101^2483194-"; sources "Undefined,Undefined"; NMorMRNA "null"; degree "4"; dimension "2_2";
chrA02	Undefined	as_event	2482561	2483418	.	+	.	transcript_id "TCONS_00003224,TCONS_00003225,TCONS_00003226"; gene_id "chrA02:2480835-2483418W"; flanks "2482561-,2483418]"; structure "0,1^2-,1^2-3^4-"; splice_chain ",2482665^2482746-,2482665^2482746-2483101^2483194-"; sources "Undefined,Undefined,Undefined"; NMorMRNA "null"; degree "9"; dimension "3_3";
chrA02	Undefined	as_event	3219148	3219523	.	+	.	transcript_id "TCONS_00003254,TCONS_00003253"; gene_id "chrA02:3218019-3220226W"; flanks "3219148[,3219523^"; structure "1^4-,2^3-"; splice_chain "3219202^3219379-,3219203^3219361-"; sources "Undefined,Undefined"; NMorMRNA "null"; degree "4"; dimension "2_2";
chrA02	Undefined	as_event	3218074	3219523	.	+	.	transcript_id "TCONS_00003252,TCONS_00003251"; gene_id "chrA02:3218019-3220226W"; flanks "3218074^,3219523^"; structure "1-,2-"; splice_chain "3219361-,3219390-"; sources "Undefined,Undefined"; NMorMRNA "null"; degree "4"; dimension "2_2";
chrA02	Undefined	as_event	3259230	3259564	.	+	.	transcript_id "TCONS_00003256,TCONS_00003257"; gene_id "chrA02:3259046-3262117W"; flanks "3259230-,3259564^"; structure "0,1^2-"; splice_chain ",3259374^3259451-"; sources "Undefined,Undefined"; NMorMRNA "null"; degree "4"; dimension "2_2";
chrA02	Undefined	as_event	3260864	3261105	.	+	.	transcript_id "TCONS_00003256,TCONS_00003258"; gene_id "chrA02:3259046-3262117W"; flanks "3260864-,3261105^"; structure "0,1^2-"; splice_chain ",3260950^3261037-"; sources "Undefined,Undefined"; NMorMRNA "null"; degree "4"; dimension "2_2";
chrA02	Undefined	as_event	3307221	3307550	.	+	.	transcript_id "TCONS_00003260,TCONS_00003259"; gene_id "chrA02:3307221-3307846W"; flanks "3307221[,3307550^"; structure "1^3-,2^4-"; splice_chain "3307348^3307508-,3307358^3307518-"; sources "Undefined,Undefined"; NMorMRNA "null"; degree "4"; dimension "2_2";
chrA02	Undefined	as_event	3394890	3395266	.	+	.	transcript_id "TCONS_00003267,TCONS_00003268"; gene_id "chrA02:3393980-3395266W"; flanks "3394890-,3395266]"; structure "0,1^2-"; splice_chain ",3394967^3395047-"; sources "Undefined,Undefined"; NMorMRNA "null"; degree "4"; dimension "2_2";
chrA02	Undefined	as_event	3481220	3481531	.	+	.	transcript_id "TCONS_00003275,TCONS_00003276/TCONS_00003277"; gene_id "chrA02:3480352-3482860W"; flanks "3481220-,3481531^"; structure "0,1^2-"; splice_chain ",3481353^3481426-"; sources "Undefined,Undefined"; NMorMRNA "null"; degree "4"; dimension "2_2";
chrA02	Undefined	as_event	3481603	3481949	.	+	.	transcript_id "TCONS_00003275/TCONS_00003277,TCONS_00003276"; gene_id "chrA02:3480352-3482860W"; flanks "3481603-,3481949^"; structure "1^3-,2^4-"; splice_chain "3481688^3481761-,3481692^3481765-"; sources "Undefined,Undefined"; NMorMRNA "null"; degree "4"; dimension "2_2";
chrA02	Undefined	as_event	3485276	3485813	.	+	.	transcript_id "TCONS_00003278,TCONS_00003279"; gene_id "chrA02:3485027-3487320W"; flanks "3485276^,3485813^"; structure "1-,2-"; splice_chain "3485595-,3485620-"; sources "Undefined,Undefined"; NMorMRNA "null"; degree "4"; dimension "2_2";
chrA02	Undefined	as_event	3485890	3486201	.	+	.	transcript_id "TCONS_00003278,TCONS_00003279"; gene_id "chrA02:3485027-3487320W"; flanks "3485890-,3486201-"; structure "1^,2^"; splice_chain "3486102^,3486106^"; sources "Undefined,Undefined"; NMorMRNA "null"; degree "4"; dimension "2_2";
chrA02	Undefined	as_event	3533674	3534073	.	+	.	transcript_id "TCONS_00003283,TCONS_00003282"; gene_id "chrA02:3532680-3534073W"; flanks "3533674-,3534073]"; structure "0,1^2-"; splice_chain ",3533858^3533963-"; sources "Undefined,Undefined"; NMorMRNA "null"; degree "4"; dimension "2_2";
chrA02	Undefined	as_event	3624358	3625173	.	+	.	transcript_id "TCONS_00003292,TCONS_00003293"; gene_id "chrA02:3623961-3625977W"; flanks "3624358^,3625173-"; structure "0,1-2^"; splice_chain ",3624496-3625036^"; sources "Undefined,Undefined"; NMorMRNA "null"; degree "4"; dimension "2_2";
chrA02	Undefined	as_event	3670566	3670808	.	+	.	transcript_id "TCONS_00003295,TCONS_00003294"; gene_id "chrA02:3669520-3671941W"; flanks "3670566-,3670808^"; structure "1^3-,2^4-"; splice_chain "3670656^3670734-,3670666^3670744-"; sources "Undefined,Undefined"; NMorMRNA "null"; degree "4"; dimension "2_2";
chrA02	Undefined	as_event	3690445	3690889	.	+	.	transcript_id "TCONS_00003299,TCONS_00003298,TCONS_00003297"; gene_id "chrA02:3689501-3690889W"; flanks "3690445^,3690889]"; structure "1-,2-,3-"; splice_chain "3690555-,3690558-,3690597-"; sources "Undefined,Undefined,Undefined"; NMorMRNA "null"; degree "9"; dimension "3_3";
chrA02	Undefined	as_event	3689891	3690889	.	+	.	transcript_id "TCONS_00003299,TCONS_00003298,TCONS_00003297,TCONS_00003296"; gene_id "chrA02:3689501-3690889W"; flanks "3689891-,3690889]"; structure "1^3-5^7-,1^3-5^8-,1^3-5^10-,2^4-6^9-"; splice_chain "3689992^3690307-3690445^3690555-,3689992^3690307-3690445^3690558-,3689992^3690307-3690445^3690597-,3690002^3690317-3690455^3690565-"; sources "Undefined,Undefined,Undefined,Undefined"; NMorMRNA "…
chrA02	Undefined	as_event	3755186	3755335	.	+	.	transcript_id "TCONS_00003302,TCONS_00003303"; gene_id "chrA02:3754563-3757411W"; flanks "3755186-,3755335-"; structure "1^,2^"; splice_chain "3755263^,3755265^"; sources "Undefined,Undefined"; NMorMRNA "null"; degree "4"; dimension "2_2";
chrA02	Undefined	as_event	3777580	3777874	.	+	.	transcript_id "TCONS_00003305,TCONS_00003304"; gene_id "chrA02:3777077-3780481W"; flanks "3777580-,3777874^"; structure "0,1^2-"; splice_chain ",3777694^3777764-"; sources "Undefined,Undefined"; NMorMRNA "null"; degree "4"; dimension "2_2";
chrA02	Undefined	as_event	3782260	3782606	.	+	.	transcript_id "TCONS_00003306,TCONS_00003307"; gene_id "chrA02:3781249-3784686W"; flanks "3782260-,3782606^"; structure "1^3-,2^4-"; splice_chain "3782374^3782469-,3782384^3782479-"; sources "Undefined,Undefined"; NMorMRNA "null"; degree "4"; dimension "2_2";
chrA02	Undefined	as_event	3873102	3873601	.	+	.	transcript_id "TCONS_00003313,TCONS_00003314"; gene_id "chrA02:3869216-3874432W"; flanks "3873102-,3873601^"; structure "0,1^2-"; splice_chain ",3873344^3873428-"; sources "Undefined,Undefined"; NMorMRNA "null"; degree "4"; dimension "2_2";
chrA02	Undefined	as_event	4081503	4081737	.	+	.	transcript_id "TCONS_00003320,TCONS_00003319"; gene_id "chrA02:4079776-4082854W"; flanks "4081503-,4081737-"; structure "1^,2^"; splice_chain "4081630^,4081631^"; sources "Undefined,Undefined"; NMorMRNA "null"; degree "4"; dimension "2_2";
chrA02	Undefined	as_event	4107874	4108162	.	+	.	transcript_id "TCONS_00003322,TCONS_00003321"; gene_id "chrA02:4106816-4109675W"; flanks "4107874-,4108162^"; structure "1^3-,2^4-"; splice_chain "4107939^4108031-,4107970^4108062-"; sources "Undefined,Undefined"; NMorMRNA "null"; degree "4"; dimension "2_2";
chrA02	Undefined	as_event	4130448	4131175	.	+	.	transcript_id "TCONS_00003323,TCONS_00003324"; gene_id "chrA02:4127373-4131802W"; flanks "4130448-,4131175^"; structure "0,1^2-"; splice_chain ",4130837^4130929-"; sources "Undefined,Undefined"; NMorMRNA "null"; degree "4"; dimension "2_2";
chrA02	Undefined	as_event	4186751	4187720	.	+	.	transcript_id "TCONS_00003326,TCONS_00003325"; gene_id "chrA02:4186751-4187720W"; flanks "4186751[,4187720]"; structure "1^3-,2^4-"; splice_chain "4186855^4187298-,4186865^4187308-"; sources "Undefined,Undefined"; NMorMRNA "null"; degree "4"; dimension "2_2";
chrA02	Undefined	as_event	4188933	4189239	.	+	.	transcript_id "TCONS_00003327,TCONS_00003328,TCONS_00003329"; gene_id "chrA02:4188800-4189453W"; flanks "4188933-,4189239-"; structure "1^,2^,3^"; splice_chain "4189070^,4189071^,4189072^"; sources "Undefined,Undefined,Undefined"; NMorMRNA "null"; degree "9"; dimension "3_3";
chrA02	Undefined	as_event	4188933	4189453	.	+	.	transcript_id "TCONS_00003327,TCONS_00003328,TCONS_00003329,TCONS_00003330"; gene_id "chrA02:4188800-4189453W"; flanks "4188933-,4189453]"; structure "1^5-,2^5-,3^5-,4^6-"; splice_chain "4189070^4189239-,4189071^4189239-,4189072^4189239-,4189080^4189249-"; sources "Undefined,Undefined,Undefined,Undefined"; NMorMRNA "null"; degree "16"; dimension "4_4";
chrA02	Undefined	as_event	4525755	4527531	.	+	.	transcript_id "TCONS_00003355/TCONS_00003356,TCONS_00003354"; gene_id "chrA02:4525376-4530042W"; flanks "4525755-,4527531^"; structure "1^3-,2^4-"; splice_chain "4527197^4527337-,4527207^4527347-"; sources "Undefined,Undefined"; NMorMRNA "null"; degree "4"; dimension "2_2";
chrA02	Undefined	as_event	4527644	4527855	.	+	.	transcript_id "TCONS_00003354,TCONS_00003355/TCONS_00003356"; gene_id "chrA02:4525376-4530042W"; flanks "4527644-,4527855^"; structure "0,1^2-"; splice_chain ",4527724^4527796-"; sources "Undefined,Undefined"; NMorMRNA "null"; degree "4"; dimension "2_2";
chrA02	Undefined	as_event	4528904	4529123	.	+	.	transcript_id "TCONS_00003355,TCONS_00003354/TCONS_00003356"; gene_id "chrA02:4525376-4530042W"; flanks "4528904^,4529123^"; structure "1-,2-"; splice_chain "4528989-,4528990-"; sources "Undefined,Undefined"; NMorMRNA "null"; degree "4"; dimension "2_2";
chrA02	Undefined	as_event	4529572	4529777	.	+	.	transcript_id "TCONS_00003355,TCONS_00003354"; gene_id "chrA02:4525376-4530042W"; flanks "4529572-,4529777-"; structure "1^,2^"; splice_chain "4529675^,4529676^"; sources "Undefined,Undefined"; NMorMRNA "null"; degree "4"; dimension "2_2";
chrA02	Undefined	as_event	4529572	4529945	.	+	.	transcript_id "TCONS_00003356,TCONS_00003355"; gene_id "chrA02:4525376-4530042W"; flanks "4529572-,4529945^"; structure "0,1^2-"; splice_chain ",4529675^4529777-"; sources "Undefined,Undefined"; NMorMRNA "null"; degree "4"; dimension "2_2";
chrA02	Undefined	as_event	4532464	4532881	.	+	.	transcript_id "TCONS_00003358,TCONS_00003357"; gene_id "chrA02:4530571-4533910W"; flanks "4532464-,4532881^"; structure "1^3-,2^4-"; splice_chain "4532563^4532652-,4532591^4532680-"; sources "Undefined,Undefined"; NMorMRNA "null"; degree "4"; dimension "2_2";
chrA02	Undefined	as_event	4588546	4589933	.	+	.	transcript_id "TCONS_00003362,TCONS_00003363"; gene_id "chrA02:4587782-4591672W"; flanks "4588546-,4589933^"; structure "0,1^2-3^4-"; splice_chain ",4588703^4588836-4588933^4589169-"; sources "Undefined,Undefined"; NMorMRNA "null"; degree "4"; dimension "2_2";
chrA02	Undefined	as_event	4830940	4831647	.	+	.	transcript_id "TCONS_00003368,TCONS_00003367"; gene_id "chrA02:4830046-4832743W"; flanks "4830940-,4831647^"; structure "1^3-,2^4-"; splice_chain "4831121^4831464-,4831126^4831469-"; sources "Undefined,Undefined"; NMorMRNA "null"; degree "4"; dimension "2_2";
chrA02	Undefined	as_event	4955839	4956040	.	+	.	transcript_id "TCONS_00003378,TCONS_00003377"; gene_id "chrA02:4954502-4958346W"; flanks "4955839^,4956040^"; structure "1-,2-"; splice_chain "4955917-,4955925-"; sources "Undefined,Undefined"; NMorMRNA "null"; degree "4"; dimension "2_2";
chrA02	Undefined	as_event	4955757	4956040	.	+	.	transcript_id "TCONS_00003379,TCONS_00003378,TCONS_00003377"; gene_id "chrA02:4954502-4958346W"; flanks "4955757-,4956040^"; structure "0,1^2-,1^3-"; splice_chain ",4955839^4955917-,4955839^4955925-"; sources "Undefined,Undefined,Undefined"; NMorMRNA "null"; degree "9"; dimension "3_3";
chrA02	Undefined	as_event	4956244	4956721	.	+	.	transcript_id "TCONS_00003378/TCONS_00003379,TCONS_00003377"; gene_id "chrA02:4954502-4958346W"; flanks "4956244-,4956721^"; structure "1^3-,2^4-"; splice_chain "4956498^4956574-,4956499^4956575-"; sources "Undefined,Undefined"; NMorMRNA "null"; degree "4"; dimension "2_2";
chrA02	Undefined	as_event	4957149	4957435	.	+	.	transcript_id "TCONS_00003379,TCONS_00003377"; gene_id "chrA02:4954502-4958346W"; flanks "4957149-,4957435^"; structure "1^3-,2^4-"; splice_chain "4957279^4957353-,4957289^4957363-"; sources "Undefined,Undefined"; NMorMRNA "null"; degree "4"; dimension "2_2";
chrA02	Undefined	as_event	4957353	4957520	.	+	.	transcript_id "TCONS_00003379,TCONS_00003378,TCONS_00003380"; gene_id "chrA02:4954502-4958346W"; flanks "4957353-,4957520-"; structure "1^,2^,3^"; splice_chain "4957435^,4957436^,4957437^"; sources "Undefined,Undefined,Undefined"; NMorMRNA "null"; degree "9"; dimension "3_3";
chrA02	Undefined	as_event	4957149	4957520	.	+	.	transcript_id "TCONS_00003379,TCONS_00003378,TCONS_00003380,TCONS_00003377"; gene_id "chrA02:4954502-4958346W"; flanks "4957149-,4957520-"; structure "1^3-5^,1^3-6^,1^3-7^,2^4-5^"; splice_chain "4957279^4957353-4957435^,4957279^4957353-4957436^,4957279^4957353-4957437^,4957289^4957363-4957435^"; sources "Undefined,Undefined,Undefined,Undefined"; NMorMRNA "null"; degree "16"; dimension "4_4";
chrA02	Undefined	as_event	4957520	4958040	.	+	.	transcript_id "TCONS_00003377/TCONS_00003378,TCONS_00003379/TCONS_00003380"; gene_id "chrA02:4954502-4958346W"; flanks "4957520-,4958040^"; structure "0,1^2-"; splice_chain ",4957694^4957778-"; sources "Undefined,Undefined"; NMorMRNA "null"; degree "4"; dimension "2_2";
chrA02	Undefined	as_event	5073336	5073561	.	+	.	transcript_id "TCONS_00003385,TCONS_00003384"; gene_id "chrA02:5072213-5073561W"; flanks "5073336-,5073561]"; structure "1^3-,2^4-"; splice_chain "5073455^5073541-,5073462^5073548-"; sources "Undefined,Undefined"; NMorMRNA "null"; degree "4"; dimension "2_2";
chrA02	Undefined	as_event	5255158	5255351	.	+	.	transcript_id "TCONS_00003391,TCONS_00003392/TCONS_00003393"; gene_id "chrA02:5254664-5257289W"; flanks "5255158-,5255351^"; structure "0,1^2-"; splice_chain ",5255221^5255302-"; sources "Undefined,Undefined"; NMorMRNA "null"; degree "4"; dimension "2_2";
chrA02	Undefined	as_event	5256466	5256686	.	+	.	transcript_id "TCONS_00003391/TCONS_00003393,TCONS_00003392"; gene_id "chrA02:5254664-5257289W"; flanks "5256466-,5256686^"; structure "1^3-,2^4-"; splice_chain "5256553^5256636-,5256554^5256637-"; sources "Undefined,Undefined"; NMorMRNA "null"; degree "4"; dimension "2_2";
chrA02	Undefined	as_event	5424659	5425041	.	+	.	transcript_id "TCONS_00003398,TCONS_00003399"; gene_id "chrA02:5423792-5425041W"; flanks "5424659-,5425041]"; structure "0,1^2-"; splice_chain ",5424744^5424836-"; sources "Undefined,Undefined"; NMorMRNA "null"; degree "4"; dimension "2_2";
chrA02	Undefined	as_event	5742493	5743040	.	+	.	transcript_id "TCONS_00003407,TCONS_00003408"; gene_id "chrA02:5742493-5744412W"; flanks "5742493[,5743040^"; structure "0,1^2-"; splice_chain ",5742701^5742775-"; sources "Undefined,Undefined"; NMorMRNA "null"; degree "4"; dimension "2_2";
chrA02	Undefined	as_event	5816902	5818709	.	+	.	transcript_id "TCONS_00003409,TCONS_00003410"; gene_id "chrA02:5816902-5818709W"; flanks "5816902[,5818709]"; structure "0,1^2-"; splice_chain ",5818184^5818332-"; sources "Undefined,Undefined"; NMorMRNA "null"; degree "4"; dimension "2_2";
chrA02	Undefined	as_event	5900427	5901190	.	+	.	transcript_id "TCONS_00003412,TCONS_00003413"; gene_id "chrA02:5899494-5904457W"; flanks "5900427-,5901190^"; structure "0,1^2-3^4-"; splice_chain ",5900528^5900614-5900897^5901045-"; sources "Undefined,Undefined"; NMorMRNA "null"; degree "4"; dimension "2_2";
chrA02	Undefined	as_event	6193933	6195532	.	+	.	transcript_id "TCONS_00003431,TCONS_00003430"; gene_id "chrA02:6193933-6197509W"; flanks "6193933[,6195532^"; structure "1^3-,2^4-"; splice_chain "6194317^6194551-,6194327^6194561-"; sources "Undefined,Undefined"; NMorMRNA "null"; degree "4"; dimension "2_2";
chrA02	Undefined	as_event	6199799	6200060	.	+	.	transcript_id "TCONS_00003432,TCONS_00003433"; gene_id "chrA02:6199075-6201838W"; flanks "6199799-,6200060^"; structure "0,1^2-"; splice_chain ",6199912^6199989-"; sources "Undefined,Undefined"; NMorMRNA "null"; degree "4"; dimension "2_2";
chrA02	Undefined	as_event	6253900	6254098	.	+	.	transcript_id "TCONS_00003435,TCONS_00003436"; gene_id "chrA02:6252616-6255908W"; flanks "6253900^,6254098^"; structure "1-,2-"; splice_chain "6253996-,6254039-"; sources "Undefined,Undefined"; NMorMRNA "null"; degree "4"; dimension "2_2";
chrA02	Undefined	as_event	6254834	6254968	.	+	.	transcript_id "TCONS_00003436,TCONS_00003435"; gene_id "chrA02:6252616-6255908W"; flanks "6254834^,6254968^"; structure "1-,2-"; splice_chain "6254913-,6254920-"; sources "Undefined,Undefined"; NMorMRNA "null"; degree "4"; dimension "2_2";
chrA02	Undefined	as_event	6264441	6264702	.	+	.	transcript_id "TCONS_00003438,TCONS_00003439"; gene_id "chrA02:6263471-6264702W"; flanks "6264441-,6264702]"; structure "0,1^2-"; splice_chain ",6264566^6264642-"; sources "Undefined,Undefined"; NMorMRNA "null"; degree "4"; dimension "2_2";
chrA02	Undefined	as_event	6287421	6287713	.	+	.	transcript_id "TCONS_00003442,TCONS_00003443"; gene_id "chrA02:6286626-6288357W"; flanks "6287421^,6287713^"; structure "1-,2-"; splice_chain "6287624-,6287633-"; sources "Undefined,Undefined"; NMorMRNA "null"; degree "4"; dimension "2_2";
chrA02	Undefined	as_event	6313249	6313879	.	+	.	transcript_id "TCONS_00003448,TCONS_00003447"; gene_id "chrA02:6313249-6314700W"; flanks "6313249[,6313879^"; structure "1^3-,2^4-"; splice_chain "6313423^6313602-,6313433^6313612-"; sources "Undefined,Undefined"; NMorMRNA "null"; degree "4"; dimension "2_2";
chrA02	Undefined	as_event	6322556	6322906	.	+	.	transcript_id "TCONS_00003450,TCONS_00003451"; gene_id "chrA02:6321062-6323126W"; flanks "6322556-,6322906^"; structure "0,1^2-"; splice_chain ",6322734^6322822-"; sources "Undefined,Undefined"; NMorMRNA "null"; degree "4"; dimension "2_2";
chrA02	Undefined	as_event	6803823	6804396	.	+	.	transcript_id "TCONS_00003461,TCONS_00003462"; gene_id "chrA02:6803823-6805497W"; flanks "6803823[,6804396^"; structure "1^3-,2^4-"; splice_chain "6803929^6804065-,6803939^6804075-"; sources "Undefined,Undefined"; NMorMRNA "null"; degree "4"; dimension "2_2";
chrA02	Undefined	as_event	6804514	6804634	.	+	.	transcript_id "TCONS_00003464,TCONS_00003465"; gene_id "chrA02:6803823-6805497W"; flanks "6804514-,6804634-"; structure "1^,2^"; splice_chain "6804550^,6804551^"; sources "Undefined,Undefined"; NMorMRNA "null"; degree "4"; dimension "2_2";
chrA02	Undefined	as_event	6804514	6804870	.	+	.	transcript_id "TCONS_00003461/TCONS_00003462/TCONS_00003463,TCONS_00003464"; gene_id "chrA02:6803823-6805497W"; flanks "6804514-,6804870^"; structure "0,1^2-"; splice_chain ",6804550^6804634-"; sources "Undefined,Undefined"; NMorMRNA "null"; degree "4"; dimension "2_2";
chrA02	Undefined	as_event	7052620	7053150	.	+	.	transcript_id "TCONS_00003475,TCONS_00003474"; gene_id "chrA02:7051372-7054199W"; flanks "7052620-,7053150^"; structure "1^3-,2^4-"; splice_chain "7052762^7052847-,7052764^7052849-"; sources "Undefined,Undefined"; NMorMRNA "null"; degree "4"; dimension "2_2";
chrA02	Undefined	as_event	7227529	7228084	.	+	.	transcript_id "TCONS_00003480,TCONS_00003481"; gene_id "chrA02:7227451-7231444W"; flanks "7227529^,7228084^"; structure "1-,2-"; splice_chain "7228007-,7228012-"; sources "Undefined,Undefined"; NMorMRNA "null"; degree "4"; dimension "2_2";
chrA02	Undefined	as_event	7240077	7240324	.	+	.	transcript_id "TCONS_00003484,TCONS_00003485"; gene_id "chrA02:7239804-7242384W"; flanks "7240077^,7240324^"; structure "1-,2-"; splice_chain "7240187-,7240220-"; sources "Undefined,Undefined"; NMorMRNA "null"; degree "4"; dimension "2_2";
chrA02	Undefined	as_event	7241830	7242384	.	+	.	transcript_id "TCONS_00003485,TCONS_00003484"; gene_id "chrA02:7239804-7242384W"; flanks "7241830-,7242384]"; structure "0,1^2-"; splice_chain ",7241901^7241991-"; sources "Undefined,Undefined"; NMorMRNA "null"; degree "4"; dimension "2_2";
chrA02	Undefined	as_event	7427847	7428079	.	+	.	transcript_id "TCONS_00003494,TCONS_00003493"; gene_id "chrA02:7427411-7429344W"; flanks "7427847-,7428079^"; structure "0,1^2-"; splice_chain ",7427931^7428030-"; sources "Undefined,Undefined"; NMorMRNA "null"; degree "4"; dimension "2_2";
chrA02	Undefined	as_event	7514040	7514354	.	+	.	transcript_id "TCONS_00003500,TCONS_00003499"; gene_id "chrA02:7510495-7514354W"; flanks "7514040-,7514354]"; structure "0,1^2-"; splice_chain ",7514191^7514289-"; sources "Undefined,Undefined"; NMorMRNA "null"; degree "4"; dimension "2_2";
chrA02	Undefined	as_event	7845757	7845937	.	+	.	transcript_id "TCONS_00003511,TCONS_00003512"; gene_id "chrA02:7844728-7847339W"; flanks "7845757^,7845937^"; structure "1-,2-"; splice_chain "7845891-,7845892-"; sources "Undefined,Undefined"; NMorMRNA "null"; degree "4"; dimension "2_2";
chrA02	Undefined	as_event	7973104	7974318	.	+	.	transcript_id "TCONS_00003516,TCONS_00003515"; gene_id "chrA02:7973104-7975710W"; flanks "7973104[,7974318^"; structure "1^3-,2^4-"; splice_chain "7973301^7973538-,7973308^7973545-"; sources "Undefined,Undefined"; NMorMRNA "null"; degree "4"; dimension "2_2";
chrA02	Undefined	as_event	8005342	8005548	.	+	.	transcript_id "TCONS_00003519,TCONS_00003521"; gene_id "chrA02:8004726-8006105W"; flanks "8005342-,8005548^"; structure "0,1^2-"; splice_chain ",8005419^8005493-"; sources "Undefined,Undefined"; NMorMRNA "null"; degree "4"; dimension "2_2";
chrA02	Undefined	as_event	8105478	8105995	.	+	.	transcript_id "TCONS_00003527,TCONS_00003528"; gene_id "chrA02:8105207-8106295W"; flanks "8105478^,8105995^"; structure "1-4^6-,2-3^5-"; splice_chain "8105561-8105789^8105867-,8105568-8105788^8105866-"; sources "Undefined,Undefined"; NMorMRNA "null"; degree "4"; dimension "2_2";
chrA02	Undefined	as_event	8111665	8111969	.	+	.	transcript_id "TCONS_00003529,TCONS_00003530"; gene_id "chrA02:8111240-8113298W"; flanks "8111665-,8111969^"; structure "0,1^2-"; splice_chain ",8111753^8111841-"; sources "Undefined,Undefined"; NMorMRNA "null"; degree "4"; dimension "2_2";
chrA02	Undefined	as_event	8320127	8320420	.	+	.	transcript_id "TCONS_00003539,TCONS_00003540"; gene_id "chrA02:8318141-8320420W"; flanks "8320127-,8320420]"; structure "0,1^2-"; splice_chain ",8320187^8320282-"; sources "Undefined,Undefined"; NMorMRNA "null"; degree "4"; dimension "2_2";
chrA02	Undefined	as_event	8322660	8323107	.	+	.	transcript_id "TCONS_00003543,TCONS_00003541/TCONS_00003542"; gene_id "chrA02:8321991-8325350W"; flanks "8322660-,8323107^"; structure "0,1^2-3^4-"; splice_chain ",8322723^8322823-8322943^8323032-"; sources "Undefined,Undefined"; NMorMRNA "null"; degree "4"; dimension "2_2";
chrA02	Undefined	as_event	8324225	8324542	.	+	.	transcript_id "TCONS_00003541/TCONS_00003542,TCONS_00003543"; gene_id "chrA02:8321991-8325350W"; flanks "8324225-,8324542-"; structure "1^,2^"; splice_chain "8324290^,8324291^"; sources "Undefined,Undefined"; NMorMRNA "null"; degree "4"; dimension "2_2";
chrA02	Undefined	as_event	8324993	8325350	.	+	.	transcript_id "TCONS_00003541/TCONS_00003542,TCONS_00003543"; gene_id "chrA02:8321991-8325350W"; flanks "8324993-,8325350]"; structure "1^3-,2^4-"; splice_chain "8325120^8325194-,8325130^8325204-"; sources "Undefined,Undefined"; NMorMRNA "null"; degree "4"; dimension "2_2";
chrA02	Undefined	as_event	8641093	8641256	.	+	.	transcript_id "TCONS_00003553,TCONS_00003552"; gene_id "chrA02:8641039-8642268W"; flanks "8641093^,8641256^"; structure "1-,2-"; splice_chain "8641164-,8641182-"; sources "Undefined,Undefined"; NMorMRNA "null"; degree "4"; dimension "2_2";
chrA02	Undefined	as_event	8648743	8649258	.	+	.	transcript_id "TCONS_00003556,TCONS_00003555"; gene_id "chrA02:8648075-8652388W"; flanks "8648743-,8649258-"; structure "1^,2^"; splice_chain "8648990^,8649018^"; sources "Undefined,Undefined"; NMorMRNA "null"; degree "4"; dimension "2_2";
chrA02	Undefined	as_event	8651808	8652033	.	+	.	transcript_id "TCONS_00003556,TCONS_00003557"; gene_id "chrA02:8648075-8652388W"; flanks "8651808-,8652033-"; structure "1^,2^"; splice_chain "8651885^,8651886^"; sources "Undefined,Undefined"; NMorMRNA "null"; degree "4"; dimension "2_2";
chrA02	Undefined	as_event	8677182	8677542	.	+	.	transcript_id "TCONS_00003560,TCONS_00003561"; gene_id "chrA02:8676329-8677858W"; flanks "8677182^,8677542^"; structure "1-,2-"; splice_chain "8677408-,8677411-"; sources "Undefined,Undefined"; NMorMRNA "null"; degree "4"; dimension "2_2";
chrA02	Undefined	as_event	8751692	8751860	.	+	.	transcript_id "TCONS_00003564,TCONS_00003563"; gene_id "chrA02:8751425-8754027W"; flanks "8751692-,8751860-"; structure "1^,2^"; splice_chain "8751758^,8751763^"; sources "Undefined,Undefined"; NMorMRNA "null"; degree "4"; dimension "2_2";
chrA02	Undefined	as_event	8751860	8752229	.	+	.	transcript_id "TCONS_00003564,TCONS_00003563"; gene_id "chrA02:8751425-8754027W"; flanks "8751860-,8752229^"; structure "1^3-5^6-,2^4-"; splice_chain "8751895^8751982-8752047^8752131-,8751902^8751989-"; sources "Undefined,Undefined"; NMorMRNA "null"; degree "4"; dimension "2_2";
chrA02	Undefined	as_event	8752229	8754027	.	+	.	transcript_id "TCONS_00003564,TCONS_00003563"; gene_id "chrA02:8751425-8754027W"; flanks "8752229^,8754027]"; structure "1-,2-"; splice_chain "8753824-,8753825-"; sources "Undefined,Undefined"; NMorMRNA "null"; degree "4"; dimension "2_2";
chrA02	Undefined	as_event	8999190	8999354	.	+	.	transcript_id "TCONS_00003571,TCONS_00003570"; gene_id "chrA02:8999033-9001709W"; flanks "8999190^,8999354^"; structure "1-,2-"; splice_chain "8999275-,8999276-"; sources "Undefined,Undefined"; NMorMRNA "null"; degree "4"; dimension "2_2";
chrA02	Undefined	as_event	9108187	9108386	.	+	.	transcript_id "TCONS_00003575,TCONS_00003574"; gene_id "chrA02:9107204-9109527W"; flanks "9108187^,9108386^"; structure "1-,2-"; splice_chain "9108257-,9108259-"; sources "Undefined,Undefined"; NMorMRNA "null"; degree "4"; dimension "2_2";
chrA02	Undefined	as_event	9108027	9108386	.	+	.	transcript_id "TCONS_00003573,TCONS_00003574"; gene_id "chrA02:9107204-9109527W"; flanks "9108027-,9108386^"; structure "0,1^2-"; splice_chain ",9108187^9108259-"; sources "Undefined,Undefined"; NMorMRNA "null"; degree "4"; dimension "2_2";
chrA02	Undefined	as_event	9186700	9186964	.	+	.	transcript_id "TCONS_00003579,TCONS_00003580"; gene_id "chrA02:9186297-9188242W"; flanks "9186700^,9186964^"; structure "1-,2-"; splice_chain "9186792-,9186824-"; sources "Undefined,Undefined"; NMorMRNA "null"; degree "4"; dimension "2_2";
chrA02	Undefined	as_event	9189171	9190854	.	+	.	transcript_id "TCONS_00003581,TCONS_00003582"; gene_id "chrA02:9189171-9190854W"; flanks "9189171[,9190854]"; structure "0,1^2-"; splice_chain ",9190339^9190452-"; sources "Undefined,Undefined"; NMorMRNA "null"; degree "4"; dimension "2_2";
chrA02	Undefined	as_event	9423964	9424192	.	+	.	transcript_id "TCONS_00003591,TCONS_00003592"; gene_id "chrA02:9423359-9429796W"; flanks "9423964-,9424192^"; structure "0,1^2-"; splice_chain ",9424028^9424115-"; sources "Undefined,Undefined"; NMorMRNA "null"; degree "4"; dimension "2_2";
chrA02	Undefined	as_event	9702759	9702948	.	+	.	transcript_id "TCONS_00003601,TCONS_00003602"; gene_id "chrA02:9702008-9704175W"; flanks "9702759-,9702948-"; structure "1^,2^"; splice_chain "9702821^,9702829^"; sources "Undefined,Undefined"; NMorMRNA "null"; degree "4"; dimension "2_2";
chrA02	Undefined	as_event	9703312	9703644	.	+	.	transcript_id "TCONS_00003601,TCONS_00003602"; gene_id "chrA02:9702008-9704175W"; flanks "9703312-,9703644-"; structure "1^,2^"; splice_chain "9703357^,9703361^"; sources "Undefined,Undefined"; NMorMRNA "null"; degree "4"; dimension "2_2";
chrA02	Undefined	as_event	9781813	9782066	.	+	.	transcript_id "TCONS_00003610,TCONS_00003611/TCONS_00003612"; gene_id "chrA02:9781598-9783968W"; flanks "9781813-,9782066^"; structure "0,1^2-"; splice_chain ",9781897^9781979-"; sources "Undefined,Undefined"; NMorMRNA "null"; degree "4"; dimension "2_2";
chrA02	Undefined	as_event	9782525	9782885	.	+	.	transcript_id "TCONS_00003610,TCONS_00003612,TCONS_00003611"; gene_id "chrA02:9781598-9783968W"; flanks "9782525-,9782885^"; structure "0,1^3-,2^4-"; splice_chain ",9782656^9782735-,9782657^9782736-"; sources "Undefined,Undefined,Undefined"; NMorMRNA "null"; degree "9"; dimension "3_3";
chrA02	Undefined	as_event	9783083	9783329	.	+	.	transcript_id "TCONS_00003610,TCONS_00003611/TCONS_00003612"; gene_id "chrA02:9781598-9783968W"; flanks "9783083-,9783329^"; structure "0,1^2-"; splice_chain ",9783157^9783270-"; sources "Undefined,Undefined"; NMorMRNA "null"; degree "4"; dimension "2_2";
chrA02	Undefined	as_event	10039285	10039795	.	+	.	transcript_id "TCONS_00003617,TCONS_00003616"; gene_id "chrA02:10039272-10041331W"; flanks "10039285^,10039795^"; structure "1-,2-"; splice_chain "10039659-,10039666-"; sources "Undefined,Undefined"; NMorMRNA "null"; degree "4"; dimension "2_2";
chrA02	Undefined	as_event	10047161	10047458	.	+	.	transcript_id "TCONS_00003618,TCONS_00003619"; gene_id "chrA02:10045346-10047458W"; flanks "10047161-,10047458]"; structure "0,1^2-"; splice_chain ",10047222^10047320-"; sources "Undefined,Undefined"; NMorMRNA "null"; degree "4"; dimension "2_2";
chrA02	Undefined	as_event	10312520	10312875	.	+	.	transcript_id "TCONS_00003627/TCONS_00003628/TCONS_00003629,TCONS_00003626"; gene_id "chrA02:10312520-10314185W"; flanks "10312520[,10312875^"; structure "0,1^2-"; splice_chain ",10312686^10312769-"; sources "Undefined,Undefined"; NMorMRNA "null"; degree "4"; dimension "2_2";
chrA02	Undefined	as_event	10313133	10313303	.	+	.	transcript_id "TCONS_00003627,TCONS_00003626"; gene_id "chrA02:10312520-10314185W"; flanks "10313133-,10313303-"; structure "1^,2^"; splice_chain "10313164^,10313169^"; sources "Undefined,Undefined"; NMorMRNA "null"; degree "4"; dimension "2_2";
chrA02	Undefined	as_event	10313169	10314185	.	+	.	transcript_id "TCONS_00003628,TCONS_00003626"; gene_id "chrA02:10312520-10314185W"; flanks "10313169^,10314185]"; structure "1-,2-"; splice_chain "10313276-,10313303-"; sources "Undefined,Undefined"; NMorMRNA "null"; degree "4"; dimension "2_2";
chrA02	Undefined	as_event	10313133	10314185	.	+	.	transcript_id "TCONS_00003630,TCONS_00003627,TCONS_00003628,TCONS_00003626,TCONS_00003629"; gene_id "chrA02:10312520-10314185W"; flanks "10313133-,10314185]"; structure "0,1^5-,2^4-,2^5-,3^6-"; splice_chain ",10313164^10313303-,10313169^10313276-,10313169^10313303-,10313174^10313305-"; sources "Undefined,Undefined,Undefined,Undefined,Undefined"; NMorMRNA "null"; degree "25"; dimension "5_5";
chrA02	Undefined	as_event	10508414	10508589	.	+	.	transcript_id "TCONS_00003635,TCONS_00003634"; gene_id "chrA02:10507165-10512215W"; flanks "10508414-,10508589-"; structure "1^,2^"; splice_chain "10508476^,10508477^"; sources "Undefined,Undefined"; NMorMRNA "null"; degree "4"; dimension "2_2";
chrA02	Undefined	as_event	10511754	10512215	.	+	.	transcript_id "TCONS_00003635,TCONS_00003634"; gene_id "chrA02:10507165-10512215W"; flanks "10511754-,10512215]"; structure "0,1^2-"; splice_chain ",10511896^10511982-"; sources "Undefined,Undefined"; NMorMRNA "null"; degree "4"; dimension "2_2";
chrA02	Undefined	as_event	10684219	10684570	.	+	.	transcript_id "TCONS_00003646,TCONS_00003645"; gene_id "chrA02:10678161-10691336W"; flanks "10684219-,10684570^"; structure "1^3-,2^4-"; splice_chain "10684363^10684485-,10684373^10684495-"; sources "Undefined,Undefined"; NMorMRNA "null"; degree "4"; dimension "2_2";
chrA02	Undefined	as_event	10688491	10688686	.	+	.	transcript_id "TCONS_00003646/TCONS_00003647,TCONS_00003645"; gene_id "chrA02:10678161-10691336W"; flanks "10688491-,10688686-"; structure "1^,2^"; splice_chain "10688583^,10688586^"; sources "Undefined,Undefined"; NMorMRNA "null"; degree "4"; dimension "2_2";
chrA02	Undefined	as_event	10690330	10691118	.	+	.	transcript_id "TCONS_00003645,TCONS_00003646"; gene_id "chrA02:10678161-10691336W"; flanks "10690330-,10691118-"; structure "1^4-6^,2^3-5^"; splice_chain "10690605^10690809-10691025^,10690714^10690807-10691023^"; sources "Undefined,Undefined"; NMorMRNA "null"; degree "4"; dimension "2_2";
chrA02	Undefined	as_event	10793036	10794148	.	+	.	transcript_id "TCONS_00003650,TCONS_00003649"; gene_id "chrA02:10791494-10794148W"; flanks "10793036-,10794148]"; structure "0,1^2-"; splice_chain ",10793168^10793239-"; sources "Undefined,Undefined"; NMorMRNA "null"; degree "4"; dimension "2_2";
chrA02	Undefined	as_event	10821233	10821699	.	+	.	transcript_id "TCONS_00003652,TCONS_00003651"; gene_id "chrA02:10821233-10822235W"; flanks "10821233[,10821699-"; structure "1^,2^"; splice_chain "10821553^,10821615^"; sources "Undefined,Undefined"; NMorMRNA "null"; degree "4"; dimension "2_2";
chrA02	Undefined	as_event	10992428	10992654	.	+	.	transcript_id "TCONS_00003656,TCONS_00003657"; gene_id "chrA02:10992018-10993919W"; flanks "10992428^,10992654^"; structure "1-,2-"; splice_chain "10992501-,10992508-"; sources "Undefined,Undefined"; NMorMRNA "null"; degree "4"; dimension "2_2";
chrA02	Undefined	as_event	11059802	11060025	.	+	.	transcript_id "TCONS_00003661/TCONS_00003663,TCONS_00003662"; gene_id "chrA02:11058280-11060025W"; flanks "11059802-,11060025]"; structure "0,1^2-"; splice_chain ",11059940^11060014-"; sources "Undefined,Undefined"; NMorMRNA "null"; degree "4"; dimension "2_2";
chrA02	Undefined	as_event	11059367	11060025	.	+	.	transcript_id "TCONS_00003663,TCONS_00003662,TCONS_00003664"; gene_id "chrA02:11058280-11060025W"; flanks "11059367-,11060025]"; structure "1^3-,1^3-5^6-,2^4-"; splice_chain "11059595^11059802-,11059595^11059802-11059940^11060014-,11059605^11059812-"; sources "Undefined,Undefined,Undefined"; NMorMRNA "null"; degree "9"; dimension "3_3";
chrA02	Undefined	as_event	11083420	11083614	.	+	.	transcript_id "TCONS_00003666,TCONS_00003667"; gene_id "chrA02:11078191-11084440W"; flanks "11083420-,11083614^"; structure "0,1^2-"; splice_chain ",11083487^11083563-"; sources "Undefined,Undefined"; NMorMRNA "null"; degree "4"; dimension "2_2";
chrA02	Undefined	as_event	11128459	11129765	.	+	.	transcript_id "TCONS_00003669,TCONS_00003670"; gene_id "chrA02:11128459-11129765W"; flanks "11128459[,11129765]"; structure "0,1^2-3^4-"; splice_chain ",11128584^11128657-11129287^11129494-"; sources "Undefined,Undefined"; NMorMRNA "null"; degree "4"; dimension "2_2";
chrA02	Undefined	as_event	11158051	11158243	.	+	.	transcript_id "TCONS_00003672,TCONS_00003673"; gene_id "chrA02:11156325-11158554W"; flanks "11158051-,11158243-"; structure "1^,2^"; splice_chain "11158119^,11158121^"; sources "Undefined,Undefined"; NMorMRNA "null"; degree "4"; dimension "2_2";
chrA02	Undefined	as_event	11202768	11203721	.	+	.	transcript_id "TCONS_00003675,TCONS_00003676"; gene_id "chrA02:11201960-11204575W"; flanks "11202768-,11203721^"; structure "0,1^2-"; splice_chain ",11203023^11203164-"; sources "Undefined,Undefined"; NMorMRNA "null"; degree "4"; dimension "2_2";
chrA02	Undefined	as_event	11407618	11409898	.	+	.	transcript_id "TCONS_00003681/TCONS_00003683,TCONS_00003682"; gene_id "chrA02:11407618-11414591W"; flanks "11407618[,11409898^"; structure "1^3-,2^4-"; splice_chain "11409187^11409813-,11409197^11409823-"; sources "Undefined,Undefined"; NMorMRNA "null"; degree "4"; dimension "2_2";
chrA02	Undefined	as_event	11409975	11410474	.	+	.	transcript_id "TCONS_00003682/TCONS_00003683,TCONS_00003681"; gene_id "chrA02:11407618-11414591W"; flanks "11409975-,11410474^"; structure "0,1^2-"; splice_chain ",11410316^11410391-"; sources "Undefined,Undefined"; NMorMRNA "null"; degree "4"; dimension "2_2";
chrA02	Undefined	as_event	11411322	11411684	.	+	.	transcript_id "TCONS_00003682,TCONS_00003681/TCONS_00003683/TCONS_00003684"; gene_id "chrA02:11407618-11414591W"; flanks "11411322-,11411684^"; structure "0,1^2-"; splice_chain ",11411451^11411554-"; sources "Undefined,Undefined"; NMorMRNA "null"; degree "4"; dimension "2_2";
chrA02	Undefined	as_event	11414159	11414591	.	+	.	transcript_id "TCONS_00003683,TCONS_00003682"; gene_id "chrA02:11407618-11414591W"; flanks "11414159^,11414591]"; structure "1-,2-"; splice_chain "11414267-,11414270-"; sources "Undefined,Undefined"; NMorMRNA "null"; degree "4"; dimension "2_2";
chrA02	Undefined	as_event	11413616	11414591	.	+	.	transcript_id "TCONS_00003683,TCONS_00003682,TCONS_00003684"; gene_id "chrA02:11407618-11414591W"; flanks "11413616-,11414591]"; structure "1^3-5^7-,1^3-5^8-,2^4-6^9-"; splice_chain "11413675^11413770-11414159^11414267-,11413675^11413770-11414159^11414270-,11413689^11413784-11414195^11414277-"; sources "Undefined,Undefined,Undefined"; NMorMRNA "null"; degree "9"; dimension "3_3";
chrA02	Undefined	as_event	11460646	11461155	.	+	.	transcript_id "TCONS_00003687,TCONS_00003688"; gene_id "chrA02:11460646-11462924W"; flanks "11460646[,11461155^"; structure "1^3-,2^4-"; splice_chain "11460764^11460935-,11460766^11460937-"; sources "Undefined,Undefined"; NMorMRNA "null"; degree "4"; dimension "2_2";
chrA02	Undefined	as_event	11610260	11610595	.	+	.	transcript_id "TCONS_00003695,TCONS_00003696"; gene_id "chrA02:11609173-11610932W"; flanks "11610260-,11610595^"; structure "0,1^2-"; splice_chain ",11610382^11610479-"; sources "Undefined,Undefined"; NMorMRNA "null"; degree "4"; dimension "2_2";
chrA02	Undefined	as_event	11710465	11711089	.	+	.	transcript_id "TCONS_00003698,TCONS_00003699/TCONS_00003700"; gene_id "chrA02:11710026-11712399W"; flanks "11710465-,11711089^"; structure "0,1^2-"; splice_chain ",11710710^11711009-"; sources "Undefined,Undefined"; NMorMRNA "null"; degree "4"; dimension "2_2";
chrA02	Undefined	as_event	11781561	11781822	.	+	.	transcript_id "TCONS_00003705,TCONS_00003704"; gene_id "chrA02:11781009-11782185W"; flanks "11781561-,11781822^"; structure "1^3-,2^4-"; splice_chain "11781687^11781767-,11781697^11781777-"; sources "Undefined,Undefined"; NMorMRNA "null"; degree "4"; dimension "2_2";
chrA02	Undefined	as_event	11905127	11905907	.	+	.	transcript_id "TCONS_00003710,TCONS_00003711"; gene_id "chrA02:11904013-11909632W"; flanks "11905127^,11905907^"; structure "1-,2-"; splice_chain "11905455-,11905502-"; sources "Undefined,Undefined"; NMorMRNA "null"; degree "4"; dimension "2_2";
chrA02	Undefined	as_event	12241106	12241305	.	+	.	transcript_id "TCONS_00003727,TCONS_00003728"; gene_id "chrA02:12240303-12242008W"; flanks "12241106^,12241305^"; structure "1-,2-"; splice_chain "12241192-,12241197-"; sources "Undefined,Undefined"; NMorMRNA "null"; degree "4"; dimension "2_2";
chrA02	Undefined	as_event	12241197	12241459	.	+	.	transcript_id "TCONS_00003729,TCONS_00003728"; gene_id "chrA02:12240303-12242008W"; flanks "12241197-,12241459^"; structure "0,1^2-"; splice_chain ",12241305^12241373-"; sources "Undefined,Undefined"; NMorMRNA "null"; degree "4"; dimension "2_2";
chrA02	Undefined	as_event	12241106	12241459	.	+	.	transcript_id "TCONS_00003727,TCONS_00003729,TCONS_00003728"; gene_id "chrA02:12240303-12242008W"; flanks "12241106^,12241459^"; structure "1-3^4-,2-,2-3^4-"; splice_chain "12241192-12241305^12241373-,12241197-,12241197-12241305^12241373-"; sources "Undefined,Undefined,Undefined"; NMorMRNA "null"; degree "9"; dimension "3_3";
chrA02	Undefined	as_event	12246406	12246583	.	+	.	transcript_id "TCONS_00003730,TCONS_00003731"; gene_id "chrA02:12242328-12249047W"; flanks "12246406-,12246583-"; structure "1^,2^"; splice_chain "12246488^,12246490^"; sources "Undefined,Undefined"; NMorMRNA "null"; degree "4"; dimension "2_2";
chrA02	Undefined	as_event	12246813	12247037	.	+	.	transcript_id "TCONS_00003731,TCONS_00003730"; gene_id "chrA02:12242328-12249047W"; flanks "12246813^,12247037^"; structure "1-,2-"; splice_chain "12246912-,12246914-"; sources "Undefined,Undefined"; NMorMRNA "null"; degree "4"; dimension "2_2";
chrA02	Undefined	as_event	12362790	12362948	.	+	.	transcript_id "TCONS_00003739,TCONS_00003740"; gene_id "chrA02:12361547-12363178W"; flanks "12362790-,12362948]"; structure "1^2-,3^4-"; splice_chain "12362844^12362866-,12362880^12362902-"; sources "Undefined,Undefined"; NMorMRNA "null"; degree "4"; dimension "2_2";
chrA02	Undefined	as_event	12388661	12389327	.	+	.	transcript_id "TCONS_00003743,TCONS_00003742"; gene_id "chrA02:12386615-12389855W"; flanks "12388661-,12389327^"; structure "1^3-,2^4-"; splice_chain "12388969^12389154-,12388979^12389164-"; sources "Undefined,Undefined"; NMorMRNA "null"; degree "4"; dimension "2_2";
chrA02	Undefined	as_event	12448536	12449460	.	+	.	transcript_id "TCONS_00003746,TCONS_00003745"; gene_id "chrA02:12448156-12450706W"; flanks "12448536^,12449460^"; structure "1-,2-"; splice_chain "12449294-,12449297-"; sources "Undefined,Undefined"; NMorMRNA "null"; degree "4"; dimension "2_2";
chrA02	Undefined	as_event	12474381	12474620	.	+	.	transcript_id "TCONS_00003750,TCONS_00003749"; gene_id "chrA02:12473815-12475212W"; flanks "12474381-,12474620^"; structure "0,1^2-"; splice_chain ",12474458^12474558-"; sources "Undefined,Undefined"; NMorMRNA "null"; degree "4"; dimension "2_2";
chrA02	Undefined	as_event	12842483	12842770	.	+	.	transcript_id "TCONS_00003759,TCONS_00003758/TCONS_00003760"; gene_id "chrA02:12840618-12845959W"; flanks "12842483-,12842770-"; structure "1^,2^"; splice_chain "12842585^,12842590^"; sources "Undefined,Undefined"; NMorMRNA "null"; degree "4"; dimension "2_2";
chrA02	Undefined	as_event	12843015	12843193	.	+	.	transcript_id "TCONS_00003759,TCONS_00003758/TCONS_00003760"; gene_id "chrA02:12840618-12845959W"; flanks "12843015^,12843193^"; structure "1-,2-"; splice_chain "12843128-,12843131-"; sources "Undefined,Undefined"; NMorMRNA "null"; degree "4"; dimension "2_2";
chrA02	Undefined	as_event	12843810	12844043	.	+	.	transcript_id "TCONS_00003758,TCONS_00003759/TCONS_00003760"; gene_id "chrA02:12840618-12845959W"; flanks "12843810^,12844043^"; structure "1-,2-"; splice_chain "12843911-,12843912-"; sources "Undefined,Undefined"; NMorMRNA "null"; degree "4"; dimension "2_2";
chrA02	Undefined	as_event	12845269	12845474	.	+	.	transcript_id "TCONS_00003759/TCONS_00003760,TCONS_00003758"; gene_id "chrA02:12840618-12845959W"; flanks "12845269-,12845474^"; structure "0,1^2-"; splice_chain ",12845330^12845406-"; sources "Undefined,Undefined"; NMorMRNA "null"; degree "4"; dimension "2_2";
chrA02	Undefined	as_event	13124464	13125047	.	+	.	transcript_id "TCONS_00003769,TCONS_00003770"; gene_id "chrA02:13124221-13126251W"; flanks "13124464-,13125047^"; structure "0,1^2-"; splice_chain ",13124605^13124674-"; sources "Undefined,Undefined"; NMorMRNA "null"; degree "4"; dimension "2_2";
chrA02	Undefined	as_event	13125399	13125813	.	+	.	transcript_id "TCONS_00003769,TCONS_00003770"; gene_id "chrA02:13124221-13126251W"; flanks "13125399-,13125813^"; structure "1^3-,2^4-"; splice_chain "13125515^13125634-,13125517^13125636-"; sources "Undefined,Undefined"; NMorMRNA "null"; degree "4"; dimension "2_2";
chrA02	Undefined	as_event	13394420	13394774	.	+	.	transcript_id "TCONS_00003773,TCONS_00003774"; gene_id "chrA02:13392693-13395490W"; flanks "13394420-,13394774^"; structure "0,1^2-"; splice_chain ",13394532^13394607-"; sources "Undefined,Undefined"; NMorMRNA "null"; degree "4"; dimension "2_2";
chrA02	Undefined	as_event	13394859	13395177	.	+	.	transcript_id "TCONS_00003773,TCONS_00003774"; gene_id "chrA02:13392693-13395490W"; flanks "13394859-,13395177^"; structure "0,1^2-"; splice_chain ",13394986^13395078-"; sources "Undefined,Undefined"; NMorMRNA "null"; degree "4"; dimension "2_2";
chrA02	Undefined	as_event	13578661	13580661	.	+	.	transcript_id "TCONS_00003780,TCONS_00003779"; gene_id "chrA02:13577309-13580661W"; flanks "13578661-,13580661]"; structure "0,1^2-3^4-"; splice_chain ",13579051^13579303-13580044^13580154-"; sources "Undefined,Undefined"; NMorMRNA "null"; degree "4"; dimension "2_2";
chrA02	Undefined	as_event	13706388	13706784	.	+	.	transcript_id "TCONS_00003782,TCONS_00003783"; gene_id "chrA02:13704812-13707423W"; flanks "13706388-,13706784^"; structure "0,1^2-"; splice_chain ",13706473^13706561-"; sources "Undefined,Undefined"; NMorMRNA "null"; degree "4"; dimension "2_2";
chrA02	Undefined	as_event	13948757	13949085	.	+	.	transcript_id "TCONS_00003790,TCONS_00003789"; gene_id "chrA02:13947667-13949904W"; flanks "13948757-,13949085^"; structure "0,1^2-"; splice_chain ",13948866^13948961-"; sources "Undefined,Undefined"; NMorMRNA "null"; degree "4"; dimension "2_2";
chrA02	Undefined	as_event	13949276	13949904	.	+	.	transcript_id "TCONS_00003790,TCONS_00003789"; gene_id "chrA02:13947667-13949904W"; flanks "13949276^,13949904]"; structure "1-,2-"; splice_chain "13949402-,13949513-"; sources "Undefined,Undefined"; NMorMRNA "null"; degree "4"; dimension "2_2";
chrA02	Undefined	as_event	13971131	13971641	.	+	.	transcript_id "TCONS_00003792,TCONS_00003793"; gene_id "chrA02:13967076-13971860W"; flanks "13971131-,13971641^"; structure "0,1^2-"; splice_chain ",13971279^13971357-"; sources "Undefined,Undefined"; NMorMRNA "null"; degree "4"; dimension "2_2";
chrA02	Undefined	as_event	14092883	14093192	.	+	.	transcript_id "TCONS_00003794,TCONS_00003795/TCONS_00003796"; gene_id "chrA02:14092396-14093855W"; flanks "14092883-,14093192-"; structure "1^,2^"; splice_chain "14093070^,14093113^"; sources "Undefined,Undefined"; NMorMRNA "null"; degree "4"; dimension "2_2";
chrA02	Undefined	as_event	14093192	14093855	.	+	.	transcript_id "TCONS_00003794/TCONS_00003795,TCONS_00003796"; gene_id "chrA02:14092396-14093855W"; flanks "14093192-,14093855]"; structure "0,1^2-"; splice_chain ",14093452^14093528-"; sources "Undefined,Undefined"; NMorMRNA "null"; degree "4"; dimension "2_2";
chrA02	Undefined	as_event	14115590	14115971	.	+	.	transcript_id "TCONS_00003798,TCONS_00003797"; gene_id "chrA02:14112540-14117108W"; flanks "14115590-,14115971^"; structure "1^3-,2^4-"; splice_chain "14115802^14115897-,14115806^14115901-"; sources "Undefined,Undefined"; NMorMRNA "null"; degree "4"; dimension "2_2";
chrA02	Undefined	as_event	14292250	14292443	.	+	.	transcript_id "TCONS_00003802,TCONS_00003801"; gene_id "chrA02:14290984-14292454W"; flanks "14292250-,14292443-"; structure "1^,2^"; splice_chain "14292362^,14292363^"; sources "Undefined,Undefined"; NMorMRNA "null"; degree "4"; dimension "2_2";
chrA02	Undefined	as_event	14323821	14323992	.	+	.	transcript_id "TCONS_00003804,TCONS_00003805"; gene_id "chrA02:14322583-14325036W"; flanks "14323821-,14323992-"; structure "1^,2^"; splice_chain "14323913^,14323918^"; sources "Undefined,Undefined"; NMorMRNA "null"; degree "4"; dimension "2_2";
chrA02	Undefined	as_event	14394179	14394468	.	+	.	transcript_id "TCONS_00003808,TCONS_00003809"; gene_id "chrA02:14393830-14394670W"; flanks "14394179-,14394468^"; structure "0,1^2-"; splice_chain ",14394273^14394364-"; sources "Undefined,Undefined"; NMorMRNA "null"; degree "4"; dimension "2_2";
chrA02	Undefined	as_event	14465505	14465751	.	+	.	transcript_id "TCONS_00003812,TCONS_00003813"; gene_id "chrA02:14462257-14465751W"; flanks "14465505-,14465751]"; structure "0,1^2-"; splice_chain ",14465566^14465658-"; sources "Undefined,Undefined"; NMorMRNA "null"; degree "4"; dimension "2_2";
chrA02	Undefined	as_event	14752311	14752622	.	+	.	transcript_id "TCONS_00003818,TCONS_00003817"; gene_id "chrA02:14752138-14755122W"; flanks "14752311-,14752622^"; structure "0,1^2-"; splice_chain ",14752383^14752456-"; sources "Undefined,Undefined"; NMorMRNA "null"; degree "4"; dimension "2_2";
chrA02	Undefined	as_event	14752716	14753231	.	+	.	transcript_id "TCONS_00003817,TCONS_00003818"; gene_id "chrA02:14752138-14755122W"; flanks "14752716-,14753231^"; structure "0,1^2-"; splice_chain ",14753039^14753111-"; sources "Undefined,Undefined"; NMorMRNA "null"; degree "4"; dimension "2_2";
chrA02	Undefined	as_event	14754464	14754645	.	+	.	transcript_id "TCONS_00003817,TCONS_00003818"; gene_id "chrA02:14752138-14755122W"; flanks "14754464-,14754645^"; structure "0,1^2-"; splice_chain ",14754507^14754596-"; sources "Undefined,Undefined"; NMorMRNA "null"; degree "4"; dimension "2_2";
chrA02	Undefined	as_event	14963631	14964193	.	+	.	transcript_id "TCONS_00003819,TCONS_00003820"; gene_id "chrA02:14963631-14967017W"; flanks "14963631[,14964193^"; structure "0,1^2-"; splice_chain ",14963838^14963990-"; sources "Undefined,Undefined"; NMorMRNA "null"; degree "4"; dimension "2_2";
chrA02	Undefined	as_event	14964290	14964726	.	+	.	transcript_id "TCONS_00003820,TCONS_00003819"; gene_id "chrA02:14963631-14967017W"; flanks "14964290-,14964726^"; structure "1^3-,2^4-"; splice_chain "14964452^14964528-,14964461^14964537-"; sources "Undefined,Undefined"; NMorMRNA "null"; degree "4"; dimension "2_2";
chrA02	Undefined	as_event	15369148	15369574	.	+	.	transcript_id "TCONS_00003825,TCONS_00003826"; gene_id "chrA02:15369051-15369574W"; flanks "15369148^,15369574]"; structure "1-,2-"; splice_chain "15369333-,15369339-"; sources "Undefined,Undefined"; NMorMRNA "null"; degree "4"; dimension "2_2";
chrA02	Undefined	as_event	15832426	15832817	.	+	.	transcript_id "TCONS_00003831,TCONS_00003830"; gene_id "chrA02:15831755-15833367W"; flanks "15832426-,15832817-"; structure "1^,2^"; splice_chain "15832661^,15832757^"; sources "Undefined,Undefined"; NMorMRNA "null"; degree "4"; dimension "2_2";
chrA02	Undefined	as_event	15831755	15833367	.	+	.	transcript_id "TCONS_00003831,TCONS_00003830,TCONS_00003829"; gene_id "chrA02:15831755-15833367W"; flanks "15831755[,15833367]"; structure "1^3-5^7-,1^3-6^7-,2^4-"; splice_chain "15832348^15832426-15832661^15832817-,15832348^15832426-15832757^15832817-,15832358^15832436-"; sources "Undefined,Undefined,Undefined"; NMorMRNA "null"; degree "9"; dimension "3_3";
chrA02	Undefined	as_event	16211990	16213603	.	+	.	transcript_id "TCONS_00003833,TCONS_00003832"; gene_id "chrA02:16211489-16213603W"; flanks "16211990-,16213603]"; structure "0,1^2-"; splice_chain ",16212101^16213382-"; sources "Undefined,Undefined"; NMorMRNA "null"; degree "4"; dimension "2_2";
chrA02	Undefined	as_event	16777546	16778160	.	+	.	transcript_id "TCONS_00003835,TCONS_00003834"; gene_id "chrA02:16776785-16787954W"; flanks "16777546-,16778160^"; structure "1^3-,2^4-"; splice_chain "16777636^16778117-,16777641^16778122-"; sources "Undefined,Undefined"; NMorMRNA "null"; degree "4"; dimension "2_2";
chrA02	Undefined	as_event	16927862	16928337	.	+	.	transcript_id "TCONS_00003837/TCONS_00003838,TCONS_00003836"; gene_id "chrA02:16927325-16928795W"; flanks "16927862-,16928337^"; structure "1^3-,2^4-"; splice_chain "16928038^16928113-,16928048^16928123-"; sources "Undefined,Undefined"; NMorMRNA "null"; degree "4"; dimension "2_2";
chrA02	Undefined	as_event	17306405	17312137	.	+	.	transcript_id "TCONS_00003848,TCONS_00003849"; gene_id "chrA02:17302394-17312137W"; flanks "17306405-,17312137]"; structure "1^3-,2^4-"; splice_chain "17306542^17312075-,17306579^17312112-"; sources "Undefined,Undefined"; NMorMRNA "null"; degree "4"; dimension "2_2";
chrA02	Undefined	as_event	17306404	17312137	.	+	.	transcript_id "TCONS_00003847,TCONS_00003850"; gene_id "chrA02:17302394-17312137W"; flanks "17306404-,17312137]"; structure "1^3-,2^4-"; splice_chain "17306547^17312080-,17306549^17312082-"; sources "Undefined,Undefined"; NMorMRNA "null"; degree "4"; dimension "2_2";
chrA02	Undefined	as_event	17302728	17312137	.	+	.	transcript_id "TCONS_00003847,TCONS_00003850,TCONS_00003848,TCONS_00003849"; gene_id "chrA02:17302394-17312137W"; flanks "17302728-,17312137]"; structure "1^3-6^10-,1^3-7^11-,2^4-5^9-,2^4-8^12-"; splice_chain "17306144^17306404-17306547^17312080-,17306144^17306404-17306549^17312082-,17306145^17306405-17306542^17312075-,17306145^17306405-17306579^17312112-"; sources "Undefined,Undefined,Undefined,…
chrA02	Undefined	as_event	17485995	17487080	.	+	.	transcript_id "TCONS_00003855,TCONS_00003856"; gene_id "chrA02:17485445-17488883W"; flanks "17485995-,17487080^"; structure "0,1^2-3^4-5^6-"; splice_chain ",17486212^17486285-17486531^17486625-17486722^17486797-"; sources "Undefined,Undefined"; NMorMRNA "null"; degree "4"; dimension "2_2";
chrA02	Undefined	as_event	17497282	17497511	.	+	.	transcript_id "TCONS_00003859,TCONS_00003860"; gene_id "chrA02:17495286-17497880W"; flanks "17497282^,17497511^"; structure "1-,2-"; splice_chain "17497373-,17497403-"; sources "Undefined,Undefined"; NMorMRNA "null"; degree "4"; dimension "2_2";
chrA02	Undefined	as_event	17495766	17497511	.	+	.	transcript_id "TCONS_00003859,TCONS_00003860,TCONS_00003857"; gene_id "chrA02:17495286-17497880W"; flanks "17495766-,17497511^"; structure "1^3-,1^4-,2^5-"; splice_chain "17497282^17497373-,17497282^17497403-,17497284^17497405-"; sources "Undefined,Undefined,Undefined"; NMorMRNA "null"; degree "9"; dimension "3_3";
chrA02	Undefined	as_event	17497603	17497880	.	+	.	transcript_id "TCONS_00003859/TCONS_00003860,TCONS_00003857"; gene_id "chrA02:17495286-17497880W"; flanks "17497603-,17497880]"; structure "0,1^2-"; splice_chain ",17497668^17497735-"; sources "Undefined,Undefined"; NMorMRNA "null"; degree "4"; dimension "2_2";
chrA02	Undefined	as_event	17495766	17497880	.	+	.	transcript_id "TCONS_00003859,TCONS_00003860,TCONS_00003857,TCONS_00003858"; gene_id "chrA02:17495286-17497880W"; flanks "17495766-,17497880]"; structure "1^3-7^9-,1^4-7^9-,2^5-7^9-11^13-,6^8-10^12-"; splice_chain "17497282^17497373-17497511^17497603-,17497282^17497403-17497511^17497603-,17497284^17497405-17497511^17497603-17497668^17497735-,17497509^17497601-17497642^17497709-"; sources "Undefin…
chrA02	Undefined	as_event	17572632	17573056	.	+	.	transcript_id "TCONS_00003861,TCONS_00003863"; gene_id "chrA02:17570979-17573056W"; flanks "17572632-,17573056]"; structure "0,1^2-"; splice_chain ",17572691^17572886-"; sources "Undefined,Undefined"; NMorMRNA "null"; degree "4"; dimension "2_2";
chrA02	Undefined	as_event	18100543	18101322	.	+	.	transcript_id "TCONS_00003870,TCONS_00003871"; gene_id "chrA02:18097053-18101322W"; flanks "18100543-,18101322]"; structure "0,1^2-3^4-"; splice_chain ",18100850^18100933-18101166^18101260-"; sources "Undefined,Undefined"; NMorMRNA "null"; degree "4"; dimension "2_2";
chrA02	Undefined	as_event	18208942	18209167	.	+	.	transcript_id "TCONS_00003873,TCONS_00003875"; gene_id "chrA02:18208227-18210549W"; flanks "18208942-,18209167-"; structure "1^,2^"; splice_chain "18209027^,18209046^"; sources "Undefined,Undefined"; NMorMRNA "null"; degree "4"; dimension "2_2";
chrA02	Undefined	as_event	18209723	18210549	.	+	.	transcript_id "TCONS_00003875,TCONS_00003873"; gene_id "chrA02:18208227-18210549W"; flanks "18209723^,18210549]"; structure "1-,2-"; splice_chain "18209901-,18209914-"; sources "Undefined,Undefined"; NMorMRNA "null"; degree "4"; dimension "2_2";
chrA02	Undefined	as_event	18208942	18210549	.	+	.	transcript_id "TCONS_00003874,TCONS_00003873,TCONS_00003875"; gene_id "chrA02:18208227-18210549W"; flanks "18208942-,18210549]"; structure "0,1^3-4^6-,2^3-4^5-"; splice_chain ",18209027^18209167-18209723^18209914-,18209046^18209167-18209723^18209901-"; sources "Undefined,Undefined,Undefined"; NMorMRNA "null"; degree "9"; dimension "3_3";
chrA02	Undefined	as_event	18245812	18246042	.	+	.	transcript_id "TCONS_00003876,TCONS_00003877"; gene_id "chrA02:18244439-18246463W"; flanks "18245812-,18246042^"; structure "0,1^2-"; splice_chain ",18245862^18245950-"; sources "Undefined,Undefined"; NMorMRNA "null"; degree "4"; dimension "2_2";
chrA02	Undefined	as_event	18386992	18387197	.	+	.	transcript_id "TCONS_00003882,TCONS_00003883"; gene_id "chrA02:18386310-18388230W"; flanks "18386992-,18387197-"; structure "1^,2^"; splice_chain "18387110^,18387111^"; sources "Undefined,Undefined"; NMorMRNA "null"; degree "4"; dimension "2_2";
chrA02	Undefined	as_event	18387880	18388230	.	+	.	transcript_id "TCONS_00003882,TCONS_00003883"; gene_id "chrA02:18386310-18388230W"; flanks "18387880-,18388230]"; structure "1^3-,2^4-"; splice_chain "18388098^18388174-,18388108^18388184-"; sources "Undefined,Undefined"; NMorMRNA "null"; degree "4"; dimension "2_2";
chrA02	Undefined	as_event	18425294	18425926	.	+	.	transcript_id "TCONS_00003887,TCONS_00003886"; gene_id "chrA02:18425294-18427138W"; flanks "18425294[,18425926^"; structure "1^3-,2^4-"; splice_chain "18425502^18425854-,18425505^18425857-"; sources "Undefined,Undefined"; NMorMRNA "null"; degree "4"; dimension "2_2";
chrA02	Undefined	as_event	18426477	18426630	.	+	.	transcript_id "TCONS_00003887,TCONS_00003886"; gene_id "chrA02:18425294-18427138W"; flanks "18426477-,18426630-"; structure "1^,2^"; splice_chain "18426548^,18426550^"; sources "Undefined,Undefined"; NMorMRNA "null"; degree "4"; dimension "2_2";
chrA02	Undefined	as_event	18426630	18427138	.	+	.	transcript_id "TCONS_00003887,TCONS_00003886"; gene_id "chrA02:18425294-18427138W"; flanks "18426630-,18427138]"; structure "1^3-5^7-,2^4-6^8-"; splice_chain "18426785^18426869-18426972^18427048-,18426795^18426879-18426982^18427058-"; sources "Undefined,Undefined"; NMorMRNA "null"; degree "4"; dimension "2_2";
chrA02	Undefined	as_event	18574680	18575529	.	+	.	transcript_id "TCONS_00003891,TCONS_00003890"; gene_id "chrA02:18574680-18576133W"; flanks "18574680[,18575529-"; structure "1^,2^"; splice_chain "18575264^,18575270^"; sources "Undefined,Undefined"; NMorMRNA "null"; degree "4"; dimension "2_2";
chrA02	Undefined	as_event	18675488	18676642	.	+	.	transcript_id "TCONS_00003893,TCONS_00003892"; gene_id "chrA02:18675022-18676642W"; flanks "18675488-,18676642]"; structure "1^3-,2^4-"; splice_chain "18675696^18675898-,18675706^18675908-"; sources "Undefined,Undefined"; NMorMRNA "null"; degree "4"; dimension "2_2";
chrA02	Undefined	as_event	18678157	18678386	.	+	.	transcript_id "TCONS_00003894,TCONS_00003895"; gene_id "chrA02:18677200-18679190W"; flanks "18678157-,18678386^"; structure "0,1^2-"; splice_chain ",18678195^18678297-"; sources "Undefined,Undefined"; NMorMRNA "null"; degree "4"; dimension "2_2";
chrA02	Undefined	as_event	18727344	18728380	.	+	.	transcript_id "TCONS_00003897,TCONS_00003896"; gene_id "chrA02:18726909-18728576W"; flanks "18727344^,18728380-"; structure "0,1-2^"; splice_chain ",18727832-18727879^"; sources "Undefined,Undefined"; NMorMRNA "null"; degree "4"; dimension "2_2";
chrA02	Undefined	as_event	18796886	18797209	.	+	.	transcript_id "TCONS_00003902,TCONS_00003903"; gene_id "chrA02:18793796-18797455W"; flanks "18796886-,18797209^"; structure "1^3-,2^4-"; splice_chain "18796934^18797018-,18796947^18797031-"; sources "Undefined,Undefined"; NMorMRNA "null"; degree "4"; dimension "2_2";
chrA02	Undefined	as_event	18843366	18843518	.	+	.	transcript_id "TCONS_00003910,TCONS_00003909"; gene_id "chrA02:18841835-18843556W"; flanks "18843366-,18843518-"; structure "1^,2^"; splice_chain "18843437^,18843438^"; sources "Undefined,Undefined"; NMorMRNA "null"; degree "4"; dimension "2_2";
chrA02	Undefined	as_event	18859990	18860230	.	+	.	transcript_id "TCONS_00003914,TCONS_00003913"; gene_id "chrA02:18858248-18861597W"; flanks "18859990-,18860230^"; structure "0,1^2-"; splice_chain ",18860070^18860150-"; sources "Undefined,Undefined"; NMorMRNA "null"; degree "4"; dimension "2_2";
chrA02	Undefined	as_event	18860314	18860670	.	+	.	transcript_id "TCONS_00003914,TCONS_00003913"; gene_id "chrA02:18858248-18861597W"; flanks "18860314-,18860670^"; structure "0,1^2-"; splice_chain ",18860502^18860592-"; sources "Undefined,Undefined"; NMorMRNA "null"; degree "4"; dimension "2_2";
chrA02	Undefined	as_event	19073320	19074524	.	+	.	transcript_id "TCONS_00003923,TCONS_00003922"; gene_id "chrA02:19072713-19074524W"; flanks "19073320-,19074524]"; structure "0,1^2-"; splice_chain ",19073510^19074052-"; sources "Undefined,Undefined"; NMorMRNA "null"; degree "4"; dimension "2_2";
chrA02	Undefined	as_event	19261110	19262983	.	+	.	transcript_id "TCONS_00003929,TCONS_00003930"; gene_id "chrA02:19258034-19262983W"; flanks "19261110-,19262983]"; structure "0,1^2-"; splice_chain ",19262356^19262527-"; sources "Undefined,Undefined"; NMorMRNA "null"; degree "4"; dimension "2_2";
chrA02	Undefined	as_event	19400114	19400892	.	+	.	transcript_id "TCONS_00003935,TCONS_00003934"; gene_id "chrA02:19396415-19400892W"; flanks "19400114-,19400892]"; structure "0,1^2-"; splice_chain ",19400406^19400564-"; sources "Undefined,Undefined"; NMorMRNA "null"; degree "4"; dimension "2_2";
chrA02	Undefined	as_event	19433793	19434148	.	+	.	transcript_id "TCONS_00003936,TCONS_00003937"; gene_id "chrA02:19432608-19434148W"; flanks "19433793-,19434148]"; structure "0,1^2-"; splice_chain ",19434010^19434095-"; sources "Undefined,Undefined"; NMorMRNA "null"; degree "4"; dimension "2_2";
chrA02	Undefined	as_event	19543234	19543552	.	+	.	transcript_id "TCONS_00003941,TCONS_00003942"; gene_id "chrA02:19542508-19544352W"; flanks "19543234-,19543552^"; structure "0,1^2-"; splice_chain ",19543357^19543459-"; sources "Undefined,Undefined"; NMorMRNA "null"; degree "4"; dimension "2_2";
chrA02	Undefined	as_event	19546075	19547454	.	+	.	transcript_id "TCONS_00003944,TCONS_00003945,TCONS_00003943"; gene_id "chrA02:19545950-19547454W"; flanks "19546075^,19547454]"; structure "1-,2-,3-"; splice_chain "19546209-,19546235-,19546241-"; sources "Undefined,Undefined,Undefined"; NMorMRNA "null"; degree "9"; dimension "3_3";
chrA02	Undefined	as_event	19590860	19591303	.	+	.	transcript_id "TCONS_00003949,TCONS_00003948"; gene_id "chrA02:19590860-19592124W"; flanks "19590860[,19591303-"; structure "1^,2^"; splice_chain "19591010^,19591014^"; sources "Undefined,Undefined"; NMorMRNA "null"; degree "4"; dimension "2_2";
chrA02	Undefined	as_event	19823712	19823984	.	+	.	transcript_id "TCONS_00003960/TCONS_00003961,TCONS_00003962"; gene_id "chrA02:19822871-19825013W"; flanks "19823712-,19823984^"; structure "0,1^2-"; splice_chain ",19823803^19823888-"; sources "Undefined,Undefined"; NMorMRNA "null"; degree "4"; dimension "2_2";
chrA02	Undefined	as_event	19824251	19824590	.	+	.	transcript_id "TCONS_00003961/TCONS_00003962,TCONS_00003960"; gene_id "chrA02:19822871-19825013W"; flanks "19824251-,19824590^"; structure "1^3-,2^4-"; splice_chain "19824371^19824474-,19824381^19824484-"; sources "Undefined,Undefined"; NMorMRNA "null"; degree "4"; dimension "2_2";
chrA02	Undefined	as_event	19845060	19845512	.	+	.	transcript_id "TCONS_00003963,TCONS_00003964/TCONS_00003965"; gene_id "chrA02:19843085-19846490W"; flanks "19845060-,19845512^"; structure "0,1^2-"; splice_chain ",19845209^19845357-"; sources "Undefined,Undefined"; NMorMRNA "null"; degree "4"; dimension "2_2";
chrA02	Undefined	as_event	19863132	19863489	.	+	.	transcript_id "TCONS_00003967,TCONS_00003966"; gene_id "chrA02:19862729-19865231W"; flanks "19863132-,19863489^"; structure "1^3-,2^4-"; splice_chain "19863313^19863410-,19863323^19863420-"; sources "Undefined,Undefined"; NMorMRNA "null"; degree "4"; dimension "2_2";
chrA02	Undefined	as_event	19917914	19918280	.	+	.	transcript_id "TCONS_00003969,TCONS_00003970"; gene_id "chrA02:19917751-19919797W"; flanks "19917914-,19918280^"; structure "0,1^2-"; splice_chain ",19918062^19918147-"; sources "Undefined,Undefined"; NMorMRNA "null"; degree "4"; dimension "2_2";
chrA02	Undefined	as_event	19939025	19939388	.	+	.	transcript_id "TCONS_00003971,TCONS_00003972"; gene_id "chrA02:19938260-19941569W"; flanks "19939025-,19939388^"; structure "0,1^2-"; splice_chain ",19939175^19939256-"; sources "Undefined,Undefined"; NMorMRNA "null"; degree "4"; dimension "2_2";
chrA02	Undefined	as_event	20018682	20023495	.	+	.	transcript_id "TCONS_00003976,TCONS_00003977"; gene_id "chrA02:20017701-20023495W"; flanks "20018682-,20023495]"; structure "1^3-,2^4-"; splice_chain "20018913^20023315-,20018923^20023325-"; sources "Undefined,Undefined"; NMorMRNA "null"; degree "4"; dimension "2_2";
chrA02	Undefined	as_event	20156504	20156776	.	+	.	transcript_id "TCONS_00003985/TCONS_00003986,TCONS_00003987"; gene_id "chrA02:20155969-20159081W"; flanks "20156504-,20156776^"; structure "0,1^2-"; splice_chain ",20156646^20156713-"; sources "Undefined,Undefined"; NMorMRNA "null"; degree "4"; dimension "2_2";
chrA02	Undefined	as_event	20156713	20156864	.	+	.	transcript_id "TCONS_00003987,TCONS_00003984"; gene_id "chrA02:20155969-20159081W"; flanks "20156713-,20156864-"; structure "1^,2^"; splice_chain "20156776^,20156778^"; sources "Undefined,Undefined"; NMorMRNA "null"; degree "4"; dimension "2_2";
chrA02	Undefined	as_event	20156504	20156864	.	+	.	transcript_id "TCONS_00003987,TCONS_00003984,TCONS_00003985/TCONS_00003986"; gene_id "chrA02:20155969-20159081W"; flanks "20156504-,20156864-"; structure "1^2-3^,1^2-4^,3^"; splice_chain "20156646^20156713-20156776^,20156646^20156713-20156778^,20156776^"; sources "Undefined,Undefined,Undefined"; NMorMRNA "null"; degree "9"; dimension "3_3";
chrA02	Undefined	as_event	20156247	20156916	.	+	.	transcript_id "TCONS_00003983,TCONS_00003987,TCONS_00003985/TCONS_00003986"; gene_id "chrA02:20155969-20159081W"; flanks "20156247-,20156916^"; structure "0,1^2-3^4-5^6-,1^2-5^6-"; splice_chain ",20156427^20156504-20156646^20156713-20156776^20156864-,20156427^20156504-20156776^20156864-"; sources "Undefined,Undefined,Undefined"; NMorMRNA "null"; degree "9"; dimension "3_3";
chrA02	Undefined	as_event	20157612	20159081	.	+	.	transcript_id "TCONS_00003983/TCONS_00003986/TCONS_00003987,TCONS_00003985"; gene_id "chrA02:20155969-20159081W"; flanks "20157612-,20159081]"; structure "0,1^2-"; splice_chain ",20157702^20158132-"; sources "Undefined,Undefined"; NMorMRNA "null"; degree "4"; dimension "2_2";
chrA02	Undefined	as_event	20171388	20171604	.	+	.	transcript_id "TCONS_00003988,TCONS_00003989"; gene_id "chrA02:20171114-20172256W"; flanks "20171388-,20171604^"; structure "0,1^2-"; splice_chain ",20171469^20171533-"; sources "Undefined,Undefined"; NMorMRNA "null"; degree "4"; dimension "2_2";
chrA02	Undefined	as_event	20278826	20279097	.	+	.	transcript_id "TCONS_00003992/TCONS_00003994,TCONS_00003993"; gene_id "chrA02:20278419-20281644W"; flanks "20278826-,20279097-"; structure "1^,2^"; splice_chain "20278982^,20278985^"; sources "Undefined,Undefined"; NMorMRNA "null"; degree "4"; dimension "2_2";
chrA02	Undefined	as_event	20279097	20279201	.	+	.	transcript_id "TCONS_00003993/TCONS_00003994,TCONS_00003992"; gene_id "chrA02:20278419-20281644W"; flanks "20279097-,20279201-"; structure "1^,2^"; splice_chain "20279106^,20279109^"; sources "Undefined,Undefined"; NMorMRNA "null"; degree "4"; dimension "2_2";
chrA02	Undefined	as_event	20445265	20446371	.	+	.	transcript_id "TCONS_00003997,TCONS_00003999"; gene_id "chrA02:20444787-20446371W"; flanks "20445265-,20446371]"; structure "0,1^2-"; splice_chain ",20445308^20445379-"; sources "Undefined,Undefined"; NMorMRNA "null"; degree "4"; dimension "2_2";
chrA02	Undefined	as_event	20472679	20473219	.	+	.	transcript_id "TCONS_00004001,TCONS_00004000"; gene_id "chrA02:20472679-20473741W"; flanks "20472679[,20473219^"; structure "1^3-,2^4-"; splice_chain "20472861^20473071-,20472871^20473081-"; sources "Undefined,Undefined"; NMorMRNA "null"; degree "4"; dimension "2_2";
chrA02	Undefined	as_event	20494772	20496194	.	+	.	transcript_id "TCONS_00004004,TCONS_00004003"; gene_id "chrA02:20494596-20497436W"; flanks "20494772-,20496194^"; structure "1^3-,2^4-"; splice_chain "20494859^20494948-,20494860^20494949-"; sources "Undefined,Undefined"; NMorMRNA "null"; degree "4"; dimension "2_2";
chrA02	Undefined	as_event	20550866	20552368	.	+	.	transcript_id "TCONS_00004007,TCONS_00004008"; gene_id "chrA02:20550541-20552368W"; flanks "20550866^,20552368]"; structure "1-,2-"; splice_chain "20551013-,20551949-"; sources "Undefined,Undefined"; NMorMRNA "null"; degree "4"; dimension "2_2";
chrA02	Undefined	as_event	20615201	20615565	.	+	.	transcript_id "TCONS_00004009,TCONS_00004010"; gene_id "chrA02:20613628-20616105W"; flanks "20615201-,20615565^"; structure "1^3-,2^4-"; splice_chain "20615301^20615404-,20615303^20615406-"; sources "Undefined,Undefined"; NMorMRNA "null"; degree "4"; dimension "2_2";
chrA02	Undefined	as_event	20785951	20786234	.	+	.	transcript_id "TCONS_00004019,TCONS_00004020"; gene_id "chrA02:20784024-20787633W"; flanks "20785951^,20786234^"; structure "1-,2-"; splice_chain "20786144-,20786146-"; sources "Undefined,Undefined"; NMorMRNA "null"; degree "4"; dimension "2_2";
chrA02	Undefined	as_event	20787046	20787633	.	+	.	transcript_id "TCONS_00004020,TCONS_00004019"; gene_id "chrA02:20784024-20787633W"; flanks "20787046-,20787633]"; structure "0,1^2-"; splice_chain ",20787225^20787292-"; sources "Undefined,Undefined"; NMorMRNA "null"; degree "4"; dimension "2_2";
chrA02	Undefined	as_event	21041305	21041567	.	+	.	transcript_id "TCONS_00004030,TCONS_00004031"; gene_id "chrA02:21040485-21042032W"; flanks "21041305-,21041567^"; structure "0,1^2-"; splice_chain ",21041405^21041484-"; sources "Undefined,Undefined"; NMorMRNA "null"; degree "4"; dimension "2_2";
chrA02	Undefined	as_event	21168367	21168781	.	+	.	transcript_id "TCONS_00004038,TCONS_00004039"; gene_id "chrA02:21165355-21171885W"; flanks "21168367-,21168781^"; structure "0,1^2-"; splice_chain ",21168503^21168599-"; sources "Undefined,Undefined"; NMorMRNA "null"; degree "4"; dimension "2_2";
chrA02	Undefined	as_event	21185130	21185318	.	+	.	transcript_id "TCONS_00004040,TCONS_00004041"; gene_id "chrA02:21184063-21185658W"; flanks "21185130-,21185318-"; structure "1^,2^"; splice_chain "21185189^,21185194^"; sources "Undefined,Undefined"; NMorMRNA "null"; degree "4"; dimension "2_2";
chrA02	Undefined	as_event	21475656	21475941	.	+	.	transcript_id "TCONS_00004059,TCONS_00004060"; gene_id "chrA02:21475102-21478592W"; flanks "21475656-,21475941-"; structure "1^,2^"; splice_chain "21475761^,21475762^"; sources "Undefined,Undefined"; NMorMRNA "null"; degree "4"; dimension "2_2";
chrA02	Undefined	as_event	21477388	21477861	.	+	.	transcript_id "TCONS_00004059,TCONS_00004060"; gene_id "chrA02:21475102-21478592W"; flanks "21477388-,21477861^"; structure "0,1^2-"; splice_chain ",21477533^21477606-"; sources "Undefined,Undefined"; NMorMRNA "null"; degree "4"; dimension "2_2";
chrA02	Undefined	as_event	21583630	21583918	.	+	.	transcript_id "TCONS_00004067,TCONS_00004066"; gene_id "chrA02:21583136-21584993W"; flanks "21583630^,21583918^"; structure "1-,2-"; splice_chain "21583703-,21583710-"; sources "Undefined,Undefined"; NMorMRNA "null"; degree "4"; dimension "2_2";
chrA02	Undefined	as_event	21583457	21583918	.	+	.	transcript_id "TCONS_00004067,TCONS_00004066,TCONS_00004065"; gene_id "chrA02:21583136-21584993W"; flanks "21583457^,21583918^"; structure "1-3^4-,1-3^5-,2-"; splice_chain "21583531-21583630^21583703-,21583531-21583630^21583710-,21583541-"; sources "Undefined,Undefined,Undefined"; NMorMRNA "null"; degree "9"; dimension "3_3";
chrA02	Undefined	as_event	21584020	21584503	.	+	.	transcript_id "TCONS_00004066,TCONS_00004064/TCONS_00004065"; gene_id "chrA02:21583136-21584993W"; flanks "21584020-,21584503^"; structure "0,1^2-"; splice_chain ",21584183^21584307-"; sources "Undefined,Undefined"; NMorMRNA "null"; degree "4"; dimension "2_2";
chrA02	Undefined	as_event	21676644	21677300	.	+	.	transcript_id "TCONS_00004070,TCONS_00004071"; gene_id "chrA02:21676241-21681315W"; flanks "21676644-,21677300^"; structure "0,1^2-"; splice_chain ",21676837^21677199-"; sources "Undefined,Undefined"; NMorMRNA "null"; degree "4"; dimension "2_2";
chrA02	Undefined	as_event	21679394	21679743	.	+	.	transcript_id "TCONS_00004070/TCONS_00004071,TCONS_00004072"; gene_id "chrA02:21676241-21681315W"; flanks "21679394-,21679743^"; structure "0,1^2-"; splice_chain ",21679546^21679615-"; sources "Undefined,Undefined"; NMorMRNA "null"; degree "4"; dimension "2_2";
chrA02	Undefined	as_event	21721105	21721300	.	+	.	transcript_id "TCONS_00004073/TCONS_00004074,TCONS_00004075"; gene_id "chrA02:21719862-21724759W"; flanks "21721105-,21721300^"; structure "0,1^2-"; splice_chain ",21721139^21721225-"; sources "Undefined,Undefined"; NMorMRNA "null"; degree "4"; dimension "2_2";
chrA02	Undefined	as_event	21723084	21724371	.	+	.	transcript_id "TCONS_00004074,TCONS_00004073"; gene_id "chrA02:21719862-21724759W"; flanks "21723084^,21724371^"; structure "1-,2-"; splice_chain "21723579-,21724104-"; sources "Undefined,Undefined"; NMorMRNA "null"; degree "4"; dimension "2_2";
chrA02	Undefined	as_event	21722580	21724371	.	+	.	transcript_id "TCONS_00004075,TCONS_00004074,TCONS_00004073"; gene_id "chrA02:21719862-21724759W"; flanks "21722580-,21724371^"; structure "0,1^2-,1^3-"; splice_chain ",21723084^21723579-,21723084^21724104-"; sources "Undefined,Undefined,Undefined"; NMorMRNA "null"; degree "9"; dimension "3_3";
chrA02	Undefined	as_event	21854655	21856816	.	+	.	transcript_id "TCONS_00004080,TCONS_00004079"; gene_id "chrA02:21854515-21859233W"; flanks "21854655^,21856816-"; structure "0,1-2^"; splice_chain ",21854867-21854935^"; sources "Undefined,Undefined"; NMorMRNA "null"; degree "4"; dimension "2_2";
chrA02	Undefined	as_event	22078785	22078971	.	+	.	transcript_id "TCONS_00004087,TCONS_00004088"; gene_id "chrA02:22077586-22081349W"; flanks "22078785-,22078971-"; structure "1^,2^"; splice_chain "22078874^,22078879^"; sources "Undefined,Undefined"; NMorMRNA "null"; degree "4"; dimension "2_2";
chrA02	Undefined	as_event	22079632	22080010	.	+	.	transcript_id "TCONS_00004088,TCONS_00004087"; gene_id "chrA02:22077586-22081349W"; flanks "22079632-,22080010^"; structure "0,1^2-"; splice_chain ",22079709^22079785-"; sources "Undefined,Undefined"; NMorMRNA "null"; degree "4"; dimension "2_2";
chrA02	Undefined	as_event	22080562	22080844	.	+	.	transcript_id "TCONS_00004088,TCONS_00004087"; gene_id "chrA02:22077586-22081349W"; flanks "22080562-,22080844^"; structure "0,1^2-"; splice_chain ",22080692^22080782-"; sources "Undefined,Undefined"; NMorMRNA "null"; degree "4"; dimension "2_2";
chrA02	Undefined	as_event	22084279	22084646	.	+	.	transcript_id "TCONS_00004089,TCONS_00004090"; gene_id "chrA02:22081884-22085241W"; flanks "22084279-,22084646^"; structure "1^3-,2^4-"; splice_chain "22084382^22084474-,22084395^22084487-"; sources "Undefined,Undefined"; NMorMRNA "null"; degree "4"; dimension "2_2";
chrA02	Undefined	as_event	22292410	22292976	.	+	.	transcript_id "TCONS_00004096,TCONS_00004095"; gene_id "chrA02:22290608-22301073W"; flanks "22292410-,22292976^"; structure "0,1^2-3^4-"; splice_chain ",22292522^22292610-22292683^22292767-"; sources "Undefined,Undefined"; NMorMRNA "null"; degree "4"; dimension "2_2";
chrA02	Undefined	as_event	22295283	22296251	.	+	.	transcript_id "TCONS_00004096,TCONS_00004097"; gene_id "chrA02:22290608-22301073W"; flanks "22295283-,22296251^"; structure "0,1^2-3^4-5^6-7^8-"; splice_chain ",22295474^22295542-22295657^22295740-22295893^22295967-22296061^22296140-"; sources "Undefined,Undefined"; NMorMRNA "null"; degree "4"; dimension "2_2";
chrA02	Undefined	as_event	22295283	22296480	.	+	.	transcript_id "TCONS_00004098,TCONS_00004096"; gene_id "chrA02:22290608-22301073W"; flanks "22295283-,22296480^"; structure "1^2-3^4-5^6-7^8-,9^10-"; splice_chain "22295474^22295542-22295657^22295740-22295893^22295967-22296061^22296140-,22296251^22296436-"; sources "Undefined,Undefined"; NMorMRNA "null"; degree "4"; dimension "2_2";
chrA02	Undefined	as_event	22296251	22296697	.	+	.	transcript_id "TCONS_00004097,TCONS_00004096"; gene_id "chrA02:22290608-22301073W"; flanks "22296251^,22296697-"; structure "0,1-2^"; splice_chain ",22296436-22296480^"; sources "Undefined,Undefined"; NMorMRNA "null"; degree "4"; dimension "2_2";
chrA02	Undefined	as_event	22296140	22296697	.	+	.	transcript_id "TCONS_00004097,TCONS_00004098"; gene_id "chrA02:22290608-22301073W"; flanks "22296140-,22296697-"; structure "1^,2^"; splice_chain "22296251^,22296480^"; sources "Undefined,Undefined"; NMorMRNA "null"; degree "4"; dimension "2_2";
chrA02	Undefined	as_event	22295283	22296697	.	+	.	transcript_id "TCONS_00004097,TCONS_00004098,TCONS_00004096"; gene_id "chrA02:22290608-22301073W"; flanks "22295283-,22296697-"; structure "1^2-3^4-5^6-7^8-9^,1^2-3^4-5^6-7^8-11^,9^10-11^"; splice_chain "22295474^22295542-22295657^22295740-22295893^22295967-22296061^22296140-22296251^,22295474^22295542-22295657^22295740-22295893^22295967-22296061^22296140-22296480^,22296251^22296436-22296480^"; s…
chrA02	Undefined	as_event	22387935	22389369	.	+	.	transcript_id "TCONS_00004100,TCONS_00004099"; gene_id "chrA02:22387846-22390439W"; flanks "22387935^,22389369^"; structure "1-,2-"; splice_chain "22388683-,22388737-"; sources "Undefined,Undefined"; NMorMRNA "null"; degree "4"; dimension "2_2";
chrA02	Undefined	as_event	22545311	22545509	.	+	.	transcript_id "TCONS_00004108,TCONS_00004109"; gene_id "chrA02:22542627-22547429W"; flanks "22545311-,22545509^"; structure "0,1^2-"; splice_chain ",22545379^22545454-"; sources "Undefined,Undefined"; NMorMRNA "null"; degree "4"; dimension "2_2";
chrA02	Undefined	as_event	22582454	22582995	.	+	.	transcript_id "TCONS_00004112,TCONS_00004113"; gene_id "chrA02:22581161-22583797W"; flanks "22582454-,22582995^"; structure "0,1^2-"; splice_chain ",22582688^22582755-"; sources "Undefined,Undefined"; NMorMRNA "null"; degree "4"; dimension "2_2";
chrA02	Undefined	as_event	22586359	22586597	.	+	.	transcript_id "TCONS_00004114,TCONS_00004115"; gene_id "chrA02:22584454-22587240W"; flanks "22586359-,22586597^"; structure "0,1^2-"; splice_chain ",22586457^22586528-"; sources "Undefined,Undefined"; NMorMRNA "null"; degree "4"; dimension "2_2";
chrA02	Undefined	as_event	22655431	22655672	.	+	.	transcript_id "TCONS_00004119/TCONS_00004120,TCONS_00004121"; gene_id "chrA02:22652388-22659034W"; flanks "22655431-,22655672^"; structure "0,1^2-"; splice_chain ",22655504^22655577-"; sources "Undefined,Undefined"; NMorMRNA "null"; degree "4"; dimension "2_2";
chrA02	Undefined	as_event	22726197	22726810	.	+	.	transcript_id "TCONS_00004124,TCONS_00004125"; gene_id "chrA02:22723069-22727591W"; flanks "22726197-,22726810^"; structure "1^3-,2^4-"; splice_chain "22726460^22726664-,22726466^22726670-"; sources "Undefined,Undefined"; NMorMRNA "null"; degree "4"; dimension "2_2";
chrA02	Undefined	as_event	22956557	22957297	.	+	.	transcript_id "TCONS_00004142,TCONS_00004143"; gene_id "chrA02:22954282-22957297W"; flanks "22956557-,22957297]"; structure "0,1^2-"; splice_chain ",22957034^22957132-"; sources "Undefined,Undefined"; NMorMRNA "null"; degree "4"; dimension "2_2";
chrA02	Undefined	as_event	22978671	22979034	.	+	.	transcript_id "TCONS_00004147,TCONS_00004145/TCONS_00004146"; gene_id "chrA02:22978409-22979507W"; flanks "22978671^,22979034^"; structure "1-,2-"; splice_chain "22978855-,22978857-"; sources "Undefined,Undefined"; NMorMRNA "null"; degree "4"; dimension "2_2";
chrA02	Undefined	as_event	22979122	22979507	.	+	.	transcript_id "TCONS_00004146/TCONS_00004147,TCONS_00004145"; gene_id "chrA02:22978409-22979507W"; flanks "22979122-,22979507]"; structure "0,1^2-"; splice_chain ",22979236^22979324-"; sources "Undefined,Undefined"; NMorMRNA "null"; degree "4"; dimension "2_2";
chrA02	Undefined	as_event	23011048	23011766	.	+	.	transcript_id "TCONS_00004150,TCONS_00004149"; gene_id "chrA02:23011048-23012245W"; flanks "23011048[,23011766^"; structure "0,1^2-"; splice_chain ",23011109^23011503-"; sources "Undefined,Undefined"; NMorMRNA "null"; degree "4"; dimension "2_2";
chrA02	Undefined	as_event	23095750	23095941	.	+	.	transcript_id "TCONS_00004154,TCONS_00004155"; gene_id "chrA02:23094181-23096255W"; flanks "23095750-,23095941-"; structure "1^,2^"; splice_chain "23095821^,23095822^"; sources "Undefined,Undefined"; NMorMRNA "null"; degree "4"; dimension "2_2";
chrA02	Undefined	as_event	23095941	23096164	.	+	.	transcript_id "TCONS_00004155,TCONS_00004154"; gene_id "chrA02:23094181-23096255W"; flanks "23095941-,23096164-"; structure "1^,2^"; splice_chain "23096054^,23096057^"; sources "Undefined,Undefined"; NMorMRNA "null"; degree "4"; dimension "2_2";
chrA02	Undefined	as_event	23199734	23200315	.	+	.	transcript_id "TCONS_00004156,TCONS_00004158"; gene_id "chrA02:23198922-23200315W"; flanks "23199734-,23200315]"; structure "0,1^2-"; splice_chain ",23199815^23199923-"; sources "Undefined,Undefined"; NMorMRNA "null"; degree "4"; dimension "2_2";
chrA02	Undefined	as_event	23256877	23257066	.	+	.	transcript_id "TCONS_00004161,TCONS_00004163"; gene_id "chrA02:23253920-23260259W"; flanks "23256877-,23257066-"; structure "1^,2^"; splice_chain "23256975^,23256977^"; sources "Undefined,Undefined"; NMorMRNA "null"; degree "4"; dimension "2_2";
chrA02	Undefined	as_event	23256877	23257123	.	+	.	transcript_id "TCONS_00004162,TCONS_00004161,TCONS_00004163"; gene_id "chrA02:23253920-23260259W"; flanks "23256877-,23257123^"; structure "0,1^3-,2^3-"; splice_chain ",23256975^23257066-,23256977^23257066-"; sources "Undefined,Undefined,Undefined"; NMorMRNA "null"; degree "9"; dimension "3_3";
chrA02	Undefined	as_event	23257345	23257564	.	+	.	transcript_id "TCONS_00004161,TCONS_00004163"; gene_id "chrA02:23253920-23260259W"; flanks "23257345-,23257564-"; structure "1^,2^"; splice_chain "23257474^,23257476^"; sources "Undefined,Undefined"; NMorMRNA "null"; degree "4"; dimension "2_2";
chrA02	Undefined	as_event	23257345	23257721	.	+	.	transcript_id "TCONS_00004161,TCONS_00004163,TCONS_00004162"; gene_id "chrA02:23253920-23260259W"; flanks "23257345-,23257721^"; structure "1^4-,2^4-,3^5-"; splice_chain "23257474^23257564-,23257476^23257564-,23257484^23257574-"; sources "Undefined,Undefined,Undefined"; NMorMRNA "null"; degree "9"; dimension "3_3";
chrA02	Undefined	as_event	23276207	23276414	.	+	.	transcript_id "TCONS_00004165,TCONS_00004164/TCONS_00004166"; gene_id "chrA02:23275095-23277220W"; flanks "23276207-,23276414^"; structure "0,1^2-"; splice_chain ",23276282^23276353-"; sources "Undefined,Undefined"; NMorMRNA "null"; degree "4"; dimension "2_2";
chrA02	Undefined	as_event	23276414	23276586	.	+	.	transcript_id "TCONS_00004167,TCONS_00004166"; gene_id "chrA02:23275095-23277220W"; flanks "23276414^,23276586^"; structure "1-,2-"; splice_chain "23276491-,23276552-"; sources "Undefined,Undefined"; NMorMRNA "null"; degree "4"; dimension "2_2";
chrA02	Undefined	as_event	23276491	23276834	.	+	.	transcript_id "TCONS_00004165,TCONS_00004167"; gene_id "chrA02:23275095-23277220W"; flanks "23276491-,23276834^"; structure "0,1^2-"; splice_chain ",23276586^23276673-"; sources "Undefined,Undefined"; NMorMRNA "null"; degree "4"; dimension "2_2";
chrA02	Undefined	as_event	23276414	23276834	.	+	.	transcript_id "TCONS_00004165,TCONS_00004167,TCONS_00004166"; gene_id "chrA02:23275095-23277220W"; flanks "23276414^,23276834^"; structure "1-,1-3^4-,2-3^4-"; splice_chain "23276491-,23276491-23276586^23276673-,23276552-23276586^23276673-"; sources "Undefined,Undefined,Undefined"; NMorMRNA "null"; degree "9"; dimension "3_3";
chrA02	Undefined	as_event	23500553	23501222	.	+	.	transcript_id "TCONS_00004177,TCONS_00004178/TCONS_00004179"; gene_id "chrA02:23499523-23503356W"; flanks "23500553^,23501222^"; structure "1-,2-"; splice_chain "23500658-,23500659-"; sources "Undefined,Undefined"; NMorMRNA "null"; degree "4"; dimension "2_2";
chrA02	Undefined	as_event	23501222	23502345	.	+	.	transcript_id "TCONS_00004177,TCONS_00004178/TCONS_00004179"; gene_id "chrA02:23499523-23503356W"; flanks "23501222^,23502345^"; structure "1-,2-"; splice_chain "23501569-,23501575-"; sources "Undefined,Undefined"; NMorMRNA "null"; degree "4"; dimension "2_2";
chrA02	Undefined	as_event	23502345	23502709	.	+	.	transcript_id "TCONS_00004178,TCONS_00004177/TCONS_00004179"; gene_id "chrA02:23499523-23503356W"; flanks "23502345^,23502709-"; structure "0,1-2^"; splice_chain ",23502607-23502638^"; sources "Undefined,Undefined"; NMorMRNA "null"; degree "4"; dimension "2_2";
chrA02	Undefined	as_event	23552677	23553307	.	+	.	transcript_id "TCONS_00004184,TCONS_00004183"; gene_id "chrA02:23549572-23555676W"; flanks "23552677-,23553307^"; structure "1^2-3^5-,4^6-"; splice_chain "23552727^23552807-23552932^23553228-,23552942^23553238-"; sources "Undefined,Undefined"; NMorMRNA "null"; degree "4"; dimension "2_2";
chrA02	Undefined	as_event	23553939	23554150	.	+	.	transcript_id "TCONS_00004183,TCONS_00004184"; gene_id "chrA02:23549572-23555676W"; flanks "23553939^,23554150^"; structure "1-,2-"; splice_chain "23554021-,23554022-"; sources "Undefined,Undefined"; NMorMRNA "null"; degree "4"; dimension "2_2";
chrA02	Undefined	as_event	23698400	23698542	.	+	.	transcript_id "TCONS_00004196,TCONS_00004197"; gene_id "chrA02:23698008-23708883W"; flanks "23698400-,23698542-"; structure "1^,2^"; splice_chain "23698466^,23698467^"; sources "Undefined,Undefined"; NMorMRNA "null"; degree "4"; dimension "2_2";
chrA02	Undefined	as_event	23698400	23698652	.	+	.	transcript_id "TCONS_00004195,TCONS_00004196,TCONS_00004197"; gene_id "chrA02:23698008-23708883W"; flanks "23698400-,23698652^"; structure "0,1^3-,2^3-"; splice_chain ",23698466^23698542-,23698467^23698542-"; sources "Undefined,Undefined,Undefined"; NMorMRNA "null"; degree "9"; dimension "3_3";
chrA02	Undefined	as_event	23795144	23796418	.	+	.	transcript_id "TCONS_00004200,TCONS_00004199,TCONS_00004201"; gene_id "chrA02:23794770-23796418W"; flanks "23795144-,23796418]"; structure "0,1^2-,3^4-"; splice_chain ",23795256^23795344-,23795689^23795800-"; sources "Undefined,Undefined,Undefined"; NMorMRNA "null"; degree "9"; dimension "3_3";
chrA02	Undefined	as_event	24000329	24000723	.	+	.	transcript_id "TCONS_00004210,TCONS_00004211"; gene_id "chrA02:24000205-24001565W"; flanks "24000329^,24000723^"; structure "1-,2-"; splice_chain "24000575-,24000580-"; sources "Undefined,Undefined"; NMorMRNA "null"; degree "4"; dimension "2_2";
chrA02	Undefined	as_event	24043402	24043576	.	+	.	transcript_id "TCONS_00004214,TCONS_00004213"; gene_id "chrA02:24041233-24044698W"; flanks "24043402-,24043576-"; structure "1^,2^"; splice_chain "24043483^,24043484^"; sources "Undefined,Undefined"; NMorMRNA "null"; degree "4"; dimension "2_2";
chrA02	Undefined	as_event	24044335	24044588	.	+	.	transcript_id "TCONS_00004213,TCONS_00004214"; gene_id "chrA02:24041233-24044698W"; flanks "24044335-,24044588-"; structure "1^,2^"; splice_chain "24044513^,24044515^"; sources "Undefined,Undefined"; NMorMRNA "null"; degree "4"; dimension "2_2";
chrA02	Undefined	as_event	24063043	24063431	.	+	.	transcript_id "TCONS_00004215,TCONS_00004217,TCONS_00004218"; gene_id "chrA02:24062320-24064177W"; flanks "24063043-,24063431^"; structure "1^4-,2^5-,3^6-"; splice_chain "24063163^24063243-,24063170^24063250-,24063173^24063253-"; sources "Undefined,Undefined,Undefined"; NMorMRNA "null"; degree "9"; dimension "3_3";
chrA02	Undefined	as_event	24249664	24249985	.	+	.	transcript_id "TCONS_00004233,TCONS_00004232"; gene_id "chrA02:24247634-24250352W"; flanks "24249664^,24249985^"; structure "1-,2-"; splice_chain "24249910-,24249911-"; sources "Undefined,Undefined"; NMorMRNA "null"; degree "4"; dimension "2_2";
chrA02	Undefined	as_event	24264264	24264544	.	+	.	transcript_id "TCONS_00004234,TCONS_00004235"; gene_id "chrA02:24261443-24266752W"; flanks "24264264-,24264544^"; structure "0,1^2-"; splice_chain ",24264358^24264439-"; sources "Undefined,Undefined"; NMorMRNA "null"; degree "4"; dimension "2_2";
chrA02	Undefined	as_event	24266411	24266752	.	+	.	transcript_id "TCONS_00004235,TCONS_00004234"; gene_id "chrA02:24261443-24266752W"; flanks "24266411-,24266752]"; structure "1^3-,2^4-"; splice_chain "24266556^24266644-,24266557^24266645-"; sources "Undefined,Undefined"; NMorMRNA "null"; degree "4"; dimension "2_2";
chrA02	Undefined	as_event	24486854	24487108	.	+	.	transcript_id "TCONS_00004244,TCONS_00004243"; gene_id "chrA02:24486854-24487808W"; flanks "24486854[,24487108^"; structure "0,1^2-"; splice_chain ",24486905^24486988-"; sources "Undefined,Undefined"; NMorMRNA "null"; degree "4"; dimension "2_2";
chrA02	Undefined	as_event	24584850	24585088	.	+	.	transcript_id "TCONS_00004255,TCONS_00004254"; gene_id "chrA02:24582161-24586227W"; flanks "24584850-,24585088^"; structure "0,1^2-"; splice_chain ",24584911^24584989-"; sources "Undefined,Undefined"; NMorMRNA "null"; degree "4"; dimension "2_2";
chrA02	Undefined	as_event	24780517	24780795	.	+	.	transcript_id "TCONS_00004263,TCONS_00004264"; gene_id "chrA02:24780517-24783804W"; flanks "24780517[,24780795^"; structure "0,1^2-"; splice_chain ",24780615^24780723-"; sources "Undefined,Undefined"; NMorMRNA "null"; degree "4"; dimension "2_2";
chrA02	Undefined	as_event	24788839	24789200	.	+	.	transcript_id "TCONS_00004265,TCONS_00004266"; gene_id "chrA02:24784059-24789990W"; flanks "24788839-,24789200^"; structure "0,1^2-"; splice_chain ",24788934^24789003-"; sources "Undefined,Undefined"; NMorMRNA "null"; degree "4"; dimension "2_2";
chrA02	Undefined	as_event	24789475	24789990	.	+	.	transcript_id "TCONS_00004265,TCONS_00004266"; gene_id "chrA02:24784059-24789990W"; flanks "24789475-,24789990]"; structure "0,1^2-"; splice_chain ",24789746^24789844-"; sources "Undefined,Undefined"; NMorMRNA "null"; degree "4"; dimension "2_2";
chrA02	Undefined	as_event	31280	31479	.	-	.	transcript_id "TCONS_00004268,TCONS_00004267"; gene_id "chrA02:30913-32964C"; flanks "31479^,31280^"; structure "1-,2-"; splice_chain "31370-,31369-"; sources "Undefined,Undefined"; NMorMRNA "null"; degree "4"; dimension "2_2";
chrA02	Undefined	as_event	36234	36898	.	-	.	transcript_id "TCONS_00004270,TCONS_00004271"; gene_id "chrA02:36122-37026C"; flanks "36898-,36234]"; structure "1^3-,2^4-"; splice_chain "36587^36502-,36586^36501-"; sources "Undefined,Undefined"; NMorMRNA "null"; degree "4"; dimension "2_2";
chrA02	Undefined	as_event	79086	79818	.	-	.	transcript_id "TCONS_00004275,TCONS_00004274"; gene_id "chrA02:77420-80038C"; flanks "79818-,79086^"; structure "0,1^2-"; splice_chain ",79732^79274-"; sources "Undefined,Undefined"; NMorMRNA "null"; degree "4"; dimension "2_2";
chrA02	Undefined	as_event	91319	91544	.	-	.	transcript_id "TCONS_00004278,TCONS_00004277"; gene_id "chrA02:89861-92710C"; flanks "91544-,91319^"; structure "0,1^2-"; splice_chain ",91440^91375-"; sources "Undefined,Undefined"; NMorMRNA "null"; degree "4"; dimension "2_2";
chrA02	Undefined	as_event	136194	136437	.	-	.	transcript_id "TCONS_00004282,TCONS_00004281"; gene_id "chrA02:134600-138210C"; flanks "136437-,136194^"; structure "0,1^2-"; splice_chain ",136376^136290-"; sources "Undefined,Undefined"; NMorMRNA "null"; degree "4"; dimension "2_2";
chrA02	Undefined	as_event	148387	148635	.	-	.	transcript_id "TCONS_00004283,TCONS_00004284"; gene_id "chrA02:145712-148891C"; flanks "148635^,148387^"; structure "1-,2-"; splice_chain "148456-,148455-"; sources "Undefined,Undefined"; NMorMRNA "null"; degree "4"; dimension "2_2";
chrA02	Undefined	as_event	147026	147456	.	-	.	transcript_id "TCONS_00004283,TCONS_00004284"; gene_id "chrA02:145712-148891C"; flanks "147456-,147026^"; structure "0,1^2-"; splice_chain ",147230^147141-"; sources "Undefined,Undefined"; NMorMRNA "null"; degree "4"; dimension "2_2";
chrA02	Undefined	as_event	246860	247084	.	-	.	transcript_id "TCONS_00004292,TCONS_00004291"; gene_id "chrA02:245815-247702C"; flanks "247084^,246860^"; structure "1-,2-"; splice_chain "246962-,246957-"; sources "Undefined,Undefined"; NMorMRNA "null"; degree "4"; dimension "2_2";
chrA02	Undefined	as_event	268971	269151	.	-	.	transcript_id "TCONS_00004296,TCONS_00004295"; gene_id "chrA02:263736-269886C"; flanks "269151^,268971^"; structure "1-,2-"; splice_chain "269081-,269080-"; sources "Undefined,Undefined"; NMorMRNA "null"; degree "4"; dimension "2_2";
chrA02	Undefined	as_event	272249	272390	.	-	.	transcript_id "TCONS_00004297,TCONS_00004298"; gene_id "chrA02:271826-273216C"; flanks "272390^,272249^"; structure "1-,2-"; splice_chain "272311-,272309-"; sources "Undefined,Undefined"; NMorMRNA "null"; degree "4"; dimension "2_2";
chrA02	Undefined	as_event	337061	337332	.	-	.	transcript_id "TCONS_00004305,TCONS_00004306"; gene_id "chrA02:336860-337378C"; flanks "337332^,337061^"; structure "1-,2-"; splice_chain "337218-,337192-"; sources "Undefined,Undefined"; NMorMRNA "null"; degree "4"; dimension "2_2";
chrA02	Undefined	as_event	614999	615268	.	-	.	transcript_id "TCONS_00004317,TCONS_00004318"; gene_id "chrA02:611533-618663C"; flanks "615268-,614999^"; structure "0,1^2-"; splice_chain ",615146^615067-"; sources "Undefined,Undefined"; NMorMRNA "null"; degree "4"; dimension "2_2";
chrA02	Undefined	as_event	630536	630768	.	-	.	transcript_id "TCONS_00004320,TCONS_00004321"; gene_id "chrA02:629384-631736C"; flanks "630768^,630536^"; structure "1-,2-"; splice_chain "630691-,630682-"; sources "Undefined,Undefined"; NMorMRNA "null"; degree "4"; dimension "2_2";
chrA02	Undefined	as_event	630536	631002	.	-	.	transcript_id "TCONS_00004322,TCONS_00004321"; gene_id "chrA02:629384-631736C"; flanks "631002-,630536^"; structure "0,1^2-"; splice_chain ",630768^630682-"; sources "Undefined,Undefined"; NMorMRNA "null"; degree "4"; dimension "2_2";
chrA02	Undefined	as_event	629850	630242	.	-	.	transcript_id "TCONS_00004322,TCONS_00004320/TCONS_00004321"; gene_id "chrA02:629384-631736C"; flanks "630242-,629850^"; structure "0,1^2-"; splice_chain ",630006^629918-"; sources "Undefined,Undefined"; NMorMRNA "null"; degree "4"; dimension "2_2";
chrA02	Undefined	as_event	773704	774126	.	-	.	transcript_id "TCONS_00004333,TCONS_00004332"; gene_id "chrA02:773704-778266C"; flanks "774126^,773704]"; structure "1-,2-"; splice_chain "773966-,773963-"; sources "Undefined,Undefined"; NMorMRNA "null"; degree "4"; dimension "2_2";
chrA02	Undefined	as_event	789827	790072	.	-	.	transcript_id "TCONS_00004337,TCONS_00004338"; gene_id "chrA02:788255-790907C"; flanks "790072-,789827^"; structure "0,1^2-"; splice_chain ",790007^789934-"; sources "Undefined,Undefined"; NMorMRNA "null"; degree "4"; dimension "2_2";
chrA02	Undefined	as_event	897615	898097	.	-	.	transcript_id "TCONS_00004349,TCONS_00004350"; gene_id "chrA02:896809-898625C"; flanks "898097-,897615^"; structure "0,1^2-"; splice_chain ",897736^897658-"; sources "Undefined,Undefined"; NMorMRNA "null"; degree "4"; dimension "2_2";
chrA02	Undefined	as_event	950460	950961	.	-	.	transcript_id "TCONS_00004355,TCONS_00004356"; gene_id "chrA02:948428-951520C"; flanks "950961-,950460^"; structure "0,1^2-"; splice_chain ",950625^950544-"; sources "Undefined,Undefined"; NMorMRNA "null"; degree "4"; dimension "2_2";
chrA02	Undefined	as_event	948599	949121	.	-	.	transcript_id "TCONS_00004355,TCONS_00004354"; gene_id "chrA02:948428-951520C"; flanks "949121-,948599^"; structure "0,1^2-3^4-"; splice_chain ",948994^948931-948739^948655-"; sources "Undefined,Undefined"; NMorMRNA "null"; degree "4"; dimension "2_2";
chrA02	Undefined	as_event	955402	955734	.	-	.	transcript_id "TCONS_00004358,TCONS_00004357"; gene_id "chrA02:954432-956650C"; flanks "955734^,955402^"; structure "1-,2-"; splice_chain "955521-,955518-"; sources "Undefined,Undefined"; NMorMRNA "null"; degree "4"; dimension "2_2";
chrA02	Undefined	as_event	973185	973412	.	-	.	transcript_id "TCONS_00004362,TCONS_00004363"; gene_id "chrA02:970627-974091C"; flanks "973412-,973185^"; structure "1^3-,2^4-"; splice_chain "973314^973232-,973313^973231-"; sources "Undefined,Undefined"; NMorMRNA "null"; degree "4"; dimension "2_2";
chrA02	Undefined	as_event	978804	979009	.	-	.	transcript_id "TCONS_00004367,TCONS_00004366"; gene_id "chrA02:977167-979097C"; flanks "979009^,978804^"; structure "1-,2-"; splice_chain "978877-,978873-"; sources "Undefined,Undefined"; NMorMRNA "null"; degree "4"; dimension "2_2";
chrA02	Undefined	as_event	1001314	1001570	.	-	.	transcript_id "TCONS_00004370,TCONS_00004369"; gene_id "chrA02:997887-1003970C"; flanks "1001570-,1001314^"; structure "0,1^2-"; splice_chain ",1001446^1001358-"; sources "Undefined,Undefined"; NMorMRNA "null"; degree "4"; dimension "2_2";
chrA02	Undefined	as_event	1030935	1031858	.	-	.	transcript_id "TCONS_00004372,TCONS_00004371"; gene_id "chrA02:1029800-1032986C"; flanks "1031858-,1030935^"; structure "1^3-,2^4-"; splice_chain "1031756^1031577-,1031754^1031575-"; sources "Undefined,Undefined"; NMorMRNA "null"; degree "4"; dimension "2_2";
chrA02	Undefined	as_event	1077374	1077683	.	-	.	transcript_id "TCONS_00004379,TCONS_00004378"; gene_id "chrA02:1076476-1082964C"; flanks "1077683-,1077374^"; structure "0,1^2-"; splice_chain ",1077595^1077512-"; sources "Undefined,Undefined"; NMorMRNA "null"; degree "4"; dimension "2_2";
chrA02	Undefined	as_event	1175286	1177718	.	-	.	transcript_id "TCONS_00004388,TCONS_00004389,TCONS_00004390"; gene_id "chrA02:1175286-1177718C"; flanks "1177718[,1175286]"; structure "1^4-,2^5-,3^6-"; splice_chain "1177583^1176941-,1177580^1176938-,1177578^1176936-"; sources "Undefined,Undefined,Undefined"; NMorMRNA "null"; degree "9"; dimension "3_3";
chrA02	Undefined	as_event	1186082	1186431	.	-	.	transcript_id "TCONS_00004391,TCONS_00004392"; gene_id "chrA02:1184078-1193367C"; flanks "1186431-,1186082^"; structure "1^3-,2^4-"; splice_chain "1186280^1186196-,1186270^1186186-"; sources "Undefined,Undefined"; NMorMRNA "null"; degree "4"; dimension "2_2";
chrA02	Undefined	as_event	1184472	1185093	.	-	.	transcript_id "TCONS_00004391,TCONS_00004392"; gene_id "chrA02:1184078-1193367C"; flanks "1185093-,1184472^"; structure "1^3-,2^4-"; splice_chain "1184686^1184568-,1184682^1184564-"; sources "Undefined,Undefined"; NMorMRNA "null"; degree "4"; dimension "2_2";
chrA02	Undefined	as_event	1200564	1201374	.	-	.	transcript_id "TCONS_00004394,TCONS_00004393"; gene_id "chrA02:1200090-1202920C"; flanks "1201374-,1200564^"; structure "1^3-,2^4-"; splice_chain "1201253^1200817-,1201252^1200816-"; sources "Undefined,Undefined"; NMorMRNA "null"; degree "4"; dimension "2_2";
chrA02	Undefined	as_event	1242594	1242748	.	-	.	transcript_id "TCONS_00004399,TCONS_00004400"; gene_id "chrA02:1240324-1245958C"; flanks "1242748^,1242594^"; structure "1-,2-"; splice_chain "1242647-,1242644-"; sources "Undefined,Undefined"; NMorMRNA "null"; degree "4"; dimension "2_2";
chrA02	Undefined	as_event	1242259	1242493	.	-	.	transcript_id "TCONS_00004399,TCONS_00004400"; gene_id "chrA02:1240324-1245958C"; flanks "1242493-,1242259^"; structure "0,1^2-"; splice_chain ",1242423^1242343-"; sources "Undefined,Undefined"; NMorMRNA "null"; degree "4"; dimension "2_2";
chrA02	Undefined	as_event	1280115	1280404	.	-	.	transcript_id "TCONS_00004403,TCONS_00004402"; gene_id "chrA02:1278952-1282495C"; flanks "1280404^,1280115^"; structure "1-,2-"; splice_chain "1280219-,1280216-"; sources "Undefined,Undefined"; NMorMRNA "null"; degree "4"; dimension "2_2";
chrA02	Undefined	as_event	1279891	1280216	.	-	.	transcript_id "TCONS_00004401,TCONS_00004402"; gene_id "chrA02:1278952-1282495C"; flanks "1280216-,1279891^"; structure "1^3-,2^4-"; splice_chain "1280125^1280038-,1280115^1280028-"; sources "Undefined,Undefined"; NMorMRNA "null"; degree "4"; dimension "2_2";
chrA02	Undefined	as_event	1279891	1280404	.	-	.	transcript_id "TCONS_00004403,TCONS_00004401,TCONS_00004402"; gene_id "chrA02:1278952-1282495C"; flanks "1280404^,1279891^"; structure "1-4^6-,2-3^5-,2-4^6-"; splice_chain "1280219-1280115^1280028-,1280216-1280125^1280038-,1280216-1280115^1280028-"; sources "Undefined,Undefined,Undefined"; NMorMRNA "null"; degree "9"; dimension "3_3";
chrA02	Undefined	as_event	1279404	1279819	.	-	.	transcript_id "TCONS_00004403,TCONS_00004402"; gene_id "chrA02:1278952-1282495C"; flanks "1279819-,1279404]"; structure "1^3-5^7-,2^4-6^8-"; splice_chain "1279764^1279697-1279548^1279462-,1279754^1279687-1279544^1279458-"; sources "Undefined,Undefined"; NMorMRNA "null"; degree "4"; dimension "2_2";
chrA02	Undefined	as_event	1451711	1451895	.	-	.	transcript_id "TCONS_00004415,TCONS_00004414"; gene_id "chrA02:1451201-1454111C"; flanks "1451895^,1451711^"; structure "1-,2-"; splice_chain "1451763-,1451757-"; sources "Undefined,Undefined"; NMorMRNA "null"; degree "4"; dimension "2_2";
chrA02	Undefined	as_event	1486784	1491833	.	-	.	transcript_id "TCONS_00004417,TCONS_00004418"; gene_id "chrA02:1483058-1491976C"; flanks "1491833^,1486784^"; structure "1-,2-"; splice_chain "1486890-,1486877-"; sources "Undefined,Undefined"; NMorMRNA "null"; degree "4"; dimension "2_2";
chrA02	Undefined	as_event	1486360	1491833	.	-	.	transcript_id "TCONS_00004419,TCONS_00004417,TCONS_00004418"; gene_id "chrA02:1483058-1491976C"; flanks "1491833^,1486360-"; structure "0,1-3^,2-3^"; splice_chain ",1486890-1486784^,1486877-1486784^"; sources "Undefined,Undefined,Undefined"; NMorMRNA "null"; degree "9"; dimension "3_3";
chrA02	Undefined	as_event	1578238	1578678	.	-	.	transcript_id "TCONS_00004429,TCONS_00004428"; gene_id "chrA02:1577384-1579063C"; flanks "1578678^,1578238^"; structure "1-,2-"; splice_chain "1578609-,1578587-"; sources "Undefined,Undefined"; NMorMRNA "null"; degree "4"; dimension "2_2";
chrA02	Undefined	as_event	1797047	1797479	.	-	.	transcript_id "TCONS_00004438,TCONS_00004439"; gene_id "chrA02:1796233-1800033C"; flanks "1797479-,1797047^"; structure "0,1^2-"; splice_chain ",1797261^1797177-"; sources "Undefined,Undefined"; NMorMRNA "null"; degree "4"; dimension "2_2";
chrA02	Undefined	as_event	1805263	1805834	.	-	.	transcript_id "TCONS_00004441,TCONS_00004442"; gene_id "chrA02:1801876-1805973C"; flanks "1805834^,1805263^"; structure "1-,2-"; splice_chain "1805382-,1805377-"; sources "Undefined,Undefined"; NMorMRNA "null"; degree "4"; dimension "2_2";
chrA02	Undefined	as_event	1803719	1804673	.	-	.	transcript_id "TCONS_00004442,TCONS_00004441"; gene_id "chrA02:1801876-1805973C"; flanks "1804673-,1803719^"; structure "1^3-,2^4-"; splice_chain "1804088^1803829-,1804048^1803789-"; sources "Undefined,Undefined"; NMorMRNA "null"; degree "4"; dimension "2_2";
chrA02	Undefined	as_event	1847900	1848112	.	-	.	transcript_id "TCONS_00004447,TCONS_00004448"; gene_id "chrA02:1845621-1848557C"; flanks "1848112^,1847900^"; structure "1-,2-"; splice_chain "1847985-,1847978-"; sources "Undefined,Undefined"; NMorMRNA "null"; degree "4"; dimension "2_2";
chrA02	Undefined	as_event	1846880	1847554	.	-	.	transcript_id "TCONS_00004448,TCONS_00004447"; gene_id "chrA02:1845621-1848557C"; flanks "1847554-,1846880^"; structure "1^2-,3^4-5^6-"; splice_chain "1847452^1847359-,1847317^1847198-1847127^1847033-"; sources "Undefined,Undefined"; NMorMRNA "null"; degree "4"; dimension "2_2";
chrA02	Undefined	as_event	1846684	1846880	.	-	.	transcript_id "TCONS_00004447,TCONS_00004448"; gene_id "chrA02:1845621-1848557C"; flanks "1846880^,1846684^"; structure "1-,2-"; splice_chain "1846805-,1846793-"; sources "Undefined,Undefined"; NMorMRNA "null"; degree "4"; dimension "2_2";
chrA02	Undefined	as_event	1845621	1846253	.	-	.	transcript_id "TCONS_00004447,TCONS_00004448"; gene_id "chrA02:1845621-1848557C"; flanks "1846253-,1845621]"; structure "0,1^2-"; splice_chain ",1846128^1846023-"; sources "Undefined,Undefined"; NMorMRNA "null"; degree "4"; dimension "2_2";
chrA02	Undefined	as_event	1896096	1897325	.	-	.	transcript_id "TCONS_00004451,TCONS_00004452"; gene_id "chrA02:1894381-1897325C"; flanks "1897325[,1896096^"; structure "1^3-,2^4-5^6-"; splice_chain "1897128^1896842-,1897126^1896840-1896302^1896219-"; sources "Undefined,Undefined"; NMorMRNA "null"; degree "4"; dimension "2_2";
chrA02	Undefined	as_event	1895271	1895602	.	-	.	transcript_id "TCONS_00004451,TCONS_00004452"; gene_id "chrA02:1894381-1897325C"; flanks "1895602-,1895271^"; structure "0,1^2-"; splice_chain ",1895450^1895386-"; sources "Undefined,Undefined"; NMorMRNA "null"; degree "4"; dimension "2_2";
chrA02	Undefined	as_event	2086299	2086513	.	-	.	transcript_id "TCONS_00004473,TCONS_00004474"; gene_id "chrA02:2086031-2087059C"; flanks "2086513^,2086299^"; structure "1-,2-"; splice_chain "2086436-,2086434-"; sources "Undefined,Undefined"; NMorMRNA "null"; degree "4"; dimension "2_2";
chrA02	Undefined	as_event	2211085	2212789	.	-	.	transcript_id "TCONS_00004484,TCONS_00004485"; gene_id "chrA02:2210088-2212805C"; flanks "2212789[,2211085^"; structure "1^3-,2^4-"; splice_chain "2212470^2211137-,2212466^2211133-"; sources "Undefined,Undefined"; NMorMRNA "null"; degree "4"; dimension "2_2";
chrA02	Undefined	as_event	2210797	2210982	.	-	.	transcript_id "TCONS_00004485,TCONS_00004484/TCONS_00004486"; gene_id "chrA02:2210088-2212805C"; flanks "2210982-,2210797^"; structure "0,1^2-"; splice_chain ",2210938^2210841-"; sources "Undefined,Undefined"; NMorMRNA "null"; degree "4"; dimension "2_2";
chrA02	Undefined	as_event	2210088	2210534	.	-	.	transcript_id "TCONS_00004486,TCONS_00004484/TCONS_00004485"; gene_id "chrA02:2210088-2212805C"; flanks "2210534-,2210088]"; structure "0,1^2-"; splice_chain ",2210326^2210274-"; sources "Undefined,Undefined"; NMorMRNA "null"; degree "4"; dimension "2_2";
chrA02	Undefined	as_event	2300342	2300556	.	-	.	transcript_id "TCONS_00004495,TCONS_00004494"; gene_id "chrA02:2298000-2301390C"; flanks "2300556-,2300342-"; structure "1^,2^"; splice_chain "2300428^,2300427^"; sources "Undefined,Undefined"; NMorMRNA "null"; degree "4"; dimension "2_2";
chrA02	Undefined	as_event	2305633	2305990	.	-	.	transcript_id "TCONS_00004496,TCONS_00004497"; gene_id "chrA02:2303684-2306084C"; flanks "2305990^,2305633^"; structure "1-,2-"; splice_chain "2305692-,2305688-"; sources "Undefined,Undefined"; NMorMRNA "null"; degree "4"; dimension "2_2";
chrA02	Undefined	as_event	2305285	2305535	.	-	.	transcript_id "TCONS_00004496,TCONS_00004497"; gene_id "chrA02:2303684-2306084C"; flanks "2305535-,2305285^"; structure "0,1^2-"; splice_chain ",2305427^2305343-"; sources "Undefined,Undefined"; NMorMRNA "null"; degree "4"; dimension "2_2";
chrA02	Undefined	as_event	2315435	2315821	.	-	.	transcript_id "TCONS_00004498,TCONS_00004499"; gene_id "chrA02:2312644-2316591C"; flanks "2315821-,2315435^"; structure "0,1^2-"; splice_chain ",2315617^2315525-"; sources "Undefined,Undefined"; NMorMRNA "null"; degree "4"; dimension "2_2";
chrA02	Undefined	as_event	2412826	2413773	.	-	.	transcript_id "TCONS_00004501,TCONS_00004502"; gene_id "chrA02:2409551-2413773C"; flanks "2413773[,2412826^"; structure "1^3-,2^4-"; splice_chain "2413448^2413289-,2413444^2413285-"; sources "Undefined,Undefined"; NMorMRNA "null"; degree "4"; dimension "2_2";
chrA02	Undefined	as_event	2411931	2412255	.	-	.	transcript_id "TCONS_00004501/TCONS_00004502,TCONS_00004500"; gene_id "chrA02:2409551-2413773C"; flanks "2412255-,2411931^"; structure "0,1^2-"; splice_chain ",2412184^2412095-"; sources "Undefined,Undefined"; NMorMRNA "null"; degree "4"; dimension "2_2";
chrA02	Undefined	as_event	2411479	2411688	.	-	.	transcript_id "TCONS_00004502,TCONS_00004500/TCONS_00004501"; gene_id "chrA02:2409551-2413773C"; flanks "2411688^,2411479^"; structure "1-,2-"; splice_chain "2411550-,2411548-"; sources "Undefined,Undefined"; NMorMRNA "null"; degree "4"; dimension "2_2";
chrA02	Undefined	as_event	2563479	2563767	.	-	.	transcript_id "TCONS_00004521,TCONS_00004520"; gene_id "chrA02:2562910-2565753C"; flanks "2563767-,2563479^"; structure "0,1^2-"; splice_chain ",2563661^2563578-"; sources "Undefined,Undefined"; NMorMRNA "null"; degree "4"; dimension "2_2";
chrA02	Undefined	as_event	2567213	2567463	.	-	.	transcript_id "TCONS_00004523,TCONS_00004522"; gene_id "chrA02:2566703-2569516C"; flanks "2567463-,2567213^"; structure "0,1^2-"; splice_chain ",2567400^2567306-"; sources "Undefined,Undefined"; NMorMRNA "null"; degree "4"; dimension "2_2";
chrA02	Undefined	as_event	2750723	2751013	.	-	.	transcript_id "TCONS_00004537,TCONS_00004536"; gene_id "chrA02:2749744-2752609C"; flanks "2751013-,2750723^"; structure "0,1^2-"; splice_chain ",2750878^2750807-"; sources "Undefined,Undefined"; NMorMRNA "null"; degree "4"; dimension "2_2";
chrA02	Undefined	as_event	2749744	2750162	.	-	.	transcript_id "TCONS_00004537,TCONS_00004536"; gene_id "chrA02:2749744-2752609C"; flanks "2750162^,2749744]"; structure "1-,2-"; splice_chain "2749973-,2749967-"; sources "Undefined,Undefined"; NMorMRNA "null"; degree "4"; dimension "2_2";
chrA02	Undefined	as_event	2756272	2756480	.	-	.	transcript_id "TCONS_00004540,TCONS_00004539"; gene_id "chrA02:2755953-2757716C"; flanks "2756480-,2756272^"; structure "0,1^2-"; splice_chain ",2756414^2756343-"; sources "Undefined,Undefined"; NMorMRNA "null"; degree "4"; dimension "2_2";
chrA02	Undefined	as_event	2883509	2883856	.	-	.	transcript_id "TCONS_00004544,TCONS_00004543"; gene_id "chrA02:2880517-2885446C"; flanks "2883856-,2883509^"; structure "0,1^2-"; splice_chain ",2883750^2883683-"; sources "Undefined,Undefined"; NMorMRNA "null"; degree "4"; dimension "2_2";
chrA02	Undefined	as_event	2984517	2985084	.	-	.	transcript_id "TCONS_00004548,TCONS_00004549"; gene_id "chrA02:2982599-2985320C"; flanks "2985084-,2984517^"; structure "0,1^2-"; splice_chain ",2984894^2984815-"; sources "Undefined,Undefined"; NMorMRNA "null"; degree "4"; dimension "2_2";
chrA02	Undefined	as_event	2983438	2983608	.	-	.	transcript_id "TCONS_00004548,TCONS_00004549"; gene_id "chrA02:2982599-2985320C"; flanks "2983608-,2983438-"; structure "1^,2^"; splice_chain "2983513^,2983512^"; sources "Undefined,Undefined"; NMorMRNA "null"; degree "4"; dimension "2_2";
chrA02	Undefined	as_event	3061473	3061847	.	-	.	transcript_id "TCONS_00004555,TCONS_00004554"; gene_id "chrA02:3061198-3062753C"; flanks "3061847-,3061473^"; structure "0,1^2-"; splice_chain ",3061692^3061626-"; sources "Undefined,Undefined"; NMorMRNA "null"; degree "4"; dimension "2_2";
chrA02	Undefined	as_event	3135086	3135478	.	-	.	transcript_id "TCONS_00004561,TCONS_00004560"; gene_id "chrA02:3129282-3139395C"; flanks "3135478-,3135086^"; structure "1^3-,2^4-"; splice_chain "3135305^3135210-,3135274^3135179-"; sources "Undefined,Undefined"; NMorMRNA "null"; degree "4"; dimension "2_2";
chrA02	Undefined	as_event	3196781	3197187	.	-	.	transcript_id "TCONS_00004566,TCONS_00004565"; gene_id "chrA02:3195902-3197187C"; flanks "3197187[,3196781^"; structure "0,1^2-"; splice_chain ",3197016^3196909-"; sources "Undefined,Undefined"; NMorMRNA "null"; degree "4"; dimension "2_2";
chrA02	Undefined	as_event	3665317	3665479	.	-	.	transcript_id "TCONS_00004592,TCONS_00004591"; gene_id "chrA02:3665317-3669211C"; flanks "3665479^,3665317]"; structure "1-,2-"; splice_chain "3665409-,3665403-"; sources "Undefined,Undefined"; NMorMRNA "null"; degree "4"; dimension "2_2";
chrA02	Undefined	as_event	3693313	3693422	.	-	.	transcript_id "TCONS_00004597,TCONS_00004598"; gene_id "chrA02:3691565-3693671C"; flanks "3693422^,3693313^"; structure "1-,2-"; splice_chain "3693337-,3693334-"; sources "Undefined,Undefined"; NMorMRNA "null"; degree "4"; dimension "2_2";
chrA02	Undefined	as_event	3699939	3700178	.	-	.	transcript_id "TCONS_00004599,TCONS_00004600"; gene_id "chrA02:3697438-3700398C"; flanks "3700178-,3699939^"; structure "0,1^2-"; splice_chain ",3700129^3700056-"; sources "Undefined,Undefined"; NMorMRNA "null"; degree "4"; dimension "2_2";
chrA02	Undefined	as_event	3698245	3699697	.	-	.	transcript_id "TCONS_00004599,TCONS_00004600"; gene_id "chrA02:3697438-3700398C"; flanks "3699697-,3698245^"; structure "1^3-5^7-,2^4-6^8-"; splice_chain "3699372^3699076-3698588^3698467-,3699371^3699075-3698578^3698457-"; sources "Undefined,Undefined"; NMorMRNA "null"; degree "4"; dimension "2_2";
chrA02	Undefined	as_event	4106303	4106434	.	-	.	transcript_id "TCONS_00004613,TCONS_00004614"; gene_id "chrA02:4105378-4106627C"; flanks "4106434^,4106303^"; structure "1-,2-"; splice_chain "4106351-,4106348-"; sources "Undefined,Undefined"; NMorMRNA "null"; degree "4"; dimension "2_2";
chrA02	Undefined	as_event	4137029	4137409	.	-	.	transcript_id "TCONS_00004616,TCONS_00004615"; gene_id "chrA02:4133250-4137834C"; flanks "4137409^,4137029^"; structure "1-,2-"; splice_chain "4137125-,4137124-"; sources "Undefined,Undefined"; NMorMRNA "null"; degree "4"; dimension "2_2";
chrA02	Undefined	as_event	4136667	4136816	.	-	.	transcript_id "TCONS_00004616,TCONS_00004615"; gene_id "chrA02:4133250-4137834C"; flanks "4136816^,4136667^"; structure "1-,2-"; splice_chain "4136734-,4136733-"; sources "Undefined,Undefined"; NMorMRNA "null"; degree "4"; dimension "2_2";
chrA02	Undefined	as_event	4133946	4134157	.	-	.	transcript_id "TCONS_00004615,TCONS_00004616"; gene_id "chrA02:4133250-4137834C"; flanks "4134157^,4133946^"; structure "1-,2-"; splice_chain "4134057-,4134056-"; sources "Undefined,Undefined"; NMorMRNA "null"; degree "4"; dimension "2_2";
chrA02	Undefined	as_event	4535465	4536880	.	-	.	transcript_id "TCONS_00004636,TCONS_00004635"; gene_id "chrA02:4534381-4537841C"; flanks "4536880^,4535465^"; structure "1-,2-"; splice_chain "4536064-,4536063-"; sources "Undefined,Undefined"; NMorMRNA "null"; degree "4"; dimension "2_2";
chrA02	Undefined	as_event	4601463	4601619	.	-	.	transcript_id "TCONS_00004643,TCONS_00004642"; gene_id "chrA02:4599064-4601787C"; flanks "4601619^,4601463^"; structure "1-,2-"; splice_chain "4601533-,4601530-"; sources "Undefined,Undefined"; NMorMRNA "null"; degree "4"; dimension "2_2";
chrA02	Undefined	as_event	4600484	4600821	.	-	.	transcript_id "TCONS_00004642,TCONS_00004643"; gene_id "chrA02:4599064-4601787C"; flanks "4600821^,4600484^"; structure "1-,2-"; splice_chain "4600742-,4600741-"; sources "Undefined,Undefined"; NMorMRNA "null"; degree "4"; dimension "2_2";
chrA02	Undefined	as_event	4806916	4807274	.	-	.	transcript_id "TCONS_00004656,TCONS_00004655"; gene_id "chrA02:4806191-4807735C"; flanks "4807274-,4806916-"; structure "1^,2^"; splice_chain "4807181^,4807179^"; sources "Undefined,Undefined"; NMorMRNA "null"; degree "4"; dimension "2_2";
chrA02	Undefined	as_event	4935014	4935449	.	-	.	transcript_id "TCONS_00004662,TCONS_00004663"; gene_id "chrA02:4934020-4936806C"; flanks "4935449-,4935014^"; structure "0,1^2-"; splice_chain ",4935324^4935124-"; sources "Undefined,Undefined"; NMorMRNA "null"; degree "4"; dimension "2_2";
chrA02	Undefined	as_event	4959117	4959445	.	-	.	transcript_id "TCONS_00004666,TCONS_00004665"; gene_id "chrA02:4958489-4960686C"; flanks "4959445-,4959117^"; structure "0,1^2-"; splice_chain ",4959270^4959186-"; sources "Undefined,Undefined"; NMorMRNA "null"; degree "4"; dimension "2_2";
chrA02	Undefined	as_event	5151162	5151593	.	-	.	transcript_id "TCONS_00004669,TCONS_00004668"; gene_id "chrA02:5151162-5151593C"; flanks "5151593[,5151162]"; structure "1^3-,2^4-"; splice_chain "5151470^5151301-,5151460^5151291-"; sources "Undefined,Undefined"; NMorMRNA "null"; degree "4"; dimension "2_2";
chrA02	Undefined	as_event	5226130	5226424	.	-	.	transcript_id "TCONS_00004677,TCONS_00004676"; gene_id "chrA02:5225467-5226873C"; flanks "5226424-,5226130^"; structure "0,1^2-"; splice_chain ",5226252^5226178-"; sources "Undefined,Undefined"; NMorMRNA "null"; degree "4"; dimension "2_2";
chrA02	Undefined	as_event	5382731	5383033	.	-	.	transcript_id "TCONS_00004684,TCONS_00004683"; gene_id "chrA02:5382108-5384312C"; flanks "5383033-,5382731^"; structure "0,1^2-"; splice_chain ",5382942^5382866-"; sources "Undefined,Undefined"; NMorMRNA "null"; degree "4"; dimension "2_2";
chrA02	Undefined	as_event	5502919	5503394	.	-	.	transcript_id "TCONS_00004690,TCONS_00004689"; gene_id "chrA02:5502919-5504130C"; flanks "5503394-,5502919]"; structure "0,1^2-"; splice_chain ",5503281^5503179-"; sources "Undefined,Undefined"; NMorMRNA "null"; degree "4"; dimension "2_2";
chrA02	Undefined	as_event	5696650	5697146	.	-	.	transcript_id "TCONS_00004702,TCONS_00004703"; gene_id "chrA02:5695624-5698874C"; flanks "5697146-,5696650^"; structure "0,1^2-"; splice_chain ",5696934^5696855-"; sources "Undefined,Undefined"; NMorMRNA "null"; degree "4"; dimension "2_2";
chrA02	Undefined	as_event	5785343	5786028	.	-	.	transcript_id "TCONS_00004709,TCONS_00004708"; gene_id "chrA02:5784150-5786028C"; flanks "5786028[,5785343^"; structure "0,1^2-"; splice_chain ",5785526^5785458-"; sources "Undefined,Undefined"; NMorMRNA "null"; degree "4"; dimension "2_2";
chrA02	Undefined	as_event	5952899	5953082	.	-	.	transcript_id "TCONS_00004714,TCONS_00004713"; gene_id "chrA02:5948386-5953230C"; flanks "5953082^,5952899^"; structure "1-,2-"; splice_chain "5952985-,5952978-"; sources "Undefined,Undefined"; NMorMRNA "null"; degree "4"; dimension "2_2";
chrA02	Undefined	as_event	5952004	5952397	.	-	.	transcript_id "TCONS_00004712,TCONS_00004713/TCONS_00004714"; gene_id "chrA02:5948386-5953230C"; flanks "5952397-,5952004^"; structure "1^3-,2^4-"; splice_chain "5952293^5952173-,5952283^5952163-"; sources "Undefined,Undefined"; NMorMRNA "null"; degree "4"; dimension "2_2";
chrA02	Undefined	as_event	5950546	5950709	.	-	.	transcript_id "TCONS_00004714,TCONS_00004712/TCONS_00004713"; gene_id "chrA02:5948386-5953230C"; flanks "5950709^,5950546^"; structure "1-,2-"; splice_chain "5950601-,5950599-"; sources "Undefined,Undefined"; NMorMRNA "null"; degree "4"; dimension "2_2";
chrA02	Undefined	as_event	6030716	6031167	.	-	.	transcript_id "TCONS_00004721,TCONS_00004722"; gene_id "chrA02:6028446-6031167C"; flanks "6031167[,6030716^"; structure "1^3-,2^4-"; splice_chain "6030882^6030792-,6030879^6030789-"; sources "Undefined,Undefined"; NMorMRNA "null"; degree "4"; dimension "2_2";
chrA02	Undefined	as_event	6222946	6223415	.	-	.	transcript_id "TCONS_00004731,TCONS_00004732"; gene_id "chrA02:6220725-6224885C"; flanks "6223415-,6222946^"; structure "1^3-,2^4-"; splice_chain "6223308^6223046-,6223286^6223024-"; sources "Undefined,Undefined"; NMorMRNA "null"; degree "4"; dimension "2_2";
chrA02	Undefined	as_event	6222152	6222383	.	-	.	transcript_id "TCONS_00004731,TCONS_00004732"; gene_id "chrA02:6220725-6224885C"; flanks "6222383-,6222152^"; structure "0,1^2-"; splice_chain ",6222343^6222238-"; sources "Undefined,Undefined"; NMorMRNA "null"; degree "4"; dimension "2_2";
chrA02	Undefined	as_event	6239837	6240287	.	-	.	transcript_id "TCONS_00004734,TCONS_00004735"; gene_id "chrA02:6239837-6242436C"; flanks "6240287-,6239837]"; structure "0,1^2-"; splice_chain ",6240215^6240132-"; sources "Undefined,Undefined"; NMorMRNA "null"; degree "4"; dimension "2_2";
chrA02	Undefined	as_event	6323529	6324378	.	-	.	transcript_id "TCONS_00004743,TCONS_00004742"; gene_id "chrA02:6323529-6324378C"; flanks "6324378[,6323529]"; structure "0,1^2-"; splice_chain ",6324126^6324061-"; sources "Undefined,Undefined"; NMorMRNA "null"; degree "4"; dimension "2_2";
chrA02	Undefined	as_event	6330536	6330862	.	-	.	transcript_id "TCONS_00004745,TCONS_00004744"; gene_id "chrA02:6326408-6331264C"; flanks "6330862-,6330536^"; structure "0,1^2-"; splice_chain ",6330738^6330647-"; sources "Undefined,Undefined"; NMorMRNA "null"; degree "4"; dimension "2_2";
chrA02	Undefined	as_event	6328932	6329429	.	-	.	transcript_id "TCONS_00004745,TCONS_00004744"; gene_id "chrA02:6326408-6331264C"; flanks "6329429-,6328932^"; structure "1^3-,2^4-"; splice_chain "6329332^6329032-,6329322^6329022-"; sources "Undefined,Undefined"; NMorMRNA "null"; degree "4"; dimension "2_2";
chrA02	Undefined	as_event	6327545	6327800	.	-	.	transcript_id "TCONS_00004745,TCONS_00004744"; gene_id "chrA02:6326408-6331264C"; flanks "6327800-,6327545^"; structure "1^3-,2^4-"; splice_chain "6327742^6327667-,6327728^6327653-"; sources "Undefined,Undefined"; NMorMRNA "null"; degree "4"; dimension "2_2";
chrA02	Undefined	as_event	6488168	6488897	.	-	.	transcript_id "TCONS_00004752,TCONS_00004753"; gene_id "chrA02:6488168-6489837C"; flanks "6488897-,6488168]"; structure "0,1^2-"; splice_chain ",6488841^6488753-"; sources "Undefined,Undefined"; NMorMRNA "null"; degree "4"; dimension "2_2";
chrA02	Undefined	as_event	6525668	6525921	.	-	.	transcript_id "TCONS_00004755,TCONS_00004754"; gene_id "chrA02:6525293-6526160C"; flanks "6525921^,6525668^"; structure "1-,2-"; splice_chain "6525749-,6525747-"; sources "Undefined,Undefined"; NMorMRNA "null"; degree "4"; dimension "2_2";
chrA02	Undefined	as_event	6525293	6525564	.	-	.	transcript_id "TCONS_00004754,TCONS_00004755"; gene_id "chrA02:6525293-6526160C"; flanks "6525564-,6525293]"; structure "0,1^2-"; splice_chain ",6525386^6525319-"; sources "Undefined,Undefined"; NMorMRNA "null"; degree "4"; dimension "2_2";
chrA02	Undefined	as_event	6811169	6811994	.	-	.	transcript_id "TCONS_00004764/TCONS_00004765,TCONS_00004766"; gene_id "chrA02:6811169-6814951C"; flanks "6811994-,6811169]"; structure "0,1^2-"; splice_chain ",6811344^6811253-"; sources "Undefined,Undefined"; NMorMRNA "null"; degree "4"; dimension "2_2";
chrA02	Undefined	as_event	6857291	6858088	.	-	.	transcript_id "TCONS_00004770,TCONS_00004769,TCONS_00004768"; gene_id "chrA02:6857291-6860204C"; flanks "6858088-,6857291]"; structure "1^4-,2^5-,3^6-"; splice_chain "6857997^6857911-,6857982^6857896-,6857959^6857873-"; sources "Undefined,Undefined,Undefined"; NMorMRNA "null"; degree "9"; dimension "3_3";
chrA02	Undefined	as_event	6992067	6992219	.	-	.	transcript_id "TCONS_00004778,TCONS_00004779"; gene_id "chrA02:6980246-6998581C"; flanks "6992219^,6992067^"; structure "1-,2-"; splice_chain "6992134-,6992132-"; sources "Undefined,Undefined"; NMorMRNA "null"; degree "4"; dimension "2_2";
chrA02	Undefined	as_event	6984370	6984837	.	-	.	transcript_id "TCONS_00004777/TCONS_00004779,TCONS_00004778"; gene_id "chrA02:6980246-6998581C"; flanks "6984837-,6984370^"; structure "1^3-,2^4-"; splice_chain "6984620^6984532-,6984616^6984528-"; sources "Undefined,Undefined"; NMorMRNA "null"; degree "4"; dimension "2_2";
chrA02	Undefined	as_event	7065821	7066021	.	-	.	transcript_id "TCONS_00004783,TCONS_00004782"; gene_id "chrA02:7065821-7067041C"; flanks "7066021-,7065821]"; structure "0,1^2-"; splice_chain ",7065935^7065826-"; sources "Undefined,Undefined"; NMorMRNA "null"; degree "4"; dimension "2_2";
chrA02	Undefined	as_event	7111577	7111964	.	-	.	transcript_id "TCONS_00004785,TCONS_00004786"; gene_id "chrA02:7109272-7114087C"; flanks "7111964-,7111577^"; structure "0,1^2-"; splice_chain ",7111880^7111800-"; sources "Undefined,Undefined"; NMorMRNA "null"; degree "4"; dimension "2_2";
chrA02	Undefined	as_event	7117976	7118375	.	-	.	transcript_id "TCONS_00004787,TCONS_00004788"; gene_id "chrA02:7115138-7118642C"; flanks "7118375-,7117976^"; structure "1^2-,3^4-"; splice_chain "7118314^7118237-,7118134^7118057-"; sources "Undefined,Undefined"; NMorMRNA "null"; degree "4"; dimension "2_2";
chrA02	Undefined	as_event	7117480	7117706	.	-	.	transcript_id "TCONS_00004788,TCONS_00004787"; gene_id "chrA02:7115138-7118642C"; flanks "7117706^,7117480^"; structure "1-,2-"; splice_chain "7117500-,7117499-"; sources "Undefined,Undefined"; NMorMRNA "null"; degree "4"; dimension "2_2";
chrA02	Undefined	as_event	7116717	7116937	.	-	.	transcript_id "TCONS_00004788,TCONS_00004787"; gene_id "chrA02:7115138-7118642C"; flanks "7116937-,7116717^"; structure "1^3-,2^4-"; splice_chain "7116893^7116809-,7116890^7116806-"; sources "Undefined,Undefined"; NMorMRNA "null"; degree "4"; dimension "2_2";
chrA02	Undefined	as_event	7444485	7444854	.	-	.	transcript_id "TCONS_00004800,TCONS_00004799"; gene_id "chrA02:7444136-7446105C"; flanks "7444854-,7444485^"; structure "0,1^2-"; splice_chain ",7444722^7444643-"; sources "Undefined,Undefined"; NMorMRNA "null"; degree "4"; dimension "2_2";
chrA02	Undefined	as_event	8009248	8009528	.	-	.	transcript_id "TCONS_00004817,TCONS_00004816"; gene_id "chrA02:8008987-8009528C"; flanks "8009528[,8009248^"; structure "1^3-,2^4-"; splice_chain "8009484^8009384-,8009474^8009374-"; sources "Undefined,Undefined"; NMorMRNA "null"; degree "4"; dimension "2_2";
chrA02	Undefined	as_event	8009015	8009159	.	-	.	transcript_id "TCONS_00004816,TCONS_00004817"; gene_id "chrA02:8008987-8009528C"; flanks "8009159-,8009015-"; structure "1^,2^"; splice_chain "8009087^,8009086^"; sources "Undefined,Undefined"; NMorMRNA "null"; degree "4"; dimension "2_2";
chrA02	Undefined	as_event	8303421	8304218	.	-	.	transcript_id "TCONS_00004820,TCONS_00004821"; gene_id "chrA02:8303421-8304972C"; flanks "8304218-,8303421]"; structure "0,1^2-"; splice_chain ",8303869^8303695-"; sources "Undefined,Undefined"; NMorMRNA "null"; degree "4"; dimension "2_2";
chrA02	Undefined	as_event	8447870	8448614	.	-	.	transcript_id "TCONS_00004825,TCONS_00004824/TCONS_00004826"; gene_id "chrA02:8447532-8449143C"; flanks "8448614-,8447870^"; structure "1^3-,2^4-"; splice_chain "8448556^8448003-,8448546^8447993-"; sources "Undefined,Undefined"; NMorMRNA "null"; degree "4"; dimension "2_2";
chrA02	Undefined	as_event	8782050	8783462	.	-	.	transcript_id "TCONS_00004843,TCONS_00004842"; gene_id "chrA02:8782050-8783462C"; flanks "8783462[,8782050]"; structure "0,1^2-"; splice_chain ",8782845^8782184-"; sources "Undefined,Undefined"; NMorMRNA "null"; degree "4"; dimension "2_2";
chrA02	Undefined	as_event	8842837	8843100	.	-	.	transcript_id "TCONS_00004846,TCONS_00004845"; gene_id "chrA02:8842668-8843956C"; flanks "8843100-,8842837^"; structure "0,1^2-"; splice_chain ",8843025^8842952-"; sources "Undefined,Undefined"; NMorMRNA "null"; degree "4"; dimension "2_2";
chrA02	Undefined	as_event	8885774	8886029	.	-	.	transcript_id "TCONS_00004848,TCONS_00004849"; gene_id "chrA02:8884161-8887568C"; flanks "8886029-,8885774^"; structure "1^3-,2^4-"; splice_chain "8885926^8885821-,8885925^8885820-"; sources "Undefined,Undefined"; NMorMRNA "null"; degree "4"; dimension "2_2";
chrA02	Undefined	as_event	8885369	8885547	.	-	.	transcript_id "TCONS_00004848,TCONS_00004849"; gene_id "chrA02:8884161-8887568C"; flanks "8885547^,8885369^"; structure "1-,2-"; splice_chain "8885472-,8885471-"; sources "Undefined,Undefined"; NMorMRNA "null"; degree "4"; dimension "2_2";
chrA02	Undefined	as_event	9270519	9271113	.	-	.	transcript_id "TCONS_00004860,TCONS_00004861"; gene_id "chrA02:9270519-9272625C"; flanks "9271113-,9270519]"; structure "1^3-,2^4-"; splice_chain "9270973^9270851-,9270963^9270841-"; sources "Undefined,Undefined"; NMorMRNA "null"; degree "4"; dimension "2_2";
chrA02	Undefined	as_event	9490553	9491160	.	-	.	transcript_id "TCONS_00004867,TCONS_00004866"; gene_id "chrA02:9490553-9492664C"; flanks "9491160-,9490553]"; structure "0,1^2-"; splice_chain ",9491037^9490949-"; sources "Undefined,Undefined"; NMorMRNA "null"; degree "4"; dimension "2_2";
chrA02	Undefined	as_event	9546351	9546580	.	-	.	transcript_id "TCONS_00004868/TCONS_00004869,TCONS_00004870"; gene_id "chrA02:9545255-9546880C"; flanks "9546580^,9546351^"; structure "1-,2-"; splice_chain "9546501-,9546495-"; sources "Undefined,Undefined"; NMorMRNA "null"; degree "4"; dimension "2_2";
chrA02	Undefined	as_event	9545255	9545754	.	-	.	transcript_id "TCONS_00004868,TCONS_00004869"; gene_id "chrA02:9545255-9546880C"; flanks "9545754^,9545255]"; structure "1-,2-"; splice_chain "9545665-,9545655-"; sources "Undefined,Undefined"; NMorMRNA "null"; degree "4"; dimension "2_2";
chrA02	Undefined	as_event	9545255	9546263	.	-	.	transcript_id "TCONS_00004870,TCONS_00004868,TCONS_00004869"; gene_id "chrA02:9545255-9546880C"; flanks "9546263-,9545255]"; structure "0,1^2-3^4-,1^2-3^5-"; splice_chain ",9546189^9545926-9545754^9545665-,9546189^9545926-9545754^9545655-"; sources "Undefined,Undefined,Undefined"; NMorMRNA "null"; degree "9"; dimension "3_3";
chrA02	Undefined	as_event	9629012	9629354	.	-	.	transcript_id "TCONS_00004873,TCONS_00004872"; gene_id "chrA02:9628080-9630152C"; flanks "9629354^,9629012^"; structure "1-,2-"; splice_chain "9629178-,9629169-"; sources "Undefined,Undefined"; NMorMRNA "null"; degree "4"; dimension "2_2";
chrA02	Undefined	as_event	9708372	9708892	.	-	.	transcript_id "TCONS_00004878,TCONS_00004879"; gene_id "chrA02:9708303-9709116C"; flanks "9708892^,9708372]"; structure "1-,2-"; splice_chain "9708771-,9708759-"; sources "Undefined,Undefined"; NMorMRNA "null"; degree "4"; dimension "2_2";
chrA02	Undefined	as_event	9854687	9855557	.	-	.	transcript_id "TCONS_00004888,TCONS_00004887"; gene_id "chrA02:9854687-9858320C"; flanks "9855557-,9854687]"; structure "0,1^2-"; splice_chain ",9855080^9854980-"; sources "Undefined,Undefined"; NMorMRNA "null"; degree "4"; dimension "2_2";
chrA02	Undefined	as_event	10244884	10245168	.	-	.	transcript_id "TCONS_00004899/TCONS_00004900,TCONS_00004901"; gene_id "chrA02:10241500-10245236C"; flanks "10245168^,10244884^"; structure "1-,2-"; splice_chain "10244982-,10244981-"; sources "Undefined,Undefined"; NMorMRNA "null"; degree "4"; dimension "2_2";
chrA02	Undefined	as_event	10244623	10244809	.	-	.	transcript_id "TCONS_00004899,TCONS_00004900/TCONS_00004901"; gene_id "chrA02:10241500-10245236C"; flanks "10244809-,10244623-"; structure "1^,2^"; splice_chain "10244714^,10244709^"; sources "Undefined,Undefined"; NMorMRNA "null"; degree "4"; dimension "2_2";
chrA02	Undefined	as_event	10244407	10244623	.	-	.	transcript_id "TCONS_00004901,TCONS_00004899/TCONS_00004900"; gene_id "chrA02:10241500-10245236C"; flanks "10244623-,10244407^"; structure "0,1^2-"; splice_chain ",10244545^10244467-"; sources "Undefined,Undefined"; NMorMRNA "null"; degree "4"; dimension "2_2";
chrA02	Undefined	as_event	10244122	10244287	.	-	.	transcript_id "TCONS_00004899,TCONS_00004900/TCONS_00004901"; gene_id "chrA02:10241500-10245236C"; flanks "10244287^,10244122^"; structure "1-,2-"; splice_chain "10244216-,10244214-"; sources "Undefined,Undefined"; NMorMRNA "null"; degree "4"; dimension "2_2";
chrA02	Undefined	as_event	10243606	10243857	.	-	.	transcript_id "TCONS_00004900,TCONS_00004899/TCONS_00004901"; gene_id "chrA02:10241500-10245236C"; flanks "10243857-,10243606^"; structure "0,1^2-"; splice_chain ",10243809^10243719-"; sources "Undefined,Undefined"; NMorMRNA "null"; degree "4"; dimension "2_2";
chrA02	Undefined	as_event	10243301	10243606	.	-	.	transcript_id "TCONS_00004900,TCONS_00004899/TCONS_00004901"; gene_id "chrA02:10241500-10245236C"; flanks "10243606^,10243301^"; structure "1-,2-"; splice_chain "10243391-,10243386-"; sources "Undefined,Undefined"; NMorMRNA "null"; degree "4"; dimension "2_2";
chrA02	Undefined	as_event	10242139	10242447	.	-	.	transcript_id "TCONS_00004901,TCONS_00004899/TCONS_00004900"; gene_id "chrA02:10241500-10245236C"; flanks "10242447-,10242139^"; structure "0,1^2-"; splice_chain ",10242300^10242231-"; sources "Undefined,Undefined"; NMorMRNA "null"; degree "4"; dimension "2_2";
chrA02	Undefined	as_event	10670092	10670264	.	-	.	transcript_id "TCONS_00004917,TCONS_00004918"; gene_id "chrA02:10668559-10673801C"; flanks "10670264^,10670092^"; structure "1-,2-"; splice_chain "10670164-,10670157-"; sources "Undefined,Undefined"; NMorMRNA "null"; degree "4"; dimension "2_2";
chrA02	Undefined	as_event	10669066	10669260	.	-	.	transcript_id "TCONS_00004918,TCONS_00004917"; gene_id "chrA02:10668559-10673801C"; flanks "10669260^,10669066^"; structure "1-,2-"; splice_chain "10669187-,10669185-"; sources "Undefined,Undefined"; NMorMRNA "null"; degree "4"; dimension "2_2";
chrA02	Undefined	as_event	10692031	10692284	.	-	.	transcript_id "TCONS_00004920,TCONS_00004919"; gene_id "chrA02:10691506-10692459C"; flanks "10692284^,10692031^"; structure "1-,2-"; splice_chain "10692129-,10692126-"; sources "Undefined,Undefined"; NMorMRNA "null"; degree "4"; dimension "2_2";
chrA02	Undefined	as_event	10840231	10840388	.	-	.	transcript_id "TCONS_00004923,TCONS_00004924,TCONS_00004922"; gene_id "chrA02:10838672-10841380C"; flanks "10840388^,10840231^"; structure "1-,2-,3-"; splice_chain "10840296-,10840277-,10840273-"; sources "Undefined,Undefined,Undefined"; NMorMRNA "null"; degree "9"; dimension "3_3";
chrA02	Undefined	as_event	10855498	10857300	.	-	.	transcript_id "TCONS_00004925,TCONS_00004926"; gene_id "chrA02:10852569-10857546C"; flanks "10857300-,10855498-"; structure "1^3-6^,2^4-5^"; splice_chain "10857025^10856871-10856787^,10857023^10856869-10856791^"; sources "Undefined,Undefined"; NMorMRNA "null"; degree "4"; dimension "2_2";
chrA02	Undefined	as_event	10867711	10868194	.	-	.	transcript_id "TCONS_00004928,TCONS_00004927"; gene_id "chrA02:10867055-10868741C"; flanks "10868194-,10867711-"; structure "1^,2^"; splice_chain "10867818^,10867748^"; sources "Undefined,Undefined"; NMorMRNA "null"; degree "4"; dimension "2_2";
chrA02	Undefined	as_event	10867613	10867748	.	-	.	transcript_id "TCONS_00004930,TCONS_00004927"; gene_id "chrA02:10867055-10868741C"; flanks "10867748^,10867613^"; structure "1-,2-"; splice_chain "10867713-,10867711-"; sources "Undefined,Undefined"; NMorMRNA "null"; degree "4"; dimension "2_2";
chrA02	Undefined	as_event	10867613	10868194	.	-	.	transcript_id "TCONS_00004928,TCONS_00004930,TCONS_00004927"; gene_id "chrA02:10867055-10868741C"; flanks "10868194-,10867613^"; structure "1^4-,2^3-,2^4-"; splice_chain "10867818^10867711-,10867748^10867713-,10867748^10867711-"; sources "Undefined,Undefined,Undefined"; NMorMRNA "null"; degree "9"; dimension "3_3";
chrA02	Undefined	as_event	10867613	10868741	.	-	.	transcript_id "TCONS_00004929,TCONS_00004928,TCONS_00004930,TCONS_00004927"; gene_id "chrA02:10867055-10868741C"; flanks "10868741[,10867613^"; structure "1^3-,2^4-5^6-7^10-,2^4-5^6-8^9-,2^4-5^6-8^10-"; splice_chain "10868691^10868566-,10868661^10868536-10868262^10868194-10867818^10867711-,10868661^10868536-10868262^10868194-10867748^10867713-,10868661^10868536-10868262^10868194-10867748^10867711…
chrA02	Undefined	as_event	11136525	11137214	.	-	.	transcript_id "TCONS_00004940,TCONS_00004939"; gene_id "chrA02:11134851-11137476C"; flanks "11137214-,11136525^"; structure "1^3-,2^4-"; splice_chain "11137194^11136822-,11137184^11136812-"; sources "Undefined,Undefined"; NMorMRNA "null"; degree "4"; dimension "2_2";
chrA02	Undefined	as_event	11162788	11162989	.	-	.	transcript_id "TCONS_00004941,TCONS_00004942/TCONS_00004943"; gene_id "chrA02:11161447-11163524C"; flanks "11162989^,11162788^"; structure "1-,2-"; splice_chain "11162879-,11162877-"; sources "Undefined,Undefined"; NMorMRNA "null"; degree "4"; dimension "2_2";
chrA02	Undefined	as_event	11161447	11161726	.	-	.	transcript_id "TCONS_00004942,TCONS_00004941/TCONS_00004943"; gene_id "chrA02:11161447-11163524C"; flanks "11161726-,11161447]"; structure "1^3-,2^4-"; splice_chain "11161633^11161521-,11161632^11161520-"; sources "Undefined,Undefined"; NMorMRNA "null"; degree "4"; dimension "2_2";
chrA02	Undefined	as_event	11227313	11227612	.	-	.	transcript_id "TCONS_00004950,TCONS_00004951"; gene_id "chrA02:11225588-11229755C"; flanks "11227612-,11227313^"; structure "1^3-,2^4-"; splice_chain "11227539^11227464-,11227529^11227454-"; sources "Undefined,Undefined"; NMorMRNA "null"; degree "4"; dimension "2_2";
chrA02	Undefined	as_event	11393622	11395222	.	-	.	transcript_id "TCONS_00004952,TCONS_00004953"; gene_id "chrA02:11393622-11395297C"; flanks "11395222^,11393622]"; structure "1-,2-"; splice_chain "11394663-,11394662-"; sources "Undefined,Undefined"; NMorMRNA "null"; degree "4"; dimension "2_2";
chrA02	Undefined	as_event	11917008	11918165	.	-	.	transcript_id "TCONS_00004965,TCONS_00004963"; gene_id "chrA02:11915609-11918165C"; flanks "11918165[,11917008^"; structure "0,1^2-"; splice_chain ",11917412^11917288-"; sources "Undefined,Undefined"; NMorMRNA "null"; degree "4"; dimension "2_2";
chrA02	Undefined	as_event	11916841	11918165	.	-	.	transcript_id "TCONS_00004964,TCONS_00004963,TCONS_00004965"; gene_id "chrA02:11915609-11918165C"; flanks "11918165[,11916841^"; structure "0,1^2-3^4-,3^4-"; splice_chain ",11917412^11917288-11917008^11916901-,11917008^11916901-"; sources "Undefined,Undefined,Undefined"; NMorMRNA "null"; degree "9"; dimension "3_3";
chrA02	Undefined	as_event	11916482	11916750	.	-	.	transcript_id "TCONS_00004964,TCONS_00004965,TCONS_00004963"; gene_id "chrA02:11915609-11918165C"; flanks "11916750-,11916482-"; structure "1^,2^,3^"; splice_chain "11916669^,11916651^,11916628^"; sources "Undefined,Undefined,Undefined"; NMorMRNA "null"; degree "9"; dimension "3_3";
chrA02	Undefined	as_event	11915609	11915954	.	-	.	transcript_id "TCONS_00004964,TCONS_00004963"; gene_id "chrA02:11915609-11918165C"; flanks "11915954^,11915609]"; structure "1-,2-"; splice_chain "11915875-,11915871-"; sources "Undefined,Undefined"; NMorMRNA "null"; degree "4"; dimension "2_2";
chrA02	Undefined	as_event	11920834	11920996	.	-	.	transcript_id "TCONS_00004969,TCONS_00004968"; gene_id "chrA02:11920813-11922201C"; flanks "11920996-,11920834]"; structure "0,1^2-"; splice_chain ",11920944^11920845-"; sources "Undefined,Undefined"; NMorMRNA "null"; degree "4"; dimension "2_2";
chrA02	Undefined	as_event	12106699	12107200	.	-	.	transcript_id "TCONS_00004984,TCONS_00004983"; gene_id "chrA02:12106699-12107875C"; flanks "12107200-,12106699]"; structure "0,1^2-"; splice_chain ",12107086^12106996-"; sources "Undefined,Undefined"; NMorMRNA "null"; degree "4"; dimension "2_2";
chrA02	Undefined	as_event	12195154	12195443	.	-	.	transcript_id "TCONS_00004991,TCONS_00004989,TCONS_00004990"; gene_id "chrA02:12192991-12195815C"; flanks "12195443-,12195154^"; structure "0,1^3-,2^4-"; splice_chain ",12195329^12195263-,12195328^12195262-"; sources "Undefined,Undefined,Undefined"; NMorMRNA "null"; degree "9"; dimension "3_3";
chrA02	Undefined	as_event	12194475	12194771	.	-	.	transcript_id "TCONS_00004990,TCONS_00004989/TCONS_00004991"; gene_id "chrA02:12192991-12195815C"; flanks "12194771-,12194475^"; structure "0,1^2-"; splice_chain ",12194674^12194581-"; sources "Undefined,Undefined"; NMorMRNA "null"; degree "4"; dimension "2_2";
chrA02	Undefined	as_event	12196435	12196571	.	-	.	transcript_id "TCONS_00004992,TCONS_00004993"; gene_id "chrA02:12195915-12198192C"; flanks "12196571-,12196435-"; structure "1^,2^"; splice_chain "12196518^,12196517^"; sources "Undefined,Undefined"; NMorMRNA "null"; degree "4"; dimension "2_2";
chrA02	Undefined	as_event	12254692	12255294	.	-	.	transcript_id "TCONS_00004997,TCONS_00004998"; gene_id "chrA02:12252995-12255568C"; flanks "12255294^,12254692^"; structure "1-,2-"; splice_chain "12255092-,12255077-"; sources "Undefined,Undefined"; NMorMRNA "null"; degree "4"; dimension "2_2";
chrA02	Undefined	as_event	12299058	12299271	.	-	.	transcript_id "TCONS_00005002,TCONS_00005003"; gene_id "chrA02:12298063-12299402C"; flanks "12299271^,12299058^"; structure "1-,2-"; splice_chain "12299186-,12299151-"; sources "Undefined,Undefined"; NMorMRNA "null"; degree "4"; dimension "2_2";
chrA02	Undefined	as_event	12324950	12325290	.	-	.	transcript_id "TCONS_00005004,TCONS_00005005"; gene_id "chrA02:12323457-12325462C"; flanks "12325290^,12324950^"; structure "1-,2-"; splice_chain "12325065-,12325051-"; sources "Undefined,Undefined"; NMorMRNA "null"; degree "4"; dimension "2_2";
chrA02	Undefined	as_event	12524684	12524950	.	-	.	transcript_id "TCONS_00005016,TCONS_00005017"; gene_id "chrA02:12511302-12526481C"; flanks "12524950-,12524684^"; structure "1^3-,2^4-"; splice_chain "12524878^12524761-,12524877^12524760-"; sources "Undefined,Undefined"; NMorMRNA "null"; degree "4"; dimension "2_2";
chrA02	Undefined	as_event	12515065	12515317	.	-	.	transcript_id "TCONS_00005017,TCONS_00005016"; gene_id "chrA02:12511302-12526481C"; flanks "12515317-,12515065^"; structure "0,1^2-"; splice_chain ",12515211^12515124-"; sources "Undefined,Undefined"; NMorMRNA "null"; degree "4"; dimension "2_2";
chrA02	Undefined	as_event	12788143	12788434	.	-	.	transcript_id "TCONS_00005022,TCONS_00005023"; gene_id "chrA02:12786470-12789015C"; flanks "12788434-,12788143^"; structure "0,1^2-"; splice_chain ",12788343^12788274-"; sources "Undefined,Undefined"; NMorMRNA "null"; degree "4"; dimension "2_2";
chrA02	Undefined	as_event	12933668	12933917	.	-	.	transcript_id "TCONS_00005028,TCONS_00005027"; gene_id "chrA02:12933412-12935035C"; flanks "12933917-,12933668^"; structure "0,1^2-"; splice_chain ",12933775^12933720-"; sources "Undefined,Undefined"; NMorMRNA "null"; degree "4"; dimension "2_2";
chrA02	Undefined	as_event	12937097	12937579	.	-	.	transcript_id "TCONS_00005030,TCONS_00005029"; gene_id "chrA02:12935507-12939903C"; flanks "12937579-,12937097^"; structure "0,1^2-"; splice_chain ",12937302^12937223-"; sources "Undefined,Undefined"; NMorMRNA "null"; degree "4"; dimension "2_2";
chrA02	Undefined	as_event	12942691	12942953	.	-	.	transcript_id "TCONS_00005032,TCONS_00005033"; gene_id "chrA02:12940728-12946984C"; flanks "12942953-,12942691^"; structure "0,1^2-"; splice_chain ",12942878^12942787-"; sources "Undefined,Undefined"; NMorMRNA "null"; degree "4"; dimension "2_2";
chrA02	Undefined	as_event	12941044	12941497	.	-	.	transcript_id "TCONS_00005032,TCONS_00005031"; gene_id "chrA02:12940728-12946984C"; flanks "12941497-,12941044^"; structure "0,1^2-3^4-"; splice_chain ",12941359^12941287-12941228^12941148-"; sources "Undefined,Undefined"; NMorMRNA "null"; degree "4"; dimension "2_2";
chrA02	Undefined	as_event	13032148	13032286	.	-	.	transcript_id "TCONS_00005037,TCONS_00005038"; gene_id "chrA02:13027856-13032574C"; flanks "13032286^,13032148^"; structure "1-,2-"; splice_chain "13032176-,13032175-"; sources "Undefined,Undefined"; NMorMRNA "null"; degree "4"; dimension "2_2";
chrA02	Undefined	as_event	13030161	13030377	.	-	.	transcript_id "TCONS_00005037,TCONS_00005038"; gene_id "chrA02:13027856-13032574C"; flanks "13030377-,13030161^"; structure "0,1^2-"; splice_chain ",13030334^13030249-"; sources "Undefined,Undefined"; NMorMRNA "null"; degree "4"; dimension "2_2";
chrA02	Undefined	as_event	13120400	13120642	.	-	.	transcript_id "TCONS_00005044,TCONS_00005045"; gene_id "chrA02:13120242-13121586C"; flanks "13120642^,13120400^"; structure "1-,2-"; splice_chain "13120485-,13120483-"; sources "Undefined,Undefined"; NMorMRNA "null"; degree "4"; dimension "2_2";
chrA02	Undefined	as_event	13201177	13201415	.	-	.	transcript_id "TCONS_00005046,TCONS_00005047"; gene_id "chrA02:13196889-13201933C"; flanks "13201415-,13201177^"; structure "0,1^2-"; splice_chain ",13201337^13201256-"; sources "Undefined,Undefined"; NMorMRNA "null"; degree "4"; dimension "2_2";
chrA02	Undefined	as_event	13199220	13199668	.	-	.	transcript_id "TCONS_00005046,TCONS_00005047"; gene_id "chrA02:13196889-13201933C"; flanks "13199668-,13199220^"; structure "0,1^2-"; splice_chain ",13199503^13199421-"; sources "Undefined,Undefined"; NMorMRNA "null"; degree "4"; dimension "2_2";
chrA02	Undefined	as_event	13198243	13198503	.	-	.	transcript_id "TCONS_00005046,TCONS_00005047"; gene_id "chrA02:13196889-13201933C"; flanks "13198503-,13198243^"; structure "0,1^2-"; splice_chain ",13198419^13198341-"; sources "Undefined,Undefined"; NMorMRNA "null"; degree "4"; dimension "2_2";
chrA02	Undefined	as_event	13494164	13494361	.	-	.	transcript_id "TCONS_00005052,TCONS_00005053"; gene_id "chrA02:13491784-13495391C"; flanks "13494361^,13494164^"; structure "1-,2-"; splice_chain "13494298-,13494297-"; sources "Undefined,Undefined"; NMorMRNA "null"; degree "4"; dimension "2_2";
chrA02	Undefined	as_event	13491784	13493474	.	-	.	transcript_id "TCONS_00005052,TCONS_00005053"; gene_id "chrA02:13491784-13495391C"; flanks "13493474-,13491784]"; structure "1^3-,2^4-"; splice_chain "13493346^13492148-,13493336^13492138-"; sources "Undefined,Undefined"; NMorMRNA "null"; degree "4"; dimension "2_2";
chrA02	Undefined	as_event	13589613	13590205	.	-	.	transcript_id "TCONS_00005058,TCONS_00005057,TCONS_00005059"; gene_id "chrA02:13589613-13591537C"; flanks "13590205-,13589613]"; structure "0,1^3-,2^4-"; splice_chain ",13590149^13589930-,13590139^13589920-"; sources "Undefined,Undefined,Undefined"; NMorMRNA "null"; degree "9"; dimension "3_3";
chrA02	Undefined	as_event	13922415	13922813	.	-	.	transcript_id "TCONS_00005069,TCONS_00005067"; gene_id "chrA02:13921478-13924218C"; flanks "13922813-,13922415^"; structure "0,1^2-"; splice_chain ",13922737^13922676-"; sources "Undefined,Undefined"; NMorMRNA "null"; degree "4"; dimension "2_2";
chrA02	Undefined	as_event	13922052	13922676	.	-	.	transcript_id "TCONS_00005068,TCONS_00005067"; gene_id "chrA02:13921478-13924218C"; flanks "13922676-,13922052^"; structure "0,1^2-"; splice_chain ",13922415^13922108-"; sources "Undefined,Undefined"; NMorMRNA "null"; degree "4"; dimension "2_2";
chrA02	Undefined	as_event	13922052	13922813	.	-	.	transcript_id "TCONS_00005070,TCONS_00005068,TCONS_00005067,TCONS_00005069"; gene_id "chrA02:13921478-13924218C"; flanks "13922813-,13922052^"; structure "0,1^2-,1^2-3^4-,3^4-"; splice_chain ",13922737^13922676-,13922737^13922676-13922415^13922108-,13922415^13922108-"; sources "Undefined,Undefined,Undefined,Undefined"; NMorMRNA "null"; degree "16"; dimension "4_4";
chrA02	Undefined	as_event	14145856	14146459	.	-	.	transcript_id "TCONS_00005077,TCONS_00005076"; gene_id "chrA02:14145856-14148732C"; flanks "14146459-,14145856]"; structure "0,1^2-"; splice_chain ",14146319^14146224-"; sources "Undefined,Undefined"; NMorMRNA "null"; degree "4"; dimension "2_2";
chrA02	Undefined	as_event	14228907	14229235	.	-	.	transcript_id "TCONS_00005080,TCONS_00005081"; gene_id "chrA02:14228156-14229511C"; flanks "14229235-,14228907^"; structure "0,1^2-"; splice_chain ",14229135^14229063-"; sources "Undefined,Undefined"; NMorMRNA "null"; degree "4"; dimension "2_2";
chrA02	Undefined	as_event	15041674	15042056	.	-	.	transcript_id "TCONS_00005100,TCONS_00005101"; gene_id "chrA02:15040475-15042772C"; flanks "15042056-,15041674^"; structure "0,1^2-"; splice_chain ",15041910^15041888-"; sources "Undefined,Undefined"; NMorMRNA "null"; degree "4"; dimension "2_2";
chrA02	Undefined	as_event	15730880	15731164	.	-	.	transcript_id "TCONS_00005113,TCONS_00005112"; gene_id "chrA02:15730137-15731634C"; flanks "15731164-,15730880^"; structure "0,1^2-"; splice_chain ",15731030^15730958-"; sources "Undefined,Undefined"; NMorMRNA "null"; degree "4"; dimension "2_2";
chrA02	Undefined	as_event	16459249	16459598	.	-	.	transcript_id "TCONS_00005123,TCONS_00005122"; gene_id "chrA02:16457588-16460505C"; flanks "16459598-,16459249^"; structure "1^3-,2^4-"; splice_chain "16459548^16459351-,16459538^16459341-"; sources "Undefined,Undefined"; NMorMRNA "null"; degree "4"; dimension "2_2";
chrA02	Undefined	as_event	16459063	16459249	.	-	.	transcript_id "TCONS_00005123,TCONS_00005122"; gene_id "chrA02:16457588-16460505C"; flanks "16459249^,16459063^"; structure "1-,2-"; splice_chain "16459163-,16459149-"; sources "Undefined,Undefined"; NMorMRNA "null"; degree "4"; dimension "2_2";
chrA02	Undefined	as_event	16458232	16458464	.	-	.	transcript_id "TCONS_00005123,TCONS_00005121/TCONS_00005122"; gene_id "chrA02:16457588-16460505C"; flanks "16458464-,16458232^"; structure "0,1^2-"; splice_chain ",16458373^16458274-"; sources "Undefined,Undefined"; NMorMRNA "null"; degree "4"; dimension "2_2";
chrA02	Undefined	as_event	16679976	16680543	.	-	.	transcript_id "TCONS_00005127,TCONS_00005126"; gene_id "chrA02:16676833-16681450C"; flanks "16680543-,16679976^"; structure "0,1^2-"; splice_chain ",16680314^16680239-"; sources "Undefined,Undefined"; NMorMRNA "null"; degree "4"; dimension "2_2";
chrA02	Undefined	as_event	16764802	16765033	.	-	.	transcript_id "TCONS_00005129,TCONS_00005130"; gene_id "chrA02:16762870-16765242C"; flanks "16765033-,16764802^"; structure "0,1^2-"; splice_chain ",16764966^16764874-"; sources "Undefined,Undefined"; NMorMRNA "null"; degree "4"; dimension "2_2";
chrA02	Undefined	as_event	16765376	16765711	.	-	.	transcript_id "TCONS_00005131,TCONS_00005132"; gene_id "chrA02:16765376-16767758C"; flanks "16765711-,16765376]"; structure "1^3-,2^4-"; splice_chain "16765675^16765513-,16765673^16765511-"; sources "Undefined,Undefined"; NMorMRNA "null"; degree "4"; dimension "2_2";
chrA02	Undefined	as_event	17030534	17031162	.	-	.	transcript_id "TCONS_00005137,TCONS_00005135/TCONS_00005136"; gene_id "chrA02:17012817-17031162C"; flanks "17031162[,17030534-"; structure "1^,2^"; splice_chain "17030905^,17030900^"; sources "Undefined,Undefined"; NMorMRNA "null"; degree "4"; dimension "2_2";
chrA02	Undefined	as_event	17029878	17030534	.	-	.	transcript_id "TCONS_00005135,TCONS_00005136/TCONS_00005137"; gene_id "chrA02:17012817-17031162C"; flanks "17030534-,17029878^"; structure "1^3-,2^4-"; splice_chain "17030310^17029969-,17030300^17029959-"; sources "Undefined,Undefined"; NMorMRNA "null"; degree "4"; dimension "2_2";
chrA02	Undefined	as_event	17029327	17029710	.	-	.	transcript_id "TCONS_00005135/TCONS_00005136,TCONS_00005137"; gene_id "chrA02:17012817-17031162C"; flanks "17029710-,17029327^"; structure "0,1^2-"; splice_chain ",17029576^17029502-"; sources "Undefined,Undefined"; NMorMRNA "null"; degree "4"; dimension "2_2";
chrA02	Undefined	as_event	17765999	17766378	.	-	.	transcript_id "TCONS_00005153,TCONS_00005152"; gene_id "chrA02:17765162-17768028C"; flanks "17766378-,17765999^"; structure "0,1^2-"; splice_chain ",17766205^17766112-"; sources "Undefined,Undefined"; NMorMRNA "null"; degree "4"; dimension "2_2";
chrA02	Undefined	as_event	17941145	17941283	.	-	.	transcript_id "TCONS_00005154,TCONS_00005155"; gene_id "chrA02:17940032-17941776C"; flanks "17941283-,17941145-"; structure "1^,2^"; splice_chain "17941226^,17941219^"; sources "Undefined,Undefined"; NMorMRNA "null"; degree "4"; dimension "2_2";
chrA02	Undefined	as_event	18317629	18317817	.	-	.	transcript_id "TCONS_00005162,TCONS_00005163"; gene_id "chrA02:18316828-18318655C"; flanks "18317817^,18317629^"; structure "1-,2-"; splice_chain "18317738-,18317723-"; sources "Undefined,Undefined"; NMorMRNA "null"; degree "4"; dimension "2_2";
chrA02	Undefined	as_event	18317629	18318029	.	-	.	transcript_id "TCONS_00005164,TCONS_00005162,TCONS_00005163"; gene_id "chrA02:18316828-18318655C"; flanks "18318029-,18317629^"; structure "0,1^2-,1^3-"; splice_chain ",18317817^18317738-,18317817^18317723-"; sources "Undefined,Undefined,Undefined"; NMorMRNA "null"; degree "9"; dimension "3_3";
chrA02	Undefined	as_event	18358047	18358718	.	-	.	transcript_id "TCONS_00005166,TCONS_00005167"; gene_id "chrA02:18357135-18359324C"; flanks "18358718-,18358047^"; structure "1^3-,2^4-5^6-"; splice_chain "18358675^18358334-,18358636^18358295-18358236^18358155-"; sources "Undefined,Undefined"; NMorMRNA "null"; degree "4"; dimension "2_2";
chrA02	Undefined	as_event	18389373	18390025	.	-	.	transcript_id "TCONS_00005169,TCONS_00005168"; gene_id "chrA02:18388810-18390025C"; flanks "18390025[,18389373^"; structure "0,1^2-"; splice_chain ",18389593^18389510-"; sources "Undefined,Undefined"; NMorMRNA "null"; degree "4"; dimension "2_2";
chrA02	Undefined	as_event	18829438	18829697	.	-	.	transcript_id "TCONS_00005181,TCONS_00005182"; gene_id "chrA02:18828804-18831129C"; flanks "18829697-,18829438^"; structure "0,1^2-"; splice_chain ",18829596^18829518-"; sources "Undefined,Undefined"; NMorMRNA "null"; degree "4"; dimension "2_2";
chrA02	Undefined	as_event	18946549	18946658	.	-	.	transcript_id "TCONS_00005186,TCONS_00005187"; gene_id "chrA02:18942698-18947904C"; flanks "18946658^,18946549^"; structure "1-,2-"; splice_chain "18946579-,18946577-"; sources "Undefined,Undefined"; NMorMRNA "null"; degree "4"; dimension "2_2";
chrA02	Undefined	as_event	18945466	18945752	.	-	.	transcript_id "TCONS_00005186,TCONS_00005187"; gene_id "chrA02:18942698-18947904C"; flanks "18945752-,18945466^"; structure "0,1^2-"; splice_chain ",18945645^18945557-"; sources "Undefined,Undefined"; NMorMRNA "null"; degree "4"; dimension "2_2";
chrA02	Undefined	as_event	18943985	18944264	.	-	.	transcript_id "TCONS_00005186,TCONS_00005187"; gene_id "chrA02:18942698-18947904C"; flanks "18944264-,18943985^"; structure "0,1^2-"; splice_chain ",18944136^18944053-"; sources "Undefined,Undefined"; NMorMRNA "null"; degree "4"; dimension "2_2";
chrA02	Undefined	as_event	19040865	19041340	.	-	.	transcript_id "TCONS_00005191,TCONS_00005190"; gene_id "chrA02:19039811-19041340C"; flanks "19041340[,19040865^"; structure "0,1^2-"; splice_chain ",19041127^19040988-"; sources "Undefined,Undefined"; NMorMRNA "null"; degree "4"; dimension "2_2";
chrA02	Undefined	as_event	19212195	19212951	.	-	.	transcript_id "TCONS_00005195,TCONS_00005196"; gene_id "chrA02:19212195-19214832C"; flanks "19212951-,19212195]"; structure "0,1^2-"; splice_chain ",19212899^19212767-"; sources "Undefined,Undefined"; NMorMRNA "null"; degree "4"; dimension "2_2";
chrA02	Undefined	as_event	19299973	19300110	.	-	.	transcript_id "TCONS_00005198,TCONS_00005197"; gene_id "chrA02:19299054-19300498C"; flanks "19300110^,19299973^"; structure "1-,2-"; splice_chain "19300032-,19300031-"; sources "Undefined,Undefined"; NMorMRNA "null"; degree "4"; dimension "2_2";
chrA02	Undefined	as_event	19571524	19571675	.	-	.	transcript_id "TCONS_00005207,TCONS_00005206"; gene_id "chrA02:19570843-19572887C"; flanks "19571675-,19571524-"; structure "1^,2^"; splice_chain "19571600^,19571598^"; sources "Undefined,Undefined"; NMorMRNA "null"; degree "4"; dimension "2_2";
chrA02	Undefined	as_event	19638431	19638692	.	-	.	transcript_id "TCONS_00005210,TCONS_00005209"; gene_id "chrA02:19633933-19640057C"; flanks "19638692-,19638431^"; structure "0,1^2-"; splice_chain ",19638594^19638495-"; sources "Undefined,Undefined"; NMorMRNA "null"; degree "4"; dimension "2_2";
chrA02	Undefined	as_event	19952012	19952241	.	-	.	transcript_id "TCONS_00005223,TCONS_00005224"; gene_id "chrA02:19950967-19953565C"; flanks "19952241-,19952012^"; structure "1^3-,2^4-"; splice_chain "19952183^19952098-,19952173^19952088-"; sources "Undefined,Undefined"; NMorMRNA "null"; degree "4"; dimension "2_2";
chrA02	Undefined	as_event	20057518	20057666	.	-	.	transcript_id "TCONS_00005228,TCONS_00005229"; gene_id "chrA02:20056413-20061068C"; flanks "20057666^,20057518^"; structure "1-,2-"; splice_chain "20057556-,20057552-"; sources "Undefined,Undefined"; NMorMRNA "null"; degree "4"; dimension "2_2";
chrA02	Undefined	as_event	20104815	20105184	.	-	.	transcript_id "TCONS_00005233/TCONS_00005234,TCONS_00005235"; gene_id "chrA02:20103517-20105679C"; flanks "20105184-,20104815^"; structure "0,1^2-"; splice_chain ",20105066^20104997-"; sources "Undefined,Undefined"; NMorMRNA "null"; degree "4"; dimension "2_2";
chrA02	Undefined	as_event	20297415	20297790	.	-	.	transcript_id "TCONS_00005237,TCONS_00005236"; gene_id "chrA02:20295489-20300863C"; flanks "20297790-,20297415-"; structure "1^,2^"; splice_chain "20297514^,20297512^"; sources "Undefined,Undefined"; NMorMRNA "null"; degree "4"; dimension "2_2";
chrA02	Undefined	as_event	20795048	20795579	.	-	.	transcript_id "TCONS_00005254,TCONS_00005255"; gene_id "chrA02:20795048-20797145C"; flanks "20795579-,20795048]"; structure "1^3-,2^4-"; splice_chain "20795419^20795319-,20795409^20795309-"; sources "Undefined,Undefined"; NMorMRNA "null"; degree "4"; dimension "2_2";
chrA02	Undefined	as_event	20829255	20830180	.	-	.	transcript_id "TCONS_00005256,TCONS_00005257"; gene_id "chrA02:20827815-20830180C"; flanks "20830180[,20829255^"; structure "0,1^2-"; splice_chain ",20829582^20829344-"; sources "Undefined,Undefined"; NMorMRNA "null"; degree "4"; dimension "2_2";
chrA02	Undefined	as_event	20827815	20828296	.	-	.	transcript_id "TCONS_00005257,TCONS_00005256"; gene_id "chrA02:20827815-20830180C"; flanks "20828296-,20827815]"; structure "0,1^2-"; splice_chain ",20827894^20827824-"; sources "Undefined,Undefined"; NMorMRNA "null"; degree "4"; dimension "2_2";
chrA02	Undefined	as_event	20913265	20913577	.	-	.	transcript_id "TCONS_00005259,TCONS_00005260"; gene_id "chrA02:20913265-20916038C"; flanks "20913577^,20913265]"; structure "1-,2-"; splice_chain "20913438-,20913417-"; sources "Undefined,Undefined"; NMorMRNA "null"; degree "4"; dimension "2_2";
chrA02	Undefined	as_event	21414539	21415369	.	-	.	transcript_id "TCONS_00005283,TCONS_00005282"; gene_id "chrA02:21414539-21415369C"; flanks "21415369[,21414539]"; structure "0,1^2-"; splice_chain ",21415224^21414780-"; sources "Undefined,Undefined"; NMorMRNA "null"; degree "4"; dimension "2_2";
chrA02	Undefined	as_event	21579731	21580082	.	-	.	transcript_id "TCONS_00005291/TCONS_00005293,TCONS_00005290/TCONS_00005292"; gene_id "chrA02:21578594-21580380C"; flanks "21580082-,21579731-"; structure "1^,2^"; splice_chain "21579950^,21579948^"; sources "Undefined,Undefined"; NMorMRNA "null"; degree "4"; dimension "2_2";
chrA02	Undefined	as_event	21579460	21579656	.	-	.	transcript_id "TCONS_00005293,TCONS_00005291"; gene_id "chrA02:21578594-21580380C"; flanks "21579656^,21579460-"; structure "0,1-2^"; splice_chain ",21579586-21579535^"; sources "Undefined,Undefined"; NMorMRNA "null"; degree "4"; dimension "2_2";
chrA02	Undefined	as_event	21579364	21579731	.	-	.	transcript_id "TCONS_00005290/TCONS_00005292,TCONS_00005291,TCONS_00005293"; gene_id "chrA02:21578594-21580380C"; flanks "21579731-,21579364^"; structure "0,1^2-3^4-,1^4-"; splice_chain ",21579656^21579586-21579535^21579460-,21579656^21579460-"; sources "Undefined,Undefined,Undefined"; NMorMRNA "null"; degree "9"; dimension "3_3";
chrA02	Undefined	as_event	21579078	21579288	.	-	.	transcript_id "TCONS_00005292/TCONS_00005293,TCONS_00005289,TCONS_00005290/TCONS_00005291"; gene_id "chrA02:21578594-21580380C"; flanks "21579288-,21579078^"; structure "0,1^3-,2^4-"; splice_chain ",21579286^21579209-,21579243^21579166-"; sources "Undefined,Undefined,Undefined"; NMorMRNA "null"; degree "9"; dimension "3_3";
chrA02	Undefined	as_event	21647410	21647763	.	-	.	transcript_id "TCONS_00005298,TCONS_00005297"; gene_id "chrA02:21641765-21648022C"; flanks "21647763-,21647410^"; structure "0,1^2-"; splice_chain ",21647578^21647499-"; sources "Undefined,Undefined"; NMorMRNA "null"; degree "4"; dimension "2_2";
[truncated: 17,753 more rows]
