# Supplementary material for: Differences in Alternative Splicing between Yellow and Black-Seeded Rapeseed
Source: Plants (Basel). 2020 Jul 31;9(8):977. doi: 10.3390/plants9080977 (PMC7465011; doi:10.3390/plants9080977)
Supplement: Supplementary file 1 [file plants-09-00977-s001.zip › Supplementary Materials/Table S2/SRR5591723.combined_sorted.gtf_astalavista.gtf]

chrA01	Undefined	as_event	96289	96463	.	+	.	transcript_id "TCONS_00000010,TCONS_00000009"; gene_id "chrA01:96023-96832W"; flanks "96289-,96463^"; structure "0,1^2-"; splice_chain ",96333^96421-"; sources "Undefined,Undefined"; NMorMRNA "null"; degree "4"; dimension "2_2";
chrA01	Undefined	as_event	244872	245123	.	+	.	transcript_id "TCONS_00000017,TCONS_00000016"; gene_id "chrA01:242862-249439W"; flanks "244872^,245123^"; structure "1-,2-"; splice_chain "245023-,245039-"; sources "Undefined,Undefined"; NMorMRNA "null"; degree "4"; dimension "2_2";
chrA01	Undefined	as_event	263325	263707	.	+	.	transcript_id "TCONS_00000023,TCONS_00000024/TCONS_00000025"; gene_id "chrA01:263325-264240W"; flanks "263325[,263707^"; structure "0,1^2-"; splice_chain ",263468^263593-"; sources "Undefined,Undefined"; NMorMRNA "null"; degree "4"; dimension "2_2";
chrA01	Undefined	as_event	263791	263994	.	+	.	transcript_id "TCONS_00000025,TCONS_00000023/TCONS_00000024"; gene_id "chrA01:263325-264240W"; flanks "263791-,263994]"; structure "0,1^2-"; splice_chain ",263851^263926-"; sources "Undefined,Undefined"; NMorMRNA "null"; degree "4"; dimension "2_2";
chrA01	Undefined	as_event	354322	354565	.	+	.	transcript_id "TCONS_00000031,TCONS_00000029/TCONS_00000030"; gene_id "chrA01:353072-359824W"; flanks "354322-,354565^"; structure "0,1^2-"; splice_chain ",354357^354525-"; sources "Undefined,Undefined"; NMorMRNA "null"; degree "4"; dimension "2_2";
chrA01	Undefined	as_event	354565	354879	.	+	.	transcript_id "TCONS_00000031,TCONS_00000029/TCONS_00000030"; gene_id "chrA01:353072-359824W"; flanks "354565^,354879^"; structure "1-,2-"; splice_chain "354675-,354778-"; sources "Undefined,Undefined"; NMorMRNA "null"; degree "4"; dimension "2_2";
chrA01	Undefined	as_event	354952	355282	.	+	.	transcript_id "TCONS_00000030/TCONS_00000031,TCONS_00000029"; gene_id "chrA01:353072-359824W"; flanks "354952-,355282^"; structure "0,1^2-"; splice_chain ",355031^355113-"; sources "Undefined,Undefined"; NMorMRNA "null"; degree "4"; dimension "2_2";
chrA01	Undefined	as_event	359641	359808	.	+	.	transcript_id "TCONS_00000031,TCONS_00000030"; gene_id "chrA01:353072-359824W"; flanks "359641-,359808-"; structure "1^,2^"; splice_chain "359727^,359730^"; sources "Undefined,Undefined"; NMorMRNA "null"; degree "4"; dimension "2_2";
chrA01	Undefined	as_event	465543	465794	.	+	.	transcript_id "TCONS_00000040,TCONS_00000041"; gene_id "chrA01:464354-466004W"; flanks "465543-,465794^"; structure "0,1^2-"; splice_chain ",465622^465697-"; sources "Undefined,Undefined"; NMorMRNA "null"; degree "4"; dimension "2_2";
chrA01	Undefined	as_event	499111	499735	.	+	.	transcript_id "TCONS_00000045,TCONS_00000046"; gene_id "chrA01:499111-501331W"; flanks "499111[,499735^"; structure "1^3-,2^4-"; splice_chain "499476^499621-,499481^499626-"; sources "Undefined,Undefined"; NMorMRNA "null"; degree "4"; dimension "2_2";
chrA01	Undefined	as_event	500879	501331	.	+	.	transcript_id "TCONS_00000045,TCONS_00000046"; gene_id "chrA01:499111-501331W"; flanks "500879-,501331]"; structure "1^3-,2^4-"; splice_chain "500919^501037-,500921^501039-"; sources "Undefined,Undefined"; NMorMRNA "null"; degree "4"; dimension "2_2";
chrA01	Undefined	as_event	512560	512986	.	+	.	transcript_id "TCONS_00000047,TCONS_00000049"; gene_id "chrA01:511799-513590W"; flanks "512560-,512986^"; structure "0,1^2-"; splice_chain ",512818^512910-"; sources "Undefined,Undefined"; NMorMRNA "null"; degree "4"; dimension "2_2";
chrA01	Undefined	as_event	548396	548713	.	+	.	transcript_id "TCONS_00000054,TCONS_00000055"; gene_id "chrA01:547589-551176W"; flanks "548396-,548713^"; structure "1^3-,2^4-"; splice_chain "548532^548608-,548561^548637-"; sources "Undefined,Undefined"; NMorMRNA "null"; degree "4"; dimension "2_2";
chrA01	Undefined	as_event	550056	550322	.	+	.	transcript_id "TCONS_00000054/TCONS_00000055,TCONS_00000056"; gene_id "chrA01:547589-551176W"; flanks "550056-,550322^"; structure "0,1^2-"; splice_chain ",550118^550204-"; sources "Undefined,Undefined"; NMorMRNA "null"; degree "4"; dimension "2_2";
chrA01	Undefined	as_event	562249	562850	.	+	.	transcript_id "TCONS_00000057,TCONS_00000058"; gene_id "chrA01:562249-563592W"; flanks "562249[,562850^"; structure "0,1^2-"; splice_chain ",562336^562724-"; sources "Undefined,Undefined"; NMorMRNA "null"; degree "4"; dimension "2_2";
chrA01	Undefined	as_event	563289	563487	.	+	.	transcript_id "TCONS_00000057,TCONS_00000058"; gene_id "chrA01:562249-563592W"; flanks "563289-,563487-"; structure "1^,2^"; splice_chain "563405^,563406^"; sources "Undefined,Undefined"; NMorMRNA "null"; degree "4"; dimension "2_2";
chrA01	Undefined	as_event	620880	622118	.	+	.	transcript_id "TCONS_00000064,TCONS_00000065"; gene_id "chrA01:620880-622118W"; flanks "620880[,622118]"; structure "0,1^2-"; splice_chain ",621690^621988-"; sources "Undefined,Undefined"; NMorMRNA "null"; degree "4"; dimension "2_2";
chrA01	Undefined	as_event	631231	631660	.	+	.	transcript_id "TCONS_00000067,TCONS_00000066"; gene_id "chrA01:630741-632396W"; flanks "631231-,631660^"; structure "0,1^2-"; splice_chain ",631329^631416-"; sources "Undefined,Undefined"; NMorMRNA "null"; degree "4"; dimension "2_2";
chrA01	Undefined	as_event	658898	659171	.	+	.	transcript_id "TCONS_00000071,TCONS_00000072/TCONS_00000073"; gene_id "chrA01:658182-661236W"; flanks "658898-,659171^"; structure "0,1^2-"; splice_chain ",658972^659106-"; sources "Undefined,Undefined"; NMorMRNA "null"; degree "4"; dimension "2_2";
chrA01	Undefined	as_event	660798	661109	.	+	.	transcript_id "TCONS_00000071/TCONS_00000073,TCONS_00000072"; gene_id "chrA01:658182-661236W"; flanks "660798-,661109-"; structure "1^,2^"; splice_chain "660982^,660987^"; sources "Undefined,Undefined"; NMorMRNA "null"; degree "4"; dimension "2_2";
chrA01	Undefined	as_event	702590	702779	.	+	.	transcript_id "TCONS_00000076/TCONS_00000077,TCONS_00000078"; gene_id "chrA01:700587-704862W"; flanks "702590-,702779-"; structure "1^,2^"; splice_chain "702699^,702701^"; sources "Undefined,Undefined"; NMorMRNA "null"; degree "4"; dimension "2_2";
chrA01	Undefined	as_event	703160	703360	.	+	.	transcript_id "TCONS_00000077/TCONS_00000078,TCONS_00000076"; gene_id "chrA01:700587-704862W"; flanks "703160-,703360-"; structure "1^,2^"; splice_chain "703273^,703274^"; sources "Undefined,Undefined"; NMorMRNA "null"; degree "4"; dimension "2_2";
chrA01	Undefined	as_event	713624	713774	.	+	.	transcript_id "TCONS_00000081,TCONS_00000080"; gene_id "chrA01:711158-714968W"; flanks "713624-,713774-"; structure "1^,2^"; splice_chain "713675^,713676^"; sources "Undefined,Undefined"; NMorMRNA "null"; degree "4"; dimension "2_2";
chrA01	Undefined	as_event	733827	734174	.	+	.	transcript_id "TCONS_00000082/TCONS_00000083,TCONS_00000084"; gene_id "chrA01:733269-735947W"; flanks "733827^,734174^"; structure "1-,2-"; splice_chain "734007-,734055-"; sources "Undefined,Undefined"; NMorMRNA "null"; degree "4"; dimension "2_2";
chrA01	Undefined	as_event	810619	810828	.	+	.	transcript_id "TCONS_00000089,TCONS_00000090"; gene_id "chrA01:809490-826550W"; flanks "810619^,810828^"; structure "1-,2-"; splice_chain "810703-,810753-"; sources "Undefined,Undefined"; NMorMRNA "null"; degree "4"; dimension "2_2";
chrA01	Undefined	as_event	817332	817797	.	+	.	transcript_id "TCONS_00000090,TCONS_00000089"; gene_id "chrA01:809490-826550W"; flanks "817332-,817797^"; structure "0,1^2-"; splice_chain ",817481^817576-"; sources "Undefined,Undefined"; NMorMRNA "null"; degree "4"; dimension "2_2";
chrA01	Undefined	as_event	824740	825158	.	+	.	transcript_id "TCONS_00000089,TCONS_00000090"; gene_id "chrA01:809490-826550W"; flanks "824740^,825158^"; structure "1-,2-"; splice_chain "824880-,824884-"; sources "Undefined,Undefined"; NMorMRNA "null"; degree "4"; dimension "2_2";
chrA01	Undefined	as_event	925745	926117	.	+	.	transcript_id "TCONS_00000106,TCONS_00000105"; gene_id "chrA01:924692-927289W"; flanks "925745^,926117^"; structure "1-,2-"; splice_chain "925832-,926048-"; sources "Undefined,Undefined"; NMorMRNA "null"; degree "4"; dimension "2_2";
chrA01	Undefined	as_event	1026904	1027100	.	+	.	transcript_id "TCONS_00000116,TCONS_00000115"; gene_id "chrA01:1025762-1028155W"; flanks "1026904^,1027100^"; structure "1-,2-"; splice_chain "1026971-,1026972-"; sources "Undefined,Undefined"; NMorMRNA "null"; degree "4"; dimension "2_2";
chrA01	Undefined	as_event	1041796	1042061	.	+	.	transcript_id "TCONS_00000118,TCONS_00000119"; gene_id "chrA01:1041567-1045084W"; flanks "1041796^,1042061^"; structure "1-,2-"; splice_chain "1041919-,1041955-"; sources "Undefined,Undefined"; NMorMRNA "null"; degree "4"; dimension "2_2";
chrA01	Undefined	as_event	1042974	1044425	.	+	.	transcript_id "TCONS_00000118,TCONS_00000119"; gene_id "chrA01:1041567-1045084W"; flanks "1042974-,1044425^"; structure "1^3-,2^4-"; splice_chain "1043917^1044238-,1043919^1044240-"; sources "Undefined,Undefined"; NMorMRNA "null"; degree "4"; dimension "2_2";
chrA01	Undefined	as_event	1179430	1179896	.	+	.	transcript_id "TCONS_00000131,TCONS_00000132"; gene_id "chrA01:1174520-1180920W"; flanks "1179430-,1179896^"; structure "0,1^2-"; splice_chain ",1179651^1179735-"; sources "Undefined,Undefined"; NMorMRNA "null"; degree "4"; dimension "2_2";
chrA01	Undefined	as_event	1206026	1206391	.	+	.	transcript_id "TCONS_00000138,TCONS_00000139"; gene_id "chrA01:1204357-1207263W"; flanks "1206026-,1206391^"; structure "1^3-,2^4-"; splice_chain "1206118^1206343-,1206140^1206365-"; sources "Undefined,Undefined"; NMorMRNA "null"; degree "4"; dimension "2_2";
chrA01	Undefined	as_event	1260383	1260543	.	+	.	transcript_id "TCONS_00000144,TCONS_00000142"; gene_id "chrA01:1259664-1262135W"; flanks "1260383^,1260543^"; structure "1-,2-"; splice_chain "1260473-,1260474-"; sources "Undefined,Undefined"; NMorMRNA "null"; degree "4"; dimension "2_2";
chrA01	Undefined	as_event	1260474	1260642	.	+	.	transcript_id "TCONS_00000142,TCONS_00000143"; gene_id "chrA01:1259664-1262135W"; flanks "1260474-,1260642-"; structure "1^,2^"; splice_chain "1260543^,1260544^"; sources "Undefined,Undefined"; NMorMRNA "null"; degree "4"; dimension "2_2";
chrA01	Undefined	as_event	1260383	1260642	.	+	.	transcript_id "TCONS_00000144,TCONS_00000142,TCONS_00000143"; gene_id "chrA01:1259664-1262135W"; flanks "1260383^,1260642-"; structure "1-3^,2-3^,2-4^"; splice_chain "1260473-1260543^,1260474-1260543^,1260474-1260544^"; sources "Undefined,Undefined,Undefined"; NMorMRNA "null"; degree "9"; dimension "3_3";
chrA01	Undefined	as_event	1260793	1261156	.	+	.	transcript_id "TCONS_00000143,TCONS_00000142/TCONS_00000144"; gene_id "chrA01:1259664-1262135W"; flanks "1260793^,1261156^"; structure "1-,2-"; splice_chain "1261053-,1261055-"; sources "Undefined,Undefined"; NMorMRNA "null"; degree "4"; dimension "2_2";
chrA01	Undefined	as_event	1261655	1261965	.	+	.	transcript_id "TCONS_00000142/TCONS_00000144,TCONS_00000143"; gene_id "chrA01:1259664-1262135W"; flanks "1261655-,1261965^"; structure "0,1^2-"; splice_chain ",1261810^1261891-"; sources "Undefined,Undefined"; NMorMRNA "null"; degree "4"; dimension "2_2";
chrA01	Undefined	as_event	1295693	1295982	.	+	.	transcript_id "TCONS_00000147,TCONS_00000148"; gene_id "chrA01:1295375-1298318W"; flanks "1295693-,1295982^"; structure "1^5-,2^3-4^6-"; splice_chain "1295725^1295937-,1295773^1295798-1295861^1295939-"; sources "Undefined,Undefined"; NMorMRNA "null"; degree "4"; dimension "2_2";
chrA01	Undefined	as_event	1316724	1317043	.	+	.	transcript_id "TCONS_00000150,TCONS_00000151"; gene_id "chrA01:1316307-1319345W"; flanks "1316724-,1317043^"; structure "0,1^2-"; splice_chain ",1316892^1316979-"; sources "Undefined,Undefined"; NMorMRNA "null"; degree "4"; dimension "2_2";
chrA01	Undefined	as_event	1490084	1490214	.	+	.	transcript_id "TCONS_00000168,TCONS_00000169"; gene_id "chrA01:1489332-1490214W"; flanks "1490084^,1490214]"; structure "1-,2-"; splice_chain "1490173-,1490203-"; sources "Undefined,Undefined"; NMorMRNA "null"; degree "4"; dimension "2_2";
chrA01	Undefined	as_event	1602992	1603237	.	+	.	transcript_id "TCONS_00000181,TCONS_00000180"; gene_id "chrA01:1601317-1605134W"; flanks "1602992-,1603237^"; structure "0,1^2-"; splice_chain ",1603044^1603123-"; sources "Undefined,Undefined"; NMorMRNA "null"; degree "4"; dimension "2_2";
chrA01	Undefined	as_event	1625219	1625662	.	+	.	transcript_id "TCONS_00000184,TCONS_00000185"; gene_id "chrA01:1622842-1626050W"; flanks "1625219-,1625662^"; structure "0,1^2-"; splice_chain ",1625446^1625521-"; sources "Undefined,Undefined"; NMorMRNA "null"; degree "4"; dimension "2_2";
chrA01	Undefined	as_event	1648071	1648368	.	+	.	transcript_id "TCONS_00000191,TCONS_00000192"; gene_id "chrA01:1647604-1649261W"; flanks "1648071-,1648368^"; structure "0,1^2-"; splice_chain ",1648203^1648297-"; sources "Undefined,Undefined"; NMorMRNA "null"; degree "4"; dimension "2_2";
chrA01	Undefined	as_event	1685631	1686851	.	+	.	transcript_id "TCONS_00000202,TCONS_00000203"; gene_id "chrA01:1685556-1693633W"; flanks "1685631^,1686851^"; structure "1-,2-"; splice_chain "1685985-,1686035-"; sources "Undefined,Undefined"; NMorMRNA "null"; degree "4"; dimension "2_2";
chrA01	Undefined	as_event	1689972	1690191	.	+	.	transcript_id "TCONS_00000203,TCONS_00000202"; gene_id "chrA01:1685556-1693633W"; flanks "1689972-,1690191-"; structure "1^,2^"; splice_chain "1690095^,1690096^"; sources "Undefined,Undefined"; NMorMRNA "null"; degree "4"; dimension "2_2";
chrA01	Undefined	as_event	1698373	1699381	.	+	.	transcript_id "TCONS_00000205,TCONS_00000204"; gene_id "chrA01:1698373-1703702W"; flanks "1698373[,1699381^"; structure "0,1^2-"; splice_chain ",1699066^1699159-"; sources "Undefined,Undefined"; NMorMRNA "null"; degree "4"; dimension "2_2";
chrA01	Undefined	as_event	1700822	1701095	.	+	.	transcript_id "TCONS_00000205,TCONS_00000206"; gene_id "chrA01:1698373-1703702W"; flanks "1700822-,1701095^"; structure "0,1^2-"; splice_chain ",1700920^1701007-"; sources "Undefined,Undefined"; NMorMRNA "null"; degree "4"; dimension "2_2";
chrA01	Undefined	as_event	1701365	1701766	.	+	.	transcript_id "TCONS_00000205,TCONS_00000206"; gene_id "chrA01:1698373-1703702W"; flanks "1701365-,1701766^"; structure "0,1^2-"; splice_chain ",1701535^1701614-"; sources "Undefined,Undefined"; NMorMRNA "null"; degree "4"; dimension "2_2";
chrA01	Undefined	as_event	1710133	1710479	.	+	.	transcript_id "TCONS_00000208,TCONS_00000207"; gene_id "chrA01:1704334-1713931W"; flanks "1710133^,1710479^"; structure "1-,2-"; splice_chain "1710419-,1710422-"; sources "Undefined,Undefined"; NMorMRNA "null"; degree "4"; dimension "2_2";
chrA01	Undefined	as_event	1749096	1749455	.	+	.	transcript_id "TCONS_00000213,TCONS_00000215"; gene_id "chrA01:1746580-1749641W"; flanks "1749096-,1749455]"; structure "0,1^2-"; splice_chain ",1749158^1749235-"; sources "Undefined,Undefined"; NMorMRNA "null"; degree "4"; dimension "2_2";
chrA01	Undefined	as_event	1788161	1788916	.	+	.	transcript_id "TCONS_00000217,TCONS_00000218"; gene_id "chrA01:1786307-1791222W"; flanks "1788161-,1788916^"; structure "0,1^2-3^4-5^6-"; splice_chain ",1788238^1788318-1788418^1788512-1788707^1788791-"; sources "Undefined,Undefined"; NMorMRNA "null"; degree "4"; dimension "2_2";
chrA01	Undefined	as_event	1789643	1790006	.	+	.	transcript_id "TCONS_00000217,TCONS_00000218"; gene_id "chrA01:1786307-1791222W"; flanks "1789643-,1790006^"; structure "0,1^2-"; splice_chain ",1789831^1789929-"; sources "Undefined,Undefined"; NMorMRNA "null"; degree "4"; dimension "2_2";
chrA01	Undefined	as_event	1790087	1790394	.	+	.	transcript_id "TCONS_00000217,TCONS_00000218"; gene_id "chrA01:1786307-1791222W"; flanks "1790087-,1790394^"; structure "0,1^2-"; splice_chain ",1790212^1790296-"; sources "Undefined,Undefined"; NMorMRNA "null"; degree "4"; dimension "2_2";
chrA01	Undefined	as_event	1790394	1790612	.	+	.	transcript_id "TCONS_00000217,TCONS_00000218"; gene_id "chrA01:1786307-1791222W"; flanks "1790394^,1790612^"; structure "1-,2-"; splice_chain "1790493-,1790495-"; sources "Undefined,Undefined"; NMorMRNA "null"; degree "4"; dimension "2_2";
chrA01	Undefined	as_event	1831200	1831715	.	+	.	transcript_id "TCONS_00000219,TCONS_00000220"; gene_id "chrA01:1829676-1832213W"; flanks "1831200-,1831715^"; structure "1^3-,2^4-"; splice_chain "1831409^1831509-,1831410^1831510-"; sources "Undefined,Undefined"; NMorMRNA "null"; degree "4"; dimension "2_2";
chrA01	Undefined	as_event	1992388	1993084	.	+	.	transcript_id "TCONS_00000229,TCONS_00000228"; gene_id "chrA01:1991206-1994650W"; flanks "1992388-,1993084^"; structure "1^3-,2^4-"; splice_chain "1992831^1992897-,1992866^1992932-"; sources "Undefined,Undefined"; NMorMRNA "null"; degree "4"; dimension "2_2";
chrA01	Undefined	as_event	2054710	2055791	.	+	.	transcript_id "TCONS_00000231,TCONS_00000232"; gene_id "chrA01:2054258-2055791W"; flanks "2054710-,2055791]"; structure "0,1^2-"; splice_chain ",2054880^2054986-"; sources "Undefined,Undefined"; NMorMRNA "null"; degree "4"; dimension "2_2";
chrA01	Undefined	as_event	2108974	2109289	.	+	.	transcript_id "TCONS_00000238/TCONS_00000239,TCONS_00000240"; gene_id "chrA01:2107627-2110752W"; flanks "2108974-,2109289^"; structure "0,1^2-"; splice_chain ",2109091^2109177-"; sources "Undefined,Undefined"; NMorMRNA "null"; degree "4"; dimension "2_2";
chrA01	Undefined	as_event	2109515	2109700	.	+	.	transcript_id "TCONS_00000238,TCONS_00000240"; gene_id "chrA01:2107627-2110752W"; flanks "2109515^,2109700^"; structure "1-,2-"; splice_chain "2109595-,2109596-"; sources "Undefined,Undefined"; NMorMRNA "null"; degree "4"; dimension "2_2";
chrA01	Undefined	as_event	2109515	2109788	.	+	.	transcript_id "TCONS_00000239,TCONS_00000238,TCONS_00000240"; gene_id "chrA01:2107627-2110752W"; flanks "2109515^,2109788-"; structure "1-5^,2-4^,3-4^"; splice_chain "2109594-2109701^,2109595-2109700^,2109596-2109700^"; sources "Undefined,Undefined,Undefined"; NMorMRNA "null"; degree "9"; dimension "3_3";
chrA01	Undefined	as_event	2109788	2109968	.	+	.	transcript_id "TCONS_00000239/TCONS_00000240,TCONS_00000238"; gene_id "chrA01:2107627-2110752W"; flanks "2109788-,2109968-"; structure "1^,2^"; splice_chain "2109874^,2109876^"; sources "Undefined,Undefined"; NMorMRNA "null"; degree "4"; dimension "2_2";
chrA01	Undefined	as_event	2405889	2406140	.	+	.	transcript_id "TCONS_00000269,TCONS_00000270"; gene_id "chrA01:2405182-2407503W"; flanks "2405889-,2406140^"; structure "0,1^2-"; splice_chain ",2405977^2406055-"; sources "Undefined,Undefined"; NMorMRNA "null"; degree "4"; dimension "2_2";
chrA01	Undefined	as_event	2639906	2640322	.	+	.	transcript_id "TCONS_00000286/TCONS_00000288,TCONS_00000287"; gene_id "chrA01:2638769-2641137W"; flanks "2639906-,2640322^"; structure "0,1^2-"; splice_chain ",2640049^2640143-"; sources "Undefined,Undefined"; NMorMRNA "null"; degree "4"; dimension "2_2";
chrA01	Undefined	as_event	2640863	2641019	.	+	.	transcript_id "TCONS_00000287,TCONS_00000288"; gene_id "chrA01:2638769-2641137W"; flanks "2640863^,2641019^"; structure "1-,2-"; splice_chain "2640931-,2640933-"; sources "Undefined,Undefined"; NMorMRNA "null"; degree "4"; dimension "2_2";
chrA01	Undefined	as_event	2640750	2641019	.	+	.	transcript_id "TCONS_00000286,TCONS_00000287,TCONS_00000288"; gene_id "chrA01:2638769-2641137W"; flanks "2640750-,2641019^"; structure "0,1^2-,1^3-"; splice_chain ",2640863^2640931-,2640863^2640933-"; sources "Undefined,Undefined,Undefined"; NMorMRNA "null"; degree "9"; dimension "3_3";
chrA01	Undefined	as_event	2712138	2712606	.	+	.	transcript_id "TCONS_00000289,TCONS_00000290"; gene_id "chrA01:2711237-2712924W"; flanks "2712138-,2712606^"; structure "0,1^2-"; splice_chain ",2712307^2712391-"; sources "Undefined,Undefined"; NMorMRNA "null"; degree "4"; dimension "2_2";
chrA01	Undefined	as_event	2783470	2783949	.	+	.	transcript_id "TCONS_00000294,TCONS_00000293"; gene_id "chrA01:2781994-2783949W"; flanks "2783470-,2783949]"; structure "0,1^2-"; splice_chain ",2783634^2783693-"; sources "Undefined,Undefined"; NMorMRNA "null"; degree "4"; dimension "2_2";
chrA01	Undefined	as_event	2890901	2891217	.	+	.	transcript_id "TCONS_00000304,TCONS_00000305"; gene_id "chrA01:2888775-2891486W"; flanks "2890901-,2891217^"; structure "0,1^2-"; splice_chain ",2890961^2891030-"; sources "Undefined,Undefined"; NMorMRNA "null"; degree "4"; dimension "2_2";
chrA01	Undefined	as_event	2896842	2897262	.	+	.	transcript_id "TCONS_00000306,TCONS_00000307"; gene_id "chrA01:2894489-2897585W"; flanks "2896842-,2897262^"; structure "1^3-,2^4-"; splice_chain "2896987^2897086-,2896989^2897088-"; sources "Undefined,Undefined"; NMorMRNA "null"; degree "4"; dimension "2_2";
chrA01	Undefined	as_event	3096117	3097795	.	+	.	transcript_id "TCONS_00000325/TCONS_00000327,TCONS_00000326"; gene_id "chrA01:3095649-3099817W"; flanks "3096117-,3097795^"; structure "1^3-,2^4-"; splice_chain "3096882^3097494-,3096884^3097496-"; sources "Undefined,Undefined"; NMorMRNA "null"; degree "4"; dimension "2_2";
chrA01	Undefined	as_event	3114387	3114556	.	+	.	transcript_id "TCONS_00000328,TCONS_00000329/TCONS_00000330"; gene_id "chrA01:3112365-3115401W"; flanks "3114387^,3114556^"; structure "1-,2-"; splice_chain "3114465-,3114479-"; sources "Undefined,Undefined"; NMorMRNA "null"; degree "4"; dimension "2_2";
chrA01	Undefined	as_event	3114556	3114726	.	+	.	transcript_id "TCONS_00000329,TCONS_00000328/TCONS_00000330"; gene_id "chrA01:3112365-3115401W"; flanks "3114556^,3114726^"; structure "1-,2-"; splice_chain "3114638-,3114639-"; sources "Undefined,Undefined"; NMorMRNA "null"; degree "4"; dimension "2_2";
chrA01	Undefined	as_event	3346267	3346496	.	+	.	transcript_id "TCONS_00000350,TCONS_00000349"; gene_id "chrA01:3343771-3352101W"; flanks "3346267-,3346496^"; structure "0,1^2-"; splice_chain ",3346336^3346426-"; sources "Undefined,Undefined"; NMorMRNA "null"; degree "4"; dimension "2_2";
chrA01	Undefined	as_event	3347378	3347653	.	+	.	transcript_id "TCONS_00000349,TCONS_00000350"; gene_id "chrA01:3343771-3352101W"; flanks "3347378-,3347653^"; structure "0,1^2-"; splice_chain ",3347460^3347545-"; sources "Undefined,Undefined"; NMorMRNA "null"; degree "4"; dimension "2_2";
chrA01	Undefined	as_event	3347982	3348206	.	+	.	transcript_id "TCONS_00000349,TCONS_00000350"; gene_id "chrA01:3343771-3352101W"; flanks "3347982-,3348206^"; structure "0,1^2-"; splice_chain ",3348024^3348123-"; sources "Undefined,Undefined"; NMorMRNA "null"; degree "4"; dimension "2_2";
chrA01	Undefined	as_event	3348862	3349083	.	+	.	transcript_id "TCONS_00000350,TCONS_00000349"; gene_id "chrA01:3343771-3352101W"; flanks "3348862^,3349083^"; structure "1-,2-"; splice_chain "3348967-,3348973-"; sources "Undefined,Undefined"; NMorMRNA "null"; degree "4"; dimension "2_2";
chrA01	Undefined	as_event	3354602	3354865	.	+	.	transcript_id "TCONS_00000351,TCONS_00000352"; gene_id "chrA01:3353638-3356240W"; flanks "3354602^,3354865^"; structure "1-,2-"; splice_chain "3354801-,3354807-"; sources "Undefined,Undefined"; NMorMRNA "null"; degree "4"; dimension "2_2";
chrA01	Undefined	as_event	3370703	3370835	.	+	.	transcript_id "TCONS_00000357,TCONS_00000356"; gene_id "chrA01:3369020-3370849W"; flanks "3370703-,3370835-"; structure "1^,2^"; splice_chain "3370748^,3370749^"; sources "Undefined,Undefined"; NMorMRNA "null"; degree "4"; dimension "2_2";
chrA01	Undefined	as_event	3467082	3467655	.	+	.	transcript_id "TCONS_00000368,TCONS_00000367"; gene_id "chrA01:3466546-3470579W"; flanks "3467082-,3467655-"; structure "1^,2^"; splice_chain "3467185^,3467186^"; sources "Undefined,Undefined"; NMorMRNA "null"; degree "4"; dimension "2_2";
chrA01	Undefined	as_event	3467947	3468346	.	+	.	transcript_id "TCONS_00000367,TCONS_00000368"; gene_id "chrA01:3466546-3470579W"; flanks "3467947-,3468346^"; structure "0,1^2-"; splice_chain ",3468084^3468181-"; sources "Undefined,Undefined"; NMorMRNA "null"; degree "4"; dimension "2_2";
chrA01	Undefined	as_event	3472104	3474061	.	+	.	transcript_id "TCONS_00000370,TCONS_00000369"; gene_id "chrA01:3472104-3474061W"; flanks "3472104[,3474061]"; structure "1^3-,2^4-"; splice_chain "3472536^3473023-,3472537^3473024-"; sources "Undefined,Undefined"; NMorMRNA "null"; degree "4"; dimension "2_2";
chrA01	Undefined	as_event	3770250	3770499	.	+	.	transcript_id "TCONS_00000378,TCONS_00000377"; gene_id "chrA01:3769413-3770831W"; flanks "3770250^,3770499^"; structure "1-,2-"; splice_chain "3770358-,3770367-"; sources "Undefined,Undefined"; NMorMRNA "null"; degree "4"; dimension "2_2";
chrA01	Undefined	as_event	4012110	4012656	.	+	.	transcript_id "TCONS_00000391,TCONS_00000390"; gene_id "chrA01:4012081-4014094W"; flanks "4012110^,4012656^"; structure "1-,2-"; splice_chain "4012469-,4012470-"; sources "Undefined,Undefined"; NMorMRNA "null"; degree "4"; dimension "2_2";
chrA01	Undefined	as_event	4012887	4013252	.	+	.	transcript_id "TCONS_00000391,TCONS_00000390"; gene_id "chrA01:4012081-4014094W"; flanks "4012887-,4013252^"; structure "0,1^2-"; splice_chain ",4013003^4013082-"; sources "Undefined,Undefined"; NMorMRNA "null"; degree "4"; dimension "2_2";
chrA01	Undefined	as_event	4029521	4029846	.	+	.	transcript_id "TCONS_00000394,TCONS_00000395"; gene_id "chrA01:4027319-4032851W"; flanks "4029521-,4029846^"; structure "0,1^2-"; splice_chain ",4029595^4029688-"; sources "Undefined,Undefined"; NMorMRNA "null"; degree "4"; dimension "2_2";
chrA01	Undefined	as_event	4101369	4102227	.	+	.	transcript_id "TCONS_00000399,TCONS_00000400"; gene_id "chrA01:4101293-4103190W"; flanks "4101369^,4102227^"; structure "1-4^6-,2-3^5-"; splice_chain "4101471-4101681^4101758-,4101564-4101680^4101757-"; sources "Undefined,Undefined"; NMorMRNA "null"; degree "4"; dimension "2_2";
chrA01	Undefined	as_event	4142803	4143096	.	+	.	transcript_id "TCONS_00000401,TCONS_00000402"; gene_id "chrA01:4142224-4143690W"; flanks "4142803-,4143096^"; structure "0,1^2-"; splice_chain ",4142942^4143022-"; sources "Undefined,Undefined"; NMorMRNA "null"; degree "4"; dimension "2_2";
chrA01	Undefined	as_event	4193161	4193488	.	+	.	transcript_id "TCONS_00000405,TCONS_00000406"; gene_id "chrA01:4192070-4194451W"; flanks "4193161-,4193488^"; structure "0,1^2-"; splice_chain ",4193269^4193350-"; sources "Undefined,Undefined"; NMorMRNA "null"; degree "4"; dimension "2_2";
chrA01	Undefined	as_event	4193571	4193726	.	+	.	transcript_id "TCONS_00000405,TCONS_00000406"; gene_id "chrA01:4192070-4194451W"; flanks "4193571-,4193726^"; structure "0,1^2-"; splice_chain ",4193628^4193709-"; sources "Undefined,Undefined"; NMorMRNA "null"; degree "4"; dimension "2_2";
chrA01	Undefined	as_event	4346627	4346878	.	+	.	transcript_id "TCONS_00000413,TCONS_00000414"; gene_id "chrA01:4345864-4349394W"; flanks "4346627-,4346878^"; structure "0,1^2-"; splice_chain ",4346670^4346764-"; sources "Undefined,Undefined"; NMorMRNA "null"; degree "4"; dimension "2_2";
chrA01	Undefined	as_event	4390557	4390827	.	+	.	transcript_id "TCONS_00000419,TCONS_00000418"; gene_id "chrA01:4387604-4400192W"; flanks "4390557-,4390827^"; structure "0,1^2-"; splice_chain ",4390627^4390710-"; sources "Undefined,Undefined"; NMorMRNA "null"; degree "4"; dimension "2_2";
chrA01	Undefined	as_event	4391319	4391464	.	+	.	transcript_id "TCONS_00000419,TCONS_00000418"; gene_id "chrA01:4387604-4400192W"; flanks "4391319^,4391464^"; structure "1-,2-"; splice_chain "4391411-,4391412-"; sources "Undefined,Undefined"; NMorMRNA "null"; degree "4"; dimension "2_2";
chrA01	Undefined	as_event	4456935	4457797	.	+	.	transcript_id "TCONS_00000423,TCONS_00000422"; gene_id "chrA01:4455804-4457797W"; flanks "4456935-,4457797]"; structure "1^3-,2^4-"; splice_chain "4457097^4457184-,4457107^4457194-"; sources "Undefined,Undefined"; NMorMRNA "null"; degree "4"; dimension "2_2";
chrA01	Undefined	as_event	4460159	4460718	.	+	.	transcript_id "TCONS_00000424,TCONS_00000425"; gene_id "chrA01:4458754-4461133W"; flanks "4460159-,4460718^"; structure "1^3-,2^4-"; splice_chain "4460377^4460452-,4460380^4460455-"; sources "Undefined,Undefined"; NMorMRNA "null"; degree "4"; dimension "2_2";
chrA01	Undefined	as_event	4460922	4461133	.	+	.	transcript_id "TCONS_00000424,TCONS_00000425"; gene_id "chrA01:4458754-4461133W"; flanks "4460922-,4461133]"; structure "1^3-,2^4-"; splice_chain "4461018^4461091-,4461019^4461092-"; sources "Undefined,Undefined"; NMorMRNA "null"; degree "4"; dimension "2_2";
chrA01	Undefined	as_event	4576564	4576762	.	+	.	transcript_id "TCONS_00000430,TCONS_00000429/TCONS_00000431"; gene_id "chrA01:4574690-4578335W"; flanks "4576564^,4576762^"; structure "1-,2-"; splice_chain "4576675-,4576676-"; sources "Undefined,Undefined"; NMorMRNA "null"; degree "4"; dimension "2_2";
chrA01	Undefined	as_event	4577044	4577408	.	+	.	transcript_id "TCONS_00000431,TCONS_00000429"; gene_id "chrA01:4574690-4578335W"; flanks "4577044-,4577408^"; structure "0,1^2-"; splice_chain ",4577145^4577226-"; sources "Undefined,Undefined"; NMorMRNA "null"; degree "4"; dimension "2_2";
chrA01	Undefined	as_event	4577226	4577684	.	+	.	transcript_id "TCONS_00000429,TCONS_00000430"; gene_id "chrA01:4574690-4578335W"; flanks "4577226-,4577684^"; structure "1^3-,2^4-"; splice_chain "4577408^4577492-,4577418^4577502-"; sources "Undefined,Undefined"; NMorMRNA "null"; degree "4"; dimension "2_2";
chrA01	Undefined	as_event	4577044	4577684	.	+	.	transcript_id "TCONS_00000429,TCONS_00000430,TCONS_00000431"; gene_id "chrA01:4574690-4578335W"; flanks "4577044-,4577684^"; structure "1^2-3^5-,1^2-4^6-,3^5-"; splice_chain "4577145^4577226-4577408^4577492-,4577145^4577226-4577418^4577502-,4577408^4577492-"; sources "Undefined,Undefined,Undefined"; NMorMRNA "null"; degree "9"; dimension "3_3";
chrA01	Undefined	as_event	4680389	4680586	.	+	.	transcript_id "TCONS_00000440,TCONS_00000441"; gene_id "chrA01:4679033-4681819W"; flanks "4680389-,4680586^"; structure "0,1^2-"; splice_chain ",4680463^4680530-"; sources "Undefined,Undefined"; NMorMRNA "null"; degree "4"; dimension "2_2";
chrA01	Undefined	as_event	4792394	4792655	.	+	.	transcript_id "TCONS_00000449/TCONS_00000450,TCONS_00000451"; gene_id "chrA01:4791375-4794218W"; flanks "4792394-,4792655^"; structure "0,1^2-"; splice_chain ",4792489^4792570-"; sources "Undefined,Undefined"; NMorMRNA "null"; degree "4"; dimension "2_2";
chrA01	Undefined	as_event	4792945	4793092	.	+	.	transcript_id "TCONS_00000449/TCONS_00000451,TCONS_00000450"; gene_id "chrA01:4791375-4794218W"; flanks "4792945-,4793092-"; structure "1^,2^"; splice_chain "4793024^,4793025^"; sources "Undefined,Undefined"; NMorMRNA "null"; degree "4"; dimension "2_2";
chrA01	Undefined	as_event	4793623	4793866	.	+	.	transcript_id "TCONS_00000450/TCONS_00000451,TCONS_00000449"; gene_id "chrA01:4791375-4794218W"; flanks "4793623-,4793866-"; structure "1^,2^"; splice_chain "4793744^,4793746^"; sources "Undefined,Undefined"; NMorMRNA "null"; degree "4"; dimension "2_2";
chrA01	Undefined	as_event	4798867	4799624	.	+	.	transcript_id "TCONS_00000452,TCONS_00000453"; gene_id "chrA01:4798780-4803534W"; flanks "4798867^,4799624^"; structure "1-,2-"; splice_chain "4799384-,4799390-"; sources "Undefined,Undefined"; NMorMRNA "null"; degree "4"; dimension "2_2";
chrA01	Undefined	as_event	4802905	4803031	.	+	.	transcript_id "TCONS_00000453,TCONS_00000452"; gene_id "chrA01:4798780-4803534W"; flanks "4802905^,4803031^"; structure "1-,2-"; splice_chain "4802981-,4802990-"; sources "Undefined,Undefined"; NMorMRNA "null"; degree "4"; dimension "2_2";
chrA01	Undefined	as_event	4830412	4830633	.	+	.	transcript_id "TCONS_00000455,TCONS_00000456"; gene_id "chrA01:4829960-4834199W"; flanks "4830412-,4830633-"; structure "1^,2^"; splice_chain "4830531^,4830532^"; sources "Undefined,Undefined"; NMorMRNA "null"; degree "4"; dimension "2_2";
chrA01	Undefined	as_event	4832018	4832347	.	+	.	transcript_id "TCONS_00000455,TCONS_00000456"; gene_id "chrA01:4829960-4834199W"; flanks "4832018-,4832347^"; structure "0,1^2-"; splice_chain ",4832143^4832211-"; sources "Undefined,Undefined"; NMorMRNA "null"; degree "4"; dimension "2_2";
chrA01	Undefined	as_event	4833145	4833438	.	+	.	transcript_id "TCONS_00000456,TCONS_00000455"; gene_id "chrA01:4829960-4834199W"; flanks "4833145-,4833438^"; structure "1^3-,2^4-"; splice_chain "4833236^4833393-,4833249^4833395-"; sources "Undefined,Undefined"; NMorMRNA "null"; degree "4"; dimension "2_2";
chrA01	Undefined	as_event	4833516	4833660	.	+	.	transcript_id "TCONS_00000455,TCONS_00000456"; gene_id "chrA01:4829960-4834199W"; flanks "4833516-,4833660-"; structure "1^,2^"; splice_chain "4833585^,4833586^"; sources "Undefined,Undefined"; NMorMRNA "null"; degree "4"; dimension "2_2";
chrA01	Undefined	as_event	4868327	4870430	.	+	.	transcript_id "TCONS_00000458,TCONS_00000457"; gene_id "chrA01:4867586-4870430W"; flanks "4868327-,4870430]"; structure "0,1^2-"; splice_chain ",4868667^4868770-"; sources "Undefined,Undefined"; NMorMRNA "null"; degree "4"; dimension "2_2";
chrA01	Undefined	as_event	5011869	5012312	.	+	.	transcript_id "TCONS_00000472,TCONS_00000473"; gene_id "chrA01:5008884-5016021W"; flanks "5011869^,5012312^"; structure "1-,2-"; splice_chain "5012053-,5012062-"; sources "Undefined,Undefined"; NMorMRNA "null"; degree "4"; dimension "2_2";
chrA01	Undefined	as_event	5013067	5013645	.	+	.	transcript_id "TCONS_00000472,TCONS_00000473"; gene_id "chrA01:5008884-5016021W"; flanks "5013067-,5013645-"; structure "1^,2^"; splice_chain "5013441^,5013449^"; sources "Undefined,Undefined"; NMorMRNA "null"; degree "4"; dimension "2_2";
chrA01	Undefined	as_event	5029083	5029640	.	+	.	transcript_id "TCONS_00000477,TCONS_00000476"; gene_id "chrA01:5029012-5030482W"; flanks "5029083^,5029640^"; structure "1-,2-"; splice_chain "5029356-,5029390-"; sources "Undefined,Undefined"; NMorMRNA "null"; degree "4"; dimension "2_2";
chrA01	Undefined	as_event	5029941	5030436	.	+	.	transcript_id "TCONS_00000476,TCONS_00000477"; gene_id "chrA01:5029012-5030482W"; flanks "5029941-,5030436-"; structure "1^,2^"; splice_chain "5030022^,5030026^"; sources "Undefined,Undefined"; NMorMRNA "null"; degree "4"; dimension "2_2";
chrA01	Undefined	as_event	5036475	5036755	.	+	.	transcript_id "TCONS_00000480,TCONS_00000481"; gene_id "chrA01:5033230-5037032W"; flanks "5036475^,5036755^"; structure "1-,2-"; splice_chain "5036620-,5036621-"; sources "Undefined,Undefined"; NMorMRNA "null"; degree "4"; dimension "2_2";
chrA01	Undefined	as_event	5168948	5169285	.	+	.	transcript_id "TCONS_00000486,TCONS_00000485"; gene_id "chrA01:5166051-5169285W"; flanks "5168948-,5169285]"; structure "0,1^2-"; splice_chain ",5169001^5169105-"; sources "Undefined,Undefined"; NMorMRNA "null"; degree "4"; dimension "2_2";
chrA01	Undefined	as_event	5235044	5235623	.	+	.	transcript_id "TCONS_00000493,TCONS_00000494"; gene_id "chrA01:5233004-5236822W"; flanks "5235044-,5235623^"; structure "0,1^2-"; splice_chain ",5235461^5235546-"; sources "Undefined,Undefined"; NMorMRNA "null"; degree "4"; dimension "2_2";
chrA01	Undefined	as_event	5237180	5237897	.	+	.	transcript_id "TCONS_00000495,TCONS_00000496"; gene_id "chrA01:5237180-5239343W"; flanks "5237180[,5237897^"; structure "0,1^2-"; splice_chain ",5237530^5237596-"; sources "Undefined,Undefined"; NMorMRNA "null"; degree "4"; dimension "2_2";
chrA01	Undefined	as_event	5273168	5273520	.	+	.	transcript_id "TCONS_00000499,TCONS_00000498"; gene_id "chrA01:5270020-5274647W"; flanks "5273168-,5273520-"; structure "1^,2^"; splice_chain "5273434^,5273435^"; sources "Undefined,Undefined"; NMorMRNA "null"; degree "4"; dimension "2_2";
chrA01	Undefined	as_event	5273679	5273810	.	+	.	transcript_id "TCONS_00000499,TCONS_00000498"; gene_id "chrA01:5270020-5274647W"; flanks "5273679-,5273810-"; structure "1^,2^"; splice_chain "5273727^,5273728^"; sources "Undefined,Undefined"; NMorMRNA "null"; degree "4"; dimension "2_2";
chrA01	Undefined	as_event	5288582	5288780	.	+	.	transcript_id "TCONS_00000503/TCONS_00000504,TCONS_00000505"; gene_id "chrA01:5288021-5289663W"; flanks "5288582^,5288780^"; structure "1-,2-"; splice_chain "5288661-,5288670-"; sources "Undefined,Undefined"; NMorMRNA "null"; degree "4"; dimension "2_2";
chrA01	Undefined	as_event	5289335	5289484	.	+	.	transcript_id "TCONS_00000503/TCONS_00000505,TCONS_00000504"; gene_id "chrA01:5288021-5289663W"; flanks "5289335^,5289484^"; structure "1-,2-"; splice_chain "5289410-,5289413-"; sources "Undefined,Undefined"; NMorMRNA "null"; degree "4"; dimension "2_2";
chrA01	Undefined	as_event	5291076	5291249	.	+	.	transcript_id "TCONS_00000508,TCONS_00000506/TCONS_00000507"; gene_id "chrA01:5290622-5296260W"; flanks "5291076^,5291249^"; structure "1-,2-"; splice_chain "5291176-,5291178-"; sources "Undefined,Undefined"; NMorMRNA "null"; degree "4"; dimension "2_2";
chrA01	Undefined	as_event	5291249	5291681	.	+	.	transcript_id "TCONS_00000506/TCONS_00000508,TCONS_00000507"; gene_id "chrA01:5290622-5296260W"; flanks "5291249^,5291681^"; structure "1-,2-"; splice_chain "5291643-,5291646-"; sources "Undefined,Undefined"; NMorMRNA "null"; degree "4"; dimension "2_2";
chrA01	Undefined	as_event	5418037	5418255	.	+	.	transcript_id "TCONS_00000518,TCONS_00000517"; gene_id "chrA01:5417945-5421973W"; flanks "5418037^,5418255^"; structure "1-,2-"; splice_chain "5418162-,5418163-"; sources "Undefined,Undefined"; NMorMRNA "null"; degree "4"; dimension "2_2";
chrA01	Undefined	as_event	5418255	5419570	.	+	.	transcript_id "TCONS_00000517,TCONS_00000518"; gene_id "chrA01:5417945-5421973W"; flanks "5418255^,5419570-"; structure "1-4^,2-3^"; splice_chain "5418368-5419480^,5418407-5419479^"; sources "Undefined,Undefined"; NMorMRNA "null"; degree "4"; dimension "2_2";
chrA01	Undefined	as_event	5468275	5469959	.	+	.	transcript_id "TCONS_00000523,TCONS_00000521,TCONS_00000522"; gene_id "chrA01:5468275-5472104W"; flanks "5468275[,5469959^"; structure "1^4-,2^5-,3^6-"; splice_chain "5469637^5469718-,5469639^5469720-,5469680^5469761-"; sources "Undefined,Undefined,Undefined"; NMorMRNA "null"; degree "9"; dimension "3_3";
chrA01	Undefined	as_event	5637867	5638171	.	+	.	transcript_id "TCONS_00000537,TCONS_00000538"; gene_id "chrA01:5636993-5638847W"; flanks "5637867-,5638171^"; structure "0,1^2-"; splice_chain ",5637932^5638017-"; sources "Undefined,Undefined"; NMorMRNA "null"; degree "4"; dimension "2_2";
chrA01	Undefined	as_event	5638431	5638749	.	+	.	transcript_id "TCONS_00000537,TCONS_00000538"; gene_id "chrA01:5636993-5638847W"; flanks "5638431-,5638749^"; structure "0,1^2-"; splice_chain ",5638582^5638666-"; sources "Undefined,Undefined"; NMorMRNA "null"; degree "4"; dimension "2_2";
chrA01	Undefined	as_event	5787641	5788088	.	+	.	transcript_id "TCONS_00000549/TCONS_00000550,TCONS_00000548"; gene_id "chrA01:5784034-5789565W"; flanks "5787641-,5788088^"; structure "0,1^2-"; splice_chain ",5787841^5787914-"; sources "Undefined,Undefined"; NMorMRNA "null"; degree "4"; dimension "2_2";
chrA01	Undefined	as_event	5814693	5815061	.	+	.	transcript_id "TCONS_00000551,TCONS_00000552"; gene_id "chrA01:5811871-5817203W"; flanks "5814693^,5815061^"; structure "1-,2-"; splice_chain "5814941-,5814995-"; sources "Undefined,Undefined"; NMorMRNA "null"; degree "4"; dimension "2_2";
chrA01	Undefined	as_event	5887618	5887920	.	+	.	transcript_id "TCONS_00000557,TCONS_00000558"; gene_id "chrA01:5885610-5888040W"; flanks "5887618-,5887920^"; structure "0,1^2-"; splice_chain ",5887745^5887821-"; sources "Undefined,Undefined"; NMorMRNA "null"; degree "4"; dimension "2_2";
chrA01	Undefined	as_event	6064392	6064809	.	+	.	transcript_id "TCONS_00000566,TCONS_00000565"; gene_id "chrA01:6064264-6066030W"; flanks "6064392^,6064809^"; structure "1-,2-"; splice_chain "6064639-,6064711-"; sources "Undefined,Undefined"; NMorMRNA "null"; degree "4"; dimension "2_2";
chrA01	Undefined	as_event	6096299	6096519	.	+	.	transcript_id "TCONS_00000571,TCONS_00000572"; gene_id "chrA01:6095136-6096837W"; flanks "6096299-,6096519^"; structure "0,1^2-"; splice_chain ",6096360^6096461-"; sources "Undefined,Undefined"; NMorMRNA "null"; degree "4"; dimension "2_2";
chrA01	Undefined	as_event	6175123	6175501	.	+	.	transcript_id "TCONS_00000574,TCONS_00000575"; gene_id "chrA01:6173076-6175501W"; flanks "6175123-,6175501]"; structure "0,1^2-"; splice_chain ",6175180^6175263-"; sources "Undefined,Undefined"; NMorMRNA "null"; degree "4"; dimension "2_2";
chrA01	Undefined	as_event	6352414	6352950	.	+	.	transcript_id "TCONS_00000586,TCONS_00000585"; gene_id "chrA01:6352414-6356408W"; flanks "6352414[,6352950^"; structure "0,1^2-"; splice_chain ",6352680^6352850-"; sources "Undefined,Undefined"; NMorMRNA "null"; degree "4"; dimension "2_2";
chrA01	Undefined	as_event	6355386	6356083	.	+	.	transcript_id "TCONS_00000586,TCONS_00000585"; gene_id "chrA01:6352414-6356408W"; flanks "6355386-,6356083-"; structure "1^,2^"; splice_chain "6355449^,6355451^"; sources "Undefined,Undefined"; NMorMRNA "null"; degree "4"; dimension "2_2";
chrA01	Undefined	as_event	6594292	6594777	.	+	.	transcript_id "TCONS_00000592,TCONS_00000593"; gene_id "chrA01:6592517-6595400W"; flanks "6594292^,6594777^"; structure "1-4^6-,2-3^5-"; splice_chain "6594375-6594449^6594532-,6594378-6594448^6594531-"; sources "Undefined,Undefined"; NMorMRNA "null"; degree "4"; dimension "2_2";
chrA01	Undefined	as_event	6878777	6880011	.	+	.	transcript_id "TCONS_00000605,TCONS_00000604"; gene_id "chrA01:6877992-6880681W"; flanks "6878777-,6880011^"; structure "0,1^2-"; splice_chain ",6878925^6879966-"; sources "Undefined,Undefined"; NMorMRNA "null"; degree "4"; dimension "2_2";
chrA01	Undefined	as_event	6892056	6892688	.	+	.	transcript_id "TCONS_00000608,TCONS_00000607"; gene_id "chrA01:6888484-6892688W"; flanks "6892056-,6892688]"; structure "1^2-3^5-,4^6-"; splice_chain "6892414^6892478-6892590^6892666-,6892601^6892677-"; sources "Undefined,Undefined"; NMorMRNA "null"; degree "4"; dimension "2_2";
chrA01	Undefined	as_event	6945612	6946198	.	+	.	transcript_id "TCONS_00000611,TCONS_00000612"; gene_id "chrA01:6945151-6947470W"; flanks "6945612-,6946198^"; structure "0,1^2-3^4-"; splice_chain ",6945848^6945914-6945960^6946080-"; sources "Undefined,Undefined"; NMorMRNA "null"; degree "4"; dimension "2_2";
chrA01	Undefined	as_event	7038030	7038504	.	+	.	transcript_id "TCONS_00000623,TCONS_00000622"; gene_id "chrA01:7037266-7039125W"; flanks "7038030^,7038504^"; structure "1-,2-"; splice_chain "7038227-,7038253-"; sources "Undefined,Undefined"; NMorMRNA "null"; degree "4"; dimension "2_2";
chrA01	Undefined	as_event	7038593	7039125	.	+	.	transcript_id "TCONS_00000623,TCONS_00000622"; gene_id "chrA01:7037266-7039125W"; flanks "7038593-,7039125]"; structure "1^3-,2^4-"; splice_chain "7038704^7038800-,7038708^7038804-"; sources "Undefined,Undefined"; NMorMRNA "null"; degree "4"; dimension "2_2";
chrA01	Undefined	as_event	7112919	7113881	.	+	.	transcript_id "TCONS_00000630,TCONS_00000631"; gene_id "chrA01:7111366-7113881W"; flanks "7112919-,7113881]"; structure "1^3-,2^4-"; splice_chain "7113152^7113236-,7113162^7113246-"; sources "Undefined,Undefined"; NMorMRNA "null"; degree "4"; dimension "2_2";
chrA01	Undefined	as_event	7131550	7131908	.	+	.	transcript_id "TCONS_00000633,TCONS_00000632"; gene_id "chrA01:7130813-7137290W"; flanks "7131550^,7131908^"; structure "1-,2-"; splice_chain "7131825-,7131828-"; sources "Undefined,Undefined"; NMorMRNA "null"; degree "4"; dimension "2_2";
chrA01	Undefined	as_event	7192130	7192526	.	+	.	transcript_id "TCONS_00000636,TCONS_00000637"; gene_id "chrA01:7192130-7192951W"; flanks "7192130[,7192526-"; structure "1^,2^"; splice_chain "7192323^,7192328^"; sources "Undefined,Undefined"; NMorMRNA "null"; degree "4"; dimension "2_2";
chrA01	Undefined	as_event	7218915	7219167	.	+	.	transcript_id "TCONS_00000640,TCONS_00000641"; gene_id "chrA01:7218204-7220215W"; flanks "7218915-,7219167^"; structure "0,1^2-"; splice_chain ",7218990^7219088-"; sources "Undefined,Undefined"; NMorMRNA "null"; degree "4"; dimension "2_2";
chrA01	Undefined	as_event	7218204	7219743	.	+	.	transcript_id "TCONS_00000639,TCONS_00000641,TCONS_00000640"; gene_id "chrA01:7218204-7220215W"; flanks "7218204[,7219743^"; structure "0,1^2-3^4-5^6-7^8-,1^2-3^4-7^8-"; splice_chain ",7218490^7218690-7218816^7218915-7218990^7219088-7219167^7219271-,7218490^7218690-7218816^7218915-7219167^7219271-"; sources "Undefined,Undefined,Undefined"; NMorMRNA "null"; degree "9"; dimension "3_3";
chrA01	Undefined	as_event	7235057	7235360	.	+	.	transcript_id "TCONS_00000644,TCONS_00000645"; gene_id "chrA01:7233828-7235494W"; flanks "7235057-,7235360^"; structure "0,1^2-"; splice_chain ",7235185^7235268-"; sources "Undefined,Undefined"; NMorMRNA "null"; degree "4"; dimension "2_2";
chrA01	Undefined	as_event	7247458	7247805	.	+	.	transcript_id "TCONS_00000650,TCONS_00000649"; gene_id "chrA01:7247160-7248965W"; flanks "7247458-,7247805^"; structure "1^3-,2^4-"; splice_chain "7247614^7247712-,7247616^7247714-"; sources "Undefined,Undefined"; NMorMRNA "null"; degree "4"; dimension "2_2";
chrA01	Undefined	as_event	7247714	7248965	.	+	.	transcript_id "TCONS_00000649,TCONS_00000651"; gene_id "chrA01:7247160-7248965W"; flanks "7247714-,7248965]"; structure "1^3-,2^4-"; splice_chain "7247805^7248439-,7247808^7248442-"; sources "Undefined,Undefined"; NMorMRNA "null"; degree "4"; dimension "2_2";
chrA01	Undefined	as_event	7247458	7248965	.	+	.	transcript_id "TCONS_00000650,TCONS_00000649,TCONS_00000651"; gene_id "chrA01:7247160-7248965W"; flanks "7247458-,7248965]"; structure "1^3-5^7-,2^4-5^7-,2^4-6^8-"; splice_chain "7247614^7247712-7247805^7248439-,7247616^7247714-7247805^7248439-,7247616^7247714-7247808^7248442-"; sources "Undefined,Undefined,Undefined"; NMorMRNA "null"; degree "9"; dimension "3_3";
chrA01	Undefined	as_event	7362331	7362858	.	+	.	transcript_id "TCONS_00000665,TCONS_00000663/TCONS_00000664"; gene_id "chrA01:7361325-7365287W"; flanks "7362331^,7362858-"; structure "0,1-2^"; splice_chain ",7362678-7362764^"; sources "Undefined,Undefined"; NMorMRNA "null"; degree "4"; dimension "2_2";
chrA01	Undefined	as_event	7362858	7363172	.	+	.	transcript_id "TCONS_00000664,TCONS_00000663/TCONS_00000665"; gene_id "chrA01:7361325-7365287W"; flanks "7362858-,7363172-"; structure "1^,2^"; splice_chain "7362933^,7362979^"; sources "Undefined,Undefined"; NMorMRNA "null"; degree "4"; dimension "2_2";
chrA01	Undefined	as_event	7363172	7363476	.	+	.	transcript_id "TCONS_00000664/TCONS_00000665,TCONS_00000663"; gene_id "chrA01:7361325-7365287W"; flanks "7363172-,7363476^"; structure "0,1^2-"; splice_chain ",7363268^7363371-"; sources "Undefined,Undefined"; NMorMRNA "null"; degree "4"; dimension "2_2";
chrA01	Undefined	as_event	7369348	7370307	.	+	.	transcript_id "TCONS_00000666,TCONS_00000667"; gene_id "chrA01:7368213-7371151W"; flanks "7369348-,7370307^"; structure "0,1^2-"; splice_chain ",7369483^7369572-"; sources "Undefined,Undefined"; NMorMRNA "null"; degree "4"; dimension "2_2";
chrA01	Undefined	as_event	7370389	7370543	.	+	.	transcript_id "TCONS_00000667,TCONS_00000666"; gene_id "chrA01:7368213-7371151W"; flanks "7370389-,7370543-"; structure "1^,2^"; splice_chain "7370467^,7370469^"; sources "Undefined,Undefined"; NMorMRNA "null"; degree "4"; dimension "2_2";
chrA01	Undefined	as_event	7452967	7453827	.	+	.	transcript_id "TCONS_00000672,TCONS_00000674"; gene_id "chrA01:7452355-7455078W"; flanks "7452967-,7453827-"; structure "1^,2^"; splice_chain "7453077^,7453668^"; sources "Undefined,Undefined"; NMorMRNA "null"; degree "4"; dimension "2_2";
chrA01	Undefined	as_event	7452967	7453939	.	+	.	transcript_id "TCONS_00000673,TCONS_00000672,TCONS_00000674"; gene_id "chrA01:7452355-7455078W"; flanks "7452967-,7453939^"; structure "0,1^3-,2^3-"; splice_chain ",7453077^7453827-,7453668^7453827-"; sources "Undefined,Undefined,Undefined"; NMorMRNA "null"; degree "9"; dimension "3_3";
chrA01	Undefined	as_event	7502739	7503052	.	+	.	transcript_id "TCONS_00000678,TCONS_00000677"; gene_id "chrA01:7502428-7504566W"; flanks "7502739-,7503052^"; structure "1^3-,2^4-"; splice_chain "7502755^7502783-,7502777^7502805-"; sources "Undefined,Undefined"; NMorMRNA "null"; degree "4"; dimension "2_2";
chrA01	Undefined	as_event	7951795	7951973	.	+	.	transcript_id "TCONS_00000696,TCONS_00000695"; gene_id "chrA01:7950980-7952711W"; flanks "7951795-,7951973-"; structure "1^,2^"; splice_chain "7951872^,7951873^"; sources "Undefined,Undefined"; NMorMRNA "null"; degree "4"; dimension "2_2";
chrA01	Undefined	as_event	8015453	8015830	.	+	.	transcript_id "TCONS_00000702,TCONS_00000701/TCONS_00000703"; gene_id "chrA01:8012938-8019062W"; flanks "8015453-,8015830^"; structure "0,1^2-"; splice_chain ",8015647^8015747-"; sources "Undefined,Undefined"; NMorMRNA "null"; degree "4"; dimension "2_2";
chrA01	Undefined	as_event	8016256	8016494	.	+	.	transcript_id "TCONS_00000703,TCONS_00000701/TCONS_00000702"; gene_id "chrA01:8012938-8019062W"; flanks "8016256-,8016494^"; structure "0,1^2-"; splice_chain ",8016349^8016422-"; sources "Undefined,Undefined"; NMorMRNA "null"; degree "4"; dimension "2_2";
chrA01	Undefined	as_event	8100375	8100923	.	+	.	transcript_id "TCONS_00000709,TCONS_00000708"; gene_id "chrA01:8100375-8101976W"; flanks "8100375[,8100923^"; structure "1^3-,2^4-"; splice_chain "8100602^8100859-,8100604^8100861-"; sources "Undefined,Undefined"; NMorMRNA "null"; degree "4"; dimension "2_2";
chrA01	Undefined	as_event	8109033	8109357	.	+	.	transcript_id "TCONS_00000712,TCONS_00000710,TCONS_00000711/TCONS_00000713"; gene_id "chrA01:8104762-8109357W"; flanks "8109033-,8109357]"; structure "1^5-,2^4-,3^6-"; splice_chain "8109053^8109202-,8109125^8109196-,8109140^8109211-"; sources "Undefined,Undefined,Undefined"; NMorMRNA "null"; degree "9"; dimension "3_3";
chrA01	Undefined	as_event	8122916	8123269	.	+	.	transcript_id "TCONS_00000715,TCONS_00000714"; gene_id "chrA01:8122737-8126653W"; flanks "8122916^,8123269^"; structure "1-,2-"; splice_chain "8123051-,8123133-"; sources "Undefined,Undefined"; NMorMRNA "null"; degree "4"; dimension "2_2";
chrA01	Undefined	as_event	8123903	8124183	.	+	.	transcript_id "TCONS_00000715,TCONS_00000714"; gene_id "chrA01:8122737-8126653W"; flanks "8123903-,8124183^"; structure "0,1^2-"; splice_chain ",8124074^8124145-"; sources "Undefined,Undefined"; NMorMRNA "null"; degree "4"; dimension "2_2";
chrA01	Undefined	as_event	8166357	8167580	.	+	.	transcript_id "TCONS_00000719,TCONS_00000717"; gene_id "chrA01:8165917-8168098W"; flanks "8166357-,8167580^"; structure "1^3-,2^4-"; splice_chain "8166754^8167091-,8166764^8167101-"; sources "Undefined,Undefined"; NMorMRNA "null"; degree "4"; dimension "2_2";
chrA01	Undefined	as_event	8253535	8254565	.	+	.	transcript_id "TCONS_00000725,TCONS_00000726"; gene_id "chrA01:8253535-8256612W"; flanks "8253535[,8254565^"; structure "1^3-5^6-,2^4-"; splice_chain "8253789^8254268-8254363^8254462-,8253791^8254270-"; sources "Undefined,Undefined"; NMorMRNA "null"; degree "4"; dimension "2_2";
chrA01	Undefined	as_event	8255539	8255721	.	+	.	transcript_id "TCONS_00000726,TCONS_00000727"; gene_id "chrA01:8253535-8256612W"; flanks "8255539^,8255721^"; structure "1-,2-"; splice_chain "8255622-,8255624-"; sources "Undefined,Undefined"; NMorMRNA "null"; degree "4"; dimension "2_2";
chrA01	Undefined	as_event	8256164	8256612	.	+	.	transcript_id "TCONS_00000727,TCONS_00000726"; gene_id "chrA01:8253535-8256612W"; flanks "8256164-,8256612]"; structure "1^3-,2^4-"; splice_chain "8256247^8256343-,8256292^8256388-"; sources "Undefined,Undefined"; NMorMRNA "null"; degree "4"; dimension "2_2";
chrA01	Undefined	as_event	8559497	8560641	.	+	.	transcript_id "TCONS_00000744,TCONS_00000745"; gene_id "chrA01:8559446-8560641W"; flanks "8559497[,8560641]"; structure "1^3-,2^4-"; splice_chain "8559860^8560011-,8559904^8560049-"; sources "Undefined,Undefined"; NMorMRNA "null"; degree "4"; dimension "2_2";
chrA01	Undefined	as_event	8687746	8688121	.	+	.	transcript_id "TCONS_00000748,TCONS_00000749"; gene_id "chrA01:8687142-8690059W"; flanks "8687746^,8688121^"; structure "1-,2-"; splice_chain "8688003-,8688004-"; sources "Undefined,Undefined"; NMorMRNA "null"; degree "4"; dimension "2_2";
chrA01	Undefined	as_event	8689249	8690059	.	+	.	transcript_id "TCONS_00000748,TCONS_00000749"; gene_id "chrA01:8687142-8690059W"; flanks "8689249-,8690059]"; structure "0,1^2-"; splice_chain ",8689341^8689448-"; sources "Undefined,Undefined"; NMorMRNA "null"; degree "4"; dimension "2_2";
chrA01	Undefined	as_event	8718833	8719355	.	+	.	transcript_id "TCONS_00000751,TCONS_00000752"; gene_id "chrA01:8718359-8720635W"; flanks "8718833^,8719355-"; structure "0,1-2^"; splice_chain ",8719093-8719161^"; sources "Undefined,Undefined"; NMorMRNA "null"; degree "4"; dimension "2_2";
chrA01	Undefined	as_event	8736890	8737385	.	+	.	transcript_id "TCONS_00000757,TCONS_00000756"; gene_id "chrA01:8736890-8740716W"; flanks "8736890[,8737385^"; structure "0,1^2-"; splice_chain ",8737204^8737296-"; sources "Undefined,Undefined"; NMorMRNA "null"; degree "4"; dimension "2_2";
chrA01	Undefined	as_event	8737713	8738025	.	+	.	transcript_id "TCONS_00000756,TCONS_00000757"; gene_id "chrA01:8736890-8740716W"; flanks "8737713-,8738025^"; structure "1^3-,2^4-"; splice_chain "8737772^8737855-,8737773^8737856-"; sources "Undefined,Undefined"; NMorMRNA "null"; degree "4"; dimension "2_2";
chrA01	Undefined	as_event	8815214	8815413	.	+	.	transcript_id "TCONS_00000760,TCONS_00000761"; gene_id "chrA01:8814702-8817323W"; flanks "8815214^,8815413^"; structure "1-,2-"; splice_chain "8815286-,8815288-"; sources "Undefined,Undefined"; NMorMRNA "null"; degree "4"; dimension "2_2";
chrA01	Undefined	as_event	8815953	8816192	.	+	.	transcript_id "TCONS_00000761,TCONS_00000760"; gene_id "chrA01:8814702-8817323W"; flanks "8815953-,8816192^"; structure "1^3-,2^4-"; splice_chain "8816045^8816136-,8816055^8816146-"; sources "Undefined,Undefined"; NMorMRNA "null"; degree "4"; dimension "2_2";
chrA01	Undefined	as_event	8816280	8816511	.	+	.	transcript_id "TCONS_00000761,TCONS_00000760"; gene_id "chrA01:8814702-8817323W"; flanks "8816280-,8816511-"; structure "1^,2^"; splice_chain "8816408^,8816410^"; sources "Undefined,Undefined"; NMorMRNA "null"; degree "4"; dimension "2_2";
chrA01	Undefined	as_event	8922955	8923614	.	+	.	transcript_id "TCONS_00000765,TCONS_00000767"; gene_id "chrA01:8922691-8924120W"; flanks "8922955-,8923614^"; structure "0,1^2-"; splice_chain ",8923218^8923369-"; sources "Undefined,Undefined"; NMorMRNA "null"; degree "4"; dimension "2_2";
chrA01	Undefined	as_event	8923614	8924120	.	+	.	transcript_id "TCONS_00000767,TCONS_00000765"; gene_id "chrA01:8922691-8924120W"; flanks "8923614^,8924120]"; structure "1-,2-"; splice_chain "8923698-,8923746-"; sources "Undefined,Undefined"; NMorMRNA "null"; degree "4"; dimension "2_2";
chrA01	Undefined	as_event	8922955	8924120	.	+	.	transcript_id "TCONS_00000767,TCONS_00000766,TCONS_00000765"; gene_id "chrA01:8922691-8924120W"; flanks "8922955-,8924120]"; structure "1^3-5^7-,2^4-6^8-,5^9-"; splice_chain "8923218^8923369-8923614^8923698-,8923250^8923551-8923643^8923727-,8923614^8923746-"; sources "Undefined,Undefined,Undefined"; NMorMRNA "null"; degree "9"; dimension "3_3";
chrA01	Undefined	as_event	9005913	9006491	.	+	.	transcript_id "TCONS_00000770,TCONS_00000771"; gene_id "chrA01:9003496-9006491W"; flanks "9005913-,9006491]"; structure "1^3-,2^4-"; splice_chain "9006295^9006382-,9006315^9006402-"; sources "Undefined,Undefined"; NMorMRNA "null"; degree "4"; dimension "2_2";
chrA01	Undefined	as_event	9007473	9008603	.	+	.	transcript_id "TCONS_00000772,TCONS_00000773"; gene_id "chrA01:9007119-9011547W"; flanks "9007473-,9008603^"; structure "1^3-,2^4-"; splice_chain "9008250^9008371-,9008260^9008381-"; sources "Undefined,Undefined"; NMorMRNA "null"; degree "4"; dimension "2_2";
chrA01	Undefined	as_event	9009333	9009890	.	+	.	transcript_id "TCONS_00000773,TCONS_00000772"; gene_id "chrA01:9007119-9011547W"; flanks "9009333-,9009890^"; structure "0,1^2-"; splice_chain ",9009469^9009548-"; sources "Undefined,Undefined"; NMorMRNA "null"; degree "4"; dimension "2_2";
chrA01	Undefined	as_event	9011046	9011547	.	+	.	transcript_id "TCONS_00000773,TCONS_00000772"; gene_id "chrA01:9007119-9011547W"; flanks "9011046-,9011547]"; structure "1^3-,2^4-"; splice_chain "9011118^9011202-,9011120^9011204-"; sources "Undefined,Undefined"; NMorMRNA "null"; degree "4"; dimension "2_2";
chrA01	Undefined	as_event	9187971	9188265	.	+	.	transcript_id "TCONS_00000783,TCONS_00000784"; gene_id "chrA01:9186732-9188784W"; flanks "9187971-,9188265^"; structure "0,1^2-"; splice_chain ",9188020^9188094-"; sources "Undefined,Undefined"; NMorMRNA "null"; degree "4"; dimension "2_2";
chrA01	Undefined	as_event	9188583	9188784	.	+	.	transcript_id "TCONS_00000784,TCONS_00000783"; gene_id "chrA01:9186732-9188784W"; flanks "9188583-,9188784]"; structure "1^3-,2^4-"; splice_chain "9188678^9188754-,9188687^9188763-"; sources "Undefined,Undefined"; NMorMRNA "null"; degree "4"; dimension "2_2";
chrA01	Undefined	as_event	9221371	9221574	.	+	.	transcript_id "TCONS_00000786,TCONS_00000787"; gene_id "chrA01:9220189-9222013W"; flanks "9221371-,9221574^"; structure "0,1^2-"; splice_chain ",9221423^9221494-"; sources "Undefined,Undefined"; NMorMRNA "null"; degree "4"; dimension "2_2";
chrA01	Undefined	as_event	9223509	9223761	.	+	.	transcript_id "TCONS_00000788,TCONS_00000789"; gene_id "chrA01:9222754-9227429W"; flanks "9223509-,9223761^"; structure "0,1^2-"; splice_chain ",9223621^9223706-"; sources "Undefined,Undefined"; NMorMRNA "null"; degree "4"; dimension "2_2";
chrA01	Undefined	as_event	9224086	9224772	.	+	.	transcript_id "TCONS_00000789,TCONS_00000788"; gene_id "chrA01:9222754-9227429W"; flanks "9224086-,9224772^"; structure "1^3-,2^4-"; splice_chain "9224223^9224461-,9224233^9224471-"; sources "Undefined,Undefined"; NMorMRNA "null"; degree "4"; dimension "2_2";
chrA01	Undefined	as_event	9226860	9227429	.	+	.	transcript_id "TCONS_00000789,TCONS_00000788"; gene_id "chrA01:9222754-9227429W"; flanks "9226860-,9227429]"; structure "1^3-,2^4-"; splice_chain "9226929^9227380-,9226931^9227382-"; sources "Undefined,Undefined"; NMorMRNA "null"; degree "4"; dimension "2_2";
chrA01	Undefined	as_event	9229075	9229742	.	+	.	transcript_id "TCONS_00000791/TCONS_00000792,TCONS_00000790"; gene_id "chrA01:9227652-9230568W"; flanks "9229075-,9229742^"; structure "1^3-,2^4-"; splice_chain "9229268^9229612-,9229278^9229622-"; sources "Undefined,Undefined"; NMorMRNA "null"; degree "4"; dimension "2_2";
chrA01	Undefined	as_event	9229862	9230568	.	+	.	transcript_id "TCONS_00000790/TCONS_00000791,TCONS_00000792"; gene_id "chrA01:9227652-9230568W"; flanks "9229862-,9230568]"; structure "1^3-5^7-,2^4-6^8-"; splice_chain "9229937^9230029-9230139^9230415-,9229947^9230039-9230150^9230425-"; sources "Undefined,Undefined"; NMorMRNA "null"; degree "4"; dimension "2_2";
chrA01	Undefined	as_event	9231941	9232893	.	+	.	transcript_id "TCONS_00000794,TCONS_00000793"; gene_id "chrA01:9231292-9234353W"; flanks "9231941-,9232893^"; structure "1^3-,2^4-"; splice_chain "9232270^9232708-,9232272^9232710-"; sources "Undefined,Undefined"; NMorMRNA "null"; degree "4"; dimension "2_2";
chrA01	Undefined	as_event	9235620	9236258	.	+	.	transcript_id "TCONS_00000795,TCONS_00000797"; gene_id "chrA01:9234983-9236408W"; flanks "9235620-,9236258]"; structure "0,1^2-"; splice_chain ",9235941^9236017-"; sources "Undefined,Undefined"; NMorMRNA "null"; degree "4"; dimension "2_2";
chrA01	Undefined	as_event	9238044	9238463	.	+	.	transcript_id "TCONS_00000799,TCONS_00000798"; gene_id "chrA01:9237098-9244310W"; flanks "9238044-,9238463]"; structure "0,1^2-"; splice_chain ",9238122^9238182-"; sources "Undefined,Undefined"; NMorMRNA "null"; degree "4"; dimension "2_2";
chrA01	Undefined	as_event	9774642	9774895	.	+	.	transcript_id "TCONS_00000822,TCONS_00000823"; gene_id "chrA01:9771637-9776826W"; flanks "9774642-,9774895-"; structure "1^,2^"; splice_chain "9774757^,9774782^"; sources "Undefined,Undefined"; NMorMRNA "null"; degree "4"; dimension "2_2";
chrA01	Undefined	as_event	9774895	9775061	.	+	.	transcript_id "TCONS_00000823,TCONS_00000822"; gene_id "chrA01:9771637-9776826W"; flanks "9774895-,9775061-"; structure "1^,2^"; splice_chain "9774965^,9774968^"; sources "Undefined,Undefined"; NMorMRNA "null"; degree "4"; dimension "2_2";
chrA01	Undefined	as_event	9855816	9856080	.	+	.	transcript_id "TCONS_00000829,TCONS_00000828/TCONS_00000830"; gene_id "chrA01:9855342-9856429W"; flanks "9855816^,9856080^"; structure "1-,2-"; splice_chain "9855900-,9855919-"; sources "Undefined,Undefined"; NMorMRNA "null"; degree "4"; dimension "2_2";
chrA01	Undefined	as_event	9856080	9856429	.	+	.	transcript_id "TCONS_00000830,TCONS_00000828/TCONS_00000829"; gene_id "chrA01:9855342-9856429W"; flanks "9856080^,9856429]"; structure "1-,2-"; splice_chain "9856162-,9856166-"; sources "Undefined,Undefined"; NMorMRNA "null"; degree "4"; dimension "2_2";
chrA01	Undefined	as_event	9984776	9985107	.	+	.	transcript_id "TCONS_00000833,TCONS_00000834"; gene_id "chrA01:9984699-9986883W"; flanks "9984776^,9985107^"; structure "1-,2-"; splice_chain "9984855-,9984860-"; sources "Undefined,Undefined"; NMorMRNA "null"; degree "4"; dimension "2_2";
chrA01	Undefined	as_event	9991817	9992512	.	+	.	transcript_id "TCONS_00000836/TCONS_00000837,TCONS_00000835"; gene_id "chrA01:9988605-9994900W"; flanks "9991817-,9992512^"; structure "0,1^2-3^4-"; splice_chain ",9992052^9992120-9992248^9992333-"; sources "Undefined,Undefined"; NMorMRNA "null"; degree "4"; dimension "2_2";
chrA01	Undefined	as_event	9994603	9994785	.	+	.	transcript_id "TCONS_00000836,TCONS_00000837"; gene_id "chrA01:9988605-9994900W"; flanks "9994603-,9994785-"; structure "1^,2^"; splice_chain "9994694^,9994695^"; sources "Undefined,Undefined"; NMorMRNA "null"; degree "4"; dimension "2_2";
chrA01	Undefined	as_event	10063172	10063969	.	+	.	transcript_id "TCONS_00000841,TCONS_00000842"; gene_id "chrA01:10062167-10063969W"; flanks "10063172-,10063969]"; structure "1^2-,3^4-"; splice_chain "10063448^10063537-,10063644^10063741-"; sources "Undefined,Undefined"; NMorMRNA "null"; degree "4"; dimension "2_2";
chrA01	Undefined	as_event	10354278	10354546	.	+	.	transcript_id "TCONS_00000851,TCONS_00000850"; gene_id "chrA01:10353936-10356376W"; flanks "10354278-,10354546^"; structure "1^3-,2^4-"; splice_chain "10354329^10354437-,10354350^10354458-"; sources "Undefined,Undefined"; NMorMRNA "null"; degree "4"; dimension "2_2";
chrA01	Undefined	as_event	10355125	10355617	.	+	.	transcript_id "TCONS_00000850,TCONS_00000851"; gene_id "chrA01:10353936-10356376W"; flanks "10355125-,10355617^"; structure "1^3-5^7-,2^4-6^8-"; splice_chain "10355262^10355358-10355409^10355538-,10355263^10355359-10355410^10355539-"; sources "Undefined,Undefined"; NMorMRNA "null"; degree "4"; dimension "2_2";
chrA01	Undefined	as_event	10355727	10355998	.	+	.	transcript_id "TCONS_00000850,TCONS_00000851"; gene_id "chrA01:10353936-10356376W"; flanks "10355727-,10355998-"; structure "1^,2^"; splice_chain "10355786^,10355788^"; sources "Undefined,Undefined"; NMorMRNA "null"; degree "4"; dimension "2_2";
chrA01	Undefined	as_event	10468385	10468781	.	+	.	transcript_id "TCONS_00000857,TCONS_00000856"; gene_id "chrA01:10467881-10470348W"; flanks "10468385-,10468781^"; structure "0,1^2-"; splice_chain ",10468514^10468587-"; sources "Undefined,Undefined"; NMorMRNA "null"; degree "4"; dimension "2_2";
chrA01	Undefined	as_event	10468587	10468872	.	+	.	transcript_id "TCONS_00000855,TCONS_00000856"; gene_id "chrA01:10467881-10470348W"; flanks "10468587-,10468872-"; structure "1^,2^"; splice_chain "10468721^,10468781^"; sources "Undefined,Undefined"; NMorMRNA "null"; degree "4"; dimension "2_2";
chrA01	Undefined	as_event	10468385	10468872	.	+	.	transcript_id "TCONS_00000855,TCONS_00000856,TCONS_00000857"; gene_id "chrA01:10467881-10470348W"; flanks "10468385-,10468872-"; structure "1^2-3^,1^2-4^,4^"; splice_chain "10468514^10468587-10468721^,10468514^10468587-10468781^,10468781^"; sources "Undefined,Undefined,Undefined"; NMorMRNA "null"; degree "9"; dimension "3_3";
chrA01	Undefined	as_event	10468872	10469127	.	+	.	transcript_id "TCONS_00000857,TCONS_00000855/TCONS_00000856"; gene_id "chrA01:10467881-10470348W"; flanks "10468872-,10469127-"; structure "1^,2^"; splice_chain "10469012^,10469029^"; sources "Undefined,Undefined"; NMorMRNA "null"; degree "4"; dimension "2_2";
chrA01	Undefined	as_event	10469127	10469377	.	+	.	transcript_id "TCONS_00000856,TCONS_00000855/TCONS_00000857"; gene_id "chrA01:10467881-10470348W"; flanks "10469127-,10469377^"; structure "0,1^2-"; splice_chain ",10469217^10469312-"; sources "Undefined,Undefined"; NMorMRNA "null"; degree "4"; dimension "2_2";
chrA01	Undefined	as_event	10469457	10470348	.	+	.	transcript_id "TCONS_00000857,TCONS_00000855,TCONS_00000856"; gene_id "chrA01:10467881-10470348W"; flanks "10469457-,10470348]"; structure "0,1^2-,3^4-"; splice_chain ",10469604^10469760-,10469924^10470040-"; sources "Undefined,Undefined,Undefined"; NMorMRNA "null"; degree "9"; dimension "3_3";
chrA01	Undefined	as_event	10504780	10505660	.	+	.	transcript_id "TCONS_00000859,TCONS_00000858"; gene_id "chrA01:10503831-10507631W"; flanks "10504780^,10505660^"; structure "1-,2-"; splice_chain "10505216-,10505219-"; sources "Undefined,Undefined"; NMorMRNA "null"; degree "4"; dimension "2_2";
chrA01	Undefined	as_event	10827596	10827848	.	+	.	transcript_id "TCONS_00000870,TCONS_00000871,TCONS_00000869"; gene_id "chrA01:10827596-10829692W"; flanks "10827596[,10827848^"; structure "1^4-,2^5-,3^6-"; splice_chain "10827674^10827761-,10827675^10827762-,10827676^10827763-"; sources "Undefined,Undefined,Undefined"; NMorMRNA "null"; degree "9"; dimension "3_3";
chrA01	Undefined	as_event	11106069	11106853	.	+	.	transcript_id "TCONS_00000878,TCONS_00000879"; gene_id "chrA01:11105818-11106853W"; flanks "11106069-,11106853]"; structure "0,1^2-"; splice_chain ",11106382^11106459-"; sources "Undefined,Undefined"; NMorMRNA "null"; degree "4"; dimension "2_2";
chrA01	Undefined	as_event	11111376	11112300	.	+	.	transcript_id "TCONS_00000881,TCONS_00000880"; gene_id "chrA01:11111376-11112620W"; flanks "11111376[,11112300^"; structure "1^3-5^7-,2^4-6^8-"; splice_chain "11111699^11111788-11111967^11112059-,11111709^11111798-11111977^11112069-"; sources "Undefined,Undefined"; NMorMRNA "null"; degree "4"; dimension "2_2";
chrA01	Undefined	as_event	11333227	11336222	.	+	.	transcript_id "TCONS_00000883,TCONS_00000884"; gene_id "chrA01:11333227-11336222W"; flanks "11333227[,11336222]"; structure "0,1^2-"; splice_chain ",11333617^11333699-"; sources "Undefined,Undefined"; NMorMRNA "null"; degree "4"; dimension "2_2";
chrA01	Undefined	as_event	11628489	11629083	.	+	.	transcript_id "TCONS_00000890,TCONS_00000889"; gene_id "chrA01:11627795-11629988W"; flanks "11628489-,11629083-"; structure "1^,2^"; splice_chain "11628956^,11628966^"; sources "Undefined,Undefined"; NMorMRNA "null"; degree "4"; dimension "2_2";
chrA01	Undefined	as_event	11852640	11853147	.	+	.	transcript_id "TCONS_00000891,TCONS_00000892"; gene_id "chrA01:11852640-11854547W"; flanks "11852640[,11853147^"; structure "0,1^2-"; splice_chain ",11852894^11853064-"; sources "Undefined,Undefined"; NMorMRNA "null"; degree "4"; dimension "2_2";
chrA01	Undefined	as_event	12204680	12204989	.	+	.	transcript_id "TCONS_00000896/TCONS_00000898,TCONS_00000897"; gene_id "chrA01:12204680-12206752W"; flanks "12204680[,12204989^"; structure "1^3-,2^4-"; splice_chain "12204851^12204951-,12204852^12204952-"; sources "Undefined,Undefined"; NMorMRNA "null"; degree "4"; dimension "2_2";
chrA01	Undefined	as_event	12206310	12206752	.	+	.	transcript_id "TCONS_00000898,TCONS_00000897"; gene_id "chrA01:12204680-12206752W"; flanks "12206310-,12206752]"; structure "1^3-,2^4-"; splice_chain "12206423^12206552-,12206433^12206562-"; sources "Undefined,Undefined"; NMorMRNA "null"; degree "4"; dimension "2_2";
chrA01	Undefined	as_event	12384870	12385245	.	+	.	transcript_id "TCONS_00000902,TCONS_00000901"; gene_id "chrA01:12384550-12386910W"; flanks "12384870-,12385245^"; structure "0,1^2-"; splice_chain ",12385054^12385125-"; sources "Undefined,Undefined"; NMorMRNA "null"; degree "4"; dimension "2_2";
chrA01	Undefined	as_event	12385329	12385785	.	+	.	transcript_id "TCONS_00000902,TCONS_00000901"; gene_id "chrA01:12384550-12386910W"; flanks "12385329-,12385785^"; structure "1^3-,2^4-"; splice_chain "12385502^12385622-,12385512^12385632-"; sources "Undefined,Undefined"; NMorMRNA "null"; degree "4"; dimension "2_2";
chrA01	Undefined	as_event	12385785	12386063	.	+	.	transcript_id "TCONS_00000901,TCONS_00000902"; gene_id "chrA01:12384550-12386910W"; flanks "12385785^,12386063^"; structure "1-,2-"; splice_chain "12385973-,12385976-"; sources "Undefined,Undefined"; NMorMRNA "null"; degree "4"; dimension "2_2";
chrA01	Undefined	as_event	12393622	12394054	.	+	.	transcript_id "TCONS_00000903,TCONS_00000904"; gene_id "chrA01:12393077-12395662W"; flanks "12393622-,12394054^"; structure "0,1^2-"; splice_chain ",12393892^12393961-"; sources "Undefined,Undefined"; NMorMRNA "null"; degree "4"; dimension "2_2";
chrA01	Undefined	as_event	12474864	12475231	.	+	.	transcript_id "TCONS_00000911,TCONS_00000912"; gene_id "chrA01:12474317-12475673W"; flanks "12474864-,12475231^"; structure "0,1^2-"; splice_chain ",12474986^12475065-"; sources "Undefined,Undefined"; NMorMRNA "null"; degree "4"; dimension "2_2";
chrA01	Undefined	as_event	12760462	12761948	.	+	.	transcript_id "TCONS_00000919,TCONS_00000918"; gene_id "chrA01:12760260-12763708W"; flanks "12760462-,12761948^"; structure "0,1^2-"; splice_chain ",12761324^12761467-"; sources "Undefined,Undefined"; NMorMRNA "null"; degree "4"; dimension "2_2";
chrA01	Undefined	as_event	12812838	12813094	.	+	.	transcript_id "TCONS_00000924/TCONS_00000925,TCONS_00000922/TCONS_00000923"; gene_id "chrA01:12812838-12829589W"; flanks "12812838[,12813094-"; structure "1^,2^"; splice_chain "12812999^,12813009^"; sources "Undefined,Undefined"; NMorMRNA "null"; degree "4"; dimension "2_2";
chrA01	Undefined	as_event	12813713	12814994	.	+	.	transcript_id "TCONS_00000923,TCONS_00000922"; gene_id "chrA01:12812838-12829589W"; flanks "12813713^,12814994^"; structure "1-,2-"; splice_chain "12814792-,12814829-"; sources "Undefined,Undefined"; NMorMRNA "null"; degree "4"; dimension "2_2";
chrA01	Undefined	as_event	12828270	12828676	.	+	.	transcript_id "TCONS_00000924,TCONS_00000925"; gene_id "chrA01:12812838-12829589W"; flanks "12828270-,12828676^"; structure "0,1^2-"; splice_chain ",12828364^12828457-"; sources "Undefined,Undefined"; NMorMRNA "null"; degree "4"; dimension "2_2";
chrA01	Undefined	as_event	12943489	12943999	.	+	.	transcript_id "TCONS_00000930,TCONS_00000929"; gene_id "chrA01:12943107-12945392W"; flanks "12943489-,12943999^"; structure "1^3-,2^4-"; splice_chain "12943618^12943805-,12943628^12943815-"; sources "Undefined,Undefined"; NMorMRNA "null"; degree "4"; dimension "2_2";
chrA01	Undefined	as_event	12944873	12945097	.	+	.	transcript_id "TCONS_00000929,TCONS_00000930"; gene_id "chrA01:12943107-12945392W"; flanks "12944873-,12945097^"; structure "0,1^2-"; splice_chain ",12944936^12945029-"; sources "Undefined,Undefined"; NMorMRNA "null"; degree "4"; dimension "2_2";
chrA01	Undefined	as_event	13141210	13141848	.	+	.	transcript_id "TCONS_00000935,TCONS_00000938"; gene_id "chrA01:13140449-13144070W"; flanks "13141210^,13141848^"; structure "1-,2-"; splice_chain "13141288-,13141293-"; sources "Undefined,Undefined"; NMorMRNA "null"; degree "4"; dimension "2_2";
chrA01	Undefined	as_event	13141124	13141848	.	+	.	transcript_id "TCONS_00000937,TCONS_00000935,TCONS_00000938,TCONS_00000936"; gene_id "chrA01:13140449-13144070W"; flanks "13141124-,13141848^"; structure "0,1^3-,1^5-,2^4-"; splice_chain ",13141210^13141288-,13141210^13141293-,13141213^13141291-"; sources "Undefined,Undefined,Undefined,Undefined"; NMorMRNA "null"; degree "16"; dimension "4_4";
chrA01	Undefined	as_event	13143463	13143655	.	+	.	transcript_id "TCONS_00000938,TCONS_00000935/TCONS_00000936/TCONS_00000937"; gene_id "chrA01:13140449-13144070W"; flanks "13143463-,13143655-"; structure "1^,2^"; splice_chain "13143498^,13143520^"; sources "Undefined,Undefined"; NMorMRNA "null"; degree "4"; dimension "2_2";
chrA01	Undefined	as_event	13143655	13143833	.	+	.	transcript_id "TCONS_00000936/TCONS_00000937/TCONS_00000938,TCONS_00000935"; gene_id "chrA01:13140449-13144070W"; flanks "13143655-,13143833-"; structure "1^,2^"; splice_chain "13143747^,13143751^"; sources "Undefined,Undefined"; NMorMRNA "null"; degree "4"; dimension "2_2";
chrA01	Undefined	as_event	13682107	13683189	.	+	.	transcript_id "TCONS_00000947,TCONS_00000946"; gene_id "chrA01:13682107-13683189W"; flanks "13682107[,13683189]"; structure "0,1^2-3^4-"; splice_chain ",13682305^13682414-13682502^13682828-"; sources "Undefined,Undefined"; NMorMRNA "null"; degree "4"; dimension "2_2";
chrA01	Undefined	as_event	14235699	14236012	.	+	.	transcript_id "TCONS_00000957,TCONS_00000958"; gene_id "chrA01:14232975-14239729W"; flanks "14235699-,14236012^"; structure "0,1^2-"; splice_chain ",14235800^14235893-"; sources "Undefined,Undefined"; NMorMRNA "null"; degree "4"; dimension "2_2";
chrA01	Undefined	as_event	14361751	14362598	.	+	.	transcript_id "TCONS_00000962,TCONS_00000961"; gene_id "chrA01:14358914-14365018W"; flanks "14361751-,14362598^"; structure "1^3-,2^4-"; splice_chain "14362005^14362111-,14362006^14362112-"; sources "Undefined,Undefined"; NMorMRNA "null"; degree "4"; dimension "2_2";
chrA01	Undefined	as_event	14362709	14363495	.	+	.	transcript_id "TCONS_00000961,TCONS_00000962"; gene_id "chrA01:14358914-14365018W"; flanks "14362709-,14363495^"; structure "0,1^2-"; splice_chain ",14363302^14363401-"; sources "Undefined,Undefined"; NMorMRNA "null"; degree "4"; dimension "2_2";
chrA01	Undefined	as_event	14713551	14713785	.	+	.	transcript_id "TCONS_00000969,TCONS_00000970"; gene_id "chrA01:14713551-14716338W"; flanks "14713551[,14713785^"; structure "0,1^2-"; splice_chain ",14713588^14713675-"; sources "Undefined,Undefined"; NMorMRNA "null"; degree "4"; dimension "2_2";
chrA01	Undefined	as_event	14714746	14715076	.	+	.	transcript_id "TCONS_00000969,TCONS_00000970"; gene_id "chrA01:14713551-14716338W"; flanks "14714746-,14715076^"; structure "0,1^2-"; splice_chain ",14714766^14714880-"; sources "Undefined,Undefined"; NMorMRNA "null"; degree "4"; dimension "2_2";
chrA01	Undefined	as_event	15497076	15497600	.	+	.	transcript_id "TCONS_00000987/TCONS_00000989,TCONS_00000988"; gene_id "chrA01:15497076-15500793W"; flanks "15497076[,15497600^"; structure "1^3-,2^4-"; splice_chain "15497224^15497398-,15497247^15497421-"; sources "Undefined,Undefined"; NMorMRNA "null"; degree "4"; dimension "2_2";
chrA01	Undefined	as_event	15498492	15498812	.	+	.	transcript_id "TCONS_00000990,TCONS_00000988"; gene_id "chrA01:15497076-15500793W"; flanks "15498492^,15498812^"; structure "1-,2-"; splice_chain "15498733-,15498736-"; sources "Undefined,Undefined"; NMorMRNA "null"; degree "4"; dimension "2_2";
chrA01	Undefined	as_event	15498172	15498812	.	+	.	transcript_id "TCONS_00000988,TCONS_00000989"; gene_id "chrA01:15497076-15500793W"; flanks "15498172^,15498812^"; structure "1-2^3-4^6-,5-"; splice_chain "15498242-15498279^15498440-15498492^15498736-,15498733-"; sources "Undefined,Undefined"; NMorMRNA "null"; degree "4"; dimension "2_2";
chrA01	Undefined	as_event	15498099	15498812	.	+	.	transcript_id "TCONS_00000987,TCONS_00000988,TCONS_00000989"; gene_id "chrA01:15497076-15500793W"; flanks "15498099-,15498812^"; structure "0,1^2-3^4-5^7-,1^6-"; splice_chain ",15498172^15498242-15498279^15498440-15498492^15498736-,15498172^15498733-"; sources "Undefined,Undefined,Undefined"; NMorMRNA "null"; degree "9"; dimension "3_3";
chrA01	Undefined	as_event	15499025	15499238	.	+	.	transcript_id "TCONS_00000988/TCONS_00000989,TCONS_00000987/TCONS_00000990"; gene_id "chrA01:15497076-15500793W"; flanks "15499025-,15499238^"; structure "0,1^2-"; splice_chain ",15499084^15499178-"; sources "Undefined,Undefined"; NMorMRNA "null"; degree "4"; dimension "2_2";
chrA01	Undefined	as_event	15500064	15500277	.	+	.	transcript_id "TCONS_00000989,TCONS_00000988"; gene_id "chrA01:15497076-15500793W"; flanks "15500064-,15500277-"; structure "1^,2^"; splice_chain "15500199^,15500201^"; sources "Undefined,Undefined"; NMorMRNA "null"; degree "4"; dimension "2_2";
chrA01	Undefined	as_event	15606583	15606865	.	+	.	transcript_id "TCONS_00000995,TCONS_00000994"; gene_id "chrA01:15604810-15607905W"; flanks "15606583-,15606865^"; structure "1^3-,2^4-"; splice_chain "15606641^15606742-,15606645^15606746-"; sources "Undefined,Undefined"; NMorMRNA "null"; degree "4"; dimension "2_2";
chrA01	Undefined	as_event	15607315	15607641	.	+	.	transcript_id "TCONS_00000995,TCONS_00000994"; gene_id "chrA01:15604810-15607905W"; flanks "15607315-,15607641^"; structure "0,1^2-"; splice_chain ",15607395^15607483-"; sources "Undefined,Undefined"; NMorMRNA "null"; degree "4"; dimension "2_2";
chrA01	Undefined	as_event	15936201	15936530	.	+	.	transcript_id "TCONS_00001008,TCONS_00001007"; gene_id "chrA01:15935208-15936530W"; flanks "15936201-,15936530]"; structure "1^3-,2^4-"; splice_chain "15936395^15936474-,15936397^15936476-"; sources "Undefined,Undefined"; NMorMRNA "null"; degree "4"; dimension "2_2";
chrA01	Undefined	as_event	16272600	16272835	.	+	.	transcript_id "TCONS_00001012,TCONS_00001013"; gene_id "chrA01:16272018-16273947W"; flanks "16272600-,16272835^"; structure "0,1^2-"; splice_chain ",16272704^16272791-"; sources "Undefined,Undefined"; NMorMRNA "null"; degree "4"; dimension "2_2";
chrA01	Undefined	as_event	16481251	16481874	.	+	.	transcript_id "TCONS_00001016,TCONS_00001014/TCONS_00001015"; gene_id "chrA01:16481251-16483447W"; flanks "16481251[,16481874^"; structure "0,1^2-"; splice_chain ",16481561^16481739-"; sources "Undefined,Undefined"; NMorMRNA "null"; degree "4"; dimension "2_2";
chrA01	Undefined	as_event	16482503	16483447	.	+	.	transcript_id "TCONS_00001014,TCONS_00001015/TCONS_00001016"; gene_id "chrA01:16481251-16483447W"; flanks "16482503-,16483447]"; structure "0,1^2-"; splice_chain ",16482724^16482827-"; sources "Undefined,Undefined"; NMorMRNA "null"; degree "4"; dimension "2_2";
chrA01	Undefined	as_event	16565722	16565973	.	+	.	transcript_id "TCONS_00001018,TCONS_00001019"; gene_id "chrA01:16564390-16566047W"; flanks "16565722-,16565973^"; structure "0,1^2-"; splice_chain ",16565805^16565892-"; sources "Undefined,Undefined"; NMorMRNA "null"; degree "4"; dimension "2_2";
chrA01	Undefined	as_event	16696348	16696644	.	+	.	transcript_id "TCONS_00001021,TCONS_00001020"; gene_id "chrA01:16695051-16696644W"; flanks "16696348-,16696644]"; structure "1^3-,2^4-"; splice_chain "16696538^16696615-,16696548^16696625-"; sources "Undefined,Undefined"; NMorMRNA "null"; degree "4"; dimension "2_2";
chrA01	Undefined	as_event	16792434	16792668	.	+	.	transcript_id "TCONS_00001024,TCONS_00001023"; gene_id "chrA01:16790421-16793239W"; flanks "16792434-,16792668^"; structure "0,1^2-"; splice_chain ",16792502^16792590-"; sources "Undefined,Undefined"; NMorMRNA "null"; degree "4"; dimension "2_2";
chrA01	Undefined	as_event	16964453	16964623	.	+	.	transcript_id "TCONS_00001034,TCONS_00001035"; gene_id "chrA01:16963987-16964623W"; flanks "16964453-,16964623]"; structure "0,1^2-"; splice_chain ",16964500^16964590-"; sources "Undefined,Undefined"; NMorMRNA "null"; degree "4"; dimension "2_2";
chrA01	Undefined	as_event	17197756	17200322	.	+	.	transcript_id "TCONS_00001043,TCONS_00001042"; gene_id "chrA01:17197756-17201466W"; flanks "17197756[,17200322^"; structure "1^3-,2^4-"; splice_chain "17198021^17198205-,17198022^17198206-"; sources "Undefined,Undefined"; NMorMRNA "null"; degree "4"; dimension "2_2";
chrA01	Undefined	as_event	17200759	17200939	.	+	.	transcript_id "TCONS_00001043,TCONS_00001042"; gene_id "chrA01:17197756-17201466W"; flanks "17200759^,17200939^"; structure "1-,2-"; splice_chain "17200871-,17200877-"; sources "Undefined,Undefined"; NMorMRNA "null"; degree "4"; dimension "2_2";
chrA01	Undefined	as_event	17710104	17710262	.	+	.	transcript_id "TCONS_00001056,TCONS_00001055"; gene_id "chrA01:17709404-17711573W"; flanks "17710104^,17710262^"; structure "1-,2-"; splice_chain "17710191-,17710192-"; sources "Undefined,Undefined"; NMorMRNA "null"; degree "4"; dimension "2_2";
chrA01	Undefined	as_event	17710547	17711573	.	+	.	transcript_id "TCONS_00001055,TCONS_00001056"; gene_id "chrA01:17709404-17711573W"; flanks "17710547-,17711573]"; structure "0,1^2-"; splice_chain ",17711126^17711209-"; sources "Undefined,Undefined"; NMorMRNA "null"; degree "4"; dimension "2_2";
chrA01	Undefined	as_event	17795508	17796078	.	+	.	transcript_id "TCONS_00001063,TCONS_00001062"; gene_id "chrA01:17795359-17797204W"; flanks "17795508^,17796078^"; structure "1-,2-"; splice_chain "17795764-,17795767-"; sources "Undefined,Undefined"; NMorMRNA "null"; degree "4"; dimension "2_2";
chrA01	Undefined	as_event	17795764	17796373	.	+	.	transcript_id "TCONS_00001064,TCONS_00001063"; gene_id "chrA01:17795359-17797204W"; flanks "17795764-,17796373^"; structure "0,1^2-"; splice_chain ",17796078^17796169-"; sources "Undefined,Undefined"; NMorMRNA "null"; degree "4"; dimension "2_2";
chrA01	Undefined	as_event	17795508	17796373	.	+	.	transcript_id "TCONS_00001064,TCONS_00001063,TCONS_00001062"; gene_id "chrA01:17795359-17797204W"; flanks "17795508^,17796373^"; structure "1-,1-3^4-,2-3^4-"; splice_chain "17795764-,17795764-17796078^17796169-,17795767-17796078^17796169-"; sources "Undefined,Undefined,Undefined"; NMorMRNA "null"; degree "9"; dimension "3_3";
chrA01	Undefined	as_event	17803360	17803738	.	+	.	transcript_id "TCONS_00001065,TCONS_00001067"; gene_id "chrA01:17801388-17803979W"; flanks "17803360-,17803738^"; structure "0,1^2-"; splice_chain ",17803434^17803519-"; sources "Undefined,Undefined"; NMorMRNA "null"; degree "4"; dimension "2_2";
chrA01	Undefined	as_event	17867399	17867597	.	+	.	transcript_id "TCONS_00001071,TCONS_00001072/TCONS_00001073"; gene_id "chrA01:17865819-17868239W"; flanks "17867399-,17867597^"; structure "0,1^2-"; splice_chain ",17867463^17867547-"; sources "Undefined,Undefined"; NMorMRNA "null"; degree "4"; dimension "2_2";
chrA01	Undefined	as_event	17897141	17897417	.	+	.	transcript_id "TCONS_00001076,TCONS_00001075/TCONS_00001077"; gene_id "chrA01:17895961-17899624W"; flanks "17897141^,17897417^"; structure "1-,2-"; splice_chain "17897351-,17897352-"; sources "Undefined,Undefined"; NMorMRNA "null"; degree "4"; dimension "2_2";
chrA01	Undefined	as_event	17898253	17898634	.	+	.	transcript_id "TCONS_00001075/TCONS_00001076,TCONS_00001077"; gene_id "chrA01:17895961-17899624W"; flanks "17898253-,17898634^"; structure "1^3-,2^4-"; splice_chain "17898387^17898530-,17898397^17898540-"; sources "Undefined,Undefined"; NMorMRNA "null"; degree "4"; dimension "2_2";
chrA01	Undefined	as_event	18006863	18007502	.	+	.	transcript_id "TCONS_00001079,TCONS_00001080"; gene_id "chrA01:18006863-18009445W"; flanks "18006863[,18007502-"; structure "1^,2^"; splice_chain "18007256^,18007285^"; sources "Undefined,Undefined"; NMorMRNA "null"; degree "4"; dimension "2_2";
chrA01	Undefined	as_event	18008856	18009172	.	+	.	transcript_id "TCONS_00001080,TCONS_00001079"; gene_id "chrA01:18006863-18009445W"; flanks "18008856^,18009172^"; structure "1-,2-"; splice_chain "18009036-,18009038-"; sources "Undefined,Undefined"; NMorMRNA "null"; degree "4"; dimension "2_2";
chrA01	Undefined	as_event	18015364	18015511	.	+	.	transcript_id "TCONS_00001081,TCONS_00001082"; gene_id "chrA01:18013471-18016749W"; flanks "18015364^,18015511^"; structure "1-,2-"; splice_chain "18015454-,18015459-"; sources "Undefined,Undefined"; NMorMRNA "null"; degree "4"; dimension "2_2";
chrA01	Undefined	as_event	18063715	18064277	.	+	.	transcript_id "TCONS_00001084/TCONS_00001086,TCONS_00001085"; gene_id "chrA01:18062229-18067200W"; flanks "18063715-,18064277^"; structure "1^3-,2^4-"; splice_chain "18063939^18064187-,18063940^18064188-"; sources "Undefined,Undefined"; NMorMRNA "null"; degree "4"; dimension "2_2";
chrA01	Undefined	as_event	18065633	18066081	.	+	.	transcript_id "TCONS_00001086,TCONS_00001085,TCONS_00001084"; gene_id "chrA01:18062229-18067200W"; flanks "18065633-,18066081^"; structure "1^4-,2^5-,3^6-"; splice_chain "18065703^18065887-,18065705^18065889-,18065744^18065928-"; sources "Undefined,Undefined,Undefined"; NMorMRNA "null"; degree "9"; dimension "3_3";
chrA01	Undefined	as_event	18158789	18159022	.	+	.	transcript_id "TCONS_00001095,TCONS_00001098"; gene_id "chrA01:18158526-18168050W"; flanks "18158789^,18159022^"; structure "1-,2-"; splice_chain "18158921-,18158924-"; sources "Undefined,Undefined"; NMorMRNA "null"; degree "4"; dimension "2_2";
chrA01	Undefined	as_event	18158722	18159022	.	+	.	transcript_id "TCONS_00001095,TCONS_00001098,TCONS_00001096/TCONS_00001097"; gene_id "chrA01:18158526-18168050W"; flanks "18158722-,18159022^"; structure "1^3-,1^4-,2^5-"; splice_chain "18158789^18158921-,18158789^18158924-,18158822^18158954-"; sources "Undefined,Undefined,Undefined"; NMorMRNA "null"; degree "9"; dimension "3_3";
chrA01	Undefined	as_event	18159814	18160092	.	+	.	transcript_id "TCONS_00001096/TCONS_00001098,TCONS_00001095"; gene_id "chrA01:18158526-18168050W"; flanks "18159814^,18160092^"; structure "1-,2-"; splice_chain "18159935-,18159938-"; sources "Undefined,Undefined"; NMorMRNA "null"; degree "4"; dimension "2_2";
chrA01	Undefined	as_event	18159727	18160092	.	+	.	transcript_id "TCONS_00001097,TCONS_00001096/TCONS_00001098,TCONS_00001095"; gene_id "chrA01:18158526-18168050W"; flanks "18159727-,18160092^"; structure "0,1^2-,1^3-"; splice_chain ",18159814^18159935-,18159814^18159938-"; sources "Undefined,Undefined,Undefined"; NMorMRNA "null"; degree "9"; dimension "3_3";
chrA01	Undefined	as_event	18161316	18161465	.	+	.	transcript_id "TCONS_00001095/TCONS_00001096/TCONS_00001097,TCONS_00001098"; gene_id "chrA01:18158526-18168050W"; flanks "18161316-,18161465-"; structure "1^,2^"; splice_chain "18161383^,18161401^"; sources "Undefined,Undefined"; NMorMRNA "null"; degree "4"; dimension "2_2";
chrA01	Undefined	as_event	18161465	18161658	.	+	.	transcript_id "TCONS_00001096/TCONS_00001097/TCONS_00001098,TCONS_00001095"; gene_id "chrA01:18158526-18168050W"; flanks "18161465-,18161658-"; structure "1^,2^"; splice_chain "18161591^,18161592^"; sources "Undefined,Undefined"; NMorMRNA "null"; degree "4"; dimension "2_2";
chrA01	Undefined	as_event	18161658	18161963	.	+	.	transcript_id "TCONS_00001095/TCONS_00001097,TCONS_00001098,TCONS_00001096"; gene_id "chrA01:18158526-18168050W"; flanks "18161658-,18161963-"; structure "1^,2^,3^"; splice_chain "18161865^,18161870^,18161882^"; sources "Undefined,Undefined,Undefined"; NMorMRNA "null"; degree "9"; dimension "3_3";
chrA01	Undefined	as_event	18163180	18163386	.	+	.	transcript_id "TCONS_00001097/TCONS_00001098,TCONS_00001095/TCONS_00001096"; gene_id "chrA01:18158526-18168050W"; flanks "18163180-,18163386-"; structure "1^,2^"; splice_chain "18163291^,18163293^"; sources "Undefined,Undefined"; NMorMRNA "null"; degree "4"; dimension "2_2";
chrA01	Undefined	as_event	18366389	18375429	.	+	.	transcript_id "TCONS_00001107,TCONS_00001106"; gene_id "chrA01:18365617-18377847W"; flanks "18366389^,18375429-"; structure "1-2^,3-4^"; splice_chain "18366542-18366597^,18375261-18375316^"; sources "Undefined,Undefined"; NMorMRNA "null"; degree "4"; dimension "2_2";
chrA01	Undefined	as_event	18375608	18375811	.	+	.	transcript_id "TCONS_00001107,TCONS_00001106/TCONS_00001108"; gene_id "chrA01:18365617-18377847W"; flanks "18375608-,18375811^"; structure "0,1^2-"; splice_chain ",18375665^18375765-"; sources "Undefined,Undefined"; NMorMRNA "null"; degree "4"; dimension "2_2";
chrA01	Undefined	as_event	18404571	18405211	.	+	.	transcript_id "TCONS_00001109,TCONS_00001110"; gene_id "chrA01:18402322-18405211W"; flanks "18404571-,18405211]"; structure "0,1^2-"; splice_chain ",18404770^18404856-"; sources "Undefined,Undefined"; NMorMRNA "null"; degree "4"; dimension "2_2";
chrA01	Undefined	as_event	18512364	18513040	.	+	.	transcript_id "TCONS_00001111,TCONS_00001112"; gene_id "chrA01:18512364-18517531W"; flanks "18512364[,18513040^"; structure "1^3-,2^4-"; splice_chain "18512567^18512694-,18512573^18512700-"; sources "Undefined,Undefined"; NMorMRNA "null"; degree "4"; dimension "2_2";
chrA01	Undefined	as_event	18593584	18594253	.	+	.	transcript_id "TCONS_00001114,TCONS_00001115"; gene_id "chrA01:18592038-18594342W"; flanks "18593584-,18594253^"; structure "0,1^2-"; splice_chain ",18593741^18593830-"; sources "Undefined,Undefined"; NMorMRNA "null"; degree "4"; dimension "2_2";
chrA01	Undefined	as_event	18643261	18643585	.	+	.	transcript_id "TCONS_00001118,TCONS_00001116,TCONS_00001117"; gene_id "chrA01:18643164-18647197W"; flanks "18643261^,18643585^"; structure "1-,2-,3-"; splice_chain "18643349-,18643352-,18643357-"; sources "Undefined,Undefined,Undefined"; NMorMRNA "null"; degree "9"; dimension "3_3";
chrA01	Undefined	as_event	18656711	18657285	.	+	.	transcript_id "TCONS_00001123,TCONS_00001122"; gene_id "chrA01:18655914-18659702W"; flanks "18656711-,18657285^"; structure "1^3-,2^4-"; splice_chain "18656896^18657100-,18656897^18657101-"; sources "Undefined,Undefined"; NMorMRNA "null"; degree "4"; dimension "2_2";
chrA01	Undefined	as_event	18763035	18763218	.	+	.	transcript_id "TCONS_00001127/TCONS_00001129,TCONS_00001128"; gene_id "chrA01:18761954-18764723W"; flanks "18763035^,18763218^"; structure "1-,2-"; splice_chain "18763143-,18763149-"; sources "Undefined,Undefined"; NMorMRNA "null"; degree "4"; dimension "2_2";
chrA01	Undefined	as_event	18763218	18763362	.	+	.	transcript_id "TCONS_00001129,TCONS_00001127/TCONS_00001128"; gene_id "chrA01:18761954-18764723W"; flanks "18763218^,18763362^"; structure "1-,2-"; splice_chain "18763310-,18763311-"; sources "Undefined,Undefined"; NMorMRNA "null"; degree "4"; dimension "2_2";
chrA01	Undefined	as_event	18763806	18764723	.	+	.	transcript_id "TCONS_00001127/TCONS_00001128,TCONS_00001129"; gene_id "chrA01:18761954-18764723W"; flanks "18763806^,18764723]"; structure "1-,2-"; splice_chain "18763888-,18763891-"; sources "Undefined,Undefined"; NMorMRNA "null"; degree "4"; dimension "2_2";
chrA01	Undefined	as_event	19062591	19062901	.	+	.	transcript_id "TCONS_00001137/TCONS_00001139,TCONS_00001138"; gene_id "chrA01:19060678-19066139W"; flanks "19062591^,19062901^"; structure "1-,2-"; splice_chain "19062761-,19062773-"; sources "Undefined,Undefined"; NMorMRNA "null"; degree "4"; dimension "2_2";
chrA01	Undefined	as_event	19062495	19062901	.	+	.	transcript_id "TCONS_00001137/TCONS_00001139,TCONS_00001138,TCONS_00001140"; gene_id "chrA01:19060678-19066139W"; flanks "19062495-,19062901^"; structure "1^3-,1^5-,2^4-"; splice_chain "19062591^19062761-,19062591^19062773-,19062593^19062763-"; sources "Undefined,Undefined,Undefined"; NMorMRNA "null"; degree "9"; dimension "3_3";
chrA01	Undefined	as_event	19063179	19063449	.	+	.	transcript_id "TCONS_00001138/TCONS_00001139/TCONS_00001140,TCONS_00001137"; gene_id "chrA01:19060678-19066139W"; flanks "19063179-,19063449-"; structure "1^,2^"; splice_chain "19063265^,19063355^"; sources "Undefined,Undefined"; NMorMRNA "null"; degree "4"; dimension "2_2";
chrA01	Undefined	as_event	19064395	19064779	.	+	.	transcript_id "TCONS_00001137/TCONS_00001138/TCONS_00001140,TCONS_00001139"; gene_id "chrA01:19060678-19066139W"; flanks "19064395-,19064779^"; structure "1^3-,2^4-"; splice_chain "19064461^19064609-,19064462^19064610-"; sources "Undefined,Undefined"; NMorMRNA "null"; degree "4"; dimension "2_2";
chrA01	Undefined	as_event	19234108	19234836	.	+	.	transcript_id "TCONS_00001150,TCONS_00001149"; gene_id "chrA01:19232435-19236253W"; flanks "19234108-,19234836^"; structure "1^3-,2^4-"; splice_chain "19234282^19234457-,19234283^19234458-"; sources "Undefined,Undefined"; NMorMRNA "null"; degree "4"; dimension "2_2";
chrA01	Undefined	as_event	19350556	19350763	.	+	.	transcript_id "TCONS_00001154,TCONS_00001155"; gene_id "chrA01:19348378-19353205W"; flanks "19350556-,19350763-"; structure "1^,2^"; splice_chain "19350657^,19350659^"; sources "Undefined,Undefined"; NMorMRNA "null"; degree "4"; dimension "2_2";
chrA01	Undefined	as_event	19351002	19351342	.	+	.	transcript_id "TCONS_00001155,TCONS_00001154"; gene_id "chrA01:19348378-19353205W"; flanks "19351002-,19351342^"; structure "0,1^2-"; splice_chain ",19351083^19351180-"; sources "Undefined,Undefined"; NMorMRNA "null"; degree "4"; dimension "2_2";
chrA01	Undefined	as_event	19511229	19511620	.	+	.	transcript_id "TCONS_00001160,TCONS_00001161"; gene_id "chrA01:19510667-19512106W"; flanks "19511229-,19511620^"; structure "0,1^2-"; splice_chain ",19511438^19511516-"; sources "Undefined,Undefined"; NMorMRNA "null"; degree "4"; dimension "2_2";
chrA01	Undefined	as_event	20038599	20039301	.	+	.	transcript_id "TCONS_00001181,TCONS_00001182"; gene_id "chrA01:20038055-20039301W"; flanks "20038599-,20039301]"; structure "0,1^2-"; splice_chain ",20038963^20039041-"; sources "Undefined,Undefined"; NMorMRNA "null"; degree "4"; dimension "2_2";
chrA01	Undefined	as_event	20303590	20303965	.	+	.	transcript_id "TCONS_00001192,TCONS_00001190"; gene_id "chrA01:20302371-20305110W"; flanks "20303590-,20303965^"; structure "0,1^2-"; splice_chain ",20303781^20303871-"; sources "Undefined,Undefined"; NMorMRNA "null"; degree "4"; dimension "2_2";
chrA01	Undefined	as_event	20302777	20303965	.	+	.	transcript_id "TCONS_00001191,TCONS_00001192"; gene_id "chrA01:20302371-20305110W"; flanks "20302777-,20303965^"; structure "0,1^2-"; splice_chain ",20303050^20303590-"; sources "Undefined,Undefined"; NMorMRNA "null"; degree "4"; dimension "2_2";
chrA01	Undefined	as_event	20304587	20305110	.	+	.	transcript_id "TCONS_00001190/TCONS_00001191/TCONS_00001192,TCONS_00001193"; gene_id "chrA01:20302371-20305110W"; flanks "20304587-,20305110]"; structure "0,1^2-"; splice_chain ",20304835^20304917-"; sources "Undefined,Undefined"; NMorMRNA "null"; degree "4"; dimension "2_2";
chrA01	Undefined	as_event	20350843	20351648	.	+	.	transcript_id "TCONS_00001197,TCONS_00001196"; gene_id "chrA01:20349961-20351995W"; flanks "20350843-,20351648^"; structure "0,1^2-"; splice_chain ",20350955^20351047-"; sources "Undefined,Undefined"; NMorMRNA "null"; degree "4"; dimension "2_2";
chrA01	Undefined	as_event	20450012	20450372	.	+	.	transcript_id "TCONS_00001201,TCONS_00001202"; gene_id "chrA01:20448321-20451295W"; flanks "20450012-,20450372^"; structure "0,1^2-"; splice_chain ",20450125^20450199-"; sources "Undefined,Undefined"; NMorMRNA "null"; degree "4"; dimension "2_2";
chrA01	Undefined	as_event	20470714	20470923	.	+	.	transcript_id "TCONS_00001208,TCONS_00001209"; gene_id "chrA01:20464854-20472055W"; flanks "20470714^,20470923^"; structure "1-,2-"; splice_chain "20470795-,20470799-"; sources "Undefined,Undefined"; NMorMRNA "null"; degree "4"; dimension "2_2";
chrA01	Undefined	as_event	20471150	20471287	.	+	.	transcript_id "TCONS_00001206/TCONS_00001209,TCONS_00001208"; gene_id "chrA01:20464854-20472055W"; flanks "20471150-,20471287-"; structure "1^,2^"; splice_chain "20471212^,20471213^"; sources "Undefined,Undefined"; NMorMRNA "null"; degree "4"; dimension "2_2";
chrA01	Undefined	as_event	20483571	20483873	.	+	.	transcript_id "TCONS_00001210/TCONS_00001211,TCONS_00001212"; gene_id "chrA01:20482156-20484138W"; flanks "20483571-,20483873^"; structure "0,1^2-"; splice_chain ",20483673^20483755-"; sources "Undefined,Undefined"; NMorMRNA "null"; degree "4"; dimension "2_2";
chrA01	Undefined	as_event	20509104	20509684	.	+	.	transcript_id "TCONS_00001214,TCONS_00001215"; gene_id "chrA01:20507548-20509856W"; flanks "20509104-,20509684^"; structure "0,1^2-"; splice_chain ",20509239^20509311-"; sources "Undefined,Undefined"; NMorMRNA "null"; degree "4"; dimension "2_2";
chrA01	Undefined	as_event	20574606	20575114	.	+	.	transcript_id "TCONS_00001222,TCONS_00001221"; gene_id "chrA01:20574606-20576675W"; flanks "20574606[,20575114-"; structure "1^,2^"; splice_chain "20575013^,20575014^"; sources "Undefined,Undefined"; NMorMRNA "null"; degree "4"; dimension "2_2";
chrA01	Undefined	as_event	20575363	20576675	.	+	.	transcript_id "TCONS_00001222,TCONS_00001221"; gene_id "chrA01:20574606-20576675W"; flanks "20575363-,20576675]"; structure "0,1^2-"; splice_chain ",20576203^20576373-"; sources "Undefined,Undefined"; NMorMRNA "null"; degree "4"; dimension "2_2";
chrA01	Undefined	as_event	20610768	20611015	.	+	.	transcript_id "TCONS_00001223,TCONS_00001224"; gene_id "chrA01:20610354-20612443W"; flanks "20610768-,20611015^"; structure "0,1^2-"; splice_chain ",20610870^20610953-"; sources "Undefined,Undefined"; NMorMRNA "null"; degree "4"; dimension "2_2";
chrA01	Undefined	as_event	20645807	20646091	.	+	.	transcript_id "TCONS_00001232,TCONS_00001231"; gene_id "chrA01:20645687-20649623W"; flanks "20645807^,20646091^"; structure "1-,2-"; splice_chain "20646001-,20646002-"; sources "Undefined,Undefined"; NMorMRNA "null"; degree "4"; dimension "2_2";
chrA01	Undefined	as_event	20646091	20646420	.	+	.	transcript_id "TCONS_00001231,TCONS_00001232"; gene_id "chrA01:20645687-20649623W"; flanks "20646091^,20646420^"; structure "1-,2-"; splice_chain "20646194-,20646293-"; sources "Undefined,Undefined"; NMorMRNA "null"; degree "4"; dimension "2_2";
chrA01	Undefined	as_event	20645688	20646420	.	+	.	transcript_id "TCONS_00001232,TCONS_00001233"; gene_id "chrA01:20645687-20649623W"; flanks "20645688[,20646420^"; structure "1^3-5^6-,2^4-"; splice_chain "20645807^20646001-20646091^20646293-,20645817^20646012-"; sources "Undefined,Undefined"; NMorMRNA "null"; degree "4"; dimension "2_2";
chrA01	Undefined	as_event	20646002	20646721	.	+	.	transcript_id "TCONS_00001230,TCONS_00001231"; gene_id "chrA01:20645687-20649623W"; flanks "20646002-,20646721^"; structure "0,1^2-3^4-"; splice_chain ",20646091^20646194-20646420^20646591-"; sources "Undefined,Undefined"; NMorMRNA "null"; degree "4"; dimension "2_2";
chrA01	Undefined	as_event	20645807	20646721	.	+	.	transcript_id "TCONS_00001232,TCONS_00001230,TCONS_00001231"; gene_id "chrA01:20645687-20649623W"; flanks "20645807^,20646721^"; structure "1-3^5-6^7-,2-,2-3^4-6^7-"; splice_chain "20646001-20646091^20646293-20646420^20646591-,20646002-,20646002-20646091^20646194-20646420^20646591-"; sources "Undefined,Undefined,Undefined"; NMorMRNA "null"; degree "9"; dimension "3_3";
chrA01	Undefined	as_event	20685076	20685537	.	+	.	transcript_id "TCONS_00001239,TCONS_00001240"; gene_id "chrA01:20684385-20685711W"; flanks "20685076-,20685537-"; structure "1^,2^"; splice_chain "20685410^,20685442^"; sources "Undefined,Undefined"; NMorMRNA "null"; degree "4"; dimension "2_2";
chrA01	Undefined	as_event	20695443	20696187	.	+	.	transcript_id "TCONS_00001243,TCONS_00001242"; gene_id "chrA01:20694233-20697526W"; flanks "20695443-,20696187^"; structure "0,1^2-"; splice_chain ",20695607^20695678-"; sources "Undefined,Undefined"; NMorMRNA "null"; degree "4"; dimension "2_2";
chrA01	Undefined	as_event	20744017	20745320	.	+	.	transcript_id "TCONS_00001249,TCONS_00001248"; gene_id "chrA01:20742501-20745320W"; flanks "20744017-,20745320]"; structure "1^3-,2^4-"; splice_chain "20744520^20744996-,20744530^20745006-"; sources "Undefined,Undefined"; NMorMRNA "null"; degree "4"; dimension "2_2";
chrA01	Undefined	as_event	20876477	20876710	.	+	.	transcript_id "TCONS_00001254,TCONS_00001255"; gene_id "chrA01:20875981-20879787W"; flanks "20876477-,20876710^"; structure "1^3-,2^4-"; splice_chain "20876556^20876624-,20876557^20876625-"; sources "Undefined,Undefined"; NMorMRNA "null"; degree "4"; dimension "2_2";
chrA01	Undefined	as_event	20919759	20920476	.	+	.	transcript_id "TCONS_00001260,TCONS_00001259"; gene_id "chrA01:20916853-20922208W"; flanks "20919759^,20920476^"; structure "1-,2-"; splice_chain "20919862-,20919865-"; sources "Undefined,Undefined"; NMorMRNA "null"; degree "4"; dimension "2_2";
chrA01	Undefined	as_event	21005988	21006290	.	+	.	transcript_id "TCONS_00001269,TCONS_00001268"; gene_id "chrA01:21005363-21010721W"; flanks "21005988-,21006290^"; structure "1^3-,2^4-"; splice_chain "21006088^21006186-,21006090^21006188-"; sources "Undefined,Undefined"; NMorMRNA "null"; degree "4"; dimension "2_2";
chrA01	Undefined	as_event	21010267	21010721	.	+	.	transcript_id "TCONS_00001268,TCONS_00001269"; gene_id "chrA01:21005363-21010721W"; flanks "21010267^,21010721]"; structure "1-,2-"; splice_chain "21010353-,21010356-"; sources "Undefined,Undefined"; NMorMRNA "null"; degree "4"; dimension "2_2";
chrA01	Undefined	as_event	21010152	21010721	.	+	.	transcript_id "TCONS_00001268,TCONS_00001269,TCONS_00001270"; gene_id "chrA01:21005363-21010721W"; flanks "21010152-,21010721]"; structure "1^3-,1^4-,2^5-"; splice_chain "21010267^21010353-,21010267^21010356-,21010269^21010358-"; sources "Undefined,Undefined,Undefined"; NMorMRNA "null"; degree "9"; dimension "3_3";
chrA01	Undefined	as_event	21056352	21056682	.	+	.	transcript_id "TCONS_00001274,TCONS_00001275"; gene_id "chrA01:21053914-21056976W"; flanks "21056352-,21056682-"; structure "1^,2^"; splice_chain "21056406^,21056415^"; sources "Undefined,Undefined"; NMorMRNA "null"; degree "4"; dimension "2_2";
chrA01	Undefined	as_event	21399597	21399993	.	+	.	transcript_id "TCONS_00001298,TCONS_00001296/TCONS_00001297"; gene_id "chrA01:21397936-21402338W"; flanks "21399597-,21399993^"; structure "0,1^2-"; splice_chain ",21399799^21399872-"; sources "Undefined,Undefined"; NMorMRNA "null"; degree "4"; dimension "2_2";
chrA01	Undefined	as_event	21452460	21452687	.	+	.	transcript_id "TCONS_00001303,TCONS_00001302"; gene_id "chrA01:21452269-21458220W"; flanks "21452460^,21452687^"; structure "1-,2-"; splice_chain "21452604-,21452610-"; sources "Undefined,Undefined"; NMorMRNA "null"; degree "4"; dimension "2_2";
chrA01	Undefined	as_event	21453850	21454014	.	+	.	transcript_id "TCONS_00001303,TCONS_00001302"; gene_id "chrA01:21452269-21458220W"; flanks "21453850-,21454014-"; structure "1^,2^"; splice_chain "21453923^,21453924^"; sources "Undefined,Undefined"; NMorMRNA "null"; degree "4"; dimension "2_2";
chrA01	Undefined	as_event	21527180	21528694	.	+	.	transcript_id "TCONS_00001305,TCONS_00001306/TCONS_00001307"; gene_id "chrA01:21525855-21528694W"; flanks "21527180^,21528694]"; structure "1-,2-"; splice_chain "21528244-,21528247-"; sources "Undefined,Undefined"; NMorMRNA "null"; degree "4"; dimension "2_2";
chrA01	Undefined	as_event	21546012	21546470	.	+	.	transcript_id "TCONS_00001310,TCONS_00001308/TCONS_00001309"; gene_id "chrA01:21542098-21548440W"; flanks "21546012^,21546470^"; structure "1-,2-"; splice_chain "21546392-,21546400-"; sources "Undefined,Undefined"; NMorMRNA "null"; degree "4"; dimension "2_2";
chrA01	Undefined	as_event	21546755	21547060	.	+	.	transcript_id "TCONS_00001308,TCONS_00001309/TCONS_00001310"; gene_id "chrA01:21542098-21548440W"; flanks "21546755-,21547060^"; structure "0,1^2-"; splice_chain ",21546804^21546960-"; sources "Undefined,Undefined"; NMorMRNA "null"; degree "4"; dimension "2_2";
chrA01	Undefined	as_event	21583591	21584090	.	+	.	transcript_id "TCONS_00001314/TCONS_00001315,TCONS_00001316"; gene_id "chrA01:21581040-21584090W"; flanks "21583591-,21584090]"; structure "0,1^2-"; splice_chain ",21583654^21583746-"; sources "Undefined,Undefined"; NMorMRNA "null"; degree "4"; dimension "2_2";
chrA01	Undefined	as_event	21641072	21642542	.	+	.	transcript_id "TCONS_00001321,TCONS_00001320"; gene_id "chrA01:21641072-21644259W"; flanks "21641072[,21642542^"; structure "0,1^2-"; splice_chain ",21641648^21642193-"; sources "Undefined,Undefined"; NMorMRNA "null"; degree "4"; dimension "2_2";
chrA01	Undefined	as_event	21719262	21719417	.	+	.	transcript_id "TCONS_00001332,TCONS_00001333"; gene_id "chrA01:21712899-21720917W"; flanks "21719262^,21719417^"; structure "1-,2-"; splice_chain "21719343-,21719344-"; sources "Undefined,Undefined"; NMorMRNA "null"; degree "4"; dimension "2_2";
chrA01	Undefined	as_event	21750981	21754722	.	+	.	transcript_id "TCONS_00001336,TCONS_00001335"; gene_id "chrA01:21749652-21754722W"; flanks "21750981-,21754722]"; structure "1^3-,2^4-"; splice_chain "21751238^21753856-,21751239^21753857-"; sources "Undefined,Undefined"; NMorMRNA "null"; degree "4"; dimension "2_2";
chrA01	Undefined	as_event	21815033	21816879	.	+	.	transcript_id "TCONS_00001341,TCONS_00001342"; gene_id "chrA01:21814475-21817868W"; flanks "21815033-,21816879^"; structure "1^3-,2^4-"; splice_chain "21815305^21816126-,21815316^21816137-"; sources "Undefined,Undefined"; NMorMRNA "null"; degree "4"; dimension "2_2";
chrA01	Undefined	as_event	21963282	21963480	.	+	.	transcript_id "TCONS_00001351,TCONS_00001352"; gene_id "chrA01:21962194-21964068W"; flanks "21963282-,21963480-"; structure "1^,2^"; splice_chain "21963401^,21963402^"; sources "Undefined,Undefined"; NMorMRNA "null"; degree "4"; dimension "2_2";
chrA01	Undefined	as_event	22346788	22346995	.	+	.	transcript_id "TCONS_00001368,TCONS_00001370"; gene_id "chrA01:22344112-22350618W"; flanks "22346788-,22346995-"; structure "1^,2^"; splice_chain "22346899^,22346900^"; sources "Undefined,Undefined"; NMorMRNA "null"; degree "4"; dimension "2_2";
chrA01	Undefined	as_event	22344343	22348087	.	+	.	transcript_id "TCONS_00001369,TCONS_00001368"; gene_id "chrA01:22344112-22350618W"; flanks "22344343^,22348087-"; structure "1-2^3-4^5-6^7-8^9-10^,11-12^13-14^15-16^17-18^19-20^"; splice_chain "22344490-22344601^22344697-22344788^22345159-22345284^22345376-22345496^22345585-22345669^,22346788-22346899^22346995-22347086^22347473-22347598^22347690-22347810^22347899-22347983^"; sources "Undefined,Un…
chrA01	Undefined	as_event	22748852	22749202	.	+	.	transcript_id "TCONS_00001388,TCONS_00001389"; gene_id "chrA01:22747170-22750164W"; flanks "22748852-,22749202^"; structure "0,1^2-"; splice_chain ",22748986^22749065-"; sources "Undefined,Undefined"; NMorMRNA "null"; degree "4"; dimension "2_2";
chrA01	Undefined	as_event	22749636	22749854	.	+	.	transcript_id "TCONS_00001389,TCONS_00001388"; gene_id "chrA01:22747170-22750164W"; flanks "22749636-,22749854-"; structure "1^,2^"; splice_chain "22749759^,22749761^"; sources "Undefined,Undefined"; NMorMRNA "null"; degree "4"; dimension "2_2";
chrA01	Undefined	as_event	22932538	22932771	.	+	.	transcript_id "TCONS_00001398,TCONS_00001399"; gene_id "chrA01:22930895-22935733W"; flanks "22932538-,22932771^"; structure "0,1^2-"; splice_chain ",22932611^22932702-"; sources "Undefined,Undefined"; NMorMRNA "null"; degree "4"; dimension "2_2";
chrA01	Undefined	as_event	22934118	22934569	.	+	.	transcript_id "TCONS_00001398,TCONS_00001399"; gene_id "chrA01:22930895-22935733W"; flanks "22934118-,22934569^"; structure "1^3-,2^4-"; splice_chain "22934248^22934395-,22934250^22934397-"; sources "Undefined,Undefined"; NMorMRNA "null"; degree "4"; dimension "2_2";
chrA01	Undefined	as_event	22936609	22936966	.	+	.	transcript_id "TCONS_00001400,TCONS_00001401"; gene_id "chrA01:22936300-22937334W"; flanks "22936609-,22936966^"; structure "0,1^2-"; splice_chain ",22936757^22936851-"; sources "Undefined,Undefined"; NMorMRNA "null"; degree "4"; dimension "2_2";
chrA01	Undefined	as_event	23005199	23005915	.	+	.	transcript_id "TCONS_00001404,TCONS_00001403"; gene_id "chrA01:23005199-23007216W"; flanks "23005199[,23005915-"; structure "1^,2^"; splice_chain "23005566^,23005571^"; sources "Undefined,Undefined"; NMorMRNA "null"; degree "4"; dimension "2_2";
chrA01	Undefined	as_event	23040551	23041130	.	+	.	transcript_id "TCONS_00001406,TCONS_00001405"; gene_id "chrA01:23040168-23042277W"; flanks "23040551-,23041130^"; structure "1^3-6^8-,2^4-5^7-"; splice_chain "23040660^23040736-23040795^23040869-,23040670^23040746-23040793^23040867-"; sources "Undefined,Undefined"; NMorMRNA "null"; degree "4"; dimension "2_2";
chrA01	Undefined	as_event	23045028	23045271	.	+	.	transcript_id "TCONS_00001407,TCONS_00001408"; gene_id "chrA01:23043588-23046241W"; flanks "23045028-,23045271^"; structure "0,1^2-"; splice_chain ",23045114^23045215-"; sources "Undefined,Undefined"; NMorMRNA "null"; degree "4"; dimension "2_2";
chrA01	Undefined	as_event	23204656	23205369	.	+	.	transcript_id "TCONS_00001413,TCONS_00001410"; gene_id "chrA01:23204062-23205823W"; flanks "23204656-,23205369^"; structure "1^3-,2^4-"; splice_chain "23204854^23204961-,23204863^23204970-"; sources "Undefined,Undefined"; NMorMRNA "null"; degree "4"; dimension "2_2";
chrA01	Undefined	as_event	23204656	23205685	.	+	.	transcript_id "TCONS_00001412,TCONS_00001413"; gene_id "chrA01:23204062-23205823W"; flanks "23204656-,23205685^"; structure "1^3-,2^4-5^6-"; splice_chain "23204853^23204960-,23204854^23204961-23205369^23205515-"; sources "Undefined,Undefined"; NMorMRNA "null"; degree "4"; dimension "2_2";
chrA01	Undefined	as_event	23205515	23205823	.	+	.	transcript_id "TCONS_00001410,TCONS_00001413"; gene_id "chrA01:23204062-23205823W"; flanks "23205515-,23205823]"; structure "0,1^2-"; splice_chain ",23205685^23205770-"; sources "Undefined,Undefined"; NMorMRNA "null"; degree "4"; dimension "2_2";
chrA01	Undefined	as_event	23204656	23205823	.	+	.	transcript_id "TCONS_00001412,TCONS_00001413,TCONS_00001410"; gene_id "chrA01:23204062-23205823W"; flanks "23204656-,23205823]"; structure "1^4-9^10-,2^5-7^8-9^10-,3^6-7^8-"; splice_chain "23204853^23204960-23205685^23205770-,23204854^23204961-23205369^23205515-23205685^23205770-,23204863^23204970-23205369^23205515-"; sources "Undefined,Undefined,Undefined"; NMorMRNA "null"; degree "9"; dimension…
chrA01	Undefined	as_event	23204062	23205823	.	+	.	transcript_id "TCONS_00001412,TCONS_00001413,TCONS_00001410,TCONS_00001411"; gene_id "chrA01:23204062-23205823W"; flanks "23204062[,23205823]"; structure "1^3-5^9-17^18-,1^3-6^10-13^15-17^18-,1^3-7^11-13^15-,2^4-8^12-14^16-"; splice_chain "23204529^23204656-23204853^23204960-23205685^23205770-,23204529^23204656-23204854^23204961-23205369^23205515-23205685^23205770-,23204529^23204656-23204863^2320…
chrA01	Undefined	as_event	23258699	23260417	.	+	.	transcript_id "TCONS_00001418,TCONS_00001419"; gene_id "chrA01:23258679-23260417W"; flanks "23258699[,23260417]"; structure "1^3-,2^4-"; splice_chain "23259179^23259906-,23259180^23259907-"; sources "Undefined,Undefined"; NMorMRNA "null"; degree "4"; dimension "2_2";
chrA01	Undefined	as_event	3665	3855	.	-	.	transcript_id "TCONS_00001425,TCONS_00001424"; gene_id "chrA01:2694-5586C"; flanks "3855-,3665-"; structure "1^,2^"; splice_chain "3764^,3760^"; sources "Undefined,Undefined"; NMorMRNA "null"; degree "4"; dimension "2_2";
chrA01	Undefined	as_event	30370	30827	.	-	.	transcript_id "TCONS_00001428,TCONS_00001427"; gene_id "chrA01:30097-31826C"; flanks "30827-,30370^"; structure "0,1^2-"; splice_chain ",30595^30527-"; sources "Undefined,Undefined"; NMorMRNA "null"; degree "4"; dimension "2_2";
chrA01	Undefined	as_event	213706	214216	.	-	.	transcript_id "TCONS_00001436,TCONS_00001437"; gene_id "chrA01:212102-214611C"; flanks "214216-,213706^"; structure "0,1^2-"; splice_chain ",213979^213896-"; sources "Undefined,Undefined"; NMorMRNA "null"; degree "4"; dimension "2_2";
chrA01	Undefined	as_event	445273	445780	.	-	.	transcript_id "TCONS_00001453,TCONS_00001452"; gene_id "chrA01:444866-446748C"; flanks "445780-,445273^"; structure "0,1^2-"; splice_chain ",445423^445354-"; sources "Undefined,Undefined"; NMorMRNA "null"; degree "4"; dimension "2_2";
chrA01	Undefined	as_event	450016	450517	.	-	.	transcript_id "TCONS_00001455,TCONS_00001454"; gene_id "chrA01:448957-452198C"; flanks "450517-,450016^"; structure "0,1^2-"; splice_chain ",450323^450117-"; sources "Undefined,Undefined"; NMorMRNA "null"; degree "4"; dimension "2_2";
chrA01	Undefined	as_event	755900	756422	.	-	.	transcript_id "TCONS_00001470,TCONS_00001469"; gene_id "chrA01:754844-757266C"; flanks "756422-,755900^"; structure "0,1^2-3^4-"; splice_chain ",756237^756141-756025^755953-"; sources "Undefined,Undefined"; NMorMRNA "null"; degree "4"; dimension "2_2";
chrA01	Undefined	as_event	754965	755377	.	-	.	transcript_id "TCONS_00001470,TCONS_00001469"; gene_id "chrA01:754844-757266C"; flanks "755377-,754965^"; structure "0,1^2-3^4-"; splice_chain ",755283^755195-755121^755048-"; sources "Undefined,Undefined"; NMorMRNA "null"; degree "4"; dimension "2_2";
chrA01	Undefined	as_event	875521	876156	.	-	.	transcript_id "TCONS_00001483,TCONS_00001484"; gene_id "chrA01:874663-878077C"; flanks "876156-,875521^"; structure "0,1^2-"; splice_chain ",876066^875592-"; sources "Undefined,Undefined"; NMorMRNA "null"; degree "4"; dimension "2_2";
chrA01	Undefined	as_event	885347	885879	.	-	.	transcript_id "TCONS_00001485,TCONS_00001486"; gene_id "chrA01:884180-886745C"; flanks "885879-,885347^"; structure "0,1^2-"; splice_chain ",885644^885571-"; sources "Undefined,Undefined"; NMorMRNA "null"; degree "4"; dimension "2_2";
chrA01	Undefined	as_event	959247	959931	.	-	.	transcript_id "TCONS_00001495,TCONS_00001494"; gene_id "chrA01:959247-961493C"; flanks "959931-,959247]"; structure "0,1^2-"; splice_chain ",959708^959628-"; sources "Undefined,Undefined"; NMorMRNA "null"; degree "4"; dimension "2_2";
chrA01	Undefined	as_event	1032162	1032405	.	-	.	transcript_id "TCONS_00001502,TCONS_00001503"; gene_id "chrA01:1029233-1032659C"; flanks "1032405-,1032162^"; structure "0,1^2-"; splice_chain ",1032345^1032273-"; sources "Undefined,Undefined"; NMorMRNA "null"; degree "4"; dimension "2_2";
chrA01	Undefined	as_event	1035546	1036006	.	-	.	transcript_id "TCONS_00001506,TCONS_00001504/TCONS_00001505"; gene_id "chrA01:1035104-1038328C"; flanks "1036006-,1035546^"; structure "0,1^2-"; splice_chain ",1035839^1035770-"; sources "Undefined,Undefined"; NMorMRNA "null"; degree "4"; dimension "2_2";
chrA01	Undefined	as_event	1035104	1035466	.	-	.	transcript_id "TCONS_00001505/TCONS_00001506,TCONS_00001504"; gene_id "chrA01:1035104-1038328C"; flanks "1035466-,1035104]"; structure "0,1^2-"; splice_chain ",1035354^1035274-"; sources "Undefined,Undefined"; NMorMRNA "null"; degree "4"; dimension "2_2";
chrA01	Undefined	as_event	1157744	1157895	.	-	.	transcript_id "TCONS_00001514,TCONS_00001515"; gene_id "chrA01:1157373-1159344C"; flanks "1157895-,1157744-"; structure "1^,2^"; splice_chain "1157820^,1157818^"; sources "Undefined,Undefined"; NMorMRNA "null"; degree "4"; dimension "2_2";
chrA01	Undefined	as_event	1253426	1253890	.	-	.	transcript_id "TCONS_00001522,TCONS_00001519/TCONS_00001520"; gene_id "chrA01:1251881-1253890C"; flanks "1253890[,1253426-"; structure "1^,2^"; splice_chain "1253599^,1253591^"; sources "Undefined,Undefined"; NMorMRNA "null"; degree "4"; dimension "2_2";
chrA01	Undefined	as_event	1253220	1253890	.	-	.	transcript_id "TCONS_00001521,TCONS_00001522,TCONS_00001519/TCONS_00001520"; gene_id "chrA01:1251881-1253890C"; flanks "1253890[,1253220^"; structure "0,1^3-,2^3-"; splice_chain ",1253599^1253426-,1253591^1253426-"; sources "Undefined,Undefined,Undefined"; NMorMRNA "null"; degree "9"; dimension "3_3";
chrA01	Undefined	as_event	1252397	1252596	.	-	.	transcript_id "TCONS_00001521,TCONS_00001519/TCONS_00001520/TCONS_00001522"; gene_id "chrA01:1251881-1253890C"; flanks "1252596^,1252397^"; structure "1-,2-"; splice_chain "1252453-,1252452-"; sources "Undefined,Undefined"; NMorMRNA "null"; degree "4"; dimension "2_2";
chrA01	Undefined	as_event	1255191	1255693	.	-	.	transcript_id "TCONS_00001527,TCONS_00001526"; gene_id "chrA01:1254319-1255989C"; flanks "1255693^,1255191^"; structure "1-,2-"; splice_chain "1255468-,1255464-"; sources "Undefined,Undefined"; NMorMRNA "null"; degree "4"; dimension "2_2";
chrA01	Undefined	as_event	1255191	1255989	.	-	.	transcript_id "TCONS_00001525,TCONS_00001527,TCONS_00001526"; gene_id "chrA01:1254319-1255989C"; flanks "1255989[,1255191^"; structure "0,1^2-,1^3-"; splice_chain ",1255693^1255468-,1255693^1255464-"; sources "Undefined,Undefined,Undefined"; NMorMRNA "null"; degree "9"; dimension "3_3";
chrA01	Undefined	as_event	1266348	1266510	.	-	.	transcript_id "TCONS_00001529,TCONS_00001530"; gene_id "chrA01:1265901-1269782C"; flanks "1266510^,1266348^"; structure "1-,2-"; splice_chain "1266389-,1266387-"; sources "Undefined,Undefined"; NMorMRNA "null"; degree "4"; dimension "2_2";
chrA01	Undefined	as_event	1330370	1330952	.	-	.	transcript_id "TCONS_00001538,TCONS_00001539"; gene_id "chrA01:1326953-1331666C"; flanks "1330952-,1330370^"; structure "0,1^2-3^4-"; splice_chain ",1330839^1330747-1330547^1330471-"; sources "Undefined,Undefined"; NMorMRNA "null"; degree "4"; dimension "2_2";
chrA01	Undefined	as_event	1328654	1328950	.	-	.	transcript_id "TCONS_00001538,TCONS_00001537"; gene_id "chrA01:1326953-1331666C"; flanks "1328950-,1328654^"; structure "0,1^2-"; splice_chain ",1328795^1328704-"; sources "Undefined,Undefined"; NMorMRNA "null"; degree "4"; dimension "2_2";
chrA01	Undefined	as_event	1327544	1328216	.	-	.	transcript_id "TCONS_00001538,TCONS_00001537"; gene_id "chrA01:1326953-1331666C"; flanks "1328216-,1327544^"; structure "0,1^2-3^4-"; splice_chain ",1328019^1327938-1327807^1327717-"; sources "Undefined,Undefined"; NMorMRNA "null"; degree "4"; dimension "2_2";
chrA01	Undefined	as_event	1326953	1327415	.	-	.	transcript_id "TCONS_00001538,TCONS_00001537"; gene_id "chrA01:1326953-1331666C"; flanks "1327415-,1326953]"; structure "0,1^2-"; splice_chain ",1327176^1327089-"; sources "Undefined,Undefined"; NMorMRNA "null"; degree "4"; dimension "2_2";
chrA01	Undefined	as_event	1366165	1366742	.	-	.	transcript_id "TCONS_00001544,TCONS_00001545"; gene_id "chrA01:1363830-1366742C"; flanks "1366742[,1366165^"; structure "1^3-,2^4-"; splice_chain "1366457^1366199-,1366455^1366197-"; sources "Undefined,Undefined"; NMorMRNA "null"; degree "4"; dimension "2_2";
chrA01	Undefined	as_event	1363830	1364763	.	-	.	transcript_id "TCONS_00001544/TCONS_00001545,TCONS_00001543"; gene_id "chrA01:1363830-1366742C"; flanks "1364763-,1363830]"; structure "0,1^2-"; splice_chain ",1364066^1363985-"; sources "Undefined,Undefined"; NMorMRNA "null"; degree "4"; dimension "2_2";
chrA01	Undefined	as_event	1376208	1379857	.	-	.	transcript_id "TCONS_00001546,TCONS_00001547"; gene_id "chrA01:1374654-1380615C"; flanks "1379857^,1376208^"; structure "1-3^7-8^9-,2-4^5-6^10-"; splice_chain "1379583-1378601^1377667-1377482^1377350-,1379566-1378418^1378290-1378239^1377226-"; sources "Undefined,Undefined"; NMorMRNA "null"; degree "4"; dimension "2_2";
chrA01	Undefined	as_event	1385762	1386094	.	-	.	transcript_id "TCONS_00001548,TCONS_00001549"; gene_id "chrA01:1385762-1386867C"; flanks "1386094-,1385762]"; structure "0,1^2-"; splice_chain ",1385954^1385804-"; sources "Undefined,Undefined"; NMorMRNA "null"; degree "4"; dimension "2_2";
chrA01	Undefined	as_event	1387598	1387742	.	-	.	transcript_id "TCONS_00001550,TCONS_00001551"; gene_id "chrA01:1387199-1391319C"; flanks "1387742^,1387598^"; structure "1-,2-"; splice_chain "1387669-,1387657-"; sources "Undefined,Undefined"; NMorMRNA "null"; degree "4"; dimension "2_2";
chrA01	Undefined	as_event	1412919	1413312	.	-	.	transcript_id "TCONS_00001554,TCONS_00001555"; gene_id "chrA01:1410738-1413846C"; flanks "1413312-,1412919^"; structure "0,1^2-"; splice_chain ",1413060^1412987-"; sources "Undefined,Undefined"; NMorMRNA "null"; degree "4"; dimension "2_2";
chrA01	Undefined	as_event	1454643	1455216	.	-	.	transcript_id "TCONS_00001559,TCONS_00001558"; gene_id "chrA01:1452597-1457797C"; flanks "1455216-,1454643^"; structure "0,1^2-"; splice_chain ",1455186^1454695-"; sources "Undefined,Undefined"; NMorMRNA "null"; degree "4"; dimension "2_2";
chrA01	Undefined	as_event	1454354	1454535	.	-	.	transcript_id "TCONS_00001557/TCONS_00001559,TCONS_00001558"; gene_id "chrA01:1452597-1457797C"; flanks "1454535-,1454354-"; structure "1^,2^"; splice_chain "1454431^,1454427^"; sources "Undefined,Undefined"; NMorMRNA "null"; degree "4"; dimension "2_2";
chrA01	Undefined	as_event	1484478	1485599	.	-	.	transcript_id "TCONS_00001565,TCONS_00001564"; gene_id "chrA01:1479415-1485937C"; flanks "1485599-,1484478^"; structure "1^3-5^7-,2^4-6^8-"; splice_chain "1485363^1485263-1485174^1485015-,1485362^1485262-1485173^1485014-"; sources "Undefined,Undefined"; NMorMRNA "null"; degree "4"; dimension "2_2";
chrA01	Undefined	as_event	1483902	1484311	.	-	.	transcript_id "TCONS_00001565,TCONS_00001564"; gene_id "chrA01:1479415-1485937C"; flanks "1484311^,1483902^"; structure "1-4^6-,2-3^5-"; splice_chain "1484199-1484133^1484009-,1484198-1484138^1484014-"; sources "Undefined,Undefined"; NMorMRNA "null"; degree "4"; dimension "2_2";
chrA01	Undefined	as_event	1482937	1483902	.	-	.	transcript_id "TCONS_00001565,TCONS_00001564"; gene_id "chrA01:1479415-1485937C"; flanks "1483902^,1482937^"; structure "1-,2-"; splice_chain "1483263-,1483222-"; sources "Undefined,Undefined"; NMorMRNA "null"; degree "4"; dimension "2_2";
chrA01	Undefined	as_event	1481653	1481882	.	-	.	transcript_id "TCONS_00001564,TCONS_00001565"; gene_id "chrA01:1479415-1485937C"; flanks "1481882-,1481653^"; structure "0,1^2-"; splice_chain ",1481791^1481721-"; sources "Undefined,Undefined"; NMorMRNA "null"; degree "4"; dimension "2_2";
chrA01	Undefined	as_event	1560885	1561476	.	-	.	transcript_id "TCONS_00001572,TCONS_00001573"; gene_id "chrA01:1559205-1561476C"; flanks "1561476[,1560885-"; structure "1^,2^"; splice_chain "1561304^,1561279^"; sources "Undefined,Undefined"; NMorMRNA "null"; degree "4"; dimension "2_2";
chrA01	Undefined	as_event	1583300	1583557	.	-	.	transcript_id "TCONS_00001576,TCONS_00001577"; gene_id "chrA01:1579653-1584926C"; flanks "1583557-,1583300-"; structure "1^,2^"; splice_chain "1583456^,1583455^"; sources "Undefined,Undefined"; NMorMRNA "null"; degree "4"; dimension "2_2";
chrA01	Undefined	as_event	1595974	1596252	.	-	.	transcript_id "TCONS_00001580,TCONS_00001579"; gene_id "chrA01:1595866-1597494C"; flanks "1596252-,1595974^"; structure "0,1^2-"; splice_chain ",1596173^1596079-"; sources "Undefined,Undefined"; NMorMRNA "null"; degree "4"; dimension "2_2";
chrA01	Undefined	as_event	1665457	1665753	.	-	.	transcript_id "TCONS_00001588,TCONS_00001589"; gene_id "chrA01:1663998-1666159C"; flanks "1665753-,1665457^"; structure "0,1^2-"; splice_chain ",1665665^1665595-"; sources "Undefined,Undefined"; NMorMRNA "null"; degree "4"; dimension "2_2";
chrA01	Undefined	as_event	1694945	1696334	.	-	.	transcript_id "TCONS_00001590,TCONS_00001591"; gene_id "chrA01:1692570-1696687C"; flanks "1696334^,1694945^"; structure "1-,2-"; splice_chain "1695076-,1695073-"; sources "Undefined,Undefined"; NMorMRNA "null"; degree "4"; dimension "2_2";
chrA01	Undefined	as_event	1767289	1767462	.	-	.	transcript_id "TCONS_00001595,TCONS_00001596"; gene_id "chrA01:1760306-1767980C"; flanks "1767462^,1767289^"; structure "1-,2-"; splice_chain "1767391-,1767390-"; sources "Undefined,Undefined"; NMorMRNA "null"; degree "4"; dimension "2_2";
chrA01	Undefined	as_event	1853069	1853318	.	-	.	transcript_id "TCONS_00001600,TCONS_00001599"; gene_id "chrA01:1850311-1854402C"; flanks "1853318-,1853069^"; structure "0,1^2-"; splice_chain ",1853235^1853140-"; sources "Undefined,Undefined"; NMorMRNA "null"; degree "4"; dimension "2_2";
chrA01	Undefined	as_event	1851488	1851731	.	-	.	transcript_id "TCONS_00001600,TCONS_00001599"; gene_id "chrA01:1850311-1854402C"; flanks "1851731-,1851488^"; structure "0,1^2-"; splice_chain ",1851630^1851544-"; sources "Undefined,Undefined"; NMorMRNA "null"; degree "4"; dimension "2_2";
chrA01	Undefined	as_event	1883877	1884177	.	-	.	transcript_id "TCONS_00001603/TCONS_00001604,TCONS_00001605"; gene_id "chrA01:1880506-1885341C"; flanks "1884177-,1883877^"; structure "0,1^2-"; splice_chain ",1884115^1884038-"; sources "Undefined,Undefined"; NMorMRNA "null"; degree "4"; dimension "2_2";
chrA01	Undefined	as_event	1880506	1881099	.	-	.	transcript_id "TCONS_00001603,TCONS_00001604"; gene_id "chrA01:1880506-1885341C"; flanks "1881099-,1880506]"; structure "0,1^2-"; splice_chain ",1881023^1880919-"; sources "Undefined,Undefined"; NMorMRNA "null"; degree "4"; dimension "2_2";
chrA01	Undefined	as_event	1983635	1984232	.	-	.	transcript_id "TCONS_00001610,TCONS_00001609"; gene_id "chrA01:1975536-1986475C"; flanks "1984232^,1983635^"; structure "1-,2-"; splice_chain "1983701-,1983699-"; sources "Undefined,Undefined"; NMorMRNA "null"; degree "4"; dimension "2_2";
chrA01	Undefined	as_event	2007786	2007908	.	-	.	transcript_id "TCONS_00001614,TCONS_00001613"; gene_id "chrA01:2006095-2008632C"; flanks "2007908-,2007786-"; structure "1^,2^"; splice_chain "2007882^,2007861^"; sources "Undefined,Undefined"; NMorMRNA "null"; degree "4"; dimension "2_2";
chrA01	Undefined	as_event	2007633	2007908	.	-	.	transcript_id "TCONS_00001612,TCONS_00001614,TCONS_00001613"; gene_id "chrA01:2006095-2008632C"; flanks "2007908-,2007633^"; structure "0,1^3-,2^3-"; splice_chain ",2007882^2007786-,2007861^2007786-"; sources "Undefined,Undefined,Undefined"; NMorMRNA "null"; degree "9"; dimension "3_3";
chrA01	Undefined	as_event	2006225	2006419	.	-	.	transcript_id "TCONS_00001612,TCONS_00001614,TCONS_00001613"; gene_id "chrA01:2006095-2008632C"; flanks "2006419^,2006225^"; structure "1-,2-,3-"; splice_chain "2006324-,2006323-,2006322-"; sources "Undefined,Undefined,Undefined"; NMorMRNA "null"; degree "9"; dimension "3_3";
chrA01	Undefined	as_event	2028198	2030434	.	-	.	transcript_id "TCONS_00001619,TCONS_00001618"; gene_id "chrA01:2027439-2034989C"; flanks "2030434-,2028198^"; structure "1^6-,2^3-4^5-"; splice_chain "2030284^2028311-,2030170^2030081-2028714^2028462-"; sources "Undefined,Undefined"; NMorMRNA "null"; degree "4"; dimension "2_2";
chrA01	Undefined	as_event	2069898	2070333	.	-	.	transcript_id "TCONS_00001623,TCONS_00001622"; gene_id "chrA01:2068964-2070333C"; flanks "2070333[,2069898^"; structure "0,1^2-"; splice_chain ",2070095^2070011-"; sources "Undefined,Undefined"; NMorMRNA "null"; degree "4"; dimension "2_2";
chrA01	Undefined	as_event	2085992	2086165	.	-	.	transcript_id "TCONS_00001628,TCONS_00001627"; gene_id "chrA01:2083050-2086550C"; flanks "2086165^,2085992^"; structure "1-,2-"; splice_chain "2086038-,2086034-"; sources "Undefined,Undefined"; NMorMRNA "null"; degree "4"; dimension "2_2";
chrA01	Undefined	as_event	2116921	2117352	.	-	.	transcript_id "TCONS_00001630,TCONS_00001631"; gene_id "chrA01:2116258-2118881C"; flanks "2117352-,2116921^"; structure "1^3-,2^4-"; splice_chain "2117117^2117029-,2117107^2117019-"; sources "Undefined,Undefined"; NMorMRNA "null"; degree "4"; dimension "2_2";
chrA01	Undefined	as_event	2116710	2116832	.	-	.	transcript_id "TCONS_00001630,TCONS_00001631"; gene_id "chrA01:2116258-2118881C"; flanks "2116832-,2116710-"; structure "1^,2^"; splice_chain "2116800^,2116798^"; sources "Undefined,Undefined"; NMorMRNA "null"; degree "4"; dimension "2_2";
chrA01	Undefined	as_event	2133453	2133957	.	-	.	transcript_id "TCONS_00001636,TCONS_00001634"; gene_id "chrA01:2132421-2135811C"; flanks "2133957^,2133453-"; structure "0,1-2^"; splice_chain ",2133816-2133778^"; sources "Undefined,Undefined"; NMorMRNA "null"; degree "4"; dimension "2_2";
chrA01	Undefined	as_event	2132969	2134598	.	-	.	transcript_id "TCONS_00001635,TCONS_00001636"; gene_id "chrA01:2132421-2135811C"; flanks "2134598-,2132969^"; structure "0,1^2-3^4-5^6-"; splice_chain ",2133957^2133453-2133354^2133264-2133208^2133042-"; sources "Undefined,Undefined"; NMorMRNA "null"; degree "4"; dimension "2_2";
chrA01	Undefined	as_event	2132618	2133453	.	-	.	transcript_id "TCONS_00001634,TCONS_00001636"; gene_id "chrA01:2132421-2135811C"; flanks "2133453-,2132618]"; structure "0,1^2-3^4-5^6-"; splice_chain ",2133354^2133264-2133208^2133042-2132969^2132857-"; sources "Undefined,Undefined"; NMorMRNA "null"; degree "4"; dimension "2_2";
chrA01	Undefined	as_event	2132618	2134598	.	-	.	transcript_id "TCONS_00001634,TCONS_00001636,TCONS_00001635"; gene_id "chrA01:2132421-2135811C"; flanks "2134598-,2132618]"; structure "1^2-3^4-,1^4-5^6-7^8-9^10-,9^10-"; splice_chain "2133957^2133816-2133778^2133453-,2133957^2133453-2133354^2133264-2133208^2133042-2132969^2132857-,2132969^2132857-"; sources "Undefined,Undefined,Undefined"; NMorMRNA "null"; degree "9"; dimension "3_3";
chrA01	Undefined	as_event	2210124	2210845	.	-	.	transcript_id "TCONS_00001649,TCONS_00001650"; gene_id "chrA01:2210124-2211896C"; flanks "2210845-,2210124]"; structure "1^2-,3^4-"; splice_chain "2210754^2210682-,2210209^2210144-"; sources "Undefined,Undefined"; NMorMRNA "null"; degree "4"; dimension "2_2";
chrA01	Undefined	as_event	2252112	2252480	.	-	.	transcript_id "TCONS_00001656,TCONS_00001655/TCONS_00001657"; gene_id "chrA01:2250480-2252978C"; flanks "2252480-,2252112^"; structure "0,1^2-"; splice_chain ",2252413^2252335-"; sources "Undefined,Undefined"; NMorMRNA "null"; degree "4"; dimension "2_2";
chrA01	Undefined	as_event	2251811	2252030	.	-	.	transcript_id "TCONS_00001656,TCONS_00001655"; gene_id "chrA01:2250480-2252978C"; flanks "2252030-,2251811^"; structure "0,1^2-"; splice_chain ",2251947^2251853-"; sources "Undefined,Undefined"; NMorMRNA "null"; degree "4"; dimension "2_2";
chrA01	Undefined	as_event	2251525	2252030	.	-	.	transcript_id "TCONS_00001657,TCONS_00001655,TCONS_00001656"; gene_id "chrA01:2250480-2252978C"; flanks "2252030-,2251525^"; structure "0,1^2-3^4-,3^4-"; splice_chain ",2251947^2251853-2251811^2251738-,2251811^2251738-"; sources "Undefined,Undefined,Undefined"; NMorMRNA "null"; degree "9"; dimension "3_3";
chrA01	Undefined	as_event	2288531	2288813	.	-	.	transcript_id "TCONS_00001665/TCONS_00001667,TCONS_00001666"; gene_id "chrA01:2286329-2294253C"; flanks "2288813^,2288531^"; structure "1-,2-"; splice_chain "2288693-,2288690-"; sources "Undefined,Undefined"; NMorMRNA "null"; degree "4"; dimension "2_2";
chrA01	Undefined	as_event	2517094	2517387	.	-	.	transcript_id "TCONS_00001684,TCONS_00001683/TCONS_00001685"; gene_id "chrA01:2511938-2517441C"; flanks "2517387^,2517094^"; structure "1-,2-"; splice_chain "2517201-,2517198-"; sources "Undefined,Undefined"; NMorMRNA "null"; degree "4"; dimension "2_2";
chrA01	Undefined	as_event	2522205	2522761	.	-	.	transcript_id "TCONS_00001688,TCONS_00001687"; gene_id "chrA01:2522130-2523268C"; flanks "2522761-,2522205]"; structure "0,1^2-"; splice_chain ",2522559^2522450-"; sources "Undefined,Undefined"; NMorMRNA "null"; degree "4"; dimension "2_2";
chrA01	Undefined	as_event	2700240	2701173	.	-	.	transcript_id "TCONS_00001695,TCONS_00001694"; gene_id "chrA01:2698615-2701173C"; flanks "2701173[,2700240^"; structure "0,1^2-"; splice_chain ",2700407^2700323-"; sources "Undefined,Undefined"; NMorMRNA "null"; degree "4"; dimension "2_2";
chrA01	Undefined	as_event	2713532	2714852	.	-	.	transcript_id "TCONS_00001703,TCONS_00001701,TCONS_00001702"; gene_id "chrA01:2713169-2714852C"; flanks "2714852[,2713532^"; structure "1^4-,2^5-,3^6-"; splice_chain "2714631^2714516-,2714629^2714514-,2714622^2714507-"; sources "Undefined,Undefined,Undefined"; NMorMRNA "null"; degree "9"; dimension "3_3";
chrA01	Undefined	as_event	2713169	2713435	.	-	.	transcript_id "TCONS_00001700/TCONS_00001701/TCONS_00001702/TCONS_00001703,TCONS_00001699"; gene_id "chrA01:2713169-2714852C"; flanks "2713435-,2713169]"; structure "0,1^2-"; splice_chain ",2713381^2713287-"; sources "Undefined,Undefined"; NMorMRNA "null"; degree "4"; dimension "2_2";
chrA01	Undefined	as_event	2739730	2740826	.	-	.	transcript_id "TCONS_00001705,TCONS_00001706"; gene_id "chrA01:2737991-2740826C"; flanks "2740826[,2739730^"; structure "1^3-,2^4-"; splice_chain "2740622^2740284-,2740621^2740283-"; sources "Undefined,Undefined"; NMorMRNA "null"; degree "4"; dimension "2_2";
chrA01	Undefined	as_event	2739371	2739557	.	-	.	transcript_id "TCONS_00001705,TCONS_00001706"; gene_id "chrA01:2737991-2740826C"; flanks "2739557^,2739371^"; structure "1-,2-"; splice_chain "2739443-,2739442-"; sources "Undefined,Undefined"; NMorMRNA "null"; degree "4"; dimension "2_2";
chrA01	Undefined	as_event	2738791	2738997	.	-	.	transcript_id "TCONS_00001705,TCONS_00001706"; gene_id "chrA01:2737991-2740826C"; flanks "2738997^,2738791^"; structure "1-,2-"; splice_chain "2738851-,2738850-"; sources "Undefined,Undefined"; NMorMRNA "null"; degree "4"; dimension "2_2";
chrA01	Undefined	as_event	2737991	2738463	.	-	.	transcript_id "TCONS_00001705,TCONS_00001706"; gene_id "chrA01:2737991-2740826C"; flanks "2738463^,2737991]"; structure "1-,2-"; splice_chain "2738374-,2738369-"; sources "Undefined,Undefined"; NMorMRNA "null"; degree "4"; dimension "2_2";
chrA01	Undefined	as_event	2777709	2777954	.	-	.	transcript_id "TCONS_00001711,TCONS_00001710/TCONS_00001712"; gene_id "chrA01:2774907-2781517C"; flanks "2777954-,2777709^"; structure "1^3-,2^4-"; splice_chain "2777878^2777802-,2777868^2777792-"; sources "Undefined,Undefined"; NMorMRNA "null"; degree "4"; dimension "2_2";
chrA01	Undefined	as_event	2776977	2777216	.	-	.	transcript_id "TCONS_00001710,TCONS_00001712"; gene_id "chrA01:2774907-2781517C"; flanks "2777216-,2776977^"; structure "1^3-,2^4-"; splice_chain "2777185^2777073-,2777148^2777036-"; sources "Undefined,Undefined"; NMorMRNA "null"; degree "4"; dimension "2_2";
chrA01	Undefined	as_event	2776813	2777036	.	-	.	transcript_id "TCONS_00001711,TCONS_00001712"; gene_id "chrA01:2774907-2781517C"; flanks "2777036-,2776813^"; structure "1^3-,2^4-"; splice_chain "2777004^2776911-,2776977^2776884-"; sources "Undefined,Undefined"; NMorMRNA "null"; degree "4"; dimension "2_2";
chrA01	Undefined	as_event	2776813	2777216	.	-	.	transcript_id "TCONS_00001710,TCONS_00001711,TCONS_00001712"; gene_id "chrA01:2774907-2781517C"; flanks "2777216-,2776813^"; structure "1^3-6^8-,2^4-5^7-,2^4-6^8-"; splice_chain "2777185^2777073-2776977^2776884-,2777148^2777036-2777004^2776911-,2777148^2777036-2776977^2776884-"; sources "Undefined,Undefined,Undefined"; NMorMRNA "null"; degree "9"; dimension "3_3";
chrA01	Undefined	as_event	2776597	2776813	.	-	.	transcript_id "TCONS_00001710,TCONS_00001711/TCONS_00001712"; gene_id "chrA01:2774907-2781517C"; flanks "2776813^,2776597^"; structure "1-,2-"; splice_chain "2776706-,2776704-"; sources "Undefined,Undefined"; NMorMRNA "null"; degree "4"; dimension "2_2";
chrA01	Undefined	as_event	2831547	2831755	.	-	.	transcript_id "TCONS_00001715,TCONS_00001716"; gene_id "chrA01:2829785-2832339C"; flanks "2831755-,2831547^"; structure "0,1^2-"; splice_chain ",2831680^2831605-"; sources "Undefined,Undefined"; NMorMRNA "null"; degree "4"; dimension "2_2";
chrA01	Undefined	as_event	2834595	2834727	.	-	.	transcript_id "TCONS_00001720,TCONS_00001719"; gene_id "chrA01:2834426-2837898C"; flanks "2834727-,2834595-"; structure "1^,2^"; splice_chain "2834678^,2834677^"; sources "Undefined,Undefined"; NMorMRNA "null"; degree "4"; dimension "2_2";
chrA01	Undefined	as_event	2928846	2929197	.	-	.	transcript_id "TCONS_00001730,TCONS_00001729"; gene_id "chrA01:2926768-2930000C"; flanks "2929197-,2928846^"; structure "0,1^2-"; splice_chain ",2929024^2928952-"; sources "Undefined,Undefined"; NMorMRNA "null"; degree "4"; dimension "2_2";
chrA01	Undefined	as_event	3150512	3150888	.	-	.	transcript_id "TCONS_00001743,TCONS_00001744"; gene_id "chrA01:3148902-3152912C"; flanks "3150888-,3150512^"; structure "0,1^2-"; splice_chain ",3150666^3150595-"; sources "Undefined,Undefined"; NMorMRNA "null"; degree "4"; dimension "2_2";
chrA01	Undefined	as_event	3150097	3150431	.	-	.	transcript_id "TCONS_00001744,TCONS_00001743"; gene_id "chrA01:3148902-3152912C"; flanks "3150431-,3150097^"; structure "0,1^2-"; splice_chain ",3150280^3150193-"; sources "Undefined,Undefined"; NMorMRNA "null"; degree "4"; dimension "2_2";
chrA01	Undefined	as_event	3215488	3216246	.	-	.	transcript_id "TCONS_00001745,TCONS_00001746"; gene_id "chrA01:3210290-3216495C"; flanks "3216246^,3215488^"; structure "1-,2-"; splice_chain "3215600-,3215583-"; sources "Undefined,Undefined"; NMorMRNA "null"; degree "4"; dimension "2_2";
chrA01	Undefined	as_event	3229013	3232346	.	-	.	transcript_id "TCONS_00001748,TCONS_00001747"; gene_id "chrA01:3225530-3232346C"; flanks "3232346[,3229013^"; structure "1^3-,2^4-"; splice_chain "3232074^3231861-,3232037^3231824-"; sources "Undefined,Undefined"; NMorMRNA "null"; degree "4"; dimension "2_2";
chrA01	Undefined	as_event	3378015	3378925	.	-	.	transcript_id "TCONS_00001758,TCONS_00001756/TCONS_00001757"; gene_id "chrA01:3373670-3382468C"; flanks "3378925-,3378015^"; structure "1^3-,2^4-"; splice_chain "3378222^3378116-,3378218^3378112-"; sources "Undefined,Undefined"; NMorMRNA "null"; degree "4"; dimension "2_2";
chrA01	Undefined	as_event	3376481	3376732	.	-	.	transcript_id "TCONS_00001756/TCONS_00001758,TCONS_00001757"; gene_id "chrA01:3373670-3382468C"; flanks "3376732-,3376481-"; structure "1^,2^"; splice_chain "3376661^,3376658^"; sources "Undefined,Undefined"; NMorMRNA "null"; degree "4"; dimension "2_2";
chrA01	Undefined	as_event	3445018	3445238	.	-	.	transcript_id "TCONS_00001759,TCONS_00001760"; gene_id "chrA01:3444554-3445402C"; flanks "3445238^,3445018^"; structure "1-,2-"; splice_chain "3445142-,3445137-"; sources "Undefined,Undefined"; NMorMRNA "null"; degree "4"; dimension "2_2";
chrA01	Undefined	as_event	3453101	3453240	.	-	.	transcript_id "TCONS_00001762,TCONS_00001761"; gene_id "chrA01:3448064-3453407C"; flanks "3453240^,3453101^"; structure "1-,2-"; splice_chain "3453152-,3453150-"; sources "Undefined,Undefined"; NMorMRNA "null"; degree "4"; dimension "2_2";
chrA01	Undefined	as_event	3450392	3450549	.	-	.	transcript_id "TCONS_00001761,TCONS_00001762"; gene_id "chrA01:3448064-3453407C"; flanks "3450549-,3450392-"; structure "1^,2^"; splice_chain "3450481^,3450479^"; sources "Undefined,Undefined"; NMorMRNA "null"; degree "4"; dimension "2_2";
chrA01	Undefined	as_event	3477020	3477232	.	-	.	transcript_id "TCONS_00001765,TCONS_00001764"; gene_id "chrA01:3476393-3477977C"; flanks "3477232-,3477020^"; structure "0,1^2-"; splice_chain ",3477154^3477079-"; sources "Undefined,Undefined"; NMorMRNA "null"; degree "4"; dimension "2_2";
chrA01	Undefined	as_event	3550782	3551256	.	-	.	transcript_id "TCONS_00001769,TCONS_00001768"; gene_id "chrA01:3545244-3551798C"; flanks "3551256^,3550782^"; structure "1-,2-"; splice_chain "3550962-,3550937-"; sources "Undefined,Undefined"; NMorMRNA "null"; degree "4"; dimension "2_2";
chrA01	Undefined	as_event	3602798	3602985	.	-	.	transcript_id "TCONS_00001771,TCONS_00001772"; gene_id "chrA01:3593429-3603030C"; flanks "3602985^,3602798^"; structure "1-,2-"; splice_chain "3602897-,3602895-"; sources "Undefined,Undefined"; NMorMRNA "null"; degree "4"; dimension "2_2";
chrA01	Undefined	as_event	3641774	3642169	.	-	.	transcript_id "TCONS_00001775,TCONS_00001774"; gene_id "chrA01:3640031-3643085C"; flanks "3642169^,3641774^"; structure "1-,2-"; splice_chain "3641856-,3641854-"; sources "Undefined,Undefined"; NMorMRNA "null"; degree "4"; dimension "2_2";
chrA01	Undefined	as_event	3751091	3751348	.	-	.	transcript_id "TCONS_00001786,TCONS_00001785"; gene_id "chrA01:3750515-3751947C"; flanks "3751348-,3751091^"; structure "0,1^2-"; splice_chain ",3751239^3751154-"; sources "Undefined,Undefined"; NMorMRNA "null"; degree "4"; dimension "2_2";
chrA01	Undefined	as_event	3750673	3750872	.	-	.	transcript_id "TCONS_00001786,TCONS_00001785"; gene_id "chrA01:3750515-3751947C"; flanks "3750872^,3750673^"; structure "1-,2-"; splice_chain "3750784-,3750782-"; sources "Undefined,Undefined"; NMorMRNA "null"; degree "4"; dimension "2_2";
chrA01	Undefined	as_event	3756279	3756473	.	-	.	transcript_id "TCONS_00001788,TCONS_00001787"; gene_id "chrA01:3752837-3758678C"; flanks "3756473-,3756279-"; structure "1^,2^"; splice_chain "3756360^,3756359^"; sources "Undefined,Undefined"; NMorMRNA "null"; degree "4"; dimension "2_2";
chrA01	Undefined	as_event	3823739	3823992	.	-	.	transcript_id "TCONS_00001795,TCONS_00001794"; gene_id "chrA01:3822387-3825038C"; flanks "3823992-,3823739^"; structure "0,1^2-"; splice_chain ",3823915^3823804-"; sources "Undefined,Undefined"; NMorMRNA "null"; degree "4"; dimension "2_2";
chrA01	Undefined	as_event	3822916	3823653	.	-	.	transcript_id "TCONS_00001795,TCONS_00001794/TCONS_00001796"; gene_id "chrA01:3822387-3825038C"; flanks "3823653-,3822916^"; structure "0,1^2-"; splice_chain ",3823588^3823245-"; sources "Undefined,Undefined"; NMorMRNA "null"; degree "4"; dimension "2_2";
chrA01	Undefined	as_event	3855396	3856217	.	-	.	transcript_id "TCONS_00001797,TCONS_00001798"; gene_id "chrA01:3851844-3856459C"; flanks "3856217^,3855396-"; structure "0,1-2^"; splice_chain ",3855822-3855769^"; sources "Undefined,Undefined"; NMorMRNA "null"; degree "4"; dimension "2_2";
chrA01	Undefined	as_event	3903291	3903464	.	-	.	transcript_id "TCONS_00001802,TCONS_00001803"; gene_id "chrA01:3895438-3904932C"; flanks "3903464^,3903291^"; structure "1-,2-"; splice_chain "3903351-,3903349-"; sources "Undefined,Undefined"; NMorMRNA "null"; degree "4"; dimension "2_2";
chrA01	Undefined	as_event	3901476	3901958	.	-	.	transcript_id "TCONS_00001803,TCONS_00001802"; gene_id "chrA01:3895438-3904932C"; flanks "3901958-,3901476-"; structure "1^,2^"; splice_chain "3901846^,3901841^"; sources "Undefined,Undefined"; NMorMRNA "null"; degree "4"; dimension "2_2";
chrA01	Undefined	as_event	3900416	3900808	.	-	.	transcript_id "TCONS_00001802,TCONS_00001803"; gene_id "chrA01:3895438-3904932C"; flanks "3900808-,3900416^"; structure "0,1^2-"; splice_chain ",3900638^3900547-"; sources "Undefined,Undefined"; NMorMRNA "null"; degree "4"; dimension "2_2";
chrA01	Undefined	as_event	3897584	3897926	.	-	.	transcript_id "TCONS_00001802,TCONS_00001801"; gene_id "chrA01:3895438-3904932C"; flanks "3897926-,3897584^"; structure "0,1^2-"; splice_chain ",3897849^3897754-"; sources "Undefined,Undefined"; NMorMRNA "null"; degree "4"; dimension "2_2";
chrA01	Undefined	as_event	3896793	3897193	.	-	.	transcript_id "TCONS_00001802,TCONS_00001801"; gene_id "chrA01:3895438-3904932C"; flanks "3897193-,3896793^"; structure "0,1^2-"; splice_chain ",3896993^3896921-"; sources "Undefined,Undefined"; NMorMRNA "null"; degree "4"; dimension "2_2";
chrA01	Undefined	as_event	3896141	3896308	.	-	.	transcript_id "TCONS_00001802,TCONS_00001801"; gene_id "chrA01:3895438-3904932C"; flanks "3896308^,3896141^"; structure "1-,2-"; splice_chain "3896198-,3896197-"; sources "Undefined,Undefined"; NMorMRNA "null"; degree "4"; dimension "2_2";
chrA01	Undefined	as_event	3908504	3908799	.	-	.	transcript_id "TCONS_00001804,TCONS_00001805/TCONS_00001806"; gene_id "chrA01:3905897-3908799C"; flanks "3908799[,3908504^"; structure "1^3-,2^4-"; splice_chain "3908700^3908596-,3908680^3908576-"; sources "Undefined,Undefined"; NMorMRNA "null"; degree "4"; dimension "2_2";
chrA01	Undefined	as_event	3907262	3907632	.	-	.	transcript_id "TCONS_00001806,TCONS_00001804/TCONS_00001805"; gene_id "chrA01:3905897-3908799C"; flanks "3907632^,3907262^"; structure "1-,2-"; splice_chain "3907377-,3907372-"; sources "Undefined,Undefined"; NMorMRNA "null"; degree "4"; dimension "2_2";
chrA01	Undefined	as_event	4025608	4026232	.	-	.	transcript_id "TCONS_00001813,TCONS_00001814"; gene_id "chrA01:4025608-4027125C"; flanks "4026232-,4025608]"; structure "0,1^2-"; splice_chain ",4025775^4025711-"; sources "Undefined,Undefined"; NMorMRNA "null"; degree "4"; dimension "2_2";
chrA01	Undefined	as_event	4060238	4060569	.	-	.	transcript_id "TCONS_00001819,TCONS_00001818"; gene_id "chrA01:4056132-4065203C"; flanks "4060569-,4060238^"; structure "1^3-,2^4-"; splice_chain "4060447^4060357-,4060445^4060355-"; sources "Undefined,Undefined"; NMorMRNA "null"; degree "4"; dimension "2_2";
chrA01	Undefined	as_event	4057227	4057710	.	-	.	transcript_id "TCONS_00001819,TCONS_00001818"; gene_id "chrA01:4056132-4065203C"; flanks "4057710-,4057227^"; structure "1^3-,2^4-"; splice_chain "4057472^4057380-,4057470^4057378-"; sources "Undefined,Undefined"; NMorMRNA "null"; degree "4"; dimension "2_2";
chrA01	Undefined	as_event	4117693	4118677	.	-	.	transcript_id "TCONS_00001823,TCONS_00001822"; gene_id "chrA01:4114099-4118677C"; flanks "4118677[,4117693^"; structure "0,1^2-"; splice_chain ",4117912^4117769-"; sources "Undefined,Undefined"; NMorMRNA "null"; degree "4"; dimension "2_2";
chrA01	Undefined	as_event	4139711	4140957	.	-	.	transcript_id "TCONS_00001826,TCONS_00001825"; gene_id "chrA01:4139631-4141549C"; flanks "4140957-,4139711]"; structure "1^2-,3^4-"; splice_chain "4140778^4140713-,4140633^4140425-"; sources "Undefined,Undefined"; NMorMRNA "null"; degree "4"; dimension "2_2";
chrA01	Undefined	as_event	4332884	4333097	.	-	.	transcript_id "TCONS_00001837,TCONS_00001836"; gene_id "chrA01:4332514-4333798C"; flanks "4333097^,4332884^"; structure "1-,2-"; splice_chain "4333009-,4332985-"; sources "Undefined,Undefined"; NMorMRNA "null"; degree "4"; dimension "2_2";
chrA01	Undefined	as_event	4498406	4499041	.	-	.	transcript_id "TCONS_00001846,TCONS_00001848"; gene_id "chrA01:4497016-4499323C"; flanks "4499041-,4498406^"; structure "1^3-,2^4-"; splice_chain "4498929^4498844-,4498889^4498804-"; sources "Undefined,Undefined"; NMorMRNA "null"; degree "4"; dimension "2_2";
chrA01	Undefined	as_event	4608443	4613445	.	-	.	transcript_id "TCONS_00001853,TCONS_00001852"; gene_id "chrA01:4608443-4613445C"; flanks "4613445[,4608443]"; structure "1^3-,2^4-"; splice_chain "4608691^4608592-,4608686^4608587-"; sources "Undefined,Undefined"; NMorMRNA "null"; degree "4"; dimension "2_2";
chrA01	Undefined	as_event	4615511	4615818	.	-	.	transcript_id "TCONS_00001854,TCONS_00001855"; gene_id "chrA01:4613566-4616624C"; flanks "4615818^,4615511^"; structure "1-,2-"; splice_chain "4615646-,4615634-"; sources "Undefined,Undefined"; NMorMRNA "null"; degree "4"; dimension "2_2";
chrA01	Undefined	as_event	4613566	4614962	.	-	.	transcript_id "TCONS_00001855,TCONS_00001854"; gene_id "chrA01:4613566-4616624C"; flanks "4614962-,4613566]"; structure "0,1^2-"; splice_chain ",4613733^4613669-"; sources "Undefined,Undefined"; NMorMRNA "null"; degree "4"; dimension "2_2";
chrA01	Undefined	as_event	4836236	4836587	.	-	.	transcript_id "TCONS_00001867,TCONS_00001868"; gene_id "chrA01:4834725-4840612C"; flanks "4836587-,4836236^"; structure "0,1^2-"; splice_chain ",4836361^4836275-"; sources "Undefined,Undefined"; NMorMRNA "null"; degree "4"; dimension "2_2";
chrA01	Undefined	as_event	4887619	4889988	.	-	.	transcript_id "TCONS_00001873,TCONS_00001874"; gene_id "chrA01:4887158-4889988C"; flanks "4889988[,4887619^"; structure "0,1^2-"; splice_chain ",4889754^4889627-"; sources "Undefined,Undefined"; NMorMRNA "null"; degree "4"; dimension "2_2";
chrA01	Undefined	as_event	4892103	4892980	.	-	.	transcript_id "TCONS_00001875,TCONS_00001876"; gene_id "chrA01:4890595-4893176C"; flanks "4892980^,4892103^"; structure "1-,2-"; splice_chain "4892167-,4892165-"; sources "Undefined,Undefined"; NMorMRNA "null"; degree "4"; dimension "2_2";
chrA01	Undefined	as_event	4971819	4972115	.	-	.	transcript_id "TCONS_00001880,TCONS_00001879/TCONS_00001881"; gene_id "chrA01:4969590-4972817C"; flanks "4972115-,4971819^"; structure "0,1^2-"; splice_chain ",4972000^4971901-"; sources "Undefined,Undefined"; NMorMRNA "null"; degree "4"; dimension "2_2";
chrA01	Undefined	as_event	5055230	5055579	.	-	.	transcript_id "TCONS_00001890,TCONS_00001889"; gene_id "chrA01:5054146-5055579C"; flanks "5055579[,5055230^"; structure "0,1^2-"; splice_chain ",5055392^5055299-"; sources "Undefined,Undefined"; NMorMRNA "null"; degree "4"; dimension "2_2";
chrA01	Undefined	as_event	5054266	5054468	.	-	.	transcript_id "TCONS_00001889,TCONS_00001890"; gene_id "chrA01:5054146-5055579C"; flanks "5054468-,5054266-"; structure "1^,2^"; splice_chain "5054409^,5054408^"; sources "Undefined,Undefined"; NMorMRNA "null"; degree "4"; dimension "2_2";
chrA01	Undefined	as_event	5127753	5127886	.	-	.	transcript_id "TCONS_00001894,TCONS_00001895"; gene_id "chrA01:5126319-5128887C"; flanks "5127886-,5127753-"; structure "1^,2^"; splice_chain "5127835^,5127833^"; sources "Undefined,Undefined"; NMorMRNA "null"; degree "4"; dimension "2_2";
chrA01	Undefined	as_event	5393708	5394663	.	-	.	transcript_id "TCONS_00001914,TCONS_00001913"; gene_id "chrA01:5392637-5394777C"; flanks "5394663^,5393708^"; structure "1-3^5-,2-4^6-"; splice_chain "5394011-5393932^5393802-,5394007-5393930^5393800-"; sources "Undefined,Undefined"; NMorMRNA "null"; degree "4"; dimension "2_2";
chrA01	Undefined	as_event	5479740	5480003	.	-	.	transcript_id "TCONS_00001922,TCONS_00001924,TCONS_00001923"; gene_id "chrA01:5479203-5481039C"; flanks "5480003-,5479740^"; structure "1^4-,2^5-,3^6-"; splice_chain "5479928^5479820-,5479926^5479818-,5479897^5479789-"; sources "Undefined,Undefined,Undefined"; NMorMRNA "null"; degree "9"; dimension "3_3";
chrA01	Undefined	as_event	5589285	5589765	.	-	.	transcript_id "TCONS_00001927,TCONS_00001928"; gene_id "chrA01:5588317-5592101C"; flanks "5589765-,5589285^"; structure "0,1^2-"; splice_chain ",5589575^5589495-"; sources "Undefined,Undefined"; NMorMRNA "null"; degree "4"; dimension "2_2";
chrA01	Undefined	as_event	5652253	5652904	.	-	.	transcript_id "TCONS_00001934,TCONS_00001933"; gene_id "chrA01:5652253-5653465C"; flanks "5652904-,5652253]"; structure "0,1^2-"; splice_chain ",5652830^5652753-"; sources "Undefined,Undefined"; NMorMRNA "null"; degree "4"; dimension "2_2";
chrA01	Undefined	as_event	5703094	5703486	.	-	.	transcript_id "TCONS_00001943,TCONS_00001942"; gene_id "chrA01:5700353-5704713C"; flanks "5703486-,5703094^"; structure "0,1^2-"; splice_chain ",5703452^5703171-"; sources "Undefined,Undefined"; NMorMRNA "null"; degree "4"; dimension "2_2";
chrA01	Undefined	as_event	5756795	5756989	.	-	.	transcript_id "TCONS_00001946,TCONS_00001947/TCONS_00001948/TCONS_00001949"; gene_id "chrA01:5752170-5758635C"; flanks "5756989^,5756795^"; structure "1-,2-"; splice_chain "5756860-,5756859-"; sources "Undefined,Undefined"; NMorMRNA "null"; degree "4"; dimension "2_2";
chrA01	Undefined	as_event	5756411	5756607	.	-	.	transcript_id "TCONS_00001946,TCONS_00001947/TCONS_00001948/TCONS_00001949"; gene_id "chrA01:5752170-5758635C"; flanks "5756607^,5756411^"; structure "1-,2-"; splice_chain "5756532-,5756531-"; sources "Undefined,Undefined"; NMorMRNA "null"; degree "4"; dimension "2_2";
chrA01	Undefined	as_event	5755877	5756035	.	-	.	transcript_id "TCONS_00001946,TCONS_00001947/TCONS_00001948/TCONS_00001949"; gene_id "chrA01:5752170-5758635C"; flanks "5756035^,5755877^"; structure "1-,2-"; splice_chain "5755950-,5755949-"; sources "Undefined,Undefined"; NMorMRNA "null"; degree "4"; dimension "2_2";
chrA01	Undefined	as_event	5755634	5755877	.	-	.	transcript_id "TCONS_00001948,TCONS_00001946/TCONS_00001947/TCONS_00001949"; gene_id "chrA01:5752170-5758635C"; flanks "5755877^,5755634^"; structure "1-,2-"; splice_chain "5755711-,5755710-"; sources "Undefined,Undefined"; NMorMRNA "null"; degree "4"; dimension "2_2";
chrA01	Undefined	as_event	5755241	5755444	.	-	.	transcript_id "TCONS_00001946,TCONS_00001947/TCONS_00001948/TCONS_00001949"; gene_id "chrA01:5752170-5758635C"; flanks "5755444^,5755241^"; structure "1-,2-"; splice_chain "5755359-,5755357-"; sources "Undefined,Undefined"; NMorMRNA "null"; degree "4"; dimension "2_2";
chrA01	Undefined	as_event	5754209	5754402	.	-	.	transcript_id "TCONS_00001947,TCONS_00001948/TCONS_00001949"; gene_id "chrA01:5752170-5758635C"; flanks "5754402^,5754209^"; structure "1-,2-"; splice_chain "5754305-,5754304-"; sources "Undefined,Undefined"; NMorMRNA "null"; degree "4"; dimension "2_2";
chrA01	Undefined	as_event	5754209	5754479	.	-	.	transcript_id "TCONS_00001946,TCONS_00001947,TCONS_00001948/TCONS_00001949"; gene_id "chrA01:5752170-5758635C"; flanks "5754479-,5754209^"; structure "0,1^2-,1^3-"; splice_chain ",5754402^5754305-,5754402^5754304-"; sources "Undefined,Undefined,Undefined"; NMorMRNA "null"; degree "9"; dimension "3_3";
chrA01	Undefined	as_event	5753725	5753932	.	-	.	transcript_id "TCONS_00001946,TCONS_00001947/TCONS_00001948"; gene_id "chrA01:5752170-5758635C"; flanks "5753932-,5753725^"; structure "0,1^2-"; splice_chain ",5753863^5753778-"; sources "Undefined,Undefined"; NMorMRNA "null"; degree "4"; dimension "2_2";
chrA01	Undefined	as_event	5926285	5927266	.	-	.	transcript_id "TCONS_00001960,TCONS_00001959"; gene_id "chrA01:5926285-5927339C"; flanks "5927266^,5926285]"; structure "1-,2-"; splice_chain "5926737-,5926732-"; sources "Undefined,Undefined"; NMorMRNA "null"; degree "4"; dimension "2_2";
chrA01	Undefined	as_event	6084184	6084674	.	-	.	transcript_id "TCONS_00001973,TCONS_00001972/TCONS_00001974"; gene_id "chrA01:6082942-6085344C"; flanks "6084674-,6084184^"; structure "1^3-,2^4-"; splice_chain "6084423^6084337-,6084421^6084335-"; sources "Undefined,Undefined"; NMorMRNA "null"; degree "4"; dimension "2_2";
chrA01	Undefined	as_event	6083952	6084184	.	-	.	transcript_id "TCONS_00001973,TCONS_00001972/TCONS_00001974"; gene_id "chrA01:6082942-6085344C"; flanks "6084184^,6083952^"; structure "1-,2-"; splice_chain "6084095-,6084093-"; sources "Undefined,Undefined"; NMorMRNA "null"; degree "4"; dimension "2_2";
chrA01	Undefined	as_event	6083952	6084674	.	-	.	transcript_id "TCONS_00001971,TCONS_00001973,TCONS_00001972/TCONS_00001974"; gene_id "chrA01:6082942-6085344C"; flanks "6084674-,6083952^"; structure "0,1^3-5^6-,2^4-5^7-"; splice_chain ",6084423^6084337-6084184^6084095-,6084421^6084335-6084184^6084093-"; sources "Undefined,Undefined,Undefined"; NMorMRNA "null"; degree "9"; dimension "3_3";
chrA01	Undefined	as_event	6083596	6083712	.	-	.	transcript_id "TCONS_00001972,TCONS_00001971/TCONS_00001973/TCONS_00001974"; gene_id "chrA01:6082942-6085344C"; flanks "6083712^,6083596^"; structure "1-,2-"; splice_chain "6083644-,6083643-"; sources "Undefined,Undefined"; NMorMRNA "null"; degree "4"; dimension "2_2";
chrA01	Undefined	as_event	6083433	6083596	.	-	.	transcript_id "TCONS_00001973,TCONS_00001971/TCONS_00001972/TCONS_00001974"; gene_id "chrA01:6082942-6085344C"; flanks "6083596^,6083433^"; structure "1-,2-"; splice_chain "6083520-,6083519-"; sources "Undefined,Undefined"; NMorMRNA "null"; degree "4"; dimension "2_2";
chrA01	Undefined	as_event	6083217	6083433	.	-	.	transcript_id "TCONS_00001974,TCONS_00001971/TCONS_00001972/TCONS_00001973"; gene_id "chrA01:6082942-6085344C"; flanks "6083433^,6083217^"; structure "1-,2-"; splice_chain "6083346-,6083345-"; sources "Undefined,Undefined"; NMorMRNA "null"; degree "4"; dimension "2_2";
chrA01	Undefined	as_event	6088011	6088411	.	-	.	transcript_id "TCONS_00001975,TCONS_00001976,TCONS_00001977"; gene_id "chrA01:6086657-6089897C"; flanks "6088411-,6088011^"; structure "1^4-,2^5-,3^6-"; splice_chain "6088254^6088158-,6088245^6088149-,6088244^6088148-"; sources "Undefined,Undefined,Undefined"; NMorMRNA "null"; degree "9"; dimension "3_3";
chrA01	Undefined	as_event	6086657	6087330	.	-	.	transcript_id "TCONS_00001975,TCONS_00001976/TCONS_00001977"; gene_id "chrA01:6086657-6089897C"; flanks "6087330-,6086657]"; structure "1^3-,2^4-"; splice_chain "6087166^6086977-,6087156^6086967-"; sources "Undefined,Undefined"; NMorMRNA "null"; degree "4"; dimension "2_2";
chrA01	Undefined	as_event	6123204	6124991	.	-	.	transcript_id "TCONS_00001981,TCONS_00001980"; gene_id "chrA01:6120694-6126489C"; flanks "6124991^,6123204^"; structure "1-,2-"; splice_chain "6123569-,6123566-"; sources "Undefined,Undefined"; NMorMRNA "null"; degree "4"; dimension "2_2";
chrA01	Undefined	as_event	6122639	6123133	.	-	.	transcript_id "TCONS_00001980,TCONS_00001981"; gene_id "chrA01:6120694-6126489C"; flanks "6123133-,6122639^"; structure "0,1^2-"; splice_chain ",6123070^6122997-"; sources "Undefined,Undefined"; NMorMRNA "null"; degree "4"; dimension "2_2";
chrA01	Undefined	as_event	6151828	6152336	.	-	.	transcript_id "TCONS_00001984,TCONS_00001985"; gene_id "chrA01:6150229-6153411C"; flanks "6152336^,6151828^"; structure "1-,2-"; splice_chain "6152223-,6152221-"; sources "Undefined,Undefined"; NMorMRNA "null"; degree "4"; dimension "2_2";
chrA01	Undefined	as_event	6229866	6230140	.	-	.	transcript_id "TCONS_00001988,TCONS_00001987"; gene_id "chrA01:6229409-6231418C"; flanks "6230140-,6229866^"; structure "1^3-,2^4-"; splice_chain "6229998^6229903-,6229993^6229898-"; sources "Undefined,Undefined"; NMorMRNA "null"; degree "4"; dimension "2_2";
chrA01	Undefined	as_event	6402633	6403370	.	-	.	transcript_id "TCONS_00001996,TCONS_00001997"; gene_id "chrA01:6399588-6403562C"; flanks "6403370^,6402633^"; structure "1-,2-"; splice_chain "6402690-,6402688-"; sources "Undefined,Undefined"; NMorMRNA "null"; degree "4"; dimension "2_2";
chrA01	Undefined	as_event	6540740	6541253	.	-	.	transcript_id "TCONS_00002004,TCONS_00002003"; gene_id "chrA01:6540740-6542612C"; flanks "6541253-,6540740]"; structure "0,1^2-"; splice_chain ",6541144^6541052-"; sources "Undefined,Undefined"; NMorMRNA "null"; degree "4"; dimension "2_2";
chrA01	Undefined	as_event	6646103	6646595	.	-	.	transcript_id "TCONS_00002008,TCONS_00002009"; gene_id "chrA01:6642229-6649064C"; flanks "6646595-,6646103^"; structure "1^3-,2^4-"; splice_chain "6646447^6646366-,6646414^6646333-"; sources "Undefined,Undefined"; NMorMRNA "null"; degree "4"; dimension "2_2";
chrA01	Undefined	as_event	6733912	6734313	.	-	.	transcript_id "TCONS_00002013,TCONS_00002012"; gene_id "chrA01:6731852-6735421C"; flanks "6734313-,6733912^"; structure "0,1^2-"; splice_chain ",6734053^6733964-"; sources "Undefined,Undefined"; NMorMRNA "null"; degree "4"; dimension "2_2";
chrA01	Undefined	as_event	6737448	6737823	.	-	.	transcript_id "TCONS_00002015,TCONS_00002014"; gene_id "chrA01:6736463-6738901C"; flanks "6737823-,6737448^"; structure "0,1^2-"; splice_chain ",6737680^6737600-"; sources "Undefined,Undefined"; NMorMRNA "null"; degree "4"; dimension "2_2";
chrA01	Undefined	as_event	6740229	6740532	.	-	.	transcript_id "TCONS_00002017,TCONS_00002016"; gene_id "chrA01:6739710-6742223C"; flanks "6740532-,6740229^"; structure "0,1^2-"; splice_chain ",6740463^6740378-"; sources "Undefined,Undefined"; NMorMRNA "null"; degree "4"; dimension "2_2";
chrA01	Undefined	as_event	6927173	6928563	.	-	.	transcript_id "TCONS_00002024,TCONS_00002025"; gene_id "chrA01:6927173-6930710C"; flanks "6928563-,6927173]"; structure "1^3-,2^4-"; splice_chain "6928359^6927213-,6928358^6927212-"; sources "Undefined,Undefined"; NMorMRNA "null"; degree "4"; dimension "2_2";
chrA01	Undefined	as_event	6938541	6938983	.	-	.	transcript_id "TCONS_00002027,TCONS_00002026"; gene_id "chrA01:6938208-6939430C"; flanks "6938983-,6938541-"; structure "1^,2^"; splice_chain "6938871^,6938608^"; sources "Undefined,Undefined"; NMorMRNA "null"; degree "4"; dimension "2_2";
chrA01	Undefined	as_event	6967105	6967381	.	-	.	transcript_id "TCONS_00002030,TCONS_00002028/TCONS_00002029"; gene_id "chrA01:6964174-6968043C"; flanks "6967381-,6967105^"; structure "0,1^2-"; splice_chain ",6967301^6967216-"; sources "Undefined,Undefined"; NMorMRNA "null"; degree "4"; dimension "2_2";
chrA01	Undefined	as_event	6966394	6966663	.	-	.	transcript_id "TCONS_00002029,TCONS_00002028/TCONS_00002030"; gene_id "chrA01:6964174-6968043C"; flanks "6966663^,6966394^"; structure "1-,2-"; splice_chain "6966515-,6966508-"; sources "Undefined,Undefined"; NMorMRNA "null"; degree "4"; dimension "2_2";
chrA01	Undefined	as_event	6989236	6989629	.	-	.	transcript_id "TCONS_00002032,TCONS_00002033"; gene_id "chrA01:6988447-6991148C"; flanks "6989629^,6989236^"; structure "1-,2-"; splice_chain "6989372-,6989371-"; sources "Undefined,Undefined"; NMorMRNA "null"; degree "4"; dimension "2_2";
chrA01	Undefined	as_event	7000364	7000538	.	-	.	transcript_id "TCONS_00002034,TCONS_00002035/TCONS_00002036"; gene_id "chrA01:6996029-7001072C"; flanks "7000538^,7000364^"; structure "1-,2-"; splice_chain "7000420-,7000418-"; sources "Undefined,Undefined"; NMorMRNA "null"; degree "4"; dimension "2_2";
chrA01	Undefined	as_event	6996844	6997385	.	-	.	transcript_id "TCONS_00002034,TCONS_00002035"; gene_id "chrA01:6996029-7001072C"; flanks "6997385-,6996844^"; structure "0,1^2-"; splice_chain ",6997029^6996936-"; sources "Undefined,Undefined"; NMorMRNA "null"; degree "4"; dimension "2_2";
chrA01	Undefined	as_event	7165109	7165644	.	-	.	transcript_id "TCONS_00002052,TCONS_00002051"; gene_id "chrA01:7163843-7166768C"; flanks "7165644^,7165109-"; structure "0,1-2^3-4^"; splice_chain ",7165524-7165476^7165375-7165261^"; sources "Undefined,Undefined"; NMorMRNA "null"; degree "4"; dimension "2_2";
chrA01	Undefined	as_event	7177933	7178641	.	-	.	transcript_id "TCONS_00002057,TCONS_00002056"; gene_id "chrA01:7177642-7179706C"; flanks "7178641-,7177933^"; structure "1^3-,2^4-"; splice_chain "7178542^7178216-,7178540^7178214-"; sources "Undefined,Undefined"; NMorMRNA "null"; degree "4"; dimension "2_2";
chrA01	Undefined	as_event	7215645	7215891	.	-	.	transcript_id "TCONS_00002062,TCONS_00002063"; gene_id "chrA01:7213430-7216291C"; flanks "7215891-,7215645^"; structure "0,1^2-"; splice_chain ",7215800^7215717-"; sources "Undefined,Undefined"; NMorMRNA "null"; degree "4"; dimension "2_2";
chrA01	Undefined	as_event	7251022	7251474	.	-	.	transcript_id "TCONS_00002067,TCONS_00002066"; gene_id "chrA01:7249853-7251474C"; flanks "7251474[,7251022^"; structure "1^3-,2^4-"; splice_chain "7251346^7251251-,7251324^7251234-"; sources "Undefined,Undefined"; NMorMRNA "null"; degree "4"; dimension "2_2";
chrA01	Undefined	as_event	7293178	7293416	.	-	.	transcript_id "TCONS_00002069,TCONS_00002068"; gene_id "chrA01:7291100-7294372C"; flanks "7293416-,7293178^"; structure "0,1^2-"; splice_chain ",7293366^7293270-"; sources "Undefined,Undefined"; NMorMRNA "null"; degree "4"; dimension "2_2";
chrA01	Undefined	as_event	7292780	7292989	.	-	.	transcript_id "TCONS_00002069,TCONS_00002068"; gene_id "chrA01:7291100-7294372C"; flanks "7292989^,7292780^"; structure "1-,2-"; splice_chain "7292873-,7292872-"; sources "Undefined,Undefined"; NMorMRNA "null"; degree "4"; dimension "2_2";
chrA01	Undefined	as_event	7672953	7673284	.	-	.	transcript_id "TCONS_00002092,TCONS_00002093/TCONS_00002094"; gene_id "chrA01:7667853-7675954C"; flanks "7673284^,7672953^"; structure "1-,2-"; splice_chain "7673107-,7673106-"; sources "Undefined,Undefined"; NMorMRNA "null"; degree "4"; dimension "2_2";
chrA01	Undefined	as_event	7670307	7670501	.	-	.	transcript_id "TCONS_00002092,TCONS_00002093/TCONS_00002094"; gene_id "chrA01:7667853-7675954C"; flanks "7670501^,7670307^"; structure "1-,2-"; splice_chain "7670403-,7670402-"; sources "Undefined,Undefined"; NMorMRNA "null"; degree "4"; dimension "2_2";
chrA01	Undefined	as_event	7669648	7669796	.	-	.	transcript_id "TCONS_00002094,TCONS_00002093"; gene_id "chrA01:7667853-7675954C"; flanks "7669796^,7669648^"; structure "1-,2-"; splice_chain "7669724-,7669721-"; sources "Undefined,Undefined"; NMorMRNA "null"; degree "4"; dimension "2_2";
chrA01	Undefined	as_event	7669648	7669874	.	-	.	transcript_id "TCONS_00002092,TCONS_00002094,TCONS_00002093"; gene_id "chrA01:7667853-7675954C"; flanks "7669874-,7669648^"; structure "0,1^2-,1^3-"; splice_chain ",7669796^7669724-,7669796^7669721-"; sources "Undefined,Undefined,Undefined"; NMorMRNA "null"; degree "9"; dimension "3_3";
chrA01	Undefined	as_event	7799552	7799877	.	-	.	transcript_id "TCONS_00002096,TCONS_00002095"; gene_id "chrA01:7799552-7801449C"; flanks "7799877-,7799552]"; structure "0,1^2-"; splice_chain ",7799772^7799679-"; sources "Undefined,Undefined"; NMorMRNA "null"; degree "4"; dimension "2_2";
chrA01	Undefined	as_event	7839735	7840149	.	-	.	transcript_id "TCONS_00002099,TCONS_00002100"; gene_id "chrA01:7838361-7840967C"; flanks "7840149-,7839735^"; structure "0,1^2-"; splice_chain ",7839988^7839916-"; sources "Undefined,Undefined"; NMorMRNA "null"; degree "4"; dimension "2_2";
chrA01	Undefined	as_event	7900845	7901429	.	-	.	transcript_id "TCONS_00002106,TCONS_00002105"; gene_id "chrA01:7900031-7901518C"; flanks "7901429^,7900845^"; structure "1-,2-"; splice_chain "7901044-,7901039-"; sources "Undefined,Undefined"; NMorMRNA "null"; degree "4"; dimension "2_2";
chrA01	Undefined	as_event	8148874	8149379	.	-	.	transcript_id "TCONS_00002125,TCONS_00002124"; gene_id "chrA01:8148160-8149934C"; flanks "8149379-,8148874^"; structure "0,1^2-"; splice_chain ",8149061^8148968-"; sources "Undefined,Undefined"; NMorMRNA "null"; degree "4"; dimension "2_2";
chrA01	Undefined	as_event	8225392	8226370	.	-	.	transcript_id "TCONS_00002134/TCONS_00002136,TCONS_00002135/TCONS_00002137"; gene_id "chrA01:8224440-8227331C"; flanks "8226370^,8225392-"; structure "0,1-2^"; splice_chain ",8226107-8226036^"; sources "Undefined,Undefined"; NMorMRNA "null"; degree "4"; dimension "2_2";
chrA01	Undefined	as_event	8225120	8225337	.	-	.	transcript_id "TCONS_00002134/TCONS_00002137,TCONS_00002136"; gene_id "chrA01:8224440-8227331C"; flanks "8225337^,8225120^"; structure "1-,2-"; splice_chain "8225251-,8225250-"; sources "Undefined,Undefined"; NMorMRNA "null"; degree "4"; dimension "2_2";
chrA01	Undefined	as_event	8225036	8225337	.	-	.	transcript_id "TCONS_00002135,TCONS_00002134/TCONS_00002137,TCONS_00002136"; gene_id "chrA01:8224440-8227331C"; flanks "8225337^,8225036-"; structure "0,1-3^,2-3^"; splice_chain ",8225251-8225120^,8225250-8225120^"; sources "Undefined,Undefined,Undefined"; NMorMRNA "null"; degree "9"; dimension "3_3";
chrA01	Undefined	as_event	8270065	8270484	.	-	.	transcript_id "TCONS_00002143,TCONS_00002144"; gene_id "chrA01:8269524-8271143C"; flanks "8270484-,8270065^"; structure "1^3-,2^4-"; splice_chain "8270414^8270280-,8270404^8270270-"; sources "Undefined,Undefined"; NMorMRNA "null"; degree "4"; dimension "2_2";
chrA01	Undefined	as_event	8409340	8410734	.	-	.	transcript_id "TCONS_00002153,TCONS_00002152"; gene_id "chrA01:8409340-8410734C"; flanks "8410734[,8409340]"; structure "0,1^2-"; splice_chain ",8409768^8409678-"; sources "Undefined,Undefined"; NMorMRNA "null"; degree "4"; dimension "2_2";
chrA01	Undefined	as_event	8440485	8440769	.	-	.	transcript_id "TCONS_00002156/TCONS_00002157,TCONS_00002158"; gene_id "chrA01:8438829-8441861C"; flanks "8440769-,8440485^"; structure "0,1^2-"; splice_chain ",8440671^8440604-"; sources "Undefined,Undefined"; NMorMRNA "null"; degree "4"; dimension "2_2";
chrA01	Undefined	as_event	8439213	8439510	.	-	.	transcript_id "TCONS_00002157,TCONS_00002156"; gene_id "chrA01:8438829-8441861C"; flanks "8439510-,8439213^"; structure "1^3-,2^4-"; splice_chain "8439412^8439338-,8439399^8439325-"; sources "Undefined,Undefined"; NMorMRNA "null"; degree "4"; dimension "2_2";
chrA01	Undefined	as_event	8592683	8594125	.	-	.	transcript_id "TCONS_00002170,TCONS_00002171"; gene_id "chrA01:8591915-8594125C"; flanks "8594125[,8592683]"; structure "1^3-5^7-10^12-,2^4-6^8-9^11-"; splice_chain "8593615^8593527-8593256^8592956-8592838^8592762-,8593605^8593517-8593255^8592955-8592848^8592772-"; sources "Undefined,Undefined"; NMorMRNA "null"; degree "4"; dimension "2_2";
chrA01	Undefined	as_event	8813853	8814455	.	-	.	transcript_id "TCONS_00002176,TCONS_00002177"; gene_id "chrA01:8813481-8814455C"; flanks "8814455[,8813853^"; structure "1^3-,2^4-"; splice_chain "8814408^8813951-,8814398^8813941-"; sources "Undefined,Undefined"; NMorMRNA "null"; degree "4"; dimension "2_2";
chrA01	Undefined	as_event	8813481	8813741	.	-	.	transcript_id "TCONS_00002176,TCONS_00002177"; gene_id "chrA01:8813481-8814455C"; flanks "8813741-,8813481]"; structure "0,1^2-"; splice_chain ",8813660^8813576-"; sources "Undefined,Undefined"; NMorMRNA "null"; degree "4"; dimension "2_2";
chrA01	Undefined	as_event	9276237	9277094	.	-	.	transcript_id "TCONS_00002194,TCONS_00002195/TCONS_00002196/TCONS_00002197"; gene_id "chrA01:9274006-9277094C"; flanks "9277094[,9276237^"; structure "1^3-,2^4-"; splice_chain "9276649^9276309-,9276644^9276304-"; sources "Undefined,Undefined"; NMorMRNA "null"; degree "4"; dimension "2_2";
chrA01	Undefined	as_event	9274416	9275226	.	-	.	transcript_id "TCONS_00002195,TCONS_00002196"; gene_id "chrA01:9274006-9277094C"; flanks "9275226-,9274416^"; structure "0,1^2-"; splice_chain ",9274985^9274895-"; sources "Undefined,Undefined"; NMorMRNA "null"; degree "4"; dimension "2_2";
chrA01	Undefined	as_event	9274006	9274895	.	-	.	transcript_id "TCONS_00002194,TCONS_00002196"; gene_id "chrA01:9274006-9277094C"; flanks "9274895-,9274006]"; structure "1^3-,2^4-"; splice_chain "9274418^9274329-,9274416^9274327-"; sources "Undefined,Undefined"; NMorMRNA "null"; degree "4"; dimension "2_2";
chrA01	Undefined	as_event	9274006	9275226	.	-	.	transcript_id "TCONS_00002194,TCONS_00002196,TCONS_00002195"; gene_id "chrA01:9274006-9277094C"; flanks "9275226-,9274006]"; structure "1^2-3^5-,1^2-4^6-,4^6-"; splice_chain "9274985^9274895-9274418^9274329-,9274985^9274895-9274416^9274327-,9274416^9274327-"; sources "Undefined,Undefined,Undefined"; NMorMRNA "null"; degree "9"; dimension "3_3";
chrA01	Undefined	as_event	9396322	9396583	.	-	.	transcript_id "TCONS_00002202,TCONS_00002203"; gene_id "chrA01:9390032-9396813C"; flanks "9396583^,9396322-"; structure "1-3^,2-4^"; splice_chain "9396507-9396398^,9396505-9396397^"; sources "Undefined,Undefined"; NMorMRNA "null"; degree "4"; dimension "2_2";
chrA01	Undefined	as_event	9863677	9864484	.	-	.	transcript_id "TCONS_00002223,TCONS_00002224"; gene_id "chrA01:9863594-9868494C"; flanks "9864484-,9863677]"; structure "0,1^2-"; splice_chain ",9864443^9864314-"; sources "Undefined,Undefined"; NMorMRNA "null"; degree "4"; dimension "2_2";
chrA01	Undefined	as_event	10218925	10219455	.	-	.	transcript_id "TCONS_00002233/TCONS_00002234,TCONS_00002235"; gene_id "chrA01:10214134-10221676C"; flanks "10219455-,10218925^"; structure "0,1^2-"; splice_chain ",10219294^10219196-"; sources "Undefined,Undefined"; NMorMRNA "null"; degree "4"; dimension "2_2";
chrA01	Undefined	as_event	10215363	10215558	.	-	.	transcript_id "TCONS_00002233,TCONS_00002232/TCONS_00002234/TCONS_00002235"; gene_id "chrA01:10214134-10221676C"; flanks "10215558^,10215363^"; structure "1-,2-"; splice_chain "10215419-,10215416-"; sources "Undefined,Undefined"; NMorMRNA "null"; degree "4"; dimension "2_2";
chrA01	Undefined	as_event	10214794	10214983	.	-	.	transcript_id "TCONS_00002235,TCONS_00002232"; gene_id "chrA01:10214134-10221676C"; flanks "10214983^,10214794^"; structure "1-,2-"; splice_chain "10214903-,10214902-"; sources "Undefined,Undefined"; NMorMRNA "null"; degree "4"; dimension "2_2";
chrA01	Undefined	as_event	10214794	10215230	.	-	.	transcript_id "TCONS_00002233/TCONS_00002234,TCONS_00002235,TCONS_00002232"; gene_id "chrA01:10214134-10221676C"; flanks "10215230-,10214794^"; structure "0,1^2-,1^3-"; splice_chain ",10214983^10214903-,10214983^10214902-"; sources "Undefined,Undefined,Undefined"; NMorMRNA "null"; degree "9"; dimension "3_3";
chrA01	Undefined	as_event	10300754	10300964	.	-	.	transcript_id "TCONS_00002240,TCONS_00002242"; gene_id "chrA01:10299601-10301605C"; flanks "10300964^,10300754^"; structure "1-,2-"; splice_chain "10300856-,10300854-"; sources "Undefined,Undefined"; NMorMRNA "null"; degree "4"; dimension "2_2";
chrA01	Undefined	as_event	10300754	10301605	.	-	.	transcript_id "TCONS_00002241,TCONS_00002240,TCONS_00002242"; gene_id "chrA01:10299601-10301605C"; flanks "10301605[,10300754^"; structure "0,1^2-,1^3-"; splice_chain ",10300964^10300856-,10300964^10300854-"; sources "Undefined,Undefined,Undefined"; NMorMRNA "null"; degree "9"; dimension "3_3";
chrA01	Undefined	as_event	10299601	10300297	.	-	.	transcript_id "TCONS_00002242,TCONS_00002240/TCONS_00002241"; gene_id "chrA01:10299601-10301605C"; flanks "10300297-,10299601]"; structure "0,1^2-"; splice_chain ",10300103^10300024-"; sources "Undefined,Undefined"; NMorMRNA "null"; degree "4"; dimension "2_2";
chrA01	Undefined	as_event	10449385	10451068	.	-	.	transcript_id "TCONS_00002250,TCONS_00002249"; gene_id "chrA01:10449385-10452263C"; flanks "10451068^,10449385]"; structure "1-,2-"; splice_chain "10450930-,10450923-"; sources "Undefined,Undefined"; NMorMRNA "null"; degree "4"; dimension "2_2";
chrA01	Undefined	as_event	10449385	10452263	.	-	.	transcript_id "TCONS_00002248,TCONS_00002250,TCONS_00002249"; gene_id "chrA01:10449385-10452263C"; flanks "10452263[,10449385]"; structure "0,1^2-,1^3-"; splice_chain ",10451068^10450930-,10451068^10450923-"; sources "Undefined,Undefined,Undefined"; NMorMRNA "null"; degree "9"; dimension "3_3";
chrA01	Undefined	as_event	10654178	10654546	.	-	.	transcript_id "TCONS_00002254,TCONS_00002255"; gene_id "chrA01:10653364-10654681C"; flanks "10654546^,10654178^"; structure "1-,2-"; splice_chain "10654380-,10654376-"; sources "Undefined,Undefined"; NMorMRNA "null"; degree "4"; dimension "2_2";
chrA01	Undefined	as_event	10868140	10868847	.	-	.	transcript_id "TCONS_00002258,TCONS_00002259"; gene_id "chrA01:10864778-10868847C"; flanks "10868847[,10868140^"; structure "0,1^2-"; splice_chain ",10868700^10868393-"; sources "Undefined,Undefined"; NMorMRNA "null"; degree "4"; dimension "2_2";
chrA01	Undefined	as_event	10890140	10890859	.	-	.	transcript_id "TCONS_00002261,TCONS_00002260"; gene_id "chrA01:10889505-10891361C"; flanks "10890859-,10890140^"; structure "0,1^2-3^4-"; splice_chain ",10890806^10890602-10890561^10890476-"; sources "Undefined,Undefined"; NMorMRNA "null"; degree "4"; dimension "2_2";
chrA01	Undefined	as_event	10918239	10918691	.	-	.	transcript_id "TCONS_00002269,TCONS_00002268"; gene_id "chrA01:10916174-10920181C"; flanks "10918691-,10918239-"; structure "1^,2^"; splice_chain "10918611^,10918609^"; sources "Undefined,Undefined"; NMorMRNA "null"; degree "4"; dimension "2_2";
chrA01	Undefined	as_event	10916437	10916712	.	-	.	transcript_id "TCONS_00002269,TCONS_00002268"; gene_id "chrA01:10916174-10920181C"; flanks "10916712-,10916437^"; structure "0,1^2-"; splice_chain ",10916619^10916529-"; sources "Undefined,Undefined"; NMorMRNA "null"; degree "4"; dimension "2_2";
chrA01	Undefined	as_event	10932754	10933272	.	-	.	transcript_id "TCONS_00002272,TCONS_00002271"; gene_id "chrA01:10932153-10934054C"; flanks "10933272-,10932754^"; structure "0,1^2-"; splice_chain ",10932962^10932877-"; sources "Undefined,Undefined"; NMorMRNA "null"; degree "4"; dimension "2_2";
chrA01	Undefined	as_event	10945850	10946329	.	-	.	transcript_id "TCONS_00002275,TCONS_00002274"; gene_id "chrA01:10944625-10946834C"; flanks "10946329^,10945850^"; structure "1-,2-"; splice_chain "10946265-,10946249-"; sources "Undefined,Undefined"; NMorMRNA "null"; degree "4"; dimension "2_2";
chrA01	Undefined	as_event	10982482	10982806	.	-	.	transcript_id "TCONS_00002277,TCONS_00002278"; gene_id "chrA01:10979766-10982897C"; flanks "10982806^,10982482^"; structure "1-,2-"; splice_chain "10982582-,10982577-"; sources "Undefined,Undefined"; NMorMRNA "null"; degree "4"; dimension "2_2";
chrA01	Undefined	as_event	10980923	10981140	.	-	.	transcript_id "TCONS_00002277/TCONS_00002278,TCONS_00002276"; gene_id "chrA01:10979766-10982897C"; flanks "10981140-,10980923^"; structure "0,1^2-"; splice_chain ",10981067^10980970-"; sources "Undefined,Undefined"; NMorMRNA "null"; degree "4"; dimension "2_2";
chrA01	Undefined	as_event	10980077	10980292	.	-	.	transcript_id "TCONS_00002276/TCONS_00002277,TCONS_00002278"; gene_id "chrA01:10979766-10982897C"; flanks "10980292^,10980077^"; structure "1-,2-"; splice_chain "10980175-,10980169-"; sources "Undefined,Undefined"; NMorMRNA "null"; degree "4"; dimension "2_2";
chrA01	Undefined	as_event	11276964	11277181	.	-	.	transcript_id "TCONS_00002281/TCONS_00002282,TCONS_00002283"; gene_id "chrA01:11274086-11279492C"; flanks "11277181-,11276964^"; structure "0,1^2-"; splice_chain ",11277128^11277044-"; sources "Undefined,Undefined"; NMorMRNA "null"; degree "4"; dimension "2_2";
chrA01	Undefined	as_event	11360245	11360810	.	-	.	transcript_id "TCONS_00002284,TCONS_00002285"; gene_id "chrA01:11359903-11360810C"; flanks "11360810[,11360245^"; structure "0,1^2-"; splice_chain ",11360416^11360325-"; sources "Undefined,Undefined"; NMorMRNA "null"; degree "4"; dimension "2_2";
chrA01	Undefined	as_event	12195983	12196515	.	-	.	transcript_id "TCONS_00002298,TCONS_00002297,TCONS_00002299"; gene_id "chrA01:12194598-12196821C"; flanks "12196515-,12195983^"; structure "0,1^3-,2^4-"; splice_chain ",12196309^12196225-,12196308^12196224-"; sources "Undefined,Undefined,Undefined"; NMorMRNA "null"; degree "9"; dimension "3_3";
chrA01	Undefined	as_event	12296952	12297386	.	-	.	transcript_id "TCONS_00002302,TCONS_00002301"; gene_id "chrA01:12296587-12297734C"; flanks "12297386-,12296952^"; structure "0,1^2-"; splice_chain ",12297243^12297059-"; sources "Undefined,Undefined"; NMorMRNA "null"; degree "4"; dimension "2_2";
chrA01	Undefined	as_event	12416784	12417097	.	-	.	transcript_id "TCONS_00002306,TCONS_00002307"; gene_id "chrA01:12414149-12418420C"; flanks "12417097-,12416784^"; structure "0,1^2-"; splice_chain ",12416982^12416906-"; sources "Undefined,Undefined"; NMorMRNA "null"; degree "4"; dimension "2_2";
chrA01	Undefined	as_event	12645151	12646878	.	-	.	transcript_id "TCONS_00002315,TCONS_00002314"; gene_id "chrA01:12645151-12647870C"; flanks "12646878-,12645151]"; structure "0,1^2-3^4-"; splice_chain ",12646825^12646757-12645789^12645678-"; sources "Undefined,Undefined"; NMorMRNA "null"; degree "4"; dimension "2_2";
chrA01	Undefined	as_event	12804002	12804290	.	-	.	transcript_id "TCONS_00002317/TCONS_00002319,TCONS_00002318"; gene_id "chrA01:12802462-12804380C"; flanks "12804290^,12804002^"; structure "1-,2-"; splice_chain "12804161-,12804151-"; sources "Undefined,Undefined"; NMorMRNA "null"; degree "4"; dimension "2_2";
chrA01	Undefined	as_event	12961157	12961431	.	-	.	transcript_id "TCONS_00002323,TCONS_00002322"; gene_id "chrA01:12959370-12962545C"; flanks "12961431^,12961157^"; structure "1-,2-"; splice_chain "12961330-,12961313-"; sources "Undefined,Undefined"; NMorMRNA "null"; degree "4"; dimension "2_2";
chrA01	Undefined	as_event	13105061	13105278	.	-	.	transcript_id "TCONS_00002327,TCONS_00002328"; gene_id "chrA01:13103285-13117487C"; flanks "13105278^,13105061^"; structure "1-,2-"; splice_chain "13105169-,13105167-"; sources "Undefined,Undefined"; NMorMRNA "null"; degree "4"; dimension "2_2";
chrA01	Undefined	as_event	13104646	13104824	.	-	.	transcript_id "TCONS_00002327,TCONS_00002328"; gene_id "chrA01:13103285-13117487C"; flanks "13104824^,13104646^"; structure "1-,2-"; splice_chain "13104729-,13104728-"; sources "Undefined,Undefined"; NMorMRNA "null"; degree "4"; dimension "2_2";
chrA01	Undefined	as_event	13104243	13104468	.	-	.	transcript_id "TCONS_00002327,TCONS_00002328"; gene_id "chrA01:13103285-13117487C"; flanks "13104468^,13104243^"; structure "1-,2-"; splice_chain "13104366-,13104365-"; sources "Undefined,Undefined"; NMorMRNA "null"; degree "4"; dimension "2_2";
chrA01	Undefined	as_event	13260262	13260996	.	-	.	transcript_id "TCONS_00002331,TCONS_00002329"; gene_id "chrA01:13259664-13261358C"; flanks "13260996-,13260262^"; structure "0,1^2-"; splice_chain ",13260708^13260626-"; sources "Undefined,Undefined"; NMorMRNA "null"; degree "4"; dimension "2_2";
chrA01	Undefined	as_event	13259664	13260996	.	-	.	transcript_id "TCONS_00002330,TCONS_00002329,TCONS_00002331"; gene_id "chrA01:13259664-13261358C"; flanks "13260996-,13259664]"; structure "0,1^2-3^4-,3^4-"; splice_chain ",13260708^13260626-13260262^13260184-,13260262^13260184-"; sources "Undefined,Undefined,Undefined"; NMorMRNA "null"; degree "9"; dimension "3_3";
chrA01	Undefined	as_event	13876683	13876978	.	-	.	transcript_id "TCONS_00002334,TCONS_00002333"; gene_id "chrA01:13875862-13878265C"; flanks "13876978-,13876683^"; structure "0,1^2-"; splice_chain ",13876903^13876809-"; sources "Undefined,Undefined"; NMorMRNA "null"; degree "4"; dimension "2_2";
chrA01	Undefined	as_event	14012239	14012668	.	-	.	transcript_id "TCONS_00002340,TCONS_00002339"; gene_id "chrA01:14003493-14012668C"; flanks "14012668[,14012239^"; structure "0,1^2-"; splice_chain ",14012458^14012367-"; sources "Undefined,Undefined"; NMorMRNA "null"; degree "4"; dimension "2_2";
chrA01	Undefined	as_event	14011912	14012458	.	-	.	transcript_id "TCONS_00002338,TCONS_00002339"; gene_id "chrA01:14003493-14012668C"; flanks "14012458^,14011912-"; structure "1-4^,2-3^"; splice_chain "14012383-14012123^,14012367-14012239^"; sources "Undefined,Undefined"; NMorMRNA "null"; degree "4"; dimension "2_2";
chrA01	Undefined	as_event	14011912	14012668	.	-	.	transcript_id "TCONS_00002338,TCONS_00002339,TCONS_00002340"; gene_id "chrA01:14003493-14012668C"; flanks "14012668[,14011912-"; structure "1^2-5^,1^3-4^,4^"; splice_chain "14012458^14012383-14012123^,14012458^14012367-14012239^,14012239^"; sources "Undefined,Undefined,Undefined"; NMorMRNA "null"; degree "9"; dimension "3_3";
chrA01	Undefined	as_event	14003493	14004236	.	-	.	transcript_id "TCONS_00002340,TCONS_00002338/TCONS_00002339"; gene_id "chrA01:14003493-14012668C"; flanks "14004236^,14003493]"; structure "1-,2-"; splice_chain "14003901-,14003899-"; sources "Undefined,Undefined"; NMorMRNA "null"; degree "4"; dimension "2_2";
chrA01	Undefined	as_event	14038468	14039137	.	-	.	transcript_id "TCONS_00002344,TCONS_00002345"; gene_id "chrA01:14031518-14039137C"; flanks "14039137[,14038468^"; structure "1^3-,2^4-"; splice_chain "14038741^14038580-,14038740^14038579-"; sources "Undefined,Undefined"; NMorMRNA "null"; degree "4"; dimension "2_2";
chrA01	Undefined	as_event	14033486	14035591	.	-	.	transcript_id "TCONS_00002342/TCONS_00002343/TCONS_00002344,TCONS_00002345"; gene_id "chrA01:14031518-14039137C"; flanks "14035591-,14033486^"; structure "0,1^2-"; splice_chain ",14034781^14034668-"; sources "Undefined,Undefined"; NMorMRNA "null"; degree "4"; dimension "2_2";
chrA01	Undefined	as_event	14614783	14615949	.	-	.	transcript_id "TCONS_00002357,TCONS_00002356"; gene_id "chrA01:14612066-14616419C"; flanks "14615949^,14614783^"; structure "1-,2-"; splice_chain "14615765-,14615039-"; sources "Undefined,Undefined"; NMorMRNA "null"; degree "4"; dimension "2_2";
chrA01	Undefined	as_event	14971302	14971586	.	-	.	transcript_id "TCONS_00002369,TCONS_00002370/TCONS_00002371"; gene_id "chrA01:14969462-14972560C"; flanks "14971586-,14971302^"; structure "1^3-,2^4-"; splice_chain "14971502^14971394-,14971470^14971362-"; sources "Undefined,Undefined"; NMorMRNA "null"; degree "4"; dimension "2_2";
chrA01	Undefined	as_event	14970184	14970493	.	-	.	transcript_id "TCONS_00002369,TCONS_00002370/TCONS_00002371"; gene_id "chrA01:14969462-14972560C"; flanks "14970493-,14970184^"; structure "1^3-,2^4-"; splice_chain "14970322^14970221-,14970320^14970219-"; sources "Undefined,Undefined"; NMorMRNA "null"; degree "4"; dimension "2_2";
chrA01	Undefined	as_event	15017843	15018602	.	-	.	transcript_id "TCONS_00002373/TCONS_00002375,TCONS_00002372/TCONS_00002374"; gene_id "chrA01:15017234-15018602C"; flanks "15018602[,15017843^"; structure "0,1^2-"; splice_chain ",15018022^15017913-"; sources "Undefined,Undefined"; NMorMRNA "null"; degree "4"; dimension "2_2";
chrA01	Undefined	as_event	15017616	15017843	.	-	.	transcript_id "TCONS_00002374/TCONS_00002375,TCONS_00002372"; gene_id "chrA01:15017234-15018602C"; flanks "15017843^,15017616^"; structure "1-,2-"; splice_chain "15017771-,15017768-"; sources "Undefined,Undefined"; NMorMRNA "null"; degree "4"; dimension "2_2";
chrA01	Undefined	as_event	15017458	15017771	.	-	.	transcript_id "TCONS_00002374/TCONS_00002375,TCONS_00002373"; gene_id "chrA01:15017234-15018602C"; flanks "15017771-,15017458-"; structure "1^,2^"; splice_chain "15017616^,15017547^"; sources "Undefined,Undefined"; NMorMRNA "null"; degree "4"; dimension "2_2";
chrA01	Undefined	as_event	15017458	15017843	.	-	.	transcript_id "TCONS_00002374/TCONS_00002375,TCONS_00002373,TCONS_00002372"; gene_id "chrA01:15017234-15018602C"; flanks "15017843^,15017458-"; structure "1-3^,1-4^,2-3^"; splice_chain "15017771-15017616^,15017771-15017547^,15017768-15017616^"; sources "Undefined,Undefined,Undefined"; NMorMRNA "null"; degree "9"; dimension "3_3";
chrA01	Undefined	as_event	15357639	15358611	.	-	.	transcript_id "TCONS_00002381,TCONS_00002380"; gene_id "chrA01:15356872-15358611C"; flanks "15358611[,15357639^"; structure "1^3-,2^4-"; splice_chain "15358281^15357899-,15358271^15357889-"; sources "Undefined,Undefined"; NMorMRNA "null"; degree "4"; dimension "2_2";
chrA01	Undefined	as_event	15356872	15357248	.	-	.	transcript_id "TCONS_00002381,TCONS_00002380"; gene_id "chrA01:15356872-15358611C"; flanks "15357248-,15356872]"; structure "0,1^2-"; splice_chain ",15357051^15356973-"; sources "Undefined,Undefined"; NMorMRNA "null"; degree "4"; dimension "2_2";
chrA01	Undefined	as_event	15535674	15535942	.	-	.	transcript_id "TCONS_00002385,TCONS_00002386"; gene_id "chrA01:15534269-15536529C"; flanks "15535942^,15535674-"; structure "0,1-2^"; splice_chain ",15535873-15535768^"; sources "Undefined,Undefined"; NMorMRNA "null"; degree "4"; dimension "2_2";
chrA01	Undefined	as_event	15685685	15686025	.	-	.	transcript_id "TCONS_00002390,TCONS_00002391/TCONS_00002392"; gene_id "chrA01:15684147-15686756C"; flanks "15686025-,15685685^"; structure "0,1^2-"; splice_chain ",15685949^15685739-"; sources "Undefined,Undefined"; NMorMRNA "null"; degree "4"; dimension "2_2";
chrA01	Undefined	as_event	15684147	15685206	.	-	.	transcript_id "TCONS_00002392,TCONS_00002390/TCONS_00002391"; gene_id "chrA01:15684147-15686756C"; flanks "15685206^,15684147]"; structure "1-,2-"; splice_chain "15684653-,15684644-"; sources "Undefined,Undefined"; NMorMRNA "null"; degree "4"; dimension "2_2";
chrA01	Undefined	as_event	15914742	15914909	.	-	.	transcript_id "TCONS_00002395,TCONS_00002396"; gene_id "chrA01:15914338-15916223C"; flanks "15914909-,15914742-"; structure "1^,2^"; splice_chain "15914850^,15914849^"; sources "Undefined,Undefined"; NMorMRNA "null"; degree "4"; dimension "2_2";
chrA01	Undefined	as_event	15914338	15914580	.	-	.	transcript_id "TCONS_00002396,TCONS_00002395"; gene_id "chrA01:15914338-15916223C"; flanks "15914580-,15914338]"; structure "1^3-,2^4-"; splice_chain "15914548^15914453-,15914545^15914448-"; sources "Undefined,Undefined"; NMorMRNA "null"; degree "4"; dimension "2_2";
chrA01	Undefined	as_event	15968413	15968589	.	-	.	transcript_id "TCONS_00002403,TCONS_00002404/TCONS_00002405"; gene_id "chrA01:15966483-15989238C"; flanks "15968589^,15968413^"; structure "1-,2-"; splice_chain "15968505-,15968499-"; sources "Undefined,Undefined"; NMorMRNA "null"; degree "4"; dimension "2_2";
chrA01	Undefined	as_event	15967157	15967644	.	-	.	transcript_id "TCONS_00002403,TCONS_00002404"; gene_id "chrA01:15966483-15989238C"; flanks "15967644-,15967157^"; structure "1^3-,2^4-"; splice_chain "15967481^15967281-,15967477^15967277-"; sources "Undefined,Undefined"; NMorMRNA "null"; degree "4"; dimension "2_2";
chrA01	Undefined	as_event	15966996	15967157	.	-	.	transcript_id "TCONS_00002403,TCONS_00002404"; gene_id "chrA01:15966483-15989238C"; flanks "15967157^,15966996^"; structure "1-,2-"; splice_chain "15967069-,15967065-"; sources "Undefined,Undefined"; NMorMRNA "null"; degree "4"; dimension "2_2";
chrA01	Undefined	as_event	16496327	16498061	.	-	.	transcript_id "TCONS_00002422,TCONS_00002421"; gene_id "chrA01:16496327-16498510C"; flanks "16498061^,16496327]"; structure "1-,2-"; splice_chain "16497966-,16497925-"; sources "Undefined,Undefined"; NMorMRNA "null"; degree "4"; dimension "2_2";
chrA01	Undefined	as_event	16681581	16681974	.	-	.	transcript_id "TCONS_00002427,TCONS_00002426"; gene_id "chrA01:16680638-16682928C"; flanks "16681974-,16681581^"; structure "0,1^2-"; splice_chain ",16681781^16681702-"; sources "Undefined,Undefined"; NMorMRNA "null"; degree "4"; dimension "2_2";
chrA01	Undefined	as_event	17010093	17010767	.	-	.	transcript_id "TCONS_00002435,TCONS_00002434"; gene_id "chrA01:17010093-17011912C"; flanks "17010767-,17010093]"; structure "0,1^2-"; splice_chain ",17010601^17010527-"; sources "Undefined,Undefined"; NMorMRNA "null"; degree "4"; dimension "2_2";
chrA01	Undefined	as_event	17123904	17125932	.	-	.	transcript_id "TCONS_00002440,TCONS_00002439"; gene_id "chrA01:17123231-17127754C"; flanks "17125932^,17123904-"; structure "1-2^,3-4^"; splice_chain "17125842-17125681^,17124151-17123990^"; sources "Undefined,Undefined"; NMorMRNA "null"; degree "4"; dimension "2_2";
chrA01	Undefined	as_event	17147234	17147856	.	-	.	transcript_id "TCONS_00002442,TCONS_00002444"; gene_id "chrA01:17145688-17147897C"; flanks "17147856[,17147234^"; structure "0,1^2-"; splice_chain ",17147785^17147466-"; sources "Undefined,Undefined"; NMorMRNA "null"; degree "4"; dimension "2_2";
chrA01	Undefined	as_event	17720161	17720339	.	-	.	transcript_id "TCONS_00002453,TCONS_00002454"; gene_id "chrA01:17718786-17721427C"; flanks "17720339-,17720161-"; structure "1^,2^"; splice_chain "17720253^,17720247^"; sources "Undefined,Undefined"; NMorMRNA "null"; degree "4"; dimension "2_2";
chrA01	Undefined	as_event	17719081	17719273	.	-	.	transcript_id "TCONS_00002453,TCONS_00002454"; gene_id "chrA01:17718786-17721427C"; flanks "17719273-,17719081-"; structure "1^,2^"; splice_chain "17719202^,17719201^"; sources "Undefined,Undefined"; NMorMRNA "null"; degree "4"; dimension "2_2";
chrA01	Undefined	as_event	17840764	17840930	.	-	.	transcript_id "TCONS_00002459,TCONS_00002460"; gene_id "chrA01:17836231-17843837C"; flanks "17840930^,17840764^"; structure "1-,2-"; splice_chain "17840839-,17840836-"; sources "Undefined,Undefined"; NMorMRNA "null"; degree "4"; dimension "2_2";
chrA01	Undefined	as_event	17840764	17841009	.	-	.	transcript_id "TCONS_00002461,TCONS_00002460"; gene_id "chrA01:17836231-17843837C"; flanks "17841009-,17840764^"; structure "0,1^2-"; splice_chain ",17840930^17840836-"; sources "Undefined,Undefined"; NMorMRNA "null"; degree "4"; dimension "2_2";
chrA01	Undefined	as_event	18058310	18058579	.	-	.	transcript_id "TCONS_00002474,TCONS_00002473"; gene_id "chrA01:18057771-18059125C"; flanks "18058579-,18058310^"; structure "0,1^2-"; splice_chain ",18058490^18058399-"; sources "Undefined,Undefined"; NMorMRNA "null"; degree "4"; dimension "2_2";
chrA01	Undefined	as_event	18132298	18132699	.	-	.	transcript_id "TCONS_00002478,TCONS_00002477"; gene_id "chrA01:18131633-18133547C"; flanks "18132699-,18132298^"; structure "0,1^2-"; splice_chain ",18132517^18132426-"; sources "Undefined,Undefined"; NMorMRNA "null"; degree "4"; dimension "2_2";
chrA01	Undefined	as_event	18581002	18581151	.	-	.	transcript_id "TCONS_00002495/TCONS_00002496,TCONS_00002494/TCONS_00002497/TCONS_00002498"; gene_id "chrA01:18579128-18582076C"; flanks "18581151^,18581002^"; structure "1-,2-"; splice_chain "18581078-,18581075-"; sources "Undefined,Undefined"; NMorMRNA "null"; degree "4"; dimension "2_2";
chrA01	Undefined	as_event	18580525	18580736	.	-	.	transcript_id "TCONS_00002495/TCONS_00002496,TCONS_00002494/TCONS_00002497"; gene_id "chrA01:18579128-18582076C"; flanks "18580736^,18580525^"; structure "1-,2-"; splice_chain "18580617-,18580613-"; sources "Undefined,Undefined"; NMorMRNA "null"; degree "4"; dimension "2_2";
chrA01	Undefined	as_event	18579552	18579915	.	-	.	transcript_id "TCONS_00002494/TCONS_00002496,TCONS_00002495/TCONS_00002497"; gene_id "chrA01:18579128-18582076C"; flanks "18579915^,18579552-"; structure "0,1-2^"; splice_chain ",18579826-18579798^"; sources "Undefined,Undefined"; NMorMRNA "null"; degree "4"; dimension "2_2";
chrA01	Undefined	as_event	18579421	18580162	.	-	.	transcript_id "TCONS_00002493,TCONS_00002495/TCONS_00002497,TCONS_00002494/TCONS_00002496"; gene_id "chrA01:18579128-18582076C"; flanks "18580162-,18579421^"; structure "1^3-5^7-,2^4-6^8-,2^8-"; splice_chain "18579916^18579827-18579799^18579553-,18579915^18579826-18579798^18579552-,18579915^18579552-"; sources "Undefined,Undefined,Undefined"; NMorMRNA "null"; degree "9"; dimension "3_3";
chrA01	Undefined	as_event	18742159	18742327	.	-	.	transcript_id "TCONS_00002503,TCONS_00002502"; gene_id "chrA01:18739201-18743549C"; flanks "18742327-,18742159-"; structure "1^,2^"; splice_chain "18742239^,18742238^"; sources "Undefined,Undefined"; NMorMRNA "null"; degree "4"; dimension "2_2";
chrA01	Undefined	as_event	18742050	18742239	.	-	.	transcript_id "TCONS_00002501,TCONS_00002503"; gene_id "chrA01:18739201-18743549C"; flanks "18742239^,18742050^"; structure "1-,2-"; splice_chain "18742160-,18742159-"; sources "Undefined,Undefined"; NMorMRNA "null"; degree "4"; dimension "2_2";
chrA01	Undefined	as_event	18742050	18742327	.	-	.	transcript_id "TCONS_00002504,TCONS_00002503,TCONS_00002502"; gene_id "chrA01:18739201-18743549C"; flanks "18742327-,18742050^"; structure "0,1^3-,2^3-"; splice_chain ",18742239^18742159-,18742238^18742159-"; sources "Undefined,Undefined,Undefined"; NMorMRNA "null"; degree "9"; dimension "3_3";
chrA01	Undefined	as_event	18741687	18741885	.	-	.	transcript_id "TCONS_00002502/TCONS_00002503/TCONS_00002504,TCONS_00002501"; gene_id "chrA01:18739201-18743549C"; flanks "18741885-,18741687-"; structure "1^,2^"; splice_chain "18741791^,18741790^"; sources "Undefined,Undefined"; NMorMRNA "null"; degree "4"; dimension "2_2";
chrA01	Undefined	as_event	18740660	18741005	.	-	.	transcript_id "TCONS_00002501/TCONS_00002502,TCONS_00002503"; gene_id "chrA01:18739201-18743549C"; flanks "18741005-,18740660^"; structure "0,1^2-"; splice_chain ",18740877^18740779-"; sources "Undefined,Undefined"; NMorMRNA "null"; degree "4"; dimension "2_2";
chrA01	Undefined	as_event	18770576	18771602	.	-	.	transcript_id "TCONS_00002511,TCONS_00002510"; gene_id "chrA01:18767175-18771602C"; flanks "18771602[,18770576-"; structure "1^,2^"; splice_chain "18770927^,18770811^"; sources "Undefined,Undefined"; NMorMRNA "null"; degree "4"; dimension "2_2";
chrA01	Undefined	as_event	18874421	18875228	.	-	.	transcript_id "TCONS_00002521,TCONS_00002522"; gene_id "chrA01:18873358-18875228C"; flanks "18875228[,18874421^"; structure "1^3-,2^4-"; splice_chain "18874984^18874601-,18874982^18874599-"; sources "Undefined,Undefined"; NMorMRNA "null"; degree "4"; dimension "2_2";
chrA01	Undefined	as_event	18877187	18877461	.	-	.	transcript_id "TCONS_00002524,TCONS_00002525"; gene_id "chrA01:18875606-18877998C"; flanks "18877461-,18877187-"; structure "1^,2^"; splice_chain "18877289^,18877271^"; sources "Undefined,Undefined"; NMorMRNA "null"; degree "4"; dimension "2_2";
chrA01	Undefined	as_event	18876028	18876357	.	-	.	transcript_id "TCONS_00002525,TCONS_00002524"; gene_id "chrA01:18875606-18877998C"; flanks "18876357^,18876028^"; structure "1-,2-"; splice_chain "18876234-,18876227-"; sources "Undefined,Undefined"; NMorMRNA "null"; degree "4"; dimension "2_2";
chrA01	Undefined	as_event	18972909	18973321	.	-	.	transcript_id "TCONS_00002530,TCONS_00002529"; gene_id "chrA01:18972026-18975487C"; flanks "18973321-,18972909-"; structure "1^,2^"; splice_chain "18973021^,18973012^"; sources "Undefined,Undefined"; NMorMRNA "null"; degree "4"; dimension "2_2";
chrA01	Undefined	as_event	19167324	19168393	.	-	.	transcript_id "TCONS_00002535,TCONS_00002536"; gene_id "chrA01:19164652-19168393C"; flanks "19168393[,19167324^"; structure "1^3-,2^4-"; splice_chain "19167846^19167692-,19167845^19167691-"; sources "Undefined,Undefined"; NMorMRNA "null"; degree "4"; dimension "2_2";
chrA01	Undefined	as_event	19476854	19479048	.	-	.	transcript_id "TCONS_00002551,TCONS_00002552"; gene_id "chrA01:19476854-19480926C"; flanks "19479048-,19476854]"; structure "1^3-5^6-,2^4-"; splice_chain "19478935^19478823-19478656^19478544-,19478932^19478820-"; sources "Undefined,Undefined"; NMorMRNA "null"; degree "4"; dimension "2_2";
chrA01	Undefined	as_event	19676924	19677068	.	-	.	transcript_id "TCONS_00002557,TCONS_00002558"; gene_id "chrA01:19676924-19678118C"; flanks "19677068^,19676924]"; structure "1-,2-"; splice_chain "19676985-,19676983-"; sources "Undefined,Undefined"; NMorMRNA "null"; degree "4"; dimension "2_2";
chrA01	Undefined	as_event	19679202	19680050	.	-	.	transcript_id "TCONS_00002561,TCONS_00002559,TCONS_00002562"; gene_id "chrA01:19678259-19680695C"; flanks "19680050-,19679202^"; structure "1^4-,2^5-,3^6-"; splice_chain "19679881^19679386-,19679869^19679374-,19679868^19679373-"; sources "Undefined,Undefined,Undefined"; NMorMRNA "null"; degree "9"; dimension "3_3";
chrA01	Undefined	as_event	19679014	19679373	.	-	.	transcript_id "TCONS_00002560,TCONS_00002562"; gene_id "chrA01:19678259-19680695C"; flanks "19679373-,19679014^"; structure "1^3-,2^4-"; splice_chain "19679214^19679111-,19679202^19679099-"; sources "Undefined,Undefined"; NMorMRNA "null"; degree "4"; dimension "2_2";
chrA01	Undefined	as_event	19679014	19680050	.	-	.	transcript_id "TCONS_00002561,TCONS_00002559,TCONS_00002560,TCONS_00002562"; gene_id "chrA01:19678259-19680695C"; flanks "19680050-,19679014^"; structure "1^4-8^10-,2^5-8^10-,3^6-7^9-,3^6-8^10-"; splice_chain "19679881^19679386-19679202^19679099-,19679869^19679374-19679202^19679099-,19679868^19679373-19679214^19679111-,19679868^19679373-19679202^19679099-"; sources "Undefined,Undefined,Undefined,…
chrA01	Undefined	as_event	19703592	19704271	.	-	.	transcript_id "TCONS_00002564,TCONS_00002563"; gene_id "chrA01:19703194-19705717C"; flanks "19704271-,19703592^"; structure "1^3-,2^4-"; splice_chain "19703932^19703786-,19703903^19703757-"; sources "Undefined,Undefined"; NMorMRNA "null"; degree "4"; dimension "2_2";
chrA01	Undefined	as_event	19721521	19721986	.	-	.	transcript_id "TCONS_00002567,TCONS_00002566"; gene_id "chrA01:19720219-19723377C"; flanks "19721986-,19721521^"; structure "0,1^2-3^4-"; splice_chain ",19721909^19721836-19721755^19721680-"; sources "Undefined,Undefined"; NMorMRNA "null"; degree "4"; dimension "2_2";
chrA01	Undefined	as_event	19720373	19720842	.	-	.	transcript_id "TCONS_00002567,TCONS_00002566"; gene_id "chrA01:19720219-19723377C"; flanks "19720842-,19720373^"; structure "0,1^2-"; splice_chain ",19720503^19720438-"; sources "Undefined,Undefined"; NMorMRNA "null"; degree "4"; dimension "2_2";
chrA01	Undefined	as_event	20210789	20211006	.	-	.	transcript_id "TCONS_00002588,TCONS_00002589"; gene_id "chrA01:20210789-20213144C"; flanks "20211006-,20210789]"; structure "0,1^2-"; splice_chain ",20210905^20210830-"; sources "Undefined,Undefined"; NMorMRNA "null"; degree "4"; dimension "2_2";
chrA01	Undefined	as_event	20476623	20477269	.	-	.	transcript_id "TCONS_00002594/TCONS_00002595,TCONS_00002596"; gene_id "chrA01:20472695-20477854C"; flanks "20477269-,20476623^"; structure "1^3-,2^4-"; splice_chain "20477112^20476716-,20477111^20476715-"; sources "Undefined,Undefined"; NMorMRNA "null"; degree "4"; dimension "2_2";
chrA01	Undefined	as_event	20476165	20476532	.	-	.	transcript_id "TCONS_00002594,TCONS_00002596"; gene_id "chrA01:20472695-20477854C"; flanks "20476532-,20476165^"; structure "1^3-,2^4-"; splice_chain "20476366^20476264-,20476365^20476263-"; sources "Undefined,Undefined"; NMorMRNA "null"; degree "4"; dimension "2_2";
chrA01	Undefined	as_event	20475465	20476263	.	-	.	transcript_id "TCONS_00002595,TCONS_00002596"; gene_id "chrA01:20472695-20477854C"; flanks "20476263-,20475465^"; structure "1^3-,2^4-"; splice_chain "20476175^20475701-,20476165^20475691-"; sources "Undefined,Undefined"; NMorMRNA "null"; degree "4"; dimension "2_2";
chrA01	Undefined	as_event	20475465	20476532	.	-	.	transcript_id "TCONS_00002594,TCONS_00002595,TCONS_00002596"; gene_id "chrA01:20472695-20477854C"; flanks "20476532-,20475465^"; structure "1^3-6^8-,2^4-5^7-,2^4-6^8-"; splice_chain "20476366^20476264-20476165^20475691-,20476365^20476263-20476175^20475701-,20476365^20476263-20476165^20475691-"; sources "Undefined,Undefined,Undefined"; NMorMRNA "null"; degree "9"; dimension "3_3";
chrA01	Undefined	as_event	20472695	20473034	.	-	.	transcript_id "TCONS_00002594,TCONS_00002595/TCONS_00002596"; gene_id "chrA01:20472695-20477854C"; flanks "20473034-,20472695]"; structure "0,1^2-"; splice_chain ",20472893^20472772-"; sources "Undefined,Undefined"; NMorMRNA "null"; degree "4"; dimension "2_2";
chrA01	Undefined	as_event	20497281	20497547	.	-	.	transcript_id "TCONS_00002599,TCONS_00002598"; gene_id "chrA01:20495647-20499997C"; flanks "20497547-,20497281^"; structure "0,1^2-"; splice_chain ",20497420^20497341-"; sources "Undefined,Undefined"; NMorMRNA "null"; degree "4"; dimension "2_2";
chrA01	Undefined	as_event	20536756	20537130	.	-	.	transcript_id "TCONS_00002600,TCONS_00002601"; gene_id "chrA01:20534909-20537543C"; flanks "20537130-,20536756^"; structure "0,1^2-"; splice_chain ",20536975^20536854-"; sources "Undefined,Undefined"; NMorMRNA "null"; degree "4"; dimension "2_2";
chrA01	Undefined	as_event	20630567	20630869	.	-	.	transcript_id "TCONS_00002603,TCONS_00002602"; gene_id "chrA01:20629068-20632034C"; flanks "20630869-,20630567^"; structure "1^3-,2^4-"; splice_chain "20630843^20630765-,20630841^20630763-"; sources "Undefined,Undefined"; NMorMRNA "null"; degree "4"; dimension "2_2";
chrA01	Undefined	as_event	20652834	20653174	.	-	.	transcript_id "TCONS_00002605,TCONS_00002606"; gene_id "chrA01:20651190-20653679C"; flanks "20653174^,20652834^"; structure "1-,2-"; splice_chain "20652947-,20652945-"; sources "Undefined,Undefined"; NMorMRNA "null"; degree "4"; dimension "2_2";
chrA01	Undefined	as_event	20651190	20652756	.	-	.	transcript_id "TCONS_00002605,TCONS_00002606"; gene_id "chrA01:20651190-20653679C"; flanks "20652756-,20651190]"; structure "0,1^2-"; splice_chain ",20652587^20652430-"; sources "Undefined,Undefined"; NMorMRNA "null"; degree "4"; dimension "2_2";
chrA01	Undefined	as_event	20703608	20704517	.	-	.	transcript_id "TCONS_00002612,TCONS_00002611"; gene_id "chrA01:20703608-20707325C"; flanks "20704517-,20703608]"; structure "0,1^2-3^4-"; splice_chain ",20704201^20704120-20704063^20703910-"; sources "Undefined,Undefined"; NMorMRNA "null"; degree "4"; dimension "2_2";
chrA01	Undefined	as_event	20736449	20736892	.	-	.	transcript_id "TCONS_00002615,TCONS_00002614"; gene_id "chrA01:20730092-20737059C"; flanks "20736892^,20736449^"; structure "1-,2-"; splice_chain "20736690-,20736641-"; sources "Undefined,Undefined"; NMorMRNA "null"; degree "4"; dimension "2_2";
chrA01	Undefined	as_event	21424807	21425550	.	-	.	transcript_id "TCONS_00002649,TCONS_00002648"; gene_id "chrA01:21424405-21425550C"; flanks "21425550[,21424807^"; structure "0,1^2-"; splice_chain ",21425079^21424977-"; sources "Undefined,Undefined"; NMorMRNA "null"; degree "4"; dimension "2_2";
chrA01	Undefined	as_event	21559138	21560047	.	-	.	transcript_id "TCONS_00002666,TCONS_00002667"; gene_id "chrA01:21557757-21560047C"; flanks "21560047[,21559138^"; structure "1^3-5^7-,2^4-6^8-"; splice_chain "21559487^21559419-21559357^21559249-,21559486^21559418-21559356^21559248-"; sources "Undefined,Undefined"; NMorMRNA "null"; degree "4"; dimension "2_2";
chrA01	Undefined	as_event	21558979	21559248	.	-	.	transcript_id "TCONS_00002665,TCONS_00002664/TCONS_00002667"; gene_id "chrA01:21557757-21560047C"; flanks "21559248-,21558979^"; structure "1^3-,2^4-"; splice_chain "21559148^21559063-,21559138^21559053-"; sources "Undefined,Undefined"; NMorMRNA "null"; degree "4"; dimension "2_2";
chrA01	Undefined	as_event	21558979	21560047	.	-	.	transcript_id "TCONS_00002666,TCONS_00002665,TCONS_00002667"; gene_id "chrA01:21557757-21560047C"; flanks "21560047[,21558979^"; structure "1^3-5^7-10^12-,2^4-6^8-9^11-,2^4-6^8-10^12-"; splice_chain "21559487^21559419-21559357^21559249-21559138^21559053-,21559486^21559418-21559356^21559248-21559148^21559063-,21559486^21559418-21559356^21559248-21559138^21559053-"; sources "Undefined,Undefined,Und…
chrA01	Undefined	as_event	21654047	21654316	.	-	.	transcript_id "TCONS_00002669,TCONS_00002670,TCONS_00002671"; gene_id "chrA01:21654047-21654489C"; flanks "21654316^,21654047]"; structure "1-,2-,3-"; splice_chain "21654189-,21654186-,21654184-"; sources "Undefined,Undefined,Undefined"; NMorMRNA "null"; degree "9"; dimension "3_3";
chrA01	Undefined	as_event	21695699	21696784	.	-	.	transcript_id "TCONS_00002679,TCONS_00002678"; gene_id "chrA01:21694451-21696784C"; flanks "21696784[,21695699^"; structure "1^3-,2^4-"; splice_chain "21696170^21695892-,21696168^21695890-"; sources "Undefined,Undefined"; NMorMRNA "null"; degree "4"; dimension "2_2";
chrA01	Undefined	as_event	21970722	21971031	.	-	.	transcript_id "TCONS_00002690,TCONS_00002692"; gene_id "chrA01:21969778-21974191C"; flanks "21971031-,21970722^"; structure "0,1^2-"; splice_chain ",21970910^21970843-"; sources "Undefined,Undefined"; NMorMRNA "null"; degree "4"; dimension "2_2";
chrA01	Undefined	as_event	21970487	21971031	.	-	.	transcript_id "TCONS_00002692,TCONS_00002691,TCONS_00002690"; gene_id "chrA01:21969778-21974191C"; flanks "21971031-,21970487^"; structure "1^2-4^6-,3^5-,4^6-"; splice_chain "21970910^21970843-21970722^21970635-,21970739^21970652-,21970722^21970635-"; sources "Undefined,Undefined,Undefined"; NMorMRNA "null"; degree "9"; dimension "3_3";
chrA01	Undefined	as_event	21990532	21990964	.	-	.	transcript_id "TCONS_00002694,TCONS_00002695"; gene_id "chrA01:21990159-21992429C"; flanks "21990964-,21990532^"; structure "0,1^2-"; splice_chain ",21990887^21990779-"; sources "Undefined,Undefined"; NMorMRNA "null"; degree "4"; dimension "2_2";
chrA01	Undefined	as_event	21993354	21994019	.	-	.	transcript_id "TCONS_00002697,TCONS_00002696"; gene_id "chrA01:21993354-21994361C"; flanks "21994019-,21993354]"; structure "1^3-,2^4-"; splice_chain "21993851^21993767-,21993849^21993765-"; sources "Undefined,Undefined"; NMorMRNA "null"; degree "4"; dimension "2_2";
chrA01	Undefined	as_event	22209218	22210869	.	-	.	transcript_id "TCONS_00002703,TCONS_00002704"; gene_id "chrA01:22207819-22210869C"; flanks "22210869[,22209218^"; structure "0,1^2-"; splice_chain ",22209470^22209397-"; sources "Undefined,Undefined"; NMorMRNA "null"; degree "4"; dimension "2_2";
chrA01	Undefined	as_event	22372311	22372597	.	-	.	transcript_id "TCONS_00002714,TCONS_00002715"; gene_id "chrA01:22370517-22373715C"; flanks "22372597-,22372311^"; structure "1^3-,2^4-"; splice_chain "22372488^22372413-,22372458^22372383-"; sources "Undefined,Undefined"; NMorMRNA "null"; degree "4"; dimension "2_2";
chrA01	Undefined	as_event	22371945	22372234	.	-	.	transcript_id "TCONS_00002714,TCONS_00002715"; gene_id "chrA01:22370517-22373715C"; flanks "22372234-,22371945^"; structure "0,1^2-"; splice_chain ",22372146^22372050-"; sources "Undefined,Undefined"; NMorMRNA "null"; degree "4"; dimension "2_2";
chrA01	Undefined	as_event	22534477	22534821	.	-	.	transcript_id "TCONS_00002719,TCONS_00002718"; gene_id "chrA01:22528418-22535076C"; flanks "22534821-,22534477^"; structure "1^3-,2^4-"; splice_chain "22534702^22534628-,22534692^22534618-"; sources "Undefined,Undefined"; NMorMRNA "null"; degree "4"; dimension "2_2";
chrA01	Undefined	as_event	22532350	22533687	.	-	.	transcript_id "TCONS_00002719,TCONS_00002717/TCONS_00002718"; gene_id "chrA01:22528418-22535076C"; flanks "22533687^,22532350^"; structure "1-,2-"; splice_chain "22532460-,22532459-"; sources "Undefined,Undefined"; NMorMRNA "null"; degree "4"; dimension "2_2";
chrA01	Undefined	as_event	22642175	22642497	.	-	.	transcript_id "TCONS_00002728,TCONS_00002727"; gene_id "chrA01:22642024-22644537C"; flanks "22642497-,22642175^"; structure "0,1^2-"; splice_chain ",22642327^22642254-"; sources "Undefined,Undefined"; NMorMRNA "null"; degree "4"; dimension "2_2";
chrA01	Undefined	as_event	22706609	22706767	.	-	.	transcript_id "TCONS_00002733,TCONS_00002734"; gene_id "chrA01:22706128-22708528C"; flanks "22706767-,22706609-"; structure "1^,2^"; splice_chain "22706696^,22706694^"; sources "Undefined,Undefined"; NMorMRNA "null"; degree "4"; dimension "2_2";
chrA01	Undefined	as_event	22922927	22923154	.	-	.	transcript_id "TCONS_00002743,TCONS_00002742"; gene_id "chrA01:22921637-22924876C"; flanks "22923154-,22922927^"; structure "0,1^2-"; splice_chain ",22923082^22923004-"; sources "Undefined,Undefined"; NMorMRNA "null"; degree "4"; dimension "2_2";
chrA01	Undefined	as_event	22945005	22945574	.	-	.	transcript_id "TCONS_00002746,TCONS_00002745"; gene_id "chrA01:22945005-22946737C"; flanks "22945574-,22945005]"; structure "0,1^2-"; splice_chain ",22945450^22945378-"; sources "Undefined,Undefined"; NMorMRNA "null"; degree "4"; dimension "2_2";
chrA01	Undefined	as_event	23047315	23047576	.	-	.	transcript_id "TCONS_00002751,TCONS_00002752"; gene_id "chrA01:23046340-23048433C"; flanks "23047576-,23047315^"; structure "0,1^2-"; splice_chain ",23047473^23047383-"; sources "Undefined,Undefined"; NMorMRNA "null"; degree "4"; dimension "2_2";
chrA01	Undefined	as_event	23230126	23230276	.	-	.	transcript_id "TCONS_00002756,TCONS_00002758"; gene_id "chrA01:23224732-23232853C"; flanks "23230276^,23230126^"; structure "1-,2-"; splice_chain "23230183-,23230182-"; sources "Undefined,Undefined"; NMorMRNA "null"; degree "4"; dimension "2_2";
chrA01	Undefined	as_event	23226048	23226432	.	-	.	transcript_id "TCONS_00002756,TCONS_00002757"; gene_id "chrA01:23224732-23232853C"; flanks "23226432-,23226048^"; structure "0,1^2-"; splice_chain ",23226353^23226275-"; sources "Undefined,Undefined"; NMorMRNA "null"; degree "4"; dimension "2_2";
chrA01_random	Undefined	as_event	40676	40886	.	+	.	transcript_id "TCONS_00002832,TCONS_00002831"; gene_id "chrA01_random:40489-41682W"; flanks "40676^,40886^"; structure "1-,2-"; splice_chain "40780-,40782-"; sources "Undefined,Undefined"; NMorMRNA "null"; degree "4"; dimension "2_2";
chrA01_random	Undefined	as_event	139209	143555	.	+	.	transcript_id "TCONS_00002842,TCONS_00002841"; gene_id "chrA01_random:138489-145883W"; flanks "139209-,143555^"; structure "0,1^2-"; splice_chain ",140210^140826-"; sources "Undefined,Undefined"; NMorMRNA "null"; degree "4"; dimension "2_2";
chrA01_random	Undefined	as_event	412901	413469	.	+	.	transcript_id "TCONS_00002847,TCONS_00002848"; gene_id "chrA01_random:411684-414981W"; flanks "412901-,413469^"; structure "0,1^2-"; splice_chain ",413213^413311-"; sources "Undefined,Undefined"; NMorMRNA "null"; degree "4"; dimension "2_2";
chrA01_random	Undefined	as_event	422838	423040	.	+	.	transcript_id "TCONS_00002849/TCONS_00002851,TCONS_00002850"; gene_id "chrA01_random:421010-427742W"; flanks "422838^,423040^"; structure "1-,2-"; splice_chain "422906-,422923-"; sources "Undefined,Undefined"; NMorMRNA "null"; degree "4"; dimension "2_2";
chrA01_random	Undefined	as_event	425912	426276	.	+	.	transcript_id "TCONS_00002850,TCONS_00002849/TCONS_00002851"; gene_id "chrA01_random:421010-427742W"; flanks "425912-,426276^"; structure "0,1^2-"; splice_chain ",426041^426151-"; sources "Undefined,Undefined"; NMorMRNA "null"; degree "4"; dimension "2_2";
chrA01_random	Undefined	as_event	426570	426921	.	+	.	transcript_id "TCONS_00002850/TCONS_00002851,TCONS_00002849"; gene_id "chrA01_random:421010-427742W"; flanks "426570-,426921^"; structure "0,1^2-"; splice_chain ",426662^426748-"; sources "Undefined,Undefined"; NMorMRNA "null"; degree "4"; dimension "2_2";
chrA01_random	Undefined	as_event	578781	579112	.	+	.	transcript_id "TCONS_00002859,TCONS_00002858"; gene_id "chrA01_random:575377-579112W"; flanks "578781-,579112]"; structure "0,1^2-"; splice_chain ",578851^578965-"; sources "Undefined,Undefined"; NMorMRNA "null"; degree "4"; dimension "2_2";
chrA01_random	Undefined	as_event	575377	579112	.	+	.	transcript_id "TCONS_00002860,TCONS_00002859,TCONS_00002858"; gene_id "chrA01_random:575377-579112W"; flanks "575377[,579112]"; structure "0,1^2-,1^2-3^4-"; splice_chain ",578630^578781-,578630^578781-578851^578965-"; sources "Undefined,Undefined,Undefined"; NMorMRNA "null"; degree "9"; dimension "3_3";
chrA01_random	Undefined	as_event	590669	591225	.	+	.	transcript_id "TCONS_00002862,TCONS_00002861"; gene_id "chrA01_random:589574-593589W"; flanks "590669-,591225^"; structure "1^3-6^8-,2^4-5^7-"; splice_chain "590833^590921-591045^591152-,590834^590922-591039^591146-"; sources "Undefined,Undefined"; NMorMRNA "null"; degree "4"; dimension "2_2";
chrA01_random	Undefined	as_event	591411	592052	.	+	.	transcript_id "TCONS_00002862,TCONS_00002861"; gene_id "chrA01_random:589574-593589W"; flanks "591411-,592052^"; structure "1^3-,2^4-"; splice_chain "591673^591822-,591683^591832-"; sources "Undefined,Undefined"; NMorMRNA "null"; degree "4"; dimension "2_2";
chrA01_random	Undefined	as_event	652019	652496	.	+	.	transcript_id "TCONS_00002869,TCONS_00002867,TCONS_00002868"; gene_id "chrA01_random:648315-653501W"; flanks "652019-,652496^"; structure "1^4-,2^5-,3^6-"; splice_chain "652179^652339-,652181^652341-,652188^652348-"; sources "Undefined,Undefined,Undefined"; NMorMRNA "null"; degree "9"; dimension "3_3";
chrA01_random	Undefined	as_event	1044886	1045835	.	+	.	transcript_id "TCONS_00002874,TCONS_00002875"; gene_id "chrA01_random:1043413-1045957W"; flanks "1044886-,1045835^"; structure "0,1^2-"; splice_chain ",1045592^1045684-"; sources "Undefined,Undefined"; NMorMRNA "null"; degree "4"; dimension "2_2";
chrA01_random	Undefined	as_event	1491670	1493003	.	+	.	transcript_id "TCONS_00002881/TCONS_00002882,TCONS_00002883"; gene_id "chrA01_random:1491165-1496589W"; flanks "1491670-,1493003^"; structure "0,1^2-"; splice_chain ",1491745^1491832-"; sources "Undefined,Undefined"; NMorMRNA "null"; degree "4"; dimension "2_2";
chrA01_random	Undefined	as_event	1493003	1493326	.	+	.	transcript_id "TCONS_00002881,TCONS_00002882/TCONS_00002883"; gene_id "chrA01_random:1491165-1496589W"; flanks "1493003^,1493326^"; structure "1-,2-"; splice_chain "1493254-,1493255-"; sources "Undefined,Undefined"; NMorMRNA "null"; degree "4"; dimension "2_2";
chrA01_random	Undefined	as_event	1590694	1590921	.	+	.	transcript_id "TCONS_00002885,TCONS_00002886"; gene_id "chrA01_random:1589597-1591113W"; flanks "1590694-,1590921^"; structure "0,1^2-"; splice_chain ",1590777^1590860-"; sources "Undefined,Undefined"; NMorMRNA "null"; degree "4"; dimension "2_2";
chrA01_random	Undefined	as_event	2301792	2301933	.	+	.	transcript_id "TCONS_00002897/TCONS_00002898,TCONS_00002899"; gene_id "chrA01_random:2301419-2303578W"; flanks "2301792-,2301933-"; structure "1^,2^"; splice_chain "2301863^,2301864^"; sources "Undefined,Undefined"; NMorMRNA "null"; degree "4"; dimension "2_2";
chrA01_random	Undefined	as_event	2301933	2302146	.	+	.	transcript_id "TCONS_00002898,TCONS_00002897/TCONS_00002899"; gene_id "chrA01_random:2301419-2303578W"; flanks "2301933-,2302146^"; structure "0,1^2-"; splice_chain ",2302022^2302104-"; sources "Undefined,Undefined"; NMorMRNA "null"; degree "4"; dimension "2_2";
chrA01_random	Undefined	as_event	2545420	2545722	.	+	.	transcript_id "TCONS_00002913,TCONS_00002914"; gene_id "chrA01_random:2544509-2549367W"; flanks "2545420-,2545722^"; structure "1^3-,2^4-"; splice_chain "2545486^2545630-,2545496^2545640-"; sources "Undefined,Undefined"; NMorMRNA "null"; degree "4"; dimension "2_2";
chrA01_random	Undefined	as_event	2546373	2546632	.	+	.	transcript_id "TCONS_00002914,TCONS_00002913"; gene_id "chrA01_random:2544509-2549367W"; flanks "2546373-,2546632^"; structure "0,1^2-"; splice_chain ",2546478^2546545-"; sources "Undefined,Undefined"; NMorMRNA "null"; degree "4"; dimension "2_2";
chrA01_random	Undefined	as_event	2546706	2547065	.	+	.	transcript_id "TCONS_00002914,TCONS_00002913"; gene_id "chrA01_random:2544509-2549367W"; flanks "2546706-,2547065^"; structure "0,1^2-"; splice_chain ",2546824^2546901-"; sources "Undefined,Undefined"; NMorMRNA "null"; degree "4"; dimension "2_2";
chrA01_random	Undefined	as_event	2593389	2593746	.	+	.	transcript_id "TCONS_00002917,TCONS_00002915"; gene_id "chrA01_random:2593238-2596206W"; flanks "2593389^,2593746^"; structure "1-,2-"; splice_chain "2593630-,2593631-"; sources "Undefined,Undefined"; NMorMRNA "null"; degree "4"; dimension "2_2";
chrA01_random	Undefined	as_event	2593631	2594390	.	+	.	transcript_id "TCONS_00002916,TCONS_00002915"; gene_id "chrA01_random:2593238-2596206W"; flanks "2593631-,2594390^"; structure "0,1^2-3^4-5^6-"; splice_chain ",2593746^2593829-2593914^2593988-2594203^2594301-"; sources "Undefined,Undefined"; NMorMRNA "null"; degree "4"; dimension "2_2";
chrA01_random	Undefined	as_event	2593389	2594390	.	+	.	transcript_id "TCONS_00002917,TCONS_00002916,TCONS_00002915"; gene_id "chrA01_random:2593238-2596206W"; flanks "2593389^,2594390^"; structure "1-3^4-5^6-7^8-,2-,2-3^4-5^6-7^8-"; splice_chain "2593630-2593746^2593829-2593914^2593988-2594203^2594301-,2593631-,2593631-2593746^2593829-2593914^2593988-2594203^2594301-"; sources "Undefined,Undefined,Undefined"; NMorMRNA "null"; degree "9"; dimension "3…
chrA01_random	Undefined	as_event	2594905	2595364	.	+	.	transcript_id "TCONS_00002916,TCONS_00002915/TCONS_00002917"; gene_id "chrA01_random:2593238-2596206W"; flanks "2594905-,2595364^"; structure "0,1^2-"; splice_chain ",2595100^2595179-"; sources "Undefined,Undefined"; NMorMRNA "null"; degree "4"; dimension "2_2";
chrA01_random	Undefined	as_event	3591	4061	.	-	.	transcript_id "TCONS_00002924,TCONS_00002923"; gene_id "chrA01_random:3591-6438C"; flanks "4061-,3591]"; structure "1^3-,2^4-"; splice_chain "3980^3883-,3970^3873-"; sources "Undefined,Undefined"; NMorMRNA "null"; degree "4"; dimension "2_2";
chrA01_random	Undefined	as_event	33933	34109	.	-	.	transcript_id "TCONS_00002927,TCONS_00002926"; gene_id "chrA01_random:33933-34806C"; flanks "34109-,33933]"; structure "0,1^2-"; splice_chain ",34030^33940-"; sources "Undefined,Undefined"; NMorMRNA "null"; degree "4"; dimension "2_2";
chrA01_random	Undefined	as_event	107325	107684	.	-	.	transcript_id "TCONS_00002934,TCONS_00002933,TCONS_00002932"; gene_id "chrA01_random:106044-108533C"; flanks "107684-,107325^"; structure "1^4-,2^5-,3^6-"; splice_chain "107558^107469-,107542^107453-,107536^107447-"; sources "Undefined,Undefined,Undefined"; NMorMRNA "null"; degree "9"; dimension "3_3";
chrA01_random	Undefined	as_event	130811	131248	.	-	.	transcript_id "TCONS_00002937,TCONS_00002936"; gene_id "chrA01_random:130506-132094C"; flanks "131248^,130811^"; structure "1-,2-"; splice_chain "130939-,130936-"; sources "Undefined,Undefined"; NMorMRNA "null"; degree "4"; dimension "2_2";
chrA01_random	Undefined	as_event	310066	310266	.	-	.	transcript_id "TCONS_00002943,TCONS_00002944"; gene_id "chrA01_random:308064-313129C"; flanks "310266^,310066^"; structure "1-,2-"; splice_chain "310152-,310148-"; sources "Undefined,Undefined"; NMorMRNA "null"; degree "4"; dimension "2_2";
chrA01_random	Undefined	as_event	445743	446944	.	-	.	transcript_id "TCONS_00002954,TCONS_00002953"; gene_id "chrA01_random:445743-448094C"; flanks "446944-,445743]"; structure "0,1^2-"; splice_chain ",446045^445882-"; sources "Undefined,Undefined"; NMorMRNA "null"; degree "4"; dimension "2_2";
chrA01_random	Undefined	as_event	531389	531671	.	-	.	transcript_id "TCONS_00002960,TCONS_00002961"; gene_id "chrA01_random:530613-532511C"; flanks "531671-,531389^"; structure "0,1^2-"; splice_chain ",531545^531471-"; sources "Undefined,Undefined"; NMorMRNA "null"; degree "4"; dimension "2_2";
chrA01_random	Undefined	as_event	544385	544682	.	-	.	transcript_id "TCONS_00002964,TCONS_00002963"; gene_id "chrA01_random:543073-548310C"; flanks "544682-,544385^"; structure "0,1^2-"; splice_chain ",544560^544469-"; sources "Undefined,Undefined"; NMorMRNA "null"; degree "4"; dimension "2_2";
chrA01_random	Undefined	as_event	1305375	1305669	.	-	.	transcript_id "TCONS_00002974,TCONS_00002975/TCONS_00002976"; gene_id "chrA01_random:1302608-1307234C"; flanks "1305669-,1305375^"; structure "0,1^2-"; splice_chain ",1305613^1305527-"; sources "Undefined,Undefined"; NMorMRNA "null"; degree "4"; dimension "2_2";
chrA01_random	Undefined	as_event	1304711	1304962	.	-	.	transcript_id "TCONS_00002974,TCONS_00002975/TCONS_00002976"; gene_id "chrA01_random:1302608-1307234C"; flanks "1304962^,1304711^"; structure "1-,2-"; splice_chain "1304880-,1304875-"; sources "Undefined,Undefined"; NMorMRNA "null"; degree "4"; dimension "2_2";
chrA01_random	Undefined	as_event	1304217	1304433	.	-	.	transcript_id "TCONS_00002975/TCONS_00002976,TCONS_00002974"; gene_id "chrA01_random:1302608-1307234C"; flanks "1304433-,1304217-"; structure "1^,2^"; splice_chain "1304314^,1304313^"; sources "Undefined,Undefined"; NMorMRNA "null"; degree "4"; dimension "2_2";
chrA01_random	Undefined	as_event	1420886	1421026	.	-	.	transcript_id "TCONS_00002980,TCONS_00002981"; gene_id "chrA01_random:1418622-1421455C"; flanks "1421026^,1420886^"; structure "1-,2-"; splice_chain "1420924-,1420921-"; sources "Undefined,Undefined"; NMorMRNA "null"; degree "4"; dimension "2_2";
chrA01_random	Undefined	as_event	1419604	1419825	.	-	.	transcript_id "TCONS_00002980,TCONS_00002981"; gene_id "chrA01_random:1418622-1421455C"; flanks "1419825-,1419604^"; structure "0,1^2-"; splice_chain ",1419760^1419670-"; sources "Undefined,Undefined"; NMorMRNA "null"; degree "4"; dimension "2_2";
chrA01_random	Undefined	as_event	1430617	1430887	.	-	.	transcript_id "TCONS_00002984,TCONS_00002983"; gene_id "chrA01_random:1430051-1436501C"; flanks "1430887-,1430617^"; structure "0,1^2-"; splice_chain ",1430813^1430729-"; sources "Undefined,Undefined"; NMorMRNA "null"; degree "4"; dimension "2_2";
chrA01_random	Undefined	as_event	1430239	1430500	.	-	.	transcript_id "TCONS_00002984,TCONS_00002983"; gene_id "chrA01_random:1430051-1436501C"; flanks "1430500-,1430239^"; structure "0,1^2-"; splice_chain ",1430384^1430307-"; sources "Undefined,Undefined"; NMorMRNA "null"; degree "4"; dimension "2_2";
chrA01_random	Undefined	as_event	1478568	1478917	.	-	.	transcript_id "TCONS_00002985,TCONS_00002986"; gene_id "chrA01_random:1477651-1479315C"; flanks "1478917-,1478568^"; structure "0,1^2-"; splice_chain ",1478758^1478674-"; sources "Undefined,Undefined"; NMorMRNA "null"; degree "4"; dimension "2_2";
chrA01_random	Undefined	as_event	1625339	1628674	.	-	.	transcript_id "TCONS_00002992,TCONS_00002993"; gene_id "chrA01_random:1625339-1629077C"; flanks "1628674-,1625339]"; structure "1^2-,3^4-"; splice_chain "1628506^1628426-,1626330^1626233-"; sources "Undefined,Undefined"; NMorMRNA "null"; degree "4"; dimension "2_2";
chrA01_random	Undefined	as_event	1682096	1682651	.	-	.	transcript_id "TCONS_00002996,TCONS_00002997"; gene_id "chrA01_random:1680368-1684455C"; flanks "1682651-,1682096^"; structure "1^3-,2^4-"; splice_chain "1682578^1682184-,1682577^1682183-"; sources "Undefined,Undefined"; NMorMRNA "null"; degree "4"; dimension "2_2";
chrA01_random	Undefined	as_event	2099259	2099625	.	-	.	transcript_id "TCONS_00003000,TCONS_00003001"; gene_id "chrA01_random:2098086-2100229C"; flanks "2099625^,2099259-"; structure "0,1-2^"; splice_chain ",2099538-2099491^"; sources "Undefined,Undefined"; NMorMRNA "null"; degree "4"; dimension "2_2";
chrA02	Undefined	as_event	25482	25928	.	+	.	transcript_id "TCONS_00003033,TCONS_00003031"; gene_id "chrA02:19655-28051W"; flanks "25482^,25928^"; structure "1-,2-"; splice_chain "25851-,25852-"; sources "Undefined,Undefined"; NMorMRNA "null"; degree "4"; dimension "2_2";
chrA02	Undefined	as_event	25852	26150	.	+	.	transcript_id "TCONS_00003032,TCONS_00003031"; gene_id "chrA02:19655-28051W"; flanks "25852-,26150^"; structure "0,1^2-"; splice_chain ",25928^26028-"; sources "Undefined,Undefined"; NMorMRNA "null"; degree "4"; dimension "2_2";
chrA02	Undefined	as_event	25482	26150	.	+	.	transcript_id "TCONS_00003033,TCONS_00003032,TCONS_00003031"; gene_id "chrA02:19655-28051W"; flanks "25482^,26150^"; structure "1-3^4-,2-,2-3^4-"; splice_chain "25851-25928^26028-,25852-,25852-25928^26028-"; sources "Undefined,Undefined,Undefined"; NMorMRNA "null"; degree "9"; dimension "3_3";
chrA02	Undefined	as_event	26428	26552	.	+	.	transcript_id "TCONS_00003031/TCONS_00003033,TCONS_00003030"; gene_id "chrA02:19655-28051W"; flanks "26428-,26552-"; structure "1^,2^"; splice_chain "26465^,26466^"; sources "Undefined,Undefined"; NMorMRNA "null"; degree "4"; dimension "2_2";
chrA02	Undefined	as_event	26465	26653	.	+	.	transcript_id "TCONS_00003032,TCONS_00003031/TCONS_00003033"; gene_id "chrA02:19655-28051W"; flanks "26465^,26653^"; structure "1-,2-"; splice_chain "26550-,26552-"; sources "Undefined,Undefined"; NMorMRNA "null"; degree "4"; dimension "2_2";
chrA02	Undefined	as_event	26428	26653	.	+	.	transcript_id "TCONS_00003032,TCONS_00003031/TCONS_00003033,TCONS_00003030"; gene_id "chrA02:19655-28051W"; flanks "26428-,26653^"; structure "1^3-,1^4-,2^4-"; splice_chain "26465^26550-,26465^26552-,26466^26552-"; sources "Undefined,Undefined,Undefined"; NMorMRNA "null"; degree "9"; dimension "3_3";
chrA02	Undefined	as_event	26924	27441	.	+	.	transcript_id "TCONS_00003030/TCONS_00003032,TCONS_00003033"; gene_id "chrA02:19655-28051W"; flanks "26924-,27441^"; structure "1^3-5^7-,2^4-6^8-"; splice_chain "27088^27172-27243^27323-,27090^27174-27245^27325-"; sources "Undefined,Undefined"; NMorMRNA "null"; degree "4"; dimension "2_2";
chrA02	Undefined	as_event	74465	75502	.	+	.	transcript_id "TCONS_00003037,TCONS_00003036"; gene_id "chrA02:74388-76497W"; flanks "74465^,75502^"; structure "1-4^6-,2-3^5-"; splice_chain "74948-75037^75128-,74953-75018^75109-"; sources "Undefined,Undefined"; NMorMRNA "null"; degree "4"; dimension "2_2";
chrA02	Undefined	as_event	226301	226462	.	+	.	transcript_id "TCONS_00003049,TCONS_00003050"; gene_id "chrA02:225084-229197W"; flanks "226301-,226462-"; structure "1^,2^"; splice_chain "226377^,226378^"; sources "Undefined,Undefined"; NMorMRNA "null"; degree "4"; dimension "2_2";
chrA02	Undefined	as_event	226301	226605	.	+	.	transcript_id "TCONS_00003048,TCONS_00003049,TCONS_00003050"; gene_id "chrA02:225084-229197W"; flanks "226301-,226605^"; structure "0,1^3-,2^3-"; splice_chain ",226377^226462-,226378^226462-"; sources "Undefined,Undefined,Undefined"; NMorMRNA "null"; degree "9"; dimension "3_3";
chrA02	Undefined	as_event	226686	227097	.	+	.	transcript_id "TCONS_00003048,TCONS_00003049/TCONS_00003050"; gene_id "chrA02:225084-229197W"; flanks "226686-,227097^"; structure "0,1^2-"; splice_chain ",226916^227007-"; sources "Undefined,Undefined"; NMorMRNA "null"; degree "4"; dimension "2_2";
chrA02	Undefined	as_event	228031	228244	.	+	.	transcript_id "TCONS_00003048,TCONS_00003049/TCONS_00003050"; gene_id "chrA02:225084-229197W"; flanks "228031^,228244^"; structure "1-,2-"; splice_chain "228126-,228127-"; sources "Undefined,Undefined"; NMorMRNA "null"; degree "4"; dimension "2_2";
chrA02	Undefined	as_event	235556	236300	.	+	.	transcript_id "TCONS_00003053,TCONS_00003054"; gene_id "chrA02:235013-239301W"; flanks "235556^,236300-"; structure "0,1-2^"; splice_chain ",235949-236152^"; sources "Undefined,Undefined"; NMorMRNA "null"; degree "4"; dimension "2_2";
chrA02	Undefined	as_event	237199	237788	.	+	.	transcript_id "TCONS_00003053,TCONS_00003054"; gene_id "chrA02:235013-239301W"; flanks "237199-,237788-"; structure "1^,2^"; splice_chain "237309^,237310^"; sources "Undefined,Undefined"; NMorMRNA "null"; degree "4"; dimension "2_2";
chrA02	Undefined	as_event	410453	410862	.	+	.	transcript_id "TCONS_00003065,TCONS_00003064"; gene_id "chrA02:409044-413723W"; flanks "410453-,410862^"; structure "1^3-,2^4-"; splice_chain "410628^410722-,410630^410724-"; sources "Undefined,Undefined"; NMorMRNA "null"; degree "4"; dimension "2_2";
chrA02	Undefined	as_event	429665	430335	.	+	.	transcript_id "TCONS_00003066,TCONS_00003067"; gene_id "chrA02:428957-430335W"; flanks "429665-,430335]"; structure "0,1^2-"; splice_chain ",429910^429976-"; sources "Undefined,Undefined"; NMorMRNA "null"; degree "4"; dimension "2_2";
chrA02	Undefined	as_event	542839	543134	.	+	.	transcript_id "TCONS_00003071,TCONS_00003072"; gene_id "chrA02:541933-547045W"; flanks "542839-,543134^"; structure "0,1^2-"; splice_chain ",542928^543054-"; sources "Undefined,Undefined"; NMorMRNA "null"; degree "4"; dimension "2_2";
chrA02	Undefined	as_event	626747	627311	.	+	.	transcript_id "TCONS_00003078,TCONS_00003077"; gene_id "chrA02:622551-627311W"; flanks "626747-,627311]"; structure "1^2-,3^4-"; splice_chain "626808^626896-,627048^627133-"; sources "Undefined,Undefined"; NMorMRNA "null"; degree "4"; dimension "2_2";
chrA02	Undefined	as_event	702879	703435	.	+	.	transcript_id "TCONS_00003086,TCONS_00003087"; gene_id "chrA02:701570-703676W"; flanks "702879-,703435-"; structure "1^,2^"; splice_chain "702936^,702989^"; sources "Undefined,Undefined"; NMorMRNA "null"; degree "4"; dimension "2_2";
chrA02	Undefined	as_event	726066	726368	.	+	.	transcript_id "TCONS_00003089,TCONS_00003090"; gene_id "chrA02:723485-726782W"; flanks "726066-,726368^"; structure "0,1^2-"; splice_chain ",726182^726252-"; sources "Undefined,Undefined"; NMorMRNA "null"; degree "4"; dimension "2_2";
chrA02	Undefined	as_event	795353	795546	.	+	.	transcript_id "TCONS_00003096,TCONS_00003095"; gene_id "chrA02:793456-795737W"; flanks "795353-,795546-"; structure "1^,2^"; splice_chain "795456^,795457^"; sources "Undefined,Undefined"; NMorMRNA "null"; degree "4"; dimension "2_2";
chrA02	Undefined	as_event	814287	815966	.	+	.	transcript_id "TCONS_00003099,TCONS_00003098"; gene_id "chrA02:811733-815966W"; flanks "814287-,815966]"; structure "1^3-,2^4-"; splice_chain "814546^815157-,814547^815158-"; sources "Undefined,Undefined"; NMorMRNA "null"; degree "4"; dimension "2_2";
chrA02	Undefined	as_event	829525	829690	.	+	.	transcript_id "TCONS_00003105,TCONS_00003106"; gene_id "chrA02:828954-831219W"; flanks "829525-,829690-"; structure "1^,2^"; splice_chain "829627^,829628^"; sources "Undefined,Undefined"; NMorMRNA "null"; degree "4"; dimension "2_2";
chrA02	Undefined	as_event	921047	921271	.	+	.	transcript_id "TCONS_00003112,TCONS_00003113"; gene_id "chrA02:919807-922596W"; flanks "921047-,921271^"; structure "0,1^2-"; splice_chain ",921104^921182-"; sources "Undefined,Undefined"; NMorMRNA "null"; degree "4"; dimension "2_2";
chrA02	Undefined	as_event	922360	922596	.	+	.	transcript_id "TCONS_00003112,TCONS_00003113"; gene_id "chrA02:919807-922596W"; flanks "922360-,922596]"; structure "0,1^2-"; splice_chain ",922432^922517-"; sources "Undefined,Undefined"; NMorMRNA "null"; degree "4"; dimension "2_2";
chrA02	Undefined	as_event	1037926	1038382	.	+	.	transcript_id "TCONS_00003120,TCONS_00003121"; gene_id "chrA02:1035788-1040505W"; flanks "1037926-,1038382^"; structure "0,1^2-"; splice_chain ",1038049^1038128-"; sources "Undefined,Undefined"; NMorMRNA "null"; degree "4"; dimension "2_2";
chrA02	Undefined	as_event	1217997	1218158	.	+	.	transcript_id "TCONS_00003134,TCONS_00003135"; gene_id "chrA02:1217743-1220025W"; flanks "1217997-,1218158-"; structure "1^,2^"; splice_chain "1218076^,1218077^"; sources "Undefined,Undefined"; NMorMRNA "null"; degree "4"; dimension "2_2";
chrA02	Undefined	as_event	1290064	1290304	.	+	.	transcript_id "TCONS_00003145,TCONS_00003143/TCONS_00003144"; gene_id "chrA02:1289707-1291574W"; flanks "1290064-,1290304^"; structure "0,1^2-"; splice_chain ",1290130^1290216-"; sources "Undefined,Undefined"; NMorMRNA "null"; degree "4"; dimension "2_2";
chrA02	Undefined	as_event	1290538	1290763	.	+	.	transcript_id "TCONS_00003145,TCONS_00003143"; gene_id "chrA02:1289707-1291574W"; flanks "1290538-,1290763^"; structure "0,1^2-"; splice_chain ",1290604^1290681-"; sources "Undefined,Undefined"; NMorMRNA "null"; degree "4"; dimension "2_2";
chrA02	Undefined	as_event	1290670	1290838	.	+	.	transcript_id "TCONS_00003146,TCONS_00003144"; gene_id "chrA02:1289707-1291574W"; flanks "1290670-,1290838-"; structure "1^,2^"; splice_chain "1290763^,1290765^"; sources "Undefined,Undefined"; NMorMRNA "null"; degree "4"; dimension "2_2";
chrA02	Undefined	as_event	1290538	1290838	.	+	.	transcript_id "TCONS_00003144,TCONS_00003143,TCONS_00003145"; gene_id "chrA02:1289707-1291574W"; flanks "1290538-,1290838-"; structure "1^3-6^,2^4-5^,5^"; splice_chain "1290593^1290670-1290765^,1290604^1290681-1290763^,1290763^"; sources "Undefined,Undefined,Undefined"; NMorMRNA "null"; degree "9"; dimension "3_3";
chrA02	Undefined	as_event	1308254	1308561	.	+	.	transcript_id "TCONS_00003150,TCONS_00003151"; gene_id "chrA02:1307463-1310310W"; flanks "1308254^,1308561^"; structure "1-,2-"; splice_chain "1308380-,1308383-"; sources "Undefined,Undefined"; NMorMRNA "null"; degree "4"; dimension "2_2";
chrA02	Undefined	as_event	1318878	1319228	.	+	.	transcript_id "TCONS_00003152,TCONS_00003153"; gene_id "chrA02:1317869-1319529W"; flanks "1318878-,1319228^"; structure "0,1^2-"; splice_chain ",1319008^1319091-"; sources "Undefined,Undefined"; NMorMRNA "null"; degree "4"; dimension "2_2";
chrA02	Undefined	as_event	1335063	1335668	.	+	.	transcript_id "TCONS_00003156,TCONS_00003157"; gene_id "chrA02:1333709-1335668W"; flanks "1335063-,1335668]"; structure "1^3-,2^4-"; splice_chain "1335195^1335304-,1335214^1335323-"; sources "Undefined,Undefined"; NMorMRNA "null"; degree "4"; dimension "2_2";
chrA02	Undefined	as_event	1501069	1502048	.	+	.	transcript_id "TCONS_00003174,TCONS_00003175"; gene_id "chrA02:1493712-1502048W"; flanks "1501069-,1502048]"; structure "0,1^2-"; splice_chain ",1501173^1501257-"; sources "Undefined,Undefined"; NMorMRNA "null"; degree "4"; dimension "2_2";
chrA02	Undefined	as_event	1521229	1521698	.	+	.	transcript_id "TCONS_00003176,TCONS_00003177"; gene_id "chrA02:1520898-1522407W"; flanks "1521229-,1521698^"; structure "0,1^2-"; splice_chain ",1521441^1521532-"; sources "Undefined,Undefined"; NMorMRNA "null"; degree "4"; dimension "2_2";
chrA02	Undefined	as_event	1543508	1543859	.	+	.	transcript_id "TCONS_00003180,TCONS_00003179"; gene_id "chrA02:1543085-1544928W"; flanks "1543508-,1543859^"; structure "0,1^2-"; splice_chain ",1543639^1543719-"; sources "Undefined,Undefined"; NMorMRNA "null"; degree "4"; dimension "2_2";
chrA02	Undefined	as_event	1597318	1597501	.	+	.	transcript_id "TCONS_00003182,TCONS_00003184"; gene_id "chrA02:1595325-1598330W"; flanks "1597318^,1597501^"; structure "1-,2-"; splice_chain "1597454-,1597457-"; sources "Undefined,Undefined"; NMorMRNA "null"; degree "4"; dimension "2_2";
chrA02	Undefined	as_event	1597318	1597627	.	+	.	transcript_id "TCONS_00003183,TCONS_00003182,TCONS_00003184"; gene_id "chrA02:1595325-1598330W"; flanks "1597318^,1597627-"; structure "0,1-3^,2-3^"; splice_chain ",1597454-1597501^,1597457-1597501^"; sources "Undefined,Undefined,Undefined"; NMorMRNA "null"; degree "9"; dimension "3_3";
chrA02	Undefined	as_event	1597872	1598190	.	+	.	transcript_id "TCONS_00003182/TCONS_00003184,TCONS_00003183"; gene_id "chrA02:1595325-1598330W"; flanks "1597872-,1598190^"; structure "0,1^2-"; splice_chain ",1597915^1597984-"; sources "Undefined,Undefined"; NMorMRNA "null"; degree "4"; dimension "2_2";
chrA02	Undefined	as_event	1879822	1880107	.	+	.	transcript_id "TCONS_00003199,TCONS_00003200"; gene_id "chrA02:1878014-1883998W"; flanks "1879822-,1880107^"; structure "0,1^2-"; splice_chain ",1879941^1880030-"; sources "Undefined,Undefined"; NMorMRNA "null"; degree "4"; dimension "2_2";
chrA02	Undefined	as_event	1880354	1880502	.	+	.	transcript_id "TCONS_00003200,TCONS_00003199"; gene_id "chrA02:1878014-1883998W"; flanks "1880354-,1880502-"; structure "1^,2^"; splice_chain "1880423^,1880424^"; sources "Undefined,Undefined"; NMorMRNA "null"; degree "4"; dimension "2_2";
chrA02	Undefined	as_event	1885157	1885755	.	+	.	transcript_id "TCONS_00003202,TCONS_00003201"; gene_id "chrA02:1885073-1890042W"; flanks "1885157^,1885755^"; structure "1-,2-"; splice_chain "1885672-,1885699-"; sources "Undefined,Undefined"; NMorMRNA "null"; degree "4"; dimension "2_2";
chrA02	Undefined	as_event	2068326	2068693	.	+	.	transcript_id "TCONS_00003213,TCONS_00003212"; gene_id "chrA02:2067337-2072317W"; flanks "2068326-,2068693^"; structure "0,1^2-"; splice_chain ",2068550^2068631-"; sources "Undefined,Undefined"; NMorMRNA "null"; degree "4"; dimension "2_2";
chrA02	Undefined	as_event	2231945	2232239	.	+	.	transcript_id "TCONS_00003235,TCONS_00003234"; gene_id "chrA02:2231259-2234016W"; flanks "2231945-,2232239-"; structure "1^,2^"; splice_chain "2232012^,2232062^"; sources "Undefined,Undefined"; NMorMRNA "null"; degree "4"; dimension "2_2";
chrA02	Undefined	as_event	2232627	2233030	.	+	.	transcript_id "TCONS_00003235,TCONS_00003234"; gene_id "chrA02:2231259-2234016W"; flanks "2232627-,2233030^"; structure "1^3-,2^4-"; splice_chain "2232710^2232872-,2232716^2232878-"; sources "Undefined,Undefined"; NMorMRNA "null"; degree "4"; dimension "2_2";
chrA02	Undefined	as_event	3219151	3219523	.	+	.	transcript_id "TCONS_00003286,TCONS_00003287"; gene_id "chrA02:3218022-3220231W"; flanks "3219151[,3219523^"; structure "1^4-,2^3-"; splice_chain "3219202^3219379-,3219203^3219361-"; sources "Undefined,Undefined"; NMorMRNA "null"; degree "4"; dimension "2_2";
chrA02	Undefined	as_event	3218074	3219523	.	+	.	transcript_id "TCONS_00003284,TCONS_00003285"; gene_id "chrA02:3218022-3220231W"; flanks "3218074^,3219523^"; structure "1-,2-"; splice_chain "3219361-,3219390-"; sources "Undefined,Undefined"; NMorMRNA "null"; degree "4"; dimension "2_2";
chrA02	Undefined	as_event	3259648	3259818	.	+	.	transcript_id "TCONS_00003290/TCONS_00003291,TCONS_00003289"; gene_id "chrA02:3259036-3261788W"; flanks "3259648-,3259818-"; structure "1^,2^"; splice_chain "3259740^,3259741^"; sources "Undefined,Undefined"; NMorMRNA "null"; degree "4"; dimension "2_2";
chrA02	Undefined	as_event	3259818	3259955	.	+	.	transcript_id "TCONS_00003289/TCONS_00003291,TCONS_00003290"; gene_id "chrA02:3259036-3261788W"; flanks "3259818-,3259955-"; structure "1^,2^"; splice_chain "3259883^,3259884^"; sources "Undefined,Undefined"; NMorMRNA "null"; degree "4"; dimension "2_2";
chrA02	Undefined	as_event	3307203	3307550	.	+	.	transcript_id "TCONS_00003293,TCONS_00003292"; gene_id "chrA02:3307203-3308028W"; flanks "3307203[,3307550^"; structure "1^3-,2^4-"; splice_chain "3307348^3307508-,3307358^3307518-"; sources "Undefined,Undefined"; NMorMRNA "null"; degree "4"; dimension "2_2";
chrA02	Undefined	as_event	3344232	3344384	.	+	.	transcript_id "TCONS_00003297,TCONS_00003298"; gene_id "chrA02:3342896-3344399W"; flanks "3344232-,3344384-"; structure "1^,2^"; splice_chain "3344297^,3344299^"; sources "Undefined,Undefined"; NMorMRNA "null"; degree "4"; dimension "2_2";
chrA02	Undefined	as_event	3481220	3481426	.	+	.	transcript_id "TCONS_00003310/TCONS_00003311,TCONS_00003309"; gene_id "chrA02:3480365-3482694W"; flanks "3481220-,3481426-"; structure "1^,2^"; splice_chain "3481353^,3481354^"; sources "Undefined,Undefined"; NMorMRNA "null"; degree "4"; dimension "2_2";
chrA02	Undefined	as_event	3485276	3485813	.	+	.	transcript_id "TCONS_00003312,TCONS_00003313"; gene_id "chrA02:3485027-3487277W"; flanks "3485276^,3485813^"; structure "1-,2-"; splice_chain "3485595-,3485620-"; sources "Undefined,Undefined"; NMorMRNA "null"; degree "4"; dimension "2_2";
chrA02	Undefined	as_event	3485890	3486201	.	+	.	transcript_id "TCONS_00003312,TCONS_00003313"; gene_id "chrA02:3485027-3487277W"; flanks "3485890-,3486201-"; structure "1^,2^"; splice_chain "3486102^,3486106^"; sources "Undefined,Undefined"; NMorMRNA "null"; degree "4"; dimension "2_2";
chrA02	Undefined	as_event	3573637	3573793	.	+	.	transcript_id "TCONS_00003321,TCONS_00003320/TCONS_00003322"; gene_id "chrA02:3572482-3575547W"; flanks "3573637^,3573793^"; structure "1-,2-"; splice_chain "3573720-,3573723-"; sources "Undefined,Undefined"; NMorMRNA "null"; degree "4"; dimension "2_2";
chrA02	Undefined	as_event	3574068	3574369	.	+	.	transcript_id "TCONS_00003321/TCONS_00003322,TCONS_00003320"; gene_id "chrA02:3572482-3575547W"; flanks "3574068-,3574369^"; structure "0,1^2-"; splice_chain ",3574089^3574123-"; sources "Undefined,Undefined"; NMorMRNA "null"; degree "4"; dimension "2_2";
chrA02	Undefined	as_event	3624259	3625036	.	+	.	transcript_id "TCONS_00003330,TCONS_00003331"; gene_id "chrA02:3623967-3625941W"; flanks "3624259-,3625036^"; structure "1^3-,2^4-"; splice_chain "3624358^3624496-,3624360^3624498-"; sources "Undefined,Undefined"; NMorMRNA "null"; degree "4"; dimension "2_2";
chrA02	Undefined	as_event	3670566	3670808	.	+	.	transcript_id "TCONS_00003335,TCONS_00003333,TCONS_00003334"; gene_id "chrA02:3669524-3671955W"; flanks "3670566-,3670808^"; structure "1^4-,2^5-,3^6-"; splice_chain "3670656^3670734-,3670666^3670744-,3670668^3670746-"; sources "Undefined,Undefined,Undefined"; NMorMRNA "null"; degree "9"; dimension "3_3";
chrA02	Undefined	as_event	3670874	3671192	.	+	.	transcript_id "TCONS_00003333/TCONS_00003335,TCONS_00003334"; gene_id "chrA02:3669524-3671955W"; flanks "3670874-,3671192^"; structure "1^3-,2^4-"; splice_chain "3670975^3671070-,3670985^3671080-"; sources "Undefined,Undefined"; NMorMRNA "null"; degree "4"; dimension "2_2";
chrA02	Undefined	as_event	3671417	3671955	.	+	.	transcript_id "TCONS_00003333/TCONS_00003335,TCONS_00003334"; gene_id "chrA02:3669524-3671955W"; flanks "3671417-,3671955]"; structure "1^3-5^7-,2^4-6^8-"; splice_chain "3671485^3671571-3671624^3671705-,3671490^3671576-3671629^3671710-"; sources "Undefined,Undefined"; NMorMRNA "null"; degree "4"; dimension "2_2";
chrA02	Undefined	as_event	3690445	3690710	.	+	.	transcript_id "TCONS_00003338,TCONS_00003337,TCONS_00003336"; gene_id "chrA02:3689517-3690710W"; flanks "3690445^,3690710]"; structure "1-,2-,3-"; splice_chain "3690555-,3690558-,3690597-"; sources "Undefined,Undefined,Undefined"; NMorMRNA "null"; degree "9"; dimension "3_3";
chrA02	Undefined	as_event	3989961	3990275	.	+	.	transcript_id "TCONS_00003355,TCONS_00003354/TCONS_00003356"; gene_id "chrA02:3988439-3996089W"; flanks "3989961-,3990275^"; structure "0,1^2-"; splice_chain ",3990092^3990186-"; sources "Undefined,Undefined"; NMorMRNA "null"; degree "4"; dimension "2_2";
chrA02	Undefined	as_event	3990357	3990748	.	+	.	transcript_id "TCONS_00003355,TCONS_00003354/TCONS_00003356"; gene_id "chrA02:3988439-3996089W"; flanks "3990357-,3990748^"; structure "0,1^2-3^4-"; splice_chain ",3990426^3990510-3990580^3990665-"; sources "Undefined,Undefined"; NMorMRNA "null"; degree "4"; dimension "2_2";
chrA02	Undefined	as_event	3990831	3990989	.	+	.	transcript_id "TCONS_00003354/TCONS_00003355,TCONS_00003356"; gene_id "chrA02:3988439-3996089W"; flanks "3990831-,3990989-"; structure "1^,2^"; splice_chain "3990908^,3990909^"; sources "Undefined,Undefined"; NMorMRNA "null"; degree "4"; dimension "2_2";
chrA02	Undefined	as_event	3991263	3991432	.	+	.	transcript_id "TCONS_00003356,TCONS_00003354/TCONS_00003355"; gene_id "chrA02:3988439-3996089W"; flanks "3991263^,3991432^"; structure "1-,2-"; splice_chain "3991348-,3991350-"; sources "Undefined,Undefined"; NMorMRNA "null"; degree "4"; dimension "2_2";
chrA02	Undefined	as_event	3992078	3992278	.	+	.	transcript_id "TCONS_00003355/TCONS_00003356,TCONS_00003354"; gene_id "chrA02:3988439-3996089W"; flanks "3992078-,3992278-"; structure "1^,2^"; splice_chain "3992161^,3992164^"; sources "Undefined,Undefined"; NMorMRNA "null"; degree "4"; dimension "2_2";
chrA02	Undefined	as_event	4188933	4189239	.	+	.	transcript_id "TCONS_00003362,TCONS_00003363,TCONS_00003365"; gene_id "chrA02:4188803-4189459W"; flanks "4188933-,4189239-"; structure "1^,2^,3^"; splice_chain "4189070^,4189071^,4189072^"; sources "Undefined,Undefined,Undefined"; NMorMRNA "null"; degree "9"; dimension "3_3";
chrA02	Undefined	as_event	4188933	4189459	.	+	.	transcript_id "TCONS_00003362,TCONS_00003363,TCONS_00003365,TCONS_00003364"; gene_id "chrA02:4188803-4189459W"; flanks "4188933-,4189459]"; structure "1^5-,2^5-,3^5-,4^6-"; splice_chain "4189070^4189239-,4189071^4189239-,4189072^4189239-,4189080^4189249-"; sources "Undefined,Undefined,Undefined,Undefined"; NMorMRNA "null"; degree "16"; dimension "4_4";
chrA02	Undefined	as_event	4191993	4192451	.	+	.	transcript_id "TCONS_00003368,TCONS_00003367"; gene_id "chrA02:4191717-4193915W"; flanks "4191993-,4192451^"; structure "1^3-,2^4-"; splice_chain "4192077^4192247-,4192085^4192255-"; sources "Undefined,Undefined"; NMorMRNA "null"; degree "4"; dimension "2_2";
chrA02	Undefined	as_event	4420535	4424100	.	+	.	transcript_id "TCONS_00003381,TCONS_00003382"; gene_id "chrA02:4420535-4424100W"; flanks "4420535[,4424100]"; structure "0,1^2-"; splice_chain ",4422572^4423215-"; sources "Undefined,Undefined"; NMorMRNA "null"; degree "4"; dimension "2_2";
chrA02	Undefined	as_event	4501264	4501626	.	+	.	transcript_id "TCONS_00003386,TCONS_00003387"; gene_id "chrA02:4500529-4503523W"; flanks "4501264-,4501626^"; structure "1^3-,2^4-"; splice_chain "4501360^4501573-,4501365^4501578-"; sources "Undefined,Undefined"; NMorMRNA "null"; degree "4"; dimension "2_2";
chrA02	Undefined	as_event	4590047	4591783	.	+	.	transcript_id "TCONS_00003399,TCONS_00003398"; gene_id "chrA02:4589523-4591783W"; flanks "4590047-,4591783]"; structure "0,1^2-"; splice_chain ",4591410^4591507-"; sources "Undefined,Undefined"; NMorMRNA "null"; degree "4"; dimension "2_2";
chrA02	Undefined	as_event	4872332	4872660	.	+	.	transcript_id "TCONS_00003419,TCONS_00003418"; gene_id "chrA02:4870844-4873164W"; flanks "4872332-,4872660^"; structure "1^3-,2^4-"; splice_chain "4872433^4872517-,4872465^4872549-"; sources "Undefined,Undefined"; NMorMRNA "null"; degree "4"; dimension "2_2";
chrA02	Undefined	as_event	4955268	4955479	.	+	.	transcript_id "TCONS_00003424,TCONS_00003425"; gene_id "chrA02:4954486-4958281W"; flanks "4955268-,4955479^"; structure "0,1^2-"; splice_chain ",4955351^4955429-"; sources "Undefined,Undefined"; NMorMRNA "null"; degree "4"; dimension "2_2";
chrA02	Undefined	as_event	4958040	4958281	.	+	.	transcript_id "TCONS_00003424,TCONS_00003425"; gene_id "chrA02:4954486-4958281W"; flanks "4958040^,4958281]"; structure "1-,2-"; splice_chain "4958127-,4958130-"; sources "Undefined,Undefined"; NMorMRNA "null"; degree "4"; dimension "2_2";
chrA02	Undefined	as_event	5073336	5073562	.	+	.	transcript_id "TCONS_00003429,TCONS_00003430"; gene_id "chrA02:5072233-5073562W"; flanks "5073336-,5073562]"; structure "1^3-,2^4-"; splice_chain "5073455^5073541-,5073463^5073549-"; sources "Undefined,Undefined"; NMorMRNA "null"; degree "4"; dimension "2_2";
chrA02	Undefined	as_event	5185031	5185287	.	+	.	transcript_id "TCONS_00003434,TCONS_00003435"; gene_id "chrA02:5183958-5186183W"; flanks "5185031-,5185287^"; structure "0,1^2-"; splice_chain ",5185142^5185221-"; sources "Undefined,Undefined"; NMorMRNA "null"; degree "4"; dimension "2_2";
chrA02	Undefined	as_event	5255302	5255607	.	+	.	transcript_id "TCONS_00003438,TCONS_00003439"; gene_id "chrA02:5254742-5257459W"; flanks "5255302-,5255607^"; structure "0,1^2-"; splice_chain ",5255351^5255423-"; sources "Undefined,Undefined"; NMorMRNA "null"; degree "4"; dimension "2_2";
chrA02	Undefined	as_event	5345170	5345421	.	+	.	transcript_id "TCONS_00003442,TCONS_00003443/TCONS_00003444"; gene_id "chrA02:5344222-5348389W"; flanks "5345170-,5345421^"; structure "0,1^2-"; splice_chain ",5345262^5345336-"; sources "Undefined,Undefined"; NMorMRNA "null"; degree "4"; dimension "2_2";
chrA02	Undefined	as_event	5346479	5346653	.	+	.	transcript_id "TCONS_00003443/TCONS_00003444,TCONS_00003442"; gene_id "chrA02:5344222-5348389W"; flanks "5346479-,5346653-"; structure "1^,2^"; splice_chain "5346540^,5346541^"; sources "Undefined,Undefined"; NMorMRNA "null"; degree "4"; dimension "2_2";
chrA02	Undefined	as_event	5347455	5347959	.	+	.	transcript_id "TCONS_00003442,TCONS_00003443/TCONS_00003444"; gene_id "chrA02:5344222-5348389W"; flanks "5347455-,5347959^"; structure "0,1^2-"; splice_chain ",5347603^5347678-"; sources "Undefined,Undefined"; NMorMRNA "null"; degree "4"; dimension "2_2";
chrA02	Undefined	as_event	5348254	5348389	.	+	.	transcript_id "TCONS_00003444,TCONS_00003442/TCONS_00003443"; gene_id "chrA02:5344222-5348389W"; flanks "5348254-,5348389]"; structure "0,1^2-"; splice_chain ",5348307^5348387-"; sources "Undefined,Undefined"; NMorMRNA "null"; degree "4"; dimension "2_2";
chrA02	Undefined	as_event	5424659	5425098	.	+	.	transcript_id "TCONS_00003446,TCONS_00003447"; gene_id "chrA02:5423773-5425098W"; flanks "5424659-,5425098]"; structure "0,1^2-"; splice_chain ",5424744^5424836-"; sources "Undefined,Undefined"; NMorMRNA "null"; degree "4"; dimension "2_2";
chrA02	Undefined	as_event	5570560	5571738	.	+	.	transcript_id "TCONS_00003450,TCONS_00003449"; gene_id "chrA02:5570192-5571738W"; flanks "5570560-,5571738]"; structure "0,1^2-"; splice_chain ",5570700^5570804-"; sources "Undefined,Undefined"; NMorMRNA "null"; degree "4"; dimension "2_2";
chrA02	Undefined	as_event	5579044	5580092	.	+	.	transcript_id "TCONS_00003451,TCONS_00003452"; gene_id "chrA02:5578625-5581018W"; flanks "5579044-,5580092^"; structure "1^3-,2^4-"; splice_chain "5579270^5579982-,5579280^5579992-"; sources "Undefined,Undefined"; NMorMRNA "null"; degree "4"; dimension "2_2";
chrA02	Undefined	as_event	5742510	5743040	.	+	.	transcript_id "TCONS_00003454,TCONS_00003455"; gene_id "chrA02:5742510-5744513W"; flanks "5742510[,5743040^"; structure "0,1^2-"; splice_chain ",5742701^5742765-"; sources "Undefined,Undefined"; NMorMRNA "null"; degree "4"; dimension "2_2";
chrA02	Undefined	as_event	5816902	5818755	.	+	.	transcript_id "TCONS_00003458,TCONS_00003457"; gene_id "chrA02:5816902-5818755W"; flanks "5816902[,5818755]"; structure "0,1^2-"; splice_chain ",5818184^5818332-"; sources "Undefined,Undefined"; NMorMRNA "null"; degree "4"; dimension "2_2";
chrA02	Undefined	as_event	5914723	5914994	.	+	.	transcript_id "TCONS_00003460,TCONS_00003461"; gene_id "chrA02:5913694-5915516W"; flanks "5914723-,5914994^"; structure "0,1^2-"; splice_chain ",5914840^5914911-"; sources "Undefined,Undefined"; NMorMRNA "null"; degree "4"; dimension "2_2";
chrA02	Undefined	as_event	5978286	5978803	.	+	.	transcript_id "TCONS_00003464,TCONS_00003463"; gene_id "chrA02:5977173-5979635W"; flanks "5978286-,5978803^"; structure "1^3-5^7-,2^4-6^8-"; splice_chain "5978368^5978472-5978537^5978747-,5978370^5978474-5978560^5978770-"; sources "Undefined,Undefined"; NMorMRNA "null"; degree "4"; dimension "2_2";
chrA02	Undefined	as_event	5978883	5979361	.	+	.	transcript_id "TCONS_00003464,TCONS_00003463"; gene_id "chrA02:5977173-5979635W"; flanks "5978883-,5979361^"; structure "1^3-,2^4-"; splice_chain "5979011^5979153-,5979015^5979157-"; sources "Undefined,Undefined"; NMorMRNA "null"; degree "4"; dimension "2_2";
chrA02	Undefined	as_event	6114841	6115426	.	+	.	transcript_id "TCONS_00003471,TCONS_00003470"; gene_id "chrA02:6114609-6115686W"; flanks "6114841-,6115426-"; structure "1^,2^"; splice_chain "6114956^,6114994^"; sources "Undefined,Undefined"; NMorMRNA "null"; degree "4"; dimension "2_2";
chrA02	Undefined	as_event	6804961	6805151	.	+	.	transcript_id "TCONS_00003503,TCONS_00003504"; gene_id "chrA02:6803829-6805497W"; flanks "6804961-,6805151-"; structure "1^,2^"; splice_chain "6805008^,6805009^"; sources "Undefined,Undefined"; NMorMRNA "null"; degree "4"; dimension "2_2";
chrA02	Undefined	as_event	6908160	6908400	.	+	.	transcript_id "TCONS_00003506,TCONS_00003505"; gene_id "chrA02:6907967-6910379W"; flanks "6908160^,6908400^"; structure "1-,2-"; splice_chain "6908304-,6908305-"; sources "Undefined,Undefined"; NMorMRNA "null"; degree "4"; dimension "2_2";
chrA02	Undefined	as_event	6909426	6909614	.	+	.	transcript_id "TCONS_00003506,TCONS_00003505"; gene_id "chrA02:6907967-6910379W"; flanks "6909426-,6909614^"; structure "0,1^2-"; splice_chain ",6909450^6909531-"; sources "Undefined,Undefined"; NMorMRNA "null"; degree "4"; dimension "2_2";
chrA02	Undefined	as_event	6909983	6910161	.	+	.	transcript_id "TCONS_00003505,TCONS_00003506"; gene_id "chrA02:6907967-6910379W"; flanks "6909983-,6910161-"; structure "1^,2^"; splice_chain "6910052^,6910054^"; sources "Undefined,Undefined"; NMorMRNA "null"; degree "4"; dimension "2_2";
chrA02	Undefined	as_event	7227529	7228084	.	+	.	transcript_id "TCONS_00003516,TCONS_00003517"; gene_id "chrA02:7227453-7231387W"; flanks "7227529^,7228084^"; structure "1-,2-"; splice_chain "7228007-,7228012-"; sources "Undefined,Undefined"; NMorMRNA "null"; degree "4"; dimension "2_2";
chrA02	Undefined	as_event	7240660	7241024	.	+	.	transcript_id "TCONS_00003518,TCONS_00003519"; gene_id "chrA02:7237538-7242339W"; flanks "7240660-,7241024^"; structure "0,1^2-"; splice_chain ",7240789^7240866-"; sources "Undefined,Undefined"; NMorMRNA "null"; degree "4"; dimension "2_2";
chrA02	Undefined	as_event	7427847	7428079	.	+	.	transcript_id "TCONS_00003531,TCONS_00003532"; gene_id "chrA02:7427411-7429469W"; flanks "7427847-,7428079^"; structure "0,1^2-"; splice_chain ",7427931^7428030-"; sources "Undefined,Undefined"; NMorMRNA "null"; degree "4"; dimension "2_2";
chrA02	Undefined	as_event	7493420	7493639	.	+	.	transcript_id "TCONS_00003533,TCONS_00003534"; gene_id "chrA02:7491667-7493881W"; flanks "7493420-,7493639^"; structure "1^3-,2^4-"; splice_chain "7493486^7493563-,7493496^7493573-"; sources "Undefined,Undefined"; NMorMRNA "null"; degree "4"; dimension "2_2";
chrA02	Undefined	as_event	7493639	7493881	.	+	.	transcript_id "TCONS_00003533,TCONS_00003534"; gene_id "chrA02:7491667-7493881W"; flanks "7493639^,7493881]"; structure "1-,2-"; splice_chain "7493719-,7493721-"; sources "Undefined,Undefined"; NMorMRNA "null"; degree "4"; dimension "2_2";
chrA02	Undefined	as_event	7929481	7929891	.	+	.	transcript_id "TCONS_00003550,TCONS_00003551"; gene_id "chrA02:7927942-7937420W"; flanks "7929481-,7929891^"; structure "1^3-,2^4-"; splice_chain "7929582^7929818-,7929584^7929820-"; sources "Undefined,Undefined"; NMorMRNA "null"; degree "4"; dimension "2_2";
chrA02	Undefined	as_event	7930416	7930787	.	+	.	transcript_id "TCONS_00003550,TCONS_00003551"; gene_id "chrA02:7927942-7937420W"; flanks "7930416-,7930787^"; structure "0,1^2-"; splice_chain ",7930520^7930593-"; sources "Undefined,Undefined"; NMorMRNA "null"; degree "4"; dimension "2_2";
chrA02	Undefined	as_event	7931002	7931663	.	+	.	transcript_id "TCONS_00003551,TCONS_00003550"; gene_id "chrA02:7927942-7937420W"; flanks "7931002^,7931663^"; structure "1-,2-"; splice_chain "7931100-,7931126-"; sources "Undefined,Undefined"; NMorMRNA "null"; degree "4"; dimension "2_2";
chrA02	Undefined	as_event	7935696	7936555	.	+	.	transcript_id "TCONS_00003551,TCONS_00003550"; gene_id "chrA02:7927942-7937420W"; flanks "7935696-,7936555^"; structure "1^3-,2^4-"; splice_chain "7936157^7936268-,7936167^7936278-"; sources "Undefined,Undefined"; NMorMRNA "null"; degree "4"; dimension "2_2";
chrA02	Undefined	as_event	7936637	7937000	.	+	.	transcript_id "TCONS_00003551,TCONS_00003550"; gene_id "chrA02:7927942-7937420W"; flanks "7936637-,7937000^"; structure "1^3-,2^4-"; splice_chain "7936794^7936893-,7936797^7936896-"; sources "Undefined,Undefined"; NMorMRNA "null"; degree "4"; dimension "2_2";
chrA02	Undefined	as_event	7974696	7974918	.	+	.	transcript_id "TCONS_00003552,TCONS_00003554"; gene_id "chrA02:7973078-7975703W"; flanks "7974696-,7974918^"; structure "0,1^2-"; splice_chain ",7974761^7974850-"; sources "Undefined,Undefined"; NMorMRNA "null"; degree "4"; dimension "2_2";
chrA02	Undefined	as_event	8005493	8005949	.	+	.	transcript_id "TCONS_00003559,TCONS_00003558"; gene_id "chrA02:8004887-8006128W"; flanks "8005493-,8005949^"; structure "0,1^2-"; splice_chain ",8005548^8005830-"; sources "Undefined,Undefined"; NMorMRNA "null"; degree "4"; dimension "2_2";
chrA02	Undefined	as_event	8005830	8006128	.	+	.	transcript_id "TCONS_00003558,TCONS_00003557"; gene_id "chrA02:8004887-8006128W"; flanks "8005830-,8006128]"; structure "1^3-,2^4-"; splice_chain "8005949^8006063-,8005959^8006073-"; sources "Undefined,Undefined"; NMorMRNA "null"; degree "4"; dimension "2_2";
chrA02	Undefined	as_event	8005493	8006128	.	+	.	transcript_id "TCONS_00003558,TCONS_00003557,TCONS_00003559"; gene_id "chrA02:8004887-8006128W"; flanks "8005493-,8006128]"; structure "1^2-3^5-,1^2-4^6-,3^5-"; splice_chain "8005548^8005830-8005949^8006063-,8005548^8005830-8005959^8006073-,8005949^8006063-"; sources "Undefined,Undefined,Undefined"; NMorMRNA "null"; degree "9"; dimension "3_3";
chrA02	Undefined	as_event	8025727	8025955	.	+	.	transcript_id "TCONS_00003562,TCONS_00003563/TCONS_00003564"; gene_id "chrA02:8023800-8027463W"; flanks "8025727^,8025955^"; structure "1-,2-"; splice_chain "8025813-,8025827-"; sources "Undefined,Undefined"; NMorMRNA "null"; degree "4"; dimension "2_2";
chrA02	Undefined	as_event	8111665	8111969	.	+	.	transcript_id "TCONS_00003569,TCONS_00003570"; gene_id "chrA02:8111195-8113280W"; flanks "8111665-,8111969^"; structure "0,1^2-"; splice_chain ",8111753^8111841-"; sources "Undefined,Undefined"; NMorMRNA "null"; degree "4"; dimension "2_2";
chrA02	Undefined	as_event	8153540	8155272	.	+	.	transcript_id "TCONS_00003573,TCONS_00003572"; gene_id "chrA02:8153540-8156362W"; flanks "8153540[,8155272^"; structure "1^3-,2^4-"; splice_chain "8154689^8154877-,8154691^8154879-"; sources "Undefined,Undefined"; NMorMRNA "null"; degree "4"; dimension "2_2";
chrA02	Undefined	as_event	8322660	8322943	.	+	.	transcript_id "TCONS_00003579,TCONS_00003580"; gene_id "chrA02:8321985-8326638W"; flanks "8322660-,8322943^"; structure "0,1^2-"; splice_chain ",8322723^8322823-"; sources "Undefined,Undefined"; NMorMRNA "null"; degree "4"; dimension "2_2";
chrA02	Undefined	as_event	8631841	8631987	.	+	.	transcript_id "TCONS_00003586,TCONS_00003587"; gene_id "chrA02:8629844-8633367W"; flanks "8631841^,8631987^"; structure "1-,2-"; splice_chain "8631934-,8631935-"; sources "Undefined,Undefined"; NMorMRNA "null"; degree "4"; dimension "2_2";
chrA02	Undefined	as_event	8632345	8632710	.	+	.	transcript_id "TCONS_00003587,TCONS_00003586"; gene_id "chrA02:8629844-8633367W"; flanks "8632345-,8632710^"; structure "1^3-,2^4-"; splice_chain "8632452^8632587-,8632462^8632597-"; sources "Undefined,Undefined"; NMorMRNA "null"; degree "4"; dimension "2_2";
chrA02	Undefined	as_event	8641093	8641256	.	+	.	transcript_id "TCONS_00003589,TCONS_00003588"; gene_id "chrA02:8641039-8642054W"; flanks "8641093^,8641256^"; structure "1-,2-"; splice_chain "8641164-,8641182-"; sources "Undefined,Undefined"; NMorMRNA "null"; degree "4"; dimension "2_2";
chrA02	Undefined	as_event	8648743	8649258	.	+	.	transcript_id "TCONS_00003590,TCONS_00003591/TCONS_00003592"; gene_id "chrA02:8648246-8652125W"; flanks "8648743-,8649258-"; structure "1^,2^"; splice_chain "8648990^,8649018^"; sources "Undefined,Undefined"; NMorMRNA "null"; degree "4"; dimension "2_2";
chrA02	Undefined	as_event	8651564	8651885	.	+	.	transcript_id "TCONS_00003590,TCONS_00003592"; gene_id "chrA02:8648246-8652125W"; flanks "8651564-,8651885^"; structure "0,1^2-"; splice_chain ",8651620^8651808-"; sources "Undefined,Undefined"; NMorMRNA "null"; degree "4"; dimension "2_2";
chrA02	Undefined	as_event	8651564	8652125	.	+	.	transcript_id "TCONS_00003591,TCONS_00003592,TCONS_00003590"; gene_id "chrA02:8648246-8652125W"; flanks "8651564-,8652125]"; structure "0,1^2-3^4-,3^4-"; splice_chain ",8651620^8651808-8651885^8652033-,8651885^8652033-"; sources "Undefined,Undefined,Undefined"; NMorMRNA "null"; degree "9"; dimension "3_3";
chrA02	Undefined	as_event	8677411	8677645	.	+	.	transcript_id "TCONS_00003596,TCONS_00003595"; gene_id "chrA02:8676316-8677645W"; flanks "8677411-,8677645]"; structure "1^3-,2^4-"; splice_chain "8677542^8677622-,8677552^8677632-"; sources "Undefined,Undefined"; NMorMRNA "null"; degree "4"; dimension "2_2";
chrA02	Undefined	as_event	8751692	8751895	.	+	.	transcript_id "TCONS_00003597,TCONS_00003598"; gene_id "chrA02:8737458-8754129W"; flanks "8751692-,8751895^"; structure "0,1^2-"; splice_chain ",8751763^8751860-"; sources "Undefined,Undefined"; NMorMRNA "null"; degree "4"; dimension "2_2";
chrA02	Undefined	as_event	8948832	8949094	.	+	.	transcript_id "TCONS_00003601,TCONS_00003602"; gene_id "chrA02:8946968-8951648W"; flanks "8948832-,8949094^"; structure "0,1^2-"; splice_chain ",8948918^8949008-"; sources "Undefined,Undefined"; NMorMRNA "null"; degree "4"; dimension "2_2";
chrA02	Undefined	as_event	8949812	8950099	.	+	.	transcript_id "TCONS_00003602,TCONS_00003601"; gene_id "chrA02:8946968-8951648W"; flanks "8949812-,8950099-"; structure "1^,2^"; splice_chain "8949940^,8949942^"; sources "Undefined,Undefined"; NMorMRNA "null"; degree "4"; dimension "2_2";
chrA02	Undefined	as_event	8999276	8999616	.	+	.	transcript_id "TCONS_00003604,TCONS_00003603"; gene_id "chrA02:8999012-9001668W"; flanks "8999276-,8999616^"; structure "1^3-,2^4-"; splice_chain "8999354^8999442-,8999361^8999449-"; sources "Undefined,Undefined"; NMorMRNA "null"; degree "4"; dimension "2_2";
chrA02	Undefined	as_event	9000755	9001401	.	+	.	transcript_id "TCONS_00003604,TCONS_00003603"; gene_id "chrA02:8999012-9001668W"; flanks "9000755-,9001401^"; structure "1^3-,2^4-"; splice_chain "9001096^9001216-,9001106^9001226-"; sources "Undefined,Undefined"; NMorMRNA "null"; degree "4"; dimension "2_2";
chrA02	Undefined	as_event	9108027	9108386	.	+	.	transcript_id "TCONS_00003605,TCONS_00003606"; gene_id "chrA02:9107180-9109384W"; flanks "9108027-,9108386^"; structure "0,1^2-"; splice_chain ",9108187^9108259-"; sources "Undefined,Undefined"; NMorMRNA "null"; degree "4"; dimension "2_2";
chrA02	Undefined	as_event	9113710	9114183	.	+	.	transcript_id "TCONS_00003608,TCONS_00003607"; gene_id "chrA02:9112707-9114809W"; flanks "9113710-,9114183^"; structure "1^3-,2^4-"; splice_chain "9113818^9114026-,9113828^9114036-"; sources "Undefined,Undefined"; NMorMRNA "null"; degree "4"; dimension "2_2";
chrA02	Undefined	as_event	9211775	9212252	.	+	.	transcript_id "TCONS_00003614,TCONS_00003613"; gene_id "chrA02:9211544-9213507W"; flanks "9211775-,9212252-"; structure "1^,2^"; splice_chain "9211948^,9211992^"; sources "Undefined,Undefined"; NMorMRNA "null"; degree "4"; dimension "2_2";
chrA02	Undefined	as_event	9418731	9419185	.	+	.	transcript_id "TCONS_00003619,TCONS_00003620"; gene_id "chrA02:9417543-9419685W"; flanks "9418731-,9419185^"; structure "0,1^2-"; splice_chain ",9418872^9418944-"; sources "Undefined,Undefined"; NMorMRNA "null"; degree "4"; dimension "2_2";
chrA02	Undefined	as_event	9418731	9419685	.	+	.	transcript_id "TCONS_00003620,TCONS_00003619,TCONS_00003618"; gene_id "chrA02:9417543-9419685W"; flanks "9418731-,9419685]"; structure "1^2-3^5-,3^5-,4^6-"; splice_chain "9418872^9418944-9419185^9419254-,9419185^9419254-,9419195^9419264-"; sources "Undefined,Undefined,Undefined"; NMorMRNA "null"; degree "9"; dimension "3_3";
chrA02	Undefined	as_event	9424028	9424192	.	+	.	transcript_id "TCONS_00003621,TCONS_00003622"; gene_id "chrA02:9423359-9429787W"; flanks "9424028^,9424192^"; structure "1-,2-"; splice_chain "9424100-,9424115-"; sources "Undefined,Undefined"; NMorMRNA "null"; degree "4"; dimension "2_2";
chrA02	Undefined	as_event	9782885	9783007	.	+	.	transcript_id "TCONS_00003637,TCONS_00003638"; gene_id "chrA02:9781530-9784085W"; flanks "9782885^,9783007^"; structure "1-,2-"; splice_chain "9782967-,9782969-"; sources "Undefined,Undefined"; NMorMRNA "null"; degree "4"; dimension "2_2";
chrA02	Undefined	as_event	10039272	10039659	.	+	.	transcript_id "TCONS_00003645,TCONS_00003644"; gene_id "chrA02:10039272-10041393W"; flanks "10039272[,10039659-"; structure "1^,2^"; splice_chain "10039283^,10039285^"; sources "Undefined,Undefined"; NMorMRNA "null"; degree "4"; dimension "2_2";
chrA02	Undefined	as_event	10511754	10512133	.	+	.	transcript_id "TCONS_00003657,TCONS_00003658"; gene_id "chrA02:10507158-10512133W"; flanks "10511754-,10512133]"; structure "0,1^2-"; splice_chain ",10511896^10511982-"; sources "Undefined,Undefined"; NMorMRNA "null"; degree "4"; dimension "2_2";
chrA02	Undefined	as_event	10677922	10684067	.	+	.	transcript_id "TCONS_00003669,TCONS_00003668"; gene_id "chrA02:10677922-10691314W"; flanks "10677922[,10684067^"; structure "1^3-,2^4-"; splice_chain "10678298^10683813-,10678320^10683835-"; sources "Undefined,Undefined"; NMorMRNA "null"; degree "4"; dimension "2_2";
chrA02	Undefined	as_event	10683813	10684363	.	+	.	transcript_id "TCONS_00003669,TCONS_00003671"; gene_id "chrA02:10677922-10691314W"; flanks "10683813-,10684363^"; structure "1^3-,2^4-"; splice_chain "10684067^10684209-,10684074^10684216-"; sources "Undefined,Undefined"; NMorMRNA "null"; degree "4"; dimension "2_2";
chrA02	Undefined	as_event	10677922	10684363	.	+	.	transcript_id "TCONS_00003669,TCONS_00003671,TCONS_00003670,TCONS_00003668"; gene_id "chrA02:10677922-10691314W"; flanks "10677922[,10684363^"; structure "1^4-7^10-,1^4-8^11-,2^5-9^12-,3^6-7^10-"; splice_chain "10678298^10683813-10684067^10684209-,10678298^10683813-10684074^10684216-,10678305^10683820-10684084^10684226-,10678320^10683835-10684067^10684209-"; sources "Undefined,Undefined,Undefined…
chrA02	Undefined	as_event	10684680	10685076	.	+	.	transcript_id "TCONS_00003668/TCONS_00003669,TCONS_00003670,TCONS_00003671"; gene_id "chrA02:10677922-10691314W"; flanks "10684680-,10685076^"; structure "0,1^3-,2^4-"; splice_chain ",10684872^10684953-,10684874^10684957-"; sources "Undefined,Undefined,Undefined"; NMorMRNA "null"; degree "9"; dimension "3_3";
chrA02	Undefined	as_event	10686766	10688813	.	+	.	transcript_id "TCONS_00003668/TCONS_00003669,TCONS_00003670/TCONS_00003671"; gene_id "chrA02:10677922-10691314W"; flanks "10686766-,10688813^"; structure "1^3-5^7-,2^4-6^8-"; splice_chain "10686778^10688491-10688583^10688686-,10686779^10688492-10688584^10688687-"; sources "Undefined,Undefined"; NMorMRNA "null"; degree "4"; dimension "2_2";
chrA02	Undefined	as_event	10690330	10690795	.	+	.	transcript_id "TCONS_00003668/TCONS_00003669,TCONS_00003670"; gene_id "chrA02:10677922-10691314W"; flanks "10690330-,10690795]"; structure "0,1^2-"; splice_chain ",10690448^10690530-"; sources "Undefined,Undefined"; NMorMRNA "null"; degree "4"; dimension "2_2";
chrA02	Undefined	as_event	10709076	10712431	.	+	.	transcript_id "TCONS_00003673,TCONS_00003674,TCONS_00003672"; gene_id "chrA02:10709076-10712431W"; flanks "10709076[,10712431]"; structure "1^4-,2^5-,3^6-"; splice_chain "10709530^10710979-,10709531^10710980-,10709540^10710989-"; sources "Undefined,Undefined,Undefined"; NMorMRNA "null"; degree "9"; dimension "3_3";
chrA02	Undefined	as_event	10821243	10822175	.	+	.	transcript_id "TCONS_00003678,TCONS_00003679"; gene_id "chrA02:10821243-10822175W"; flanks "10821243[,10822175]"; structure "0,1^2-"; splice_chain ",10821553^10821699-"; sources "Undefined,Undefined"; NMorMRNA "null"; degree "4"; dimension "2_2";
chrA02	Undefined	as_event	10992428	10992654	.	+	.	transcript_id "TCONS_00003685,TCONS_00003686"; gene_id "chrA02:10992031-10993883W"; flanks "10992428^,10992654^"; structure "1-,2-"; splice_chain "10992501-,10992508-"; sources "Undefined,Undefined"; NMorMRNA "null"; degree "4"; dimension "2_2";
chrA02	Undefined	as_event	10995263	10996217	.	+	.	transcript_id "TCONS_00003687,TCONS_00003688"; gene_id "chrA02:10995263-10999728W"; flanks "10995263[,10996217^"; structure "1^3-,2^4-"; splice_chain "10995584^10995700-,10995589^10995705-"; sources "Undefined,Undefined"; NMorMRNA "null"; degree "4"; dimension "2_2";
chrA02	Undefined	as_event	11054105	11054620	.	+	.	transcript_id "TCONS_00003692,TCONS_00003693"; gene_id "chrA02:11050886-11055126W"; flanks "11054105-,11054620^"; structure "0,1^2-"; splice_chain ",11054176^11054254-"; sources "Undefined,Undefined"; NMorMRNA "null"; degree "4"; dimension "2_2";
chrA02	Undefined	as_event	11054105	11054904	.	+	.	transcript_id "TCONS_00003691,TCONS_00003693"; gene_id "chrA02:11050886-11055126W"; flanks "11054105-,11054904]"; structure "0,1^2-3^4-"; splice_chain ",11054176^11054254-11054620^11054713-"; sources "Undefined,Undefined"; NMorMRNA "null"; degree "4"; dimension "2_2";
chrA02	Undefined	as_event	11059367	11060238	.	+	.	transcript_id "TCONS_00003694,TCONS_00003695"; gene_id "chrA02:11058049-11060238W"; flanks "11059367-,11060238]"; structure "1^3-,2^4-"; splice_chain "11059595^11059802-,11059605^11059812-"; sources "Undefined,Undefined"; NMorMRNA "null"; degree "4"; dimension "2_2";
chrA02	Undefined	as_event	11158051	11158243	.	+	.	transcript_id "TCONS_00003702,TCONS_00003703"; gene_id "chrA02:11156316-11158535W"; flanks "11158051-,11158243-"; structure "1^,2^"; splice_chain "11158119^,11158121^"; sources "Undefined,Undefined"; NMorMRNA "null"; degree "4"; dimension "2_2";
chrA02	Undefined	as_event	11202768	11203721	.	+	.	transcript_id "TCONS_00003704,TCONS_00003705"; gene_id "chrA02:11202139-11204520W"; flanks "11202768-,11203721^"; structure "0,1^2-"; splice_chain ",11203023^11203164-"; sources "Undefined,Undefined"; NMorMRNA "null"; degree "4"; dimension "2_2";
chrA02	Undefined	as_event	11253784	11254062	.	+	.	transcript_id "TCONS_00003709,TCONS_00003710"; gene_id "chrA02:11253205-11254848W"; flanks "11253784^,11254062^"; structure "1-,2-"; splice_chain "11253878-,11253897-"; sources "Undefined,Undefined"; NMorMRNA "null"; degree "4"; dimension "2_2";
chrA02	Undefined	as_event	11411322	11411684	.	+	.	transcript_id "TCONS_00003712/TCONS_00003713,TCONS_00003714"; gene_id "chrA02:11407780-11414633W"; flanks "11411322-,11411684^"; structure "0,1^2-"; splice_chain ",11411451^11411554-"; sources "Undefined,Undefined"; NMorMRNA "null"; degree "4"; dimension "2_2";
chrA02	Undefined	as_event	11412594	11412905	.	+	.	transcript_id "TCONS_00003712/TCONS_00003714,TCONS_00003713"; gene_id "chrA02:11407780-11414633W"; flanks "11412594^,11412905^"; structure "1-,2-"; splice_chain "11412692-,11412705-"; sources "Undefined,Undefined"; NMorMRNA "null"; degree "4"; dimension "2_2";
chrA02	Undefined	as_event	11412989	11413120	.	+	.	transcript_id "TCONS_00003713,TCONS_00003712"; gene_id "chrA02:11407780-11414633W"; flanks "11412989-,11413120-"; structure "1^,2^"; splice_chain "11413042^,11413043^"; sources "Undefined,Undefined"; NMorMRNA "null"; degree "4"; dimension "2_2";
chrA02	Undefined	as_event	11412989	11413185	.	+	.	transcript_id "TCONS_00003714,TCONS_00003713,TCONS_00003712"; gene_id "chrA02:11407780-11414633W"; flanks "11412989-,11413185^"; structure "0,1^3-,2^3-"; splice_chain ",11413042^11413120-,11413043^11413120-"; sources "Undefined,Undefined,Undefined"; NMorMRNA "null"; degree "9"; dimension "3_3";
chrA02	Undefined	as_event	11414159	11414633	.	+	.	transcript_id "TCONS_00003713,TCONS_00003714"; gene_id "chrA02:11407780-11414633W"; flanks "11414159^,11414633]"; structure "1-,2-"; splice_chain "11414267-,11414270-"; sources "Undefined,Undefined"; NMorMRNA "null"; degree "4"; dimension "2_2";
chrA02	Undefined	as_event	11413616	11414633	.	+	.	transcript_id "TCONS_00003713,TCONS_00003714,TCONS_00003712"; gene_id "chrA02:11407780-11414633W"; flanks "11413616-,11414633]"; structure "1^3-5^7-,1^3-5^8-,2^4-6^9-"; splice_chain "11413675^11413770-11414159^11414267-,11413675^11413770-11414159^11414270-,11413689^11413784-11414195^11414277-"; sources "Undefined,Undefined,Undefined"; NMorMRNA "null"; degree "9"; dimension "3_3";
chrA02	Undefined	as_event	11610479	11610726	.	+	.	transcript_id "TCONS_00003724,TCONS_00003725"; gene_id "chrA02:11609241-11610726W"; flanks "11610479-,11610726]"; structure "0,1^2-"; splice_chain ",11610595^11610678-"; sources "Undefined,Undefined"; NMorMRNA "null"; degree "4"; dimension "2_2";
chrA02	Undefined	as_event	11781561	11781947	.	+	.	transcript_id "TCONS_00003733,TCONS_00003734"; gene_id "chrA02:11781198-11782152W"; flanks "11781561-,11781947^"; structure "1^3-5^6-,2^4-"; splice_chain "11781687^11781767-11781822^11781891-,11781697^11781777-"; sources "Undefined,Undefined"; NMorMRNA "null"; degree "4"; dimension "2_2";
chrA02	Undefined	as_event	11907954	11908400	.	+	.	transcript_id "TCONS_00003737,TCONS_00003738"; gene_id "chrA02:11904039-11908890W"; flanks "11907954-,11908400^"; structure "0,1^2-"; splice_chain ",11908028^11908095-"; sources "Undefined,Undefined"; NMorMRNA "null"; degree "4"; dimension "2_2";
chrA02	Undefined	as_event	11918457	11920481	.	+	.	transcript_id "TCONS_00003740,TCONS_00003741"; gene_id "chrA02:11918457-11920481W"; flanks "11918457[,11920481]"; structure "0,1^2-"; splice_chain ",11919173^11920101-"; sources "Undefined,Undefined"; NMorMRNA "null"; degree "4"; dimension "2_2";
chrA02	Undefined	as_event	12031285	12031708	.	+	.	transcript_id "TCONS_00003746,TCONS_00003747"; gene_id "chrA02:12031285-12033336W"; flanks "12031285[,12031708^"; structure "0,1^2-"; splice_chain ",12031455^12031650-"; sources "Undefined,Undefined"; NMorMRNA "null"; degree "4"; dimension "2_2";
chrA02	Undefined	as_event	12038633	12039058	.	+	.	transcript_id "TCONS_00003749,TCONS_00003748"; gene_id "chrA02:12036574-12039058W"; flanks "12038633^,12039058]"; structure "1-,2-"; splice_chain "12038706-,12038707-"; sources "Undefined,Undefined"; NMorMRNA "null"; degree "4"; dimension "2_2";
chrA02	Undefined	as_event	12088589	12089118	.	+	.	transcript_id "TCONS_00003753,TCONS_00003752,TCONS_00003751"; gene_id "chrA02:12088589-12091392W"; flanks "12088589[,12089118^"; structure "1^4-,2^5-,3^6-"; splice_chain "12088772^12089032-,12088776^12089036-,12088793^12089053-"; sources "Undefined,Undefined,Undefined"; NMorMRNA "null"; degree "9"; dimension "3_3";
chrA02	Undefined	as_event	12240302	12240743	.	+	.	transcript_id "TCONS_00003759,TCONS_00003758"; gene_id "chrA02:12240302-12242058W"; flanks "12240302[,12240743^"; structure "1^3-,2^4-"; splice_chain "12240474^12240555-,12240492^12240573-"; sources "Undefined,Undefined"; NMorMRNA "null"; degree "4"; dimension "2_2";
chrA02	Undefined	as_event	12245318	12245458	.	+	.	transcript_id "TCONS_00003761,TCONS_00003760"; gene_id "chrA02:12242325-12248937W"; flanks "12245318^,12245458^"; structure "1-,2-"; splice_chain "12245402-,12245405-"; sources "Undefined,Undefined"; NMorMRNA "null"; degree "4"; dimension "2_2";
chrA02	Undefined	as_event	12247902	12248161	.	+	.	transcript_id "TCONS_00003761,TCONS_00003760"; gene_id "chrA02:12242325-12248937W"; flanks "12247902-,12248161^"; structure "0,1^2-"; splice_chain ",12247960^12248047-"; sources "Undefined,Undefined"; NMorMRNA "null"; degree "4"; dimension "2_2";
chrA02	Undefined	as_event	12362790	12362991	.	+	.	transcript_id "TCONS_00003770,TCONS_00003771"; gene_id "chrA02:12361587-12362991W"; flanks "12362790-,12362991]"; structure "0,1^2-"; splice_chain ",12362844^12362866-"; sources "Undefined,Undefined"; NMorMRNA "null"; degree "4"; dimension "2_2";
chrA02	Undefined	as_event	12432851	12433107	.	+	.	transcript_id "TCONS_00003773,TCONS_00003774"; gene_id "chrA02:12422153-12439205W"; flanks "12432851-,12433107^"; structure "0,1^2-"; splice_chain ",12432961^12433038-"; sources "Undefined,Undefined"; NMorMRNA "null"; degree "4"; dimension "2_2";
chrA02	Undefined	as_event	12723240	12724921	.	+	.	transcript_id "TCONS_00003783,TCONS_00003782"; gene_id "chrA02:12722993-12724921W"; flanks "12723240^,12724921]"; structure "1-,2-"; splice_chain "12723407-,12723670-"; sources "Undefined,Undefined"; NMorMRNA "null"; degree "4"; dimension "2_2";
chrA02	Undefined	as_event	12768708	12768838	.	+	.	transcript_id "TCONS_00003784,TCONS_00003785/TCONS_00003786"; gene_id "chrA02:12767876-12775853W"; flanks "12768708^,12768838^"; structure "1-,2-"; splice_chain "12768781-,12768782-"; sources "Undefined,Undefined"; NMorMRNA "null"; degree "4"; dimension "2_2";
chrA02	Undefined	as_event	12770688	12770901	.	+	.	transcript_id "TCONS_00003785,TCONS_00003784/TCONS_00003786"; gene_id "chrA02:12767876-12775853W"; flanks "12770688-,12770901^"; structure "0,1^2-"; splice_chain ",12770773^12770853-"; sources "Undefined,Undefined"; NMorMRNA "null"; degree "4"; dimension "2_2";
chrA02	Undefined	as_event	12771187	12771372	.	+	.	transcript_id "TCONS_00003784/TCONS_00003785,TCONS_00003786"; gene_id "chrA02:12767876-12775853W"; flanks "12771187-,12771372-"; structure "1^,2^"; splice_chain "12771280^,12771281^"; sources "Undefined,Undefined"; NMorMRNA "null"; degree "4"; dimension "2_2";
chrA02	Undefined	as_event	12841401	12841610	.	+	.	transcript_id "TCONS_00003788,TCONS_00003787"; gene_id "chrA02:12840548-12845954W"; flanks "12841401^,12841610^"; structure "1-,2-"; splice_chain "12841518-,12841522-"; sources "Undefined,Undefined"; NMorMRNA "null"; degree "4"; dimension "2_2";
chrA02	Undefined	as_event	13090377	13091541	.	+	.	transcript_id "TCONS_00003795,TCONS_00003794"; gene_id "chrA02:13090377-13091541W"; flanks "13090377[,13091541]"; structure "1^3-5^7-,2^4-6^8-"; splice_chain "13090670^13091032-13091173^13091340-,13090680^13091042-13091183^13091350-"; sources "Undefined,Undefined"; NMorMRNA "null"; degree "4"; dimension "2_2";
chrA02	Undefined	as_event	13580044	13580657	.	+	.	transcript_id "TCONS_00003807,TCONS_00003806"; gene_id "chrA02:13577340-13580657W"; flanks "13580044^,13580657]"; structure "1-,2-"; splice_chain "13580154-,13580270-"; sources "Undefined,Undefined"; NMorMRNA "null"; degree "4"; dimension "2_2";
chrA02	Undefined	as_event	13706020	13707409	.	+	.	transcript_id "TCONS_00003810,TCONS_00003811"; gene_id "chrA02:13704788-13707654W"; flanks "13706020-,13707409]"; structure "0,1^2-3^4-5^6-7^8-"; splice_chain ",13706308^13706388-13706473^13706561-13706784^13706870-13706996^13707082-"; sources "Undefined,Undefined"; NMorMRNA "null"; degree "4"; dimension "2_2";
chrA02	Undefined	as_event	13867061	13867660	.	+	.	transcript_id "TCONS_00003818,TCONS_00003817"; gene_id "chrA02:13866205-13867660W"; flanks "13867061-,13867660]"; structure "1^3-,2^4-"; splice_chain "13867183^13867329-,13867193^13867339-"; sources "Undefined,Undefined"; NMorMRNA "null"; degree "4"; dimension "2_2";
chrA02	Undefined	as_event	13947930	13948383	.	+	.	transcript_id "TCONS_00003821,TCONS_00003820"; gene_id "chrA02:13947742-13949232W"; flanks "13947930-,13948383^"; structure "1^3-,2^4-"; splice_chain "13948188^13948293-,13948198^13948303-"; sources "Undefined,Undefined"; NMorMRNA "null"; degree "4"; dimension "2_2";
chrA02	Undefined	as_event	13948463	13949085	.	+	.	transcript_id "TCONS_00003821,TCONS_00003820"; gene_id "chrA02:13947742-13949232W"; flanks "13948463-,13949085^"; structure "1^3-,2^4-5^6-"; splice_chain "13948642^13948757-,13948652^13948767-13948866^13948961-"; sources "Undefined,Undefined"; NMorMRNA "null"; degree "4"; dimension "2_2";
chrA02	Undefined	as_event	13953480	13953714	.	+	.	transcript_id "TCONS_00003822,TCONS_00003823"; gene_id "chrA02:13951864-13954689W"; flanks "13953480-,13953714^"; structure "0,1^2-"; splice_chain ",13953553^13953639-"; sources "Undefined,Undefined"; NMorMRNA "null"; degree "4"; dimension "2_2";
chrA02	Undefined	as_event	13953802	13954025	.	+	.	transcript_id "TCONS_00003822,TCONS_00003823"; gene_id "chrA02:13951864-13954689W"; flanks "13953802-,13954025^"; structure "0,1^2-"; splice_chain ",13953857^13953938-"; sources "Undefined,Undefined"; NMorMRNA "null"; degree "4"; dimension "2_2";
chrA02	Undefined	as_event	14113734	14114225	.	+	.	transcript_id "TCONS_00003826,TCONS_00003827"; gene_id "chrA02:14112538-14117131W"; flanks "14113734-,14114225^"; structure "0,1^2-"; splice_chain ",14114102^14114196-"; sources "Undefined,Undefined"; NMorMRNA "null"; degree "4"; dimension "2_2";
chrA02	Undefined	as_event	14231309	14232069	.	+	.	transcript_id "TCONS_00003828,TCONS_00003829"; gene_id "chrA02:14230945-14232069W"; flanks "14231309-,14232069]"; structure "0,1^2-3^4-"; splice_chain ",14231697^14231759-14231875^14231943-"; sources "Undefined,Undefined"; NMorMRNA "null"; degree "4"; dimension "2_2";
chrA02	Undefined	as_event	14323821	14324132	.	+	.	transcript_id "TCONS_00003832,TCONS_00003833"; gene_id "chrA02:14322596-14324525W"; flanks "14323821-,14324132^"; structure "0,1^2-"; splice_chain ",14323913^14323992-"; sources "Undefined,Undefined"; NMorMRNA "null"; degree "4"; dimension "2_2";
chrA02	Undefined	as_event	14465505	14465687	.	+	.	transcript_id "TCONS_00003838,TCONS_00003839"; gene_id "chrA02:14462419-14465687W"; flanks "14465505-,14465687]"; structure "0,1^2-"; splice_chain ",14465566^14465658-"; sources "Undefined,Undefined"; NMorMRNA "null"; degree "4"; dimension "2_2";
chrA02	Undefined	as_event	14752311	14753039	.	+	.	transcript_id "TCONS_00003843,TCONS_00003842"; gene_id "chrA02:14752148-14755219W"; flanks "14752311-,14753039^"; structure "0,1^2-3^4-"; splice_chain ",14752383^14752456-14752622^14752716-"; sources "Undefined,Undefined"; NMorMRNA "null"; degree "4"; dimension "2_2";
chrA02	Undefined	as_event	15369148	15369681	.	+	.	transcript_id "TCONS_00003850,TCONS_00003851"; gene_id "chrA02:15369051-15369681W"; flanks "15369148^,15369681]"; structure "1-,2-"; splice_chain "15369333-,15369339-"; sources "Undefined,Undefined"; NMorMRNA "null"; degree "4"; dimension "2_2";
chrA02	Undefined	as_event	15369051	15369681	.	+	.	transcript_id "TCONS_00003849,TCONS_00003850,TCONS_00003851"; gene_id "chrA02:15369051-15369681W"; flanks "15369051[,15369681]"; structure "1^3-,2^4-,2^5-"; splice_chain "15369138^15369323-,15369148^15369333-,15369148^15369339-"; sources "Undefined,Undefined,Undefined"; NMorMRNA "null"; degree "9"; dimension "3_3";
chrA02	Undefined	as_event	15831732	15833269	.	+	.	transcript_id "TCONS_00003854,TCONS_00003855,TCONS_00003856"; gene_id "chrA02:15831732-15833269W"; flanks "15831732[,15833269]"; structure "1^5-,2^4-,3^6-"; splice_chain "15832672^15832828-,15832757^15832817-,15832769^15832829-"; sources "Undefined,Undefined,Undefined"; NMorMRNA "null"; degree "9"; dimension "3_3";
chrA02	Undefined	as_event	17247915	17248505	.	+	.	transcript_id "TCONS_00003869,TCONS_00003868"; gene_id "chrA02:17246844-17248505W"; flanks "17247915^,17248505]"; structure "1-3^4-,2-"; splice_chain "17248024-17248289^17248376-,17248025-"; sources "Undefined,Undefined"; NMorMRNA "null"; degree "4"; dimension "2_2";
chrA02	Undefined	as_event	17486625	17487080	.	+	.	transcript_id "TCONS_00003878,TCONS_00003879"; gene_id "chrA02:17485438-17488727W"; flanks "17486625-,17487080^"; structure "0,1^2-"; splice_chain ",17486722^17486797-"; sources "Undefined,Undefined"; NMorMRNA "null"; degree "4"; dimension "2_2";
chrA02	Undefined	as_event	17495766	17497642	.	+	.	transcript_id "TCONS_00003880,TCONS_00003881"; gene_id "chrA02:17495299-17497998W"; flanks "17495766-,17497642^"; structure "0,1^2-"; splice_chain ",17497509^17497601-"; sources "Undefined,Undefined"; NMorMRNA "null"; degree "4"; dimension "2_2";
chrA02	Undefined	as_event	17495766	17497998	.	+	.	transcript_id "TCONS_00003882,TCONS_00003881,TCONS_00003880"; gene_id "chrA02:17495299-17497998W"; flanks "17495766-,17497998]"; structure "1^2-,3^4-5^6-,5^6-"; splice_chain "17497282^17497408-,17497509^17497601-17497642^17497709-,17497642^17497709-"; sources "Undefined,Undefined,Undefined"; NMorMRNA "null"; degree "9"; dimension "3_3";
chrA02	Undefined	as_event	18100850	18101166	.	+	.	transcript_id "TCONS_00003894,TCONS_00003895"; gene_id "chrA02:18097065-18101886W"; flanks "18100850^,18101166^"; structure "1-,2-"; splice_chain "18100930-,18100933-"; sources "Undefined,Undefined"; NMorMRNA "null"; degree "4"; dimension "2_2";
chrA02	Undefined	as_event	18208608	18209167	.	+	.	transcript_id "TCONS_00003897,TCONS_00003896"; gene_id "chrA02:18208212-18210318W"; flanks "18208608-,18209167-"; structure "1^,2^"; splice_chain "18208842^,18209046^"; sources "Undefined,Undefined"; NMorMRNA "null"; degree "4"; dimension "2_2";
chrA02	Undefined	as_event	18209167	18210318	.	+	.	transcript_id "TCONS_00003896,TCONS_00003897"; gene_id "chrA02:18208212-18210318W"; flanks "18209167-,18210318]"; structure "0,1^2-3^4-"; splice_chain ",18209254^18209398-18209723^18209901-"; sources "Undefined,Undefined"; NMorMRNA "null"; degree "4"; dimension "2_2";
chrA02	Undefined	as_event	18574663	18575529	.	+	.	transcript_id "TCONS_00003910,TCONS_00003911"; gene_id "chrA02:18574663-18576111W"; flanks "18574663[,18575529-"; structure "1^,2^"; splice_chain "18575264^,18575270^"; sources "Undefined,Undefined"; NMorMRNA "null"; degree "4"; dimension "2_2";
chrA02	Undefined	as_event	18842895	18843283	.	+	.	transcript_id "TCONS_00003924,TCONS_00003925"; gene_id "chrA02:18841679-18843552W"; flanks "18842895-,18843283^"; structure "0,1^2-3^4-"; splice_chain ",18842990^18843071-18843115^18843194-"; sources "Undefined,Undefined"; NMorMRNA "null"; degree "4"; dimension "2_2";
chrA02	Undefined	as_event	19262356	19262997	.	+	.	transcript_id "TCONS_00003938,TCONS_00003937"; gene_id "chrA02:19257891-19262997W"; flanks "19262356^,19262997]"; structure "1-,2-"; splice_chain "19262481-,19262525-"; sources "Undefined,Undefined"; NMorMRNA "null"; degree "4"; dimension "2_2";
chrA02	Undefined	as_event	19261110	19262997	.	+	.	transcript_id "TCONS_00003939,TCONS_00003938,TCONS_00003937"; gene_id "chrA02:19257891-19262997W"; flanks "19261110-,19262997]"; structure "0,1^2-,1^3-"; splice_chain ",19262356^19262481-,19262356^19262525-"; sources "Undefined,Undefined,Undefined"; NMorMRNA "null"; degree "9"; dimension "3_3";
chrA02	Undefined	as_event	19433793	19434537	.	+	.	transcript_id "TCONS_00003946,TCONS_00003944,TCONS_00003945"; gene_id "chrA02:19432626-19434537W"; flanks "19433793-,19434537]"; structure "1^4-,2^5-,3^6-"; splice_chain "19434010^19434095-,19434020^19434105-,19434022^19434107-"; sources "Undefined,Undefined,Undefined"; NMorMRNA "null"; degree "9"; dimension "3_3";
chrA02	Undefined	as_event	19540727	19541177	.	+	.	transcript_id "TCONS_00003951,TCONS_00003949/TCONS_00003950"; gene_id "chrA02:19539650-19542135W"; flanks "19540727-,19541177^"; structure "0,1^2-"; splice_chain ",19541005^19541089-"; sources "Undefined,Undefined"; NMorMRNA "null"; degree "4"; dimension "2_2";
chrA02	Undefined	as_event	19541545	19542135	.	+	.	transcript_id "TCONS_00003949/TCONS_00003951,TCONS_00003950"; gene_id "chrA02:19539650-19542135W"; flanks "19541545^,19542135]"; structure "1-,2-"; splice_chain "19541632-,19541646-"; sources "Undefined,Undefined"; NMorMRNA "null"; degree "4"; dimension "2_2";
chrA02	Undefined	as_event	19542549	19543357	.	+	.	transcript_id "TCONS_00003953,TCONS_00003952"; gene_id "chrA02:19542549-19544308W"; flanks "19542549[,19543357^"; structure "0,1^2-3^4-"; splice_chain ",19542668^19543041-19543137^19543234-"; sources "Undefined,Undefined"; NMorMRNA "null"; degree "4"; dimension "2_2";
chrA02	Undefined	as_event	19564096	19564609	.	+	.	transcript_id "TCONS_00003955,TCONS_00003956"; gene_id "chrA02:19558533-19566074W"; flanks "19564096-,19564609^"; structure "0,1^2-"; splice_chain ",19564344^19564433-"; sources "Undefined,Undefined"; NMorMRNA "null"; degree "4"; dimension "2_2";
chrA02	Undefined	as_event	19608553	19608793	.	+	.	transcript_id "TCONS_00003959,TCONS_00003960"; gene_id "chrA02:19607483-19609277W"; flanks "19608553-,19608793^"; structure "0,1^2-"; splice_chain ",19608683^19608763-"; sources "Undefined,Undefined"; NMorMRNA "null"; degree "4"; dimension "2_2";
chrA02	Undefined	as_event	19688118	19688458	.	+	.	transcript_id "TCONS_00003965,TCONS_00003966"; gene_id "chrA02:19687727-19690062W"; flanks "19688118-,19688458^"; structure "0,1^2-"; splice_chain ",19688233^19688307-"; sources "Undefined,Undefined"; NMorMRNA "null"; degree "4"; dimension "2_2";
chrA02	Undefined	as_event	19845060	19845512	.	+	.	transcript_id "TCONS_00003971,TCONS_00003970"; gene_id "chrA02:19843528-19846537W"; flanks "19845060-,19845512^"; structure "0,1^2-"; splice_chain ",19845209^19845357-"; sources "Undefined,Undefined"; NMorMRNA "null"; degree "4"; dimension "2_2";
chrA02	Undefined	as_event	19939025	19939388	.	+	.	transcript_id "TCONS_00003976,TCONS_00003978"; gene_id "chrA02:19938343-19941109W"; flanks "19939025-,19939388^"; structure "0,1^2-"; splice_chain ",19939175^19939256-"; sources "Undefined,Undefined"; NMorMRNA "null"; degree "4"; dimension "2_2";
chrA02	Undefined	as_event	19960755	19961233	.	+	.	transcript_id "TCONS_00003982,TCONS_00003981"; gene_id "chrA02:19960194-19962552W"; flanks "19960755-,19961233^"; structure "1^3-,2^4-"; splice_chain "19960954^19961026-,19960964^19961036-"; sources "Undefined,Undefined"; NMorMRNA "null"; degree "4"; dimension "2_2";
chrA02	Undefined	as_event	20018682	20018913	.	+	.	transcript_id "TCONS_00003986,TCONS_00003985"; gene_id "chrA02:20017888-20023578W"; flanks "20018682-,20018913^"; structure "0,1^2-"; splice_chain ",20018735^20018823-"; sources "Undefined,Undefined"; NMorMRNA "null"; degree "4"; dimension "2_2";
chrA02	Undefined	as_event	20026225	20026543	.	+	.	transcript_id "TCONS_00003987,TCONS_00003988"; gene_id "chrA02:20025603-20028003W"; flanks "20026225-,20026543^"; structure "0,1^2-"; splice_chain ",20026243^20026324-"; sources "Undefined,Undefined"; NMorMRNA "null"; degree "4"; dimension "2_2";
chrA02	Undefined	as_event	20050081	20050731	.	+	.	transcript_id "TCONS_00003991,TCONS_00003992"; gene_id "chrA02:20049622-20051005W"; flanks "20050081-,20050731^"; structure "0,1^2-"; splice_chain ",20050358^20050441-"; sources "Undefined,Undefined"; NMorMRNA "null"; degree "4"; dimension "2_2";
chrA02	Undefined	as_event	20156504	20156776	.	+	.	transcript_id "TCONS_00003997,TCONS_00003996"; gene_id "chrA02:20156016-20158476W"; flanks "20156504-,20156776^"; structure "0,1^2-"; splice_chain ",20156646^20156713-"; sources "Undefined,Undefined"; NMorMRNA "null"; degree "4"; dimension "2_2";
chrA02	Undefined	as_event	20157209	20157526	.	+	.	transcript_id "TCONS_00003997,TCONS_00003996"; gene_id "chrA02:20156016-20158476W"; flanks "20157209-,20157526^"; structure "0,1^2-"; splice_chain ",20157283^20157353-"; sources "Undefined,Undefined"; NMorMRNA "null"; degree "4"; dimension "2_2";
chrA02	Undefined	as_event	20171388	20171604	.	+	.	transcript_id "TCONS_00003999,TCONS_00003998"; gene_id "chrA02:20171114-20172555W"; flanks "20171388-,20171604^"; structure "0,1^2-"; splice_chain ",20171469^20171533-"; sources "Undefined,Undefined"; NMorMRNA "null"; degree "4"; dimension "2_2";
chrA02	Undefined	as_event	20279908	20280297	.	+	.	transcript_id "TCONS_00004003,TCONS_00004004"; gene_id "chrA02:20278439-20281378W"; flanks "20279908-,20280297^"; structure "0,1^2-3^4-"; splice_chain ",20280002^20280084-20280152^20280228-"; sources "Undefined,Undefined"; NMorMRNA "null"; degree "4"; dimension "2_2";
chrA02	Undefined	as_event	20280648	20280881	.	+	.	transcript_id "TCONS_00004004,TCONS_00004003"; gene_id "chrA02:20278439-20281378W"; flanks "20280648-,20280881^"; structure "0,1^2-"; splice_chain ",20280732^20280819-"; sources "Undefined,Undefined"; NMorMRNA "null"; degree "4"; dimension "2_2";
chrA02	Undefined	as_event	20724230	20724540	.	+	.	transcript_id "TCONS_00004021,TCONS_00004022"; gene_id "chrA02:20723103-20727339W"; flanks "20724230-,20724540^"; structure "0,1^2-"; splice_chain ",20724291^20724377-"; sources "Undefined,Undefined"; NMorMRNA "null"; degree "4"; dimension "2_2";
chrA02	Undefined	as_event	20724540	20724707	.	+	.	transcript_id "TCONS_00004021,TCONS_00004022"; gene_id "chrA02:20723103-20727339W"; flanks "20724540^,20724707^"; structure "1-,2-"; splice_chain "20724608-,20724610-"; sources "Undefined,Undefined"; NMorMRNA "null"; degree "4"; dimension "2_2";
chrA02	Undefined	as_event	20786609	20786846	.	+	.	transcript_id "TCONS_00004028,TCONS_00004030"; gene_id "chrA02:20784021-20787491W"; flanks "20786609-,20786846-"; structure "1^,2^"; splice_chain "20786713^,20786714^"; sources "Undefined,Undefined"; NMorMRNA "null"; degree "4"; dimension "2_2";
chrA02	Undefined	as_event	21035217	21035465	.	+	.	transcript_id "TCONS_00004038,TCONS_00004036"; gene_id "chrA02:21034887-21037380W"; flanks "21035217^,21035465^"; structure "1-,2-"; splice_chain "21035352-,21035413-"; sources "Undefined,Undefined"; NMorMRNA "null"; degree "4"; dimension "2_2";
chrA02	Undefined	as_event	21035352	21035712	.	+	.	transcript_id "TCONS_00004037,TCONS_00004038"; gene_id "chrA02:21034887-21037380W"; flanks "21035352-,21035712^"; structure "0,1^2-"; splice_chain ",21035465^21035560-"; sources "Undefined,Undefined"; NMorMRNA "null"; degree "4"; dimension "2_2";
chrA02	Undefined	as_event	21035217	21035712	.	+	.	transcript_id "TCONS_00004039,TCONS_00004037,TCONS_00004038,TCONS_00004036"; gene_id "chrA02:21034887-21037380W"; flanks "21035217^,21035712^"; structure "1-,2-,2-4^5-,3-4^5-"; splice_chain "21035329-,21035352-,21035352-21035465^21035560-,21035413-21035465^21035560-"; sources "Undefined,Undefined,Undefined,Undefined"; NMorMRNA "null"; degree "16"; dimension "4_4";
chrA02	Undefined	as_event	21035808	21036782	.	+	.	transcript_id "TCONS_00004037,TCONS_00004036"; gene_id "chrA02:21034887-21037380W"; flanks "21035808-,21036782]"; structure "0,1^2-"; splice_chain ",21036115^21036220-"; sources "Undefined,Undefined"; NMorMRNA "null"; degree "4"; dimension "2_2";
chrA02	Undefined	as_event	21168109	21168781	.	+	.	transcript_id "TCONS_00004044,TCONS_00004045"; gene_id "chrA02:21168001-21171857W"; flanks "21168109-,21168781^"; structure "0,1^2-"; splice_chain ",21168280^21168367-"; sources "Undefined,Undefined"; NMorMRNA "null"; degree "4"; dimension "2_2";
chrA02	Undefined	as_event	21168879	21169192	.	+	.	transcript_id "TCONS_00004044,TCONS_00004045"; gene_id "chrA02:21168001-21171857W"; flanks "21168879-,21169192^"; structure "0,1^2-"; splice_chain ",21168989^21169073-"; sources "Undefined,Undefined"; NMorMRNA "null"; degree "4"; dimension "2_2";
chrA02	Undefined	as_event	21169512	21170178	.	+	.	transcript_id "TCONS_00004045,TCONS_00004044"; gene_id "chrA02:21168001-21171857W"; flanks "21169512-,21170178^"; structure "1^3-,2^4-"; splice_chain "21169672^21169763-,21169718^21169809-"; sources "Undefined,Undefined"; NMorMRNA "null"; degree "4"; dimension "2_2";
chrA02	Undefined	as_event	21170963	21171857	.	+	.	transcript_id "TCONS_00004045,TCONS_00004044"; gene_id "chrA02:21168001-21171857W"; flanks "21170963-,21171857]"; structure "1^3-,2^4-"; splice_chain "21171185^21171275-,21171187^21171277-"; sources "Undefined,Undefined"; NMorMRNA "null"; degree "4"; dimension "2_2";
chrA02	Undefined	as_event	21185130	21185318	.	+	.	transcript_id "TCONS_00004046,TCONS_00004047"; gene_id "chrA02:21184100-21185625W"; flanks "21185130-,21185318-"; structure "1^,2^"; splice_chain "21185189^,21185194^"; sources "Undefined,Undefined"; NMorMRNA "null"; degree "4"; dimension "2_2";
chrA02	Undefined	as_event	21189403	21189958	.	+	.	transcript_id "TCONS_00004048,TCONS_00004049"; gene_id "chrA02:21187999-21189958W"; flanks "21189403-,21189958]"; structure "0,1^2-"; splice_chain ",21189454^21189530-"; sources "Undefined,Undefined"; NMorMRNA "null"; degree "4"; dimension "2_2";
chrA02	Undefined	as_event	21583111	21583630	.	+	.	transcript_id "TCONS_00004066,TCONS_00004067"; gene_id "chrA02:21583111-21586280W"; flanks "21583111[,21583630^"; structure "0,1^2-"; splice_chain ",21583457^21583541-"; sources "Undefined,Undefined"; NMorMRNA "null"; degree "4"; dimension "2_2";
chrA02	Undefined	as_event	21583457	21583918	.	+	.	transcript_id "TCONS_00004068,TCONS_00004067"; gene_id "chrA02:21583111-21586280W"; flanks "21583457^,21583918^"; structure "1-,2-3^4-"; splice_chain "21583531-,21583541-21583630^21583703-"; sources "Undefined,Undefined"; NMorMRNA "null"; degree "4"; dimension "2_2";
chrA02	Undefined	as_event	21583111	21583918	.	+	.	transcript_id "TCONS_00004068,TCONS_00004067,TCONS_00004066"; gene_id "chrA02:21583111-21586280W"; flanks "21583111[,21583918^"; structure "1^2-,1^3-4^5-,4^5-"; splice_chain "21583457^21583531-,21583457^21583541-21583630^21583703-,21583630^21583703-"; sources "Undefined,Undefined,Undefined"; NMorMRNA "null"; degree "9"; dimension "3_3";
chrA02	Undefined	as_event	21584020	21584489	.	+	.	transcript_id "TCONS_00004066/TCONS_00004069,TCONS_00004067"; gene_id "chrA02:21583111-21586280W"; flanks "21584020-,21584489]"; structure "0,1^2-"; splice_chain ",21584183^21584307-"; sources "Undefined,Undefined"; NMorMRNA "null"; degree "4"; dimension "2_2";
chrA02	Undefined	as_event	21721874	21722266	.	+	.	transcript_id "TCONS_00004076,TCONS_00004074"; gene_id "chrA02:21719872-21724732W"; flanks "21721874^,21722266^"; structure "1-,2-"; splice_chain "21722099-,21722173-"; sources "Undefined,Undefined"; NMorMRNA "null"; degree "4"; dimension "2_2";
chrA02	Undefined	as_event	21721797	21722266	.	+	.	transcript_id "TCONS_00004073/TCONS_00004075,TCONS_00004076,TCONS_00004074"; gene_id "chrA02:21719872-21724732W"; flanks "21721797-,21722266^"; structure "0,1^2-,1^3-"; splice_chain ",21721874^21722099-,21721874^21722173-"; sources "Undefined,Undefined,Undefined"; NMorMRNA "null"; degree "9"; dimension "3_3";
chrA02	Undefined	as_event	21723084	21724371	.	+	.	transcript_id "TCONS_00004073,TCONS_00004075,TCONS_00004074"; gene_id "chrA02:21719872-21724732W"; flanks "21723084^,21724371^"; structure "1-,2-,3-"; splice_chain "21723505-,21723579-,21724104-"; sources "Undefined,Undefined,Undefined"; NMorMRNA "null"; degree "9"; dimension "3_3";
chrA02	Undefined	as_event	21722580	21724371	.	+	.	transcript_id "TCONS_00004076,TCONS_00004073,TCONS_00004075,TCONS_00004074"; gene_id "chrA02:21719872-21724732W"; flanks "21722580-,21724371^"; structure "0,1^2-,1^3-,1^4-"; splice_chain ",21723084^21723505-,21723084^21723579-,21723084^21724104-"; sources "Undefined,Undefined,Undefined,Undefined"; NMorMRNA "null"; degree "16"; dimension "4_4";
chrA02	Undefined	as_event	21854655	21856816	.	+	.	transcript_id "TCONS_00004082,TCONS_00004081"; gene_id "chrA02:21854505-21859294W"; flanks "21854655^,21856816-"; structure "0,1-2^"; splice_chain ",21854867-21854935^"; sources "Undefined,Undefined"; NMorMRNA "null"; degree "4"; dimension "2_2";
chrA02	Undefined	as_event	22243704	22243878	.	+	.	transcript_id "TCONS_00004097,TCONS_00004098"; gene_id "chrA02:22238998-22248241W"; flanks "22243704^,22243878^"; structure "1-,2-"; splice_chain "22243782-,22243817-"; sources "Undefined,Undefined"; NMorMRNA "null"; degree "4"; dimension "2_2";
chrA02	Undefined	as_event	22387935	22389369	.	+	.	transcript_id "TCONS_00004100,TCONS_00004101,TCONS_00004102"; gene_id "chrA02:22387860-22390544W"; flanks "22387935^,22389369^"; structure "1-,2-,3-"; splice_chain "22388683-,22388737-,22388742-"; sources "Undefined,Undefined,Undefined"; NMorMRNA "null"; degree "9"; dimension "3_3";
chrA02	Undefined	as_event	22389676	22389942	.	+	.	transcript_id "TCONS_00004101,TCONS_00004100/TCONS_00004102"; gene_id "chrA02:22387860-22390544W"; flanks "22389676^,22389942^"; structure "1-,2-"; splice_chain "22389880-,22389882-"; sources "Undefined,Undefined"; NMorMRNA "null"; degree "4"; dimension "2_2";
chrA02	Undefined	as_event	22398995	22399170	.	+	.	transcript_id "TCONS_00004106,TCONS_00004105"; gene_id "chrA02:22397967-22399817W"; flanks "22398995^,22399170^"; structure "1-,2-"; splice_chain "22399093-,22399095-"; sources "Undefined,Undefined"; NMorMRNA "null"; degree "4"; dimension "2_2";
chrA02	Undefined	as_event	22423065	22423306	.	+	.	transcript_id "TCONS_00004108,TCONS_00004107"; gene_id "chrA02:22421779-22423975W"; flanks "22423065-,22423306^"; structure "0,1^2-"; splice_chain ",22423141^22423222-"; sources "Undefined,Undefined"; NMorMRNA "null"; degree "4"; dimension "2_2";
chrA02	Undefined	as_event	22423306	22423975	.	+	.	transcript_id "TCONS_00004108,TCONS_00004107"; gene_id "chrA02:22421779-22423975W"; flanks "22423306^,22423975]"; structure "1-,2-"; splice_chain "22423385-,22423388-"; sources "Undefined,Undefined"; NMorMRNA "null"; degree "4"; dimension "2_2";
chrA02	Undefined	as_event	22569481	22569748	.	+	.	transcript_id "TCONS_00004116,TCONS_00004117"; gene_id "chrA02:22566204-22570964W"; flanks "22569481-,22569748^"; structure "0,1^2-"; splice_chain ",22569569^22569665-"; sources "Undefined,Undefined"; NMorMRNA "null"; degree "4"; dimension "2_2";
chrA02	Undefined	as_event	22583081	22583398	.	+	.	transcript_id "TCONS_00004118,TCONS_00004119"; gene_id "chrA02:22581085-22583635W"; flanks "22583081-,22583398^"; structure "0,1^2-"; splice_chain ",22583172^22583255-"; sources "Undefined,Undefined"; NMorMRNA "null"; degree "4"; dimension "2_2";
chrA02	Undefined	as_event	22654586	22654919	.	+	.	transcript_id "TCONS_00004124/TCONS_00004125,TCONS_00004126"; gene_id "chrA02:22652437-22659419W"; flanks "22654586-,22654919^"; structure "0,1^2-"; splice_chain ",22654698^22654784-"; sources "Undefined,Undefined"; NMorMRNA "null"; degree "4"; dimension "2_2";
chrA02	Undefined	as_event	22655431	22655672	.	+	.	transcript_id "TCONS_00004124,TCONS_00004125/TCONS_00004126"; gene_id "chrA02:22652437-22659419W"; flanks "22655431-,22655672^"; structure "0,1^2-"; splice_chain ",22655504^22655577-"; sources "Undefined,Undefined"; NMorMRNA "null"; degree "4"; dimension "2_2";
chrA02	Undefined	as_event	22657227	22657564	.	+	.	transcript_id "TCONS_00004125/TCONS_00004126,TCONS_00004124"; gene_id "chrA02:22652437-22659419W"; flanks "22657227-,22657564^"; structure "0,1^2-"; splice_chain ",22657361^22657454-"; sources "Undefined,Undefined"; NMorMRNA "null"; degree "4"; dimension "2_2";
chrA02	Undefined	as_event	22805476	22805820	.	+	.	transcript_id "TCONS_00004134,TCONS_00004133"; gene_id "chrA02:22801800-22808125W"; flanks "22805476^,22805820^"; structure "1-,2-"; splice_chain "22805733-,22805734-"; sources "Undefined,Undefined"; NMorMRNA "null"; degree "4"; dimension "2_2";
chrA02	Undefined	as_event	22805888	22806066	.	+	.	transcript_id "TCONS_00004133,TCONS_00004134"; gene_id "chrA02:22801800-22808125W"; flanks "22805888-,22806066-"; structure "1^,2^"; splice_chain "22805974^,22805980^"; sources "Undefined,Undefined"; NMorMRNA "null"; degree "4"; dimension "2_2";
chrA02	Undefined	as_event	22906945	22907244	.	+	.	transcript_id "TCONS_00004147,TCONS_00004148"; gene_id "chrA02:22906462-22907244W"; flanks "22906945-,22907244]"; structure "0,1^2-"; splice_chain ",22907020^22907117-"; sources "Undefined,Undefined"; NMorMRNA "null"; degree "4"; dimension "2_2";
chrA02	Undefined	as_event	22956388	22957034	.	+	.	transcript_id "TCONS_00004151,TCONS_00004152"; gene_id "chrA02:22954279-22957272W"; flanks "22956388^,22957034^"; structure "1-,2-"; splice_chain "22956556-,22956557-"; sources "Undefined,Undefined"; NMorMRNA "null"; degree "4"; dimension "2_2";
chrA02	Undefined	as_event	22956121	22957034	.	+	.	transcript_id "TCONS_00004151,TCONS_00004152,TCONS_00004149"; gene_id "chrA02:22954279-22957272W"; flanks "22956121-,22957034^"; structure "1^3-,1^4-,2^5-"; splice_chain "22956388^22956556-,22956388^22956557-,22956416^22956585-"; sources "Undefined,Undefined,Undefined"; NMorMRNA "null"; degree "9"; dimension "3_3";
chrA02	Undefined	as_event	22955975	22957034	.	+	.	transcript_id "TCONS_00004151,TCONS_00004152,TCONS_00004149,TCONS_00004150"; gene_id "chrA02:22954279-22957272W"; flanks "22955975-,22957034^"; structure "1^3-5^8-,1^3-5^9-,1^3-7^11-,2^4-6^10-"; splice_chain "22956035^22956121-22956388^22956556-,22956035^22956121-22956388^22956557-,22956035^22956121-22956416^22956585-,22956071^22956157-22956394^22956563-"; sources "Undefined,Undefined,Undefined,U…
chrA02	Undefined	as_event	22970316	22970924	.	+	.	transcript_id "TCONS_00004154,TCONS_00004153"; gene_id "chrA02:22970316-22971463W"; flanks "22970316[,22970924^"; structure "1^3-,2^4-"; splice_chain "22970532^22970800-,22970542^22970810-"; sources "Undefined,Undefined"; NMorMRNA "null"; degree "4"; dimension "2_2";
chrA02	Undefined	as_event	23010942	23011766	.	+	.	transcript_id "TCONS_00004157,TCONS_00004156"; gene_id "chrA02:23010942-23012167W"; flanks "23010942[,23011766^"; structure "0,1^2-"; splice_chain ",23011109^23011503-"; sources "Undefined,Undefined"; NMorMRNA "null"; degree "4"; dimension "2_2";
chrA02	Undefined	as_event	23199734	23200316	.	+	.	transcript_id "TCONS_00004163,TCONS_00004164,TCONS_00004165"; gene_id "chrA02:23198923-23200316W"; flanks "23199734-,23200316]"; structure "0,1^4-,2^3-"; splice_chain ",23199774^23199924-,23199815^23199923-"; sources "Undefined,Undefined,Undefined"; NMorMRNA "null"; degree "9"; dimension "3_3";
chrA02	Undefined	as_event	23255564	23255874	.	+	.	transcript_id "TCONS_00004167,TCONS_00004168"; gene_id "chrA02:23253897-23260200W"; flanks "23255564-,23255874^"; structure "1^3-,2^4-"; splice_chain "23255690^23255763-,23255691^23255764-"; sources "Undefined,Undefined"; NMorMRNA "null"; degree "4"; dimension "2_2";
chrA02	Undefined	as_event	23256797	23256975	.	+	.	transcript_id "TCONS_00004169,TCONS_00004167/TCONS_00004168"; gene_id "chrA02:23253897-23260200W"; flanks "23256797^,23256975^"; structure "1-,2-"; splice_chain "23256876-,23256877-"; sources "Undefined,Undefined"; NMorMRNA "null"; degree "4"; dimension "2_2";
chrA02	Undefined	as_event	23308365	23310096	.	+	.	transcript_id "TCONS_00004175,TCONS_00004174"; gene_id "chrA02:23308365-23310096W"; flanks "23308365[,23310096]"; structure "0,1^2-"; splice_chain ",23308656^23309490-"; sources "Undefined,Undefined"; NMorMRNA "null"; degree "4"; dimension "2_2";
chrA02	Undefined	as_event	23501222	23502345	.	+	.	transcript_id "TCONS_00004185/TCONS_00004186,TCONS_00004187"; gene_id "chrA02:23499469-23503328W"; flanks "23501222^,23502345^"; structure "1-,2-"; splice_chain "23501569-,23501575-"; sources "Undefined,Undefined"; NMorMRNA "null"; degree "4"; dimension "2_2";
chrA02	Undefined	as_event	23502345	23502709	.	+	.	transcript_id "TCONS_00004186,TCONS_00004185/TCONS_00004187"; gene_id "chrA02:23499469-23503328W"; flanks "23502345^,23502709-"; structure "0,1-2^"; splice_chain ",23502607-23502638^"; sources "Undefined,Undefined"; NMorMRNA "null"; degree "4"; dimension "2_2";
chrA02	Undefined	as_event	23552807	23553309	.	+	.	transcript_id "TCONS_00004190,TCONS_00004191"; gene_id "chrA02:23549563-23556894W"; flanks "23552807-,23553309^"; structure "1^3-,2^4-"; splice_chain "23552932^23553228-,23552942^23553238-"; sources "Undefined,Undefined"; NMorMRNA "null"; degree "4"; dimension "2_2";
chrA02	Undefined	as_event	23559507	23559814	.	+	.	transcript_id "TCONS_00004193/TCONS_00004194,TCONS_00004192"; gene_id "chrA02:23557370-23565137W"; flanks "23559507-,23559814-"; structure "1^,2^"; splice_chain "23559612^,23559613^"; sources "Undefined,Undefined"; NMorMRNA "null"; degree "4"; dimension "2_2";
chrA02	Undefined	as_event	23698400	23698542	.	+	.	transcript_id "TCONS_00004205,TCONS_00004206"; gene_id "chrA02:23698002-23708850W"; flanks "23698400-,23698542-"; structure "1^,2^"; splice_chain "23698466^,23698467^"; sources "Undefined,Undefined"; NMorMRNA "null"; degree "4"; dimension "2_2";
chrA02	Undefined	as_event	23795144	23796399	.	+	.	transcript_id "TCONS_00004208,TCONS_00004209"; gene_id "chrA02:23794768-23796399W"; flanks "23795144-,23796399]"; structure "0,1^2-3^4-"; splice_chain ",23795256^23795344-23795689^23795800-"; sources "Undefined,Undefined"; NMorMRNA "null"; degree "4"; dimension "2_2";
chrA02	Undefined	as_event	23885673	23886874	.	+	.	transcript_id "TCONS_00004212,TCONS_00004211"; gene_id "chrA02:23885673-23888036W"; flanks "23885673[,23886874^"; structure "1^3-,2^4-"; splice_chain "23886328^23886795-,23886329^23886796-"; sources "Undefined,Undefined"; NMorMRNA "null"; degree "4"; dimension "2_2";
chrA02	Undefined	as_event	23887218	23888036	.	+	.	transcript_id "TCONS_00004212,TCONS_00004211"; gene_id "chrA02:23885673-23888036W"; flanks "23887218-,23888036]"; structure "1^3-,2^4-"; splice_chain "23887379^23887487-,23887380^23887488-"; sources "Undefined,Undefined"; NMorMRNA "null"; degree "4"; dimension "2_2";
chrA02	Undefined	as_event	24000329	24000723	.	+	.	transcript_id "TCONS_00004219,TCONS_00004218"; gene_id "chrA02:24000212-24001630W"; flanks "24000329^,24000723^"; structure "1-,2-"; splice_chain "24000575-,24000580-"; sources "Undefined,Undefined"; NMorMRNA "null"; degree "4"; dimension "2_2";
chrA02	Undefined	as_event	24092059	24092346	.	+	.	transcript_id "TCONS_00004226,TCONS_00004225"; gene_id "chrA02:24090585-24092346W"; flanks "24092059^,24092346]"; structure "1-,2-"; splice_chain "24092140-,24092143-"; sources "Undefined,Undefined"; NMorMRNA "null"; degree "4"; dimension "2_2";
chrA02	Undefined	as_event	24153929	24154047	.	+	.	transcript_id "TCONS_00004231,TCONS_00004230"; gene_id "chrA02:24153827-24156227W"; flanks "24153929^,24154047^"; structure "1-,2-"; splice_chain "24154021-,24154022-"; sources "Undefined,Undefined"; NMorMRNA "null"; degree "4"; dimension "2_2";
chrA02	Undefined	as_event	24569767	24570690	.	+	.	transcript_id "TCONS_00004255,TCONS_00004254"; gene_id "chrA02:24567934-24570690W"; flanks "24569767-,24570690]"; structure "1^3-,2^4-"; splice_chain "24569895^24569978-,24569896^24569979-"; sources "Undefined,Undefined"; NMorMRNA "null"; degree "4"; dimension "2_2";
chrA02	Undefined	as_event	24780538	24780795	.	+	.	transcript_id "TCONS_00004266,TCONS_00004265"; gene_id "chrA02:24780538-24783386W"; flanks "24780538[,24780795^"; structure "0,1^2-"; splice_chain ",24780615^24780723-"; sources "Undefined,Undefined"; NMorMRNA "null"; degree "4"; dimension "2_2";
chrA02	Undefined	as_event	24781630	24781880	.	+	.	transcript_id "TCONS_00004265,TCONS_00004266"; gene_id "chrA02:24780538-24783386W"; flanks "24781630-,24781880^"; structure "0,1^2-"; splice_chain ",24781714^24781795-"; sources "Undefined,Undefined"; NMorMRNA "null"; degree "4"; dimension "2_2";
chrA02	Undefined	as_event	24784154	24785060	.	+	.	transcript_id "TCONS_00004267,TCONS_00004268"; gene_id "chrA02:24783827-24790174W"; flanks "24784154^,24785060^"; structure "1-,2-"; splice_chain "24784223-,24784226-"; sources "Undefined,Undefined"; NMorMRNA "null"; degree "4"; dimension "2_2";
chrA02	Undefined	as_event	24789475	24790174	.	+	.	transcript_id "TCONS_00004267/TCONS_00004268,TCONS_00004269"; gene_id "chrA02:24783827-24790174W"; flanks "24789475-,24790174]"; structure "0,1^2-"; splice_chain ",24789746^24789844-"; sources "Undefined,Undefined"; NMorMRNA "null"; degree "4"; dimension "2_2";
chrA02	Undefined	as_event	79086	79818	.	-	.	transcript_id "TCONS_00004274,TCONS_00004275/TCONS_00004276"; gene_id "chrA02:77638-80020C"; flanks "79818-,79086^"; structure "0,1^2-"; splice_chain ",79732^79274-"; sources "Undefined,Undefined"; NMorMRNA "null"; degree "4"; dimension "2_2";
chrA02	Undefined	as_event	78690	78988	.	-	.	transcript_id "TCONS_00004275,TCONS_00004274/TCONS_00004276"; gene_id "chrA02:77638-80020C"; flanks "78988-,78690^"; structure "0,1^2-"; splice_chain ",78824^78743-"; sources "Undefined,Undefined"; NMorMRNA "null"; degree "4"; dimension "2_2";
chrA02	Undefined	as_event	78073	78690	.	-	.	transcript_id "TCONS_00004276,TCONS_00004274"; gene_id "chrA02:77638-80020C"; flanks "78690^,78073^"; structure "1-,2-"; splice_chain "78204-,78188-"; sources "Undefined,Undefined"; NMorMRNA "null"; degree "4"; dimension "2_2";
chrA02	Undefined	as_event	77638	78204	.	-	.	transcript_id "TCONS_00004275,TCONS_00004276"; gene_id "chrA02:77638-80020C"; flanks "78204-,77638]"; structure "0,1^2-"; splice_chain ",78073^77967-"; sources "Undefined,Undefined"; NMorMRNA "null"; degree "4"; dimension "2_2";
chrA02	Undefined	as_event	77638	78690	.	-	.	transcript_id "TCONS_00004275,TCONS_00004276,TCONS_00004274"; gene_id "chrA02:77638-80020C"; flanks "78690^,77638]"; structure "1-,1-3^4-,2-3^4-"; splice_chain "78204-,78204-78073^77967-,78188-78073^77967-"; sources "Undefined,Undefined,Undefined"; NMorMRNA "null"; degree "9"; dimension "3_3";
chrA02	Undefined	as_event	136194	136437	.	-	.	transcript_id "TCONS_00004282,TCONS_00004281"; gene_id "chrA02:134560-138196C"; flanks "136437-,136194^"; structure "0,1^2-"; splice_chain ",136376^136290-"; sources "Undefined,Undefined"; NMorMRNA "null"; degree "4"; dimension "2_2";
chrA02	Undefined	as_event	269151	269887	.	-	.	transcript_id "TCONS_00004295,TCONS_00004294"; gene_id "chrA02:262449-269887C"; flanks "269887[,269151^"; structure "1^3-,2^4-"; splice_chain "269710^269317-,269708^269315-"; sources "Undefined,Undefined"; NMorMRNA "null"; degree "4"; dimension "2_2";
chrA02	Undefined	as_event	567056	567248	.	-	.	transcript_id "TCONS_00004316,TCONS_00004317"; gene_id "chrA02:565794-567733C"; flanks "567248^,567056^"; structure "1-,2-"; splice_chain "567132-,567129-"; sources "Undefined,Undefined"; NMorMRNA "null"; degree "4"; dimension "2_2";
chrA02	Undefined	as_event	614999	615268	.	-	.	transcript_id "TCONS_00004321,TCONS_00004322"; gene_id "chrA02:611533-618608C"; flanks "615268-,614999^"; structure "0,1^2-"; splice_chain ",615146^615067-"; sources "Undefined,Undefined"; NMorMRNA "null"; degree "4"; dimension "2_2";
chrA02	Undefined	as_event	629850	630242	.	-	.	transcript_id "TCONS_00004325,TCONS_00004324/TCONS_00004326"; gene_id "chrA02:629300-631712C"; flanks "630242-,629850^"; structure "0,1^2-"; splice_chain ",630006^629918-"; sources "Undefined,Undefined"; NMorMRNA "null"; degree "4"; dimension "2_2";
chrA02	Undefined	as_event	633655	633931	.	-	.	transcript_id "TCONS_00004327,TCONS_00004328"; gene_id "chrA02:633655-634549C"; flanks "633931-,633655]"; structure "0,1^2-"; splice_chain ",633767^633670-"; sources "Undefined,Undefined"; NMorMRNA "null"; degree "4"; dimension "2_2";
chrA02	Undefined	as_event	775813	775976	.	-	.	transcript_id "TCONS_00004338,TCONS_00004339"; gene_id "chrA02:773704-778036C"; flanks "775976^,775813^"; structure "1-,2-"; splice_chain "775878-,775876-"; sources "Undefined,Undefined"; NMorMRNA "null"; degree "4"; dimension "2_2";
chrA02	Undefined	as_event	773704	774126	.	-	.	transcript_id "TCONS_00004338,TCONS_00004339"; gene_id "chrA02:773704-778036C"; flanks "774126^,773704]"; structure "1-,2-"; splice_chain "773966-,773963-"; sources "Undefined,Undefined"; NMorMRNA "null"; degree "4"; dimension "2_2";
chrA02	Undefined	as_event	790994	791417	.	-	.	transcript_id "TCONS_00004342/TCONS_00004344,TCONS_00004343"; gene_id "chrA02:788289-792546C"; flanks "791417-,790994^"; structure "1^3-,2^4-"; splice_chain "791367^791254-,791365^791252-"; sources "Undefined,Undefined"; NMorMRNA "null"; degree "4"; dimension "2_2";
chrA02	Undefined	as_event	790383	790612	.	-	.	transcript_id "TCONS_00004342,TCONS_00004343/TCONS_00004344"; gene_id "chrA02:788289-792546C"; flanks "790612^,790383^"; structure "1-,2-"; splice_chain "790462-,790459-"; sources "Undefined,Undefined"; NMorMRNA "null"; degree "4"; dimension "2_2";
chrA02	Undefined	as_event	789827	790072	.	-	.	transcript_id "TCONS_00004342/TCONS_00004343,TCONS_00004344"; gene_id "chrA02:788289-792546C"; flanks "790072-,789827^"; structure "0,1^2-"; splice_chain ",790007^789934-"; sources "Undefined,Undefined"; NMorMRNA "null"; degree "4"; dimension "2_2";
chrA02	Undefined	as_event	789135	789371	.	-	.	transcript_id "TCONS_00004342,TCONS_00004343"; gene_id "chrA02:788289-792546C"; flanks "789371-,789135^"; structure "0,1^2-"; splice_chain ",789304^789228-"; sources "Undefined,Undefined"; NMorMRNA "null"; degree "4"; dimension "2_2";
chrA02	Undefined	as_event	858408	859534	.	-	.	transcript_id "TCONS_00004349,TCONS_00004348"; gene_id "chrA02:856845-859701C"; flanks "859534^,858408^"; structure "1-,2-"; splice_chain "859045-,859025-"; sources "Undefined,Undefined"; NMorMRNA "null"; degree "4"; dimension "2_2";
chrA02	Undefined	as_event	897328	897658	.	-	.	transcript_id "TCONS_00004354,TCONS_00004353"; gene_id "chrA02:896735-898763C"; flanks "897658-,897328^"; structure "0,1^2-"; splice_chain ",897615^897542-"; sources "Undefined,Undefined"; NMorMRNA "null"; degree "4"; dimension "2_2";
chrA02	Undefined	as_event	897098	897542	.	-	.	transcript_id "TCONS_00004352,TCONS_00004353"; gene_id "chrA02:896735-898763C"; flanks "897542-,897098^"; structure "1^3-,2^4-"; splice_chain "897330^897224-,897328^897222-"; sources "Undefined,Undefined"; NMorMRNA "null"; degree "4"; dimension "2_2";
chrA02	Undefined	as_event	897098	897658	.	-	.	transcript_id "TCONS_00004352,TCONS_00004353,TCONS_00004354"; gene_id "chrA02:896735-898763C"; flanks "897658-,897098^"; structure "1^2-3^5-,1^2-4^6-,4^6-"; splice_chain "897615^897542-897330^897224-,897615^897542-897328^897222-,897328^897222-"; sources "Undefined,Undefined,Undefined"; NMorMRNA "null"; degree "9"; dimension "3_3";
chrA02	Undefined	as_event	950625	951353	.	-	.	transcript_id "TCONS_00004357,TCONS_00004359,TCONS_00004360,TCONS_00004358"; gene_id "chrA02:948267-951353C"; flanks "951353[,950625^"; structure "1^5-,2^6-,3^7-,4^8-"; splice_chain "951258^950997-,951224^950963-,951223^950962-,951222^950961-"; sources "Undefined,Undefined,Undefined,Undefined"; NMorMRNA "null"; degree "16"; dimension "4_4";
chrA02	Undefined	as_event	949191	949379	.	-	.	transcript_id "TCONS_00004358,TCONS_00004357"; gene_id "chrA02:948267-951353C"; flanks "949379^,949191^"; structure "1-,2-"; splice_chain "949298-,949296-"; sources "Undefined,Undefined"; NMorMRNA "null"; degree "4"; dimension "2_2";
chrA02	Undefined	as_event	948994	949296	.	-	.	transcript_id "TCONS_00004359,TCONS_00004357"; gene_id "chrA02:948267-951353C"; flanks "949296-,948994^"; structure "0,1^2-"; splice_chain ",949191^949121-"; sources "Undefined,Undefined"; NMorMRNA "null"; degree "4"; dimension "2_2";
chrA02	Undefined	as_event	948994	949379	.	-	.	transcript_id "TCONS_00004358,TCONS_00004359,TCONS_00004357"; gene_id "chrA02:948267-951353C"; flanks "949379^,948994^"; structure "1-3^4-,2-,2-3^4-"; splice_chain "949298-949191^949121-,949296-,949296-949191^949121-"; sources "Undefined,Undefined,Undefined"; NMorMRNA "null"; degree "9"; dimension "3_3";
chrA02	Undefined	as_event	973009	973231	.	-	.	transcript_id "TCONS_00004366,TCONS_00004367"; gene_id "chrA02:970634-974045C"; flanks "973231-,973009^"; structure "1^3-,2^4-"; splice_chain "973187^973109-,973185^973107-"; sources "Undefined,Undefined"; NMorMRNA "null"; degree "4"; dimension "2_2";
chrA02	Undefined	as_event	978804	979009	.	-	.	transcript_id "TCONS_00004369,TCONS_00004370"; gene_id "chrA02:977169-979142C"; flanks "979009^,978804^"; structure "1-,2-"; splice_chain "978877-,978873-"; sources "Undefined,Undefined"; NMorMRNA "null"; degree "4"; dimension "2_2";
chrA02	Undefined	as_event	978804	979142	.	-	.	transcript_id "TCONS_00004368,TCONS_00004369,TCONS_00004370"; gene_id "chrA02:977169-979142C"; flanks "979142[,978804^"; structure "0,1^2-,1^3-"; splice_chain ",979009^978877-,979009^978873-"; sources "Undefined,Undefined,Undefined"; NMorMRNA "null"; degree "9"; dimension "3_3";
chrA02	Undefined	as_event	998881	999111	.	-	.	transcript_id "TCONS_00004373,TCONS_00004372"; gene_id "chrA02:997891-1003969C"; flanks "999111-,998881^"; structure "0,1^2-"; splice_chain ",998995^998923-"; sources "Undefined,Undefined"; NMorMRNA "null"; degree "4"; dimension "2_2";
chrA02	Undefined	as_event	1030169	1030566	.	-	.	transcript_id "TCONS_00004374,TCONS_00004375"; gene_id "chrA02:1029832-1032249C"; flanks "1030566-,1030169^"; structure "1^3-,2^4-"; splice_chain "1030417^1030336-,1030415^1030334-"; sources "Undefined,Undefined"; NMorMRNA "null"; degree "4"; dimension "2_2";
chrA02	Undefined	as_event	1082392	1082591	.	-	.	transcript_id "TCONS_00004381/TCONS_00004382/TCONS_00004384,TCONS_00004383"; gene_id "chrA02:1076485-1082841C"; flanks "1082591^,1082392^"; structure "1-,2-"; splice_chain "1082474-,1082470-"; sources "Undefined,Undefined"; NMorMRNA "null"; degree "4"; dimension "2_2";
chrA02	Undefined	as_event	1079992	1080675	.	-	.	transcript_id "TCONS_00004382/TCONS_00004383/TCONS_00004384,TCONS_00004381"; gene_id "chrA02:1076485-1082841C"; flanks "1080675-,1079992^"; structure "1^2-4^6-8^10-,3^5-7^9-"; splice_chain "1080539^1080463-1080388^1080312-1080277^1080185-,1080389^1080313-1080278^1080186-"; sources "Undefined,Undefined"; NMorMRNA "null"; degree "4"; dimension "2_2";
chrA02	Undefined	as_event	1079534	1079907	.	-	.	transcript_id "TCONS_00004381/TCONS_00004382/TCONS_00004383,TCONS_00004384"; gene_id "chrA02:1076485-1082841C"; flanks "1079907-,1079534^"; structure "0,1^2-"; splice_chain ",1079756^1079661-"; sources "Undefined,Undefined"; NMorMRNA "null"; degree "4"; dimension "2_2";
chrA02	Undefined	as_event	1077374	1077683	.	-	.	transcript_id "TCONS_00004381/TCONS_00004382/TCONS_00004383,TCONS_00004380"; gene_id "chrA02:1076485-1082841C"; flanks "1077683-,1077374^"; structure "0,1^2-"; splice_chain ",1077595^1077512-"; sources "Undefined,Undefined"; NMorMRNA "null"; degree "4"; dimension "2_2";
chrA02	Undefined	as_event	1076485	1076710	.	-	.	transcript_id "TCONS_00004381,TCONS_00004380/TCONS_00004382/TCONS_00004383"; gene_id "chrA02:1076485-1082841C"; flanks "1076710-,1076485]"; structure "1^3-,2^4-"; splice_chain "1076600^1076514-,1076599^1076513-"; sources "Undefined,Undefined"; NMorMRNA "null"; degree "4"; dimension "2_2";
chrA02	Undefined	as_event	1157835	1158233	.	-	.	transcript_id "TCONS_00004392,TCONS_00004391"; gene_id "chrA02:1157068-1162195C"; flanks "1158233-,1157835^"; structure "0,1^2-"; splice_chain ",1158015^1157927-"; sources "Undefined,Undefined"; NMorMRNA "null"; degree "4"; dimension "2_2";
chrA02	Undefined	as_event	1167965	1168282	.	-	.	transcript_id "TCONS_00004394,TCONS_00004393"; gene_id "chrA02:1166778-1169393C"; flanks "1168282-,1167965^"; structure "0,1^2-"; splice_chain ",1168087^1168019-"; sources "Undefined,Undefined"; NMorMRNA "null"; degree "4"; dimension "2_2";
chrA02	Undefined	as_event	1187008	1187525	.	-	.	transcript_id "TCONS_00004397,TCONS_00004398"; gene_id "chrA02:1183722-1193360C"; flanks "1187525-,1187008^"; structure "1^4-,2^3-"; splice_chain "1187390^1187113-,1187376^1187177-"; sources "Undefined,Undefined"; NMorMRNA "null"; degree "4"; dimension "2_2";
chrA02	Undefined	as_event	1237926	1238257	.	-	.	transcript_id "TCONS_00004402,TCONS_00004403"; gene_id "chrA02:1234710-1239631C"; flanks "1238257-,1237926^"; structure "1^3-,2^4-"; splice_chain "1238164^1238045-,1238162^1238043-"; sources "Undefined,Undefined"; NMorMRNA "null"; degree "4"; dimension "2_2";
chrA02	Undefined	as_event	1234710	1235184	.	-	.	transcript_id "TCONS_00004403,TCONS_00004402"; gene_id "chrA02:1234710-1239631C"; flanks "1235184-,1234710]"; structure "1^3-,2^4-"; splice_chain "1234964^1234806-,1234962^1234804-"; sources "Undefined,Undefined"; NMorMRNA "null"; degree "4"; dimension "2_2";
chrA02	Undefined	as_event	1281167	1281593	.	-	.	transcript_id "TCONS_00004407,TCONS_00004408"; gene_id "chrA02:1279208-1282405C"; flanks "1281593^,1281167^"; structure "1-,2-"; splice_chain "1281243-,1281238-"; sources "Undefined,Undefined"; NMorMRNA "null"; degree "4"; dimension "2_2";
chrA02	Undefined	as_event	1280404	1281050	.	-	.	transcript_id "TCONS_00004408,TCONS_00004407"; gene_id "chrA02:1279208-1282405C"; flanks "1281050-,1280404^"; structure "1^3-5^7-,2^4-6^8-"; splice_chain "1280996^1280849-1280769^1280493-,1280981^1280834-1280754^1280478-"; sources "Undefined,Undefined"; NMorMRNA "null"; degree "4"; dimension "2_2";
chrA02	Undefined	as_event	1332356	1332640	.	-	.	transcript_id "TCONS_00004414,TCONS_00004413"; gene_id "chrA02:1330663-1333574C"; flanks "1332640-,1332356^"; structure "0,1^2-"; splice_chain ",1332566^1332484-"; sources "Undefined,Undefined"; NMorMRNA "null"; degree "4"; dimension "2_2";
chrA02	Undefined	as_event	1443355	1443934	.	-	.	transcript_id "TCONS_00004420,TCONS_00004419"; gene_id "chrA02:1441922-1446508C"; flanks "1443934-,1443355^"; structure "1^3-,2^4-"; splice_chain "1443780^1443603-,1443778^1443601-"; sources "Undefined,Undefined"; NMorMRNA "null"; degree "4"; dimension "2_2";
chrA02	Undefined	as_event	1452880	1453062	.	-	.	transcript_id "TCONS_00004421,TCONS_00004422/TCONS_00004423"; gene_id "chrA02:1451300-1454136C"; flanks "1453062^,1452880^"; structure "1-,2-"; splice_chain "1452950-,1452948-"; sources "Undefined,Undefined"; NMorMRNA "null"; degree "4"; dimension "2_2";
chrA02	Undefined	as_event	1451895	1452185	.	-	.	transcript_id "TCONS_00004421,TCONS_00004422"; gene_id "chrA02:1451300-1454136C"; flanks "1452185-,1451895^"; structure "0,1^2-"; splice_chain ",1452063^1451976-"; sources "Undefined,Undefined"; NMorMRNA "null"; degree "4"; dimension "2_2";
chrA02	Undefined	as_event	1451711	1451976	.	-	.	transcript_id "TCONS_00004423,TCONS_00004422"; gene_id "chrA02:1451300-1454136C"; flanks "1451976-,1451711^"; structure "0,1^2-"; splice_chain ",1451895^1451757-"; sources "Undefined,Undefined"; NMorMRNA "null"; degree "4"; dimension "2_2";
chrA02	Undefined	as_event	1451711	1452185	.	-	.	transcript_id "TCONS_00004423,TCONS_00004422,TCONS_00004421"; gene_id "chrA02:1451300-1454136C"; flanks "1452185-,1451711^"; structure "1^2-,1^2-3^4-,3^4-"; splice_chain "1452063^1451976-,1452063^1451976-1451895^1451757-,1451895^1451757-"; sources "Undefined,Undefined,Undefined"; NMorMRNA "null"; degree "9"; dimension "3_3";
chrA02	Undefined	as_event	1558210	1558671	.	-	.	transcript_id "TCONS_00004433,TCONS_00004432"; gene_id "chrA02:1555437-1560001C"; flanks "1558671-,1558210^"; structure "0,1^2-"; splice_chain ",1558432^1558307-"; sources "Undefined,Undefined"; NMorMRNA "null"; degree "4"; dimension "2_2";
chrA02	Undefined	as_event	1578238	1578678	.	-	.	transcript_id "TCONS_00004435,TCONS_00004436"; gene_id "chrA02:1577365-1579070C"; flanks "1578678^,1578238^"; structure "1-,2-"; splice_chain "1578609-,1578587-"; sources "Undefined,Undefined"; NMorMRNA "null"; degree "4"; dimension "2_2";
chrA02	Undefined	as_event	1602489	1603728	.	-	.	transcript_id "TCONS_00004438,TCONS_00004439"; gene_id "chrA02:1602489-1604356C"; flanks "1603728-,1602489]"; structure "0,1^2-"; splice_chain ",1602883^1602802-"; sources "Undefined,Undefined"; NMorMRNA "null"; degree "4"; dimension "2_2";
chrA02	Undefined	as_event	1607537	1607699	.	-	.	transcript_id "TCONS_00004440,TCONS_00004441"; gene_id "chrA02:1607031-1610253C"; flanks "1607699^,1607537^"; structure "1-,2-"; splice_chain "1607600-,1607599-"; sources "Undefined,Undefined"; NMorMRNA "null"; degree "4"; dimension "2_2";
chrA02	Undefined	as_event	1797261	1797685	.	-	.	transcript_id "TCONS_00004447,TCONS_00004446"; gene_id "chrA02:1796284-1800051C"; flanks "1797685-,1797261^"; structure "0,1^2-"; splice_chain ",1797556^1797479-"; sources "Undefined,Undefined"; NMorMRNA "null"; degree "4"; dimension "2_2";
chrA02	Undefined	as_event	1804048	1804773	.	-	.	transcript_id "TCONS_00004448,TCONS_00004449"; gene_id "chrA02:1801903-1805972C"; flanks "1804773^,1804048^"; structure "1-,2-"; splice_chain "1804692-,1804673-"; sources "Undefined,Undefined"; NMorMRNA "null"; degree "4"; dimension "2_2";
chrA02	Undefined	as_event	1802755	1803129	.	-	.	transcript_id "TCONS_00004449,TCONS_00004448"; gene_id "chrA02:1801903-1805972C"; flanks "1803129-,1802755-"; structure "1^,2^"; splice_chain "1803048^,1803031^"; sources "Undefined,Undefined"; NMorMRNA "null"; degree "4"; dimension "2_2";
chrA02	Undefined	as_event	1801903	1802755	.	-	.	transcript_id "TCONS_00004448,TCONS_00004449"; gene_id "chrA02:1801903-1805972C"; flanks "1802755-,1801903]"; structure "1^3-,2^4-"; splice_chain "1802300^1802213-,1802290^1802203-"; sources "Undefined,Undefined"; NMorMRNA "null"; degree "4"; dimension "2_2";
chrA02	Undefined	as_event	1835403	1837295	.	-	.	transcript_id "TCONS_00004452,TCONS_00004454"; gene_id "chrA02:1829546-1837295C"; flanks "1837295[,1835403^"; structure "0,1^2-"; splice_chain ",1836607^1836519-"; sources "Undefined,Undefined"; NMorMRNA "null"; degree "4"; dimension "2_2";
chrA02	Undefined	as_event	1848112	1848534	.	-	.	transcript_id "TCONS_00004455,TCONS_00004456"; gene_id "chrA02:1845755-1848555C"; flanks "1848534[,1848112^"; structure "0,1^2-"; splice_chain ",1848294^1848205-"; sources "Undefined,Undefined"; NMorMRNA "null"; degree "4"; dimension "2_2";
chrA02	Undefined	as_event	1847900	1848112	.	-	.	transcript_id "TCONS_00004457,TCONS_00004455/TCONS_00004456"; gene_id "chrA02:1845755-1848555C"; flanks "1848112^,1847900^"; structure "1-,2-"; splice_chain "1847985-,1847978-"; sources "Undefined,Undefined"; NMorMRNA "null"; degree "4"; dimension "2_2";
chrA02	Undefined	as_event	1847672	1847900	.	-	.	transcript_id "TCONS_00004455/TCONS_00004457,TCONS_00004456"; gene_id "chrA02:1845755-1848555C"; flanks "1847900^,1847672^"; structure "1-,2-"; splice_chain "1847821-,1847814-"; sources "Undefined,Undefined"; NMorMRNA "null"; degree "4"; dimension "2_2";
chrA02	Undefined	as_event	1846880	1847452	.	-	.	transcript_id "TCONS_00004456,TCONS_00004455"; gene_id "chrA02:1845755-1848555C"; flanks "1847452^,1846880^"; structure "1-,2-3^4-"; splice_chain "1847380-,1847359-1847317^1847198-"; sources "Undefined,Undefined"; NMorMRNA "null"; degree "4"; dimension "2_2";
chrA02	Undefined	as_event	1846880	1847554	.	-	.	transcript_id "TCONS_00004456,TCONS_00004455,TCONS_00004457"; gene_id "chrA02:1845755-1848555C"; flanks "1847554-,1846880^"; structure "1^2-,1^3-4^5-,6^7-"; splice_chain "1847452^1847380-,1847452^1847359-1847317^1847198-,1847127^1847033-"; sources "Undefined,Undefined,Undefined"; NMorMRNA "null"; degree "9"; dimension "3_3";
chrA02	Undefined	as_event	1846684	1846880	.	-	.	transcript_id "TCONS_00004455/TCONS_00004457,TCONS_00004456"; gene_id "chrA02:1845755-1848555C"; flanks "1846880^,1846684^"; structure "1-,2-"; splice_chain "1846805-,1846793-"; sources "Undefined,Undefined"; NMorMRNA "null"; degree "4"; dimension "2_2";
chrA02	Undefined	as_event	1846424	1846684	.	-	.	transcript_id "TCONS_00004455,TCONS_00004456"; gene_id "chrA02:1845755-1848555C"; flanks "1846684^,1846424^"; structure "1-,2-"; splice_chain "1846606-,1846597-"; sources "Undefined,Undefined"; NMorMRNA "null"; degree "4"; dimension "2_2";
chrA02	Undefined	as_event	1846324	1846597	.	-	.	transcript_id "TCONS_00004457,TCONS_00004456"; gene_id "chrA02:1845755-1848555C"; flanks "1846597-,1846324^"; structure "0,1^2-"; splice_chain ",1846424^1846351-"; sources "Undefined,Undefined"; NMorMRNA "null"; degree "4"; dimension "2_2";
chrA02	Undefined	as_event	1846324	1846684	.	-	.	transcript_id "TCONS_00004455,TCONS_00004457,TCONS_00004456"; gene_id "chrA02:1845755-1848555C"; flanks "1846684^,1846324^"; structure "1-3^4-,2-,2-3^4-"; splice_chain "1846606-1846424^1846351-,1846597-,1846597-1846424^1846351-"; sources "Undefined,Undefined,Undefined"; NMorMRNA "null"; degree "9"; dimension "3_3";
chrA02	Undefined	as_event	1845755	1846253	.	-	.	transcript_id "TCONS_00004456/TCONS_00004457,TCONS_00004455"; gene_id "chrA02:1845755-1848555C"; flanks "1846253-,1845755]"; structure "0,1^2-"; splice_chain ",1846128^1846023-"; sources "Undefined,Undefined"; NMorMRNA "null"; degree "4"; dimension "2_2";
chrA02	Undefined	as_event	1895271	1895602	.	-	.	transcript_id "TCONS_00004461/TCONS_00004462,TCONS_00004460"; gene_id "chrA02:1894290-1897341C"; flanks "1895602-,1895271^"; structure "0,1^2-"; splice_chain ",1895450^1895386-"; sources "Undefined,Undefined"; NMorMRNA "null"; degree "4"; dimension "2_2";
chrA02	Undefined	as_event	1894290	1894596	.	-	.	transcript_id "TCONS_00004460/TCONS_00004461,TCONS_00004462"; gene_id "chrA02:1894290-1897341C"; flanks "1894596-,1894290]"; structure "0,1^2-"; splice_chain ",1894505^1894335-"; sources "Undefined,Undefined"; NMorMRNA "null"; degree "4"; dimension "2_2";
chrA02	Undefined	as_event	2001101	2001578	.	-	.	transcript_id "TCONS_00004471,TCONS_00004472"; gene_id "chrA02:1999705-2001578C"; flanks "2001578[,2001101^"; structure "0,1^2-"; splice_chain ",2001394^2001315-"; sources "Undefined,Undefined"; NMorMRNA "null"; degree "4"; dimension "2_2";
chrA02	Undefined	as_event	2157871	2158191	.	-	.	transcript_id "TCONS_00004488,TCONS_00004487"; gene_id "chrA02:2155013-2159599C"; flanks "2158191-,2157871^"; structure "0,1^2-"; splice_chain ",2158046^2157970-"; sources "Undefined,Undefined"; NMorMRNA "null"; degree "4"; dimension "2_2";
chrA02	Undefined	as_event	2211085	2212470	.	-	.	transcript_id "TCONS_00004491,TCONS_00004492/TCONS_00004493"; gene_id "chrA02:2210099-2212772C"; flanks "2212470^,2211085^"; structure "1-,2-"; splice_chain "2211139-,2211137-"; sources "Undefined,Undefined"; NMorMRNA "null"; degree "4"; dimension "2_2";
chrA02	Undefined	as_event	2210099	2210534	.	-	.	transcript_id "TCONS_00004491/TCONS_00004493,TCONS_00004492"; gene_id "chrA02:2210099-2212772C"; flanks "2210534-,2210099]"; structure "0,1^2-"; splice_chain ",2210326^2210274-"; sources "Undefined,Undefined"; NMorMRNA "null"; degree "4"; dimension "2_2";
chrA02	Undefined	as_event	2263569	2263740	.	-	.	transcript_id "TCONS_00004497,TCONS_00004498"; gene_id "chrA02:2260112-2264552C"; flanks "2263740^,2263569^"; structure "1-,2-"; splice_chain "2263654-,2263653-"; sources "Undefined,Undefined"; NMorMRNA "null"; degree "4"; dimension "2_2";
chrA02	Undefined	as_event	2315435	2316141	.	-	.	transcript_id "TCONS_00004504,TCONS_00004503"; gene_id "chrA02:2312631-2316598C"; flanks "2316141-,2315435^"; structure "0,1^2-3^4-"; splice_chain ",2315904^2315821-2315617^2315525-"; sources "Undefined,Undefined"; NMorMRNA "null"; degree "4"; dimension "2_2";
chrA02	Undefined	as_event	2411688	2411854	.	-	.	transcript_id "TCONS_00004507,TCONS_00004508"; gene_id "chrA02:2409968-2413768C"; flanks "2411854-,2411688^"; structure "0,1^2-"; splice_chain ",2411802^2411771-"; sources "Undefined,Undefined"; NMorMRNA "null"; degree "4"; dimension "2_2";
chrA02	Undefined	as_event	2410077	2410408	.	-	.	transcript_id "TCONS_00004507/TCONS_00004508,TCONS_00004506"; gene_id "chrA02:2409968-2413768C"; flanks "2410408-,2410077^"; structure "0,1^2-"; splice_chain ",2410263^2410181-"; sources "Undefined,Undefined"; NMorMRNA "null"; degree "4"; dimension "2_2";
chrA02	Undefined	as_event	2488957	2489177	.	-	.	transcript_id "TCONS_00004518/TCONS_00004519,TCONS_00004520"; gene_id "chrA02:2483647-2489752C"; flanks "2489177-,2488957^"; structure "0,1^2-"; splice_chain ",2489110^2489032-"; sources "Undefined,Undefined"; NMorMRNA "null"; degree "4"; dimension "2_2";
chrA02	Undefined	as_event	2487080	2487484	.	-	.	transcript_id "TCONS_00004518,TCONS_00004517/TCONS_00004519"; gene_id "chrA02:2483647-2489752C"; flanks "2487484^,2487080^"; structure "1-,2-"; splice_chain "2487134-,2487133-"; sources "Undefined,Undefined"; NMorMRNA "null"; degree "4"; dimension "2_2";
chrA02	Undefined	as_event	2484789	2484985	.	-	.	transcript_id "TCONS_00004517/TCONS_00004518,TCONS_00004519"; gene_id "chrA02:2483647-2489752C"; flanks "2484985-,2484789-"; structure "1^,2^"; splice_chain "2484913^,2484912^"; sources "Undefined,Undefined"; NMorMRNA "null"; degree "4"; dimension "2_2";
chrA02	Undefined	as_event	2497336	2497952	.	-	.	transcript_id "TCONS_00004522,TCONS_00004523"; gene_id "chrA02:2495277-2497952C"; flanks "2497952[,2497336^"; structure "1^3-,2^4-"; splice_chain "2497741^2497436-,2497731^2497426-"; sources "Undefined,Undefined"; NMorMRNA "null"; degree "4"; dimension "2_2";
chrA02	Undefined	as_event	2497022	2497174	.	-	.	transcript_id "TCONS_00004522,TCONS_00004523"; gene_id "chrA02:2495277-2497952C"; flanks "2497174^,2497022^"; structure "1-,2-"; splice_chain "2497100-,2497099-"; sources "Undefined,Undefined"; NMorMRNA "null"; degree "4"; dimension "2_2";
chrA02	Undefined	as_event	2599114	2599571	.	-	.	transcript_id "TCONS_00004536,TCONS_00004535"; gene_id "chrA02:2598878-2600246C"; flanks "2599571-,2599114^"; structure "0,1^2-"; splice_chain ",2599406^2599319-"; sources "Undefined,Undefined"; NMorMRNA "null"; degree "4"; dimension "2_2";
chrA02	Undefined	as_event	2735612	2736002	.	-	.	transcript_id "TCONS_00004542,TCONS_00004543"; gene_id "chrA02:2732255-2736418C"; flanks "2736002-,2735612^"; structure "0,1^2-"; splice_chain ",2735916^2735820-"; sources "Undefined,Undefined"; NMorMRNA "null"; degree "4"; dimension "2_2";
chrA02	Undefined	as_event	2732813	2733299	.	-	.	transcript_id "TCONS_00004542,TCONS_00004543"; gene_id "chrA02:2732255-2736418C"; flanks "2733299-,2732813^"; structure "1^3-,2^4-"; splice_chain "2733091^2732971-,2733090^2732970-"; sources "Undefined,Undefined"; NMorMRNA "null"; degree "4"; dimension "2_2";
chrA02	Undefined	as_event	2750723	2750878	.	-	.	transcript_id "TCONS_00004544,TCONS_00004545"; gene_id "chrA02:2749759-2752554C"; flanks "2750878^,2750723^"; structure "1-,2-"; splice_chain "2750809-,2750807-"; sources "Undefined,Undefined"; NMorMRNA "null"; degree "4"; dimension "2_2";
chrA02	Undefined	as_event	2750723	2751013	.	-	.	transcript_id "TCONS_00004546,TCONS_00004545"; gene_id "chrA02:2749759-2752554C"; flanks "2751013-,2750723^"; structure "0,1^2-"; splice_chain ",2750878^2750807-"; sources "Undefined,Undefined"; NMorMRNA "null"; degree "4"; dimension "2_2";
chrA02	Undefined	as_event	2750162	2750640	.	-	.	transcript_id "TCONS_00004545/TCONS_00004546,TCONS_00004544"; gene_id "chrA02:2749759-2752554C"; flanks "2750640-,2750162^"; structure "0,1^2-"; splice_chain ",2750366^2750286-"; sources "Undefined,Undefined"; NMorMRNA "null"; degree "4"; dimension "2_2";
chrA02	Undefined	as_event	2749759	2750162	.	-	.	transcript_id "TCONS_00004546,TCONS_00004544/TCONS_00004545"; gene_id "chrA02:2749759-2752554C"; flanks "2750162^,2749759]"; structure "1-,2-"; splice_chain "2749973-,2749967-"; sources "Undefined,Undefined"; NMorMRNA "null"; degree "4"; dimension "2_2";
chrA02	Undefined	as_event	2756272	2756480	.	-	.	transcript_id "TCONS_00004549,TCONS_00004548"; gene_id "chrA02:2755983-2757708C"; flanks "2756480-,2756272^"; structure "0,1^2-"; splice_chain ",2756414^2756343-"; sources "Undefined,Undefined"; NMorMRNA "null"; degree "4"; dimension "2_2";
chrA02	Undefined	as_event	2881888	2882634	.	-	.	transcript_id "TCONS_00004554,TCONS_00004553"; gene_id "chrA02:2881655-2885414C"; flanks "2882634-,2881888^"; structure "0,1^2-3^4-"; splice_chain ",2882294^2882217-2882109^2882037-"; sources "Undefined,Undefined"; NMorMRNA "null"; degree "4"; dimension "2_2";
chrA02	Undefined	as_event	2972389	2973118	.	-	.	transcript_id "TCONS_00004556/TCONS_00004557,TCONS_00004558/TCONS_00004559"; gene_id "chrA02:2969954-2973396C"; flanks "2973118^,2972389^"; structure "1-,2-"; splice_chain "2972883-,2972880-"; sources "Undefined,Undefined"; NMorMRNA "null"; degree "4"; dimension "2_2";
chrA02	Undefined	as_event	2970616	2970777	.	-	.	transcript_id "TCONS_00004555,TCONS_00004556/TCONS_00004557"; gene_id "chrA02:2969954-2973396C"; flanks "2970777^,2970616^"; structure "1-,2-"; splice_chain "2970691-,2970688-"; sources "Undefined,Undefined"; NMorMRNA "null"; degree "4"; dimension "2_2";
chrA02	Undefined	as_event	2970269	2970435	.	-	.	transcript_id "TCONS_00004557,TCONS_00004555"; gene_id "chrA02:2969954-2973396C"; flanks "2970435^,2970269^"; structure "1-,2-"; splice_chain "2970349-,2970348-"; sources "Undefined,Undefined"; NMorMRNA "null"; degree "4"; dimension "2_2";
chrA02	Undefined	as_event	2970186	2970348	.	-	.	transcript_id "TCONS_00004555,TCONS_00004556"; gene_id "chrA02:2969954-2973396C"; flanks "2970348-,2970186-"; structure "1^,2^"; splice_chain "2970269^,2970267^"; sources "Undefined,Undefined"; NMorMRNA "null"; degree "4"; dimension "2_2";
chrA02	Undefined	as_event	2970186	2970435	.	-	.	transcript_id "TCONS_00004557,TCONS_00004555,TCONS_00004556"; gene_id "chrA02:2969954-2973396C"; flanks "2970435^,2970186-"; structure "1-3^,2-3^,2-4^"; splice_chain "2970349-2970269^,2970348-2970269^,2970348-2970267^"; sources "Undefined,Undefined,Undefined"; NMorMRNA "null"; degree "9"; dimension "3_3";
chrA02	Undefined	as_event	3037692	3038190	.	-	.	transcript_id "TCONS_00004564,TCONS_00004563"; gene_id "chrA02:3037631-3043287C"; flanks "3038190-,3037692]"; structure "0,1^2-"; splice_chain ",3037926^3037822-"; sources "Undefined,Undefined"; NMorMRNA "null"; degree "4"; dimension "2_2";
chrA02	Undefined	as_event	3047414	3048314	.	-	.	transcript_id "TCONS_00004566,TCONS_00004565"; gene_id "chrA02:3047414-3049338C"; flanks "3048314^,3047414]"; structure "1-,2-"; splice_chain "3048228-,3048226-"; sources "Undefined,Undefined"; NMorMRNA "null"; degree "4"; dimension "2_2";
chrA02	Undefined	as_event	3137696	3137996	.	-	.	transcript_id "TCONS_00004571,TCONS_00004570"; gene_id "chrA02:3129861-3139399C"; flanks "3137996-,3137696^"; structure "1^3-,2^4-"; splice_chain "3137907^3137815-,3137887^3137795-"; sources "Undefined,Undefined"; NMorMRNA "null"; degree "4"; dimension "2_2";
chrA02	Undefined	as_event	3699939	3700178	.	-	.	transcript_id "TCONS_00004605,TCONS_00004606"; gene_id "chrA02:3697585-3700404C"; flanks "3700178-,3699939^"; structure "0,1^2-"; splice_chain ",3700129^3700056-"; sources "Undefined,Undefined"; NMorMRNA "null"; degree "4"; dimension "2_2";
chrA02	Undefined	as_event	3699371	3699862	.	-	.	transcript_id "TCONS_00004605,TCONS_00004606"; gene_id "chrA02:3697585-3700404C"; flanks "3699862-,3699371^"; structure "0,1^2-"; splice_chain ",3699777^3699697-"; sources "Undefined,Undefined"; NMorMRNA "null"; degree "4"; dimension "2_2";
chrA02	Undefined	as_event	3771835	3772091	.	-	.	transcript_id "TCONS_00004610,TCONS_00004609"; gene_id "chrA02:3771529-3773123C"; flanks "3772091-,3771835^"; structure "0,1^2-"; splice_chain ",3772032^3771937-"; sources "Undefined,Undefined"; NMorMRNA "null"; degree "4"; dimension "2_2";
chrA02	Undefined	as_event	3800730	3801430	.	-	.	transcript_id "TCONS_00004613,TCONS_00004614"; gene_id "chrA02:3799131-3802953C"; flanks "3801430-,3800730^"; structure "0,1^2-3^4-"; splice_chain ",3801333^3801246-3801159^3801080-"; sources "Undefined,Undefined"; NMorMRNA "null"; degree "4"; dimension "2_2";
chrA02	Undefined	as_event	3812727	3813172	.	-	.	transcript_id "TCONS_00004615,TCONS_00004617,TCONS_00004616"; gene_id "chrA02:3811508-3815350C"; flanks "3813172-,3812727^"; structure "0,1^3-,2^4-"; splice_chain ",3812920^3812838-,3812916^3812834-"; sources "Undefined,Undefined,Undefined"; NMorMRNA "null"; degree "9"; dimension "3_3";
chrA02	Undefined	as_event	4135620	4135871	.	-	.	transcript_id "TCONS_00004624/TCONS_00004626,TCONS_00004625"; gene_id "chrA02:4133250-4137820C"; flanks "4135871-,4135620-"; structure "1^,2^"; splice_chain "4135783^,4135781^"; sources "Undefined,Undefined"; NMorMRNA "null"; degree "4"; dimension "2_2";
chrA02	Undefined	as_event	4135248	4135410	.	-	.	transcript_id "TCONS_00004624/TCONS_00004626,TCONS_00004625"; gene_id "chrA02:4133250-4137820C"; flanks "4135410-,4135248-"; structure "1^,2^"; splice_chain "4135326^,4135325^"; sources "Undefined,Undefined"; NMorMRNA "null"; degree "4"; dimension "2_2";
chrA02	Undefined	as_event	4134157	4134419	.	-	.	transcript_id "TCONS_00004626,TCONS_00004624/TCONS_00004625"; gene_id "chrA02:4133250-4137820C"; flanks "4134419^,4134157^"; structure "1-,2-"; splice_chain "4134267-,4134266-"; sources "Undefined,Undefined"; NMorMRNA "null"; degree "4"; dimension "2_2";
chrA02	Undefined	as_event	4133850	4134056	.	-	.	transcript_id "TCONS_00004625/TCONS_00004626,TCONS_00004624"; gene_id "chrA02:4133250-4137820C"; flanks "4134056-,4133850-"; structure "1^,2^"; splice_chain "4133946^,4133944^"; sources "Undefined,Undefined"; NMorMRNA "null"; degree "4"; dimension "2_2";
chrA02	Undefined	as_event	4258792	4260061	.	-	.	transcript_id "TCONS_00004632,TCONS_00004631"; gene_id "chrA02:4257507-4260061C"; flanks "4260061[,4258792^"; structure "1^3-,2^4-"; splice_chain "4259648^4259121-,4259638^4259111-"; sources "Undefined,Undefined"; NMorMRNA "null"; degree "4"; dimension "2_2";
chrA02	Undefined	as_event	4258095	4258491	.	-	.	transcript_id "TCONS_00004632,TCONS_00004630/TCONS_00004631"; gene_id "chrA02:4257507-4260061C"; flanks "4258491-,4258095^"; structure "1^3-,2^4-"; splice_chain "4258365^4258228-,4258355^4258218-"; sources "Undefined,Undefined"; NMorMRNA "null"; degree "4"; dimension "2_2";
chrA02	Undefined	as_event	4414344	4414498	.	-	.	transcript_id "TCONS_00004636,TCONS_00004637"; gene_id "chrA02:4412978-4414524C"; flanks "4414498^,4414344^"; structure "1-,2-"; splice_chain "4414474-,4414471-"; sources "Undefined,Undefined"; NMorMRNA "null"; degree "4"; dimension "2_2";
chrA02	Undefined	as_event	4430642	4430960	.	-	.	transcript_id "TCONS_00004640,TCONS_00004639"; gene_id "chrA02:4428696-4432159C"; flanks "4430960-,4430642^"; structure "0,1^2-"; splice_chain ",4430883^4430801-"; sources "Undefined,Undefined"; NMorMRNA "null"; degree "4"; dimension "2_2";
chrA02	Undefined	as_event	4535465	4536750	.	-	.	transcript_id "TCONS_00004648,TCONS_00004649"; gene_id "chrA02:4534731-4536750C"; flanks "4536750[,4535465^"; structure "0,1^2-"; splice_chain ",4536082^4535552-"; sources "Undefined,Undefined"; NMorMRNA "null"; degree "4"; dimension "2_2";
chrA02	Undefined	as_event	4574560	4576019	.	-	.	transcript_id "TCONS_00004654,TCONS_00004655"; gene_id "chrA02:4574560-4576087C"; flanks "4576019^,4574560]"; structure "1-,2-"; splice_chain "4575491-,4575488-"; sources "Undefined,Undefined"; NMorMRNA "null"; degree "4"; dimension "2_2";
chrA02	Undefined	as_event	4601463	4601619	.	-	.	transcript_id "TCONS_00004657,TCONS_00004658"; gene_id "chrA02:4599005-4601787C"; flanks "4601619^,4601463^"; structure "1-,2-"; splice_chain "4601533-,4601530-"; sources "Undefined,Undefined"; NMorMRNA "null"; degree "4"; dimension "2_2";
chrA02	Undefined	as_event	4933978	4934922	.	-	.	transcript_id "TCONS_00004676,TCONS_00004674/TCONS_00004675"; gene_id "chrA02:4933978-4936871C"; flanks "4934922-,4933978]"; structure "0,1^2-"; splice_chain ",4934815^4934606-"; sources "Undefined,Undefined"; NMorMRNA "null"; degree "4"; dimension "2_2";
chrA02	Undefined	as_event	5205054	5205333	.	-	.	transcript_id "TCONS_00004691,TCONS_00004690"; gene_id "chrA02:5204941-5206796C"; flanks "5205333-,5205054^"; structure "0,1^2-"; splice_chain ",5205242^5205151-"; sources "Undefined,Undefined"; NMorMRNA "null"; degree "4"; dimension "2_2";
chrA02	Undefined	as_event	5388071	5388552	.	-	.	transcript_id "TCONS_00004702,TCONS_00004703"; gene_id "chrA02:5386954-5390342C"; flanks "5388552-,5388071^"; structure "0,1^2-"; splice_chain ",5388337^5388141-"; sources "Undefined,Undefined"; NMorMRNA "null"; degree "4"; dimension "2_2";
chrA02	Undefined	as_event	5499209	5500703	.	-	.	transcript_id "TCONS_00004705,TCONS_00004706"; gene_id "chrA02:5499209-5501077C"; flanks "5500703^,5499209]"; structure "1-,2-"; splice_chain "5499573-,5499572-"; sources "Undefined,Undefined"; NMorMRNA "null"; degree "4"; dimension "2_2";
chrA02	Undefined	as_event	5523338	5523529	.	-	.	transcript_id "TCONS_00004709,TCONS_00004710/TCONS_00004711"; gene_id "chrA02:5521663-5523820C"; flanks "5523529^,5523338^"; structure "1-,2-"; splice_chain "5523447-,5523445-"; sources "Undefined,Undefined"; NMorMRNA "null"; degree "4"; dimension "2_2";
chrA02	Undefined	as_event	5522862	5523255	.	-	.	transcript_id "TCONS_00004710,TCONS_00004709/TCONS_00004711"; gene_id "chrA02:5521663-5523820C"; flanks "5523255-,5522862^"; structure "1^3-,2^4-"; splice_chain "5523191^5523095-,5523190^5523094-"; sources "Undefined,Undefined"; NMorMRNA "null"; degree "4"; dimension "2_2";
chrA02	Undefined	as_event	5581776	5582196	.	-	.	transcript_id "TCONS_00004717,TCONS_00004716"; gene_id "chrA02:5581480-5584427C"; flanks "5582196-,5581776^"; structure "0,1^2-"; splice_chain ",5582035^5581975-"; sources "Undefined,Undefined"; NMorMRNA "null"; degree "4"; dimension "2_2";
chrA02	Undefined	as_event	6222152	6222383	.	-	.	transcript_id "TCONS_00004753,TCONS_00004754"; gene_id "chrA02:6220722-6224838C"; flanks "6222383-,6222152^"; structure "0,1^2-"; splice_chain ",6222343^6222238-"; sources "Undefined,Undefined"; NMorMRNA "null"; degree "4"; dimension "2_2";
chrA02	Undefined	as_event	6220722	6221194	.	-	.	transcript_id "TCONS_00004752/TCONS_00004754,TCONS_00004753"; gene_id "chrA02:6220722-6224838C"; flanks "6221194-,6220722]"; structure "0,1^2-"; splice_chain ",6221045^6220827-"; sources "Undefined,Undefined"; NMorMRNA "null"; degree "4"; dimension "2_2";
chrA02	Undefined	as_event	6239852	6240287	.	-	.	transcript_id "TCONS_00004757,TCONS_00004756"; gene_id "chrA02:6239852-6242439C"; flanks "6240287-,6239852]"; structure "0,1^2-"; splice_chain ",6240215^6240132-"; sources "Undefined,Undefined"; NMorMRNA "null"; degree "4"; dimension "2_2";
chrA02	Undefined	as_event	6330536	6330862	.	-	.	transcript_id "TCONS_00004765,TCONS_00004766"; gene_id "chrA02:6326435-6331234C"; flanks "6330862-,6330536^"; structure "0,1^2-"; splice_chain ",6330738^6330647-"; sources "Undefined,Undefined"; NMorMRNA "null"; degree "4"; dimension "2_2";
chrA02	Undefined	as_event	6857248	6858088	.	-	.	transcript_id "TCONS_00004790,TCONS_00004791,TCONS_00004789"; gene_id "chrA02:6857248-6860352C"; flanks "6858088-,6857248]"; structure "1^4-,2^5-,3^6-"; splice_chain "6857973^6857887-,6857964^6857878-,6857959^6857873-"; sources "Undefined,Undefined,Undefined"; NMorMRNA "null"; degree "9"; dimension "3_3";
chrA02	Undefined	as_event	6926386	6926693	.	-	.	transcript_id "TCONS_00004796,TCONS_00004795"; gene_id "chrA02:6926248-6927642C"; flanks "6926693-,6926386^"; structure "0,1^2-"; splice_chain ",6926565^6926474-"; sources "Undefined,Undefined"; NMorMRNA "null"; degree "4"; dimension "2_2";
chrA02	Undefined	as_event	6986758	6987029	.	-	.	transcript_id "TCONS_00004799,TCONS_00004800"; gene_id "chrA02:6980259-6996671C"; flanks "6987029-,6986758^"; structure "1^3-,2^4-"; splice_chain "6986950^6986873-,6986917^6986840-"; sources "Undefined,Undefined"; NMorMRNA "null"; degree "4"; dimension "2_2";
chrA02	Undefined	as_event	6983698	6984837	.	-	.	transcript_id "TCONS_00004800,TCONS_00004799"; gene_id "chrA02:6980259-6996671C"; flanks "6984837-,6983698^"; structure "1^2-3^5-8^10-,4^6-7^9-"; splice_chain "6984616^6984528-6984373^6984292-6984071^6983976-,6984370^6984289-6984072^6983977-"; sources "Undefined,Undefined"; NMorMRNA "null"; degree "4"; dimension "2_2";
chrA02	Undefined	as_event	7065750	7066021	.	-	.	transcript_id "TCONS_00004806,TCONS_00004807"; gene_id "chrA02:7065750-7067043C"; flanks "7066021-,7065750]"; structure "0,1^2-"; splice_chain ",7065925^7065816-"; sources "Undefined,Undefined"; NMorMRNA "null"; degree "4"; dimension "2_2";
chrA02	Undefined	as_event	7065750	7066271	.	-	.	transcript_id "TCONS_00004805,TCONS_00004806,TCONS_00004807"; gene_id "chrA02:7065750-7067043C"; flanks "7066271^,7065750]"; structure "1-,2-,2-3^4-"; splice_chain "7066022-,7066021-,7066021-7065925^7065816-"; sources "Undefined,Undefined,Undefined"; NMorMRNA "null"; degree "9"; dimension "3_3";
chrA02	Undefined	as_event	7444485	7444854	.	-	.	transcript_id "TCONS_00004821,TCONS_00004822"; gene_id "chrA02:7444065-7446146C"; flanks "7444854-,7444485^"; structure "0,1^2-"; splice_chain ",7444722^7444643-"; sources "Undefined,Undefined"; NMorMRNA "null"; degree "4"; dimension "2_2";
chrA02	Undefined	as_event	7604809	7605323	.	-	.	transcript_id "TCONS_00004828,TCONS_00004827"; gene_id "chrA02:7602905-7605542C"; flanks "7605323-,7604809^"; structure "0,1^2-"; splice_chain ",7605056^7604980-"; sources "Undefined,Undefined"; NMorMRNA "null"; degree "4"; dimension "2_2";
chrA02	Undefined	as_event	7603612	7604273	.	-	.	transcript_id "TCONS_00004827,TCONS_00004828"; gene_id "chrA02:7602905-7605542C"; flanks "7604273-,7603612-"; structure "1^,2^"; splice_chain "7604146^,7604145^"; sources "Undefined,Undefined"; NMorMRNA "null"; degree "4"; dimension "2_2";
chrA02	Undefined	as_event	7803676	7804103	.	-	.	transcript_id "TCONS_00004831,TCONS_00004832"; gene_id "chrA02:7801200-7805177C"; flanks "7804103-,7803676^"; structure "1^3-,2^4-"; splice_chain "7803856^7803782-,7803833^7803759-"; sources "Undefined,Undefined"; NMorMRNA "null"; degree "4"; dimension "2_2";
chrA02	Undefined	as_event	8297466	8297755	.	-	.	transcript_id "TCONS_00004844,TCONS_00004843"; gene_id "chrA02:8297466-8302930C"; flanks "8297755-,8297466]"; structure "0,1^2-"; splice_chain ",8297670^8297589-"; sources "Undefined,Undefined"; NMorMRNA "null"; degree "4"; dimension "2_2";
chrA02	Undefined	as_event	8448687	8449142	.	-	.	transcript_id "TCONS_00004848,TCONS_00004849"; gene_id "chrA02:8447454-8449142C"; flanks "8449142[,8448687^"; structure "1^3-,2^4-"; splice_chain "8448965^8448880-,8448946^8448861-"; sources "Undefined,Undefined"; NMorMRNA "null"; degree "4"; dimension "2_2";
chrA02	Undefined	as_event	8466196	8468930	.	-	.	transcript_id "TCONS_00004853,TCONS_00004852,TCONS_00004850"; gene_id "chrA02:8464680-8468930C"; flanks "8468930[,8466196^"; structure "1^4-,2^5-,3^6-"; splice_chain "8468659^8468197-,8468653^8468191-,8468650^8468188-"; sources "Undefined,Undefined,Undefined"; NMorMRNA "null"; degree "9"; dimension "3_3";
chrA02	Undefined	as_event	8465260	8465975	.	-	.	transcript_id "TCONS_00004852/TCONS_00004853,TCONS_00004851"; gene_id "chrA02:8464680-8468930C"; flanks "8465975-,8465260]"; structure "0,1^2-"; splice_chain ",8465702^8465629-"; sources "Undefined,Undefined"; NMorMRNA "null"; degree "4"; dimension "2_2";
chrA02	Undefined	as_event	8612075	8612727	.	-	.	transcript_id "TCONS_00004860/TCONS_00004862,TCONS_00004861"; gene_id "chrA02:8610914-8614105C"; flanks "8612727-,8612075^"; structure "0,1^2-"; splice_chain ",8612702^8612611-"; sources "Undefined,Undefined"; NMorMRNA "null"; degree "4"; dimension "2_2";
chrA02	Undefined	as_event	8707808	8708148	.	-	.	transcript_id "TCONS_00004865,TCONS_00004864"; gene_id "chrA02:8706801-8709772C"; flanks "8708148-,8707808^"; structure "0,1^2-"; splice_chain ",8708016^8707937-"; sources "Undefined,Undefined"; NMorMRNA "null"; degree "4"; dimension "2_2";
chrA02	Undefined	as_event	8782184	8782845	.	-	.	transcript_id "TCONS_00004869,TCONS_00004870"; gene_id "chrA02:8781878-8783484C"; flanks "8782845^,8782184-"; structure "0,1-2^"; splice_chain ",8782540-8782349^"; sources "Undefined,Undefined"; NMorMRNA "null"; degree "4"; dimension "2_2";
chrA02	Undefined	as_event	8781878	8783484	.	-	.	transcript_id "TCONS_00004868,TCONS_00004870,TCONS_00004869"; gene_id "chrA02:8781878-8783484C"; flanks "8783484[,8781878]"; structure "0,1^2-3^4-,1^4-"; splice_chain ",8782845^8782540-8782349^8782184-,8782845^8782184-"; sources "Undefined,Undefined,Undefined"; NMorMRNA "null"; degree "9"; dimension "3_3";
chrA02	Undefined	as_event	8886711	8886885	.	-	.	transcript_id "TCONS_00004874,TCONS_00004875"; gene_id "chrA02:8884167-8887554C"; flanks "8886885^,8886711^"; structure "1-,2-"; splice_chain "8886764-,8886741-"; sources "Undefined,Undefined"; NMorMRNA "null"; degree "4"; dimension "2_2";
chrA02	Undefined	as_event	9270514	9271113	.	-	.	transcript_id "TCONS_00004886,TCONS_00004887"; gene_id "chrA02:9270514-9272551C"; flanks "9271113-,9270514]"; structure "1^3-,2^4-"; splice_chain "9270973^9270851-,9270963^9270841-"; sources "Undefined,Undefined"; NMorMRNA "null"; degree "4"; dimension "2_2";
chrA02	Undefined	as_event	9490689	9491160	.	-	.	transcript_id "TCONS_00004894,TCONS_00004895/TCONS_00004896"; gene_id "chrA02:9490185-9493233C"; flanks "9491160-,9490689]"; structure "0,1^2-"; splice_chain ",9491037^9490949-"; sources "Undefined,Undefined"; NMorMRNA "null"; degree "4"; dimension "2_2";
chrA02	Undefined	as_event	9546351	9546580	.	-	.	transcript_id "TCONS_00004897,TCONS_00004898"; gene_id "chrA02:9545550-9546882C"; flanks "9546580^,9546351^"; structure "1-,2-"; splice_chain "9546501-,9546495-"; sources "Undefined,Undefined"; NMorMRNA "null"; degree "4"; dimension "2_2";
chrA02	Undefined	as_event	9545550	9545754	.	-	.	transcript_id "TCONS_00004899,TCONS_00004897"; gene_id "chrA02:9545550-9546882C"; flanks "9545754^,9545550]"; structure "1-,2-"; splice_chain "9545665-,9545655-"; sources "Undefined,Undefined"; NMorMRNA "null"; degree "4"; dimension "2_2";
chrA02	Undefined	as_event	9545550	9546263	.	-	.	transcript_id "TCONS_00004898,TCONS_00004899,TCONS_00004897"; gene_id "chrA02:9545550-9546882C"; flanks "9546263-,9545550]"; structure "1^2-,3^4-,3^5-"; splice_chain "9546189^9545929-,9545754^9545665-,9545754^9545655-"; sources "Undefined,Undefined,Undefined"; NMorMRNA "null"; degree "9"; dimension "3_3";
chrA02	Undefined	as_event	9708362	9708892	.	-	.	transcript_id "TCONS_00004904,TCONS_00004903"; gene_id "chrA02:9708362-9709009C"; flanks "9708892^,9708362]"; structure "1-,2-"; splice_chain "9708771-,9708759-"; sources "Undefined,Undefined"; NMorMRNA "null"; degree "4"; dimension "2_2";
chrA02	Undefined	as_event	9729456	9729905	.	-	.	transcript_id "TCONS_00004908,TCONS_00004909"; gene_id "chrA02:9727469-9730607C"; flanks "9729905-,9729456^"; structure "1^3-,2^4-"; splice_chain "9729701^9729616-,9729691^9729606-"; sources "Undefined,Undefined"; NMorMRNA "null"; degree "4"; dimension "2_2";
chrA02	Undefined	as_event	9910026	9910420	.	-	.	transcript_id "TCONS_00004918,TCONS_00004917"; gene_id "chrA02:9908035-9911739C"; flanks "9910420-,9910026^"; structure "0,1^2-"; splice_chain ",9910225^9910139-"; sources "Undefined,Undefined"; NMorMRNA "null"; degree "4"; dimension "2_2";
chrA02	Undefined	as_event	10244407	10244623	.	-	.	transcript_id "TCONS_00004925,TCONS_00004926"; gene_id "chrA02:10241454-10245296C"; flanks "10244623-,10244407^"; structure "0,1^2-"; splice_chain ",10244545^10244467-"; sources "Undefined,Undefined"; NMorMRNA "null"; degree "4"; dimension "2_2";
chrA02	Undefined	as_event	10243606	10243857	.	-	.	transcript_id "TCONS_00004926,TCONS_00004925"; gene_id "chrA02:10241454-10245296C"; flanks "10243857-,10243606^"; structure "0,1^2-"; splice_chain ",10243809^10243708-"; sources "Undefined,Undefined"; NMorMRNA "null"; degree "4"; dimension "2_2";
chrA02	Undefined	as_event	10242139	10242447	.	-	.	transcript_id "TCONS_00004926,TCONS_00004924/TCONS_00004925"; gene_id "chrA02:10241454-10245296C"; flanks "10242447-,10242139^"; structure "0,1^2-"; splice_chain ",10242300^10242231-"; sources "Undefined,Undefined"; NMorMRNA "null"; degree "4"; dimension "2_2";
chrA02	Undefined	as_event	10256131	10256620	.	-	.	transcript_id "TCONS_00004929,TCONS_00004928"; gene_id "chrA02:10254249-10257613C"; flanks "10256620-,10256131^"; structure "0,1^2-"; splice_chain ",10256306^10256226-"; sources "Undefined,Undefined"; NMorMRNA "null"; degree "4"; dimension "2_2";
chrA02	Undefined	as_event	10255850	10256053	.	-	.	transcript_id "TCONS_00004929,TCONS_00004928"; gene_id "chrA02:10254249-10257613C"; flanks "10256053-,10255850^"; structure "0,1^2-"; splice_chain ",10256008^10255929-"; sources "Undefined,Undefined"; NMorMRNA "null"; degree "4"; dimension "2_2";
chrA02	Undefined	as_event	10255279	10255580	.	-	.	transcript_id "TCONS_00004929,TCONS_00004928"; gene_id "chrA02:10254249-10257613C"; flanks "10255580-,10255279^"; structure "0,1^2-"; splice_chain ",10255496^10255433-"; sources "Undefined,Undefined"; NMorMRNA "null"; degree "4"; dimension "2_2";
chrA02	Undefined	as_event	10268592	10268871	.	-	.	transcript_id "TCONS_00004931,TCONS_00004930"; gene_id "chrA02:10268206-10270127C"; flanks "10268871-,10268592^"; structure "0,1^2-"; splice_chain ",10268732^10268654-"; sources "Undefined,Undefined"; NMorMRNA "null"; degree "4"; dimension "2_2";
chrA02	Undefined	as_event	10542762	10543189	.	-	.	transcript_id "TCONS_00004940,TCONS_00004939"; gene_id "chrA02:10541253-10544946C"; flanks "10543189-,10542762^"; structure "0,1^2-"; splice_chain ",10542896^10542816-"; sources "Undefined,Undefined"; NMorMRNA "null"; degree "4"; dimension "2_2";
chrA02	Undefined	as_event	10692031	10692284	.	-	.	transcript_id "TCONS_00004948,TCONS_00004949"; gene_id "chrA02:10691490-10692461C"; flanks "10692284^,10692031^"; structure "1-,2-"; splice_chain "10692129-,10692126-"; sources "Undefined,Undefined"; NMorMRNA "null"; degree "4"; dimension "2_2";
chrA02	Undefined	as_event	10840624	10841076	.	-	.	transcript_id "TCONS_00004952,TCONS_00004951"; gene_id "chrA02:10838672-10841380C"; flanks "10841076-,10840624^"; structure "0,1^2-"; splice_chain ",10840813^10840770-"; sources "Undefined,Undefined"; NMorMRNA "null"; degree "4"; dimension "2_2";
chrA02	Undefined	as_event	10840624	10841204	.	-	.	transcript_id "TCONS_00004953,TCONS_00004952,TCONS_00004951"; gene_id "chrA02:10838672-10841380C"; flanks "10841204^,10840624^"; structure "1-,2-,2-3^4-"; splice_chain "10841079-,10841076-,10841076-10840813^10840770-"; sources "Undefined,Undefined,Undefined"; NMorMRNA "null"; degree "9"; dimension "3_3";
chrA02	Undefined	as_event	10840231	10840388	.	-	.	transcript_id "TCONS_00004951/TCONS_00004953,TCONS_00004952"; gene_id "chrA02:10838672-10841380C"; flanks "10840388^,10840231^"; structure "1-,2-"; splice_chain "10840296-,10840277-"; sources "Undefined,Undefined"; NMorMRNA "null"; degree "4"; dimension "2_2";
chrA02	Undefined	as_event	10856791	10857300	.	-	.	transcript_id "TCONS_00004955,TCONS_00004954"; gene_id "chrA02:10852602-10857545C"; flanks "10857300-,10856791^"; structure "1^3-,2^4-"; splice_chain "10857025^10856871-,10857023^10856869-"; sources "Undefined,Undefined"; NMorMRNA "null"; degree "4"; dimension "2_2";
chrA02	Undefined	as_event	10867613	10867748	.	-	.	transcript_id "TCONS_00004957,TCONS_00004958"; gene_id "chrA02:10867239-10868738C"; flanks "10867748^,10867613^"; structure "1-,2-"; splice_chain "10867713-,10867711-"; sources "Undefined,Undefined"; NMorMRNA "null"; degree "4"; dimension "2_2";
chrA02	Undefined	as_event	10867613	10868194	.	-	.	transcript_id "TCONS_00004956,TCONS_00004957,TCONS_00004958"; gene_id "chrA02:10867239-10868738C"; flanks "10868194-,10867613^"; structure "0,1^2-,1^3-"; splice_chain ",10867748^10867713-,10867748^10867711-"; sources "Undefined,Undefined,Undefined"; NMorMRNA "null"; degree "9"; dimension "3_3";
chrA02	Undefined	as_event	11134587	11135114	.	-	.	transcript_id "TCONS_00004969,TCONS_00004968"; gene_id "chrA02:11134587-11137461C"; flanks "11135114-,11134587]"; structure "1^3-,2^4-"; splice_chain "11135012^11134924-,11135002^11134914-"; sources "Undefined,Undefined"; NMorMRNA "null"; degree "4"; dimension "2_2";
chrA02	Undefined	as_event	11227313	11227612	.	-	.	transcript_id "TCONS_00004979,TCONS_00004980"; gene_id "chrA02:11225664-11229797C"; flanks "11227612-,11227313^"; structure "1^3-,2^4-"; splice_chain "11227539^11227464-,11227529^11227454-"; sources "Undefined,Undefined"; NMorMRNA "null"; degree "4"; dimension "2_2";
chrA02	Undefined	as_event	11583889	11584989	.	-	.	transcript_id "TCONS_00004986,TCONS_00004987"; gene_id "chrA02:11583277-11585281C"; flanks "11584989^,11583889^"; structure "1-,2-"; splice_chain "11584654-,11584652-"; sources "Undefined,Undefined"; NMorMRNA "null"; degree "4"; dimension "2_2";
chrA02	Undefined	as_event	11916901	11918126	.	-	.	transcript_id "TCONS_00004995,TCONS_00004996"; gene_id "chrA02:11916273-11918126C"; flanks "11918126[,11916901-"; structure "1^,2^"; splice_chain "11917065^,11917008^"; sources "Undefined,Undefined"; NMorMRNA "null"; degree "4"; dimension "2_2";
chrA02	Undefined	as_event	11916482	11916750	.	-	.	transcript_id "TCONS_00004994,TCONS_00004995"; gene_id "chrA02:11916273-11918126C"; flanks "11916750-,11916482-"; structure "1^,2^"; splice_chain "11916669^,11916628^"; sources "Undefined,Undefined"; NMorMRNA "null"; degree "4"; dimension "2_2";
chrA02	Undefined	as_event	11916273	11916750	.	-	.	transcript_id "TCONS_00004996,TCONS_00004994,TCONS_00004995"; gene_id "chrA02:11916273-11918126C"; flanks "11916750-,11916273]"; structure "0,1^3-,2^3-"; splice_chain ",11916669^11916482-,11916628^11916482-"; sources "Undefined,Undefined,Undefined"; NMorMRNA "null"; degree "9"; dimension "3_3";
chrA02	Undefined	as_event	11922402	11924293	.	-	.	transcript_id "TCONS_00005001,TCONS_00005000"; gene_id "chrA02:11922402-11924293C"; flanks "11924293[,11922402]"; structure "1^2-,3^4-"; splice_chain "11922998^11922924-,11922650^11922569-"; sources "Undefined,Undefined"; NMorMRNA "null"; degree "4"; dimension "2_2";
chrA02	Undefined	as_event	11961672	11962555	.	-	.	transcript_id "TCONS_00005006,TCONS_00005005"; gene_id "chrA02:11961210-11963656C"; flanks "11962555-,11961672^"; structure "0,1^2-"; splice_chain ",11961899^11961830-"; sources "Undefined,Undefined"; NMorMRNA "null"; degree "4"; dimension "2_2";
chrA02	Undefined	as_event	12106748	12107200	.	-	.	transcript_id "TCONS_00005012,TCONS_00005013"; gene_id "chrA02:12106748-12107864C"; flanks "12107200-,12106748]"; structure "0,1^2-"; splice_chain ",12107086^12106996-"; sources "Undefined,Undefined"; NMorMRNA "null"; degree "4"; dimension "2_2";
chrA02	Undefined	as_event	12296536	12296791	.	-	.	transcript_id "TCONS_00005026/TCONS_00005027,TCONS_00005028"; gene_id "chrA02:12292945-12297952C"; flanks "12296791^,12296536^"; structure "1-,2-"; splice_chain "12296698-,12296687-"; sources "Undefined,Undefined"; NMorMRNA "null"; degree "4"; dimension "2_2";
chrA02	Undefined	as_event	12525056	12525264	.	-	.	transcript_id "TCONS_00005040,TCONS_00005041"; gene_id "chrA02:12511441-12526481C"; flanks "12525264^,12525056^"; structure "1-,2-"; splice_chain "12525184-,12525182-"; sources "Undefined,Undefined"; NMorMRNA "null"; degree "4"; dimension "2_2";
chrA02	Undefined	as_event	12523879	12524239	.	-	.	transcript_id "TCONS_00005040,TCONS_00005041"; gene_id "chrA02:12511441-12526481C"; flanks "12524239-,12523879^"; structure "0,1^2-"; splice_chain ",12524053^12523956-"; sources "Undefined,Undefined"; NMorMRNA "null"; degree "4"; dimension "2_2";
chrA02	Undefined	as_event	12517562	12518032	.	-	.	transcript_id "TCONS_00005041,TCONS_00005040"; gene_id "chrA02:12511441-12526481C"; flanks "12518032^,12517562^"; structure "1-,2-"; splice_chain "12517673-,12517672-"; sources "Undefined,Undefined"; NMorMRNA "null"; degree "4"; dimension "2_2";
chrA02	Undefined	as_event	12517416	12517562	.	-	.	transcript_id "TCONS_00005039,TCONS_00005040/TCONS_00005041"; gene_id "chrA02:12511441-12526481C"; flanks "12517562^,12517416^"; structure "1-,2-"; splice_chain "12517486-,12517485-"; sources "Undefined,Undefined"; NMorMRNA "null"; degree "4"; dimension "2_2";
chrA02	Undefined	as_event	12933668	12934053	.	-	.	transcript_id "TCONS_00005049,TCONS_00005050"; gene_id "chrA02:12932970-12935035C"; flanks "12934053-,12933668^"; structure "0,1^2-3^4-"; splice_chain ",12934007^12933917-12933775^12933720-"; sources "Undefined,Undefined"; NMorMRNA "null"; degree "4"; dimension "2_2";
chrA02	Undefined	as_event	12943047	12943221	.	-	.	transcript_id "TCONS_00005053,TCONS_00005054"; gene_id "chrA02:12940764-12946989C"; flanks "12943221^,12943047^"; structure "1-,2-"; splice_chain "12943137-,12943136-"; sources "Undefined,Undefined"; NMorMRNA "null"; degree "4"; dimension "2_2";
chrA02	Undefined	as_event	12942074	12942607	.	-	.	transcript_id "TCONS_00005053,TCONS_00005054"; gene_id "chrA02:12940764-12946989C"; flanks "12942607-,12942074^"; structure "0,1^2-3^4-"; splice_chain ",12942538^12942451-12942272^12942196-"; sources "Undefined,Undefined"; NMorMRNA "null"; degree "4"; dimension "2_2";
chrA02	Undefined	as_event	13201177	13201337	.	-	.	transcript_id "TCONS_00005061,TCONS_00005063"; gene_id "chrA02:13197351-13201926C"; flanks "13201337^,13201177^"; structure "1-,2-"; splice_chain "13201259-,13201256-"; sources "Undefined,Undefined"; NMorMRNA "null"; degree "4"; dimension "2_2";
chrA02	Undefined	as_event	13200564	13200816	.	-	.	transcript_id "TCONS_00005061,TCONS_00005063"; gene_id "chrA02:13197351-13201926C"; flanks "13200816-,13200564^"; structure "0,1^2-"; splice_chain ",13200717^13200633-"; sources "Undefined,Undefined"; NMorMRNA "null"; degree "4"; dimension "2_2";
chrA02	Undefined	as_event	13199220	13199668	.	-	.	transcript_id "TCONS_00005061,TCONS_00005063"; gene_id "chrA02:13197351-13201926C"; flanks "13199668-,13199220^"; structure "0,1^2-"; splice_chain ",13199503^13199421-"; sources "Undefined,Undefined"; NMorMRNA "null"; degree "4"; dimension "2_2";
chrA02	Undefined	as_event	13198243	13198819	.	-	.	transcript_id "TCONS_00005061,TCONS_00005062"; gene_id "chrA02:13197351-13201926C"; flanks "13198819-,13198243^"; structure "0,1^2-3^4-"; splice_chain ",13198581^13198503-13198419^13198341-"; sources "Undefined,Undefined"; NMorMRNA "null"; degree "4"; dimension "2_2";
chrA02	Undefined	as_event	13334227	13334576	.	-	.	transcript_id "TCONS_00005069,TCONS_00005068"; gene_id "chrA02:13333548-13336914C"; flanks "13334576-,13334227^"; structure "1^2-,3^4-"; splice_chain "13334514^13334415-,13334356^13334260-"; sources "Undefined,Undefined"; NMorMRNA "null"; degree "4"; dimension "2_2";
chrA02	Undefined	as_event	13589629	13590205	.	-	.	transcript_id "TCONS_00005073,TCONS_00005074"; gene_id "chrA02:13589629-13591529C"; flanks "13590205-,13589629]"; structure "0,1^2-"; splice_chain ",13590139^13589920-"; sources "Undefined,Undefined"; NMorMRNA "null"; degree "4"; dimension "2_2";
chrA02	Undefined	as_event	13883322	13883607	.	-	.	transcript_id "TCONS_00005078,TCONS_00005077"; gene_id "chrA02:13882451-13884687C"; flanks "13883607-,13883322^"; structure "0,1^2-"; splice_chain ",13883540^13883453-"; sources "Undefined,Undefined"; NMorMRNA "null"; degree "4"; dimension "2_2";
chrA02	Undefined	as_event	13923231	13923614	.	-	.	transcript_id "TCONS_00005082,TCONS_00005080/TCONS_00005081"; gene_id "chrA02:13921638-13924178C"; flanks "13923614-,13923231^"; structure "0,1^2-"; splice_chain ",13923517^13923442-"; sources "Undefined,Undefined"; NMorMRNA "null"; degree "4"; dimension "2_2";
chrA02	Undefined	as_event	13922052	13922813	.	-	.	transcript_id "TCONS_00005082,TCONS_00005080"; gene_id "chrA02:13921638-13924178C"; flanks "13922813-,13922052^"; structure "1^2-,3^4-"; splice_chain "13922737^13922676-,13922415^13922108-"; sources "Undefined,Undefined"; NMorMRNA "null"; degree "4"; dimension "2_2";
chrA02	Undefined	as_event	13921914	13922813	.	-	.	transcript_id "TCONS_00005082,TCONS_00005081,TCONS_00005080"; gene_id "chrA02:13921638-13924178C"; flanks "13922813-,13921914^"; structure "1^2-8^10-,3^5-7^9-,4^6-8^10-"; splice_chain "13922737^13922676-13922052^13921966-,13922416^13922109-13922053^13921967-,13922415^13922108-13922052^13921966-"; sources "Undefined,Undefined,Undefined"; NMorMRNA "null"; degree "9"; dimension "3_3";
chrA02	Undefined	as_event	14015351	14015545	.	-	.	transcript_id "TCONS_00005085,TCONS_00005086"; gene_id "chrA02:14013770-14016499C"; flanks "14015545^,14015351^"; structure "1-,2-"; splice_chain "14015473-,14015472-"; sources "Undefined,Undefined"; NMorMRNA "null"; degree "4"; dimension "2_2";
chrA02	Undefined	as_event	14015046	14015472	.	-	.	transcript_id "TCONS_00005084,TCONS_00005086"; gene_id "chrA02:14013770-14016499C"; flanks "14015472-,14015046^"; structure "1^3-,2^4-"; splice_chain "14015366^14015253-,14015351^14015238-"; sources "Undefined,Undefined"; NMorMRNA "null"; degree "4"; dimension "2_2";
chrA02	Undefined	as_event	14015046	14015545	.	-	.	transcript_id "TCONS_00005085,TCONS_00005084,TCONS_00005086"; gene_id "chrA02:14013770-14016499C"; flanks "14015545^,14015046^"; structure "1-4^6-,2-3^5-,2-4^6-"; splice_chain "14015473-14015351^14015238-,14015472-14015366^14015253-,14015472-14015351^14015238-"; sources "Undefined,Undefined,Undefined"; NMorMRNA "null"; degree "9"; dimension "3_3";
chrA02	Undefined	as_event	14014163	14014466	.	-	.	transcript_id "TCONS_00005084,TCONS_00005085/TCONS_00005086"; gene_id "chrA02:14013770-14016499C"; flanks "14014466-,14014163^"; structure "0,1^2-"; splice_chain ",14014323^14014219-"; sources "Undefined,Undefined"; NMorMRNA "null"; degree "4"; dimension "2_2";
chrA02	Undefined	as_event	14217532	14217980	.	-	.	transcript_id "TCONS_00005092,TCONS_00005091"; gene_id "chrA02:14215524-14219153C"; flanks "14217980^,14217532^"; structure "1-,2-"; splice_chain "14217892-,14217889-"; sources "Undefined,Undefined"; NMorMRNA "null"; degree "4"; dimension "2_2";
chrA02	Undefined	as_event	14229135	14229486	.	-	.	transcript_id "TCONS_00005093,TCONS_00005094"; gene_id "chrA02:14228120-14229486C"; flanks "14229486[,14229135^"; structure "0,1^2-"; splice_chain ",14229323^14229235-"; sources "Undefined,Undefined"; NMorMRNA "null"; degree "4"; dimension "2_2";
chrA02	Undefined	as_event	14649320	14649904	.	-	.	transcript_id "TCONS_00005099,TCONS_00005100"; gene_id "chrA02:14649320-14650322C"; flanks "14649904-,14649320]"; structure "0,1^2-"; splice_chain ",14649823^14649669-"; sources "Undefined,Undefined"; NMorMRNA "null"; degree "4"; dimension "2_2";
chrA02	Undefined	as_event	14664211	14664548	.	-	.	transcript_id "TCONS_00005102,TCONS_00005101"; gene_id "chrA02:14662020-14665301C"; flanks "14664548-,14664211^"; structure "0,1^2-"; splice_chain ",14664400^14664306-"; sources "Undefined,Undefined"; NMorMRNA "null"; degree "4"; dimension "2_2";
chrA02	Undefined	as_event	15041674	15042056	.	-	.	transcript_id "TCONS_00005111,TCONS_00005112"; gene_id "chrA02:15040476-15042712C"; flanks "15042056-,15041674^"; structure "0,1^2-"; splice_chain ",15041910^15041888-"; sources "Undefined,Undefined"; NMorMRNA "null"; degree "4"; dimension "2_2";
chrA02	Undefined	as_event	15115712	15116895	.	-	.	transcript_id "TCONS_00005113,TCONS_00005114"; gene_id "chrA02:15114729-15117545C"; flanks "15116895-,15115712^"; structure "0,1^2-3^4-"; splice_chain ",15116293^15116234-15116007^15115912-"; sources "Undefined,Undefined"; NMorMRNA "null"; degree "4"; dimension "2_2";
chrA02	Undefined	as_event	15180924	15182259	.	-	.	transcript_id "TCONS_00005117,TCONS_00005116"; gene_id "chrA02:15180924-15182773C"; flanks "15182259-,15180924]"; structure "0,1^2-"; splice_chain ",15181990^15181917-"; sources "Undefined,Undefined"; NMorMRNA "null"; degree "4"; dimension "2_2";
chrA02	Undefined	as_event	16764802	16765033	.	-	.	transcript_id "TCONS_00005133,TCONS_00005134"; gene_id "chrA02:16762758-16765263C"; flanks "16765033-,16764802^"; structure "0,1^2-"; splice_chain ",16764966^16764874-"; sources "Undefined,Undefined"; NMorMRNA "null"; degree "4"; dimension "2_2";
chrA02	Undefined	as_event	16766614	16766811	.	-	.	transcript_id "TCONS_00005135,TCONS_00005136"; gene_id "chrA02:16765373-16767769C"; flanks "16766811^,16766614^"; structure "1-,2-"; splice_chain "16766713-,16766708-"; sources "Undefined,Undefined"; NMorMRNA "null"; degree "4"; dimension "2_2";
chrA02	Undefined	as_event	17030300	17030905	.	-	.	transcript_id "TCONS_00005138,TCONS_00005139"; gene_id "chrA02:17027941-17031150C"; flanks "17030905^,17030300^"; structure "1-,2-"; splice_chain "17030537-,17030534-"; sources "Undefined,Undefined"; NMorMRNA "null"; degree "4"; dimension "2_2";
chrA02	Undefined	as_event	18074836	18075163	.	-	.	transcript_id "TCONS_00005159,TCONS_00005160"; gene_id "chrA02:18073552-18075530C"; flanks "18075163-,18074836^"; structure "0,1^2-"; splice_chain ",18075070^18074975-"; sources "Undefined,Undefined"; NMorMRNA "null"; degree "4"; dimension "2_2";
chrA02	Undefined	as_event	18073996	18074457	.	-	.	transcript_id "TCONS_00005159,TCONS_00005160"; gene_id "chrA02:18073552-18075530C"; flanks "18074457-,18073996^"; structure "1^3-,2^4-"; splice_chain "18074179^18074098-,18074177^18074096-"; sources "Undefined,Undefined"; NMorMRNA "null"; degree "4"; dimension "2_2";
chrA02	Undefined	as_event	18317629	18317817	.	-	.	transcript_id "TCONS_00005163,TCONS_00005164"; gene_id "chrA02:18316771-18318666C"; flanks "18317817^,18317629^"; structure "1-,2-"; splice_chain "18317738-,18317723-"; sources "Undefined,Undefined"; NMorMRNA "null"; degree "4"; dimension "2_2";
chrA02	Undefined	as_event	18428271	18428543	.	-	.	transcript_id "TCONS_00005170,TCONS_00005172"; gene_id "chrA02:18427598-18429487C"; flanks "18428543-,18428271^"; structure "0,1^2-"; splice_chain ",18428478^18428403-"; sources "Undefined,Undefined"; NMorMRNA "null"; degree "4"; dimension "2_2";
chrA02	Undefined	as_event	18428271	18428889	.	-	.	transcript_id "TCONS_00005171,TCONS_00005170,TCONS_00005172"; gene_id "chrA02:18427598-18429487C"; flanks "18428889-,18428271^"; structure "1^3-5^7-,2^4-,2^4-6^8-"; splice_chain "18428645^18428545-18428480^18428405-,18428643^18428543-,18428643^18428543-18428478^18428403-"; sources "Undefined,Undefined,Undefined"; NMorMRNA "null"; degree "9"; dimension "3_3";
chrA02	Undefined	as_event	18741148	18741970	.	-	.	transcript_id "TCONS_00005176,TCONS_00005175"; gene_id "chrA02:18739839-18741970C"; flanks "18741970[,18741148^"; structure "1^4-,2^3-"; splice_chain "18741904^18741226-,18741866^18741231-"; sources "Undefined,Undefined"; NMorMRNA "null"; degree "4"; dimension "2_2";
chrA02	Undefined	as_event	18786400	18786748	.	-	.	transcript_id "TCONS_00005182,TCONS_00005181"; gene_id "chrA02:18785162-18788215C"; flanks "18786748-,18786400^"; structure "1^2-4^6-,3^5-"; splice_chain "18786698^18786622-18786588^18786508-,18786598^18786518-"; sources "Undefined,Undefined"; NMorMRNA "null"; degree "4"; dimension "2_2";
chrA02	Undefined	as_event	18830097	18830246	.	-	.	transcript_id "TCONS_00005184,TCONS_00005185"; gene_id "chrA02:18829315-18831088C"; flanks "18830246^,18830097^"; structure "1-,2-"; splice_chain "18830152-,18830150-"; sources "Undefined,Undefined"; NMorMRNA "null"; degree "4"; dimension "2_2";
chrA02	Undefined	as_event	18829438	18829697	.	-	.	transcript_id "TCONS_00005184,TCONS_00005185"; gene_id "chrA02:18829315-18831088C"; flanks "18829697-,18829438^"; structure "0,1^2-"; splice_chain ",18829596^18829518-"; sources "Undefined,Undefined"; NMorMRNA "null"; degree "4"; dimension "2_2";
chrA02	Undefined	as_event	18895699	18896005	.	-	.	transcript_id "TCONS_00005188,TCONS_00005187"; gene_id "chrA02:18895699-18898180C"; flanks "18896005-,18895699]"; structure "0,1^2-"; splice_chain ",18895978^18895911-"; sources "Undefined,Undefined"; NMorMRNA "null"; degree "4"; dimension "2_2";
chrA02	Undefined	as_event	19040865	19041379	.	-	.	transcript_id "TCONS_00005196,TCONS_00005195"; gene_id "chrA02:19039256-19041379C"; flanks "19041379[,19040865^"; structure "0,1^2-"; splice_chain ",19041127^19040988-"; sources "Undefined,Undefined"; NMorMRNA "null"; degree "4"; dimension "2_2";
chrA02	Undefined	as_event	19039842	19041127	.	-	.	transcript_id "TCONS_00005195,TCONS_00005194"; gene_id "chrA02:19039256-19041379C"; flanks "19041127^,19039842^"; structure "1-3^4-,2-5^6-"; splice_chain "19040988-19040865^19040767-,19040948-19040100^19039961-"; sources "Undefined,Undefined"; NMorMRNA "null"; degree "4"; dimension "2_2";
chrA02	Undefined	as_event	19212191	19212951	.	-	.	transcript_id "TCONS_00005198,TCONS_00005199"; gene_id "chrA02:19212191-19214951C"; flanks "19212951-,19212191]"; structure "0,1^2-"; splice_chain ",19212899^19212767-"; sources "Undefined,Undefined"; NMorMRNA "null"; degree "4"; dimension "2_2";
chrA02	Undefined	as_event	19299973	19300110	.	-	.	transcript_id "TCONS_00005201,TCONS_00005200"; gene_id "chrA02:19299034-19300461C"; flanks "19300110^,19299973^"; structure "1-,2-"; splice_chain "19300032-,19300031-"; sources "Undefined,Undefined"; NMorMRNA "null"; degree "4"; dimension "2_2";
chrA02	Undefined	as_event	19299879	19300234	.	-	.	transcript_id "TCONS_00005203,TCONS_00005202"; gene_id "chrA02:19299034-19300461C"; flanks "19300234^,19299879-"; structure "0,1-2^"; splice_chain ",19300031-19299973^"; sources "Undefined,Undefined"; NMorMRNA "null"; degree "4"; dimension "2_2";
chrA02	Undefined	as_event	19518412	19518621	.	-	.	transcript_id "TCONS_00005211,TCONS_00005212"; gene_id "chrA02:19517702-19521389C"; flanks "19518621-,19518412^"; structure "0,1^2-"; splice_chain ",19518553^19518480-"; sources "Undefined,Undefined"; NMorMRNA "null"; degree "4"; dimension "2_2";
chrA02	Undefined	as_event	19571774	19571966	.	-	.	transcript_id "TCONS_00005214,TCONS_00005213"; gene_id "chrA02:19570913-19572885C"; flanks "19571966^,19571774^"; structure "1-,2-"; splice_chain "19571857-,19571856-"; sources "Undefined,Undefined"; NMorMRNA "null"; degree "4"; dimension "2_2";
chrA02	Undefined	as_event	19638431	19638692	.	-	.	transcript_id "TCONS_00005219,TCONS_00005220"; gene_id "chrA02:19633686-19639807C"; flanks "19638692-,19638431^"; structure "0,1^2-"; splice_chain ",19638594^19638495-"; sources "Undefined,Undefined"; NMorMRNA "null"; degree "4"; dimension "2_2";
chrA02	Undefined	as_event	19637719	19638000	.	-	.	transcript_id "TCONS_00005219,TCONS_00005220"; gene_id "chrA02:19633686-19639807C"; flanks "19638000-,19637719^"; structure "0,1^2-"; splice_chain ",19637901^19637794-"; sources "Undefined,Undefined"; NMorMRNA "null"; degree "4"; dimension "2_2";
chrA02	Undefined	as_event	19658689	19658985	.	-	.	transcript_id "TCONS_00005222,TCONS_00005223"; gene_id "chrA02:19657870-19660676C"; flanks "19658985-,19658689-"; structure "1^,2^"; splice_chain "19658774^,19658769^"; sources "Undefined,Undefined"; NMorMRNA "null"; degree "4"; dimension "2_2";
chrA02	Undefined	as_event	19658433	19658985	.	-	.	transcript_id "TCONS_00005221,TCONS_00005222"; gene_id "chrA02:19657870-19660676C"; flanks "19658985-,19658433^"; structure "0,1^2-"; splice_chain ",19658774^19658689-"; sources "Undefined,Undefined"; NMorMRNA "null"; degree "4"; dimension "2_2";
chrA02	Undefined	as_event	19700087	19700748	.	-	.	transcript_id "TCONS_00005226,TCONS_00005225"; gene_id "chrA02:19699911-19703316C"; flanks "19700748-,19700087^"; structure "0,1^2-"; splice_chain ",19700449^19700374-"; sources "Undefined,Undefined"; NMorMRNA "null"; degree "4"; dimension "2_2";
chrA02	Undefined	as_event	19808053	19808314	.	-	.	transcript_id "TCONS_00005230,TCONS_00005229"; gene_id "chrA02:19805555-19809186C"; flanks "19808314-,19808053^"; structure "1^3-,2^4-"; splice_chain "19808252^19808127-,19808245^19808120-"; sources "Undefined,Undefined"; NMorMRNA "null"; degree "4"; dimension "2_2";
chrA02	Undefined	as_event	19807871	19808120	.	-	.	transcript_id "TCONS_00005228,TCONS_00005229"; gene_id "chrA02:19805555-19809186C"; flanks "19808120-,19807871^"; structure "0,1^2-"; splice_chain ",19808053^19807959-"; sources "Undefined,Undefined"; NMorMRNA "null"; degree "4"; dimension "2_2";
chrA02	Undefined	as_event	19807871	19808314	.	-	.	transcript_id "TCONS_00005230,TCONS_00005228,TCONS_00005229"; gene_id "chrA02:19805555-19809186C"; flanks "19808314-,19807871^"; structure "1^3-5^6-,2^4-,2^4-5^6-"; splice_chain "19808252^19808127-19808053^19807959-,19808245^19808120-,19808245^19808120-19808053^19807959-"; sources "Undefined,Undefined,Undefined"; NMorMRNA "null"; degree "9"; dimension "3_3";
chrA02	Undefined	as_event	19828962	19829438	.	-	.	transcript_id "TCONS_00005232/TCONS_00005233/TCONS_00005234,TCONS_00005235"; gene_id "chrA02:19825402-19831851C"; flanks "19829438^,19828962^"; structure "1-,2-"; splice_chain "19829129-,19829126-"; sources "Undefined,Undefined"; NMorMRNA "null"; degree "4"; dimension "2_2";
chrA02	Undefined	as_event	19828192	19828394	.	-	.	transcript_id "TCONS_00005232/TCONS_00005233/TCONS_00005235,TCONS_00005234"; gene_id "chrA02:19825402-19831851C"; flanks "19828394^,19828192^"; structure "1-,2-"; splice_chain "19828283-,19828270-"; sources "Undefined,Undefined"; NMorMRNA "null"; degree "4"; dimension "2_2";
chrA02	Undefined	as_event	19827265	19827427	.	-	.	transcript_id "TCONS_00005233/TCONS_00005234/TCONS_00005235,TCONS_00005232"; gene_id "chrA02:19825402-19831851C"; flanks "19827427-,19827265-"; structure "1^,2^"; splice_chain "19827359^,19827357^"; sources "Undefined,Undefined"; NMorMRNA "null"; degree "4"; dimension "2_2";
chrA02	Undefined	as_event	20059648	20061177	.	-	.	transcript_id "TCONS_00005244,TCONS_00005243"; gene_id "chrA02:20058936-20061347C"; flanks "20061177-,20059648^"; structure "0,1^2-"; splice_chain ",20060562^20060392-"; sources "Undefined,Undefined"; NMorMRNA "null"; degree "4"; dimension "2_2";
chrA02	Undefined	as_event	20076106	20076304	.	-	.	transcript_id "TCONS_00005246,TCONS_00005247"; gene_id "chrA02:20074993-20076522C"; flanks "20076304-,20076106^"; structure "0,1^2-"; splice_chain ",20076239^20076174-"; sources "Undefined,Undefined"; NMorMRNA "null"; degree "4"; dimension "2_2";
chrA02	Undefined	as_event	20487160	20487814	.	-	.	transcript_id "TCONS_00005253,TCONS_00005254"; gene_id "chrA02:20486831-20488550C"; flanks "20487814^,20487160^"; structure "1-,2-"; splice_chain "20487592-,20487586-"; sources "Undefined,Undefined"; NMorMRNA "null"; degree "4"; dimension "2_2";
chrA02	Undefined	as_event	20667180	20667755	.	-	.	transcript_id "TCONS_00005262,TCONS_00005263"; gene_id "chrA02:20664625-20667755C"; flanks "20667755[,20667180^"; structure "0,1^2-"; splice_chain ",20667719^20667387-"; sources "Undefined,Undefined"; NMorMRNA "null"; degree "4"; dimension "2_2";
chrA02	Undefined	as_event	20678873	20679043	.	-	.	transcript_id "TCONS_00005264,TCONS_00005265"; gene_id "chrA02:20677847-20680261C"; flanks "20679043^,20678873^"; structure "1-,2-"; splice_chain "20678963-,20678961-"; sources "Undefined,Undefined"; NMorMRNA "null"; degree "4"; dimension "2_2";
chrA02	Undefined	as_event	20769269	20769490	.	-	.	transcript_id "TCONS_00005270,TCONS_00005269"; gene_id "chrA02:20767352-20770195C"; flanks "20769490-,20769269^"; structure "0,1^2-"; splice_chain ",20769406^20769330-"; sources "Undefined,Undefined"; NMorMRNA "null"; degree "4"; dimension "2_2";
chrA02	Undefined	as_event	20768779	20768959	.	-	.	transcript_id "TCONS_00005269,TCONS_00005270"; gene_id "chrA02:20767352-20770195C"; flanks "20768959^,20768779^"; structure "1-,2-"; splice_chain "20768884-,20768881-"; sources "Undefined,Undefined"; NMorMRNA "null"; degree "4"; dimension "2_2";
chrA02	Undefined	as_event	20767843	20768299	.	-	.	transcript_id "TCONS_00005269,TCONS_00005270"; gene_id "chrA02:20767352-20770195C"; flanks "20768299-,20767843^"; structure "0,1^2-"; splice_chain ",20768180^20768094-"; sources "Undefined,Undefined"; NMorMRNA "null"; degree "4"; dimension "2_2";
chrA02	Undefined	as_event	20795057	20795579	.	-	.	transcript_id "TCONS_00005271,TCONS_00005272"; gene_id "chrA02:20795057-20797140C"; flanks "20795579-,20795057]"; structure "1^3-,2^4-"; splice_chain "20795419^20795319-,20795409^20795309-"; sources "Undefined,Undefined"; NMorMRNA "null"; degree "4"; dimension "2_2";
chrA02	Undefined	as_event	20829255	20830158	.	-	.	transcript_id "TCONS_00005273,TCONS_00005274"; gene_id "chrA02:20827749-20830158C"; flanks "20830158[,20829255^"; structure "0,1^2-"; splice_chain ",20829582^20829344-"; sources "Undefined,Undefined"; NMorMRNA "null"; degree "4"; dimension "2_2";
chrA02	Undefined	as_event	20913267	20913577	.	-	.	transcript_id "TCONS_00005276,TCONS_00005277"; gene_id "chrA02:20913267-20916063C"; flanks "20913577^,20913267]"; structure "1-,2-"; splice_chain "20913438-,20913417-"; sources "Undefined,Undefined"; NMorMRNA "null"; degree "4"; dimension "2_2";
chrA02	Undefined	as_event	21066669	21067518	.	-	.	transcript_id "TCONS_00005287,TCONS_00005288"; gene_id "chrA02:21066669-21067835C"; flanks "21067518^,21066669]"; structure "1-,2-"; splice_chain "21067414-,21067408-"; sources "Undefined,Undefined"; NMorMRNA "null"; degree "4"; dimension "2_2";
chrA02	Undefined	as_event	21081628	21081875	.	-	.	transcript_id "TCONS_00005290,TCONS_00005289"; gene_id "chrA02:21078949-21082576C"; flanks "21081875-,21081628^"; structure "0,1^2-"; splice_chain ",21081784^21081697-"; sources "Undefined,Undefined"; NMorMRNA "null"; degree "4"; dimension "2_2";
chrA02	Undefined	as_event	21107522	21107795	.	-	.	transcript_id "TCONS_00005294,TCONS_00005293"; gene_id "chrA02:21106864-21108819C"; flanks "21107795-,21107522^"; structure "0,1^2-"; splice_chain ",21107724^21107638-"; sources "Undefined,Undefined"; NMorMRNA "null"; degree "4"; dimension "2_2";
chrA02	Undefined	as_event	21162665	21162835	.	-	.	transcript_id "TCONS_00005300,TCONS_00005298"; gene_id "chrA02:21158297-21162911C"; flanks "21162835^,21162665^"; structure "1-,2-"; splice_chain "21162749-,21162734-"; sources "Undefined,Undefined"; NMorMRNA "null"; degree "4"; dimension "2_2";
chrA02	Undefined	as_event	21162665	21162911	.	-	.	transcript_id "TCONS_00005299,TCONS_00005297,TCONS_00005300,TCONS_00005298"; gene_id "chrA02:21158297-21162911C"; flanks "21162911[,21162665^"; structure "1^4-,2^5-,3^6-,3^7-"; splice_chain "21162858^21162772-,21162836^21162750-,21162835^21162749-,21162835^21162734-"; sources "Undefined,Undefined,Undefined,Undefined"; NMorMRNA "null"; degree "16"; dimension "4_4";
chrA02	Undefined	as_event	21262083	21263220	.	-	.	transcript_id "TCONS_00005304,TCONS_00005305"; gene_id "chrA02:21258931-21263220C"; flanks "21263220[,21262083^"; structure "0,1^2-"; splice_chain ",21262933^21262840-"; sources "Undefined,Undefined"; NMorMRNA "null"; degree "4"; dimension "2_2";
chrA02	Undefined	as_event	21414541	21415224	.	-	.	transcript_id "TCONS_00005311,TCONS_00005310"; gene_id "chrA02:21414541-21415404C"; flanks "21415224^,21414541]"; structure "1-,2-"; splice_chain "21414969-,21414780-"; sources "Undefined,Undefined"; NMorMRNA "null"; degree "4"; dimension "2_2";
chrA02	Undefined	as_event	21579731	21579950	.	-	.	transcript_id "TCONS_00005317/TCONS_00005320,TCONS_00005319"; gene_id "chrA02:21578953-21580408C"; flanks "21579950^,21579731-"; structure "0,1-2^"; splice_chain ",21579860-21579809^"; sources "Undefined,Undefined"; NMorMRNA "null"; degree "4"; dimension "2_2";
chrA02	Undefined	as_event	21579731	21580082	.	-	.	transcript_id "TCONS_00005317/TCONS_00005320,TCONS_00005319,TCONS_00005318"; gene_id "chrA02:21578953-21580408C"; flanks "21580082-,21579731-"; structure "1^,1^3-4^,2^"; splice_chain "21579950^,21579950^21579860-21579809^,21579948^"; sources "Undefined,Undefined,Undefined"; NMorMRNA "null"; degree "9"; dimension "3_3";
chrA02	Undefined	as_event	21579364	21579586	.	-	.	transcript_id "TCONS_00005317,TCONS_00005319/TCONS_00005320"; gene_id "chrA02:21578953-21580408C"; flanks "21579586-,21579364^"; structure "0,1^2-"; splice_chain ",21579535^21579460-"; sources "Undefined,Undefined"; NMorMRNA "null"; degree "4"; dimension "2_2";
chrA02	Undefined	as_event	21579364	21579731	.	-	.	transcript_id "TCONS_00005318,TCONS_00005317,TCONS_00005319/TCONS_00005320"; gene_id "chrA02:21578953-21580408C"; flanks "21579731-,21579364^"; structure "0,1^2-,1^2-3^4-"; splice_chain ",21579656^21579586-,21579656^21579586-21579535^21579460-"; sources "Undefined,Undefined,Undefined"; NMorMRNA "null"; degree "9"; dimension "3_3";
chrA02	Undefined	as_event	21905954	21906329	.	-	.	transcript_id "TCONS_00005333,TCONS_00005334"; gene_id "chrA02:21905704-21909362C"; flanks "21906329-,21905954^"; structure "0,1^2-"; splice_chain ",21906093^21906001-"; sources "Undefined,Undefined"; NMorMRNA "null"; degree "4"; dimension "2_2";
chrA02	Undefined	as_event	21938989	21939474	.	-	.	transcript_id "TCONS_00005335,TCONS_00005336"; gene_id "chrA02:21938989-21940362C"; flanks "21939474-,21938989]"; structure "1^3-,2^4-"; splice_chain "21939376^21939266-,21939370^21939261-"; sources "Undefined,Undefined"; NMorMRNA "null"; degree "4"; dimension "2_2";
chrA02	Undefined	as_event	21986680	21986932	.	-	.	transcript_id "TCONS_00005338,TCONS_00005337"; gene_id "chrA02:21985341-21986932C"; flanks "21986932[,21986680^"; structure "1^3-,2^4-"; splice_chain "21986930^21986811-,21986905^21986786-"; sources "Undefined,Undefined"; NMorMRNA "null"; degree "4"; dimension "2_2";
chrA02	Undefined	as_event	21986330	21986463	.	-	.	transcript_id "TCONS_00005337,TCONS_00005338"; gene_id "chrA02:21985341-21986932C"; flanks "21986463-,21986330-"; structure "1^,2^"; splice_chain "21986419^,21986418^"; sources "Undefined,Undefined"; NMorMRNA "null"; degree "4"; dimension "2_2";
chrA02	Undefined	as_event	22182515	22183286	.	-	.	transcript_id "TCONS_00005350,TCONS_00005351"; gene_id "chrA02:22180970-22185889C"; flanks "22183286-,22182515^"; structure "0,1^2-3^4-"; splice_chain ",22183117^22183034-22182937^22182859-"; sources "Undefined,Undefined"; NMorMRNA "null"; degree "4"; dimension "2_2";
chrA02	Undefined	as_event	22212309	22212457	.	-	.	transcript_id "TCONS_00005353,TCONS_00005352"; gene_id "chrA02:22207549-22214107C"; flanks "22212457^,22212309^"; structure "1-,2-"; splice_chain "22212383-,22212382-"; sources "Undefined,Undefined"; NMorMRNA "null"; degree "4"; dimension "2_2";
chrA02	Undefined	as_event	22230713	22231345	.	-	.	transcript_id "TCONS_00005355,TCONS_00005356"; gene_id "chrA02:22230587-22232163C"; flanks "22231345^,22230713]"; structure "1-,2-"; splice_chain "22231263-,22231241-"; sources "Undefined,Undefined"; NMorMRNA "null"; degree "4"; dimension "2_2";
chrA02	Undefined	as_event	22260174	22260568	.	-	.	transcript_id "TCONS_00005360,TCONS_00005359"; gene_id "chrA02:22256089-22261113C"; flanks "22260568^,22260174^"; structure "1-,2-"; splice_chain "22260274-,22260233-"; sources "Undefined,Undefined"; NMorMRNA "null"; degree "4"; dimension "2_2";
chrA02	Undefined	as_event	22259086	22259355	.	-	.	transcript_id "TCONS_00005360,TCONS_00005359"; gene_id "chrA02:22256089-22261113C"; flanks "22259355-,22259086^"; structure "0,1^2-"; splice_chain ",22259278^22259181-"; sources "Undefined,Undefined"; NMorMRNA "null"; degree "4"; dimension "2_2";
chrA02	Undefined	as_event	22274548	22276049	.	-	.	transcript_id "TCONS_00005364,TCONS_00005363"; gene_id "chrA02:22274548-22276049C"; flanks "22276049[,22274548]"; structure "0,1^2-3^4-"; splice_chain ",22275735^22275671-22275183^22274876-"; sources "Undefined,Undefined"; NMorMRNA "null"; degree "4"; dimension "2_2";
chrA02	Undefined	as_event	22302284	22302680	.	-	.	transcript_id "TCONS_00005366,TCONS_00005367"; gene_id "chrA02:22302038-22303301C"; flanks "22302680-,22302284^"; structure "0,1^2-"; splice_chain ",22302549^22302332-"; sources "Undefined,Undefined"; NMorMRNA "null"; degree "4"; dimension "2_2";
chrA02	Undefined	as_event	23007090	23009930	.	-	.	transcript_id "TCONS_00005386,TCONS_00005387"; gene_id "chrA02:23005081-23009930C"; flanks "23009930[,23007090^"; structure "1^2-,3^4-"; splice_chain "23008520^23008359-,23007752^23007638-"; sources "Undefined,Undefined"; NMorMRNA "null"; degree "4"; dimension "2_2";
chrA02	Undefined	as_event	23108588	23109088	.	-	.	transcript_id "TCONS_00005391,TCONS_00005390"; gene_id "chrA02:23108588-23111031C"; flanks "23109088^,23108588]"; structure "1-,2-"; splice_chain "23108989-,23108981-"; sources "Undefined,Undefined"; NMorMRNA "null"; degree "4"; dimension "2_2";
chrA02	Undefined	as_event	23158155	23158404	.	-	.	transcript_id "TCONS_00005394,TCONS_00005393"; gene_id "chrA02:23154600-23159266C"; flanks "23158404-,23158155^"; structure "0,1^2-"; splice_chain ",23158326^23158252-"; sources "Undefined,Undefined"; NMorMRNA "null"; degree "4"; dimension "2_2";
chrA02	Undefined	as_event	23156087	23156355	.	-	.	transcript_id "TCONS_00005392/TCONS_00005393/TCONS_00005394,TCONS_00005395"; gene_id "chrA02:23154600-23159266C"; flanks "23156355-,23156087^"; structure "0,1^2-"; splice_chain ",23156279^23156203-"; sources "Undefined,Undefined"; NMorMRNA "null"; degree "4"; dimension "2_2";
chrA02	Undefined	as_event	23302701	23304308	.	-	.	transcript_id "TCONS_00005401,TCONS_00005400"; gene_id "chrA02:23300346-23305281C"; flanks "23304308-,23302701^"; structure "1^2-3^5-,4^6-"; splice_chain "23303777^23303129-23302999^23302812-,23302986^23302799-"; sources "Undefined,Undefined"; NMorMRNA "null"; degree "4"; dimension "2_2";
chrA02	Undefined	as_event	23416458	23416735	.	-	.	transcript_id "TCONS_00005403,TCONS_00005404"; gene_id "chrA02:23413389-23417678C"; flanks "23416735-,23416458^"; structure "0,1^2-"; splice_chain ",23416646^23416548-"; sources "Undefined,Undefined"; NMorMRNA "null"; degree "4"; dimension "2_2";
chrA02	Undefined	as_event	23415766	23416099	.	-	.	transcript_id "TCONS_00005404,TCONS_00005403"; gene_id "chrA02:23413389-23417678C"; flanks "23416099-,23415766^"; structure "1^3-,2^4-"; splice_chain "23416066^23415946-,23416056^23415936-"; sources "Undefined,Undefined"; NMorMRNA "null"; degree "4"; dimension "2_2";
chrA02	Undefined	as_event	23692815	23693458	.	-	.	transcript_id "TCONS_00005421,TCONS_00005419/TCONS_00005420"; gene_id "chrA02:23686859-23693787C"; flanks "23693458-,23692815^"; structure "0,1^2-"; splice_chain ",23693061^23692973-"; sources "Undefined,Undefined"; NMorMRNA "null"; degree "4"; dimension "2_2";
chrA02	Undefined	as_event	23686859	23687185	.	-	.	transcript_id "TCONS_00005420,TCONS_00005418,TCONS_00005419"; gene_id "chrA02:23686859-23693787C"; flanks "23687185-,23686859]"; structure "0,1^3-,2^4-"; splice_chain ",23687027^23686944-,23687024^23686941-"; sources "Undefined,Undefined,Undefined"; NMorMRNA "null"; degree "9"; dimension "3_3";
chrA02	Undefined	as_event	23722531	23722981	.	-	.	transcript_id "TCONS_00005424,TCONS_00005422/TCONS_00005423"; gene_id "chrA02:23721234-23725054C"; flanks "23722981-,23722531^"; structure "0,1^2-"; splice_chain ",23722698^23722631-"; sources "Undefined,Undefined"; NMorMRNA "null"; degree "4"; dimension "2_2";
chrA02	Undefined	as_event	23874003	23875298	.	-	.	transcript_id "TCONS_00005432,TCONS_00005433"; gene_id "chrA02:23874003-23875298C"; flanks "23875298[,23874003]"; structure "1^3-,2^4-"; splice_chain "23874807^23874025-,23874804^23874022-"; sources "Undefined,Undefined"; NMorMRNA "null"; degree "4"; dimension "2_2";
chrA02	Undefined	as_event	24171961	24172339	.	-	.	transcript_id "TCONS_00005444,TCONS_00005442/TCONS_00005443"; gene_id "chrA02:24169700-24173474C"; flanks "24172339-,24171961^"; structure "1^3-,2^4-"; splice_chain "24172170^24172095-,24172168^24172093-"; sources "Undefined,Undefined"; NMorMRNA "null"; degree "4"; dimension "2_2";
chrA02	Undefined	as_event	24171177	24171347	.	-	.	transcript_id "TCONS_00005444,TCONS_00005442/TCONS_00005443"; gene_id "chrA02:24169700-24173474C"; flanks "24171347^,24171177^"; structure "1-,2-"; splice_chain "24171246-,24171243-"; sources "Undefined,Undefined"; NMorMRNA "null"; degree "4"; dimension "2_2";
chrA02	Undefined	as_event	24286341	24286592	.	-	.	transcript_id "TCONS_00005449,TCONS_00005450"; gene_id "chrA02:24285435-24289046C"; flanks "24286592^,24286341^"; structure "1-,2-"; splice_chain "24286462-,24286459-"; sources "Undefined,Undefined"; NMorMRNA "null"; degree "4"; dimension "2_2";
chrA02	Undefined	as_event	24285992	24286211	.	-	.	transcript_id "TCONS_00005449,TCONS_00005450"; gene_id "chrA02:24285435-24289046C"; flanks "24286211-,24285992^"; structure "0,1^2-"; splice_chain ",24286126^24286044-"; sources "Undefined,Undefined"; NMorMRNA "null"; degree "4"; dimension "2_2";
[truncated: 17,062 more rows]
