# Supplementary material for: Differences in Alternative Splicing between Yellow and Black-Seeded Rapeseed
Source: Plants (Basel). 2020 Jul 31;9(8):977. doi: 10.3390/plants9080977 (PMC7465011; doi:10.3390/plants9080977)
Supplement: Supplementary file 1 [file plants-09-00977-s001.zip › Supplementary Materials/Table S2/SRR5591744.combined_sorted.gtf_astalavista.gtf]

chrA01	Undefined	as_event	62746	63008	.	+	.	transcript_id "TCONS_00000005,TCONS_00000006"; gene_id "chrA01:61590-64442W"; flanks "62746-,63008^"; structure "0,1^2-"; splice_chain ",62838^62916-"; sources "Undefined,Undefined"; NMorMRNA "null"; degree "4"; dimension "2_2";
chrA01	Undefined	as_event	96289	96463	.	+	.	transcript_id "TCONS_00000010,TCONS_00000009"; gene_id "chrA01:96023-96749W"; flanks "96289-,96463^"; structure "0,1^2-"; splice_chain ",96333^96421-"; sources "Undefined,Undefined"; NMorMRNA "null"; degree "4"; dimension "2_2";
chrA01	Undefined	as_event	256840	257435	.	+	.	transcript_id "TCONS_00000021,TCONS_00000022"; gene_id "chrA01:255563-257542W"; flanks "256840-,257435^"; structure "0,1^2-"; splice_chain ",257243^257319-"; sources "Undefined,Undefined"; NMorMRNA "null"; degree "4"; dimension "2_2";
chrA01	Undefined	as_event	263232	263707	.	+	.	transcript_id "TCONS_00000025,TCONS_00000026/TCONS_00000027"; gene_id "chrA01:263232-264323W"; flanks "263232[,263707^"; structure "0,1^2-"; splice_chain ",263468^263593-"; sources "Undefined,Undefined"; NMorMRNA "null"; degree "4"; dimension "2_2";
chrA01	Undefined	as_event	263791	264323	.	+	.	transcript_id "TCONS_00000027,TCONS_00000025/TCONS_00000026"; gene_id "chrA01:263232-264323W"; flanks "263791-,264323]"; structure "0,1^2-"; splice_chain ",263851^263926-"; sources "Undefined,Undefined"; NMorMRNA "null"; degree "4"; dimension "2_2";
chrA01	Undefined	as_event	263232	264323	.	+	.	transcript_id "TCONS_00000028,TCONS_00000027,TCONS_00000026,TCONS_00000025"; gene_id "chrA01:263232-264323W"; flanks "263232[,264323]"; structure "0,1^2-3^4-,1^2-3^4-5^6-,3^4-5^6-"; splice_chain ",263468^263593-263707^263791-,263468^263593-263707^263791-263851^263926-,263707^263791-263851^263926-"; sources "Undefined,Undefined,Undefined,Undefined"; NMorMRNA "null"; degree "16"; dimension "4_4";
chrA01	Undefined	as_event	354952	355282	.	+	.	transcript_id "TCONS_00000033,TCONS_00000032"; gene_id "chrA01:353970-359875W"; flanks "354952-,355282^"; structure "0,1^2-"; splice_chain ",355031^355113-"; sources "Undefined,Undefined"; NMorMRNA "null"; degree "4"; dimension "2_2";
chrA01	Undefined	as_event	456230	457138	.	+	.	transcript_id "TCONS_00000038,TCONS_00000039"; gene_id "chrA01:456230-457138W"; flanks "456230[,457138]"; structure "1^3-,2^4-"; splice_chain "456914^457049-,456917^457052-"; sources "Undefined,Undefined"; NMorMRNA "null"; degree "4"; dimension "2_2";
chrA01	Undefined	as_event	464585	464962	.	+	.	transcript_id "TCONS_00000042/TCONS_00000043,TCONS_00000044"; gene_id "chrA01:464360-466034W"; flanks "464585-,464962^"; structure "1^3-,2^4-"; splice_chain "464654^464734-,464667^464747-"; sources "Undefined,Undefined"; NMorMRNA "null"; degree "4"; dimension "2_2";
chrA01	Undefined	as_event	465398	465543	.	+	.	transcript_id "TCONS_00000043/TCONS_00000044,TCONS_00000042"; gene_id "chrA01:464360-466034W"; flanks "465398-,465543-"; structure "1^,2^"; splice_chain "465469^,465471^"; sources "Undefined,Undefined"; NMorMRNA "null"; degree "4"; dimension "2_2";
chrA01	Undefined	as_event	489353	489697	.	+	.	transcript_id "TCONS_00000048,TCONS_00000046"; gene_id "chrA01:488697-490090W"; flanks "489353-,489697^"; structure "1^3-5^7-,2^4-6^8-"; splice_chain "489449^489474-489538^489620-,489451^489476-489540^489622-"; sources "Undefined,Undefined"; NMorMRNA "null"; degree "4"; dimension "2_2";
chrA01	Undefined	as_event	489620	490090	.	+	.	transcript_id "TCONS_00000048,TCONS_00000047"; gene_id "chrA01:488697-490090W"; flanks "489620-,490090]"; structure "1^3-,2^4-"; splice_chain "489697^489774-,489698^489775-"; sources "Undefined,Undefined"; NMorMRNA "null"; degree "4"; dimension "2_2";
chrA01	Undefined	as_event	489353	490090	.	+	.	transcript_id "TCONS_00000048,TCONS_00000047,TCONS_00000046"; gene_id "chrA01:488697-490090W"; flanks "489353-,490090]"; structure "1^3-5^7-9^11-,1^3-5^7-10^12-,2^4-6^8-9^11-"; splice_chain "489449^489474-489538^489620-489697^489774-,489449^489474-489538^489620-489698^489775-,489451^489476-489540^489622-489697^489774-"; sources "Undefined,Undefined,Undefined"; NMorMRNA "null"; degree "9"; dimensi…
chrA01	Undefined	as_event	512560	512986	.	+	.	transcript_id "TCONS_00000050,TCONS_00000052"; gene_id "chrA01:511902-513539W"; flanks "512560-,512986^"; structure "0,1^2-"; splice_chain ",512818^512910-"; sources "Undefined,Undefined"; NMorMRNA "null"; degree "4"; dimension "2_2";
chrA01	Undefined	as_event	630629	631156	.	+	.	transcript_id "TCONS_00000068,TCONS_00000069"; gene_id "chrA01:630629-632154W"; flanks "630629[,631156^"; structure "1^3-,2^4-"; splice_chain "630832^630980-,630834^630982-"; sources "Undefined,Undefined"; NMorMRNA "null"; degree "4"; dimension "2_2";
chrA01	Undefined	as_event	658690	658822	.	+	.	transcript_id "TCONS_00000074,TCONS_00000073"; gene_id "chrA01:658149-661399W"; flanks "658690^,658822^"; structure "1-,2-"; splice_chain "658768-,658769-"; sources "Undefined,Undefined"; NMorMRNA "null"; degree "4"; dimension "2_2";
chrA01	Undefined	as_event	703084	703273	.	+	.	transcript_id "TCONS_00000077,TCONS_00000076"; gene_id "chrA01:700047-704754W"; flanks "703084^,703273^"; structure "1-,2-"; splice_chain "703158-,703160-"; sources "Undefined,Undefined"; NMorMRNA "null"; degree "4"; dimension "2_2";
chrA01	Undefined	as_event	707221	707464	.	+	.	transcript_id "TCONS_00000079,TCONS_00000078"; gene_id "chrA01:706709-709698W"; flanks "707221-,707464^"; structure "0,1^2-"; splice_chain ",707299^707375-"; sources "Undefined,Undefined"; NMorMRNA "null"; degree "4"; dimension "2_2";
chrA01	Undefined	as_event	707623	707781	.	+	.	transcript_id "TCONS_00000078,TCONS_00000079"; gene_id "chrA01:706709-709698W"; flanks "707623^,707781^"; structure "1-,2-"; splice_chain "707702-,707703-"; sources "Undefined,Undefined"; NMorMRNA "null"; degree "4"; dimension "2_2";
chrA01	Undefined	as_event	708021	708208	.	+	.	transcript_id "TCONS_00000078,TCONS_00000079"; gene_id "chrA01:706709-709698W"; flanks "708021^,708208^"; structure "1-,2-"; splice_chain "708108-,708110-"; sources "Undefined,Undefined"; NMorMRNA "null"; degree "4"; dimension "2_2";
chrA01	Undefined	as_event	708956	709219	.	+	.	transcript_id "TCONS_00000078,TCONS_00000079"; gene_id "chrA01:706709-709698W"; flanks "708956-,709219^"; structure "0,1^2-"; splice_chain ",709007^709108-"; sources "Undefined,Undefined"; NMorMRNA "null"; degree "4"; dimension "2_2";
chrA01	Undefined	as_event	733827	734174	.	+	.	transcript_id "TCONS_00000081,TCONS_00000082"; gene_id "chrA01:733270-735718W"; flanks "733827^,734174^"; structure "1-,2-"; splice_chain "734007-,734055-"; sources "Undefined,Undefined"; NMorMRNA "null"; degree "4"; dimension "2_2";
chrA01	Undefined	as_event	734819	735370	.	+	.	transcript_id "TCONS_00000082,TCONS_00000081"; gene_id "chrA01:733270-735718W"; flanks "734819-,735370]"; structure "0,1^2-"; splice_chain ",734881^735186-"; sources "Undefined,Undefined"; NMorMRNA "null"; degree "4"; dimension "2_2";
chrA01	Undefined	as_event	812273	812672	.	+	.	transcript_id "TCONS_00000088,TCONS_00000089"; gene_id "chrA01:809545-826589W"; flanks "812273^,812672-"; structure "1-4^,2-3^"; splice_chain "812506-812589^,812507-812588^"; sources "Undefined,Undefined"; NMorMRNA "null"; degree "4"; dimension "2_2";
chrA01	Undefined	as_event	816634	817481	.	+	.	transcript_id "TCONS_00000089,TCONS_00000088"; gene_id "chrA01:809545-826589W"; flanks "816634-,817481^"; structure "1^3-,2^4-"; splice_chain "817009^817332-,817011^817334-"; sources "Undefined,Undefined"; NMorMRNA "null"; degree "4"; dimension "2_2";
chrA01	Undefined	as_event	858225	858511	.	+	.	transcript_id "TCONS_00000098/TCONS_00000099,TCONS_00000097"; gene_id "chrA01:857703-861220W"; flanks "858225-,858511-"; structure "1^,2^"; splice_chain "858377^,858385^"; sources "Undefined,Undefined"; NMorMRNA "null"; degree "4"; dimension "2_2";
chrA01	Undefined	as_event	858225	858941	.	+	.	transcript_id "TCONS_00000098,TCONS_00000097,TCONS_00000100"; gene_id "chrA01:857703-861220W"; flanks "858225-,858941^"; structure "1^4-,2^4-,3^5-"; splice_chain "858377^858511-,858385^858511-,858387^858521-"; sources "Undefined,Undefined,Undefined"; NMorMRNA "null"; degree "9"; dimension "3_3";
chrA01	Undefined	as_event	858511	859964	.	+	.	transcript_id "TCONS_00000097/TCONS_00000098,TCONS_00000099"; gene_id "chrA01:857703-861220W"; flanks "858511-,859964^"; structure "1^3-,2^4-"; splice_chain "858941^859552-,858943^859554-"; sources "Undefined,Undefined"; NMorMRNA "null"; degree "4"; dimension "2_2";
chrA01	Undefined	as_event	858225	859964	.	+	.	transcript_id "TCONS_00000098,TCONS_00000099,TCONS_00000097,TCONS_00000100"; gene_id "chrA01:857703-861220W"; flanks "858225-,859964^"; structure "1^4-6^8-,1^4-7^9-,2^4-6^8-,3^5-6^8-"; splice_chain "858377^858511-858941^859552-,858377^858511-858943^859554-,858385^858511-858941^859552-,858387^858521-858941^859552-"; sources "Undefined,Undefined,Undefined,Undefined"; NMorMRNA "null"; degree "16"; d…
chrA01	Undefined	as_event	860069	860410	.	+	.	transcript_id "TCONS_00000097/TCONS_00000098/TCONS_00000100,TCONS_00000099"; gene_id "chrA01:857703-861220W"; flanks "860069-,860410^"; structure "1^3-,2^4-"; splice_chain "860178^860339-,860179^860340-"; sources "Undefined,Undefined"; NMorMRNA "null"; degree "4"; dimension "2_2";
chrA01	Undefined	as_event	899163	899360	.	+	.	transcript_id "TCONS_00000102,TCONS_00000103"; gene_id "chrA01:899018-903673W"; flanks "899163-,899360-"; structure "1^,2^"; splice_chain "899267^,899272^"; sources "Undefined,Undefined"; NMorMRNA "null"; degree "4"; dimension "2_2";
chrA01	Undefined	as_event	900814	900995	.	+	.	transcript_id "TCONS_00000103,TCONS_00000104"; gene_id "chrA01:899018-903673W"; flanks "900814^,900995^"; structure "1-,2-"; splice_chain "900912-,900916-"; sources "Undefined,Undefined"; NMorMRNA "null"; degree "4"; dimension "2_2";
chrA01	Undefined	as_event	900916	901151	.	+	.	transcript_id "TCONS_00000102,TCONS_00000104"; gene_id "chrA01:899018-903673W"; flanks "900916-,901151^"; structure "0,1^2-"; splice_chain ",900995^901076-"; sources "Undefined,Undefined"; NMorMRNA "null"; degree "4"; dimension "2_2";
chrA01	Undefined	as_event	900814	901151	.	+	.	transcript_id "TCONS_00000103,TCONS_00000102,TCONS_00000104"; gene_id "chrA01:899018-903673W"; flanks "900814^,901151^"; structure "1-3^4-,2-,2-3^4-"; splice_chain "900912-900995^901076-,900916-,900916-900995^901076-"; sources "Undefined,Undefined,Undefined"; NMorMRNA "null"; degree "9"; dimension "3_3";
chrA01	Undefined	as_event	902886	903095	.	+	.	transcript_id "TCONS_00000104,TCONS_00000102/TCONS_00000103"; gene_id "chrA01:899018-903673W"; flanks "902886^,903095^"; structure "1-,2-"; splice_chain "902996-,902997-"; sources "Undefined,Undefined"; NMorMRNA "null"; degree "4"; dimension "2_2";
chrA01	Undefined	as_event	918987	919164	.	+	.	transcript_id "TCONS_00000106,TCONS_00000107"; gene_id "chrA01:915621-919744W"; flanks "918987^,919164^"; structure "1-,2-"; splice_chain "919090-,919095-"; sources "Undefined,Undefined"; NMorMRNA "null"; degree "4"; dimension "2_2";
chrA01	Undefined	as_event	919499	919744	.	+	.	transcript_id "TCONS_00000107,TCONS_00000106"; gene_id "chrA01:915621-919744W"; flanks "919499^,919744]"; structure "1-,2-"; splice_chain "919589-,919592-"; sources "Undefined,Undefined"; NMorMRNA "null"; degree "4"; dimension "2_2";
chrA01	Undefined	as_event	925745	926117	.	+	.	transcript_id "TCONS_00000111,TCONS_00000110"; gene_id "chrA01:924696-927725W"; flanks "925745^,926117^"; structure "1-,2-"; splice_chain "925832-,926048-"; sources "Undefined,Undefined"; NMorMRNA "null"; degree "4"; dimension "2_2";
chrA01	Undefined	as_event	1001611	1002157	.	+	.	transcript_id "TCONS_00000120,TCONS_00000121"; gene_id "chrA01:999964-1003763W"; flanks "1001611-,1002157-"; structure "1^,2^"; splice_chain "1002069^,1002074^"; sources "Undefined,Undefined"; NMorMRNA "null"; degree "4"; dimension "2_2";
chrA01	Undefined	as_event	1042974	1044425	.	+	.	transcript_id "TCONS_00000124,TCONS_00000125"; gene_id "chrA01:1041567-1045138W"; flanks "1042974-,1044425^"; structure "1^3-,2^4-"; splice_chain "1043917^1044238-,1043918^1044239-"; sources "Undefined,Undefined"; NMorMRNA "null"; degree "4"; dimension "2_2";
chrA01	Undefined	as_event	1068883	1069118	.	+	.	transcript_id "TCONS_00000129,TCONS_00000130"; gene_id "chrA01:1067298-1069118W"; flanks "1068883-,1069118]"; structure "0,1^2-"; splice_chain ",1068961^1069037-"; sources "Undefined,Undefined"; NMorMRNA "null"; degree "4"; dimension "2_2";
chrA01	Undefined	as_event	1088490	1088723	.	+	.	transcript_id "TCONS_00000132,TCONS_00000133"; gene_id "chrA01:1087475-1090502W"; flanks "1088490-,1088723-"; structure "1^,2^"; splice_chain "1088595^,1088596^"; sources "Undefined,Undefined"; NMorMRNA "null"; degree "4"; dimension "2_2";
chrA01	Undefined	as_event	1184909	1185201	.	+	.	transcript_id "TCONS_00000139,TCONS_00000140"; gene_id "chrA01:1184666-1186396W"; flanks "1184909^,1185201^"; structure "1-,2-"; splice_chain "1185076-,1185078-"; sources "Undefined,Undefined"; NMorMRNA "null"; degree "4"; dimension "2_2";
chrA01	Undefined	as_event	1185511	1186030	.	+	.	transcript_id "TCONS_00000140,TCONS_00000139"; gene_id "chrA01:1184666-1186396W"; flanks "1185511-,1186030^"; structure "0,1^2-"; splice_chain ",1185756^1185845-"; sources "Undefined,Undefined"; NMorMRNA "null"; degree "4"; dimension "2_2";
chrA01	Undefined	as_event	1295693	1295937	.	+	.	transcript_id "TCONS_00000151,TCONS_00000150"; gene_id "chrA01:1295499-1298319W"; flanks "1295693-,1295937-"; structure "1^,2^"; splice_chain "1295725^,1295741^"; sources "Undefined,Undefined"; NMorMRNA "null"; degree "4"; dimension "2_2";
chrA01	Undefined	as_event	1575203	1575444	.	+	.	transcript_id "TCONS_00000179,TCONS_00000178"; gene_id "chrA01:1573579-1576617W"; flanks "1575203-,1575444^"; structure "1^3-,2^4-"; splice_chain "1575307^1575394-,1575315^1575402-"; sources "Undefined,Undefined"; NMorMRNA "null"; degree "4"; dimension "2_2";
chrA01	Undefined	as_event	1622843	1624705	.	+	.	transcript_id "TCONS_00000188,TCONS_00000189"; gene_id "chrA01:1622843-1626355W"; flanks "1622843[,1624705^"; structure "0,1^2-"; splice_chain ",1624315^1624600-"; sources "Undefined,Undefined"; NMorMRNA "null"; degree "4"; dimension "2_2";
chrA01	Undefined	as_event	1633916	1634444	.	+	.	transcript_id "TCONS_00000193,TCONS_00000194"; gene_id "chrA01:1633916-1635687W"; flanks "1633916[,1634444^"; structure "0,1^2-"; splice_chain ",1634211^1634358-"; sources "Undefined,Undefined"; NMorMRNA "null"; degree "4"; dimension "2_2";
chrA01	Undefined	as_event	1648862	1649085	.	+	.	transcript_id "TCONS_00000196,TCONS_00000197"; gene_id "chrA01:1647604-1649264W"; flanks "1648862-,1649085^"; structure "1^3-,2^4-"; splice_chain "1648933^1649014-,1648960^1649041-"; sources "Undefined,Undefined"; NMorMRNA "null"; degree "4"; dimension "2_2";
chrA01	Undefined	as_event	1698385	1699381	.	+	.	transcript_id "TCONS_00000208,TCONS_00000207"; gene_id "chrA01:1698385-1703879W"; flanks "1698385[,1699381^"; structure "0,1^2-"; splice_chain ",1699066^1699159-"; sources "Undefined,Undefined"; NMorMRNA "null"; degree "4"; dimension "2_2";
chrA01	Undefined	as_event	1701614	1702002	.	+	.	transcript_id "TCONS_00000208,TCONS_00000209"; gene_id "chrA01:1698385-1703879W"; flanks "1701614-,1702002^"; structure "0,1^2-"; splice_chain ",1701766^1701842-"; sources "Undefined,Undefined"; NMorMRNA "null"; degree "4"; dimension "2_2";
chrA01	Undefined	as_event	1705702	1705943	.	+	.	transcript_id "TCONS_00000211,TCONS_00000210/TCONS_00000212"; gene_id "chrA01:1704346-1718182W"; flanks "1705702-,1705943-"; structure "1^,2^"; splice_chain "1705801^,1705847^"; sources "Undefined,Undefined"; NMorMRNA "null"; degree "4"; dimension "2_2";
chrA01	Undefined	as_event	1707863	1708058	.	+	.	transcript_id "TCONS_00000211,TCONS_00000210/TCONS_00000212"; gene_id "chrA01:1704346-1718182W"; flanks "1707863^,1708058^"; structure "1-,2-"; splice_chain "1707956-,1707957-"; sources "Undefined,Undefined"; NMorMRNA "null"; degree "4"; dimension "2_2";
chrA01	Undefined	as_event	1708863	1709070	.	+	.	transcript_id "TCONS_00000212,TCONS_00000210"; gene_id "chrA01:1704346-1718182W"; flanks "1708863-,1709070-"; structure "1^,2^"; splice_chain "1708989^,1708990^"; sources "Undefined,Undefined"; NMorMRNA "null"; degree "4"; dimension "2_2";
chrA01	Undefined	as_event	1708863	1709243	.	+	.	transcript_id "TCONS_00000211,TCONS_00000212"; gene_id "chrA01:1704346-1718182W"; flanks "1708863-,1709243^"; structure "0,1^2-"; splice_chain ",1708989^1709070-"; sources "Undefined,Undefined"; NMorMRNA "null"; degree "4"; dimension "2_2";
chrA01	Undefined	as_event	1711441	1711746	.	+	.	transcript_id "TCONS_00000211,TCONS_00000213"; gene_id "chrA01:1704346-1718182W"; flanks "1711441-,1711746^"; structure "0,1^2-"; splice_chain ",1711560^1711648-"; sources "Undefined,Undefined"; NMorMRNA "null"; degree "4"; dimension "2_2";
chrA01	Undefined	as_event	1731734	1732088	.	+	.	transcript_id "TCONS_00000215,TCONS_00000216"; gene_id "chrA01:1729365-1735675W"; flanks "1731734-,1732088^"; structure "0,1^2-"; splice_chain ",1731830^1731922-"; sources "Undefined,Undefined"; NMorMRNA "null"; degree "4"; dimension "2_2";
chrA01	Undefined	as_event	1732088	1732234	.	+	.	transcript_id "TCONS_00000215,TCONS_00000216"; gene_id "chrA01:1729365-1735675W"; flanks "1732088^,1732234^"; structure "1-,2-"; splice_chain "1732174-,1732177-"; sources "Undefined,Undefined"; NMorMRNA "null"; degree "4"; dimension "2_2";
chrA01	Undefined	as_event	1788161	1788418	.	+	.	transcript_id "TCONS_00000222,TCONS_00000223"; gene_id "chrA01:1786327-1790837W"; flanks "1788161-,1788418^"; structure "0,1^2-"; splice_chain ",1788238^1788318-"; sources "Undefined,Undefined"; NMorMRNA "null"; degree "4"; dimension "2_2";
chrA01	Undefined	as_event	1789643	1790006	.	+	.	transcript_id "TCONS_00000222,TCONS_00000223"; gene_id "chrA01:1786327-1790837W"; flanks "1789643-,1790006^"; structure "0,1^2-"; splice_chain ",1789831^1789929-"; sources "Undefined,Undefined"; NMorMRNA "null"; degree "4"; dimension "2_2";
chrA01	Undefined	as_event	1790212	1790394	.	+	.	transcript_id "TCONS_00000222,TCONS_00000223"; gene_id "chrA01:1786327-1790837W"; flanks "1790212^,1790394^"; structure "1-,2-"; splice_chain "1790294-,1790296-"; sources "Undefined,Undefined"; NMorMRNA "null"; degree "4"; dimension "2_2";
chrA01	Undefined	as_event	1846694	1847204	.	+	.	transcript_id "TCONS_00000225,TCONS_00000226"; gene_id "chrA01:1842422-1849962W"; flanks "1846694-,1847204^"; structure "1^3-,2^4-"; splice_chain "1846965^1847077-,1846993^1847105-"; sources "Undefined,Undefined"; NMorMRNA "null"; degree "4"; dimension "2_2";
chrA01	Undefined	as_event	1855734	1855893	.	+	.	transcript_id "TCONS_00000228,TCONS_00000227"; gene_id "chrA01:1854636-1856420W"; flanks "1855734-,1855893-"; structure "1^,2^"; splice_chain "1855811^,1855812^"; sources "Undefined,Undefined"; NMorMRNA "null"; degree "4"; dimension "2_2";
chrA01	Undefined	as_event	1893092	1893239	.	+	.	transcript_id "TCONS_00000232,TCONS_00000231"; gene_id "chrA01:1892346-1895458W"; flanks "1893092^,1893239^"; structure "1-,2-"; splice_chain "1893175-,1893177-"; sources "Undefined,Undefined"; NMorMRNA "null"; degree "4"; dimension "2_2";
chrA01	Undefined	as_event	1893863	1894193	.	+	.	transcript_id "TCONS_00000232,TCONS_00000231"; gene_id "chrA01:1892346-1895458W"; flanks "1893863^,1894193^"; structure "1-,2-"; splice_chain "1894124-,1894125-"; sources "Undefined,Undefined"; NMorMRNA "null"; degree "4"; dimension "2_2";
chrA01	Undefined	as_event	1894273	1894739	.	+	.	transcript_id "TCONS_00000232,TCONS_00000231"; gene_id "chrA01:1892346-1895458W"; flanks "1894273-,1894739^"; structure "0,1^2-"; splice_chain ",1894402^1894483-"; sources "Undefined,Undefined"; NMorMRNA "null"; degree "4"; dimension "2_2";
chrA01	Undefined	as_event	1988804	1990796	.	+	.	transcript_id "TCONS_00000235,TCONS_00000234"; gene_id "chrA01:1988804-1990796W"; flanks "1988804[,1990796]"; structure "1^3-,2^4-"; splice_chain "1989059^1990059-,1989078^1990078-"; sources "Undefined,Undefined"; NMorMRNA "null"; degree "4"; dimension "2_2";
chrA01	Undefined	as_event	1992388	1993084	.	+	.	transcript_id "TCONS_00000236,TCONS_00000237/TCONS_00000238"; gene_id "chrA01:1991040-1994700W"; flanks "1992388-,1993084^"; structure "1^3-,2^4-"; splice_chain "1992831^1992897-,1992855^1992921-"; sources "Undefined,Undefined"; NMorMRNA "null"; degree "4"; dimension "2_2";
chrA01	Undefined	as_event	1993161	1993454	.	+	.	transcript_id "TCONS_00000237,TCONS_00000238"; gene_id "chrA01:1991040-1994700W"; flanks "1993161-,1993454^"; structure "0,1^2-"; splice_chain ",1993220^1993332-"; sources "Undefined,Undefined"; NMorMRNA "null"; degree "4"; dimension "2_2";
chrA01	Undefined	as_event	2073079	2073474	.	+	.	transcript_id "TCONS_00000248,TCONS_00000249"; gene_id "chrA01:2071669-2073820W"; flanks "2073079-,2073474^"; structure "0,1^2-"; splice_chain ",2073175^2073243-"; sources "Undefined,Undefined"; NMorMRNA "null"; degree "4"; dimension "2_2";
chrA01	Undefined	as_event	2108718	2109091	.	+	.	transcript_id "TCONS_00000251,TCONS_00000252"; gene_id "chrA01:2107624-2110409W"; flanks "2108718-,2109091^"; structure "0,1^2-"; splice_chain ",2108892^2108974-"; sources "Undefined,Undefined"; NMorMRNA "null"; degree "4"; dimension "2_2";
chrA01	Undefined	as_event	2233903	2234471	.	+	.	transcript_id "TCONS_00000264,TCONS_00000263"; gene_id "chrA01:2233567-2235590W"; flanks "2233903-,2234471-"; structure "1^,2^"; splice_chain "2233949^,2233950^"; sources "Undefined,Undefined"; NMorMRNA "null"; degree "4"; dimension "2_2";
chrA01	Undefined	as_event	2234851	2235074	.	+	.	transcript_id "TCONS_00000263,TCONS_00000264"; gene_id "chrA01:2233567-2235590W"; flanks "2234851-,2235074-"; structure "1^,2^"; splice_chain "2234967^,2234970^"; sources "Undefined,Undefined"; NMorMRNA "null"; degree "4"; dimension "2_2";
chrA01	Undefined	as_event	2277497	2277676	.	+	.	transcript_id "TCONS_00000274,TCONS_00000275"; gene_id "chrA01:2276107-2278768W"; flanks "2277497-,2277676-"; structure "1^,2^"; splice_chain "2277606^,2277607^"; sources "Undefined,Undefined"; NMorMRNA "null"; degree "4"; dimension "2_2";
chrA01	Undefined	as_event	2517804	2518168	.	+	.	transcript_id "TCONS_00000290,TCONS_00000289"; gene_id "chrA01:2517654-2518398W"; flanks "2517804-,2518168^"; structure "1^3-,2^4-"; splice_chain "2517878^2518034-,2517882^2518038-"; sources "Undefined,Undefined"; NMorMRNA "null"; degree "4"; dimension "2_2";
chrA01	Undefined	as_event	2598249	2598386	.	+	.	transcript_id "TCONS_00000298,TCONS_00000299"; gene_id "chrA01:2597650-2601019W"; flanks "2598249^,2598386^"; structure "1-,2-"; splice_chain "2598326-,2598332-"; sources "Undefined,Undefined"; NMorMRNA "null"; degree "4"; dimension "2_2";
chrA01	Undefined	as_event	2639906	2640322	.	+	.	transcript_id "TCONS_00000303,TCONS_00000304"; gene_id "chrA01:2638772-2641151W"; flanks "2639906-,2640322^"; structure "0,1^2-"; splice_chain ",2640049^2640143-"; sources "Undefined,Undefined"; NMorMRNA "null"; degree "4"; dimension "2_2";
chrA01	Undefined	as_event	2640750	2641019	.	+	.	transcript_id "TCONS_00000303,TCONS_00000304"; gene_id "chrA01:2638772-2641151W"; flanks "2640750-,2641019^"; structure "0,1^2-"; splice_chain ",2640863^2640933-"; sources "Undefined,Undefined"; NMorMRNA "null"; degree "4"; dimension "2_2";
chrA01	Undefined	as_event	2890310	2890609	.	+	.	transcript_id "TCONS_00000320,TCONS_00000321"; gene_id "chrA01:2888677-2891355W"; flanks "2890310-,2890609^"; structure "0,1^2-"; splice_chain ",2890436^2890514-"; sources "Undefined,Undefined"; NMorMRNA "null"; degree "4"; dimension "2_2";
chrA01	Undefined	as_event	2938398	2938674	.	+	.	transcript_id "TCONS_00000325,TCONS_00000326"; gene_id "chrA01:2935300-2939078W"; flanks "2938398-,2938674^"; structure "0,1^2-"; splice_chain ",2938487^2938567-"; sources "Undefined,Undefined"; NMorMRNA "null"; degree "4"; dimension "2_2";
chrA01	Undefined	as_event	2944373	2944928	.	+	.	transcript_id "TCONS_00000329,TCONS_00000328"; gene_id "chrA01:2942298-2944928W"; flanks "2944373-,2944928]"; structure "0,1^2-"; splice_chain ",2944615^2944700-"; sources "Undefined,Undefined"; NMorMRNA "null"; degree "4"; dimension "2_2";
chrA01	Undefined	as_event	2990639	2991335	.	+	.	transcript_id "TCONS_00000332,TCONS_00000331"; gene_id "chrA01:2990639-2992685W"; flanks "2990639[,2991335^"; structure "1^3-,2^4-"; splice_chain "2990988^2991093-,2990992^2991097-"; sources "Undefined,Undefined"; NMorMRNA "null"; degree "4"; dimension "2_2";
chrA01	Undefined	as_event	3028148	3028322	.	+	.	transcript_id "TCONS_00000336,TCONS_00000334"; gene_id "chrA01:3025657-3028420W"; flanks "3028148-,3028322-"; structure "1^,2^"; splice_chain "3028231^,3028232^"; sources "Undefined,Undefined"; NMorMRNA "null"; degree "4"; dimension "2_2";
chrA01	Undefined	as_event	3114317	3114556	.	+	.	transcript_id "TCONS_00000342,TCONS_00000343"; gene_id "chrA01:3112382-3115396W"; flanks "3114317-,3114556^"; structure "0,1^2-"; splice_chain ",3114387^3114479-"; sources "Undefined,Undefined"; NMorMRNA "null"; degree "4"; dimension "2_2";
chrA01	Undefined	as_event	3143288	3143627	.	+	.	transcript_id "TCONS_00000350,TCONS_00000351"; gene_id "chrA01:3141836-3143627W"; flanks "3143288-,3143627]"; structure "0,1^2-"; splice_chain ",3143357^3143441-"; sources "Undefined,Undefined"; NMorMRNA "null"; degree "4"; dimension "2_2";
chrA01	Undefined	as_event	3167781	3169101	.	+	.	transcript_id "TCONS_00000353,TCONS_00000352"; gene_id "chrA01:3165500-3169101W"; flanks "3167781^,3169101]"; structure "1-,2-"; splice_chain "3168094-,3168130-"; sources "Undefined,Undefined"; NMorMRNA "null"; degree "4"; dimension "2_2";
chrA01	Undefined	as_event	3190426	3190824	.	+	.	transcript_id "TCONS_00000355,TCONS_00000354"; gene_id "chrA01:3187765-3192631W"; flanks "3190426-,3190824^"; structure "0,1^2-"; splice_chain ",3190570^3190660-"; sources "Undefined,Undefined"; NMorMRNA "null"; degree "4"; dimension "2_2";
chrA01	Undefined	as_event	3246097	3246847	.	+	.	transcript_id "TCONS_00000359/TCONS_00000360,TCONS_00000358"; gene_id "chrA01:3246097-3248974W"; flanks "3246097[,3246847^"; structure "0,1^2-"; splice_chain ",3246323^3246729-"; sources "Undefined,Undefined"; NMorMRNA "null"; degree "4"; dimension "2_2";
chrA01	Undefined	as_event	3248112	3248261	.	+	.	transcript_id "TCONS_00000359,TCONS_00000360"; gene_id "chrA01:3246097-3248974W"; flanks "3248112^,3248261^"; structure "1-,2-"; splice_chain "3248180-,3248193-"; sources "Undefined,Undefined"; NMorMRNA "null"; degree "4"; dimension "2_2";
chrA01	Undefined	as_event	3291865	3292279	.	+	.	transcript_id "TCONS_00000363,TCONS_00000364"; gene_id "chrA01:3290904-3292279W"; flanks "3291865-,3292279]"; structure "0,1^2-"; splice_chain ",3292037^3292121-"; sources "Undefined,Undefined"; NMorMRNA "null"; degree "4"; dimension "2_2";
chrA01	Undefined	as_event	3328809	3329244	.	+	.	transcript_id "TCONS_00000369,TCONS_00000368"; gene_id "chrA01:3328067-3330147W"; flanks "3328809-,3329244^"; structure "0,1^2-3^4-"; splice_chain ",3328857^3328935-3329111^3329181-"; sources "Undefined,Undefined"; NMorMRNA "null"; degree "4"; dimension "2_2";
chrA01	Undefined	as_event	3397739	3397946	.	+	.	transcript_id "TCONS_00000379,TCONS_00000378"; gene_id "chrA01:3395272-3399763W"; flanks "3397739-,3397946^"; structure "0,1^2-"; splice_chain ",3397801^3397881-"; sources "Undefined,Undefined"; NMorMRNA "null"; degree "4"; dimension "2_2";
chrA01	Undefined	as_event	3398771	3398926	.	+	.	transcript_id "TCONS_00000379,TCONS_00000378"; gene_id "chrA01:3395272-3399763W"; flanks "3398771-,3398926-"; structure "1^,2^"; splice_chain "3398844^,3398846^"; sources "Undefined,Undefined"; NMorMRNA "null"; degree "4"; dimension "2_2";
chrA01	Undefined	as_event	3737348	3737567	.	+	.	transcript_id "TCONS_00000395,TCONS_00000394"; gene_id "chrA01:3737045-3741429W"; flanks "3737348-,3737567-"; structure "1^,2^"; splice_chain "3737419^,3737420^"; sources "Undefined,Undefined"; NMorMRNA "null"; degree "4"; dimension "2_2";
chrA01	Undefined	as_event	3738721	3739107	.	+	.	transcript_id "TCONS_00000395,TCONS_00000394"; gene_id "chrA01:3737045-3741429W"; flanks "3738721-,3739107^"; structure "1^3-,2^4-"; splice_chain "3738807^3738933-,3738809^3738935-"; sources "Undefined,Undefined"; NMorMRNA "null"; degree "4"; dimension "2_2";
chrA01	Undefined	as_event	3740146	3740334	.	+	.	transcript_id "TCONS_00000394,TCONS_00000395"; gene_id "chrA01:3737045-3741429W"; flanks "3740146-,3740334-"; structure "1^,2^"; splice_chain "3740267^,3740268^"; sources "Undefined,Undefined"; NMorMRNA "null"; degree "4"; dimension "2_2";
chrA01	Undefined	as_event	3773408	3773741	.	+	.	transcript_id "TCONS_00000398,TCONS_00000397"; gene_id "chrA01:3771844-3773741W"; flanks "3773408^,3773741]"; structure "1-,2-"; splice_chain "3773472-,3773475-"; sources "Undefined,Undefined"; NMorMRNA "null"; degree "4"; dimension "2_2";
chrA01	Undefined	as_event	4012110	4012656	.	+	.	transcript_id "TCONS_00000408,TCONS_00000409"; gene_id "chrA01:4012088-4014102W"; flanks "4012110^,4012656^"; structure "1-,2-"; splice_chain "4012469-,4012470-"; sources "Undefined,Undefined"; NMorMRNA "null"; degree "4"; dimension "2_2";
chrA01	Undefined	as_event	4073067	4073563	.	+	.	transcript_id "TCONS_00000413,TCONS_00000412"; gene_id "chrA01:4072940-4075331W"; flanks "4073067^,4073563^"; structure "1-,2-"; splice_chain "4073443-,4073449-"; sources "Undefined,Undefined"; NMorMRNA "null"; degree "4"; dimension "2_2";
chrA01	Undefined	as_event	4077553	4077867	.	+	.	transcript_id "TCONS_00000415,TCONS_00000414"; gene_id "chrA01:4076523-4079675W"; flanks "4077553-,4077867^"; structure "1^3-,2^4-"; splice_chain "4077618^4077789-,4077657^4077828-"; sources "Undefined,Undefined"; NMorMRNA "null"; degree "4"; dimension "2_2";
chrA01	Undefined	as_event	4078808	4078983	.	+	.	transcript_id "TCONS_00000414,TCONS_00000415"; gene_id "chrA01:4076523-4079675W"; flanks "4078808-,4078983^"; structure "0,1^2-"; splice_chain ",4078861^4078937-"; sources "Undefined,Undefined"; NMorMRNA "null"; degree "4"; dimension "2_2";
chrA01	Undefined	as_event	4142803	4143096	.	+	.	transcript_id "TCONS_00000420,TCONS_00000421"; gene_id "chrA01:4142228-4143678W"; flanks "4142803-,4143096^"; structure "0,1^2-"; splice_chain ",4142942^4143022-"; sources "Undefined,Undefined"; NMorMRNA "null"; degree "4"; dimension "2_2";
chrA01	Undefined	as_event	4192846	4193488	.	+	.	transcript_id "TCONS_00000423,TCONS_00000424"; gene_id "chrA01:4192072-4194475W"; flanks "4192846-,4193488^"; structure "0,1^2-3^4-"; splice_chain ",4193090^4193161-4193269^4193350-"; sources "Undefined,Undefined"; NMorMRNA "null"; degree "4"; dimension "2_2";
chrA01	Undefined	as_event	4193571	4193726	.	+	.	transcript_id "TCONS_00000423,TCONS_00000424"; gene_id "chrA01:4192072-4194475W"; flanks "4193571-,4193726^"; structure "0,1^2-"; splice_chain ",4193628^4193709-"; sources "Undefined,Undefined"; NMorMRNA "null"; degree "4"; dimension "2_2";
chrA01	Undefined	as_event	4337661	4337916	.	+	.	transcript_id "TCONS_00000431,TCONS_00000432"; gene_id "chrA01:4336264-4343247W"; flanks "4337661^,4337916^"; structure "1-,2-"; splice_chain "4337765-,4337821-"; sources "Undefined,Undefined"; NMorMRNA "null"; degree "4"; dimension "2_2";
chrA01	Undefined	as_event	4337545	4337916	.	+	.	transcript_id "TCONS_00000433,TCONS_00000431,TCONS_00000432"; gene_id "chrA01:4336264-4343247W"; flanks "4337545-,4337916^"; structure "0,1^2-,1^3-"; splice_chain ",4337661^4337765-,4337661^4337821-"; sources "Undefined,Undefined,Undefined"; NMorMRNA "null"; degree "9"; dimension "3_3";
chrA01	Undefined	as_event	4338911	4339049	.	+	.	transcript_id "TCONS_00000432,TCONS_00000431/TCONS_00000433"; gene_id "chrA01:4336264-4343247W"; flanks "4338911^,4339049^"; structure "1-,2-"; splice_chain "4338979-,4338981-"; sources "Undefined,Undefined"; NMorMRNA "null"; degree "4"; dimension "2_2";
chrA01	Undefined	as_event	4395141	4395540	.	+	.	transcript_id "TCONS_00000441,TCONS_00000439"; gene_id "chrA01:4392984-4396853W"; flanks "4395141-,4395540^"; structure "1^2-,3^4-"; splice_chain "4395258^4395340-,4395428^4395517-"; sources "Undefined,Undefined"; NMorMRNA "null"; degree "4"; dimension "2_2";
chrA01	Undefined	as_event	4456935	4457803	.	+	.	transcript_id "TCONS_00000442,TCONS_00000443"; gene_id "chrA01:4455630-4457803W"; flanks "4456935-,4457803]"; structure "1^3-,2^4-"; splice_chain "4457097^4457184-,4457107^4457194-"; sources "Undefined,Undefined"; NMorMRNA "null"; degree "4"; dimension "2_2";
chrA01	Undefined	as_event	4577044	4577226	.	+	.	transcript_id "TCONS_00000452/TCONS_00000453,TCONS_00000451"; gene_id "chrA01:4575073-4577558W"; flanks "4577044-,4577226-"; structure "1^,2^"; splice_chain "4577145^,4577148^"; sources "Undefined,Undefined"; NMorMRNA "null"; degree "4"; dimension "2_2";
chrA01	Undefined	as_event	4680389	4680586	.	+	.	transcript_id "TCONS_00000458,TCONS_00000459"; gene_id "chrA01:4679043-4681425W"; flanks "4680389-,4680586^"; structure "0,1^2-"; splice_chain ",4680463^4680530-"; sources "Undefined,Undefined"; NMorMRNA "null"; degree "4"; dimension "2_2";
chrA01	Undefined	as_event	4792945	4793154	.	+	.	transcript_id "TCONS_00000468,TCONS_00000466/TCONS_00000467"; gene_id "chrA01:4791481-4794164W"; flanks "4792945-,4793154^"; structure "0,1^2-"; splice_chain ",4793024^4793092-"; sources "Undefined,Undefined"; NMorMRNA "null"; degree "4"; dimension "2_2";
chrA01	Undefined	as_event	4793240	4793444	.	+	.	transcript_id "TCONS_00000466/TCONS_00000468,TCONS_00000467"; gene_id "chrA01:4791481-4794164W"; flanks "4793240-,4793444-"; structure "1^,2^"; splice_chain "4793346^,4793348^"; sources "Undefined,Undefined"; NMorMRNA "null"; degree "4"; dimension "2_2";
chrA01	Undefined	as_event	4798867	4799624	.	+	.	transcript_id "TCONS_00000470/TCONS_00000471,TCONS_00000469"; gene_id "chrA01:4798758-4803626W"; flanks "4798867^,4799624^"; structure "1-,2-"; splice_chain "4799384-,4799390-"; sources "Undefined,Undefined"; NMorMRNA "null"; degree "4"; dimension "2_2";
chrA01	Undefined	as_event	4802905	4803031	.	+	.	transcript_id "TCONS_00000470,TCONS_00000469/TCONS_00000471"; gene_id "chrA01:4798758-4803626W"; flanks "4802905^,4803031^"; structure "1-,2-"; splice_chain "4802981-,4802990-"; sources "Undefined,Undefined"; NMorMRNA "null"; degree "4"; dimension "2_2";
chrA01	Undefined	as_event	4832018	4832347	.	+	.	transcript_id "TCONS_00000473,TCONS_00000472"; gene_id "chrA01:4828235-4834176W"; flanks "4832018-,4832347^"; structure "0,1^2-"; splice_chain ",4832143^4832211-"; sources "Undefined,Undefined"; NMorMRNA "null"; degree "4"; dimension "2_2";
chrA01	Undefined	as_event	4833516	4833763	.	+	.	transcript_id "TCONS_00000472,TCONS_00000473"; gene_id "chrA01:4828235-4834176W"; flanks "4833516-,4833763^"; structure "0,1^2-"; splice_chain ",4833585^4833660-"; sources "Undefined,Undefined"; NMorMRNA "null"; degree "4"; dimension "2_2";
chrA01	Undefined	as_event	4868327	4869802	.	+	.	transcript_id "TCONS_00000474,TCONS_00000475"; gene_id "chrA01:4867582-4869802W"; flanks "4868327-,4869802]"; structure "1^2-4^6-,3^5-"; splice_chain "4868458^4868573-4868669^4868772-,4868667^4868770-"; sources "Undefined,Undefined"; NMorMRNA "null"; degree "4"; dimension "2_2";
chrA01	Undefined	as_event	5015375	5016451	.	+	.	transcript_id "TCONS_00000489,TCONS_00000488"; gene_id "chrA01:5008884-5017611W"; flanks "5015375-,5016451^"; structure "0,1^2-"; splice_chain ",5015597^5015799-"; sources "Undefined,Undefined"; NMorMRNA "null"; degree "4"; dimension "2_2";
chrA01	Undefined	as_event	5036114	5036475	.	+	.	transcript_id "TCONS_00000493,TCONS_00000494"; gene_id "chrA01:5033199-5037108W"; flanks "5036114-,5036475^"; structure "0,1^2-"; splice_chain ",5036215^5036308-"; sources "Undefined,Undefined"; NMorMRNA "null"; degree "4"; dimension "2_2";
chrA01	Undefined	as_event	5235623	5236616	.	+	.	transcript_id "TCONS_00000507,TCONS_00000506"; gene_id "chrA01:5232984-5236616W"; flanks "5235623^,5236616]"; structure "1-,2-"; splice_chain "5236458-,5236461-"; sources "Undefined,Undefined"; NMorMRNA "null"; degree "4"; dimension "2_2";
chrA01	Undefined	as_event	5237596	5237897	.	+	.	transcript_id "TCONS_00000508,TCONS_00000509"; gene_id "chrA01:5237196-5239397W"; flanks "5237596-,5237897^"; structure "0,1^2-"; splice_chain ",5237687^5237750-"; sources "Undefined,Undefined"; NMorMRNA "null"; degree "4"; dimension "2_2";
chrA01	Undefined	as_event	5238050	5238547	.	+	.	transcript_id "TCONS_00000508,TCONS_00000509"; gene_id "chrA01:5237196-5239397W"; flanks "5238050^,5238547^"; structure "1-,2-"; splice_chain "5238119-,5238189-"; sources "Undefined,Undefined"; NMorMRNA "null"; degree "4"; dimension "2_2";
chrA01	Undefined	as_event	5288582	5288780	.	+	.	transcript_id "TCONS_00000514,TCONS_00000515"; gene_id "chrA01:5288012-5289801W"; flanks "5288582^,5288780^"; structure "1-,2-"; splice_chain "5288661-,5288670-"; sources "Undefined,Undefined"; NMorMRNA "null"; degree "4"; dimension "2_2";
chrA01	Undefined	as_event	5289335	5289484	.	+	.	transcript_id "TCONS_00000514,TCONS_00000515"; gene_id "chrA01:5288012-5289801W"; flanks "5289335^,5289484^"; structure "1-,2-"; splice_chain "5289410-,5289413-"; sources "Undefined,Undefined"; NMorMRNA "null"; degree "4"; dimension "2_2";
chrA01	Undefined	as_event	5289576	5289801	.	+	.	transcript_id "TCONS_00000514,TCONS_00000515"; gene_id "chrA01:5288012-5289801W"; flanks "5289576-,5289801]"; structure "0,1^2-"; splice_chain ",5289676^5289761-"; sources "Undefined,Undefined"; NMorMRNA "null"; degree "4"; dimension "2_2";
chrA01	Undefined	as_event	5291249	5291681	.	+	.	transcript_id "TCONS_00000518,TCONS_00000516/TCONS_00000517"; gene_id "chrA01:5290617-5293272W"; flanks "5291249^,5291681^"; structure "1-,2-"; splice_chain "5291643-,5291646-"; sources "Undefined,Undefined"; NMorMRNA "null"; degree "4"; dimension "2_2";
chrA01	Undefined	as_event	5570263	5573174	.	+	.	transcript_id "TCONS_00000546,TCONS_00000545"; gene_id "chrA01:5570263-5573757W"; flanks "5570263[,5573174^"; structure "0,1^2-"; splice_chain ",5572898^5573017-"; sources "Undefined,Undefined"; NMorMRNA "null"; degree "4"; dimension "2_2";
chrA01	Undefined	as_event	5685196	5685409	.	+	.	transcript_id "TCONS_00000555,TCONS_00000556"; gene_id "chrA01:5684288-5686378W"; flanks "5685196-,5685409^"; structure "0,1^2-"; splice_chain ",5685251^5685326-"; sources "Undefined,Undefined"; NMorMRNA "null"; degree "4"; dimension "2_2";
chrA01	Undefined	as_event	5784345	5786266	.	+	.	transcript_id "TCONS_00000562,TCONS_00000561"; gene_id "chrA01:5784035-5789565W"; flanks "5784345^,5786266^"; structure "1-,2-"; splice_chain "5785902-,5785969-"; sources "Undefined,Undefined"; NMorMRNA "null"; degree "4"; dimension "2_2";
chrA01	Undefined	as_event	5787641	5788088	.	+	.	transcript_id "TCONS_00000561/TCONS_00000562,TCONS_00000563"; gene_id "chrA01:5784035-5789565W"; flanks "5787641-,5788088^"; structure "0,1^2-"; splice_chain ",5787841^5787914-"; sources "Undefined,Undefined"; NMorMRNA "null"; degree "4"; dimension "2_2";
chrA01	Undefined	as_event	5814693	5815061	.	+	.	transcript_id "TCONS_00000565,TCONS_00000566"; gene_id "chrA01:5814667-5817210W"; flanks "5814693^,5815061^"; structure "1-,2-"; splice_chain "5814941-,5814995-"; sources "Undefined,Undefined"; NMorMRNA "null"; degree "4"; dimension "2_2";
chrA01	Undefined	as_event	5815163	5815604	.	+	.	transcript_id "TCONS_00000566,TCONS_00000565"; gene_id "chrA01:5814667-5817210W"; flanks "5815163-,5815604^"; structure "0,1^2-"; splice_chain ",5815283^5815378-"; sources "Undefined,Undefined"; NMorMRNA "null"; degree "4"; dimension "2_2";
chrA01	Undefined	as_event	5832140	5832330	.	+	.	transcript_id "TCONS_00000569,TCONS_00000568"; gene_id "chrA01:5829955-5834812W"; flanks "5832140-,5832330-"; structure "1^,2^"; splice_chain "5832247^,5832249^"; sources "Undefined,Undefined"; NMorMRNA "null"; degree "4"; dimension "2_2";
chrA01	Undefined	as_event	5992305	5992525	.	+	.	transcript_id "TCONS_00000574,TCONS_00000575"; gene_id "chrA01:5991034-5995749W"; flanks "5992305-,5992525^"; structure "0,1^2-"; splice_chain ",5992376^5992454-"; sources "Undefined,Undefined"; NMorMRNA "null"; degree "4"; dimension "2_2";
chrA01	Undefined	as_event	6052104	6054239	.	+	.	transcript_id "TCONS_00000576,TCONS_00000577"; gene_id "chrA01:6052104-6054890W"; flanks "6052104[,6054239^"; structure "0,1^2-3^4-"; splice_chain ",6052695^6053391-6053843^6053930-"; sources "Undefined,Undefined"; NMorMRNA "null"; degree "4"; dimension "2_2";
chrA01	Undefined	as_event	6173716	6174121	.	+	.	transcript_id "TCONS_00000585,TCONS_00000584"; gene_id "chrA01:6173094-6175281W"; flanks "6173716-,6174121^"; structure "1^3-,2^4-"; splice_chain "6173877^6173953-,6173886^6173962-"; sources "Undefined,Undefined"; NMorMRNA "null"; degree "4"; dimension "2_2";
chrA01	Undefined	as_event	6304198	6304423	.	+	.	transcript_id "TCONS_00000598,TCONS_00000597"; gene_id "chrA01:6302398-6304423W"; flanks "6304198-,6304423]"; structure "0,1^2-"; splice_chain ",6304329^6304418-"; sources "Undefined,Undefined"; NMorMRNA "null"; degree "4"; dimension "2_2";
chrA01	Undefined	as_event	6878607	6880011	.	+	.	transcript_id "TCONS_00000618,TCONS_00000619"; gene_id "chrA01:6877992-6880557W"; flanks "6878607-,6880011^"; structure "0,1^2-"; splice_chain ",6878696^6878777-"; sources "Undefined,Undefined"; NMorMRNA "null"; degree "4"; dimension "2_2";
chrA01	Undefined	as_event	6885886	6886135	.	+	.	transcript_id "TCONS_00000620,TCONS_00000621"; gene_id "chrA01:6884231-6886686W"; flanks "6885886-,6886135^"; structure "0,1^2-"; splice_chain ",6885964^6886053-"; sources "Undefined,Undefined"; NMorMRNA "null"; degree "4"; dimension "2_2";
chrA01	Undefined	as_event	6945612	6945960	.	+	.	transcript_id "TCONS_00000626,TCONS_00000627"; gene_id "chrA01:6945152-6947540W"; flanks "6945612-,6945960^"; structure "0,1^2-"; splice_chain ",6945848^6945914-"; sources "Undefined,Undefined"; NMorMRNA "null"; degree "4"; dimension "2_2";
chrA01	Undefined	as_event	6959482	6960017	.	+	.	transcript_id "TCONS_00000628,TCONS_00000629"; gene_id "chrA01:6958720-6960323W"; flanks "6959482-,6960017^"; structure "0,1^2-"; splice_chain ",6959654^6959904-"; sources "Undefined,Undefined"; NMorMRNA "null"; degree "4"; dimension "2_2";
chrA01	Undefined	as_event	7190439	7191122	.	+	.	transcript_id "TCONS_00000651,TCONS_00000652"; gene_id "chrA01:7188390-7191554W"; flanks "7190439-,7191122^"; structure "0,1^2-"; splice_chain ",7190633^7190708-"; sources "Undefined,Undefined"; NMorMRNA "null"; degree "4"; dimension "2_2";
chrA01	Undefined	as_event	7191214	7191554	.	+	.	transcript_id "TCONS_00000651,TCONS_00000652"; gene_id "chrA01:7188390-7191554W"; flanks "7191214-,7191554]"; structure "0,1^2-"; splice_chain ",7191265^7191359-"; sources "Undefined,Undefined"; NMorMRNA "null"; degree "4"; dimension "2_2";
chrA01	Undefined	as_event	7192130	7192526	.	+	.	transcript_id "TCONS_00000654,TCONS_00000653"; gene_id "chrA01:7192130-7195007W"; flanks "7192130[,7192526-"; structure "1^,2^"; splice_chain "7192323^,7192328^"; sources "Undefined,Undefined"; NMorMRNA "null"; degree "4"; dimension "2_2";
chrA01	Undefined	as_event	7218915	7219167	.	+	.	transcript_id "TCONS_00000657,TCONS_00000656"; gene_id "chrA01:7218215-7220193W"; flanks "7218915-,7219167^"; structure "0,1^2-"; splice_chain ",7218990^7219088-"; sources "Undefined,Undefined"; NMorMRNA "null"; degree "4"; dimension "2_2";
chrA01	Undefined	as_event	7235360	7235527	.	+	.	transcript_id "TCONS_00000661,TCONS_00000662"; gene_id "chrA01:7233817-7235527W"; flanks "7235360^,7235527]"; structure "1-,2-"; splice_chain "7235447-,7235448-"; sources "Undefined,Undefined"; NMorMRNA "null"; degree "4"; dimension "2_2";
chrA01	Undefined	as_event	7247458	7247710	.	+	.	transcript_id "TCONS_00000665/TCONS_00000667,TCONS_00000666"; gene_id "chrA01:7247158-7248974W"; flanks "7247458-,7247710-"; structure "1^,2^"; splice_chain "7247612^,7247617^"; sources "Undefined,Undefined"; NMorMRNA "null"; degree "4"; dimension "2_2";
chrA01	Undefined	as_event	7362254	7362764	.	+	.	transcript_id "TCONS_00000680,TCONS_00000679"; gene_id "chrA01:7361348-7365215W"; flanks "7362254-,7362764^"; structure "1^3-,2^4-"; splice_chain "7362331^7362678-,7362350^7362697-"; sources "Undefined,Undefined"; NMorMRNA "null"; degree "4"; dimension "2_2";
chrA01	Undefined	as_event	7362331	7362858	.	+	.	transcript_id "TCONS_00000678,TCONS_00000680"; gene_id "chrA01:7361348-7365215W"; flanks "7362331^,7362858-"; structure "0,1-2^"; splice_chain ",7362678-7362764^"; sources "Undefined,Undefined"; NMorMRNA "null"; degree "4"; dimension "2_2";
chrA01	Undefined	as_event	7362254	7362858	.	+	.	transcript_id "TCONS_00000678,TCONS_00000680,TCONS_00000679"; gene_id "chrA01:7361348-7365215W"; flanks "7362254-,7362858-"; structure "1^,1^3-5^,2^4-5^"; splice_chain "7362331^,7362331^7362678-7362764^,7362350^7362697-7362764^"; sources "Undefined,Undefined,Undefined"; NMorMRNA "null"; degree "9"; dimension "3_3";
chrA01	Undefined	as_event	7363172	7363476	.	+	.	transcript_id "TCONS_00000679,TCONS_00000678/TCONS_00000680"; gene_id "chrA01:7361348-7365215W"; flanks "7363172-,7363476^"; structure "0,1^2-"; splice_chain ",7363268^7363371-"; sources "Undefined,Undefined"; NMorMRNA "null"; degree "4"; dimension "2_2";
chrA01	Undefined	as_event	7395061	7395388	.	+	.	transcript_id "TCONS_00000685,TCONS_00000686"; gene_id "chrA01:7391697-7396060W"; flanks "7395061-,7395388^"; structure "0,1^2-"; splice_chain ",7395232^7395287-"; sources "Undefined,Undefined"; NMorMRNA "null"; degree "4"; dimension "2_2";
chrA01	Undefined	as_event	7395900	7396060	.	+	.	transcript_id "TCONS_00000685,TCONS_00000684/TCONS_00000686"; gene_id "chrA01:7391697-7396060W"; flanks "7395900-,7396060]"; structure "0,1^2-"; splice_chain ",7395980^7396043-"; sources "Undefined,Undefined"; NMorMRNA "null"; degree "4"; dimension "2_2";
chrA01	Undefined	as_event	7452967	7453939	.	+	.	transcript_id "TCONS_00000690,TCONS_00000691"; gene_id "chrA01:7452362-7455074W"; flanks "7452967-,7453939^"; structure "0,1^2-"; splice_chain ",7453077^7453827-"; sources "Undefined,Undefined"; NMorMRNA "null"; degree "4"; dimension "2_2";
chrA01	Undefined	as_event	7502739	7503052	.	+	.	transcript_id "TCONS_00000695,TCONS_00000694"; gene_id "chrA01:7502428-7504729W"; flanks "7502739-,7503052^"; structure "1^3-,2^4-"; splice_chain "7502755^7502783-,7502777^7502805-"; sources "Undefined,Undefined"; NMorMRNA "null"; degree "4"; dimension "2_2";
chrA01	Undefined	as_event	7516514	7517520	.	+	.	transcript_id "TCONS_00000697,TCONS_00000698"; gene_id "chrA01:7516514-7519147W"; flanks "7516514[,7517520^"; structure "0,1^2-"; splice_chain ",7516953^7517259-"; sources "Undefined,Undefined"; NMorMRNA "null"; degree "4"; dimension "2_2";
chrA01	Undefined	as_event	7616622	7617363	.	+	.	transcript_id "TCONS_00000700,TCONS_00000699"; gene_id "chrA01:7616021-7618860W"; flanks "7616622^,7617363^"; structure "1-,2-"; splice_chain "7616870-,7616933-"; sources "Undefined,Undefined"; NMorMRNA "null"; degree "4"; dimension "2_2";
chrA01	Undefined	as_event	7713139	7713280	.	+	.	transcript_id "TCONS_00000707,TCONS_00000706"; gene_id "chrA01:7712608-7717699W"; flanks "7713139^,7713280^"; structure "1-,2-"; splice_chain "7713220-,7713221-"; sources "Undefined,Undefined"; NMorMRNA "null"; degree "4"; dimension "2_2";
chrA01	Undefined	as_event	7713280	7713444	.	+	.	transcript_id "TCONS_00000706,TCONS_00000707"; gene_id "chrA01:7712608-7717699W"; flanks "7713280^,7713444^"; structure "1-,2-"; splice_chain "7713374-,7713376-"; sources "Undefined,Undefined"; NMorMRNA "null"; degree "4"; dimension "2_2";
chrA01	Undefined	as_event	7797157	7797800	.	+	.	transcript_id "TCONS_00000710,TCONS_00000711"; gene_id "chrA01:7792859-7798814W"; flanks "7797157-,7797800^"; structure "0,1^2-"; splice_chain ",7797326^7797389-"; sources "Undefined,Undefined"; NMorMRNA "null"; degree "4"; dimension "2_2";
chrA01	Undefined	as_event	7826553	7826889	.	+	.	transcript_id "TCONS_00000714,TCONS_00000713"; gene_id "chrA01:7825483-7828072W"; flanks "7826553-,7826889^"; structure "0,1^2-"; splice_chain ",7826614^7826705-"; sources "Undefined,Undefined"; NMorMRNA "null"; degree "4"; dimension "2_2";
chrA01	Undefined	as_event	8062295	8062517	.	+	.	transcript_id "TCONS_00000726,TCONS_00000727"; gene_id "chrA01:8061071-8064925W"; flanks "8062295-,8062517^"; structure "0,1^2-"; splice_chain ",8062369^8062446-"; sources "Undefined,Undefined"; NMorMRNA "null"; degree "4"; dimension "2_2";
chrA01	Undefined	as_event	8122916	8123269	.	+	.	transcript_id "TCONS_00000731,TCONS_00000732"; gene_id "chrA01:8122744-8126651W"; flanks "8122916^,8123269^"; structure "1-,2-"; splice_chain "8123051-,8123133-"; sources "Undefined,Undefined"; NMorMRNA "null"; degree "4"; dimension "2_2";
chrA01	Undefined	as_event	8165976	8166754	.	+	.	transcript_id "TCONS_00000736,TCONS_00000737"; gene_id "chrA01:8165862-8168055W"; flanks "8165976[,8166754^"; structure "0,1^2-"; splice_chain ",8166270^8166357-"; sources "Undefined,Undefined"; NMorMRNA "null"; degree "4"; dimension "2_2";
chrA01	Undefined	as_event	8254646	8254973	.	+	.	transcript_id "TCONS_00000745,TCONS_00000746"; gene_id "chrA01:8253520-8256662W"; flanks "8254646-,8254973^"; structure "0,1^2-"; splice_chain ",8254785^8254875-"; sources "Undefined,Undefined"; NMorMRNA "null"; degree "4"; dimension "2_2";
chrA01	Undefined	as_event	8545650	8546116	.	+	.	transcript_id "TCONS_00000763,TCONS_00000764"; gene_id "chrA01:8544945-8553854W"; flanks "8545650-,8546116^"; structure "1^3-,2^4-"; splice_chain "8545841^8545937-,8545845^8545941-"; sources "Undefined,Undefined"; NMorMRNA "null"; degree "4"; dimension "2_2";
chrA01	Undefined	as_event	8683025	8683324	.	+	.	transcript_id "TCONS_00000767,TCONS_00000768"; gene_id "chrA01:8682831-8684440W"; flanks "8683025^,8683324^"; structure "1-,2-"; splice_chain "8683203-,8683217-"; sources "Undefined,Undefined"; NMorMRNA "null"; degree "4"; dimension "2_2";
chrA01	Undefined	as_event	8718833	8719355	.	+	.	transcript_id "TCONS_00000772,TCONS_00000773"; gene_id "chrA01:8718408-8722388W"; flanks "8718833^,8719355-"; structure "0,1-2^"; splice_chain ",8719093-8719161^"; sources "Undefined,Undefined"; NMorMRNA "null"; degree "4"; dimension "2_2";
chrA01	Undefined	as_event	8723380	8724062	.	+	.	transcript_id "TCONS_00000774,TCONS_00000775"; gene_id "chrA01:8722685-8724062W"; flanks "8723380-,8724062]"; structure "0,1^2-"; splice_chain ",8723766^8723850-"; sources "Undefined,Undefined"; NMorMRNA "null"; degree "4"; dimension "2_2";
chrA01	Undefined	as_event	8815114	8815413	.	+	.	transcript_id "TCONS_00000779,TCONS_00000780"; gene_id "chrA01:8814701-8817306W"; flanks "8815114-,8815413^"; structure "0,1^2-"; splice_chain ",8815214^8815288-"; sources "Undefined,Undefined"; NMorMRNA "null"; degree "4"; dimension "2_2";
chrA01	Undefined	as_event	8816280	8816774	.	+	.	transcript_id "TCONS_00000779,TCONS_00000780"; gene_id "chrA01:8814701-8817306W"; flanks "8816280-,8816774^"; structure "0,1^2-3^4-"; splice_chain ",8816410^8816511-8816601^8816686-"; sources "Undefined,Undefined"; NMorMRNA "null"; degree "4"; dimension "2_2";
chrA01	Undefined	as_event	8856969	8858201	.	+	.	transcript_id "TCONS_00000786,TCONS_00000785"; gene_id "chrA01:8856969-8858201W"; flanks "8856969[,8858201]"; structure "0,1^2-"; splice_chain ",8857296^8857480-"; sources "Undefined,Undefined"; NMorMRNA "null"; degree "4"; dimension "2_2";
chrA01	Undefined	as_event	8923369	8923614	.	+	.	transcript_id "TCONS_00000789,TCONS_00000788"; gene_id "chrA01:8922672-8924118W"; flanks "8923369-,8923614^"; structure "0,1^2-"; splice_chain ",8923422^8923519-"; sources "Undefined,Undefined"; NMorMRNA "null"; degree "4"; dimension "2_2";
chrA01	Undefined	as_event	8923218	8923614	.	+	.	transcript_id "TCONS_00000789,TCONS_00000788,TCONS_00000790"; gene_id "chrA01:8922672-8924118W"; flanks "8923218^,8923614^"; structure "1-,1-2^4-,3-"; splice_chain "8923369-,8923369-8923422^8923519-,8923454-"; sources "Undefined,Undefined,Undefined"; NMorMRNA "null"; degree "9"; dimension "3_3";
chrA01	Undefined	as_event	9004097	9004512	.	+	.	transcript_id "TCONS_00000794,TCONS_00000793"; gene_id "chrA01:9003491-9006630W"; flanks "9004097-,9004512^"; structure "1^3-,2^4-"; splice_chain "9004187^9004436-,9004197^9004446-"; sources "Undefined,Undefined"; NMorMRNA "null"; degree "4"; dimension "2_2";
chrA01	Undefined	as_event	9010800	9010960	.	+	.	transcript_id "TCONS_00000796,TCONS_00000795"; gene_id "chrA01:9007113-9011240W"; flanks "9010800^,9010960^"; structure "1-,2-"; splice_chain "9010898-,9010899-"; sources "Undefined,Undefined"; NMorMRNA "null"; degree "4"; dimension "2_2";
chrA01	Undefined	as_event	9023707	9023882	.	+	.	transcript_id "TCONS_00000798,TCONS_00000797"; gene_id "chrA01:9021561-9023882W"; flanks "9023707-,9023882]"; structure "1^3-,2^4-"; splice_chain "9023756^9023844-,9023780^9023868-"; sources "Undefined,Undefined"; NMorMRNA "null"; degree "4"; dimension "2_2";
chrA01	Undefined	as_event	9187524	9187864	.	+	.	transcript_id "TCONS_00000806,TCONS_00000807"; gene_id "chrA01:9186594-9188647W"; flanks "9187524-,9187864^"; structure "0,1^2-"; splice_chain ",9187650^9187723-"; sources "Undefined,Undefined"; NMorMRNA "null"; degree "4"; dimension "2_2";
chrA01	Undefined	as_event	9187971	9188265	.	+	.	transcript_id "TCONS_00000806,TCONS_00000807"; gene_id "chrA01:9186594-9188647W"; flanks "9187971-,9188265^"; structure "0,1^2-"; splice_chain ",9188020^9188094-"; sources "Undefined,Undefined"; NMorMRNA "null"; degree "4"; dimension "2_2";
chrA01	Undefined	as_event	9229075	9229742	.	+	.	transcript_id "TCONS_00000812,TCONS_00000811"; gene_id "chrA01:9227645-9230597W"; flanks "9229075-,9229742^"; structure "1^3-,2^4-"; splice_chain "9229268^9229612-,9229270^9229614-"; sources "Undefined,Undefined"; NMorMRNA "null"; degree "4"; dimension "2_2";
chrA01	Undefined	as_event	9231941	9232893	.	+	.	transcript_id "TCONS_00000814,TCONS_00000813"; gene_id "chrA01:9231675-9234225W"; flanks "9231941-,9232893^"; structure "1^3-,2^4-"; splice_chain "9232270^9232708-,9232272^9232710-"; sources "Undefined,Undefined"; NMorMRNA "null"; degree "4"; dimension "2_2";
chrA01	Undefined	as_event	9376616	9376824	.	+	.	transcript_id "TCONS_00000827,TCONS_00000826"; gene_id "chrA01:9375896-9379429W"; flanks "9376616^,9376824^"; structure "1-,2-"; splice_chain "9376692-,9376693-"; sources "Undefined,Undefined"; NMorMRNA "null"; degree "4"; dimension "2_2";
chrA01	Undefined	as_event	9378219	9378460	.	+	.	transcript_id "TCONS_00000827,TCONS_00000826"; gene_id "chrA01:9375896-9379429W"; flanks "9378219-,9378460-"; structure "1^,2^"; splice_chain "9378346^,9378348^"; sources "Undefined,Undefined"; NMorMRNA "null"; degree "4"; dimension "2_2";
chrA01	Undefined	as_event	9466568	9466712	.	+	.	transcript_id "TCONS_00000832/TCONS_00000833,TCONS_00000834"; gene_id "chrA01:9466164-9467958W"; flanks "9466568-,9466712^"; structure "0,1^2-"; splice_chain ",9466589^9466697-"; sources "Undefined,Undefined"; NMorMRNA "null"; degree "4"; dimension "2_2";
chrA01	Undefined	as_event	9467255	9467523	.	+	.	transcript_id "TCONS_00000834,TCONS_00000832"; gene_id "chrA01:9466164-9467958W"; flanks "9467255^,9467523^"; structure "1-,2-"; splice_chain "9467356-,9467358-"; sources "Undefined,Undefined"; NMorMRNA "null"; degree "4"; dimension "2_2";
chrA01	Undefined	as_event	9467192	9467523	.	+	.	transcript_id "TCONS_00000833,TCONS_00000834,TCONS_00000832"; gene_id "chrA01:9466164-9467958W"; flanks "9467192-,9467523^"; structure "0,1^2-,1^3-"; splice_chain ",9467255^9467356-,9467255^9467358-"; sources "Undefined,Undefined,Undefined"; NMorMRNA "null"; degree "9"; dimension "3_3";
chrA01	Undefined	as_event	9478704	9479266	.	+	.	transcript_id "TCONS_00000835,TCONS_00000836"; gene_id "chrA01:9478704-9480254W"; flanks "9478704[,9479266^"; structure "1^3-,2^4-"; splice_chain "9478921^9479127-,9478922^9479128-"; sources "Undefined,Undefined"; NMorMRNA "null"; degree "4"; dimension "2_2";
chrA01	Undefined	as_event	9510587	9511542	.	+	.	transcript_id "TCONS_00000839,TCONS_00000840"; gene_id "chrA01:9510587-9513795W"; flanks "9510587[,9511542^"; structure "1^3-,2^4-"; splice_chain "9510846^9511339-,9510847^9511340-"; sources "Undefined,Undefined"; NMorMRNA "null"; degree "4"; dimension "2_2";
chrA01	Undefined	as_event	9512780	9513584	.	+	.	transcript_id "TCONS_00000840,TCONS_00000839"; gene_id "chrA01:9510587-9513795W"; flanks "9512780-,9513584-"; structure "1^,2^"; splice_chain "9512890^,9512892^"; sources "Undefined,Undefined"; NMorMRNA "null"; degree "4"; dimension "2_2";
chrA01	Undefined	as_event	9772767	9774895	.	+	.	transcript_id "TCONS_00000849,TCONS_00000848"; gene_id "chrA01:9771687-9776562W"; flanks "9772767^,9774895-"; structure "1-2^,3-4^"; splice_chain "9773205-9773345^,9774642-9774757^"; sources "Undefined,Undefined"; NMorMRNA "null"; degree "4"; dimension "2_2";
chrA01	Undefined	as_event	9775061	9775891	.	+	.	transcript_id "TCONS_00000849,TCONS_00000848"; gene_id "chrA01:9771687-9776562W"; flanks "9775061-,9775891^"; structure "1^4-,2^3-"; splice_chain "9775125^9775670-,9775152^9775497-"; sources "Undefined,Undefined"; NMorMRNA "null"; degree "4"; dimension "2_2";
chrA01	Undefined	as_event	9775891	9776263	.	+	.	transcript_id "TCONS_00000848,TCONS_00000849"; gene_id "chrA01:9771687-9776562W"; flanks "9775891^,9776263^"; structure "1-,2-"; splice_chain "9776097-,9776149-"; sources "Undefined,Undefined"; NMorMRNA "null"; degree "4"; dimension "2_2";
chrA01	Undefined	as_event	9856080	9856521	.	+	.	transcript_id "TCONS_00000855,TCONS_00000854"; gene_id "chrA01:9855339-9856521W"; flanks "9856080^,9856521]"; structure "1-,2-"; splice_chain "9856162-,9856166-"; sources "Undefined,Undefined"; NMorMRNA "null"; degree "4"; dimension "2_2";
chrA01	Undefined	as_event	9984776	9985107	.	+	.	transcript_id "TCONS_00000858,TCONS_00000859"; gene_id "chrA01:9984701-9986664W"; flanks "9984776^,9985107^"; structure "1-,2-"; splice_chain "9984855-,9984860-"; sources "Undefined,Undefined"; NMorMRNA "null"; degree "4"; dimension "2_2";
chrA01	Undefined	as_event	9991817	9992248	.	+	.	transcript_id "TCONS_00000861/TCONS_00000862,TCONS_00000860"; gene_id "chrA01:9988583-9994807W"; flanks "9991817-,9992248^"; structure "0,1^2-"; splice_chain ",9992052^9992120-"; sources "Undefined,Undefined"; NMorMRNA "null"; degree "4"; dimension "2_2";
chrA01	Undefined	as_event	9994603	9994785	.	+	.	transcript_id "TCONS_00000862,TCONS_00000861"; gene_id "chrA01:9988583-9994807W"; flanks "9994603-,9994785-"; structure "1^,2^"; splice_chain "9994694^,9994695^"; sources "Undefined,Undefined"; NMorMRNA "null"; degree "4"; dimension "2_2";
chrA01	Undefined	as_event	10063172	10063537	.	+	.	transcript_id "TCONS_00000868/TCONS_00000870,TCONS_00000867/TCONS_00000869"; gene_id "chrA01:10062165-10063927W"; flanks "10063172-,10063537-"; structure "1^,2^"; splice_chain "10063448^,10063457^"; sources "Undefined,Undefined"; NMorMRNA "null"; degree "4"; dimension "2_2";
chrA01	Undefined	as_event	10063537	10063927	.	+	.	transcript_id "TCONS_00000867/TCONS_00000868,TCONS_00000869/TCONS_00000870"; gene_id "chrA01:10062165-10063927W"; flanks "10063537-,10063927]"; structure "0,1^2-"; splice_chain ",10063644^10063741-"; sources "Undefined,Undefined"; NMorMRNA "null"; degree "4"; dimension "2_2";
chrA01	Undefined	as_event	10189258	10189761	.	+	.	transcript_id "TCONS_00000872,TCONS_00000873"; gene_id "chrA01:10187280-10189761W"; flanks "10189258-,10189761]"; structure "0,1^2-"; splice_chain ",10189459^10189536-"; sources "Undefined,Undefined"; NMorMRNA "null"; degree "4"; dimension "2_2";
chrA01	Undefined	as_event	10354278	10354546	.	+	.	transcript_id "TCONS_00000877,TCONS_00000878"; gene_id "chrA01:10353936-10356326W"; flanks "10354278-,10354546^"; structure "1^3-,2^4-"; splice_chain "10354329^10354437-,10354343^10354451-"; sources "Undefined,Undefined"; NMorMRNA "null"; degree "4"; dimension "2_2";
chrA01	Undefined	as_event	10389261	10389602	.	+	.	transcript_id "TCONS_00000879,TCONS_00000880/TCONS_00000881"; gene_id "chrA01:10387546-10391483W"; flanks "10389261-,10389602^"; structure "0,1^2-"; splice_chain ",10389338^10389434-"; sources "Undefined,Undefined"; NMorMRNA "null"; degree "4"; dimension "2_2";
chrA01	Undefined	as_event	10390173	10390401	.	+	.	transcript_id "TCONS_00000879,TCONS_00000881"; gene_id "chrA01:10387546-10391483W"; flanks "10390173-,10390401^"; structure "0,1^2-"; splice_chain ",10390253^10390335-"; sources "Undefined,Undefined"; NMorMRNA "null"; degree "4"; dimension "2_2";
chrA01	Undefined	as_event	10390919	10391114	.	+	.	transcript_id "TCONS_00000879,TCONS_00000881"; gene_id "chrA01:10387546-10391483W"; flanks "10390919^,10391114^"; structure "1-,2-"; splice_chain "10391022-,10391023-"; sources "Undefined,Undefined"; NMorMRNA "null"; degree "4"; dimension "2_2";
chrA01	Undefined	as_event	10468587	10468872	.	+	.	transcript_id "TCONS_00000884,TCONS_00000883/TCONS_00000885"; gene_id "chrA01:10467896-10470301W"; flanks "10468587-,10468872-"; structure "1^,2^"; splice_chain "10468721^,10468781^"; sources "Undefined,Undefined"; NMorMRNA "null"; degree "4"; dimension "2_2";
chrA01	Undefined	as_event	10468872	10469127	.	+	.	transcript_id "TCONS_00000883/TCONS_00000885,TCONS_00000884"; gene_id "chrA01:10467896-10470301W"; flanks "10468872-,10469127-"; structure "1^,2^"; splice_chain "10469012^,10469029^"; sources "Undefined,Undefined"; NMorMRNA "null"; degree "4"; dimension "2_2";
chrA01	Undefined	as_event	10469457	10470301	.	+	.	transcript_id "TCONS_00000885,TCONS_00000884"; gene_id "chrA01:10467896-10470301W"; flanks "10469457-,10470301]"; structure "0,1^2-"; splice_chain ",10469604^10469760-"; sources "Undefined,Undefined"; NMorMRNA "null"; degree "4"; dimension "2_2";
chrA01	Undefined	as_event	10469377	10470301	.	+	.	transcript_id "TCONS_00000885,TCONS_00000884,TCONS_00000883"; gene_id "chrA01:10467896-10470301W"; flanks "10469377^,10470301]"; structure "1-,1-2^3-,4-5^6-"; splice_chain "10469457-,10469457-10469604^10469760-,10469765-10469924^10470040-"; sources "Undefined,Undefined,Undefined"; NMorMRNA "null"; degree "9"; dimension "3_3";
chrA01	Undefined	as_event	10504780	10505660	.	+	.	transcript_id "TCONS_00000888,TCONS_00000887"; gene_id "chrA01:10503735-10507373W"; flanks "10504780^,10505660^"; structure "1-,2-"; splice_chain "10505216-,10505219-"; sources "Undefined,Undefined"; NMorMRNA "null"; degree "4"; dimension "2_2";
chrA01	Undefined	as_event	10607613	10607891	.	+	.	transcript_id "TCONS_00000890,TCONS_00000889"; gene_id "chrA01:10606461-10609172W"; flanks "10607613-,10607891^"; structure "1^3-,2^4-"; splice_chain "10607703^10607795-,10607735^10607827-"; sources "Undefined,Undefined"; NMorMRNA "null"; degree "4"; dimension "2_2";
chrA01	Undefined	as_event	10834268	10834824	.	+	.	transcript_id "TCONS_00000898,TCONS_00000899"; gene_id "chrA01:10832742-10835107W"; flanks "10834268-,10834824^"; structure "0,1^2-3^4-"; splice_chain ",10834404^10834474-10834565^10834648-"; sources "Undefined,Undefined"; NMorMRNA "null"; degree "4"; dimension "2_2";
chrA01	Undefined	as_event	11106069	11107070	.	+	.	transcript_id "TCONS_00000907,TCONS_00000906"; gene_id "chrA01:11105818-11107070W"; flanks "11106069-,11107070]"; structure "0,1^2-"; splice_chain ",11106382^11106459-"; sources "Undefined,Undefined"; NMorMRNA "null"; degree "4"; dimension "2_2";
chrA01	Undefined	as_event	11853064	11853348	.	+	.	transcript_id "TCONS_00000921,TCONS_00000919"; gene_id "chrA01:11852653-11854551W"; flanks "11853064-,11853348^"; structure "1^3-,2^4-"; splice_chain "11853147^11853245-,11853168^11853266-"; sources "Undefined,Undefined"; NMorMRNA "null"; degree "4"; dimension "2_2";
chrA01	Undefined	as_event	11852653	11853348	.	+	.	transcript_id "TCONS_00000920,TCONS_00000921,TCONS_00000919,TCONS_00000918"; gene_id "chrA01:11852653-11854551W"; flanks "11852653[,11853348^"; structure "0,1^3-5^8-,1^3-7^10-,2^4-6^9-"; splice_chain ",11852894^11853064-11853147^11853245-,11852894^11853064-11853168^11853266-,11852896^11853066-11853148^11853246-"; sources "Undefined,Undefined,Undefined,Undefined"; NMorMRNA "null"; degree "16"; dim…
chrA01	Undefined	as_event	12384651	12384804	.	+	.	transcript_id "TCONS_00000933,TCONS_00000930/TCONS_00000932"; gene_id "chrA01:12384575-12386730W"; flanks "12384651^,12384804^"; structure "1-,2-"; splice_chain "12384763-,12384764-"; sources "Undefined,Undefined"; NMorMRNA "null"; degree "4"; dimension "2_2";
chrA01	Undefined	as_event	12384870	12385245	.	+	.	transcript_id "TCONS_00000930,TCONS_00000932/TCONS_00000933"; gene_id "chrA01:12384575-12386730W"; flanks "12384870-,12385245^"; structure "0,1^2-"; splice_chain ",12385054^12385125-"; sources "Undefined,Undefined"; NMorMRNA "null"; degree "4"; dimension "2_2";
chrA01	Undefined	as_event	12384764	12385245	.	+	.	transcript_id "TCONS_00000931,TCONS_00000930,TCONS_00000932"; gene_id "chrA01:12384575-12386730W"; flanks "12384764-,12385245^"; structure "0,1^2-,1^2-3^4-"; splice_chain ",12384804^12384870-,12384804^12384870-12385054^12385125-"; sources "Undefined,Undefined,Undefined"; NMorMRNA "null"; degree "9"; dimension "3_3";
chrA01	Undefined	as_event	12384651	12385245	.	+	.	transcript_id "TCONS_00000933,TCONS_00000931,TCONS_00000930,TCONS_00000932"; gene_id "chrA01:12384575-12386730W"; flanks "12384651^,12385245^"; structure "1-3^4-5^6-,2-,2-3^4-,2-3^4-5^6-"; splice_chain "12384763-12384804^12384870-12385054^12385125-,12384764-,12384764-12384804^12384870-,12384764-12384804^12384870-12385054^12385125-"; sources "Undefined,Undefined,Undefined,Undefined"; NMorMRNA "nul…
chrA01	Undefined	as_event	12934449	12935553	.	+	.	transcript_id "TCONS_00000955,TCONS_00000954"; gene_id "chrA01:12934449-12935553W"; flanks "12934449[,12935553]"; structure "0,1^2-"; splice_chain ",12935006^12935139-"; sources "Undefined,Undefined"; NMorMRNA "null"; degree "4"; dimension "2_2";
chrA01	Undefined	as_event	12943489	12943999	.	+	.	transcript_id "TCONS_00000956/TCONS_00000958,TCONS_00000957"; gene_id "chrA01:12943083-12945498W"; flanks "12943489-,12943999^"; structure "1^3-,2^4-"; splice_chain "12943618^12943805-,12943628^12943815-"; sources "Undefined,Undefined"; NMorMRNA "null"; degree "4"; dimension "2_2";
chrA01	Undefined	as_event	12944554	12944701	.	+	.	transcript_id "TCONS_00000957/TCONS_00000958,TCONS_00000956"; gene_id "chrA01:12943083-12945498W"; flanks "12944554-,12944701-"; structure "1^,2^"; splice_chain "12944619^,12944626^"; sources "Undefined,Undefined"; NMorMRNA "null"; degree "4"; dimension "2_2";
chrA01	Undefined	as_event	12944873	12945097	.	+	.	transcript_id "TCONS_00000956,TCONS_00000958"; gene_id "chrA01:12943083-12945498W"; flanks "12944873-,12945097^"; structure "0,1^2-"; splice_chain ",12944936^12945029-"; sources "Undefined,Undefined"; NMorMRNA "null"; degree "4"; dimension "2_2";
chrA01	Undefined	as_event	12944701	12945097	.	+	.	transcript_id "TCONS_00000957,TCONS_00000956,TCONS_00000958"; gene_id "chrA01:12943083-12945498W"; flanks "12944701-,12945097^"; structure "0,1^2-,1^2-3^4-"; splice_chain ",12944783^12944873-,12944783^12944873-12944936^12945029-"; sources "Undefined,Undefined,Undefined"; NMorMRNA "null"; degree "9"; dimension "3_3";
chrA01	Undefined	as_event	13100867	13101058	.	+	.	transcript_id "TCONS_00000961,TCONS_00000962"; gene_id "chrA01:13099672-13101096W"; flanks "13100867-,13101058-"; structure "1^,2^"; splice_chain "13100969^,13100970^"; sources "Undefined,Undefined"; NMorMRNA "null"; degree "4"; dimension "2_2";
chrA01	Undefined	as_event	13141210	13141848	.	+	.	transcript_id "TCONS_00000963/TCONS_00000964/TCONS_00000965,TCONS_00000966"; gene_id "chrA01:13140455-13144112W"; flanks "13141210^,13141848^"; structure "1-,2-"; splice_chain "13141288-,13141353-"; sources "Undefined,Undefined"; NMorMRNA "null"; degree "4"; dimension "2_2";
chrA01	Undefined	as_event	13143655	13144112	.	+	.	transcript_id "TCONS_00000965,TCONS_00000964,TCONS_00000963"; gene_id "chrA01:13140455-13144112W"; flanks "13143655-,13144112]"; structure "1^5-,2^4-,3^6-"; splice_chain "13143749^13143835-,13143751^13143833-,13143774^13143856-"; sources "Undefined,Undefined,Undefined"; NMorMRNA "null"; degree "9"; dimension "3_3";
chrA01	Undefined	as_event	13409163	13409643	.	+	.	transcript_id "TCONS_00000973,TCONS_00000974"; gene_id "chrA01:13407976-13410989W"; flanks "13409163-,13409643^"; structure "0,1^2-"; splice_chain ",13409270^13409342-"; sources "Undefined,Undefined"; NMorMRNA "null"; degree "4"; dimension "2_2";
chrA01	Undefined	as_event	13409727	13410989	.	+	.	transcript_id "TCONS_00000973,TCONS_00000974"; gene_id "chrA01:13407976-13410989W"; flanks "13409727-,13410989]"; structure "0,1^2-"; splice_chain ",13409993^13410058-"; sources "Undefined,Undefined"; NMorMRNA "null"; degree "4"; dimension "2_2";
chrA01	Undefined	as_event	14142281	14142888	.	+	.	transcript_id "TCONS_00000984,TCONS_00000985"; gene_id "chrA01:14141510-14146404W"; flanks "14142281-,14142888^"; structure "0,1^2-"; splice_chain ",14142649^14142742-"; sources "Undefined,Undefined"; NMorMRNA "null"; degree "4"; dimension "2_2";
chrA01	Undefined	as_event	14158057	14158603	.	+	.	transcript_id "TCONS_00000988/TCONS_00000989,TCONS_00000987,TCONS_00000986"; gene_id "chrA01:14158057-14162182W"; flanks "14158057[,14158603^"; structure "1^4-,2^5-,3^6-"; splice_chain "14158269^14158414-,14158272^14158417-,14158283^14158428-"; sources "Undefined,Undefined,Undefined"; NMorMRNA "null"; degree "9"; dimension "3_3";
chrA01	Undefined	as_event	14160048	14160542	.	+	.	transcript_id "TCONS_00000986/TCONS_00000987/TCONS_00000989,TCONS_00000988"; gene_id "chrA01:14158057-14162182W"; flanks "14160048-,14160542-"; structure "1^,2^"; splice_chain "14160118^,14160120^"; sources "Undefined,Undefined"; NMorMRNA "null"; degree "4"; dimension "2_2";
chrA01	Undefined	as_event	14161526	14162061	.	+	.	transcript_id "TCONS_00000988,TCONS_00000986/TCONS_00000987/TCONS_00000989"; gene_id "chrA01:14158057-14162182W"; flanks "14161526-,14162061^"; structure "0,1^2-"; splice_chain ",14161648^14161835-"; sources "Undefined,Undefined"; NMorMRNA "null"; degree "4"; dimension "2_2";
chrA01	Undefined	as_event	14603091	14604246	.	+	.	transcript_id "TCONS_00000997,TCONS_00000998"; gene_id "chrA01:14602372-14604571W"; flanks "14603091-,14604246^"; structure "0,1^2-"; splice_chain ",14604054^14604138-"; sources "Undefined,Undefined"; NMorMRNA "null"; degree "4"; dimension "2_2";
chrA01	Undefined	as_event	14714746	14715076	.	+	.	transcript_id "TCONS_00001002,TCONS_00001001"; gene_id "chrA01:14713503-14716332W"; flanks "14714746-,14715076^"; structure "0,1^2-"; splice_chain ",14714766^14714880-"; sources "Undefined,Undefined"; NMorMRNA "null"; degree "4"; dimension "2_2";
chrA01	Undefined	as_event	14714299	14715076	.	+	.	transcript_id "TCONS_00001000,TCONS_00001002,TCONS_00001001"; gene_id "chrA01:14713503-14716332W"; flanks "14714299-,14715076^"; structure "0,1^2-,1^2-3^4-"; splice_chain ",14714374^14714746-,14714374^14714746-14714766^14714880-"; sources "Undefined,Undefined,Undefined"; NMorMRNA "null"; degree "9"; dimension "3_3";
chrA01	Undefined	as_event	14839443	14839976	.	+	.	transcript_id "TCONS_00001004,TCONS_00001005"; gene_id "chrA01:14839443-14841723W"; flanks "14839443[,14839976^"; structure "0,1^2-"; splice_chain ",14839707^14839785-"; sources "Undefined,Undefined"; NMorMRNA "null"; degree "4"; dimension "2_2";
chrA01	Undefined	as_event	14841092	14841723	.	+	.	transcript_id "TCONS_00001005,TCONS_00001004"; gene_id "chrA01:14839443-14841723W"; flanks "14841092-,14841723]"; structure "1^3-,2^4-"; splice_chain "14841244^14841335-,14841251^14841342-"; sources "Undefined,Undefined"; NMorMRNA "null"; degree "4"; dimension "2_2";
chrA01	Undefined	as_event	14863398	14864316	.	+	.	transcript_id "TCONS_00001009,TCONS_00001010"; gene_id "chrA01:14862807-14865928W"; flanks "14863398-,14864316^"; structure "1^3-,2^4-"; splice_chain "14863497^14864263-,14863499^14864265-"; sources "Undefined,Undefined"; NMorMRNA "null"; degree "4"; dimension "2_2";
chrA01	Undefined	as_event	15124089	15124420	.	+	.	transcript_id "TCONS_00001017,TCONS_00001016"; gene_id "chrA01:15124003-15126516W"; flanks "15124089^,15124420^"; structure "1-,2-"; splice_chain "15124274-,15124370-"; sources "Undefined,Undefined"; NMorMRNA "null"; degree "4"; dimension "2_2";
chrA01	Undefined	as_event	15498099	15498812	.	+	.	transcript_id "TCONS_00001023,TCONS_00001024"; gene_id "chrA01:15497193-15500471W"; flanks "15498099-,15498812^"; structure "0,1^2-"; splice_chain ",15498172^15498736-"; sources "Undefined,Undefined"; NMorMRNA "null"; degree "4"; dimension "2_2";
chrA01	Undefined	as_event	15605795	15606482	.	+	.	transcript_id "TCONS_00001029,TCONS_00001028"; gene_id "chrA01:15604842-15606482W"; flanks "15605795-,15606482]"; structure "1^3-6^8-,2^4-5^7-"; splice_chain "15605949^15606037-15606345^15606424-,15605959^15606047-15606343^15606422-"; sources "Undefined,Undefined"; NMorMRNA "null"; degree "4"; dimension "2_2";
chrA01	Undefined	as_event	15606742	15607018	.	+	.	transcript_id "TCONS_00001030,TCONS_00001031"; gene_id "chrA01:15606581-15607953W"; flanks "15606742-,15607018^"; structure "0,1^2-"; splice_chain ",15606865^15606948-"; sources "Undefined,Undefined"; NMorMRNA "null"; degree "4"; dimension "2_2";
chrA01	Undefined	as_event	15782969	15783292	.	+	.	transcript_id "TCONS_00001037,TCONS_00001036"; gene_id "chrA01:15782069-15786159W"; flanks "15782969-,15783292^"; structure "0,1^2-"; splice_chain ",15783112^15783187-"; sources "Undefined,Undefined"; NMorMRNA "null"; degree "4"; dimension "2_2";
chrA01	Undefined	as_event	16481312	16481874	.	+	.	transcript_id "TCONS_00001048/TCONS_00001049,TCONS_00001050"; gene_id "chrA01:16481312-16483463W"; flanks "16481312[,16481874^"; structure "0,1^2-"; splice_chain ",16481561^16481739-"; sources "Undefined,Undefined"; NMorMRNA "null"; degree "4"; dimension "2_2";
chrA01	Undefined	as_event	16482724	16483463	.	+	.	transcript_id "TCONS_00001050,TCONS_00001048"; gene_id "chrA01:16481312-16483463W"; flanks "16482724^,16483463]"; structure "1-,2-"; splice_chain "16482827-,16482850-"; sources "Undefined,Undefined"; NMorMRNA "null"; degree "4"; dimension "2_2";
chrA01	Undefined	as_event	16482503	16483463	.	+	.	transcript_id "TCONS_00001049,TCONS_00001050,TCONS_00001048"; gene_id "chrA01:16481312-16483463W"; flanks "16482503-,16483463]"; structure "0,1^2-,1^3-"; splice_chain ",16482724^16482827-,16482724^16482850-"; sources "Undefined,Undefined,Undefined"; NMorMRNA "null"; degree "9"; dimension "3_3";
chrA01	Undefined	as_event	16565722	16565973	.	+	.	transcript_id "TCONS_00001052,TCONS_00001053"; gene_id "chrA01:16564237-16566044W"; flanks "16565722-,16565973^"; structure "0,1^2-"; splice_chain ",16565805^16565892-"; sources "Undefined,Undefined"; NMorMRNA "null"; degree "4"; dimension "2_2";
chrA01	Undefined	as_event	16696348	16696647	.	+	.	transcript_id "TCONS_00001055,TCONS_00001054"; gene_id "chrA01:16695040-16696647W"; flanks "16696348-,16696647]"; structure "1^3-,2^4-"; splice_chain "16696538^16696615-,16696548^16696625-"; sources "Undefined,Undefined"; NMorMRNA "null"; degree "4"; dimension "2_2";
chrA01	Undefined	as_event	16796341	16797300	.	+	.	transcript_id "TCONS_00001058,TCONS_00001059"; gene_id "chrA01:16796162-16797300W"; flanks "16796341^,16797300]"; structure "1-,2-"; splice_chain "16796613-,16796616-"; sources "Undefined,Undefined"; NMorMRNA "null"; degree "4"; dimension "2_2";
chrA01	Undefined	as_event	16910657	16914849	.	+	.	transcript_id "TCONS_00001062,TCONS_00001061"; gene_id "chrA01:16910074-16914849W"; flanks "16910657-,16914849]"; structure "1^3-,2^4-"; splice_chain "16910824^16910892-,16910834^16910902-"; sources "Undefined,Undefined"; NMorMRNA "null"; degree "4"; dimension "2_2";
chrA01	Undefined	as_event	16964453	16964692	.	+	.	transcript_id "TCONS_00001067,TCONS_00001068"; gene_id "chrA01:16964005-16964692W"; flanks "16964453-,16964692]"; structure "0,1^2-"; splice_chain ",16964500^16964590-"; sources "Undefined,Undefined"; NMorMRNA "null"; degree "4"; dimension "2_2";
chrA01	Undefined	as_event	17197670	17200322	.	+	.	transcript_id "TCONS_00001073,TCONS_00001072"; gene_id "chrA01:17197670-17201290W"; flanks "17197670[,17200322^"; structure "1^3-,2^4-"; splice_chain "17198021^17198205-,17198022^17198206-"; sources "Undefined,Undefined"; NMorMRNA "null"; degree "4"; dimension "2_2";
chrA01	Undefined	as_event	17200759	17200939	.	+	.	transcript_id "TCONS_00001072,TCONS_00001073"; gene_id "chrA01:17197670-17201290W"; flanks "17200759^,17200939^"; structure "1-,2-"; splice_chain "17200871-,17200877-"; sources "Undefined,Undefined"; NMorMRNA "null"; degree "4"; dimension "2_2";
chrA01	Undefined	as_event	17500968	17501207	.	+	.	transcript_id "TCONS_00001078,TCONS_00001077"; gene_id "chrA01:17499745-17501207W"; flanks "17500968-,17501207]"; structure "0,1^2-"; splice_chain ",17501060^17501145-"; sources "Undefined,Undefined"; NMorMRNA "null"; degree "4"; dimension "2_2";
chrA01	Undefined	as_event	17685628	17685922	.	+	.	transcript_id "TCONS_00001084,TCONS_00001085"; gene_id "chrA01:17682044-17687275W"; flanks "17685628-,17685922^"; structure "0,1^2-"; splice_chain ",17685747^17685821-"; sources "Undefined,Undefined"; NMorMRNA "null"; degree "4"; dimension "2_2";
chrA01	Undefined	as_event	17729507	17729759	.	+	.	transcript_id "TCONS_00001088,TCONS_00001089"; gene_id "chrA01:17728374-17730582W"; flanks "17729507-,17729759^"; structure "0,1^2-"; splice_chain ",17729584^17729668-"; sources "Undefined,Undefined"; NMorMRNA "null"; degree "4"; dimension "2_2";
chrA01	Undefined	as_event	17729976	17730210	.	+	.	transcript_id "TCONS_00001088,TCONS_00001089"; gene_id "chrA01:17728374-17730582W"; flanks "17729976^,17730210^"; structure "1-,2-"; splice_chain "17730084-,17730085-"; sources "Undefined,Undefined"; NMorMRNA "null"; degree "4"; dimension "2_2";
chrA01	Undefined	as_event	17795508	17796078	.	+	.	transcript_id "TCONS_00001094,TCONS_00001095"; gene_id "chrA01:17795318-17797186W"; flanks "17795508^,17796078^"; structure "1-,2-"; splice_chain "17795764-,17795767-"; sources "Undefined,Undefined"; NMorMRNA "null"; degree "4"; dimension "2_2";
chrA01	Undefined	as_event	17803202	17803738	.	+	.	transcript_id "TCONS_00001096,TCONS_00001097"; gene_id "chrA01:17801374-17803957W"; flanks "17803202-,17803738^"; structure "0,1^2-3^4-"; splice_chain ",17803275^17803360-17803434^17803519-"; sources "Undefined,Undefined"; NMorMRNA "null"; degree "4"; dimension "2_2";
chrA01	Undefined	as_event	17866458	17866669	.	+	.	transcript_id "TCONS_00001099,TCONS_00001100"; gene_id "chrA01:17865816-17868162W"; flanks "17866458-,17866669^"; structure "0,1^2-"; splice_chain ",17866526^17866598-"; sources "Undefined,Undefined"; NMorMRNA "null"; degree "4"; dimension "2_2";
chrA01	Undefined	as_event	17898077	17898387	.	+	.	transcript_id "TCONS_00001103,TCONS_00001102"; gene_id "chrA01:17896037-17898631W"; flanks "17898077-,17898387^"; structure "1^3-,2^4-"; splice_chain "17898163^17898253-,17898164^17898254-"; sources "Undefined,Undefined"; NMorMRNA "null"; degree "4"; dimension "2_2";
chrA01	Undefined	as_event	18006863	18007502	.	+	.	transcript_id "TCONS_00001108,TCONS_00001109"; gene_id "chrA01:18006863-18009410W"; flanks "18006863[,18007502-"; structure "1^,2^"; splice_chain "18007256^,18007285^"; sources "Undefined,Undefined"; NMorMRNA "null"; degree "4"; dimension "2_2";
chrA01	Undefined	as_event	18015283	18015511	.	+	.	transcript_id "TCONS_00001110,TCONS_00001111"; gene_id "chrA01:18013449-18016506W"; flanks "18015283-,18015511^"; structure "0,1^2-"; splice_chain ",18015364^18015454-"; sources "Undefined,Undefined"; NMorMRNA "null"; degree "4"; dimension "2_2";
chrA01	Undefined	as_event	18068382	18068660	.	+	.	transcript_id "TCONS_00001115,TCONS_00001116"; gene_id "chrA01:18067323-18069162W"; flanks "18068382-,18068660^"; structure "0,1^2-"; splice_chain ",18068520^18068601-"; sources "Undefined,Undefined"; NMorMRNA "null"; degree "4"; dimension "2_2";
chrA01	Undefined	as_event	18070481	18070899	.	+	.	transcript_id "TCONS_00001117,TCONS_00001118"; gene_id "chrA01:18069560-18074252W"; flanks "18070481-,18070899^"; structure "0,1^2-"; splice_chain ",18070603^18070678-"; sources "Undefined,Undefined"; NMorMRNA "null"; degree "4"; dimension "2_2";
chrA01	Undefined	as_event	18073355	18073934	.	+	.	transcript_id "TCONS_00001117,TCONS_00001119"; gene_id "chrA01:18069560-18074252W"; flanks "18073355-,18073934^"; structure "0,1^2-"; splice_chain ",18073687^18073770-"; sources "Undefined,Undefined"; NMorMRNA "null"; degree "4"; dimension "2_2";
chrA01	Undefined	as_event	18159727	18160092	.	+	.	transcript_id "TCONS_00001126/TCONS_00001127,TCONS_00001125"; gene_id "chrA01:18158526-18168107W"; flanks "18159727-,18160092^"; structure "0,1^2-"; splice_chain ",18159814^18159884-"; sources "Undefined,Undefined"; NMorMRNA "null"; degree "4"; dimension "2_2";
chrA01	Undefined	as_event	18161658	18161963	.	+	.	transcript_id "TCONS_00001126/TCONS_00001127,TCONS_00001125"; gene_id "chrA01:18158526-18168107W"; flanks "18161658-,18161963-"; structure "1^,2^"; splice_chain "18161865^,18161870^"; sources "Undefined,Undefined"; NMorMRNA "null"; degree "4"; dimension "2_2";
chrA01	Undefined	as_event	18163180	18163386	.	+	.	transcript_id "TCONS_00001126,TCONS_00001127"; gene_id "chrA01:18158526-18168107W"; flanks "18163180-,18163386-"; structure "1^,2^"; splice_chain "18163291^,18163292^"; sources "Undefined,Undefined"; NMorMRNA "null"; degree "4"; dimension "2_2";
chrA01	Undefined	as_event	18162788	18163386	.	+	.	transcript_id "TCONS_00001125,TCONS_00001126,TCONS_00001127"; gene_id "chrA01:18158526-18168107W"; flanks "18162788^,18163386-"; structure "0,1-2^,1-3^"; splice_chain ",18163180-18163291^,18163180-18163292^"; sources "Undefined,Undefined,Undefined"; NMorMRNA "null"; degree "9"; dimension "3_3";
chrA01	Undefined	as_event	18163609	18164069	.	+	.	transcript_id "TCONS_00001126,TCONS_00001125/TCONS_00001127"; gene_id "chrA01:18158526-18168107W"; flanks "18163609-,18164069^"; structure "0,1^2-"; splice_chain ",18163717^18163814-"; sources "Undefined,Undefined"; NMorMRNA "null"; degree "4"; dimension "2_2";
chrA01	Undefined	as_event	18192961	18193672	.	+	.	transcript_id "TCONS_00001128,TCONS_00001129"; gene_id "chrA01:18191315-18195615W"; flanks "18192961-,18193672^"; structure "0,1^2-"; splice_chain ",18193073^18193151-"; sources "Undefined,Undefined"; NMorMRNA "null"; degree "4"; dimension "2_2";
chrA01	Undefined	as_event	18306246	18306684	.	+	.	transcript_id "TCONS_00001133,TCONS_00001132"; gene_id "chrA01:18303119-18309350W"; flanks "18306246-,18306684^"; structure "1^3-,2^4-"; splice_chain "18306464^18306557-,18306466^18306559-"; sources "Undefined,Undefined"; NMorMRNA "null"; degree "4"; dimension "2_2";
chrA01	Undefined	as_event	18374414	18375107	.	+	.	transcript_id "TCONS_00001136,TCONS_00001135"; gene_id "chrA01:18374414-18377818W"; flanks "18374414[,18375107^"; structure "1^3-,2^4-"; splice_chain "18374727^18374792-,18374732^18375023-"; sources "Undefined,Undefined"; NMorMRNA "null"; degree "4"; dimension "2_2";
chrA01	Undefined	as_event	18375608	18375811	.	+	.	transcript_id "TCONS_00001135,TCONS_00001136"; gene_id "chrA01:18374414-18377818W"; flanks "18375608-,18375811^"; structure "0,1^2-"; splice_chain ",18375665^18375765-"; sources "Undefined,Undefined"; NMorMRNA "null"; degree "4"; dimension "2_2";
chrA01	Undefined	as_event	18593584	18594253	.	+	.	transcript_id "TCONS_00001141,TCONS_00001143"; gene_id "chrA01:18592038-18595064W"; flanks "18593584-,18594253^"; structure "0,1^2-"; splice_chain ",18593741^18593830-"; sources "Undefined,Undefined"; NMorMRNA "null"; degree "4"; dimension "2_2";
chrA01	Undefined	as_event	18643352	18644407	.	+	.	transcript_id "TCONS_00001144,TCONS_00001145"; gene_id "chrA01:18642989-18647156W"; flanks "18643352-,18644407^"; structure "1^3-,2^4-"; splice_chain "18643585^18643788-,18643586^18643789-"; sources "Undefined,Undefined"; NMorMRNA "null"; degree "4"; dimension "2_2";
chrA01	Undefined	as_event	18656711	18657285	.	+	.	transcript_id "TCONS_00001149,TCONS_00001150"; gene_id "chrA01:18655912-18659693W"; flanks "18656711-,18657285^"; structure "1^3-,2^4-"; splice_chain "18656896^18657100-,18656898^18657102-"; sources "Undefined,Undefined"; NMorMRNA "null"; degree "4"; dimension "2_2";
chrA01	Undefined	as_event	18658654	18658881	.	+	.	transcript_id "TCONS_00001149,TCONS_00001150"; gene_id "chrA01:18655912-18659693W"; flanks "18658654-,18658881^"; structure "1^3-,2^4-"; splice_chain "18658692^18658777-,18658694^18658779-"; sources "Undefined,Undefined"; NMorMRNA "null"; degree "4"; dimension "2_2";
chrA01	Undefined	as_event	18763143	18763362	.	+	.	transcript_id "TCONS_00001154,TCONS_00001155/TCONS_00001156/TCONS_00001157"; gene_id "chrA01:18762503-18763915W"; flanks "18763143-,18763362^"; structure "0,1^2-"; splice_chain ",18763218^18763311-"; sources "Undefined,Undefined"; NMorMRNA "null"; degree "4"; dimension "2_2";
chrA01	Undefined	as_event	18763687	18763891	.	+	.	transcript_id "TCONS_00001156,TCONS_00001155"; gene_id "chrA01:18762503-18763915W"; flanks "18763687-,18763891-"; structure "1^,2^"; splice_chain "18763806^,18763807^"; sources "Undefined,Undefined"; NMorMRNA "null"; degree "4"; dimension "2_2";
chrA01	Undefined	as_event	18763806	18763915	.	+	.	transcript_id "TCONS_00001157,TCONS_00001156"; gene_id "chrA01:18762503-18763915W"; flanks "18763806^,18763915]"; structure "1-,2-"; splice_chain "18763888-,18763891-"; sources "Undefined,Undefined"; NMorMRNA "null"; degree "4"; dimension "2_2";
chrA01	Undefined	as_event	18763687	18763915	.	+	.	transcript_id "TCONS_00001154,TCONS_00001157,TCONS_00001156,TCONS_00001155"; gene_id "chrA01:18762503-18763915W"; flanks "18763687-,18763915]"; structure "0,1^3-,1^4-,2^4-"; splice_chain ",18763806^18763888-,18763806^18763891-,18763807^18763891-"; sources "Undefined,Undefined,Undefined,Undefined"; NMorMRNA "null"; degree "16"; dimension "4_4";
chrA01	Undefined	as_event	19063179	19063449	.	+	.	transcript_id "TCONS_00001166,TCONS_00001165"; gene_id "chrA01:19060679-19066015W"; flanks "19063179-,19063449-"; structure "1^,2^"; splice_chain "19063265^,19063355^"; sources "Undefined,Undefined"; NMorMRNA "null"; degree "4"; dimension "2_2";
chrA01	Undefined	as_event	19345896	19346264	.	+	.	transcript_id "TCONS_00001177,TCONS_00001176"; gene_id "chrA01:19345151-19346401W"; flanks "19345896-,19346264-"; structure "1^,2^"; splice_chain "19346182^,19346189^"; sources "Undefined,Undefined"; NMorMRNA "null"; degree "4"; dimension "2_2";
chrA01	Undefined	as_event	19659309	19660506	.	+	.	transcript_id "TCONS_00001183,TCONS_00001184"; gene_id "chrA01:19658920-19660815W"; flanks "19659309^,19660506^"; structure "1-,2-"; splice_chain "19660062-,19660066-"; sources "Undefined,Undefined"; NMorMRNA "null"; degree "4"; dimension "2_2";
chrA01	Undefined	as_event	19807364	19808108	.	+	.	transcript_id "TCONS_00001191,TCONS_00001190"; gene_id "chrA01:19807364-19810778W"; flanks "19807364[,19808108^"; structure "1^3-,2^4-"; splice_chain "19807661^19807998-,19807663^19808000-"; sources "Undefined,Undefined"; NMorMRNA "null"; degree "4"; dimension "2_2";
chrA01	Undefined	as_event	19808108	19808375	.	+	.	transcript_id "TCONS_00001190,TCONS_00001191"; gene_id "chrA01:19807364-19810778W"; flanks "19808108^,19808375^"; structure "1-,2-"; splice_chain "19808276-,19808277-"; sources "Undefined,Undefined"; NMorMRNA "null"; degree "4"; dimension "2_2";
chrA01	Undefined	as_event	19823347	19823750	.	+	.	transcript_id "TCONS_00001193/TCONS_00001194,TCONS_00001195"; gene_id "chrA01:19821230-19827487W"; flanks "19823347-,19823750^"; structure "1^3-,2^4-"; splice_chain "19823456^19823681-,19823457^19823682-"; sources "Undefined,Undefined"; NMorMRNA "null"; degree "4"; dimension "2_2";
chrA01	Undefined	as_event	19824296	19824604	.	+	.	transcript_id "TCONS_00001194/TCONS_00001195,TCONS_00001193"; gene_id "chrA01:19821230-19827487W"; flanks "19824296-,19824604^"; structure "0,1^2-"; splice_chain ",19824391^19824477-"; sources "Undefined,Undefined"; NMorMRNA "null"; degree "4"; dimension "2_2";
chrA01	Undefined	as_event	20012441	20012893	.	+	.	transcript_id "TCONS_00001203,TCONS_00001202"; gene_id "chrA01:20012441-20013503W"; flanks "20012441[,20012893^"; structure "1^3-,2^4-"; splice_chain "20012478^20012766-,20012482^20012778-"; sources "Undefined,Undefined"; NMorMRNA "null"; degree "4"; dimension "2_2";
chrA01	Undefined	as_event	20038599	20039249	.	+	.	transcript_id "TCONS_00001208,TCONS_00001209"; gene_id "chrA01:20038055-20039249W"; flanks "20038599-,20039249]"; structure "0,1^2-"; splice_chain ",20038963^20039041-"; sources "Undefined,Undefined"; NMorMRNA "null"; degree "4"; dimension "2_2";
chrA01	Undefined	as_event	20350696	20350843	.	+	.	transcript_id "TCONS_00001221,TCONS_00001222"; gene_id "chrA01:20349914-20351942W"; flanks "20350696-,20350843-"; structure "1^,2^"; splice_chain "20350730^,20350750^"; sources "Undefined,Undefined"; NMorMRNA "null"; degree "4"; dimension "2_2";
chrA01	Undefined	as_event	20385231	20385450	.	+	.	transcript_id "TCONS_00001225,TCONS_00001226"; gene_id "chrA01:20384030-20388401W"; flanks "20385231-,20385450^"; structure "1^3-,2^4-"; splice_chain "20385299^20385379-,20385336^20385416-"; sources "Undefined,Undefined"; NMorMRNA "null"; degree "4"; dimension "2_2";
chrA01	Undefined	as_event	20385080	20385721	.	+	.	transcript_id "TCONS_00001225,TCONS_00001224"; gene_id "chrA01:20384030-20388401W"; flanks "20385080-,20385721^"; structure "1^3-5^7-9^11-13^14-,2^4-6^8-10^12-"; splice_chain "20385151^20385231-20385299^20385379-20385450^20385525-20385590^20385659-,20385161^20385241-20385300^20385380-20385451^20385526-"; sources "Undefined,Undefined"; NMorMRNA "null"; degree "4"; dimension "2_2";
chrA01	Undefined	as_event	20434404	20435359	.	+	.	transcript_id "TCONS_00001228,TCONS_00001227"; gene_id "chrA01:20433388-20435661W"; flanks "20434404-,20435359-"; structure "1^,2^"; splice_chain "20435210^,20435257^"; sources "Undefined,Undefined"; NMorMRNA "null"; degree "4"; dimension "2_2";
chrA01	Undefined	as_event	20449374	20449920	.	+	.	transcript_id "TCONS_00001232,TCONS_00001230,TCONS_00001231"; gene_id "chrA01:20448339-20451309W"; flanks "20449374-,20449920^"; structure "1^2-5^8-,3^6-,4^7-"; splice_chain "20449550^20449628-20449729^20449809-,20449719^20449799-,20449720^20449800-"; sources "Undefined,Undefined,Undefined"; NMorMRNA "null"; degree "9"; dimension "3_3";
chrA01	Undefined	as_event	20466492	20466679	.	+	.	transcript_id "TCONS_00001236,TCONS_00001235/TCONS_00001237"; gene_id "chrA01:20464878-20467572W"; flanks "20466492-,20466679^"; structure "0,1^2-"; splice_chain ",20466539^20466617-"; sources "Undefined,Undefined"; NMorMRNA "null"; degree "4"; dimension "2_2";
chrA01	Undefined	as_event	20470055	20470417	.	+	.	transcript_id "TCONS_00001239/TCONS_00001241,TCONS_00001240"; gene_id "chrA01:20469826-20472250W"; flanks "20470055-,20470417^"; structure "0,1^2-"; splice_chain ",20470196^20470293-"; sources "Undefined,Undefined"; NMorMRNA "null"; degree "4"; dimension "2_2";
chrA01	Undefined	as_event	20470637	20470799	.	+	.	transcript_id "TCONS_00001241,TCONS_00001239/TCONS_00001240"; gene_id "chrA01:20469826-20472250W"; flanks "20470637-,20470799-"; structure "1^,2^"; splice_chain "20470714^,20470716^"; sources "Undefined,Undefined"; NMorMRNA "null"; degree "4"; dimension "2_2";
chrA01	Undefined	as_event	20471150	20471538	.	+	.	transcript_id "TCONS_00001239/TCONS_00001240,TCONS_00001241"; gene_id "chrA01:20469826-20472250W"; flanks "20471150-,20471538^"; structure "1^3-5^7-,2^4-6^8-"; splice_chain "20471212^20471287-20471356^20471438-,20471213^20471288-20471357^20471439-"; sources "Undefined,Undefined"; NMorMRNA "null"; degree "4"; dimension "2_2";
chrA01	Undefined	as_event	20483226	20483673	.	+	.	transcript_id "TCONS_00001242,TCONS_00001243"; gene_id "chrA01:20482313-20484975W"; flanks "20483226-,20483673^"; structure "0,1^2-"; splice_chain ",20483498^20483571-"; sources "Undefined,Undefined"; NMorMRNA "null"; degree "4"; dimension "2_2";
chrA01	Undefined	as_event	20508697	20509239	.	+	.	transcript_id "TCONS_00001246,TCONS_00001247"; gene_id "chrA01:20507495-20510011W"; flanks "20508697^,20509239^"; structure "1-,2-"; splice_chain "20509102-,20509104-"; sources "Undefined,Undefined"; NMorMRNA "null"; degree "4"; dimension "2_2";
chrA01	Undefined	as_event	20509311	20510011	.	+	.	transcript_id "TCONS_00001247,TCONS_00001246"; gene_id "chrA01:20507495-20510011W"; flanks "20509311-,20510011]"; structure "1^3-,2^4-"; splice_chain "20509684^20509766-,20509694^20509776-"; sources "Undefined,Undefined"; NMorMRNA "null"; degree "4"; dimension "2_2";
chrA01	Undefined	as_event	20575363	20576406	.	+	.	transcript_id "TCONS_00001251,TCONS_00001252"; gene_id "chrA01:20574737-20576406W"; flanks "20575363-,20576406]"; structure "0,1^2-"; splice_chain ",20576203^20576373-"; sources "Undefined,Undefined"; NMorMRNA "null"; degree "4"; dimension "2_2";
chrA01	Undefined	as_event	20642326	20643060	.	+	.	transcript_id "TCONS_00001260,TCONS_00001261"; gene_id "chrA01:20642000-20643918W"; flanks "20642326-,20643060^"; structure "1^3-,2^4-"; splice_chain "20642786^20642910-,20642788^20642912-"; sources "Undefined,Undefined"; NMorMRNA "null"; degree "4"; dimension "2_2";
chrA01	Undefined	as_event	20646002	20646721	.	+	.	transcript_id "TCONS_00001262,TCONS_00001263"; gene_id "chrA01:20645697-20649610W"; flanks "20646002-,20646721^"; structure "0,1^2-3^4-"; splice_chain ",20646091^20646194-20646420^20646591-"; sources "Undefined,Undefined"; NMorMRNA "null"; degree "4"; dimension "2_2";
chrA01	Undefined	as_event	20649314	20649610	.	+	.	transcript_id "TCONS_00001262/TCONS_00001263,TCONS_00001264"; gene_id "chrA01:20645697-20649610W"; flanks "20649314-,20649610]"; structure "1^3-,2^4-"; splice_chain "20649440^20649525-,20649442^20649527-"; sources "Undefined,Undefined"; NMorMRNA "null"; degree "4"; dimension "2_2";
chrA01	Undefined	as_event	20674672	20674790	.	+	.	transcript_id "TCONS_00001269,TCONS_00001268"; gene_id "chrA01:20672792-20677144W"; flanks "20674672-,20674790-"; structure "1^,2^"; splice_chain "20674703^,20674705^"; sources "Undefined,Undefined"; NMorMRNA "null"; degree "4"; dimension "2_2";
chrA01	Undefined	as_event	20685076	20685537	.	+	.	transcript_id "TCONS_00001271,TCONS_00001272"; gene_id "chrA01:20684355-20685755W"; flanks "20685076-,20685537-"; structure "1^,2^"; splice_chain "20685410^,20685442^"; sources "Undefined,Undefined"; NMorMRNA "null"; degree "4"; dimension "2_2";
chrA01	Undefined	as_event	20696295	20696975	.	+	.	transcript_id "TCONS_00001274,TCONS_00001275"; gene_id "chrA01:20692133-20697168W"; flanks "20696295-,20696975^"; structure "0,1^2-"; splice_chain ",20696600^20696672-"; sources "Undefined,Undefined"; NMorMRNA "null"; degree "4"; dimension "2_2";
chrA01	Undefined	as_event	20839737	20840146	.	+	.	transcript_id "TCONS_00001285,TCONS_00001284"; gene_id "chrA01:20838819-20841094W"; flanks "20839737-,20840146^"; structure "0,1^2-"; splice_chain ",20839814^20839886-"; sources "Undefined,Undefined"; NMorMRNA "null"; degree "4"; dimension "2_2";
chrA01	Undefined	as_event	20918059	20918417	.	+	.	transcript_id "TCONS_00001292,TCONS_00001291"; gene_id "chrA01:20916666-20922246W"; flanks "20918059-,20918417^"; structure "0,1^2-"; splice_chain ",20918238^20918366-"; sources "Undefined,Undefined"; NMorMRNA "null"; degree "4"; dimension "2_2";
chrA01	Undefined	as_event	21033241	21033410	.	+	.	transcript_id "TCONS_00001303,TCONS_00001304"; gene_id "chrA01:21031846-21034277W"; flanks "21033241-,21033410^"; structure "0,1^2-"; splice_chain ",21033283^21033361-"; sources "Undefined,Undefined"; NMorMRNA "null"; degree "4"; dimension "2_2";
chrA01	Undefined	as_event	21056352	21056682	.	+	.	transcript_id "TCONS_00001306,TCONS_00001307"; gene_id "chrA01:21053918-21056888W"; flanks "21056352-,21056682-"; structure "1^,2^"; splice_chain "21056406^,21056415^"; sources "Undefined,Undefined"; NMorMRNA "null"; degree "4"; dimension "2_2";
chrA01	Undefined	as_event	21090991	21091181	.	+	.	transcript_id "TCONS_00001311,TCONS_00001310"; gene_id "chrA01:21090908-21092110W"; flanks "21090991^,21091181^"; structure "1-,2-"; splice_chain "21091103-,21091105-"; sources "Undefined,Undefined"; NMorMRNA "null"; degree "4"; dimension "2_2";
chrA01	Undefined	as_event	21193187	21193639	.	+	.	transcript_id "TCONS_00001323,TCONS_00001322"; gene_id "chrA01:21188628-21196935W"; flanks "21193187-,21193639^"; structure "0,1^2-"; splice_chain ",21193299^21193387-"; sources "Undefined,Undefined"; NMorMRNA "null"; degree "4"; dimension "2_2";
chrA01	Undefined	as_event	21193639	21193855	.	+	.	transcript_id "TCONS_00001323,TCONS_00001322"; gene_id "chrA01:21188628-21196935W"; flanks "21193639^,21193855^"; structure "1-,2-"; splice_chain "21193718-,21193719-"; sources "Undefined,Undefined"; NMorMRNA "null"; degree "4"; dimension "2_2";
chrA01	Undefined	as_event	21196220	21196819	.	+	.	transcript_id "TCONS_00001322,TCONS_00001323"; gene_id "chrA01:21188628-21196935W"; flanks "21196220-,21196819^"; structure "0,1^2-3^4-"; splice_chain ",21196405^21196495-21196617^21196709-"; sources "Undefined,Undefined"; NMorMRNA "null"; degree "4"; dimension "2_2";
chrA01	Undefined	as_event	21399597	21400222	.	+	.	transcript_id "TCONS_00001331,TCONS_00001330/TCONS_00001332"; gene_id "chrA01:21397811-21402585W"; flanks "21399597-,21400222^"; structure "0,1^2-3^4-"; splice_chain ",21399799^21399872-21399993^21400069-"; sources "Undefined,Undefined"; NMorMRNA "null"; degree "4"; dimension "2_2";
chrA01	Undefined	as_event	21401069	21401338	.	+	.	transcript_id "TCONS_00001330/TCONS_00001331,TCONS_00001332"; gene_id "chrA01:21397811-21402585W"; flanks "21401069-,21401338^"; structure "1^3-,2^4-"; splice_chain "21401187^21401267-,21401189^21401269-"; sources "Undefined,Undefined"; NMorMRNA "null"; degree "4"; dimension "2_2";
chrA01	Undefined	as_event	21453850	21454014	.	+	.	transcript_id "TCONS_00001335,TCONS_00001334"; gene_id "chrA01:21452202-21458919W"; flanks "21453850-,21454014-"; structure "1^,2^"; splice_chain "21453923^,21453924^"; sources "Undefined,Undefined"; NMorMRNA "null"; degree "4"; dimension "2_2";
chrA01	Undefined	as_event	21454335	21454635	.	+	.	transcript_id "TCONS_00001334,TCONS_00001335"; gene_id "chrA01:21452202-21458919W"; flanks "21454335-,21454635^"; structure "0,1^2-"; splice_chain ",21454434^21454522-"; sources "Undefined,Undefined"; NMorMRNA "null"; degree "4"; dimension "2_2";
chrA01	Undefined	as_event	21543593	21543932	.	+	.	transcript_id "TCONS_00001340,TCONS_00001341"; gene_id "chrA01:21542042-21550787W"; flanks "21543593-,21543932-"; structure "1^,2^"; splice_chain "21543697^,21543698^"; sources "Undefined,Undefined"; NMorMRNA "null"; degree "4"; dimension "2_2";
chrA01	Undefined	as_event	21546400	21546675	.	+	.	transcript_id "TCONS_00001340,TCONS_00001341"; gene_id "chrA01:21542042-21550787W"; flanks "21546400-,21546675^"; structure "1^3-,2^4-"; splice_chain "21546470^21546545-,21546472^21546547-"; sources "Undefined,Undefined"; NMorMRNA "null"; degree "4"; dimension "2_2";
chrA01	Undefined	as_event	21547729	21548618	.	+	.	transcript_id "TCONS_00001340/TCONS_00001342,TCONS_00001341"; gene_id "chrA01:21542042-21550787W"; flanks "21547729-,21548618^"; structure "1^3-,2^4-"; splice_chain "21547836^21548436-,21547839^21548439-"; sources "Undefined,Undefined"; NMorMRNA "null"; degree "4"; dimension "2_2";
chrA01	Undefined	as_event	21643721	21644174	.	+	.	transcript_id "TCONS_00001351,TCONS_00001350"; gene_id "chrA01:21641071-21644174W"; flanks "21643721^,21644174]"; structure "1-,2-"; splice_chain "21643863-,21643871-"; sources "Undefined,Undefined"; NMorMRNA "null"; degree "4"; dimension "2_2";
chrA01	Undefined	as_event	21643553	21644174	.	+	.	transcript_id "TCONS_00001352,TCONS_00001351,TCONS_00001350"; gene_id "chrA01:21641071-21644174W"; flanks "21643553-,21644174]"; structure "0,1^2-,1^3-"; splice_chain ",21643721^21643863-,21643721^21643871-"; sources "Undefined,Undefined,Undefined"; NMorMRNA "null"; degree "9"; dimension "3_3";
chrA01	Undefined	as_event	21645729	21646250	.	+	.	transcript_id "TCONS_00001353,TCONS_00001354"; gene_id "chrA01:21644592-21647958W"; flanks "21645729-,21646250^"; structure "0,1^2-"; splice_chain ",21645908^21645981-"; sources "Undefined,Undefined"; NMorMRNA "null"; degree "4"; dimension "2_2";
chrA01	Undefined	as_event	21647710	21647919	.	+	.	transcript_id "TCONS_00001355,TCONS_00001353"; gene_id "chrA01:21644592-21647958W"; flanks "21647710-,21647919-"; structure "1^,2^"; splice_chain "21647844^,21647845^"; sources "Undefined,Undefined"; NMorMRNA "null"; degree "4"; dimension "2_2";
chrA01	Undefined	as_event	21647515	21647958	.	+	.	transcript_id "TCONS_00001354,TCONS_00001355,TCONS_00001353"; gene_id "chrA01:21644592-21647958W"; flanks "21647515-,21647958]"; structure "0,1^2-3^5-,1^2-4^5-"; splice_chain ",21647632^21647710-21647844^21647919-,21647632^21647710-21647845^21647919-"; sources "Undefined,Undefined,Undefined"; NMorMRNA "null"; degree "9"; dimension "3_3";
chrA01	Undefined	as_event	21692344	21693723	.	+	.	transcript_id "TCONS_00001364,TCONS_00001365"; gene_id "chrA01:21689755-21693940W"; flanks "21692344-,21693723^"; structure "0,1^2-"; splice_chain ",21692652^21692725-"; sources "Undefined,Undefined"; NMorMRNA "null"; degree "4"; dimension "2_2";
chrA01	Undefined	as_event	21717192	21718601	.	+	.	transcript_id "TCONS_00001367,TCONS_00001366"; gene_id "chrA01:21712900-21720917W"; flanks "21717192-,21718601^"; structure "0,1^2-3^4-"; splice_chain ",21718143^21718267-21718390^21718418-"; sources "Undefined,Undefined"; NMorMRNA "null"; degree "4"; dimension "2_2";
chrA01	Undefined	as_event	21756552	21757203	.	+	.	transcript_id "TCONS_00001372,TCONS_00001373"; gene_id "chrA01:21755362-21757331W"; flanks "21756552-,21757203^"; structure "0,1^2-3^4-"; splice_chain ",21756634^21756721-21757015^21757099-"; sources "Undefined,Undefined"; NMorMRNA "null"; degree "4"; dimension "2_2";
chrA01	Undefined	as_event	21815033	21816879	.	+	.	transcript_id "TCONS_00001377,TCONS_00001378"; gene_id "chrA01:21814287-21817886W"; flanks "21815033-,21816879^"; structure "1^3-,2^4-"; splice_chain "21815305^21816126-,21815306^21816127-"; sources "Undefined,Undefined"; NMorMRNA "null"; degree "4"; dimension "2_2";
chrA01	Undefined	as_event	21962187	21962833	.	+	.	transcript_id "TCONS_00001387/TCONS_00001388,TCONS_00001386"; gene_id "chrA01:21962187-21964036W"; flanks "21962187[,21962833^"; structure "1^3-5^6-,2^4-"; splice_chain "21962510^21962580-21962659^21962743-,21962525^21962595-"; sources "Undefined,Undefined"; NMorMRNA "null"; degree "4"; dimension "2_2";
chrA01	Undefined	as_event	21963282	21963583	.	+	.	transcript_id "TCONS_00001386/TCONS_00001388,TCONS_00001387"; gene_id "chrA01:21962187-21964036W"; flanks "21963282-,21963583^"; structure "1^3-,2^4-"; splice_chain "21963401^21963480-,21963402^21963481-"; sources "Undefined,Undefined"; NMorMRNA "null"; degree "4"; dimension "2_2";
chrA01	Undefined	as_event	21998994	21999475	.	+	.	transcript_id "TCONS_00001392,TCONS_00001393"; gene_id "chrA01:21997950-22005173W"; flanks "21998994^,21999475^"; structure "1-,2-"; splice_chain "21999393-,21999396-"; sources "Undefined,Undefined"; NMorMRNA "null"; degree "4"; dimension "2_2";
chrA01	Undefined	as_event	22003705	22004003	.	+	.	transcript_id "TCONS_00001393,TCONS_00001392"; gene_id "chrA01:21997950-22005173W"; flanks "22003705-,22004003^"; structure "0,1^2-"; splice_chain ",22003812^22003894-"; sources "Undefined,Undefined"; NMorMRNA "null"; degree "4"; dimension "2_2";
chrA01	Undefined	as_event	22135542	22135749	.	+	.	transcript_id "TCONS_00001401,TCONS_00001400"; gene_id "chrA01:22135267-22138752W"; flanks "22135542^,22135749^"; structure "1-,2-"; splice_chain "22135600-,22135603-"; sources "Undefined,Undefined"; NMorMRNA "null"; degree "4"; dimension "2_2";
chrA01	Undefined	as_event	22344343	22348087	.	+	.	transcript_id "TCONS_00001407,TCONS_00001408"; gene_id "chrA01:22343968-22350602W"; flanks "22344343^,22348087-"; structure "1-2^3-4^5-6^7-8^9-10^,11-12^13-14^15-16^17-18^19-20^"; splice_chain "22344490-22344601^22344697-22344788^22345159-22345284^22345376-22345496^22345585-22345669^,22346788-22346899^22346995-22347086^22347473-22347598^22347690-22347810^22347899-22347983^"; sources "Undefined,Un…
chrA01	Undefined	as_event	22769907	22770448	.	+	.	transcript_id "TCONS_00001428,TCONS_00001429"; gene_id "chrA01:22768567-22774055W"; flanks "22769907^,22770448^"; structure "1-,2-"; splice_chain "22770169-,22770266-"; sources "Undefined,Undefined"; NMorMRNA "null"; degree "4"; dimension "2_2";
chrA01	Undefined	as_event	22772644	22773300	.	+	.	transcript_id "TCONS_00001428/TCONS_00001429,TCONS_00001430"; gene_id "chrA01:22768567-22774055W"; flanks "22772644-,22773300^"; structure "0,1^2-3^4-5^6-"; splice_chain ",22772754^22772835-22772921^22773008-22773135^22773218-"; sources "Undefined,Undefined"; NMorMRNA "null"; degree "4"; dimension "2_2";
chrA01	Undefined	as_event	22773384	22773719	.	+	.	transcript_id "TCONS_00001428/TCONS_00001429,TCONS_00001430"; gene_id "chrA01:22768567-22774055W"; flanks "22773384-,22773719^"; structure "0,1^2-"; splice_chain ",22773489^22773573-"; sources "Undefined,Undefined"; NMorMRNA "null"; degree "4"; dimension "2_2";
chrA01	Undefined	as_event	22773810	22774055	.	+	.	transcript_id "TCONS_00001428/TCONS_00001429,TCONS_00001430"; gene_id "chrA01:22768567-22774055W"; flanks "22773810-,22774055]"; structure "0,1^2-"; splice_chain ",22773930^22774018-"; sources "Undefined,Undefined"; NMorMRNA "null"; degree "4"; dimension "2_2";
chrA01	Undefined	as_event	23005074	23005915	.	+	.	transcript_id "TCONS_00001440,TCONS_00001441"; gene_id "chrA01:23005074-23007198W"; flanks "23005074[,23005915-"; structure "1^,2^"; splice_chain "23005566^,23005571^"; sources "Undefined,Undefined"; NMorMRNA "null"; degree "4"; dimension "2_2";
chrA01	Undefined	as_event	23204095	23204853	.	+	.	transcript_id "TCONS_00001445,TCONS_00001447"; gene_id "chrA01:23204095-23206330W"; flanks "23204095[,23204853^"; structure "1^3-,2^4-"; splice_chain "23204529^23204656-,23204548^23204675-"; sources "Undefined,Undefined"; NMorMRNA "null"; degree "4"; dimension "2_2";
chrA01	Undefined	as_event	23204960	23206330	.	+	.	transcript_id "TCONS_00001445,TCONS_00001447"; gene_id "chrA01:23204095-23206330W"; flanks "23204960-,23206330]"; structure "1^3-,2^4-5^6-"; splice_chain "23205369^23205515-,23205379^23205525-23205685^23205770-"; sources "Undefined,Undefined"; NMorMRNA "null"; degree "4"; dimension "2_2";
chrA01	Undefined	as_event	23204095	23206330	.	+	.	transcript_id "TCONS_00001445,TCONS_00001446,TCONS_00001447"; gene_id "chrA01:23204095-23206330W"; flanks "23204095[,23206330]"; structure "1^4-7^9-11^14-,2^5-8^10-12^15-,3^6-7^9-13^16-17^18-"; splice_chain "23204529^23204656-23204853^23204960-23205369^23205515-,23204539^23204666-23204875^23204982-23205371^23205517-,23204548^23204675-23204853^23204960-23205379^23205525-23205685^23205770-"; source…
chrA01	Undefined	as_event	3665	3855	.	-	.	transcript_id "TCONS_00001458,TCONS_00001457"; gene_id "chrA01:2665-5583C"; flanks "3855-,3665-"; structure "1^,2^"; splice_chain "3764^,3760^"; sources "Undefined,Undefined"; NMorMRNA "null"; degree "4"; dimension "2_2";
chrA01	Undefined	as_event	143910	144536	.	-	.	transcript_id "TCONS_00001465,TCONS_00001466"; gene_id "chrA01:142066-144536C"; flanks "144536[,143910^"; structure "1^3-,2^4-"; splice_chain "144274^144022-,144273^144021-"; sources "Undefined,Undefined"; NMorMRNA "null"; degree "4"; dimension "2_2";
chrA01	Undefined	as_event	264970	265493	.	-	.	transcript_id "TCONS_00001474,TCONS_00001473"; gene_id "chrA01:264547-266329C"; flanks "265493^,264970^"; structure "1-,2-"; splice_chain "265406-,265372-"; sources "Undefined,Undefined"; NMorMRNA "null"; degree "4"; dimension "2_2";
chrA01	Undefined	as_event	450016	450517	.	-	.	transcript_id "TCONS_00001484/TCONS_00001486,TCONS_00001485"; gene_id "chrA01:449007-452241C"; flanks "450517-,450016^"; structure "0,1^2-"; splice_chain ",450323^450117-"; sources "Undefined,Undefined"; NMorMRNA "null"; degree "4"; dimension "2_2";
chrA01	Undefined	as_event	449230	449718	.	-	.	transcript_id "TCONS_00001485/TCONS_00001486,TCONS_00001484"; gene_id "chrA01:449007-452241C"; flanks "449718-,449230^"; structure "0,1^2-"; splice_chain ",449577^449376-"; sources "Undefined,Undefined"; NMorMRNA "null"; degree "4"; dimension "2_2";
chrA01	Undefined	as_event	467938	468407	.	-	.	transcript_id "TCONS_00001487,TCONS_00001488"; gene_id "chrA01:466272-468769C"; flanks "468407-,467938^"; structure "0,1^2-"; splice_chain ",468220^468124-"; sources "Undefined,Undefined"; NMorMRNA "null"; degree "4"; dimension "2_2";
chrA01	Undefined	as_event	503865	504393	.	-	.	transcript_id "TCONS_00001493,TCONS_00001492"; gene_id "chrA01:503727-505849C"; flanks "504393-,503865^"; structure "0,1^2-"; splice_chain ",504028^503943-"; sources "Undefined,Undefined"; NMorMRNA "null"; degree "4"; dimension "2_2";
chrA01	Undefined	as_event	575897	576326	.	-	.	transcript_id "TCONS_00001499,TCONS_00001498"; gene_id "chrA01:574973-578144C"; flanks "576326-,575897^"; structure "0,1^2-3^4-"; splice_chain ",576192^576111-576031^575951-"; sources "Undefined,Undefined"; NMorMRNA "null"; degree "4"; dimension "2_2";
chrA01	Undefined	as_event	846242	846560	.	-	.	transcript_id "TCONS_00001509,TCONS_00001508"; gene_id "chrA01:843178-847430C"; flanks "846560-,846242^"; structure "0,1^2-"; splice_chain ",846445^846374-"; sources "Undefined,Undefined"; NMorMRNA "null"; degree "4"; dimension "2_2";
chrA01	Undefined	as_event	852992	853780	.	-	.	transcript_id "TCONS_00001511,TCONS_00001512,TCONS_00001510"; gene_id "chrA01:852992-854419C"; flanks "853780-,852992]"; structure "0,1^3-5^6-,2^4-"; splice_chain ",853449^853356-853299^853244-,853447^853354-"; sources "Undefined,Undefined,Undefined"; NMorMRNA "null"; degree "9"; dimension "3_3";
chrA01	Undefined	as_event	885136	885571	.	-	.	transcript_id "TCONS_00001518,TCONS_00001517"; gene_id "chrA01:884141-886951C"; flanks "885571-,885136^"; structure "0,1^2-"; splice_chain ",885347^885271-"; sources "Undefined,Undefined"; NMorMRNA "null"; degree "4"; dimension "2_2";
chrA01	Undefined	as_event	884674	884910	.	-	.	transcript_id "TCONS_00001518,TCONS_00001517"; gene_id "chrA01:884141-886951C"; flanks "884910-,884674^"; structure "0,1^2-"; splice_chain ",884811^884731-"; sources "Undefined,Undefined"; NMorMRNA "null"; degree "4"; dimension "2_2";
chrA01	Undefined	as_event	959295	959931	.	-	.	transcript_id "TCONS_00001526,TCONS_00001525"; gene_id "chrA01:959295-961468C"; flanks "959931-,959295]"; structure "0,1^2-"; splice_chain ",959708^959628-"; sources "Undefined,Undefined"; NMorMRNA "null"; degree "4"; dimension "2_2";
chrA01	Undefined	as_event	999419	999689	.	-	.	transcript_id "TCONS_00001532,TCONS_00001531"; gene_id "chrA01:997695-999689C"; flanks "999689[,999419-"; structure "1^,2^"; splice_chain "999558^,999507^"; sources "Undefined,Undefined"; NMorMRNA "null"; degree "4"; dimension "2_2";
chrA01	Undefined	as_event	999024	999225	.	-	.	transcript_id "TCONS_00001531/TCONS_00001532,TCONS_00001530"; gene_id "chrA01:997695-999689C"; flanks "999225-,999024-"; structure "1^,2^"; splice_chain "999098^,999097^"; sources "Undefined,Undefined"; NMorMRNA "null"; degree "4"; dimension "2_2";
chrA01	Undefined	as_event	1008617	1008921	.	-	.	transcript_id "TCONS_00001533,TCONS_00001534"; gene_id "chrA01:1008101-1009467C"; flanks "1008921-,1008617^"; structure "0,1^2-"; splice_chain ",1008721^1008652-"; sources "Undefined,Undefined"; NMorMRNA "null"; degree "4"; dimension "2_2";
chrA01	Undefined	as_event	1035839	1036207	.	-	.	transcript_id "TCONS_00001541,TCONS_00001539/TCONS_00001540"; gene_id "chrA01:1035171-1038359C"; flanks "1036207-,1035839^"; structure "0,1^2-"; splice_chain ",1036092^1036006-"; sources "Undefined,Undefined"; NMorMRNA "null"; degree "4"; dimension "2_2";
chrA01	Undefined	as_event	1035171	1035466	.	-	.	transcript_id "TCONS_00001540/TCONS_00001541,TCONS_00001539"; gene_id "chrA01:1035171-1038359C"; flanks "1035466-,1035171]"; structure "0,1^2-"; splice_chain ",1035354^1035274-"; sources "Undefined,Undefined"; NMorMRNA "null"; degree "4"; dimension "2_2";
chrA01	Undefined	as_event	1136836	1137161	.	-	.	transcript_id "TCONS_00001545,TCONS_00001544"; gene_id "chrA01:1135144-1137333C"; flanks "1137161-,1136836^"; structure "0,1^2-"; splice_chain ",1137058^1136950-"; sources "Undefined,Undefined"; NMorMRNA "null"; degree "4"; dimension "2_2";
chrA01	Undefined	as_event	1173167	1173480	.	-	.	transcript_id "TCONS_00001549,TCONS_00001550/TCONS_00001551/TCONS_00001552"; gene_id "chrA01:1171177-1174369C"; flanks "1173480^,1173167^"; structure "1-,2-"; splice_chain "1173272-,1173267-"; sources "Undefined,Undefined"; NMorMRNA "null"; degree "4"; dimension "2_2";
chrA01	Undefined	as_event	1172956	1173167	.	-	.	transcript_id "TCONS_00001550,TCONS_00001549/TCONS_00001551/TCONS_00001552"; gene_id "chrA01:1171177-1174369C"; flanks "1173167^,1172956^"; structure "1-,2-"; splice_chain "1173068-,1173067-"; sources "Undefined,Undefined"; NMorMRNA "null"; degree "4"; dimension "2_2";
chrA01	Undefined	as_event	1172319	1172633	.	-	.	transcript_id "TCONS_00001549/TCONS_00001550,TCONS_00001551"; gene_id "chrA01:1171177-1174369C"; flanks "1172633-,1172319^"; structure "0,1^2-"; splice_chain ",1172568^1172501-"; sources "Undefined,Undefined"; NMorMRNA "null"; degree "4"; dimension "2_2";
chrA01	Undefined	as_event	1171921	1172243	.	-	.	transcript_id "TCONS_00001551,TCONS_00001549/TCONS_00001550"; gene_id "chrA01:1171177-1174369C"; flanks "1172243-,1171921^"; structure "0,1^2-"; splice_chain ",1172148^1172058-"; sources "Undefined,Undefined"; NMorMRNA "null"; degree "4"; dimension "2_2";
chrA01	Undefined	as_event	1306986	1307361	.	-	.	transcript_id "TCONS_00001571,TCONS_00001570"; gene_id "chrA01:1306986-1308870C"; flanks "1307361-,1306986]"; structure "0,1^2-"; splice_chain ",1307243^1307142-"; sources "Undefined,Undefined"; NMorMRNA "null"; degree "4"; dimension "2_2";
chrA01	Undefined	as_event	1363821	1364763	.	-	.	transcript_id "TCONS_00001576,TCONS_00001575"; gene_id "chrA01:1363821-1366742C"; flanks "1364763-,1363821]"; structure "0,1^2-"; splice_chain ",1364066^1363985-"; sources "Undefined,Undefined"; NMorMRNA "null"; degree "4"; dimension "2_2";
chrA01	Undefined	as_event	1378418	1379857	.	-	.	transcript_id "TCONS_00001578/TCONS_00001579,TCONS_00001581"; gene_id "chrA01:1374636-1380611C"; flanks "1379857^,1378418^"; structure "1-,2-"; splice_chain "1379566-,1379523-"; sources "Undefined,Undefined"; NMorMRNA "null"; degree "4"; dimension "2_2";
chrA01	Undefined	as_event	1376208	1377350	.	-	.	transcript_id "TCONS_00001579,TCONS_00001578"; gene_id "chrA01:1374636-1380611C"; flanks "1377350-,1376208^"; structure "0,1^2-"; splice_chain ",1377299^1377226-"; sources "Undefined,Undefined"; NMorMRNA "null"; degree "4"; dimension "2_2";
chrA01	Undefined	as_event	1376208	1379857	.	-	.	transcript_id "TCONS_00001579,TCONS_00001578,TCONS_00001580"; gene_id "chrA01:1374636-1380611C"; flanks "1379857^,1376208^"; structure "1-4^8-,1-4^8-9^10-,2-3^5-6^7-"; splice_chain "1379566-1378418^1377350-,1379566-1378418^1377350-1377299^1377226-,1379519-1378601^1377667-1377484^1377352-"; sources "Undefined,Undefined,Undefined"; NMorMRNA "null"; degree "9"; dimension "3_3";
chrA01	Undefined	as_event	1375585	1375824	.	-	.	transcript_id "TCONS_00001577,TCONS_00001578/TCONS_00001579/TCONS_00001580"; gene_id "chrA01:1374636-1380611C"; flanks "1375824^,1375585^"; structure "1-,2-"; splice_chain "1375671-,1375669-"; sources "Undefined,Undefined"; NMorMRNA "null"; degree "4"; dimension "2_2";
chrA01	Undefined	as_event	1457159	1457472	.	-	.	transcript_id "TCONS_00001590,TCONS_00001591"; gene_id "chrA01:1452766-1457797C"; flanks "1457472-,1457159^"; structure "0,1^2-"; splice_chain ",1457306^1457216-"; sources "Undefined,Undefined"; NMorMRNA "null"; degree "4"; dimension "2_2";
chrA01	Undefined	as_event	1456781	1456970	.	-	.	transcript_id "TCONS_00001590,TCONS_00001591"; gene_id "chrA01:1452766-1457797C"; flanks "1456970^,1456781^"; structure "1-,2-"; splice_chain "1456865-,1456864-"; sources "Undefined,Undefined"; NMorMRNA "null"; degree "4"; dimension "2_2";
chrA01	Undefined	as_event	1454228	1454431	.	-	.	transcript_id "TCONS_00001590,TCONS_00001589"; gene_id "chrA01:1452766-1457797C"; flanks "1454431^,1454228^"; structure "1-,2-"; splice_chain "1454355-,1454354-"; sources "Undefined,Undefined"; NMorMRNA "null"; degree "4"; dimension "2_2";
chrA01	Undefined	as_event	1471265	1471440	.	-	.	transcript_id "TCONS_00001592,TCONS_00001593"; gene_id "chrA01:1469925-1473457C"; flanks "1471440-,1471265-"; structure "1^,2^"; splice_chain "1471351^,1471350^"; sources "Undefined,Undefined"; NMorMRNA "null"; degree "4"; dimension "2_2";
chrA01	Undefined	as_event	1475876	1476141	.	-	.	transcript_id "TCONS_00001594/TCONS_00001596,TCONS_00001595"; gene_id "chrA01:1474571-1479029C"; flanks "1476141^,1475876^"; structure "1-,2-"; splice_chain "1476036-,1476033-"; sources "Undefined,Undefined"; NMorMRNA "null"; degree "4"; dimension "2_2";
chrA01	Undefined	as_event	1484133	1484311	.	-	.	transcript_id "TCONS_00001597,TCONS_00001598/TCONS_00001599"; gene_id "chrA01:1479560-1485939C"; flanks "1484311^,1484133^"; structure "1-,2-"; splice_chain "1484199-,1484198-"; sources "Undefined,Undefined"; NMorMRNA "null"; degree "4"; dimension "2_2";
chrA01	Undefined	as_event	1482767	1483263	.	-	.	transcript_id "TCONS_00001597/TCONS_00001599,TCONS_00001598"; gene_id "chrA01:1479560-1485939C"; flanks "1483263-,1482767^"; structure "0,1^2-"; splice_chain ",1482937^1482857-"; sources "Undefined,Undefined"; NMorMRNA "null"; degree "4"; dimension "2_2";
chrA01	Undefined	as_event	1482120	1482283	.	-	.	transcript_id "TCONS_00001598,TCONS_00001599"; gene_id "chrA01:1479560-1485939C"; flanks "1482283^,1482120^"; structure "1-,2-"; splice_chain "1482200-,1482199-"; sources "Undefined,Undefined"; NMorMRNA "null"; degree "4"; dimension "2_2";
chrA01	Undefined	as_event	1482043	1482199	.	-	.	transcript_id "TCONS_00001599,TCONS_00001597"; gene_id "chrA01:1479560-1485939C"; flanks "1482199-,1482043-"; structure "1^,2^"; splice_chain "1482120^,1482119^"; sources "Undefined,Undefined"; NMorMRNA "null"; degree "4"; dimension "2_2";
chrA01	Undefined	as_event	1482043	1482283	.	-	.	transcript_id "TCONS_00001598,TCONS_00001599,TCONS_00001597"; gene_id "chrA01:1479560-1485939C"; flanks "1482283^,1482043-"; structure "1-3^,2-3^,2-4^"; splice_chain "1482200-1482120^,1482199-1482120^,1482199-1482119^"; sources "Undefined,Undefined,Undefined"; NMorMRNA "null"; degree "9"; dimension "3_3";
chrA01	Undefined	as_event	1481357	1481565	.	-	.	transcript_id "TCONS_00001597,TCONS_00001598/TCONS_00001599"; gene_id "chrA01:1479560-1485939C"; flanks "1481565-,1481357^"; structure "0,1^2-"; splice_chain ",1481529^1481439-"; sources "Undefined,Undefined"; NMorMRNA "null"; degree "4"; dimension "2_2";
chrA01	Undefined	as_event	1512382	1512558	.	-	.	transcript_id "TCONS_00001603,TCONS_00001602"; gene_id "chrA01:1511837-1513086C"; flanks "1512558^,1512382^"; structure "1-,2-"; splice_chain "1512480-,1512471-"; sources "Undefined,Undefined"; NMorMRNA "null"; degree "4"; dimension "2_2";
chrA01	Undefined	as_event	1512382	1512754	.	-	.	transcript_id "TCONS_00001604,TCONS_00001603,TCONS_00001602"; gene_id "chrA01:1511837-1513086C"; flanks "1512754-,1512382^"; structure "0,1^2-,1^3-"; splice_chain ",1512558^1512480-,1512558^1512471-"; sources "Undefined,Undefined,Undefined"; NMorMRNA "null"; degree "9"; dimension "3_3";
chrA01	Undefined	as_event	1511837	1512250	.	-	.	transcript_id "TCONS_00001604,TCONS_00001602/TCONS_00001603"; gene_id "chrA01:1511837-1513086C"; flanks "1512250-,1511837]"; structure "0,1^2-"; splice_chain ",1512199^1512061-"; sources "Undefined,Undefined"; NMorMRNA "null"; degree "4"; dimension "2_2";
chrA01	Undefined	as_event	1583771	1584229	.	-	.	transcript_id "TCONS_00001613,TCONS_00001612"; gene_id "chrA01:1579132-1584855C"; flanks "1584229-,1583771^"; structure "1^3-,2^4-"; splice_chain "1584205^1584028-,1584203^1584026-"; sources "Undefined,Undefined"; NMorMRNA "null"; degree "4"; dimension "2_2";
chrA01	Undefined	as_event	1612341	1612990	.	-	.	transcript_id "TCONS_00001621,TCONS_00001622"; gene_id "chrA01:1611171-1614008C"; flanks "1612990-,1612341^"; structure "0,1^2-"; splice_chain ",1612713^1612617-"; sources "Undefined,Undefined"; NMorMRNA "null"; degree "4"; dimension "2_2";
chrA01	Undefined	as_event	1655456	1657337	.	-	.	transcript_id "TCONS_00001625,TCONS_00001624"; gene_id "chrA01:1654881-1657415C"; flanks "1657337^,1655456^"; structure "1-,2-"; splice_chain "1656262-,1656259-"; sources "Undefined,Undefined"; NMorMRNA "null"; degree "4"; dimension "2_2";
chrA01	Undefined	as_event	1694945	1696334	.	-	.	transcript_id "TCONS_00001628,TCONS_00001629"; gene_id "chrA01:1692229-1696713C"; flanks "1696334^,1694945^"; structure "1-,2-"; splice_chain "1695076-,1695073-"; sources "Undefined,Undefined"; NMorMRNA "null"; degree "4"; dimension "2_2";
chrA01	Undefined	as_event	1883877	1884177	.	-	.	transcript_id "TCONS_00001643,TCONS_00001644"; gene_id "chrA01:1880519-1885292C"; flanks "1884177-,1883877^"; structure "0,1^2-"; splice_chain ",1884115^1884038-"; sources "Undefined,Undefined"; NMorMRNA "null"; degree "4"; dimension "2_2";
chrA01	Undefined	as_event	1883320	1883568	.	-	.	transcript_id "TCONS_00001643,TCONS_00001644"; gene_id "chrA01:1880519-1885292C"; flanks "1883568-,1883320^"; structure "0,1^2-"; splice_chain ",1883455^1883382-"; sources "Undefined,Undefined"; NMorMRNA "null"; degree "4"; dimension "2_2";
chrA01	Undefined	as_event	1880519	1881099	.	-	.	transcript_id "TCONS_00001643,TCONS_00001642"; gene_id "chrA01:1880519-1885292C"; flanks "1881099-,1880519]"; structure "0,1^2-"; splice_chain ",1881023^1880919-"; sources "Undefined,Undefined"; NMorMRNA "null"; degree "4"; dimension "2_2";
chrA01	Undefined	as_event	1982228	1982976	.	-	.	transcript_id "TCONS_00001649,TCONS_00001648"; gene_id "chrA01:1975537-1988578C"; flanks "1982976-,1982228^"; structure "1^3-,2^4-"; splice_chain "1982778^1982391-,1982776^1982389-"; sources "Undefined,Undefined"; NMorMRNA "null"; degree "4"; dimension "2_2";
chrA01	Undefined	as_event	1977546	1978126	.	-	.	transcript_id "TCONS_00001649,TCONS_00001648"; gene_id "chrA01:1975537-1988578C"; flanks "1978126-,1977546^"; structure "1^3-,2^4-"; splice_chain "1977869^1977737-,1977867^1977735-"; sources "Undefined,Undefined"; NMorMRNA "null"; degree "4"; dimension "2_2";
chrA01	Undefined	as_event	1976058	1976528	.	-	.	transcript_id "TCONS_00001649,TCONS_00001648"; gene_id "chrA01:1975537-1988578C"; flanks "1976528-,1976058^"; structure "1^3-,2^4-"; splice_chain "1976446^1976224-,1976420^1976198-"; sources "Undefined,Undefined"; NMorMRNA "null"; degree "4"; dimension "2_2";
chrA01	Undefined	as_event	2019193	2019635	.	-	.	transcript_id "TCONS_00001652,TCONS_00001651"; gene_id "chrA01:2014765-2023022C"; flanks "2019635-,2019193-"; structure "1^,2^"; splice_chain "2019516^,2019515^"; sources "Undefined,Undefined"; NMorMRNA "null"; degree "4"; dimension "2_2";
chrA01	Undefined	as_event	2018070	2018456	.	-	.	transcript_id "TCONS_00001651,TCONS_00001652"; gene_id "chrA01:2014765-2023022C"; flanks "2018456^,2018070^"; structure "1-,2-"; splice_chain "2018125-,2018124-"; sources "Undefined,Undefined"; NMorMRNA "null"; degree "4"; dimension "2_2";
chrA01	Undefined	as_event	2046426	2046617	.	-	.	transcript_id "TCONS_00001655,TCONS_00001654"; gene_id "chrA01:2046173-2047236C"; flanks "2046617-,2046426^"; structure "0,1^2-"; splice_chain ",2046561^2046477-"; sources "Undefined,Undefined"; NMorMRNA "null"; degree "4"; dimension "2_2";
chrA01	Undefined	as_event	2075367	2075621	.	-	.	transcript_id "TCONS_00001660,TCONS_00001659"; gene_id "chrA01:2074152-2077059C"; flanks "2075621^,2075367^"; structure "1-,2-"; splice_chain "2075448-,2075447-"; sources "Undefined,Undefined"; NMorMRNA "null"; degree "4"; dimension "2_2";
chrA01	Undefined	as_event	2078009	2078207	.	-	.	transcript_id "TCONS_00001662,TCONS_00001661"; gene_id "chrA01:2077436-2081153C"; flanks "2078207^,2078009^"; structure "1-,2-"; splice_chain "2078127-,2078125-"; sources "Undefined,Undefined"; NMorMRNA "null"; degree "4"; dimension "2_2";
chrA01	Undefined	as_event	2083916	2084085	.	-	.	transcript_id "TCONS_00001664,TCONS_00001663"; gene_id "chrA01:2083215-2086520C"; flanks "2084085^,2083916^"; structure "1-,2-"; splice_chain "2083995-,2083994-"; sources "Undefined,Undefined"; NMorMRNA "null"; degree "4"; dimension "2_2";
chrA01	Undefined	as_event	2133453	2134598	.	-	.	transcript_id "TCONS_00001668/TCONS_00001669,TCONS_00001670"; gene_id "chrA01:2132548-2135936C"; flanks "2134598-,2133453-"; structure "1^,2^"; splice_chain "2133957^,2133778^"; sources "Undefined,Undefined"; NMorMRNA "null"; degree "4"; dimension "2_2";
chrA01	Undefined	as_event	2132969	2133264	.	-	.	transcript_id "TCONS_00001668,TCONS_00001669"; gene_id "chrA01:2132548-2135936C"; flanks "2133264-,2132969^"; structure "0,1^2-"; splice_chain ",2133208^2133042-"; sources "Undefined,Undefined"; NMorMRNA "null"; degree "4"; dimension "2_2";
chrA01	Undefined	as_event	2132548	2133264	.	-	.	transcript_id "TCONS_00001670,TCONS_00001669,TCONS_00001668"; gene_id "chrA01:2132548-2135936C"; flanks "2133264-,2132548]"; structure "0,1^2-3^4-,3^4-"; splice_chain ",2133208^2133042-2132969^2132857-,2132969^2132857-"; sources "Undefined,Undefined,Undefined"; NMorMRNA "null"; degree "9"; dimension "3_3";
chrA01	Undefined	as_event	2251525	2252030	.	-	.	transcript_id "TCONS_00001689,TCONS_00001690"; gene_id "chrA01:2250474-2252978C"; flanks "2252030-,2251525^"; structure "0,1^2-"; splice_chain ",2251811^2251738-"; sources "Undefined,Undefined"; NMorMRNA "null"; degree "4"; dimension "2_2";
chrA01	Undefined	as_event	2257465	2257807	.	-	.	transcript_id "TCONS_00001691,TCONS_00001692"; gene_id "chrA01:2253273-2257883C"; flanks "2257807^,2257465^"; structure "1-,2-"; splice_chain "2257720-,2257669-"; sources "Undefined,Undefined"; NMorMRNA "null"; degree "4"; dimension "2_2";
chrA01	Undefined	as_event	2254471	2254747	.	-	.	transcript_id "TCONS_00001691/TCONS_00001692,TCONS_00001693"; gene_id "chrA01:2253273-2257883C"; flanks "2254747-,2254471^"; structure "0,1^2-"; splice_chain ",2254658^2254570-"; sources "Undefined,Undefined"; NMorMRNA "null"; degree "4"; dimension "2_2";
chrA01	Undefined	as_event	2289272	2289601	.	-	.	transcript_id "TCONS_00001702,TCONS_00001701"; gene_id "chrA01:2286412-2294264C"; flanks "2289601-,2289272^"; structure "0,1^2-"; splice_chain ",2289479^2289381-"; sources "Undefined,Undefined"; NMorMRNA "null"; degree "4"; dimension "2_2";
chrA01	Undefined	as_event	2287189	2287710	.	-	.	transcript_id "TCONS_00001702,TCONS_00001701"; gene_id "chrA01:2286412-2294264C"; flanks "2287710-,2287189-"; structure "1^,2^"; splice_chain "2287634^,2287632^"; sources "Undefined,Undefined"; NMorMRNA "null"; degree "4"; dimension "2_2";
chrA01	Undefined	as_event	2517094	2517387	.	-	.	transcript_id "TCONS_00001721,TCONS_00001722"; gene_id "chrA01:2511563-2517484C"; flanks "2517387^,2517094^"; structure "1-,2-"; splice_chain "2517201-,2517198-"; sources "Undefined,Undefined"; NMorMRNA "null"; degree "4"; dimension "2_2";
chrA01	Undefined	as_event	2522164	2522761	.	-	.	transcript_id "TCONS_00001723,TCONS_00001724"; gene_id "chrA01:2522164-2523342C"; flanks "2522761-,2522164]"; structure "0,1^2-"; splice_chain ",2522557^2522448-"; sources "Undefined,Undefined"; NMorMRNA "null"; degree "4"; dimension "2_2";
chrA01	Undefined	as_event	2522164	2523342	.	-	.	transcript_id "TCONS_00001725,TCONS_00001723,TCONS_00001724"; gene_id "chrA01:2522164-2523342C"; flanks "2523342[,2522164]"; structure "0,1^2-,1^2-3^4-"; splice_chain ",2523047^2522761-,2523047^2522761-2522557^2522448-"; sources "Undefined,Undefined,Undefined"; NMorMRNA "null"; degree "9"; dimension "3_3";
chrA01	Undefined	as_event	2708773	2709047	.	-	.	transcript_id "TCONS_00001739,TCONS_00001740/TCONS_00001741"; gene_id "chrA01:2707306-2710102C"; flanks "2709047-,2708773^"; structure "1^3-,2^4-"; splice_chain "2708991^2708881-,2708977^2708867-"; sources "Undefined,Undefined"; NMorMRNA "null"; degree "4"; dimension "2_2";
chrA01	Undefined	as_event	2707454	2707707	.	-	.	transcript_id "TCONS_00001741,TCONS_00001739,TCONS_00001738"; gene_id "chrA01:2707306-2710102C"; flanks "2707707-,2707454^"; structure "1^4-,2^5-,3^6-"; splice_chain "2707660^2707562-,2707656^2707558-,2707650^2707552-"; sources "Undefined,Undefined,Undefined"; NMorMRNA "null"; degree "9"; dimension "3_3";
chrA01	Undefined	as_event	2707454	2707843	.	-	.	transcript_id "TCONS_00001740,TCONS_00001741,TCONS_00001739,TCONS_00001738"; gene_id "chrA01:2707306-2710102C"; flanks "2707843-,2707454^"; structure "1^3-7^11-,2^4-5^9-,2^4-6^10-,2^4-8^12-"; splice_chain "2707807^2707708-2707651^2707553-,2707806^2707707-2707660^2707562-,2707806^2707707-2707656^2707558-,2707806^2707707-2707650^2707552-"; sources "Undefined,Undefined,Undefined,Undefined"; NMorMRNA…
chrA01	Undefined	as_event	2739557	2739828	.	-	.	transcript_id "TCONS_00001746,TCONS_00001745"; gene_id "chrA01:2738242-2740826C"; flanks "2739828-,2739557^"; structure "0,1^2-"; splice_chain ",2739730^2739657-"; sources "Undefined,Undefined"; NMorMRNA "null"; degree "4"; dimension "2_2";
chrA01	Undefined	as_event	2834411	2835401	.	-	.	transcript_id "TCONS_00001761,TCONS_00001760"; gene_id "chrA01:2834411-2837595C"; flanks "2835401-,2834411]"; structure "0,1^2-3^4-5^6-7^8-"; splice_chain ",2835289^2835203-2834962^2834887-2834808^2834727-2834678^2834595-"; sources "Undefined,Undefined"; NMorMRNA "null"; degree "4"; dimension "2_2";
chrA01	Undefined	as_event	2928846	2929197	.	-	.	transcript_id "TCONS_00001770,TCONS_00001769"; gene_id "chrA01:2928289-2929971C"; flanks "2929197-,2928846^"; structure "0,1^2-"; splice_chain ",2929024^2928952-"; sources "Undefined,Undefined"; NMorMRNA "null"; degree "4"; dimension "2_2";
chrA01	Undefined	as_event	2981098	2981396	.	-	.	transcript_id "TCONS_00001773,TCONS_00001774"; gene_id "chrA01:2979041-2982501C"; flanks "2981396-,2981098]"; structure "0,1^2-"; splice_chain ",2981295^2981213-"; sources "Undefined,Undefined"; NMorMRNA "null"; degree "4"; dimension "2_2";
chrA01	Undefined	as_event	3151409	3151593	.	-	.	transcript_id "TCONS_00001788,TCONS_00001787"; gene_id "chrA01:3149244-3152922C"; flanks "3151593-,3151409^"; structure "0,1^2-"; splice_chain ",3151557^3151478-"; sources "Undefined,Undefined"; NMorMRNA "null"; degree "4"; dimension "2_2";
chrA01	Undefined	as_event	3150512	3151051	.	-	.	transcript_id "TCONS_00001788,TCONS_00001787"; gene_id "chrA01:3149244-3152922C"; flanks "3151051-,3150512^"; structure "0,1^2-3^4-"; splice_chain ",3150959^3150888-3150666^3150595-"; sources "Undefined,Undefined"; NMorMRNA "null"; degree "4"; dimension "2_2";
chrA01	Undefined	as_event	3149376	3149683	.	-	.	transcript_id "TCONS_00001788,TCONS_00001787"; gene_id "chrA01:3149244-3152922C"; flanks "3149683-,3149376^"; structure "0,1^2-"; splice_chain ",3149561^3149489-"; sources "Undefined,Undefined"; NMorMRNA "null"; degree "4"; dimension "2_2";
chrA01	Undefined	as_event	3215488	3216246	.	-	.	transcript_id "TCONS_00001791,TCONS_00001790"; gene_id "chrA01:3210354-3216491C"; flanks "3216246^,3215488^"; structure "1-,2-"; splice_chain "3215600-,3215583-"; sources "Undefined,Undefined"; NMorMRNA "null"; degree "4"; dimension "2_2";
chrA01	Undefined	as_event	3228631	3229013	.	-	.	transcript_id "TCONS_00001793,TCONS_00001792"; gene_id "chrA01:3225518-3232340C"; flanks "3229013^,3228631^"; structure "1-,2-"; splice_chain "3228935-,3228924-"; sources "Undefined,Undefined"; NMorMRNA "null"; degree "4"; dimension "2_2";
chrA01	Undefined	as_event	3270410	3271357	.	-	.	transcript_id "TCONS_00001798,TCONS_00001797"; gene_id "chrA01:3267330-3271357C"; flanks "3271357[,3270410^"; structure "1^3-,2^4-"; splice_chain "3271268^3270636-,3271259^3270627-"; sources "Undefined,Undefined"; NMorMRNA "null"; degree "4"; dimension "2_2";
chrA01	Undefined	as_event	3269589	3270169	.	-	.	transcript_id "TCONS_00001798,TCONS_00001796/TCONS_00001797"; gene_id "chrA01:3267330-3271357C"; flanks "3270169^,3269589^"; structure "1-,2-"; splice_chain "3270085-,3270082-"; sources "Undefined,Undefined"; NMorMRNA "null"; degree "4"; dimension "2_2";
chrA01	Undefined	as_event	3377868	3378015	.	-	.	transcript_id "TCONS_00001804,TCONS_00001803"; gene_id "chrA01:3373666-3382438C"; flanks "3378015^,3377868^"; structure "1-,2-"; splice_chain "3377928-,3377927-"; sources "Undefined,Undefined"; NMorMRNA "null"; degree "4"; dimension "2_2";
chrA01	Undefined	as_event	3376481	3376732	.	-	.	transcript_id "TCONS_00001804,TCONS_00001803"; gene_id "chrA01:3373666-3382438C"; flanks "3376732-,3376481-"; structure "1^,2^"; splice_chain "3376661^,3376658^"; sources "Undefined,Undefined"; NMorMRNA "null"; degree "4"; dimension "2_2";
chrA01	Undefined	as_event	3445018	3445238	.	-	.	transcript_id "TCONS_00001806,TCONS_00001805"; gene_id "chrA01:3444345-3445402C"; flanks "3445238^,3445018^"; structure "1-,2-"; splice_chain "3445142-,3445137-"; sources "Undefined,Undefined"; NMorMRNA "null"; degree "4"; dimension "2_2";
chrA01	Undefined	as_event	3477020	3477232	.	-	.	transcript_id "TCONS_00001810,TCONS_00001809"; gene_id "chrA01:3476403-3477973C"; flanks "3477232-,3477020^"; structure "0,1^2-"; splice_chain ",3477154^3477079-"; sources "Undefined,Undefined"; NMorMRNA "null"; degree "4"; dimension "2_2";
chrA01	Undefined	as_event	3550782	3551256	.	-	.	transcript_id "TCONS_00001814,TCONS_00001813"; gene_id "chrA01:3545389-3551725C"; flanks "3551256^,3550782^"; structure "1-,2-"; splice_chain "3550962-,3550937-"; sources "Undefined,Undefined"; NMorMRNA "null"; degree "4"; dimension "2_2";
chrA01	Undefined	as_event	3641774	3642169	.	-	.	transcript_id "TCONS_00001819,TCONS_00001818"; gene_id "chrA01:3639236-3643083C"; flanks "3642169^,3641774^"; structure "1-,2-"; splice_chain "3641855-,3641854-"; sources "Undefined,Undefined"; NMorMRNA "null"; degree "4"; dimension "2_2";
chrA01	Undefined	as_event	3720605	3721049	.	-	.	transcript_id "TCONS_00001827,TCONS_00001826"; gene_id "chrA01:3720372-3722727C"; flanks "3721049-,3720605^"; structure "0,1^2-"; splice_chain ",3720833^3720745-"; sources "Undefined,Undefined"; NMorMRNA "null"; degree "4"; dimension "2_2";
chrA01	Undefined	as_event	3855396	3856217	.	-	.	transcript_id "TCONS_00001841,TCONS_00001842"; gene_id "chrA01:3851858-3856633C"; flanks "3856217^,3855396-"; structure "0,1-2^"; splice_chain ",3855822-3855769^"; sources "Undefined,Undefined"; NMorMRNA "null"; degree "4"; dimension "2_2";
chrA01	Undefined	as_event	3908019	3908160	.	-	.	transcript_id "TCONS_00001848,TCONS_00001847"; gene_id "chrA01:3905904-3908805C"; flanks "3908160^,3908019^"; structure "1-,2-"; splice_chain "3908095-,3908093-"; sources "Undefined,Undefined"; NMorMRNA "null"; degree "4"; dimension "2_2";
chrA01	Undefined	as_event	3907262	3907632	.	-	.	transcript_id "TCONS_00001848,TCONS_00001847"; gene_id "chrA01:3905904-3908805C"; flanks "3907632^,3907262^"; structure "1-,2-"; splice_chain "3907377-,3907372-"; sources "Undefined,Undefined"; NMorMRNA "null"; degree "4"; dimension "2_2";
chrA01	Undefined	as_event	3967906	3968155	.	-	.	transcript_id "TCONS_00001855,TCONS_00001854"; gene_id "chrA01:3966236-3969446C"; flanks "3968155-,3967906^"; structure "0,1^2-"; splice_chain ",3968060^3967976-"; sources "Undefined,Undefined"; NMorMRNA "null"; degree "4"; dimension "2_2";
chrA01	Undefined	as_event	4057788	4058006	.	-	.	transcript_id "TCONS_00001863,TCONS_00001862"; gene_id "chrA01:4056086-4065451C"; flanks "4058006-,4057788^"; structure "0,1^2-"; splice_chain ",4057919^4057847-"; sources "Undefined,Undefined"; NMorMRNA "null"; degree "4"; dimension "2_2";
chrA01	Undefined	as_event	4056086	4056550	.	-	.	transcript_id "TCONS_00001862,TCONS_00001863"; gene_id "chrA01:4056086-4065451C"; flanks "4056550-,4056086]"; structure "0,1^2-"; splice_chain ",4056456^4056345-"; sources "Undefined,Undefined"; NMorMRNA "null"; degree "4"; dimension "2_2";
chrA01	Undefined	as_event	4117693	4118692	.	-	.	transcript_id "TCONS_00001866,TCONS_00001867"; gene_id "chrA01:4114099-4118692C"; flanks "4118692[,4117693^"; structure "0,1^2-"; splice_chain ",4117912^4117769-"; sources "Undefined,Undefined"; NMorMRNA "null"; degree "4"; dimension "2_2";
chrA01	Undefined	as_event	4257465	4258247	.	-	.	transcript_id "TCONS_00001875,TCONS_00001876"; gene_id "chrA01:4254722-4258247C"; flanks "4258247[,4257465-"; structure "1^,2^"; splice_chain "4257570^,4257546^"; sources "Undefined,Undefined"; NMorMRNA "null"; degree "4"; dimension "2_2";
chrA01	Undefined	as_event	4332884	4333097	.	-	.	transcript_id "TCONS_00001883,TCONS_00001884"; gene_id "chrA01:4332428-4333797C"; flanks "4333097^,4332884^"; structure "1-,2-"; splice_chain "4333009-,4332985-"; sources "Undefined,Undefined"; NMorMRNA "null"; degree "4"; dimension "2_2";
chrA01	Undefined	as_event	4537636	4538098	.	-	.	transcript_id "TCONS_00001898,TCONS_00001897"; gene_id "chrA01:4536210-4538098C"; flanks "4538098[,4537636^"; structure "0,1^2-"; splice_chain ",4537947^4537845-"; sources "Undefined,Undefined"; NMorMRNA "null"; degree "4"; dimension "2_2";
chrA01	Undefined	as_event	4607741	4608587	.	-	.	transcript_id "TCONS_00001900,TCONS_00001901"; gene_id "chrA01:4607741-4616517C"; flanks "4608587-,4607741]"; structure "0,1^2-"; splice_chain ",4608488^4608383-"; sources "Undefined,Undefined"; NMorMRNA "null"; degree "4"; dimension "2_2";
chrA01	Undefined	as_event	4683490	4683848	.	-	.	transcript_id "TCONS_00001905,TCONS_00001906"; gene_id "chrA01:4683490-4686738C"; flanks "4683848-,4683490]"; structure "0,1^2-"; splice_chain ",4683744^4683659-"; sources "Undefined,Undefined"; NMorMRNA "null"; degree "4"; dimension "2_2";
chrA01	Undefined	as_event	4818404	4818798	.	-	.	transcript_id "TCONS_00001914,TCONS_00001913"; gene_id "chrA01:4817419-4819571C"; flanks "4818798-,4818404^"; structure "1^3-,2^4-"; splice_chain "4818699^4818613-,4818698^4818612-"; sources "Undefined,Undefined"; NMorMRNA "null"; degree "4"; dimension "2_2";
chrA01	Undefined	as_event	4887619	4889961	.	-	.	transcript_id "TCONS_00001920,TCONS_00001921"; gene_id "chrA01:4887090-4889980C"; flanks "4889961[,4887619^"; structure "0,1^2-"; splice_chain ",4889754^4889627-"; sources "Undefined,Undefined"; NMorMRNA "null"; degree "4"; dimension "2_2";
chrA01	Undefined	as_event	4892103	4892980	.	-	.	transcript_id "TCONS_00001923,TCONS_00001924"; gene_id "chrA01:4890641-4893213C"; flanks "4892980^,4892103^"; structure "1-,2-"; splice_chain "4892167-,4892165-"; sources "Undefined,Undefined"; NMorMRNA "null"; degree "4"; dimension "2_2";
chrA01	Undefined	as_event	4970498	4970666	.	-	.	transcript_id "TCONS_00001928,TCONS_00001927"; gene_id "chrA01:4969656-4972818C"; flanks "4970666^,4970498^"; structure "1-,2-"; splice_chain "4970576-,4970575-"; sources "Undefined,Undefined"; NMorMRNA "null"; degree "4"; dimension "2_2";
chrA01	Undefined	as_event	5164950	5165147	.	-	.	transcript_id "TCONS_00001945,TCONS_00001944"; gene_id "chrA01:5164120-5165797C"; flanks "5165147^,5164950^"; structure "1-,2-"; splice_chain "5165018-,5165008-"; sources "Undefined,Undefined"; NMorMRNA "null"; degree "4"; dimension "2_2";
chrA01	Undefined	as_event	5296674	5296920	.	-	.	transcript_id "TCONS_00001957,TCONS_00001956"; gene_id "chrA01:5295338-5298817C"; flanks "5296920-,5296674^"; structure "0,1^2-"; splice_chain ",5296842^5296753-"; sources "Undefined,Undefined"; NMorMRNA "null"; degree "4"; dimension "2_2";
chrA01	Undefined	as_event	5347456	5348532	.	-	.	transcript_id "TCONS_00001961,TCONS_00001962"; gene_id "chrA01:5346759-5348730C"; flanks "5348532-,5347456^"; structure "0,1^2-"; splice_chain ",5348133^5348042-"; sources "Undefined,Undefined"; NMorMRNA "null"; degree "4"; dimension "2_2";
chrA01	Undefined	as_event	5366118	5366501	.	-	.	transcript_id "TCONS_00001965,TCONS_00001964"; gene_id "chrA01:5361882-5368002C"; flanks "5366501-,5366118^"; structure "0,1^2-"; splice_chain ",5366323^5366230-"; sources "Undefined,Undefined"; NMorMRNA "null"; degree "4"; dimension "2_2";
chrA01	Undefined	as_event	5365122	5365437	.	-	.	transcript_id "TCONS_00001965,TCONS_00001963/TCONS_00001964"; gene_id "chrA01:5361882-5368002C"; flanks "5365437-,5365122^"; structure "0,1^2-"; splice_chain ",5365309^5365222-"; sources "Undefined,Undefined"; NMorMRNA "null"; degree "4"; dimension "2_2";
chrA01	Undefined	as_event	5363776	5364039	.	-	.	transcript_id "TCONS_00001964,TCONS_00001963/TCONS_00001965"; gene_id "chrA01:5361882-5368002C"; flanks "5364039-,5363776^"; structure "0,1^2-"; splice_chain ",5363988^5363907-"; sources "Undefined,Undefined"; NMorMRNA "null"; degree "4"; dimension "2_2";
chrA01	Undefined	as_event	5415083	5415261	.	-	.	transcript_id "TCONS_00001972,TCONS_00001971"; gene_id "chrA01:5411813-5415744C"; flanks "5415261^,5415083^"; structure "1-,2-"; splice_chain "5415187-,5415183-"; sources "Undefined,Undefined"; NMorMRNA "null"; degree "4"; dimension "2_2";
chrA01	Undefined	as_event	5589285	5589765	.	-	.	transcript_id "TCONS_00001979,TCONS_00001980"; gene_id "chrA01:5588163-5592126C"; flanks "5589765-,5589285^"; structure "0,1^2-"; splice_chain ",5589575^5589495-"; sources "Undefined,Undefined"; NMorMRNA "null"; degree "4"; dimension "2_2";
chrA01	Undefined	as_event	5652396	5652904	.	-	.	transcript_id "TCONS_00001985,TCONS_00001984"; gene_id "chrA01:5652396-5653353C"; flanks "5652904-,5652396]"; structure "0,1^2-"; splice_chain ",5652830^5652753-"; sources "Undefined,Undefined"; NMorMRNA "null"; degree "4"; dimension "2_2";
chrA01	Undefined	as_event	5671933	5672585	.	-	.	transcript_id "TCONS_00001989,TCONS_00001990"; gene_id "chrA01:5671022-5672761C"; flanks "5672585^,5671933^"; structure "1-,2-"; splice_chain "5672220-,5672207-"; sources "Undefined,Undefined"; NMorMRNA "null"; degree "4"; dimension "2_2";
chrA01	Undefined	as_event	5704147	5704346	.	-	.	transcript_id "TCONS_00001996,TCONS_00001995"; gene_id "chrA01:5700353-5704675C"; flanks "5704346-,5704147-"; structure "1^,2^"; splice_chain "5704227^,5704226^"; sources "Undefined,Undefined"; NMorMRNA "null"; degree "4"; dimension "2_2";
chrA01	Undefined	as_event	5703171	5703632	.	-	.	transcript_id "TCONS_00001996,TCONS_00001995"; gene_id "chrA01:5700353-5704675C"; flanks "5703632^,5703171-"; structure "1-3^,2-4^"; splice_chain "5703492-5703452^,5703486-5703448^"; sources "Undefined,Undefined"; NMorMRNA "null"; degree "4"; dimension "2_2";
chrA01	Undefined	as_event	5702370	5702633	.	-	.	transcript_id "TCONS_00001994,TCONS_00001995/TCONS_00001996"; gene_id "chrA01:5700353-5704675C"; flanks "5702633-,5702370^"; structure "0,1^2-"; splice_chain ",5702541^5702456-"; sources "Undefined,Undefined"; NMorMRNA "null"; degree "4"; dimension "2_2";
chrA01	Undefined	as_event	5701203	5701412	.	-	.	transcript_id "TCONS_00001995/TCONS_00001996,TCONS_00001994"; gene_id "chrA01:5700353-5704675C"; flanks "5701412-,5701203-"; structure "1^,2^"; splice_chain "5701331^,5701329^"; sources "Undefined,Undefined"; NMorMRNA "null"; degree "4"; dimension "2_2";
chrA01	Undefined	as_event	5857068	5857350	.	-	.	transcript_id "TCONS_00002006/TCONS_00002007,TCONS_00002005"; gene_id "chrA01:5856769-5861366C"; flanks "5857350-,5857068^"; structure "0,1^2-"; splice_chain ",5857230^5857136-"; sources "Undefined,Undefined"; NMorMRNA "null"; degree "4"; dimension "2_2";
chrA01	Undefined	as_event	5897011	5897364	.	-	.	transcript_id "TCONS_00002011,TCONS_00002010"; gene_id "chrA01:5895937-5897759C"; flanks "5897364^,5897011^"; structure "1-,2-"; splice_chain "5897200-,5897199-"; sources "Undefined,Undefined"; NMorMRNA "null"; degree "4"; dimension "2_2";
chrA01	Undefined	as_event	5895937	5896741	.	-	.	transcript_id "TCONS_00002010,TCONS_00002009/TCONS_00002011"; gene_id "chrA01:5895937-5897759C"; flanks "5896741^,5895937]"; structure "1-,2-"; splice_chain "5896266-,5896265-"; sources "Undefined,Undefined"; NMorMRNA "null"; degree "4"; dimension "2_2";
chrA01	Undefined	as_event	6049636	6049905	.	-	.	transcript_id "TCONS_00002023,TCONS_00002022"; gene_id "chrA01:6048974-6050962C"; flanks "6049905-,6049636^"; structure "0,1^2-"; splice_chain ",6049797^6049704-"; sources "Undefined,Undefined"; NMorMRNA "null"; degree "4"; dimension "2_2";
chrA01	Undefined	as_event	6084184	6084674	.	-	.	transcript_id "TCONS_00002027,TCONS_00002026"; gene_id "chrA01:6082657-6085419C"; flanks "6084674-,6084184^"; structure "1^3-,2^4-"; splice_chain "6084424^6084338-,6084421^6084335-"; sources "Undefined,Undefined"; NMorMRNA "null"; degree "4"; dimension "2_2";
chrA01	Undefined	as_event	6083092	6083345	.	-	.	transcript_id "TCONS_00002026,TCONS_00002027"; gene_id "chrA01:6082657-6085419C"; flanks "6083345-,6083092^"; structure "0,1^2-"; splice_chain ",6083217^6083148-"; sources "Undefined,Undefined"; NMorMRNA "null"; degree "4"; dimension "2_2";
chrA01	Undefined	as_event	6123204	6124991	.	-	.	transcript_id "TCONS_00002034,TCONS_00002032/TCONS_00002033"; gene_id "chrA01:6120686-6126450C"; flanks "6124991^,6123204^"; structure "1-,2-"; splice_chain "6123569-,6123566-"; sources "Undefined,Undefined"; NMorMRNA "null"; degree "4"; dimension "2_2";
chrA01	Undefined	as_event	6122639	6123133	.	-	.	transcript_id "TCONS_00002032,TCONS_00002033/TCONS_00002034"; gene_id "chrA01:6120686-6126450C"; flanks "6123133-,6122639^"; structure "0,1^2-"; splice_chain ",6123070^6122997-"; sources "Undefined,Undefined"; NMorMRNA "null"; degree "4"; dimension "2_2";
chrA01	Undefined	as_event	6152336	6153388	.	-	.	transcript_id "TCONS_00002038,TCONS_00002037"; gene_id "chrA01:6150223-6153388C"; flanks "6153388[,6152336^"; structure "1^3-,2^4-"; splice_chain "6153207^6152420-,6153192^6152405-"; sources "Undefined,Undefined"; NMorMRNA "null"; degree "4"; dimension "2_2";
chrA01	Undefined	as_event	6516177	6516383	.	-	.	transcript_id "TCONS_00002057,TCONS_00002054/TCONS_00002055"; gene_id "chrA01:6513370-6516563C"; flanks "6516383^,6516177^"; structure "1-,2-"; splice_chain "6516264-,6516263-"; sources "Undefined,Undefined"; NMorMRNA "null"; degree "4"; dimension "2_2";
chrA01	Undefined	as_event	6515853	6516177	.	-	.	transcript_id "TCONS_00002055,TCONS_00002054/TCONS_00002057"; gene_id "chrA01:6513370-6516563C"; flanks "6516177^,6515853^"; structure "1-,2-"; splice_chain "6516083-,6516080-"; sources "Undefined,Undefined"; NMorMRNA "null"; degree "4"; dimension "2_2";
chrA01	Undefined	as_event	6515094	6515390	.	-	.	transcript_id "TCONS_00002054,TCONS_00002055/TCONS_00002057"; gene_id "chrA01:6513370-6516563C"; flanks "6515390-,6515094^"; structure "0,1^2-"; splice_chain ",6515340^6515240-"; sources "Undefined,Undefined"; NMorMRNA "null"; degree "4"; dimension "2_2";
chrA01	Undefined	as_event	6565211	6567451	.	-	.	transcript_id "TCONS_00002061,TCONS_00002062"; gene_id "chrA01:6564889-6567451C"; flanks "6567451[,6565211^"; structure "1^3-,2^4-"; splice_chain "6566311^6565755-,6566309^6565753-"; sources "Undefined,Undefined"; NMorMRNA "null"; degree "4"; dimension "2_2";
chrA01	Undefined	as_event	6645397	6645631	.	-	.	transcript_id "TCONS_00002064,TCONS_00002065"; gene_id "chrA01:6642339-6645971C"; flanks "6645631-,6645397^"; structure "0,1^2-"; splice_chain ",6645538^6645453-"; sources "Undefined,Undefined"; NMorMRNA "null"; degree "4"; dimension "2_2";
chrA01	Undefined	as_event	6736615	6736924	.	-	.	transcript_id "TCONS_00002071,TCONS_00002070"; gene_id "chrA01:6736501-6738889C"; flanks "6736924-,6736615^"; structure "0,1^2-"; splice_chain ",6736797^6736714-"; sources "Undefined,Undefined"; NMorMRNA "null"; degree "4"; dimension "2_2";
chrA01	Undefined	as_event	6996844	6997385	.	-	.	transcript_id "TCONS_00002083,TCONS_00002082"; gene_id "chrA01:6996026-7001121C"; flanks "6997385-,6996844^"; structure "0,1^2-"; splice_chain ",6997029^6996936-"; sources "Undefined,Undefined"; NMorMRNA "null"; degree "4"; dimension "2_2";
chrA01	Undefined	as_event	7062967	7063339	.	-	.	transcript_id "TCONS_00002091,TCONS_00002090"; gene_id "chrA01:7060832-7065014C"; flanks "7063339-,7062967^"; structure "1^3-,2^4-"; splice_chain "7063151^7063062-,7063148^7063059-"; sources "Undefined,Undefined"; NMorMRNA "null"; degree "4"; dimension "2_2";
chrA01	Undefined	as_event	7062347	7062712	.	-	.	transcript_id "TCONS_00002088,TCONS_00002089"; gene_id "chrA01:7060832-7065014C"; flanks "7062712[,7062347^"; structure "1^3-,2^4-"; splice_chain "7062526^7062432-,7062524^7062430-"; sources "Undefined,Undefined"; NMorMRNA "null"; degree "4"; dimension "2_2";
chrA01	Undefined	as_event	7061610	7061924	.	-	.	transcript_id "TCONS_00002088/TCONS_00002089,TCONS_00002090"; gene_id "chrA01:7060832-7065014C"; flanks "7061924^,7061610^"; structure "1-,2-"; splice_chain "7061837-,7061830-"; sources "Undefined,Undefined"; NMorMRNA "null"; degree "4"; dimension "2_2";
chrA01	Undefined	as_event	7066919	7067157	.	-	.	transcript_id "TCONS_00002092,TCONS_00002093"; gene_id "chrA01:7065604-7067931C"; flanks "7067157-,7066919^"; structure "0,1^2-"; splice_chain ",7067087^7067007-"; sources "Undefined,Undefined"; NMorMRNA "null"; degree "4"; dimension "2_2";
chrA01	Undefined	as_event	7093811	7094009	.	-	.	transcript_id "TCONS_00002098,TCONS_00002097"; gene_id "chrA01:7091835-7095428C"; flanks "7094009^,7093811^"; structure "1-,2-"; splice_chain "7093891-,7093889-"; sources "Undefined,Undefined"; NMorMRNA "null"; degree "4"; dimension "2_2";
chrA01	Undefined	as_event	7092484	7092632	.	-	.	transcript_id "TCONS_00002098,TCONS_00002097"; gene_id "chrA01:7091835-7095428C"; flanks "7092632^,7092484^"; structure "1-,2-"; splice_chain "7092554-,7092553-"; sources "Undefined,Undefined"; NMorMRNA "null"; degree "4"; dimension "2_2";
chrA01	Undefined	as_event	7168260	7168450	.	-	.	transcript_id "TCONS_00002107,TCONS_00002106"; gene_id "chrA01:7167309-7169735C"; flanks "7168450-,7168260^"; structure "0,1^2-"; splice_chain ",7168411^7168334-"; sources "Undefined,Undefined"; NMorMRNA "null"; degree "4"; dimension "2_2";
chrA01	Undefined	as_event	7213910	7214623	.	-	.	transcript_id "TCONS_00002116,TCONS_00002115"; gene_id "chrA01:7213824-7216423C"; flanks "7214623-,7213910^"; structure "0,1^2-"; splice_chain ",7214418^7214345-"; sources "Undefined,Undefined"; NMorMRNA "null"; degree "4"; dimension "2_2";
chrA01	Undefined	as_event	7387230	7387411	.	-	.	transcript_id "TCONS_00002131,TCONS_00002132"; gene_id "chrA01:7382903-7387760C"; flanks "7387411-,7387230^"; structure "0,1^2-"; splice_chain ",7387358^7387269-"; sources "Undefined,Undefined"; NMorMRNA "null"; degree "4"; dimension "2_2";
chrA01	Undefined	as_event	7386493	7386655	.	-	.	transcript_id "TCONS_00002131,TCONS_00002132"; gene_id "chrA01:7382903-7387760C"; flanks "7386655-,7386493-"; structure "1^,2^"; splice_chain "7386575^,7386574^"; sources "Undefined,Undefined"; NMorMRNA "null"; degree "4"; dimension "2_2";
chrA01	Undefined	as_event	7450196	7450467	.	-	.	transcript_id "TCONS_00002135,TCONS_00002134"; gene_id "chrA01:7448723-7451191C"; flanks "7450467-,7450196^"; structure "0,1^2-"; splice_chain ",7450372^7450285-"; sources "Undefined,Undefined"; NMorMRNA "null"; degree "4"; dimension "2_2";
chrA01	Undefined	as_event	7449029	7449206	.	-	.	transcript_id "TCONS_00002134,TCONS_00002135"; gene_id "chrA01:7448723-7451191C"; flanks "7449206-,7449029-"; structure "1^,2^"; splice_chain "7449109^,7449107^"; sources "Undefined,Undefined"; NMorMRNA "null"; degree "4"; dimension "2_2";
chrA01	Undefined	as_event	7506095	7506717	.	-	.	transcript_id "TCONS_00002139,TCONS_00002138"; gene_id "chrA01:7505859-7509153C"; flanks "7506717-,7506095^"; structure "0,1^2-3^4-"; splice_chain ",7506479^7506387-7506269^7506181-"; sources "Undefined,Undefined"; NMorMRNA "null"; degree "4"; dimension "2_2";
chrA01	Undefined	as_event	7673599	7674149	.	-	.	transcript_id "TCONS_00002148,TCONS_00002147"; gene_id "chrA01:7668246-7675913C"; flanks "7674149-,7673599^"; structure "0,1^2-"; splice_chain ",7674080^7673964-"; sources "Undefined,Undefined"; NMorMRNA "null"; degree "4"; dimension "2_2";
chrA01	Undefined	as_event	7673418	7673599	.	-	.	transcript_id "TCONS_00002148,TCONS_00002147"; gene_id "chrA01:7668246-7675913C"; flanks "7673599^,7673418^"; structure "1-,2-"; splice_chain "7673498-,7673497-"; sources "Undefined,Undefined"; NMorMRNA "null"; degree "4"; dimension "2_2";
chrA01	Undefined	as_event	7669648	7669796	.	-	.	transcript_id "TCONS_00002148,TCONS_00002147"; gene_id "chrA01:7668246-7675913C"; flanks "7669796^,7669648^"; structure "1-,2-"; splice_chain "7669724-,7669721-"; sources "Undefined,Undefined"; NMorMRNA "null"; degree "4"; dimension "2_2";
chrA01	Undefined	as_event	7668404	7668672	.	-	.	transcript_id "TCONS_00002148,TCONS_00002147"; gene_id "chrA01:7668246-7675913C"; flanks "7668672-,7668404^"; structure "0,1^2-"; splice_chain ",7668554^7668481-"; sources "Undefined,Undefined"; NMorMRNA "null"; degree "4"; dimension "2_2";
chrA01	Undefined	as_event	7812068	7812185	.	-	.	transcript_id "TCONS_00002151,TCONS_00002150"; gene_id "chrA01:7811608-7812520C"; flanks "7812185^,7812068^"; structure "1-,2-"; splice_chain "7812109-,7812108-"; sources "Undefined,Undefined"; NMorMRNA "null"; degree "4"; dimension "2_2";
chrA01	Undefined	as_event	7840229	7840523	.	-	.	transcript_id "TCONS_00002155,TCONS_00002153/TCONS_00002154"; gene_id "chrA01:7838526-7840953C"; flanks "7840523-,7840229^"; structure "0,1^2-"; splice_chain ",7840439^7840347-"; sources "Undefined,Undefined"; NMorMRNA "null"; degree "4"; dimension "2_2";
chrA01	Undefined	as_event	7839735	7839988	.	-	.	transcript_id "TCONS_00002153,TCONS_00002154"; gene_id "chrA01:7838526-7840953C"; flanks "7839988^,7839735^"; structure "1-,2-"; splice_chain "7839916-,7839910-"; sources "Undefined,Undefined"; NMorMRNA "null"; degree "4"; dimension "2_2";
chrA01	Undefined	as_event	7839735	7840149	.	-	.	transcript_id "TCONS_00002155,TCONS_00002153,TCONS_00002154"; gene_id "chrA01:7838526-7840953C"; flanks "7840149-,7839735^"; structure "0,1^2-,1^3-"; splice_chain ",7839988^7839916-,7839988^7839910-"; sources "Undefined,Undefined,Undefined"; NMorMRNA "null"; degree "9"; dimension "3_3";
chrA01	Undefined	as_event	7838969	7839278	.	-	.	transcript_id "TCONS_00002155,TCONS_00002153/TCONS_00002154"; gene_id "chrA01:7838526-7840953C"; flanks "7839278-,7838969^"; structure "0,1^2-"; splice_chain ",7839168^7839079-"; sources "Undefined,Undefined"; NMorMRNA "null"; degree "4"; dimension "2_2";
chrA01	Undefined	as_event	7898696	7899134	.	-	.	transcript_id "TCONS_00002159,TCONS_00002158"; gene_id "chrA01:7898273-7899605C"; flanks "7899134-,7898696^"; structure "0,1^2-"; splice_chain ",7898910^7898827-"; sources "Undefined,Undefined"; NMorMRNA "null"; degree "4"; dimension "2_2";
chrA01	Undefined	as_event	7900845	7901429	.	-	.	transcript_id "TCONS_00002162,TCONS_00002161"; gene_id "chrA01:7899989-7901526C"; flanks "7901429^,7900845^"; structure "1-,2-"; splice_chain "7901044-,7901039-"; sources "Undefined,Undefined"; NMorMRNA "null"; degree "4"; dimension "2_2";
chrA01	Undefined	as_event	7925695	7926395	.	-	.	transcript_id "TCONS_00002165,TCONS_00002166"; gene_id "chrA01:7921792-7926523C"; flanks "7926395^,7925695^"; structure "1-,2-"; splice_chain "7925769-,7925765-"; sources "Undefined,Undefined"; NMorMRNA "null"; degree "4"; dimension "2_2";
chrA01	Undefined	as_event	7923228	7923570	.	-	.	transcript_id "TCONS_00002164/TCONS_00002165/TCONS_00002166,TCONS_00002163"; gene_id "chrA01:7921792-7926523C"; flanks "7923570-,7923228^"; structure "0,1^2-"; splice_chain ",7923384^7923297-"; sources "Undefined,Undefined"; NMorMRNA "null"; degree "4"; dimension "2_2";
chrA01	Undefined	as_event	8070829	8071414	.	-	.	transcript_id "TCONS_00002180,TCONS_00002181"; gene_id "chrA01:8066721-8071849C"; flanks "8071414^,8070829^"; structure "1-,2-"; splice_chain "8070916-,8070914-"; sources "Undefined,Undefined"; NMorMRNA "null"; degree "4"; dimension "2_2";
chrA01	Undefined	as_event	8111684	8111824	.	-	.	transcript_id "TCONS_00002186,TCONS_00002187"; gene_id "chrA01:8109945-8113164C"; flanks "8111824^,8111684^"; structure "1-,2-"; splice_chain "8111723-,8111722-"; sources "Undefined,Undefined"; NMorMRNA "null"; degree "4"; dimension "2_2";
chrA01	Undefined	as_event	8148874	8149146	.	-	.	transcript_id "TCONS_00002190,TCONS_00002189"; gene_id "chrA01:8148159-8149972C"; flanks "8149146-,8148874^"; structure "0,1^2-"; splice_chain ",8149061^8148968-"; sources "Undefined,Undefined"; NMorMRNA "null"; degree "4"; dimension "2_2";
chrA01	Undefined	as_event	8180032	8180791	.	-	.	transcript_id "TCONS_00002196,TCONS_00002195"; gene_id "chrA01:8180032-8182463C"; flanks "8180791-,8180032]"; structure "0,1^2-"; splice_chain ",8180543^8180455-"; sources "Undefined,Undefined"; NMorMRNA "null"; degree "4"; dimension "2_2";
chrA01	Undefined	as_event	8237698	8238180	.	-	.	transcript_id "TCONS_00002205,TCONS_00002204"; gene_id "chrA01:8237449-8240159C"; flanks "8238180-,8237698]"; structure "0,1^2-"; splice_chain ",8237980^8237894-"; sources "Undefined,Undefined"; NMorMRNA "null"; degree "4"; dimension "2_2";
chrA01	Undefined	as_event	8270065	8270484	.	-	.	transcript_id "TCONS_00002213,TCONS_00002214"; gene_id "chrA01:8269537-8271173C"; flanks "8270484-,8270065^"; structure "1^3-,2^4-"; splice_chain "8270414^8270280-,8270404^8270270-"; sources "Undefined,Undefined"; NMorMRNA "null"; degree "4"; dimension "2_2";
chrA01	Undefined	as_event	8409179	8411650	.	-	.	transcript_id "TCONS_00002221,TCONS_00002220"; gene_id "chrA01:8409179-8411650C"; flanks "8411650[,8409179]"; structure "0,1^2-"; splice_chain ",8409768^8409678-"; sources "Undefined,Undefined"; NMorMRNA "null"; degree "4"; dimension "2_2";
chrA01	Undefined	as_event	8439732	8440083	.	-	.	transcript_id "TCONS_00002223,TCONS_00002224"; gene_id "chrA01:8438776-8441874C"; flanks "8440083-,8439732-"; structure "1^,2^"; splice_chain "8440013^,8439984^"; sources "Undefined,Undefined"; NMorMRNA "null"; degree "4"; dimension "2_2";
chrA01	Undefined	as_event	8438776	8439325	.	-	.	transcript_id "TCONS_00002224,TCONS_00002223"; gene_id "chrA01:8438776-8441874C"; flanks "8439325-,8438776]"; structure "0,1^2-"; splice_chain ",8439213^8439096-"; sources "Undefined,Undefined"; NMorMRNA "null"; degree "4"; dimension "2_2";
chrA01	Undefined	as_event	8461419	8462900	.	-	.	transcript_id "TCONS_00002226,TCONS_00002227"; gene_id "chrA01:8461419-8462900C"; flanks "8462900[,8461419]"; structure "0,1^2-3^4-"; splice_chain ",8462394^8462291-8462023^8461947-"; sources "Undefined,Undefined"; NMorMRNA "null"; degree "4"; dimension "2_2";
chrA01	Undefined	as_event	8498684	8499130	.	-	.	transcript_id "TCONS_00002231,TCONS_00002232"; gene_id "chrA01:8498383-8499638C"; flanks "8499130-,8498684^"; structure "0,1^2-"; splice_chain ",8498890^8498804-"; sources "Undefined,Undefined"; NMorMRNA "null"; degree "4"; dimension "2_2";
chrA01	Undefined	as_event	8929958	8930388	.	-	.	transcript_id "TCONS_00002253,TCONS_00002254"; gene_id "chrA01:8929419-8931357C"; flanks "8930388-,8929958^"; structure "1^3-,2^4-"; splice_chain "8930280^8930183-,8930266^8930169-"; sources "Undefined,Undefined"; NMorMRNA "null"; degree "4"; dimension "2_2";
chrA01	Undefined	as_event	9022839	9023675	.	-	.	transcript_id "TCONS_00002258,TCONS_00002257"; gene_id "chrA01:9022839-9023923C"; flanks "9023675^,9022839]"; structure "1-,2-"; splice_chain "9023589-,9023558-"; sources "Undefined,Undefined"; NMorMRNA "null"; degree "4"; dimension "2_2";
chrA01	Undefined	as_event	9205363	9205735	.	-	.	transcript_id "TCONS_00002266,TCONS_00002265"; gene_id "chrA01:9204795-9206650C"; flanks "9205735-,9205363]"; structure "0,1^2-"; splice_chain ",9205491^9205382-"; sources "Undefined,Undefined"; NMorMRNA "null"; degree "4"; dimension "2_2";
chrA01	Undefined	as_event	9410097	9411221	.	-	.	transcript_id "TCONS_00002276,TCONS_00002275"; gene_id "chrA01:9409649-9411657C"; flanks "9411221^,9410097^"; structure "1-,2-"; splice_chain "9411155-,9411147-"; sources "Undefined,Undefined"; NMorMRNA "null"; degree "4"; dimension "2_2";
chrA01	Undefined	as_event	9415013	9415192	.	-	.	transcript_id "TCONS_00002278,TCONS_00002277"; gene_id "chrA01:9414074-9417116C"; flanks "9415192-,9415013-"; structure "1^,2^"; splice_chain "9415109^,9415108^"; sources "Undefined,Undefined"; NMorMRNA "null"; degree "4"; dimension "2_2";
chrA01	Undefined	as_event	9414444	9414835	.	-	.	transcript_id "TCONS_00002277,TCONS_00002278"; gene_id "chrA01:9414074-9417116C"; flanks "9414835-,9414444^"; structure "1^3-,2^4-"; splice_chain "9414666^9414571-,9414665^9414570-"; sources "Undefined,Undefined"; NMorMRNA "null"; degree "4"; dimension "2_2";
chrA01	Undefined	as_event	9429034	9429805	.	-	.	transcript_id "TCONS_00002280,TCONS_00002279"; gene_id "chrA01:9429034-9430233C"; flanks "9429805-,9429034]"; structure "1^3-,2^4-"; splice_chain "9429713^9429602-,9429703^9429592-"; sources "Undefined,Undefined"; NMorMRNA "null"; degree "4"; dimension "2_2";
chrA01	Undefined	as_event	9508549	9508790	.	-	.	transcript_id "TCONS_00002283,TCONS_00002284"; gene_id "chrA01:9507794-9510207C"; flanks "9508790-,9508549^"; structure "1^3-,2^4-"; splice_chain "9508722^9508618-,9508709^9508605-"; sources "Undefined,Undefined"; NMorMRNA "null"; degree "4"; dimension "2_2";
chrA01	Undefined	as_event	9603963	9604185	.	-	.	transcript_id "TCONS_00002291,TCONS_00002289"; gene_id "chrA01:9602184-9604409C"; flanks "9604185-,9603963^"; structure "0,1^2-"; splice_chain ",9604159^9604027-"; sources "Undefined,Undefined"; NMorMRNA "null"; degree "4"; dimension "2_2";
chrA01	Undefined	as_event	9603963	9604271	.	-	.	transcript_id "TCONS_00002289,TCONS_00002292"; gene_id "chrA01:9602184-9604409C"; flanks "9604271^,9603963^"; structure "1-3^4-,2-"; splice_chain "9604185-9604159^9604027-,9604182-"; sources "Undefined,Undefined"; NMorMRNA "null"; degree "4"; dimension "2_2";
chrA01	Undefined	as_event	9603594	9603963	.	-	.	transcript_id "TCONS_00002291,TCONS_00002289/TCONS_00002292"; gene_id "chrA01:9602184-9604409C"; flanks "9603963^,9603594^"; structure "1-,2-"; splice_chain "9603860-,9603782-"; sources "Undefined,Undefined"; NMorMRNA "null"; degree "4"; dimension "2_2";
chrA01	Undefined	as_event	9863646	9864484	.	-	.	transcript_id "TCONS_00002299,TCONS_00002300"; gene_id "chrA01:9863592-9868126C"; flanks "9864484-,9863646]"; structure "0,1^2-"; splice_chain ",9864443^9864314-"; sources "Undefined,Undefined"; NMorMRNA "null"; degree "4"; dimension "2_2";
chrA01	Undefined	as_event	9955100	9955322	.	-	.	transcript_id "TCONS_00002301,TCONS_00002302"; gene_id "chrA01:9954116-9956012C"; flanks "9955322-,9955100^"; structure "0,1^2-"; splice_chain ",9955283^9955195-"; sources "Undefined,Undefined"; NMorMRNA "null"; degree "4"; dimension "2_2";
chrA01	Undefined	as_event	10108782	10110014	.	-	.	transcript_id "TCONS_00002307,TCONS_00002308"; gene_id "chrA01:10108243-10110014C"; flanks "10110014[,10108782^"; structure "0,1^2-"; splice_chain ",10109508^10108925-"; sources "Undefined,Undefined"; NMorMRNA "null"; degree "4"; dimension "2_2";
chrA01	Undefined	as_event	10108243	10110014	.	-	.	transcript_id "TCONS_00002306,TCONS_00002308,TCONS_00002307"; gene_id "chrA01:10108243-10110014C"; flanks "10110014[,10108243]"; structure "0,1^2-3^4-,3^4-"; splice_chain ",10109508^10108925-10108782^10108668-,10108782^10108668-"; sources "Undefined,Undefined,Undefined"; NMorMRNA "null"; degree "9"; dimension "3_3";
chrA01	Undefined	as_event	10217055	10217262	.	-	.	transcript_id "TCONS_00002313,TCONS_00002314"; gene_id "chrA01:10214236-10221704C"; flanks "10217262-,10217055-"; structure "1^,2^"; splice_chain "10217191^,10217189^"; sources "Undefined,Undefined"; NMorMRNA "null"; degree "4"; dimension "2_2";
chrA01	Undefined	as_event	10300103	10300473	.	-	.	transcript_id "TCONS_00002319,TCONS_00002318"; gene_id "chrA01:10299607-10301599C"; flanks "10300473-,10300103^"; structure "0,1^2-"; splice_chain ",10300395^10300297-"; sources "Undefined,Undefined"; NMorMRNA "null"; degree "4"; dimension "2_2";
chrA01	Undefined	as_event	10449311	10451068	.	-	.	transcript_id "TCONS_00002329,TCONS_00002328"; gene_id "chrA01:10449129-10452255C"; flanks "10451068^,10449311]"; structure "1-,2-"; splice_chain "10450930-,10450923-"; sources "Undefined,Undefined"; NMorMRNA "null"; degree "4"; dimension "2_2";
chrA01	Undefined	as_event	10684902	10685085	.	-	.	transcript_id "TCONS_00002335,TCONS_00002336"; gene_id "chrA01:10683326-10685170C"; flanks "10685085^,10684902^"; structure "1-,2-"; splice_chain "10684960-,10684951-"; sources "Undefined,Undefined"; NMorMRNA "null"; degree "4"; dimension "2_2";
chrA01	Undefined	as_event	10917196	10917372	.	-	.	transcript_id "TCONS_00002349,TCONS_00002350"; gene_id "chrA01:10916139-10920198C"; flanks "10917372^,10917196^"; structure "1-,2-"; splice_chain "10917296-,10917295-"; sources "Undefined,Undefined"; NMorMRNA "null"; degree "4"; dimension "2_2";
chrA01	Undefined	as_event	10916437	10916712	.	-	.	transcript_id "TCONS_00002349,TCONS_00002350"; gene_id "chrA01:10916139-10920198C"; flanks "10916712-,10916437^"; structure "0,1^2-"; splice_chain ",10916619^10916529-"; sources "Undefined,Undefined"; NMorMRNA "null"; degree "4"; dimension "2_2";
chrA01	Undefined	as_event	10932754	10933272	.	-	.	transcript_id "TCONS_00002353,TCONS_00002352"; gene_id "chrA01:10932205-10934023C"; flanks "10933272-,10932754^"; structure "0,1^2-"; splice_chain ",10932962^10932877-"; sources "Undefined,Undefined"; NMorMRNA "null"; degree "4"; dimension "2_2";
chrA01	Undefined	as_event	10945850	10946329	.	-	.	transcript_id "TCONS_00002356,TCONS_00002355"; gene_id "chrA01:10944512-10946662C"; flanks "10946329^,10945850^"; structure "1-,2-"; splice_chain "10946265-,10946249-"; sources "Undefined,Undefined"; NMorMRNA "null"; degree "4"; dimension "2_2";
chrA01	Undefined	as_event	11277469	11277773	.	-	.	transcript_id "TCONS_00002361,TCONS_00002362"; gene_id "chrA01:11274050-11279497C"; flanks "11277773-,11277469^"; structure "0,1^2-"; splice_chain ",11277617^11277538-"; sources "Undefined,Undefined"; NMorMRNA "null"; degree "4"; dimension "2_2";
chrA01	Undefined	as_event	11276964	11277181	.	-	.	transcript_id "TCONS_00002361,TCONS_00002362"; gene_id "chrA01:11274050-11279497C"; flanks "11277181-,11276964^"; structure "0,1^2-"; splice_chain ",11277128^11277044-"; sources "Undefined,Undefined"; NMorMRNA "null"; degree "4"; dimension "2_2";
chrA01	Undefined	as_event	11276612	11276890	.	-	.	transcript_id "TCONS_00002361,TCONS_00002362"; gene_id "chrA01:11274050-11279497C"; flanks "11276890-,11276612^"; structure "0,1^2-"; splice_chain ",11276779^11276698-"; sources "Undefined,Undefined"; NMorMRNA "null"; degree "4"; dimension "2_2";
chrA01	Undefined	as_event	11360416	11360810	.	-	.	transcript_id "TCONS_00002365,TCONS_00002363"; gene_id "chrA01:11359803-11360810C"; flanks "11360810[,11360416^"; structure "0,1^2-"; splice_chain ",11360597^11360511-"; sources "Undefined,Undefined"; NMorMRNA "null"; degree "4"; dimension "2_2";
chrA01	Undefined	as_event	11360245	11360810	.	-	.	transcript_id "TCONS_00002364,TCONS_00002363,TCONS_00002365"; gene_id "chrA01:11359803-11360810C"; flanks "11360810[,11360245^"; structure "0,1^2-3^4-,3^4-"; splice_chain ",11360597^11360511-11360416^11360325-,11360416^11360325-"; sources "Undefined,Undefined,Undefined"; NMorMRNA "null"; degree "9"; dimension "3_3";
chrA01	Undefined	as_event	12646878	12647004	.	-	.	transcript_id "TCONS_00002399,TCONS_00002398"; gene_id "chrA01:12645188-12647844C"; flanks "12647004-,12646878-"; structure "1^,2^"; splice_chain "12646955^,12646953^"; sources "Undefined,Undefined"; NMorMRNA "null"; degree "4"; dimension "2_2";
chrA01	Undefined	as_event	12645188	12646757	.	-	.	transcript_id "TCONS_00002398,TCONS_00002399"; gene_id "chrA01:12645188-12647844C"; flanks "12646757-,12645188]"; structure "0,1^2-"; splice_chain ",12645789^12645678-"; sources "Undefined,Undefined"; NMorMRNA "null"; degree "4"; dimension "2_2";
chrA01	Undefined	as_event	12804002	12804290	.	-	.	transcript_id "TCONS_00002400,TCONS_00002401/TCONS_00002402"; gene_id "chrA01:12802525-12804382C"; flanks "12804290^,12804002^"; structure "1-,2-"; splice_chain "12804161-,12804151-"; sources "Undefined,Undefined"; NMorMRNA "null"; degree "4"; dimension "2_2";
chrA01	Undefined	as_event	12803030	12803483	.	-	.	transcript_id "TCONS_00002402,TCONS_00002400/TCONS_00002401"; gene_id "chrA01:12802525-12804382C"; flanks "12803483^,12803030^"; structure "1-,2-"; splice_chain "12803407-,12803404-"; sources "Undefined,Undefined"; NMorMRNA "null"; degree "4"; dimension "2_2";
chrA01	Undefined	as_event	12959952	12960267	.	-	.	transcript_id "TCONS_00002407,TCONS_00002408"; gene_id "chrA01:12959460-12962497C"; flanks "12960267-,12959952^"; structure "1^3-,2^4-"; splice_chain "12960150^12960063-,12960140^12960053-"; sources "Undefined,Undefined"; NMorMRNA "null"; degree "4"; dimension "2_2";
chrA01	Undefined	as_event	12980283	12980684	.	-	.	transcript_id "TCONS_00002411,TCONS_00002410"; gene_id "chrA01:12979825-12981349C"; flanks "12980684-,12980283^"; structure "0,1^2-"; splice_chain ",12980483^12980413-"; sources "Undefined,Undefined"; NMorMRNA "null"; degree "4"; dimension "2_2";
chrA01	Undefined	as_event	13106895	13107388	.	-	.	transcript_id "TCONS_00002414,TCONS_00002413"; gene_id "chrA01:13103243-13117489C"; flanks "13107388^,13106895^"; structure "1-,2-"; splice_chain "13107290-,13107287-"; sources "Undefined,Undefined"; NMorMRNA "null"; degree "4"; dimension "2_2";
chrA01	Undefined	as_event	13103722	13104033	.	-	.	transcript_id "TCONS_00002413,TCONS_00002414"; gene_id "chrA01:13103243-13117489C"; flanks "13104033-,13103722^"; structure "0,1^2-"; splice_chain ",13103950^13103862-"; sources "Undefined,Undefined"; NMorMRNA "null"; degree "4"; dimension "2_2";
chrA01	Undefined	as_event	13259890	13260996	.	-	.	transcript_id "TCONS_00002415,TCONS_00002416"; gene_id "chrA01:13259890-13261349C"; flanks "13260996-,13259890]"; structure "1^2-5^6-,3^4-"; splice_chain "13260708^13260626-13260093^13260008-,13260262^13260184-"; sources "Undefined,Undefined"; NMorMRNA "null"; degree "4"; dimension "2_2";
chrA01	Undefined	as_event	13876683	13876978	.	-	.	transcript_id "TCONS_00002420,TCONS_00002419"; gene_id "chrA01:13876012-13878319C"; flanks "13876978-,13876683^"; structure "0,1^2-"; splice_chain ",13876903^13876809-"; sources "Undefined,Undefined"; NMorMRNA "null"; degree "4"; dimension "2_2";
chrA01	Undefined	as_event	14011912	14012598	.	-	.	transcript_id "TCONS_00002424,TCONS_00002425"; gene_id "chrA01:14003421-14012598C"; flanks "14012598[,14011912-"; structure "1^2-4^,3^"; splice_chain "14012458^14012367-14012123^,14012239^"; sources "Undefined,Undefined"; NMorMRNA "null"; degree "4"; dimension "2_2";
chrA01	Undefined	as_event	14004412	14011912	.	-	.	transcript_id "TCONS_00002425,TCONS_00002424"; gene_id "chrA01:14003421-14012598C"; flanks "14011912-,14004412-"; structure "1^,2^"; splice_chain "14011767^,14011764^"; sources "Undefined,Undefined"; NMorMRNA "null"; degree "4"; dimension "2_2";
chrA01	Undefined	as_event	14038191	14038579	.	-	.	transcript_id "TCONS_00002428,TCONS_00002429"; gene_id "chrA01:14031560-14038997C"; flanks "14038579-,14038191-"; structure "1^,2^"; splice_chain "14038468^,14038395^"; sources "Undefined,Undefined"; NMorMRNA "null"; degree "4"; dimension "2_2";
chrA01	Undefined	as_event	14614783	14615949	.	-	.	transcript_id "TCONS_00002444,TCONS_00002442"; gene_id "chrA01:14612056-14616403C"; flanks "14615949^,14614783^"; structure "1-,2-"; splice_chain "14615765-,14615039-"; sources "Undefined,Undefined"; NMorMRNA "null"; degree "4"; dimension "2_2";
chrA01	Undefined	as_event	14614783	14616403	.	-	.	transcript_id "TCONS_00002443,TCONS_00002444,TCONS_00002442"; gene_id "chrA01:14612056-14616403C"; flanks "14616403[,14614783^"; structure "0,1^2-,1^3-"; splice_chain ",14615949^14615765-,14615949^14615039-"; sources "Undefined,Undefined,Undefined"; NMorMRNA "null"; degree "9"; dimension "3_3";
chrA01	Undefined	as_event	14681821	14682934	.	-	.	transcript_id "TCONS_00002446,TCONS_00002447"; gene_id "chrA01:14680044-14682934C"; flanks "14682934[,14681821^"; structure "1^3-,2^4-"; splice_chain "14682546^14682113-,14682536^14682103-"; sources "Undefined,Undefined"; NMorMRNA "null"; degree "4"; dimension "2_2";
chrA01	Undefined	as_event	14833832	14834852	.	-	.	transcript_id "TCONS_00002451,TCONS_00002452"; gene_id "chrA01:14832444-14834852C"; flanks "14834852[,14833832^"; structure "1^3-,2^4-"; splice_chain "14834599^14833989-,14834598^14833988-"; sources "Undefined,Undefined"; NMorMRNA "null"; degree "4"; dimension "2_2";
chrA01	Undefined	as_event	14850527	14850977	.	-	.	transcript_id "TCONS_00002453,TCONS_00002454"; gene_id "chrA01:14849914-14851365C"; flanks "14850977-,14850527^"; structure "1^3-,2^4-"; splice_chain "14850749^14850611-,14850748^14850610-"; sources "Undefined,Undefined"; NMorMRNA "null"; degree "4"; dimension "2_2";
chrA01	Undefined	as_event	15017843	15018595	.	-	.	transcript_id "TCONS_00002459/TCONS_00002460,TCONS_00002461/TCONS_00002462"; gene_id "chrA01:15017370-15018595C"; flanks "15018595[,15017843^"; structure "0,1^2-"; splice_chain ",15018022^15017913-"; sources "Undefined,Undefined"; NMorMRNA "null"; degree "4"; dimension "2_2";
chrA01	Undefined	as_event	15017616	15017843	.	-	.	transcript_id "TCONS_00002460/TCONS_00002461,TCONS_00002459"; gene_id "chrA01:15017370-15018595C"; flanks "15017843^,15017616^"; structure "1-,2-"; splice_chain "15017771-,15017768-"; sources "Undefined,Undefined"; NMorMRNA "null"; degree "4"; dimension "2_2";
chrA01	Undefined	as_event	15303023	15303142	.	-	.	transcript_id "TCONS_00002467,TCONS_00002468"; gene_id "chrA01:15302279-15304895C"; flanks "15303142^,15303023^"; structure "1-,2-"; splice_chain "15303035-,15303034-"; sources "Undefined,Undefined"; NMorMRNA "null"; degree "4"; dimension "2_2";
chrA01	Undefined	as_event	15302787	15303023	.	-	.	transcript_id "TCONS_00002466/TCONS_00002468,TCONS_00002467"; gene_id "chrA01:15302279-15304895C"; flanks "15303023^,15302787^"; structure "1-,2-"; splice_chain "15302930-,15302924-"; sources "Undefined,Undefined"; NMorMRNA "null"; degree "4"; dimension "2_2";
chrA01	Undefined	as_event	15357639	15358601	.	-	.	transcript_id "TCONS_00002469,TCONS_00002470"; gene_id "chrA01:15356878-15358601C"; flanks "15358601[,15357639^"; structure "1^3-,2^4-"; splice_chain "15358281^15357899-,15358271^15357889-"; sources "Undefined,Undefined"; NMorMRNA "null"; degree "4"; dimension "2_2";
chrA01	Undefined	as_event	15356878	15357248	.	-	.	transcript_id "TCONS_00002469,TCONS_00002470"; gene_id "chrA01:15356878-15358601C"; flanks "15357248-,15356878]"; structure "0,1^2-"; splice_chain ",15357051^15356973-"; sources "Undefined,Undefined"; NMorMRNA "null"; degree "4"; dimension "2_2";
chrA01	Undefined	as_event	15413605	15413922	.	-	.	transcript_id "TCONS_00002471,TCONS_00002472"; gene_id "chrA01:15412158-15414609C"; flanks "15413922-,15413605^"; structure "0,1^2-"; splice_chain ",15413860^15413781-"; sources "Undefined,Undefined"; NMorMRNA "null"; degree "4"; dimension "2_2";
chrA01	Undefined	as_event	15412826	15413116	.	-	.	transcript_id "TCONS_00002471,TCONS_00002472"; gene_id "chrA01:15412158-15414609C"; flanks "15413116-,15412826^"; structure "0,1^2-"; splice_chain ",15413020^15412923-"; sources "Undefined,Undefined"; NMorMRNA "null"; degree "4"; dimension "2_2";
chrA01	Undefined	as_event	15534275	15534926	.	-	.	transcript_id "TCONS_00002474,TCONS_00002475"; gene_id "chrA01:15534275-15536527C"; flanks "15534926^,15534275]"; structure "1-,2-"; splice_chain "15534412-,15534404-"; sources "Undefined,Undefined"; NMorMRNA "null"; degree "4"; dimension "2_2";
chrA01	Undefined	as_event	15534275	15535085	.	-	.	transcript_id "TCONS_00002476,TCONS_00002474,TCONS_00002475"; gene_id "chrA01:15534275-15536527C"; flanks "15535085-,15534275]"; structure "1^3-,2^4-,2^5-"; splice_chain "15534936^15534414-,15534926^15534412-,15534926^15534404-"; sources "Undefined,Undefined,Undefined"; NMorMRNA "null"; degree "9"; dimension "3_3";
chrA01	Undefined	as_event	15684137	15685206	.	-	.	transcript_id "TCONS_00002484,TCONS_00002483"; gene_id "chrA01:15684137-15686766C"; flanks "15685206^,15684137]"; structure "1-,2-"; splice_chain "15684653-,15684644-"; sources "Undefined,Undefined"; NMorMRNA "null"; degree "4"; dimension "2_2";
chrA01	Undefined	as_event	15942181	15942336	.	-	.	transcript_id "TCONS_00002489,TCONS_00002490"; gene_id "chrA01:15937050-15942468C"; flanks "15942336^,15942181^"; structure "1-,2-"; splice_chain "15942266-,15942264-"; sources "Undefined,Undefined"; NMorMRNA "null"; degree "4"; dimension "2_2";
chrA01	Undefined	as_event	15941031	15941580	.	-	.	transcript_id "TCONS_00002489,TCONS_00002490"; gene_id "chrA01:15937050-15942468C"; flanks "15941580-,15941031^"; structure "1^3-,2^4-"; splice_chain "15941493^15941131-,15941488^15941126-"; sources "Undefined,Undefined"; NMorMRNA "null"; degree "4"; dimension "2_2";
chrA01	Undefined	as_event	15988094	15988455	.	-	.	transcript_id "TCONS_00002495,TCONS_00002494"; gene_id "chrA01:15966470-15989218C"; flanks "15988455-,15988094^"; structure "0,1^2-"; splice_chain ",15988360^15988262-"; sources "Undefined,Undefined"; NMorMRNA "null"; degree "4"; dimension "2_2";
chrA01	Undefined	as_event	16094645	16095211	.	-	.	transcript_id "TCONS_00002498,TCONS_00002497"; gene_id "chrA01:16094112-16095992C"; flanks "16095211-,16094645^"; structure "0,1^2-"; splice_chain ",16094966^16094887-"; sources "Undefined,Undefined"; NMorMRNA "null"; degree "4"; dimension "2_2";
chrA01	Undefined	as_event	16119280	16120258	.	-	.	transcript_id "TCONS_00002501,TCONS_00002502"; gene_id "chrA01:16115998-16121837C"; flanks "16120258-,16119280^"; structure "1^3-,2^4-"; splice_chain "16120231^16119432-,16120220^16119421-"; sources "Undefined,Undefined"; NMorMRNA "null"; degree "4"; dimension "2_2";
chrA01	Undefined	as_event	16167896	16168171	.	-	.	transcript_id "TCONS_00002504,TCONS_00002503"; gene_id "chrA01:16166321-16169842C"; flanks "16168171-,16167896^"; structure "0,1^2-"; splice_chain ",16168091^16167994-"; sources "Undefined,Undefined"; NMorMRNA "null"; degree "4"; dimension "2_2";
chrA01	Undefined	as_event	16275158	16275729	.	-	.	transcript_id "TCONS_00002505,TCONS_00002506"; gene_id "chrA01:16274692-16275729C"; flanks "16275729[,16275158^"; structure "1^3-,2^4-"; splice_chain "16275601^16275347-,16275591^16275337-"; sources "Undefined,Undefined"; NMorMRNA "null"; degree "4"; dimension "2_2";
chrA01	Undefined	as_event	16333821	16334158	.	-	.	transcript_id "TCONS_00002509,TCONS_00002508"; gene_id "chrA01:16332737-16334583C"; flanks "16334158-,16333821^"; structure "0,1^2-"; splice_chain ",16334078^16333909-"; sources "Undefined,Undefined"; NMorMRNA "null"; degree "4"; dimension "2_2";
chrA01	Undefined	as_event	16333222	16333493	.	-	.	transcript_id "TCONS_00002509,TCONS_00002508"; gene_id "chrA01:16332737-16334583C"; flanks "16333493-,16333222^"; structure "0,1^2-"; splice_chain ",16333412^16333324-"; sources "Undefined,Undefined"; NMorMRNA "null"; degree "4"; dimension "2_2";
chrA01	Undefined	as_event	17123904	17125932	.	-	.	transcript_id "TCONS_00002529,TCONS_00002530"; gene_id "chrA01:17123257-17127645C"; flanks "17125932^,17123904-"; structure "1-2^,3-4^"; splice_chain "17125842-17125681^,17124151-17123990^"; sources "Undefined,Undefined"; NMorMRNA "null"; degree "4"; dimension "2_2";
chrA01	Undefined	as_event	17147234	17147907	.	-	.	transcript_id "TCONS_00002533,TCONS_00002534"; gene_id "chrA01:17145645-17147907C"; flanks "17147907[,17147234^"; structure "0,1^2-"; splice_chain ",17147785^17147466-"; sources "Undefined,Undefined"; NMorMRNA "null"; degree "4"; dimension "2_2";
chrA01	Undefined	as_event	17146412	17146625	.	-	.	transcript_id "TCONS_00002533,TCONS_00002534"; gene_id "chrA01:17145645-17147907C"; flanks "17146625-,17146412^"; structure "1^3-,2^4-"; splice_chain "17146561^17146469-,17146552^17146460-"; sources "Undefined,Undefined"; NMorMRNA "null"; degree "4"; dimension "2_2";
chrA01	Undefined	as_event	17571418	17572216	.	-	.	transcript_id "TCONS_00002541,TCONS_00002542"; gene_id "chrA01:17570227-17572216C"; flanks "17572216[,17571418^"; structure "1^3-,2^4-"; splice_chain "17571894^17571675-,17571884^17571665-"; sources "Undefined,Undefined"; NMorMRNA "null"; degree "4"; dimension "2_2";
chrA01	Undefined	as_event	17720420	17721239	.	-	.	transcript_id "TCONS_00002548,TCONS_00002549/TCONS_00002550"; gene_id "chrA01:17718816-17721412C"; flanks "17721239^,17720420^"; structure "1-,2-"; splice_chain "17720715-,17720707-"; sources "Undefined,Undefined"; NMorMRNA "null"; degree "4"; dimension "2_2";
chrA01	Undefined	as_event	17720161	17720339	.	-	.	transcript_id "TCONS_00002548/TCONS_00002549,TCONS_00002550"; gene_id "chrA01:17718816-17721412C"; flanks "17720339-,17720161-"; structure "1^,2^"; splice_chain "17720253^,17720247^"; sources "Undefined,Undefined"; NMorMRNA "null"; degree "4"; dimension "2_2";
chrA01	Undefined	as_event	17719815	17720161	.	-	.	transcript_id "TCONS_00002549,TCONS_00002548/TCONS_00002550"; gene_id "chrA01:17718816-17721412C"; flanks "17720161-,17719815^"; structure "0,1^2-"; splice_chain ",17720028^17719946-"; sources "Undefined,Undefined"; NMorMRNA "null"; degree "4"; dimension "2_2";
chrA01	Undefined	as_event	17719202	17719376	.	-	.	transcript_id "TCONS_00002550,TCONS_00002548/TCONS_00002549"; gene_id "chrA01:17718816-17721412C"; flanks "17719376^,17719202^"; structure "1-,2-"; splice_chain "17719274-,17719273-"; sources "Undefined,Undefined"; NMorMRNA "null"; degree "4"; dimension "2_2";
chrA01	Undefined	as_event	18058310	18058579	.	-	.	transcript_id "TCONS_00002571,TCONS_00002570"; gene_id "chrA01:18057771-18059125C"; flanks "18058579-,18058310^"; structure "0,1^2-"; splice_chain ",18058490^18058399-"; sources "Undefined,Undefined"; NMorMRNA "null"; degree "4"; dimension "2_2";
chrA01	Undefined	as_event	18132298	18132699	.	-	.	transcript_id "TCONS_00002575/TCONS_00002576,TCONS_00002574"; gene_id "chrA01:18131236-18133631C"; flanks "18132699-,18132298^"; structure "0,1^2-"; splice_chain ",18132517^18132426-"; sources "Undefined,Undefined"; NMorMRNA "null"; degree "4"; dimension "2_2";
chrA01	Undefined	as_event	18211234	18211361	.	-	.	transcript_id "TCONS_00002583,TCONS_00002582"; gene_id "chrA01:18209961-18213909C"; flanks "18211361^,18211234^"; structure "1-,2-"; splice_chain "18211281-,18211280-"; sources "Undefined,Undefined"; NMorMRNA "null"; degree "4"; dimension "2_2";
chrA01	Undefined	as_event	18321996	18322559	.	-	.	transcript_id "TCONS_00002592,TCONS_00002591"; gene_id "chrA01:18321168-18324570C"; flanks "18322559-,18321996^"; structure "0,1^2-"; splice_chain ",18322184^18322108-"; sources "Undefined,Undefined"; NMorMRNA "null"; degree "4"; dimension "2_2";
chrA01	Undefined	as_event	18580525	18580802	.	-	.	transcript_id "TCONS_00002597,TCONS_00002596"; gene_id "chrA01:18578859-18581766C"; flanks "18580802-,18580525^"; structure "1^3-,2^4-"; splice_chain "18580739^18580620-,18580736^18580613-"; sources "Undefined,Undefined"; NMorMRNA "null"; degree "4"; dimension "2_2";
chrA01	Undefined	as_event	18579552	18579915	.	-	.	transcript_id "TCONS_00002596,TCONS_00002597"; gene_id "chrA01:18578859-18581766C"; flanks "18579915^,18579552-"; structure "0,1-2^"; splice_chain ",18579826-18579798^"; sources "Undefined,Undefined"; NMorMRNA "null"; degree "4"; dimension "2_2";
chrA01	Undefined	as_event	18745841	18746324	.	-	.	transcript_id "TCONS_00002602,TCONS_00002601"; gene_id "chrA01:18745454-18748029C"; flanks "18746324-,18745841^"; structure "0,1^2-"; splice_chain ",18746055^18745977-"; sources "Undefined,Undefined"; NMorMRNA "null"; degree "4"; dimension "2_2";
chrA01	Undefined	as_event	18784323	18784802	.	-	.	transcript_id "TCONS_00002608,TCONS_00002607"; gene_id "chrA01:18784323-18790127C"; flanks "18784802-,18784323]"; structure "0,1^2-"; splice_chain ",18784731^18784656-"; sources "Undefined,Undefined"; NMorMRNA "null"; degree "4"; dimension "2_2";
chrA01	Undefined	as_event	18874421	18875234	.	-	.	transcript_id "TCONS_00002615,TCONS_00002616"; gene_id "chrA01:18873441-18875234C"; flanks "18875234[,18874421^"; structure "1^3-,2^4-"; splice_chain "18874984^18874601-,18874982^18874599-"; sources "Undefined,Undefined"; NMorMRNA "null"; degree "4"; dimension "2_2";
chrA01	Undefined	as_event	18972849	18973321	.	-	.	transcript_id "TCONS_00002621,TCONS_00002622"; gene_id "chrA01:18972381-18975487C"; flanks "18973321-,18972849^"; structure "1^3-,2^4-"; splice_chain "18973059^18972947-,18973021^18972909-"; sources "Undefined,Undefined"; NMorMRNA "null"; degree "4"; dimension "2_2";
chrA01	Undefined	as_event	19097329	19098685	.	-	.	transcript_id "TCONS_00002624,TCONS_00002625"; gene_id "chrA01:19097329-19098685C"; flanks "19098685[,19097329]"; structure "1^3-,2^4-5^6-"; splice_chain "19097958^19097859-,19097957^19097858-19097699^19097604-"; sources "Undefined,Undefined"; NMorMRNA "null"; degree "4"; dimension "2_2";
chrA01	Undefined	as_event	19315014	19315260	.	-	.	transcript_id "TCONS_00002634,TCONS_00002633"; gene_id "chrA01:19314776-19316127C"; flanks "19315260-,19315014^"; structure "0,1^2-"; splice_chain ",19315210^19315131-"; sources "Undefined,Undefined"; NMorMRNA "null"; degree "4"; dimension "2_2";
chrA01	Undefined	as_event	19439288	19439735	.	-	.	transcript_id "TCONS_00002640,TCONS_00002639"; gene_id "chrA01:19438177-19439735C"; flanks "19439735[,19439288^"; structure "1^3-5^7-,2^4-6^8-"; splice_chain "19439644^19439560-19439487^19439380-,19439627^19439543-19439485^19439378-"; sources "Undefined,Undefined"; NMorMRNA "null"; degree "4"; dimension "2_2";
chrA01	Undefined	as_event	19441561	19441829	.	-	.	transcript_id "TCONS_00002644,TCONS_00002643"; gene_id "chrA01:19440134-19442975C"; flanks "19441829^,19441561^"; structure "1-,2-"; splice_chain "19441750-,19441730-"; sources "Undefined,Undefined"; NMorMRNA "null"; degree "4"; dimension "2_2";
chrA01	Undefined	as_event	19440134	19441750	.	-	.	transcript_id "TCONS_00002642,TCONS_00002644"; gene_id "chrA01:19440134-19442975C"; flanks "19441750-,19440134]"; structure "0,1^2-"; splice_chain ",19441561^19441316-"; sources "Undefined,Undefined"; NMorMRNA "null"; degree "4"; dimension "2_2";
chrA01	Undefined	as_event	19440134	19441829	.	-	.	transcript_id "TCONS_00002642,TCONS_00002644,TCONS_00002643"; gene_id "chrA01:19440134-19442975C"; flanks "19441829^,19440134]"; structure "1-,1-3^4-,2-3^4-"; splice_chain "19441750-,19441750-19441561^19441316-,19441730-19441561^19441316-"; sources "Undefined,Undefined,Undefined"; NMorMRNA "null"; degree "9"; dimension "3_3";
chrA01	Undefined	as_event	19620094	19620264	.	-	.	transcript_id "TCONS_00002649,TCONS_00002648"; gene_id "chrA01:19613935-19621382C"; flanks "19620264-,19620094-"; structure "1^,2^"; splice_chain "19620180^,19620179^"; sources "Undefined,Undefined"; NMorMRNA "null"; degree "4"; dimension "2_2";
chrA01	Undefined	as_event	19619062	19619709	.	-	.	transcript_id "TCONS_00002649,TCONS_00002648"; gene_id "chrA01:19613935-19621382C"; flanks "19619709^,19619062^"; structure "1-,2-"; splice_chain "19619152-,19619145-"; sources "Undefined,Undefined"; NMorMRNA "null"; degree "4"; dimension "2_2";
chrA01	Undefined	as_event	19615403	19616180	.	-	.	transcript_id "TCONS_00002648,TCONS_00002649"; gene_id "chrA01:19613935-19621382C"; flanks "19616180-,19615403^"; structure "1^3-,2^4-"; splice_chain "19615850^19615779-,19615848^19615777-"; sources "Undefined,Undefined"; NMorMRNA "null"; degree "4"; dimension "2_2";
chrA01	Undefined	as_event	19677068	19677380	.	-	.	transcript_id "TCONS_00002652,TCONS_00002651"; gene_id "chrA01:19676922-19678155C"; flanks "19677380-,19677068^"; structure "0,1^2-"; splice_chain ",19677201^19677121-"; sources "Undefined,Undefined"; NMorMRNA "null"; degree "4"; dimension "2_2";
chrA01	Undefined	as_event	19679014	19679373	.	-	.	transcript_id "TCONS_00002653,TCONS_00002654"; gene_id "chrA01:19678262-19680710C"; flanks "19679373-,19679014^"; structure "1^3-,2^4-"; splice_chain "19679240^19679137-,19679202^19679099-"; sources "Undefined,Undefined"; NMorMRNA "null"; degree "4"; dimension "2_2";
chrA01	Undefined	as_event	19703592	19704271	.	-	.	transcript_id "TCONS_00002655,TCONS_00002656,TCONS_00002657"; gene_id "chrA01:19703166-19705739C"; flanks "19704271-,19703592^"; structure "1^4-,2^5-,3^6-"; splice_chain "19703914^19703768-,19703907^19703761-,19703903^19703757-"; sources "Undefined,Undefined,Undefined"; NMorMRNA "null"; degree "9"; dimension "3_3";
chrA01	Undefined	as_event	19721755	19721986	.	-	.	transcript_id "TCONS_00002658,TCONS_00002659"; gene_id "chrA01:19719834-19723335C"; flanks "19721986-,19721755^"; structure "0,1^2-"; splice_chain ",19721909^19721836-"; sources "Undefined,Undefined"; NMorMRNA "null"; degree "4"; dimension "2_2";
chrA01	Undefined	as_event	19856671	19857864	.	-	.	transcript_id "TCONS_00002665,TCONS_00002666"; gene_id "chrA01:19856671-19858034C"; flanks "19857864-,19856671]"; structure "1^3-,2^4-"; splice_chain "19857789^19857461-,19857787^19857459-"; sources "Undefined,Undefined"; NMorMRNA "null"; degree "4"; dimension "2_2";
chrA01	Undefined	as_event	20109313	20109778	.	-	.	transcript_id "TCONS_00002677,TCONS_00002676"; gene_id "chrA01:20109313-20110617C"; flanks "20109778-,20109313]"; structure "0,1^2-"; splice_chain ",20109495^20109418-"; sources "Undefined,Undefined"; NMorMRNA "null"; degree "4"; dimension "2_2";
chrA01	Undefined	as_event	20163488	20163900	.	-	.	transcript_id "TCONS_00002682,TCONS_00002681"; gene_id "chrA01:20163233-20165209C"; flanks "20163900-,20163488^"; structure "0,1^2-"; splice_chain ",20163725^20163646-"; sources "Undefined,Undefined"; NMorMRNA "null"; degree "4"; dimension "2_2";
chrA01	Undefined	as_event	20210905	20211293	.	-	.	transcript_id "TCONS_00002687,TCONS_00002686"; gene_id "chrA01:20210795-20213160C"; flanks "20211293-,20210905^"; structure "0,1^2-"; splice_chain ",20211082^20211006-"; sources "Undefined,Undefined"; NMorMRNA "null"; degree "4"; dimension "2_2";
chrA01	Undefined	as_event	20475323	20475691	.	-	.	transcript_id "TCONS_00002696/TCONS_00002697,TCONS_00002698"; gene_id "chrA01:20472612-20477860C"; flanks "20475691-,20475323^"; structure "0,1^2-"; splice_chain ",20475465^20475380-"; sources "Undefined,Undefined"; NMorMRNA "null"; degree "4"; dimension "2_2";
chrA01	Undefined	as_event	20472612	20473034	.	-	.	transcript_id "TCONS_00002696,TCONS_00002697"; gene_id "chrA01:20472612-20477860C"; flanks "20473034-,20472612]"; structure "1^3-,2^4-"; splice_chain "20472894^20472773-,20472893^20472772-"; sources "Undefined,Undefined"; NMorMRNA "null"; degree "4"; dimension "2_2";
chrA01	Undefined	as_event	20536975	20537220	.	-	.	transcript_id "TCONS_00002703/TCONS_00002704,TCONS_00002705"; gene_id "chrA01:20534951-20537519C"; flanks "20537220^,20536975^"; structure "1-,2-"; splice_chain "20537130-,20537089-"; sources "Undefined,Undefined"; NMorMRNA "null"; degree "4"; dimension "2_2";
chrA01	Undefined	as_event	20536546	20536975	.	-	.	transcript_id "TCONS_00002705,TCONS_00002703/TCONS_00002704"; gene_id "chrA01:20534951-20537519C"; flanks "20536975^,20536546^"; structure "1-,2-3^4-"; splice_chain "20536895-,20536854-20536756^20536630-"; sources "Undefined,Undefined"; NMorMRNA "null"; degree "4"; dimension "2_2";
chrA01	Undefined	as_event	20536304	20536546	.	-	.	transcript_id "TCONS_00002703/TCONS_00002705,TCONS_00002702"; gene_id "chrA01:20534951-20537519C"; flanks "20536546^,20536304^"; structure "1-,2-"; splice_chain "20536472-,20536456-"; sources "Undefined,Undefined"; NMorMRNA "null"; degree "4"; dimension "2_2";
chrA01	Undefined	as_event	20534951	20536304	.	-	.	transcript_id "TCONS_00002702,TCONS_00002703/TCONS_00002705"; gene_id "chrA01:20534951-20537519C"; flanks "20536304^,20534951]"; structure "1-,2-"; splice_chain "20535922-,20535920-"; sources "Undefined,Undefined"; NMorMRNA "null"; degree "4"; dimension "2_2";
chrA01	Undefined	as_event	20534951	20536546	.	-	.	transcript_id "TCONS_00002703/TCONS_00002705,TCONS_00002704,TCONS_00002702"; gene_id "chrA01:20534951-20537519C"; flanks "20536546^,20534951]"; structure "1-5^8-,2-4^6-,3-5^7-"; splice_chain "20536472-20536304^20535920-,20536458-20536310^20535926-,20536456-20536304^20535922-"; sources "Undefined,Undefined,Undefined"; NMorMRNA "null"; degree "9"; dimension "3_3";
chrA01	Undefined	as_event	20651156	20652756	.	-	.	transcript_id "TCONS_00002709,TCONS_00002710"; gene_id "chrA01:20651156-20653683C"; flanks "20652756-,20651156]"; structure "0,1^2-"; splice_chain ",20652587^20652430-"; sources "Undefined,Undefined"; NMorMRNA "null"; degree "4"; dimension "2_2";
chrA01	Undefined	as_event	20701785	20702151	.	-	.	transcript_id "TCONS_00002712,TCONS_00002713"; gene_id "chrA01:20701190-20703285C"; flanks "20702151-,20701785^"; structure "1^3-,2^4-"; splice_chain "20702071^20701982-,20702070^20701981-"; sources "Undefined,Undefined"; NMorMRNA "null"; degree "4"; dimension "2_2";
chrA01	Undefined	as_event	20703658	20704201	.	-	.	transcript_id "TCONS_00002715,TCONS_00002716"; gene_id "chrA01:20703658-20707126C"; flanks "20704201^,20703658]"; structure "1-,2-"; splice_chain "20703986-,20703910-"; sources "Undefined,Undefined"; NMorMRNA "null"; degree "4"; dimension "2_2";
chrA01	Undefined	as_event	20703658	20704517	.	-	.	transcript_id "TCONS_00002714,TCONS_00002715,TCONS_00002716"; gene_id "chrA01:20703658-20707126C"; flanks "20704517-,20703658]"; structure "0,1^2-,1^3-"; splice_chain ",20704201^20703986-,20704201^20703910-"; sources "Undefined,Undefined,Undefined"; NMorMRNA "null"; degree "9"; dimension "3_3";
chrA01	Undefined	as_event	20731958	20732641	.	-	.	transcript_id "TCONS_00002720,TCONS_00002719"; gene_id "chrA01:20730123-20737044C"; flanks "20732641^,20731958^"; structure "1-,2-"; splice_chain "20732088-,20732086-"; sources "Undefined,Undefined"; NMorMRNA "null"; degree "4"; dimension "2_2";
chrA01	Undefined	as_event	21014485	21014802	.	-	.	transcript_id "TCONS_00002731,TCONS_00002732"; gene_id "chrA01:21012102-21015279C"; flanks "21014802-,21014485^"; structure "1^3-,2^4-"; splice_chain "21014672^21014580-,21014648^21014556-"; sources "Undefined,Undefined"; NMorMRNA "null"; degree "4"; dimension "2_2";
chrA01	Undefined	as_event	21424977	21425550	.	-	.	transcript_id "TCONS_00002754,TCONS_00002755"; gene_id "chrA01:21424388-21425550C"; flanks "21425550[,21424977-"; structure "1^,2^"; splice_chain "21425102^,21425079^"; sources "Undefined,Undefined"; NMorMRNA "null"; degree "4"; dimension "2_2";
chrA01	Undefined	as_event	21460231	21460596	.	-	.	transcript_id "TCONS_00002757,TCONS_00002758"; gene_id "chrA01:21459505-21462146C"; flanks "21460596-,21460231^"; structure "0,1^2-"; splice_chain ",21460431^21460365-"; sources "Undefined,Undefined"; NMorMRNA "null"; degree "4"; dimension "2_2";
chrA01	Undefined	as_event	21465226	21465456	.	-	.	transcript_id "TCONS_00002760,TCONS_00002759"; gene_id "chrA01:21463399-21465889C"; flanks "21465456-,21465226^"; structure "0,1^2-"; splice_chain ",21465391^21465315-"; sources "Undefined,Undefined"; NMorMRNA "null"; degree "4"; dimension "2_2";
chrA01	Undefined	as_event	21481085	21481431	.	-	.	transcript_id "TCONS_00002762,TCONS_00002761"; gene_id "chrA01:21480690-21484229C"; flanks "21481431-,21481085^"; structure "0,1^2-"; splice_chain ",21481266^21481187-"; sources "Undefined,Undefined"; NMorMRNA "null"; degree "4"; dimension "2_2";
chrA01	Undefined	as_event	21558979	21559248	.	-	.	transcript_id "TCONS_00002772,TCONS_00002771"; gene_id "chrA01:21557811-21560079C"; flanks "21559248-,21558979^"; structure "0,1^2-"; splice_chain ",21559138^21559053-"; sources "Undefined,Undefined"; NMorMRNA "null"; degree "4"; dimension "2_2";
chrA01	Undefined	as_event	21558740	21558899	.	-	.	transcript_id "TCONS_00002771,TCONS_00002772"; gene_id "chrA01:21557811-21560079C"; flanks "21558899-,21558740-"; structure "1^,2^"; splice_chain "21558831^,21558830^"; sources "Undefined,Undefined"; NMorMRNA "null"; degree "4"; dimension "2_2";
chrA01	Undefined	as_event	21557956	21558230	.	-	.	transcript_id "TCONS_00002771,TCONS_00002772"; gene_id "chrA01:21557811-21560079C"; flanks "21558230-,21557956-"; structure "1^,2^"; splice_chain "21558096^,21558095^"; sources "Undefined,Undefined"; NMorMRNA "null"; degree "4"; dimension "2_2";
chrA01	Undefined	as_event	21972051	21972275	.	-	.	transcript_id "TCONS_00002791,TCONS_00002790"; gene_id "chrA01:21969787-21974228C"; flanks "21972275-,21972051-"; structure "1^,2^"; splice_chain "21972189^,21972188^"; sources "Undefined,Undefined"; NMorMRNA "null"; degree "4"; dimension "2_2";
chrA01	Undefined	as_event	21971111	21971600	.	-	.	transcript_id "TCONS_00002790,TCONS_00002791"; gene_id "chrA01:21969787-21974228C"; flanks "21971600-,21971111^"; structure "0,1^2-"; splice_chain ",21971437^21971365-"; sources "Undefined,Undefined"; NMorMRNA "null"; degree "4"; dimension "2_2";
chrA01	Undefined	as_event	21990532	21990964	.	-	.	transcript_id "TCONS_00002793,TCONS_00002794"; gene_id "chrA01:21990208-21992444C"; flanks "21990964-,21990532^"; structure "1^3-,2^4-"; splice_chain "21990889^21990781-,21990887^21990779-"; sources "Undefined,Undefined"; NMorMRNA "null"; degree "4"; dimension "2_2";
chrA01	Undefined	as_event	22209218	22210839	.	-	.	transcript_id "TCONS_00002800,TCONS_00002801"; gene_id "chrA01:22207785-22210839C"; flanks "22210839[,22209218^"; structure "1^3-,2^4-"; splice_chain "22209472^22209399-,22209470^22209397-"; sources "Undefined,Undefined"; NMorMRNA "null"; degree "4"; dimension "2_2";
chrA01	Undefined	as_event	22372908	22373340	.	-	.	transcript_id "TCONS_00002811,TCONS_00002812"; gene_id "chrA01:22370518-22373696C"; flanks "22373340-,22372908^"; structure "0,1^2-"; splice_chain ",22373083^22372995-"; sources "Undefined,Undefined"; NMorMRNA "null"; degree "4"; dimension "2_2";
chrA01	Undefined	as_event	22370829	22371191	.	-	.	transcript_id "TCONS_00002811,TCONS_00002810"; gene_id "chrA01:22370518-22373696C"; flanks "22371191-,22370829]"; structure "0,1^2-"; splice_chain ",22371114^22371031-"; sources "Undefined,Undefined"; NMorMRNA "null"; degree "4"; dimension "2_2";
chrA01	Undefined	as_event	22569150	22569416	.	-	.	transcript_id "TCONS_00002822,TCONS_00002821"; gene_id "chrA01:22568404-22571207C"; flanks "22569416-,22569150^"; structure "0,1^2-"; splice_chain ",22569327^22569233-"; sources "Undefined,Undefined"; NMorMRNA "null"; degree "4"; dimension "2_2";
chrA01	Undefined	as_event	22707656	22707790	.	-	.	transcript_id "TCONS_00002831,TCONS_00002830/TCONS_00002832"; gene_id "chrA01:22706128-22708527C"; flanks "22707790^,22707656^"; structure "1-,2-"; splice_chain "22707708-,22707707-"; sources "Undefined,Undefined"; NMorMRNA "null"; degree "4"; dimension "2_2";
chrA01	Undefined	as_event	22707503	22707656	.	-	.	transcript_id "TCONS_00002832,TCONS_00002830/TCONS_00002831"; gene_id "chrA01:22706128-22708527C"; flanks "22707656^,22707503^"; structure "1-,2-"; splice_chain "22707570-,22707568-"; sources "Undefined,Undefined"; NMorMRNA "null"; degree "4"; dimension "2_2";
chrA01	Undefined	as_event	22707020	22707425	.	-	.	transcript_id "TCONS_00002830,TCONS_00002831"; gene_id "chrA01:22706128-22708527C"; flanks "22707425-,22707020^"; structure "1^3-,2^4-"; splice_chain "22707370^22707147-,22707339^22707116-"; sources "Undefined,Undefined"; NMorMRNA "null"; degree "4"; dimension "2_2";
chrA01	Undefined	as_event	22706541	22706696	.	-	.	transcript_id "TCONS_00002831,TCONS_00002830"; gene_id "chrA01:22706128-22708527C"; flanks "22706696^,22706541^"; structure "1-,2-"; splice_chain "22706611-,22706609-"; sources "Undefined,Undefined"; NMorMRNA "null"; degree "4"; dimension "2_2";
chrA01	Undefined	as_event	22923560	22923916	.	-	.	transcript_id "TCONS_00002840,TCONS_00002841"; gene_id "chrA01:22921732-22924813C"; flanks "22923916-,22923560^"; structure "1^3-,2^4-"; splice_chain "22923757^22923639-,22923755^22923637-"; sources "Undefined,Undefined"; NMorMRNA "null"; degree "4"; dimension "2_2";
chrA01	Undefined	as_event	23037320	23037493	.	-	.	transcript_id "TCONS_00002847,TCONS_00002848"; gene_id "chrA01:23035666-23038745C"; flanks "23037493-,23037320-"; structure "1^,2^"; splice_chain "23037406^,23037405^"; sources "Undefined,Undefined"; NMorMRNA "null"; degree "4"; dimension "2_2";
chrA01	Undefined	as_event	23035966	23036137	.	-	.	transcript_id "TCONS_00002847,TCONS_00002848"; gene_id "chrA01:23035666-23038745C"; flanks "23036137^,23035966^"; structure "1-,2-"; splice_chain "23036072-,23036068-"; sources "Undefined,Undefined"; NMorMRNA "null"; degree "4"; dimension "2_2";
chrA01	Undefined	as_event	23047655	23047838	.	-	.	transcript_id "TCONS_00002849,TCONS_00002850"; gene_id "chrA01:23046346-23048433C"; flanks "23047838^,23047655^"; structure "1-,2-"; splice_chain "23047758-,23047757-"; sources "Undefined,Undefined"; NMorMRNA "null"; degree "4"; dimension "2_2";
chrA01	Undefined	as_event	23223097	23223441	.	-	.	transcript_id "TCONS_00002854,TCONS_00002853"; gene_id "chrA01:23222049-23223714C"; flanks "23223441-,23223097^"; structure "0,1^2-"; splice_chain ",23223320^23223234-"; sources "Undefined,Undefined"; NMorMRNA "null"; degree "4"; dimension "2_2";
chrA01	Undefined	as_event	23231913	23232320	.	-	.	transcript_id "TCONS_00002855,TCONS_00002856/TCONS_00002857"; gene_id "chrA01:23224682-23232872C"; flanks "23232320-,23231913^"; structure "1^3-,2^4-"; splice_chain "23232251^23232048-,23232250^23232047-"; sources "Undefined,Undefined"; NMorMRNA "null"; degree "4"; dimension "2_2";
chrA01	Undefined	as_event	23226894	23227255	.	-	.	transcript_id "TCONS_00002855/TCONS_00002856,TCONS_00002857"; gene_id "chrA01:23224682-23232872C"; flanks "23227255-,23226894^"; structure "0,1^2-"; splice_chain ",23227073^23226999-"; sources "Undefined,Undefined"; NMorMRNA "null"; degree "4"; dimension "2_2";
chrA01_random	Undefined	as_event	139209	143555	.	+	.	transcript_id "TCONS_00002958,TCONS_00002959"; gene_id "chrA01_random:138489-145923W"; flanks "139209-,143555^"; structure "0,1^2-"; splice_chain ",140210^140826-"; sources "Undefined,Undefined"; NMorMRNA "null"; degree "4"; dimension "2_2";
chrA01_random	Undefined	as_event	440871	441162	.	+	.	transcript_id "TCONS_00002969,TCONS_00002968"; gene_id "chrA01_random:438706-443355W"; flanks "440871^,441162-"; structure "0,1-2^"; splice_chain ",441018-441049^"; sources "Undefined,Undefined"; NMorMRNA "null"; degree "4"; dimension "2_2";
chrA01_random	Undefined	as_event	442164	442342	.	+	.	transcript_id "TCONS_00002968,TCONS_00002969"; gene_id "chrA01_random:438706-443355W"; flanks "442164^,442342^"; structure "1-,2-"; splice_chain "442254-,442258-"; sources "Undefined,Undefined"; NMorMRNA "null"; degree "4"; dimension "2_2";
chrA01_random	Undefined	as_event	578781	579119	.	+	.	transcript_id "TCONS_00002974,TCONS_00002973"; gene_id "chrA01_random:575649-579119W"; flanks "578781-,579119]"; structure "0,1^2-"; splice_chain ",578851^578965-"; sources "Undefined,Undefined"; NMorMRNA "null"; degree "4"; dimension "2_2";
chrA01_random	Undefined	as_event	590305	590833	.	+	.	transcript_id "TCONS_00002976,TCONS_00002977"; gene_id "chrA01_random:589536-593588W"; flanks "590305-,590833^"; structure "1^3-,2^4-"; splice_chain "590430^590669-,590440^590679-"; sources "Undefined,Undefined"; NMorMRNA "null"; degree "4"; dimension "2_2";
chrA01_random	Undefined	as_event	590669	591039	.	+	.	transcript_id "TCONS_00002976,TCONS_00002975"; gene_id "chrA01_random:589536-593588W"; flanks "590669-,591039^"; structure "1^3-,2^4-"; splice_chain "590833^590921-,590834^590922-"; sources "Undefined,Undefined"; NMorMRNA "null"; degree "4"; dimension "2_2";
chrA01_random	Undefined	as_event	590305	591039	.	+	.	transcript_id "TCONS_00002976,TCONS_00002975,TCONS_00002977"; gene_id "chrA01_random:589536-593588W"; flanks "590305-,591039^"; structure "1^3-5^7-,1^3-6^8-,2^4-5^7-"; splice_chain "590430^590669-590833^590921-,590430^590669-590834^590922-,590440^590679-590833^590921-"; sources "Undefined,Undefined,Undefined"; NMorMRNA "null"; degree "9"; dimension "3_3";
chrA01_random	Undefined	as_event	591146	591673	.	+	.	transcript_id "TCONS_00002976,TCONS_00002977,TCONS_00002975"; gene_id "chrA01_random:589536-593588W"; flanks "591146-,591673^"; structure "1^4-,2^5-,3^6-"; splice_chain "591225^591411-,591255^591441-,591260^591446-"; sources "Undefined,Undefined,Undefined"; NMorMRNA "null"; degree "9"; dimension "3_3";
chrA01_random	Undefined	as_event	619427	619935	.	+	.	transcript_id "TCONS_00002978/TCONS_00002979,TCONS_00002980"; gene_id "chrA01_random:618752-622263W"; flanks "619427-,619935^"; structure "0,1^2-"; splice_chain ",619552^619620-"; sources "Undefined,Undefined"; NMorMRNA "null"; degree "4"; dimension "2_2";
chrA01_random	Undefined	as_event	620733	621763	.	+	.	transcript_id "TCONS_00002978,TCONS_00002979"; gene_id "chrA01_random:618752-622263W"; flanks "620733-,621763^"; structure "0,1^2-"; splice_chain ",621040^621197-"; sources "Undefined,Undefined"; NMorMRNA "null"; degree "4"; dimension "2_2";
chrA01_random	Undefined	as_event	626533	627014	.	+	.	transcript_id "TCONS_00002983,TCONS_00002982"; gene_id "chrA01_random:625766-630013W"; flanks "626533-,627014^"; structure "1^3-,2^4-"; splice_chain "626693^626790-,626694^626791-"; sources "Undefined,Undefined"; NMorMRNA "null"; degree "4"; dimension "2_2";
chrA01_random	Undefined	as_event	1298001	1298480	.	+	.	transcript_id "TCONS_00002993,TCONS_00002994"; gene_id "chrA01_random:1297636-1302263W"; flanks "1298001-,1298480^"; structure "0,1^2-"; splice_chain ",1298201^1298262-"; sources "Undefined,Undefined"; NMorMRNA "null"; degree "4"; dimension "2_2";
chrA01_random	Undefined	as_event	1300511	1301038	.	+	.	transcript_id "TCONS_00002993,TCONS_00002994"; gene_id "chrA01_random:1297636-1302263W"; flanks "1300511-,1301038^"; structure "1^3-,2^4-"; splice_chain "1300793^1300884-,1300803^1300894-"; sources "Undefined,Undefined"; NMorMRNA "null"; degree "4"; dimension "2_2";
chrA01_random	Undefined	as_event	2095808	2096407	.	+	.	transcript_id "TCONS_00003009,TCONS_00003008"; gene_id "chrA01_random:2093792-2097281W"; flanks "2095808-,2096407^"; structure "1^3-5^7-,2^4-6^8-"; splice_chain "2095905^2096027-2096098^2096178-,2095906^2096028-2096099^2096179-"; sources "Undefined,Undefined"; NMorMRNA "null"; degree "4"; dimension "2_2";
chrA01_random	Undefined	as_event	2131053	2131212	.	+	.	transcript_id "TCONS_00003010,TCONS_00003011"; gene_id "chrA01_random:2128655-2134890W"; flanks "2131053^,2131212^"; structure "1-,2-"; splice_chain "2131148-,2131149-"; sources "Undefined,Undefined"; NMorMRNA "null"; degree "4"; dimension "2_2";
chrA01_random	Undefined	as_event	2131149	2131629	.	+	.	transcript_id "TCONS_00003012,TCONS_00003011"; gene_id "chrA01_random:2128655-2134890W"; flanks "2131149-,2131629^"; structure "0,1^2-"; splice_chain ",2131212^2131300-"; sources "Undefined,Undefined"; NMorMRNA "null"; degree "4"; dimension "2_2";
chrA01_random	Undefined	as_event	2131053	2131629	.	+	.	transcript_id "TCONS_00003010,TCONS_00003012,TCONS_00003011"; gene_id "chrA01_random:2128655-2134890W"; flanks "2131053^,2131629^"; structure "1-3^4-,2-,2-3^4-"; splice_chain "2131148-2131212^2131300-,2131149-,2131149-2131212^2131300-"; sources "Undefined,Undefined,Undefined"; NMorMRNA "null"; degree "9"; dimension "3_3";
chrA01_random	Undefined	as_event	2433618	2433838	.	+	.	transcript_id "TCONS_00003020,TCONS_00003021"; gene_id "chrA01_random:2431738-2434637W"; flanks "2433618-,2433838^"; structure "0,1^2-"; splice_chain ",2433687^2433768-"; sources "Undefined,Undefined"; NMorMRNA "null"; degree "4"; dimension "2_2";
chrA01_random	Undefined	as_event	2502105	2502315	.	+	.	transcript_id "TCONS_00003024,TCONS_00003025"; gene_id "chrA01_random:2500794-2505119W"; flanks "2502105-,2502315^"; structure "0,1^2-"; splice_chain ",2502174^2502260-"; sources "Undefined,Undefined"; NMorMRNA "null"; degree "4"; dimension "2_2";
chrA01_random	Undefined	as_event	2503001	2503430	.	+	.	transcript_id "TCONS_00003024,TCONS_00003025"; gene_id "chrA01_random:2500794-2505119W"; flanks "2503001-,2503430^"; structure "0,1^2-"; splice_chain ",2503130^2503212-"; sources "Undefined,Undefined"; NMorMRNA "null"; degree "4"; dimension "2_2";
chrA01_random	Undefined	as_event	2504265	2504608	.	+	.	transcript_id "TCONS_00003024,TCONS_00003025"; gene_id "chrA01_random:2500794-2505119W"; flanks "2504265-,2504608^"; structure "0,1^2-"; splice_chain ",2504355^2504451-"; sources "Undefined,Undefined"; NMorMRNA "null"; degree "4"; dimension "2_2";
chrA01_random	Undefined	as_event	2513871	2514427	.	+	.	transcript_id "TCONS_00003028,TCONS_00003027"; gene_id "chrA01_random:2513599-2517934W"; flanks "2513871[,2514427^"; structure "1^3-,2^4-"; splice_chain "2514108^2514223-,2514109^2514224-"; sources "Undefined,Undefined"; NMorMRNA "null"; degree "4"; dimension "2_2";
chrA01_random	Undefined	as_event	106518	107245	.	-	.	transcript_id "TCONS_00003053,TCONS_00003052"; gene_id "chrA01_random:106296-108556C"; flanks "107245-,106518^"; structure "1^3-5^6-,2^4-"; splice_chain "106917^106826-106677^106590-,106915^106824-"; sources "Undefined,Undefined"; NMorMRNA "null"; degree "4"; dimension "2_2";
chrA01_random	Undefined	as_event	130811	131248	.	-	.	transcript_id "TCONS_00003055,TCONS_00003056"; gene_id "chrA01_random:130426-132107C"; flanks "131248^,130811^"; structure "1-,2-"; splice_chain "130939-,130936-"; sources "Undefined,Undefined"; NMorMRNA "null"; degree "4"; dimension "2_2";
chrA01_random	Undefined	as_event	147966	148449	.	-	.	transcript_id "TCONS_00003058,TCONS_00003057"; gene_id "chrA01_random:147300-150127C"; flanks "148449-,147966^"; structure "0,1^2-"; splice_chain ",148159^148079-"; sources "Undefined,Undefined"; NMorMRNA "null"; degree "4"; dimension "2_2";
chrA01_random	Undefined	as_event	547594	548320	.	-	.	transcript_id "TCONS_00003078,TCONS_00003079"; gene_id "chrA01_random:543057-548320C"; flanks "548320[,547594^"; structure "0,1^2-"; splice_chain ",547963^547768-"; sources "Undefined,Undefined"; NMorMRNA "null"; degree "4"; dimension "2_2";
chrA01_random	Undefined	as_event	545156	545317	.	-	.	transcript_id "TCONS_00003079,TCONS_00003078"; gene_id "chrA01_random:543057-548320C"; flanks "545317^,545156^"; structure "1-,2-"; splice_chain "545196-,545194-"; sources "Undefined,Undefined"; NMorMRNA "null"; degree "4"; dimension "2_2";
chrA01_random	Undefined	as_event	544560	545075	.	-	.	transcript_id "TCONS_00003079,TCONS_00003078"; gene_id "chrA01_random:543057-548320C"; flanks "545075-,544560^"; structure "0,1^2-"; splice_chain ",544775^544682-"; sources "Undefined,Undefined"; NMorMRNA "null"; degree "4"; dimension "2_2";
chrA01_random	Undefined	as_event	1304314	1304711	.	-	.	transcript_id "TCONS_00003094,TCONS_00003095"; gene_id "chrA01_random:1302529-1307264C"; flanks "1304711^,1304314^"; structure "1-,2-"; splice_chain "1304435-,1304433-"; sources "Undefined,Undefined"; NMorMRNA "null"; degree "4"; dimension "2_2";
chrA01_random	Undefined	as_event	1434917	1435094	.	-	.	transcript_id "TCONS_00003101,TCONS_00003100"; gene_id "chrA01_random:1429563-1436501C"; flanks "1435094^,1434917^"; structure "1-,2-"; splice_chain "1435021-,1435019-"; sources "Undefined,Undefined"; NMorMRNA "null"; degree "4"; dimension "2_2";
chrA01_random	Undefined	as_event	1569307	1571207	.	-	.	transcript_id "TCONS_00003106,TCONS_00003107"; gene_id "chrA01_random:1568741-1571841C"; flanks "1571207-,1569307^"; structure "1^2-,3^4-"; splice_chain "1571055^1570968-,1570772^1570706-"; sources "Undefined,Undefined"; NMorMRNA "null"; degree "4"; dimension "2_2";
chrA01_random	Undefined	as_event	1626062	1628506	.	-	.	transcript_id "TCONS_00003108,TCONS_00003109"; gene_id "chrA01_random:1626062-1629079C"; flanks "1628506^,1626062]"; structure "1-,2-"; splice_chain "1628426-,1628423-"; sources "Undefined,Undefined"; NMorMRNA "null"; degree "4"; dimension "2_2";
chrA01_random	Undefined	as_event	1626062	1628674	.	-	.	transcript_id "TCONS_00003110,TCONS_00003108,TCONS_00003109"; gene_id "chrA01_random:1626062-1629079C"; flanks "1628674-,1626062]"; structure "0,1^2-,1^3-"; splice_chain ",1628506^1628426-,1628506^1628423-"; sources "Undefined,Undefined,Undefined"; NMorMRNA "null"; degree "9"; dimension "3_3";
chrA01_random	Undefined	as_event	2395154	2395835	.	-	.	transcript_id "TCONS_00003123,TCONS_00003122"; gene_id "chrA01_random:2394694-2397076C"; flanks "2395835-,2395154^"; structure "1^2-,3^4-"; splice_chain "2395608^2395529-,2395359^2395283-"; sources "Undefined,Undefined"; NMorMRNA "null"; degree "4"; dimension "2_2";
chrA01_random	Undefined	as_event	2409806	2409993	.	-	.	transcript_id "TCONS_00003124,TCONS_00003125"; gene_id "chrA01_random:2408701-2410809C"; flanks "2409993^,2409806^"; structure "1-,2-"; splice_chain "2409844-,2409843-"; sources "Undefined,Undefined"; NMorMRNA "null"; degree "4"; dimension "2_2";
chrA01_random	Undefined	as_event	2412151	2414385	.	-	.	transcript_id "TCONS_00003126,TCONS_00003127"; gene_id "chrA01_random:2411131-2414385C"; flanks "2414385[,2412151^"; structure "1^3-,2^4-"; splice_chain "2412335^2412250-,2412319^2412234-"; sources "Undefined,Undefined"; NMorMRNA "null"; degree "4"; dimension "2_2";
chrA02	Undefined	as_event	14861	15223	.	+	.	transcript_id "TCONS_00003152,TCONS_00003151"; gene_id "chrA02:14814-23945W"; flanks "14861[,15223^"; structure "1^3-,2^4-"; splice_chain "15049^15147-,15066^15164-"; sources "Undefined,Undefined"; NMorMRNA "null"; degree "4"; dimension "2_2";
chrA02	Undefined	as_event	14861	15392	.	+	.	transcript_id "TCONS_00003153,TCONS_00003152,TCONS_00003151"; gene_id "chrA02:14814-23945W"; flanks "14861[,15392^"; structure "0,1^3-5^6-,2^4-5^6-"; splice_chain ",15049^15147-15223^15314-,15066^15164-15223^15314-"; sources "Undefined,Undefined,Undefined"; NMorMRNA "null"; degree "9"; dimension "3_3";
chrA02	Undefined	as_event	25482	25928	.	+	.	transcript_id "TCONS_00003156,TCONS_00003155"; gene_id "chrA02:25086-27689W"; flanks "25482^,25928^"; structure "1-,2-"; splice_chain "25851-,25852-"; sources "Undefined,Undefined"; NMorMRNA "null"; degree "4"; dimension "2_2";
chrA02	Undefined	as_event	26028	26335	.	+	.	transcript_id "TCONS_00003155,TCONS_00003156"; gene_id "chrA02:25086-27689W"; flanks "26028-,26335^"; structure "1^3-,2^4-"; splice_chain "26150^26233-,26155^26238-"; sources "Undefined,Undefined"; NMorMRNA "null"; degree "4"; dimension "2_2";
chrA02	Undefined	as_event	83852	84054	.	+	.	transcript_id "TCONS_00003161,TCONS_00003160"; gene_id "chrA02:81640-85467W"; flanks "83852^,84054^"; structure "1-,2-"; splice_chain "83938-,83941-"; sources "Undefined,Undefined"; NMorMRNA "null"; degree "4"; dimension "2_2";
chrA02	Undefined	as_event	200961	201562	.	+	.	transcript_id "TCONS_00003167,TCONS_00003168"; gene_id "chrA02:200165-201562W"; flanks "200961-,201562]"; structure "1^3-,2^4-"; splice_chain "201120^201339-,201130^201349-"; sources "Undefined,Undefined"; NMorMRNA "null"; degree "4"; dimension "2_2";
chrA02	Undefined	as_event	235556	236300	.	+	.	transcript_id "TCONS_00003176,TCONS_00003177"; gene_id "chrA02:235009-239290W"; flanks "235556^,236300-"; structure "0,1-2^"; splice_chain ",235949-236152^"; sources "Undefined,Undefined"; NMorMRNA "null"; degree "4"; dimension "2_2";
chrA02	Undefined	as_event	340000	340438	.	+	.	transcript_id "TCONS_00003182,TCONS_00003181"; gene_id "chrA02:337658-341182W"; flanks "340000-,340438^"; structure "1^3-,2^4-"; splice_chain "340184^340294-,340185^340295-"; sources "Undefined,Undefined"; NMorMRNA "null"; degree "4"; dimension "2_2";
chrA02	Undefined	as_event	351279	351534	.	+	.	transcript_id "TCONS_00003183,TCONS_00003185"; gene_id "chrA02:348308-351875W"; flanks "351279-,351534^"; structure "0,1^2-"; splice_chain ",351393^351460-"; sources "Undefined,Undefined"; NMorMRNA "null"; degree "4"; dimension "2_2";
chrA02	Undefined	as_event	429665	430429	.	+	.	transcript_id "TCONS_00003189,TCONS_00003190"; gene_id "chrA02:428956-430429W"; flanks "429665-,430429]"; structure "0,1^2-"; splice_chain ",429910^429976-"; sources "Undefined,Undefined"; NMorMRNA "null"; degree "4"; dimension "2_2";
chrA02	Undefined	as_event	542839	543134	.	+	.	transcript_id "TCONS_00003194,TCONS_00003193/TCONS_00003195"; gene_id "chrA02:541937-546098W"; flanks "542839-,543134^"; structure "0,1^2-"; splice_chain ",542928^543054-"; sources "Undefined,Undefined"; NMorMRNA "null"; degree "4"; dimension "2_2";
chrA02	Undefined	as_event	545805	546098	.	+	.	transcript_id "TCONS_00003195,TCONS_00003193,TCONS_00003194"; gene_id "chrA02:541937-546098W"; flanks "545805-,546098]"; structure "1^4-,2^5-,3^6-"; splice_chain "545951^546047-,545952^546048-,545953^546049-"; sources "Undefined,Undefined,Undefined"; NMorMRNA "null"; degree "9"; dimension "3_3";
chrA02	Undefined	as_event	608386	608814	.	+	.	transcript_id "TCONS_00003198,TCONS_00003199"; gene_id "chrA02:605203-609945W"; flanks "608386-,608814-"; structure "1^,2^"; splice_chain "608491^,608493^"; sources "Undefined,Undefined"; NMorMRNA "null"; degree "4"; dimension "2_2";
chrA02	Undefined	as_event	623629	624031	.	+	.	transcript_id "TCONS_00003200,TCONS_00003201"; gene_id "chrA02:622550-624031W"; flanks "623629-,624031]"; structure "1^3-,2^4-"; splice_chain "623836^623992-,623846^624002-"; sources "Undefined,Undefined"; NMorMRNA "null"; degree "4"; dimension "2_2";
chrA02	Undefined	as_event	694343	694983	.	+	.	transcript_id "TCONS_00003208,TCONS_00003210"; gene_id "chrA02:693428-695105W"; flanks "694343-,694983]"; structure "0,1^2-"; splice_chain ",694617^694696-"; sources "Undefined,Undefined"; NMorMRNA "null"; degree "4"; dimension "2_2";
chrA02	Undefined	as_event	702879	703435	.	+	.	transcript_id "TCONS_00003212,TCONS_00003211"; gene_id "chrA02:701350-703613W"; flanks "702879-,703435-"; structure "1^,2^"; splice_chain "702936^,702989^"; sources "Undefined,Undefined"; NMorMRNA "null"; degree "4"; dimension "2_2";
chrA02	Undefined	as_event	702879	703613	.	+	.	transcript_id "TCONS_00003213,TCONS_00003212,TCONS_00003211"; gene_id "chrA02:701350-703613W"; flanks "702879-,703613]"; structure "0,1^3-,2^3-"; splice_chain ",702936^703435-,702989^703435-"; sources "Undefined,Undefined,Undefined"; NMorMRNA "null"; degree "9"; dimension "3_3";
chrA02	Undefined	as_event	725687	725976	.	+	.	transcript_id "TCONS_00003215,TCONS_00003216"; gene_id "chrA02:723451-726839W"; flanks "725687-,725976^"; structure "0,1^2-"; splice_chain ",725806^725884-"; sources "Undefined,Undefined"; NMorMRNA "null"; degree "4"; dimension "2_2";
chrA02	Undefined	as_event	726066	726368	.	+	.	transcript_id "TCONS_00003215,TCONS_00003216"; gene_id "chrA02:723451-726839W"; flanks "726066-,726368^"; structure "1^3-,2^4-"; splice_chain "726182^726252-,726184^726254-"; sources "Undefined,Undefined"; NMorMRNA "null"; degree "4"; dimension "2_2";
chrA02	Undefined	as_event	795353	795613	.	+	.	transcript_id "TCONS_00003225,TCONS_00003226"; gene_id "chrA02:793315-796109W"; flanks "795353-,795613^"; structure "0,1^2-"; splice_chain ",795456^795546-"; sources "Undefined,Undefined"; NMorMRNA "null"; degree "4"; dimension "2_2";
chrA02	Undefined	as_event	827990	828236	.	+	.	transcript_id "TCONS_00003231,TCONS_00003232"; gene_id "chrA02:826994-831172W"; flanks "827990-,828236^"; structure "0,1^2-"; splice_chain ",828075^828142-"; sources "Undefined,Undefined"; NMorMRNA "null"; degree "4"; dimension "2_2";
chrA02	Undefined	as_event	829186	829627	.	+	.	transcript_id "TCONS_00003231,TCONS_00003232"; gene_id "chrA02:826994-831172W"; flanks "829186-,829627^"; structure "0,1^2-3^4-"; splice_chain ",829236^829340-829449^829525-"; sources "Undefined,Undefined"; NMorMRNA "null"; degree "4"; dimension "2_2";
chrA02	Undefined	as_event	1027424	1027910	.	+	.	transcript_id "TCONS_00003244,TCONS_00003245"; gene_id "chrA02:1026510-1028645W"; flanks "1027424-,1027910^"; structure "1^3-,2^4-"; splice_chain "1027695^1027804-,1027696^1027805-"; sources "Undefined,Undefined"; NMorMRNA "null"; degree "4"; dimension "2_2";
chrA02	Undefined	as_event	1027990	1028411	.	+	.	transcript_id "TCONS_00003244/TCONS_00003245,TCONS_00003246"; gene_id "chrA02:1026510-1028645W"; flanks "1027990-,1028411^"; structure "0,1^2-"; splice_chain ",1028122^1028217-"; sources "Undefined,Undefined"; NMorMRNA "null"; degree "4"; dimension "2_2";
chrA02	Undefined	as_event	1037797	1038382	.	+	.	transcript_id "TCONS_00003247,TCONS_00003248"; gene_id "chrA02:1035786-1039386W"; flanks "1037797-,1038382^"; structure "0,1^2-3^4-"; splice_chain ",1037849^1037926-1038049^1038128-"; sources "Undefined,Undefined"; NMorMRNA "null"; degree "4"; dimension "2_2";
chrA02	Undefined	as_event	1181520	1181744	.	+	.	transcript_id "TCONS_00003257,TCONS_00003258"; gene_id "chrA02:1180474-1183208W"; flanks "1181520-,1181744^"; structure "1^3-,2^4-"; splice_chain "1181565^1181652-,1181579^1181666-"; sources "Undefined,Undefined"; NMorMRNA "null"; degree "4"; dimension "2_2";
chrA02	Undefined	as_event	1290538	1290763	.	+	.	transcript_id "TCONS_00003270,TCONS_00003271"; gene_id "chrA02:1289707-1291573W"; flanks "1290538-,1290763^"; structure "1^3-,2^4-"; splice_chain "1290593^1290670-,1290595^1290672-"; sources "Undefined,Undefined"; NMorMRNA "null"; degree "4"; dimension "2_2";
chrA02	Undefined	as_event	1308254	1308561	.	+	.	transcript_id "TCONS_00003275,TCONS_00003276"; gene_id "chrA02:1307429-1310542W"; flanks "1308254^,1308561^"; structure "1-,2-"; splice_chain "1308380-,1308383-"; sources "Undefined,Undefined"; NMorMRNA "null"; degree "4"; dimension "2_2";
chrA02	Undefined	as_event	1319308	1319621	.	+	.	transcript_id "TCONS_00003277,TCONS_00003278"; gene_id "chrA02:1317885-1319621W"; flanks "1319308-,1319621]"; structure "1^3-,2^4-"; splice_chain "1319406^1319485-,1319409^1319488-"; sources "Undefined,Undefined"; NMorMRNA "null"; degree "4"; dimension "2_2";
chrA02	Undefined	as_event	1327529	1327958	.	+	.	transcript_id "TCONS_00003281,TCONS_00003280"; gene_id "chrA02:1326220-1328955W"; flanks "1327529^,1327958^"; structure "1-,2-"; splice_chain "1327614-,1327718-"; sources "Undefined,Undefined"; NMorMRNA "null"; degree "4"; dimension "2_2";
chrA02	Undefined	as_event	1338736	1339112	.	+	.	transcript_id "TCONS_00003284,TCONS_00003285"; gene_id "chrA02:1338134-1342143W"; flanks "1338736-,1339112^"; structure "0,1^2-"; splice_chain ",1338949^1339029-"; sources "Undefined,Undefined"; NMorMRNA "null"; degree "4"; dimension "2_2";
chrA02	Undefined	as_event	1339424	1339655	.	+	.	transcript_id "TCONS_00003284,TCONS_00003285"; gene_id "chrA02:1338134-1342143W"; flanks "1339424-,1339655^"; structure "0,1^2-"; splice_chain ",1339492^1339572-"; sources "Undefined,Undefined"; NMorMRNA "null"; degree "4"; dimension "2_2";
chrA02	Undefined	as_event	1340444	1340760	.	+	.	transcript_id "TCONS_00003284,TCONS_00003285"; gene_id "chrA02:1338134-1342143W"; flanks "1340444-,1340760^"; structure "0,1^2-"; splice_chain ",1340548^1340638-"; sources "Undefined,Undefined"; NMorMRNA "null"; degree "4"; dimension "2_2";
chrA02	Undefined	as_event	1341360	1341587	.	+	.	transcript_id "TCONS_00003285,TCONS_00003284"; gene_id "chrA02:1338134-1342143W"; flanks "1341360-,1341587-"; structure "1^,2^"; splice_chain "1341512^,1341513^"; sources "Undefined,Undefined"; NMorMRNA "null"; degree "4"; dimension "2_2";
chrA02	Undefined	as_event	1464777	1465038	.	+	.	transcript_id "TCONS_00003295,TCONS_00003294"; gene_id "chrA02:1463991-1466706W"; flanks "1464777-,1465038-"; structure "1^,2^"; splice_chain "1464950^,1464952^"; sources "Undefined,Undefined"; NMorMRNA "null"; degree "4"; dimension "2_2";
chrA02	Undefined	as_event	1465277	1465684	.	+	.	transcript_id "TCONS_00003295,TCONS_00003294"; gene_id "chrA02:1463991-1466706W"; flanks "1465277-,1465684^"; structure "1^3-,2^4-"; splice_chain "1465424^1465569-,1465434^1465579-"; sources "Undefined,Undefined"; NMorMRNA "null"; degree "4"; dimension "2_2";
chrA02	Undefined	as_event	1478642	1479146	.	+	.	transcript_id "TCONS_00003298,TCONS_00003299"; gene_id "chrA02:1477592-1480785W"; flanks "1478642-,1479146^"; structure "0,1^2-"; splice_chain ",1478752^1478837-"; sources "Undefined,Undefined"; NMorMRNA "null"; degree "4"; dimension "2_2";
chrA02	Undefined	as_event	1478642	1479336	.	+	.	transcript_id "TCONS_00003298,TCONS_00003297"; gene_id "chrA02:1477592-1480785W"; flanks "1478642-,1479336^"; structure "1^3-,2^4-"; splice_chain "1479146^1479246-,1479165^1479265-"; sources "Undefined,Undefined"; NMorMRNA "null"; degree "4"; dimension "2_2";
chrA02	Undefined	as_event	1479246	1479757	.	+	.	transcript_id "TCONS_00003299,TCONS_00003298"; gene_id "chrA02:1477592-1480785W"; flanks "1479246-,1479757^"; structure "0,1^2-"; splice_chain ",1479336^1479427-"; sources "Undefined,Undefined"; NMorMRNA "null"; degree "4"; dimension "2_2";
chrA02	Undefined	as_event	1478642	1479757	.	+	.	transcript_id "TCONS_00003299,TCONS_00003298,TCONS_00003297"; gene_id "chrA02:1477592-1480785W"; flanks "1478642-,1479757^"; structure "1^2-3^5-,3^5-7^8-,4^6-7^8-"; splice_chain "1478752^1478837-1479146^1479246-,1479146^1479246-1479336^1479427-,1479165^1479265-1479336^1479427-"; sources "Undefined,Undefined,Undefined"; NMorMRNA "null"; degree "9"; dimension "3_3";
chrA02	Undefined	as_event	1497767	1498069	.	+	.	transcript_id "TCONS_00003301,TCONS_00003300"; gene_id "chrA02:1493654-1503325W"; flanks "1497767^,1498069^"; structure "1-,2-"; splice_chain "1497971-,1497972-"; sources "Undefined,Undefined"; NMorMRNA "null"; degree "4"; dimension "2_2";
chrA02	Undefined	as_event	1498707	1498964	.	+	.	transcript_id "TCONS_00003301,TCONS_00003300"; gene_id "chrA02:1493654-1503325W"; flanks "1498707-,1498964^"; structure "0,1^2-"; splice_chain ",1498805^1498884-"; sources "Undefined,Undefined"; NMorMRNA "null"; degree "4"; dimension "2_2";
chrA02	Undefined	as_event	1499280	1499541	.	+	.	transcript_id "TCONS_00003301,TCONS_00003300"; gene_id "chrA02:1493654-1503325W"; flanks "1499280-,1499541^"; structure "0,1^2-"; splice_chain ",1499365^1499461-"; sources "Undefined,Undefined"; NMorMRNA "null"; degree "4"; dimension "2_2";
chrA02	Undefined	as_event	1596305	1596602	.	+	.	transcript_id "TCONS_00003307,TCONS_00003308/TCONS_00003309"; gene_id "chrA02:1595362-1598392W"; flanks "1596305-,1596602^"; structure "0,1^2-"; splice_chain ",1596384^1596464-"; sources "Undefined,Undefined"; NMorMRNA "null"; degree "4"; dimension "2_2";
chrA02	Undefined	as_event	1597318	1597627	.	+	.	transcript_id "TCONS_00003307/TCONS_00003308,TCONS_00003309"; gene_id "chrA02:1595362-1598392W"; flanks "1597318^,1597627-"; structure "0,1-2^"; splice_chain ",1597457-1597501^"; sources "Undefined,Undefined"; NMorMRNA "null"; degree "4"; dimension "2_2";
chrA02	Undefined	as_event	1597872	1598190	.	+	.	transcript_id "TCONS_00003308/TCONS_00003309,TCONS_00003307"; gene_id "chrA02:1595362-1598392W"; flanks "1597872-,1598190^"; structure "0,1^2-"; splice_chain ",1597915^1597984-"; sources "Undefined,Undefined"; NMorMRNA "null"; degree "4"; dimension "2_2";
chrA02	Undefined	as_event	2152001	2153148	.	+	.	transcript_id "TCONS_00003350,TCONS_00003349"; gene_id "chrA02:2151520-2153148W"; flanks "2152001-,2153148]"; structure "1^3-,2^4-"; splice_chain "2152149^2152332-,2152151^2152334-"; sources "Undefined,Undefined"; NMorMRNA "null"; degree "4"; dimension "2_2";
chrA02	Undefined	as_event	2232710	2233030	.	+	.	transcript_id "TCONS_00003356,TCONS_00003355"; gene_id "chrA02:2231264-2234016W"; flanks "2232710^,2233030^"; structure "1-,2-"; splice_chain "2232872-,2232875-"; sources "Undefined,Undefined"; NMorMRNA "null"; degree "4"; dimension "2_2";
chrA02	Undefined	as_event	2257876	2258241	.	+	.	transcript_id "TCONS_00003358,TCONS_00003359/TCONS_00003360"; gene_id "chrA02:2257036-2259169W"; flanks "2257876^,2258241^"; structure "1-,2-"; splice_chain "2258063-,2258066-"; sources "Undefined,Undefined"; NMorMRNA "null"; degree "4"; dimension "2_2";
chrA02	Undefined	as_event	2258932	2259093	.	+	.	transcript_id "TCONS_00003357/TCONS_00003358,TCONS_00003360"; gene_id "chrA02:2257036-2259169W"; flanks "2258932-,2259093-"; structure "1^,2^"; splice_chain "2259009^,2259011^"; sources "Undefined,Undefined"; NMorMRNA "null"; degree "4"; dimension "2_2";
chrA02	Undefined	as_event	2258932	2259169	.	+	.	transcript_id "TCONS_00003359,TCONS_00003357/TCONS_00003358,TCONS_00003360"; gene_id "chrA02:2257036-2259169W"; flanks "2258932-,2259169]"; structure "0,1^3-,2^3-"; splice_chain ",2259009^2259093-,2259011^2259093-"; sources "Undefined,Undefined,Undefined"; NMorMRNA "null"; degree "9"; dimension "3_3";
chrA02	Undefined	as_event	2283180	2283967	.	+	.	transcript_id "TCONS_00003362,TCONS_00003361"; gene_id "chrA02:2282528-2283979W"; flanks "2283180-,2283967-"; structure "1^,2^"; splice_chain "2283734^,2283816^"; sources "Undefined,Undefined"; NMorMRNA "null"; degree "4"; dimension "2_2";
chrA02	Undefined	as_event	2308630	2309410	.	+	.	transcript_id "TCONS_00003366,TCONS_00003365/TCONS_00003367"; gene_id "chrA02:2306739-2311800W"; flanks "2308630^,2309410^"; structure "1-,2-"; splice_chain "2309297-,2309298-"; sources "Undefined,Undefined"; NMorMRNA "null"; degree "4"; dimension "2_2";
chrA02	Undefined	as_event	2310764	2311158	.	+	.	transcript_id "TCONS_00003365/TCONS_00003367,TCONS_00003366"; gene_id "chrA02:2306739-2311800W"; flanks "2310764-,2311158^"; structure "0,1^2-"; splice_chain ",2311028^2311104-"; sources "Undefined,Undefined"; NMorMRNA "null"; degree "4"; dimension "2_2";
chrA02	Undefined	as_event	2328178	2328443	.	+	.	transcript_id "TCONS_00003368,TCONS_00003369"; gene_id "chrA02:2321628-2329254W"; flanks "2328178-,2328443^"; structure "0,1^2-"; splice_chain ",2328273^2328345-"; sources "Undefined,Undefined"; NMorMRNA "null"; degree "4"; dimension "2_2";
chrA02	Undefined	as_event	2404495	2405922	.	+	.	transcript_id "TCONS_00003376,TCONS_00003377"; gene_id "chrA02:2403201-2408431W"; flanks "2404495-,2405922^"; structure "0,1^2-3^4-5^6-7^8-9^10-11^12-"; splice_chain ",2404713^2404803-2404939^2405012-2405109^2405185-2405282^2405365-2405527^2405613-2405729^2405815-"; sources "Undefined,Undefined"; NMorMRNA "null"; degree "4"; dimension "2_2";
chrA02	Undefined	as_event	2406346	2406711	.	+	.	transcript_id "TCONS_00003376,TCONS_00003377"; gene_id "chrA02:2403201-2408431W"; flanks "2406346-,2406711^"; structure "0,1^2-"; splice_chain ",2406514^2406596-"; sources "Undefined,Undefined"; NMorMRNA "null"; degree "4"; dimension "2_2";
chrA02	Undefined	as_event	2407036	2407591	.	+	.	transcript_id "TCONS_00003376,TCONS_00003377"; gene_id "chrA02:2403201-2408431W"; flanks "2407036-,2407591^"; structure "0,1^2-3^4-"; splice_chain ",2407178^2407263-2407392^2407480-"; sources "Undefined,Undefined"; NMorMRNA "null"; degree "4"; dimension "2_2";
chrA02	Undefined	as_event	2407686	2407851	.	+	.	transcript_id "TCONS_00003377,TCONS_00003376"; gene_id "chrA02:2403201-2408431W"; flanks "2407686-,2407851-"; structure "1^,2^"; splice_chain "2407759^,2407760^"; sources "Undefined,Undefined"; NMorMRNA "null"; degree "4"; dimension "2_2";
chrA02	Undefined	as_event	2687013	2687417	.	+	.	transcript_id "TCONS_00003389,TCONS_00003388"; gene_id "chrA02:2686687-2688967W"; flanks "2687013-,2687417^"; structure "0,1^2-"; splice_chain ",2687083^2687168-"; sources "Undefined,Undefined"; NMorMRNA "null"; degree "4"; dimension "2_2";
chrA02	Undefined	as_event	3089579	3090153	.	+	.	transcript_id "TCONS_00003401,TCONS_00003402/TCONS_00003403"; gene_id "chrA02:3087996-3091940W"; flanks "3089579-,3090153^"; structure "0,1^2-"; splice_chain ",3089681^3089979-"; sources "Undefined,Undefined"; NMorMRNA "null"; degree "4"; dimension "2_2";
chrA02	Undefined	as_event	3219203	3219523	.	+	.	transcript_id "TCONS_00003413,TCONS_00003414"; gene_id "chrA02:3218019-3220244W"; flanks "3219203^,3219523^"; structure "1-,2-"; splice_chain "3219361-,3219390-"; sources "Undefined,Undefined"; NMorMRNA "null"; degree "4"; dimension "2_2";
chrA02	Undefined	as_event	3219151	3219523	.	+	.	transcript_id "TCONS_00003412,TCONS_00003413"; gene_id "chrA02:3218019-3220244W"; flanks "3219151[,3219523^"; structure "1^4-,2^3-"; splice_chain "3219202^3219379-,3219203^3219361-"; sources "Undefined,Undefined"; NMorMRNA "null"; degree "4"; dimension "2_2";
chrA02	Undefined	as_event	3218074	3219523	.	+	.	transcript_id "TCONS_00003410,TCONS_00003411"; gene_id "chrA02:3218019-3220244W"; flanks "3218074^,3219523^"; structure "1-,2-"; splice_chain "3219361-,3219390-"; sources "Undefined,Undefined"; NMorMRNA "null"; degree "4"; dimension "2_2";
chrA02	Undefined	as_event	3482038	3482390	.	+	.	transcript_id "TCONS_00003433,TCONS_00003434"; gene_id "chrA02:3480328-3482596W"; flanks "3482038-,3482390^"; structure "0,1^2-"; splice_chain ",3482202^3482277-"; sources "Undefined,Undefined"; NMorMRNA "null"; degree "4"; dimension "2_2";
chrA02	Undefined	as_event	3485276	3485813	.	+	.	transcript_id "TCONS_00003436,TCONS_00003435"; gene_id "chrA02:3485021-3487301W"; flanks "3485276^,3485813^"; structure "1-,2-"; splice_chain "3485595-,3485620-"; sources "Undefined,Undefined"; NMorMRNA "null"; degree "4"; dimension "2_2";
chrA02	Undefined	as_event	3573551	3573793	.	+	.	transcript_id "TCONS_00003443,TCONS_00003444"; gene_id "chrA02:3572321-3575529W"; flanks "3573551-,3573793^"; structure "0,1^2-"; splice_chain ",3573637^3573723-"; sources "Undefined,Undefined"; NMorMRNA "null"; degree "4"; dimension "2_2";
chrA02	Undefined	as_event	3574624	3574840	.	+	.	transcript_id "TCONS_00003443,TCONS_00003444"; gene_id "chrA02:3572321-3575529W"; flanks "3574624-,3574840^"; structure "0,1^2-"; splice_chain ",3574700^3574784-"; sources "Undefined,Undefined"; NMorMRNA "null"; degree "4"; dimension "2_2";
chrA02	Undefined	as_event	3670734	3670874	.	+	.	transcript_id "TCONS_00003451,TCONS_00003452"; gene_id "chrA02:3669493-3670942W"; flanks "3670734-,3670874-"; structure "1^,2^"; splice_chain "3670808^,3670809^"; sources "Undefined,Undefined"; NMorMRNA "null"; degree "4"; dimension "2_2";
chrA02	Undefined	as_event	3690445	3690854	.	+	.	transcript_id "TCONS_00003455,TCONS_00003453,TCONS_00003454"; gene_id "chrA02:3689518-3691128W"; flanks "3690445^,3690854]"; structure "1-,2-,3-"; splice_chain "3690555-,3690558-,3690597-"; sources "Undefined,Undefined,Undefined"; NMorMRNA "null"; degree "9"; dimension "3_3";
chrA02	Undefined	as_event	3777580	3777874	.	+	.	transcript_id "TCONS_00003460/TCONS_00003461,TCONS_00003462"; gene_id "chrA02:3777055-3780777W"; flanks "3777580-,3777874^"; structure "0,1^2-"; splice_chain ",3777694^3777764-"; sources "Undefined,Undefined"; NMorMRNA "null"; degree "4"; dimension "2_2";
chrA02	Undefined	as_event	3780215	3780384	.	+	.	transcript_id "TCONS_00003461,TCONS_00003460"; gene_id "chrA02:3777055-3780777W"; flanks "3780215-,3780384-"; structure "1^,2^"; splice_chain "3780299^,3780300^"; sources "Undefined,Undefined"; NMorMRNA "null"; degree "4"; dimension "2_2";
chrA02	Undefined	as_event	3781797	3782016	.	+	.	transcript_id "TCONS_00003463,TCONS_00003464"; gene_id "chrA02:3781243-3784695W"; flanks "3781797^,3782016^"; structure "1-,2-"; splice_chain "3781900-,3781905-"; sources "Undefined,Undefined"; NMorMRNA "null"; degree "4"; dimension "2_2";
chrA02	Undefined	as_event	3782469	3782894	.	+	.	transcript_id "TCONS_00003463,TCONS_00003464"; gene_id "chrA02:3781243-3784695W"; flanks "3782469-,3782894^"; structure "1^3-,2^4-"; splice_chain "3782606^3782799-,3782622^3782815-"; sources "Undefined,Undefined"; NMorMRNA "null"; degree "4"; dimension "2_2";
chrA02	Undefined	as_event	3988661	3989147	.	+	.	transcript_id "TCONS_00003476,TCONS_00003477"; gene_id "chrA02:3988477-3995970W"; flanks "3988661^,3989147-"; structure "0,1-2^"; splice_chain ",3988766-3988918^"; sources "Undefined,Undefined"; NMorMRNA "null"; degree "4"; dimension "2_2";
chrA02	Undefined	as_event	3989759	3989961	.	+	.	transcript_id "TCONS_00003477,TCONS_00003476"; gene_id "chrA02:3988477-3995970W"; flanks "3989759-,3989961-"; structure "1^,2^"; splice_chain "3989874^,3989875^"; sources "Undefined,Undefined"; NMorMRNA "null"; degree "4"; dimension "2_2";
chrA02	Undefined	as_event	3990275	3990426	.	+	.	transcript_id "TCONS_00003476,TCONS_00003477"; gene_id "chrA02:3988477-3995970W"; flanks "3990275^,3990426^"; structure "1-,2-"; splice_chain "3990355-,3990357-"; sources "Undefined,Undefined"; NMorMRNA "null"; degree "4"; dimension "2_2";
chrA02	Undefined	as_event	3990748	3990908	.	+	.	transcript_id "TCONS_00003476,TCONS_00003477"; gene_id "chrA02:3988477-3995970W"; flanks "3990748^,3990908^"; structure "1-,2-"; splice_chain "3990829-,3990831-"; sources "Undefined,Undefined"; NMorMRNA "null"; degree "4"; dimension "2_2";
chrA02	Undefined	as_event	3992278	3992512	.	+	.	transcript_id "TCONS_00003476,TCONS_00003477"; gene_id "chrA02:3988477-3995970W"; flanks "3992278-,3992512-"; structure "1^,2^"; splice_chain "3992403^,3992404^"; sources "Undefined,Undefined"; NMorMRNA "null"; degree "4"; dimension "2_2";
chrA02	Undefined	as_event	4130448	4131175	.	+	.	transcript_id "TCONS_00003481,TCONS_00003482"; gene_id "chrA02:4127311-4132778W"; flanks "4130448-,4131175^"; structure "0,1^2-"; splice_chain ",4130837^4130929-"; sources "Undefined,Undefined"; NMorMRNA "null"; degree "4"; dimension "2_2";
chrA02	Undefined	as_event	4186751	4187733	.	+	.	transcript_id "TCONS_00003484,TCONS_00003485"; gene_id "chrA02:4186751-4187733W"; flanks "4186751[,4187733]"; structure "1^3-,2^4-"; splice_chain "4186855^4187298-,4186865^4187308-"; sources "Undefined,Undefined"; NMorMRNA "null"; degree "4"; dimension "2_2";
chrA02	Undefined	as_event	4532464	4532881	.	+	.	transcript_id "TCONS_00003515,TCONS_00003516"; gene_id "chrA02:4532010-4533797W"; flanks "4532464-,4532881^"; structure "0,1^2-"; splice_chain ",4532563^4532652-"; sources "Undefined,Undefined"; NMorMRNA "null"; degree "4"; dimension "2_2";
chrA02	Undefined	as_event	4564933	4566092	.	+	.	transcript_id "TCONS_00003520,TCONS_00003519"; gene_id "chrA02:4564933-4566092W"; flanks "4564933[,4566092]"; structure "0,1^2-"; splice_chain ",4565184^4565326-"; sources "Undefined,Undefined"; NMorMRNA "null"; degree "4"; dimension "2_2";
chrA02	Undefined	as_event	4573184	4573388	.	+	.	transcript_id "TCONS_00003521,TCONS_00003522"; gene_id "chrA02:4572391-4575501W"; flanks "4573184-,4573388^"; structure "0,1^2-"; splice_chain ",4573239^4573324-"; sources "Undefined,Undefined"; NMorMRNA "null"; degree "4"; dimension "2_2";
chrA02	Undefined	as_event	4588546	4589933	.	+	.	transcript_id "TCONS_00003523,TCONS_00003524"; gene_id "chrA02:4587789-4591902W"; flanks "4588546-,4589933^"; structure "0,1^2-"; splice_chain ",4588703^4588836-"; sources "Undefined,Undefined"; NMorMRNA "null"; degree "4"; dimension "2_2";
chrA02	Undefined	as_event	4706445	4707004	.	+	.	transcript_id "TCONS_00003530,TCONS_00003531"; gene_id "chrA02:4706445-4709291W"; flanks "4706445[,4707004^"; structure "1^3-,2^4-"; splice_chain "4706747^4706949-,4706757^4706959-"; sources "Undefined,Undefined"; NMorMRNA "null"; degree "4"; dimension "2_2";
chrA02	Undefined	as_event	4830940	4831647	.	+	.	transcript_id "TCONS_00003534,TCONS_00003535"; gene_id "chrA02:4830092-4832742W"; flanks "4830940-,4831647^"; structure "1^3-,2^4-"; splice_chain "4831121^4831464-,4831131^4831474-"; sources "Undefined,Undefined"; NMorMRNA "null"; degree "4"; dimension "2_2";
chrA02	Undefined	as_event	4955268	4955479	.	+	.	transcript_id "TCONS_00003547/TCONS_00003549,TCONS_00003548"; gene_id "chrA02:4954499-4958240W"; flanks "4955268-,4955479^"; structure "0,1^2-"; splice_chain ",4955351^4955429-"; sources "Undefined,Undefined"; NMorMRNA "null"; degree "4"; dimension "2_2";
chrA02	Undefined	as_event	4955839	4956040	.	+	.	transcript_id "TCONS_00003548,TCONS_00003549"; gene_id "chrA02:4954499-4958240W"; flanks "4955839^,4956040^"; structure "1-,2-"; splice_chain "4955917-,4955925-"; sources "Undefined,Undefined"; NMorMRNA "null"; degree "4"; dimension "2_2";
chrA02	Undefined	as_event	4955757	4956040	.	+	.	transcript_id "TCONS_00003547,TCONS_00003548,TCONS_00003549"; gene_id "chrA02:4954499-4958240W"; flanks "4955757-,4956040^"; structure "0,1^2-,1^3-"; splice_chain ",4955839^4955917-,4955839^4955925-"; sources "Undefined,Undefined,Undefined"; NMorMRNA "null"; degree "9"; dimension "3_3";
chrA02	Undefined	as_event	4957353	4957694	.	+	.	transcript_id "TCONS_00003547,TCONS_00003548/TCONS_00003549"; gene_id "chrA02:4954499-4958240W"; flanks "4957353-,4957694^"; structure "0,1^2-"; splice_chain ",4957435^4957520-"; sources "Undefined,Undefined"; NMorMRNA "null"; degree "4"; dimension "2_2";
chrA02	Undefined	as_event	5184564	5184806	.	+	.	transcript_id "TCONS_00003557,TCONS_00003556"; gene_id "chrA02:5183963-5186254W"; flanks "5184564-,5184806^"; structure "0,1^2-"; splice_chain ",5184638^5184734-"; sources "Undefined,Undefined"; NMorMRNA "null"; degree "4"; dimension "2_2";
chrA02	Undefined	as_event	5255302	5255607	.	+	.	transcript_id "TCONS_00003560,TCONS_00003561"; gene_id "chrA02:5254667-5257449W"; flanks "5255302-,5255607^"; structure "0,1^2-"; splice_chain ",5255351^5255423-"; sources "Undefined,Undefined"; NMorMRNA "null"; degree "4"; dimension "2_2";
chrA02	Undefined	as_event	5345170	5345421	.	+	.	transcript_id "TCONS_00003564,TCONS_00003565"; gene_id "chrA02:5344213-5348709W"; flanks "5345170-,5345421^"; structure "0,1^2-"; splice_chain ",5345262^5345336-"; sources "Undefined,Undefined"; NMorMRNA "null"; degree "4"; dimension "2_2";
chrA02	Undefined	as_event	5348070	5348307	.	+	.	transcript_id "TCONS_00003564,TCONS_00003565"; gene_id "chrA02:5344213-5348709W"; flanks "5348070-,5348307^"; structure "0,1^2-"; splice_chain ",5348159^5348254-"; sources "Undefined,Undefined"; NMorMRNA "null"; degree "4"; dimension "2_2";
chrA02	Undefined	as_event	5570560	5571846	.	+	.	transcript_id "TCONS_00003569,TCONS_00003570"; gene_id "chrA02:5570209-5571846W"; flanks "5570560-,5571846]"; structure "0,1^2-"; splice_chain ",5570700^5570804-"; sources "Undefined,Undefined"; NMorMRNA "null"; degree "4"; dimension "2_2";
chrA02	Undefined	as_event	5742485	5743040	.	+	.	transcript_id "TCONS_00003574/TCONS_00003576,TCONS_00003575"; gene_id "chrA02:5742485-5744552W"; flanks "5742485[,5743040^"; structure "0,1^2-"; splice_chain ",5742701^5742827-"; sources "Undefined,Undefined"; NMorMRNA "null"; degree "4"; dimension "2_2";
chrA02	Undefined	as_event	5743321	5743802	.	+	.	transcript_id "TCONS_00003574,TCONS_00003575/TCONS_00003576"; gene_id "chrA02:5742485-5744552W"; flanks "5743321-,5743802^"; structure "0,1^2-"; splice_chain ",5743577^5743656-"; sources "Undefined,Undefined"; NMorMRNA "null"; degree "4"; dimension "2_2";
chrA02	Undefined	as_event	5900614	5901190	.	+	.	transcript_id "TCONS_00003579,TCONS_00003580"; gene_id "chrA02:5899480-5903814W"; flanks "5900614-,5901190^"; structure "0,1^2-"; splice_chain ",5900897^5901045-"; sources "Undefined,Undefined"; NMorMRNA "null"; degree "4"; dimension "2_2";
chrA02	Undefined	as_event	5914723	5914994	.	+	.	transcript_id "TCONS_00003581,TCONS_00003582"; gene_id "chrA02:5913690-5915422W"; flanks "5914723-,5914994^"; structure "0,1^2-"; splice_chain ",5914840^5914911-"; sources "Undefined,Undefined"; NMorMRNA "null"; degree "4"; dimension "2_2";
chrA02	Undefined	as_event	6119929	6120598	.	+	.	transcript_id "TCONS_00003591,TCONS_00003592"; gene_id "chrA02:6119587-6120598W"; flanks "6119929-,6120598]"; structure "0,1^2-"; splice_chain ",6120091^6120154-"; sources "Undefined,Undefined"; NMorMRNA "null"; degree "4"; dimension "2_2";
chrA02	Undefined	as_event	6133252	6133649	.	+	.	transcript_id "TCONS_00003594,TCONS_00003595"; gene_id "chrA02:6132879-6134118W"; flanks "6133252-,6133649^"; structure "0,1^2-"; splice_chain ",6133491^6133568-"; sources "Undefined,Undefined"; NMorMRNA "null"; degree "4"; dimension "2_2";
chrA02	Undefined	as_event	6165776	6166593	.	+	.	transcript_id "TCONS_00003598,TCONS_00003597"; gene_id "chrA02:6165648-6167837W"; flanks "6165776^,6166593-"; structure "0,1-2^"; splice_chain ",6166180-6166264^"; sources "Undefined,Undefined"; NMorMRNA "null"; degree "4"; dimension "2_2";
chrA02	Undefined	as_event	6253799	6254098	.	+	.	transcript_id "TCONS_00003605,TCONS_00003604/TCONS_00003606"; gene_id "chrA02:6252619-6256042W"; flanks "6253799-,6254098^"; structure "1^3-,2^4-"; splice_chain "6253900^6254039-,6253913^6254052-"; sources "Undefined,Undefined"; NMorMRNA "null"; degree "4"; dimension "2_2";
chrA02	Undefined	as_event	6287421	6287713	.	+	.	transcript_id "TCONS_00003609,TCONS_00003610"; gene_id "chrA02:6286597-6288441W"; flanks "6287421^,6287713^"; structure "1-,2-"; splice_chain "6287624-,6287633-"; sources "Undefined,Undefined"; NMorMRNA "null"; degree "4"; dimension "2_2";
chrA02	Undefined	as_event	6313256	6313879	.	+	.	transcript_id "TCONS_00003615,TCONS_00003614"; gene_id "chrA02:6313256-6314716W"; flanks "6313256[,6313879^"; structure "1^3-,2^4-"; splice_chain "6313423^6313602-,6313433^6313612-"; sources "Undefined,Undefined"; NMorMRNA "null"; degree "4"; dimension "2_2";
chrA02	Undefined	as_event	7228240	7228666	.	+	.	transcript_id "TCONS_00003641,TCONS_00003640"; gene_id "chrA02:7227454-7231487W"; flanks "7228240-,7228666^"; structure "1^3-,2^4-"; splice_chain "7228425^7228559-,7228426^7228560-"; sources "Undefined,Undefined"; NMorMRNA "null"; degree "4"; dimension "2_2";
chrA02	Undefined	as_event	7240187	7240498	.	+	.	transcript_id "TCONS_00003644,TCONS_00003643"; gene_id "chrA02:7237529-7242348W"; flanks "7240187-,7240498^"; structure "1^3-,2^4-"; splice_chain "7240324^7240407-,7240325^7240408-"; sources "Undefined,Undefined"; NMorMRNA "null"; degree "4"; dimension "2_2";
chrA02	Undefined	as_event	7240660	7241024	.	+	.	transcript_id "TCONS_00003643,TCONS_00003644"; gene_id "chrA02:7237529-7242348W"; flanks "7240660-,7241024^"; structure "0,1^2-"; splice_chain ",7240789^7240866-"; sources "Undefined,Undefined"; NMorMRNA "null"; degree "4"; dimension "2_2";
chrA02	Undefined	as_event	7933527	7933734	.	+	.	transcript_id "TCONS_00003674,TCONS_00003673/TCONS_00003675"; gene_id "chrA02:7930050-7937544W"; flanks "7933527-,7933734-"; structure "1^,2^"; splice_chain "7933651^,7933652^"; sources "Undefined,Undefined"; NMorMRNA "null"; degree "4"; dimension "2_2";
chrA02	Undefined	as_event	7936637	7937544	.	+	.	transcript_id "TCONS_00003673/TCONS_00003675,TCONS_00003674"; gene_id "chrA02:7930050-7937544W"; flanks "7936637-,7937544]"; structure "1^3-5^7-,2^4-6^8-"; splice_chain "7936794^7936893-7937000^7937081-,7936796^7936895-7937002^7937083-"; sources "Undefined,Undefined"; NMorMRNA "null"; degree "4"; dimension "2_2";
chrA02	Undefined	as_event	7973256	7974609	.	+	.	transcript_id "TCONS_00003676,TCONS_00003677"; gene_id "chrA02:7973256-7975698W"; flanks "7973256[,7974609^"; structure "0,1^2-"; splice_chain ",7973301^7973538-"; sources "Undefined,Undefined"; NMorMRNA "null"; degree "4"; dimension "2_2";
chrA02	Undefined	as_event	8007253	8007485	.	+	.	transcript_id "TCONS_00003683,TCONS_00003685"; gene_id "chrA02:8004402-8008181W"; flanks "8007253-,8007485^"; structure "0,1^2-"; splice_chain ",8007320^8007416-"; sources "Undefined,Undefined"; NMorMRNA "null"; degree "4"; dimension "2_2";
chrA02	Undefined	as_event	8025727	8025955	.	+	.	transcript_id "TCONS_00003687,TCONS_00003688"; gene_id "chrA02:8023958-8027335W"; flanks "8025727^,8025955^"; structure "1-,2-"; splice_chain "8025813-,8025827-"; sources "Undefined,Undefined"; NMorMRNA "null"; degree "4"; dimension "2_2";
chrA02	Undefined	as_event	8154877	8155800	.	+	.	transcript_id "TCONS_00003698,TCONS_00003697"; gene_id "chrA02:8153540-8156282W"; flanks "8154877-,8155800^"; structure "1^3-,2^4-"; splice_chain "8155272^8155568-,8155282^8155578-"; sources "Undefined,Undefined"; NMorMRNA "null"; degree "4"; dimension "2_2";
chrA02	Undefined	as_event	8641093	8641256	.	+	.	transcript_id "TCONS_00003718,TCONS_00003719"; gene_id "chrA02:8641042-8642018W"; flanks "8641093^,8641256^"; structure "1-,2-"; splice_chain "8641164-,8641182-"; sources "Undefined,Undefined"; NMorMRNA "null"; degree "4"; dimension "2_2";
chrA02	Undefined	as_event	8648743	8649258	.	+	.	transcript_id "TCONS_00003721,TCONS_00003722"; gene_id "chrA02:8648086-8652396W"; flanks "8648743-,8649258-"; structure "1^,2^"; splice_chain "8648990^,8649018^"; sources "Undefined,Undefined"; NMorMRNA "null"; degree "4"; dimension "2_2";
chrA02	Undefined	as_event	8651808	8652033	.	+	.	transcript_id "TCONS_00003721,TCONS_00003722"; gene_id "chrA02:8648086-8652396W"; flanks "8651808-,8652033-"; structure "1^,2^"; splice_chain "8651885^,8651886^"; sources "Undefined,Undefined"; NMorMRNA "null"; degree "4"; dimension "2_2";
chrA02	Undefined	as_event	8677182	8677542	.	+	.	transcript_id "TCONS_00003726,TCONS_00003727"; gene_id "chrA02:8676185-8677919W"; flanks "8677182^,8677542^"; structure "1-,2-"; splice_chain "8677408-,8677411-"; sources "Undefined,Undefined"; NMorMRNA "null"; degree "4"; dimension "2_2";
chrA02	Undefined	as_event	8720318	8722411	.	+	.	transcript_id "TCONS_00003729,TCONS_00003730"; gene_id "chrA02:8720318-8722411W"; flanks "8720318[,8722411]"; structure "0,1^2-3^4-5^6-7^8-"; splice_chain ",8720747^8720931-8721005^8721111-8721241^8721724-8721937^8722048-"; sources "Undefined,Undefined"; NMorMRNA "null"; degree "4"; dimension "2_2";
chrA02	Undefined	as_event	9108027	9108386	.	+	.	transcript_id "TCONS_00003736,TCONS_00003737"; gene_id "chrA02:9107226-9109309W"; flanks "9108027-,9108386^"; structure "0,1^2-"; splice_chain ",9108187^9108259-"; sources "Undefined,Undefined"; NMorMRNA "null"; degree "4"; dimension "2_2";
chrA02	Undefined	as_event	9108687	9108873	.	+	.	transcript_id "TCONS_00003737,TCONS_00003736"; gene_id "chrA02:9107226-9109309W"; flanks "9108687-,9108873-"; structure "1^,2^"; splice_chain "9108779^,9108780^"; sources "Undefined,Undefined"; NMorMRNA "null"; degree "4"; dimension "2_2";
chrA02	Undefined	as_event	9186700	9186964	.	+	.	transcript_id "TCONS_00003742,TCONS_00003741"; gene_id "chrA02:9186300-9188297W"; flanks "9186700^,9186964^"; structure "1-,2-"; splice_chain "9186792-,9186824-"; sources "Undefined,Undefined"; NMorMRNA "null"; degree "4"; dimension "2_2";
chrA02	Undefined	as_event	9424028	9424192	.	+	.	transcript_id "TCONS_00003751,TCONS_00003752,TCONS_00003750"; gene_id "chrA02:9423359-9429768W"; flanks "9424028^,9424192^"; structure "1-,2-,3-"; splice_chain "9424100-,9424115-,9424127-"; sources "Undefined,Undefined,Undefined"; NMorMRNA "null"; degree "9"; dimension "3_3";
chrA02	Undefined	as_event	9678122	9678884	.	+	.	transcript_id "TCONS_00003762,TCONS_00003763"; gene_id "chrA02:9675737-9678884W"; flanks "9678122-,9678884]"; structure "0,1^2-"; splice_chain ",9678483^9678570-"; sources "Undefined,Undefined"; NMorMRNA "null"; degree "4"; dimension "2_2";
chrA02	Undefined	as_event	9710977	9711558	.	+	.	transcript_id "TCONS_00003769,TCONS_00003768"; gene_id "chrA02:9710501-9712540W"; flanks "9710977^,9711558^"; structure "1-,2-"; splice_chain "9711102-,9711105-"; sources "Undefined,Undefined"; NMorMRNA "null"; degree "4"; dimension "2_2";
chrA02	Undefined	as_event	9775517	9776422	.	+	.	transcript_id "TCONS_00003773,TCONS_00003772"; gene_id "chrA02:9775252-9777358W"; flanks "9775517^,9776422^"; structure "1-3^4-,2-"; splice_chain "9775890-9776217^9776313-,9775929-"; sources "Undefined,Undefined"; NMorMRNA "null"; degree "4"; dimension "2_2";
chrA02	Undefined	as_event	10039272	10039659	.	+	.	transcript_id "TCONS_00003781,TCONS_00003780"; gene_id "chrA02:10039272-10041386W"; flanks "10039272[,10039659-"; structure "1^,2^"; splice_chain "10039283^,10039285^"; sources "Undefined,Undefined"; NMorMRNA "null"; degree "4"; dimension "2_2";
chrA02	Undefined	as_event	10520053	10520640	.	+	.	transcript_id "TCONS_00003796,TCONS_00003797"; gene_id "chrA02:10520053-10521783W"; flanks "10520053[,10520640^"; structure "0,1^2-"; splice_chain ",10520208^10520305-"; sources "Undefined,Undefined"; NMorMRNA "null"; degree "4"; dimension "2_2";
chrA02	Undefined	as_event	10690330	10690807	.	+	.	transcript_id "TCONS_00003805,TCONS_00003806"; gene_id "chrA02:10683811-10691805W"; flanks "10690330-,10690807-"; structure "1^,2^"; splice_chain "10690603^,10690714^"; sources "Undefined,Undefined"; NMorMRNA "null"; degree "4"; dimension "2_2";
chrA02	Undefined	as_event	10821240	10822209	.	+	.	transcript_id "TCONS_00003811,TCONS_00003810"; gene_id "chrA02:10821240-10822209W"; flanks "10821240[,10822209]"; structure "0,1^2-"; splice_chain ",10821553^10821699-"; sources "Undefined,Undefined"; NMorMRNA "null"; degree "4"; dimension "2_2";
chrA02	Undefined	as_event	11083420	11083614	.	+	.	transcript_id "TCONS_00003824,TCONS_00003825"; gene_id "chrA02:11082796-11084585W"; flanks "11083420-,11083614^"; structure "0,1^2-"; splice_chain ",11083487^11083563-"; sources "Undefined,Undefined"; NMorMRNA "null"; degree "4"; dimension "2_2";
chrA02	Undefined	as_event	11205765	11205936	.	+	.	transcript_id "TCONS_00003836,TCONS_00003837"; gene_id "chrA02:11205371-11208841W"; flanks "11205765-,11205936-"; structure "1^,2^"; splice_chain "11205853^,11205855^"; sources "Undefined,Undefined"; NMorMRNA "null"; degree "4"; dimension "2_2";
chrA02	Undefined	as_event	11413120	11413391	.	+	.	transcript_id "TCONS_00003841/TCONS_00003842,TCONS_00003843"; gene_id "chrA02:11407780-11414575W"; flanks "11413120-,11413391^"; structure "0,1^2-"; splice_chain ",11413185^11413259-"; sources "Undefined,Undefined"; NMorMRNA "null"; degree "4"; dimension "2_2";
chrA02	Undefined	as_event	11413770	11414575	.	+	.	transcript_id "TCONS_00003842/TCONS_00003843,TCONS_00003841"; gene_id "chrA02:11407780-11414575W"; flanks "11413770-,11414575]"; structure "1^3-,2^4-"; splice_chain "11414159^11414270-,11414195^11414277-"; sources "Undefined,Undefined"; NMorMRNA "null"; degree "4"; dimension "2_2";
chrA02	Undefined	as_event	11710465	11711089	.	+	.	transcript_id "TCONS_00003860,TCONS_00003859"; gene_id "chrA02:11710031-11712080W"; flanks "11710465-,11711089^"; structure "0,1^2-"; splice_chain ",11710710^11711009-"; sources "Undefined,Undefined"; NMorMRNA "null"; degree "4"; dimension "2_2";
chrA02	Undefined	as_event	11781561	11781822	.	+	.	transcript_id "TCONS_00003865,TCONS_00003866"; gene_id "chrA02:11781098-11782185W"; flanks "11781561-,11781822^"; structure "1^3-,2^4-"; splice_chain "11781687^11781767-,11781697^11781777-"; sources "Undefined,Undefined"; NMorMRNA "null"; degree "4"; dimension "2_2";
chrA02	Undefined	as_event	11890105	11890561	.	+	.	transcript_id "TCONS_00003870,TCONS_00003871"; gene_id "chrA02:11889553-11891147W"; flanks "11890105^,11890561^"; structure "1-,2-"; splice_chain "11890433-,11890452-"; sources "Undefined,Undefined"; NMorMRNA "null"; degree "4"; dimension "2_2";
chrA02	Undefined	as_event	11991946	11992128	.	+	.	transcript_id "TCONS_00003878,TCONS_00003877"; gene_id "chrA02:11991001-11992695W"; flanks "11991946-,11992128-"; structure "1^,2^"; splice_chain "11992046^,11992047^"; sources "Undefined,Undefined"; NMorMRNA "null"; degree "4"; dimension "2_2";
chrA02	Undefined	as_event	12241192	12241459	.	+	.	transcript_id "TCONS_00003892,TCONS_00003893"; gene_id "chrA02:12240302-12242058W"; flanks "12241192-,12241459^"; structure "0,1^2-"; splice_chain ",12241305^12241373-"; sources "Undefined,Undefined"; NMorMRNA "null"; degree "4"; dimension "2_2";
chrA02	Undefined	as_event	12241373	12242058	.	+	.	transcript_id "TCONS_00003893,TCONS_00003894"; gene_id "chrA02:12240302-12242058W"; flanks "12241373-,12242058]"; structure "1^3-,2^4-"; splice_chain "12241459^12241577-,12241485^12241603-"; sources "Undefined,Undefined"; NMorMRNA "null"; degree "4"; dimension "2_2";
chrA02	Undefined	as_event	12241192	12242058	.	+	.	transcript_id "TCONS_00003893,TCONS_00003894,TCONS_00003892"; gene_id "chrA02:12240302-12242058W"; flanks "12241192-,12242058]"; structure "1^2-3^5-,1^2-4^6-,3^5-"; splice_chain "12241305^12241373-12241459^12241577-,12241305^12241373-12241485^12241603-,12241459^12241577-"; sources "Undefined,Undefined,Undefined"; NMorMRNA "null"; degree "9"; dimension "3_3";
chrA02	Undefined	as_event	12362790	12363062	.	+	.	transcript_id "TCONS_00003903,TCONS_00003904"; gene_id "chrA02:12361549-12363062W"; flanks "12362790-,12363062]"; structure "0,1^2-"; splice_chain ",12362844^12362866-"; sources "Undefined,Undefined"; NMorMRNA "null"; degree "4"; dimension "2_2";
chrA02	Undefined	as_event	12423906	12424526	.	+	.	transcript_id "TCONS_00003908,TCONS_00003909"; gene_id "chrA02:12422101-12439186W"; flanks "12423906-,12424526^"; structure "1^3-,2^4-"; splice_chain "12424037^12424145-,12424038^12424146-"; sources "Undefined,Undefined"; NMorMRNA "null"; degree "4"; dimension "2_2";
chrA02	Undefined	as_event	12425399	12425588	.	+	.	transcript_id "TCONS_00003908,TCONS_00003909"; gene_id "chrA02:12422101-12439186W"; flanks "12425399-,12425588-"; structure "1^,2^"; splice_chain "12425472^,12425473^"; sources "Undefined,Undefined"; NMorMRNA "null"; degree "4"; dimension "2_2";
chrA02	Undefined	as_event	12430772	12430934	.	+	.	transcript_id "TCONS_00003908/TCONS_00003909,TCONS_00003910"; gene_id "chrA02:12422101-12439186W"; flanks "12430772-,12430934-"; structure "1^,2^"; splice_chain "12430849^,12430850^"; sources "Undefined,Undefined"; NMorMRNA "null"; degree "4"; dimension "2_2";
chrA02	Undefined	as_event	12430934	12431553	.	+	.	transcript_id "TCONS_00003908/TCONS_00003909/TCONS_00003911,TCONS_00003910"; gene_id "chrA02:12422101-12439186W"; flanks "12430934-,12431553^"; structure "1^3-,2^4-"; splice_chain "12431081^12431431-,12431091^12431441-"; sources "Undefined,Undefined"; NMorMRNA "null"; degree "4"; dimension "2_2";
chrA02	Undefined	as_event	12432851	12433107	.	+	.	transcript_id "TCONS_00003909/TCONS_00003910/TCONS_00003911,TCONS_00003908"; gene_id "chrA02:12422101-12439186W"; flanks "12432851-,12433107^"; structure "0,1^2-"; splice_chain ",12432961^12433038-"; sources "Undefined,Undefined"; NMorMRNA "null"; degree "4"; dimension "2_2";
chrA02	Undefined	as_event	12435926	12436258	.	+	.	transcript_id "TCONS_00003910/TCONS_00003911,TCONS_00003909"; gene_id "chrA02:12422101-12439186W"; flanks "12435926-,12436258^"; structure "0,1^2-"; splice_chain ",12436063^12436136-"; sources "Undefined,Undefined"; NMorMRNA "null"; degree "4"; dimension "2_2";
chrA02	Undefined	as_event	12438599	12439186	.	+	.	transcript_id "TCONS_00003909/TCONS_00003910,TCONS_00003911"; gene_id "chrA02:12422101-12439186W"; flanks "12438599-,12439186]"; structure "1^3-,2^4-"; splice_chain "12438677^12438855-,12438692^12438870-"; sources "Undefined,Undefined"; NMorMRNA "null"; degree "4"; dimension "2_2";
chrA02	Undefined	as_event	12449294	12449632	.	+	.	transcript_id "TCONS_00003912,TCONS_00003913"; gene_id "chrA02:12448119-12450715W"; flanks "12449294-,12449632^"; structure "0,1^2-"; splice_chain ",12449460^12449528-"; sources "Undefined,Undefined"; NMorMRNA "null"; degree "4"; dimension "2_2";
chrA02	Undefined	as_event	12478457	12478703	.	+	.	transcript_id "TCONS_00003916,TCONS_00003917"; gene_id "chrA02:12475859-12478703W"; flanks "12478457-,12478703]"; structure "0,1^2-"; splice_chain ",12478516^12478604-"; sources "Undefined,Undefined"; NMorMRNA "null"; degree "4"; dimension "2_2";
chrA02	Undefined	as_event	12768154	12768391	.	+	.	transcript_id "TCONS_00003923/TCONS_00003924,TCONS_00003925"; gene_id "chrA02:12767868-12771463W"; flanks "12768154-,12768391^"; structure "0,1^2-"; splice_chain ",12768233^12768305-"; sources "Undefined,Undefined"; NMorMRNA "null"; degree "4"; dimension "2_2";
chrA02	Undefined	as_event	12769272	12769470	.	+	.	transcript_id "TCONS_00003925,TCONS_00003923/TCONS_00003924"; gene_id "chrA02:12767868-12771463W"; flanks "12769272-,12769470^"; structure "0,1^2-"; splice_chain ",12769322^12769408-"; sources "Undefined,Undefined"; NMorMRNA "null"; degree "4"; dimension "2_2";
chrA02	Undefined	as_event	12770532	12770773	.	+	.	transcript_id "TCONS_00003925,TCONS_00003923/TCONS_00003924"; gene_id "chrA02:12767868-12771463W"; flanks "12770532-,12770773^"; structure "0,1^2-"; splice_chain ",12770609^12770688-"; sources "Undefined,Undefined"; NMorMRNA "null"; degree "4"; dimension "2_2";
chrA02	Undefined	as_event	12771187	12771463	.	+	.	transcript_id "TCONS_00003924,TCONS_00003923/TCONS_00003925"; gene_id "chrA02:12767868-12771463W"; flanks "12771187-,12771463]"; structure "0,1^2-"; splice_chain ",12771280^12771372-"; sources "Undefined,Undefined"; NMorMRNA "null"; degree "4"; dimension "2_2";
chrA02	Undefined	as_event	12931176	12932026	.	+	.	transcript_id "TCONS_00003927,TCONS_00003928"; gene_id "chrA02:12930400-12932637W"; flanks "12931176-,12932026-"; structure "1^,2^"; splice_chain "12931393^,12931397^"; sources "Undefined,Undefined"; NMorMRNA "null"; degree "4"; dimension "2_2";
chrA02	Undefined	as_event	13049600	13049930	.	+	.	transcript_id "TCONS_00003933,TCONS_00003934"; gene_id "chrA02:13047906-13049930W"; flanks "13049600-,13049930]"; structure "0,1^2-"; splice_chain ",13049640^13049719-"; sources "Undefined,Undefined"; NMorMRNA "null"; degree "4"; dimension "2_2";
chrA02	Undefined	as_event	13125399	13125813	.	+	.	transcript_id "TCONS_00003941,TCONS_00003942"; gene_id "chrA02:13123860-13126584W"; flanks "13125399-,13125813^"; structure "1^3-,2^4-"; splice_chain "13125515^13125634-,13125516^13125635-"; sources "Undefined,Undefined"; NMorMRNA "null"; degree "4"; dimension "2_2";
chrA02	Undefined	as_event	13393921	13394308	.	+	.	transcript_id "TCONS_00003944,TCONS_00003945"; gene_id "chrA02:13392693-13395279W"; flanks "13393921-,13394308^"; structure "0,1^2-"; splice_chain ",13394064^13394156-"; sources "Undefined,Undefined"; NMorMRNA "null"; degree "4"; dimension "2_2";
chrA02	Undefined	as_event	13395078	13395279	.	+	.	transcript_id "TCONS_00003945,TCONS_00003944/TCONS_00003946"; gene_id "chrA02:13392693-13395279W"; flanks "13395078-,13395279]"; structure "0,1^2-"; splice_chain ",13395177^13395249-"; sources "Undefined,Undefined"; NMorMRNA "null"; degree "4"; dimension "2_2";
chrA02	Undefined	as_event	13447857	13451212	.	+	.	transcript_id "TCONS_00003950,TCONS_00003951"; gene_id "chrA02:13446736-13451485W"; flanks "13447857^,13451212-"; structure "0,1-2^"; splice_chain ",13447989-13448100^"; sources "Undefined,Undefined"; NMorMRNA "null"; degree "4"; dimension "2_2";
chrA02	Undefined	as_event	13580044	13580661	.	+	.	transcript_id "TCONS_00003955,TCONS_00003954"; gene_id "chrA02:13577275-13580661W"; flanks "13580044^,13580661]"; structure "1-,2-"; splice_chain "13580154-,13580270-"; sources "Undefined,Undefined"; NMorMRNA "null"; degree "4"; dimension "2_2";
chrA02	Undefined	as_event	13577275	13580661	.	+	.	transcript_id "TCONS_00003955,TCONS_00003954,TCONS_00003953"; gene_id "chrA02:13577275-13580661W"; flanks "13577275[,13580661]"; structure "1^3-7^9-13^14-,1^3-7^9-13^15-,2^4-5^6-8^10-11^12-"; splice_chain "13577871^13577981-13578386^13578661-13580044^13580154-,13577871^13577981-13578386^13578661-13580044^13580270-,13577891^13578001-13578173^13578253-13578396^13578671-13579051^13579124-"; sources …
chrA02	Undefined	as_event	13750616	13751854	.	+	.	transcript_id "TCONS_00003960,TCONS_00003961,TCONS_00003962"; gene_id "chrA02:13750603-13751854W"; flanks "13750616[,13751854]"; structure "1^4-,2^5-,3^6-"; splice_chain "13750715^13751141-,13750729^13751155-,13750730^13751156-"; sources "Undefined,Undefined,Undefined"; NMorMRNA "null"; degree "9"; dimension "3_3";
chrA02	Undefined	as_event	13968379	13968828	.	+	.	transcript_id "TCONS_00003970,TCONS_00003969"; gene_id "chrA02:13967054-13972641W"; flanks "13968379-,13968828^"; structure "0,1^2-"; splice_chain ",13968627^13968713-"; sources "Undefined,Undefined"; NMorMRNA "null"; degree "4"; dimension "2_2";
chrA02	Undefined	as_event	14092385	14092783	.	+	.	transcript_id "TCONS_00003974,TCONS_00003973"; gene_id "chrA02:14092385-14093771W"; flanks "14092385[,14092783^"; structure "1^3-,2^4-"; splice_chain "14092599^14092697-,14092609^14092707-"; sources "Undefined,Undefined"; NMorMRNA "null"; degree "4"; dimension "2_2";
chrA02	Undefined	as_event	14093192	14093771	.	+	.	transcript_id "TCONS_00003974,TCONS_00003973"; gene_id "chrA02:14092385-14093771W"; flanks "14093192-,14093771]"; structure "0,1^2-"; splice_chain ",14093452^14093528-"; sources "Undefined,Undefined"; NMorMRNA "null"; degree "4"; dimension "2_2";
chrA02	Undefined	as_event	14114196	14114324	.	+	.	transcript_id "TCONS_00003976,TCONS_00003975"; gene_id "chrA02:14112548-14116728W"; flanks "14114196-,14114324-"; structure "1^,2^"; splice_chain "14114225^,14114227^"; sources "Undefined,Undefined"; NMorMRNA "null"; degree "4"; dimension "2_2";
chrA02	Undefined	as_event	14323821	14324132	.	+	.	transcript_id "TCONS_00003980,TCONS_00003981"; gene_id "chrA02:14322521-14324420W"; flanks "14323821-,14324132^"; structure "0,1^2-"; splice_chain ",14323913^14323992-"; sources "Undefined,Undefined"; NMorMRNA "null"; degree "4"; dimension "2_2";
chrA02	Undefined	as_event	14752311	14752622	.	+	.	transcript_id "TCONS_00003989,TCONS_00003990"; gene_id "chrA02:14752143-14755120W"; flanks "14752311-,14752622^"; structure "0,1^2-"; splice_chain ",14752383^14752456-"; sources "Undefined,Undefined"; NMorMRNA "null"; degree "4"; dimension "2_2";
chrA02	Undefined	as_event	14752716	14753231	.	+	.	transcript_id "TCONS_00003989,TCONS_00003990"; gene_id "chrA02:14752143-14755120W"; flanks "14752716-,14753231^"; structure "0,1^2-"; splice_chain ",14753039^14753111-"; sources "Undefined,Undefined"; NMorMRNA "null"; degree "4"; dimension "2_2";
chrA02	Undefined	as_event	14754075	14754387	.	+	.	transcript_id "TCONS_00003989,TCONS_00003991"; gene_id "chrA02:14752143-14755120W"; flanks "14754075-,14754387^"; structure "0,1^2-"; splice_chain ",14754145^14754215-"; sources "Undefined,Undefined"; NMorMRNA "null"; degree "4"; dimension "2_2";
chrA02	Undefined	as_event	15369148	15369529	.	+	.	transcript_id "TCONS_00003999,TCONS_00003998"; gene_id "chrA02:15369044-15369529W"; flanks "15369148^,15369529]"; structure "1-,2-"; splice_chain "15369333-,15369339-"; sources "Undefined,Undefined"; NMorMRNA "null"; degree "4"; dimension "2_2";
chrA02	Undefined	as_event	15831757	15833382	.	+	.	transcript_id "TCONS_00004002,TCONS_00004003"; gene_id "chrA02:15831757-15833382W"; flanks "15831757[,15833382]"; structure "0,1^2-"; splice_chain ",15832757^15832817-"; sources "Undefined,Undefined"; NMorMRNA "null"; degree "4"; dimension "2_2";
chrA02	Undefined	as_event	16211472	16212845	.	+	.	transcript_id "TCONS_00004005,TCONS_00004006"; gene_id "chrA02:16210768-16212845W"; flanks "16211472-,16212845]"; structure "1^2-,3^4-"; splice_chain "16211669^16211783-,16211893^16211990-"; sources "Undefined,Undefined"; NMorMRNA "null"; degree "4"; dimension "2_2";
chrA02	Undefined	as_event	16787017	16787215	.	+	.	transcript_id "TCONS_00004008,TCONS_00004007"; gene_id "chrA02:16776785-16787739W"; flanks "16787017-,16787215-"; structure "1^,2^"; splice_chain "16787129^,16787130^"; sources "Undefined,Undefined"; NMorMRNA "null"; degree "4"; dimension "2_2";
chrA02	Undefined	as_event	16928113	16928561	.	+	.	transcript_id "TCONS_00004010,TCONS_00004011"; gene_id "chrA02:16927329-16928870W"; flanks "16928113-,16928561^"; structure "0,1^2-"; splice_chain ",16928337^16928433-"; sources "Undefined,Undefined"; NMorMRNA "null"; degree "4"; dimension "2_2";
chrA02	Undefined	as_event	17486285	17487080	.	+	.	transcript_id "TCONS_00004025,TCONS_00004026"; gene_id "chrA02:17485438-17488726W"; flanks "17486285-,17487080^"; structure "0,1^2-3^4-"; splice_chain ",17486531^17486625-17486722^17486797-"; sources "Undefined,Undefined"; NMorMRNA "null"; degree "4"; dimension "2_2";
chrA02	Undefined	as_event	17487830	17488193	.	+	.	transcript_id "TCONS_00004025,TCONS_00004026"; gene_id "chrA02:17485438-17488726W"; flanks "17487830-,17488193^"; structure "0,1^2-"; splice_chain ",17487991^17488078-"; sources "Undefined,Undefined"; NMorMRNA "null"; degree "4"; dimension "2_2";
chrA02	Undefined	as_event	17571382	17571866	.	+	.	transcript_id "TCONS_00004031,TCONS_00004030"; gene_id "chrA02:17570947-17573111W"; flanks "17571382-,17571866^"; structure "1^3-,2^4-"; splice_chain "17571733^17571821-,17571767^17571855-"; sources "Undefined,Undefined"; NMorMRNA "null"; degree "4"; dimension "2_2";
chrA02	Undefined	as_event	17572428	17573111	.	+	.	transcript_id "TCONS_00004030,TCONS_00004031"; gene_id "chrA02:17570947-17573111W"; flanks "17572428-,17573111]"; structure "0,1^2-3^4-"; splice_chain ",17572490^17572632-17572695^17572890-"; sources "Undefined,Undefined"; NMorMRNA "null"; degree "4"; dimension "2_2";
chrA02	Undefined	as_event	17571382	17573111	.	+	.	transcript_id "TCONS_00004031,TCONS_00004028,TCONS_00004029,TCONS_00004030"; gene_id "chrA02:17570947-17573111W"; flanks "17571382-,17573111]"; structure "1^5-9^10-11^12-13^14-,2^6-,3^7-,4^8-9^10-"; splice_chain "17571733^17571821-17571866^17572428-17572490^17572632-17572695^17572890-,17571757^17571845-,17571762^17571850-,17571767^17571855-17571866^17572428-"; sources "Undefined,Undefined,Undefin…
chrA02	Undefined	as_event	18100543	18101166	.	+	.	transcript_id "TCONS_00004041,TCONS_00004042"; gene_id "chrA02:18097297-18101443W"; flanks "18100543-,18101166^"; structure "0,1^2-"; splice_chain ",18100850^18100933-"; sources "Undefined,Undefined"; NMorMRNA "null"; degree "4"; dimension "2_2";
chrA02	Undefined	as_event	18386992	18387197	.	+	.	transcript_id "TCONS_00004049/TCONS_00004051,TCONS_00004050"; gene_id "chrA02:18376164-18388240W"; flanks "18386992-,18387197-"; structure "1^,2^"; splice_chain "18387110^,18387111^"; sources "Undefined,Undefined"; NMorMRNA "null"; degree "4"; dimension "2_2";
chrA02	Undefined	as_event	18387880	18388240	.	+	.	transcript_id "TCONS_00004049/TCONS_00004050,TCONS_00004051"; gene_id "chrA02:18376164-18388240W"; flanks "18387880-,18388240]"; structure "1^3-,2^4-"; splice_chain "18388098^18388174-,18388108^18388184-"; sources "Undefined,Undefined"; NMorMRNA "null"; degree "4"; dimension "2_2";
chrA02	Undefined	as_event	18426477	18426630	.	+	.	transcript_id "TCONS_00004055,TCONS_00004056"; gene_id "chrA02:18425329-18427324W"; flanks "18426477-,18426630-"; structure "1^,2^"; splice_chain "18426548^,18426550^"; sources "Undefined,Undefined"; NMorMRNA "null"; degree "4"; dimension "2_2";
chrA02	Undefined	as_event	18572672	18573373	.	+	.	transcript_id "TCONS_00004059,TCONS_00004058/TCONS_00004060"; gene_id "chrA02:18571996-18573373W"; flanks "18572672-,18573373]"; structure "0,1^2-"; splice_chain ",18572850^18573105-"; sources "Undefined,Undefined"; NMorMRNA "null"; degree "4"; dimension "2_2";
chrA02	Undefined	as_event	18574680	18575529	.	+	.	transcript_id "TCONS_00004062,TCONS_00004061"; gene_id "chrA02:18574680-18576133W"; flanks "18574680[,18575529-"; structure "1^,2^"; splice_chain "18575264^,18575270^"; sources "Undefined,Undefined"; NMorMRNA "null"; degree "4"; dimension "2_2";
chrA02	Undefined	as_event	18727169	18727832	.	+	.	transcript_id "TCONS_00004066,TCONS_00004068"; gene_id "chrA02:18726919-18728555W"; flanks "18727169-,18727832-"; structure "1^,2^"; splice_chain "18727287^,18727344^"; sources "Undefined,Undefined"; NMorMRNA "null"; degree "4"; dimension "2_2";
chrA02	Undefined	as_event	18727344	18728380	.	+	.	transcript_id "TCONS_00004068,TCONS_00004067"; gene_id "chrA02:18726919-18728555W"; flanks "18727344^,18728380-"; structure "1-2^,3-4^"; splice_chain "18727832-18727879^,18728115-18728158^"; sources "Undefined,Undefined"; NMorMRNA "null"; degree "4"; dimension "2_2";
chrA02	Undefined	as_event	18727169	18728380	.	+	.	transcript_id "TCONS_00004066,TCONS_00004068,TCONS_00004067"; gene_id "chrA02:18726919-18728555W"; flanks "18727169-,18728380-"; structure "1^3-4^,2^3-4^,2^5-6^"; splice_chain "18727287^18727832-18727879^,18727344^18727832-18727879^,18727344^18728115-18728158^"; sources "Undefined,Undefined,Undefined"; NMorMRNA "null"; degree "9"; dimension "3_3";
chrA02	Undefined	as_event	18797847	18798202	.	+	.	transcript_id "TCONS_00004074,TCONS_00004075,TCONS_00004076"; gene_id "chrA02:18796910-18799341W"; flanks "18797847-,18798202^"; structure "0,1^3-,2^4-"; splice_chain ",18797973^18798053-,18797974^18798054-"; sources "Undefined,Undefined,Undefined"; NMorMRNA "null"; degree "9"; dimension "3_3";
chrA02	Undefined	as_event	18798925	18799341	.	+	.	transcript_id "TCONS_00004074/TCONS_00004076,TCONS_00004075"; gene_id "chrA02:18796910-18799341W"; flanks "18798925-,18799341]"; structure "1^3-,2^4-"; splice_chain "18799059^18799149-,18799061^18799151-"; sources "Undefined,Undefined"; NMorMRNA "null"; degree "4"; dimension "2_2";
chrA02	Undefined	as_event	18801426	18801846	.	+	.	transcript_id "TCONS_00004078,TCONS_00004077"; gene_id "chrA02:18799448-18801846W"; flanks "18801426-,18801846]"; structure "0,1^2-"; splice_chain ",18801578^18801671-"; sources "Undefined,Undefined"; NMorMRNA "null"; degree "4"; dimension "2_2";
chrA02	Undefined	as_event	18842755	18842990	.	+	.	transcript_id "TCONS_00004082,TCONS_00004083"; gene_id "chrA02:18841696-18843651W"; flanks "18842755-,18842990^"; structure "0,1^2-"; splice_chain ",18842806^18842895-"; sources "Undefined,Undefined"; NMorMRNA "null"; degree "4"; dimension "2_2";
chrA02	Undefined	as_event	19073320	19074577	.	+	.	transcript_id "TCONS_00004091,TCONS_00004092"; gene_id "chrA02:19072698-19074577W"; flanks "19073320-,19074577]"; structure "0,1^2-"; splice_chain ",19073510^19074052-"; sources "Undefined,Undefined"; NMorMRNA "null"; degree "4"; dimension "2_2";
chrA02	Undefined	as_event	19102689	19104048	.	+	.	transcript_id "TCONS_00004095,TCONS_00004094"; gene_id "chrA02:19102689-19104048W"; flanks "19102689[,19104048]"; structure "0,1^2-"; splice_chain ",19103360^19103558-"; sources "Undefined,Undefined"; NMorMRNA "null"; degree "4"; dimension "2_2";
chrA02	Undefined	as_event	19261110	19262830	.	+	.	transcript_id "TCONS_00004099,TCONS_00004098"; gene_id "chrA02:19258018-19262830W"; flanks "19261110-,19262830]"; structure "0,1^2-3^4-"; splice_chain ",19261396^19261498-19262356^19262527-"; sources "Undefined,Undefined"; NMorMRNA "null"; degree "4"; dimension "2_2";
chrA02	Undefined	as_event	19396413	19396784	.	+	.	transcript_id "TCONS_00004102,TCONS_00004103"; gene_id "chrA02:19396413-19400836W"; flanks "19396413[,19396784^"; structure "0,1^2-"; splice_chain ",19396485^19396658-"; sources "Undefined,Undefined"; NMorMRNA "null"; degree "4"; dimension "2_2";
chrA02	Undefined	as_event	19540457	19540727	.	+	.	transcript_id "TCONS_00004107,TCONS_00004106"; gene_id "chrA02:19539647-19541736W"; flanks "19540457-,19540727-"; structure "1^,2^"; splice_chain "19540524^,19540532^"; sources "Undefined,Undefined"; NMorMRNA "null"; degree "4"; dimension "2_2";
chrA02	Undefined	as_event	19541324	19541736	.	+	.	transcript_id "TCONS_00004107,TCONS_00004106"; gene_id "chrA02:19539647-19541736W"; flanks "19541324-,19541736]"; structure "0,1^2-"; splice_chain ",19541545^19541632-"; sources "Undefined,Undefined"; NMorMRNA "null"; degree "4"; dimension "2_2";
chrA02	Undefined	as_event	19542668	19543137	.	+	.	transcript_id "TCONS_00004109,TCONS_00004108"; gene_id "chrA02:19542534-19544374W"; flanks "19542668^,19543137^"; structure "1-2^4-,3-"; splice_chain "19542777-19542861^19543044-,19543041-"; sources "Undefined,Undefined"; NMorMRNA "null"; degree "4"; dimension "2_2";
chrA02	Undefined	as_event	19542538	19543357	.	+	.	transcript_id "TCONS_00004111,TCONS_00004109"; gene_id "chrA02:19542534-19544374W"; flanks "19542538[,19543357^"; structure "0,1^2-3^4-5^6-"; splice_chain ",19542668^19542777-19542861^19543044-19543137^19543234-"; sources "Undefined,Undefined"; NMorMRNA "null"; degree "4"; dimension "2_2";
chrA02	Undefined	as_event	19543357	19543552	.	+	.	transcript_id "TCONS_00004111,TCONS_00004108/TCONS_00004109"; gene_id "chrA02:19542534-19544374W"; flanks "19543357^,19543552^"; structure "1-,2-"; splice_chain "19543440-,19543459-"; sources "Undefined,Undefined"; NMorMRNA "null"; degree "4"; dimension "2_2";
chrA02	Undefined	as_event	19542777	19543552	.	+	.	transcript_id "TCONS_00004110,TCONS_00004109"; gene_id "chrA02:19542534-19544374W"; flanks "19542777-,19543552^"; structure "0,1^2-3^4-5^6-"; splice_chain ",19542861^19543044-19543137^19543234-19543357^19543459-"; sources "Undefined,Undefined"; NMorMRNA "null"; degree "4"; dimension "2_2";
chrA02	Undefined	as_event	19542668	19543552	.	+	.	transcript_id "TCONS_00004110,TCONS_00004109,TCONS_00004108"; gene_id "chrA02:19542534-19544374W"; flanks "19542668^,19543552^"; structure "1-,1-2^4-5^6-7^8-,3-5^6-7^8-"; splice_chain "19542777-,19542777-19542861^19543044-19543137^19543234-19543357^19543459-,19543041-19543137^19543234-19543357^19543459-"; sources "Undefined,Undefined,Undefined"; NMorMRNA "null"; degree "9"; dimension "3_3";
chrA02	Undefined	as_event	19542538	19543552	.	+	.	transcript_id "TCONS_00004110,TCONS_00004109,TCONS_00004111"; gene_id "chrA02:19542534-19544374W"; flanks "19542538[,19543552^"; structure "1^2-,1^2-3^4-5^6-7^9-,7^8-"; splice_chain "19542668^19542777-,19542668^19542777-19542861^19543044-19543137^19543234-19543357^19543459-,19543357^19543440-"; sources "Undefined,Undefined,Undefined"; NMorMRNA "null"; degree "9"; dimension "3_3";
chrA02	Undefined	as_event	19546075	19547448	.	+	.	transcript_id "TCONS_00004112,TCONS_00004113"; gene_id "chrA02:19545970-19547448W"; flanks "19546075^,19547448]"; structure "1-,2-"; splice_chain "19546209-,19546235-"; sources "Undefined,Undefined"; NMorMRNA "null"; degree "4"; dimension "2_2";
chrA02	Undefined	as_event	19561904	19562193	.	+	.	transcript_id "TCONS_00004115,TCONS_00004114"; gene_id "chrA02:19558531-19566020W"; flanks "19561904-,19562193^"; structure "0,1^2-"; splice_chain ",19562005^19562095-"; sources "Undefined,Undefined"; NMorMRNA "null"; degree "4"; dimension "2_2";
chrA02	Undefined	as_event	19565151	19565481	.	+	.	transcript_id "TCONS_00004115,TCONS_00004116"; gene_id "chrA02:19558531-19566020W"; flanks "19565151-,19565481^"; structure "0,1^2-"; splice_chain ",19565319^19565404-"; sources "Undefined,Undefined"; NMorMRNA "null"; degree "4"; dimension "2_2";
chrA02	Undefined	as_event	19590874	19591303	.	+	.	transcript_id "TCONS_00004118,TCONS_00004119"; gene_id "chrA02:19590874-19592173W"; flanks "19590874[,19591303-"; structure "1^,2^"; splice_chain "19591010^,19591014^"; sources "Undefined,Undefined"; NMorMRNA "null"; degree "4"; dimension "2_2";
chrA02	Undefined	as_event	19608553	19608793	.	+	.	transcript_id "TCONS_00004120,TCONS_00004121"; gene_id "chrA02:19607411-19609385W"; flanks "19608553-,19608793^"; structure "0,1^2-"; splice_chain ",19608683^19608763-"; sources "Undefined,Undefined"; NMorMRNA "null"; degree "4"; dimension "2_2";
chrA02	Undefined	as_event	19651592	19653385	.	+	.	transcript_id "TCONS_00004123,TCONS_00004122"; gene_id "chrA02:19651303-19653385W"; flanks "19651592-,19653385]"; structure "0,1^2-"; splice_chain ",19651643^19651790-"; sources "Undefined,Undefined"; NMorMRNA "null"; degree "4"; dimension "2_2";
chrA02	Undefined	as_event	19823712	19823984	.	+	.	transcript_id "TCONS_00004131,TCONS_00004132"; gene_id "chrA02:19822871-19825068W"; flanks "19823712-,19823984^"; structure "0,1^2-"; splice_chain ",19823803^19823888-"; sources "Undefined,Undefined"; NMorMRNA "null"; degree "4"; dimension "2_2";
chrA02	Undefined	as_event	19845060	19845512	.	+	.	transcript_id "TCONS_00004134,TCONS_00004133"; gene_id "chrA02:19843377-19846581W"; flanks "19845060-,19845512^"; structure "0,1^2-"; splice_chain ",19845209^19845357-"; sources "Undefined,Undefined"; NMorMRNA "null"; degree "4"; dimension "2_2";
chrA02	Undefined	as_event	19845812	19846581	.	+	.	transcript_id "TCONS_00004133,TCONS_00004134"; gene_id "chrA02:19843377-19846581W"; flanks "19845812-,19846581]"; structure "0,1^2-"; splice_chain ",19845999^19846090-"; sources "Undefined,Undefined"; NMorMRNA "null"; degree "4"; dimension "2_2";
chrA02	Undefined	as_event	19918062	19918280	.	+	.	transcript_id "TCONS_00004140,TCONS_00004138"; gene_id "chrA02:19917746-19920692W"; flanks "19918062^,19918280^"; structure "1-,2-"; splice_chain "19918146-,19918147-"; sources "Undefined,Undefined"; NMorMRNA "null"; degree "4"; dimension "2_2";
chrA02	Undefined	as_event	20018682	20018913	.	+	.	transcript_id "TCONS_00004146,TCONS_00004147"; gene_id "chrA02:20017763-20023444W"; flanks "20018682-,20018913^"; structure "0,1^2-"; splice_chain ",20018735^20018823-"; sources "Undefined,Undefined"; NMorMRNA "null"; degree "4"; dimension "2_2";
chrA02	Undefined	as_event	20156504	20156776	.	+	.	transcript_id "TCONS_00004155,TCONS_00004154"; gene_id "chrA02:20155939-20158163W"; flanks "20156504-,20156776^"; structure "0,1^2-"; splice_chain ",20156646^20156713-"; sources "Undefined,Undefined"; NMorMRNA "null"; degree "4"; dimension "2_2";
chrA02	Undefined	as_event	20157612	20158163	.	+	.	transcript_id "TCONS_00004154,TCONS_00004155"; gene_id "chrA02:20155939-20158163W"; flanks "20157612-,20158163]"; structure "0,1^2-"; splice_chain ",20157702^20158132-"; sources "Undefined,Undefined"; NMorMRNA "null"; degree "4"; dimension "2_2";
chrA02	Undefined	as_event	20279908	20280084	.	+	.	transcript_id "TCONS_00004161,TCONS_00004162"; gene_id "chrA02:20278424-20281380W"; flanks "20279908-,20280084-"; structure "1^,2^"; splice_chain "20280002^,20280004^"; sources "Undefined,Undefined"; NMorMRNA "null"; degree "4"; dimension "2_2";
chrA02	Undefined	as_event	20280648	20280819	.	+	.	transcript_id "TCONS_00004161,TCONS_00004162"; gene_id "chrA02:20278424-20281380W"; flanks "20280648-,20280819-"; structure "1^,2^"; splice_chain "20280732^,20280733^"; sources "Undefined,Undefined"; NMorMRNA "null"; degree "4"; dimension "2_2";
chrA02	Undefined	as_event	20522311	20523156	.	+	.	transcript_id "TCONS_00004172,TCONS_00004173/TCONS_00004174"; gene_id "chrA02:20519626-20524430W"; flanks "20522311-,20523156^"; structure "0,1^2-"; splice_chain ",20522881^20523015-"; sources "Undefined,Undefined"; NMorMRNA "null"; degree "4"; dimension "2_2";
chrA02	Undefined	as_event	20524048	20524430	.	+	.	transcript_id "TCONS_00004173,TCONS_00004172/TCONS_00004174"; gene_id "chrA02:20519626-20524430W"; flanks "20524048-,20524430]"; structure "0,1^2-"; splice_chain ",20524138^20524210-"; sources "Undefined,Undefined"; NMorMRNA "null"; degree "4"; dimension "2_2";
chrA02	Undefined	as_event	20550724	20552228	.	+	.	transcript_id "TCONS_00004176,TCONS_00004175"; gene_id "chrA02:20550534-20552228W"; flanks "20550724-,20552228]"; structure "1^3-,2^4-"; splice_chain "20550866^20551013-,20550869^20551016-"; sources "Undefined,Undefined"; NMorMRNA "null"; degree "4"; dimension "2_2";
chrA02	Undefined	as_event	20614171	20614906	.	+	.	transcript_id "TCONS_00004178,TCONS_00004177"; gene_id "chrA02:20613574-20616033W"; flanks "20614171-,20614906^"; structure "1^3-,2^4-"; splice_chain "20614263^20614682-,20614269^20614688-"; sources "Undefined,Undefined"; NMorMRNA "null"; degree "4"; dimension "2_2";
chrA02	Undefined	as_event	20842553	20845474	.	+	.	transcript_id "TCONS_00004190,TCONS_00004191"; gene_id "chrA02:20842553-20845474W"; flanks "20842553[,20845474]"; structure "1^3-,2^4-"; splice_chain "20843939^20844507-,20843941^20844509-"; sources "Undefined,Undefined"; NMorMRNA "null"; degree "4"; dimension "2_2";
chrA02	Undefined	as_event	21034880	21035712	.	+	.	transcript_id "TCONS_00004195,TCONS_00004197,TCONS_00004196"; gene_id "chrA02:21034880-21037341W"; flanks "21034880[,21035712^"; structure "0,1^4-,2^3-"; splice_chain ",21035457^21035560-,21035464^21035551-"; sources "Undefined,Undefined,Undefined"; NMorMRNA "null"; degree "9"; dimension "3_3";
chrA02	Undefined	as_event	21035808	21036621	.	+	.	transcript_id "TCONS_00004196/TCONS_00004197,TCONS_00004195/TCONS_00004198"; gene_id "chrA02:21034880-21037341W"; flanks "21035808-,21036621^"; structure "0,1^2-3^4-"; splice_chain ",21035914^21035987-21036115^21036220-"; sources "Undefined,Undefined"; NMorMRNA "null"; degree "4"; dimension "2_2";
chrA02	Undefined	as_event	21169073	21169424	.	+	.	transcript_id "TCONS_00004204,TCONS_00004205/TCONS_00004206"; gene_id "chrA02:21165346-21171870W"; flanks "21169073-,21169424^"; structure "0,1^2-"; splice_chain ",21169192^21169268-"; sources "Undefined,Undefined"; NMorMRNA "null"; degree "4"; dimension "2_2";
chrA02	Undefined	as_event	21169512	21170650	.	+	.	transcript_id "TCONS_00004206,TCONS_00004204"; gene_id "chrA02:21165346-21171870W"; flanks "21169512-,21170650^"; structure "1^2-6^8-,3^4-5^7-"; splice_chain "21169672^21169763-21170329^21170513-,21170178^21170273-21170327^21170511-"; sources "Undefined,Undefined"; NMorMRNA "null"; degree "4"; dimension "2_2";
chrA02	Undefined	as_event	21185130	21185318	.	+	.	transcript_id "TCONS_00004207,TCONS_00004208"; gene_id "chrA02:21184092-21185606W"; flanks "21185130-,21185318-"; structure "1^,2^"; splice_chain "21185189^,21185194^"; sources "Undefined,Undefined"; NMorMRNA "null"; degree "4"; dimension "2_2";
chrA02	Undefined	as_event	21189248	21189454	.	+	.	transcript_id "TCONS_00004209,TCONS_00004210"; gene_id "chrA02:21187998-21189940W"; flanks "21189248-,21189454^"; structure "0,1^2-"; splice_chain ",21189322^21189403-"; sources "Undefined,Undefined"; NMorMRNA "null"; degree "4"; dimension "2_2";
chrA02	Undefined	as_event	21476728	21477001	.	+	.	transcript_id "TCONS_00004226,TCONS_00004227"; gene_id "chrA02:21475116-21479337W"; flanks "21476728-,21477001^"; structure "0,1^2-"; splice_chain ",21476814^21476909-"; sources "Undefined,Undefined"; NMorMRNA "null"; degree "4"; dimension "2_2";
chrA02	Undefined	as_event	21583161	21583630	.	+	.	transcript_id "TCONS_00004232,TCONS_00004233,TCONS_00004231/TCONS_00004234"; gene_id "chrA02:21583161-21585007W"; flanks "21583161[,21583630^"; structure "0,1^3-,2^4-"; splice_chain ",21583412^21583504-,21583457^21583541-"; sources "Undefined,Undefined,Undefined"; NMorMRNA "null"; degree "9"; dimension "3_3";
chrA02	Undefined	as_event	21584020	21584503	.	+	.	transcript_id "TCONS_00004234,TCONS_00004232/TCONS_00004233"; gene_id "chrA02:21583161-21585007W"; flanks "21584020-,21584503^"; structure "0,1^2-"; splice_chain ",21584183^21584307-"; sources "Undefined,Undefined"; NMorMRNA "null"; degree "4"; dimension "2_2";
chrA02	Undefined	as_event	21679394	21679743	.	+	.	transcript_id "TCONS_00004238,TCONS_00004239"; gene_id "chrA02:21676252-21681204W"; flanks "21679394-,21679743^"; structure "0,1^2-"; splice_chain ",21679546^21679615-"; sources "Undefined,Undefined"; NMorMRNA "null"; degree "4"; dimension "2_2";
chrA02	Undefined	as_event	21723084	21724371	.	+	.	transcript_id "TCONS_00004241,TCONS_00004242"; gene_id "chrA02:21719869-21724560W"; flanks "21723084^,21724371^"; structure "1-,2-"; splice_chain "21723505-,21724104-"; sources "Undefined,Undefined"; NMorMRNA "null"; degree "4"; dimension "2_2";
chrA02	Undefined	as_event	21722580	21724371	.	+	.	transcript_id "TCONS_00004240,TCONS_00004241,TCONS_00004242"; gene_id "chrA02:21719869-21724560W"; flanks "21722580-,21724371^"; structure "0,1^2-,1^3-"; splice_chain ",21723084^21723505-,21723084^21724104-"; sources "Undefined,Undefined,Undefined"; NMorMRNA "null"; degree "9"; dimension "3_3";
chrA02	Undefined	as_event	21854655	21856816	.	+	.	transcript_id "TCONS_00004248,TCONS_00004249"; gene_id "chrA02:21854521-21859220W"; flanks "21854655^,21856816-"; structure "0,1-2^"; splice_chain ",21854867-21854935^"; sources "Undefined,Undefined"; NMorMRNA "null"; degree "4"; dimension "2_2";
chrA02	Undefined	as_event	22291975	22292976	.	+	.	transcript_id "TCONS_00004266,TCONS_00004265"; gene_id "chrA02:22290551-22301091W"; flanks "22291975-,22292976^"; structure "0,1^2-3^4-5^6-"; splice_chain ",22292334^22292410-22292522^22292610-22292683^22292767-"; sources "Undefined,Undefined"; NMorMRNA "null"; degree "4"; dimension "2_2";
chrA02	Undefined	as_event	22294808	22296061	.	+	.	transcript_id "TCONS_00004266,TCONS_00004267/TCONS_00004268"; gene_id "chrA02:22290551-22301091W"; flanks "22294808-,22296061^"; structure "0,1^2-3^4-5^6-7^8-9^10-"; splice_chain ",22294960^22295030-22295209^22295283-22295474^22295542-22295657^22295740-22295893^22295967-"; sources "Undefined,Undefined"; NMorMRNA "null"; degree "4"; dimension "2_2";
chrA02	Undefined	as_event	22387935	22389369	.	+	.	transcript_id "TCONS_00004270,TCONS_00004269"; gene_id "chrA02:22387852-22390439W"; flanks "22387935^,22389369^"; structure "1-,2-"; splice_chain "22388683-,22388737-"; sources "Undefined,Undefined"; NMorMRNA "null"; degree "4"; dimension "2_2";
chrA02	Undefined	as_event	22505729	22505961	.	+	.	transcript_id "TCONS_00004276,TCONS_00004275"; gene_id "chrA02:22502182-22506318W"; flanks "22505729-,22505961-"; structure "1^,2^"; splice_chain "22505813^,22505814^"; sources "Undefined,Undefined"; NMorMRNA "null"; degree "4"; dimension "2_2";
chrA02	Undefined	as_event	22567960	22568304	.	+	.	transcript_id "TCONS_00004282,TCONS_00004283"; gene_id "chrA02:22566204-22570940W"; flanks "22567960-,22568304^"; structure "0,1^2-"; splice_chain ",22568070^22568238-"; sources "Undefined,Undefined"; NMorMRNA "null"; degree "4"; dimension "2_2";
chrA02	Undefined	as_event	22569481	22569748	.	+	.	transcript_id "TCONS_00004282,TCONS_00004283"; gene_id "chrA02:22566204-22570940W"; flanks "22569481-,22569748^"; structure "0,1^2-"; splice_chain ",22569569^22569665-"; sources "Undefined,Undefined"; NMorMRNA "null"; degree "4"; dimension "2_2";
chrA02	Undefined	as_event	22582454	22582995	.	+	.	transcript_id "TCONS_00004284/TCONS_00004286,TCONS_00004285"; gene_id "chrA02:22581094-22583756W"; flanks "22582454-,22582995^"; structure "0,1^2-"; splice_chain ",22582688^22582755-"; sources "Undefined,Undefined"; NMorMRNA "null"; degree "4"; dimension "2_2";
chrA02	Undefined	as_event	22583081	22583398	.	+	.	transcript_id "TCONS_00004284/TCONS_00004285,TCONS_00004286"; gene_id "chrA02:22581094-22583756W"; flanks "22583081-,22583398^"; structure "0,1^2-"; splice_chain ",22583172^22583255-"; sources "Undefined,Undefined"; NMorMRNA "null"; degree "4"; dimension "2_2";
chrA02	Undefined	as_event	22726197	22726810	.	+	.	transcript_id "TCONS_00004293,TCONS_00004292"; gene_id "chrA02:22723075-22727003W"; flanks "22726197-,22726810^"; structure "1^3-,2^4-"; splice_chain "22726462^22726666-,22726468^22726672-"; sources "Undefined,Undefined"; NMorMRNA "null"; degree "4"; dimension "2_2";
chrA02	Undefined	as_event	22810353	22810918	.	+	.	transcript_id "TCONS_00004301,TCONS_00004299/TCONS_00004300"; gene_id "chrA02:22810293-22812377W"; flanks "22810353^,22810918^"; structure "1-,2-"; splice_chain "22810857-,22810858-"; sources "Undefined,Undefined"; NMorMRNA "null"; degree "4"; dimension "2_2";
chrA02	Undefined	as_event	22811121	22811278	.	+	.	transcript_id "TCONS_00004300/TCONS_00004301/TCONS_00004302,TCONS_00004299"; gene_id "chrA02:22810293-22812377W"; flanks "22811121-,22811278-"; structure "1^,2^"; splice_chain "22811172^,22811174^"; sources "Undefined,Undefined"; NMorMRNA "null"; degree "4"; dimension "2_2";
chrA02	Undefined	as_event	22811478	22811710	.	+	.	transcript_id "TCONS_00004299,TCONS_00004300/TCONS_00004301/TCONS_00004302"; gene_id "chrA02:22810293-22812377W"; flanks "22811478-,22811710-"; structure "1^,2^"; splice_chain "22811631^,22811634^"; sources "Undefined,Undefined"; NMorMRNA "null"; degree "4"; dimension "2_2";
chrA02	Undefined	as_event	22812063	22812310	.	+	.	transcript_id "TCONS_00004299/TCONS_00004300/TCONS_00004302,TCONS_00004301"; gene_id "chrA02:22810293-22812377W"; flanks "22812063-,22812310-"; structure "1^,2^"; splice_chain "22812134^,22812136^"; sources "Undefined,Undefined"; NMorMRNA "null"; degree "4"; dimension "2_2";
chrA02	Undefined	as_event	22954600	22954742	.	+	.	transcript_id "TCONS_00004313/TCONS_00004314,TCONS_00004312"; gene_id "chrA02:22954283-22957301W"; flanks "22954600^,22954742^"; structure "1-,2-"; splice_chain "22954677-,22954686-"; sources "Undefined,Undefined"; NMorMRNA "null"; degree "4"; dimension "2_2";
chrA02	Undefined	as_event	22954907	22955147	.	+	.	transcript_id "TCONS_00004312/TCONS_00004313,TCONS_00004314"; gene_id "chrA02:22954283-22957301W"; flanks "22954907-,22955147-"; structure "1^,2^"; splice_chain "22955040^,22955046^"; sources "Undefined,Undefined"; NMorMRNA "null"; degree "4"; dimension "2_2";
chrA02	Undefined	as_event	22956121	22957034	.	+	.	transcript_id "TCONS_00004312/TCONS_00004313,TCONS_00004314"; gene_id "chrA02:22954283-22957301W"; flanks "22956121-,22957034^"; structure "1^3-,2^4-"; splice_chain "22956388^22956557-,22956389^22956558-"; sources "Undefined,Undefined"; NMorMRNA "null"; degree "4"; dimension "2_2";
chrA02	Undefined	as_event	22978331	22979034	.	+	.	transcript_id "TCONS_00004317,TCONS_00004318"; gene_id "chrA02:22978331-22979583W"; flanks "22978331[,22979034^"; structure "0,1^2-"; splice_chain ",22978671^22978857-"; sources "Undefined,Undefined"; NMorMRNA "null"; degree "4"; dimension "2_2";
chrA02	Undefined	as_event	23094885	23095275	.	+	.	transcript_id "TCONS_00004324,TCONS_00004325"; gene_id "chrA02:23094142-23096361W"; flanks "23094885-,23095275^"; structure "0,1^2-"; splice_chain ",23095086^23095178-"; sources "Undefined,Undefined"; NMorMRNA "null"; degree "4"; dimension "2_2";
chrA02	Undefined	as_event	23095750	23095941	.	+	.	transcript_id "TCONS_00004325,TCONS_00004324"; gene_id "chrA02:23094142-23096361W"; flanks "23095750-,23095941-"; structure "1^,2^"; splice_chain "23095821^,23095822^"; sources "Undefined,Undefined"; NMorMRNA "null"; degree "4"; dimension "2_2";
chrA02	Undefined	as_event	23199734	23199923	.	+	.	transcript_id "TCONS_00004328,TCONS_00004329"; gene_id "chrA02:23198927-23200412W"; flanks "23199734-,23199923-"; structure "1^,2^"; splice_chain "23199773^,23199815^"; sources "Undefined,Undefined"; NMorMRNA "null"; degree "4"; dimension "2_2";
chrA02	Undefined	as_event	23199734	23200412	.	+	.	transcript_id "TCONS_00004327,TCONS_00004328,TCONS_00004329"; gene_id "chrA02:23198927-23200412W"; flanks "23199734-,23200412]"; structure "0,1^3-,2^3-"; splice_chain ",23199773^23199923-,23199815^23199923-"; sources "Undefined,Undefined,Undefined"; NMorMRNA "null"; degree "9"; dimension "3_3";
chrA02	Undefined	as_event	23256877	23257123	.	+	.	transcript_id "TCONS_00004331,TCONS_00004332"; gene_id "chrA02:23253920-23260222W"; flanks "23256877-,23257123^"; structure "1^3-,2^4-"; splice_chain "23256975^23257066-,23256985^23257076-"; sources "Undefined,Undefined"; NMorMRNA "null"; degree "4"; dimension "2_2";
chrA02	Undefined	as_event	23279305	23279605	.	+	.	transcript_id "TCONS_00004338,TCONS_00004336/TCONS_00004337"; gene_id "chrA02:23277845-23281637W"; flanks "23279305-,23279605-"; structure "1^,2^"; splice_chain "23279360^,23279423^"; sources "Undefined,Undefined"; NMorMRNA "null"; degree "4"; dimension "2_2";
chrA02	Undefined	as_event	23279605	23279936	.	+	.	transcript_id "TCONS_00004336,TCONS_00004337/TCONS_00004338"; gene_id "chrA02:23277845-23281637W"; flanks "23279605-,23279936^"; structure "0,1^2-"; splice_chain ",23279639^23279723-"; sources "Undefined,Undefined"; NMorMRNA "null"; degree "4"; dimension "2_2";
chrA02	Undefined	as_event	23501222	23502345	.	+	.	transcript_id "TCONS_00004353,TCONS_00004352"; gene_id "chrA02:23499439-23503302W"; flanks "23501222^,23502345^"; structure "1-,2-"; splice_chain "23501569-,23501575-"; sources "Undefined,Undefined"; NMorMRNA "null"; degree "4"; dimension "2_2";
chrA02	Undefined	as_event	23502345	23502709	.	+	.	transcript_id "TCONS_00004352,TCONS_00004353"; gene_id "chrA02:23499439-23503302W"; flanks "23502345^,23502709-"; structure "0,1-2^"; splice_chain ",23502607-23502638^"; sources "Undefined,Undefined"; NMorMRNA "null"; degree "4"; dimension "2_2";
chrA02	Undefined	as_event	23567777	23568368	.	+	.	transcript_id "TCONS_00004359,TCONS_00004358"; gene_id "chrA02:23562702-23568682W"; flanks "23567777-,23568368^"; structure "0,1^2-"; splice_chain ",23568060^23568144-"; sources "Undefined,Undefined"; NMorMRNA "null"; degree "4"; dimension "2_2";
chrA02	Undefined	as_event	23567554	23568368	.	+	.	transcript_id "TCONS_00004359,TCONS_00004360"; gene_id "chrA02:23562702-23568682W"; flanks "23567554-,23568368^"; structure "1^3-,2^4-5^6-"; splice_chain "23567706^23567777-,23567740^23567811-23568060^23568144-"; sources "Undefined,Undefined"; NMorMRNA "null"; degree "4"; dimension "2_2";
chrA02	Undefined	as_event	23702114	23703221	.	+	.	transcript_id "TCONS_00004368,TCONS_00004367"; gene_id "chrA02:23698005-23708855W"; flanks "23702114^,23703221^"; structure "1-,2-"; splice_chain "23702879-,23703079-"; sources "Undefined,Undefined"; NMorMRNA "null"; degree "4"; dimension "2_2";
chrA02	Undefined	as_event	23795144	23796208	.	+	.	transcript_id "TCONS_00004371,TCONS_00004372"; gene_id "chrA02:23794765-23796418W"; flanks "23795144-,23796208]"; structure "0,1^2-"; splice_chain ",23795689^23795800-"; sources "Undefined,Undefined"; NMorMRNA "null"; degree "4"; dimension "2_2";
chrA02	Undefined	as_event	23885673	23886874	.	+	.	transcript_id "TCONS_00004374,TCONS_00004373"; gene_id "chrA02:23885673-23888104W"; flanks "23885673[,23886874^"; structure "1^3-,2^4-"; splice_chain "23886328^23886795-,23886330^23886797-"; sources "Undefined,Undefined"; NMorMRNA "null"; degree "4"; dimension "2_2";
chrA02	Undefined	as_event	24000329	24000723	.	+	.	transcript_id "TCONS_00004380,TCONS_00004379"; gene_id "chrA02:24000197-24001740W"; flanks "24000329^,24000723^"; structure "1-,2-"; splice_chain "24000575-,24000580-"; sources "Undefined,Undefined"; NMorMRNA "null"; degree "4"; dimension "2_2";
chrA02	Undefined	as_event	24001409	24001740	.	+	.	transcript_id "TCONS_00004380,TCONS_00004379"; gene_id "chrA02:24000197-24001740W"; flanks "24001409-,24001740]"; structure "0,1^2-"; splice_chain ",24001543^24001638-"; sources "Undefined,Undefined"; NMorMRNA "null"; degree "4"; dimension "2_2";
chrA02	Undefined	as_event	24092059	24092289	.	+	.	transcript_id "TCONS_00004386,TCONS_00004387"; gene_id "chrA02:24090596-24092289W"; flanks "24092059^,24092289]"; structure "1-,2-"; splice_chain "24092140-,24092143-"; sources "Undefined,Undefined"; NMorMRNA "null"; degree "4"; dimension "2_2";
chrA02	Undefined	as_event	24249911	24250069	.	+	.	transcript_id "TCONS_00004398,TCONS_00004399"; gene_id "chrA02:24247633-24250089W"; flanks "24249911-,24250069-"; structure "1^,2^"; splice_chain "24249985^,24249986^"; sources "Undefined,Undefined"; NMorMRNA "null"; degree "4"; dimension "2_2";
chrA02	Undefined	as_event	24263378	24263738	.	+	.	transcript_id "TCONS_00004401,TCONS_00004402"; gene_id "chrA02:24255994-24266691W"; flanks "24263378-,24263738^"; structure "0,1^2-"; splice_chain ",24263490^24263579-"; sources "Undefined,Undefined"; NMorMRNA "null"; degree "4"; dimension "2_2";
chrA02	Undefined	as_event	24266411	24266691	.	+	.	transcript_id "TCONS_00004401/TCONS_00004402,TCONS_00004403"; gene_id "chrA02:24255994-24266691W"; flanks "24266411-,24266691]"; structure "0,1^2-"; splice_chain ",24266556^24266644-"; sources "Undefined,Undefined"; NMorMRNA "null"; degree "4"; dimension "2_2";
chrA02	Undefined	as_event	24492833	24494742	.	+	.	transcript_id "TCONS_00004415,TCONS_00004416"; gene_id "chrA02:24491713-24494742W"; flanks "24492833-,24494742]"; structure "1^3-,2^4-"; splice_chain "24493874^24493948-,24493876^24493950-"; sources "Undefined,Undefined"; NMorMRNA "null"; degree "4"; dimension "2_2";
chrA02	Undefined	as_event	24567928	24568313	.	+	.	transcript_id "TCONS_00004421/TCONS_00004423,TCONS_00004422"; gene_id "chrA02:24567928-24570749W"; flanks "24567928[,24568313^"; structure "1^3-,2^4-"; splice_chain "24568071^24568232-,24568081^24568242-"; sources "Undefined,Undefined"; NMorMRNA "null"; degree "4"; dimension "2_2";
chrA02	Undefined	as_event	24568577	24568793	.	+	.	transcript_id "TCONS_00004422/TCONS_00004423,TCONS_00004421"; gene_id "chrA02:24567928-24570749W"; flanks "24568577-,24568793^"; structure "0,1^2-"; splice_chain ",24568606^24568684-"; sources "Undefined,Undefined"; NMorMRNA "null"; degree "4"; dimension "2_2";
chrA02	Undefined	as_event	24569347	24569691	.	+	.	transcript_id "TCONS_00004423,TCONS_00004422"; gene_id "chrA02:24567928-24570749W"; flanks "24569347-,24569691^"; structure "1^3-,2^4-"; splice_chain "24569464^24569552-,24569466^24569554-"; sources "Undefined,Undefined"; NMorMRNA "null"; degree "4"; dimension "2_2";
chrA02	Undefined	as_event	24584850	24585088	.	+	.	transcript_id "TCONS_00004426/TCONS_00004427,TCONS_00004428"; gene_id "chrA02:24582131-24586124W"; flanks "24584850-,24585088^"; structure "0,1^2-"; splice_chain ",24584911^24584989-"; sources "Undefined,Undefined"; NMorMRNA "null"; degree "4"; dimension "2_2";
chrA02	Undefined	as_event	24585217	24585513	.	+	.	transcript_id "TCONS_00004427/TCONS_00004428,TCONS_00004426"; gene_id "chrA02:24582131-24586124W"; flanks "24585217-,24585513-"; structure "1^,2^"; splice_chain "24585258^,24585259^"; sources "Undefined,Undefined"; NMorMRNA "null"; degree "4"; dimension "2_2";
chrA02	Undefined	as_event	24780543	24780795	.	+	.	transcript_id "TCONS_00004436,TCONS_00004437"; gene_id "chrA02:24780543-24783387W"; flanks "24780543[,24780795^"; structure "0,1^2-"; splice_chain ",24780615^24780723-"; sources "Undefined,Undefined"; NMorMRNA "null"; degree "4"; dimension "2_2";
chrA02	Undefined	as_event	24789475	24790122	.	+	.	transcript_id "TCONS_00004438,TCONS_00004439"; gene_id "chrA02:24784053-24790122W"; flanks "24789475-,24790122]"; structure "0,1^2-"; splice_chain ",24789746^24789844-"; sources "Undefined,Undefined"; NMorMRNA "null"; degree "4"; dimension "2_2";
chrA02	Undefined	as_event	79086	79818	.	-	.	transcript_id "TCONS_00004445/TCONS_00004446,TCONS_00004447"; gene_id "chrA02:77494-80038C"; flanks "79818-,79086^"; structure "0,1^2-"; splice_chain ",79732^79274-"; sources "Undefined,Undefined"; NMorMRNA "null"; degree "4"; dimension "2_2";
chrA02	Undefined	as_event	78690	78988	.	-	.	transcript_id "TCONS_00004446,TCONS_00004445/TCONS_00004447"; gene_id "chrA02:77494-80038C"; flanks "78988-,78690^"; structure "0,1^2-"; splice_chain ",78824^78743-"; sources "Undefined,Undefined"; NMorMRNA "null"; degree "4"; dimension "2_2";
chrA02	Undefined	as_event	77494	78204	.	-	.	transcript_id "TCONS_00004446,TCONS_00004445/TCONS_00004447"; gene_id "chrA02:77494-80038C"; flanks "78204-,77494]"; structure "0,1^2-"; splice_chain ",78073^77967-"; sources "Undefined,Undefined"; NMorMRNA "null"; degree "4"; dimension "2_2";
chrA02	Undefined	as_event	88531	88747	.	-	.	transcript_id "TCONS_00004449,TCONS_00004448"; gene_id "chrA02:86053-89400C"; flanks "88747-,88531^"; structure "0,1^2-"; splice_chain ",88675^88587-"; sources "Undefined,Undefined"; NMorMRNA "null"; degree "4"; dimension "2_2";
chrA02	Undefined	as_event	86813	87040	.	-	.	transcript_id "TCONS_00004449,TCONS_00004448"; gene_id "chrA02:86053-89400C"; flanks "87040-,86813^"; structure "0,1^2-"; splice_chain ",86957^86877-"; sources "Undefined,Undefined"; NMorMRNA "null"; degree "4"; dimension "2_2";
chrA02	Undefined	as_event	90845	91233	.	-	.	transcript_id "TCONS_00004452,TCONS_00004451"; gene_id "chrA02:89775-92697C"; flanks "91233-,90845^"; structure "0,1^2-"; splice_chain ",91037^90944-"; sources "Undefined,Undefined"; NMorMRNA "null"; degree "4"; dimension "2_2";
chrA02	Undefined	as_event	90243	90394	.	-	.	transcript_id "TCONS_00004451,TCONS_00004450"; gene_id "chrA02:89775-92697C"; flanks "90394^,90243^"; structure "1-,2-"; splice_chain "90323-,90320-"; sources "Undefined,Undefined"; NMorMRNA "null"; degree "4"; dimension "2_2";
chrA02	Undefined	as_event	90243	90749	.	-	.	transcript_id "TCONS_00004452,TCONS_00004451,TCONS_00004450"; gene_id "chrA02:89775-92697C"; flanks "90749-,90243^"; structure "0,1^2-3^4-,1^2-3^5-"; splice_chain ",90637^90547-90394^90323-,90637^90547-90394^90320-"; sources "Undefined,Undefined,Undefined"; NMorMRNA "null"; degree "9"; dimension "3_3";
chrA02	Undefined	as_event	136194	136437	.	-	.	transcript_id "TCONS_00004456,TCONS_00004455"; gene_id "chrA02:134453-138272C"; flanks "136437-,136194^"; structure "0,1^2-"; splice_chain ",136376^136290-"; sources "Undefined,Undefined"; NMorMRNA "null"; degree "4"; dimension "2_2";
chrA02	Undefined	as_event	335262	335922	.	-	.	transcript_id "TCONS_00004479,TCONS_00004478"; gene_id "chrA02:334131-336507C"; flanks "335922-,335262^"; structure "0,1^2-"; splice_chain ",335804^335318-"; sources "Undefined,Undefined"; NMorMRNA "null"; degree "4"; dimension "2_2";
chrA02	Undefined	as_event	521772	522000	.	-	.	transcript_id "TCONS_00004490,TCONS_00004489"; gene_id "chrA02:521059-524661C"; flanks "522000-,521772^"; structure "0,1^2-"; splice_chain ",521972^521895-"; sources "Undefined,Undefined"; NMorMRNA "null"; degree "4"; dimension "2_2";
chrA02	Undefined	as_event	546455	547477	.	-	.	transcript_id "TCONS_00004493,TCONS_00004492"; gene_id "chrA02:546455-547544C"; flanks "547477^,546455]"; structure "1-4^6-,2-3^5-"; splice_chain "547398-547333^547254-,547396-547343^547264-"; sources "Undefined,Undefined"; NMorMRNA "null"; degree "4"; dimension "2_2";
chrA02	Undefined	as_event	567248	567772	.	-	.	transcript_id "TCONS_00004496,TCONS_00004495"; gene_id "chrA02:566173-567772C"; flanks "567772[,567248^"; structure "0,1^2-"; splice_chain ",567570^567471-"; sources "Undefined,Undefined"; NMorMRNA "null"; degree "4"; dimension "2_2";
chrA02	Undefined	as_event	617666	617848	.	-	.	transcript_id "TCONS_00004498,TCONS_00004500"; gene_id "chrA02:611653-618599C"; flanks "617848-,617666^"; structure "0,1^2-"; splice_chain ",617796^617726-"; sources "Undefined,Undefined"; NMorMRNA "null"; degree "4"; dimension "2_2";
chrA02	Undefined	as_event	617365	617579	.	-	.	transcript_id "TCONS_00004498,TCONS_00004500"; gene_id "chrA02:611653-618599C"; flanks "617579-,617365^"; structure "0,1^2-"; splice_chain ",617498^617414-"; sources "Undefined,Undefined"; NMorMRNA "null"; degree "4"; dimension "2_2";
chrA02	Undefined	as_event	616812	617116	.	-	.	transcript_id "TCONS_00004498,TCONS_00004500"; gene_id "chrA02:611653-618599C"; flanks "617116-,616812^"; structure "0,1^2-"; splice_chain ",616976^616906-"; sources "Undefined,Undefined"; NMorMRNA "null"; degree "4"; dimension "2_2";
chrA02	Undefined	as_event	615146	615458	.	-	.	transcript_id "TCONS_00004498,TCONS_00004499"; gene_id "chrA02:611653-618599C"; flanks "615458-,615146^"; structure "0,1^2-"; splice_chain ",615349^615268-"; sources "Undefined,Undefined"; NMorMRNA "null"; degree "4"; dimension "2_2";
chrA02	Undefined	as_event	614290	614648	.	-	.	transcript_id "TCONS_00004498,TCONS_00004499"; gene_id "chrA02:611653-618599C"; flanks "614648-,614290^"; structure "0,1^2-"; splice_chain ",614498^614409-"; sources "Undefined,Undefined"; NMorMRNA "null"; degree "4"; dimension "2_2";
chrA02	Undefined	as_event	619454	619778	.	-	.	transcript_id "TCONS_00004501,TCONS_00004502"; gene_id "chrA02:618801-621467C"; flanks "619778-,619454-"; structure "1^,2^"; splice_chain "619687^,619685^"; sources "Undefined,Undefined"; NMorMRNA "null"; degree "4"; dimension "2_2";
chrA02	Undefined	as_event	631079	631260	.	-	.	transcript_id "TCONS_00004504,TCONS_00004505"; gene_id "chrA02:629307-631651C"; flanks "631260^,631079^"; structure "1-,2-"; splice_chain "631189-,631188-"; sources "Undefined,Undefined"; NMorMRNA "null"; degree "4"; dimension "2_2";
chrA02	Undefined	as_event	630536	630768	.	-	.	transcript_id "TCONS_00004505,TCONS_00004504"; gene_id "chrA02:629307-631651C"; flanks "630768^,630536^"; structure "1-,2-"; splice_chain "630691-,630682-"; sources "Undefined,Undefined"; NMorMRNA "null"; degree "4"; dimension "2_2";
chrA02	Undefined	as_event	630536	631002	.	-	.	transcript_id "TCONS_00004503,TCONS_00004505,TCONS_00004504"; gene_id "chrA02:629307-631651C"; flanks "631002-,630536^"; structure "0,1^2-,1^3-"; splice_chain ",630768^630691-,630768^630682-"; sources "Undefined,Undefined,Undefined"; NMorMRNA "null"; degree "9"; dimension "3_3";
chrA02	Undefined	as_event	775047	775304	.	-	.	transcript_id "TCONS_00004517,TCONS_00004518"; gene_id "chrA02:773181-778051C"; flanks "775304-,775047^"; structure "0,1^2-"; splice_chain ",775215^775132-"; sources "Undefined,Undefined"; NMorMRNA "null"; degree "4"; dimension "2_2";
chrA02	Undefined	as_event	852110	856232	.	-	.	transcript_id "TCONS_00004526,TCONS_00004525"; gene_id "chrA02:852110-856232C"; flanks "856232[,852110]"; structure "1^3-,2^4-"; splice_chain "855863^854560-,855861^854558-"; sources "Undefined,Undefined"; NMorMRNA "null"; degree "4"; dimension "2_2";
chrA02	Undefined	as_event	897615	898097	.	-	.	transcript_id "TCONS_00004532,TCONS_00004531"; gene_id "chrA02:896968-898642C"; flanks "898097-,897615^"; structure "0,1^2-"; splice_chain ",897736^897658-"; sources "Undefined,Undefined"; NMorMRNA "null"; degree "4"; dimension "2_2";
chrA02	Undefined	as_event	949191	949379	.	-	.	transcript_id "TCONS_00004537,TCONS_00004538"; gene_id "chrA02:948251-951477C"; flanks "949379^,949191^"; structure "1-,2-"; splice_chain "949303-,949296-"; sources "Undefined,Undefined"; NMorMRNA "null"; degree "4"; dimension "2_2";
chrA02	Undefined	as_event	949191	949458	.	-	.	transcript_id "TCONS_00004539,TCONS_00004538"; gene_id "chrA02:948251-951477C"; flanks "949458-,949191^"; structure "0,1^2-"; splice_chain ",949379^949296-"; sources "Undefined,Undefined"; NMorMRNA "null"; degree "4"; dimension "2_2";
chrA02	Undefined	as_event	948251	948655	.	-	.	transcript_id "TCONS_00004538,TCONS_00004537/TCONS_00004539"; gene_id "chrA02:948251-951477C"; flanks "948655-,948251]"; structure "0,1^2-"; splice_chain ",948599^948510-"; sources "Undefined,Undefined"; NMorMRNA "null"; degree "4"; dimension "2_2";
chrA02	Undefined	as_event	959958	960425	.	-	.	transcript_id "TCONS_00004541,TCONS_00004542"; gene_id "chrA02:958915-960737C"; flanks "960425^,959958^"; structure "1-,2-"; splice_chain "960239-,960236-"; sources "Undefined,Undefined"; NMorMRNA "null"; degree "4"; dimension "2_2";
chrA02	Undefined	as_event	978804	979009	.	-	.	transcript_id "TCONS_00004548,TCONS_00004547"; gene_id "chrA02:977298-979129C"; flanks "979009^,978804^"; structure "1-,2-"; splice_chain "978877-,978873-"; sources "Undefined,Undefined"; NMorMRNA "null"; degree "4"; dimension "2_2";
chrA02	Undefined	as_event	1001314	1001570	.	-	.	transcript_id "TCONS_00004551,TCONS_00004550"; gene_id "chrA02:997882-1003969C"; flanks "1001570-,1001314^"; structure "0,1^2-"; splice_chain ",1001446^1001358-"; sources "Undefined,Undefined"; NMorMRNA "null"; degree "4"; dimension "2_2";
chrA02	Undefined	as_event	1000960	1001206	.	-	.	transcript_id "TCONS_00004551,TCONS_00004550"; gene_id "chrA02:997882-1003969C"; flanks "1001206-,1000960^"; structure "0,1^2-"; splice_chain ",1001125^1001028-"; sources "Undefined,Undefined"; NMorMRNA "null"; degree "4"; dimension "2_2";
chrA02	Undefined	as_event	998724	998881	.	-	.	transcript_id "TCONS_00004551,TCONS_00004550"; gene_id "chrA02:997882-1003969C"; flanks "998881^,998724^"; structure "1-,2-"; splice_chain "998771-,998770-"; sources "Undefined,Undefined"; NMorMRNA "null"; degree "4"; dimension "2_2";
chrA02	Undefined	as_event	1080388	1080675	.	-	.	transcript_id "TCONS_00004559/TCONS_00004560,TCONS_00004561"; gene_id "chrA02:1076437-1082973C"; flanks "1080675-,1080388^"; structure "0,1^2-"; splice_chain ",1080539^1080463-"; sources "Undefined,Undefined"; NMorMRNA "null"; degree "4"; dimension "2_2";
chrA02	Undefined	as_event	1079756	1080185	.	-	.	transcript_id "TCONS_00004559/TCONS_00004560,TCONS_00004561"; gene_id "chrA02:1076437-1082973C"; flanks "1080185-,1079756^"; structure "0,1^2-"; splice_chain ",1079992^1079907-"; sources "Undefined,Undefined"; NMorMRNA "null"; degree "4"; dimension "2_2";
chrA02	Undefined	as_event	1077374	1077683	.	-	.	transcript_id "TCONS_00004559/TCONS_00004560,TCONS_00004558"; gene_id "chrA02:1076437-1082973C"; flanks "1077683-,1077374^"; structure "0,1^2-"; splice_chain ",1077595^1077512-"; sources "Undefined,Undefined"; NMorMRNA "null"; degree "4"; dimension "2_2";
chrA02	Undefined	as_event	1159024	1159420	.	-	.	transcript_id "TCONS_00004568,TCONS_00004567"; gene_id "chrA02:1156878-1162175C"; flanks "1159420-,1159024^"; structure "0,1^2-"; splice_chain ",1159217^1159136-"; sources "Undefined,Undefined"; NMorMRNA "null"; degree "4"; dimension "2_2";
chrA02	Undefined	as_event	1157835	1158233	.	-	.	transcript_id "TCONS_00004568,TCONS_00004567"; gene_id "chrA02:1156878-1162175C"; flanks "1158233-,1157835^"; structure "0,1^2-"; splice_chain ",1158015^1157927-"; sources "Undefined,Undefined"; NMorMRNA "null"; degree "4"; dimension "2_2";
chrA02	Undefined	as_event	1168352	1168876	.	-	.	transcript_id "TCONS_00004569,TCONS_00004570"; gene_id "chrA02:1165329-1169433C"; flanks "1168876-,1168352^"; structure "0,1^2-"; splice_chain ",1168658^1168589-"; sources "Undefined,Undefined"; NMorMRNA "null"; degree "4"; dimension "2_2";
chrA02	Undefined	as_event	1167965	1168282	.	-	.	transcript_id "TCONS_00004569,TCONS_00004570"; gene_id "chrA02:1165329-1169433C"; flanks "1168282-,1167965^"; structure "0,1^2-"; splice_chain ",1168087^1168019-"; sources "Undefined,Undefined"; NMorMRNA "null"; degree "4"; dimension "2_2";
chrA02	Undefined	as_event	1172701	1173902	.	-	.	transcript_id "TCONS_00004572,TCONS_00004571"; gene_id "chrA02:1169940-1173902C"; flanks "1173902[,1172701-"; structure "1^,2^"; splice_chain "1173352^,1173328^"; sources "Undefined,Undefined"; NMorMRNA "null"; degree "4"; dimension "2_2";
chrA02	Undefined	as_event	1172415	1172701	.	-	.	transcript_id "TCONS_00004572,TCONS_00004571"; gene_id "chrA02:1169940-1173902C"; flanks "1172701-,1172415^"; structure "0,1^2-"; splice_chain ",1172646^1172570-"; sources "Undefined,Undefined"; NMorMRNA "null"; degree "4"; dimension "2_2";
chrA02	Undefined	as_event	1175371	1177714	.	-	.	transcript_id "TCONS_00004574,TCONS_00004573"; gene_id "chrA02:1175371-1177714C"; flanks "1177714[,1175371]"; structure "1^3-,2^4-"; splice_chain "1177580^1176938-,1177578^1176936-"; sources "Undefined,Undefined"; NMorMRNA "null"; degree "4"; dimension "2_2";
chrA02	Undefined	as_event	1188541	1188875	.	-	.	transcript_id "TCONS_00004575/TCONS_00004576,TCONS_00004577"; gene_id "chrA02:1183686-1193367C"; flanks "1188875-,1188541^"; structure "0,1^2-"; splice_chain ",1188665^1188591-"; sources "Undefined,Undefined"; NMorMRNA "null"; degree "4"; dimension "2_2";
chrA02	Undefined	as_event	1202528	1202727	.	-	.	transcript_id "TCONS_00004578,TCONS_00004579/TCONS_00004580"; gene_id "chrA02:1199995-1202932C"; flanks "1202727^,1202528^"; structure "1-,2-"; splice_chain "1202617-,1202616-"; sources "Undefined,Undefined"; NMorMRNA "null"; degree "4"; dimension "2_2";
chrA02	Undefined	as_event	1201374	1201582	.	-	.	transcript_id "TCONS_00004578,TCONS_00004580"; gene_id "chrA02:1199995-1202932C"; flanks "1201582-,1201374-"; structure "1^,2^"; splice_chain "1201472^,1201466^"; sources "Undefined,Undefined"; NMorMRNA "null"; degree "4"; dimension "2_2";
chrA02	Undefined	as_event	1201252	1201582	.	-	.	transcript_id "TCONS_00004579,TCONS_00004578"; gene_id "chrA02:1199995-1202932C"; flanks "1201582-,1201252^"; structure "1^3-,2^4-"; splice_chain "1201473^1201375-,1201472^1201374-"; sources "Undefined,Undefined"; NMorMRNA "null"; degree "4"; dimension "2_2";
chrA02	Undefined	as_event	1238500	1238754	.	-	.	transcript_id "TCONS_00004581,TCONS_00004582"; gene_id "chrA02:1230214-1239642C"; flanks "1238754^,1238500^"; structure "1-,2-"; splice_chain "1238574-,1238572-"; sources "Undefined,Undefined"; NMorMRNA "null"; degree "4"; dimension "2_2";
chrA02	Undefined	as_event	1244614	1245931	.	-	.	transcript_id "TCONS_00004585,TCONS_00004584/TCONS_00004586/TCONS_00004587"; gene_id "chrA02:1240363-1245931C"; flanks "1245931[,1244614^"; structure "1^3-,2^4-"; splice_chain "1244945^1244839-,1244935^1244829-"; sources "Undefined,Undefined"; NMorMRNA "null"; degree "4"; dimension "2_2";
chrA02	Undefined	as_event	1242594	1242748	.	-	.	transcript_id "TCONS_00004584,TCONS_00004583/TCONS_00004585/TCONS_00004586/TCONS_00004587"; gene_id "chrA02:1240363-1245931C"; flanks "1242748^,1242594^"; structure "1-,2-"; splice_chain "1242647-,1242644-"; sources "Undefined,Undefined"; NMorMRNA "null"; degree "4"; dimension "2_2";
chrA02	Undefined	as_event	1242259	1242423	.	-	.	transcript_id "TCONS_00004585,TCONS_00004586/TCONS_00004587"; gene_id "chrA02:1240363-1245931C"; flanks "1242423^,1242259^"; structure "1-,2-"; splice_chain "1242345-,1242343-"; sources "Undefined,Undefined"; NMorMRNA "null"; degree "4"; dimension "2_2";
chrA02	Undefined	as_event	1241962	1242343	.	-	.	transcript_id "TCONS_00004583,TCONS_00004584,TCONS_00004586/TCONS_00004587"; gene_id "chrA02:1240363-1245931C"; flanks "1242343-,1241962^"; structure "1^4-,2^5-,3^6-"; splice_chain "1242269^1242124-,1242260^1242115-,1242259^1242114-"; sources "Undefined,Undefined,Undefined"; NMorMRNA "null"; degree "9"; dimension "3_3";
chrA02	Undefined	as_event	1241962	1242423	.	-	.	transcript_id "TCONS_00004585,TCONS_00004583,TCONS_00004584,TCONS_00004586/TCONS_00004587"; gene_id "chrA02:1240363-1245931C"; flanks "1242423^,1241962^"; structure "1-5^8-,2-3^6-,2-4^7-,2-5^8-"; splice_chain "1242345-1242259^1242114-,1242343-1242269^1242124-,1242343-1242260^1242115-,1242343-1242259^1242114-"; sources "Undefined,Undefined,Undefined,Undefined"; NMorMRNA "null"; degree "16"; dimens…
chrA02	Undefined	as_event	1241165	1241399	.	-	.	transcript_id "TCONS_00004586,TCONS_00004583/TCONS_00004584/TCONS_00004585/TCONS_00004587"; gene_id "chrA02:1240363-1245931C"; flanks "1241399^,1241165^"; structure "1-,2-"; splice_chain "1241281-,1241279-"; sources "Undefined,Undefined"; NMorMRNA "null"; degree "4"; dimension "2_2";
chrA02	Undefined	as_event	1444556	1445157	.	-	.	transcript_id "TCONS_00004601,TCONS_00004602"; gene_id "chrA02:1442277-1446749C"; flanks "1445157-,1444556^"; structure "1^3-,2^4-"; splice_chain "1444950^1444848-,1444940^1444838-"; sources "Undefined,Undefined"; NMorMRNA "null"; degree "4"; dimension "2_2";
chrA02	Undefined	as_event	1443201	1443601	.	-	.	transcript_id "TCONS_00004601/TCONS_00004602,TCONS_00004600"; gene_id "chrA02:1442277-1446749C"; flanks "1443601-,1443201^"; structure "0,1^2-"; splice_chain ",1443355^1443277-"; sources "Undefined,Undefined"; NMorMRNA "null"; degree "4"; dimension "2_2";
chrA02	Undefined	as_event	1442277	1442636	.	-	.	transcript_id "TCONS_00004601/TCONS_00004602,TCONS_00004600"; gene_id "chrA02:1442277-1446749C"; flanks "1442636-,1442277]"; structure "0,1^2-"; splice_chain ",1442462^1442387-"; sources "Undefined,Undefined"; NMorMRNA "null"; degree "4"; dimension "2_2";
chrA02	Undefined	as_event	1452523	1452948	.	-	.	transcript_id "TCONS_00004603,TCONS_00004604"; gene_id "chrA02:1451051-1453965C"; flanks "1452948-,1452523^"; structure "1^3-,2^4-"; splice_chain "1452881^1452762-,1452880^1452761-"; sources "Undefined,Undefined"; NMorMRNA "null"; degree "4"; dimension "2_2";
chrA02	Undefined	as_event	1451711	1451976	.	-	.	transcript_id "TCONS_00004603,TCONS_00004604"; gene_id "chrA02:1451051-1453965C"; flanks "1451976-,1451711^"; structure "0,1^2-"; splice_chain ",1451895^1451757-"; sources "Undefined,Undefined"; NMorMRNA "null"; degree "4"; dimension "2_2";
chrA02	Undefined	as_event	1486360	1486890	.	-	.	transcript_id "TCONS_00004606/TCONS_00004607,TCONS_00004605"; gene_id "chrA02:1483058-1492028C"; flanks "1486890-,1486360-"; structure "1^,2^"; splice_chain "1486784^,1486783^"; sources "Undefined,Undefined"; NMorMRNA "null"; degree "4"; dimension "2_2";
chrA02	Undefined	as_event	1557949	1558210	.	-	.	transcript_id "TCONS_00004613,TCONS_00004614"; gene_id "chrA02:1555513-1559905C"; flanks "1558210^,1557949^"; structure "1-,2-"; splice_chain "1558048-,1558047-"; sources "Undefined,Undefined"; NMorMRNA "null"; degree "4"; dimension "2_2";
chrA02	Undefined	as_event	1556332	1556820	.	-	.	transcript_id "TCONS_00004613,TCONS_00004614"; gene_id "chrA02:1555513-1559905C"; flanks "1556820-,1556332^"; structure "1^3-,2^4-"; splice_chain "1556555^1556424-,1556552^1556421-"; sources "Undefined,Undefined"; NMorMRNA "null"; degree "4"; dimension "2_2";
chrA02	Undefined	as_event	1578238	1578678	.	-	.	transcript_id "TCONS_00004617,TCONS_00004616"; gene_id "chrA02:1577457-1579294C"; flanks "1578678^,1578238^"; structure "1-,2-"; splice_chain "1578609-,1578587-"; sources "Undefined,Undefined"; NMorMRNA "null"; degree "4"; dimension "2_2";
chrA02	Undefined	as_event	1602514	1603728	.	-	.	transcript_id "TCONS_00004619,TCONS_00004620"; gene_id "chrA02:1602514-1604347C"; flanks "1603728-,1602514]"; structure "0,1^2-"; splice_chain ",1602883^1602802-"; sources "Undefined,Undefined"; NMorMRNA "null"; degree "4"; dimension "2_2";
chrA02	Undefined	as_event	1607905	1608710	.	-	.	transcript_id "TCONS_00004621,TCONS_00004622"; gene_id "chrA02:1606869-1610262C"; flanks "1608710-,1607905^"; structure "1^3-,2^4-"; splice_chain "1608623^1608008-,1608621^1608006-"; sources "Undefined,Undefined"; NMorMRNA "null"; degree "4"; dimension "2_2";
chrA02	Undefined	as_event	1740259	1740444	.	-	.	transcript_id "TCONS_00004627,TCONS_00004626"; gene_id "chrA02:1736831-1740530C"; flanks "1740444^,1740259^"; structure "1-,2-"; splice_chain "1740341-,1740338-"; sources "Undefined,Undefined"; NMorMRNA "null"; degree "4"; dimension "2_2";
chrA02	Undefined	as_event	1738814	1739004	.	-	.	transcript_id "TCONS_00004627,TCONS_00004626"; gene_id "chrA02:1736831-1740530C"; flanks "1739004-,1738814-"; structure "1^,2^"; splice_chain "1738908^,1738907^"; sources "Undefined,Undefined"; NMorMRNA "null"; degree "4"; dimension "2_2";
chrA02	Undefined	as_event	1797556	1797685	.	-	.	transcript_id "TCONS_00004632,TCONS_00004631"; gene_id "chrA02:1796062-1798494C"; flanks "1797685-,1797556^"; structure "0,1^2-"; splice_chain ",1797674^1797582-"; sources "Undefined,Undefined"; NMorMRNA "null"; degree "4"; dimension "2_2";
chrA02	Undefined	as_event	1805263	1805834	.	-	.	transcript_id "TCONS_00004634/TCONS_00004635,TCONS_00004636"; gene_id "chrA02:1802059-1805958C"; flanks "1805834^,1805263^"; structure "1-,2-"; splice_chain "1805382-,1805377-"; sources "Undefined,Undefined"; NMorMRNA "null"; degree "4"; dimension "2_2";
chrA02	Undefined	as_event	1802755	1803129	.	-	.	transcript_id "TCONS_00004634/TCONS_00004636,TCONS_00004635"; gene_id "chrA02:1802059-1805958C"; flanks "1803129-,1802755-"; structure "1^,2^"; splice_chain "1803048^,1803031^"; sources "Undefined,Undefined"; NMorMRNA "null"; degree "4"; dimension "2_2";
chrA02	Undefined	as_event	1831645	1834069	.	-	.	transcript_id "TCONS_00004640,TCONS_00004639"; gene_id "chrA02:1831645-1837120C"; flanks "1834069-,1831645]"; structure "0,1^2-"; splice_chain ",1832213^1832062-"; sources "Undefined,Undefined"; NMorMRNA "null"; degree "4"; dimension "2_2";
chrA02	Undefined	as_event	1846684	1846880	.	-	.	transcript_id "TCONS_00004642,TCONS_00004641"; gene_id "chrA02:1845738-1848555C"; flanks "1846880^,1846684^"; structure "1-,2-"; splice_chain "1846805-,1846793-"; sources "Undefined,Undefined"; NMorMRNA "null"; degree "4"; dimension "2_2";
chrA02	Undefined	as_event	1846324	1846597	.	-	.	transcript_id "TCONS_00004642,TCONS_00004641"; gene_id "chrA02:1845738-1848555C"; flanks "1846597-,1846324^"; structure "0,1^2-"; splice_chain ",1846424^1846351-"; sources "Undefined,Undefined"; NMorMRNA "null"; degree "4"; dimension "2_2";
chrA02	Undefined	as_event	1869287	1869570	.	-	.	transcript_id "TCONS_00004643,TCONS_00004644"; gene_id "chrA02:1868495-1870482C"; flanks "1869570-,1869287^"; structure "1^3-,2^4-"; splice_chain "1869485^1869406-,1869470^1869391-"; sources "Undefined,Undefined"; NMorMRNA "null"; degree "4"; dimension "2_2";
chrA02	Undefined	as_event	1872242	1872494	.	-	.	transcript_id "TCONS_00004645,TCONS_00004646"; gene_id "chrA02:1871135-1874611C"; flanks "1872494^,1872242^"; structure "1-,2-"; splice_chain "1872343-,1872341-"; sources "Undefined,Undefined"; NMorMRNA "null"; degree "4"; dimension "2_2";
chrA02	Undefined	as_event	1871558	1871902	.	-	.	transcript_id "TCONS_00004645,TCONS_00004646"; gene_id "chrA02:1871135-1874611C"; flanks "1871902-,1871558^"; structure "1^3-,2^4-"; splice_chain "1871780^1871684-,1871779^1871683-"; sources "Undefined,Undefined"; NMorMRNA "null"; degree "4"; dimension "2_2";
chrA02	Undefined	as_event	1917682	1918050	.	-	.	transcript_id "TCONS_00004652,TCONS_00004651"; gene_id "chrA02:1917682-1919481C"; flanks "1918050-,1917682]"; structure "0,1^2-"; splice_chain ",1917855^1917775-"; sources "Undefined,Undefined"; NMorMRNA "null"; degree "4"; dimension "2_2";
chrA02	Undefined	as_event	2086299	2086513	.	-	.	transcript_id "TCONS_00004671,TCONS_00004672"; gene_id "chrA02:2084024-2087084C"; flanks "2086513^,2086299^"; structure "1-,2-"; splice_chain "2086435-,2086434-"; sources "Undefined,Undefined"; NMorMRNA "null"; degree "4"; dimension "2_2";
chrA02	Undefined	as_event	2211085	2212470	.	-	.	transcript_id "TCONS_00004680,TCONS_00004679"; gene_id "chrA02:2210088-2212761C"; flanks "2212470^,2211085^"; structure "1-,2-"; splice_chain "2211139-,2211137-"; sources "Undefined,Undefined"; NMorMRNA "null"; degree "4"; dimension "2_2";
chrA02	Undefined	as_event	2492652	2493200	.	-	.	transcript_id "TCONS_00004702,TCONS_00004701"; gene_id "chrA02:2491948-2494149C"; flanks "2493200-,2492652^"; structure "0,1^2-"; splice_chain ",2492924^2492850-"; sources "Undefined,Undefined"; NMorMRNA "null"; degree "4"; dimension "2_2";
chrA02	Undefined	as_event	2563842	2564130	.	-	.	transcript_id "TCONS_00004710,TCONS_00004711"; gene_id "chrA02:2562778-2565733C"; flanks "2564130-,2563842^"; structure "0,1^2-"; splice_chain ",2563996^2563907-"; sources "Undefined,Undefined"; NMorMRNA "null"; degree "4"; dimension "2_2";
chrA02	Undefined	as_event	2567010	2567306	.	-	.	transcript_id "TCONS_00004713,TCONS_00004712"; gene_id "chrA02:2566892-2569527C"; flanks "2567306-,2567010^"; structure "0,1^2-"; splice_chain ",2567213^2567118-"; sources "Undefined,Undefined"; NMorMRNA "null"; degree "4"; dimension "2_2";
chrA02	Undefined	as_event	2732813	2733299	.	-	.	transcript_id "TCONS_00004726,TCONS_00004727"; gene_id "chrA02:2732237-2736413C"; flanks "2733299-,2732813^"; structure "1^3-,2^4-"; splice_chain "2733091^2732971-,2733090^2732970-"; sources "Undefined,Undefined"; NMorMRNA "null"; degree "4"; dimension "2_2";
chrA02	Undefined	as_event	2750723	2751013	.	-	.	transcript_id "TCONS_00004728,TCONS_00004729"; gene_id "chrA02:2749700-2752607C"; flanks "2751013-,2750723^"; structure "0,1^2-"; splice_chain ",2750878^2750807-"; sources "Undefined,Undefined"; NMorMRNA "null"; degree "4"; dimension "2_2";
chrA02	Undefined	as_event	2750162	2750640	.	-	.	transcript_id "TCONS_00004728,TCONS_00004729"; gene_id "chrA02:2749700-2752607C"; flanks "2750640-,2750162^"; structure "0,1^2-"; splice_chain ",2750366^2750286-"; sources "Undefined,Undefined"; NMorMRNA "null"; degree "4"; dimension "2_2";
chrA02	Undefined	as_event	2749700	2750162	.	-	.	transcript_id "TCONS_00004729,TCONS_00004728"; gene_id "chrA02:2749700-2752607C"; flanks "2750162^,2749700]"; structure "1-,2-"; splice_chain "2749973-,2749967-"; sources "Undefined,Undefined"; NMorMRNA "null"; degree "4"; dimension "2_2";
chrA02	Undefined	as_event	2840652	2841160	.	-	.	transcript_id "TCONS_00004734,TCONS_00004733"; gene_id "chrA02:2840652-2844289C"; flanks "2841160-,2840652]"; structure "0,1^2-"; splice_chain ",2841047^2840972-"; sources "Undefined,Undefined"; NMorMRNA "null"; degree "4"; dimension "2_2";
chrA02	Undefined	as_event	2972171	2973118	.	-	.	transcript_id "TCONS_00004739,TCONS_00004740"; gene_id "chrA02:2969944-2973396C"; flanks "2973118^,2972171^"; structure "1-,2-3^4-"; splice_chain "2972883-,2972880-2972389^2972330-"; sources "Undefined,Undefined"; NMorMRNA "null"; degree "4"; dimension "2_2";
chrA02	Undefined	as_event	2984093	2984294	.	-	.	transcript_id "TCONS_00004742,TCONS_00004741"; gene_id "chrA02:2982689-2985385C"; flanks "2984294-,2984093^"; structure "0,1^2-"; splice_chain ",2984250^2984167-"; sources "Undefined,Undefined"; NMorMRNA "null"; degree "4"; dimension "2_2";
chrA02	Undefined	as_event	3041738	3042117	.	-	.	transcript_id "TCONS_00004743,TCONS_00004744"; gene_id "chrA02:3037758-3043421C"; flanks "3042117-,3041738^"; structure "0,1^2-"; splice_chain ",3041955^3041868-"; sources "Undefined,Undefined"; NMorMRNA "null"; degree "4"; dimension "2_2";
chrA02	Undefined	as_event	3037758	3038190	.	-	.	transcript_id "TCONS_00004743,TCONS_00004744"; gene_id "chrA02:3037758-3043421C"; flanks "3038190-,3037758]"; structure "0,1^2-"; splice_chain ",3037926^3037822-"; sources "Undefined,Undefined"; NMorMRNA "null"; degree "4"; dimension "2_2";
chrA02	Undefined	as_event	3064062	3064533	.	-	.	transcript_id "TCONS_00004750,TCONS_00004748"; gene_id "chrA02:3063505-3065945C"; flanks "3064533-,3064062^"; structure "1^3-,2^4-"; splice_chain "3064279^3064203-,3064269^3064193-"; sources "Undefined,Undefined"; NMorMRNA "null"; degree "4"; dimension "2_2";
chrA02	Undefined	as_event	3196781	3197179	.	-	.	transcript_id "TCONS_00004760,TCONS_00004759/TCONS_00004761"; gene_id "chrA02:3196168-3197179C"; flanks "3197179[,3196781^"; structure "0,1^2-"; splice_chain ",3197016^3196909-"; sources "Undefined,Undefined"; NMorMRNA "null"; degree "4"; dimension "2_2";
chrA02	Undefined	as_event	3196339	3196656	.	-	.	transcript_id "TCONS_00004759,TCONS_00004760/TCONS_00004761"; gene_id "chrA02:3196168-3197179C"; flanks "3196656-,3196339^"; structure "0,1^2-"; splice_chain ",3196588^3196508-"; sources "Undefined,Undefined"; NMorMRNA "null"; degree "4"; dimension "2_2";
chrA02	Undefined	as_event	3224780	3225121	.	-	.	transcript_id "TCONS_00004766,TCONS_00004767"; gene_id "chrA02:3224780-3226319C"; flanks "3225121-,3224780]"; structure "1^3-,2^4-"; splice_chain "3224931^3224854-,3224923^3224846-"; sources "Undefined,Undefined"; NMorMRNA "null"; degree "4"; dimension "2_2";
chrA02	Undefined	as_event	3665281	3665479	.	-	.	transcript_id "TCONS_00004786,TCONS_00004787"; gene_id "chrA02:3665281-3669197C"; flanks "3665479^,3665281]"; structure "1-,2-"; splice_chain "3665409-,3665403-"; sources "Undefined,Undefined"; NMorMRNA "null"; degree "4"; dimension "2_2";
chrA02	Undefined	as_event	3802003	3802558	.	-	.	transcript_id "TCONS_00004800,TCONS_00004801"; gene_id "chrA02:3798990-3802948C"; flanks "3802558^,3802003^"; structure "1-,2-"; splice_chain "3802076-,3802074-"; sources "Undefined,Undefined"; NMorMRNA "null"; degree "4"; dimension "2_2";
chrA02	Undefined	as_event	3801541	3801922	.	-	.	transcript_id "TCONS_00004800,TCONS_00004801"; gene_id "chrA02:3798990-3802948C"; flanks "3801922-,3801541^"; structure "0,1^2-"; splice_chain ",3801815^3801735-"; sources "Undefined,Undefined"; NMorMRNA "null"; degree "4"; dimension "2_2";
chrA02	Undefined	as_event	3800730	3801246	.	-	.	transcript_id "TCONS_00004800,TCONS_00004801"; gene_id "chrA02:3798990-3802948C"; flanks "3801246-,3800730^"; structure "0,1^2-"; splice_chain ",3801159^3801080-"; sources "Undefined,Undefined"; NMorMRNA "null"; degree "4"; dimension "2_2";
chrA02	Undefined	as_event	3812727	3813172	.	-	.	transcript_id "TCONS_00004802,TCONS_00004803"; gene_id "chrA02:3811502-3815358C"; flanks "3813172-,3812727^"; structure "0,1^2-"; splice_chain ",3812916^3812834-"; sources "Undefined,Undefined"; NMorMRNA "null"; degree "4"; dimension "2_2";
chrA02	Undefined	as_event	4414344	4414498	.	-	.	transcript_id "TCONS_00004823,TCONS_00004821,TCONS_00004822"; gene_id "chrA02:4412978-4414524C"; flanks "4414498^,4414344^"; structure "1-,2-,3-"; splice_chain "4414474-,4414473-,4414471-"; sources "Undefined,Undefined,Undefined"; NMorMRNA "null"; degree "9"; dimension "3_3";
chrA02	Undefined	as_event	4430883	4431262	.	-	.	transcript_id "TCONS_00004827,TCONS_00004826"; gene_id "chrA02:4429496-4432153C"; flanks "4431262-,4430883^"; structure "0,1^2-"; splice_chain ",4431042^4430960-"; sources "Undefined,Undefined"; NMorMRNA "null"; degree "4"; dimension "2_2";
chrA02	Undefined	as_event	4444646	4445305	.	-	.	transcript_id "TCONS_00004830,TCONS_00004829"; gene_id "chrA02:4441002-4445305C"; flanks "4445305[,4444646-"; structure "1^,2^"; splice_chain "4445221^,4445119^"; sources "Undefined,Undefined"; NMorMRNA "null"; degree "4"; dimension "2_2";
chrA02	Undefined	as_event	4442829	4443036	.	-	.	transcript_id "TCONS_00004830,TCONS_00004828/TCONS_00004829"; gene_id "chrA02:4441002-4445305C"; flanks "4443036^,4442829^"; structure "1-,2-"; splice_chain "4442944-,4442942-"; sources "Undefined,Undefined"; NMorMRNA "null"; degree "4"; dimension "2_2";
chrA02	Undefined	as_event	4574571	4576019	.	-	.	transcript_id "TCONS_00004843,TCONS_00004842"; gene_id "chrA02:4574571-4576136C"; flanks "4576019^,4574571]"; structure "1-,2-"; splice_chain "4575491-,4575488-"; sources "Undefined,Undefined"; NMorMRNA "null"; degree "4"; dimension "2_2";
chrA02	Undefined	as_event	4601463	4601619	.	-	.	transcript_id "TCONS_00004846,TCONS_00004845"; gene_id "chrA02:4599113-4602381C"; flanks "4601619^,4601463^"; structure "1-,2-"; splice_chain "4601533-,4601530-"; sources "Undefined,Undefined"; NMorMRNA "null"; degree "4"; dimension "2_2";
chrA02	Undefined	as_event	4941894	4942171	.	-	.	transcript_id "TCONS_00004869,TCONS_00004870"; gene_id "chrA02:4939486-4943273C"; flanks "4942171-,4941894^"; structure "0,1^2-"; splice_chain ",4942094^4942013-"; sources "Undefined,Undefined"; NMorMRNA "null"; degree "4"; dimension "2_2";
chrA02	Undefined	as_event	5385852	5386150	.	-	.	transcript_id "TCONS_00004888,TCONS_00004889"; gene_id "chrA02:5384501-5386150C"; flanks "5386150[,5385852^"; structure "0,1^2-"; splice_chain ",5386113^5386022-"; sources "Undefined,Undefined"; NMorMRNA "null"; degree "4"; dimension "2_2";
chrA02	Undefined	as_event	5523190	5523445	.	-	.	transcript_id "TCONS_00004896,TCONS_00004897/TCONS_00004898"; gene_id "chrA02:5521679-5523907C"; flanks "5523445-,5523190^"; structure "1^3-,2^4-"; splice_chain "5523345^5523262-,5523338^5523255-"; sources "Undefined,Undefined"; NMorMRNA "null"; degree "4"; dimension "2_2";
chrA02	Undefined	as_event	5521679	5523190	.	-	.	transcript_id "TCONS_00004896,TCONS_00004897/TCONS_00004898"; gene_id "chrA02:5521679-5523907C"; flanks "5523190^,5521679]"; structure "1-3^5-,2-4^6-"; splice_chain "5523095-5522865^5522735-,5523094-5522862^5522732-"; sources "Undefined,Undefined"; NMorMRNA "null"; degree "4"; dimension "2_2";
chrA02	Undefined	as_event	5524993	5525592	.	-	.	transcript_id "TCONS_00004900,TCONS_00004899"; gene_id "chrA02:5524407-5525893C"; flanks "5525592-,5524993^"; structure "1^3-,2^4-5^6-"; splice_chain "5525448^5525367-,5525447^5525366-5525206^5525139-"; sources "Undefined,Undefined"; NMorMRNA "null"; degree "4"; dimension "2_2";
chrA02	Undefined	as_event	5545053	5545277	.	-	.	transcript_id "TCONS_00004902,TCONS_00004901"; gene_id "chrA02:5544526-5545364C"; flanks "5545277^,5545053^"; structure "1-,2-"; splice_chain "5545131-,5545128-"; sources "Undefined,Undefined"; NMorMRNA "null"; degree "4"; dimension "2_2";
chrA02	Undefined	as_event	5577484	5577758	.	-	.	transcript_id "TCONS_00004905,TCONS_00004904"; gene_id "chrA02:5576764-5578269C"; flanks "5577758^,5577484^"; structure "1-,2-"; splice_chain "5577558-,5577557-"; sources "Undefined,Undefined"; NMorMRNA "null"; degree "4"; dimension "2_2";
chrA02	Undefined	as_event	5576764	5577272	.	-	.	transcript_id "TCONS_00004905,TCONS_00004904"; gene_id "chrA02:5576764-5578269C"; flanks "5577272^,5576764]"; structure "1-,2-"; splice_chain "5577157-,5577146-"; sources "Undefined,Undefined"; NMorMRNA "null"; degree "4"; dimension "2_2";
chrA02	Undefined	as_event	5582567	5582959	.	-	.	transcript_id "TCONS_00004906,TCONS_00004907"; gene_id "chrA02:5580793-5584447C"; flanks "5582959-,5582567^"; structure "0,1^2-"; splice_chain ",5582846^5582773-"; sources "Undefined,Undefined"; NMorMRNA "null"; degree "4"; dimension "2_2";
chrA02	Undefined	as_event	5615400	5615697	.	-	.	transcript_id "TCONS_00004910,TCONS_00004911"; gene_id "chrA02:5614832-5632035C"; flanks "5615697-,5615400^"; structure "0,1^2-"; splice_chain ",5615638^5615565-"; sources "Undefined,Undefined"; NMorMRNA "null"; degree "4"; dimension "2_2";
chrA02	Undefined	as_event	5697265	5697565	.	-	.	transcript_id "TCONS_00004916,TCONS_00004917"; gene_id "chrA02:5695495-5698823C"; flanks "5697565^,5697265^"; structure "1-,2-"; splice_chain "5697403-,5697386-"; sources "Undefined,Undefined"; NMorMRNA "null"; degree "4"; dimension "2_2";
chrA02	Undefined	as_event	5696934	5697403	.	-	.	transcript_id "TCONS_00004918,TCONS_00004916"; gene_id "chrA02:5695495-5698823C"; flanks "5697403-,5696934^"; structure "0,1^2-"; splice_chain ",5697265^5697146-"; sources "Undefined,Undefined"; NMorMRNA "null"; degree "4"; dimension "2_2";
chrA02	Undefined	as_event	5696934	5697565	.	-	.	transcript_id "TCONS_00004918,TCONS_00004916,TCONS_00004917"; gene_id "chrA02:5695495-5698823C"; flanks "5697565^,5696934^"; structure "1-,1-3^4-,2-3^4-"; splice_chain "5697403-,5697403-5697265^5697146-,5697386-5697265^5697146-"; sources "Undefined,Undefined,Undefined"; NMorMRNA "null"; degree "9"; dimension "3_3";
chrA02	Undefined	as_event	5950546	5950709	.	-	.	transcript_id "TCONS_00004927,TCONS_00004928"; gene_id "chrA02:5948340-5953299C"; flanks "5950709^,5950546^"; structure "1-,2-"; splice_chain "5950601-,5950599-"; sources "Undefined,Undefined"; NMorMRNA "null"; degree "4"; dimension "2_2";
chrA02	Undefined	as_event	6030360	6030647	.	-	.	transcript_id "TCONS_00004934,TCONS_00004935"; gene_id "chrA02:6028676-6031152C"; flanks "6030647-,6030360^"; structure "1^3-,2^4-"; splice_chain "6030544^6030432-,6030539^6030427-"; sources "Undefined,Undefined"; NMorMRNA "null"; degree "4"; dimension "2_2";
chrA02	Undefined	as_event	6222152	6222383	.	-	.	transcript_id "TCONS_00004944,TCONS_00004945"; gene_id "chrA02:6220730-6224878C"; flanks "6222383-,6222152^"; structure "0,1^2-"; splice_chain ",6222343^6222238-"; sources "Undefined,Undefined"; NMorMRNA "null"; degree "4"; dimension "2_2";
chrA02	Undefined	as_event	6220827	6221194	.	-	.	transcript_id "TCONS_00004944,TCONS_00004943"; gene_id "chrA02:6220730-6224878C"; flanks "6221194-,6220827-"; structure "1^,2^"; splice_chain "6221045^,6220920^"; sources "Undefined,Undefined"; NMorMRNA "null"; degree "4"; dimension "2_2";
chrA02	Undefined	as_event	6240215	6240402	.	-	.	transcript_id "TCONS_00004947,TCONS_00004948"; gene_id "chrA02:6240026-6242429C"; flanks "6240402^,6240215^"; structure "1-,2-"; splice_chain "6240288-,6240287-"; sources "Undefined,Undefined"; NMorMRNA "null"; degree "4"; dimension "2_2";
chrA02	Undefined	as_event	6330536	6330862	.	-	.	transcript_id "TCONS_00004955/TCONS_00004956,TCONS_00004957"; gene_id "chrA02:6326420-6331272C"; flanks "6330862-,6330536^"; structure "0,1^2-"; splice_chain ",6330738^6330647-"; sources "Undefined,Undefined"; NMorMRNA "null"; degree "4"; dimension "2_2";
chrA02	Undefined	as_event	6327719	6328032	.	-	.	transcript_id "TCONS_00004955,TCONS_00004956"; gene_id "chrA02:6326420-6331272C"; flanks "6328032-,6327719^"; structure "1^3-,2^4-"; splice_chain "6327995^6327800-,6327985^6327790-"; sources "Undefined,Undefined"; NMorMRNA "null"; degree "4"; dimension "2_2";
chrA02	Undefined	as_event	6812085	6814107	.	-	.	transcript_id "TCONS_00004980,TCONS_00004981"; gene_id "chrA02:6810716-6814929C"; flanks "6814107^,6812085^"; structure "1-,2-"; splice_chain "6812159-,6812108-"; sources "Undefined,Undefined"; NMorMRNA "null"; degree "4"; dimension "2_2";
chrA02	Undefined	as_event	6857229	6858088	.	-	.	transcript_id "TCONS_00004983,TCONS_00004984"; gene_id "chrA02:6857229-6860199C"; flanks "6858088-,6857229]"; structure "1^3-,2^4-"; splice_chain "6857977^6857891-,6857959^6857873-"; sources "Undefined,Undefined"; NMorMRNA "null"; degree "4"; dimension "2_2";
chrA02	Undefined	as_event	6926386	6926693	.	-	.	transcript_id "TCONS_00004989,TCONS_00004988"; gene_id "chrA02:6926248-6927638C"; flanks "6926693-,6926386^"; structure "0,1^2-"; splice_chain ",6926565^6926474-"; sources "Undefined,Undefined"; NMorMRNA "null"; degree "4"; dimension "2_2";
chrA02	Undefined	as_event	7065738	7066021	.	-	.	transcript_id "TCONS_00004997,TCONS_00004996"; gene_id "chrA02:7065738-7067036C"; flanks "7066021-,7065738]"; structure "0,1^2-"; splice_chain ",7065925^7065816-"; sources "Undefined,Undefined"; NMorMRNA "null"; degree "4"; dimension "2_2";
chrA02	Undefined	as_event	7079575	7079757	.	-	.	transcript_id "TCONS_00004998,TCONS_00004999"; gene_id "chrA02:7077685-7080556C"; flanks "7079757-,7079575^"; structure "0,1^2-"; splice_chain ",7079739^7079648-"; sources "Undefined,Undefined"; NMorMRNA "null"; degree "4"; dimension "2_2";
chrA02	Undefined	as_event	7111577	7111964	.	-	.	transcript_id "TCONS_00005001,TCONS_00005002"; gene_id "chrA02:7109476-7114027C"; flanks "7111964-,7111577^"; structure "0,1^2-"; splice_chain ",7111880^7111800-"; sources "Undefined,Undefined"; NMorMRNA "null"; degree "4"; dimension "2_2";
chrA02	Undefined	as_event	7116717	7116937	.	-	.	transcript_id "TCONS_00005003,TCONS_00005004"; gene_id "chrA02:7115166-7118656C"; flanks "7116937-,7116717^"; structure "1^3-,2^4-"; splice_chain "7116909^7116825-,7116890^7116806-"; sources "Undefined,Undefined"; NMorMRNA "null"; degree "4"; dimension "2_2";
chrA02	Undefined	as_event	7444485	7444854	.	-	.	transcript_id "TCONS_00005013,TCONS_00005012"; gene_id "chrA02:7444211-7446136C"; flanks "7444854-,7444485^"; structure "0,1^2-"; splice_chain ",7444722^7444643-"; sources "Undefined,Undefined"; NMorMRNA "null"; degree "4"; dimension "2_2";
chrA02	Undefined	as_event	7905357	7906631	.	-	.	transcript_id "TCONS_00005024,TCONS_00005025"; gene_id "chrA02:7905357-7906883C"; flanks "7906631^,7905357]"; structure "1-,2-"; splice_chain "7906316-,7906309-"; sources "Undefined,Undefined"; NMorMRNA "null"; degree "4"; dimension "2_2";
chrA02	Undefined	as_event	8009248	8009525	.	-	.	transcript_id "TCONS_00005032,TCONS_00005031"; gene_id "chrA02:8008527-8009530C"; flanks "8009525[,8009248^"; structure "1^3-,2^4-"; splice_chain "8009484^8009384-,8009474^8009374-"; sources "Undefined,Undefined"; NMorMRNA "null"; degree "4"; dimension "2_2";
chrA02	Undefined	as_event	8301638	8301870	.	-	.	transcript_id "TCONS_00005034,TCONS_00005035"; gene_id "chrA02:8297377-8302935C"; flanks "8301870^,8301638^"; structure "1-,2-"; splice_chain "8301745-,8301741-"; sources "Undefined,Undefined"; NMorMRNA "null"; degree "4"; dimension "2_2";
chrA02	Undefined	as_event	8299717	8300340	.	-	.	transcript_id "TCONS_00005034,TCONS_00005035"; gene_id "chrA02:8297377-8302935C"; flanks "8300340-,8299717-"; structure "1^,2^"; splice_chain "8300305^,8300078^"; sources "Undefined,Undefined"; NMorMRNA "null"; degree "4"; dimension "2_2";
chrA02	Undefined	as_event	8299051	8299402	.	-	.	transcript_id "TCONS_00005035,TCONS_00005034"; gene_id "chrA02:8297377-8302935C"; flanks "8299402^,8299051^"; structure "1-,2-"; splice_chain "8299178-,8299176-"; sources "Undefined,Undefined"; NMorMRNA "null"; degree "4"; dimension "2_2";
chrA02	Undefined	as_event	8298460	8298938	.	-	.	transcript_id "TCONS_00005034,TCONS_00005035"; gene_id "chrA02:8297377-8302935C"; flanks "8298938-,8298460-"; structure "1^,2^"; splice_chain "8298818^,8298817^"; sources "Undefined,Undefined"; NMorMRNA "null"; degree "4"; dimension "2_2";
chrA02	Undefined	as_event	8476713	8477111	.	-	.	transcript_id "TCONS_00005044,TCONS_00005043"; gene_id "chrA02:8475304-8478887C"; flanks "8477111-,8476713^"; structure "1^3-,2^4-"; splice_chain "8476956^8476834-,8476953^8476831-"; sources "Undefined,Undefined"; NMorMRNA "null"; degree "4"; dimension "2_2";
chrA02	Undefined	as_event	8475304	8476332	.	-	.	transcript_id "TCONS_00005044,TCONS_00005043"; gene_id "chrA02:8475304-8478887C"; flanks "8476332-,8475304]"; structure "1^3-,2^4-5^6-"; splice_chain "8476104^8476004-,8476101^8476001-8475851^8475776-"; sources "Undefined,Undefined"; NMorMRNA "null"; degree "4"; dimension "2_2";
chrA02	Undefined	as_event	8885925	8886303	.	-	.	transcript_id "TCONS_00005068,TCONS_00005067"; gene_id "chrA02:8884171-8887571C"; flanks "8886303-,8885925^"; structure "1^3-,2^4-"; splice_chain "8886182^8886030-,8886181^8886029-"; sources "Undefined,Undefined"; NMorMRNA "null"; degree "4"; dimension "2_2";
chrA02	Undefined	as_event	9184313	9185289	.	-	.	transcript_id "TCONS_00005080,TCONS_00005078,TCONS_00005079"; gene_id "chrA02:9183815-9186075C"; flanks "9185289-,9184313^"; structure "1^4-,2^5-,3^6-"; splice_chain "9184473^9184391-,9184465^9184383-,9184462^9184380-"; sources "Undefined,Undefined,Undefined"; NMorMRNA "null"; degree "9"; dimension "3_3";
chrA02	Undefined	as_event	9270508	9271113	.	-	.	transcript_id "TCONS_00005081,TCONS_00005082"; gene_id "chrA02:9270508-9272578C"; flanks "9271113-,9270508]"; structure "1^3-,2^4-"; splice_chain "9270973^9270851-,9270963^9270841-"; sources "Undefined,Undefined"; NMorMRNA "null"; degree "4"; dimension "2_2";
chrA02	Undefined	as_event	9421876	9422416	.	-	.	transcript_id "TCONS_00005086,TCONS_00005085"; gene_id "chrA02:9421653-9423157C"; flanks "9422416-,9421876^"; structure "0,1^2-"; splice_chain ",9422154^9422073-"; sources "Undefined,Undefined"; NMorMRNA "null"; degree "4"; dimension "2_2";
chrA02	Undefined	as_event	9490531	9491160	.	-	.	transcript_id "TCONS_00005089,TCONS_00005088"; gene_id "chrA02:9490531-9492533C"; flanks "9491160-,9490531]"; structure "0,1^2-"; splice_chain ",9491037^9490949-"; sources "Undefined,Undefined"; NMorMRNA "null"; degree "4"; dimension "2_2";
chrA02	Undefined	as_event	9545754	9546263	.	-	.	transcript_id "TCONS_00005090,TCONS_00005091"; gene_id "chrA02:9545454-9546881C"; flanks "9546263-,9545754^"; structure "0,1^2-"; splice_chain ",9546189^9545926-"; sources "Undefined,Undefined"; NMorMRNA "null"; degree "4"; dimension "2_2";
chrA02	Undefined	as_event	9545454	9545754	.	-	.	transcript_id "TCONS_00005090,TCONS_00005091"; gene_id "chrA02:9545454-9546881C"; flanks "9545754^,9545454]"; structure "1-,2-"; splice_chain "9545665-,9545655-"; sources "Undefined,Undefined"; NMorMRNA "null"; degree "4"; dimension "2_2";
chrA02	Undefined	as_event	9575396	9577465	.	-	.	transcript_id "TCONS_00005092,TCONS_00005093"; gene_id "chrA02:9575396-9577833C"; flanks "9577465-,9575396]"; structure "1^3-,2^4-"; splice_chain "9577215^9576639-,9577205^9576629-"; sources "Undefined,Undefined"; NMorMRNA "null"; degree "4"; dimension "2_2";
chrA02	Undefined	as_event	9650234	9650433	.	-	.	transcript_id "TCONS_00005096,TCONS_00005095"; gene_id "chrA02:9649021-9650953C"; flanks "9650433-,9650234^"; structure "0,1^2-"; splice_chain ",9650366^9650277-"; sources "Undefined,Undefined"; NMorMRNA "null"; degree "4"; dimension "2_2";
chrA02	Undefined	as_event	9708371	9708892	.	-	.	transcript_id "TCONS_00005098,TCONS_00005099"; gene_id "chrA02:9708371-9709024C"; flanks "9708892^,9708371]"; structure "1-,2-"; splice_chain "9708771-,9708759-"; sources "Undefined,Undefined"; NMorMRNA "null"; degree "4"; dimension "2_2";
chrA02	Undefined	as_event	9729186	9729606	.	-	.	transcript_id "TCONS_00005103,TCONS_00005102"; gene_id "chrA02:9727516-9730524C"; flanks "9729606-,9729186^"; structure "1^3-,2^4-"; splice_chain "9729457^9729378-,9729456^9729377-"; sources "Undefined,Undefined"; NMorMRNA "null"; degree "4"; dimension "2_2";
chrA02	Undefined	as_event	9747676	9748271	.	-	.	transcript_id "TCONS_00005105/TCONS_00005106,TCONS_00005107"; gene_id "chrA02:9745480-9748271C"; flanks "9748271[,9747676^"; structure "0,1^2-"; splice_chain ",9747938^9747821-"; sources "Undefined,Undefined"; NMorMRNA "null"; degree "4"; dimension "2_2";
chrA02	Undefined	as_event	9746246	9746407	.	-	.	transcript_id "TCONS_00005107,TCONS_00005106"; gene_id "chrA02:9745480-9748271C"; flanks "9746407^,9746246^"; structure "1-,2-"; splice_chain "9746333-,9746331-"; sources "Undefined,Undefined"; NMorMRNA "null"; degree "4"; dimension "2_2";
chrA02	Undefined	as_event	9746246	9746641	.	-	.	transcript_id "TCONS_00005105,TCONS_00005107,TCONS_00005106"; gene_id "chrA02:9745480-9748271C"; flanks "9746641-,9746246^"; structure "0,1^2-,1^3-"; splice_chain ",9746407^9746333-,9746407^9746331-"; sources "Undefined,Undefined,Undefined"; NMorMRNA "null"; degree "9"; dimension "3_3";
chrA02	Undefined	as_event	9853498	9853876	.	-	.	transcript_id "TCONS_00005111,TCONS_00005110"; gene_id "chrA02:9851870-9854132C"; flanks "9853876^,9853498^"; structure "1-3^5-,2-4^6-"; splice_chain "9853740-9853671^9853567-,9853738-9853669^9853565-"; sources "Undefined,Undefined"; NMorMRNA "null"; degree "4"; dimension "2_2";
chrA02	Undefined	as_event	9852730	9853119	.	-	.	transcript_id "TCONS_00005110,TCONS_00005111"; gene_id "chrA02:9851870-9854132C"; flanks "9853119-,9852730^"; structure "1^3-,2^4-"; splice_chain "9853048^9852976-,9853038^9852966-"; sources "Undefined,Undefined"; NMorMRNA "null"; degree "4"; dimension "2_2";
chrA02	Undefined	as_event	9965449	9966360	.	-	.	transcript_id "TCONS_00005116,TCONS_00005117"; gene_id "chrA02:9965031-9966360C"; flanks "9966360[,9965449^"; structure "0,1^2-"; splice_chain ",9966086^9966023-"; sources "Undefined,Undefined"; NMorMRNA "null"; degree "4"; dimension "2_2";
chrA02	Undefined	as_event	10235341	10236052	.	-	.	transcript_id "TCONS_00005124,TCONS_00005123"; gene_id "chrA02:10235341-10236455C"; flanks "10236052-,10235341]"; structure "0,1^2-"; splice_chain ",10235841^10235721-"; sources "Undefined,Undefined"; NMorMRNA "null"; degree "4"; dimension "2_2";
chrA02	Undefined	as_event	10244884	10245331	.	-	.	transcript_id "TCONS_00005127,TCONS_00005125/TCONS_00005126"; gene_id "chrA02:10241633-10245331C"; flanks "10245331[,10244884^"; structure "1^3-,2^4-"; splice_chain "10245170^10244983-,10245168^10244981-"; sources "Undefined,Undefined"; NMorMRNA "null"; degree "4"; dimension "2_2";
chrA02	Undefined	as_event	10244122	10244333	.	-	.	transcript_id "TCONS_00005127,TCONS_00005125/TCONS_00005126"; gene_id "chrA02:10241633-10245331C"; flanks "10244333-,10244122^"; structure "1^3-,2^4-"; splice_chain "10244313^10244240-,10244287^10244214-"; sources "Undefined,Undefined"; NMorMRNA "null"; degree "4"; dimension "2_2";
chrA02	Undefined	as_event	10243809	10244044	.	-	.	transcript_id "TCONS_00005127,TCONS_00005125/TCONS_00005128"; gene_id "chrA02:10241633-10245331C"; flanks "10244044-,10243809^"; structure "1^3-,2^4-"; splice_chain "10243959^10243862-,10243954^10243857-"; sources "Undefined,Undefined"; NMorMRNA "null"; degree "4"; dimension "2_2";
chrA02	Undefined	as_event	10243606	10243857	.	-	.	transcript_id "TCONS_00005126,TCONS_00005125/TCONS_00005128"; gene_id "chrA02:10241633-10245331C"; flanks "10243857-,10243606^"; structure "0,1^2-"; splice_chain ",10243809^10243719-"; sources "Undefined,Undefined"; NMorMRNA "null"; degree "4"; dimension "2_2";
chrA02	Undefined	as_event	10243606	10244044	.	-	.	transcript_id "TCONS_00005127,TCONS_00005126,TCONS_00005125/TCONS_00005128"; gene_id "chrA02:10241633-10245331C"; flanks "10244044-,10243606^"; structure "1^3-5^6-,2^4-,2^4-5^6-"; splice_chain "10243959^10243862-10243809^10243719-,10243954^10243857-,10243954^10243857-10243809^10243719-"; sources "Undefined,Undefined,Undefined"; NMorMRNA "null"; degree "9"; dimension "3_3";
chrA02	Undefined	as_event	10243301	10243606	.	-	.	transcript_id "TCONS_00005126,TCONS_00005125/TCONS_00005127/TCONS_00005128"; gene_id "chrA02:10241633-10245331C"; flanks "10243606^,10243301^"; structure "1-,2-"; splice_chain "10243392-,10243391-"; sources "Undefined,Undefined"; NMorMRNA "null"; degree "4"; dimension "2_2";
chrA02	Undefined	as_event	10242139	10242447	.	-	.	transcript_id "TCONS_00005125,TCONS_00005127/TCONS_00005128"; gene_id "chrA02:10241633-10245331C"; flanks "10242447-,10242139^"; structure "0,1^2-"; splice_chain ",10242300^10242231-"; sources "Undefined,Undefined"; NMorMRNA "null"; degree "4"; dimension "2_2";
chrA02	Undefined	as_event	10242139	10243074	.	-	.	transcript_id "TCONS_00005126,TCONS_00005125,TCONS_00005127/TCONS_00005128"; gene_id "chrA02:10241633-10245331C"; flanks "10243074-,10242139^"; structure "1^3-,2^4-,2^4-5^6-"; splice_chain "10242971^10242457-,10242961^10242447-,10242961^10242447-10242300^10242231-"; sources "Undefined,Undefined,Undefined"; NMorMRNA "null"; degree "9"; dimension "3_3";
chrA02	Undefined	as_event	10256131	10256620	.	-	.	transcript_id "TCONS_00005130,TCONS_00005131"; gene_id "chrA02:10254248-10257616C"; flanks "10256620-,10256131^"; structure "0,1^2-"; splice_chain ",10256306^10256226-"; sources "Undefined,Undefined"; NMorMRNA "null"; degree "4"; dimension "2_2";
chrA02	Undefined	as_event	10385319	10385605	.	-	.	transcript_id "TCONS_00005135,TCONS_00005134"; gene_id "chrA02:10385319-10386323C"; flanks "10385605-,10385319]"; structure "0,1^2-"; splice_chain ",10385531^10385441-"; sources "Undefined,Undefined"; NMorMRNA "null"; degree "4"; dimension "2_2";
chrA02	Undefined	as_event	10840624	10841204	.	-	.	transcript_id "TCONS_00005148,TCONS_00005147"; gene_id "chrA02:10838677-10841384C"; flanks "10841204^,10840624^"; structure "1-,2-"; splice_chain "10841079-,10841076-"; sources "Undefined,Undefined"; NMorMRNA "null"; degree "4"; dimension "2_2";
chrA02	Undefined	as_event	10840231	10840388	.	-	.	transcript_id "TCONS_00005148,TCONS_00005147"; gene_id "chrA02:10838677-10841384C"; flanks "10840388^,10840231^"; structure "1-,2-"; splice_chain "10840296-,10840277-"; sources "Undefined,Undefined"; NMorMRNA "null"; degree "4"; dimension "2_2";
chrA02	Undefined	as_event	10867711	10868194	.	-	.	transcript_id "TCONS_00005151,TCONS_00005153"; gene_id "chrA02:10866889-10868738C"; flanks "10868194-,10867711-"; structure "1^,2^"; splice_chain "10867818^,10867748^"; sources "Undefined,Undefined"; NMorMRNA "null"; degree "4"; dimension "2_2";
chrA02	Undefined	as_event	11038192	11039482	.	-	.	transcript_id "TCONS_00005158,TCONS_00005159"; gene_id "chrA02:11038192-11039482C"; flanks "11039482[,11038192]"; structure "1^2-3^4-,5^6-"; splice_chain "11039119^11039009-11038965^11038886-,11038515^11038410-"; sources "Undefined,Undefined"; NMorMRNA "null"; degree "4"; dimension "2_2";
chrA02	Undefined	as_event	11134589	11135114	.	-	.	transcript_id "TCONS_00005165,TCONS_00005166"; gene_id "chrA02:11134589-11137471C"; flanks "11135114-,11134589]"; structure "1^3-,2^4-"; splice_chain "11135012^11134924-,11135002^11134914-"; sources "Undefined,Undefined"; NMorMRNA "null"; degree "4"; dimension "2_2";
chrA02	Undefined	as_event	11162989	11163362	.	-	.	transcript_id "TCONS_00005170,TCONS_00005169"; gene_id "chrA02:11161321-11163524C"; flanks "11163362-,11162989^"; structure "0,1^2-"; splice_chain ",11163181^11163096-"; sources "Undefined,Undefined"; NMorMRNA "null"; degree "4"; dimension "2_2";
chrA02	Undefined	as_event	11186835	11188115	.	-	.	transcript_id "TCONS_00005174,TCONS_00005173"; gene_id "chrA02:11183303-11188115C"; flanks "11188115[,11186835^"; structure "1^3-,2^4-"; splice_chain "11187740^11186922-,11187739^11186921-"; sources "Undefined,Undefined"; NMorMRNA "null"; degree "4"; dimension "2_2";
chrA02	Undefined	as_event	11186121	11186344	.	-	.	transcript_id "TCONS_00005174,TCONS_00005173"; gene_id "chrA02:11183303-11188115C"; flanks "11186344-,11186121-"; structure "1^,2^"; splice_chain "11186209^,11186206^"; sources "Undefined,Undefined"; NMorMRNA "null"; degree "4"; dimension "2_2";
chrA02	Undefined	as_event	11184304	11184808	.	-	.	transcript_id "TCONS_00005174,TCONS_00005173"; gene_id "chrA02:11183303-11188115C"; flanks "11184808-,11184304^"; structure "0,1^2-"; splice_chain ",11184683^11184432-"; sources "Undefined,Undefined"; NMorMRNA "null"; degree "4"; dimension "2_2";
chrA02	Undefined	as_event	11554659	11555038	.	-	.	transcript_id "TCONS_00005180,TCONS_00005179"; gene_id "chrA02:11554299-11555866C"; flanks "11555038-,11554659^"; structure "0,1^2-"; splice_chain ",11554842^11554770-"; sources "Undefined,Undefined"; NMorMRNA "null"; degree "4"; dimension "2_2";
chrA02	Undefined	as_event	11581120	11582016	.	-	.	transcript_id "TCONS_00005181,TCONS_00005182"; gene_id "chrA02:11581120-11585281C"; flanks "11582016-,11581120]"; structure "1^3-,2^4-"; splice_chain "11581885^11581494-,11581875^11581484-"; sources "Undefined,Undefined"; NMorMRNA "null"; degree "4"; dimension "2_2";
chrA02	Undefined	as_event	11920818	11920996	.	-	.	transcript_id "TCONS_00005196,TCONS_00005197"; gene_id "chrA02:11920713-11924560C"; flanks "11920996-,11920818]"; structure "0,1^2-"; splice_chain ",11920944^11920845-"; sources "Undefined,Undefined"; NMorMRNA "null"; degree "4"; dimension "2_2";
chrA02	Undefined	as_event	12111081	12111562	.	-	.	transcript_id "TCONS_00005211,TCONS_00005210"; gene_id "chrA02:12111081-12113045C"; flanks "12111562-,12111081]"; structure "1^3-,2^4-"; splice_chain "12111520^12111419-,12111510^12111409-"; sources "Undefined,Undefined"; NMorMRNA "null"; degree "4"; dimension "2_2";
chrA02	Undefined	as_event	12195154	12195443	.	-	.	transcript_id "TCONS_00005215,TCONS_00005214"; gene_id "chrA02:12193239-12198212C"; flanks "12195443-,12195154^"; structure "0,1^2-"; splice_chain ",12195328^12195262-"; sources "Undefined,Undefined"; NMorMRNA "null"; degree "4"; dimension "2_2";
chrA02	Undefined	as_event	12193408	12193609	.	-	.	transcript_id "TCONS_00005215,TCONS_00005214"; gene_id "chrA02:12193239-12198212C"; flanks "12193609-,12193408^"; structure "0,1^2-"; splice_chain ",12193545^12193462-"; sources "Undefined,Undefined"; NMorMRNA "null"; degree "4"; dimension "2_2";
chrA02	Undefined	as_event	12254692	12255294	.	-	.	transcript_id "TCONS_00005219,TCONS_00005220"; gene_id "chrA02:12253068-12255579C"; flanks "12255294^,12254692^"; structure "1-,2-"; splice_chain "12255092-,12255077-"; sources "Undefined,Undefined"; NMorMRNA "null"; degree "4"; dimension "2_2";
chrA02	Undefined	as_event	12253474	12253738	.	-	.	transcript_id "TCONS_00005219,TCONS_00005220"; gene_id "chrA02:12253068-12255579C"; flanks "12253738-,12253474^"; structure "0,1^2-"; splice_chain ",12253664^12253590-"; sources "Undefined,Undefined"; NMorMRNA "null"; degree "4"; dimension "2_2";
chrA02	Undefined	as_event	12296791	12297380	.	-	.	transcript_id "TCONS_00005223,TCONS_00005224"; gene_id "chrA02:12292737-12297957C"; flanks "12297380^,12296791^"; structure "1-,2-"; splice_chain "12296891-,12296888-"; sources "Undefined,Undefined"; NMorMRNA "null"; degree "4"; dimension "2_2";
chrA02	Undefined	as_event	12294017	12294221	.	-	.	transcript_id "TCONS_00005222/TCONS_00005223/TCONS_00005224,TCONS_00005225"; gene_id "chrA02:12292737-12297957C"; flanks "12294221-,12294017^"; structure "0,1^2-"; splice_chain ",12294165^12294088-"; sources "Undefined,Undefined"; NMorMRNA "null"; degree "4"; dimension "2_2";
chrA02	Undefined	as_event	12299058	12299271	.	-	.	transcript_id "TCONS_00005227,TCONS_00005226"; gene_id "chrA02:12298158-12299391C"; flanks "12299271^,12299058^"; structure "1-,2-"; splice_chain "12299186-,12299151-"; sources "Undefined,Undefined"; NMorMRNA "null"; degree "4"; dimension "2_2";
chrA02	Undefined	as_event	12324950	12325290	.	-	.	transcript_id "TCONS_00005228,TCONS_00005229"; gene_id "chrA02:12323356-12325470C"; flanks "12325290^,12324950^"; structure "1-,2-"; splice_chain "12325065-,12325051-"; sources "Undefined,Undefined"; NMorMRNA "null"; degree "4"; dimension "2_2";
chrA02	Undefined	as_event	12401999	12402878	.	-	.	transcript_id "TCONS_00005235,TCONS_00005236"; gene_id "chrA02:12401430-12403664C"; flanks "12402878-,12401999^"; structure "1^3-5^6-,2^4-"; splice_chain "12402787^12402693-12402534^12402449-,12402775^12402681-"; sources "Undefined,Undefined"; NMorMRNA "null"; degree "4"; dimension "2_2";
chrA02	Undefined	as_event	12525056	12525448	.	-	.	transcript_id "TCONS_00005240,TCONS_00005239"; gene_id "chrA02:12511296-12526481C"; flanks "12525448-,12525056^"; structure "0,1^2-"; splice_chain ",12525264^12525182-"; sources "Undefined,Undefined"; NMorMRNA "null"; degree "4"; dimension "2_2";
chrA02	Undefined	as_event	12520819	12521081	.	-	.	transcript_id "TCONS_00005239,TCONS_00005240"; gene_id "chrA02:12511296-12526481C"; flanks "12521081^,12520819^"; structure "1-,2-"; splice_chain "12520942-,12520941-"; sources "Undefined,Undefined"; NMorMRNA "null"; degree "4"; dimension "2_2";
chrA02	Undefined	as_event	12773179	12776013	.	-	.	transcript_id "TCONS_00005246,TCONS_00005247"; gene_id "chrA02:12773179-12776013C"; flanks "12776013[,12773179]"; structure "0,1^2-"; splice_chain ",12774562^12773573-"; sources "Undefined,Undefined"; NMorMRNA "null"; degree "4"; dimension "2_2";
chrA02	Undefined	as_event	12933668	12933917	.	-	.	transcript_id "TCONS_00005252,TCONS_00005253"; gene_id "chrA02:12933197-12935035C"; flanks "12933917-,12933668^"; structure "0,1^2-"; splice_chain ",12933775^12933720-"; sources "Undefined,Undefined"; NMorMRNA "null"; degree "4"; dimension "2_2";
chrA02	Undefined	as_event	12943851	12944150	.	-	.	transcript_id "TCONS_00005256/TCONS_00005257,TCONS_00005255"; gene_id "chrA02:12940762-12946955C"; flanks "12944150-,12943851^"; structure "0,1^2-"; splice_chain ",12944002^12943921-"; sources "Undefined,Undefined"; NMorMRNA "null"; degree "4"; dimension "2_2";
chrA02	Undefined	as_event	12943047	12943221	.	-	.	transcript_id "TCONS_00005257,TCONS_00005255/TCONS_00005256"; gene_id "chrA02:12940762-12946955C"; flanks "12943221^,12943047^"; structure "1-,2-"; splice_chain "12943138-,12943136-"; sources "Undefined,Undefined"; NMorMRNA "null"; degree "4"; dimension "2_2";
chrA02	Undefined	as_event	13120642	13121161	.	-	.	transcript_id "TCONS_00005266,TCONS_00005265"; gene_id "chrA02:13120075-13121587C"; flanks "13121161-,13120642^"; structure "0,1^2-"; splice_chain ",13120877^13120803-"; sources "Undefined,Undefined"; NMorMRNA "null"; degree "4"; dimension "2_2";
chrA02	Undefined	as_event	13198419	13198581	.	-	.	transcript_id "TCONS_00005267,TCONS_00005268"; gene_id "chrA02:13197431-13201931C"; flanks "13198581^,13198419^"; structure "1-,2-"; splice_chain "13198507-,13198503-"; sources "Undefined,Undefined"; NMorMRNA "null"; degree "4"; dimension "2_2";
chrA02	Undefined	as_event	13198243	13198819	.	-	.	transcript_id "TCONS_00005269,TCONS_00005268"; gene_id "chrA02:13197431-13201931C"; flanks "13198819-,13198243^"; structure "0,1^2-3^4-"; splice_chain ",13198581^13198503-13198419^13198341-"; sources "Undefined,Undefined"; NMorMRNA "null"; degree "4"; dimension "2_2";
chrA02	Undefined	as_event	13197807	13198168	.	-	.	transcript_id "TCONS_00005269,TCONS_00005267/TCONS_00005268"; gene_id "chrA02:13197431-13201931C"; flanks "13198168-,13197807^"; structure "0,1^2-"; splice_chain ",13197969^13197882-"; sources "Undefined,Undefined"; NMorMRNA "null"; degree "4"; dimension "2_2";
chrA02	Undefined	as_event	13227467	13227859	.	-	.	transcript_id "TCONS_00005271,TCONS_00005270"; gene_id "chrA02:13225090-13227859C"; flanks "13227859[,13227467^"; structure "1^3-,2^4-"; splice_chain "13227659^13227553-,13227655^13227549-"; sources "Undefined,Undefined"; NMorMRNA "null"; degree "4"; dimension "2_2";
chrA02	Undefined	as_event	13334772	13335183	.	-	.	transcript_id "TCONS_00005275,TCONS_00005274"; gene_id "chrA02:13333726-13336914C"; flanks "13335183-,13334772^"; structure "0,1^2-3^4-"; splice_chain ",13335091^13335022-13334936^13334856-"; sources "Undefined,Undefined"; NMorMRNA "null"; degree "4"; dimension "2_2";
chrA02	Undefined	as_event	13494164	13494483	.	-	.	transcript_id "TCONS_00005276/TCONS_00005277,TCONS_00005278"; gene_id "chrA02:13491784-13495369C"; flanks "13494483-,13494164^"; structure "0,1^2-"; splice_chain ",13494361^13494297-"; sources "Undefined,Undefined"; NMorMRNA "null"; degree "4"; dimension "2_2";
chrA02	Undefined	as_event	13493553	13494083	.	-	.	transcript_id "TCONS_00005276,TCONS_00005277/TCONS_00005278"; gene_id "chrA02:13491784-13495369C"; flanks "13494083-,13493553^"; structure "0,1^2-"; splice_chain ",13493876^13493790-"; sources "Undefined,Undefined"; NMorMRNA "null"; degree "4"; dimension "2_2";
chrA02	Undefined	as_event	13589606	13590205	.	-	.	transcript_id "TCONS_00005282,TCONS_00005283"; gene_id "chrA02:13589606-13591537C"; flanks "13590205-,13589606]"; structure "0,1^2-"; splice_chain ",13590139^13589920-"; sources "Undefined,Undefined"; NMorMRNA "null"; degree "4"; dimension "2_2";
chrA02	Undefined	as_event	13922052	13922813	.	-	.	transcript_id "TCONS_00005289,TCONS_00005288"; gene_id "chrA02:13921633-13924205C"; flanks "13922813-,13922052^"; structure "0,1^2-3^4-"; splice_chain ",13922737^13922676-13922415^13922108-"; sources "Undefined,Undefined"; NMorMRNA "null"; degree "4"; dimension "2_2";
chrA02	Undefined	as_event	14015640	14015965	.	-	.	transcript_id "TCONS_00005291,TCONS_00005292"; gene_id "chrA02:14013892-14016426C"; flanks "14015965-,14015640-"; structure "1^,2^"; splice_chain "14015734^,14015731^"; sources "Undefined,Undefined"; NMorMRNA "null"; degree "4"; dimension "2_2";
chrA02	Undefined	as_event	14218610	14219061	.	-	.	transcript_id "TCONS_00005299/TCONS_00005300,TCONS_00005297,TCONS_00005298"; gene_id "chrA02:14216053-14219145C"; flanks "14219061^,14218610^"; structure "1-,2-,3-"; splice_chain "14218659-,14218655-,14218654-"; sources "Undefined,Undefined,Undefined"; NMorMRNA "null"; degree "9"; dimension "3_3";
chrA02	Undefined	as_event	14217532	14217980	.	-	.	transcript_id "TCONS_00005298/TCONS_00005300,TCONS_00005297/TCONS_00005299"; gene_id "chrA02:14216053-14219145C"; flanks "14217980^,14217532^"; structure "1-,2-"; splice_chain "14217892-,14217889-"; sources "Undefined,Undefined"; NMorMRNA "null"; degree "4"; dimension "2_2";
chrA02	Undefined	as_event	14553820	14554390	.	-	.	transcript_id "TCONS_00005304,TCONS_00005305"; gene_id "chrA02:14553820-14554644C"; flanks "14554390-,14553820]"; structure "1^3-,2^4-"; splice_chain "14554250^14554159-,14554240^14554149-"; sources "Undefined,Undefined"; NMorMRNA "null"; degree "4"; dimension "2_2";
chrA02	Undefined	as_event	14627227	14628803	.	-	.	transcript_id "TCONS_00005307,TCONS_00005306"; gene_id "chrA02:14626683-14630705C"; flanks "14628803-,14627227^"; structure "1^3-,2^4-"; splice_chain "14627719^14627633-,14627715^14627629-"; sources "Undefined,Undefined"; NMorMRNA "null"; degree "4"; dimension "2_2";
chrA02	Undefined	as_event	14649300	14649904	.	-	.	transcript_id "TCONS_00005308,TCONS_00005309"; gene_id "chrA02:14649300-14650339C"; flanks "14649904-,14649300]"; structure "0,1^2-"; splice_chain ",14649758^14649669-"; sources "Undefined,Undefined"; NMorMRNA "null"; degree "4"; dimension "2_2";
chrA02	Undefined	as_event	14802038	14802303	.	-	.	transcript_id "TCONS_00005315,TCONS_00005314"; gene_id "chrA02:14801236-14803320C"; flanks "14802303-,14802038^"; structure "1^3-,2^4-"; splice_chain "14802249^14802125-,14802232^14802113-"; sources "Undefined,Undefined"; NMorMRNA "null"; degree "4"; dimension "2_2";
chrA02	Undefined	as_event	14801236	14801383	.	-	.	transcript_id "TCONS_00005315,TCONS_00005314"; gene_id "chrA02:14801236-14803320C"; flanks "14801383^,14801236]"; structure "1-,2-"; splice_chain "14801310-,14801305-"; sources "Undefined,Undefined"; NMorMRNA "null"; degree "4"; dimension "2_2";
chrA02	Undefined	as_event	15041674	15042056	.	-	.	transcript_id "TCONS_00005322,TCONS_00005321"; gene_id "chrA02:15040554-15042771C"; flanks "15042056-,15041674^"; structure "0,1^2-"; splice_chain ",15041910^15041888-"; sources "Undefined,Undefined"; NMorMRNA "null"; degree "4"; dimension "2_2";
chrA02	Undefined	as_event	15115712	15116895	.	-	.	transcript_id "TCONS_00005323,TCONS_00005324"; gene_id "chrA02:15114891-15117545C"; flanks "15116895-,15115712^"; structure "0,1^2-3^4-"; splice_chain ",15116293^15116234-15116007^15115912-"; sources "Undefined,Undefined"; NMorMRNA "null"; degree "4"; dimension "2_2";
chrA02	Undefined	as_event	15730719	15730958	.	-	.	transcript_id "TCONS_00005331,TCONS_00005330"; gene_id "chrA02:15730062-15731625C"; flanks "15730958-,15730719^"; structure "0,1^2-"; splice_chain ",15730880^15730813-"; sources "Undefined,Undefined"; NMorMRNA "null"; degree "4"; dimension "2_2";
chrA02	Undefined	as_event	16457922	16458149	.	-	.	transcript_id "TCONS_00005338,TCONS_00005339/TCONS_00005340"; gene_id "chrA02:16454035-16459979C"; flanks "16458149-,16457922^"; structure "1^3-,2^4-"; splice_chain "16458105^16457996-,16458090^16457981-"; sources "Undefined,Undefined"; NMorMRNA "null"; degree "4"; dimension "2_2";
chrA02	Undefined	as_event	16454035	16454796	.	-	.	transcript_id "TCONS_00005338,TCONS_00005339"; gene_id "chrA02:16454035-16459979C"; flanks "16454796-,16454035]"; structure "1^3-,2^4-"; splice_chain "16454447^16454249-,16454437^16454239-"; sources "Undefined,Undefined"; NMorMRNA "null"; degree "4"; dimension "2_2";
chrA02	Undefined	as_event	16678532	16678668	.	-	.	transcript_id "TCONS_00005343,TCONS_00005344"; gene_id "chrA02:16676856-16681464C"; flanks "16678668^,16678532^"; structure "1-,2-"; splice_chain "16678587-,16678585-"; sources "Undefined,Undefined"; NMorMRNA "null"; degree "4"; dimension "2_2";
chrA02	Undefined	as_event	16767172	16767411	.	-	.	transcript_id "TCONS_00005346,TCONS_00005345"; gene_id "chrA02:16762804-16767826C"; flanks "16767411^,16767172^"; structure "1-,2-"; splice_chain "16767283-,16767282-"; sources "Undefined,Undefined"; NMorMRNA "null"; degree "4"; dimension "2_2";
chrA02	Undefined	as_event	16764599	16765033	.	-	.	transcript_id "TCONS_00005346,TCONS_00005345"; gene_id "chrA02:16762804-16767826C"; flanks "16765033-,16764599^"; structure "0,1^2-3^4-"; splice_chain ",16764966^16764874-16764802^16764660-"; sources "Undefined,Undefined"; NMorMRNA "null"; degree "4"; dimension "2_2";
chrA02	Undefined	as_event	17461921	17462086	.	-	.	transcript_id "TCONS_00005362,TCONS_00005363"; gene_id "chrA02:17459567-17463847C"; flanks "17462086^,17461921^"; structure "1-,2-"; splice_chain "17462003-,17462002-"; sources "Undefined,Undefined"; NMorMRNA "null"; degree "4"; dimension "2_2";
chrA02	Undefined	as_event	17757314	17757624	.	-	.	transcript_id "TCONS_00005370,TCONS_00005369"; gene_id "chrA02:17755582-17758593C"; flanks "17757624^,17757314^"; structure "1-,2-"; splice_chain "17757523-,17757522-"; sources "Undefined,Undefined"; NMorMRNA "null"; degree "4"; dimension "2_2";
chrA02	Undefined	as_event	17756995	17757244	.	-	.	transcript_id "TCONS_00005369,TCONS_00005370"; gene_id "chrA02:17755582-17758593C"; flanks "17757244-,17756995-"; structure "1^,2^"; splice_chain "17757085^,17757084^"; sources "Undefined,Undefined"; NMorMRNA "null"; degree "4"; dimension "2_2";
chrA02	Undefined	as_event	17755891	17756401	.	-	.	transcript_id "TCONS_00005369,TCONS_00005370"; gene_id "chrA02:17755582-17758593C"; flanks "17756401-,17755891^"; structure "0,1^2-"; splice_chain ",17756208^17756110-"; sources "Undefined,Undefined"; NMorMRNA "null"; degree "4"; dimension "2_2";
chrA02	Undefined	as_event	17765803	17766112	.	-	.	transcript_id "TCONS_00005372,TCONS_00005371"; gene_id "chrA02:17765404-17768028C"; flanks "17766112-,17765803^"; structure "0,1^2-"; splice_chain ",17765999^17765904-"; sources "Undefined,Undefined"; NMorMRNA "null"; degree "4"; dimension "2_2";
chrA02	Undefined	as_event	17941145	17941283	.	-	.	transcript_id "TCONS_00005374,TCONS_00005373"; gene_id "chrA02:17939818-17941784C"; flanks "17941283-,17941145-"; structure "1^,2^"; splice_chain "17941226^,17941221^"; sources "Undefined,Undefined"; NMorMRNA "null"; degree "4"; dimension "2_2";
chrA02	Undefined	as_event	17941042	17941283	.	-	.	transcript_id "TCONS_00005375,TCONS_00005374,TCONS_00005373"; gene_id "chrA02:17939818-17941784C"; flanks "17941283-,17941042^"; structure "0,1^3-,2^3-"; splice_chain ",17941226^17941145-,17941221^17941145-"; sources "Undefined,Undefined,Undefined"; NMorMRNA "null"; degree "9"; dimension "3_3";
chrA02	Undefined	as_event	18074836	18075163	.	-	.	transcript_id "TCONS_00005378,TCONS_00005377"; gene_id "chrA02:18073788-18075545C"; flanks "18075163-,18074836^"; structure "0,1^2-"; splice_chain ",18075070^18074975-"; sources "Undefined,Undefined"; NMorMRNA "null"; degree "4"; dimension "2_2";
chrA02	Undefined	as_event	18073996	18074457	.	-	.	transcript_id "TCONS_00005378,TCONS_00005377"; gene_id "chrA02:18073788-18075545C"; flanks "18074457-,18073996^"; structure "0,1^2-"; splice_chain ",18074179^18074098-"; sources "Undefined,Undefined"; NMorMRNA "null"; degree "4"; dimension "2_2";
chrA02	Undefined	as_event	18317629	18317817	.	-	.	transcript_id "TCONS_00005380,TCONS_00005382"; gene_id "chrA02:18316967-18318678C"; flanks "18317817^,18317629^"; structure "1-,2-"; splice_chain "18317738-,18317723-"; sources "Undefined,Undefined"; NMorMRNA "null"; degree "4"; dimension "2_2";
chrA02	Undefined	as_event	18317629	18318029	.	-	.	transcript_id "TCONS_00005381,TCONS_00005380,TCONS_00005382"; gene_id "chrA02:18316967-18318678C"; flanks "18318029-,18317629^"; structure "0,1^2-,1^3-"; splice_chain ",18317817^18317738-,18317817^18317723-"; sources "Undefined,Undefined,Undefined"; NMorMRNA "null"; degree "9"; dimension "3_3";
chrA02	Undefined	as_event	18357696	18357970	.	-	.	transcript_id "TCONS_00005384,TCONS_00005385"; gene_id "chrA02:18357249-18359398C"; flanks "18357970-,18357696^"; structure "1^3-,2^4-"; splice_chain "18357921^18357779-,18357918^18357776-"; sources "Undefined,Undefined"; NMorMRNA "null"; degree "4"; dimension "2_2";
chrA02	Undefined	as_event	18828994	18829697	.	-	.	transcript_id "TCONS_00005401,TCONS_00005400"; gene_id "chrA02:18828817-18831086C"; flanks "18829697-,18828994]"; structure "0,1^2-3^4-"; splice_chain ",18829596^18829518-18829438^18829358-"; sources "Undefined,Undefined"; NMorMRNA "null"; degree "4"; dimension "2_2";
chrA02	Undefined	as_event	18848524	18849194	.	-	.	transcript_id "TCONS_00005403,TCONS_00005402"; gene_id "chrA02:18848524-18849749C"; flanks "18849194-,18848524]"; structure "0,1^2-"; splice_chain ",18849099^18849003-"; sources "Undefined,Undefined"; NMorMRNA "null"; degree "4"; dimension "2_2";
chrA02	Undefined	as_event	19040865	19041127	.	-	.	transcript_id "TCONS_00005412,TCONS_00005415,TCONS_00005413"; gene_id "chrA02:19039731-19041378C"; flanks "19041127^,19040865^"; structure "1-,2-,3-"; splice_chain "19041029-,19040988-,19040948-"; sources "Undefined,Undefined,Undefined"; NMorMRNA "null"; degree "9"; dimension "3_3";
chrA02	Undefined	as_event	19040865	19041349	.	-	.	transcript_id "TCONS_00005414,TCONS_00005412,TCONS_00005415,TCONS_00005413"; gene_id "chrA02:19039731-19041378C"; flanks "19041349[,19040865^"; structure "0,1^2-,1^3-,1^4-"; splice_chain ",19041127^19041029-,19041127^19040988-,19041127^19040948-"; sources "Undefined,Undefined,Undefined,Undefined"; NMorMRNA "null"; degree "16"; dimension "4_4";
chrA02	Undefined	as_event	19039731	19040767	.	-	.	transcript_id "TCONS_00005412/TCONS_00005413/TCONS_00005415,TCONS_00005414"; gene_id "chrA02:19039731-19041378C"; flanks "19040767-,19039731]"; structure "0,1^2-"; splice_chain ",19040709^19040626-"; sources "Undefined,Undefined"; NMorMRNA "null"; degree "4"; dimension "2_2";
chrA02	Undefined	as_event	19039731	19040948	.	-	.	transcript_id "TCONS_00005413,TCONS_00005416"; gene_id "chrA02:19039731-19041378C"; flanks "19040948-,19039731]"; structure "1^2-,3^4-"; splice_chain "19040865^19040767-,19040100^19039961-"; sources "Undefined,Undefined"; NMorMRNA "null"; degree "4"; dimension "2_2";
chrA02	Undefined	as_event	19039731	19041127	.	-	.	transcript_id "TCONS_00005412,TCONS_00005415,TCONS_00005413,TCONS_00005416"; gene_id "chrA02:19039731-19041378C"; flanks "19041127^,19039731]"; structure "1-4^5-,2-4^5-,3-4^5-,3-6^7-"; splice_chain "19041029-19040865^19040767-,19040988-19040865^19040767-,19040948-19040865^19040767-,19040948-19040100^19039961-"; sources "Undefined,Undefined,Undefined,Undefined"; NMorMRNA "null"; degree "16"; dimen…
chrA02	Undefined	as_event	19039731	19041349	.	-	.	transcript_id "TCONS_00005411,TCONS_00005412,TCONS_00005415,TCONS_00005413,TCONS_00005414"; gene_id "chrA02:19039731-19041378C"; flanks "19041349[,19039731]"; structure "0,1^2-5^6-,1^3-5^6-,1^4-5^6-,5^6-7^8-"; splice_chain ",19041127^19041029-19040865^19040767-,19041127^19040988-19040865^19040767-,19041127^19040948-19040865^19040767-,19040865^19040767-19040709^19040626-"; sources "Undefined,Undef…
chrA02	Undefined	as_event	19299879	19300210	.	-	.	transcript_id "TCONS_00005421,TCONS_00005422"; gene_id "chrA02:19299060-19300455C"; flanks "19300210[,19299879-"; structure "1^3-4^,2^"; splice_chain "19300110^19300031-19299973^,19300032^"; sources "Undefined,Undefined"; NMorMRNA "null"; degree "4"; dimension "2_2";
chrA02	Undefined	as_event	19299879	19300234	.	-	.	transcript_id "TCONS_00005423,TCONS_00005424"; gene_id "chrA02:19299060-19300455C"; flanks "19300234^,19299879-"; structure "0,1-2^"; splice_chain ",19300031-19299973^"; sources "Undefined,Undefined"; NMorMRNA "null"; degree "4"; dimension "2_2";
chrA02	Undefined	as_event	19377277	19377703	.	-	.	transcript_id "TCONS_00005429,TCONS_00005428"; gene_id "chrA02:19377277-19378145C"; flanks "19377703-,19377277]"; structure "0,1^2-"; splice_chain ",19377585^19377512-"; sources "Undefined,Undefined"; NMorMRNA "null"; degree "4"; dimension "2_2";
chrA02	Undefined	as_event	19402545	19403229	.	-	.	transcript_id "TCONS_00005432,TCONS_00005433"; gene_id "chrA02:19402388-19404109C"; flanks "19403229^,19402545]"; structure "1-,2-"; splice_chain "19403122-,19403121-"; sources "Undefined,Undefined"; NMorMRNA "null"; degree "4"; dimension "2_2";
chrA02	Undefined	as_event	19572346	19572745	.	-	.	transcript_id "TCONS_00005439,TCONS_00005436/TCONS_00005437/TCONS_00005438"; gene_id "chrA02:19570798-19572897C"; flanks "19572745^,19572346^"; structure "1-,2-"; splice_chain "19572666-,19572664-"; sources "Undefined,Undefined"; NMorMRNA "null"; degree "4"; dimension "2_2";
chrA02	Undefined	as_event	19572346	19572897	.	-	.	transcript_id "TCONS_00005440,TCONS_00005439,TCONS_00005436/TCONS_00005437/TCONS_00005438"; gene_id "chrA02:19570798-19572897C"; flanks "19572897[,19572346^"; structure "0,1^2-,1^3-"; splice_chain ",19572745^19572666-,19572745^19572664-"; sources "Undefined,Undefined,Undefined"; NMorMRNA "null"; degree "9"; dimension "3_3";
chrA02	Undefined	as_event	19572084	19572346	.	-	.	transcript_id "TCONS_00005436,TCONS_00005439"; gene_id "chrA02:19570798-19572897C"; flanks "19572346^,19572084-"; structure "1-4^,2-3^"; splice_chain "19572229-19572166^,19572227-19572173^"; sources "Undefined,Undefined"; NMorMRNA "null"; degree "4"; dimension "2_2";
chrA02	Undefined	as_event	19571966	19572227	.	-	.	transcript_id "TCONS_00005440,TCONS_00005439"; gene_id "chrA02:19570798-19572897C"; flanks "19572227-,19571966^"; structure "0,1^2-"; splice_chain ",19572173^19572084-"; sources "Undefined,Undefined"; NMorMRNA "null"; degree "4"; dimension "2_2";
chrA02	Undefined	as_event	19571966	19572346	.	-	.	transcript_id "TCONS_00005436,TCONS_00005440,TCONS_00005439"; gene_id "chrA02:19570798-19572897C"; flanks "19572346^,19571966^"; structure "1-4^5-,2-,2-3^5-"; splice_chain "19572229-19572166^19572084-,19572227-,19572227-19572173^19572084-"; sources "Undefined,Undefined,Undefined"; NMorMRNA "null"; degree "9"; dimension "3_3";
chrA02	Undefined	as_event	19571856	19572227	.	-	.	transcript_id "TCONS_00005439,TCONS_00005440,TCONS_00005437"; gene_id "chrA02:19570798-19572897C"; flanks "19572227-,19571856-"; structure "1^2-3^,3^,4^"; splice_chain "19572173^19572084-19571966^,19571966^,19571965^"; sources "Undefined,Undefined,Undefined"; NMorMRNA "null"; degree "9"; dimension "3_3";
chrA02	Undefined	as_event	19571856	19572346	.	-	.	transcript_id "TCONS_00005436,TCONS_00005439,TCONS_00005440,TCONS_00005437"; gene_id "chrA02:19570798-19572897C"; flanks "19572346^,19571856-"; structure "1-4^5-6^,2-3^5-6^,2-6^,2-7^"; splice_chain "19572229-19572166^19572084-19571966^,19572227-19572173^19572084-19571966^,19572227-19571966^,19572227-19571965^"; sources "Undefined,Undefined,Undefined,Undefined"; NMorMRNA "null"; degree "16"; dimen…
chrA02	Undefined	as_event	19571774	19572227	.	-	.	transcript_id "TCONS_00005439,TCONS_00005438,TCONS_00005440,TCONS_00005437"; gene_id "chrA02:19570798-19572897C"; flanks "19572227-,19571774^"; structure "1^4-6^8-,2^3-5^9-,6^8-,7^8-"; splice_chain "19572173^19572084-19571966^19571856-,19572167^19572085-19571967^19571849-,19571966^19571856-,19571965^19571856-"; sources "Undefined,Undefined,Undefined,Undefined"; NMorMRNA "null"; degree "16"; dimen…
chrA02	Undefined	as_event	19571774	19572346	.	-	.	transcript_id "TCONS_00005436,TCONS_00005439,TCONS_00005438,TCONS_00005440,TCONS_00005437"; gene_id "chrA02:19570798-19572897C"; flanks "19572346^,19571774^"; structure "1-5^7-9^11-,2-3^7-9^11-,2-4^6-8^12-,2-9^11-,2-10^11-"; splice_chain "19572229-19572166^19572084-19571966^19571856-,19572227-19572173^19572084-19571966^19571856-,19572227-19572167^19572085-19571967^19571849-,19572227-19571966^1957…
chrA02	Undefined	as_event	19571348	19571675	.	-	.	transcript_id "TCONS_00005440,TCONS_00005436/TCONS_00005437/TCONS_00005438/TCONS_00005439"; gene_id "chrA02:19570798-19572897C"; flanks "19571675-,19571348^"; structure "1^3-,2^4-"; splice_chain "19571603^19571527-,19571600^19571524-"; sources "Undefined,Undefined"; NMorMRNA "null"; degree "4"; dimension "2_2";
chrA02	Undefined	as_event	19658433	19658985	.	-	.	transcript_id "TCONS_00005444,TCONS_00005445"; gene_id "chrA02:19657838-19660676C"; flanks "19658985-,19658433^"; structure "0,1^2-"; splice_chain ",19658774^19658689-"; sources "Undefined,Undefined"; NMorMRNA "null"; degree "4"; dimension "2_2";
chrA02	Undefined	as_event	19701586	19702139	.	-	.	transcript_id "TCONS_00005447,TCONS_00005448"; gene_id "chrA02:19699601-19703310C"; flanks "19702139-,19701586^"; structure "0,1^2-"; splice_chain ",19701727^19701657-"; sources "Undefined,Undefined"; NMorMRNA "null"; degree "4"; dimension "2_2";
chrA02	Undefined	as_event	19701158	19701499	.	-	.	transcript_id "TCONS_00005447,TCONS_00005448"; gene_id "chrA02:19699601-19703310C"; flanks "19701499-,19701158^"; structure "0,1^2-"; splice_chain ",19701370^19701278-"; sources "Undefined,Undefined"; NMorMRNA "null"; degree "4"; dimension "2_2";
chrA02	Undefined	as_event	19807871	19808053	.	-	.	transcript_id "TCONS_00005451/TCONS_00005452,TCONS_00005450"; gene_id "chrA02:19805551-19809162C"; flanks "19808053^,19807871^"; structure "1-,2-"; splice_chain "19807959-,19807934-"; sources "Undefined,Undefined"; NMorMRNA "null"; degree "4"; dimension "2_2";
chrA02	Undefined	as_event	20104815	20105184	.	-	.	transcript_id "TCONS_00005467,TCONS_00005468"; gene_id "chrA02:20103395-20105683C"; flanks "20105184-,20104815^"; structure "0,1^2-"; splice_chain ",20105066^20104997-"; sources "Undefined,Undefined"; NMorMRNA "null"; degree "4"; dimension "2_2";
chrA02	Undefined	as_event	20678000	20678435	.	-	.	transcript_id "TCONS_00005481,TCONS_00005482"; gene_id "chrA02:20677748-20680578C"; flanks "20678435-,20678000^"; structure "1^3-,2^4-"; splice_chain "20678192^20678106-,20678169^20678083-"; sources "Undefined,Undefined"; NMorMRNA "null"; degree "4"; dimension "2_2";
chrA02	Undefined	as_event	20742309	20743171	.	-	.	transcript_id "TCONS_00005485,TCONS_00005486"; gene_id "chrA02:20742309-20743171C"; flanks "20743171[,20742309]"; structure "1^3-,2^4-"; splice_chain "20742945^20742844-,20742944^20742843-"; sources "Undefined,Undefined"; NMorMRNA "null"; degree "4"; dimension "2_2";
chrA02	Undefined	as_event	20769406	20769757	.	-	.	transcript_id "TCONS_00005488,TCONS_00005489"; gene_id "chrA02:20767428-20770192C"; flanks "20769757-,20769406^"; structure "1^3-,2^4-"; splice_chain "20769584^20769494-,20769580^20769490-"; sources "Undefined,Undefined"; NMorMRNA "null"; degree "4"; dimension "2_2";
chrA02	Undefined	as_event	20769269	20769406	.	-	.	transcript_id "TCONS_00005488,TCONS_00005487/TCONS_00005489"; gene_id "chrA02:20767428-20770192C"; flanks "20769406^,20769269^"; structure "1-,2-"; splice_chain "20769331-,20769330-"; sources "Undefined,Undefined"; NMorMRNA "null"; degree "4"; dimension "2_2";
chrA02	Undefined	as_event	20768180	20768492	.	-	.	transcript_id "TCONS_00005488,TCONS_00005487/TCONS_00005489"; gene_id "chrA02:20767428-20770192C"; flanks "20768492-,20768180^"; structure "0,1^2-"; splice_chain ",20768393^20768299-"; sources "Undefined,Undefined"; NMorMRNA "null"; degree "4"; dimension "2_2";
chrA02	Undefined	as_event	20829255	20829582	.	-	.	transcript_id "TCONS_00005495,TCONS_00005493"; gene_id "chrA02:20827753-20830152C"; flanks "20829582^,20829255^"; structure "1-,2-"; splice_chain "20829344-,20829337-"; sources "Undefined,Undefined"; NMorMRNA "null"; degree "4"; dimension "2_2";
chrA02	Undefined	as_event	20829255	20830152	.	-	.	transcript_id "TCONS_00005494,TCONS_00005495,TCONS_00005493"; gene_id "chrA02:20827753-20830152C"; flanks "20830152[,20829255^"; structure "0,1^2-,1^3-"; splice_chain ",20829582^20829344-,20829582^20829337-"; sources "Undefined,Undefined,Undefined"; NMorMRNA "null"; degree "9"; dimension "3_3";
chrA02	Undefined	as_event	20908335	20908635	.	-	.	transcript_id "TCONS_00005496,TCONS_00005497"; gene_id "chrA02:20907235-20912298C"; flanks "20908635-,20908335^"; structure "0,1^2-"; splice_chain ",20908536^20908452-"; sources "Undefined,Undefined"; NMorMRNA "null"; degree "4"; dimension "2_2";
chrA02	Undefined	as_event	20915522	20915826	.	-	.	transcript_id "TCONS_00005498,TCONS_00005499/TCONS_00005500"; gene_id "chrA02:20913365-20916023C"; flanks "20915826^,20915522^"; structure "1-,2-"; splice_chain "20915595-,20915594-"; sources "Undefined,Undefined"; NMorMRNA "null"; degree "4"; dimension "2_2";
chrA02	Undefined	as_event	20915381	20915522	.	-	.	transcript_id "TCONS_00005499,TCONS_00005498/TCONS_00005500"; gene_id "chrA02:20913365-20916023C"; flanks "20915522^,20915381^"; structure "1-,2-"; splice_chain "20915453-,20915452-"; sources "Undefined,Undefined"; NMorMRNA "null"; degree "4"; dimension "2_2";
chrA02	Undefined	as_event	20914706	20914907	.	-	.	transcript_id "TCONS_00005498/TCONS_00005499,TCONS_00005500"; gene_id "chrA02:20913365-20916023C"; flanks "20914907-,20914706^"; structure "0,1^2-"; splice_chain ",20914869^20914755-"; sources "Undefined,Undefined"; NMorMRNA "null"; degree "4"; dimension "2_2";
chrA02	Undefined	as_event	21579731	21579950	.	-	.	transcript_id "TCONS_00005536/TCONS_00005537/TCONS_00005540,TCONS_00005538/TCONS_00005539"; gene_id "chrA02:21578523-21580386C"; flanks "21579950^,21579731-"; structure "0,1-2^"; splice_chain ",21579860-21579809^"; sources "Undefined,Undefined"; NMorMRNA "null"; degree "4"; dimension "2_2";
chrA02	Undefined	as_event	21579535	21579731	.	-	.	transcript_id "TCONS_00005538,TCONS_00005540"; gene_id "chrA02:21578523-21580386C"; flanks "21579731-,21579535^"; structure "0,1^2-"; splice_chain ",21579656^21579586-"; sources "Undefined,Undefined"; NMorMRNA "null"; degree "4"; dimension "2_2";
chrA02	Undefined	as_event	21579460	21579656	.	-	.	transcript_id "TCONS_00005537,TCONS_00005540"; gene_id "chrA02:21578523-21580386C"; flanks "21579656^,21579460-"; structure "0,1-2^"; splice_chain ",21579586-21579535^"; sources "Undefined,Undefined"; NMorMRNA "null"; degree "4"; dimension "2_2";
chrA02	Undefined	as_event	21579460	21579731	.	-	.	transcript_id "TCONS_00005537,TCONS_00005540,TCONS_00005538"; gene_id "chrA02:21578523-21580386C"; flanks "21579731-,21579460-"; structure "1^,1^2-3^,3^"; splice_chain "21579656^,21579656^21579586-21579535^,21579535^"; sources "Undefined,Undefined,Undefined"; NMorMRNA "null"; degree "9"; dimension "3_3";
chrA02	Undefined	as_event	21579364	21579586	.	-	.	transcript_id "TCONS_00005539,TCONS_00005540"; gene_id "chrA02:21578523-21580386C"; flanks "21579586-,21579364^"; structure "0,1^2-"; splice_chain ",21579535^21579460-"; sources "Undefined,Undefined"; NMorMRNA "null"; degree "4"; dimension "2_2";
chrA02	Undefined	as_event	21579364	21579656	.	-	.	transcript_id "TCONS_00005539,TCONS_00005540,TCONS_00005537"; gene_id "chrA02:21578523-21580386C"; flanks "21579656^,21579364^"; structure "1-,1-2^3-,3-"; splice_chain "21579586-,21579586-21579535^21579460-,21579460-"; sources "Undefined,Undefined,Undefined"; NMorMRNA "null"; degree "9"; dimension "3_3";
chrA02	Undefined	as_event	21579364	21579731	.	-	.	transcript_id "TCONS_00005536,TCONS_00005539,TCONS_00005540,TCONS_00005537,TCONS_00005538"; gene_id "chrA02:21578523-21580386C"; flanks "21579731-,21579364^"; structure "0,1^2-,1^2-3^4-,1^4-,3^4-"; splice_chain ",21579656^21579586-,21579656^21579586-21579535^21579460-,21579656^21579460-,21579535^21579460-"; sources "Undefined,Undefined,Undefined,Undefined,Undefined"; NMorMRNA "null"; degree "25";…
chrA02	Undefined	as_event	21579078	21579288	.	-	.	transcript_id "TCONS_00005537/TCONS_00005539,TCONS_00005536/TCONS_00005538/TCONS_00005540"; gene_id "chrA02:21578523-21580386C"; flanks "21579288-,21579078^"; structure "0,1^2-"; splice_chain ",21579243^21579166-"; sources "Undefined,Undefined"; NMorMRNA "null"; degree "4"; dimension "2_2";
chrA02	Undefined	as_event	21906451	21906616	.	-	.	transcript_id "TCONS_00005558,TCONS_00005559"; gene_id "chrA02:21905209-21907249C"; flanks "21906616^,21906451^"; structure "1-,2-"; splice_chain "21906488-,21906487-"; sources "Undefined,Undefined"; NMorMRNA "null"; degree "4"; dimension "2_2";
chrA02	Undefined	as_event	21905209	21906001	.	-	.	transcript_id "TCONS_00005558,TCONS_00005559"; gene_id "chrA02:21905209-21907249C"; flanks "21906001-,21905209]"; structure "1^3-,2^4-"; splice_chain "21905964^21905805-,21905954^21905795-"; sources "Undefined,Undefined"; NMorMRNA "null"; degree "4"; dimension "2_2";
chrA02	Undefined	as_event	21985659	21985941	.	-	.	transcript_id "TCONS_00005562,TCONS_00005561"; gene_id "chrA02:21985397-21986986C"; flanks "21985941-,21985659^"; structure "0,1^2-"; splice_chain ",21985891^21985806-"; sources "Undefined,Undefined"; NMorMRNA "null"; degree "4"; dimension "2_2";
chrA02	Undefined	as_event	22001384	22002658	.	-	.	transcript_id "TCONS_00005564,TCONS_00005565"; gene_id "chrA02:22000750-22002938C"; flanks "22002658^,22001384^"; structure "1-,2-"; splice_chain "22001507-,22001500-"; sources "Undefined,Undefined"; NMorMRNA "null"; degree "4"; dimension "2_2";
chrA02	Undefined	as_event	22182937	22183286	.	-	.	transcript_id "TCONS_00005577,TCONS_00005576"; gene_id "chrA02:22181401-22185865C"; flanks "22183286-,22182937^"; structure "0,1^2-"; splice_chain ",22183117^22183034-"; sources "Undefined,Undefined"; NMorMRNA "null"; degree "4"; dimension "2_2";
chrA02	Undefined	as_event	22212382	22212569	.	-	.	transcript_id "TCONS_00005578,TCONS_00005579"; gene_id "chrA02:22202950-22214137C"; flanks "22212569-,22212382-"; structure "1^,2^"; splice_chain "22212457^,22212456^"; sources "Undefined,Undefined"; NMorMRNA "null"; degree "4"; dimension "2_2";
chrA02	Undefined	as_event	22230793	22231345	.	-	.	transcript_id "TCONS_00005582,TCONS_00005583"; gene_id "chrA02:22230568-22232138C"; flanks "22231345^,22230793]"; structure "1-,2-"; splice_chain "22231263-,22231241-"; sources "Undefined,Undefined"; NMorMRNA "null"; degree "4"; dimension "2_2";
chrA02	Undefined	as_event	22258489	22258775	.	-	.	transcript_id "TCONS_00005588,TCONS_00005587"; gene_id "chrA02:22255975-22259176C"; flanks "22258775-,22258489^"; structure "1^3-,2^4-"; splice_chain "22258707^22258562-,22258705^22258560-"; sources "Undefined,Undefined"; NMorMRNA "null"; degree "4"; dimension "2_2";
chrA02	Undefined	as_event	22274467	22276037	.	-	.	transcript_id "TCONS_00005591,TCONS_00005592"; gene_id "chrA02:22274467-22276037C"; flanks "22276037[,22274467]"; structure "0,1^2-"; splice_chain ",22275183^22274876-"; sources "Undefined,Undefined"; NMorMRNA "null"; degree "4"; dimension "2_2";
chrA02	Undefined	as_event	22302284	22302680	.	-	.	transcript_id "TCONS_00005595,TCONS_00005594"; gene_id "chrA02:22301814-22303255C"; flanks "22302680-,22302284^"; structure "0,1^2-"; splice_chain ",22302549^22302332-"; sources "Undefined,Undefined"; NMorMRNA "null"; degree "4"; dimension "2_2";
chrA02	Undefined	as_event	22703579	22703889	.	-	.	transcript_id "TCONS_00005603,TCONS_00005604"; gene_id "chrA02:22701344-22707551C"; flanks "22703889-,22703579^"; structure "0,1^2-"; splice_chain ",22703759^22703683-"; sources "Undefined,Undefined"; NMorMRNA "null"; degree "4"; dimension "2_2";
chrA02	Undefined	as_event	22710050	22711933	.	-	.	transcript_id "TCONS_00005605,TCONS_00005606"; gene_id "chrA02:22710050-22712116C"; flanks "22711933-,22710050]"; structure "0,1^2-3^4-"; splice_chain ",22711847^22711724-22710805^22710699-"; sources "Undefined,Undefined"; NMorMRNA "null"; degree "4"; dimension "2_2";
chrA02	Undefined	as_event	22823456	22824585	.	-	.	transcript_id "TCONS_00005610,TCONS_00005611"; gene_id "chrA02:22815034-22825857C"; flanks "22824585-,22823456^"; structure "0,1^2-"; splice_chain ",22824072^22823680-"; sources "Undefined,Undefined"; NMorMRNA "null"; degree "4"; dimension "2_2";
chrA02	Undefined	as_event	22907528	22908233	.	-	.	transcript_id "TCONS_00005614,TCONS_00005613"; gene_id "chrA02:22907528-22909811C"; flanks "22908233-,22907528]"; structure "1^3-,2^4-"; splice_chain "22907840^22907705-,22907828^22907693-"; sources "Undefined,Undefined"; NMorMRNA "null"; degree "4"; dimension "2_2";
chrA02	Undefined	as_event	23108693	23109088	.	-	.	transcript_id "TCONS_00005620,TCONS_00005621"; gene_id "chrA02:23108693-23111001C"; flanks "23109088^,23108693]"; structure "1-,2-"; splice_chain "23108989-,23108981-"; sources "Undefined,Undefined"; NMorMRNA "null"; degree "4"; dimension "2_2";
chrA02	Undefined	as_event	23156669	23156774	.	-	.	transcript_id "TCONS_00005622,TCONS_00005623/TCONS_00005624"; gene_id "chrA02:23154470-23159252C"; flanks "23156774^,23156669^"; structure "1-,2-"; splice_chain "23156707-,23156705-"; sources "Undefined,Undefined"; NMorMRNA "null"; degree "4"; dimension "2_2";
chrA02	Undefined	as_event	23302986	23304308	.	-	.	transcript_id "TCONS_00005628,TCONS_00005627"; gene_id "chrA02:23300247-23305294C"; flanks "23304308-,23302986^"; structure "0,1^2-"; splice_chain ",23303777^23303129-"; sources "Undefined,Undefined"; NMorMRNA "null"; degree "4"; dimension "2_2";
chrA02	Undefined	as_event	23415586	23416099	.	-	.	transcript_id "TCONS_00005630,TCONS_00005631"; gene_id "chrA02:23412067-23417678C"; flanks "23416099-,23415586^"; structure "0,1^2-3^4-"; splice_chain ",23416066^23415946-23415766^23415684-"; sources "Undefined,Undefined"; NMorMRNA "null"; degree "4"; dimension "2_2";
chrA02	Undefined	as_event	23517258	23517531	.	-	.	transcript_id "TCONS_00005638,TCONS_00005637"; gene_id "chrA02:23516567-23518377C"; flanks "23517531-,23517258^"; structure "1^3-,2^4-"; splice_chain "23517456^23517376-,23517455^23517375-"; sources "Undefined,Undefined"; NMorMRNA "null"; degree "4"; dimension "2_2";
chrA02	Undefined	as_event	23687877	23692388	.	-	.	transcript_id "TCONS_00005652,TCONS_00005650/TCONS_00005651"; gene_id "chrA02:23686745-23693581C"; flanks "23692388^,23687877-"; structure "1-2^3-4^5-6^,7-8^9-10^11-12^"; splice_chain "23692271-23692204^23692112-23691750^23691589-23690935^,23689238-23689171^23689074-23688709^23688632-23687978^"; sources "Undefined,Undefined"; NMorMRNA "null"; degree "4"; dimension "2_2";
chrA02	Undefined	as_event	23686745	23687024	.	-	.	transcript_id "TCONS_00005650,TCONS_00005652"; gene_id "chrA02:23686745-23693581C"; flanks "23687024^,23686745]"; structure "1-,2-"; splice_chain "23686941-,23686936-"; sources "Undefined,Undefined"; NMorMRNA "null"; degree "4"; dimension "2_2";
chrA02	Undefined	as_event	23686745	23687185	.	-	.	transcript_id "TCONS_00005651,TCONS_00005650,TCONS_00005652"; gene_id "chrA02:23686745-23693581C"; flanks "23687185-,23686745]"; structure "0,1^2-,1^3-"; splice_chain ",23687024^23686941-,23687024^23686936-"; sources "Undefined,Undefined,Undefined"; NMorMRNA "null"; degree "9"; dimension "3_3";
chrA02	Undefined	as_event	23874001	23875350	.	-	.	transcript_id "TCONS_00005661,TCONS_00005662"; gene_id "chrA02:23874001-23875350C"; flanks "23875350[,23874001]"; structure "1^3-,2^4-"; splice_chain "23874807^23874025-,23874804^23874022-"; sources "Undefined,Undefined"; NMorMRNA "null"; degree "4"; dimension "2_2";
chrA02	Undefined	as_event	24066470	24066945	.	-	.	transcript_id "TCONS_00005669,TCONS_00005668"; gene_id "chrA02:24066470-24068836C"; flanks "24066945-,24066470]"; structure "0,1^2-"; splice_chain ",24066810^24066744-"; sources "Undefined,Undefined"; NMorMRNA "null"; degree "4"; dimension "2_2";
chrA02	Undefined	as_event	24170651	24170909	.	-	.	transcript_id "TCONS_00005672,TCONS_00005671"; gene_id "chrA02:24169632-24173535C"; flanks "24170909-,24170651^"; structure "0,1^2-"; splice_chain ",24170851^24170760-"; sources "Undefined,Undefined"; NMorMRNA "null"; degree "4"; dimension "2_2";
chrA02	Undefined	as_event	24169632	24170201	.	-	.	transcript_id "TCONS_00005672,TCONS_00005671"; gene_id "chrA02:24169632-24173535C"; flanks "24170201-,24169632]"; structure "1^3-,2^4-"; splice_chain "24170148^24170051-,24170112^24170015-"; sources "Undefined,Undefined"; NMorMRNA "null"; degree "4"; dimension "2_2";
chrA02	Undefined	as_event	24286592	24286853	.	-	.	transcript_id "TCONS_00005682,TCONS_00005683"; gene_id "chrA02:24285514-24289038C"; flanks "24286853^,24286592^"; structure "1-,2-"; splice_chain "24286665-,24286663-"; sources "Undefined,Undefined"; NMorMRNA "null"; degree "4"; dimension "2_2";
[truncated: 18,185 more rows]
