# Supplementary material for: Differences in Alternative Splicing between Yellow and Black-Seeded Rapeseed
Source: Plants (Basel). 2020 Jul 31;9(8):977. doi: 10.3390/plants9080977 (PMC7465011; doi:10.3390/plants9080977)
Supplement: Supplementary file 1 [file plants-09-00977-s001.zip › Supplementary Materials/Table S3/830 go.tab-fst.Fisher_BP.txt]

GO.ID	Term	Annotated	Significant	Expected	classicFisher
1	GO:0016071	mRNA metabolic process	1251	35	10.6	1.3e-09
2	GO:0006397	mRNA processing	960	27	8.13	9.0e-08
3	GO:0006396	RNA processing	2003	40	16.97	7.8e-07
4	GO:0044238	primary metabolic process	33229	341	281.46	1.5e-06
5	GO:0044248	cellular catabolic process	4383	66	37.13	5.4e-06
6	GO:0044265	cellular macromolecule catabolic process	1938	37	16.42	5.5e-06
7	GO:0000956	nuclear-transcribed mRNA catabolic proce...	193	10	1.63	6.9e-06
8	GO:0034655	nucleobase-containing compound catabolic...	637	18	5.4	1.2e-05
9	GO:0070534	protein K63-linked ubiquitination	18	4	0.15	1.4e-05
10	GO:0006139	nucleobase-containing compound metabolic...	14713	168	124.62	1.7e-05
11	GO:0009100	glycoprotein metabolic process	375	13	3.18	2.4e-05
12	GO:0046483	heterocycle metabolic process	15765	176	133.53	3.7e-05
13	GO:0044270	cellular nitrogen compound catabolic pro...	766	19	6.49	4.0e-05
14	GO:0046700	heterocycle catabolic process	769	19	6.51	4.2e-05
15	GO:0006402	mRNA catabolic process	238	10	2.02	4.2e-05
16	GO:0006807	nitrogen compound metabolic process	28953	294	245.24	5.2e-05
17	GO:0006401	RNA catabolic process	297	11	2.52	5.5e-05
18	GO:0044237	cellular metabolic process	33680	334	285.28	6.9e-05
19	GO:0006281	DNA repair	868	20	7.35	6.9e-05
20	GO:0048576	positive regulation of short-day photope...	2	2	0.02	7.2e-05
21	GO:0010107	potassium ion import	27	4	0.23	7.7e-05
22	GO:0072521	purine-containing compound metabolic pro...	818	19	6.93	9.4e-05
23	GO:0016444	somatic cell DNA recombination	29	4	0.25	0.00010
24	GO:1901360	organic cyclic compound metabolic proces...	16814	183	142.42	0.00010
25	GO:1901135	carbohydrate derivative metabolic proces...	2420	39	20.5	0.00012
26	GO:0019439	aromatic compound catabolic process	840	19	7.12	0.00013
27	GO:1901575	organic substance catabolic process	4498	62	38.1	0.00013
28	GO:0048572	short-day photoperiodism	58	5	0.49	0.00014
29	GO:0048575	short-day photoperiodism, flowering	58	5	0.49	0.00014
30	GO:0006486	protein glycosylation	340	11	2.88	0.00018
31	GO:0009101	glycoprotein biosynthetic process	340	11	2.88	0.00018
32	GO:0043413	macromolecule glycosylation	340	11	2.88	0.00018
33	GO:0006725	cellular aromatic compound metabolic pro...	16353	177	138.51	0.00019
34	GO:0042147	retrograde transport, endosome to Golgi	34	4	0.29	0.00019
35	GO:1901361	organic cyclic compound catabolic proces...	868	19	7.35	0.00020
36	GO:0006259	DNA metabolic process	1640	29	13.89	0.00021
37	GO:0006987	activation of signaling protein activity...	3	2	0.03	0.00021
38	GO:0032075	positive regulation of nuclease activity	3	2	0.03	0.00021
39	GO:0009056	catabolic process	5062	67	42.88	0.00022
40	GO:1901137	carbohydrate derivative biosynthetic pro...	1578	28	13.37	0.00025
41	GO:0006974	cellular response to DNA damage stimulus	958	20	8.11	0.00025
42	GO:0071704	organic substance metabolic process	35733	347	302.67	0.00027
43	GO:0009057	macromolecule catabolic process	2700	41	22.87	0.00029
44	GO:0015672	monovalent inorganic cation transport	767	17	6.5	0.00037
45	GO:0042754	negative regulation of circadian rhythm	17	3	0.14	0.00038
46	GO:0007031	peroxisome organization	113	6	0.96	0.00042
47	GO:0010426	DNA methylation on cytosine within a CHH...	4	2	0.03	0.00042
48	GO:0043170	macromolecule metabolic process	26566	266	225.02	0.00046
49	GO:0006310	DNA recombination	380	11	3.22	0.00046
50	GO:0009987	cellular process	43240	408	366.25	0.00049
51	GO:0006793	phosphorus metabolic process	6123	76	51.86	0.00057
52	GO:0034641	cellular nitrogen compound metabolic pro...	18358	192	155.5	0.00057
53	GO:0006301	postreplication repair	46	4	0.39	0.00063
54	GO:0032069	regulation of nuclease activity	5	2	0.04	0.00070
55	GO:0050792	regulation of viral process	21	3	0.18	0.00072
56	GO:0006796	phosphate-containing compound metabolic ...	5885	73	49.85	0.00074
57	GO:0055086	nucleobase-containing small molecule met...	1451	25	12.29	0.00079
58	GO:1901564	organonitrogen compound metabolic proces...	17159	180	145.34	0.00080
59	GO:0098662	inorganic cation transmembrane transport	899	18	7.61	0.00081
60	GO:0009259	ribonucleotide metabolic process	755	16	6.4	0.00087
61	GO:0048574	long-day photoperiodism, flowering	87	5	0.74	0.00090
62	GO:0070085	glycosylation	413	11	3.5	0.00092
63	GO:0006511	ubiquitin-dependent protein catabolic pr...	1388	24	11.76	0.00095
64	GO:0006813	potassium ion transport	237	8	2.01	0.00102
65	GO:0009892	negative regulation of metabolic process	1904	30	16.13	0.00104
66	GO:1901464	negative regulation of tetrapyrrole bios...	6	2	0.05	0.00105
67	GO:1902325	negative regulation of chlorophyll biosy...	6	2	0.05	0.00105
68	GO:0046686	response to cadmium ion	1565	26	13.26	0.00106
69	GO:0009199	ribonucleoside triphosphate metabolic pr...	555	13	4.7	0.00106
70	GO:0016482	cytosolic transport	53	4	0.45	0.00107
71	GO:0098660	inorganic ion transmembrane transport	1000	19	8.47	0.00109
72	GO:0048571	long-day photoperiodism	92	5	0.78	0.00115
73	GO:0051338	regulation of transferase activity	363	10	3.07	0.00120
74	GO:0000712	resolution of meiotic recombination inte...	25	3	0.21	0.00121
75	GO:0019941	modification-dependent protein catabolic...	1414	24	11.98	0.00122
76	GO:0010629	negative regulation of gene expression	1421	24	12.04	0.00130
77	GO:1902600	proton transmembrane transport	499	12	4.23	0.00131
78	GO:0090304	nucleic acid metabolic process	13319	143	112.82	0.00134
79	GO:0043632	modification-dependent macromolecule cat...	1428	24	12.1	0.00139
80	GO:0008380	RNA splicing	717	15	6.07	0.00140
81	GO:0044267	cellular protein metabolic process	11525	126	97.62	0.00144
82	GO:0034635	glutathione transport	7	2	0.06	0.00146
83	GO:0031124	mRNA 3'-end processing	58	4	0.49	0.00151
84	GO:0016054	organic acid catabolic process	444	11	3.76	0.00163
85	GO:0046395	carboxylic acid catabolic process	444	11	3.76	0.00163
86	GO:0009141	nucleoside triphosphate metabolic proces...	584	13	4.95	0.00167
87	GO:0048573	photoperiodism, flowering	317	9	2.69	0.00170
88	GO:0019284	L-methionine salvage from S-adenosylmeth...	8	2	0.07	0.00194
89	GO:0033353	S-adenosylmethionine cycle	8	2	0.07	0.00194
90	GO:1901402	negative regulation of tetrapyrrole meta...	8	2	0.07	0.00194
91	GO:0045859	regulation of protein kinase activity	325	9	2.75	0.00201
92	GO:1901293	nucleoside phosphate biosynthetic proces...	751	15	6.36	0.00219
93	GO:0043549	regulation of kinase activity	331	9	2.8	0.00227
94	GO:0019637	organophosphate metabolic process	1918	29	16.25	0.00228
95	GO:0043933	protein-containing complex subunit organ...	1744	27	14.77	0.00231
96	GO:0006464	cellular protein modification process	7783	89	65.92	0.00231
97	GO:0036211	protein modification process	7783	89	65.92	0.00231
98	GO:0001932	regulation of protein phosphorylation	333	9	2.82	0.00236
99	GO:0010038	response to metal ion	2107	31	17.85	0.00246
100	GO:0006753	nucleoside phosphate metabolic process	1076	19	9.11	0.00246
101	GO:0051603	proteolysis involved in cellular protein...	1579	25	13.37	0.00247
102	GO:0051195	negative regulation of cofactor metaboli...	9	2	0.08	0.00248
103	GO:0043903	regulation of symbiosis, encompassing mu...	32	3	0.27	0.00250
104	GO:0019693	ribose phosphate metabolic process	842	16	7.13	0.00259
105	GO:0009123	nucleoside monophosphate metabolic proce...	690	14	5.84	0.00263
106	GO:0009126	purine nucleoside monophosphate metaboli...	616	13	5.22	0.00264
107	GO:0009167	purine ribonucleoside monophosphate meta...	616	13	5.22	0.00264
108	GO:0009150	purine ribonucleotide metabolic process	691	14	5.85	0.00266
109	GO:0008152	metabolic process	40295	377	341.31	0.00270
110	GO:0032787	monocarboxylic acid metabolic process	1765	27	14.95	0.00271
111	GO:0019538	protein metabolic process	13135	139	111.26	0.00274
112	GO:0009648	photoperiodism	343	9	2.91	0.00287
113	GO:0046439	L-cysteine metabolic process	10	2	0.08	0.00308
114	GO:0046498	S-adenosylhomocysteine metabolic process	10	2	0.08	0.00308
115	GO:0044257	cellular protein catabolic process	1607	25	13.61	0.00309
116	GO:0051307	meiotic chromosome separation	35	3	0.3	0.00324
117	GO:0030163	protein catabolic process	1702	26	14.42	0.00328
118	GO:0042325	regulation of phosphorylation	352	9	2.98	0.00340
119	GO:0044260	cellular macromolecule metabolic process	22537	223	190.89	0.00347
120	GO:0001676	long-chain fatty acid metabolic process	75	4	0.64	0.00386
121	GO:1901565	organonitrogen compound catabolic proces...	2357	33	19.96	0.00387
122	GO:0006163	purine nucleotide metabolic process	724	14	6.13	0.00401
123	GO:0010228	vegetative to reproductive phase transit...	651	13	5.51	0.00419
124	GO:0006631	fatty acid metabolic process	886	16	7.5	0.00422
125	GO:0006457	protein folding	971	17	8.22	0.00440
126	GO:0048587	regulation of short-day photoperiodism, ...	39	3	0.33	0.00441
127	GO:0009201	ribonucleoside triphosphate biosynthetic...	436	10	3.69	0.00446
128	GO:0009165	nucleotide biosynthetic process	735	14	6.23	0.00457
129	GO:0010605	negative regulation of macromolecule met...	1748	26	14.81	0.00461
130	GO:0009117	nucleotide metabolic process	1064	18	9.01	0.00488
131	GO:0090407	organophosphate biosynthetic process	1322	21	11.2	0.00507
132	GO:0016197	endosomal transport	81	4	0.69	0.00507
133	GO:0043412	macromolecule modification	8432	93	71.42	0.00510
134	GO:0043484	regulation of RNA splicing	42	3	0.36	0.00543
135	GO:0065003	protein-containing complex assembly	1594	24	13.5	0.00548
136	GO:0009161	ribonucleoside monophosphate metabolic p...	673	13	5.7	0.00549
137	GO:0009260	ribonucleotide biosynthetic process	599	12	5.07	0.00566
138	GO:0046390	ribose phosphate biosynthetic process	599	12	5.07	0.00566
139	GO:0046034	ATP metabolic process	526	11	4.46	0.00580
140	GO:0007041	lysosomal transport	14	2	0.12	0.00609
141	GO:0008333	endosome to lysosome transport	14	2	0.12	0.00609
142	GO:0048578	positive regulation of long-day photoper...	14	2	0.12	0.00609
143	GO:0071103	DNA conformation change	253	7	2.14	0.00616
144	GO:0044281	small molecule metabolic process	5996	69	50.79	0.00623
145	GO:0009205	purine ribonucleoside triphosphate metab...	532	11	4.51	0.00630
146	GO:0031399	regulation of protein modification proce...	532	11	4.51	0.00630
147	GO:0009142	nucleoside triphosphate biosynthetic pro...	459	10	3.89	0.00633
148	GO:0006378	mRNA polyadenylation	45	3	0.38	0.00659
149	GO:0044282	small molecule catabolic process	614	12	5.2	0.00683
150	GO:0009144	purine nucleoside triphosphate metabolic...	539	11	4.57	0.00691
151	GO:0019509	L-methionine salvage from methylthioaden...	15	2	0.13	0.00699
152	GO:0031123	RNA 3'-end processing	140	5	1.19	0.00702
153	GO:0044242	cellular lipid catabolic process	329	8	2.79	0.00749
154	GO:0019752	carboxylic acid metabolic process	3823	47	32.38	0.00750
155	GO:0016310	phosphorylation	4024	49	34.08	0.00759
156	GO:0090305	nucleic acid phosphodiester bond hydroly...	400	9	3.39	0.00767
157	GO:0006552	leucine catabolic process	16	2	0.14	0.00795
158	GO:0071786	endoplasmic reticulum tubular network or...	16	2	0.14	0.00795
159	GO:0006996	organelle organization	4144	50	35.1	0.00829
160	GO:0006635	fatty acid beta-oxidation	147	5	1.25	0.00857
161	GO:1901566	organonitrogen compound biosynthetic pro...	6092	69	51.6	0.00880
162	GO:0009124	nucleoside monophosphate biosynthetic pr...	561	11	4.75	0.00916
163	GO:0006265	DNA topological change	51	3	0.43	0.00932
164	GO:0010600	regulation of auxin biosynthetic process	51	3	0.43	0.00932
165	GO:0006334	nucleosome assembly	97	4	0.82	0.00950
166	GO:0072337	modified amino acid transport	18	2	0.15	0.01002
167	GO:0048519	negative regulation of biological proces...	3202	40	27.12	0.01024
168	GO:0009127	purine nucleoside monophosphate biosynth...	494	10	4.18	0.01028
169	GO:0009168	purine ribonucleoside monophosphate bios...	494	10	4.18	0.01028
170	GO:0072329	monocarboxylic acid catabolic process	215	6	1.82	0.01046
171	GO:0000288	nuclear-transcribed mRNA catabolic proce...	100	4	0.85	0.01055
172	GO:0009292	genetic transfer	100	4	0.85	0.01055
173	GO:0009294	DNA mediated transformation	100	4	0.85	0.01055
174	GO:0044764	multi-organism cellular process	100	4	0.85	0.01055
175	GO:0009062	fatty acid catabolic process	155	5	1.31	0.01062
176	GO:0010050	vegetative phase change	54	3	0.46	0.01089
177	GO:0010483	pollen tube reception	19	2	0.16	0.01113
178	GO:0044210	'de novo' CTP biosynthetic process	19	2	0.16	0.01113
179	GO:0051703	intraspecies interaction between organis...	19	2	0.16	0.01113
180	GO:0010039	response to iron ion	218	6	1.85	0.01114
181	GO:0071804	cellular potassium ion transport	102	4	0.86	0.01128
182	GO:0071805	potassium ion transmembrane transport	102	4	0.86	0.01128
183	GO:0000079	regulation of cyclin-dependent protein s...	159	5	1.35	0.01176
184	GO:0051259	protein complex oligomerization	159	5	1.35	0.01176
185	GO:1904029	regulation of cyclin-dependent protein k...	159	5	1.35	0.01176
186	GO:0009660	amyloplast organization	20	2	0.17	0.01230
187	GO:0034404	nucleobase-containing small molecule bio...	434	9	3.68	0.01256
188	GO:0090354	regulation of auxin metabolic process	57	3	0.48	0.01261
189	GO:0019395	fatty acid oxidation	163	5	1.38	0.01298
190	GO:0032268	regulation of cellular protein metabolic...	1358	20	11.5	0.01321
191	GO:0034728	nucleosome organization	108	4	0.91	0.01368
192	GO:0006810	transport	8982	95	76.08	0.01388
193	GO:0051641	cellular localization	2487	32	21.07	0.01393
194	GO:0009119	ribonucleoside metabolic process	168	5	1.42	0.01462
195	GO:0006333	chromatin assembly or disassembly	169	5	1.43	0.01496
196	GO:0010035	response to inorganic substance	3788	45	32.09	0.01522
197	GO:0071025	RNA surveillance	23	2	0.19	0.01611
198	GO:0051246	regulation of protein metabolic process	1388	20	11.76	0.01630
199	GO:0046907	intracellular transport	1851	25	15.68	0.01643
200	GO:0043631	RNA polyadenylation	63	3	0.53	0.01650
201	GO:0019359	nicotinamide nucleotide biosynthetic pro...	307	7	2.6	0.01651
202	GO:0033542	fatty acid beta-oxidation, unsaturated, ...	2	1	0.02	0.01687
203	GO:0051325	interphase	2	1	0.02	0.01687
204	GO:0009116	nucleoside metabolic process	240	6	2.03	0.01713
205	GO:0006144	purine nucleobase metabolic process	64	3	0.54	0.01720
206	GO:0001709	cell fate determination	24	2	0.2	0.01748
207	GO:0043102	amino acid salvage	24	2	0.2	0.01748
208	GO:0071267	L-methionine salvage	24	2	0.2	0.01748
209	GO:0009152	purine ribonucleotide biosynthetic proce...	538	10	4.56	0.01762
210	GO:0051347	positive regulation of transferase activ...	177	5	1.5	0.01791
211	GO:0002229	defense response to oomycetes	65	3	0.55	0.01792
212	GO:0019363	pyridine nucleotide biosynthetic process	313	7	2.65	0.01815
213	GO:0030258	lipid modification	313	7	2.65	0.01815
214	GO:0051234	establishment of localization	9084	95	76.94	0.01824
215	GO:2000028	regulation of photoperiodism, flowering	118	4	1	0.01834
216	GO:0006914	autophagy	179	5	1.52	0.01870
217	GO:0061919	process utilizing autophagic mechanism	179	5	1.52	0.01870
218	GO:0009156	ribonucleoside monophosphate biosyntheti...	544	10	4.61	0.01886
219	GO:0007623	circadian rhythm	468	9	3.96	0.01948
220	GO:0000904	cell morphogenesis involved in different...	885	14	7.5	0.02034
221	GO:0006448	regulation of translational elongation	26	2	0.22	0.02035
222	GO:0010321	regulation of vegetative phase change	26	2	0.22	0.02035
223	GO:0032776	DNA methylation on cytosine	26	2	0.22	0.02035
224	GO:0046500	S-adenosylmethionine metabolic process	26	2	0.22	0.02035
225	GO:0017148	negative regulation of translation	250	6	2.12	0.02047
226	GO:0034249	negative regulation of cellular amide me...	250	6	2.12	0.02047
227	GO:0019220	regulation of phosphate metabolic proces...	474	9	4.01	0.02093
228	GO:0051174	regulation of phosphorus metabolic proce...	474	9	4.01	0.02093
229	GO:0009631	cold acclimation	123	4	1.04	0.02101
230	GO:0006164	purine nucleotide biosynthetic process	556	10	4.71	0.02153
231	GO:0045737	positive regulation of cyclin-dependent ...	27	2	0.23	0.02186
232	GO:0070816	phosphorylation of RNA polymerase II C-t...	27	2	0.23	0.02186
233	GO:1901407	regulation of phosphorylation of RNA pol...	27	2	0.23	0.02186
234	GO:1901409	positive regulation of phosphorylation o...	27	2	0.23	0.02186
235	GO:1904031	positive regulation of cyclin-dependent ...	27	2	0.23	0.02186
236	GO:0048868	pollen tube development	644	11	5.45	0.02294
237	GO:0044375	regulation of peroxisome size	28	2	0.24	0.02341
238	GO:0006754	ATP biosynthetic process	407	8	3.45	0.02387
239	GO:0072525	pyridine-containing compound biosyntheti...	332	7	2.81	0.02407
240	GO:0006241	CTP biosynthetic process	29	2	0.25	0.02501
241	GO:0009147	pyrimidine nucleoside triphosphate metab...	29	2	0.25	0.02501
242	GO:0009148	pyrimidine nucleoside triphosphate biosy...	29	2	0.25	0.02501
243	GO:0009208	pyrimidine ribonucleoside triphosphate m...	29	2	0.25	0.02501
244	GO:0009209	pyrimidine ribonucleoside triphosphate b...	29	2	0.25	0.02501
245	GO:0046036	CTP metabolic process	29	2	0.25	0.02501
246	GO:0031497	chromatin assembly	130	4	1.1	0.02511
247	GO:0051181	cofactor transport	74	3	0.63	0.02516
248	GO:0019586	galacturonate metabolic process	3	1	0.03	0.02520
249	GO:0030970	retrograde protein transport, ER to cyto...	3	1	0.03	0.02520
250	GO:0046396	D-galacturonate metabolic process	3	1	0.03	0.02520
251	GO:0071030	nuclear mRNA surveillance of spliceosoma...	3	1	0.03	0.02520
252	GO:0071048	nuclear retention of unspliced pre-mRNA ...	3	1	0.03	0.02520
253	GO:1903513	endoplasmic reticulum to cytosol transpo...	3	1	0.03	0.02520
254	GO:0009206	purine ribonucleoside triphosphate biosy...	413	8	3.5	0.02574
255	GO:0009743	response to carbohydrate	492	9	4.17	0.02578
256	GO:0048511	rhythmic process	493	9	4.18	0.02607
257	GO:0006777	Mo-molybdopterin cofactor biosynthetic p...	30	2	0.25	0.02665
258	GO:0019720	Mo-molybdopterin cofactor metabolic proc...	30	2	0.25	0.02665
259	GO:0043545	molybdopterin cofactor metabolic process	30	2	0.25	0.02665
260	GO:0051189	prosthetic group metabolic process	30	2	0.25	0.02665
261	GO:0009145	purine nucleoside triphosphate biosynthe...	416	8	3.52	0.02671
262	GO:0005983	starch catabolic process	76	3	0.64	0.02696
263	GO:0006325	chromatin organization	921	14	7.8	0.02727
264	GO:0071900	regulation of protein serine/threonine k...	199	5	1.69	0.02791
265	GO:0016043	cellular component organization	8280	86	70.13	0.02808
266	GO:0072522	purine-containing compound biosynthetic ...	582	10	4.93	0.02824
267	GO:0009083	branched-chain amino acid catabolic proc...	31	2	0.26	0.02833
268	GO:0071265	L-methionine biosynthetic process	31	2	0.26	0.02833
269	GO:0051649	establishment of localization in cell	1955	25	16.56	0.02920
270	GO:0031327	negative regulation of cellular biosynth...	1202	17	10.18	0.02951
271	GO:0006096	glycolytic process	273	6	2.31	0.02977
272	GO:0006757	ATP generation from ADP	273	6	2.31	0.02977
273	GO:0042866	pyruvate biosynthetic process	273	6	2.31	0.02977
274	GO:0006122	mitochondrial electron transport, ubiqui...	32	2	0.27	0.03005
275	GO:0006904	vesicle docking involved in exocytosis	138	4	1.17	0.03036
276	GO:0007131	reciprocal meiotic recombination	138	4	1.17	0.03036
277	GO:0035825	homologous recombination	138	4	1.17	0.03036
278	GO:0140029	exocytic process	138	4	1.17	0.03036
279	GO:0009135	purine nucleoside diphosphate metabolic ...	276	6	2.34	0.03115
280	GO:0009179	purine ribonucleoside diphosphate metabo...	276	6	2.34	0.03115
281	GO:0009185	ribonucleoside diphosphate metabolic pro...	276	6	2.34	0.03115
282	GO:0046031	ADP metabolic process	276	6	2.34	0.03115
283	GO:0051179	localization	9409	96	79.7	0.03124
284	GO:0090502	RNA phosphodiester bond hydrolysis, endo...	206	5	1.74	0.03171
285	GO:0016559	peroxisome fission	33	2	0.28	0.03181
286	GO:0052033	pathogen-associated molecular pattern de...	33	2	0.28	0.03181
287	GO:0052166	positive regulation by symbiont of host ...	33	2	0.28	0.03181
288	GO:0052167	modulation by symbiont of host innate im...	33	2	0.28	0.03181
289	GO:0052169	pathogen-associated molecular pattern de...	33	2	0.28	0.03181
290	GO:0052257	pathogen-associated molecular pattern de...	33	2	0.28	0.03181
291	GO:0052305	positive regulation by organism of innat...	33	2	0.28	0.03181
292	GO:0052306	modulation by organism of innate immune ...	33	2	0.28	0.03181
293	GO:0052308	pathogen-associated molecular pattern de...	33	2	0.28	0.03181
294	GO:0052509	positive regulation by symbiont of host ...	33	2	0.28	0.03181
295	GO:0052510	positive regulation by organism of defen...	33	2	0.28	0.03181
296	GO:0006165	nucleoside diphosphate phosphorylation	279	6	2.36	0.03258
297	GO:0051304	chromosome separation	82	3	0.69	0.03273
298	GO:0043436	oxoacid metabolic process	4196	47	35.54	0.03275
299	GO:0071322	cellular response to carbohydrate stimul...	208	5	1.76	0.03285
300	GO:0006082	organic acid metabolic process	4200	47	35.58	0.03321
301	GO:0018315	molybdenum incorporation into molybdenum...	4	1	0.03	0.03345
302	GO:0019447	D-cysteine catabolic process	4	1	0.03	0.03345
303	GO:0031929	TOR signaling	4	1	0.03	0.03345
304	GO:0042040	metal incorporation into metallo-molybdo...	4	1	0.03	0.03345
305	GO:0045900	negative regulation of translational elo...	4	1	0.03	0.03345
306	GO:0046438	D-cysteine metabolic process	4	1	0.03	0.03345
307	GO:0006414	translational elongation	281	6	2.38	0.03356
308	GO:0009890	negative regulation of biosynthetic proc...	1222	17	10.35	0.03366
309	GO:0034440	lipid oxidation	212	5	1.8	0.03521
310	GO:0046939	nucleotide phosphorylation	285	6	2.41	0.03556
311	GO:0010090	trichome morphogenesis	287	6	2.43	0.03659
312	GO:0016070	RNA metabolic process	12127	120	102.72	0.03699
313	GO:0009166	nucleotide catabolic process	288	6	2.44	0.03712
314	GO:0009959	negative gravitropism	36	2	0.3	0.03733
315	GO:0042939	tripeptide transport	36	2	0.3	0.03733
316	GO:0034622	cellular protein-containing complex asse...	1428	19	12.1	0.03778
317	GO:1901292	nucleoside phosphate catabolic process	290	6	2.46	0.03818
318	GO:0034220	ion transmembrane transport	2307	28	19.54	0.03866
319	GO:0010499	proteasomal ubiquitin-independent protei...	88	3	0.75	0.03910
320	GO:0010019	chloroplast-nucleus signaling pathway	37	2	0.31	0.03925
321	GO:0000209	protein polyubiquitination	292	6	2.47	0.03925
322	GO:0009132	nucleoside diphosphate metabolic process	292	6	2.47	0.03925
323	GO:0044255	cellular lipid metabolic process	2413	29	20.44	0.03979
324	GO:0009756	carbohydrate mediated signaling	151	4	1.28	0.04016
325	GO:0010182	sugar mediated signaling pathway	151	4	1.28	0.04016
326	GO:0006913	nucleocytoplasmic transport	372	7	3.15	0.04060
327	GO:0051169	nuclear transport	372	7	3.15	0.04060
328	GO:0031047	gene silencing by RNA	373	7	3.16	0.04109
329	GO:0044403	symbiont process	373	7	3.16	0.04109
330	GO:0098655	cation transmembrane transport	1635	21	13.85	0.04128
331	GO:0002239	response to oomycetes	90	3	0.76	0.04135
332	GO:0006154	adenosine catabolic process	5	1	0.04	0.04164
333	GO:0006671	phytosphingosine metabolic process	5	1	0.04	0.04164
334	GO:0009594	detection of nutrient	5	1	0.04	0.04164
335	GO:0051791	medium-chain fatty acid metabolic proces...	5	1	0.04	0.04164
336	GO:0009068	aspartate family amino acid catabolic pr...	39	2	0.33	0.04319
337	GO:0030968	endoplasmic reticulum unfolded protein r...	39	2	0.33	0.04319
338	GO:0010608	posttranscriptional regulation of gene e...	803	12	6.8	0.04330
339	GO:0000028	ribosomal small subunit assembly	92	3	0.78	0.04366
340	GO:0001934	positive regulation of protein phosphory...	156	4	1.32	0.04435
341	GO:0033674	positive regulation of kinase activity	156	4	1.32	0.04435
342	GO:0042327	positive regulation of phosphorylation	156	4	1.32	0.04435
343	GO:0045860	positive regulation of protein kinase ac...	156	4	1.32	0.04435
344	GO:0002790	peptide secretion	93	3	0.79	0.04484
345	GO:0009306	protein secretion	93	3	0.79	0.04484
346	GO:0046128	purine ribonucleoside metabolic process	93	3	0.79	0.04484
347	GO:0031401	positive regulation of protein modificat...	227	5	1.92	0.04496
348	GO:0045116	protein neddylation	40	2	0.34	0.04521
349	GO:0065009	regulation of molecular function	991	14	8.39	0.04551
350	GO:0010562	positive regulation of phosphorus metabo...	158	4	1.34	0.04609
351	GO:0045937	positive regulation of phosphate metabol...	158	4	1.34	0.04609
352	GO:1901606	alpha-amino acid catabolic process	229	5	1.94	0.04637
353	GO:0000902	cell morphogenesis	1562	20	13.23	0.04677
354	GO:0016579	protein deubiquitination	95	3	0.8	0.04725
355	GO:0006323	DNA packaging	160	4	1.36	0.04788
356	GO:0010093	specification of floral organ identity	42	2	0.36	0.04937
357	GO:0010100	negative regulation of photomorphogenesi...	42	2	0.36	0.04937
358	GO:0090701	specification of plant organ identity	42	2	0.36	0.04937
359	GO:0009112	nucleobase metabolic process	162	4	1.37	0.04969
360	GO:0043244	regulation of protein complex disassembl...	97	3	0.82	0.04972
361	GO:0000350	generation of catalytic spliceosome for ...	6	1	0.05	0.04976
362	GO:0010068	protoderm histogenesis	6	1	0.05	0.04976
363	GO:0043496	regulation of protein homodimerization a...	6	1	0.05	0.04976
364	GO:0070481	nuclear-transcribed mRNA catabolic proce...	6	1	0.05	0.04976
365	GO:0070966	nuclear-transcribed mRNA catabolic proce...	6	1	0.05	0.04976
366	GO:0071033	nuclear retention of pre-mRNA at the sit...	6	1	0.05	0.04976
367	GO:0009108	coenzyme biosynthetic process	733	11	6.21	0.05024
368	GO:0006508	proteolysis	3391	38	28.72	0.05076
369	GO:0000105	histidine biosynthetic process	43	2	0.36	0.05149
370	GO:0006547	histidine metabolic process	43	2	0.36	0.05149
371	GO:0030835	negative regulation of actin filament de...	43	2	0.36	0.05149
372	GO:0051693	actin filament capping	43	2	0.36	0.05149
373	GO:0052803	imidazole-containing compound metabolic ...	43	2	0.36	0.05149
374	GO:0072523	purine-containing compound catabolic pro...	43	2	0.36	0.05149
375	GO:0009063	cellular amino acid catabolic process	236	5	2	0.05152
376	GO:0043624	cellular protein complex disassembly	164	4	1.39	0.05155
377	GO:0031324	negative regulation of cellular metaboli...	1484	19	12.57	0.05163
378	GO:0009653	anatomical structure morphogenesis	3500	39	29.65	0.05172
379	GO:0006534	cysteine metabolic process	99	3	0.84	0.05226
380	GO:0072348	sulfur compound transport	99	3	0.84	0.05226
381	GO:0051172	negative regulation of nitrogen compound...	1398	18	11.84	0.05462
382	GO:0006986	response to unfolded protein	45	2	0.38	0.05584
383	GO:0034620	cellular response to unfolded protein	45	2	0.38	0.05584
384	GO:0052552	modulation by organism of immune respons...	45	2	0.38	0.05584
385	GO:0052553	modulation by symbiont of host immune re...	45	2	0.38	0.05584
386	GO:0052555	positive regulation by organism of immun...	45	2	0.38	0.05584
387	GO:0052556	positive regulation by symbiont of host ...	45	2	0.38	0.05584
388	GO:0052564	response to immune response of other org...	45	2	0.38	0.05584
389	GO:0052572	response to host immune response	45	2	0.38	0.05584
390	GO:0042278	purine nucleoside metabolic process	102	3	0.86	0.05617
391	GO:0034976	response to endoplasmic reticulum stress	169	4	1.43	0.05636
392	GO:0006811	ion transport	3320	37	28.12	0.05684
393	GO:0046434	organophosphate catabolic process	403	7	3.41	0.05754
394	GO:0042255	ribosome assembly	244	5	2.07	0.05779
395	GO:0001927	exocyst assembly	7	1	0.06	0.05781
396	GO:0006384	transcription initiation from RNA polyme...	7	1	0.06	0.05781
397	GO:0034214	protein hexamerization	7	1	0.06	0.05781
398	GO:0034414	tRNA 3'-trailer cleavage, endonucleolyti...	7	1	0.06	0.05781
399	GO:0042779	tRNA 3'-trailer cleavage	7	1	0.06	0.05781
400	GO:1905267	endonucleolytic cleavage involved in tRN...	7	1	0.06	0.05781
401	GO:0007029	endoplasmic reticulum organization	46	2	0.39	0.05806
402	GO:0035967	cellular response to topologically incor...	46	2	0.39	0.05806
403	GO:0051262	protein tetramerization	46	2	0.39	0.05806
404	GO:0071902	positive regulation of protein serine/th...	46	2	0.39	0.05806
405	GO:0006090	pyruvate metabolic process	323	6	2.74	0.05847
406	GO:0006732	coenzyme metabolic process	1030	14	8.72	0.05873
407	GO:0009746	response to hexose	172	4	1.46	0.05935
408	GO:0009856	pollination	848	12	7.18	0.06018
409	GO:0044706	multi-multicellular organism process	848	12	7.18	0.06018
410	GO:0046134	pyrimidine nucleoside biosynthetic proce...	105	3	0.89	0.06023
411	GO:0030026	cellular manganese ion homeostasis	47	2	0.4	0.06030
412	GO:0043433	negative regulation of DNA binding trans...	47	2	0.4	0.06030
413	GO:0052031	modulation by symbiont of host defense r...	47	2	0.4	0.06030
414	GO:0052173	response to defenses of other organism i...	47	2	0.4	0.06030
415	GO:0052200	response to host defenses	47	2	0.4	0.06030
416	GO:0052255	modulation by organism of defense respon...	47	2	0.4	0.06030
417	GO:0075136	response to host	47	2	0.4	0.06030
418	GO:0007127	meiosis I	174	4	1.47	0.06139
419	GO:0017038	protein import	411	7	3.48	0.06253
420	GO:0043242	negative regulation of protein complex d...	48	2	0.41	0.06258
421	GO:1901880	negative regulation of protein depolymer...	48	2	0.41	0.06258
422	GO:0090501	RNA phosphodiester bond hydrolysis	330	6	2.8	0.06347
423	GO:0061982	meiosis I cell cycle process	176	4	1.49	0.06347
424	GO:0070071	proton-transporting two-sector ATPase co...	49	2	0.42	0.06489
425	GO:0009860	pollen tube growth	501	8	4.24	0.06552
426	GO:0032984	protein-containing complex disassembly	178	4	1.51	0.06559
427	GO:0009093	cysteine catabolic process	8	1	0.07	0.06579
428	GO:0015074	DNA integration	8	1	0.07	0.06579
429	GO:0060867	fruit abscission	8	1	0.07	0.06579
430	GO:0090116	C-5 methylation of cytosine	8	1	0.07	0.06579
431	GO:0048586	regulation of long-day photoperiodism, f...	51	2	0.43	0.06959
432	GO:0010467	gene expression	14373	137	121.74	0.06968
433	GO:1905392	plant organ morphogenesis	1348	17	11.42	0.07012
434	GO:0043900	regulation of multi-organism process	339	6	2.87	0.07025
435	GO:1902679	negative regulation of RNA biosynthetic ...	871	12	7.38	0.07030
436	GO:1903507	negative regulation of nucleic acid-temp...	871	12	7.38	0.07030
437	GO:0016032	viral process	260	5	2.2	0.07158
438	GO:0046496	nicotinamide nucleotide metabolic proces...	425	7	3.6	0.07187
439	GO:0000184	nuclear-transcribed mRNA catabolic proce...	52	2	0.44	0.07198
440	GO:0034284	response to monosaccharide	185	4	1.57	0.07328
441	GO:0065004	protein-DNA complex assembly	185	4	1.57	0.07328
442	GO:0006106	fumarate metabolic process	9	1	0.08	0.07370
443	GO:0006695	cholesterol biosynthetic process	9	1	0.08	0.07370
444	GO:0008203	cholesterol metabolic process	9	1	0.08	0.07370
445	GO:0009848	indoleacetic acid biosynthetic process v...	9	1	0.08	0.07370
446	GO:0010235	guard mother cell cytokinesis	9	1	0.08	0.07370
447	GO:0031398	positive regulation of protein ubiquitin...	9	1	0.08	0.07370
448	GO:0033615	mitochondrial proton-transporting ATP sy...	9	1	0.08	0.07370
449	GO:0043393	regulation of protein binding	9	1	0.08	0.07370
450	GO:0051438	regulation of ubiquitin-protein transfer...	9	1	0.08	0.07370
451	GO:0051443	positive regulation of ubiquitin-protein...	9	1	0.08	0.07370
452	GO:0090356	negative regulation of auxin metabolic p...	9	1	0.08	0.07370
453	GO:1901996	regulation of indoleacetic acid biosynth...	9	1	0.08	0.07370
454	GO:1901997	negative regulation of indoleacetic acid...	9	1	0.08	0.07370
455	GO:1902652	secondary alcohol metabolic process	9	1	0.08	0.07370
456	GO:1902653	secondary alcohol biosynthetic process	9	1	0.08	0.07370
457	GO:1903322	positive regulation of protein modificat...	9	1	0.08	0.07370
458	GO:0019362	pyridine nucleotide metabolic process	428	7	3.63	0.07397
459	GO:0010047	fruit dehiscence	53	2	0.45	0.07440
460	GO:0030834	regulation of actin filament depolymeriz...	53	2	0.45	0.07440
461	GO:0097502	mannosylation	53	2	0.45	0.07440
462	GO:0000413	protein peptidyl-prolyl isomerization	115	3	0.97	0.07467
463	GO:0015031	protein transport	2365	27	20.03	0.07491
464	GO:0099402	plant organ development	3414	37	28.92	0.07752
465	GO:0048278	vesicle docking	189	4	1.6	0.07787
466	GO:0045892	negative regulation of transcription, DN...	796	11	6.74	0.07930
467	GO:0006415	translational termination	55	2	0.47	0.07931
468	GO:0045934	negative regulation of nucleobase-contai...	986	13	8.35	0.08001
469	GO:0015833	peptide transport	2590	29	21.94	0.08041
470	GO:0051253	negative regulation of RNA metabolic pro...	893	12	7.56	0.08095
471	GO:0072330	monocarboxylic acid biosynthetic process	1181	15	10	0.08114
472	GO:0000098	sulfur amino acid catabolic process	10	1	0.08	0.08155
473	GO:0006063	uronic acid metabolic process	10	1	0.08	0.08155
474	GO:0042780	tRNA 3'-end processing	10	1	0.08	0.08155
475	GO:0046130	purine ribonucleoside catabolic process	10	1	0.08	0.08155
476	GO:0080187	floral organ senescence	10	1	0.08	0.08155
477	GO:1990570	GDP-mannose transmembrane transport	10	1	0.08	0.08155
478	GO:0045184	establishment of protein localization	2388	27	20.23	0.08172
479	GO:0022607	cellular component assembly	2287	26	19.37	0.08227
480	GO:0006213	pyrimidine nucleoside metabolic process	120	3	1.02	0.08242
481	GO:0022406	membrane docking	193	4	1.63	0.08261
482	GO:0140056	organelle localization by membrane tethe...	193	4	1.63	0.08261
483	GO:0072524	pyridine-containing compound metabolic p...	445	7	3.77	0.08657
484	GO:0009750	response to fructose	58	2	0.49	0.08686
485	GO:0032989	cellular component morphogenesis	1694	20	14.35	0.08835
486	GO:0006487	protein N-linked glycosylation	124	3	1.05	0.08885
487	GO:0000256	allantoin catabolic process	11	1	0.09	0.08933
488	GO:0007035	vacuolar acidification	11	1	0.09	0.08933
489	GO:0010351	lithium ion transport	11	1	0.09	0.08933
490	GO:0019478	D-amino acid catabolic process	11	1	0.09	0.08933
491	GO:0051452	intracellular pH reduction	11	1	0.09	0.08933
492	GO:0071108	protein K48-linked deubiquitination	11	1	0.09	0.08933
493	GO:0006108	malate metabolic process	59	2	0.5	0.08942
494	GO:0016311	dephosphorylation	629	9	5.33	0.08986
495	GO:0042886	amide transport	2626	29	22.24	0.09128
496	GO:0055071	manganese ion homeostasis	60	2	0.51	0.09200
497	GO:0071824	protein-DNA complex subunit organization	201	4	1.7	0.09248
498	GO:0043085	positive regulation of catalytic activit...	366	6	3.1	0.09299
499	GO:0051276	chromosome organization	1405	17	11.9	0.09309
500	GO:0018205	peptidyl-lysine modification	456	7	3.86	0.09534
501	GO:0006449	regulation of translational termination	12	1	0.1	0.09705
502	GO:0006452	translational frameshifting	12	1	0.1	0.09705
503	GO:0006530	asparagine catabolic process	12	1	0.1	0.09705
504	GO:0008298	intracellular mRNA localization	12	1	0.1	0.09705
505	GO:0009245	lipid A biosynthetic process	12	1	0.1	0.09705
506	GO:0033345	asparagine catabolic process via L-aspar...	12	1	0.1	0.09705
507	GO:0045901	positive regulation of translational elo...	12	1	0.1	0.09705
508	GO:0045905	positive regulation of translational ter...	12	1	0.1	0.09705
509	GO:0046475	glycerophospholipid catabolic process	12	1	0.1	0.09705
510	GO:0046493	lipid A metabolic process	12	1	0.1	0.09705
511	GO:1902609	(R)-2-hydroxy-alpha-linolenic acid biosy...	12	1	0.1	0.09705
512	GO:2001289	lipid X metabolic process	12	1	0.1	0.09705
513	GO:0035966	response to topologically incorrect prot...	62	2	0.53	0.09723
514	GO:0022411	cellular component disassembly	205	4	1.74	0.09762
515	GO:0006417	regulation of translation	641	9	5.43	0.09797
516	GO:0090626	plant epidermis morphogenesis	372	6	3.15	0.09852
517	GO:0010026	trichome differentiation	373	6	3.16	0.09946
518	GO:0070646	protein modification by small protein re...	132	3	1.12	0.10232
519	GO:0006551	leucine metabolic process	64	2	0.54	0.10255
520	GO:0009218	pyrimidine ribonucleotide metabolic proc...	64	2	0.54	0.10255
521	GO:0009220	pyrimidine ribonucleotide biosynthetic p...	64	2	0.54	0.10255
522	GO:0034248	regulation of cellular amide metabolic p...	648	9	5.49	0.10289
523	GO:0000255	allantoin metabolic process	13	1	0.11	0.10470
524	GO:0006850	mitochondrial pyruvate transmembrane tra...	13	1	0.11	0.10470
525	GO:0010135	ureide metabolic process	13	1	0.11	0.10470
526	GO:0010136	ureide catabolic process	13	1	0.11	0.10470
527	GO:0010507	negative regulation of autophagy	13	1	0.11	0.10470
528	GO:0042306	regulation of protein import into nucleu...	13	1	0.11	0.10470
529	GO:0043605	cellular amide catabolic process	13	1	0.11	0.10470
530	GO:0044774	mitotic DNA integrity checkpoint	13	1	0.11	0.10470
531	GO:0048194	Golgi vesicle budding	13	1	0.11	0.10470
532	GO:1900180	regulation of protein localization to nu...	13	1	0.11	0.10470
533	GO:0140013	meiotic nuclear division	293	5	2.48	0.10516
534	GO:0030837	negative regulation of actin filament po...	66	2	0.56	0.10794
535	GO:0046132	pyrimidine ribonucleoside biosynthetic p...	66	2	0.56	0.10794
536	GO:0007059	chromosome segregation	296	5	2.51	0.10854
537	GO:0006733	oxidoreduction coenzyme metabolic proces...	473	7	4.01	0.10981
538	GO:0050790	regulation of catalytic activity	848	11	7.18	0.10988
539	GO:0032270	positive regulation of cellular protein ...	384	6	3.25	0.11010
540	GO:0010380	regulation of chlorophyll biosynthetic p...	67	2	0.57	0.11066
541	GO:0055062	phosphate ion homeostasis	67	2	0.57	0.11066
542	GO:0072506	trivalent inorganic anion homeostasis	67	2	0.57	0.11066
543	GO:0048523	negative regulation of cellular process	2161	24	18.3	0.11087
544	GO:0090558	plant epidermis development	947	12	8.02	0.11120
545	GO:0032535	regulation of cellular component size	299	5	2.53	0.11198
546	GO:0090066	regulation of anatomical structure size	299	5	2.53	0.11198
547	GO:0006065	UDP-glucuronate biosynthetic process	14	1	0.12	0.11228
548	GO:0009399	nitrogen fixation	14	1	0.12	0.11228
549	GO:0031396	regulation of protein ubiquitination	14	1	0.12	0.11228
550	GO:0051289	protein homotetramerization	14	1	0.12	0.11228
551	GO:0060860	regulation of floral organ abscission	14	1	0.12	0.11228
552	GO:0060862	negative regulation of floral organ absc...	14	1	0.12	0.11228
553	GO:1903241	U2-type prespliceosome assembly	14	1	0.12	0.11228
554	GO:0006289	nucleotide-excision repair	68	2	0.58	0.11341
555	GO:0010143	cutin biosynthetic process	68	2	0.58	0.11341
556	GO:0030001	metal ion transport	1049	13	8.89	0.11361
557	GO:0010558	negative regulation of macromolecule bio...	1151	14	9.75	0.11536
558	GO:0071840	cellular component organization or bioge...	9384	90	79.49	0.11542
559	GO:0016458	gene silencing	572	8	4.84	0.11600
560	GO:0051247	positive regulation of protein metabolic...	390	6	3.3	0.11614
561	GO:0018193	peptidyl-amino acid modification	1054	13	8.93	0.11659
562	GO:2000243	positive regulation of reproductive proc...	219	4	1.85	0.11662
563	GO:0046839	phospholipid dephosphorylation	70	2	0.59	0.11894
564	GO:0044093	positive regulation of molecular functio...	393	6	3.33	0.11922
565	GO:0071705	nitrogen compound transport	3346	35	28.34	0.11931
566	GO:0000393	spliceosomal conformational changes to g...	15	1	0.13	0.11980
567	GO:0006388	tRNA splicing, via endonucleolytic cleav...	15	1	0.13	0.11980
568	GO:0006554	lysine catabolic process	15	1	0.13	0.11980
569	GO:0019477	L-lysine catabolic process	15	1	0.13	0.11980
570	GO:0030388	fructose 1,6-bisphosphate metabolic proc...	15	1	0.13	0.11980
571	GO:0032365	intracellular lipid transport	15	1	0.13	0.11980
572	GO:0046440	L-lysine metabolic process	15	1	0.13	0.11980
573	GO:0051211	anisotropic cell growth	15	1	0.13	0.11980
574	GO:0090357	regulation of tryptophan metabolic proce...	15	1	0.13	0.11980
575	GO:1901269	lipooligosaccharide metabolic process	15	1	0.13	0.11980
576	GO:1901271	lipooligosaccharide biosynthetic process	15	1	0.13	0.11980
577	GO:0006475	internal protein amino acid acetylation	142	3	1.2	0.12021
578	GO:0006541	glutamine metabolic process	142	3	1.2	0.12021
579	GO:0016573	histone acetylation	142	3	1.2	0.12021
580	GO:0018393	internal peptidyl-lysine acetylation	142	3	1.2	0.12021
581	GO:0018394	peptidyl-lysine acetylation	142	3	1.2	0.12021
582	GO:0006629	lipid metabolic process	3459	36	29.3	0.12127
583	GO:0051017	actin filament bundle assembly	71	2	0.6	0.12173
584	GO:0061572	actin filament bundle organization	71	2	0.6	0.12173
585	GO:1901463	regulation of tetrapyrrole biosynthetic ...	71	2	0.6	0.12173
586	GO:0051188	cofactor biosynthetic process	1063	13	9	0.12205
587	GO:0010015	root morphogenesis	868	11	7.35	0.12324
588	GO:0032269	negative regulation of cellular protein ...	397	6	3.36	0.12339
589	GO:0006470	protein dephosphorylation	488	7	4.13	0.12349
590	GO:0009163	nucleoside biosynthetic process	144	3	1.22	0.12392
591	GO:0030833	regulation of actin filament polymerizat...	144	3	1.22	0.12392
592	GO:0045787	positive regulation of cell cycle	145	3	1.23	0.12579
593	GO:0006610	ribosomal protein import into nucleus	16	1	0.14	0.12726
594	GO:0010190	cytochrome b6f complex assembly	16	1	0.14	0.12726
595	GO:0043132	NAD transport	16	1	0.14	0.12726
596	GO:0046085	adenosine metabolic process	16	1	0.14	0.12726
597	GO:0046398	UDP-glucuronate metabolic process	16	1	0.14	0.12726
598	GO:1902626	assembly of large subunit precursor of p...	16	1	0.14	0.12726
599	GO:0051090	regulation of DNA binding transcription ...	73	2	0.62	0.12737
600	GO:0072505	divalent inorganic anion homeostasis	73	2	0.62	0.12737
601	GO:0051248	negative regulation of protein metabolic...	401	6	3.4	0.12763
602	GO:0048468	cell development	1173	14	9.94	0.12826
603	GO:0030154	cell differentiation	2414	26	20.45	0.12866
604	GO:0006812	cation transport	2099	23	17.78	0.12877
605	GO:2000113	negative regulation of cellular macromol...	1076	13	9.11	0.13021
606	GO:0055085	transmembrane transport	3706	38	31.39	0.13197
607	GO:0016570	histone modification	497	7	4.21	0.13210
608	GO:0016192	vesicle-mediated transport	1382	16	11.71	0.13214
609	GO:0040029	regulation of gene expression, epigeneti...	591	8	5.01	0.13229
610	GO:1901879	regulation of protein depolymerization	75	2	0.64	0.13306
611	GO:0009932	cell tip growth	592	8	5.01	0.13318
612	GO:0046777	protein autophosphorylation	499	7	4.23	0.13406
613	GO:0008612	peptidyl-lysine modification to peptidyl...	17	1	0.14	0.13465
614	GO:0009157	deoxyribonucleoside monophosphate biosyn...	17	1	0.14	0.13465
615	GO:0009162	deoxyribonucleoside monophosphate metabo...	17	1	0.14	0.13465
616	GO:0019632	shikimate metabolic process	17	1	0.14	0.13465
617	GO:0034052	positive regulation of plant-type hypers...	17	1	0.14	0.13465
618	GO:0034314	Arp2/3 complex-mediated actin nucleation	17	1	0.14	0.13465
619	GO:0045851	pH reduction	17	1	0.14	0.13465
620	GO:0051098	regulation of binding	17	1	0.14	0.13465
621	GO:0060359	response to ammonium ion	17	1	0.14	0.13465
622	GO:0071027	nuclear RNA surveillance	17	1	0.14	0.13465
623	GO:0071028	nuclear mRNA surveillance	17	1	0.14	0.13465
624	GO:0071702	organic substance transport	4149	42	35.14	0.13503
625	GO:0008064	regulation of actin polymerization or de...	150	3	1.27	0.13529
626	GO:0030832	regulation of actin filament length	150	3	1.27	0.13529
627	GO:0110053	regulation of actin filament organizatio...	150	3	1.27	0.13529
628	GO:0009066	aspartate family amino acid metabolic pr...	232	4	1.97	0.13557
629	GO:0033554	cellular response to stress	2861	30	24.23	0.13768
630	GO:0048366	leaf development	1290	15	10.93	0.13788
631	GO:0031333	negative regulation of protein complex a...	77	2	0.65	0.13881
632	GO:0032272	negative regulation of protein polymeriz...	77	2	0.65	0.13881
633	GO:0032956	regulation of actin cytoskeleton organiz...	152	3	1.29	0.13915
634	GO:0032970	regulation of actin filament-based proce...	152	3	1.29	0.13915
635	GO:0046885	regulation of hormone biosynthetic proce...	152	3	1.29	0.13915
636	GO:0045088	regulation of innate immune response	412	6	3.49	0.13965
637	GO:0034968	histone lysine methylation	153	3	1.3	0.14110
638	GO:0009086	methionine biosynthetic process	78	2	0.66	0.14170
639	GO:0090056	regulation of chlorophyll metabolic proc...	78	2	0.66	0.14170
640	GO:1900424	regulation of defense response to bacter...	78	2	0.66	0.14170
641	GO:0006145	purine nucleobase catabolic process	18	1	0.15	0.14198
642	GO:0006768	biotin metabolic process	18	1	0.15	0.14198
643	GO:0006809	nitric oxide biosynthetic process	18	1	0.15	0.14198
644	GO:0009102	biotin biosynthetic process	18	1	0.15	0.14198
645	GO:0032527	protein exit from endoplasmic reticulum	18	1	0.15	0.14198
646	GO:0043461	proton-transporting ATP synthase complex...	18	1	0.15	0.14198
647	GO:1903320	regulation of protein modification by sm...	18	1	0.15	0.14198
648	GO:0043543	protein acylation	507	7	4.29	0.14201
649	GO:0008104	protein localization	2552	27	21.62	0.14231
650	GO:0045132	meiotic chromosome segregation	154	3	1.3	0.14306
651	GO:0005982	starch metabolic process	237	4	2.01	0.14318
652	GO:0022618	ribonucleoprotein complex assembly	509	7	4.31	0.14403
653	GO:0055083	monovalent inorganic anion homeostasis	79	2	0.67	0.14461
654	GO:0030041	actin filament polymerization	156	3	1.32	0.14700
655	GO:0031050	dsRNA fragmentation	156	3	1.32	0.14700
656	GO:0043331	response to dsRNA	156	3	1.32	0.14700
657	GO:0070918	production of small RNA involved in gene...	156	3	1.32	0.14700
658	GO:0071359	cellular response to dsRNA	156	3	1.32	0.14700
659	GO:0022414	reproductive process	6170	60	52.26	0.14748
660	GO:0010099	regulation of photomorphogenesis	80	2	0.68	0.14753
661	GO:0048481	plant ovule development	240	4	2.03	0.14782
662	GO:0048869	cellular developmental process	3317	34	28.1	0.14791
663	GO:0071826	ribonucleoprotein complex subunit organi...	513	7	4.35	0.14812
664	GO:0009749	response to glucose	157	3	1.33	0.14898
665	GO:0043414	macromolecule methylation	514	7	4.35	0.14915
666	GO:0006152	purine nucleoside catabolic process	19	1	0.16	0.14925
667	GO:0006574	valine catabolic process	19	1	0.16	0.14925
668	GO:0009650	UV protection	19	1	0.16	0.14925
669	GO:0046416	D-amino acid metabolic process	19	1	0.16	0.14925
670	GO:1904589	regulation of protein import	19	1	0.16	0.14925
671	GO:0030433	ubiquitin-dependent ERAD pathway	81	2	0.69	0.15046
672	GO:0046131	pyrimidine ribonucleoside metabolic proc...	81	2	0.69	0.15046
673	GO:2001057	reactive nitrogen species metabolic proc...	81	2	0.69	0.15046
674	GO:0045935	positive regulation of nucleobase-contai...	1006	12	8.52	0.15082
675	GO:0008643	carbohydrate transport	243	4	2.06	0.15252
676	GO:0042752	regulation of circadian rhythm	159	3	1.35	0.15297
677	GO:0051494	negative regulation of cytoskeleton orga...	82	2	0.69	0.15340
678	GO:1902904	negative regulation of supramolecular fi...	82	2	0.69	0.15340
679	GO:0016053	organic acid biosynthetic process	2152	23	18.23	0.15388
680	GO:0046394	carboxylic acid biosynthetic process	2152	23	18.23	0.15388
681	GO:0035670	plant-type ovary development	244	4	2.07	0.15410
682	GO:0032940	secretion by cell	333	5	2.82	0.15435
683	GO:0006606	protein import into nucleus	160	3	1.36	0.15498
684	GO:0000003	reproduction	6197	60	52.49	0.15541
685	GO:0006520	cellular amino acid metabolic process	1630	18	13.81	0.15602
686	GO:0043622	cortical microtubule organization	83	2	0.7	0.15636
687	GO:0006999	nuclear pore organization	20	1	0.17	0.15646
688	GO:0016139	glycoside catabolic process	20	1	0.17	0.15646
689	GO:0030643	cellular phosphate ion homeostasis	20	1	0.17	0.15646
690	GO:0046519	sphingoid metabolic process	20	1	0.17	0.15646
691	GO:0046822	regulation of nucleocytoplasmic transpor...	20	1	0.17	0.15646
692	GO:0072501	cellular divalent inorganic anion homeos...	20	1	0.17	0.15646
693	GO:0072502	cellular trivalent inorganic anion homeo...	20	1	0.17	0.15646
694	GO:0006473	protein acetylation	162	3	1.37	0.15902
695	GO:0033365	protein localization to organelle	818	10	6.93	0.16036
696	GO:0000096	sulfur amino acid metabolic process	248	4	2.1	0.16047
697	GO:0045036	protein targeting to chloroplast	163	3	1.38	0.16105
698	GO:0072596	establishment of protein localization to...	163	3	1.38	0.16105
699	GO:0072598	protein localization to chloroplast	163	3	1.38	0.16105
700	GO:0006000	fructose metabolic process	21	1	0.18	0.16361
701	GO:0006516	glycoprotein catabolic process	21	1	0.18	0.16361
702	GO:0006848	pyruvate transport	21	1	0.18	0.16361
703	GO:0007009	plasma membrane organization	21	1	0.18	0.16361
704	GO:0007143	female meiotic nuclear division	21	1	0.18	0.16361
705	GO:0009435	NAD biosynthetic process	21	1	0.18	0.16361
706	GO:0009590	detection of gravity	21	1	0.18	0.16361
707	GO:0009833	plant-type primary cell wall biogenesis	21	1	0.18	0.16361
708	GO:0080154	regulation of fertilization	21	1	0.18	0.16361
709	GO:0080155	regulation of double fertilization formi...	21	1	0.18	0.16361
710	GO:1901475	pyruvate transmembrane transport	21	1	0.18	0.16361
711	GO:0052546	cell wall pectin metabolic process	86	2	0.73	0.16528
712	GO:0050776	regulation of immune response	435	6	3.68	0.16638
713	GO:0006887	exocytosis	252	4	2.13	0.16694
714	GO:0031347	regulation of defense response	826	10	7	0.16717
715	GO:0006305	DNA alkylation	166	3	1.41	0.16720
716	GO:0006306	DNA methylation	166	3	1.41	0.16720
717	GO:0072594	establishment of protein localization to...	727	9	6.16	0.16768
718	GO:0006468	protein phosphorylation	3041	31	25.76	0.16824
719	GO:0007186	G-protein coupled receptor signaling pat...	87	2	0.74	0.16828
720	GO:0030042	actin filament depolymerization	87	2	0.74	0.16828
721	GO:0036503	ERAD pathway	87	2	0.74	0.16828
722	GO:1901401	regulation of tetrapyrrole metabolic pro...	87	2	0.74	0.16828
723	GO:0010017	red or far-red light signaling pathway	254	4	2.15	0.17021
724	GO:0048193	Golgi vesicle transport	345	5	2.92	0.17069
725	GO:0016075	rRNA catabolic process	22	1	0.19	0.17069
726	GO:0042759	long-chain fatty acid biosynthetic proce...	22	1	0.19	0.17069
727	GO:0046209	nitric oxide metabolic process	22	1	0.19	0.17069
728	GO:2000692	negative regulation of seed maturation	22	1	0.19	0.17069
729	GO:0044703	multi-organism reproductive process	632	8	5.35	0.17112
730	GO:1903046	meiotic cell cycle process	439	6	3.72	0.17124
731	GO:0006221	pyrimidine nucleotide biosynthetic proce...	88	2	0.75	0.17128
732	GO:0045037	protein import into chloroplast stroma	88	2	0.75	0.17128
733	GO:0009851	auxin biosynthetic process	168	3	1.42	0.17133
734	GO:0072528	pyrimidine-containing compound biosynthe...	168	3	1.42	0.17133
735	GO:0016049	cell growth	1657	18	14.04	0.17207
736	GO:0009826	unidimensional cell growth	1137	13	9.63	0.17236
737	GO:0046903	secretion	347	5	2.94	0.17348
738	GO:0034504	protein localization to nucleus	171	3	1.45	0.17758
739	GO:0009423	chorismate biosynthetic process	23	1	0.19	0.17772
740	GO:0010260	animal organ senescence	23	1	0.19	0.17772
741	GO:0045038	protein import into chloroplast thylakoi...	23	1	0.19	0.17772
742	GO:0035194	posttranscriptional gene silencing by RN...	259	4	2.19	0.17848
743	GO:0010025	wax biosynthetic process	91	2	0.77	0.18035
744	GO:0044283	small molecule biosynthetic process	2638	27	22.34	0.18253
745	GO:0006661	phosphatidylinositol biosynthetic proces...	92	2	0.78	0.18339
746	GO:0010021	amylopectin biosynthetic process	24	1	0.2	0.18469
747	GO:0010353	response to trehalose	24	1	0.2	0.18469
748	GO:0070072	vacuolar proton-transporting V-type ATPa...	24	1	0.2	0.18469
749	GO:2000896	amylopectin metabolic process	24	1	0.2	0.18469
750	GO:0048449	floral organ formation	93	2	0.79	0.18643
751	GO:0071489	cellular response to red or far red ligh...	264	4	2.24	0.18689
752	GO:0006220	pyrimidine nucleotide metabolic process	94	2	0.8	0.18948
753	GO:0006677	glycosylceramide metabolic process	25	1	0.21	0.19159
754	GO:0006687	glycosphingolipid metabolic process	25	1	0.21	0.19159
755	GO:0010366	negative regulation of ethylene biosynth...	25	1	0.21	0.19159
756	GO:0019377	glycolipid catabolic process	25	1	0.21	0.19159
757	GO:0019742	pentacyclic triterpenoid metabolic proce...	25	1	0.21	0.19159
758	GO:0019745	pentacyclic triterpenoid biosynthetic pr...	25	1	0.21	0.19159
759	GO:0031336	negative regulation of sulfur amino acid...	25	1	0.21	0.19159
760	GO:0042454	ribonucleoside catabolic process	25	1	0.21	0.19159
761	GO:0045836	positive regulation of meiotic nuclear d...	25	1	0.21	0.19159
762	GO:0046477	glycosylceramide catabolic process	25	1	0.21	0.19159
763	GO:0046479	glycosphingolipid catabolic process	25	1	0.21	0.19159
764	GO:0051175	negative regulation of sulfur metabolic ...	25	1	0.21	0.19159
765	GO:1900909	negative regulation of olefin metabolic ...	25	1	0.21	0.19159
766	GO:1900912	negative regulation of olefin biosynthet...	25	1	0.21	0.19159
767	GO:0051170	import into nucleus	178	3	1.51	0.19241
768	GO:0042775	mitochondrial ATP synthesis coupled elec...	95	2	0.8	0.19254
769	GO:0003006	developmental process involved in reprod...	5530	53	46.84	0.19273
770	GO:0016569	covalent chromatin modification	554	7	4.69	0.19297
771	GO:0016042	lipid catabolic process	754	9	6.39	0.19341
772	GO:0018208	peptidyl-proline modification	179	3	1.52	0.19456
773	GO:0009900	dehiscence	96	2	0.81	0.19561
774	GO:0010166	wax metabolic process	96	2	0.81	0.19561
775	GO:0030865	cortical cytoskeleton organization	96	2	0.81	0.19561
776	GO:0015980	energy derivation by oxidation of organi...	459	6	3.89	0.19637
777	GO:0033036	macromolecule localization	3325	33	28.16	0.19819
778	GO:0006383	transcription by RNA polymerase III	26	1	0.22	0.19844
779	GO:0006493	protein O-linked glycosylation	26	1	0.22	0.19844
780	GO:0016574	histone ubiquitination	26	1	0.22	0.19844
781	GO:0033523	histone H2B ubiquitination	26	1	0.22	0.19844
782	GO:0046083	adenine metabolic process	26	1	0.22	0.19844
783	GO:0046084	adenine biosynthetic process	26	1	0.22	0.19844
784	GO:0030422	production of siRNA involved in RNA inte...	97	2	0.82	0.19868
785	GO:1901570	fatty acid derivative biosynthetic proce...	97	2	0.82	0.19868
786	GO:0000398	mRNA splicing, via spliceosome	462	6	3.91	0.20025
787	GO:0031365	N-terminal protein amino acid modificati...	272	4	2.3	0.20059
788	GO:0042773	ATP synthesis coupled electron transport	98	2	0.83	0.20175
789	GO:0048285	organelle fission	563	7	4.77	0.20348
790	GO:0005977	glycogen metabolic process	27	1	0.23	0.20524
791	GO:0005978	glycogen biosynthetic process	27	1	0.23	0.20524
792	GO:0006023	aminoglycan biosynthetic process	27	1	0.23	0.20524
793	GO:0006024	glycosaminoglycan biosynthetic process	27	1	0.23	0.20524
794	GO:0006112	energy reserve metabolic process	27	1	0.23	0.20524
795	GO:0006542	glutamine biosynthetic process	27	1	0.23	0.20524
796	GO:0030002	cellular anion homeostasis	27	1	0.23	0.20524
797	GO:0030203	glycosaminoglycan metabolic process	27	1	0.23	0.20524
798	GO:0030320	cellular monovalent inorganic anion home...	27	1	0.23	0.20524
799	GO:0042274	ribosomal small subunit biogenesis	184	3	1.56	0.20536
800	GO:0065002	intracellular protein transmembrane tran...	277	4	2.35	0.20930
801	GO:0044247	cellular polysaccharide catabolic proces...	186	3	1.58	0.20972
802	GO:0006119	oxidative phosphorylation	101	2	0.86	0.21102
803	GO:0015988	energy coupled proton transmembrane tran...	101	2	0.86	0.21102
804	GO:0015991	ATP hydrolysis coupled proton transport	101	2	0.86	0.21102
805	GO:0043562	cellular response to nitrogen levels	101	2	0.86	0.21102
806	GO:0090662	ATP hydrolysis coupled transmembrane tra...	101	2	0.86	0.21102
807	GO:0099131	ATP hydrolysis coupled ion transmembrane...	101	2	0.86	0.21102
808	GO:0099132	ATP hydrolysis coupled cation transmembr...	101	2	0.86	0.21102
809	GO:0048827	phyllome development	1825	19	15.46	0.21112
810	GO:0006304	DNA modification	187	3	1.58	0.21191
811	GO:0006664	glycolipid metabolic process	187	3	1.58	0.21191
812	GO:0044728	DNA methylation or demethylation	187	3	1.58	0.21191
813	GO:0006722	triterpenoid metabolic process	28	1	0.24	0.21197
814	GO:0009164	nucleoside catabolic process	28	1	0.24	0.21197
815	GO:0009299	mRNA transcription	28	1	0.24	0.21197
816	GO:0016104	triterpenoid biosynthetic process	28	1	0.24	0.21197
817	GO:0031086	nuclear-transcribed mRNA catabolic proce...	28	1	0.24	0.21197
818	GO:0031087	deadenylation-independent decapping of n...	28	1	0.24	0.21197
819	GO:0034656	nucleobase-containing small molecule cat...	28	1	0.24	0.21197
820	GO:0045962	positive regulation of development, hete...	28	1	0.24	0.21197
821	GO:0048577	negative regulation of short-day photope...	28	1	0.24	0.21197
822	GO:0018022	peptidyl-lysine methylation	188	3	1.59	0.21410
823	GO:0044003	modification by symbiont of host morphol...	102	2	0.86	0.21411
824	GO:0017144	drug metabolic process	2373	24	20.1	0.21528
825	GO:0002682	regulation of immune system process	474	6	4.01	0.21606
826	GO:0016571	histone methylation	189	3	1.6	0.21630
827	GO:0010557	positive regulation of macromolecule bio...	986	11	8.35	0.21857
828	GO:0000394	RNA splicing, via endonucleolytic cleava...	29	1	0.25	0.21865
829	GO:0016137	glycoside metabolic process	29	1	0.25	0.21865
830	GO:0033239	negative regulation of cellular amine me...	29	1	0.25	0.21865
831	GO:0043243	positive regulation of protein complex d...	29	1	0.25	0.21865
832	GO:0045763	negative regulation of cellular amino ac...	29	1	0.25	0.21865
833	GO:0046514	ceramide catabolic process	29	1	0.25	0.21865
834	GO:0006636	unsaturated fatty acid biosynthetic proc...	104	2	0.88	0.22032
835	GO:0015780	nucleotide-sugar transmembrane transport	104	2	0.88	0.22032
836	GO:0051817	modification of morphology or physiology...	104	2	0.88	0.22032
837	GO:0032271	regulation of protein polymerization	191	3	1.62	0.22071
838	GO:0032350	regulation of hormone metabolic process	191	3	1.62	0.22071
839	GO:0090697	post-embryonic plant organ morphogenesis	380	5	3.22	0.22178
840	GO:0008154	actin polymerization or depolymerization	192	3	1.63	0.22292
841	GO:0042455	ribonucleoside biosynthetic process	105	2	0.89	0.22343
842	GO:0009058	biosynthetic process	19845	177	168.09	0.22382
843	GO:0000266	mitochondrial fission	30	1	0.25	0.22527
844	GO:0033539	fatty acid beta-oxidation using acyl-CoA...	30	1	0.25	0.22527
845	GO:0043967	histone H4 acetylation	30	1	0.25	0.22527
846	GO:0051182	coenzyme transport	30	1	0.25	0.22527
847	GO:0051570	regulation of histone H3-K9 methylation	30	1	0.25	0.22527
848	GO:0006555	methionine metabolic process	106	2	0.9	0.22654
849	GO:0033559	unsaturated fatty acid metabolic process	106	2	0.9	0.22654
850	GO:0097435	supramolecular fiber organization	384	5	3.25	0.22789
851	GO:0009251	glucan catabolic process	195	3	1.65	0.22958
852	GO:0016246	RNA interference	107	2	0.91	0.22966
853	GO:0044249	cellular biosynthetic process	18943	169	160.45	0.23006
854	GO:0018130	heterocycle biosynthetic process	11323	103	95.91	0.23025
855	GO:0009965	leaf morphogenesis	386	5	3.27	0.23097
856	GO:0009059	macromolecule biosynthetic process	14089	127	119.34	0.23158
857	GO:1903509	liposaccharide metabolic process	196	3	1.66	0.23180
858	GO:0006880	intracellular sequestering of iron ion	31	1	0.26	0.23183
859	GO:0015937	coenzyme A biosynthetic process	31	1	0.26	0.23183
860	GO:0031048	chromatin silencing by small RNA	31	1	0.26	0.23183
861	GO:0033866	nucleoside bisphosphate biosynthetic pro...	31	1	0.26	0.23183
862	GO:0034030	ribonucleoside bisphosphate biosynthetic...	31	1	0.26	0.23183
863	GO:0034033	purine nucleoside bisphosphate biosynthe...	31	1	0.26	0.23183
864	GO:0046113	nucleobase catabolic process	31	1	0.26	0.23183
865	GO:0046417	chorismate metabolic process	31	1	0.26	0.23183
866	GO:0070070	proton-transporting V-type ATPase comple...	31	1	0.26	0.23183
867	GO:0097577	sequestering of iron ion	31	1	0.26	0.23183
868	GO:0000375	RNA splicing, via transesterification re...	486	6	4.12	0.23228
869	GO:0000377	RNA splicing, via transesterification re...	486	6	4.12	0.23228
870	GO:0031122	cytoplasmic microtubule organization	108	2	0.91	0.23277
871	GO:0010628	positive regulation of gene expression	1003	11	8.5	0.23435
872	GO:1901605	alpha-amino acid metabolic process	1110	12	9.4	0.23569
873	GO:0051261	protein depolymerization	109	2	0.92	0.23589
874	GO:0070925	organelle assembly	390	5	3.3	0.23716
875	GO:0016103	diterpenoid catabolic process	32	1	0.27	0.23834
876	GO:0032351	negative regulation of hormone metabolic...	32	1	0.27	0.23834
877	GO:0032353	negative regulation of hormone biosynthe...	32	1	0.27	0.23834
878	GO:0032386	regulation of intracellular transport	32	1	0.27	0.23834
879	GO:0033157	regulation of intracellular protein tran...	32	1	0.27	0.23834
880	GO:0045487	gibberellin catabolic process	32	1	0.27	0.23834
881	GO:0046503	glycerolipid catabolic process	32	1	0.27	0.23834
882	GO:0051223	regulation of protein transport	32	1	0.27	0.23834
883	GO:0070201	regulation of establishment of protein l...	32	1	0.27	0.23834
884	GO:0090087	regulation of peptide transport	32	1	0.27	0.23834
885	GO:0072527	pyrimidine-containing compound metabolic...	199	3	1.69	0.23851
886	GO:0006886	intracellular protein transport	1541	16	13.05	0.23855
887	GO:2000030	regulation of response to red or far red...	110	2	0.93	0.23902
888	GO:0048588	developmental cell growth	695	8	5.89	0.23926
889	GO:1901362	organic cyclic compound biosynthetic pro...	12162	110	103.02	0.24022
890	GO:0048364	root development	1655	17	14.02	0.24304
891	GO:0051321	meiotic cell cycle	494	6	4.18	0.24330
892	GO:0022622	root system development	1657	17	14.04	0.24452
893	GO:0010188	response to microbial phytotoxin	33	1	0.28	0.24480
894	GO:0015936	coenzyme A metabolic process	33	1	0.28	0.24480
895	GO:0030149	sphingolipid catabolic process	33	1	0.28	0.24480
896	GO:0045893	positive regulation of transcription, DN...	909	10	7.7	0.24527
897	GO:1902680	positive regulation of RNA biosynthetic ...	909	10	7.7	0.24527
898	GO:1903508	positive regulation of nucleic acid-temp...	909	10	7.7	0.24527
899	GO:0045944	positive regulation of transcription by ...	113	2	0.96	0.24840
900	GO:0051260	protein homooligomerization	113	2	0.96	0.24840
901	GO:0010161	red light signaling pathway	34	1	0.29	0.25120
902	GO:0010506	regulation of autophagy	34	1	0.29	0.25120
903	GO:0022403	cell cycle phase	34	1	0.29	0.25120
904	GO:0031053	primary miRNA processing	34	1	0.29	0.25120
905	GO:0044848	biological phase	34	1	0.29	0.25120
906	GO:0050829	defense response to Gram-negative bacter...	34	1	0.29	0.25120
907	GO:0051446	positive regulation of meiotic cell cycl...	34	1	0.29	0.25120
908	GO:0009816	defense response to bacterium, incompati...	205	3	1.74	0.25202
909	GO:0016441	posttranscriptional gene silencing	301	4	2.55	0.25246
910	GO:0006497	protein lipidation	400	5	3.39	0.25282
911	GO:0042158	lipoprotein biosynthetic process	400	5	3.39	0.25282
912	GO:0009247	glycolipid biosynthetic process	115	2	0.97	0.25465
913	GO:0015985	energy coupled proton transport, down el...	115	2	0.97	0.25465
914	GO:0015986	ATP synthesis coupled proton transport	115	2	0.97	0.25465
915	GO:0051345	positive regulation of hydrolase activit...	115	2	0.97	0.25465
916	GO:0070417	cellular response to cold	115	2	0.97	0.25465
917	GO:0006528	asparagine metabolic process	35	1	0.3	0.25754
918	GO:0006878	cellular copper ion homeostasis	35	1	0.3	0.25754
919	GO:0006896	Golgi to vacuole transport	35	1	0.3	0.25754
920	GO:0010065	primary meristem tissue development	35	1	0.3	0.25754
921	GO:0031935	regulation of chromatin silencing	35	1	0.3	0.25754
922	GO:1902903	regulation of supramolecular fiber organ...	208	3	1.76	0.25881
923	GO:0051704	multi-organism process	5702	53	48.3	0.25986
924	GO:0019722	calcium-mediated signaling	117	2	0.99	0.26092
925	GO:0006612	protein targeting to membrane	209	3	1.77	0.26109
926	GO:0009657	plastid organization	714	8	6.05	0.26143
927	GO:0009615	response to virus	306	4	2.59	0.26168
928	GO:0006633	fatty acid biosynthetic process	611	7	5.18	0.26284
929	GO:0000060	protein import into nucleus, translocati...	36	1	0.3	0.26383
930	GO:0006491	N-glycan processing	36	1	0.3	0.26383
931	GO:0010216	maintenance of DNA methylation	36	1	0.3	0.26383
932	GO:0051552	flavone metabolic process	36	1	0.3	0.26383
933	GO:0051553	flavone biosynthetic process	36	1	0.3	0.26383
934	GO:0051554	flavonol metabolic process	36	1	0.3	0.26383
935	GO:0051555	flavonol biosynthetic process	36	1	0.3	0.26383
936	GO:0006091	generation of precursor metabolites and ...	1250	13	10.59	0.26530
937	GO:0009064	glutamine family amino acid metabolic pr...	308	4	2.61	0.26538
938	GO:0006352	DNA-templated transcription, initiation	211	3	1.79	0.26563
939	GO:0010468	regulation of gene expression	10179	92	86.22	0.26698
940	GO:0006646	phosphatidylethanolamine biosynthetic pr...	37	1	0.31	0.27007
941	GO:0031570	DNA integrity checkpoint	37	1	0.31	0.27007
942	GO:0046337	phosphatidylethanolamine metabolic proce...	37	1	0.31	0.27007
943	GO:0071333	cellular response to glucose stimulus	37	1	0.31	0.27007
944	GO:0071421	manganese ion transmembrane transport	37	1	0.31	0.27007
945	GO:0006862	nucleotide transport	120	2	1.02	0.27031
946	GO:0010193	response to ozone	120	2	1.02	0.27031
947	GO:0006366	transcription by RNA polymerase II	618	7	5.23	0.27189
948	GO:0006099	tricarboxylic acid cycle	214	3	1.81	0.27248
949	GO:0006101	citrate metabolic process	214	3	1.81	0.27248
950	GO:0010256	endomembrane system organization	214	3	1.81	0.27248
951	GO:0034645	cellular macromolecule biosynthetic proc...	13776	123	116.69	0.27306
952	GO:0051274	beta-glucan biosynthetic process	215	3	1.82	0.27476
953	GO:0070647	protein modification by small protein co...	2472	24	20.94	0.27610
954	GO:0009610	response to symbiotic fungus	38	1	0.32	0.27626
955	GO:0018196	peptidyl-asparagine modification	38	1	0.32	0.27626
956	GO:0018279	protein N-linked glycosylation via aspar...	38	1	0.32	0.27626
957	GO:0046466	membrane lipid catabolic process	38	1	0.32	0.27626
958	GO:0046487	glyoxylate metabolic process	38	1	0.32	0.27626
959	GO:0046835	carbohydrate phosphorylation	38	1	0.32	0.27626
960	GO:0090480	purine nucleotide-sugar transmembrane tr...	38	1	0.32	0.27626
961	GO:0051254	positive regulation of RNA metabolic pro...	939	10	7.95	0.27628
962	GO:0051173	positive regulation of nitrogen compound...	1371	14	11.61	0.27644
963	GO:0009069	serine family amino acid metabolic proce...	217	3	1.84	0.27934
964	GO:0009861	jasmonic acid and ethylene-dependent sys...	123	2	1.04	0.27970
965	GO:0022904	respiratory electron transport chain	123	2	1.04	0.27970
966	GO:0071806	protein transmembrane transport	417	5	3.53	0.28000
967	GO:0010101	post-embryonic root morphogenesis	218	3	1.85	0.28163
968	GO:0010102	lateral root morphogenesis	218	3	1.85	0.28163
969	GO:0006189	'de novo' IMP biosynthetic process	39	1	0.33	0.28239
970	GO:0006892	post-Golgi vesicle-mediated transport	39	1	0.33	0.28239
971	GO:0018342	protein prenylation	39	1	0.33	0.28239
972	GO:0031330	negative regulation of cellular cataboli...	39	1	0.33	0.28239
973	GO:0045910	negative regulation of DNA recombination	39	1	0.33	0.28239
974	GO:0051785	positive regulation of nuclear division	39	1	0.33	0.28239
975	GO:0097354	prenylation	39	1	0.33	0.28239
976	GO:0055081	anion homeostasis	124	2	1.05	0.28283
977	GO:1901576	organic substance biosynthetic process	19401	171	164.33	0.28637
978	GO:0031328	positive regulation of cellular biosynth...	1058	11	8.96	0.28807
979	GO:0006613	cotranslational protein targeting to mem...	40	1	0.34	0.28847
980	GO:0006614	SRP-dependent cotranslational protein ta...	40	1	0.34	0.28847
981	GO:0006672	ceramide metabolic process	40	1	0.34	0.28847
982	GO:0009554	megasporogenesis	40	1	0.34	0.28847
983	GO:0009954	proximal/distal pattern formation	40	1	0.34	0.28847
984	GO:0010225	response to UV-C	40	1	0.34	0.28847
985	GO:0010440	stomatal lineage progression	40	1	0.34	0.28847
986	GO:0071326	cellular response to monosaccharide stim...	40	1	0.34	0.28847
987	GO:0071331	cellular response to hexose stimulus	40	1	0.34	0.28847
988	GO:0046474	glycerophospholipid biosynthetic process	221	3	1.87	0.28851
989	GO:0010118	stomatal movement	527	6	4.46	0.29019
990	GO:0034654	nucleobase-containing compound biosynthe...	10595	95	89.74	0.29023
991	GO:0019932	second-messenger-mediated signaling	127	2	1.08	0.29221
992	GO:0042157	lipoprotein metabolic process	425	5	3.6	0.29299
993	GO:0060560	developmental growth involved in morphog...	1281	13	10.85	0.29346
994	GO:0010604	positive regulation of macromolecule met...	1391	14	11.78	0.29398
995	GO:0006002	fructose 6-phosphate metabolic process	41	1	0.35	0.29450
996	GO:0018105	peptidyl-serine phosphorylation	41	1	0.35	0.29450
997	GO:2000031	regulation of salicylic acid mediated si...	41	1	0.35	0.29450
998	GO:2001023	regulation of response to drug	41	1	0.35	0.29450
999	GO:2001038	regulation of cellular response to drug	41	1	0.35	0.29450
1000	GO:0009692	ethylene metabolic process	128	2	1.08	0.29533
1001	GO:0009693	ethylene biosynthetic process	128	2	1.08	0.29533
1002	GO:0043449	cellular alkene metabolic process	128	2	1.08	0.29533
1003	GO:0043450	alkene biosynthetic process	128	2	1.08	0.29533
1004	GO:1900673	olefin metabolic process	128	2	1.08	0.29533
1005	GO:1900674	olefin biosynthetic process	128	2	1.08	0.29533
1006	GO:0048440	carpel development	324	4	2.74	0.29534
1007	GO:0071365	cellular response to auxin stimulus	743	8	6.29	0.29637
1008	GO:0009567	double fertilization forming a zygote an...	129	2	1.09	0.29845
1009	GO:0009113	purine nucleobase biosynthetic process	42	1	0.36	0.30048
1010	GO:0015919	peroxisomal membrane transport	42	1	0.36	0.30048
1011	GO:0016558	protein import into peroxisome matrix	42	1	0.36	0.30048
1012	GO:0048645	animal organ formation	42	1	0.36	0.30048
1013	GO:1903827	regulation of cellular protein localizat...	42	1	0.36	0.30048
1014	GO:2001020	regulation of response to DNA damage sti...	42	1	0.36	0.30048
1015	GO:0006665	sphingolipid metabolic process	130	2	1.1	0.30157
1016	GO:0045333	cellular respiration	432	5	3.66	0.30444
1017	GO:0000027	ribosomal large subunit assembly	131	2	1.11	0.30469
1018	GO:0009891	positive regulation of biosynthetic proc...	1076	11	9.11	0.30639
1019	GO:0080134	regulation of response to stress	1076	11	9.11	0.30639
1020	GO:0000018	regulation of DNA recombination	43	1	0.36	0.30641
1021	GO:0006312	mitotic recombination	43	1	0.36	0.30641
1022	GO:0007205	protein kinase C-activating G-protein co...	43	1	0.36	0.30641
1023	GO:0009608	response to symbiont	43	1	0.36	0.30641
1024	GO:0009895	negative regulation of catabolic process	43	1	0.36	0.30641
1025	GO:0070727	cellular macromolecule localization	1848	18	15.65	0.30661
1026	GO:0055069	zinc ion homeostasis	132	2	1.12	0.30780
1027	GO:0006644	phospholipid metabolic process	646	7	5.47	0.30883
1028	GO:0019222	regulation of metabolic process	11694	104	99.05	0.30958
1029	GO:0034613	cellular protein localization	1741	17	14.75	0.30989
1030	GO:0072350	tricarboxylic acid metabolic process	231	3	1.96	0.31151
1031	GO:0010364	regulation of ethylene biosynthetic proc...	44	1	0.37	0.31229
1032	GO:0031335	regulation of sulfur amino acid metaboli...	44	1	0.37	0.31229
1033	GO:0033865	nucleoside bisphosphate metabolic proces...	44	1	0.37	0.31229
1034	GO:0033875	ribonucleoside bisphosphate metabolic pr...	44	1	0.37	0.31229
1035	GO:0034032	purine nucleoside bisphosphate metabolic...	44	1	0.37	0.31229
1036	GO:0034661	ncRNA catabolic process	44	1	0.37	0.31229
1037	GO:0034755	iron ion transmembrane transport	44	1	0.37	0.31229
1038	GO:0071491	cellular response to red light	44	1	0.37	0.31229
1039	GO:1900908	regulation of olefin metabolic process	44	1	0.37	0.31229
1040	GO:1900911	regulation of olefin biosynthetic proces...	44	1	0.37	0.31229
1041	GO:0010053	root epidermal cell differentiation	437	5	3.7	0.31265
1042	GO:0048731	system development	6973	63	59.06	0.31376
1043	GO:0019438	aromatic compound biosynthetic process	11709	104	99.18	0.31454
1044	GO:0006607	NLS-bearing protein import into nucleus	45	1	0.38	0.31812
1045	GO:0009065	glutamine family amino acid catabolic pr...	45	1	0.38	0.31812
1046	GO:0009071	serine family amino acid catabolic proce...	45	1	0.38	0.31812
1047	GO:0018209	peptidyl-serine modification	45	1	0.38	0.31812
1048	GO:0031060	regulation of histone methylation	45	1	0.38	0.31812
1049	GO:0043097	pyrimidine nucleoside salvage	45	1	0.38	0.31812
1050	GO:0062014	negative regulation of small molecule me...	45	1	0.38	0.31812
1051	GO:0009908	flower development	1975	19	16.73	0.31860
1052	GO:0043161	proteasome-mediated ubiquitin-dependent ...	870	9	7.37	0.31928
1053	GO:0000724	double-strand break repair via homologou...	136	2	1.15	0.32022
1054	GO:0006498	N-terminal protein lipidation	235	3	1.99	0.32074
1055	GO:0006499	N-terminal protein myristoylation	235	3	1.99	0.32074
1056	GO:1901568	fatty acid derivative metabolic process	137	2	1.16	0.32332
1057	GO:0006643	membrane lipid metabolic process	339	4	2.87	0.32380
1058	GO:0006188	IMP biosynthetic process	46	1	0.39	0.32390
1059	GO:0046040	IMP metabolic process	46	1	0.39	0.32390
1060	GO:0051592	response to calcium ion	46	1	0.39	0.32390
1061	GO:0051726	regulation of cell cycle	767	8	6.5	0.32607
1062	GO:0010498	proteasomal protein catabolic process	876	9	7.42	0.32627
1063	GO:0000280	nuclear division	447	5	3.79	0.32917
1064	GO:0007093	mitotic cell cycle checkpoint	47	1	0.4	0.32963
1065	GO:0009684	indoleacetic acid biosynthetic process	47	1	0.4	0.32963
1066	GO:0010267	production of ta-siRNAs involved in RNA ...	47	1	0.4	0.32963
1067	GO:0010363	regulation of plant-type hypersensitive ...	47	1	0.4	0.32963
1068	GO:0016052	carbohydrate catabolic process	993	10	8.41	0.33466
1069	GO:0006625	protein targeting to peroxisome	48	1	0.41	0.33531
1070	GO:0010262	somatic embryogenesis	48	1	0.41	0.33531
1071	GO:0048497	maintenance of floral organ identity	48	1	0.41	0.33531
1072	GO:0072662	protein localization to peroxisome	48	1	0.41	0.33531
1073	GO:0072663	establishment of protein localization to...	48	1	0.41	0.33531
1074	GO:0090700	maintenance of plant organ identity	48	1	0.41	0.33531
1075	GO:0000725	recombinational repair	141	2	1.19	0.33567
1076	GO:0018377	protein myristoylation	242	3	2.05	0.33687
1077	GO:0006479	protein methylation	243	3	2.06	0.33918
1078	GO:0008213	protein alkylation	243	3	2.06	0.33918
1079	GO:0090567	reproductive shoot system development	2002	19	16.96	0.33950
1080	GO:0006298	mismatch repair	49	1	0.42	0.34094
1081	GO:0006900	vesicle budding from membrane	49	1	0.42	0.34094
1082	GO:0007292	female gamete generation	49	1	0.42	0.34094
1083	GO:0071472	cellular response to salt stress	143	2	1.21	0.34183
1084	GO:0009734	auxin-activated signaling pathway	672	7	5.69	0.34393
1085	GO:0009081	branched-chain amino acid metabolic proc...	144	2	1.22	0.34489
1086	GO:0016567	protein ubiquitination	2235	21	18.93	0.34508
1087	GO:0043254	regulation of protein complex assembly	246	3	2.08	0.34609
1088	GO:0051493	regulation of cytoskeleton organization	246	3	2.08	0.34609
1089	GO:0098813	nuclear chromosome segregation	246	3	2.08	0.34609
1090	GO:0006014	D-ribose metabolic process	50	1	0.42	0.34653
1091	GO:0051193	regulation of cofactor metabolic process	145	2	1.23	0.34796
1092	GO:0007034	vacuolar transport	247	3	2.09	0.34839
1093	GO:0009566	fertilization	146	2	1.24	0.35102
1094	GO:0010044	response to aluminum ion	51	1	0.43	0.35207
1095	GO:0030488	tRNA methylation	51	1	0.43	0.35207
1096	GO:0034250	positive regulation of cellular amide me...	51	1	0.43	0.35207
1097	GO:0045727	positive regulation of translation	51	1	0.43	0.35207
1098	GO:0007015	actin filament organization	249	3	2.11	0.35299
1099	GO:0051640	organelle localization	355	4	3.01	0.35433
1100	GO:0009072	aromatic amino acid family metabolic pro...	250	3	2.12	0.35529
1101	GO:0044275	cellular carbohydrate catabolic process	250	3	2.12	0.35529
1102	GO:2000377	regulation of reactive oxygen species me...	148	2	1.25	0.35712
1103	GO:0019674	NAD metabolic process	52	1	0.44	0.35756
1104	GO:0051567	histone H3-K9 methylation	52	1	0.44	0.35756
1105	GO:1901657	glycosyl compound metabolic process	683	7	5.79	0.35893
1106	GO:0009630	gravitropism	253	3	2.14	0.36218
1107	GO:0033692	cellular polysaccharide biosynthetic pro...	576	6	4.88	0.36262
1108	GO:0006506	GPI anchor biosynthetic process	53	1	0.45	0.36300
1109	GO:0043574	peroxisomal transport	53	1	0.45	0.36300
1110	GO:0051701	interaction with host	150	2	1.27	0.36321
1111	GO:0048367	shoot system development	3291	30	27.88	0.36621
1112	GO:0000460	maturation of 5.8S rRNA	54	1	0.46	0.36840
1113	GO:0008655	pyrimidine-containing compound salvage	54	1	0.46	0.36840
1114	GO:0040020	regulation of meiotic nuclear division	54	1	0.46	0.36840
1115	GO:0043628	ncRNA 3'-end processing	54	1	0.46	0.36840
1116	GO:0090503	RNA phosphodiester bond hydrolysis, exon...	54	1	0.46	0.36840
1117	GO:0055082	cellular chemical homeostasis	801	8	6.78	0.36893
1118	GO:0010639	negative regulation of organelle organiz...	152	2	1.29	0.36927
1119	GO:0044743	protein transmembrane import into intrac...	152	2	1.29	0.36927
1120	GO:0031325	positive regulation of cellular metaboli...	1475	14	12.49	0.37069
1121	GO:0001678	cellular glucose homeostasis	55	1	0.47	0.37376
1122	GO:0006573	valine metabolic process	55	1	0.47	0.37376
1123	GO:0043068	positive regulation of programmed cell d...	55	1	0.47	0.37376
1124	GO:0051129	negative regulation of cellular componen...	154	2	1.3	0.37531
1125	GO:0045089	positive regulation of innate immune res...	259	3	2.19	0.37593
1126	GO:0060255	regulation of macromolecule metabolic pr...	11079	97	93.84	0.37838
1127	GO:0043174	nucleoside salvage	56	1	0.47	0.37906
1128	GO:0045824	negative regulation of innate immune res...	56	1	0.47	0.37906
1129	GO:0045930	negative regulation of mitotic cell cycl...	56	1	0.47	0.37906
1130	GO:0046685	response to arsenic-containing substance	56	1	0.47	0.37906
1131	GO:0061647	histone H3-K9 modification	56	1	0.47	0.37906
1132	GO:0000097	sulfur amino acid biosynthetic process	156	2	1.32	0.38132
1133	GO:0009067	aspartate family amino acid biosynthetic...	156	2	1.32	0.38132
1134	GO:0030244	cellulose biosynthetic process	156	2	1.32	0.38132
1135	GO:0042136	neurotransmitter biosynthetic process	57	1	0.48	0.38433
1136	GO:0045596	negative regulation of cell differentiat...	57	1	0.48	0.38433
1137	GO:1900150	regulation of defense response to fungus	57	1	0.48	0.38433
1138	GO:0007018	microtubule-based movement	158	2	1.34	0.38731
1139	GO:0008033	tRNA processing	264	3	2.24	0.38734
1140	GO:0009060	aerobic respiration	264	3	2.24	0.38734
1141	GO:0048582	positive regulation of post-embryonic de...	264	3	2.24	0.38734
1142	GO:0010332	response to gamma radiation	58	1	0.49	0.38955
1143	GO:0052325	cell wall pectin biosynthetic process	58	1	0.49	0.38955
1144	GO:0060341	regulation of cellular localization	58	1	0.49	0.38955
1145	GO:0009073	aromatic amino acid family biosynthetic ...	159	2	1.35	0.39029
1146	GO:0090696	post-embryonic plant organ development	595	6	5.04	0.39107
1147	GO:0009250	glucan biosynthetic process	376	4	3.18	0.39437
1148	GO:0006075	(1->3)-beta-D-glucan biosynthetic proces...	59	1	0.5	0.39472
1149	GO:0008300	isoprenoid catabolic process	59	1	0.5	0.39472
1150	GO:0016115	terpenoid catabolic process	59	1	0.5	0.39472
1151	GO:0042447	hormone catabolic process	59	1	0.5	0.39472
1152	GO:0048268	clathrin coat assembly	59	1	0.5	0.39472
1153	GO:0015748	organophosphate ester transport	161	2	1.36	0.39625
1154	GO:0006605	protein targeting	711	7	6.02	0.39731
1155	GO:0042440	pigment metabolic process	600	6	5.08	0.39856
1156	GO:0048444	floral organ morphogenesis	162	2	1.37	0.39921
1157	GO:0005986	sucrose biosynthetic process	60	1	0.51	0.39985
1158	GO:0019953	sexual reproduction	601	6	5.09	0.40006
1159	GO:0090150	establishment of protein localization to...	270	3	2.29	0.40096
1160	GO:0002684	positive regulation of immune system pro...	271	3	2.3	0.40322
1161	GO:0050778	positive regulation of immune response	271	3	2.3	0.40322
1162	GO:0048527	lateral root development	381	4	3.23	0.40386
1163	GO:0050777	negative regulation of immune response	61	1	0.52	0.40494
1164	GO:1902358	sulfate transmembrane transport	61	1	0.52	0.40494
1165	GO:0072657	protein localization to membrane	272	3	2.3	0.40548
1166	GO:0044264	cellular polysaccharide metabolic proces...	945	9	8	0.40806
1167	GO:0032259	methylation	1174	11	9.94	0.40987
1168	GO:0009395	phospholipid catabolic process	62	1	0.53	0.40998
1169	GO:0010492	maintenance of shoot apical meristem ide...	62	1	0.53	0.40998
1170	GO:0006261	DNA-dependent DNA replication	274	3	2.32	0.40999
1171	GO:0015931	nucleobase-containing compound transport	496	5	4.2	0.41070
1172	GO:0070592	cell wall polysaccharide biosynthetic pr...	166	2	1.41	0.41100
1173	GO:0006873	cellular ion homeostasis	721	7	6.11	0.41104
1174	GO:0043094	cellular metabolic compound salvage	385	4	3.26	0.41143
1175	GO:0048467	gynoecium development	386	4	3.27	0.41332
1176	GO:0034637	cellular carbohydrate biosynthetic proce...	726	7	6.15	0.41789
1177	GO:0046148	pigment biosynthetic process	501	5	4.24	0.41899
1178	GO:0007140	male meiotic nuclear division	64	1	0.54	0.41994
1179	GO:0010020	chloroplast fission	64	1	0.54	0.41994
1180	GO:0045927	positive regulation of growth	64	1	0.54	0.41994
1181	GO:0006403	RNA localization	279	3	2.36	0.42123
1182	GO:0051258	protein polymerization	279	3	2.36	0.42123
1183	GO:0032446	protein modification by small protein co...	2340	21	19.82	0.42462
1184	GO:0010541	acropetal auxin transport	65	1	0.55	0.42486
1185	GO:0055070	copper ion homeostasis	65	1	0.55	0.42486
1186	GO:0008652	cellular amino acid biosynthetic process	732	7	6.2	0.42611
1187	GO:0044038	cell wall macromolecule biosynthetic pro...	172	2	1.46	0.42847
1188	GO:0070589	cellular component macromolecule biosynt...	172	2	1.46	0.42847
1189	GO:0044419	interspecies interaction between organis...	848	8	7.18	0.42876
1190	GO:0006074	(1->3)-beta-D-glucan metabolic process	66	1	0.56	0.42974
1191	GO:0009688	abscisic acid biosynthetic process	66	1	0.56	0.42974
1192	GO:0042126	nitrate metabolic process	66	1	0.56	0.42974
1193	GO:0042128	nitrate assimilation	66	1	0.56	0.42974
1194	GO:0043289	apocarotenoid biosynthetic process	66	1	0.56	0.42974
1195	GO:1902645	tertiary alcohol biosynthetic process	66	1	0.56	0.42974
1196	GO:0009629	response to gravity	283	3	2.4	0.43016
1197	GO:0009312	oligosaccharide biosynthetic process	173	2	1.47	0.43136
1198	GO:0080135	regulation of cellular response to stres...	173	2	1.47	0.43136
1199	GO:0006073	cellular glucan metabolic process	736	7	6.23	0.43158
1200	GO:0002683	negative regulation of immune system pro...	67	1	0.57	0.43457
1201	GO:0006349	regulation of gene expression by genetic...	67	1	0.57	0.43457
1202	GO:0030641	regulation of cellular pH	67	1	0.57	0.43457
1203	GO:0051453	regulation of intracellular pH	67	1	0.57	0.43457
1204	GO:0071514	genetic imprinting	67	1	0.57	0.43457
1205	GO:0090627	plant epidermal cell differentiation	512	5	4.34	0.43715
1206	GO:0051186	cofactor metabolic process	2009	18	17.02	0.43760
1207	GO:0006820	anion transport	1316	12	11.15	0.43848
1208	GO:0009269	response to desiccation	68	1	0.58	0.43937
1209	GO:0042593	glucose homeostasis	68	1	0.58	0.43937
1210	GO:0051445	regulation of meiotic cell cycle	68	1	0.58	0.43937
1211	GO:0009893	positive regulation of metabolic process	1549	14	13.12	0.44037
1212	GO:0006412	translation	2828	25	23.95	0.44215
1213	GO:0071482	cellular response to light stimulus	402	4	3.41	0.44335
1214	GO:0030036	actin cytoskeleton organization	289	3	2.45	0.44347
1215	GO:0033043	regulation of organelle organization	516	5	4.37	0.44372
1216	GO:0008272	sulfate transport	69	1	0.58	0.44412
1217	GO:0008360	regulation of cell shape	69	1	0.58	0.44412
1218	GO:0006650	glycerophospholipid metabolic process	404	4	3.42	0.44707
1219	GO:0034470	ncRNA processing	748	7	6.34	0.44795
1220	GO:0044271	cellular nitrogen compound biosynthetic ...	14088	121	119.33	0.44848
1221	GO:0006505	GPI anchor metabolic process	70	1	0.59	0.44883
1222	GO:0006890	retrograde vesicle-mediated transport, G...	70	1	0.59	0.44883
1223	GO:0030838	positive regulation of actin filament po...	70	1	0.59	0.44883
1224	GO:0035196	production of miRNAs involved in gene si...	70	1	0.59	0.44883
1225	GO:0043572	plastid fission	70	1	0.59	0.44883
1226	GO:0045010	actin nucleation	70	1	0.59	0.44883
1227	GO:0009850	auxin metabolic process	292	3	2.47	0.45007
1228	GO:0048437	floral organ development	866	8	7.34	0.45159
1229	GO:0009606	tropism	293	3	2.48	0.45227
1230	GO:0009814	defense response, incompatible interacti...	752	7	6.37	0.45339
1231	GO:0000075	cell cycle checkpoint	71	1	0.6	0.45350
1232	GO:0016126	sterol biosynthetic process	182	2	1.54	0.45697
1233	GO:0009934	regulation of meristem structural organi...	72	1	0.61	0.45814
1234	GO:0030091	protein repair	72	1	0.61	0.45814
1235	GO:0032880	regulation of protein localization	72	1	0.61	0.45814
1236	GO:0007264	small GTPase mediated signal transductio...	183	2	1.55	0.45977
1237	GO:0071470	cellular response to osmotic stress	184	2	1.56	0.46257
1238	GO:0000303	response to superoxide	73	1	0.62	0.46273
1239	GO:0000305	response to oxygen radical	73	1	0.62	0.46273
1240	GO:0006553	lysine metabolic process	73	1	0.62	0.46273
1241	GO:0008544	epidermis development	73	1	0.62	0.46273
1242	GO:0009913	epidermal cell differentiation	73	1	0.62	0.46273
1243	GO:0030855	epithelial cell differentiation	73	1	0.62	0.46273
1244	GO:0044042	glucan metabolic process	759	7	6.43	0.46288
1245	GO:0043043	peptide biosynthetic process	2861	25	24.23	0.46536
1246	GO:0043650	dicarboxylic acid biosynthetic process	74	1	0.63	0.46729
1247	GO:0044085	cellular component biogenesis	3801	33	32.2	0.46730
1248	GO:0043604	amide biosynthetic process	2988	26	25.31	0.47222
1249	GO:0071478	cellular response to radiation	418	4	3.54	0.47290
1250	GO:0048608	reproductive structure development	4754	41	40.27	0.47551
1251	GO:0061458	reproductive system development	4754	41	40.27	0.47551
1252	GO:0007049	cell cycle	1821	16	15.42	0.47599
1253	GO:0010215	cellulose microfibril organization	76	1	0.64	0.47628
1254	GO:0071941	nitrogen cycle metabolic process	76	1	0.64	0.47628
1255	GO:0000281	mitotic cytokinesis	189	2	1.6	0.47642
1256	GO:0006828	manganese ion transport	77	1	0.65	0.48072
1257	GO:0009416	response to light stimulus	2531	22	21.44	0.48104
1258	GO:0045165	cell fate commitment	191	2	1.62	0.48189
1259	GO:0043603	cellular amide metabolic process	3473	30	29.42	0.48245
1260	GO:0006302	double-strand break repair	192	2	1.63	0.48462
1261	GO:0006521	regulation of cellular amino acid metabo...	78	1	0.66	0.48512
1262	GO:0033238	regulation of cellular amine metabolic p...	78	1	0.66	0.48512
1263	GO:0048441	petal development	78	1	0.66	0.48512
1264	GO:0048465	corolla development	78	1	0.66	0.48512
1265	GO:0009411	response to UV	425	4	3.6	0.48565
1266	GO:0009311	oligosaccharide metabolic process	309	3	2.62	0.48687
1267	GO:0046467	membrane lipid biosynthetic process	193	2	1.63	0.48734
1268	GO:2000034	regulation of seed maturation	79	1	0.67	0.48949
1269	GO:0009751	response to salicylic acid	782	7	6.62	0.49377
1270	GO:0017004	cytochrome complex assembly	80	1	0.68	0.49382
1271	GO:0010286	heat acclimation	196	2	1.66	0.49544
1272	GO:0061640	cytoskeleton-dependent cytokinesis	196	2	1.66	0.49544
1273	GO:0010942	positive regulation of cell death	81	1	0.69	0.49811
1274	GO:0002831	regulation of response to biotic stimulu...	197	2	1.67	0.49812
1275	GO:0046488	phosphatidylinositol metabolic process	197	2	1.67	0.49812
1276	GO:0046677	response to antibiotic	1140	10	9.66	0.49936
1277	GO:0009658	chloroplast organization	551	5	4.67	0.50027
1278	GO:0048513	animal organ development	198	2	1.68	0.50079
1279	GO:1901658	glycosyl compound catabolic process	198	2	1.68	0.50079
1280	GO:0090068	positive regulation of cell cycle proces...	82	1	0.69	0.50237
1281	GO:0008654	phospholipid biosynthetic process	436	4	3.69	0.50542
1282	GO:0043648	dicarboxylic acid metabolic process	318	3	2.69	0.50587
1283	GO:0033500	carbohydrate homeostasis	83	1	0.7	0.50659
1284	GO:0009733	response to auxin	1620	14	13.72	0.50696
1285	GO:0048528	post-embryonic root development	438	4	3.71	0.50898
1286	GO:0009735	response to cytokinin	1031	9	8.73	0.50975
1287	GO:1901136	carbohydrate derivative catabolic proces...	320	3	2.71	0.51004
1288	GO:0000462	maturation of SSU-rRNA from tricistronic...	84	1	0.71	0.51077
1289	GO:0009641	shade avoidance	84	1	0.71	0.51077
1290	GO:0009825	multidimensional cell growth	202	2	1.71	0.51138
1291	GO:0007005	mitochondrion organization	321	3	2.72	0.51212
1292	GO:0009888	tissue development	2218	19	18.79	0.51237
1293	GO:1901699	cellular response to nitrogen compound	322	3	2.73	0.51419
1294	GO:0055075	potassium ion homeostasis	85	1	0.72	0.51492
1295	GO:0006342	chromatin silencing	204	2	1.73	0.51663
1296	GO:0009867	jasmonic acid mediated signaling pathway	324	3	2.74	0.51833
1297	GO:0051130	positive regulation of cellular componen...	324	3	2.74	0.51833
1298	GO:0031056	regulation of histone modification	86	1	0.73	0.51903
1299	GO:0060429	epithelium development	86	1	0.73	0.51903
1300	GO:1903409	reactive oxygen species biosynthetic pro...	86	1	0.73	0.51903
1301	GO:0070726	cell wall assembly	87	1	0.74	0.52311
1302	GO:0071668	plant-type cell wall assembly	87	1	0.74	0.52311
1303	GO:0031349	positive regulation of defense response	327	3	2.77	0.52449
1304	GO:0051240	positive regulation of multicellular org...	327	3	2.77	0.52449
1305	GO:0048589	developmental growth	1640	14	13.89	0.52541
1306	GO:0051273	beta-glucan metabolic process	328	3	2.78	0.52654
1307	GO:0098656	anion transmembrane transport	807	7	6.84	0.52671
1308	GO:0046165	alcohol biosynthetic process	208	2	1.76	0.52700
1309	GO:0006882	cellular zinc ion homeostasis	88	1	0.75	0.52715
1310	GO:0019725	cellular homeostasis	1166	10	9.88	0.52782
1311	GO:0051028	mRNA transport	210	2	1.78	0.53213
1312	GO:0034660	ncRNA metabolic process	1051	9	8.9	0.53274
1313	GO:0009414	response to water deprivation	1292	11	10.94	0.53480
1314	GO:0034605	cellular response to heat	90	1	0.76	0.53514
1315	GO:0042335	cuticle development	90	1	0.76	0.53514
1316	GO:0080022	primary root development	90	1	0.76	0.53514
1317	GO:0000245	spliceosomal complex assembly	91	1	0.77	0.53908
1318	GO:0030490	maturation of SSU-rRNA	91	1	0.77	0.53908
1319	GO:0045047	protein targeting to ER	91	1	0.77	0.53908
1320	GO:0051053	negative regulation of DNA metabolic pro...	91	1	0.77	0.53908
1321	GO:0072599	establishment of protein localization to...	91	1	0.77	0.53908
1322	GO:0000271	polysaccharide biosynthetic process	698	6	5.91	0.54143
1323	GO:0015995	chlorophyll biosynthetic process	214	2	1.81	0.54227
1324	GO:0009687	abscisic acid metabolic process	92	1	0.78	0.54299
1325	GO:0043288	apocarotenoid metabolic process	92	1	0.78	0.54299
1326	GO:1902644	tertiary alcohol metabolic process	92	1	0.78	0.54299
1327	GO:0071395	cellular response to jasmonic acid stimu...	337	3	2.85	0.54472
1328	GO:0007010	cytoskeleton organization	701	6	5.94	0.54560
1329	GO:0006879	cellular iron ion homeostasis	93	1	0.79	0.54687
1330	GO:0046112	nucleobase biosynthetic process	93	1	0.79	0.54687
1331	GO:0009314	response to radiation	2621	22	22.2	0.54745
1332	GO:0009409	response to cold	1545	13	13.09	0.54809
1333	GO:0009832	plant-type cell wall biogenesis	582	5	4.93	0.54842
1334	GO:0051604	protein maturation	339	3	2.87	0.54871
1335	GO:0071214	cellular response to abiotic stimulus	704	6	5.96	0.54975
1336	GO:0104004	cellular response to environmental stimu...	704	6	5.96	0.54975
1337	GO:0009664	plant-type cell wall organization	583	5	4.94	0.54993
1338	GO:0045017	glycerolipid biosynthetic process	340	3	2.88	0.55069
1339	GO:0045492	xylan biosynthetic process	94	1	0.8	0.55071
1340	GO:0045814	negative regulation of gene expression, ...	218	2	1.85	0.55226
1341	GO:0016072	rRNA metabolic process	463	4	3.92	0.55243
1342	GO:0009415	response to water	1311	11	11.1	0.55421
1343	GO:0009817	defense response to fungus, incompatible...	219	2	1.85	0.55473
1344	GO:0032101	regulation of response to external stimu...	219	2	1.85	0.55473
1345	GO:0051252	regulation of RNA metabolic process	9187	77	77.82	0.55761
1346	GO:0016106	sesquiterpenoid biosynthetic process	96	1	0.81	0.55830
1347	GO:1901679	nucleotide transmembrane transport	96	1	0.81	0.55830
1348	GO:0006260	DNA replication	468	4	3.96	0.56087
1349	GO:0006022	aminoglycan metabolic process	97	1	0.82	0.56204
1350	GO:0051238	sequestering of metal ion	97	1	0.82	0.56204
1351	GO:2000022	regulation of jasmonic acid mediated sig...	97	1	0.82	0.56204
1352	GO:0006206	pyrimidine nucleobase metabolic process	98	1	0.83	0.56576
1353	GO:0018230	peptidyl-L-cysteine S-palmitoylation	98	1	0.83	0.56576
1354	GO:0018231	peptidyl-S-diacylglycerol-L-cysteine bio...	98	1	0.83	0.56576
1355	GO:0051606	detection of stimulus	348	3	2.95	0.56639
1356	GO:0006928	movement of cell or subcellular componen...	226	2	1.91	0.57177
1357	GO:0009593	detection of chemical stimulus	100	1	0.85	0.57309
1358	GO:0042273	ribosomal large subunit biogenesis	227	2	1.92	0.57417
1359	GO:0009581	detection of external stimulus	228	2	1.93	0.57655
1360	GO:0009582	detection of abiotic stimulus	228	2	1.93	0.57655
1361	GO:0010252	auxin homeostasis	101	1	0.86	0.57671
1362	GO:0008610	lipid biosynthetic process	1941	16	16.44	0.57867
1363	GO:0010212	response to ionizing radiation	102	1	0.86	0.58030
1364	GO:0010449	root meristem growth	102	1	0.86	0.58030
1365	GO:0019219	regulation of nucleobase-containing comp...	9366	78	79.33	0.58170
1366	GO:0030029	actin filament-based process	356	3	3.02	0.58174
1367	GO:0015718	monocarboxylic acid transport	103	1	0.87	0.58386
1368	GO:1990542	mitochondrial transmembrane transport	103	1	0.87	0.58386
1369	GO:0006568	tryptophan metabolic process	104	1	0.88	0.58739
1370	GO:0006586	indolalkylamine metabolic process	104	1	0.88	0.58739
1371	GO:0010027	thylakoid membrane organization	104	1	0.88	0.58739
1372	GO:0006897	endocytosis	233	2	1.97	0.58833
1373	GO:0006012	galactose metabolic process	105	1	0.89	0.59089
1374	GO:0009668	plastid membrane organization	105	1	0.89	0.59089
1375	GO:0010167	response to nitrate	105	1	0.89	0.59089
1376	GO:0031407	oxylipin metabolic process	105	1	0.89	0.59089
1377	GO:0019321	pentose metabolic process	106	1	0.9	0.59436
1378	GO:0032273	positive regulation of protein polymeriz...	106	1	0.9	0.59436
1379	GO:1901659	glycosyl compound biosynthetic process	363	3	3.07	0.59489
1380	GO:0006779	porphyrin-containing compound biosynthet...	236	2	2	0.59528
1381	GO:0010431	seed maturation	236	2	2	0.59528
1382	GO:0009791	post-embryonic development	5936	49	50.28	0.59607
1383	GO:1905393	plant organ formation	364	3	3.08	0.59675
1384	GO:0090698	post-embryonic plant morphogenesis	619	5	5.24	0.60279
1385	GO:0009889	regulation of biosynthetic process	10026	83	84.92	0.60645
1386	GO:0007568	aging	622	5	5.27	0.60704
1387	GO:0007033	vacuole organization	110	1	0.93	0.60795
1388	GO:0007584	response to nutrient	110	1	0.93	0.60795
1389	GO:0009683	indoleacetic acid metabolic process	110	1	0.93	0.60795
1390	GO:0018345	protein palmitoylation	110	1	0.93	0.60795
1391	GO:0098661	inorganic anion transmembrane transport	110	1	0.93	0.60795
1392	GO:0010114	response to red light	242	2	2.05	0.60892
1393	GO:0006066	alcohol metabolic process	499	4	4.23	0.61121
1394	GO:0048522	positive regulation of cellular process	2103	17	17.81	0.61122
1395	GO:0006826	iron ion transport	111	1	0.94	0.61128
1396	GO:0051094	positive regulation of developmental pro...	373	3	3.16	0.61320
1397	GO:0048583	regulation of response to stimulus	1985	16	16.81	0.61438
1398	GO:0010501	RNA secondary structure unwinding	112	1	0.95	0.61457
1399	GO:0043255	regulation of carbohydrate biosynthetic ...	112	1	0.95	0.61457
1400	GO:0006040	amino sugar metabolic process	113	1	0.96	0.61784
1401	GO:0006816	calcium ion transport	113	1	0.96	0.61784
1402	GO:0040007	growth	2357	19	19.96	0.61888
1403	GO:0045087	innate immune response	1377	11	11.66	0.61899
1404	GO:0009846	pollen germination	247	2	2.09	0.62002
1405	GO:0033014	tetrapyrrole biosynthetic process	247	2	2.09	0.62002
1406	GO:0030004	cellular monovalent inorganic cation hom...	114	1	0.97	0.62108
1407	GO:0044087	regulation of cellular component biogene...	379	3	3.21	0.62392
1408	GO:0051783	regulation of nuclear division	115	1	0.97	0.62430
1409	GO:1903959	regulation of anion transmembrane transp...	115	1	0.97	0.62430
1410	GO:0051336	regulation of hydrolase activity	249	2	2.11	0.62439
1411	GO:0031326	regulation of cellular biosynthetic proc...	9956	82	84.33	0.62513
1412	GO:0022900	electron transport chain	380	3	3.22	0.62569
1413	GO:0055067	monovalent inorganic cation homeostasis	250	2	2.12	0.62656
1414	GO:0098657	import into cell	250	2	2.12	0.62656
1415	GO:1902275	regulation of chromatin organization	116	1	0.98	0.62749
1416	GO:0010638	positive regulation of organelle organiz...	251	2	2.13	0.62872
1417	GO:0071669	plant-type cell wall organization or bio...	1015	8	8.6	0.62910
1418	GO:0061024	membrane organization	382	3	3.24	0.62920
1419	GO:0006623	protein targeting to vacuole	118	1	1	0.63378
1420	GO:0016109	tetraterpenoid biosynthetic process	118	1	1	0.63378
1421	GO:0016117	carotenoid biosynthetic process	118	1	1	0.63378
1422	GO:0016129	phytosteroid biosynthetic process	118	1	1	0.63378
1423	GO:0016132	brassinosteroid biosynthetic process	118	1	1	0.63378
1424	GO:0051128	regulation of cellular component organiz...	896	7	7.59	0.63611
1425	GO:0006518	peptide metabolic process	3237	26	27.42	0.63693
1426	GO:0009556	microsporogenesis	120	1	1.02	0.63997
1427	GO:0016226	iron-sulfur cluster assembly	120	1	1.02	0.63997
1428	GO:0019252	starch biosynthetic process	120	1	1.02	0.63997
1429	GO:0031163	metallo-sulfur cluster assembly	120	1	1.02	0.63997
1430	GO:0071577	zinc ion transmembrane transport	120	1	1.02	0.63997
1431	GO:0019318	hexose metabolic process	257	2	2.18	0.64147
1432	GO:0006351	transcription, DNA-templated	9401	77	79.63	0.64171
1433	GO:0097659	nucleic acid-templated transcription	9522	78	80.65	0.64210
1434	GO:0006071	glycerol metabolic process	121	1	1.02	0.64302
1435	GO:0044070	regulation of anion transport	121	1	1.02	0.64302
1436	GO:0000165	MAPK cascade	122	1	1.03	0.64605
1437	GO:0010227	floral organ abscission	122	1	1.03	0.64605
1438	GO:0042762	regulation of sulfur metabolic process	122	1	1.03	0.64605
1439	GO:1901607	alpha-amino acid biosynthetic process	651	5	5.51	0.64668
1440	GO:1903506	regulation of nucleic acid-templated tra...	9056	74	76.71	0.64746
1441	GO:2001141	regulation of RNA biosynthetic process	9056	74	76.71	0.64746
1442	GO:0006970	response to osmotic stress	2520	20	21.35	0.64768
1443	GO:0034285	response to disaccharide	260	2	2.2	0.64772
1444	GO:0006874	cellular calcium ion homeostasis	123	1	1.04	0.64905
1445	GO:0019400	alditol metabolic process	123	1	1.04	0.64905
1446	GO:0051495	positive regulation of cytoskeleton orga...	123	1	1.04	0.64905
1447	GO:0070972	protein localization to endoplasmic reti...	123	1	1.04	0.64905
1448	GO:0072665	protein localization to vacuole	123	1	1.04	0.64905
1449	GO:0072666	establishment of protein localization to...	123	1	1.04	0.64905
1450	GO:1902905	positive regulation of supramolecular fi...	123	1	1.04	0.64905
1451	GO:0009834	plant-type secondary cell wall biogenesi...	261	2	2.21	0.64979
1452	GO:0032774	RNA biosynthetic process	9544	78	80.84	0.65034
1453	GO:0030243	cellulose metabolic process	262	2	2.22	0.65184
1454	GO:0048584	positive regulation of response to stimu...	655	5	5.55	0.65195
1455	GO:0006399	tRNA metabolic process	529	4	4.48	0.65639
1456	GO:0006355	regulation of transcription, DNA-templat...	8963	73	75.92	0.65781
1457	GO:0006338	chromatin remodeling	126	1	1.07	0.65791
1458	GO:0050657	nucleic acid transport	265	2	2.24	0.65794
1459	GO:0050658	RNA transport	265	2	2.24	0.65794
1460	GO:0051236	establishment of RNA localization	265	2	2.24	0.65794
1461	GO:0009639	response to red or far red light	788	6	6.67	0.65801
1462	GO:0006721	terpenoid metabolic process	532	4	4.51	0.66071
1463	GO:0006891	intra-Golgi vesicle-mediated transport	127	1	1.08	0.66081
1464	GO:0009863	salicylic acid mediated signaling pathwa...	127	1	1.08	0.66081
1465	GO:0051171	regulation of nitrogen compound metaboli...	10658	87	90.28	0.66240
1466	GO:0006955	immune response	1425	11	12.07	0.66300
1467	GO:0006730	one-carbon metabolic process	128	1	1.08	0.66369
1468	GO:0048508	embryonic meristem development	128	1	1.08	0.66369
1469	GO:0031323	regulation of cellular metabolic process	11029	90	93.42	0.66616
1470	GO:0006714	sesquiterpenoid metabolic process	130	1	1.1	0.66937
1471	GO:0009887	animal organ morphogenesis	130	1	1.1	0.66937
1472	GO:0080050	regulation of seed development	130	1	1.1	0.66937
1473	GO:0009809	lignin biosynthetic process	271	2	2.3	0.66990
1474	GO:1901264	carbohydrate derivative transport	271	2	2.3	0.66990
1475	GO:0048585	negative regulation of response to stimu...	670	5	5.68	0.67125
1476	GO:0006857	oligopeptide transport	272	2	2.3	0.67185
1477	GO:0060968	regulation of gene silencing	131	1	1.11	0.67218
1478	GO:0048518	positive regulation of biological proces...	2804	22	23.75	0.67266
1479	GO:0009793	embryo development ending in seed dorman...	1813	14	15.36	0.67351
1480	GO:0015994	chlorophyll metabolic process	273	2	2.31	0.67380
1481	GO:0016051	carbohydrate biosynthetic process	1185	9	10.04	0.67410
1482	GO:0010016	shoot system morphogenesis	673	5	5.7	0.67502
1483	GO:0072507	divalent inorganic cation homeostasis	275	2	2.33	0.67767
1484	GO:0009084	glutamine family amino acid biosynthetic...	133	1	1.13	0.67772
1485	GO:0048878	chemical homeostasis	1444	11	12.23	0.67961
1486	GO:0001510	RNA methylation	134	1	1.14	0.68045
1487	GO:0005985	sucrose metabolic process	134	1	1.14	0.68045
1488	GO:0010556	regulation of macromolecule biosynthetic...	9751	79	82.59	0.68189
1489	GO:0009651	response to salt stress	2325	18	19.69	0.68336
1490	GO:0046916	cellular transition metal ion homeostasi...	415	3	3.52	0.68389
1491	GO:0006829	zinc ion transport	136	1	1.15	0.68585
1492	GO:0055088	lipid homeostasis	136	1	1.15	0.68585
1493	GO:2000112	regulation of cellular macromolecule bio...	9648	78	81.72	0.68811
1494	GO:0051093	negative regulation of developmental pro...	554	4	4.69	0.69124
1495	GO:0005996	monosaccharide metabolic process	420	3	3.56	0.69162
1496	GO:0046486	glycerolipid metabolic process	555	4	4.7	0.69258
1497	GO:0000911	cytokinesis by cell plate formation	139	1	1.18	0.69378
1498	GO:0051651	maintenance of location in cell	140	1	1.19	0.69638
1499	GO:0009790	embryo development	2222	17	18.82	0.69819
1500	GO:0006888	ER to Golgi vesicle-mediated transport	141	1	1.19	0.69895
1501	GO:0046351	disaccharide biosynthetic process	141	1	1.19	0.69895
1502	GO:0048581	negative regulation of post-embryonic de...	425	3	3.6	0.69922
1503	GO:0009685	gibberellin metabolic process	142	1	1.2	0.70151
1504	GO:0048438	floral whorl development	696	5	5.9	0.70300
1505	GO:0019751	polyol metabolic process	289	2	2.45	0.70372
1506	GO:0009838	abscission	143	1	1.21	0.70404
1507	GO:0010583	response to cyclopentenone	143	1	1.21	0.70404
1508	GO:0023014	signal transduction by protein phosphory...	143	1	1.21	0.70404
1509	GO:0016108	tetraterpenoid metabolic process	144	1	1.22	0.70655
1510	GO:0016116	carotenoid metabolic process	144	1	1.22	0.70655
1511	GO:0050801	ion homeostasis	1092	8	9.25	0.70735
1512	GO:0010311	lateral root formation	145	1	1.23	0.70904
1513	GO:0016050	vesicle organization	145	1	1.23	0.70904
1514	GO:0055074	calcium ion homeostasis	145	1	1.23	0.70904
1515	GO:0044262	cellular carbohydrate metabolic process	1481	11	12.54	0.71054
1516	GO:0016125	sterol metabolic process	293	2	2.48	0.71084
1517	GO:0042133	neurotransmitter metabolic process	146	1	1.24	0.71151
1518	GO:0045491	xylan metabolic process	147	1	1.25	0.71396
1519	GO:0000910	cytokinesis	296	2	2.51	0.71608
1520	GO:0010089	xylem development	148	1	1.25	0.71639
1521	GO:0006611	protein export from nucleus	149	1	1.26	0.71880
1522	GO:0010073	meristem maintenance	440	3	3.73	0.72115
1523	GO:0009911	positive regulation of flower developmen...	150	1	1.27	0.72118
1524	GO:0003002	regionalization	578	4	4.9	0.72227
1525	GO:0034293	sexual sporulation	151	1	1.28	0.72355
1526	GO:0043934	sporulation	151	1	1.28	0.72355
1527	GO:0048236	plant-type sporogenesis	151	1	1.28	0.72355
1528	GO:0097164	ammonium ion metabolic process	152	1	1.29	0.72589
1529	GO:0006694	steroid biosynthetic process	302	2	2.56	0.72632
1530	GO:0070838	divalent metal ion transport	303	2	2.57	0.72800
1531	GO:0000819	sister chromatid segregation	153	1	1.3	0.72822
1532	GO:0045786	negative regulation of cell cycle	153	1	1.3	0.72822
1533	GO:0007017	microtubule-based process	584	4	4.95	0.72965
1534	GO:0015711	organic anion transport	585	4	4.96	0.73087
1535	GO:0006357	regulation of transcription by RNA polym...	447	3	3.79	0.73095
1536	GO:0016114	terpenoid biosynthetic process	447	3	3.79	0.73095
1537	GO:0001505	regulation of neurotransmitter levels	155	1	1.31	0.73282
1538	GO:0071446	cellular response to salicylic acid stim...	155	1	1.31	0.73282
1539	GO:1901617	organic hydroxy compound biosynthetic pr...	723	5	6.12	0.73365
1540	GO:0042254	ribosome biogenesis	1121	8	9.5	0.73384
1541	GO:0032506	cytokinetic process	156	1	1.32	0.73508
1542	GO:1902410	mitotic cytokinetic process	156	1	1.32	0.73508
1543	GO:0005975	carbohydrate metabolic process	3783	29	32.04	0.73526
1544	GO:0009407	toxin catabolic process	157	1	1.33	0.73733
1545	GO:0016128	phytosteroid metabolic process	157	1	1.33	0.73733
1546	GO:0016131	brassinosteroid metabolic process	157	1	1.33	0.73733
1547	GO:0022613	ribonucleoprotein complex biogenesis	1386	10	11.74	0.73754
1548	GO:0072511	divalent inorganic cation transport	310	2	2.63	0.73949
1549	GO:0071407	cellular response to organic cyclic comp...	593	4	5.02	0.74046
1550	GO:0006778	porphyrin-containing compound metabolic ...	311	2	2.63	0.74110
1551	GO:0042631	cellular response to water deprivation	159	1	1.35	0.74177
1552	GO:0045489	pectin biosynthetic process	159	1	1.35	0.74177
1553	GO:0071462	cellular response to water stimulus	159	1	1.35	0.74177
1554	GO:0006364	rRNA processing	455	3	3.85	0.74182
1555	GO:0022402	cell cycle process	1131	8	9.58	0.74259
1556	GO:0080090	regulation of primary metabolic process	10781	86	91.32	0.74277
1557	GO:0009226	nucleotide-sugar biosynthetic process	160	1	1.36	0.74396
1558	GO:0009955	adaxial/abaxial pattern specification	160	1	1.36	0.74396
1559	GO:0042546	cell wall biogenesis	734	5	6.22	0.74545
1560	GO:0031334	positive regulation of protein complex a...	161	1	1.36	0.74614
1561	GO:0051168	nuclear export	161	1	1.36	0.74614
1562	GO:0014070	response to organic cyclic compound	1528	11	12.94	0.74702
1563	GO:1903047	mitotic cell cycle process	459	3	3.89	0.74712
1564	GO:0033013	tetrapyrrole metabolic process	315	2	2.67	0.74744
1565	GO:0035195	gene silencing by miRNA	165	1	1.4	0.75465
1566	GO:0042742	defense response to bacterium	1540	11	13.04	0.75582
1567	GO:2000241	regulation of reproductive process	1014	7	8.59	0.75610
1568	GO:0051716	cellular response to stimulus	9127	72	77.31	0.75776
1569	GO:0046283	anthocyanin-containing compound metaboli...	168	1	1.42	0.76084
1570	GO:0002376	immune system process	1551	11	13.14	0.76370
1571	GO:0006885	regulation of pH	170	1	1.44	0.76488
1572	GO:0007602	phototransduction	170	1	1.44	0.76488
1573	GO:0009585	red, far-red light phototransduction	170	1	1.44	0.76488
1574	GO:0010074	maintenance of meristem identity	170	1	1.44	0.76488
1575	GO:0016101	diterpenoid metabolic process	170	1	1.44	0.76488
1576	GO:0000041	transition metal ion transport	327	2	2.77	0.76569
1577	GO:0040034	regulation of development, heterochronic	171	1	1.45	0.76688
1578	GO:0050789	regulation of biological process	18591	150	157.47	0.76705
1579	GO:0048609	multicellular organismal reproductive pr...	617	4	5.23	0.76765
1580	GO:0006575	cellular modified amino acid metabolic p...	476	3	4.03	0.76868
1581	GO:0009583	detection of light stimulus	172	1	1.46	0.76886
1582	GO:0010218	response to far red light	172	1	1.46	0.76886
1583	GO:0034765	regulation of ion transmembrane transpor...	172	1	1.46	0.76886
1584	GO:0009266	response to temperature stimulus	2206	16	18.69	0.76888
1585	GO:0006109	regulation of carbohydrate metabolic pro...	173	1	1.47	0.77082
1586	GO:0071281	cellular response to iron ion	173	1	1.47	0.77082
1587	GO:0006400	tRNA modification	174	1	1.47	0.77277
1588	GO:0009640	photomorphogenesis	332	2	2.81	0.77294
1589	GO:0051241	negative regulation of multicellular org...	483	3	4.09	0.77711
1590	GO:0048856	anatomical structure development	11631	92	98.52	0.77809
1591	GO:0042364	water-soluble vitamin biosynthetic proce...	177	1	1.5	0.77851
1592	GO:0006997	nucleus organization	178	1	1.51	0.78039
1593	GO:0034762	regulation of transmembrane transport	178	1	1.51	0.78039
1594	GO:0042446	hormone biosynthetic process	770	5	6.52	0.78139
1595	GO:0000226	microtubule cytoskeleton organization	338	2	2.86	0.78139
1596	GO:1901698	response to nitrogen compound	1180	8	9.99	0.78256
1597	GO:0005976	polysaccharide metabolic process	1579	11	13.37	0.78296
1598	GO:0006767	water-soluble vitamin metabolic process	181	1	1.53	0.78593
1599	GO:0055072	iron ion homeostasis	183	1	1.55	0.78955
1600	GO:0034050	host programmed cell death induced by sy...	345	2	2.92	0.79090
1601	GO:0048316	seed development	2504	18	21.21	0.79158
1602	GO:0048507	meristem development	921	6	7.8	0.79269
1603	GO:0048825	cotyledon development	185	1	1.57	0.79311
1604	GO:0032504	multicellular organism reproduction	643	4	5.45	0.79455
1605	GO:0009788	negative regulation of abscisic acid-act...	186	1	1.58	0.79487
1606	GO:1901420	negative regulation of response to alcoh...	186	1	1.58	0.79487
1607	GO:1905958	negative regulation of cellular response...	186	1	1.58	0.79487
1608	GO:0033044	regulation of chromosome organization	190	1	1.61	0.80175
1609	GO:1905039	carboxylic acid transmembrane transport	191	1	1.62	0.80343
1610	GO:0006869	lipid transport	508	3	4.3	0.80519
1611	GO:0044273	sulfur compound catabolic process	193	1	1.63	0.80675
1612	GO:1901615	organic hydroxy compound metabolic proce...	1216	8	10.3	0.80889
1613	GO:0009808	lignin metabolic process	360	2	3.05	0.81005
1614	GO:0006637	acyl-CoA metabolic process	196	1	1.66	0.81164
1615	GO:0035383	thioester metabolic process	196	1	1.66	0.81164
1616	GO:0044089	positive regulation of cellular componen...	196	1	1.66	0.81164
1617	GO:0000272	polysaccharide catabolic process	662	4	5.61	0.81258
1618	GO:0048580	regulation of post-embryonic development	1224	8	10.37	0.81440
1619	GO:0006814	sodium ion transport	199	1	1.69	0.81639
1620	GO:0043207	response to external biotic stimulus	4094	30	34.68	0.81687
1621	GO:0051707	response to other organism	4094	30	34.68	0.81687
1622	GO:0044092	negative regulation of molecular functio...	366	2	3.1	0.81726
1623	GO:0098542	defense response to other organism	2946	21	24.95	0.81825
1624	GO:0009753	response to jasmonic acid	954	6	8.08	0.81891
1625	GO:0022604	regulation of cell morphogenesis	202	1	1.71	0.82103
1626	GO:0030003	cellular cation homeostasis	672	4	5.69	0.82153
1627	GO:0035266	meristem growth	204	1	1.73	0.82406
1628	GO:0042435	indole-containing compound biosynthetic ...	204	1	1.73	0.82406
1629	GO:0009812	flavonoid metabolic process	372	2	3.15	0.82422
1630	GO:0045488	pectin metabolic process	530	3	4.49	0.82738
1631	GO:0032502	developmental process	12071	94	102.24	0.82766
1632	GO:0010374	stomatal complex development	208	1	1.76	0.82996
1633	GO:0010565	regulation of cellular ketone metabolic ...	209	1	1.77	0.83140
1634	GO:0072503	cellular divalent inorganic cation homeo...	209	1	1.77	0.83140
1635	GO:0007389	pattern specification process	684	4	5.79	0.83181
1636	GO:0010393	galacturonan metabolic process	535	3	4.53	0.83211
1637	GO:0042592	homeostatic process	1931	13	16.36	0.83384
1638	GO:0032501	multicellular organismal process	10996	85	93.14	0.83416
1639	GO:0022603	regulation of anatomical structure morph...	381	2	3.23	0.83423
1640	GO:0010150	leaf senescence	382	2	3.24	0.83531
1641	GO:0090693	plant organ senescence	382	2	3.24	0.83531
1642	GO:0018198	peptidyl-cysteine modification	212	1	1.8	0.83566
1643	GO:0051049	regulation of transport	384	2	3.25	0.83745
1644	GO:0009225	nucleotide-sugar metabolic process	214	1	1.81	0.83844
1645	GO:0045595	regulation of cell differentiation	214	1	1.81	0.83844
1646	GO:0031348	negative regulation of defense response	215	1	1.82	0.83982
1647	GO:0022412	cellular process involved in reproductio...	216	1	1.83	0.84118
1648	GO:0043269	regulation of ion transport	216	1	1.83	0.84118
1649	GO:0048232	male gamete generation	218	1	1.85	0.84386
1650	GO:0019827	stem cell population maintenance	219	1	1.85	0.84519
1651	GO:0098727	maintenance of cell number	219	1	1.85	0.84519
1652	GO:0006720	isoprenoid metabolic process	701	4	5.94	0.84553
1653	GO:0009607	response to biotic stimulus	4175	30	35.36	0.84620
1654	GO:0002181	cytoplasmic translation	220	1	1.86	0.84650
1655	GO:0071236	cellular response to antibiotic	220	1	1.86	0.84650
1656	GO:0071248	cellular response to metal ion	220	1	1.86	0.84650
1657	GO:0006915	apoptotic process	222	1	1.88	0.84910
1658	GO:0042737	drug catabolic process	710	4	6.01	0.85240
1659	GO:0009739	response to gibberellin	558	3	4.73	0.85246
1660	GO:0048646	anatomical structure formation involved ...	712	4	6.03	0.85389
1661	GO:1903825	organic acid transmembrane transport	226	1	1.91	0.85416
1662	GO:0009628	response to abiotic stimulus	7633	57	64.65	0.85912
1663	GO:0010383	cell wall polysaccharide metabolic proce...	407	2	3.45	0.86030
1664	GO:0006576	cellular biogenic amine metabolic proces...	232	1	1.97	0.86144
1665	GO:0005984	disaccharide metabolic process	234	1	1.98	0.86379
1666	GO:0009910	negative regulation of flower developmen...	234	1	1.98	0.86379
1667	GO:0098771	inorganic ion homeostasis	1022	6	8.66	0.86462
1668	GO:0008202	steroid metabolic process	412	2	3.49	0.86486
1669	GO:0034754	cellular hormone metabolic process	235	1	1.99	0.86494
1670	GO:0010154	fruit development	2670	18	22.62	0.86629
1671	GO:0035821	modification of morphology or physiology...	579	3	4.9	0.86913
1672	GO:0009744	response to sucrose	239	1	2.02	0.86947
1673	GO:0008283	cell proliferation	419	2	3.55	0.87102
1674	GO:0051301	cell division	1178	7	9.98	0.87148
1675	GO:0055076	transition metal ion homeostasis	583	3	4.94	0.87211
1676	GO:0010876	lipid localization	585	3	4.96	0.87357
1677	GO:0009723	response to ethylene	1184	7	10.03	0.87467
1678	GO:0009110	vitamin biosynthetic process	245	1	2.08	0.87599
1679	GO:0031329	regulation of cellular catabolic process	245	1	2.08	0.87599
1680	GO:0000278	mitotic cell cycle	589	3	4.99	0.87646
1681	GO:0030198	extracellular matrix organization	246	1	2.08	0.87704
1682	GO:0043062	extracellular structure organization	246	1	2.08	0.87704
1683	GO:0051052	regulation of DNA metabolic process	246	1	2.08	0.87704
1684	GO:0009617	response to bacterium	1893	12	16.03	0.87881
1685	GO:0016485	protein processing	248	1	2.1	0.87912
1686	GO:0006766	vitamin metabolic process	249	1	2.11	0.88015
1687	GO:0031146	SCF-dependent proteasomal ubiquitin-depe...	249	1	2.11	0.88015
1688	GO:0007276	gamete generation	251	1	2.13	0.88218
1689	GO:0071241	cellular response to inorganic substance	251	1	2.13	0.88218
1690	GO:0006790	sulfur compound metabolic process	1484	9	12.57	0.88231
1691	GO:0042445	hormone metabolic process	1054	6	8.93	0.88258
1692	GO:0006418	tRNA aminoacylation for protein translat...	252	1	2.13	0.88318
1693	GO:0043038	amino acid activation	252	1	2.13	0.88318
1694	GO:0043039	tRNA aminoacylation	252	1	2.13	0.88318
1695	GO:0006875	cellular metal ion homeostasis	603	3	5.11	0.88612
1696	GO:0009636	response to toxic substance	762	4	6.45	0.88721
1697	GO:0009404	toxin metabolic process	257	1	2.18	0.88806
1698	GO:0009853	photorespiration	261	1	2.21	0.89182
1699	GO:0008299	isoprenoid biosynthetic process	612	3	5.18	0.89197
1700	GO:0065008	regulation of biological quality	3939	27	33.36	0.89272
1701	GO:0010087	phloem or xylem histogenesis	262	1	2.22	0.89274
1702	GO:0042221	response to chemical	10917	82	92.47	0.89339
1703	GO:0043067	regulation of programmed cell death	263	1	2.23	0.89365
1704	GO:0009408	response to heat	774	4	6.56	0.89415
1705	GO:0044272	sulfur compound biosynthetic process	618	3	5.23	0.89572
1706	GO:0046942	carboxylic acid transport	451	2	3.82	0.89601
1707	GO:0009845	seed germination	619	3	5.24	0.89633
1708	GO:0051235	maintenance of location	266	1	2.25	0.89634
1709	GO:0098754	detoxification	267	1	2.26	0.89722
1710	GO:0012501	programmed cell death	783	4	6.63	0.89910
1711	GO:0032879	regulation of localization	459	2	3.89	0.90151
1712	GO:0007167	enzyme linked receptor protein signaling...	460	2	3.9	0.90218
1713	GO:0007169	transmembrane receptor protein tyrosine ...	460	2	3.9	0.90218
1714	GO:0010564	regulation of cell cycle process	273	1	2.31	0.90235
1715	GO:0009605	response to external stimulus	5411	38	45.83	0.90289
1716	GO:0042538	hyperosmotic salinity response	274	1	2.32	0.90318
1717	GO:0042542	response to hydrogen peroxide	274	1	2.32	0.90318
1718	GO:0010224	response to UV-B	275	1	2.33	0.90400
1719	GO:0062012	regulation of small molecule metabolic p...	275	1	2.33	0.90400
1720	GO:0065007	biological regulation	20927	163	177.26	0.90494
1721	GO:0006865	amino acid transport	277	1	2.35	0.90563
1722	GO:0009933	meristem structural organization	282	1	2.39	0.90957
1723	GO:0006749	glutathione metabolic process	283	1	2.4	0.91034
1724	GO:0009894	regulation of catabolic process	285	1	2.41	0.91186
1725	GO:0008219	cell death	966	5	8.18	0.91264
1726	GO:0006081	cellular aldehyde metabolic process	287	1	2.43	0.91335
1727	GO:0015849	organic acid transport	478	2	4.05	0.91351
1728	GO:0007346	regulation of mitotic cell cycle	288	1	2.44	0.91409
1729	GO:2000242	negative regulation of reproductive proc...	288	1	2.44	0.91409
1730	GO:0055080	cation homeostasis	972	5	8.23	0.91523
1731	GO:0072593	reactive oxygen species metabolic proces...	482	2	4.08	0.91586
1732	GO:0055065	metal ion homeostasis	821	4	6.95	0.91783
1733	GO:0016999	antibiotic metabolic process	658	3	5.57	0.91785
1734	GO:0044106	cellular amine metabolic process	295	1	2.5	0.91907
1735	GO:0009737	response to abscisic acid	2159	13	18.29	0.92224
1736	GO:0090351	seedling development	673	3	5.7	0.92498
1737	GO:0009968	negative regulation of signal transducti...	305	1	2.58	0.92570
1738	GO:0009624	response to nematode	306	1	2.59	0.92633
1739	GO:0000302	response to reactive oxygen species	676	3	5.73	0.92634
1740	GO:0010648	negative regulation of cell communicatio...	308	1	2.61	0.92758
1741	GO:0023057	negative regulation of signaling	308	1	2.61	0.92758
1742	GO:0048532	anatomical structure arrangement	310	1	2.63	0.92880
1743	GO:0009699	phenylpropanoid biosynthetic process	507	2	4.29	0.92921
1744	GO:0009813	flavonoid biosynthetic process	311	1	2.63	0.92941
1745	GO:0010410	hemicellulose metabolic process	311	1	2.63	0.92941
1746	GO:0097305	response to alcohol	2187	13	18.52	0.92970
1747	GO:0007166	cell surface receptor signaling pathway	511	2	4.33	0.93115
1748	GO:0009787	regulation of abscisic acid-activated si...	318	1	2.69	0.93351
1749	GO:1901419	regulation of response to alcohol	318	1	2.69	0.93351
1750	GO:1905957	regulation of cellular response to alcoh...	318	1	2.69	0.93351
1751	GO:0007275	multicellular organism development	10313	75	87.35	0.93355
1752	GO:0044036	cell wall macromolecule metabolic proces...	519	2	4.4	0.93489
1753	GO:0031667	response to nutrient levels	698	3	5.91	0.93562
1754	GO:0006839	mitochondrial transport	322	1	2.73	0.93574
1755	GO:0050832	defense response to fungus	1346	7	11.4	0.93882
1756	GO:0006972	hyperosmotic response	329	1	2.79	0.93947
1757	GO:0009991	response to extracellular stimulus	879	4	7.45	0.94047
1758	GO:0010941	regulation of cell death	332	1	2.81	0.94100
1759	GO:0035556	intracellular signal transduction	1508	8	12.77	0.94177
1760	GO:0045454	cell redox homeostasis	335	1	2.84	0.94249
1761	GO:0071555	cell wall organization	1813	10	15.36	0.94376
1762	GO:0009626	plant-type hypersensitive response	340	1	2.88	0.94490
1763	GO:0042430	indole-containing compound metabolic pro...	342	1	2.9	0.94583
1764	GO:0045490	pectin catabolic process	343	1	2.91	0.94629
1765	GO:0009553	embryo sac development	548	2	4.64	0.94687
1766	GO:0009926	auxin polar transport	346	1	2.93	0.94765
1767	GO:0015698	inorganic anion transport	350	1	2.96	0.94941
1768	GO:0035690	cellular response to drug	355	1	3.01	0.95153
1769	GO:0031668	cellular response to extracellular stimu...	747	3	6.33	0.95254
1770	GO:0031669	cellular response to nutrient levels	570	2	4.83	0.95453
1771	GO:0071310	cellular response to organic substance	3572	22	30.26	0.95476
1772	GO:0010817	regulation of hormone levels	1418	7	12.01	0.95649
1773	GO:0050794	regulation of cellular process	16798	125	142.28	0.95653
1774	GO:0042180	cellular ketone metabolic process	369	1	3.13	0.95699
1775	GO:0006979	response to oxidative stress	1576	8	13.35	0.95722
1776	GO:0060918	auxin transport	373	1	3.16	0.95844
1777	GO:2000026	regulation of multicellular organismal d...	1589	8	13.46	0.95972
1778	GO:0071496	cellular response to external stimulus	773	3	6.55	0.95974
1779	GO:0010243	response to organonitrogen compound	774	3	6.56	0.95999
1780	GO:0009611	response to wounding	952	4	8.06	0.96085
1781	GO:0009914	hormone transport	381	1	3.23	0.96119
1782	GO:0006413	translational initiation	384	1	3.25	0.96217
1783	GO:0009555	pollen development	1132	5	9.59	0.96348
1784	GO:0009738	abscisic acid-activated signaling pathwa...	798	3	6.76	0.96568
1785	GO:0009620	response to fungus	1624	8	13.76	0.96581
1786	GO:0009642	response to light intensity	399	1	3.38	0.96672
1787	GO:0045229	external encapsulating structure organiz...	1956	10	16.57	0.96950
1788	GO:0050793	regulation of developmental process	2265	12	19.19	0.97056
1789	GO:0048509	regulation of meristem development	416	1	3.52	0.97123
1790	GO:0009909	regulation of flower development	637	2	5.4	0.97188
1791	GO:0071695	anatomical structure maturation	640	2	5.42	0.97249
1792	GO:0006952	defense response	5519	35	46.75	0.97313
1793	GO:0009698	phenylpropanoid metabolic process	647	2	5.48	0.97385
1794	GO:0009873	ethylene-activated signaling pathway	647	2	5.48	0.97385
1795	GO:0070887	cellular response to chemical stimulus	4030	24	34.14	0.97478
1796	GO:0051239	regulation of multicellular organismal p...	1726	8	14.62	0.97910
1797	GO:0009308	amine metabolic process	457	1	3.87	0.97974
1798	GO:0071215	cellular response to abscisic acid stimu...	890	3	7.54	0.98117
1799	GO:0097306	cellular response to alcohol	890	3	7.54	0.98117
1800	GO:0021700	developmental maturation	693	2	5.87	0.98131
1801	GO:0001906	cell killing	475	1	4.02	0.98263
1802	GO:0031640	killing of cells of other organism	475	1	4.02	0.98263
1803	GO:0044364	disruption of cells of other organism	475	1	4.02	0.98263
1804	GO:1901701	cellular response to oxygen-containing c...	2247	11	19.03	0.98354
1805	GO:0071229	cellular response to acid chemical	1633	7	13.83	0.98533
1806	GO:0006950	response to stress	12451	86	105.46	0.98535
1807	GO:0009451	RNA modification	501	1	4.24	0.98610
1808	GO:0071554	cell wall organization or biogenesis	2464	12	20.87	0.98759
1809	GO:0071369	cellular response to ethylene stimulus	750	2	6.35	0.98773
1810	GO:0007165	signal transduction	6207	38	52.57	0.98823
1811	GO:0080167	response to karrikin	529	1	4.48	0.98906
1812	GO:0023052	signaling	6265	38	53.07	0.99015
1813	GO:0000160	phosphorelay signal transduction system	789	2	6.68	0.99082
1814	GO:0040008	regulation of growth	800	2	6.78	0.99155
1815	GO:0048229	gametophyte development	1565	6	13.26	0.99162
1816	GO:0009966	regulation of signal transduction	806	2	6.83	0.99192
1817	GO:0023051	regulation of signaling	813	2	6.89	0.99233
1818	GO:0048831	regulation of shoot system development	815	2	6.9	0.99245
1819	GO:0009755	hormone-mediated signaling pathway	2890	14	24.48	0.99265
1820	GO:0010646	regulation of cell communication	821	2	6.95	0.99278
1821	GO:0044550	secondary metabolite biosynthetic proces...	822	2	6.96	0.99283
1822	GO:0042545	cell wall modification	585	1	4.96	0.99323
1823	GO:0042493	response to drug	2278	10	19.3	0.99332
1824	GO:0001101	response to acid chemical	4551	25	38.55	0.99333
1825	GO:0015979	photosynthesis	834	2	7.06	0.99345
1826	GO:0050896	response to stimulus	22296	161	188.85	0.99367
1827	GO:0010033	response to organic substance	7670	47	64.97	0.99418
1828	GO:0007154	cell communication	6971	41	59.05	0.99610
1829	GO:0033993	response to lipid	2871	13	24.32	0.99611
1830	GO:0009725	response to hormone	6605	38	55.95	0.99674
1831	GO:0032870	cellular response to hormone stimulus	3232	15	27.38	0.99684
1832	GO:0009719	response to endogenous stimulus	6631	38	56.17	0.99702
1833	GO:0071495	cellular response to endogenous stimulus	3258	15	27.6	0.99720
1834	GO:1901700	response to oxygen-containing compound	5892	32	49.91	0.99803
1835	GO:0055114	oxidation-reduction process	4895	25	41.46	0.99825
1836	GO:0071396	cellular response to lipid	1376	3	11.66	0.99937
1837	GO:0019748	secondary metabolic process	1424	3	12.06	0.99956
1838	GO:0008150	biological_process	76739	650	650	1.00000
1839	GO:0000002	mitochondrial genome maintenance	12	0	0.1	1.00000
1840	GO:0000012	single strand break repair	4	0	0.03	1.00000
1841	GO:0000019	regulation of mitotic recombination	4	0	0.03	1.00000
1842	GO:0000023	maltose metabolic process	18	0	0.15	1.00000
1843	GO:0000024	maltose biosynthetic process	6	0	0.05	1.00000
1844	GO:0000025	maltose catabolic process	7	0	0.06	1.00000
1845	GO:0000032	cell wall mannoprotein biosynthetic proc...	4	0	0.03	1.00000
1846	GO:0000038	very long-chain fatty acid metabolic pro...	106	0	0.9	1.00000
1847	GO:0000045	autophagosome assembly	10	0	0.08	1.00000
1848	GO:0000050	urea cycle	2	0	0.02	1.00000
1849	GO:0000054	ribosomal subunit export from nucleus	11	0	0.09	1.00000
1850	GO:0000055	ribosomal large subunit export from nucl...	11	0	0.09	1.00000
1851	GO:0000056	ribosomal small subunit export from nucl...	2	0	0.02	1.00000
1852	GO:0000070	mitotic sister chromatid segregation	87	0	0.74	1.00000
1853	GO:0000076	DNA replication checkpoint	17	0	0.14	1.00000
1854	GO:0000077	DNA damage checkpoint	15	0	0.13	1.00000
1855	GO:0000082	G1/S transition of mitotic cell cycle	19	0	0.16	1.00000
1856	GO:0000086	G2/M transition of mitotic cell cycle	63	0	0.53	1.00000
1857	GO:0000087	mitotic M phase	5	0	0.04	1.00000
1858	GO:0000103	sulfate assimilation	49	0	0.42	1.00000
1859	GO:0000122	negative regulation of transcription by ...	66	0	0.56	1.00000
1860	GO:0000154	rRNA modification	42	0	0.36	1.00000
1861	GO:0000162	tryptophan biosynthetic process	74	0	0.63	1.00000
1862	GO:0000169	activation of MAPK activity involved in ...	2	0	0.02	1.00000
1863	GO:0000183	chromatin silencing at rDNA	6	0	0.05	1.00000
1864	GO:0000186	activation of MAPKK activity	17	0	0.14	1.00000
1865	GO:0000187	activation of MAPK activity	2	0	0.02	1.00000
1866	GO:0000212	meiotic spindle organization	16	0	0.14	1.00000
1867	GO:0000237	leptotene	2	0	0.02	1.00000
1868	GO:0000238	zygotene	2	0	0.02	1.00000
1869	GO:0000244	spliceosomal tri-snRNP complex assembly	28	0	0.24	1.00000
1870	GO:0000270	peptidoglycan metabolic process	2	0	0.02	1.00000
1871	GO:0000279	M phase	7	0	0.06	1.00000
1872	GO:0000289	nuclear-transcribed mRNA poly(A) tail sh...	31	0	0.26	1.00000
1873	GO:0000290	deadenylation-dependent decapping of nuc...	15	0	0.13	1.00000
1874	GO:0000291	nuclear-transcribed mRNA catabolic proce...	21	0	0.18	1.00000
1875	GO:0000301	retrograde transport, vesicle recycling ...	8	0	0.07	1.00000
1876	GO:0000304	response to singlet oxygen	35	0	0.3	1.00000
1877	GO:0000338	protein deneddylation	18	0	0.15	1.00000
1878	GO:0000349	generation of catalytic spliceosome for ...	9	0	0.08	1.00000
1879	GO:0000354	cis assembly of pre-catalytic spliceosom...	2	0	0.02	1.00000
1880	GO:0000372	Group I intron splicing	2	0	0.02	1.00000
1881	GO:0000373	Group II intron splicing	26	0	0.22	1.00000
1882	GO:0000376	RNA splicing, via transesterification re...	2	0	0.02	1.00000
1883	GO:0000379	tRNA-type intron splice site recognition...	3	0	0.03	1.00000
1884	GO:0000380	alternative mRNA splicing, via spliceoso...	59	0	0.5	1.00000
1885	GO:0000381	regulation of alternative mRNA splicing,...	21	0	0.18	1.00000
1886	GO:0000387	spliceosomal snRNP assembly	71	0	0.6	1.00000
1887	GO:0000389	mRNA 3'-splice site recognition	3	0	0.03	1.00000
1888	GO:0000395	mRNA 5'-splice site recognition	7	0	0.06	1.00000
1889	GO:0000412	histone peptidyl-prolyl isomerization	7	0	0.06	1.00000
1890	GO:0000422	autophagy of mitochondrion	3	0	0.03	1.00000
1891	GO:0000447	endonucleolytic cleavage in ITS1 to sepa...	28	0	0.24	1.00000
1892	GO:0000451	rRNA 2'-O-methylation	10	0	0.08	1.00000
1893	GO:0000453	enzyme-directed rRNA 2'-O-methylation	10	0	0.08	1.00000
1894	GO:0000455	enzyme-directed rRNA pseudouridine synth...	9	0	0.08	1.00000
1895	GO:0000459	exonucleolytic trimming involved in rRNA...	14	0	0.12	1.00000
1896	GO:0000461	endonucleolytic cleavage to generate mat...	21	0	0.18	1.00000
1897	GO:0000463	maturation of LSU-rRNA from tricistronic...	38	0	0.32	1.00000
1898	GO:0000466	maturation of 5.8S rRNA from tricistroni...	48	0	0.41	1.00000
1899	GO:0000467	exonucleolytic trimming to generate matu...	14	0	0.12	1.00000
1900	GO:0000469	cleavage involved in rRNA processing	60	0	0.51	1.00000
1901	GO:0000470	maturation of LSU-rRNA	40	0	0.34	1.00000
1902	GO:0000478	endonucleolytic cleavage involved in rRN...	41	0	0.35	1.00000
1903	GO:0000479	endonucleolytic cleavage of tricistronic...	28	0	0.24	1.00000
1904	GO:0000488	maturation of LSU-rRNA from tetracistron...	2	0	0.02	1.00000
1905	GO:0000489	maturation of SSU-rRNA from tetracistron...	2	0	0.02	1.00000
1906	GO:0000491	small nucleolar ribonucleoprotein comple...	4	0	0.03	1.00000
1907	GO:0000492	box C/D snoRNP assembly	4	0	0.03	1.00000
1908	GO:0000578	embryonic axis specification	56	0	0.47	1.00000
1909	GO:0000706	meiotic DNA double-strand break processi...	4	0	0.03	1.00000
1910	GO:0000707	meiotic DNA recombinase assembly	6	0	0.05	1.00000
1911	GO:0000710	meiotic mismatch repair	22	0	0.19	1.00000
1912	GO:0000715	nucleotide-excision repair, DNA damage r...	6	0	0.05	1.00000
1913	GO:0000719	photoreactive repair	8	0	0.07	1.00000
1914	GO:0000723	telomere maintenance	125	0	1.06	1.00000
1915	GO:0000726	non-recombinational repair	41	0	0.35	1.00000
1916	GO:0000727	double-strand break repair via break-ind...	7	0	0.06	1.00000
1917	GO:0000729	DNA double-strand break processing	12	0	0.1	1.00000
1918	GO:0000730	DNA recombinase assembly	23	0	0.19	1.00000
1919	GO:0000731	DNA synthesis involved in DNA repair	15	0	0.13	1.00000
1920	GO:0000737	DNA catabolic process, endonucleolytic	6	0	0.05	1.00000
1921	GO:0000738	DNA catabolic process, exonucleolytic	2	0	0.02	1.00000
1922	GO:0000740	nuclear membrane fusion	4	0	0.03	1.00000
1923	GO:0000741	karyogamy	109	0	0.92	1.00000
1924	GO:0000769	syncytium formation by mitosis without c...	8	0	0.07	1.00000
1925	GO:0000820	regulation of glutamine family amino aci...	11	0	0.09	1.00000
1926	GO:0000821	regulation of arginine metabolic process	3	0	0.03	1.00000
1927	GO:0000912	assembly of actomyosin apparatus involve...	21	0	0.18	1.00000
1928	GO:0000913	preprophase band assembly	13	0	0.11	1.00000
1929	GO:0000914	phragmoplast assembly	21	0	0.18	1.00000
1930	GO:0000917	division septum assembly	17	0	0.14	1.00000
1931	GO:0000918	division septum site selection	3	0	0.03	1.00000
1932	GO:0000919	cell plate assembly	59	0	0.5	1.00000
1933	GO:0000957	mitochondrial RNA catabolic process	7	0	0.06	1.00000
1934	GO:0000959	mitochondrial RNA metabolic process	81	0	0.69	1.00000
1935	GO:0000963	mitochondrial RNA processing	13	0	0.11	1.00000
1936	GO:0000966	RNA 5'-end processing	10	0	0.08	1.00000
1937	GO:0000972	transcription-dependent tethering of RNA...	12	0	0.1	1.00000
1938	GO:0000973	posttranscriptional tethering of RNA pol...	12	0	0.1	1.00000
1939	GO:0001060	transcription by RNA polymerase V	2	0	0.02	1.00000
1940	GO:0001112	DNA-templated transcriptional open compl...	5	0	0.04	1.00000
1941	GO:0001113	transcriptional open complex formation a...	5	0	0.04	1.00000
1942	GO:0001120	protein-DNA complex remodeling	5	0	0.04	1.00000
1943	GO:0001172	transcription, RNA-templated	28	0	0.24	1.00000
1944	GO:0001408	guanine nucleotide transport	3	0	0.03	1.00000
1945	GO:0001504	neurotransmitter uptake	9	0	0.08	1.00000
1946	GO:0001522	pseudouridine synthesis	65	0	0.55	1.00000
1947	GO:0001558	regulation of cell growth	245	0	2.08	1.00000
1948	GO:0001560	regulation of cell growth by extracellul...	7	0	0.06	1.00000
1949	GO:0001561	fatty acid alpha-oxidation	6	0	0.05	1.00000
1950	GO:0001578	microtubule bundle formation	15	0	0.13	1.00000
1951	GO:0001666	response to hypoxia	272	0	2.3	1.00000
1952	GO:0001682	tRNA 5'-leader removal	8	0	0.07	1.00000
1953	GO:0001708	cell fate specification	124	0	1.05	1.00000
1954	GO:0001731	formation of translation preinitiation c...	60	0	0.51	1.00000
1955	GO:0001732	formation of cytoplasmic translation ini...	2	0	0.02	1.00000
1956	GO:0001736	establishment of planar polarity	13	0	0.11	1.00000
1957	GO:0001738	morphogenesis of a polarized epithelium	13	0	0.11	1.00000
1958	GO:0001763	morphogenesis of a branching structure	96	0	0.81	1.00000
1959	GO:0001778	plasma membrane repair	2	0	0.02	1.00000
1960	GO:0001789	G-protein coupled receptor signaling pat...	2	0	0.02	1.00000
1961	GO:0001881	receptor recycling	4	0	0.03	1.00000
1962	GO:0001887	selenium compound metabolic process	14	0	0.12	1.00000
1963	GO:0001933	negative regulation of protein phosphory...	47	0	0.4	1.00000
1964	GO:0001944	vasculature development	96	0	0.81	1.00000
1965	GO:0002009	morphogenesis of an epithelium	13	0	0.11	1.00000
1966	GO:0002084	protein depalmitoylation	25	0	0.21	1.00000
1967	GO:0002097	tRNA wobble base modification	30	0	0.25	1.00000
1968	GO:0002098	tRNA wobble uridine modification	27	0	0.23	1.00000
1969	GO:0002100	tRNA wobble adenosine to inosine editing	3	0	0.03	1.00000
1970	GO:0002103	endonucleolytic cleavage of tetracistron...	5	0	0.04	1.00000
1971	GO:0002119	nematode larval development	7	0	0.06	1.00000
1972	GO:0002128	tRNA nucleoside ribose methylation	2	0	0.02	1.00000
1973	GO:0002143	tRNA wobble position uridine thiolation	4	0	0.03	1.00000
1974	GO:0002164	larval development	7	0	0.06	1.00000
1975	GO:0002182	cytoplasmic translational elongation	10	0	0.08	1.00000
1976	GO:0002183	cytoplasmic translational initiation	62	0	0.53	1.00000
1977	GO:0002213	defense response to insect	103	0	0.87	1.00000
1978	GO:0002215	defense response to nematode	4	0	0.03	1.00000
1979	GO:0002218	activation of innate immune response	198	0	1.68	1.00000
1980	GO:0002220	innate immune response activating cell s...	2	0	0.02	1.00000
1981	GO:0002221	pattern recognition receptor signaling p...	8	0	0.07	1.00000
1982	GO:0002230	positive regulation of defense response ...	22	0	0.19	1.00000
1983	GO:0002237	response to molecule of bacterial origin	119	0	1.01	1.00000
1984	GO:0002238	response to molecule of fungal origin	10	0	0.08	1.00000
1985	GO:0002240	response to molecule of oomycetes origin	9	0	0.08	1.00000
1986	GO:0002252	immune effector process	239	0	2.02	1.00000
1987	GO:0002253	activation of immune response	198	0	1.68	1.00000
1988	GO:0002429	immune response-activating cell surface ...	2	0	0.02	1.00000
1989	GO:0002532	production of molecular mediator involve...	4	0	0.03	1.00000
1990	GO:0002538	arachidonic acid metabolite production i...	4	0	0.03	1.00000
1991	GO:0002540	leukotriene production involved in infla...	4	0	0.03	1.00000
1992	GO:0002679	respiratory burst involved in defense re...	21	0	0.18	1.00000
1993	GO:0002697	regulation of immune effector process	42	0	0.36	1.00000
1994	GO:0002698	negative regulation of immune effector p...	6	0	0.05	1.00000
1995	GO:0002752	cell surface pattern recognition recepto...	2	0	0.02	1.00000
1996	GO:0002757	immune response-activating signal transd...	8	0	0.07	1.00000
1997	GO:0002758	innate immune response-activating signal...	8	0	0.07	1.00000
1998	GO:0002764	immune response-regulating signaling pat...	16	0	0.14	1.00000
1999	GO:0002768	immune response-regulating cell surface ...	2	0	0.02	1.00000
[truncated: 3,255 more rows]
