# Supplementary material for: Differences in Alternative Splicing between Yellow and Black-Seeded Rapeseed
Source: Plants (Basel). 2020 Jul 31;9(8):977. doi: 10.3390/plants9080977 (PMC7465011; doi:10.3390/plants9080977)
Supplement: Supplementary file 1 [file plants-09-00977-s001.zip › Supplementary Materials/Table S3/FPKM values of 830 overlapping differentially spliced genes.xlsx]

## Sheet: Sheet4
	338	943	945	946	955	957	959	960	972	973	975	1012	1412	1464	1481	1522	1524	1597	1631	1709	1714	1715	1717	1718	1719	1720	1722	1723	1744
BnaC09g23660D	20.0828	16.3173	19.3816	14.5927	15.0757	17.6125	16.8717	14.8222	11.4496	13.2091	13.6245	12.2662	17.2868	18.4509	33.9684	18.2891	26.043	20.7451	24.169	28.7243	26.5655	23.1872	20.6674	35.428	30.4028	20.7386	20.7451	27.3616	33.4275
BnaA05g18480D	9.49974	5.43115	5.67294	4.72625	4.76118	5.10749	5.39619	5.07014	5.51944	9.42003	8.30463	5.27655	7.34291	5.96876	17.5038	5.89565	11.2416	9.05777	6.07348	8.43437	6.91082	5.01594	6.52036	5.2001	6.40228	5.68954	9.05777	6.97423	5.0478
BnaA02g25870D	16.1752	17.0709	18.1807	18.6321	21.647	17.1153	17.899	24.1865	23.3219	20.5012	23.0051	16.1775	24.5856	21.2153	25.7309	22.552	20.6873	17.8018	22.7041	19.6136	22.9596	24.9258	17.3073	21.7703	23.2161	20.3409	17.8018	17.4673	22.0321
BnaA05g34030D	16.4799	13.0036	6.91318	14.8845	13.7601	12.365	5.42927	5.73974	6.74982	6.82091	5.26328	5.30238	3.3952	3.98181	6.18688	2.71826	10.2034	5.07507	6.99223	4.92012	4.17166	6.27511	5.49639	3.90675	3.25288	4.0729	5.07507	3.4579	3.51558
BnaCnng02820D	23.8758	16.1065	20.4272	16.2245	16.3384	19.3271	10.5686	10.5587	8.23049	11.3636	11.9629	9.17294	27.5184	12.5999	14.2463	11.2263	14.1778	18.8496	12.0434	11.2819	11.105	9.61907	11.2467	10.8535	10.843	13.6999	18.8496	9.79581	8.78813
BnaC02g38250D	5.18842	3.08778	3.63313	6.13529	4.81782	3.91456	3.58641	3.69913	3.41691	5.16771	2.33904	2.58834	3.84275	1.83353	2.46069	1.86732	3.40954	4.20941	2.14692	6.53356	2.08763	2.31621	1.68124	2.51262	3.78421	2.82717	4.20941	2.90835	3.1624
BnaC01g21230D	6.58317	7.10327	7.59699	6.26133	16.6276	8.54157	10.7596	9.33861	9.82963	10.2919	10.5982	9.75442	5.63139	8.01508	11.6835	8.4029	9.8057	26.1316	9.75871	12.9908	9.48831	7.98359	14.6927	13.8487	13.9858	10.9335	26.1316	13.2108	5.52438
BnaC09g46320D	8.3918	9.03229	10.4908	7.04371	10.3889	7.93675	8.66384	6.02032	8.09277	8.98664	8.42721	8.97312	10.3992	7.83656	12.8168	8.38247	11.6976	8.65053	8.04643	8.11942	5.6921	7.36724	8.80466	6.35033	7.97489	8.21572	8.65053	6.0948	6.20249
BnaC01g26580D	6.16457	6.23763	7.63747	8.75692	5.56217	5.69708	7.36839	6.95209	8.13356	8.45155	9.26605	9.09146	9.07545	10.6361	8.37325	9.82503	18.0468	15.8553	6.40027	4.75827	6.80875	6.28764	5.65286	7.07664	8.65676	7.53488	15.8553	8.55412	7.72512
BnaA03g26990D	16.6069	11.2094	16.5612	26.4017	10.8037	15.5173	12.9644	12.7922	14.3819	14.6019	11.6025	17.8953	13.2546	13.8392	10.4595	14.4236	24.403	12.2286	16.7505	18.0972	13.5691	17.0205	14.3833	18.7909	14.8103	16.9684	12.2286	22.5795	17.9988
BnaC02g39890D	5.84026	5.56469	5.82202	6.15037	5.45421	6.74797	5.08148	3.88463	5.6496	4.52925	4.73098	3.50398	4.20444	3.66943	3.92464	4.45989	4.13165	4.90147	3.57002	4.06996	4.11838	5.14639	4.26192	3.51478	3.47757	3.32965	4.90147	3.50841	3.64879
BnaAnng14470D	9.65087	6.84846	9.18963	6.82449	13.0286	7.58974	6.78421	8.21495	12.4854	10.9292	5.05048	12.7268	11.642	11.0591	9.78714	7.95761	8.56478	14.3916	6.22466	3.41272	5.42987	6.90141	5.0247	5.04964	4.53086	4.59532	14.3916	4.27654	4.28646
BnaC08g47370D	6.44656	5.18495	6.33434	5.61767	4.89248	7.13087	4.68402	5.76653	9.18124	6.2683	6.33269	5.69732	6.08365	6.89817	6.96887	5.68654	6.74666	7.16799	6.55051	5.21301	3.45394	4.00079	4.35934	4.83893	5.54014	5.65609	7.16799	5.32953	9.95739
BnaC02g11080D	3.26707	1.97629	3.05345	5.77131	4.25627	2.85205	1.12724	6.23368	0.951338	1.24795	3.80024	1.64495	1.57333	4.2123	10.2035	4.45174	7.20161	6.12131	6.99847	8.17685	5.11699	1.50929	1.75614	5.31558	7.6124	5.93776	6.12131	7.15045	3.47933
BnaA08g09980D	3.4021	4.1135	6.75771	4.3688	3.91284	4.13849	2.65426	2.61993	3.33743	3.40301	2.58969	2.62981	1.08931	0.941162	1.96223	2.93061	1.90718	2.89533	0.858221	1.74161	1.47334	1.20408	2.37057	1.29583	1.28972	2.25347	2.89533	1.15033	1.14758
BnaC03g74260D	158.453	160.212	168.831	142.825	113.681	107.523	117.962	106.072	86.2919	120.77	99.241	72.5132	54.2879	68.5245	101.401	90.6104	57.0066	58.3666	71.1114	51.3543	60.574	55.0312	90.1143	61.3755	52.0688	55.4703	58.3666	63.3403	39.8297
BnaA03g07810D	10.0639	10.3946	11.9183	14.4694	10.5572	11.8955	10.6667	12.5713	10.9241	10.3651	11.0293	10.7686	10.8244	10.0308	8.68381	10.0512	9.61973	8.19238	7.65591	7.21903	6.49406	6.50862	6.51896	5.32338	7.95295	6.96125	8.19238	4.65357	7.19022
BnaC09g38340D	10.0561	10.4191	9.38182	9.27087	11.138	9.77168	8.6955	7.10872	10.5762	9.11304	12.2104	10.1849	7.13136	10.2648	8.70394	6.30924	8.04421	11.7823	7.28051	8.01591	6.28839	9.51119	7.96001	7.08363	6.07856	7.29604	11.7823	7.68157	7.16806
BnaC07g05890D	38.8483	42.4772	70.328	37.3672	35.4757	40.2328	50.4989	34.7713	33.0921	39.4821	32.0976	36.4155	40.2106	42.5468	33.7466	41.6952	32.4873	36.9142	39.7097	43.598	30.9382	30.6179	35.3819	27.2528	25.7218	29.6836	36.9142	32.6964	31.7091
BnaC01g23410D	10.6391	10.198	7.04398	7.7736	6.46455	8.76947	22.8691	23.8269	19.9777	18.4028	19.9472	21.627	43.4962	24.9741	40.8263	38.5381	62.1545	52.8704	39.82	25.1064	40.7456	28.5561	33.625	45.0314	64.7591	36.3077	52.8704	59.911	45.8483
BnaC07g31110D	56.7102	62.8799	60.7736	46.8283	53.3278	54.6365	81.6716	66.5769	58.9079	61.9015	50.6086	56.2235	43.857	47.2731	62.7665	40.0209	28.0902	49.1547	44.5888	57.6263	51.861	58.6399	52.7834	56.7376	45.8717	52.9609	49.1547	47.6965	67.0105
BnaA06g17590D	2.52792	1.2522	2.35721	2.92835	3.26407	3.73788	2.51952	3.02834	3.85193	8.28827	9.55762	14.8076	4.23784	4.51683	3.18158	23.0098	21.6898	31.9726	3.22223	2.22805	6.06366	11.1988	5.46721	2.54571	2.44665	2.78375	31.9726	4.39716	4.10365
BnaA09g16810D	70.2589	60.9048	67.2861	74.9124	68.8619	65.0284	58.4312	51.905	58.1016	60.096	56.5258	60.9664	44.5542	36.294	31.4396	43.1001	27.1668	33.1107	40.5556	42.8615	38.1698	50.3754	35.2267	41.1946	30.7864	34.8699	33.1107	33.7548	35.686
BnaC05g06540D	7.90832	3.32313	2.90591	3.91043	3.34627	3.32739	4.0134	4.05044	4.19037	4.57396	4.07211	4.22629	3.25786	3.00787	2.55096	2.99976	2.86338	1.90894	3.81831	4.20557	5.84516	3.61754	5.4732	4.95783	8.03239	5.88783	1.90894	4.70864	5.95181
BnaA06g04600D	10.5271	10.816	27.872	12.3664	13.0039	12.1117	7.31457	6.22788	6.68298	5.81442	4.22235	6.41789	6.15375	7.43203	13.2278	3.16834	13.6845	8.66608	3.2854	6.73112	5.13885	2.33245	5.39763	2.40102	9.16358	3.83068	8.66608	5.88133	3.27496
BnaC06g25100D	4.99188	3.28688	3.66371	4.42636	2.42994	3.7475	2.85147	3.4346	4.0631	2.89786	2.73748	0.9694	2.56657	2.37808	2.08633	1.84579	1.81301	1.76615	1.56679	1.74687	2.58695	1.07032	1.89571	1.22538	1.01261	1.44072	1.76615	1.35654	1.69864
BnaA04g16180D	7.03354	3.76323	3.13881	5.56558	2.78391	3.14898	12.2331	6.36903	7.68613	6.70262	4.83059	6.03483	8.46659	7.14393	11.7717	4.418	6.65273	9.36309	11.3624	11.1765	5.9	4.45093	7.70633	7.38439	9.55262	6.57451	9.36309	4.28254	8.73323
BnaA02g35130D	31.1341	25.6755	22.6757	19.4124	26.4244	17.1797	11.4696	15.9824	12.2576	13.8757	18.5456	9.33415	6.8589	5.57129	12.0612	4.96829	10.5803	9.16809	6.04835	8.81995	4.72126	4.91132	4.10848	6.63445	3.00554	2.7437	9.16809	3.92542	2.64969
BnaA06g40870D	6.68347	5.51912	6.26782	6.35816	7.5723	5.77064	6.19741	7.43371	7.07398	8.12991	6.26292	7.42431	7.91202	6.23526	5.72939	7.43942	8.75927	10.8799	7.50644	6.7676	7.31532	6.44178	5.84012	7.79447	10.1559	10.3046	10.8799	6.99202	7.24716
BnaC03g27140D	49.4375	26.829	29.7144	35.6531	38.1186	31.1136	42.152	59.9032	61.474	66.013	83.6007	106.036	80.5624	52.684	46.3876	130.664	134.003	177.215	68.6168	57.4038	87.5887	121.465	67.9577	74.0251	66.3047	78.2349	177.215	56.0101	77.9886
BnaC04g11150D	9.17693	11.4901	10.9138	11.2284	11.9011	12.2255	12.224	9.43195	11.9979	13.4965	13.9367	10.4088	11.7925	10.4547	12.7529	11.0177	12.7806	10.6406	10.4801	10.3379	9.55267	9.59038	10.9565	11.3538	11.121	9.95396	10.6406	11.1451	10.8613
BnaC04g50600D	6.18494	7.2579	7.56443	4.96333	6.16415	7.29093	6.6397	4.05057	5.50757	4.60892	5.46575	4.3859	6.98156	6.11133	6.85971	5.44756	7.22608	7.6949	4.57677	8.56324	5.18443	8.4485	4.30051	6.23587	5.67473	6.04811	7.6949	6.24891	6.24247
BnaC03g74810D	36.2762	26.5204	22.7655	22.9846	19.7596	25.6204	38.4124	34.2091	36.2801	30.0894	44.9871	32.9349	29.4709	32.2861	16.9301	28.5417	20.0628	32.1851	45.4288	40.8552	29.6714	30.2351	41.9807	29.7257	26.0678	26.3582	32.1851	27.5188	28.4121
BnaC08g43520D	24.3931	45.5447	26.5275	42.8842	66.0106	35.8287	16.8736	20.6101	31.3035	39.2217	43.8805	27.7263	26.5949	39.8791	36.0978	39.3364	30.9727	32.6016	14.9667	21.346	34.3064	22.0685	30.3916	16.323	12.7921	14.4338	32.6016	26.4286	14.7974
BnaC03g57140D	12.017	9.44154	12.1088	11.7408	10.3115	10.1903	10.6904	9.95242	10.8844	10.7261	15.8662	8.02721	8.61916	10.505	14.2907	8.87096	12.2499	7.30863	13.7433	19.5627	20.5731	20.7419	17.7959	30.0566	33.1727	27.3887	7.30863	26.0311	24.3086
BnaC09g46680D	4.20647	3.66237	3.99169	4.29192	3.81106	3.67506	2.02298	3.35299	2.61406	2.98675	2.1412	3.60662	5.14999	1.77745	1.83048	4.52806	2.7573	2.54364	1.03532	1.03073	2.70523	1.21598	2.32899	2.88234	1.49871	2.72707	2.54364	1.37766	1.586
BnaA10g24400D	3.00456	4.95398	3.83396	4.75624	3.72524	4.8093	6.22307	6.604	7.17032	7.83146	14.266	9.97612	8.24272	8.53724	7.64395	7.26946	8.99136	9.22697	5.4433	6.58572	4.69035	4.92561	5.30668	11.1678	12.3624	5.46905	9.22697	7.70674	4.9503
BnaA07g26240D	5.1604	5.22087	4.76731	4.51652	3.70849	4.04193	4.33392	4.99704	4.27153	4.97463	5.81625	4.23038	5.86271	5.56497	3.43449	5.93869	5.11994	3.85755	5.40758	3.19608	5.4292	5.21782	4.2416	3.90921	3.30978	3.91146	3.85755	4.15598	3.36547
BnaCnng31240D	11.718	27.6738	8.24801	9.7414	21.8074	24.7039	28.0909	31.9566	12.9619	13.3251	25.5639	15.6889	13.756	26.5519	14.3368	14.563	9.88152	9.33902	10.5986	10.4489	7.80758	9.19472	18.4025	6.02112	6.84016	6.32083	9.33902	5.74403	8.38921
BnaC07g14130D	31.7125	33.9985	31.3809	24.2501	31.6708	42.8423	23.3718	24.4824	29.9283	22.5545	29.9198	24.5513	34.3945	33.8885	51.9496	33.8359	36.0671	39.7523	34.2743	32.2292	26.8825	31.1494	35.511	23.3659	24.4883	25.2867	39.7523	23.8284	26.8252
BnaCnng28340D	11.2296	7.92535	9.30729	7.19992	11.5611	5.43204	12.7743	11.4688	11.4974	12.9095	11.9311	14.6195	14.7184	16.1519	16.8623	9.60778	17.8774	16.0363	5.50604	4.50904	15.3159	13.5312	16.7373	16.4114	9.33182	12.769	16.0363	13.9533	9.19128
BnaA03g28570D	5.08839	9.66579	6.02074	6.52618	6.52747	6.34819	8.43851	3.23022	5.16753	6.97208	7.14837	4.82166	4.56287	5.60946	3.94598	4.11676	5.35479	3.77806	3.764	6.15953	4.75157	4.90834	5.49617	4.82796	5.92422	8.7256	3.77806	4.39075	2.82909
BnaA01g09260D	6.05483	2.95584	3.81749	3.24851	4.35744	3.39651	2.24292	2.82468	2.93449	2.59505	2.55276	4.53284	2.7614	2.87764	3.90196	2.59594	4.25145	5.99803	2.83923	5.35799	2.45464	1.99198	2.12862	7.37168	3.76969	2.37712	5.99803	2.22596	2.62281
BnaA02g26970D	22.5323	28.8679	23.7208	26.6873	29.182	26.0339	24.9334	24.1064	19.5082	18.5327	25.1016	24.1657	17.1959	15.0123	12.7402	22.272	9.94138	6.99146	12.0226	25.2134	15.1303	12.4018	31.5694	7.68507	11.7288	17.0215	6.99146	10.3364	20.5568
BnaA02g09210D	82.3952	303.355	93.7136	72.8577	101.94	19.7437	84.7994	118.971	96.0161	83.8074	54.8919	64.4961	40.852	20.1851	80.3663	24.6476	33.5507	35.9297	40.8583	72.3805	23.9952	82.6724	70.1811	85.9016	58.8072	58.6308	35.9297	60.4054	28.5094
BnaCnng45980D	20.4328	18.3968	22.1917	18.6523	18.1455	20.2586	11.7861	18.4231	16.8314	15.6751	20.2514	12.9288	17.8694	15.3137	24.83	16.3972	22.2449	15.6797	19.6252	17.9542	21.2323	14.4521	14.216	15.3596	10.817	14.015	15.6797	12.71	14.002
BnaC01g23280D	7.43993	7.30684	5.12697	12.7975	5.96018	11.1772	9.44618	5.83993	9.5585	11.6361	7.79698	6.25198	17.9676	10.0384	13.4988	7.72719	10.0059	14.4818	7.83626	4.98381	8.97352	8.96764	6.77679	5.25229	7.22491	6.93219	14.4818	6.10389	12.1028
BnaA09g11870D	20.2886	9.66388	15.9454	20.058	15.5968	13.647	17.2093	29.3761	22.962	24.65	21.463	27.2381	30.7494	13.372	13.4583	21.1661	14.856	15.4371	20.4446	11.3737	16.861	14.9175	17.3623	22.3177	20.5755	14.9403	15.4371	21.9353	18.5923
BnaAnng10690D	13.7923	12.0577	11.5489	17.2374	17.0099	11.0933	15.2754	16.5458	19.9234	16.7094	19.2452	24.8588	20.6248	44.641	20.6929	22.9411	22.6145	19.4286	18.209	25.5759	24.8831	15.8568	16.2991	19.3005	19.3904	25.7225	19.4286	23.879	17.1344
BnaAnng24500D	7.89954	9.96395	12.433	8.51741	8.05175	9.3117	19.7737	14.8531	14.3095	19.7717	11.3148	20.9751	12.7571	12.3149	19.3179	17.5341	23.6821	17.7429	9.91259	8.99126	9.98566	21.505	9.75144	14.0283	16.2143	11.8407	17.7429	10.3176	8.75733
BnaC04g27680D	6.13308	4.2168	6.35397	5.65922	5.50063	4.29467	2.64554	4.28436	8.10136	3.32716	4.16582	4.72494	5.7525	2.14929	10.3531	7.92893	10.1527	6.73372	5.13836	5.09796	3.8075	3.76379	7.20046	2.79712	4.68879	4.14679	6.73372	5.88814	8.99251
BnaAnng15810D	5.18088	7.96843	5.34427	6.33539	4.41551	8.84197	3.06609	2.68788	4.03942	7.24469	4.81229	4.85958	3.64654	3.50347	7.16428	7.03185	9.37312	4.59153	3.50338	4.85175	6.76405	6.54931	5.77591	2.52937	1.82757	1.95011	4.59153	2.11821	4.04608
BnaC02g06870D	3.89587	2.89061	3.1682	3.98457	4.06271	3.63335	4.79246	5.1064	4.71468	4.78155	4.17895	3.45216	4.16716	4.38305	6.50128	8.72037	6.78158	5.43901	4.49329	5.0233	4.76053	4.93571	5.13763	5.24706	6.49443	5.22139	5.43901	5.85052	6.51206
BnaC03g75520D	4.92954	3.09633	4.3323	4.0005	3.45035	4.11118	8.23027	6.38028	3.66787	3.83874	2.90549	3.08938	3.17173	4.72538	9.2371	3.80102	5.68843	3.17286	3.00583	2.34583	4.35796	2.80171	3.1224	1.95206	3.97375	2.70385	3.17286	2.66108	2.32058
BnaC08g31160D	5.24204	2.6374	3.48182	5.85397	4.86329	3.49204	11.0012	16.5961	13.0945	21.6001	16.1135	11.3536	21.1523	23.65	9.38186	35.8545	18.4176	16.3633	33.7806	18.3284	43.2794	28.5326	18.2245	24.8944	28.7522	17.6467	16.3633	22.662	23.5144
BnaC06g19470D	19.6442	23.5945	24.882	22.5212	22.5745	27.0946	11.4034	17.4452	17.8147	15.2448	10.8758	9.41761	18.1153	18.032	25.6745	16.0477	17.8916	15.8563	17.9194	18.783	14.48	19.019	20.8878	15.449	11.4619	14.2595	15.8563	12.0212	15.654
BnaC09g47820D	4.6814	1.63547	1.60054	1.4276	2.29335	1.4757	0.951619	4.32505	1.22001	3.81232	3.72561	1.29255	2.03835	1.44466	1.24129	2.02179	3.42203	1.40997	2.34773	1.01164	2.77726	1.11225	1.72867	2.4942	2.75747	1.38464	1.40997	1.02794	2.2365
BnaA03g16360D	5.59499	7.39826	4.2975	5.21877	3.80643	4.92109	101.299	112.798	99.9409	93.2873	87.8197	100.703	147.029	126.615	30.7007	125.894	63.8093	65.0593	93.1611	77.4417	71.1031	52.5497	71.0547	45.6542	45.1259	51.8752	65.0593	46.1288	43.7092
BnaA06g15320D	4.59214	4.48275	3.17974	5.93664	6.08594	3.5861	4.5757	7.32508	7.02545	7.22256	10.8301	6.7119	4.21542	5.09232	4.75496	2.57974	2.87498	2.75606	2.77604	2.12953	2.91106	2.70663	1.56269	5.01776	2.63418	1.95599	2.75606	2.85088	2.14712
BnaA03g26810D	7.26586	4.14317	3.55574	11.2541	8.87167	2.96178	10.3182	7.34543	14.7829	5.66925	12.8869	4.57789	5.49161	6.966	14.1503	12.9167	9.14567	5.64934	11.1522	3.67898	4.7763	4.16866	6.45865	10.444	9.45812	7.84111	5.64934	7.22837	5.76955
BnaC03g43430D	40.8975	38.6735	37.0426	37.1282	42.1792	35.7297	37.2259	31.4509	31.2244	38.1387	38.1087	27.4758	26.6856	23.6453	33.1593	21.7979	27.6227	33.2632	22.9501	23.7553	29.3854	32.0719	28.2599	27.0925	23.6508	23.7745	33.2632	27.6759	21.9227
BnaC09g47980D	63.2409	60.4957	57.3966	59.2874	65.2852	64.7201	124.383	153.942	194.842	115.117	90.2025	167.8	103.447	92.1463	97.0526	32.3063	52.5235	75.144	48.6058	64.9726	29.8537	17.4638	43.2764	31.2947	59.0212	38.0172	75.144	32.5064	31.783
BnaAnng23520D	30.7635	49.8331	34.687	54.4285	46.7282	56.2334	205.688	92.9981	92.8434	25.7583	137.996	119.756	117.744	77.7421	27.2029	63.6989	49.9087	27.8409	18.2883	28.8006	33.4978	26.0184	44.9637	23.0834	33.3598	36.3128	27.8409	30.8429	32.4978
BnaC03g72090D	4.81783	5.92623	4.81954	5.33153	4.24978	6.29344	8.17146	5.97197	7.08087	6.52522	7.41163	8.09525	6.41362	8.65101	13.054	9.50623	11.6162	12.1928	7.18928	9.76016	9.49426	6.64038	9.76538	9.74252	8.99824	6.5371	12.1928	8.75498	8.32495
BnaC04g04640D	1071.9	840.946	710.73	1139.94	1192.69	651.304	1010.17	974.148	1290.75	905.492	835.126	815.379	1119.17	774.137	670.754	1009.45	958.211	557.635	1395.91	603.355	838.043	1086.17	655.81	906.687	887.869	692.194	557.635	1139.45	754.477
BnaC07g18380D	4.25367	2.05895	3.35759	2.80842	2.7297	2.05889	5.57424	4.99899	3.5637	15.199	7.16751	17.1513	5.37412	4.80809	11.218	14.2776	15.1973	27.5045	10.2582	10.6312	11.1615	13.1593	12.8708	18.4447	16.0106	14.0263	27.5045	18.9729	14.6368
BnaC01g35800D	15.8552	8.94472	13.963	15.5038	20.3159	7.47133	7.20308	8.7945	11.8356	8.97698	8.07803	9.5423	16.0349	9.27572	12.4602	11.3707	13.3989	16.494	8.15704	7.56642	14.4419	15.2742	12.382	14.0187	15.0549	9.93941	16.494	12.6055	10.4104
BnaC09g09270D	2.06344	1.27648	1.74	1.68803	1.18823	1.44372	2.03314	1.4924	2.22614	2.11738	1.5432	2.6181	4.06503	3.1373	1.89607	6.51256	3.42924	9.61243	3.62636	2.8028	3.69595	4.68318	3.49288	3.86314	2.22414	2.43483	9.61243	2.37557	2.51187
BnaCnng18320D	9.54266	9.63931	9.75842	11.6118	6.09551	9.93708	5.38445	8.76276	10.9667	11.1809	4.99463	12.8109	6.92619	7.21738	4.00226	8.0153	5.43163	6.35583	2.22766	1.44529	4.64042	4.35278	5.53304	1.75943	1.34357	1.60404	6.35583	1.43926	1.6294
BnaC03g63110D	378.481	345.184	212.444	401.269	468.211	412.585	176.556	265.126	233.779	268.615	217.118	369.978	256.66	144.744	159.205	229.504	124.821	255.866	176.291	171.142	140.691	178.878	156.886	158.068	148.499	159.568	255.866	153.895	176.88
BnaA08g29820D	10.6512	10.8744	12.4181	17.4596	14.1913	11.2093	11.2887	8.19894	13.1641	10.8771	6.17982	10.0715	18.5592	6.4782	16.1447	15.6446	9.80054	15.5465	16.6171	6.79462	14.7128	20.5306	10.5677	6.06769	7.62411	9.19058	15.5465	8.17841	12.4029
BnaC08g24750D	78.5839	73.1933	69.591	58.934	80.5623	77.6361	53.4194	63.5181	60.7176	49.7278	52.1109	42.3261	57.8816	49.275	119.326	39.4705	65.1572	58.7363	55.8489	54.2159	35.5672	50.5182	65.0041	44.5717	43.836	48.6705	58.7363	25.6054	30.8532
BnaA08g16610D	79.0641	142.494	129.648	100.277	72.7864	241.369	227.162	115.382	273.142	124.086	264.436	240.052	107.582	166.485	168.167	137.567	168.105	189.525	101.612	148.652	88.2353	103.914	498.024	103.204	108.268	246.538	189.525	104.886	594.594
BnaCnng30180D	7.98282	3.71823	5.54474	5.07181	3.21036	4.68208	2.67376	2.88761	2.92563	2.44339	4.06812	3.78963	4.19797	5.0857	5.40694	4.19092	9.78887	4.7283	3.55497	4.89405	3.33232	2.7855	4.90818	6.35658	8.61055	3.65262	4.7283	3.46276	3.3503
BnaAnng38290D	27.1816	33.5518	30.0409	29.0696	29.2762	33.8011	26.8766	27.9123	28.6666	21.6127	24.5868	16.6653	34.2662	29.3446	28.9205	28.9756	25.5263	25.0595	27.4809	28.0148	26.8368	28.1531	26.8104	19.2037	15.4682	18.599	25.0595	19.3573	19.8217
BnaA06g11470D	11.7536	14.5367	12.1763	14.6781	12.2116	14.0053	11.0079	21.5965	15.4836	15.1328	11.6361	18.5995	14.8366	14.013	7.21728	16.1908	11.1834	11.1061	14.0656	12.7628	13.9853	17.89	13.9224	9.6711	7.38766	13.3145	11.1061	8.91878	14.5637
BnaC06g16930D	3.09208	3.04087	3.03316	3.65112	3.48221	3.8761	1.73869	2.63057	4.03056	1.88521	3.07764	3.32759	2.82631	3.58116	3.70755	3.15537	3.89938	4.39041	2.0502	2.18091	2.96593	2.25289	2.78683	2.6898	1.52056	1.97268	4.39041	1.68223	2.3526
BnaC03g69270D	14.992	15.9344	15.681	15.5299	25.8699	16.3257	12.9056	11.9345	15.8023	12.2035	11.8498	13.5919	18.2009	17.3348	31.2136	10.29	13.005	18.1605	12.2637	12.5058	18.431	10.4465	11.502	10.069	10.0891	12.6716	18.1605	14.3824	11.8611
BnaC09g29580D	192.007	210.602	231.777	198.413	227.116	191.263	350.997	335.162	334.567	349.426	341.283	295.655	472.808	435.399	471.857	526.496	477.963	498.483	367.963	356.849	385.226	454.169	366.733	444.712	448.479	429.568	498.483	460.69	403.398
BnaA07g33590D	93.652	13.6566	12.6898	12.8131	13.9571	116.21	238.466	56.7046	94.5189	210.548	185.433	85.4162	645.506	12.4444	13.0993	138.545	142.608	257.31	217.983	20.2612	95.9277	31.1849	343.692	129.941	429.592	35.8291	257.31	600.485	10.7994
BnaC04g22590D	8.73353	8.00311	7.51157	7.40565	8.61048	9.00461	8.98274	8.00637	8.65219	7.94984	8.68848	11.7033	11.8687	8.67535	9.56315	18.5445	12.0545	9.28916	10.4287	10.2131	12.2748	9.87553	11.571	8.53807	13.7166	12.5714	9.28916	12.3335	13.2104
BnaC09g15440D	6.37901	5.65244	6.89836	5.7317	5.98407	6.18262	6.83389	6.37371	6.56393	6.20474	8.75833	5.7344	7.23179	6.99892	12.7113	7.41223	11.4521	9.61888	7.1166	8.56673	6.17558	6.88687	7.21493	8.02953	9.22951	6.25975	9.61888	7.73279	7.01785
BnaC03g52680D	28.7307	14.9738	9.62178	19.1793	11.7868	11.2823	11.8405	7.84431	8.10192	17.2517	15.0833	7.42551	7.61164	8.0152	9.44457	8.03384	8.7408	15.7457	6.23345	9.01641	10.4098	11.674	7.7485	13.3053	7.91149	6.7629	15.7457	7.08605	6.23493
BnaA08g03980D	43.957	53.9316	54.2234	48.7062	58.2534	57.2403	34.6719	40.3809	37.3162	38.1898	40.0245	37.7237	31.9298	33.5453	26.6044	32.9085	23.5532	36.8879	38.2258	38.1303	38.5562	53.0295	38.4266	32.3961	26.3092	18.688	36.8879	33.5228	31.9015
BnaA06g22290D	16.3823	17.1482	17.2823	18.9661	22.0296	19.2981	17.0286	20.1733	24.2379	17.4704	17.0811	16.4861	15.7342	19.4052	16.9821	13.4989	10.5238	12.2054	14.9763	21.0332	11.7116	10.9239	24.5674	13.1124	15.1455	16.63	12.2054	13.8017	15.2072
BnaC02g03190D	25.4086	27.5411	34.1916	33.6375	35.7285	18.443	40.9849	34.3307	18.5249	29.0051	40.0575	27.027	26.4947	38.3169	14.1037	47.5683	20.913	17.5919	22.0559	21.6357	42.8393	18.0099	19.5338	20.0276	10.6569	16.1382	17.5919	18.9417	22.5398
BnaA05g06760D	14.9412	12.5468	12.3401	11.502	12.1033	20.1741	12.3671	13.1866	6.41752	11.5662	11.9041	9.81343	10.4182	5.84072	8.40266	6.14273	11.2252	13.6305	5.50696	10.0678	7.6081	11.2957	10.8283	4.65498	9.77134	4.68249	13.6305	9.97	5.29335
BnaC04g08040D	12.0561	20.6984	23.2363	19.8645	23.2805	25.9202	17.8193	16.8159	19.0793	11.9697	14.1744	20.4009	8.4857	14.7158	17.1329	8.39937	6.62335	3.49812	12.0268	14.1944	13.9292	20.1432	13.5825	12.1703	11.734	12.8605	3.49812	14.6482	13.5785
BnaC09g26930D	7.03789	10.3818	6.91785	4.99372	6.37453	8.92342	3.63604	2.26331	3.47851	4.91862	5.6214	3.85627	2.66171	8.19736	9.15594	4.94808	8.85466	4.90946	3.20778	5.12785	2.49131	2.88748	2.10871	3.3024	3.90726	3.31951	4.90946	3.77651	2.68537
BnaC01g23400D	4.85243	3.01481	3.22934	3.21216	5.18146	4.20115	4.29111	2.54344	2.98123	4.3207	2.53612	3.26103	4.03419	2.99454	5.25967	5.20493	5.46812	5.71641	3.52782	3.13521	4.31746	6.50983	4.38819	6.47092	3.45969	3.83336	5.71641	9.00342	2.4247
BnaAnng16840D	16.0759	19.4775	16.5694	24.0622	23.2934	20.9919	14.1625	13.6532	13.4967	15.862	19.2942	10.6104	12.3985	14.09	19.0412	6.79595	18.2773	20.5592	8.93175	18.7789	11.2058	13.2119	12.6748	15.0602	16.3326	8.99691	20.5592	15.142	15.0193
BnaC08g13370D	64.3285	24.1816	37.3128	29.2772	24.789	30.3145	29.0864	17.1146	16.2527	15.2118	34.0001	23.9614	37.7193	15.1398	25.6372	17.4511	16.8683	24.1915	14.0421	15.3892	18.5016	13.0351	22.6958	28.1678	12.732	14.3809	24.1915	11.687	16.2291
BnaC05g42140D	15.1652	18.7791	22.0615	17.8714	22.0955	19.7056	17.6981	15.2129	16.4858	14.065	14.6357	16.0117	14.7704	16.6222	9.57609	12.4843	9.88241	11.5437	15.0087	13.2165	14.5024	6.05394	7.75773	8.10977	7.33524	9.83703	11.5437	9.32364	13.0717
BnaA01g09710D	15.4522	12.5532	14.6191	20.1331	12.112	14.9392	8.26676	7.82946	9.38057	7.78334	6.26302	8.73524	10.0562	10.3788	12.071	9.13197	9.01597	7.90594	9.31615	10.4816	7.40597	7.18207	11.2649	8.62655	9.00372	9.83551	7.90594	6.95452	9.39566
BnaA10g18470D	30.9446	30.2603	18.3897	24.9397	28.547	22.5172	20.3597	21.4105	14.4069	12.6782	25.364	9.40711	16.4104	9.24211	13.658	10.9481	13.5662	9.81994	7.41279	10.4872	9.43598	12.9303	12.1038	14.3271	13.8879	15.5579	9.81994	10.4484	9.83759
BnaA09g18760D	9.54098	11.9372	8.39086	11.1608	9.14907	11.5199	8.43337	8.19233	9.44431	8.85236	8.42411	9.61381	8.09252	9.90833	16.1987	9.7226	6.85762	9.5128	9.66513	10.9713	8.58386	11.4616	9.5387	7.70647	10.5155	8.81585	9.5128	10.5815	11.3523
BnaC09g53500D	11.0632	8.63896	9.06129	9.05037	7.20349	9.7414	7.40376	8.83161	8.47915	10.8384	8.08896	10.2466	12.853	9.04005	15.2783	8.31978	21.2471	16.611	8.43175	7.80904	9.91991	7.03725	9.88762	5.53289	7.25184	6.69171	16.611	11.9766	9.16868
BnaC08g04700D	39.1594	49.4629	43.4331	42.0386	47.0546	40.0982	39.2592	28.8946	35.3973	31.2996	33.3049	30.7247	26.8062	24.4098	25.9909	16.757	18.805	24.237	14.315	19.2164	15.7127	12.2978	24.4697	11.9211	12.7502	14.0294	24.237	10.652	16.8491
BnaC06g28390D	6.48744	3.54621	4.72507	4.72944	4.63284	3.86389	2.59871	3.02012	2.58171	3.15228	2.79384	4.93429	2.28573	4.38704	2.73084	8.15414	2.17973	1.96658	1.52244	1.78872	1.61241	1.57238	4.54972	3.16705	1.36087	3.30688	1.96658	1.29815	1.03867
BnaA10g11120D	6.5697	8.78515	14.151	10.2972	10.9039	9.89615	19.672	22.1549	21.4895	29.538	23.3515	30.4958	20.8775	11.4067	7.64364	21.6109	21.0282	52.1655	13.1625	13.0301	12.8314	12.99	15.0482	13.3445	13.299	14.1167	52.1655	13.1122	17.4533
BnaA05g21940D	5.84502	6.83207	5.71573	6.71697	6.68029	6.86257	6.06842	3.11808	3.38723	3.09081	4.4735	4.87079	3.96544	4.2455	4.14503	3.31797	4.87625	6.9923	4.21181	4.2733	2.42948	3.49288	4.54063	2.47529	2.08133	2.27231	6.9923	2.22308	3.13442
BnaA02g35150D	1.66968	2.17559	1.28392	2.02829	1.53795	1.33202	1.31045	1.21501	1.70186	1.07501	1.08789	1.5014	1.25062	1.30595	1.41336	1.96439	0.918284	1.10459	1.15598	1.52944	1.29002	0.907699	2.08843	1.60564	0.944288	0.915614	1.10459	1.0451	1.35342
BnaC01g18060D	8.15105	7.15308	7.47661	8.49061	7.01086	7.0076	7.37033	6.54932	7.58417	7.19012	5.92104	7.26021	8.61066	8.16319	6.48134	2.68482	5.7083	5.29673	9.04308	6.92118	8.93666	8.59336	6.8101	7.20264	6.61801	8.16266	5.29673	5.91211	8.42407
BnaA10g26550D	38.2497	46.3109	55.6881	28.9216	41.4645	29.846	39.905	34.1113	38.6587	26.9326	51.9975	36.0152	33.3254	42.2716	32.9884	42.8095	42.6139	34.613	35.716	37.8961	52.1004	38.849	51.9794	32.5857	35.2867	25.2149	34.613	24.5838	33.0657
BnaA05g28950D	376.494	242.334	358.119	388.419	423.135	370.427	201.541	182.263	148.786	137.877	157.611	98.2215	97.9129	162.735	367.461	107.907	135.629	192.789	113.624	119.27	125.978	140.562	146.375	177.572	118.365	122.914	192.789	91.0118	115.903
BnaA03g18860D	1.82363	1.99095	2.26231	1.99681	4.62488	2.34454	2.8205	1.89504	2.3166	2.85495	1.97848	1.33907	4.7337	3.5315	4.9584	3.83595	6.20848	2.85705	3.20249	3.75887	2.65633	3.05318	3.20927	4.25633	2.86877	3.73497	2.85705	3.70286	2.41235
BnaA04g22740D	3.11726	2.69143	4.83926	3.41457	3.93434	2.7709	5.42797	3.59887	2.01599	3.61039	5.80139	2.29383	2.53631	2.3508	3.61502	3.50376	2.38507	4.48514	2.26257	3.53598	2.9248	2.09316	2.51945	3.94963	2.78634	2.71762	4.48514	3.13326	3.10295
BnaC08g33590D	18.1279	11.6877	16.5518	14.9463	13.0906	12.6882	22.8993	29.1969	29.2275	23.0022	34.2815	30.2562	49.4825	33.8183	24.0779	32.8181	32.9752	16.12	23.6987	25.8446	19.4895	25.6708	19.8322	18.1104	25.9189	16.1363	16.12	18.3848	13.2108
BnaA03g39500D	87.9485	97.4654	81.185	96.8985	83.1208	90.5662	15.0562	12.91	11.494	13.9426	12.1358	11.8029	3.50797	2.33901	5.9266	7.40802	8.01902	10.9517	1.20098	2.77716	3.31788	3.49311	6.75167	2.0346	1.91141	1.82988	10.9517	1.8636	2.43477
BnaC07g35250D	17.5422	15.6009	13.8666	11.7079	12.3572	13.4766	17.5267	15.0181	13.6524	14.95	16.5402	10.5539	20.9253	21.4635	21.8566	17.7408	27.708	20.147	16.9389	19.5339	14.0436	22.0975	18.735	19.5189	15.4539	14.1187	20.147	15.4444	12.4228
BnaA07g37990D	3.70363	2.43204	3.167	3.27064	2.5157	2.7101	2.20063	2.17918	1.53369	2.82813	2.62082	1.27758	1.61442	1.58884	2.7723	1.76399	4.36549	2.59814	1.6116	1.1034	2.40463	1.92079	1.38325	2.7288	2.22366	1.73385	2.59814	2.02922	2.38274
BnaA02g14510D	147.046	139.586	132.388	137.429	146	142.629	99.4511	93.875	106.21	84.8319	107.972	75.2713	110.077	115.474	168.207	81.3493	101.306	113.233	96.7302	122.409	81.0965	99.243	115.108	111.577	84.0129	93.5695	113.233	75.1629	96.5082
BnaA07g24600D	26.1374	56.2093	43.0993	56.6558	57.0271	48.5648	77.1287	108.522	109.11	199.888	113.482	141.386	100.153	146.147	102.059	111.031	49.4114	188.02	33.6933	37.5123	31.7003	37.4081	43.5875	5.88705	4.3105	4.10395	188.02	4.35954	4.56525
BnaA02g03500D	6.21609	5.15296	7.90895	5.06564	5.36091	6.21434	4.89473	5.66156	5.74474	5.17489	6.54747	4.35837	7.64223	6.68637	7.8439	5.86376	5.57632	6.68201	6.39997	5.66182	6.81497	7.0868	6.44124	7.06102	8.43794	6.61202	6.68201	6.80164	6.51267
BnaCnng26720D	33.2939	37.0019	46.3672	50.929	68.5605	39.3365	23.3124	3.36898	26.8834	4.50924	28.1762	20.825	21.8074	25.45	6.79863	22.1282	25.2798	38.7698	2.91196	2.13178	3.45382	30.2384	40.2328	35.9828	3.98534	40.5362	38.7698	2.57503	29.8318
BnaA05g22410D	3.74449	2.75772	3.35589	3.69289	3.36475	3.76464	2.21497	2.88591	2.1844	2.57097	1.78187	2.80728	4.24491	4.60147	8.92802	5.15726	5.32999	4.89503	4.93064	2.58915	5.42108	4.55387	2.95175	3.21429	3.91045	4.53702	4.89503	2.78868	3.74106
BnaA02g31320D	251.18	202.318	242.242	207.364	218.79	219.496	120.605	122.368	129.263	123.298	129.736	103.336	88.6379	105.443	147.502	60.0199	133.734	120.833	88.2982	120.432	74.0671	108.553	110.063	87.1435	83.954	86.8385	120.833	77.0347	96.5618
BnaC07g43220D	23.0719	23.6226	14.0894	24.044	25.5997	12.3469	22.8404	19.4201	16.2789	17.7683	20.8985	18.1674	9.95649	12.4082	18.6547	9.2045	11.0793	9.91577	9.32111	11.5416	8.70792	10.4931	12.0441	8.40384	8.42298	6.76797	9.91577	7.23934	6.73702
BnaC07g19930D	2.45527	1.49205	2.15999	2.19434	2.16681	1.81188	2.23677	2.25882	6.79028	1.82906	1.51464	1.09482	1.80619	1.50968	1.3607	1.25452	2.81833	2.1568	1.65528	1.90823	1.22683	1.39139	1.86794	2.40304	1.73548	1.95002	2.1568	1.993	2.34843
BnaC03g07320D	12.8776	12.7743	12.5351	13.4331	13.2487	13.7734	7.09517	8.6945	7.54483	9.04644	8.52815	6.96997	10.391	8.15416	14.1718	9.15146	8.77478	8.85828	8.71247	4.26736	8.04494	9.99967	7.98162	5.49838	4.75661	6.93342	8.85828	3.77773	8.05102
BnaA01g11340D	2.05741	1.08677	2.59909	2.67847	2.32857	2.07526	9.71239	10.0974	10.3412	7.56139	6.39511	10.806	21.9581	21.6765	13.1717	16.155	16.345	18.9447	15.9984	25.9466	13.3955	12.6291	20.5381	7.26622	6.22399	8.48429	18.9447	5.11012	8.07466
BnaA06g26460D	15.6362	17.631	12.4003	20.8248	21.7675	17.6038	16.1216	16.4004	21.3191	21.5963	17.235	21.8143	19.3254	21.7608	30.1225	21.015	15.9082	25.188	17.4357	24.1867	19.7801	18.8658	22.2307	20.9751	28.8171	17.2574	25.188	21.0832	17.3897
BnaC05g33350D	23.3568	27.9101	25.5834	24.9011	26.8627	26.3542	17.9956	24.1038	24.4962	22.1467	21.0309	22.6572	16.111	17.3335	9.22907	9.71517	14.8591	16.2187	14.2808	24.9121	15.5735	5.38048	29.6773	18.5852	12.6385	14.5691	16.2187	16.0516	18.8125
BnaA06g11930D	22.6083	12.7871	7.83146	8.04572	7.52339	9.13329	8.82563	6.58165	7.16254	11.189	11.4951	6.18788	7.30681	8.59908	14.0617	9.52268	8.23162	5.05309	11.4642	7.1635	7.1195	5.69258	7.84237	10.3173	7.12807	6.78916	5.05309	9.83779	7.74258
BnaC09g53710D	14.5706	11.1108	18.283	12.7904	11.8898	10.9065	11.4416	9.09993	10.0169	15.8109	10.1207	11.7802	11.96	11.1156	12.9739	15.7418	15.0777	12.547	9.63124	10.8179	15.857	13.6963	11.8623	9.0244	12.8223	13.8836	12.547	8.45085	11.8499
BnaA09g22470D	22.793	19.3072	19.1846	17.0331	18.9822	17.9349	26.2513	16.061	15.9299	15.1691	16.4038	18.9976	15.0463	14.0943	17.6316	14.0221	14.3774	12.1631	11.4848	18.5451	11.7032	18.4732	14.8202	11.8335	9.89466	10.9972	12.1631	8.62893	10.6039
BnaC05g18480D	18.7937	14.1197	18.4882	44.8598	22.5779	22.2506	13.5664	17.9875	17.4818	14.8586	15.2422	24.9971	16.4916	36.9723	37.0668	34.4422	10.8515	30.0088	36.178	33.7469	33.9668	31.0134	23.4474	21.998	48.3298	34.1006	30.0088	22.4296	26.1731
BnaC04g11660D	110.595	68.0422	68.173	62.3382	69.9903	109.278	62.5262	43.1367	51.1586	53.6115	66.1198	47.4194	41.616	38.0104	28.5187	70.0583	44.606	41.7552	38.6346	101.432	51.3597	38.7873	66.9475	39.2956	40.5564	52.6941	41.7552	43.5772	50.3424
BnaC04g40200D	7.44996	11.8061	11.2207	14.6765	14.3098	11.7344	9.13586	10.1247	10.4735	6.30055	6.41325	6.50579	10.6208	7.76863	16.7166	6.18776	7.86412	10.1927	6.77398	8.35014	8.7985	12.4757	9.05015	5.75931	7.14987	6.51436	10.1927	6.66544	9.31932
BnaC05g50870D	5.34446	9.34609	7.14414	9.97444	14.5423	9.74405	13.319	14.6628	13.8646	16.6746	14.1757	14.5657	12.4473	19.7526	10.0328	12.603	12.7755	8.33598	16.2936	15.5405	10.096	9.68011	13.2186	14.6466	29.425	21.4738	8.33598	21.0785	16.0606
BnaC03g56330D	19.1131	30.1785	20.927	17.7448	25.929	22.9859	29.8417	26.981	31.3714	28.7073	29.6848	28.5986	22.0101	25.4465	14.7757	26.8514	21.7957	29.2106	16.4625	22.2459	16.3824	18.0592	22.7524	19.1224	21.2695	21.7514	29.2106	18.8791	17.4381
BnaC02g38320D	126.383	106.038	182.048	182.566	119.977	181.64	51.1647	106.364	97.2057	101.931	98.8458	86.0711	118.37	131.495	112.712	86.0097	75.0953	72.5396	60.4447	140.277	71.0486	67.7919	71.5892	79.5958	68.1994	44.9003	72.5396	61.8693	72.7191
BnaA04g09450D	7.95216	22.537	11.1738	8.4275	6.91185	23.2778	9.0576	9.46934	10.4121	9.13004	8.19464	16.0676	15.4286	16.1465	13.4111	11.6779	15.0352	22.9087	9.97721	14.9854	9.93749	8.46473	13.2361	9.81279	8.65957	16.8429	22.9087	7.05051	10.4735
BnaC06g38630D	3.11949	3.02522	3.67578	4.08553	3.90055	3.33221	9.90872	13.4017	12.8081	12.4444	9.54153	8.75645	11.2832	12.9023	16.8535	14.2521	19.8177	14.2719	10.6376	8.24784	8.74398	12.6923	6.73561	9.54644	8.9244	8.35869	14.2719	9.38687	8.39912
BnaA10g27500D	11.5963	7.42029	8.47416	8.41709	11.4977	4.58866	9.13034	7.56806	9.4268	11.7433	10.4799	8.35169	13.6029	9.38557	10.4307	11.2964	11.3226	9.53701	11.4661	10.7563	7.86372	7.34521	8.15817	12.1543	10.0186	10.7514	9.53701	12.3521	10.7832
BnaA02g12930D	6.40209	2.59308	9.45967	6.18191	3.72808	5.30184	14.3165	10.5355	11.6335	17.3976	21.4012	15.9661	16.2884	35.7085	15.7806	24.3268	15.8513	20.5969	9.15872	10.1734	16.7028	10.9768	9.42833	9.02495	5.45699	4.49354	20.5969	7.47939	3.09386
BnaA09g23480D	4.21286	5.04986	10.7179	3.0432	3.62294	5.02961	4.26823	7.86084	9.85251	3.82846	4.8625	6.13183	5.246	4.92489	16.2059	7.81398	7.90452	5.91334	4.7602	5.62186	4.45079	9.07661	7.54078	5.60884	3.54059	6.37337	5.91334	11.0807	8.48113
BnaA05g33780D	75.3889	67.8875	85.9389	52.5469	62.6216	67.5569	80.2013	71.0606	68.6379	62.0725	55.7041	59.976	42.0771	33.6622	27.3147	34.0737	23.7946	27.5094	45.515	37.7656	39.253	40.3026	30.8099	35.2429	27.9767	37.4255	27.5094	28.913	34.9368
BnaAnng16680D	19.6309	7.7309	12.3101	17.5949	12.5652	11.7684	22.1563	23.2862	20.5792	25.4679	23.3642	23.7738	31.5799	56.8314	48.8176	37.8383	37.7876	54.2718	27.9785	13.6184	19.8076	14.0726	15.9584	30.2287	34.0825	27.8496	54.2718	40.5286	28.6339
BnaCnng25290D	3.88944	8.46211	3.27808	2.51146	2.78671	2.85225	3.10349	3.30559	2.96327	3.67089	3.27697	4.50136	4.68304	7.13285	5.36405	7.00137	6.41818	4.36088	8.3403	5.87731	13.1577	7.81554	8.19764	10.8099	8.3551	6.5372	4.36088	10.4993	6.94116
BnaC03g57920D	34.8215	36.0346	36.4905	33.6104	37.1084	37.037	27.0103	26.0087	30.5204	32.6388	24.9239	18.399	28.0838	25.1196	30.1883	22.9483	25.3839	15.5422	14.7823	30.6563	24.6395	13.236	18.4744	25.0654	19.5848	22.6266	15.5422	22.1803	14.7335
BnaA09g52890D	5.62826	4.54415	4.59174	3.08955	4.17863	9.5728	4.1246	3.31844	2.74343	6.19751	4.37817	4.64745	2.9443	3.79501	3.10912	6.26993	5.15133	4.06321	2.8103	4.51988	5.32761	3.07877	5.42037	3.99419	3.3506	2.68113	4.06321	4.99467	3.40149
BnaC06g00430D	29.9465	19.4971	25.6706	18.2036	22.1066	21.3012	19.9651	12.5256	17.5079	11.2412	17.8593	11.331	13.6852	13.0326	25.2824	12.0777	19.2161	18.9309	15.6202	18.3388	19.9778	12.9804	15.5838	18.2045	16.1355	12.0806	18.9309	15.8884	19.2203
BnaC09g52460D	4.31077	4.08115	3.88131	3.44878	4.50514	3.86856	9.47118	7.68575	8.35743	8.19548	9.38939	14.1057	10.4226	9.94988	21.7519	9.57004	11.8341	19.7571	6.07956	7.07744	6.54997	9.06958	8.63573	3.65747	4.68776	6.48449	19.7571	4.53557	6.57178
BnaA09g18440D	30.4251	43.6592	33.8241	31.8216	34.8627	43.626	58.7773	51.413	49.2495	52.4866	56.6852	52.3332	50.3442	67.2343	48.0766	53.5938	49.7478	53.1653	59.5421	79.5831	53.9436	67.9903	71.396	56.7875	61.6615	51.5799	53.1653	64.52	58.0354
BnaC04g35030D	2.80426	4.14182	3.69208	4.33759	4.37449	5.15777	4.69904	3.90959	4.44745	3.06189	2.98642	3.83672	4.0109	4.06453	4.44799	4.15131	4.64024	4.0429	3.70417	4.06319	2.28721	4.63233	4.25413	3.15489	3.15461	3.31529	4.0429	3.79535	3.88064
BnaAnng40910D	9.43269	7.7351	9.89728	9.07757	8.28794	10.9236	7.46126	8.04769	8.90332	6.88906	6.98087	5.81607	9.99244	7.7986	18.766	4.36412	10.7037	11.6689	7.56691	7.05191	5.43236	4.42424	6.89319	4.17646	4.9931	4.86319	11.6689	5.6256	5.72868
BnaA01g02480D	4.29645	2.26046	4.60312	3.74677	3.77798	2.42213	2.25542	4.14588	5.68518	5.15064	4.29067	5.78333	6.41441	6.55794	15.1173	4.62885	14.017	12.1348	12.2221	9.37034	16.236	15.6726	9.9048	17.0892	21.612	20.2511	12.1348	29.629	18.7599
BnaA03g03350D	1.32723	1.73235	1.48762	1.3962	1.00236	1.24324	1.08302	1.31908	1.01833	1.08036	1.30419	1.16107	1.37071	1.0784	1.20038	0.966253	0.963598	0.779255	1.16511	1.2712	2.97279	0.842278	1.66291	1.55099	1.08669	1.76679	0.779255	1.32033	1.3156
BnaCnng76050D	7.55007	11.978	8.17938	8.98003	12.2901	9.57912	30.2584	22.2486	23.4182	25.304	17.6016	20.6945	24.252	13.4438	22.7218	13.4846	10.8021	14.3686	13.5638	13.8509	9.33276	10.5785	5.15725	16.9209	19.0585	13.1088	14.3686	20.4513	11.0183
BnaA06g00510D	6.09764	7.50042	7.07917	6.99432	5.8274	8.2613	7.18075	6.39303	5.5495	7.00828	4.44274	7.30993	5.79532	4.41779	4.91995	4.72221	7.45171	6.02387	2.9619	3.54469	2.46719	4.18667	3.44907	2.63926	3.20751	3.30252	6.02387	3.43886	3.28719
BnaC09g11760D	10.2494	9.81714	9.4109	8.04461	10.3929	11.84	11.5257	15.1395	12.1273	11.3186	10.7648	10.5344	8.7619	9.25029	9.93237	7.46612	9.04512	7.6916	8.50117	11.0692	8.5753	9.50034	8.83094	10.1039	10.8523	10.6155	7.6916	11.3818	10.2586
BnaA09g46780D	57.7128	85.7528	94.5602	88.9366	84.1214	66.9815	26.1932	52.6517	52.5268	59.8671	68.7465	32.1881	54.0622	57.3096	104.692	45.2992	76.3629	59.4546	74.714	105.467	76.5617	101.085	87.5728	183.554	136.766	115.273	59.4546	109.632	86.6393
BnaC03g20660D	76.0664	54.1194	61.3425	75.3658	47.8605	66.4877	38.7696	49.5403	43.884	35.8681	32.7224	12.3212	35.4114	31.8336	52.8081	23.003	19.2609	11.7505	35.3398	32.9341	29.359	27.1726	38.7215	26.1705	23.46	24.9325	11.7505	16.5817	23.8636
BnaC01g26160D	27.8814	17.3583	18.4067	21.1419	16.101	18.8207	13.7567	15.7231	16.9944	12.7524	25.5516	15.1863	14.4996	11.0071	31.8108	27.7336	21.3231	17.0133	14.8728	16.2077	15.1817	14.0546	12.4028	14.6611	10.8678	12.1525	17.0133	9.33605	13.1338
BnaC05g22220D	13.3335	7.21587	15.9161	18.5782	16.4602	15.7495	6.77754	6.59447	9.52374	7.65451	6.98087	6.18828	7.34221	11.5106	19.9999	8.80142	12.2417	11.9454	6.22281	6.04353	9.55494	6.22312	6.27974	7.2578	3.44213	6.6617	11.9454	4.26208	4.45583
BnaC03g33710D	7.35875	10.7674	6.37472	6.59457	6.21186	7.0584	7.24009	4.33189	5.69419	7.25566	9.51512	9.82372	10.9111	7.2152	3.89611	4.53983	5.36801	5.63097	10.2377	3.55447	4.00435	4.17227	4.90696	4.05084	5.8965	6.09183	5.63097	2.98258	6.56732
BnaA08g08370D	1.84583	4.02488	2.40126	2.80851	2.76692	2.66762	2.2788	2.69951	3.22938	3.57263	2.90001	2.17621	2.29701	3.23263	4.67209	2.19665	3.48864	3.83856	3.37115	3.19508	6.49869	3.60911	2.444	7.90638	7.59884	6.34852	3.83856	5.19199	6.91952
BnaA06g39780D	5.18605	4.68787	4.85548	3.73665	5.62453	5.07811	4.0356	3.95911	6.364	4.17322	7.2549	5.0402	13.0846	14.3906	14.9771	19.4355	16.1338	14.089	10.3076	5.90218	6.41469	8.01795	6.78952	5.68152	7.14081	7.14456	14.089	9.01062	6.5179
BnaC06g42530D	11.0696	8.19002	5.2297	7.42356	5.93984	4.85813	8.41165	9.36013	9.2618	5.24658	7.82345	5.98836	10.3337	14.344	11.8589	14.2865	6.46358	23.4643	14.3867	15.2623	15.6813	21.5106	16.8457	15.3107	8.26267	12.2934	23.4643	12.4812	11.2234
BnaC04g35000D	18.7532	24.2347	25.1595	25.0266	30.0357	29.3712	23.4768	26.6574	35.7068	30.2867	26.6031	58.9583	24.7428	21.1891	12.172	21.3944	19.0254	35.5038	19.8535	17.2689	23.9786	25.5464	25.3786	11.5538	9.25424	19.8567	35.5038	10.9466	25.5427
BnaC05g46930D	79.478	112.473	102.967	89.9816	94.5849	127.02	224.237	236.511	200.441	394.453	331.607	433.551	314.612	185.333	245.894	392.438	178.936	195.256	562.7	308.534	808.049	318.175	301.344	221.017	435.872	413.193	195.256	282.455	250.082
BnaC01g13960D	19.5048	10.57	11.4681	14.484	11.8239	14.2138	6.88674	5.9592	6.57959	4.73452	5.41778	7.65221	8.81615	4.46905	16.1805	8.29546	21.6268	10.6186	4.19323	5.09228	5.37282	5.64859	6.96181	10.4455	5.63656	6.87337	10.6186	6.29813	6.84296
BnaC08g23120D	9.61257	13.6317	13.8041	10.458	14.7942	12.238	8.89352	11.3005	10.3047	8.35909	10.035	8.79727	8.76043	8.29303	6.9613	10.4717	7.58073	11.3341	10.0795	8.90648	14.1808	15.1846	12.6704	8.91972	5.42489	9.51059	11.3341	6.50561	9.19091
BnaAnng00180D	14.814	13.6984	11.5859	13.4577	12.0501	14.8773	6.24849	6.86585	7.64681	9.55855	8.15377	8.86291	7.09699	7.32063	12.6714	8.37149	9.29002	8.95887	8.66313	8.98378	7.33008	6.65898	7.79623	5.82773	6.72976	6.68985	8.95887	5.82651	6.22777
BnaC04g53860D	17.0034	14.1595	12.4574	15.6757	14.8833	16.4037	12.0842	11.3451	14.5556	10.1793	12.1257	4.57749	9.86186	10.7325	10.5617	7.14763	8.96153	9.38681	9.44591	9.88444	7.6844	8.26025	9.90046	6.93133	8.85089	6.65603	9.38681	8.17779	9.62332
BnaA05g27760D	3.56888	5.57425	4.0353	4.34369	4.93077	5.47457	5.93646	4.52458	5.8881	12.937	5.31452	4.94244	5.58296	7.00193	5.25448	4.71455	4.3927	5.80898	6.20383	8.63307	4.91458	5.45206	9.17439	5.39207	5.10231	7.01555	5.80898	6.32058	5.89925
BnaA02g33940D	4.19774	4.98963	10.2573	3.32058	4.20953	10.1722	3.5581	3.59588	4.34957	2.33316	3.48969	7.08145	4.03733	5.61109	4.06793	3.31772	5.51669	5.33066	2.94357	3.45727	2.37109	1.83829	8.73469	2.14944	3.39208	3.54798	5.33066	3.15628	4.11397
BnaCnng43910D	16.5661	17.6316	14.0399	16.228	18.8349	19.7503	20.4139	16.1186	19.6547	15.0828	18.7497	12.8431	16.7201	27.4201	28.3056	16.8439	20.5143	19.5587	10.4942	13.4358	12.4775	10.2159	12.9657	12.8236	12.5206	11.7518	19.5587	10.7659	10.6877
BnaAnng12730D	20.7899	33.0281	32.0536	30.8705	19.5346	31.0894	29.9257	29.7947	30.1485	38.5861	39.9553	42.5821	32.9043	39.8043	25.0584	36.6874	35.5486	42.3759	29.5368	32.1571	36.773	48.9225	32.3504	39.361	32.8918	27.6018	42.3759	28.1949	37.6912
BnaC07g42730D	7.21334	6.36817	6.60066	6.83376	5.8186	6.24497	9.0479	9.77313	7.97006	7.58181	7.01567	8.00765	8.06563	6.97717	4.84043	8.65525	5.82337	7.5544	6.38355	4.95122	4.44206	4.97318	4.36451	6.21606	5.31593	4.67112	7.5544	3.89762	4.68842
BnaA10g21560D	5.78942	7.30482	6.77517	6.60645	9.97287	6.48837	5.78297	5.16401	6.64245	11.7766	16.805	14.056	3.04391	4.30198	5.61539	6.00895	5.0347	7.73929	4.97215	7.45476	4.53221	8.74901	9.15061	5.10137	5.08195	6.00401	7.73929	4.87323	5.35314
BnaCnng09400D	28.5973	28.209	30.0087	39.2777	37.2767	27.1618	22.2937	22.5057	29.0777	28.2244	20.8448	27.4497	29.2016	22.884	33.2369	15.7715	20.6151	22.5834	40.8933	41.0877	25.8153	44.8704	37.7103	37.264	55.2477	54.8146	22.5834	16.581	74.1182
BnaC02g07460D	32.7925	44.2882	35.5117	37.0334	25.7684	36.3896	37.5182	43.1706	51.6396	45.8287	19.4914	52.4864	11.8693	6.44141	6.71066	10.5861	3.89028	9.79343	19.4714	9.06413	23.0787	15.9644	14.2857	3.2579	2.39231	7.56106	9.79343	1.45026	11.922
BnaA02g26290D	4.68362	4.16748	4.6105	3.98791	5.84283	7.69828	3.84755	6.11899	3.45476	4.08952	3.18145	5.11448	3.58786	3.44176	4.86788	4.26511	4.52409	4.98613	3.10937	2.80766	2.19124	2.46348	3.64851	1.98479	3.51615	2.26752	4.98613	2.86939	2.09924
BnaC02g12750D	58.0417	275.791	93.7742	94.6873	377.739	105.698	61.8192	40.9849	109.173	65.576	82.0555	114.559	119.361	64.6134	37.8758	186.684	83.1388	67.4233	205.459	136.556	260.393	230.881	185.105	42.5199	43.8656	67.7403	67.4233	59.7244	105.954
BnaA03g11000D	1.50781	1.92211	2.32696	1.6776	1.56448	1.84875	1.53909	2.24166	2.50011	2.62307	3.39902	2.72935	2.02517	2.88406	3.17345	2.87623	1.99454	1.7279	3.04778	3.42777	3.92179	2.90141	3.0167	2.61746	3.89428	3.31527	1.7279	9.08843	4.03532
BnaA09g09480D	5.70874	10.8266	13.8607	8.92702	8.41236	22.8545	8.57456	19.3432	20.955	13.0022	12.5778	13.8438	10.9662	10.1615	10.9711	10.563	13.568	7.86649	5.84601	10.4029	10.4691	4.93429	9.51267	4.20635	8.90832	13.032	7.86649	7.88954	8.04184
BnaA07g31870D	234.062	5.36215	7.54375	94.9188	6.53408	105.847	236.896	108.562	7.21101	6.17543	14.7966	66.5745	183.252	12.2476	7.84246	7.71943	5.44758	12.5968	11.6461	6.8578	24.6874	21.3282	54.4554	13.2419	7.87631	6.23574	12.5968	8.1436	116.771
BnaCnng68140D	10.8165	17.009	15.3745	19.6569	12.8841	21.7874	18.2125	7.33976	10.9078	6.74059	10.7184	12.4516	16.4239	10.7492	14.9301	9.99708	7.70072	10.0928	10.6693	10.218	10.0937	9.68712	10.467	10.8153	10.3655	10.5128	10.0928	7.68845	7.61213
BnaC09g15120D	9.74735	13.5535	10.3137	15.4472	8.26487	11.8418	8.85026	9.30901	8.87037	9.3048	12.1022	9.40957	7.31348	7.90584	11.243	5.48775	14.8289	9.96162	5.07596	8.27062	15.0224	7.56492	10.658	4.1718	4.65987	5.04203	9.96162	6.0087	5.6497
BnaC05g24270D	6.39026	7.10276	7.05898	6.87466	5.94298	7.89777	5.09152	5.0818	12.0759	4.38162	6.51416	6.26853	4.69264	4.04135	5.73557	5.55996	4.987	4.92221	4.2446	4.25812	6.62823	4.37134	4.0634	3.30263	7.23759	3.2069	4.92221	3.18885	4.95138
BnaA08g07200D	5.27001	2.71311	3.30319	4.2728	5.27456	2.73398	3.96396	4.26504	5.22749	7.25072	6.20462	4.15941	3.92869	2.66239	4.82291	2.7036	5.0143	4.79448	3.68331	4.94993	4.25456	4.00944	8.19403	6.1155	5.42027	5.11552	4.79448	5.76429	5.74494
BnaCnng10420D	1.79395	1.97227	1.59061	2.91793	2.20232	2.00728	3.16327	3.75547	4.82338	4.18817	4.60629	5.3359	4.48549	9.11331	2.6231	6.36018	8.07154	5.82892	5.42131	3.34027	4.31249	5.07052	4.47684	3.66052	5.96014	4.9169	5.82892	5.32761	4.20794
BnaA09g03880D	9.64118	9.44846	9.33693	34.8426	21.0509	36.5114	27.205	8.74774	23.5429	9.50179	30.0162	7.77302	20.8384	22.5156	30.0096	17.9267	17.566	8.99165	14.5959	20.1613	8.71781	8.82404	26.2086	6.33873	13.2769	15.592	8.99165	15.2408	19.4028
BnaA07g03030D	10.0051	7.4966	13.8671	34.0983	17.7024	10.0134	6.83739	14.8611	8.30068	7.28474	5.47284	18.7872	5.96902	11.7143	9.39278	4.81662	14.1283	16.4027	8.89895	10.7091	5.18365	6.46733	4.51697	4.67434	4.4216	4.09069	16.4027	4.09776	5.46429
BnaCnng44890D	17.682	10.7872	13.6846	10.7157	10.8386	9.32851	7.21905	7.28067	6.36168	6.57868	8.4941	4.90156	7.21802	4.70691	5.75633	4.23155	6.96542	3.36166	4.36687	3.19879	6.21011	4.51619	4.47665	4.21397	3.81637	3.63449	3.36166	3.11112	2.68306
BnaC02g34400D	7.69783	6.45623	8.03154	8.50271	6.06249	6.4765	9.40134	8.89235	11.3412	8.97883	9.1703	7.44477	5.66041	6.83715	5.92204	5.73056	5.88052	5.03489	10.588	10.1003	14.572	14.4753	12.8359	16.4943	14.185	14.8946	5.03489	13.0158	13.6837
BnaA06g31480D	4.62272	2.98949	6.80162	3.4898	3.04183	4.03185	4.12756	4.13158	4.10132	4.77562	5.76825	3.81298	3.76721	2.73978	3.32447	2.7024	4.6078	6.60249	1.82495	3.56782	2.65308	3.74671	2.59735	4.81769	5.4088	3.09408	6.60249	10.0634	5.74761
BnaCnng29110D	21.1498	6.44297	6.29016	10.8383	7.79549	12.9954	13.8811	6.01856	6.07536	5.4899	5.72261	5.1577	22.0608	6.27499	7.34308	16.9207	8.71666	7.73434	13.2802	9.12015	8.48405	17.0552	8.70481	9.11368	12.0461	16.6069	7.73434	8.4673	10.4119
BnaC08g34140D	104.483	88.6373	71.5526	91.7792	127.909	74.4407	77.8023	99.5627	136.711	80.6104	71.1231	67.7749	34.5916	48.7805	21.7174	36.0253	18.2688	62.5339	36.423	50.0583	40.5297	34.0074	61.1035	51.5629	103.413	47.5359	62.5339	37.7979	65.6722
BnaA07g25380D	20.146	18.6966	18.0244	19.0894	17.5415	29.2456	23.8131	28.8957	20.6221	21.0831	17.7938	16.3049	23.4272	22.874	31.6344	11.2031	17.3093	22.8882	20.6079	17.3195	20.8229	20.5471	21.9589	17.7909	14.1783	16.4863	22.8882	14.4328	18.0969
BnaC04g09380D	2.17079	1.10997	1.6705	1.47845	1.37798	1.17078	19.756	19.7414	15.8226	19.206	17.1361	16.0599	28.924	16.6502	8.14415	20.2527	16.826	23.2466	10.4745	6.27259	7.54986	12.2417	10.0877	1.88181	1.7407	1.9004	23.2466	1.21386	2.76817
BnaA06g32370D	4.02978	3.04636	3.8746	4.56203	3.52907	4.14234	3.51819	3.45183	3.05088	2.73558	12.4153	1.89983	2.49837	2.99262	4.99792	2.52776	2.12615	5.36375	2.03652	3.58095	1.61402	1.86599	5.07125	3.70717	3.26124	2.04751	5.36375	1.67248	1.94625
BnaA09g18290D	6.38076	7.61457	9.62591	12.2409	6.00148	3.71411	10.4286	4.7413	4.74069	12.571	4.60048	10.3918	4.83732	4.35262	11.15	15.1757	5.54359	5.7059	11.393	3.1438	6.16124	9.7661	4.832	12.4426	15.7011	3.81669	5.7059	7.76952	8.45954
BnaC01g21350D	11.0716	7.59041	12.7106	10.3355	8.08059	8.18547	9.30213	9.51904	8.04099	8.72942	9.16997	9.12115	10.5263	8.68274	7.231	6.23785	8.6637	6.87151	7.68126	6.18345	7.34198	7.60865	8.52477	6.64353	7.09118	8.12125	6.87151	6.4177	6.66423
BnaA07g03550D	24.8146	36.0052	40.5982	35.156	23.0665	20.0385	27.3492	20.8348	35.4847	18.9328	15.7704	22.4777	29.9879	14.3959	28.5536	22.1007	12.9953	28.0919	17.768	23.0159	25.5145	20.6392	13.4013	15.8824	12.1319	24.4585	28.0919	12.9113	22.7322
BnaAnng40740D	8.18434	8.49902	8.95851	9.92461	8.40709	8.81062	8.42861	6.83469	8.10031	9.58333	7.08352	8.48326	7.83739	5.50907	6.67151	5.25544	8.14013	8.41965	7.38856	7.50674	7.51329	10.9314	7.55796	9.15029	10.7049	8.78287	8.41965	8.28853	9.78438
BnaA09g03570D	24.2297	27.2285	23.5804	25.9735	34.1866	32.2593	31.1905	25.9287	21.3006	20.2202	24.3596	22.7523	28.5308	27.3604	36.3262	25.8996	30.472	16.7525	22.4011	26.7388	25.3031	34.5557	25.3044	30.6255	28.0131	27.7543	16.7525	25.2178	24.022
BnaA01g27320D	14.3969	18.3928	15.9805	17.5761	15.5893	20.0274	10.6893	10.8095	13.8333	21.8247	17.5562	12.1654	7.39548	13.9648	16.9303	10.0058	18.4949	12.6264	9.36782	11.3661	7.55639	6.84606	10.2138	8.9862	9.00135	7.78629	12.6264	7.52127	7.64705
BnaCnng27050D	10.6118	11.9705	11.5553	11.9504	12.6104	13.0345	6.56656	7.80349	8.5994	6.95135	7.24531	7.56259	10.5866	13.4588	10.0571	9.36003	9.59512	12.0526	15.0161	10.6673	10.9047	10.5027	10.4787	7.14691	7.237	10.3525	12.0526	8.25162	12.4343
BnaC08g36260D	6.10834	9.90995	14.2714	9.42137	15.0076	6.27587	18.9151	16.5552	44.5588	17.4289	45.0807	46.8449	61.0047	54.8387	45.1163	41.2886	56.1173	41.1168	38.3031	40.9648	35.6314	51.9693	37.9818	24.1559	3.57305	47.0033	41.1168	72.7764	59.3623
BnaC02g33310D	14.4464	12.2272	12.2389	11.3522	13.0978	12.064	16.2689	9.62353	11.4939	9.48608	11.2114	8.78127	10.0143	8.86733	9.90315	8.7407	8.90605	12.6225	5.97689	6.94173	4.85038	7.32182	7.2256	4.73258	3.51338	4.36134	12.6225	4.61748	5.68074
BnaC01g26840D	21.1281	32.6808	22.4324	22.7762	21.4608	20.8485	17.5277	18.9428	20.2357	18.6196	16.7748	16.2397	10.8827	12.5847	11.6195	12.3036	9.46613	10.8179	10.3379	12.1677	10.0012	10.6581	11.4039	9.14655	10.7603	10.7357	10.8179	9.07109	12.6261
BnaA10g19160D	34.712	39.4103	41.8668	33.8	35.5833	12.199	13.6805	10.9994	35.7994	12.49	13.0689	19.425	13.4974	39.6009	28.5409	27.1134	28.0421	11.6238	7.86972	12.3644	30.0421	12.6614	18.0573	22.6269	27.3277	17.2741	11.6238	29.0946	18.9196
BnaC02g06500D	9.67799	15.6567	17.4562	15.7407	17.0774	18.8309	7.66067	8.46402	12.5426	9.80746	18.4258	9.39017	3.82832	11.8739	11.0856	5.69146	5.46082	10.6373	27.3404	10.659	17.5837	13.3046	17.4695	16.1827	15.7316	7.72871	10.6373	25.4182	6.86421
BnaC08g31500D	9.20174	10.1941	9.61152	15.9259	16.1546	19.1648	17.6552	17.3332	22.995	19.2534	31.9016	30.911	19.9044	25.4929	46.6129	45.8249	92.1443	69.177	50.1895	24.0627	44.2971	53.222	25.9856	18.3681	16.4276	25.0718	69.177	24.4337	29.4691
BnaC05g03230D	18.5982	12.5608	17.0791	16.2318	22.1669	17.1643	13.2694	21.534	20.2789	24.5089	27.7767	15.8347	15.0942	15.9491	31.1247	16.0814	48.62	26.381	10.8513	10.3585	13.0948	19.9966	12.0404	16.438	13.8223	13.8484	26.381	17.0348	9.42708
BnaA08g16680D	33.1995	35.6345	29.7973	41.2322	56.5903	24.4562	38.0701	30.9823	28.6463	28.3308	31.5047	32.3217	34.4204	28.1394	28.3025	32.9207	20.5569	18.677	26.4829	20.3131	35.3717	25.4457	19.4072	18.8636	16.208	27.0105	18.677	23.4377	24.7231
BnaC03g28210D	21.4343	11.6039	4.85603	10.2154	14.959	10.2491	11.114	10.925	8.5732	7.46705	10.3071	8.45538	10.2387	7.68821	7.4069	8.3467	8.67345	10.1782	5.81236	8.25723	9.74898	8.28196	7.01539	10.4004	6.649	7.52685	10.1782	7.78791	6.7195
BnaA02g32870D	4.78043	4.49864	2.96823	3.66919	3.59576	3.13204	7.73312	7.12795	8.28612	8.21253	10.208	8.42979	8.98186	9.45305	8.65984	17.2745	9.56485	9.79211	8.2302	8.72036	7.12695	7.58583	8.86953	10.5101	8.67022	7.41544	9.79211	9.71045	7.97929
BnaA06g35060D	12.1685	12.0287	6.47042	12.2389	12.9221	9.30337	11.5089	5.48774	5.63865	6.8992	9.85386	6.54348	4.89975	9.20639	6.55761	4.9282	6.64079	6.4328	2.83688	3.8762	4.75906	2.62682	5.46978	3.88658	4.32622	3.8529	6.4328	4.42846	2.93332
BnaA06g23460D	3.22313	5.6406	3.45378	3.41846	2.3868	5.23737	3.41889	3.25699	4.12048	3.17794	3.82269	2.88608	4.58829	3.12526	3.73812	5.78658	3.96559	4.67787	4.10068	4.53636	3.28555	5.69191	4.40945	4.07223	4.01362	4.62083	4.67787	3.80633	3.12902
BnaA03g20200D	14.8565	8.49781	19.1268	15.4413	15.4704	13.7331	18.2681	17.7938	14.4726	16.3292	15.6516	15.7982	7.24683	12.4882	12.0695	5.52033	12.6461	12.8023	3.61338	19.8472	16.2096	11.7202	24.8767	11.4125	9.35911	16.3041	12.8023	8.03217	18.4311
BnaCnng39230D	2.44452	5.08257	2.51794	1.74877	1.39926	2.1694	57.3366	40.0717	47.6692	33.1014	22.6986	53.5258	49.378	33.7219	56.1597	39.7372	20.6518	43.9433	18.9681	20.7126	31.1058	26.0788	17.6306	15.8273	28.6779	31.8964	43.9433	19.4281	31.256
BnaC01g11990D	2.7422	3.33374	3.41361	4.15064	3.24326	3.21268	3.07866	2.05043	2.15176	2.71465	2.32195	2.67946	1.91859	2.14799	2.29446	2.80765	3.17196	0.527227	2.79668	3.08919	2.21584	1.91787	2.47216	1.88544	2.04928	2.57405	0.527227	1.39432	2.58769
BnaA09g39960D	26.7823	42.9286	22.3107	27.0302	24.1134	21.6141	15.9464	35.8555	15.2919	19.7875	17.9758	23.4522	18.3134	13.6348	16.0943	37.8841	14.2527	22.6867	43.3761	38.4544	26.2049	21.956	22.7241	15.9768	15.7051	37.5907	22.6867	12.5822	19.3538
BnaC09g46970D	14.8151	13.1021	12.7662	14.8767	16.1008	14.6809	12.8275	14.6584	15.2446	13.7	8.48969	13.1555	13.7267	12.387	10.0286	10.7402	13.5581	9.08274	9.81596	8.81492	15.059	10.8882	12.7162	10.9442	11.8061	12.5521	9.08274	5.76259	2.10379
BnaA03g36910D	13.4344	14.9856	17.9936	15.6578	13.9248	16.5004	12.588	12.2856	15.3947	15.2237	23.4335	12.2021	10.7431	14.803	34.2487	11.9064	19.6555	11.1062	14.3709	12.9486	17.0233	15.3491	13.2428	20.223	16.7117	18.2823	11.1062	16.3748	36.5961
BnaC07g05750D	12.837	15.0177	13.5508	14.5679	13.076	14.6002	13.0439	11.459	13.6533	15.9049	13.6695	13.5098	20.7708	17.042	26.6079	17.7379	31.7164	19.9202	16.6978	14.6414	17.6982	13.6885	16.8613	17.3472	21.9849	18.4214	19.9202	19.3113	18.7281
BnaC09g40960D	9.91059	7.34454	6.48625	9.50426	7.9189	7.13599	5.95226	9.04829	8.0842	8.54458	6.43246	11.6028	14.1996	7.8938	5.32698	14.7905	13.463	2.95428	14.7548	5.70035	16.302	8.63846	7.03407	6.36348	7.512	7.27018	2.95428	8.01285	10.4557
BnaC04g20110D	304.385	307.956	180.856	210.03	178.534	7.77595	874.513	413.478	23.1498	7433.42	12.0341	599.811	543.357	38.3683	820.114	31.634	836.39	41.8865	388.948	15721.6	1008.69	21.7071	330.094	41.1409	464.525	848.866	41.8865	604.649	484.061
BnaA09g44340D	17.24	7.44849	6.46492	13.3363	11.5043	4.77483	5.61612	5.59179	7.01076	6.39339	8.67151	6.47642	14.2709	6.02645	7.75869	7.3565	15.5723	6.85571	6.14225	5.36525	10.6467	7.79332	13.4112	6.05962	5.07459	6.23497	6.85571	8.64345	4.33975
BnaC09g11300D	17.717	18.4597	14.3832	17.0192	14.2208	18.6102	17.5951	18.4858	21.9713	29.248	28.2076	25.6987	15.4668	11.6875	13.0442	15.2186	14.1469	11.7221	21.8071	24.5262	17.2517	12.0583	19.93	15.2332	17.2816	23.6328	11.7221	15.8199	21.7286
BnaA08g28460D	21.937	17.9993	18.0219	20.7953	23.2224	19.6029	20.2161	24.6882	22.3044	23.7373	35.1192	22.8219	29.4359	21.4458	19.894	28.2217	21.9157	23.4048	24.8578	25.4036	22.2756	23.8335	25.6752	20.906	20.012	19.2025	23.4048	23.5656	20.563
BnaA03g28450D	21.8961	14.7316	11.8865	10.9295	19.6475	13.5308	10.0739	7.63866	7.69056	7.56809	5.84017	6.35586	8.96518	6.81153	9.1527	12.5915	7.82931	14.3525	22.1446	6.03138	11.7614	7.30049	14.4163	6.33861	5.0596	7.42535	14.3525	6.06093	6.85368
BnaC03g50490D	35.9415	46.9089	55.7451	70.0269	72.6043	52.4947	23.3474	21.3965	22.5923	23.8517	16.8148	18.9427	10.1928	8.22901	9.10494	8.5863	7.1098	7.71369	9.07871	7.69508	9.82146	8.41603	7.0403	7.5758	7.39188	6.51149	7.71369	6.62657	7.9463
BnaA04g21100D	15.1088	9.58296	4.62478	6.70822	12.5801	18.9182	16.0789	20.8572	14.5053	16.7236	22.9726	18.7469	18.1956	16.937	5.0526	19.9539	31.0467	16.0378	7.716	22.9694	14.6956	16.0528	18.6168	21.9816	67.2453	28.7075	16.0378	41.4106	37.3924
BnaA08g03210D	7.04282	5.9207	8.01542	7.03628	6.0147	4.9994	8.69969	5.41845	9.52263	6.99704	6.80455	6.20718	12.5454	7.92503	12.6379	12.7652	10.8046	11.0819	20.3926	7.94124	8.24134	6.88927	11.188	7.87496	9.11077	13.6065	11.0819	7.61929	7.74433
BnaC01g06350D	9.1855	10.4102	8.65161	9.13463	7.07734	8.16241	8.45218	7.68143	6.10638	8.8103	8.4232	7.47288	5.63401	8.11401	3.66849	6.93741	4.53744	10.4098	8.19928	8.14169	7.20533	8.05392	7.58242	9.74451	6.03893	5.79163	10.4098	6.46567	4.69693
BnaA08g03370D	7.07707	15.728	19.8622	9.33057	11.9437	17.4498	37.9992	27.9409	28.4027	43.5452	39.4771	30.9651	67.9149	48.9461	29.9974	52.645	61.6316	41.9976	30.3066	39.3511	18.1936	30.9851	20.8334	17.2298	30.239	18.8824	41.9976	29.8667	27.3256
BnaC06g42740D	20.2677	11.7	12.7567	13.7065	15.1405	13.3291	16.5537	16.5849	17.389	18.3734	13.8345	15.5163	13.4323	15.3233	14.4924	16.4966	16.8252	12.8216	13.0676	10.9744	9.57276	11.7662	9.91433	13.0104	14.9614	15.1845	12.8216	14.7882	12.0905
BnaC02g11600D	18.3634	14.9415	12.5918	10.5111	11.252	14.6291	10.9928	12.653	12.2901	13.0748	12.0905	11.7557	10.3992	8.85981	11.7331	8.43314	8.03162	7.48154	11.6991	6.9555	7.56812	9.1411	10.8725	5.66047	6.09567	8.37146	7.48154	5.56687	8.48604
BnaA01g30730D	6.44056	7.09137	13.3427	7.90373	15.8117	8.35588	3.06339	2.88122	3.31518	3.62587	2.77549	4.87993	2.16475	6.61362	9.06978	2.57888	8.2076	7.12617	2.78145	5.29648	5.69726	5.04827	3.52192	3.01067	3.00241	3.22764	7.12617	2.56275	2.826
BnaC09g25620D	11.6608	10.8933	13.4388	10.7296	10.2507	9.12735	6.96559	13.5033	9.37348	15.5796	16.4549	9.6398	11.9425	15.09	26.2961	14.4272	24.4228	18.1733	9.55814	14.2962	8.59722	13.0266	6.74056	11.7396	11.6394	7.13659	18.1733	9.04568	9.18834
BnaA01g09380D	27.0401	30.9107	25.4221	34.7906	30.3816	30.5714	21.1132	24.0403	20.4763	14.0029	31.523	19.4901	30.9857	35.6528	42.3753	26.4821	22.4615	24.36	24.6932	36.9553	26.6219	23.0829	27.9361	25.8217	19.8109	21.6593	24.36	22.5925	21.8949
BnaC04g33890D	9.32021	10.8158	12.861	11.8476	14.1693	10.6924	38.04	46.7336	44.0965	41.4347	37.4584	45.3307	44.3051	55.3273	60.1617	47.8442	44.3639	44.3289	54.9315	44.8957	56.9702	50.3277	45.3708	56.1596	56.0249	45.3442	44.3289	56.1782	50.6983
BnaCnng59050D	6.70613	4.99381	3.3003	4.11614	3.91216	2.95312	5.81178	2.58763	2.27339	5.34604	4.92596	2.79094	6.45019	2.6988	4.26475	2.72905	4.34547	3.48105	2.63079	2.44491	2.30781	4.36501	5.55633	3.76754	3.1321	3.13041	3.48105	1.97122	2.81869
BnaA09g09860D	13.0037	17.5446	32.5472	25.6908	21.5825	24.4138	9.57589	14.5086	11.8382	13.7696	15.0704	10.9729	10.1555	11.6142	13.0931	21.0929	12.9526	9.07572	6.17686	10.844	10.852	9.63401	19.3032	5.16726	8.39826	9.63728	9.07572	7.63865	9.58544
BnaC01g16330D	13.3307	16.1749	13.5922	12.8736	13.2393	18.0269	30.7589	32.4864	31.8749	30.8724	32.2051	32.182	36.122	42.7815	35.0863	46.8592	29.733	39.6965	39.0225	50.2716	40.2561	42.0849	45.3693	29.7697	27.0719	33.5437	39.6965	33.4584	33.4282
BnaA05g30170D	16.3734	16.284	16.4241	9.0216	12.9835	12.9636	10.3624	11.1894	6.15534	9.18137	12.584	7.15909	8.17067	3.28024	3.99931	7.90022	7.81016	9.6091	7.55305	5.24817	16.9219	20.4743	5.60681	8.16443	6.19612	6.00032	9.6091	6.29028	5.76232
BnaA10g21150D	3.45726	5.83639	6.38286	5.76317	4.87966	6.10338	4.78122	3.90131	4.47045	5.13166	4.35042	8.44129	3.63866	7.2178	6.04378	3.98301	4.32973	2.7133	2.05359	3.48914	2.2486	1.43171	3.18849	2.25765	3.35792	2.05407	2.7133	2.1524	2.81372
BnaA09g49640D	10.6823	4.50214	4.18121	4.92293	7.68436	2.65792	5.54733	3.97569	6.07327	5.42046	5.07442	4.04656	4.64509	5.42821	3.57966	6.4362	6.36989	5.13384	6.22556	6.4226	6.20198	7.62116	4.80369	5.08054	0.772663	5.93561	5.13384	5.42883	3.2613
BnaCnng17630D	21.0978	23.6544	26.6578	24.1109	23.0474	18.8558	16.8847	21.5337	17.1235	21.5297	14.7108	14.2006	18.1958	20.538	48.6603	18.1732	34.6399	29.6437	17.9534	27.6702	17.6801	16.3297	44.0263	23.4758	28.5383	20.3077	29.6437	20.1254	22.5477
BnaC05g21340D	5.01658	5.04086	5.31046	5.45759	5.09094	5.52719	5.80877	4.27024	4.61749	5.1617	4.28742	8.37438	5.29488	3.8943	5.00019	4.92664	4.96321	4.76491	6.08357	5.50482	4.58173	4.41592	4.11326	4.80864	6.34388	5.36313	4.76491	4.02837	4.62378
BnaA10g14700D	11.7252	6.73348	3.46658	4.18536	3.48323	2.98153	3.2659	3.43148	3.9528	4.09262	3.42081	3.64426	3.81566	3.93415	3.18491	3.43073	3.6967	3.59846	4.37109	4.1502	4.27927	3.92832	4.15343	2.92944	8.95568	3.69425	3.59846	3.98394	2.93586
BnaA10g04240D	21.4698	17.4752	20.1371	18.6897	21.1163	11.2862	12.8138	16.4113	4.11705	16.3236	3.94121	15.9217	12.5035	9.72161	13.1073	19.6893	13.0305	11.7202	10.0688	9.71804	15.829	7.52652	7.26478	12.9473	9.1438	9.15411	11.7202	7.21813	9.86145
BnaC04g37910D	12.1392	13.5206	12.8772	12.6695	12.2103	15.1341	9.89862	17.7121	10.7123	11.4156	17.1154	19.3884	20.9763	16.1454	25.2385	17.4193	43.9335	25.8451	14.323	16.9041	14.3765	15.4321	14.7421	16.0172	13.8469	12.5581	25.8451	11.4175	12.3199
BnaCnng10920D	16.8695	20.1227	17.0499	20.0373	24.7565	17.8571	20.4862	18.7057	23.8677	22.1911	19.9659	39.289	23.9583	26.6655	19.1496	35.8411	15.5107	31.3147	20.2168	21.9434	19.6824	20.7342	27.3715	19.9205	24.6703	29.4897	31.3147	25.0918	28.8916
BnaC06g32760D	14.48	32.295	13.3512	20.8796	16.0924	29.9627	29.5594	19.4525	28.1208	25.129	27.251	21.679	14.9514	21.3959	21.5022	14.9924	11.7953	17.0604	14.358	16.4152	13.483	15.1403	21.6163	12.1553	10.0003	15.3438	17.0604	10.8354	13.7033
BnaA04g10640D	9.51474	7.4116	8.07349	9.30838	7.82475	10.4214	5.2537	1.6094	4.51332	4.97785	5.85026	3.6867	3.99878	3.77005	5.86157	5.83989	2.30475	6.31296	1.53961	3.29894	1.72057	3.01808	2.48138	5.60783	4.04818	3.4785	6.31296	4.38411	3.71707
BnaA01g36550D	8.42049	8.64771	7.99547	8.94718	8.41115	9.58822	6.39977	6.26124	4.57022	7.52535	8.57482	4.67001	4.12746	8.6588	9.84664	7.54973	5.14241	5.90394	6.8747	6.83052	6.19806	5.19164	7.07423	4.74317	5.02947	4.94875	5.90394	3.33849	5.64918
BnaA05g27970D	10.0151	9.21596	11.1935	13.2641	13.9308	11.4437	17.715	12.3533	14.8081	10.9847	14.4833	11.6857	15.1621	14.4628	21.6215	15.7769	18.9204	14.0204	13.4235	22.568	11.6275	14.3418	13.14	12.1247	16.6366	14.6375	14.0204	10.3019	13.1532
BnaC08g19740D	3.11197	2.32301	3.26294	3.89864	2.25891	2.30743	2.66941	2.77218	2.87793	4.05164	3.47994	2.87139	3.05027	2.89338	3.41828	2.22769	2.70431	2.68533	2.641	2.57329	2.77837	1.84644	2.93396	2.43202	0.736413	2.25449	2.68533	1.92382	2.13338
BnaA08g30110D	11.2581	12.2609	12.9178	11.6142	13.1173	14.1541	12.4315	12.3692	12.6788	10.041	12.9824	10.7107	15.58	12.7394	12.3894	14.8266	10.1621	9.01817	14.7797	11.6165	11.9931	14.9336	12.8024	11.8656	11.0522	10.118	9.01817	12.9736	14.0244
BnaA01g29690D	13.0746	14.8736	12.6139	14.0532	13.6343	15.3052	12.3071	12.16	15.1177	11.9652	12.9005	14.7408	13.8397	15.9048	14.6736	12.8959	16.7928	12.4353	16.4828	15.102	12.2898	10.248	14.8554	11.3821	13.5253	14.2209	12.4353	15.3891	13.2155
BnaA06g25690D	6.16263	3.90557	4.14596	2.34911	3.77124	3.94018	3.92058	3.31719	2.95945	4.92619	3.81962	6.54376	2.05725	2.51391	2.96556	3.28224	2.65196	3.45274	2.77292	2.70754	2.32707	2.31151	4.48914	3.93448	2.42863	2.57309	3.45274	2.35959	2.90892
BnaC08g16710D	16.555	23.4579	21.0679	20.6409	20.2987	25.9279	14.5805	15.7569	24.4314	16.7647	18.0408	25.0784	16.4512	21.6797	30.7892	24.2283	27.8853	23.7717	16.1615	27.0627	17.0589	16.9227	25.3233	17.6382	19.4287	21.9503	23.7717	20.5368	30.9844
BnaC03g13340D	7.25624	8.39039	7.13492	9.37538	12.1238	9.17005	5.90427	6.68817	7.99042	6.39865	10.8112	5.78537	7.20599	13.1713	8.78051	6.4903	13.6459	7.70422	8.22131	12.2979	7.24812	7.32092	7.18351	7.3124	11.6448	6.44106	7.70422	5.87428	6.99914
BnaAnng36340D	13.1739	14.3369	14.8373	15.3217	16.7845	13.3325	19.1673	19.5873	21.327	22.4023	23.8997	22.2995	26.3193	24.8953	17.1861	35.5005	26.2342	33.6758	23.7355	19.8839	30.9087	27.0046	24.4075	31.3517	37.1146	28.0906	33.6758	41.3529	33.2152
BnaC04g51920D	13.8675	6.71996	8.77067	13.0023	10.1038	6.60402	5.29841	11.293	5.87116	10.1311	5.42778	6.47254	6.55816	3.4544	5.12294	4.96079	7.22718	4.6205	6.38765	4.12167	5.6634	9.34778	7.31991	7.6133	5.90462	3.60477	4.6205	3.58029	5.35394
BnaC02g12860D	3.92918	3.44058	4.029	4.21587	2.7306	3.53123	3.39518	3.10947	4.11622	3.453	3.52736	3.65123	3.78063	5.53449	3.58577	4.00686	4.51435	3.65048	3.53654	3.62447	2.54989	2.01631	8.00475	3.02207	3.61231	3.9221	3.65048	3.68182	3.29746
BnaA02g33320D	2.77196	3.95311	10.7541	3.46896	6.00879	4.08344	2.59083	3.98394	5.79167	1.58046	7.09632	2.92873	2.597	3.48199	5.66271	2.55969	2.68129	5.79517	2.79464	3.88462	8.98951	3.2085	4.7898	9.01191	7.01856	8.88661	5.79517	6.57402	7.08003
BnaC08g38200D	82.621	58.3896	67.3307	80.6223	88.4881	79.9186	86.9713	98.0688	58.9756	110.539	104.133	102.957	116.508	71.8636	117.023	98.5049	117.01	92.7465	68.462	68.2072	109.456	144.768	92.6577	81.7204	64.9925	78.0594	92.7465	134.682	94.9229
BnaC06g18840D	24.6476	23.5302	21.5243	23.6543	18.5656	21.3938	22.702	25.9099	29.4165	22.1935	17.132	26.3067	22.7967	18.6293	25.1007	19.2299	13.8753	25.2685	20.5525	28.6428	33.6637	15.065	35.6483	11.4696	29.5291	21.964	25.2685	14.8139	24.9442
BnaA06g37040D	90.0544	72.8611	87.4344	67.3571	69.4197	74.0191	90.1741	79.8214	69.1241	77.4215	64.8444	66.9435	60.7907	53.2671	52.4063	47.2237	42.8024	44.5565	46.103	50.7098	48.5382	47.4065	42.1913	37.8375	33.4027	46.3739	44.5565	31.6746	45.3683
BnaC07g14320D	5.4483	8.12328	6.78686	10.8403	5.25452	14.0587	5.16147	5.69038	13.2456	9.12048	7.1084	7.09724	7.50376	7.07914	5.31962	6.99425	8.31467	14.4522	7.4001	5.67702	9.76466	4.61402	6.7957	5.29183	6.63084	6.50633	14.4522	7.14875	6.16873
BnaC07g43190D	6.26914	6.56387	6.0883	5.90586	5.36673	12.0193	6.57596	7.04473	6.5334	5.21538	10.1675	3.72114	5.26376	4.65963	9.97124	4.05624	3.31521	4.17089	6.79073	5.07486	2.66513	3.87053	5.05354	2.23716	2.24489	2.88885	4.17089	2.93985	3.08419
BnaA01g26560D	131.755	109.131	159.881	185.001	122.107	134.391	15.0394	80.0909	103.236	62.1768	69.7929	59.2764	7.92641	68.9114	29.0967	34.4473	92.5459	14.9969	57.5888	85.6169	55.6663	51.2464	83.885	10.7534	42.2119	9.94666	14.9969	40.4239	49.6463
BnaC07g50320D	4.71897	0.918329	2.93859	2.65174	1.99417	1.93637	319.63	349.274	281.65	338.507	208.644	323.264	466.014	182.198	131.927	258.155	359.516	341.78	138.554	79.2928	70.57	61.6218	81.9595	10.0833	13.5978	11.945	341.78	7.32898	13.9043
BnaC03g33930D	5.3516	5.06184	5.01549	8.37325	8.27707	6.01688	1.77053	2.57829	6.89537	6.63679	2.26745	5.8335	4.78442	2.12891	4.1842	8.9706	5.09933	3.79326	4.26885	4.02923	2.51152	2.17513	5.54507	6.0079	3.50094	2.64889	3.79326	3.99088	2.63086
BnaC02g11570D	6.40269	6.7581	18.005	9.37138	11.9981	7.13444	9.87159	7.65842	12.0379	7.84164	9.47099	13.1026	6.26336	9.66704	14.8558	7.98266	22.1015	13.1179	10.4597	17.1793	8.22024	9.97975	16.7806	10.1252	9.82807	11.1637	13.1179	8.99463	9.37923
BnaC04g37900D	7.79717	6.25859	5.68106	6.57321	6.21758	4.52004	5.57649	7.27346	5.72539	6.91471	6.23369	6.1749	4.30889	5.95008	6.73092	5.7901	6.85874	5.15804	6.31187	6.2075	7.78354	7.23519	5.50315	5.65077	5.81321	3.84307	5.15804	4.20663	5.65282
BnaC04g14480D	12.6725	19.8664	14.5844	16.6152	14.4544	12.8994	9.54419	10.5799	14.2192	10.0033	11.8324	16.6363	12.7744	17.6549	21.8327	12.0348	16.9908	11.3943	10.8873	13.4525	9.46365	11.2213	9.7325	10.2748	11.9224	11.5465	11.3943	16.5602	11.2332
BnaA08g19200D	9.26321	7.13765	6.64218	8.15556	5.9629	7.0464	5.45208	6.15899	6.91139	6.85351	6.11811	7.05789	8.08672	6.48333	10.1923	8.40513	15.4965	22.6808	6.76063	7.31583	6.00089	7.4082	15.8684	5.04013	6.73966	6.17031	22.6808	6.55475	6.3176
BnaA07g09120D	107.015	130.053	141.161	118.028	116.591	140.942	28.6693	35.5993	21.4361	19.1369	25.5153	15.2423	4.76797	5.95438	5.167	2.93472	4.43724	1.61657	8.8339	3.94063	5.02318	5.50443	3.08951	3.77614	1.4691	2.21349	1.61657	1.66775	2.70303
BnaA04g17340D	1.91066	3.00027	3.13274	3.91915	3.2762	3.6677	2.57643	3.30301	3.35719	3.0976	3.82991	3.30133	3.49135	2.82038	4.63596	3.02915	2.68577	3.73003	2.9576	3.80231	3.69797	3.19055	3.64368	2.95562	3.31575	3.3077	3.73003	3.83184	3.2884
BnaA09g40760D	7.69597	7.04725	7.88883	8.4308	7.371	6.22629	7.11556	7.57867	8.83815	7.41368	7.46254	5.6254	7.22775	6.45228	6.54996	9.011	8.20693	4.87353	5.82609	8.11105	3.8292	8.2355	9.05724	10.5215	6.03613	5.20402	4.87353	3.95262	5.7206
BnaA02g05200D	28.7721	34.7013	41.6244	35.3564	31.4207	42.7029	30.5039	30.0569	37.4128	22.487	24.2219	26.1243	19.4307	23.9049	23.1117	17.5128	18.3313	21.7451	19.9725	24.2416	26.0817	22.8313	27.4198	19.6866	16.6166	21.5693	21.7451	15.0375	27.258
BnaA08g23260D	5.6068	5.68563	5.77744	5.58271	4.39453	5.26	6.35285	5.68992	6.25375	5.88969	6.31418	5.45554	4.67611	6.23311	5.25482	4.36036	3.86655	5.85038	3.82889	4.23938	2.76642	2.57599	5.1025	4.35785	4.61687	4.65128	5.85038	4.99355	3.79594
BnaC03g45130D	91.2508	85.9502	99.6842	104.82	85.7591	86.7038	64.2348	66.9984	62.4054	63.8235	75.6908	51.886	52.2909	63.4707	82.6941	45.7189	80.4166	55.8713	35.9066	48.7216	38.6074	40.2494	37.1025	34.8141	30.9315	36.0517	55.8713	31.2243	27.5943
BnaC03g68730D	8.99465	8.96769	8.38365	8.12768	8.41528	9.5798	6.57174	6.7	9.89503	10.3342	6.74411	8.87984	10.9522	8.25725	11.9803	9.6636	14.0009	12.3321	7.54839	6.49722	7.86297	5.38377	8.31505	5.56239	8.16548	8.18266	12.3321	9.06886	8.23155
BnaC05g21650D	4.08316	4.83435	5.35274	4.06201	3.1603	5.9237	5.83531	4.87733	4.88947	5.52668	4.3031	4.15849	3.40948	4.31735	3.22007	4.51496	3.76042	3.09943	2.95398	3.89186	2.75382	3.13098	3.59465	2.48415	3.48718	3.00239	3.09943	3.30208	2.87887
BnaC09g22520D	16.0423	25.2818	21.8791	27.0324	24.1875	23.9705	24.7288	19.0925	26.0436	24.6418	24.0195	19.7069	18.3712	21.6552	17.9724	21.8984	20.3433	20.3422	20.8203	23.5192	22.1666	19.7546	22.195	15.6271	15.5889	17.7559	20.3422	15.013	16.6038
BnaA05g22070D	84.4746	97.7967	92.9899	96.8474	89.4214	100.681	52.8707	51.9448	56.6728	50.4458	57.041	42.1079	42.0811	42.6107	57.8714	28.1489	46.0922	41.2924	37.2102	47.4375	36.7108	39.902	54.5798	37.9928	33.4916	38.807	41.2924	29.7214	40.9737
BnaC06g00180D	5.08225	5.40954	5.16656	6.28839	4.65219	6.60533	6.70394	9.75932	7.00454	7.1563	8.09572	7.38374	9.71035	9.24135	9.87207	6.01117	6.63436	11.6786	5.56857	6.82288	5.60944	5.10791	7.16027	6.15675	5.83591	4.46985	11.6786	5.82615	4.71595
BnaC03g37330D	2.61865	1.75455	2.41412	3.04096	2.72061	2.22998	2.80569	2.37568	2.74196	2.86708	2.32849	2.79546	3.43892	2.28142	2.12987	2.35955	1.78262	1.69112	2.51585	1.88876	2.16967	2.03045	1.34326	2.11472	2.83797	2.22375	1.69112	1.93282	1.83318
BnaA04g26420D	7.38309	5.79922	6.12101	6.92633	10.4901	6.50057	5.11125	3.97909	3.6732	6.64156	8.7753	5.24862	4.11359	3.9114	5.7461	3.48641	6.57816	5.35027	2.52056	2.35594	3.47155	3.76195	5.09401	1.99824	2.43344	2.58857	5.35027	2.56008	1.65486
BnaA09g56570D	38.8075	42.0507	48.9497	39.6173	43.1757	31.3433	23.6377	24.2597	31.5545	22.3423	29.4974	15.6284	30.2727	51.6853	89.7765	29.6175	51.0038	51.5501	55.3404	130.031	42.1011	42.3255	73.0474	120.126	92.0233	109.127	51.5501	98.0794	68.4009
BnaA01g26840D	5.4681	8.85857	7.99253	7.82137	8.05969	7.354	4.85926	5.11104	5.78592	6.67321	4.29417	6.04734	4.12982	3.74077	2.14832	2.83487	4.15767	4.51744	2.86838	3.98855	3.31515	4.46293	6.04279	2.90188	2.00389	3.05921	4.51744	1.71591	2.17999
BnaCnng26350D	7.64971	7.75866	8.23401	8.21012	9.33602	8.14276	10.1439	7.80327	10.4515	9.08739	10.4277	9.89869	9.19094	9.18526	11.8657	15.156	9.61083	11.6347	9.52724	9.61651	9.07831	9.22734	13.2766	7.22783	9.54165	7.84309	11.6347	8.51713	9.30359
BnaCnng16770D	8.35879	11.9945	10.6235	9.87932	10.0422	10.4482	8.01975	5.53988	12.1069	10.8346	7.29253	9.04666	7.0767	8.33528	9.36633	10.6682	9.73993	9.71349	10.382	9.62282	7.85492	8.38767	10.6676	6.01558	7.18115	7.31372	9.71349	6.9113	9.24864
BnaA09g56510D	100.085	85.5096	94.2557	59.9153	70.2613	71.454	54.0422	68.4039	59.6374	35.149	46.4863	30.4087	62.2849	73.3243	119.632	27.3941	53.9105	63.1315	62.5056	76.6487	30.7277	27.4588	60.8322	67.5573	42.7714	64.4916	63.1315	31.8538	39.6182
BnaA04g07140D	10.1784	11.5046	19.6088	11.6489	13.6675	11.9395	13.0182	12.3404	12.2549	11.9763	13.0503	11.1283	15.815	13.9545	24.7831	10.7013	17.2326	11.77	10.8781	14.2579	11.107	15.213	13.6992	11.6013	10.8386	9.48364	11.77	12.3061	11.2496
BnaA05g20180D	959.114	1627.06	535.069	670.124	897.962	1086.22	755.061	684.215	974.201	862.94	732.41	750.836	905.901	863.392	1723.71	737.361	944.395	1132.32	2359.15	1692.95	1128.03	1266.87	1836.73	981.406	921.773	1056.01	1132.32	800.773	1676.72
BnaC09g42130D	14.5248	8.50073	9.02197	8.15263	10.2148	8.14663	6.67935	5.74973	7.42722	6.00102	6.60321	9.25185	5.74433	4.19848	5.24605	7.02042	6.38268	7.30476	5.66632	4.79016	3.63121	4.75814	4.97912	5.05232	4.55046	4.18492	7.30476	3.62222	3.58517
BnaC05g19040D	35.1164	33.8319	39.2311	38.2969	37.4464	40.242	33.6526	29.0337	27.1451	34.0853	28.1263	27.6537	20.7586	18.8474	23.3665	19.1364	16.1902	22.8739	20.7603	23.7678	16.9581	18.8357	26.0402	21.1372	20.7617	24.2331	22.8739	20.5789	23.3192
BnaA07g25580D	7.30918	9.34494	12.0371	8.49834	7.36188	8.09601	7.21987	7.36989	7.70263	8.09797	7.81096	7.0073	8.36543	9.28335	25.2243	9.83869	8.58652	9.14306	10.5766	12.0765	11.2324	11.5075	9.94139	10.4915	9.84412	10.0072	9.14306	8.24323	7.24012
BnaCnng08950D	42.4547	30.6779	46.9708	34.7895	29.6884	28.494	30.7679	35.7406	32.6284	28.7921	32.4124	28.078	41.3615	36.2223	25.1282	35.056	36.2471	28.6085	35.7707	31.4422	40.457	45.8133	31.3069	38.1155	39.4284	38.1085	28.6085	35.4435	36.0551
BnaA06g06160D	105.611	107.762	116.732	109.463	145.698	100.941	169.075	271.031	294.122	217.066	566.544	189.304	278.545	893.231	326.035	691.357	148.643	224.384	1190.32	996.568	1758.95	1553.08	941.401	2754.19	1734.9	1473.6	224.384	1832.49	1749.76
BnaC09g02710D	6.57308	2.62198	3.46994	4.27127	4.17048	2.70698	5.2793	4.70205	5.16364	6.26014	6.92167	5.98982	7.26388	5.31462	11.2337	6.66967	6.85751	7.09642	3.46517	5.05781	7.40309	7.73792	5.40184	3.5281	2.11994	2.40842	7.09642	4.33323	3.37754
BnaC07g11340D	7.09713	5.77001	6.69212	7.34724	7.61691	6.06227	6.96606	7.32486	7.09317	7.56891	8.88371	7.92063	10.407	7.17748	18.5811	12.5329	13.401	10.7622	6.79171	7.5164	5.27807	5.57701	7.63116	6.66354	8.76083	12.234	10.7622	8.71243	6.6413
BnaA09g21590D	12.2184	17.681	14.9817	19.0654	14.2213	15.044	18.3749	14.3391	22.9979	13.2368	20.1977	18.5376	13.6315	20.2906	14.7425	11.4383	11.8659	17.2326	15.721	18.9879	16.8336	13.9494	19.7267	16.7654	18.6783	20.4763	17.2326	19.2344	18.7506
BnaC02g31030D	121.067	109.73	107.789	112.106	103.238	101.707	101.912	97.2091	107.582	12.3718	100.787	101.478	97.1143	101.929	33.2568	99.6887	77.9448	92.0032	112.384	69.1342	97.8908	124.884	73.1429	84.9164	75.5342	85.7855	92.0032	75.8364	92.7237
BnaC08g30530D	2.91967	2.63001	2.61993	3.90136	1.86434	4.94037	2.83741	1.50773	1.8192	1.94258	1.83703	1.53068	1.30646	1.38543	2.69307	2.28412	2.80992	3.57763	1.49153	1.69744	3.84272	1.04826	1.55171	1.07154	1.06046	1.53074	3.57763	1.22628	1.47709
BnaA01g35850D	7.11457	2.54686	6.09634	6.04628	5.82628	3.54991	5.41671	8.63056	6.61892	7.63062	9.03337	6.66552	10.7581	8.27645	8.97194	10.9676	13.1264	9.39791	9.66145	6.57649	9.38467	11.8784	6.97814	8.3379	6.06722	7.7481	9.39791	7.90296	6.42632
BnaC06g16650D	23.0751	30.6356	23.075	26.0838	27.7202	20.0643	12.8394	12.0851	21.7051	12.4232	19.8624	16.8629	13.8469	13.9412	7.2327	9.83624	12.5992	9.7654	9.57365	11.9151	8.27057	8.91686	13.336	8.41431	9.30898	10.4822	9.7654	17.2008	13.8603
BnaA09g56420D	11.7488	10.0571	7.74654	7.51722	6.25013	7.99751	17.5092	14.5831	11.5439	10.1803	10.7412	10.6451	17.1561	14.9328	12.4046	11.4035	10.3147	15.6726	11.4231	9.7822	13.0636	12.1042	8.59235	8.71568	9.26769	10.7083	15.6726	7.18745	11.3006
BnaA04g12950D	9.23018	11.601	13.2052	11.6187	10.973	13.3781	6.65284	5.11951	8.62226	7.2553	5.74826	12.2796	6.05039	6.22233	4.48952	5.9004	4.80259	8.42573	8.12368	5.68593	8.32527	13.3179	6.70298	4.45911	2.87642	5.60773	8.42573	4.12336	8.52369
BnaCnng34140D	39.3643	35.6185	39.0235	38.1647	33.168	33.3597	48.2975	44.4132	46.3765	37.4213	41.305	41.0534	50.3928	53.9974	52.2592	48.7407	51.1345	37.9092	49.9398	50.7774	48.8501	52.7485	36.4549	44.1945	42.4569	43.4695	37.9092	43.1445	46.1111
BnaA04g11100D	10.5221	12.3775	10.0606	13.2712	10.6126	9.83124	10.5163	8.44955	10.7478	8.16943	9.28992	9.37241	14.9836	13.1787	19.7802	14.9781	17.6101	19.3122	15.427	16.0613	16.9326	13.5883	18.2572	20.7626	20.7964	16.516	19.3122	17.5208	14.7209
BnaC01g34230D	19.8088	11.2743	15.5099	16.1932	18.4378	16.8622	12.6717	18.3676	15.2871	15.1565	17.1192	12.3334	13.1227	14.4501	18.9216	16.0999	14.1296	15.079	9.49845	8.73253	11.8399	10.2331	7.85098	18.7175	14.5049	16.4294	15.079	19.0155	10.0275
BnaC01g21920D	72.2301	89.2316	81.9455	63.848	88.1609	80.7407	466.882	282.41	465.588	308.757	290.378	424.313	865.399	666.947	469.265	741.948	479.004	520.999	428.412	263.582	373.313	541.324	278.433	614.499	609.977	666.614	520.999	444.922	733.578
BnaA08g06420D	4.38775	4.30119	10.0856	5.52007	3.29028	3.63844	6.84147	2.87674	6.49219	2.75164	2.12463	3.68192	2.82801	4.10744	4.86647	2.49245	6.05483	2.43226	2.29088	1.76606	1.73305	1.42712	2.95326	1.38331	1.10346	1.47423	2.43226	1.03618	1.34632
BnaC04g00090D	4.34141	5.06661	5.53403	4.38562	6.21963	3.45038	5.03184	6.34981	8.56067	4.40968	5.09717	8.12636	8.46139	7.57291	15.3631	6.56767	6.8463	19.363	4.04374	8.66557	3.95151	5.38562	7.72518	7.30257	5.94124	3.25445	19.363	10.8539	7.19032
BnaA03g26470D	9.61134	20.3527	24.2803	10.1504	19.1404	25.4181	15.2593	17.5763	22.2192	25.3041	26.2074	18.3613	11.7043	27.636	58.1243	24.2606	59.8977	35.5929	12.9024	26.8638	23.8356	30.6497	31.5181	21.3882	12.6841	15.0098	35.5929	12.2258	6.23558
BnaA08g29020D	16.5681	12.5234	12.981	15.783	13.8582	13.8693	16.4419	16.3141	15.4302	12.5644	17.595	19.4611	25.4954	16.1021	24.6204	16.3446	18.0882	22.3715	20.9406	16.8106	13.9916	16.7603	20.8567	13.6327	12.6325	12.8732	22.3715	11.2476	15.1698
BnaA09g10290D	37.3603	40.9206	83.9123	42.4732	44.9597	56.0779	28.4534	40.4643	33.1863	27.3699	37.8852	26.6066	47.0834	36.2139	53.7239	35.559	52.6297	76.6363	20.3188	28.1025	33.7067	38.5677	37.6372	52.0856	21.4108	18.5252	76.6363	18.796	33.8135
BnaC02g44600D	2.51537	6.22182	3.27939	3.56087	3.43008	3.07011	1.42261	1.49814	2.67471	1.61816	5.07666	2.67786	3.28257	2.94066	3.42863	4.15639	5.7484	6.66847	8.01288	2.42193	3.34129	3.34676	3.88774	2.91644	2.82343	3.72214	6.66847	2.39044	1.82766
BnaA06g37710D	5.83071	2.49455	2.62035	4.28873	6.29893	2.51617	9.24287	16.6901	5.77994	8.40501	11.0219	13.1978	12.3775	8.8015	10.9296	8.65556	6.67945	9.76605	7.82911	5.76353	12.8614	9.77595	7.69692	13.4405	8.76913	8.22239	9.76605	9.26005	11.343
BnaCnng57120D	13.2345	22.512	10.4839	3.94518	5.62173	4.99209	204.577	202.389	176.236	253.199	204.517	222.07	479.064	356.512	92.179	640.193	260.879	236.181	440.309	250.701	421.914	519.971	345.685	284.913	216.811	206.894	236.181	233.57	180.87
BnaA06g27440D	4.37568	3.28822	6.1076	3.63068	3.30856	3.88598	2.05298	3.32625	3.45538	3.17059	2.98454	4.17481	3.83758	2.38983	4.23775	3.61205	4.02265	2.96274	5.00357	3.7302	5.31478	1.7632	2.61221	1.89335	2.83266	2.9038	2.96274	2.44119	1.5969
BnaA08g26940D	8.29003	10.6894	9.75025	18.9677	9.21594	10.6358	19.4341	5.2748	20.1764	10.2255	18.6835	27.9665	12.1724	11.5095	12.408	13.8401	13.005	7.87969	4.23962	8.40368	9.30878	7.54161	7.21614	8.70024	14.8107	4.55155	7.87969	8.16093	6.30539
BnaA09g56380D	4.16555	3.84379	13.6575	5.0136	1.95688	2.28929	2.99536	5.90395	2.50514	1.92813	4.78085	3.63639	6.97893	4.88109	5.40871	1.37329	7.26212	1.41724	2.86845	2.58718	3.86902	2.68845	4.36265	3.73428	7.49858	3.89242	1.41724	3.37057	2.63949
BnaCnng38080D	78.9665	71.243	67.4207	62.6682	67.0146	72.7954	58.1695	56.7501	60.514	61.8723	65.1389	51.0357	60.3195	52.7612	44.8033	61.7284	49.0283	52.0159	59.1208	55.1952	58.1504	65.9986	48.8276	60.7497	48.9082	55.5714	52.0159	52.8633	55.413
BnaC09g46780D	34.6166	37.0631	39.2204	38.0156	46.0823	37.1152	54.7978	35.0915	40.1419	30.1477	45.3397	48.0762	39.7106	40.3582	80.2299	31.0486	47.9573	37.9731	27.8185	47.1459	39.3499	44.5052	62.9778	45.7453	46.6484	43.5299	37.9731	39.2044	48.1794
BnaA10g06070D	1.88156	2.16274	2.26366	2.41346	1.90973	2.10539	1.84784	1.52728	2.27696	1.95119	1.6654	2.27332	1.48978	1.4561	2.63433	1.43428	5.29587	1.47232	1.56832	1.55969	1.50301	2.23193	1.54287	1.13318	1.65584	2.00605	1.47232	1.8086	1.52488
BnaC08g16280D	5.62999	6.15676	7.52869	5.40917	5.81953	6.52843	11.4523	10.8356	13.4009	14.3733	16.3111	11.8842	12.4776	13.1297	14.929	11.9247	14.8797	16.7307	11.3105	7.26341	9.18508	8.86193	9.1319	9.48932	12.3338	10.0784	16.7307	12.885	10.218
BnaC04g28550D	18.4629	25.3227	16.8622	15.731	13.4092	24.4842	9.35299	12.4849	10.2519	8.7491	7.18205	12.295	6.07349	6.17089	7.90577	6.57018	6.50073	5.82913	6.03816	7.24945	7.46877	7.13526	7.11162	12.189	6.96814	6.76158	5.82913	5.71976	7.30106
BnaA04g23330D	3.80687	10.4819	6.13183	11.5482	5.93128	7.33577	13.0542	23.7102	23.8974	19.2073	16.656	23.015	21.5799	27.5533	5.3411	34.9394	11.22	11.3091	15.1196	25.4358	21.9812	23.4605	28.4202	8.20212	10.275	11.3108	11.3091	16.3519	13.4498
BnaA03g14740D	7.69366	5.82568	10.5391	9.38063	6.26783	6.13213	6.75839	4.18147	6.79975	7.75006	8.35024	4.41144	3.69627	6.22701	6.4497	10.0389	10.8512	7.59846	3.28089	6.49699	8.72358	8.142	2.70147	4.57561	3.48002	3.63593	7.59846	4.35572	2.35715
BnaC08g20480D	8.96084	4.64678	4.67373	5.49232	4.33756	5.75798	3.79153	3.38852	4.99151	4.26588	3.1387	3.65895	3.84038	3.22877	3.45824	3.39815	4.34086	4.2053	2.89613	2.7698	3.14142	2.71466	3.08356	2.28645	3.96144	4.01384	4.2053	2.90046	3.43177
BnaC05g31170D	6.17611	4.44541	5.37634	3.55304	4.28361	5.82534	4.45211	4.73255	3.97089	4.7939	3.7556	4.36659	4.04606	4.50248	5.91626	3.6171	5.5569	5.81903	3.81844	5.72408	3.72233	3.60501	5.45625	4.13638	5.90437	4.32802	5.81903	5.27391	3.84132
BnaC03g66270D	6.36128	6.74043	7.58406	6.08376	7.84632	7.38954	8.2003	9.84848	15.7518	18.5719	20.5376	32.7366	25.5182	37.0661	48.5196	36.5204	43.8861	54.9112	30.3206	30.072	27.6896	36.1497	33.1972	30.6268	37.2391	35.226	54.9112	51.581	28.8742
BnaA02g19790D	22.1586	19.9694	22.7909	23.1992	38.296	25.8445	38.0917	31.9268	23.8752	25.0251	46.4936	21.3962	86.9534	39.1295	41.3362	52.0772	41.5499	29.025	67.8917	55.8007	47.0534	41.653	42.7094	52.9937	58.3321	56.8244	29.025	57.7591	60.3971
BnaA08g14780D	13.5425	16.5688	14.9563	20.8306	21.2703	18.2231	8.64629	11.2411	10.052	9.18278	11.6628	23.6405	8.57067	9.03196	11.3743	14.894	17.1033	6.71598	6.82847	6.67048	5.58174	8.75571	6.82174	4.85643	9.69029	4.91951	6.71598	5.94382	7.57722
BnaCnng76720D	7.92465	5.08654	5.84689	7.29316	5.98194	5.42863	6.61736	7.29892	7.94115	6.25878	3.79432	7.66894	11.0174	6.59314	4.04667	9.69404	6.13047	7.55033	9.71115	7.18434	16.2233	14.5108	8.34553	8.95691	8.97528	9.89644	7.55033	7.58638	13.5022
BnaA01g05620D	2.31742	2.8543	2.61542	3.18647	2.92284	2.35172	2.01263	2.77299	2.72467	2.7166	2.46166	2.66198	2.47799	3.51777	3.53524	3.4697	3.6831	2.94065	3.73862	3.72359	2.59542	2.71664	3.50925	3.40079	2.79302	3.70332	2.94065	3.04705	2.91388
BnaA09g26850D	21.3512	28.9795	27.0799	29.9437	23.8334	29.7694	51.4946	47.1057	49.0381	74.2912	57.0904	50.6135	67.9769	55.9428	57.8489	52.4319	48.4972	84.7811	49.5838	52.4868	42.0498	32.0306	71.6686	79.7551	56.6114	61.8688	84.7811	60.3014	59.6063
BnaA05g30410D	73.6634	55.3962	68.7445	26.8773	61.4057	61.278	66.2852	17.0153	19.6767	20.4956	15.8179	19.0454	48.7955	16.6836	34.3872	15.4373	61.1487	38.2446	15.737	17.2922	49.5243	11.601	40.7189	37.7189	16.5123	47.7759	38.2446	42.2734	16.7571
BnaA07g00090D	22.3398	19.5035	11.2629	17.9327	21.4613	20.4812	18.5214	18.1818	18.0281	19.5363	11.5383	18.2448	9.855	10.607	10.3307	10.997	15.8982	16.9247	11.5464	14.6747	11.7753	7.04816	15.7287	7.00059	11.0898	7.56345	16.9247	11.763	14.4047
BnaUnng00460D	15.2468	15.0196	16.1668	16.7663	15.164	15.301	16.0898	14.3553	11.0389	14.3175	10.6795	13.6554	10.5653	9.41167	10.9272	8.93901	10.4328	10.5058	10.8112	10.3687	10.4322	9.78281	11.7308	9.89797	10.1382	9.23951	10.5058	8.69984	11.2375
BnaA01g20620D	9.52182	8.99516	10.8978	10.1096	14.7636	9.65593	9.13056	6.60791	8.0502	7.99899	8.37148	17.4169	8.62188	7.96244	8.60002	7.62556	11.4509	6.18022	7.3346	8.44839	9.22537	6.66482	6.29767	9.7425	8.27764	5.27558	6.18022	6.91867	6.92121
BnaC04g16130D	4.43839	4.01177	3.97916	3.58075	3.30278	3.7398	2.50554	2.62031	3.2896	5.8715	2.46596	2.68398	2.51323	2.16802	4.85629	2.80032	5.8254	2.29003	2.20454	2.41988	3.86793	3.20713	3.09407	2.20954	2.05471	2.00042	2.29003	1.75515	3.69262
BnaA03g17160D	3.88017	2.83136	3.27861	4.97564	5.63728	4.10525	4.47262	3.40265	3.30066	3.96253	3.33912	2.61819	10.52	19.5757	9.42979	25.7046	12.0749	30.0485	41.2416	43.985	50.9557	49.6493	34.3325	4.67801	4.0057	5.14296	30.0485	3.06591	5.03418
BnaC04g44950D	100.018	92.0071	74.0308	104.181	84.0172	78.8488	65.3622	74.5943	76.1931	64.0677	56.0576	68.4868	64.9099	64.1467	61.562	51.7788	49.7721	46.7884	56.9495	66.3146	46.4347	45.7941	64.1705	47.351	47.0939	58.1816	46.7884	40.6724	61.7463
BnaC02g33900D	23.2022	22.4301	22.262	36.0756	29.4217	21.7109	10.1562	19.7948	23.5106	28.4123	47.2563	39.3602	22.448	46.7857	22.4837	28.7999	28.7554	38.7951	22.2913	27.9939	26.8039	20.2451	21.5171	29.1283	36.7184	22.7217	38.7951	48.6381	20.8533
BnaA04g08720D	9.18085	11.909	9.39066	12.2862	9.008	11.4106	11.6753	5.94518	8.23832	11.3923	7.71877	12.1099	6.96857	5.64397	13.0015	6.43501	8.86583	12.4513	5.25798	4.00236	5.03178	3.2221	4.1108	4.96017	4.80797	5.06732	12.4513	4.18405	8.01704
BnaAnng21080D	25.3284	48.5384	19.5441	57.82	39.0218	25.9126	37.109	27.5122	24.3426	61.2119	28.8597	55.7523	29.1059	32.6582	65.0124	66.9346	28.4449	70.9427	26.3299	35.9568	33.415	25.9915	35.2467	43.5307	33.9897	33.9488	70.9427	32.0484	38.2433
BnaC02g37410D	6.30672	6.7306	6.70978	6.33667	7.31998	7.5098	6.01898	8.62454	6.31554	6.89041	6.95539	10.6263	6.43377	5.13628	8.87033	5.35312	7.84046	10.8886	5.28824	5.32132	5.63535	5.26203	5.25216	5.68835	6.24646	5.25154	10.8886	9.7636	4.79141
BnaC05g42840D	22.0321	17.2907	15.8731	18.7168	19.1239	16.5166	19.2825	21.2374	18.4981	19.1149	21.2013	16.504	19.5946	21.0189	18.6957	28.0857	18.2925	18.2677	25.2131	23.7807	27.1185	25.9117	28.6585	27.025	22.8159	21.4954	18.2677	25.0388	23.8615
BnaA08g19980D	34.4244	12.8598	22.7452	21.0224	22.1926	16.2846	16.1586	13.1739	10.7301	10.0206	7.59135	5.76183	17.1004	9.99325	22.1168	8.25504	12.7557	11.4376	7.38045	9.30153	8.44551	8.53545	19.2695	10.2723	6.46587	8.64057	11.4376	2.33832	11.7688
BnaA06g09500D	5.92705	7.50306	7.03928	6.51651	5.63775	6.49402	8.50286	8.81213	11.7653	10.4142	10.6938	12.1606	10.6831	11.0282	14.5477	10.2869	12.8797	12.3487	9.41671	10.0555	7.73877	8.57894	8.71458	10.8226	11.2553	11.8524	12.3487	12.7051	9.33692
BnaCnng31130D	49.9831	25.9399	39.3668	40.664	38.4487	31.0401	12.4573	18.7619	18.4848	13.8632	17.5447	10.1701	12.0982	16.001	28.3351	7.92916	21.1709	14.1257	7.37483	15.4088	9.70599	9.34146	17.9133	11.2495	8.18064	6.71705	14.1257	5.76928	7.8894
BnaA08g11760D	18.1003	38.6138	49.6178	13.9586	53.4457	50.514	30.1385	13.1693	22.9403	18.0326	31.4481	12.553	7.14332	35.1684	54.2635	11.6262	38.2562	10.6269	11.3519	26.7472	26.7745	6.35069	20.5292	15.6177	13.4395	12.1753	10.6269	17.2257	16.4008
BnaA05g31780D	22.1536	21.445	17.8952	18.577	18.593	18.2507	15.301	16.243	16.2873	16.7717	14.0499	15.9418	15.1455	16.8735	9.44367	15.2404	9.78522	18.3905	17.6168	15.3137	16.6319	15.9333	16.081	14.024	14.7245	16.4879	18.3905	13.5978	18.7778
BnaA06g08320D	27.7362	34.9701	37.3467	32.7903	39.8176	41.2605	31.1316	32.3037	29.2138	35.6817	30.4845	34.0698	15.4178	15.9746	20.109	13.93	15.7224	20.9592	21.0009	26.9402	21.5278	22.3767	23.2755	29.8734	17.9082	21.0102	20.9592	19.0236	22.7933
BnaA05g26820D	34.2558	8.82872	9.8132	17.9542	9.84934	13.2778	9.60094	9.08405	13.8063	8.72297	5.97834	8.32551	13.1388	13.8502	23.1985	6.66599	12.1529	7.30444	8.46781	18.2386	11.8881	8.71463	4.8224	9.85039	10.8053	7.50005	7.30444	6.05561	8.55065
BnaA08g07030D	9.59308	16.01	11.9153	14.0272	15.2649	12.2322	12.9977	13.4354	16.6935	13.6642	11.0732	12.5927	13.4103	15.2289	23.7263	14.7156	9.57807	10.4325	11.3916	14.1903	10.8589	10.3406	14.5881	11.1392	10.7195	16.7144	10.4325	10.6723	18.3527
BnaA01g12100D	14.0034	8.9057	10.8216	11.1141	10.5144	7.25119	7.9511	13.65	7.66057	9.98095	7.98686	8.21309	5.30656	5.46112	4.08767	7.68866	5.7129	4.84817	5.04325	3.29872	4.55183	3.89923	3.63082	4.80415	4.63495	3.49968	4.84817	6.28003	3.04887
BnaA07g15300D	3.69015	2.19994	2.88886	2.47444	1.96506	1.87141	1.13344	2.75248	0.568002	2.98324	1.58944	3.08106	2.63378	1.6116	1.82577	2.48467	1.96798	2.31057	3.14051	4.76837	4.47809	2.93663	4.88274	6.18328	5.4671	9.40275	2.31057	9.2858	6.09645
BnaC05g01070D	8.17962	8.08553	5.85792	8.46037	8.41136	7.86547	6.08515	7.53504	4.45777	5.85909	3.42988	3.46602	5.6206	7.37003	5.59726	5.70604	5.0334	5.22767	2.70456	2.93229	8.36377	7.50345	2.80832	3.37961	4.46964	1.91147	5.22767	3.76712	5.12373
BnaC07g01440D	17.8499	21.1634	25.2148	22.2553	23.5316	20.0838	28.3026	29.0197	31.2369	32.1725	29.2164	28.8422	33.6673	29.8454	31.2778	29.5162	25.6091	30.2818	38.3222	39.5961	38.144	37.9966	30.0598	27.1404	30.7388	34.5929	30.2818	32.4364	33.4913
BnaC01g44040D	14.2924	12.7842	13.3013	21.9935	10.9024	12.3827	7.26085	8.30049	8.75082	8.14884	6.861	8.77243	23.4042	8.6678	13.2076	18.7633	10.0675	8.53017	8.56172	8.98588	22.947	8.18311	8.67729	6.78596	9.99328	7.64709	8.53017	9.61679	8.06074
BnaA03g39560D	3.52981	2.80869	3.27842	3.42207	4.24239	2.55987	2.20245	3.29089	3.72864	4.22936	3.2893	3.97834	4.6709	3.93467	3.71896	4.95537	4.93349	3.36803	3.55753	3.88564	2.9901	2.10523	3.25704	2.60619	3.76326	8.04994	3.36803	4.519	3.35003
BnaA09g33730D	120.943	89.5706	96.3097	136.235	106.388	107.09	70.3202	69.4763	61.6496	57.5601	77.1612	49.7211	51.654	49.3624	75.7397	38.8888	55.1366	50.0724	38.0364	58.3262	49.3434	55.7834	66.6909	48.1783	40.8102	45.8863	50.0724	29.6384	55.1207
BnaA06g09230D	49.22	50.8462	44.5803	47.2444	46.9143	46.9827	54.2114	44.5433	73.4495	50.6672	61.0187	48.6934	688.346	84.7127	71.6565	58.8874	74.8468	58.1678	647.324	46.0053	48.7147	74.606	1042.14	72.2125	73.8654	69.66	58.1678	67.9888	57.7194
BnaA07g00990D	29.067	31.3393	36.9194	30.6478	35.9333	37.2493	30.4486	33.4247	32.2955	33.1272	27.6648	34.9281	41.4409	35.542	44.964	40.1274	38.9751	45.4884	43.8176	42.9861	36.217	51.4522	40.3963	42.8325	43.8859	40.3766	45.4884	36.1227	41.0584
BnaC08g32080D	5.0543	6.06392	5.1564	4.00441	3.17634	3.71474	4.28571	5.46132	4.77597	4.76321	4.2367	4.51569	5.06209	4.73313	8.41635	4.40547	4.12243	5.42593	4.95595	4.13698	4.42103	10.7117	3.44279	4.63291	4.55842	5.20051	5.42593	3.39888	4.67755
BnaAnng06200D	27.2316	29.9944	27.3571	28.9194	30.9424	35.2249	15.6675	16.2618	19.6693	15.2128	17.8291	21.5584	14.9824	15.908	12.8497	15.712	20.7271	10.7977	15.6532	17.7027	17.9553	20.5678	16.7051	13.2871	12.7898	13.2732	10.7977	12.5477	17.989
BnaC08g00870D	4.43797	4.57172	4.65399	4.74183	4.69628	6.48835	5.2895	5.67821	5.34468	6.42494	5.58879	6.46885	6.271	7.7691	6.54752	6.375	7.2897	6.80922	5.83256	7.86619	5.85675	4.64304	7.16419	7.35314	7.52314	7.483	6.80922	7.86906	7.61737
BnaAnng22530D	33.368	49.7008	36.094	20.0324	20.9608	22.8739	65.0458	55.5825	64.7892	44.0162	37.6455	33.6201	79.5319	81.0279	89.0592	62.2073	62.5965	46.6122	84.839	71.6116	56.1955	52.4954	58.6557	96.2222	78.8752	86.6454	46.6122	62.5885	68.3063
BnaA06g25400D	16.1276	11.3084	13.6347	13.8454	12.8826	15.5357	9.77694	10.2486	8.06398	7.69307	9.75679	6.71116	7.80213	7.12037	13.1154	6.84939	10.6806	30.5771	8.52566	7.81581	6.387	6.24702	7.69488	7.64985	5.76104	6.31181	30.5771	5.04575	8.00463
BnaA05g33470D	5.5766	4.26588	4.62026	6.05839	8.40737	6.51643	4.01553	2.58396	6.22055	4.25334	5.19383	8.35238	4.59495	1.40602	1.69831	3.05667	3.52011	2.25027	3.37048	1.9206	2.27684	2.84124	1.93284	5.09046	2.26314	2.38185	2.25027	1.50226	1.91088
BnaC03g24000D	3.32699	2.23977	2.70328	3.04728	7.34696	3.05034	1.74261	2.45661	1.90125	1.8883	2.03791	1.95127	2.82926	2.57384	2.01567	2.0511	5.01841	5.9258	2.09633	1.69446	2.51037	2.32609	1.77995	3.73621	1.27822	1.49269	5.9258	1.30077	1.37248
BnaC02g06100D	9.03541	11.2949	3.35241	8.36269	7.51515	3.37193	4.63413	3.05898	3.7223	3.86963	4.71659	4.00292	4.9577	3.54872	8.17943	6.51046	9.47372	11.0976	3.63974	4.59258	2.7925	2.75285	7.3236	5.06527	3.46927	6.9886	11.0976	3.30436	2.94705
BnaAnng12260D	28.8275	35.8054	43.2005	29.8142	38.8386	33.0573	20.0143	18.4472	29.2758	19.0711	7.90345	24.3752	12.1812	19.2574	15.5374	9.52171	15.3134	17.4552	16.5825	33.4309	14.3926	19.2267	11.2246	11.6223	13.6784	19.7948	17.4552	32.5636	16.8135
BnaC03g35570D	45.9787	25.4456	40.6898	43.053	39.5584	38.2915	46.5851	44.4632	26.5458	22.8904	31.3942	47.2422	15.9597	32.1339	42.6005	22.1637	15.1688	4.39257	12.3025	20.9734	14.9405	15.4133	17.4782	15.1366	12.0346	22.4374	4.39257	15.5961	37.5662
BnaCnng56800D	35.0346	35.0146	38.4229	36.7635	35.7526	38.5409	19.4637	17.5896	15.7859	27.3982	15.8312	16.0738	16.1766	9.28709	27.641	10.2247	12.6029	11.5693	9.41229	14.401	6.26098	11.3572	15.0141	7.02946	6.93749	9.58574	11.5693	4.29251	7.81493
BnaA03g17570D	6.41498	8.17444	6.69767	6.98366	7.10546	12.0145	6.57245	8.91314	8.78263	16.7004	9.54616	7.83526	9.53147	31.3981	40.5919	17.7548	35.2289	12.9716	16.8657	17.7374	30.671	27.9556	21.2451	13.3452	12.9803	20.2002	12.9716	18.2168	12.3569
BnaC02g05350D	24.5645	11.6532	22.3313	12.4922	15.6664	15.8814	13.9067	12.7335	8.88665	11.8701	12.9492	11.8308	10.3386	5.69273	19.8521	7.30986	5.47715	8.99565	6.52991	6.78667	7.49489	5.5566	5.87134	8.17565	5.02761	6.7436	8.99565	5.44588	4.86297
BnaA09g51070D	7.91757	7.01286	8.36021	10.4562	6.78595	7.10916	6.64227	7.81065	6.57755	7.53374	7.11974	6.54749	8.7049	7.65575	6.67358	7.79153	5.3747	6.45795	6.51929	6.57822	7.51141	5.62456	5.93078	9.44857	10.5186	9.62541	6.45795	9.2531	9.04773
BnaAnng12860D	9.91074	13.8374	13.1805	10.6847	22.8683	14.1048	11.2469	11.0539	15.0097	12.5726	11.1843	23.0503	11.4574	9.61257	8.04309	8.96732	7.38251	9.96173	9.05755	14.0656	9.73549	8.28936	14.3533	14.9912	11.9083	7.30492	9.96173	7.10184	7.61219
BnaA04g04270D	7.29003	12.89	13.349	13.8641	11.5163	13.1725	13.0086	10.9743	9.05122	7.0187	10.1123	9.64355	8.07602	9.07995	9.59463	8.51389	7.67745	9.33387	12.6092	10.5215	10.4555	9.14283	8.00911	9.56569	11.7283	12.0512	9.33387	9.58963	11.0658
BnaC05g46240D	22.9007	13.1098	27.5914	12.5477	20.875	17.0766	27.7481	8.25956	18.4268	17.8261	19.638	19.1638	27.0914	20.003	17.2002	27.8469	20.0567	29.5113	10.7851	12.1581	27.8387	13.4326	31.6757	29.4901	24.8223	26.2751	29.5113	20.1713	30.6608
BnaA01g18380D	14.3254	9.69643	11.2615	7.44273	10.3194	8.97389	13.1858	13.1092	8.94369	11.9009	12.5076	10.9546	10.713	9.68705	9.29888	10.634	11.6763	9.32061	14.0362	9.85875	11.9107	12.8034	11.7621	13.4072	16.7642	13.9004	9.32061	15.1071	14.0588
BnaC04g38280D	5.78315	25.3598	19.511	17.1415	20.2873	19.6926	22.2784	16.2569	19.7022	18.363	15.3763	17.5338	6.37569	4.74385	9.87508	14.7335	11.9365	13.5733	13.8299	27.5572	16.7983	14.4442	17.7386	18.3755	12.7758	13.6339	13.5733	2.60516	15.5485
BnaCnng65130D	31.7427	18.8326	22.4643	19.9681	22.2295	20.5654	20.1619	14.2962	16.2958	33.6788	12.1658	23.958	29.8878	32.6418	28.0114	21.1806	27.2191	21.5073	14.6903	17.2039	15.0135	16.5814	11.7981	29.5024	16.74	15.2447	21.5073	12.1479	12.0102
BnaA01g29940D	16.6442	19.9515	21.3179	21.9183	21.3776	19.9179	23.9635	22.3464	24.8905	21.7702	24.7149	21.3724	33.2027	30.8841	31.9487	25.1597	27.7779	28.2475	29.3413	34.6653	27.3351	31.5605	29.7429	26.9515	31.4765	30.904	28.2475	29.7838	24.7533
BnaC03g52870D	9.66467	9.60856	9.74094	11.5335	10.5213	9.45456	9.64081	9.5388	10.7443	8.9897	10.9839	8.6776	7.37664	9.02038	6.63019	7.89232	8.5755	8.88423	8.94606	10.0911	10.2584	7.58707	7.5376	9.12101	8.06345	6.77026	8.88423	8.96814	6.40267
BnaC06g06070D	8.8254	12.3633	11.612	12.3864	11.6366	14.3251	12.4254	11.3996	16.0829	23.0206	18.2856	20.5362	16.3494	13.4674	24.971	22.7573	19.6178	19.0364	30.007	24.8236	23.122	32.5349	28.9524	24.5535	29.2555	25.9926	19.0364	30.3939	27.844
BnaA05g33380D	17.6234	22.0407	13.994	13.8505	14.9531	14.0857	9.91821	12.0322	8.57676	13.2426	15.4783	13.6695	13.9683	7.00661	8.34358	11.5881	6.08319	11.8667	12.9565	7.21876	4.99814	9.26391	9.53832	6.38021	9.97974	12.6976	11.8667	5.03535	5.13765
BnaA04g12760D	19.6076	25.307	30.7495	34.818	29.8886	28.7789	21.6794	20.9283	23.3146	17.7864	26.2476	18.9053	13.5464	15.6566	20.1399	21.8186	10.8463	12.1207	18.0013	21.7453	15.3637	21.9949	19.4495	13.7411	12.9125	14.6764	12.1207	12.8778	16.1842
BnaC03g27580D	11.3878	15.056	10.535	9.93251	10.7499	9.65998	6.28456	7.995	7.08981	8.71443	6.58444	10.1623	6.66531	6.38047	6.72645	7.16789	9.01118	6.06811	3.96477	5.93119	5.1337	4.44451	5.72866	5.44073	6.93246	5.90659	6.06811	5.75474	6.37141
BnaA05g02600D	7.38706	4.033	3.98288	5.03026	4.30588	3.54144	2.66632	3.0246	4.50217	1.95764	4.37957	2.04888	3.33704	2.63132	4.59045	3.50783	3.15218	3.09991	2.63517	4.33496	3.37784	2.92711	3.13395	2.60815	5.19517	3.52788	3.09991	9.53357	3.24546
BnaC04g22100D	15.0439	21.3404	20.0907	18.8844	17.7776	20.7002	18.7653	17.9455	18.7502	15.0354	15.4625	14.2996	14.4392	17.1545	17.8362	14.7684	17.4051	13.7843	13.8105	16.2346	14.8415	17.9615	9.86423	13.4746	14.469	15.0514	13.7843	14.714	17.8884
BnaA02g04910D	34.9424	30.4241	46.8326	36.0313	36.3526	32.8125	49.6211	33.9569	31.2291	30.6537	30.4248	29.6207	26.1079	26.9414	44.0542	30.9173	43.3393	42.4505	21.466	19.3284	21.9584	20.4207	20.281	18.4453	15.1861	16.3924	42.4505	17.5254	18.5832
BnaC05g01290D	35.6044	36.1736	42.2748	39.3031	44.4028	41.6374	31.2971	49.1908	31.8956	38.7341	31.7445	33.4673	26.9743	30.801	44.0042	36.9437	43.1916	40.7705	49.2151	40.5803	34.3215	44.783	43.1679	34.2447	36.0501	28.3859	40.7705	40.3289	32.3892
BnaA09g04630D	24.4141	20.4214	19.4594	20.519	19.7293	21.9469	13.7446	13.6074	12.1971	10.5846	14.3849	12.2311	16.2415	10.4822	10.199	11.3785	11.8739	11.4376	10.7295	12.3774	8.12389	8.94225	7.8019	10.8412	10.8358	17.4288	11.4376	12.6252	9.44604
BnaC07g33620D	50.1476	44.6843	64.2662	51.7219	48.3269	42.794	123.532	107.01	109.107	127.071	144.591	126.436	90.3605	71.7243	61.4066	92.4037	59.0985	70.6843	81.7527	67.2374	65.0235	65.5986	67.741	50.0461	46.4925	46.1691	70.6843	51.6743	37.0488
BnaC04g51320D	12.3455	15.4895	17.5393	17.4979	19.8691	29.2775	13.1439	11.7059	17.383	15.6439	26.027	14.5908	7.94225	15.003	26.2961	15.2266	36.5875	26.5756	7.12802	13.6906	8.29133	12.4931	15.7684	18.5393	16.5413	14.9168	26.5756	20.808	10.0565
BnaA07g18040D	10.9996	20.1178	19.069	11.7867	15.8835	20.36	21.247	18.0028	26.4398	18.6549	20.963	19.6561	27.3663	37.3964	23.8369	22.9092	22.7284	28.238	20.2145	22.1451	16.9704	19.6534	25.3932	28.6856	25.8079	23.7041	28.238	23.8774	23.1353
BnaC02g40470D	9.86071	21.6836	9.21403	8.47855	7.95268	8.67997	6.48494	6.03555	7.10352	6.38415	4.78159	5.15926	9.59403	7.48077	12.0278	6.28254	9.83888	8.91433	6.4796	6.4096	6.07817	6.2872	5.51716	5.44942	5.42156	5.29138	8.91433	4.51615	6.39155
BnaC06g36100D	15.1536	23.6245	21.2051	20.1604	16.5851	25.1315	8.29217	9.2648	9.8592	10.2874	11.0597	10.6757	9.34065	8.80566	19.7978	12.0223	12.214	9.77366	9.28781	10.3269	7.89126	5.10817	10.3306	6.35773	9.32182	8.9801	9.77366	7.31612	7.78988
BnaC07g27620D	9.53369	11.7112	8.86577	8.93681	12.3575	7.721	25.8496	20.1211	12.6337	8.50023	15.9649	12.5502	22.8087	15.4657	40.6769	16.4184	16.5905	26.0659	21.7514	15.0408	30.0836	16.5059	18.278	25.2781	27.9493	19.4906	26.0659	18.5943	19.8735
BnaCnng33690D	33.4932	66.2813	58.3564	39.7131	41.9102	67.8614	28.5531	22.4248	55.5375	40.7301	21.6187	41.2545	37.4703	42.6036	28.015	33.9561	29.8819	27.2673	23.0668	36.4162	18.9695	25.7853	28.1836	13.2289	10.6326	23.3898	27.2673	16.9151	19.9596
BnaC02g08810D	2.42307	4.74129	3.05396	3.8727	4.0762	6.42052	9.20148	4.83195	8.46549	5.38319	6.66407	9.13578	6.926	12.8942	14.8383	10.3119	9.64319	16.1914	7.63675	12.2209	5.49233	10.2068	7.18518	11.6514	16.901	15.2553	16.1914	13.8311	12.4061
BnaC09g34470D	33.7882	56.6315	26.1458	28.6469	38.2336	32.309	57.8536	32.316	41.5505	38.601	23.8597	14.4332	18.2591	24.0918	29.3494	28.8317	26.1558	30.4703	14.6321	14.1696	16.6857	14.2774	26.8816	18.3036	17.4939	17.3341	30.4703	32.9857	39.5167
BnaA10g09240D	12.3254	18.6925	10.3987	10.3987	14.6699	23.9124	6.31115	6.70369	9.21922	13.9251	12.2937	13.7849	14.0956	10.0397	24.3301	7.79589	10.2011	10.3789	13.7766	12.5671	7.45701	10.1811	13.1359	7.98214	7.49429	9.39576	10.3789	8.02867	5.4169
BnaA09g26910D	3.6246	4.69293	4.85637	3.69562	7.39236	4.5628	2.71351	3.39157	5.74196	2.13555	5.27151	2.4037	2.62176	2.96622	13.2286	3.37174	5.22825	4.64635	4.56116	5.47463	4.97321	3.65448	3.82708	2.30261	3.53354	2.24281	4.64635	1.83536	3.5993
BnaC04g38380D	4.39558	9.13353	5.79042	6.25558	5.30054	5.95204	5.71853	4.17282	5.47342	5.85686	4.60808	4.2159	3.0554	3.28905	4.68675	3.27882	4.90936	5.43551	2.76846	3.76607	2.80123	3.20792	1.79047	3.20688	3.62778	3.04004	5.43551	2.7256	3.48767
BnaC08g24220D	269.529	224.333	224.581	229.195	227.825	261.893	152.049	162.882	155.117	133.619	96.9723	102.259	59.9407	172.434	165.931	18.7399	209.804	119.341	138.586	121.27	131.356	153.871	165.79	111.763	121.375	125.226	119.341	78.4125	156.895
BnaC02g38890D	7.59874	9.72479	7.05071	7.06777	6.51803	7.47707	6.55747	6.90706	6.62334	7.07883	5.14469	5.03313	4.39653	7.67105	9.63203	6.29496	12.1162	8.73407	6.46699	10.2799	7.46704	5.72295	8.72065	7.95637	7.64475	8.83655	8.73407	6.63159	6.91033
BnaC04g02510D	8.18029	11.1391	13.4308	12.1531	15.8164	16.6298	9.21151	5.76718	9.5873	11.399	15.1367	6.65502	6.95769	5.9683	17.7299	5.36661	16.914	12.3828	6.30187	6.61561	7.55434	6.56055	4.19897	9.69628	8.52805	7.46655	12.3828	11.4689	6.71379
BnaC04g11220D	19.0838	22.9346	25.265	24.1692	27.1162	26.2193	33.4918	39.3233	39.4686	41.9831	36.8118	53.6284	34.1433	20.2373	20.7679	22.2272	64.6621	28.1436	15.6234	20.1966	22.0783	19.8279	17.3358	12.1534	8.93977	10.9318	28.1436	7.42937	11.7803
BnaCnng30080D	225.239	124.755	172.988	118.655	196.86	194.191	130.492	168.369	183.494	165.203	116.743	148.969	105.43	131.506	164.371	83.2885	160.423	194.34	162.943	207.208	190.683	198.099	139.751	183.656	212.812	174.449	194.34	99.8586	187.01
BnaAnng21370D	43.8585	49.5848	40.566	48.7328	33.6547	49.5753	81.1394	125.752	96.6207	124.991	86.8522	74.752	51.8711	74.1474	57.695	54.9365	56.9322	55.845	83.6931	64.4845	50.8351	54.3148	65.2452	73.2482	92.995	81.5556	55.845	48.6054	61.1533
BnaA03g27290D	20.4349	16.9954	23.3261	16.0811	16.199	14.9273	13.2586	9.95958	16.8593	14.8028	13.6149	16.2831	16.6457	14.6777	13.9873	13.182	16.6929	7.89798	16.3613	19.5153	11.2454	11.3954	17.5864	14.6738	11.21	12.5978	7.89798	8.3461	13.5609
BnaA02g35670D	17.0046	14.2536	13.7813	24.9018	21.2976	17.2515	18.2039	19.0156	22.8854	19.5501	27.2708	17.4044	10.9768	13.6276	16.733	10.7848	15.8963	17.7808	15.8566	23.0946	14.5168	20.5295	24.1013	26.1301	20.1033	19.0183	17.7808	26.4341	20.4094
BnaC05g50310D	8.74848	7.90512	8.7812	8.63318	9.05907	8.31964	7.49145	7.58998	7.51554	7.95501	10.3528	6.89179	7.69768	6.72311	9.16049	7.05116	10.5961	6.86618	7.51999	7.66226	7.7984	8.07815	7.52002	7.87456	9.08274	7.82847	6.86618	7.58065	7.9314
BnaC02g36250D	3.37216	2.08934	3.05836	2.43404	4.44776	2.32334	3.09003	2.80078	2.07199	2.70213	1.76048	2.12372	2.65766	4.58085	4.23796	4.60218	3.00617	2.52633	3.60605	2.70934	1.58444	2.60273	4.03355	2.90694	1.60909	1.87458	2.52633	1.17919	2.11338
BnaA10g15730D	7.36679	5.86034	6.26826	7.31564	5.5847	7.45049	5.99762	5.67293	5.54817	5.87761	7.59213	7.31465	7.274	5.81916	5.24395	6.99644	7.56628	6.78242	5.66845	6.06638	5.38079	4.19841	5.53892	5.11709	5.26821	7.36904	6.78242	5.06833	5.29843
BnaC05g35940D	23.0293	15.6157	25.1687	20.2353	28.8327	17.2853	44.4169	46.5068	48.7982	62.7322	88.4393	67.6464	107.196	100.35	67.5937	112.689	138.045	132.868	35.3735	56.122	50.9095	58.7984	54.4537	47.3705	53.1201	36.3177	132.868	83.8674	53.5387
BnaC02g38370D	7.30239	6.33027	6.29859	7.33939	8.73507	6.25219	6.22929	6.99357	5.81871	7.73364	4.9181	6.97371	4.8202	5.06898	4.52405	5.07858	4.64464	3.87667	5.58967	5.33852	4.07134	4.94798	4.4986	5.28568	6.05823	5.71853	3.87667	4.45789	5.72399
BnaA02g19080D	2.6624	2.44227	4.04752	3.30937	3.54213	2.60432	8.68864	8.7433	2.82253	2.13892	3.09943	2.68166	2.13553	1.6839	1.87487	2.68337	3.45597	6.20098	1.7464	2.03146	3.21212	2.01301	4.83295	1.85064	1.78985	2.6347	6.20098	2.55026	6.24705
BnaC09g13030D	21.4452	8.42283	8.84323	6.65374	33.3839	8.40295	17.738	20.1721	19.3977	28.2396	28.4885	12.6544	18.0262	16.5188	19.5694	19.6026	18.7667	24.652	31.784	33.3181	47.3543	43.4636	29.6145	76.5	43.0918	46.5403	24.652	41.8618	42.986
BnaC02g19140D	45.5356	28.6656	22.9024	31.5106	39.4139	46.5977	18.0867	17.1003	41.8218	29.6471	45.9226	25.7505	32.4464	18.9349	14.7958	24.9173	30.4383	19.1394	18.4403	25.011	28.1606	39.1932	20.422	23.9187	18.6923	38.0888	19.1394	28.1244	16.6035
BnaA06g15380D	9.80199	10.8072	11.7982	12.012	11.2587	11.191	12.0393	12.8628	11.4329	13.3817	8.63493	10.7332	12.2923	9.29227	6.79501	10.3947	8.62012	13.4941	10.932	9.17202	9.64376	8.31494	11.0147	8.16827	6.91673	8.14025	13.4941	8.51482	8.43264
BnaA06g28470D	4.21356	3.48238	4.28055	4.05091	3.97472	4.02326	5.00291	2.76794	4.66159	3.26681	2.8683	5.88055	2.59055	3.54632	3.26197	3.31544	4.63004	3.60809	3.50775	3.14783	3.86305	2.89017	5.18027	2.50796	3.67323	3.22517	3.60809	2.19622	4.53052
BnaA02g26810D	13.8397	20.2432	16.8	14.3542	29.4817	16.0547	23.36	10.435	14.1562	11.0306	8.10194	12.4429	12.3504	12.3476	13.6356	18.6216	15.6379	20.8594	8.93552	8.7703	7.81685	11.3432	10.7241	6.73578	6.41639	9.13213	20.8594	7.22949	8.33576
BnaC08g23960D	13.2194	13.1893	13.8728	17.1967	14.2842	14.7939	8.71138	8.92288	9.98626	16.0915	8.99515	8.57155	8.34066	7.17593	6.97639	6.25671	10.6362	7.06051	9.0892	9.39863	7.99326	6.85375	7.78282	8.70237	7.28743	7.48141	7.06051	6.77616	10.2601
BnaA09g52180D	329.876	451.497	358.258	304.467	303.533	414.298	902.377	1089.35	845.785	899.185	672.528	883.897	1015.87	1215.98	881.533	981.1	973.584	820.751	870.062	1051.05	898.778	1018.65	971.71	1286.13	1341.32	1184.22	820.751	1153.71	1222.79
BnaA08g07380D	13.8907	14.7666	13.967	14.6202	13.6332	22.575	25.6957	25.8747	26.4855	25.7594	21.5606	31.3258	41.8689	42.8901	28.2985	43.2982	29.9425	30.1217	46.6191	43.8198	35.5576	33.5417	55.5443	31.7449	28.4798	30.537	30.1217	24.0439	43.2025
BnaC07g28070D	1.76336	3.8353	1.17741	1.46281	1.57497	1.64125	1.73336	1.36761	1.65871	1.41121	1.33076	1.49924	1.43119	1.84977	2.45382	2.38126	2.28555	1.927	2.05335	2.06771	1.59483	2.55084	1.96881	1.40496	4.05937	1.86528	1.927	1.89678	1.84821
BnaA05g20960D	12.8461	16.5971	14.892	17.5982	14.6655	18.6805	31.8267	19.4472	21.4626	31.3571	37.4691	34.9121	18.0922	15.8479	14.2092	27.2107	51.6306	41.4313	16.6461	16.3731	23.3571	29.359	26.6689	13.4515	15.9536	17.5492	41.4313	24.5514	23.4898
BnaA09g37910D	3.49304	4.55522	4.47014	3.42578	3.28927	5.32216	1.94833	1.78642	1.86359	4.82249	1.52455	2.20014	4.31162	1.41921	3.92062	2.08629	3.15629	1.80319	1.99652	1.23077	1.93201	1.64037	1.39261	1.86648	1.15511	1.05897	1.80319	0.850744	2.12254
BnaAnng01590D	31.1334	13.9847	52.1538	40.2478	47.185	55.505	49.31	14.4847	56.0649	65.8558	50.0175	46.3807	25.7213	36.122	24.4694	26.2191	17.0998	12.8429	32.1049	22.1489	6.5353	41.1307	41.1106	39.4266	17.9163	31.653	12.8429	16.032	30.9513
BnaA05g10380D	5.47462	7.28127	6.47468	5.22342	7.82343	6.48506	4.97314	3.68889	4.5409	6.93764	4.6262	4.74354	6.68549	4.32414	7.44612	4.7027	9.01535	9.72154	5.32375	4.172	5.09214	3.45622	7.35494	4.63064	6.84031	7.71578	9.72154	5.39658	6.61922
BnaC03g38880D	4.40551	4.68877	5.75216	4.6939	5.43138	5.40815	6.92967	3.61958	7.70396	6.71265	8.17105	4.38449	3.82369	9.73992	6.84246	6.54697	6.57735	4.411	4.41548	6.18574	3.76647	3.80771	7.64713	4.65538	5.29642	6.04615	4.411	6.56058	6.43297
BnaA01g27290D	4.49956	2.9412	6.85096	3.48464	3.91235	5.39143	3.15932	2.82127	6.08827	6.51029	12.461	5.17435	5.07373	5.4716	12.4845	7.37781	7.37342	8.27397	3.37969	5.24656	6.28712	3.34358	4.92746	5.28013	5.65613	3.05223	8.27397	5.33848	5.70612
BnaA09g13610D	48.6517	59.8225	66.0426	51.8989	42.1372	60.0526	80.3831	67.8656	81.7107	66.5659	74.4297	64.1765	108.951	70.4109	88.8439	98.1323	23.7305	39.7437	60.7441	56.5218	39.2382	78.1021	54.7363	70.3279	42.8726	72.2572	39.7437	64.7663	29.3836
BnaC06g14770D	4.21385	5.74054	8.80413	9.56357	8.92944	9.18654	13.0264	6.55525	6.84781	5.28686	5.06464	6.43711	13.3397	11.5632	21.4325	15.4802	18.6919	9.74184	9.98496	7.80157	6.8174	12.6224	11.1698	9.31653	9.66565	11.5779	9.74184	11.9323	5.07897
BnaA04g05600D	12.567	13.3467	12.2733	12.4085	11.9668	12.5431	10.3496	11.1454	23.5717	17.4435	9.98535	10.3496	7.57123	10.2406	12.0699	8.56496	7.93446	16.0598	12.9017	12.3345	10.0588	9.72589	11.107	13.2167	9.45456	10.2737	16.0598	9.95296	15.9653
BnaA03g23180D	10.4423	12.8511	12.1338	16.8096	10.9087	20.1508	14.4171	15.1451	10.7055	14.3949	20.3161	12.5609	23.5494	12.597	20.4123	25.987	26.3662	18.6159	17.5445	17.9604	18.5846	21.4555	18.4786	18.4251	13.4647	17.7673	18.6159	14.335	19.5657
BnaCnng03650D	7.68583	3.80082	4.88533	4.81626	9.11025	5.37007	9.37078	10.6552	11.912	12.7694	21.1964	9.87882	15.2323	26.2201	32.0305	19.9792	43.4929	37.7709	13.3813	21.0254	21.6623	25.3821	17.0503	36.6052	55.5434	30.5619	37.7709	57.8576	32.0009
BnaA06g36890D	17.8281	18.1431	16.4295	16.2779	19.2497	16.9601	18.9832	17.8339	17.9972	17.6835	22.1204	21.1382	19.5579	22.0104	22.2206	23.6259	18.978	22.8326	20.4331	24.5071	21.9949	15.8596	43.0546	22.7042	20.3841	20.3641	22.8326	16.7736	17.3913
BnaC03g06640D	16.7374	12.0123	16.4249	18.9733	15.6842	20.7855	14.6428	15.4569	16.615	18.5221	23.4152	10.7025	12.1842	16.2904	29.1972	15.236	36.8779	28.7498	13.5921	22.1264	12.1601	18.3196	16.5415	13.9904	12.7612	13.6669	28.7498	12.0035	9.54644
BnaC09g14390D	17.1257	12.8915	13.3045	12.6557	15.1421	16.684	11.7243	13.7384	11.5853	10.3042	16.7142	12.5213	15.4197	17.2418	21.9371	25.4489	26.6824	22.9129	25.648	15.8289	19.259	10.6808	12.8589	9.14504	18.7206	16.153	22.9129	18.5013	11.669
BnaC09g37710D	12.2287	12.2563	16.0524	14.5525	17.1206	21.2348	12.8137	9.87534	11.3043	11.8195	13.8473	11.3625	15.5438	10.1118	15.1994	12.4828	14.0607	11.0827	10.7978	13.418	12.7078	13.8278	11.7176	11.8367	11.8846	11.7404	11.0827	13.0545	10.9863
BnaA10g23740D	1.78312	2.36585	2.04193	3.63388	3.44515	3.443	4.61624	5.24112	5.87355	4.52735	8.30517	10.8753	6.34513	15.28	21.56	13.6488	6.41529	6.06226	16.746	15.6179	19.4188	15.018	13.9093	24.941	38.8628	31.2786	6.06226	31.217	25.7703
BnaA01g03880D	6.03162	7.20931	7.35592	6.55033	4.55866	8.4183	9.86056	7.39066	6.46315	11.4326	8.39037	7.18397	4.35305	4.18362	2.98819	2.96467	3.53695	6.08202	2.39593	2.40077	2.8635	2.86112	2.90546	2.68643	2.9187	2.30886	6.08202	2.61084	2.89756
BnaA04g07970D	35.0596	27.4897	25.066	28.9833	30.0872	23.3464	18.2655	16.1256	16.4854	19.8339	3.93105	18.3572	16.8011	27.0054	26.6697	26.4494	23.2644	20.5925	17.3234	15.2884	15.0908	24.8738	16.529	27.4123	24.631	16.6379	20.5925	27.215	21.9651
BnaC06g39410D	29.1914	3.47283	6.79025	8.27092	7.97101	15.7169	8.18391	10.748	10.4256	8.93148	8.49926	15.5645	14.7043	3.35801	15.2892	19.7178	20.4364	16.146	13.8252	11.642	12.8613	3.80092	19.4446	9.89026	5.25901	3.5358	16.146	9.93797	5.31637
BnaC05g13850D	18.7033	23.675	22.7911	19.96	23.0618	20.7274	17.8387	14.0867	19.4927	16.6113	15.9729	16.203	14.0974	16.0431	8.37398	13.1771	8.33014	13.4608	16.8953	13.6281	13.2379	20.5718	16.0505	8.71372	7.35908	10.3404	13.4608	7.60595	11.0737
BnaC04g20490D	63.4455	83.6581	64.7533	67.8892	62.2688	31.1274	44.648	53.532	78.2959	97.6536	36.5803	69.8529	69.818	67.0389	47.9585	61.1871	60.8999	56.6175	52.3225	63.7984	38.6872	49.6741	75.8251	29.8062	68.7801	53.5928	56.6175	22.0533	60.8763
BnaC07g49380D	13.0171	10.7204	13.2386	12.4752	10.2533	16.1105	13.7705	13.7578	13.6992	15.372	14.5376	11.9795	12.7914	17.3086	19.5942	13.8846	20.2991	13.7774	13.0684	10.5396	11.9457	11.3943	11.0207	10.5359	9.72571	10.3997	13.7774	12.3508	5.62308
BnaA08g23390D	187.54	160.397	116.285	161.31	142.227	134.547	150.853	133.105	120.819	158.625	114.991	175.099	210.729	170.669	91.2768	255.116	91.436	142.699	292.295	196.839	261.795	132.397	271.829	207.573	171.213	224.83	142.699	173.454	107.133
BnaC02g47660D	11.0625	10.2633	12.1368	11.2343	12.261	14.2695	9.8678	11.1163	12.1754	11.7552	11.4885	12.0484	15.4717	16.2067	18.4957	16.0677	22.4883	17.4669	13.6605	9.67233	14.4991	20.0334	9.67042	8.76744	9.50337	9.82436	17.4669	8.45394	10.3791
BnaC07g04370D	2.32779	3.63892	1.5227	2.35696	1.70161	2.72679	2.68486	1.11455	3.20222	2.48981	1.5788	1.88621	0.989126	1.68278	1.45699	4.71414	2.3449	1.85342	1.69023	1.39268	2.54691	0.843188	1.62654	1.30083	1.42914	1.01561	1.85342	1.73975	1.15328
BnaC03g25820D	17.1597	12.6527	13.5074	21.3156	14.2073	17.4418	23.6025	22.6815	14.0292	17.8213	13.3109	19.9109	18.4133	15.402	30.1617	13.1167	16.3641	21.0113	14.6276	13.2922	25.6595	15.8771	13.287	14.6325	12.0495	12.5206	21.0113	11.5357	18.0651
BnaC03g49850D	5.93424	17.2752	13.0942	12.1048	23.7559	12.4269	25.4311	20.8847	34.7773	34.0874	21.4343	40.1953	26.9326	19.568	12.4428	34.8858	12.6105	4.81574	3.93444	1.4664	8.14796	9.1461	2.43639	1.18827	0.797185	0.475447	4.81574	0.844934	0.631353
BnaA03g02570D	7.70009	12.8099	8.52619	9.89772	8.73631	7.58371	6.07159	6.21542	6.91168	5.47434	6.63581	6.9869	5.27757	9.26256	5.28661	7.0388	5.09517	5.44076	8.44469	6.33976	8.92987	4.09477	6.61564	10.6748	7.51983	10.2796	5.44076	6.15553	5.98993
BnaC09g44460D	14.8826	14.7385	15.7998	9.94741	20.4135	14.0746	13.7175	16.3279	11.6808	13.7101	14.1894	9.96219	12.3149	13.8106	18.6278	11.8205	18.0953	13.8514	15.3901	12.1138	14.2503	15.9006	13.6553	9.98115	7.63278	10.4558	13.8514	11.0131	8.5773
BnaA07g25010D	96.0529	72.6871	105.232	92.641	95.8103	104.468	53.5816	59.7055	59.7796	56.6841	57.2158	42.3226	60.3433	53.707	109.925	39.9879	72.9692	57.9725	45.9615	43.6744	45.1823	53.7504	70.6563	50.2444	41.4547	47.4683	57.9725	32.1106	45.3952
BnaC07g34400D	55.3176	38.4331	46.7864	58.269	48.499	39.6513	21.9733	58.6244	69.0758	65.3855	62.2317	63.8412	68.6325	64.951	63.338	71.5903	59.6436	65.5874	82.7895	82.3499	68.9539	72.8005	50.5224	85.1571	48.6044	69.5434	65.5874	55.7449	66.6083
BnaA02g23460D	34.196	12.5831	19.4265	28.5098	38.3172	25.4155	19.8596	21.9646	16.4353	20.8492	31.9189	16.4495	26.1764	11.3985	36.2067	10.6481	18.4555	10.9885	9.29237	12.7007	12.3068	5.84521	10.0408	10.0619	10.2381	10.98	10.9885	11.4172	15.385
BnaA07g25940D	25.5655	22.9733	23.9286	34.9462	38.5064	32.7003	20.8511	18.5471	28.9698	19.8137	23.2112	24.7918	19.8098	27.3624	33.1739	23.0518	20.4961	23.4549	19.4406	13.1135	18.6681	24.9435	16.665	19.1997	20.8629	20.751	23.4549	28.255	16.5847
BnaCnng25120D	8.14291	22.6027	8.31796	4.67018	7.90883	7.19158	5.6167	22.6519	9.97116	6.04318	6.82122	7.83909	9.1748	9.61167	10.896	4.85789	12.9531	5.19232	5.85658	6.91095	5.94817	11.1187	12.4307	5.86224	6.18586	6.38952	5.19232	5.50678	6.85
BnaC08g06260D	88.5503	67.422	71.6496	96.6972	64.2358	71.7753	44.2031	46.9359	45.2021	52.524	39.6213	37.2388	45.0591	38.6044	74.7171	37.0863	46.4316	53.0408	33.174	38.9976	36.2565	48.4897	42.3252	39.0302	21.8796	30.1349	53.0408	22.1214	33.5527
BnaCnng36790D	8.76124	12.7869	9.69511	12.9541	12.5897	17.4123	8.80173	7.67337	10.9908	10.2475	8.23522	10.6294	12.9256	9.0742	28.5821	8.76193	7.68657	9.76132	9.64003	12.5804	9.66618	8.22207	10.8145	10.6899	8.13541	14.8992	9.76132	8.60313	13.3606
BnaA04g09130D	26.6035	23.3137	27.7113	29.0535	28.3457	24.7443	18.6512	20.5776	18.3628	20.3354	18.3245	17.1012	18.8247	15.2851	15.8165	17.1153	16.7392	11.7807	16.8791	13.0676	13.7861	16.5472	12.1652	15.587	16.0977	15.0426	11.7807	14.0284	16.1004
BnaC06g04600D	29.2227	36.0247	31.8193	36.2233	36.8266	36.846	22.821	23.133	23.6709	23.9668	26.3748	21.1162	23.032	18.6608	40.7724	13.871	24.0278	23.5043	16.8839	16.0566	18.2732	22.9837	17.9755	13.8904	12.7603	13.5672	23.5043	12.1784	15.0376
BnaA05g35680D	4.86194	4.41616	8.1867	5.61691	5.32417	8.54715	11.6789	9.11898	25.7021	12.8608	16.6802	15.4094	13.4921	19.497	16.9239	16.5727	14.5879	18.5481	15.6161	11.2394	7.27747	6.17053	11.9515	11.8686	9.80672	11.4673	18.5481	12.4124	13.1068
BnaCnng35120D	5.14396	5.69644	6.03837	7.26029	5.6417	4.39465	6.1597	5.65671	6.73293	6.32489	6.11491	6.6632	6.81991	5.89898	6.61127	5.99345	6.00703	5.69944	6.04382	8.02487	8.16536	5.30516	5.8853	5.98672	13.5382	7.99621	5.69944	7.86107	8.28863
BnaA04g15880D	70.0609	76.4823	70.7595	70.1117	64.2109	77.6867	56.2887	49.4579	57.8153	47.2241	56.0431	37.1702	32.8612	44.0223	70.9373	42.5213	68.816	39.6782	47.7299	19.1251	56.0079	50.397	40.4649	47.1316	18.4189	19.4771	39.6782	39.502	23.5277
BnaA03g22310D	31.3732	24.7535	29.6781	30.0504	33.1046	25.7433	28.4473	28.6686	26.5411	46.3504	28.2167	26.3088	27.4821	25.9447	22.1387	42.6282	26.6813	32.8968	28.0256	26.5889	24.0582	25.6966	24.9922	25.4195	26.58	27.263	32.8968	28.1998	25.0492
BnaC02g11290D	4.48937	3.11854	4.17254	3.37068	4.94753	5.58528	5.2329	4.40188	5.67263	4.56644	5.43064	4.45513	5.29801	4.00128	4.8609	5.01033	5.48441	3.63824	4.39734	6.40486	3.76151	7.19522	3.89904	4.62033	7.23966	3.91485	3.63824	4.27107	3.65321
BnaC04g25100D	24.882	20.5136	11.9552	24.5627	22.281	23.6262	104.683	75.7227	61.5739	95.1344	54.173	71.6271	43.6034	45.0031	69.5164	39.6938	49.9589	65.3343	49.8758	91.6576	65.4821	76.1118	80.9476	159.679	183.483	203.745	65.3343	210.861	192.601
BnaA06g00310D	3.9249	4.63731	3.82274	3.76325	2.58903	2.10023	3.23192	2.98902	2.19997	2.42655	2.28722	2.88404	4.26886	3.50288	2.13594	2.18582	2.76951	3.33579	2.88451	1.30612	2.19143	1.415	2.33002	1.09591	0.666272	1.14864	3.33579	0.799932	1.46762
BnaC07g41080D	4.31657	31.7455	7.78656	8.06512	37.114	8.59891	6.51205	3.53917	7.14825	6.52461	11.2771	7.31605	8.27922	4.17558	7.04522	12.5473	12.2606	7.29513	7.41656	10.4499	17.2275	20.3064	11.5172	3.48295	2.25221	5.40422	7.29513	5.5213	8.53866
BnaA10g19260D	4.92827	4.62016	4.59574	4.57922	3.79595	4.74342	3.0789	3.46909	3.63901	3.53661	3.261	3.46791	2.29023	1.77042	2.43551	2.26607	2.17562	2.85572	1.72827	1.51601	2.20727	1.73415	1.5249	2.31512	2.29925	1.75907	2.85572	1.3515	1.40482
BnaA08g28430D	10.6215	5.416	5.13479	10.7684	5.87291	3.67847	4.79019	5.491	9.83213	4.71966	4.93722	5.7629	3.22261	5.1028	7.8282	9.08928	3.64423	6.98956	5.81596	4.87572	5.29794	2.51249	4.93302	7.09934	5.45005	6.12649	6.98956	5.27985	4.26159
BnaC08g00950D	40.404	67.7738	42.1827	54.879	38.6573	48.5562	50.8358	44.65	39.5831	46.2471	46.3086	37.0813	35.8254	39.9961	32.5613	41.8753	31.1052	38.5434	36.1937	41.5758	45.4294	45.2961	40.2936	56.4837	45.4303	49.143	38.5434	44.6084	54.521
BnaA07g12480D	21.5466	23.9117	32.2305	27.7474	31.7362	33.5248	18.1127	18.631	24.4089	30.7952	40.2969	58.4837	18.494	38.4492	71.9527	34.1769	62.0936	46.7444	41.5591	75.9381	47.1021	51.6364	61.6998	74.7445	74.7779	67.2086	46.7444	126.995	64.4128
BnaC02g11560D	190.539	246.789	210.5	193.323	143.896	213.747	196.072	193.881	259.373	271.778	151.48	191.406	164.631	115.536	105.357	56.9058	37.0418	38.5464	78.4801	90.5085	52.5735	65.078	84.4932	45.0171	65.4185	68.514	38.5464	24.8565	76.082
BnaA09g21870D	3.66186	3.75313	2.6626	5.00401	2.433	2.42354	2.39871	2.18897	5.00035	2.51963	1.71205	2.37168	2.36973	2.22079	2.41072	2.19193	2.34945	2.11666	1.9853	1.96645	3.28725	1.68112	4.6403	2.00678	1.96064	1.8468	2.11666	1.6837	1.94654
BnaA01g18460D	5.93371	3.8953	5.12467	8.61775	4.54374	6.10683	3.25791	3.95248	3.28328	2.79189	3.16291	3.1154	3.82381	2.95128	4.30041	1.91886	5.12076	3.206	2.67376	4.19653	3.20676	2.14483	3.85989	2.73838	1.83947	2.59942	3.206	1.68718	1.83587
BnaA10g08230D	3.51024	13.4756	9.73566	10.3288	8.54551	3.66412	3.55746	3.03381	3.59332	10.905	2.86126	3.71123	10.2178	3.68156	4.20276	3.82047	2.0732	3.66498	3.30649	3.46186	2.96173	2.15706	12.6538	2.57724	11.4665	3.05273	3.66498	2.6978	11.0198
BnaC03g00210D	2.09522	1.29778	1.39049	1.96205	1.38615	1.61354	2.31265	2.63103	2.42781	2.96635	1.72767	2.47563	2.58562	1.62914	1.73393	2.64443	2.0733	2.41205	1.43517	1.21777	1.2707	1.01715	1.45546	0.99791	1.06971	1.36632	2.41205	1.12444	1.26294
BnaC07g39930D	14.8523	13.2566	19.0336	13.8521	15.3165	13.0233	7.4689	9.02942	12.3601	14.117	10.4047	6.92747	14.5462	8.76126	11.2794	11.9907	12.1622	10.5978	11.5103	12.5716	12.9796	15.5937	8.5131	12.151	9.87268	10.5856	10.5978	8.9394	7.86431
BnaA03g03900D	6.21465	6.29579	5.9007	5.84306	6.66281	6.55942	4.71632	4.55731	5.16969	5.70389	5.31727	4.76149	4.22166	4.03694	5.04054	3.4435	4.73453	4.53308	2.06631	3.54709	2.38143	2.69348	3.86604	2.7992	3.01374	2.36733	4.53308	2.33006	2.71546
BnaC01g12370D	5.09404	6.7746	7.60846	5.98923	7.17812	7.71604	7.21941	7.37062	8.47049	6.06827	5.99855	5.81606	7.37509	6.75573	7.84458	6.4715	5.06709	5.99474	4.21459	3.9582	3.96286	3.79072	4.20834	3.90685	3.20464	4.39591	5.99474	2.95362	4.10544
BnaC02g13250D	37.1715	44.2241	36.4293	54.0464	48.3941	38.7818	95.3328	92.0645	106.813	76.5337	107.829	110.27	200.571	231.959	85.0743	203.256	133.112	182.123	116.21	148.429	91.6422	134.239	144.247	77.5287	80.8399	85.1313	182.123	63.3344	74.7715
BnaA10g03260D	7.53365	4.1676	4.11438	4.31419	1.50761	4.79789	11.8718	11.1987	4.06141	11.6684	11.0476	4.81672	21.9733	5.63368	19.5322	12.5641	20.0958	25.0161	4.72208	7.98908	4.90929	3.84677	11.6643	10.191	7.14745	4.25138	25.0161	5.15329	5.27747
BnaC06g43830D	41.2749	36.1197	54.58	46.3293	59.7068	35.5134	61.5858	36.7605	42.8512	62.1255	53.5946	57.9288	30.6564	42.9123	35.6105	46.8868	33.4736	27.9604	22.5394	19.7529	21.8457	19.8006	23.6589	15.2229	30.1003	24.1436	27.9604	16.2637	16.6593
BnaA06g32810D	5.38079	8.49931	6.70599	6.13029	9.42651	8.2936	15.0636	12.9031	22.7422	9.92768	13.2361	12.6326	15.4987	23.5693	28.8469	16.8043	13.312	20.8418	18.5648	31.4818	22.0708	19.9935	23.0896	30.198	33.5745	32.5444	20.8418	34.4802	29.2945
BnaC05g48850D	4.12893	2.32649	3.79923	3.52647	3.08048	2.01597	5.80225	5.90206	4.32057	5.71738	6.10015	3.64217	2.79371	7.01551	14.8259	5.82953	12.5581	14.4795	4.67089	5.68518	3.37649	4.98445	3.82012	2.34046	2.56479	5.35162	14.4795	4.14795	2.54505
BnaA10g04830D	23.0335	18.3826	23.066	23.043	20.9565	20.523	21.2727	15.7346	18.8441	16.6371	14.2581	23.0145	13.8017	17.4825	17.423	14.2652	18.626	16.0312	17.1683	13.3572	14.5278	21.5112	14.2061	15.325	8.03449	10.0039	16.0312	8.28595	9.26094
BnaA01g15760D	6.49323	5.12652	10.0064	6.13469	5.96406	5.90289	8.13469	7.45094	4.94061	5.6398	5.00384	3.93883	8.27519	7.83583	4.3622	9.13305	6.63339	9.08915	3.94163	2.76735	4.6536	6.69256	4.11208	4.25695	4.97583	4.19918	9.08915	4.77495	4.6228
BnaCnng74050D	7.8771	6.6258	3.41409	5.74177	5.65666	2.6571	2.88299	3.79041	3.2453	2.91341	3.14846	3.71054	4.05339	4.03954	5.25261	3.886	5.77828	3.59243	5.47518	5.06794	8.12833	7.71252	4.58801	7.07752	8.30982	8.87723	3.59243	8.7432	6.11081
BnaC09g24140D	22.5036	12.0997	13.0207	10.4287	18.5595	16.4069	19.3774	14.0439	17.9019	13.6633	10.041	6.16384	5.87619	17.2211	27.8503	11.3063	8.13824	17.3086	6.71243	9.42925	7.88276	10.3788	8.72312	6.42479	9.29061	6.08318	17.3086	8.43532	6.99958
BnaA08g29730D	4.45802	8.34091	6.80668	5.08345	7.50548	6.12953	4.48327	5.09928	6.19151	5.54833	4.08736	8.09684	6.17607	6.0039	3.25545	6.07237	8.19244	7.78666	4.42228	5.36325	5.27798	2.91833	5.98542	3.90471	3.4835	2.06736	7.78666	4.94197	5.92373
BnaA10g03050D	9.02114	9.78394	20.4131	12.8838	6.23121	13.0751	14.1182	11.9501	11.0865	14.2683	8.94013	17.4437	19.3016	7.18139	4.81632	7.90696	7.35353	9.26816	7.1265	5.30958	8.37129	5.376	7.89885	7.9523	6.94522	9.40577	9.26816	14.1848	9.93171
BnaC08g47290D	49.2116	20.4299	43.1734	53.8902	27.2948	43.7256	13.2607	8.38401	24.8577	18.8386	20.4048	7.49456	14.2456	17.549	37.1446	9.58923	44.1809	17.9234	2.90647	5.11856	3.46134	4.62355	16.7323	5.83213	1.59275	2.64733	17.9234	1.57651	9.22363
BnaA03g19790D	23.1789	18.122	14.44	11.3976	15.7337	10.4164	22.731	19.7686	18.7448	28.1468	38.7348	21.6238	18.9108	11.6403	18.6339	16.3651	14.2966	17.1482	11.7712	19.3701	8.17413	9.37828	12.1762	22.7978	13.5222	11.2428	17.1482	22.3928	9.1751
BnaC09g05450D	44.0716	49.8054	49.1679	40.9193	28.6106	40.5569	14.2818	12.7472	20.8864	38.569	22.1109	23.8661	30.13	29.3625	24.0069	61.9196	77.6619	34.2831	18.1647	20.3079	21.9661	17.8629	24.0245	23.5305	27.8731	31.5875	34.2831	29.6234	22.3689
BnaC07g45950D	11.6534	20.598	12.4524	16.3107	16.3217	16.7862	16.3512	7.11832	12.0796	8.36687	19.5179	10.3247	25.5778	31.2808	28.2913	32.188	61.8467	27.1716	22.1796	6.64277	8.62519	13.0057	13.6586	7.49822	8.402	6.42845	27.1716	22.8731	3.61625
BnaA07g10580D	27.3348	19.0589	26.4018	27.6819	20.6455	30.8051	12.2057	17.431	21.7958	16.8965	20.5367	21.219	15.784	12.6688	26.0806	11.1235	10.3101	13.0989	9.91227	18.227	7.63946	8.36171	14.3365	13.0474	2.5929	6.99905	13.0989	7.41975	12.6883
BnaCnng12150D	9.1428	11.019	9.532	9.67386	10.9025	9.82846	14.8901	16.0682	15.5036	22.5584	23.596	16.3356	60.0492	82.6198	21.2374	125.053	39.581	52.9452	50.7243	51.9499	57.6673	76.6908	85.4955	40.2572	29.3032	34.4029	52.9452	52.1985	28.8602
BnaC03g00340D	3.27612	2.8922	3.57115	3.77508	3.92831	3.6753	2.09199	1.6039	3.08074	2.68825	2.62796	3.19359	3.4507	3.30184	5.02638	2.98877	5.38212	4.55147	3.36311	3.74767	2.91632	3.88483	4.00575	7.35877	8.26352	5.94647	4.55147	8.0676	8.45172
BnaA08g04910D	73.4931	61.3185	57.407	66.2806	61.277	54.1494	145.42	147.133	168.115	132.196	131.659	169.584	177.131	109.213	91.1439	148.342	92.1518	81.6882	100.979	103.87	81.885	85.8859	117.844	98.1815	99.7871	127.004	81.6882	99.9752	103.726
BnaA09g27780D	2.78882	3.85241	3.77143	3.98396	12.3497	4.9681	5.83643	4.77104	4.93171	19.0722	16.8588	34.1802	8.47611	7.44674	10.8685	29.8432	29.3779	46.8403	2.52732	5.16836	8.39537	9.0203	9.09081	5.30496	4.84492	4.91275	46.8403	8.5601	10.0805
BnaA03g45260D	11.3514	4.22166	3.99498	5.24974	4.25453	3.71828	2.15191	2.05928	2.55244	2.54111	3.95331	1.87907	1.22027	4.12059	4.99998	0.838783	1.9207	1.37266	2.566	2.82952	7.02455	2.07095	2.87293	3.4637	4.28028	4.57656	1.37266	4.57285	3.73126
BnaC07g24180D	16.0318	22.7529	15.32	17.248	13.9672	18.1832	13.4617	14.0975	15.827	13.148	16.9178	12.0492	14.7319	12.5714	15.0514	11.5913	12.69	10.4613	12.3187	12.4411	14.1133	15.8451	13.9737	12.4674	13.2012	12.7763	10.4613	11.6048	12.1747
BnaC02g30110D	23.3884	23.0856	20.9091	22.1275	21.8993	21.293	28.3699	33.8431	25.6818	28.8449	24.9033	28.907	33.3677	26.942	37.6519	29.729	45.3736	35.9862	29.9666	25.6597	27.5969	22.8476	25.7128	24.3761	34.9817	29.4844	35.9862	29.6951	28.2564
BnaAnng06330D	7.74226	10.0532	10.2933	8.26934	10.1494	11.0381	11.4335	11.3399	10.7494	14.1615	10.3154	9.92325	16.2375	14.7604	11.1928	16.9127	13.46	13.9713	8.6817	14.7913	9.82196	12.163	18.6232	12.3822	11.0854	14.5462	13.9713	9.15662	14.1546
BnaC08g20710D	6.09521	6.83684	6.08034	7.16169	6.06033	7.00619	12.7436	10.5278	9.8992	8.24646	13.5191	15.3815	10.0894	13.2624	20.3595	10.6088	9.7907	15.6257	14.1392	16.3526	16.858	13.9578	13.5116	12.9145	13.8149	17.2261	15.6257	21.2384	14.8694
BnaC03g21980D	6.23131	1.9471	5.94736	5.96141	5.27453	3.63712	2.95406	3.07745	5.71756	4.28752	5.23836	4.17051	4.37168	2.13302	5.45589	3.21643	2.94791	2.07998	3.77127	3.88909	3.47805	3.41673	3.5463	3.13014	1.40532	3.36335	2.07998	1.53224	3.43089
BnaA02g12000D	38.4338	21.5689	27.81	33.3796	32.8661	28.275	32.1355	30.6962	37.5961	31.9902	47.4192	29.1738	29.6945	43.1189	35.6922	28.9037	20.7246	34.4943	16.2435	22.8534	37.2444	41.3961	23.1634	57.2412	24.9747	52.025	34.4943	32.6289	34.2268
BnaC06g21110D	2.92179	3.63139	3.55447	3.54706	3.54162	3.10376	3.14357	3.13184	2.9239	6.88422	3.18412	3.1677	7.11444	3.09651	8.09186	3.61045	4.57424	3.53526	2.28417	2.78877	3.04554	2.8121	3.83717	1.92806	2.7623	2.31254	3.53526	2.38292	3.12505
BnaCnng01620D	8.61958	5.54721	9.42735	4.90944	5.73152	4.50754	7.63512	4.44566	5.43977	6.58728	11.6367	4.50579	10.281	3.82439	3.89704	4.1422	4.27665	3.26823	9.64241	7.01175	3.73955	2.52142	4.28186	12.8368	3.35029	5.61472	3.26823	4.12204	3.57269
BnaC05g35810D	6.71697	4.56962	4.57098	4.31659	4.57898	4.71904	4.05628	3.41431	4.03445	4.37292	3.70355	4.93909	4.4122	4.38424	4.05962	4.58201	5.46746	3.59574	3.81362	4.04725	3.64323	2.90792	4.99394	2.96401	3.40669	3.62179	3.59574	3.37261	3.44864
BnaC07g22660D	18.183	28.7614	21.3952	23.7809	25.2711	21.7952	26.9785	23.5034	31.445	22.701	28.3673	28.4412	26.4508	25.6426	22.5093	24.9875	22.7274	22.2176	25.4524	28.9265	20.2896	13.4885	24.8244	16.9679	18.1775	20.9079	22.2176	21.111	24.6207
BnaC07g29230D	5.88625	5.10504	5.4202	11.2596	5.50094	5.57299	9.35842	5.05645	11.7908	9.79693	9.51319	10.56	9.0474	8.35507	7.53286	11.4667	9.62788	9.82226	8.83426	7.87715	7.10018	8.47631	10.2281	6.46796	7.48249	7.78215	9.82226	7.10639	8.45402
BnaC04g07160D	43.1178	33.2844	36.8708	36.4723	52.6787	33.9878	31.1418	26.3345	22.6603	50.7958	47.4487	33.1727	94.2973	29.6098	15.7569	63.3695	24.6892	30.1974	14.1815	12.636	16.6906	13.5721	21.0336	10.1576	11.1523	11.8958	30.1974	9.46464	13.9525
BnaA03g02770D	5.85083	5.54979	8.55513	3.95154	7.88245	5.598	2.2368	2.98538	3.32613	3.77666	2.80256	3.47677	2.91464	3.38017	6.1825	3.26602	4.29338	3.46989	4.23612	7.12657	3.67817	5.87565	5.29169	2.63972	6.75587	4.56071	3.46989	4.34329	3.15721
BnaCnng36280D	21.8225	16.136	19.6986	19.8053	16.6013	17.7606	21.4493	22.9256	19.4258	32.7909	22.7523	38.0792	24.9014	18.2297	48.1175	21.7327	43.3629	27.3631	16.9602	20.3296	18.3195	17.7682	19.1272	17.6274	18.8802	16.5202	27.3631	18.8698	19.0622
BnaC08g38660D	8.21881	12.6674	14.2717	32.2314	37.0633	35.7733	6.67011	9.45857	12.2418	20.3223	32.1632	11.2187	8.34386	23.4274	43.8945	23.9472	66.0704	44.7525	30.85	46.1881	43.5085	49.6883	72.5895	44.52	36.1462	50.3901	44.7525	76.3543	58.8013
BnaA09g01300D	3.66922	3.94767	4.70301	5.59575	4.37176	2.33436	8.17846	8.28717	3.87557	4.27048	12.0568	8.57907	6.48181	17.4896	7.42467	16.112	4.38883	10.9927	7.821	3.29108	3.16235	3.93879	3.61196	2.08665	1.57954	1.27053	10.9927	2.74838	0.865801
BnaC03g09480D	6.0475	5.86908	6.41878	6.02478	5.91519	5.53894	7.14877	9.04085	8.06111	7.61585	9.09009	6.51403	11.1795	7.42595	12.9425	8.8293	7.78648	7.87683	6.63633	9.27085	5.87273	10.3155	6.57654	4.65165	7.2481	6.07327	7.87683	9.05864	6.86922
BnaA06g02670D	3.70614	2.4791	8.7341	4.7591	5.44581	4.22677	8.86713	10.7026	8.11162	9.89357	9.63242	8.58235	13.6749	13.3516	9.6288	11.1608	12.8127	13.6244	8.7942	5.13797	5.63218	9.6469	6.78466	6.55292	6.88222	7.31493	13.6244	9.14571	7.05398
BnaC01g34360D	54.4624	69.2957	44.1902	55.7209	88.4452	34.0886	128.323	103.148	80.9752	78.2857	101.05	72.5488	19.9449	163.208	139.309	60.2511	78.6892	113.506	62.9187	94.5221	62.3075	19.6772	100.012	94.6032	51.4092	98.9822	113.506	90.93	28.9229
BnaA10g20390D	7.29273	7.2187	6.89584	5.09528	8.47796	7.38749	8.60589	7.64046	9.65218	9.97754	9.62709	9.32615	11.3818	9.69895	10.7531	7.21442	8.61713	11.1897	8.0482	9.26483	8.77977	9.56665	8.71539	9.01811	10.0173	10.1114	11.1897	10.7192	12.4363
BnaC08g16400D	10.9471	13.3665	13.6437	12.5647	12.9448	14.1791	17.0464	16.8354	19.0555	17.7186	20.8032	18.7482	15.7306	15.9092	13.2094	16.0974	12.7285	15.7009	13.282	12.9357	10.77	12.031	13.4184	9.34149	10.0792	15.3159	15.7009	13.5294	14.3047
BnaA09g01970D	5.31535	2.11016	2.09203	2.11081	2.53364	2.14382	5.15032	6.85202	5.62205	5.37905	5.63691	6.72663	5.84489	4.57263	6.42744	4.75636	5.21064	4.43546	4.73959	5.29155	5.12319	4.98164	5.29599	5.69565	4.77395	4.23025	4.43546	4.30909	8.21703
BnaA05g10230D	10.46	11.4931	11.1272	11.2078	15.2765	11.8807	10.4668	10.9902	11.2057	11.4578	12.812	10.1967	11.2223	10.354	11.5204	10.1469	17.0125	11.2654	9.9269	10.2908	9.09707	8.60831	11.9733	10.5706	10.2581	8.915	11.2654	10.4278	10.4906
BnaA10g24360D	21.3452	12.4853	6.28525	6.12807	11.6003	5.73324	5.15176	8.08806	6.78528	21.0347	6.91213	7.63915	6.87419	4.77722	4.33818	6.34013	7.57901	4.40645	15.488	5.1926	9.0912	4.22705	13.4593	12.8557	7.37948	7.5792	4.40645	5.49056	6.00861
BnaC07g13020D	14.9386	20.352	21.0687	19.6607	19.7002	15.8323	18.9135	17.743	20.6549	18.6481	22.1394	18.3362	13.9292	18.1112	20.2706	15.9025	17.9745	19.3917	20.6961	26.5373	19.5695	20.751	22.6205	15.8481	17.6064	21.8142	19.3917	14.1127	16.2969
BnaC03g47450D	4.34121	5.12909	5.94191	5.39028	5.43832	7.5711	5.68	6.05357	5.30039	7.8035	5.08496	7.80147	7.30937	7.44095	8.76661	5.98603	8.18692	6.62728	5.95259	8.04521	5.56632	4.43686	3.85123	6.17987	9.08629	6.64495	6.62728	6.75973	8.03062
BnaA01g31400D	50.6608	85.8354	93.198	83.8653	94.3037	56.8959	82.4089	79.1048	81.3841	78.381	94.718	63.9478	83.8992	72.7273	99.6082	82.3705	90.2597	99.8417	65.3743	62.8418	89.6072	98.9566	81.9164	155.62	66.5433	83.7411	99.8417	75.19	85.226
BnaC07g06600D	23.6709	19.9288	22.2478	22.2687	22.9962	25.2318	19.5552	17.4011	15.6928	20.2518	16.09	14.7849	16.2936	16.6602	11.2436	16.1212	9.33948	17.7075	19.7504	16.1717	18.8345	21.2517	21.3822	15.5368	7.44997	13.543	17.7075	9.68146	13.9819
BnaA03g12290D	37.5137	29.4179	23.6943	27.455	24.5052	31.3728	42.8964	34.909	36.59	32.8018	34.2346	28.8867	47.4832	39.2328	44.0588	49.6101	35.2713	33.7789	24.339	39.6794	33.5319	43.4728	44.3846	46.3119	50.1917	40.5863	33.7789	40.3685	42.4617
BnaCnng21890D	3.30811	3.02044	2.55386	3.6241	3.39232	6.89954	0.969074	2.40647	2.27001	3.60464	2.53981	2.55844	2.86976	3.95086	4.78171	3.98076	4.28936	5.03351	2.27883	3.58632	2.64684	2.03655	4.8334	3.91254	3.27857	2.74208	5.03351	3.69083	2.02728
BnaC09g29060D	37.4243	35.7732	33.4477	40.6763	35.3678	29.6949	21.6108	26.4478	31.3528	26.5198	29.5009	24.3423	30.1674	24.9608	24.61	28.0467	35.487	28.4989	29.6144	23.5046	32.7308	11.2791	23.1877	33.1782	29.6057	27.6817	28.4989	24.5217	25.4969
BnaA07g22490D	7.0534	4.97055	3.70695	5.75957	5.53298	3.80908	4.23011	3.46461	3.12248	3.77259	3.74128	4.04088	5.35371	3.42406	3.63396	4.86745	4.89753	3.1958	4.05773	3.34816	3.90186	3.19864	4.36995	3.48982	4.19418	3.24562	3.1958	5.12412	2.88628
BnaA09g30340D	127.357	122.451	126.667	142.011	148.166	127.551	99.2173	83.1325	102.613	96.2	113.376	77.8977	94.8598	85.2475	70.115	65.1319	79.1718	70.414	101.06	88.3755	108.39	119.362	77.2594	70.8772	56.8077	58.8906	70.414	76.8575	78.6954
BnaCnng32010D	13.7104	13.9512	13.069	13.9168	14.1669	12.9812	11.383	15.6508	11.3521	11.1144	10.5795	11.4682	5.06423	14.6122	14.0753	8.53481	5.39208	9.7058	9.49187	10.8935	10.3778	10.9469	12.4167	9.55981	10.6028	12.4006	9.7058	10.7196	11.032
BnaC07g05410D	3.89424	3.32532	4.8303	3.06428	2.93486	3.4684	3.80443	3.28697	5.48841	3.28378	3.55932	3.76643	4.14676	4.39935	5.86144	3.72873	7.53812	4.10417	4.30963	4.09461	3.90864	3.33732	3.97001	2.77475	3.31538	3.85207	4.10417	3.84088	3.66995
BnaA05g19240D	6.94264	8.468	6.03268	7.52215	8.03345	9.15567	8.50615	7.99216	8.00834	6.38177	7.78925	6.8899	8.16679	9.44645	6.76191	7.74688	6.53141	6.99179	5.47105	7.84206	6.79162	6.15057	8.41559	5.94216	6.44244	8.35361	6.99179	6.92757	6.2565
BnaC08g49300D	16.4374	29.4992	17.8291	102.238	142.147	129.036	21.3654	29.647	25.3072	392.682	109.002	341.4	24.8939	34.1374	57.6669	142.996	185.114	50.909	40.462	88.2347	112.739	95.9034	298.033	103.82	118.872	90.1631	50.909	166.764	143.151
BnaC07g40580D	5.86812	12.1608	12.0412	11.2776	17.2238	9.30905	14.2549	15.4397	15.5197	13.7877	14.3589	20.4292	12.6667	11.8275	9.89887	7.96266	12.8905	12.6299	8.35712	14.3465	8.50337	10.2531	9.7624	6.44116	10.0723	9.55399	12.6299	10.0311	9.96667
BnaA06g22110D	7.56941	3.02118	5.11341	4.90101	11.5727	3.96751	1.91987	5.91598	1.66867	2.94286	2.96853	1.70464	2.18626	4.30784	2.05435	4.427	3.03428	1.85916	2.00583	2.96945	3.31963	3.18702	3.41158	5.9374	7.7729	5.35961	1.85916	5.09282	3.77168
BnaA03g31660D	8.16422	6.08755	5.75722	7.12621	8.27663	6.09262	5.2067	6.36638	6.07301	6.59472	7.17941	6.31817	6.81741	7.76801	6.51208	6.50203	5.18276	9.11169	6.56434	6.51378	8.45648	8.08258	10.4103	6.27787	8.22335	7.24455	9.11169	6.15398	7.44894
BnaC01g32520D	5.75076	4.25359	5.33895	5.51047	3.73249	4.49165	4.78363	4.15569	8.83734	4.59826	3.7526	5.22293	4.6515	4.24031	11.3715	6.9859	11.8473	5.06282	4.22036	4.0486	8.17403	4.11088	5.02487	3.33143	5.41576	3.2236	5.06282	3.80825	3.45377
BnaC07g48750D	3.17839	3.81712	2.89027	2.79121	2.50076	2.68089	4.55988	4.69906	4.98434	2.44611	4.24627	4.2037	5.95843	4.60785	9.11549	3.16446	6.16116	6.43022	7.16867	5.9032	4.59957	6.47728	5.41936	6.58126	6.59006	5.37199	6.43022	14.2606	3.97161
BnaC09g26000D	7.10632	5.97537	7.79893	12.3231	8.90847	8.65019	5.5052	7.15057	5.32468	7.77764	8.54721	6.09467	7.14264	7.30117	10.8065	6.93756	9.58521	8.49949	6.69892	5.29641	7.07155	6.03019	4.61182	7.68991	7.07143	7.15884	8.49949	6.39949	7.10313
BnaC05g13970D	19.2834	33.5041	19.0054	21.0725	27.2734	31.6225	37.1004	21.5891	24.6127	33.8145	35.3451	19.0016	35.9914	50.3008	48.7713	52.2278	78.5892	83.3033	51.9751	16.7094	28.1025	73.1912	27.9602	46.9151	35.5563	25.8452	83.3033	29.2181	31.5546
BnaCnng62170D	5.0525	6.74795	5.61761	5.67076	5.42482	5.91231	6.14267	5.73983	6.16414	5.30999	4.61854	4.98813	5.85785	6.14037	9.47034	6.86211	8.22566	7.66276	5.89832	5.49257	6.01249	6.09226	6.79614	5.82465	8.42067	7.39398	7.66276	8.03402	8.17425
BnaA03g37080D	5.08368	2.67874	3.93522	4.60679	2.62293	2.22755	6.27625	6.14836	5.21843	6.41089	7.20336	6.15449	4.96066	4.37241	3.88937	4.4547	6.03519	4.46654	2.31565	2.11744	1.72019	2.27225	2.12588	1.61401	1.33337	1.71797	4.46654	1.94884	1.6306
BnaC09g32480D	20.3476	16.0862	16.5415	19.8922	22.3628	24.7986	20.3884	23.2451	19.7663	19.08	20.1867	11.9646	17.8614	18.2424	20.8963	19.3402	15.7678	20.2772	21.9067	21.4305	20.5659	26.8325	20.7383	23.1257	20.1686	19.3387	20.2772	19.7624	19.99
BnaA08g27430D	29.6747	20.5047	30.3122	22.739	23.7906	20.4625	19.7178	22.5479	15.758	23.1614	23.266	24.217	25.4211	16.9662	18.6315	23.5593	24.8211	23.3359	19.6808	14.6812	22.3156	31.7967	20.5825	26.7075	8.00854	18.652	23.3359	15.7588	20.6434
BnaA06g05140D	12.6084	18.117	16.7725	19.0612	16.5908	20.6765	63.9696	43.3065	41.9718	41.5907	44.5901	33.4501	44.9254	48.2946	35.9364	48.4575	31.4678	38.5604	48.0432	58.3393	42.5981	40.6445	41.9261	27.0713	25.6005	27.3652	38.5604	18.3782	19.558
BnaA05g31500D	12.6563	9.37883	14.1518	5.21974	8.87303	19.0435	5.08127	6.97395	12.4552	7.43027	7.11473	7.4097	12.8348	9.76128	12.1954	15.3893	13.8492	8.08796	7.95904	12.8838	11.0324	9.26871	14.1425	10.6403	19.4727	8.03571	8.08796	7.28346	6.77042
BnaA09g32580D	19.7977	19.4141	20.7121	23.2398	19.9779	20.5777	20.6196	21.6274	20.7619	16.8305	22.1435	24.0907	27.584	23.412	27.4381	25.796	27.6948	23.6339	21.414	20.1596	17.8602	19.0112	22.0243	23.6032	25.706	23.1008	23.6339	23.227	22.8241
BnaA06g30440D	44.7673	19.7755	21.7352	14.1038	20.1015	21.6954	17.8635	21.4755	16.1955	20.0056	19.2874	23.0751	18.3979	15.3812	24.639	15.3862	10.1014	11.8538	16.7513	18.249	14.4053	11.0585	21.7458	7.16129	11.8104	13.0684	11.8538	7.71585	15.9638
BnaA02g13140D	89.8824	130.836	87.044	125.586	96.2528	84.3225	41.7664	56.004	48.6439	55.891	44.5282	37.4698	41.1739	35.7615	69.0524	27.2056	52.9382	46.4478	27.8162	36.3948	33.7018	35.0552	40.1439	30.9831	19.2219	27.663	46.4478	21.0926	23.0339
BnaA09g34460D	27.4742	30.5557	29.78	28.159	28.469	27.6493	46.2903	28.099	32.2418	29.8393	33.3	29.5003	31.737	30.7518	36.3342	42.736	37.0285	29.7509	29.8703	28.1827	23.4429	28.95	26.6952	22.193	20.939	22.0513	29.7509	25.8506	17.1918
BnaA09g40130D	7.96492	8.17237	8.35839	11.2303	7.94461	14.6675	14.9099	12.9459	18.2395	9.92601	15.6521	15.2117	24.7435	25.8888	20.753	15.8032	17.6116	17.9031	23.4576	22.5857	23.2106	18.5029	14.0364	14.6259	15.0003	15.3	17.9031	25.4021	20.628
BnaC03g01110D	4.87075	3.58853	4.08715	3.64643	7.10313	3.93414	44.2904	45.6762	70.6313	41.8246	121.017	34.3276	97.7201	141.217	101.603	160.175	180.682	149.104	105.436	42.2098	57.1178	148.546	55.4377	70.9655	87.3775	38.3535	149.104	97.2454	26.0593
BnaCnng59680D	2.3373	2.27067	1.73194	2.56031	2.49212	2.36311	1.85335	2.37098	3.28076	4.19603	3.22772	4.41278	3.5173	2.50776	1.58097	2.71626	2.2578	1.30775	3.2467	3.08297	3.62494	2.17786	3.52483	1.63967	3.07971	2.37053	1.30775	2.89648	2.66992
BnaA06g29410D	5.28273	5.05593	5.53911	5.88312	5.64246	5.76732	6.55508	6.69253	5.80985	7.26731	10.6587	6.06442	8.55723	9.20789	6.39559	6.88482	6.45712	6.54513	8.2544	12.6695	8.90863	9.88767	8.10357	7.47422	9.559	9.17764	6.54513	6.79344	10.3063
BnaA04g01580D	147.404	59.4423	84.9953	177.341	147.767	81.9389	45.2036	58.3963	42.627	72.1644	47.6952	27.3099	37.7673	54.7716	66.2152	22.4551	121.803	59.66	17.9747	28.9449	31.0753	25.9102	39.8764	35.6875	24.0472	29.0406	59.66	19.5682	20.5719
BnaC03g24910D	15.0214	15.0613	29.1438	12.0465	14.3673	13.3345	9.69901	15.1143	12.132	16.473	12.6245	13.2119	12.9133	12.1407	10.3756	12.1461	16.734	11.6872	17.7134	12.4534	18.2619	14.6509	9.59153	15.4693	14.4264	13.4089	11.6872	12.4925	13.8383
BnaA08g08680D	5.20061	2.81683	3.23516	4.72804	11.3678	2.10324	13.2801	12.9424	17.3561	15.2697	12.6403	15.5992	17.9232	33.6298	25.0556	18.8059	21.3597	25.8491	16.7553	25.975	12.5519	18.2638	25.809	12.0811	15.6009	14.1873	25.8491	13.7317	18.6992
BnaA01g04670D	2.14481	2.88732	3.29834	2.73519	2.60381	2.61063	1.98207	2.33754	2.56308	3.52215	1.96133	3.55733	2.3334	1.60178	1.48435	2.03064	2.57148	1.6229	0.547953	0.974709	1.45795	0.972022	1.14343	1.28836	1.9907	1.54267	1.6229	2.55369	1.30002
BnaC08g08120D	5.26023	4.05004	4.32891	5.51049	4.37604	4.29883	7.91328	7.72659	7.55904	9.02672	7.32096	7.71425	7.96321	6.44529	3.76193	8.16662	6.37308	5.31952	7.26323	6.84592	7.92269	5.54369	7.23232	5.19599	4.87962	5.64546	5.31952	5.27621	5.39966
BnaC07g30070D	3.60576	3.34746	3.97741	4.2491	3.51063	4.10677	3.40049	2.76876	3.60514	4.32606	5.49637	3.72046	7.94872	3.86752	5.98315	7.18961	4.03003	4.43731	3.96005	5.5354	3.68959	5.35059	4.89778	4.92923	5.79518	4.95459	4.43731	7.93873	5.0352
BnaC03g25260D	20.0923	17.4042	17.2464	19.0649	17.1775	18.4078	28.8481	34.7427	27.8519	27.6722	27.1852	22.5161	27.9834	22.375	31.6786	31.0245	14.1304	13.9744	31.5222	28.8935	28.6324	33.0967	24.3888	30.4107	31.6562	41.3825	13.9744	28.9356	43.1516
BnaC04g54050D	233.187	246.327	212.227	209.591	172.605	162.751	183.349	219.591	177.16	182.928	153.881	166.909	182.682	128.122	106.154	161.113	123.574	158.791	174.042	138.636	144.161	239.197	148.088	135.512	133.778	140.71	158.791	111.627	159.824
BnaA03g27000D	10.3449	8.09748	10.931	12.3636	10.1367	10.3829	9.73337	11.2936	8.10899	10.1566	10.5407	6.00678	7.26319	5.81637	2.48646	8.75371	5.87324	4.77787	3.78942	3.52797	3.49701	3.44676	3.65331	4.21291	5.42913	5.0178	4.77787	4.91838	3.6939
BnaA01g01650D	19.4972	23.302	21.9296	21.8842	23.8515	22.7186	14.6139	16.3925	17.1128	16.6485	34.684	14.1959	16.8068	13.8685	13.7563	15.9426	15.2913	14.749	17.9974	14.2317	21.0164	19.2172	15.4864	17.9847	15.6273	15.5304	14.749	16.4005	20.6817
BnaC09g54360D	39.9849	28.7615	32.4034	37.9327	30.336	32.1724	24.9182	23.0911	24.0455	24.6205	21.7491	17.4585	23.0284	17.8054	9.64825	18.2725	14.6612	14.6888	9.63378	8.5729	7.84258	8.07082	8.4459	8.06342	7.48992	7.24085	14.6888	8.90361	7.6242
BnaC09g17140D	56.5883	49.9866	61.4076	59.8701	51.0901	51.8132	37.6148	45.9777	47.6711	32.8715	39.9185	35.037	29.5055	41.484	31.3409	31.7107	26.9896	34.7536	36.1882	30.8676	32.2022	39.1112	34.8742	36.4914	32.4178	41.9315	34.7536	36.6946	42.9784
BnaAnng16220D	11.6314	11.2373	10.323	16.3801	11.2668	25.5166	10.0873	9.04819	13.4724	10.5059	10.2525	11.8882	10.535	13.5406	8.09709	15.6423	11.5804	9.56275	8.73519	9.10377	10.0381	9.7581	13.4453	4.92369	4.39127	5.50492	9.56275	4.34349	7.4257
BnaA03g56030D	46.9443	36.4208	40.1767	50.245	44.4793	42.8253	16.5258	48.5816	45.2616	39.5379	47.5398	34.0254	49.5993	47.4179	61.4628	54.573	43.9438	47.0795	44.1703	41.1215	52.8652	53.7525	36.1559	40.2586	36.3245	40.9339	47.0795	34.0701	48.0559
BnaC05g45490D	7.50472	6.08823	5.33825	8.31738	6.75326	8.20185	8.03691	8.12392	7.39079	11.0929	10.7493	25.8502	9.55082	5.63197	9.52084	8.9741	14.7832	13.7678	6.23683	6.58646	5.0218	5.61581	6.16343	4.86663	3.52365	14.5648	13.7678	4.54092	5.84782
BnaC04g33690D	50.8578	30.2199	46.0189	33.7457	43.3291	25.4474	37.3904	33.6227	29.178	38.4406	30.9489	24.0045	29.0844	24.4797	35.4901	17.8297	26.4302	18.5035	23.9181	25.1374	28.3777	27.4102	28.1796	32.0786	18.7541	20.4363	18.5035	18.3917	23.5108
BnaA09g16540D	27.1137	22.8618	25.3386	23.9956	28.4015	27.9144	14.3205	17.1964	17.3409	20.2593	20.32	16.4568	19.0022	18.2327	20.0178	24.7977	20.4423	24.1793	10.5055	10.8378	11.4255	13.4883	12.1539	12.597	8.69928	8.177	24.1793	9.65858	9.94948
BnaC09g26820D	5.49849	3.90244	2.79421	3.68359	3.50389	4.32497	4.88833	4.38856	3.5276	3.68104	3.4662	5.11372	5.32385	3.80909	5.53383	2.74918	5.92219	4.06079	4.22761	4.72175	2.73658	4.46751	4.37216	3.87773	4.29222	4.09318	4.06079	3.7351	3.98351
BnaA06g22790D	15.2389	3.80659	6.1718	5.12791	6.41532	5.12543	11.8927	11.1387	7.95029	8.77475	7.51089	9.43864	15.0563	11.5874	13.8659	22.0585	19.7011	12.3363	18.8658	9.94536	10.5824	11.527	8.61794	8.72272	8.23793	11.0056	12.3363	10.0435	8.86785
BnaC04g12550D	22.4491	42.678	34.0946	35.7511	34.8419	43.5816	47.191	46.2037	54.8876	49.5607	38.8224	51.1188	62.5979	48.1891	19.819	34.2794	17.4324	21.2019	41.1767	26.7787	27.2587	21.4276	36.4179	18.0968	22.2703	23.3438	21.2019	17.097	40.7988
BnaC04g16640D	67.2782	54.0911	77.5165	74.6225	74.6343	63.4132	59.614	70.9995	77.7834	91.7515	61.8293	63.2567	43.033	43.5774	35.3086	44.5509	62.4469	50.2316	47.9187	45.0039	57.0712	40.4536	41.7072	39.3583	37.5858	45.7625	50.2316	35.9618	45.4003
BnaA09g20180D	7.64265	6.36145	5.69828	6.5633	4.99539	5.87964	5.99787	5.54308	6.73449	3.95518	6.69837	5.91355	7.00154	6.55068	9.20629	7.56683	7.89157	7.9682	6.24052	6.28606	5.41149	4.63339	6.07148	4.97574	5.47647	5.84856	7.9682	5.04168	6.06062
BnaA03g43320D	31.5344	30.1203	26.8972	35.5518	25.8003	26.8157	26.8785	22.5015	23.2166	26.8321	18.3235	21.2444	12.7888	16.2909	15.4971	14.6677	9.42975	12.9355	18.269	18.7524	16.8279	8.73898	19.6032	8.7848	9.52231	14.0481	12.9355	10.8246	14.3153
BnaA02g00330D	7.61014	3.61749	4.92945	5.88361	4.56518	5.04931	1.75087	5.4765	2.97208	2.98063	2.50891	2.18251	6.13645	3.38936	7.62081	4.90411	2.96692	2.24743	4.35313	1.84105	2.28898	1.51418	1.73561	2.92546	1.80185	2.3492	2.24743	2.10792	1.9875
BnaC06g39460D	3.09247	3.9159	3.40195	3.56412	3.81114	4.17241	3.00894	3.44279	4.21518	5.5048	4.34512	4.79771	2.35095	3.82891	3.43953	4.76626	4.8177	3.01141	2.66072	2.63048	2.54047	1.73701	2.23837	2.28596	2.39693	2.09218	3.01141	3.53819	2.47584
BnaC03g05560D	19.698	10.4235	14.4231	12.3844	11.0903	11.2634	10.3283	12.1127	11.0509	16.7956	12.8801	10.4167	27.3919	24.8323	9.25746	11.2155	9.8866	12.1693	31.1588	15.929	14.1765	13.4135	12.8959	10.0172	14.9672	9.27495	12.1693	11.833	9.65834
BnaC08g33870D	2.70438	2.70157	2.56981	2.12852	2.27407	3.07408	2.55748	2.39647	3.21606	2.69373	2.52241	2.59254	3.46952	3.1384	6.45078	3.50179	6.99569	3.39485	3.0751	2.81056	2.88959	3.23378	2.71728	3.0853	4.95145	2.81993	3.39485	2.74909	3.3551
BnaC08g25410D	11.9728	10.5292	10.8949	13.0827	9.64622	14.7253	7.12938	8.92064	8.24597	7.61389	7.62946	6.68251	8.72769	8.56606	8.941	7.32599	7.98613	6.36978	9.36097	8.05444	8.4535	8.38031	7.05298	8.68477	10.3721	9.62655	6.36978	11.0218	7.1889
BnaC04g54270D	10.8313	8.52307	10.4121	9.68418	9.81774	10.5952	9.24665	7.69466	19.2567	8.34899	7.75655	10.2694	8.31309	9.42468	29.1481	15.3349	15.5134	12.2395	7.49472	9.70998	7.35034	8.62088	11.9124	5.00816	10.4807	7.70761	12.2395	13.8423	10.6685
BnaC06g32810D	27.1112	13.5566	23.5312	17.1028	16.7042	15.0331	26.7877	21.6123	25.8832	28.0293	39.166	21.7827	11.4565	13.1001	18.4695	9.52662	8.86728	6.58154	9.34939	8.25777	8.00825	8.49943	13.2198	6.16046	7.37079	6.42341	6.58154	14.7131	8.42294
BnaC04g30950D	9.49641	5.88142	14.9904	11.2517	11.6273	7.04728	14.29	17.5292	15.8065	18.9848	13.79	8.82258	17.2727	16.1208	25.8653	21.1575	28.6772	16.7948	19.4181	9.26357	20.5168	17.7894	12.2711	13.1969	11.3844	12.1338	16.7948	8.54417	10.4884
BnaC01g22760D	3.4045	4.77735	2.81808	3.38214	3.3439	2.84477	2.4738	1.48162	2.61573	1.74099	1.61422	2.57525	2.89245	1.91051	3.07235	2.63232	3.19386	4.86856	3.0076	1.75274	2.59194	3.4234	2.52998	2.73476	2.89498	2.90366	4.86856	2.50128	3.32234
BnaA10g09910D	1.8524	1.68423	1.34783	1.64229	1.29632	1.17247	1.25959	1.32092	1.69792	1.32915	1.89599	1.3619	1.52938	1.30465	0.761495	1.36527	1.15263	1.15083	1.48289	1.46137	1.2449	1.19344	1.71705	1.27092	1.32952	1.0492	1.15083	1.28524	1.30993
BnaA06g04980D	4.58402	5.13586	4.72315	4.20968	4.19097	9.04995	4.72995	5.10694	4.63729	5.75792	5.40583	5.04549	11.4651	7.21773	6.272	6.64647	15.1236	11.6622	8.66446	10.115	6.09085	4.06288	10.1906	5.10564	13.2377	7.03765	11.6622	6.6784	6.4053
BnaA05g11140D	2.80321	3.17917	1.88402	3.42026	1.09238	1.94423	0.999393	1.23065	2.46255	1.42956	1.20896	1.34499	1.37359	1.08495	1.45923	3.19279	1.50248	4.06203	1.44033	2.59	2.00725	0.873617	5.16446	2.68862	1.94049	1.43053	4.06203	1.2914	1.29532
BnaA07g23700D	20.5733	15.6037	23.4704	29.0735	28.5835	21.8416	10.2206	10.1848	11.84	11.8937	7.31252	17.5799	5.18715	5.66772	12.6088	7.34334	8.94294	6.72885	7.42573	12.3819	16.1576	10.4245	13.3392	19.6754	15.2884	15.4797	6.72885	16.4797	19.872
BnaA01g15590D	4.15394	5.60289	5.33237	4.44596	4.04938	6.45833	3.67696	3.2383	5.33267	3.70542	3.44995	5.38284	4.60728	7.01124	6.49077	4.82401	4.74313	7.87161	3.55415	5.46274	3.20297	2.51525	6.77879	3.21235	3.02546	6.15412	7.87161	2.60187	5.37416
BnaCnng33040D	30.3159	23.7725	21.5749	41.44	42.1985	39.9968	26.529	22.8382	20.3282	36.6714	32.1626	31.6851	30.9046	23.739	32.0069	35.8802	43.8976	43.4023	27.6402	30.2026	45.6642	56.1006	43.4735	22.244	21.2773	22.1755	43.4023	31.7596	36.1234
BnaA03g03640D	13.9325	4.06308	6.90921	11.5684	12.7418	14.9464	3.53532	3.76924	3.84366	3.95387	3.58203	4.22475	12.121	13.0824	5.02346	4.7976	3.91818	4.68072	8.86454	4.0324	4.83329	3.2226	11.4696	28.8955	9.29344	6.16458	4.68072	4.22952	3.13797
BnaA10g06660D	14.257	6.03308	7.64618	8.83479	7.72631	6.23463	8.3876	6.41012	6.65244	6.38626	6.75479	5.6256	8.29073	4.9585	8.82052	4.52897	7.22771	8.9028	4.40251	4.03695	5.71053	5.73841	5.03547	5.47274	5.37075	4.27281	8.9028	4.97797	5.43945
BnaC01g30640D	6.52479	5.88705	4.1953	6.41392	5.61723	4.37277	9.70735	6.43364	4.77648	5.67635	8.56004	6.13834	11.6935	7.62827	14.8852	10.789	13.9443	8.27086	5.58396	7.97751	5.32659	10.483	4.92061	6.55615	8.08302	9.8864	8.27086	4.98028	9.48544
BnaC09g41470D	69.5381	84.2501	67.5722	50.1101	81.8155	88.0084	101.769	92.9844	94.7502	86.2043	101.544	84.229	84.5006	107.723	98.2905	104.193	103.184	82.9251	97.7703	149.665	112.734	117.589	142.585	154.487	143.172	100.091	82.9251	109.11	141.938
BnaA03g44810D	5.91396	5.31526	7.15375	3.06553	6.74914	9.52525	1.44362	7.29359	1.54264	1.781	2.03467	2.85454	1.69814	11.9906	8.82025	5.30011	1.82837	4.88915	1.51621	5.02695	11.5672	1.41487	3.02329	9.45758	7.24465	6.44865	4.88915	3.77901	4.64651
BnaC07g06970D	13.7254	11.246	8.26541	7.24188	8.1871	7.01497	6.74004	11.3142	7.32997	7.36167	11.9061	10.1408	14.6702	10.9933	9.76422	7.91695	19.7595	7.76966	7.8288	5.76757	8.67298	10.1203	10.7445	7.27366	7.01931	8.09155	7.76966	8.48976	7.07176
BnaCnng53420D	29.7811	17.9673	19.4091	18.4172	26.3658	19.7192	19.1956	21.9792	28.6922	21.9592	16.7719	21.7566	13.7673	14.4988	9.66978	19.7542	12.1115	10.2081	11.3241	13.1902	10.4085	12.3075	11.3467	10.5172	10.4084	19.6309	10.2081	10.7205	18.4576
BnaA03g29570D	180.757	94.8401	153.918	173.832	157.412	256.633	102.414	199.035	61.3736	114.114	141.777	46.0081	47.9621	50.793	404.556	121.319	57.9811	113.79	42.1234	52.3472	50.4909	71.8674	82.1925	56.0992	12.7927	74.7901	113.79	27.3406	84.1711
BnaA03g36770D	7.08567	9.81192	8.45098	8.15154	12.0182	10.2443	9.95798	8.52042	7.02176	7.60955	11.0401	9.33259	8.91903	8.44114	8.20717	7.59136	7.11037	9.87258	10.1971	15.3044	9.95447	9.31683	8.29219	9.6075	9.39265	10.258	9.87258	11.4349	8.81106
BnaA10g17950D	34.5645	35.9245	36.1039	34.925	32.3196	33.7989	33.2406	32.0366	30.8604	28.3852	31.7879	32.2494	29.0238	37.6596	26.6115	33.9276	19.775	25.6122	34.9934	34.0555	36.2854	39.1431	32.9217	43.1697	42.3799	43.3701	25.6122	43.8421	43.2814
BnaC04g30250D	3.91938	6.24017	3.02459	3.68164	6.82447	2.74631	44.9194	59.9815	61.6238	42.0714	57.0432	42.578	88.257	148.713	75.4764	103.287	48.7722	87.0944	88.3598	153.515	181.668	147.289	135.739	184.041	151.152	163.423	87.0944	148.634	190.521
BnaA08g15750D	14.296	19.4181	17.046	16.2817	20.2737	21.1184	10.7507	10.2604	14.7193	10.6457	9.15644	12.1309	8.46299	8.49124	12.3096	9.84112	7.57054	9.03625	7.12329	6.46349	6.84711	8.26664	10.5473	7.60084	7.12395	6.83744	9.03625	8.14879	7.78943
BnaA10g20330D	25.068	15.2313	16.2992	7.7408	9.49197	18.2907	6.65515	6.36813	6.12275	11.7645	6.51339	6.00256	19.4447	7.57605	13.6247	6.00187	5.85165	5.67106	17.84	7.28373	7.57774	14.107	7.07186	20.9258	7.67598	7.45145	5.67106	7.85362	7.50446
BnaC08g05570D	9.04917	14.6739	9.28025	12.7994	15.6693	16.5584	13.7228	13.4067	11.4695	16.9141	15.7707	15.2168	17.3957	17.3933	7.98136	23.2102	12.4173	12.4854	26.2725	20.4897	24.715	20.211	26.8751	12.0351	13.773	17.3559	12.4854	11.8442	19.0401
BnaA05g19800D	6.24694	5.73456	7.43199	5.63226	7.08527	6.52677	8.10782	8.29875	6.56176	7.21825	6.50007	6.00887	7.63431	6.9044	11.2403	8.34965	11.093	8.65517	7.78709	7.5369	6.31889	8.57922	7.54836	7.07546	5.75311	6.16681	8.65517	6.54321	5.57978
BnaC08g21160D	8.5701	8.48294	8.46229	10.7309	23.5244	10.8781	8.39641	9.38005	12.6383	14.6681	13.8433	26.0964	16.4756	8.20149	13.0484	23.1986	26.1742	27.5817	11.3582	8.95635	12.0204	23.1817	13.5609	13.7306	7.5585	10.6357	27.5817	7.43926	12.9165
BnaC02g42300D	10.0237	7.45766	9.69065	12.4936	9.67882	10.0572	2.99317	2.9759	3.81892	4.80358	5.40036	2.86827	2.66948	2.50787	2.66363	1.8899	1.75745	2.69876	2.28613	4.16004	2.12707	1.43658	1.98308	2.78906	3.27627	3.14273	2.69876	1.89308	1.97371
BnaC07g30410D	11.1626	10.8757	11.9332	12.3618	13.4032	10.9311	9.01424	10.1044	10.7234	8.80734	9.79874	8.89325	6.89367	9.36114	10.6686	7.03535	4.57631	9.56419	7.06012	6.28741	6.47502	7.69943	6.48959	6.24854	5.20131	6.49021	9.56419	2.80668	6.24515
BnaC06g24320D	3.11622	3.75365	3.19496	3.06564	3.30999	2.9756	2.79996	2.71004	2.69188	3.56816	2.33529	3.4115	2.46475	1.83341	2.2353	1.97229	1.62718	3.03264	1.62297	1.38076	1.73412	1.86318	2.34131	0.981719	1.44846	1.10831	3.03264	1.08305	1.49206
BnaC09g39020D	46.1069	182.216	236.507	23.317	24.2981	227.511	5.36132	6.05668	32.7637	8.06905	6.6491	19.466	8.55059	23.249	4.95327	8.63072	3.87121	17.4584	17.3457	39.9681	9.65235	15.9733	53.1106	21.0451	7.0958	41.2952	17.4584	11.0109	33.7728
BnaA05g22140D	14.7424	14.5203	13.633	17.2463	13.2625	14.2434	8.35928	9.16449	10.0879	9.6719	8.67677	9.07142	7.30766	8.45896	9.49079	6.94989	8.93703	7.745	7.99597	9.60364	8.23188	5.64253	18.8559	7.48483	8.41912	9.08596	7.745	8.56688	8.32038
BnaA03g17980D	16.548	18.4056	19.75	29.9756	25.04	28.4687	22.2495	22.4947	19.7981	28.3973	23.8339	30.077	23.9658	14.1169	11.9706	11.2389	18.6618	16.2679	18.9229	16.2453	14.3539	13.5537	14.7254	11.5314	15.1732	19.1368	16.2679	14.421	18.173
BnaA09g02890D	11.3861	18.8073	11.2366	18.9226	13.0365	24.2315	6.93178	7.94594	8.13644	6.20392	5.79845	5.88773	9.04592	9.46761	19.7482	6.97483	11.2376	8.84511	7.65733	12.7339	6.96109	7.86857	5.37658	6.82015	12.0325	9.51454	8.84511	5.76419	8.8116
BnaA08g28170D	5.76533	5.44955	4.90609	5.33588	6.3493	4.92598	4.50042	5.27133	4.74048	4.89984	4.00371	4.00927	4.48912	4.82495	4.51553	5.00044	5.64892	3.81315	4.15333	4.34094	4.29658	4.42975	4.85315	4.16989	3.41368	3.83895	3.81315	3.33588	3.86433
BnaA02g34880D	15.7858	18.0378	13.0372	17.3016	15.0298	15.7125	16.1722	14.504	15.4392	14.9874	18.8359	17.9419	20.8066	20.6105	40.8393	25.5808	27.3729	21.1637	20.4546	21.1965	17.6445	18.7784	22.8245	23.0667	22.0227	18.8198	21.1637	20.1453	19.7494
BnaC03g25010D	58.9812	19.0833	16.0942	34.2064	14.4862	14.7976	15.6063	16.1241	16.2389	16.8364	13.4178	14.6059	12.8437	10.2378	8.10953	9.73484	10.9643	8.10908	8.11682	8.05969	8.47104	7.48692	8.47005	5.59572	6.50411	6.37131	8.10908	7.39551	6.75944
BnaC08g18780D	4.99925	1.14983	4.55448	4.25291	5.10215	4.02436	6.47532	7.49999	2.34812	8.14086	7.29709	6.75752	5.66027	4.89859	5.09817	4.6341	2.29009	5.12157	6.01122	5.40492	4.90841	5.51679	4.87301	4.18733	3.69858	4.38547	5.12157	4.28525	4.70165
BnaA06g04310D	4.40127	4.04679	3.68892	6.07284	3.4065	3.67284	4.00819	2.6496	3.99307	2.22031	2.48825	2.79012	2.49027	2.15966	2.50829	3.01065	3.57988	2.57253	2.71574	2.43756	2.93472	2.42475	3.62714	3.05279	2.4821	2.34536	2.57253	1.96517	3.27293
BnaA10g24600D	29.0124	21.0803	22.2945	24.9158	25.3755	22.2623	22.4183	18.7273	9.92531	18.4437	23.752	8.52349	10.1788	11.6089	13.3298	18.0077	18.5785	15.8179	13.1788	15.4671	12.7784	7.13405	17.3729	14.4406	19.7498	6.95434	15.8179	6.33116	12.0463
BnaA08g06560D	5.57214	5.39855	4.17787	4.73635	4.92269	5.52241	4.96145	4.89919	5.95508	9.37575	7.19867	7.95989	7.32391	5.02964	8.28836	5.79878	10.43	8.14348	4.32527	3.88258	4.09063	3.80998	9.13786	4.77791	4.85931	4.84161	8.14348	5.1173	5.49792
BnaA08g19480D	9.20317	6.17888	6.31724	7.97476	7.23557	7.2135	6.69484	5.90825	15.9448	8.10841	6.68925	7.39923	7.19358	6.60646	7.80824	6.25579	15.7363	5.43444	6.55099	14.0996	7.17242	5.67079	6.14833	16.7231	14.6129	8.06502	5.43444	6.83621	6.96065
BnaC02g39840D	11.2917	12.743	22.0579	12.2246	14.2961	15.3551	10.6903	9.50866	12.1886	16.2845	11.7719	10.2327	20.3017	11.8729	13.5005	9.14941	12.5349	12.9207	9.76262	21.3656	11.9387	13.4605	12.0676	15.1125	10.1918	9.72378	12.9207	10.6488	10.9037
BnaC09g22950D	15.3478	18.0879	17.7489	11.9923	17.4145	17.9994	24.1572	22.7808	25.7041	28.5665	17.0246	31.3243	25.58	30.0893	18.9988	14.2928	20.7926	24.8363	12.2788	25.8318	8.00714	9.83423	22.1033	21.6028	27.3103	17.7212	24.8363	24.8302	17.3759
BnaC05g29270D	9.97722	8.34378	10.6494	11.0125	12.5815	12.2323	28.1892	33.4298	16.4371	27.4837	38.0442	22.6333	21.1767	33.6775	45.3894	43.1088	29.8125	32.5215	57.7907	64.8286	68.1881	63.5074	59.9694	73.7746	81.7742	86.081	32.5215	73.0857	98.1776
BnaA07g06570D	132.367	124.997	121.69	123.834	127.643	130.31	76.5259	78.6569	67.8412	71.9103	91.6467	67.2847	88.1497	79.8793	155.254	64.7574	98.0612	76.4607	71.4695	87.1603	62.7673	58.9559	82.8392	64.3669	49.4817	54.8825	76.4607	33.4889	57.2934
BnaC05g30830D	9.57508	11.4396	7.68347	8.88821	9.51025	8.12723	6.25988	7.31755	7.07349	6.66712	6.45185	6.19683	4.39831	3.7893	2.54717	3.69571	4.51906	7.69793	2.42821	2.51478	1.8855	2.50082	8.07292	1.89205	3.17924	1.90793	7.69793	1.68721	1.51177
BnaC08g06970D	4.49796	2.65349	2.80556	3.53068	3.01647	4.0467	3.47808	4.40946	4.5849	3.84576	5.23923	4.45891	4.54375	8.40008	12.1867	13.808	11.8054	7.20977	19.09	12.5479	14.187	12.447	11.036	11.0144	7.99813	9.64261	7.20977	8.79714	7.22407
BnaC08g33300D	9.24071	8.26783	7.15647	9.79662	12.5246	7.78372	10.2076	11.8612	11.3914	11.0302	10.3226	11.1356	10.9382	9.33206	15.1574	11.0957	13.1644	13.5315	18.0115	7.78624	11.5637	13.6071	9.98652	11.2442	12.3754	9.36599	13.5315	10.5687	11.6707
BnaC01g16270D	31.593	36.9973	37.2477	38.0803	36.8139	38.0875	39.8278	32.5549	37.8765	32.3315	33.7011	43.5455	33.7388	30.0048	28.2188	21.1054	46.7495	21.037	26.1766	29.1649	28.2397	2.4705	25.7098	23.0208	24.9064	27.1389	21.037	22.9291	26.0711
BnaC03g26940D	2.79656	69.1784	8.05004	6.94215	152.076	8.44422	1.43379	1.52093	4.06406	9.13317	12.1485	11.2154	5.15445	2.18769	4.94071	12.2943	13.6924	13.8183	7.22309	10.7229	26.9954	31.9843	24.6578	2.01778	2.33805	3.124	13.8183	13.1772	12.6954
BnaA06g01300D	5.84992	5.77898	4.88397	7.57793	5.63836	6.22413	9.10874	6.80321	5.53859	9.60459	10.9347	7.12822	8.50498	7.09924	4.14672	9.17737	4.9535	9.5794	6.44471	5.26396	7.01307	5.89416	5.10455	13.7814	7.50982	7.41497	9.5794	7.97469	8.22765
BnaC03g69840D	61.8063	59.4793	45.79	69.2362	59.8116	77.3055	71.4464	58.453	72.4673	62.731	46.6068	53.5218	66.8572	83.61	99.5441	55.0816	71.8804	99.6485	68.189	79.4416	40.1879	72.4836	71.688	58.5933	56.0945	53.2449	99.6485	71.6018	58.7493
BnaAnng13410D	9.83643	8.13332	8.8863	9.16582	8.92909	8.7682	8.90687	8.61702	6.43326	6.5273	8.20097	7.23933	8.87414	8.67374	12.0647	17.0373	6.40602	11.507	10.6052	8.61131	7.88488	21.3819	8.8092	8.78879	7.60039	8.69884	11.507	8.64463	7.78209
BnaA08g16940D	32.9683	29.2141	29.533	31.5597	26.8362	27.5899	15.7629	17.4934	18.5059	13.5512	13.3313	13.4065	16.6622	14.8996	18.6675	10.0922	15.2746	11.8477	10.7861	13.9984	13.5902	14.7267	12.9649	9.29268	9.10866	9.43944	11.8477	6.13754	11.6582
BnaA01g29060D	10.561	15.2252	19.7401	15.6023	13.0125	19.8811	4.64528	4.13047	6.7202	6.09411	6.75468	7.26698	5.38944	6.46451	7.25177	7.28517	5.89586	5.90856	8.2448	6.30614	6.65818	8.23004	7.35738	5.27368	3.34926	6.17294	5.90856	2.6494	6.61803
BnaA03g18810D	15.6437	25.5756	38.2024	17.2928	13.2918	50.5654	6.92515	8.06394	8.9891	14.2096	8.36332	19.9838	5.28154	11.2533	19.8389	5.13826	31.1598	6.28693	74.8838	6.62452	23.82	4.20589	6.41493	9.10233	8.20152	7.80657	6.28693	9.52301	35.2214
BnaA10g16760D	6.18413	6.37103	6.07437	6.78035	5.39301	6.81258	5.02667	6.07329	5.57003	6.17271	6.39302	6.18116	4.90693	6.35979	4.52812	6.0798	5.74681	4.31312	6.97534	6.20034	6.50218	6.09801	6.04578	5.82584	5.47506	6.43359	4.31312	6.81973	6.806
BnaA06g35590D	10.2522	8.23621	8.0438	13.6855	94.6777	7.49582	11.9595	13.7396	15.0074	18.1836	20.5918	8.29234	7.96782	16.4543	36.3044	15.9285	31.4737	25.9068	16.8586	10.7745	20.2031	22.4721	10.3463	15.4918	12.8124	10.6797	25.9068	15.6759	9.2198
BnaC02g45010D	4.88719	4.42594	5.62167	4.87327	4.34047	5.09327	8.75276	9.58223	11.552	11.3576	9.349	20.0776	11.5732	6.40796	9.24896	12.6211	13.768	12.7336	6.30302	6.1603	6.22166	9.58571	5.96166	2.13487	2.6798	2.80328	12.7336	2.65553	3.28663
BnaC06g41710D	8.70917	15.4948	9.1392	12.2614	22.9775	10.9973	9.78735	5.74354	9.80835	6.58348	7.67764	8.73234	11.7435	7.24488	8.56637	17.2582	11.7236	7.8799	9.27548	8.05067	14.4408	5.52972	9.59118	3.5307	3.78489	6.12197	7.8799	3.60818	7.78766
BnaA07g24990D	8.20624	9.51206	13.5967	7.92744	8.70656	9.0856	7.13312	6.07015	5.79449	6.21225	9.10323	6.17592	5.05746	5.83871	11.1928	4.5304	5.4063	8.69193	5.02047	8.558	3.90637	4.29153	6.05094	3.95643	4.90172	10.1724	8.69193	7.95826	5.44613
BnaC07g49640D	16.0215	14.8982	18.488	28.4875	22.7373	35.8066	12.5599	19.2584	23.0703	22.5955	22.9411	31.8872	21.1471	22.9428	5.45545	24.1438	9.67889	6.49581	26.9665	25.8339	21.8634	18.892	22.568	17.2543	24.7377	22.1883	6.49581	21.4355	26.9118
BnaC02g25790D	10.5002	6.67701	2.45471	4.07594	4.75456	8.04071	9.82083	3.58467	7.91504	3.68466	6.60619	6.43443	5.96261	5.0334	4.98375	10.5225	8.23354	5.72	5.52149	6.02504	5.30316	5.38447	5.7682	4.58519	7.60933	6.45239	5.72	5.3497	5.46834
BnaA03g59150D	3.39915	3.91018	4.4066	4.02123	3.61178	3.71182	4.24726	4.08535	3.09549	4.86419	4.20623	4.02621	2.90031	2.95257	3.71179	2.47736	3.78662	2.66024	3.65711	3.8944	2.98287	3.22514	3.01061	2.67381	3.17978	2.58623	2.66024	3.35531	3.38036
BnaA03g03860D	5.34381	4.29536	7.08271	5.83527	8.02541	13.6193	5.85381	3.02781	6.58763	6.84074	5.22955	3.4289	6.81127	6.90087	5.74402	5.47904	10.274	6.75342	4.83704	5.32741	5.63179	4.36696	8.34018	5.11064	5.51073	5.62246	6.75342	5.19916	5.13957
BnaC03g27900D	34.5331	108.206	36.6022	30.9192	25.0534	39.8902	720.375	716.831	552.384	419.523	380.363	509.829	1910.5	2425.42	1362.02	3051.77	1479.41	2117.36	3078.06	2815.27	2699.35	2851.5	2649.96	1982.77	1932.49	2039.15	2117.36	1806.58	2126.08
BnaA06g15690D	5.35962	3.95159	7.35929	5.81404	7.60826	6.72388	5.22759	4.59769	5.41258	6.74878	5.5092	4.47382	9.15345	4.65626	4.60385	4.70462	5.93336	5.17871	5.00581	7.94514	5.3242	4.92784	5.42234	3.18591	4.53251	4.52779	5.17871	4.00942	3.17938
BnaA04g21710D	12.2631	10.1228	9.80492	6.6783	9.12041	8.65463	8.44609	5.87957	7.02402	6.29382	10.9996	5.94036	7.10659	7.69098	9.14565	6.91769	7.37904	7.90735	7.20249	8.89046	7.84131	6.75296	9.46851	10.0799	11.8454	7.4763	7.90735	6.67379	6.49879
BnaC08g26970D	19.9598	18.5212	15.8416	15.526	15.2066	17.1587	47.2226	36.9951	39.8803	39.0156	30.2231	38.9745	24.6701	28.4196	16.7455	33.0605	24.2829	30.0417	19.5619	20.7258	24.8178	27.1924	22.168	11.9412	10.9479	15.1611	30.0417	10.4335	14.4975
BnaA09g38520D	16.8288	17.0424	20.6621	14.4055	22.1636	23.9544	18.6802	22.3463	25.4672	19.8872	19.717	12.4193	20.4089	14.6627	24.7291	39.5403	20.2835	24.0511	13.1751	15.3197	15.6994	16.7565	14.58	9.59088	7.75621	8.63677	24.0511	6.92136	10.7887
BnaA07g03810D	1.81876	3.04275	1.49752	2.3627	2.04372	2.33672	2.99264	2.24145	2.13854	2.47206	2.29984	3.01593	2.60445	2.84863	2.92766	2.18813	2.63216	3.15878	2.41257	3.75611	3.35898	1.40974	2.54021	1.97394	3.84509	2.87653	3.15878	2.13133	2.52393
BnaA04g02570D	40.4824	44.0378	57.3365	32.0147	49.6609	45.4144	46.5909	37.95	51.4331	43.1254	46.8862	48.069	32.1913	31.0098	38.3859	21.235	8.03077	35.1901	16.0925	24.7824	17.8165	18.1123	27.3305	23.0178	15.0726	16.817	35.1901	6.67978	5.33681
BnaA07g00210D	60.0799	58.9297	57.36	68.4341	52.6221	55.5177	44.9647	38.1361	43.1639	35.893	42.3468	49.0756	57.4672	44.4114	56.402	51.1829	45.8196	62.213	45.1113	46.6446	41.1713	39.4677	39.9562	41.782	40.3987	44.1706	62.213	45.4389	44.8521
BnaC01g39700D	5.99821	9.14379	8.62976	6.02715	3.92419	8.09802	12.3467	7.52202	9.99802	7.74075	11.2588	8.90518	10.3532	12.0052	17.4129	7.59581	12.201	17.3796	9.99836	12.598	9.56433	9.93619	9.20066	11.6267	12.1011	7.8999	17.3796	11.821	13.9455
BnaA08g08320D	3.73753	3.64988	4.51535	4.90895	4.93816	4.35911	5.15644	6.52945	5.96935	5.52114	5.79263	5.25779	7.62887	6.52032	5.91336	9.72564	5.29265	5.18098	7.8876	7.82001	7.79866	7.22845	7.93712	7.40267	9.33304	7.25613	5.18098	8.21119	6.77872
BnaA07g21870D	6.50113	7.06944	7.37762	7.03295	6.67741	8.84568	4.21986	5.35623	5.91163	5.6141	4.51174	5.68347	4.11953	4.37699	3.99191	4.21167	5.11585	4.49723	4.14105	4.4014	5.26394	4.54953	4.21214	4.06841	5.41477	3.85927	4.49723	5.12667	4.1621
BnaC06g34750D	52.3985	55.0077	59.5333	64.8681	63.2622	65.4285	37.089	40.4373	36.921	46.5655	28.8147	37.1256	21.3781	32.1284	52.6242	24.4397	41.7879	26.4458	26.897	32.8905	21.2008	26.5349	41.8156	26.4175	18.0332	24.3442	26.4458	22.5559	24.5469
BnaA06g22690D	17.9955	14.9143	16.0179	15.1464	17.6472	15.9297	12.4098	11.7553	16.0374	16.6887	12.6575	10.7678	10.2738	11.6914	19.5528	13.5293	6.31113	14.9477	12.4226	14.8785	12.774	12.4666	15.6841	16.9725	13.8813	13.6709	14.9477	11.0821	15.1688
BnaA05g26900D	111.355	123.548	109.065	106.574	104.892	116.638	213.608	213.321	206.677	252.019	236.141	215.756	286.573	233.642	147.978	323.23	468.126	236.268	224.996	200.641	206.705	264.217	278.646	432.87	507.594	571.28	236.268	509.981	439.25
BnaA09g03340D	138.122	135.588	132.532	139.586	119.118	139.066	167.648	150.558	168.126	164.276	146.434	154.797	177.741	158.974	64.5462	162.018	73.9245	68.6487	188.247	111.896	171.808	172.161	116.778	122.555	122.585	112.561	68.6487	131.517	137.117
BnaAnng10350D	11.4499	10.7937	11.0785	18.2077	13.502	9.57571	7.90566	8.82125	6.97512	15.1907	5.96868	18.6416	4.8903	8.36667	7.97914	10.1579	5.36195	7.32169	4.97827	17.2156	6.1748	6.33648	7.99997	6.75828	5.77867	11.8846	7.32169	16.5166	9.18834
BnaA09g47540D	9.85829	7.56118	7.8206	4.9839	5.03183	4.71426	3.79806	8.35788	4.68529	4.68079	5.58846	2.8999	4.49054	4.25235	5.47457	2.98061	4.78872	5.22816	3.68977	5.23076	4.36107	1.14699	4.09251	4.77568	3.42483	3.84479	5.22816	2.43517	3.08894
BnaCnng66490D	4.85637	5.26503	6.2662	4.10307	5.44224	14.353	3.78254	3.56004	5.18206	4.1603	3.68613	3.3514	4.50131	4.72129	3.48114	3.61939	4.90152	4.0057	2.77514	3.16443	3.13	2.27205	2.94009	3.28868	4.11997	3.76759	4.0057	2.98993	2.93554
BnaC07g08290D	54.6787	33.9344	42.3982	35.3726	40.1865	34.9576	38.5836	42.0647	36.8992	38.1205	34.5406	34.2759	37.7155	35.2069	38.4698	43.8958	54.5915	73.5062	29.9637	26.371	35.7881	50.9599	45.3566	48.6366	30.1432	47.6486	73.5062	33.4203	37.7839
BnaCnng25400D	4.82471	5.49652	6.15389	7.33136	4.54678	6.62017	2.82688	4.31626	4.12001	5.26696	5.4499	2.34577	2.39756	3.36839	7.42493	2.63385	4.42416	2.94524	3.41014	1.50744	2.44187	2.78788	1.73344	2.48046	1.12148	1.90922	2.94524	1.89435	2.04962
BnaC05g12160D	127.996	113.609	115.269	150.237	119.989	126.391	50.8805	76.4218	51.6388	44.7631	61.0143	43.0721	59.7294	48.9803	113.599	41.7457	75.9939	56.6271	10.8572	51.3039	66.7643	51.2669	75.7093	76.0122	55.9175	45.7175	56.6271	52.4975	73.0042
BnaA02g25620D	4.20868	3.46598	2.194	2.88904	2.62724	2.86057	2.747	2.74432	4.8228	2.80319	5.62543	4.27112	4.60528	2.10211	4.18774	3.77787	4.04389	2.81944	2.6682	2.90239	5.03556	2.34042	2.25681	2.80846	3.97719	2.95072	2.81944	2.2012	2.43804
BnaC04g01970D	11.3647	7.13219	9.01487	6.36516	15.18	9.33587	14.0276	13.657	14.7846	16.3873	26.8127	8.68429	20.6335	23.866	19.2041	21.2841	10.4244	29.606	22.3864	19.2098	21.2787	22.405	17.431	27.2698	31.029	21.2834	29.606	33.1412	11.8568
BnaA08g09140D	228.313	150.383	165.193	160.642	187.596	152.616	136.261	111.209	71.1412	87.0421	117.387	157.723	179.887	94.7653	118.245	150.219	179.536	204.876	111.612	84.466	142.346	160.351	110.891	100.771	114.206	133.43	204.876	105.204	115.14
BnaCnng33430D	5.76701	9.15711	8.74963	8.76242	7.39508	7.99287	5.72016	6.99244	6.59689	6.81022	3.28571	7.36344	5.24476	9.4454	6.0847	7.58037	3.59709	5.54852	14.1694	13.0043	13.5988	8.88621	8.35535	10.5256	13.724	14.3994	5.54852	13.3172	17.428
BnaAnng00660D	75.5301	89.2116	80.1383	71.3271	62.0164	99.4093	100.164	71.9179	75.9527	87.6469	91.5064	77.3857	95.9243	123.966	118.157	93.3282	113.218	89.2552	91.4836	101.396	100.93	114.916	118.179	78.6027	68.3175	63.0667	89.2552	53.6699	86.57
BnaCnng21840D	91.139	100.532	103.908	108.216	99.9629	100.09	56.367	60.866	65.8379	62.3356	49.4564	45.5906	62.0739	68.3725	109.217	43.2543	71.046	31.9329	48.4133	61.0492	48.2337	57.5322	56.3388	49.8354	37.676	53.8416	31.9329	33.0957	50.3383
BnaC08g23420D	5.62613	4.87496	6.80895	6.02957	4.9636	5.0473	4.56564	3.8981	4.91573	3.80605	3.74362	4.87758	5.1807	4.64626	6.08542	9.1277	7.47534	4.9155	3.15826	1.98071	3.63309	3.03593	2.56818	3.60467	3.80898	3.79864	4.9155	2.80493	2.96872
BnaCnng08850D	45.144	48.296	74.5655	69.9851	67.5397	73.4459	57.1309	65.2055	60.2887	59.1431	60.3317	51.7533	59.7194	62.0156	57.474	74.0023	63.2601	61.5815	72.8737	66.5722	75.8215	84.4721	56.8531	90.3346	98.6093	72.3694	61.5815	70.9205	76.7978
BnaC04g56150D	57.8001	45.8012	54.0931	71.1905	76.7673	54.3622	39.5594	49.3769	64.6112	53.569	58.4257	46.6822	38.1744	48.4979	88.0058	41.8482	84.2872	59.4792	46.678	45.8563	48.5828	60.9358	35.7183	44.156	40.9923	44.8119	59.4792	36.018	40.4551
BnaCnng51470D	17.1363	11.3013	16.8176	15.8963	6.14834	12.9288	19.5063	17.3038	21.5495	25.0152	21.208	15.1127	10.7169	15.4874	15.0927	17.6616	19.5228	18.1506	12.283	17.63	12.2427	10.3169	22.7383	13.9222	19.8069	15.0202	18.1506	29.646	13.0314
BnaA03g07840D	43.05	43.8181	43.7655	40.9951	45.2541	39.7777	38.6368	38.6609	39.2059	44.3078	50.0326	38.67	52.0646	57.0312	36.275	45.1522	45.8507	37.3082	44.6505	42.7548	50.617	60.7655	56.6298	50.069	54.2572	47.4656	37.3082	52.8455	53.7938
BnaC02g11920D	9.65922	7.52991	8.6352	12.5702	7.78341	7.35103	5.44527	4.9844	6.31041	6.19852	5.23217	6.91525	4.19049	7.09842	7.24652	4.62289	5.51842	4.59178	3.48041	4.59153	4.39752	4.31153	6.86513	4.09575	3.29167	4.44687	4.59178	5.70184	4.76602
BnaA07g31390D	18.1016	8.48348	17.1649	21.3334	14.3166	10.9732	5.31263	10.714	11.8413	9.23002	14.2121	14.3052	16.3864	16.6923	5.04681	2.63937	7.94433	7.93862	7.47059	7.82892	4.16016	4.87411	3.63869	2.68084	3.21955	5.40379	7.93862	1.78067	4.76443
BnaA09g50670D	39.9083	25.1787	17.1335	55.8065	32.9864	47.2165	32.2884	44.9896	48.1713	44.2147	34.1088	17.1898	42.6839	21.1665	33.9373	32.8632	17.3837	44.1602	32.7441	36.3889	29.8817	15.1351	36.9938	47.2656	40.848	26.2048	44.1602	26.1316	24.4608
BnaA06g05440D	21.899	40.2842	28.0181	13.7807	18.055	38.3568	99.395	97.2469	93.7713	81.5225	86.3694	113.292	172.603	122.869	139.907	176.011	134.125	132.054	80.5708	69.3252	49.9318	56.7061	64.2983	40.5584	58.5407	31.8769	132.054	40.1936	37.0054
BnaA03g37710D	58.8153	61.2037	78.9995	75.3807	62.6244	90.3269	43.5273	53.8907	50.1149	114.979	68.3389	75.8316	61.4071	78.828	36.6538	35.3716	46.2222	26.3368	65.8811	64.7068	50.1016	36.3736	43.1787	43.8427	30.8381	33.1491	26.3368	26.1644	66.7303
BnaA10g10500D	3.22568	1.64953	1.29995	1.20453	1.37793	1.63157	7.15746	5.78825	6.54566	4.62645	4.83225	7.35929	8.21242	9.25094	10.0016	6.49691	4.14983	5.70324	6.69575	8.43044	6.13148	4.26832	6.57998	5.57044	7.58512	14.2376	5.70324	6.29959	8.12796
BnaC07g31620D	16.7096	10.5197	13.5446	13.5342	12.5042	12.3758	8.10664	10.3919	12.6662	8.79674	9.67632	11.0857	14.1329	11.0485	16.1582	10.5084	13.4251	12.8579	10.3627	7.76748	10.5111	12.3143	10.9133	6.23288	5.73492	7.98786	12.8579	6.53353	9.07146
BnaC06g37470D	7.54683	6.8727	12.9819	11.6403	9.01943	6.52273	15.8458	9.94856	8.98485	12.5044	7.91988	6.06914	7.68536	7.31216	10.0466	22.1464	7.58193	6.01063	6.08702	7.57115	6.2916	6.84833	6.12032	8.19356	9.7485	6.18781	6.01063	5.51731	5.8677
BnaC01g16760D	69.1395	63.0793	55.8656	60.3616	68.2362	51.0597	49.6099	46.3386	44.5599	49.2256	49.3951	32.9831	42.289	49.3877	81.6758	8.98815	63.1659	44.3883	67.3018	57.2175	55.7631	73.1803	44.7523	48.0797	30.5194	47.6895	44.3883	42.7767	43.1983
BnaCnng74320D	5.64695	5.53415	6.20614	6.60461	6.45242	6.72787	8.35938	9.66116	10.811	8.42273	9.59636	8.61288	16.3628	8.66925	14.5183	9.53707	14.7908	15.9451	8.19089	5.7198	9.32716	9.56038	5.19025	6.71714	8.22956	4.14378	15.9451	10.5759	6.04101
BnaA08g24670D	2.56137	1.63206	2.9508	1.28413	1.90831	1.2169	1.77646	1.63323	1.55221	5.72403	3.07068	2.1546	1.7786	1.88332	2.91951	4.00202	2.7325	5.40492	3.55237	2.46273	3.19375	2.7199	2.45305	3.0846	4.1144	3.52962	5.40492	4.90597	2.67781
BnaA05g12390D	3.36955	0.690292	2.02735	2.57455	4.95629	2.21138	3.01042	6.01708	2.30279	2.97399	1.98155	2.21364	2.79322	1.95833	6.9892	2.50041	2.84918	3.96129	2.07263	3.26023	1.4183	1.90886	2.90014	3.06564	4.25865	2.14436	3.96129	4.31904	3.60305
BnaC03g17650D	4.61398	4.20636	4.52191	8.666	3.81934	4.85019	4.13341	3.34049	3.76769	3.68731	3.05088	3.73806	8.42048	4.38547	4.20414	7.13669	20.0376	8.20026	3.55177	3.63769	3.5588	2.77806	8.37315	6.46831	3.41634	3.21365	8.20026	3.54502	3.42618
BnaCnng11180D	3.01406	2.51951	4.33711	3.1736	2.74417	2.78351	1.50655	1.55901	2.01583	2.07774	1.3976	1.79687	4.18052	2.42772	5.00581	1.55816	2.4079	2.26628	1.34928	1.78307	2.16572	1.782	3.38889	1.46884	1.27889	1.51773	2.26628	1.30901	2.77999
BnaUnng02680D	3.06889	2.40552	2.10597	1.96655	1.87119	2.28364	1.96645	1.7217	2.24859	1.27687	2.23598	1.57466	2.37861	2.6197	2.27162	2.53118	3.02873	2.16633	2.09728	2.44361	1.86603	1.80743	2.19001	1.72479	1.0211	1.13569	2.16633	1.9202	1.73466
BnaC07g19710D	3.61863	3.63515	3.46945	3.0122	3.21846	4.31668	2.75057	2.54625	2.75179	2.92906	3.11494	3.5546	4.13133	2.56462	2.9582	4.22546	5.23305	3.74	5.33501	4.20122	4.1782	2.9023	4.84739	3.07468	3.25939	3.73852	3.74	2.15587	4.47396
BnaA03g12250D	44.0956	51.3242	32.7324	32.9966	31.405	36.8503	55.2495	29.6508	40.8622	34.2891	49.7657	32.1128	39.4506	32.4674	38.9734	22.8581	61.3344	89.1965	42.1936	38.7112	27.2087	18.7148	43.5408	28.1882	37.9823	30.6219	89.1965	52.7338	28.6707
BnaA06g10180D	12.5219	11.8469	13.4578	14.4504	15.4507	11.773	12.7913	13.128	12.3456	14.6765	13.6608	13.6963	12.4689	11.3757	15.1966	9.79645	14.1116	9.99985	12.7524	9.03585	9.38217	10.7125	8.83376	9.17838	11.6448	8.78105	9.99985	8.51469	10.7623
BnaA05g26780D	9.51555	28.1155	30.2819	29.5807	35.4423	28.2448	28.7645	30.5779	26.0187	21.3628	31.5996	24.6687	30.2054	24.1877	15.6368	29.3917	9.85233	11.46	28.4429	25.9517	30.588	26.1458	23.9164	24.7805	31.456	30.8721	11.46	30.4614	34.6524
BnaC03g02990D	15.3703	10.1564	5.94176	23.151	10.1673	10.6699	16.2274	12.9401	12.1173	9.52625	12.4787	20.7282	15.4444	12.8422	9.25962	16.8318	15.9184	17.2723	7.88062	10.0536	17.3567	12.2918	19.233	6.25281	4.51583	3.60436	17.2723	5.04335	6.50032
BnaA01g01630D	55.8316	51.0283	52.7008	59.8644	52.9074	41.1856	48.5038	50.5086	37.3578	56.0292	43.6057	30.6175	17.8604	9.74455	6.61847	12.7435	30.97	7.93672	11.3414	8.57558	11.0531	9.80417	7.87791	2.53358	2.54246	2.41529	7.93672	2.08828	3.03762
BnaA05g35770D	9.55434	4.25109	5.78852	6.29571	6.41131	3.2398	3.28177	3.3855	2.78965	3.74162	4.09774	4.21666	5.47015	2.73557	2.5241	5.41714	6.55951	2.76752	4.91086	3.69852	6.37461	5.30776	2.9949	5.18855	3.90521	4.10685	2.76752	2.59827	6.28371
BnaC01g25750D	14.2858	17.9675	18.3836	16.6185	18.9111	13.4423	11.9049	13.1823	12.1661	14.195	13.2044	13.9039	10.2643	11.7079	12.6832	8.34752	11.376	12.9944	10.6104	6.6086	9.68723	10.0427	8.79087	7.33074	7.96433	6.60601	12.9944	7.30656	7.10207
BnaA07g24150D	6.47287	5.20828	5.49587	10.936	18.3569	7.5025	3.59219	6.87085	5.34104	4.84936	5.06221	13.5873	6.40455	4.26998	3.49833	3.38265	8.41559	8.50235	4.5584	3.74486	8.52056	9.26899	7.86568	7.65221	3.84093	4.01387	8.50235	9.97532	6.08543
BnaC04g23040D	18.2397	15.9379	13.0299	17.3531	14.788	13.217	12.0887	9.14909	15.1444	14.1482	10.9793	8.75267	9.78021	8.62079	6.9573	10.0665	14.3239	8.23276	8.37254	10.6364	9.6712	9.84248	11.8624	6.74894	7.85073	9.69774	8.23276	5.79489	8.22194
BnaA08g18590D	6.84828	7.36707	9.74543	7.82042	9.54593	7.23045	7.16103	12.1458	9.08694	10.4106	7.84479	7.62732	11.7607	9.9678	11.2784	14.7193	10.6569	8.51798	8.49997	12.4111	11.9643	15.0295	14.4875	10.5012	6.31905	8.55422	8.51798	6.17337	9.52073
BnaA03g48440D	39.8268	19.3145	15.9915	21.3196	16.1346	18.8174	16.3938	16.1171	13.8181	12.5818	14.0391	24.479	12.4453	15.0364	36.5029	13.0679	9.69474	13.8111	10.7369	15.0844	10.526	10.2062	11.8548	10.771	10.3851	12.6143	13.8111	11.8601	11.4617
BnaA06g29910D	3.68403	7.32214	4.37104	4.57508	4.53913	4.96872	4.04867	5.81481	3.99581	3.35882	2.95323	2.85432	3.28023	3.09557	2.93724	4.61263	4.0599	3.16485	2.97574	3.81608	4.0942	4.5598	9.34782	2.88291	5.71142	2.83546	3.16485	3.01728	4.18417
BnaC09g43820D	28.9538	25.936	25.0949	29.7607	27.7692	22.5702	19.8001	19.3058	20.7659	19.4196	18.0555	17.4612	21.3131	14.6567	12.9948	17.8572	9.04053	17.5441	13.8064	13.1799	7.78515	13.3272	14.2303	12.7988	11.8068	14.3788	17.5441	11.6705	11.1502
BnaA09g46370D	184.191	172.952	162.087	118.972	120.017	119.84	156.59	146.294	146.181	78.7564	91.8095	92.393	121.581	163.238	189.411	74.6041	81.0288	95.5195	136.873	192.929	89.9825	101.899	123.067	156.577	136.403	154.731	95.5195	92.1455	104.31
BnaCnng03210D	4.1167	2.32586	2.67033	3.26935	2.72747	2.19442	3.03519	3.81447	2.77583	3.65054	3.4338	2.61486	3.13699	4.34475	3.01879	5.01539	3.86376	2.5241	2.52644	3.35264	3.2785	2.75253	3.27926	3.74106	2.94681	2.68153	2.5241	2.93302	2.41021
BnaA06g27910D	3.02889	2.74779	2.42899	3.05005	3.37807	2.98277	2.13939	2.30365	2.2152	2.03659	2.47564	2.5966	2.30162	4.09743	3.44867	3.06174	3.18834	3.27192	4.42657	4.1965	3.94715	4.43044	5.99727	4.62186	5.67736	5.65983	3.27192	4.93133	6.65617
BnaCnng43870D	37.9518	37.2538	52.5988	67.7627	50.0196	57.9566	69.6475	32.4923	33.5757	37.6919	31.1564	71.9806	29.1146	47.5015	30.0809	29.7826	31.7822	40.2286	26.8017	16.4708	29.0383	30.998	35.6397	29.5998	20.8498	29.7371	40.2286	21.2847	27.8882
BnaC01g43400D	7.79046	6.09217	6.32121	6.13958	7.10809	9.30627	5.12194	5.98079	7.46057	9.54009	4.3427	8.05556	7.38619	5.70411	10.1619	9.60165	7.24745	9.70455	5.95066	5.23958	6.24032	5.81276	9.38282	5.76321	5.78286	4.99323	9.70455	4.44432	4.72969
BnaAnng23920D	8.3105	7.43925	7.8385	5.65212	9.02698	8.6911	5.92891	5.76636	12.2271	7.16208	8.97496	15.6499	11.3296	11.7555	14.9032	8.54793	10.711	12.8921	4.61978	4.37282	5.01011	6.2687	8.86427	6.10792	5.55082	6.18157	12.8921	6.11701	6.42011
BnaC05g20520D	8.84996	10.9109	10.0637	11.7018	9.88151	11.3363	11.7194	11.8836	13.242	11.5503	12.9262	13.3472	13.3629	14.4267	17.2652	14.879	14.8233	15.0476	14.9727	15.5429	12.6934	15.0752	16.7234	14.1849	13.3126	12.7345	15.0476	10.813	12.4019
BnaC03g47950D	38.72	57.7265	39.2396	46.3017	34.6979	48.6767	213.037	162.243	145.931	122.496	139.881	104.897	290.759	286.779	691.071	249.366	272.77	256.023	299.29	399.302	298.635	272.496	258.687	472.158	347.024	365.513	256.023	323.562	259.339
BnaC07g04090D	8.30996	6.15865	6.50211	6.56716	5.51953	4.87779	4.34069	3.72764	3.10284	5.06916	3.63684	2.99857	4.50223	3.49861	6.50691	3.63144	6.8187	6.87197	5.8123	3.78433	5.30912	3.74134	4.58357	3.11436	3.33306	3.84308	6.87197	1.74816	3.63194
BnaCnng52070D	9.01206	10.4048	8.28033	10.239	9.90023	11.556	12.5882	9.99407	9.91048	10.8952	10.1784	10.3754	13.8538	12.136	22.8397	12.9324	15.1675	25.0106	11.0999	11.7793	7.69126	6.69499	10.2004	10.1183	9.90343	9.95463	25.0106	11.6456	8.2263
BnaA07g06200D	11.5528	13.7331	9.36393	11.8562	12.4482	13.6116	11.8876	7.51938	9.06733	8.34497	7.87969	7.35586	8.77997	9.01411	12.1236	7.69813	8.37396	11.5953	5.52032	8.444	6.67272	8.03742	7.87584	6.04771	5.39496	6.11945	11.5953	4.78353	6.35565
BnaC09g23240D	2.60476	1.85349	2.37751	2.41073	1.92826	4.45216	2.45095	2.96594	2.95718	3.12635	2.66455	2.66492	3.40172	3.1696	2.61515	3.60892	3.48758	4.06643	5.09796	4.85636	6.16797	4.93071	5.73637	11.5052	15.1799	10.9451	4.06643	13.4799	13.8833
BnaA06g26790D	40.0183	31.1686	30.2616	42.1968	30.9325	46.8289	31.2003	26.1002	61.5693	35.0666	30.3748	39.4284	28.9069	14.2866	13.9293	23.1977	33.3561	18.8764	30.8017	23.0512	30.3762	22.8028	19.1164	9.23185	16.5187	9.20011	18.8764	10.9357	9.73174
BnaC01g11160D	59.6322	67.3168	49.3618	46.8621	71.0558	70.0992	31.4074	34.5994	36.5046	37.8956	32.0495	21.6596	25.1684	32.8339	37.6265	17.6083	47.9722	35.0205	17.6003	28.1936	23.1096	29.6812	39.3109	22.3822	16.3746	17.26	35.0205	14.8958	22.1326
BnaA10g01950D	11.5388	7.05588	8.27362	13.6703	8.76267	6.65397	9.27885	10.3162	9.84361	10.0653	9.92419	7.18529	7.02519	9.37562	9.34096	8.78863	4.97839	6.26853	10.05	9.0402	8.04199	9.20178	9.64585	6.95444	6.29171	6.9134	6.26853	7.01757	4.86032
BnaC08g35470D	24.2374	40.7637	42.6662	51.0444	46.765	46.8967	100.731	82.1616	87.3364	77.9131	106.007	99.4291	50.1328	78.2256	57.7644	89.1111	67.9204	131.173	69.0647	94.459	108.766	109.075	105.691	152.084	136.959	139.92	131.173	203.998	177.414
BnaA05g22320D	3.70539	7.39075	4.98935	6.16334	4.02546	9.1201	3.62261	2.27738	2.70107	3.53953	5.46247	2.28185	4.4293	2.50739	3.0247	3.0488	3.13691	3.43931	3.37948	2.27786	6.99385	3.50648	3.40843	2.22672	1.71583	5.21361	3.43931	5.38607	2.07789
BnaAnng35710D	87.6352	59.5815	62.6017	48.3904	78.023	78.5259	121.256	92.167	88.9424	114.189	107.231	87.1173	139.957	103.263	69.2989	172.358	127.357	181.846	100.934	128.422	132.789	144.178	93.4574	121.556	134.15	123.013	181.846	200.045	135.797
BnaA07g05930D	20.087	16.3196	17.5934	17.8118	13.9632	18.5566	18.0501	14.7018	14.6603	11.1286	9.82337	14.666	18.081	15.4676	17.2286	11.3369	12.1938	12.7972	16.4158	18.0547	13.5658	10.7192	19.1322	11.4304	12.3297	14.718	12.7972	10.3516	13.4487
BnaA09g40440D	10.8137	10.819	9.78874	10.1755	12.5521	10.702	8.49791	8.96992	9.28307	11.0256	8.79542	9.76604	9.58521	10.004	12.0919	7.18756	13.5029	11.3374	5.0706	7.32084	7.17642	5.47737	7.93818	7.22353	7.34412	7.23761	11.3374	7.76028	6.23299
BnaA07g18510D	7.10011	6.22309	6.84413	3.41228	6.11522	3.57602	13.9494	3.3978	3.50636	7.44139	6.61509	6.72382	6.3778	2.84437	10.5282	3.327	3.0346	5.12953	2.7498	3.00542	5.3448	1.91227	3.07285	4.54916	2.73352	3.63244	5.12953	2.56846	3.8014
BnaA10g06690D	6.61627	7.7475	7.45311	5.52817	7.29809	7.61434	6.69615	5.82924	10.698	5.23822	7.607	7.11507	5.99625	5.917	7.52503	5.99695	6.55386	9.09199	5.9652	6.70132	5.31506	6.09684	7.44547	7.65627	6.62939	6.56507	9.09199	6.73679	5.95437
BnaCnng21520D	7.2301	6.03853	6.94186	6.636	6.65897	8.24592	6.22477	5.19097	5.57388	6.34704	6.81339	6.40257	9.31282	6.33792	11.173	6.54443	14.7073	10.7415	5.26577	3.36832	4.59257	4.15354	8.89838	6.41688	7.50703	3.99897	10.7415	6.30396	4.90153
BnaC07g17100D	8.88467	7.16665	6.47614	5.30785	5.72884	5.48325	6.08907	4.28723	8.78958	10.0102	5.40923	6.75085	5.97088	6.04457	8.49225	8.02435	10.3029	9.78945	7.4619	9.55539	6.25432	7.19651	7.37981	6.10297	7.628	6.76309	9.78945	6.86247	6.48508
BnaC05g05010D	4.84559	7.21382	5.22802	5.97698	8.058	7.01507	4.41552	2.28691	3.5295	2.98342	7.47594	4.18438	3.61664	9.36391	10.4228	5.26406	6.21156	6.59618	7.78557	8.07003	3.50799	4.49212	5.82431	3.07994	1.95834	3.68465	6.59618	2.52661	2.84322
BnaA03g36790D	14.0152	8.08874	4.11793	5.11042	5.39813	4.07235	2.61644	4.80924	3.57424	2.25001	4.00927	4.10236	2.34648	4.17308	5.46082	4.45284	3.03105	3.01856	4.02298	2.61406	2.16796	5.33136	2.75885	4.08833	1.5832	1.8536	3.01856	1.67563	1.84224
BnaA01g04130D	5.31586	6.14449	5.86711	5.64891	5.42666	5.65524	6.6387	6.40035	7.36734	7.18887	6.32954	7.56429	10.5147	7.99706	5.80313	7.69417	6.89816	7.13765	7.31212	9.11014	5.28715	4.25767	7.82411	5.13465	6.71806	6.94452	7.13765	5.82068	6.52324
BnaAnng02780D	80.7595	125.621	73.2827	87.8667	77.2043	71.1899	35.2725	38.346	37.6148	33.6166	32.4506	22.8142	30.3127	37.8384	63.3699	16.3022	39.7954	42.693	28.5451	34.2329	20.8084	39.5021	30.1325	23.8426	16.7945	27.7197	42.693	15.8678	28.4517
BnaC07g31570D	15.7029	16.4168	18.4987	14.5062	12.0363	15.3581	9.56106	8.55644	12.9967	9.85865	8.25707	10.1587	9.63028	7.60445	13.4132	9.6507	12.5344	12.8854	11.8437	11.2436	7.82762	9.16178	8.18835	7.12932	7.8972	6.29751	12.8854	5.39929	8.68942
BnaA05g25540D	14.1942	15.9858	15.8091	10.7015	16.2438	19.4701	10.2594	12.0762	15.6794	9.83656	6.82407	8.7861	8.32558	8.30893	12.9692	5.04872	13.244	11.3707	7.28608	8.62792	7.35714	11.0625	11.0929	7.7102	6.98028	5.62972	11.3707	6.34556	7.18939
BnaC08g23810D	76.7892	27.4208	32.7694	34.7847	28.649	32.7616	25.7984	33.1481	30.4908	23.9739	24.3812	28.555	21.6885	43.3614	33.7569	30.9664	31.4627	30.9269	30.464	35.9771	36.5084	27.4418	31.3148	37.3435	36.8993	30.0643	30.9269	24.7704	38.4071
BnaA05g30520D	14.685	14.0187	15.9848	15.6003	14.669	16.8377	15.4846	16.041	15.0813	18.27	18.9707	14.9599	18.5172	15.3607	14.1512	32.5663	15.4915	24.4844	19.4536	13.2044	16.1601	16.6354	13.284	17.7387	17.8843	18.1798	24.4844	18.787	18.7445
BnaA09g04970D	1.85478	3.34537	2.37657	2.34977	2.84189	2.38273	15.2157	11.7467	9.37279	11.3137	10.6622	14.0671	20.7666	12.2293	11.0182	12.0957	22.2695	24.806	13.5446	13.8939	15.9329	13.6671	11.5354	9.93626	11.8266	11.7544	24.806	13.0369	12.6634
BnaA08g15610D	3.08697	3.05914	2.80581	1.55225	4.23329	3.6157	3.44834	4.1474	5.89473	3.13896	5.55605	2.43286	5.13212	3.48865	3.93971	1.99278	3.52498	2.26113	4.66834	3.67631	5.38407	5.13219	4.45271	5.85297	10.7202	6.82032	2.26113	10.0672	7.15678
BnaC02g37280D	9.3021	8.78533	8.12971	7.67525	8.87479	10.255	12.0808	9.31927	10.0891	10.821	13.1203	11.3593	10.1418	10.7519	16.2417	10.0414	16.2082	13.4275	15.1789	10.5406	10.0764	10.7217	10.9206	12.7769	11.6526	8.49903	13.4275	13.6047	6.99379
BnaA09g33910D	5.83039	6.45681	6.7011	6.9274	10.53	1.97858	5.56895	4.93316	4.89708	11.4428	5.87	6.82335	7.53292	6.92755	9.6105	9.5589	16.7854	7.40585	7.3399	5.39609	11.1863	8.05665	5.51833	9.35605	7.65941	6.11098	7.40585	9.85897	6.63907
BnaC08g46980D	10.6	14.0403	7.83247	9.51977	10.1597	8.19778	6.88618	13.1296	16.8193	11.6555	12.8173	8.90097	11.2919	15.4282	6.99306	13.8142	15.4895	15.0056	13.7889	7.17042	23.0564	12.6711	8.35589	6.59088	8.89223	6.5315	15.0056	8.4776	8.29168
BnaC08g23500D	11.1601	9.18336	9.77793	16.3398	10.6507	8.9658	9.14815	12.0158	6.93459	10.4669	9.63833	14.3383	9.83058	8.71966	10.3644	8.51147	16.3107	11.5181	6.78442	6.56511	4.76345	9.17137	6.54708	5.97161	6.2064	5.43882	11.5181	7.08561	5.62371
BnaA08g29110D	22.1463	39.9564	49.9621	140.941	49.5467	59.0912	94.3005	152.111	108.158	89.8072	203.513	96.5505	69.1583	75.4044	89.475	37.2443	33.5056	49.1507	53.6213	59.2288	65.675	60.5386	50.0172	40.2673	24.062	20.1921	49.1507	31.5965	22.0053
BnaA02g05970D	6.89906	3.32798	4.09191	2.85545	3.67991	10.5256	2.34479	6.77703	3.04045	2.80483	1.80127	2.86075	2.24818	2.08691	7.28547	5.58506	4.49728	3.57379	1.48568	1.90273	1.96913	2.42747	5.79287	2.22254	1.86792	1.83831	3.57379	1.62299	3.60977
BnaA02g00550D	10.2428	8.56391	9.2158	8.65614	9.41547	9.41626	8.79493	12.3021	9.95862	12.1349	13.606	7.94345	10.3595	7.1	8.46071	13.6243	12.8721	12.0116	6.19752	7.20879	9.65682	8.46744	8.68139	12.2192	8.69994	8.34272	12.0116	10.5419	10.4287
BnaC08g28860D	19.1104	18.7343	17.2197	8.78472	16.954	16.5015	15.2556	17.0854	18.6471	13.34	22.5371	18.5112	12.2833	10.3023	7.37174	9.61747	14.6766	11.095	16.4922	18.3396	17.6146	17.18	18.2448	18.0843	9.70665	14.5773	11.095	12.2307	16.0392
BnaA03g42890D	16.4824	14.0365	14.5084	13.3937	12.9151	15.476	11.9564	12.4883	14.3617	11.8724	12.923	12.7102	10.4529	11.1372	16.8883	9.95486	13.867	12.643	10.7525	12.6879	9.04755	11.6291	9.47285	9.72778	11.6372	11.8246	12.643	11.7569	11.1485
BnaA06g08530D	10.7116	8.64054	8.96091	9.71458	9.61643	9.54789	6.61018	8.27619	7.28628	8.21326	8.80016	9.3784	6.39909	6.08717	7.47557	5.76548	9.25455	7.50197	8.07398	6.15183	8.47828	8.29591	7.49754	7.451	7.49013	6.3027	7.50197	5.61935	8.38462
BnaA10g14910D	36.5262	23.7463	19.8072	25.9842	26.8474	29.5771	46.8896	35.481	43.8813	29.8854	42.8233	30.1429	40.4667	48.3173	60.5326	32.3832	45.5968	60.7238	37.3692	30.9709	33.7412	40.8129	33.1461	45.8086	39.0967	41.9506	60.7238	32.6849	40.8634
BnaC07g25250D	18.2481	7.8506	15.6306	14.2822	15.3072	14.2782	5.0843	9.63516	3.78331	4.06409	12.285	8.93297	7.74665	4.89415	3.6858	7.55379	14.362	14.5309	3.94142	7.68659	3.47915	6.66044	6.85733	5.30523	4.82544	4.26472	14.5309	3.96173	8.99358
BnaC08g25870D	8.78346	9.00624	9.14275	7.35664	7.45232	8.6021	8.22741	8.10085	9.16583	7.9338	8.33371	6.16737	9.12036	10.4179	6.31152	11.6063	7.69511	9.51157	14.6285	18.1649	13.4633	10.9262	16.9294	7.99292	12.9086	9.96664	9.51157	8.65192	8.98978
BnaA07g34580D	57.8796	50.2639	77.644	67.0941	62.7732	70.1805	27.6582	35.5993	50.1831	45.4526	53.357	37.523	45.2811	40.3668	51.5005	42.359	32.5919	65.7742	16.1785	27.6514	34.0573	28.3256	46.5118	48.4307	27.9934	35.3458	65.7742	32.6251	28.9184
BnaA02g14790D	29.5685	20.5457	19.9288	26.4511	30.1539	20.6752	4.50034	4.66893	7.98904	7.96889	11.5215	6.46214	3.33607	6.25465	6.23446	4.69677	9.39647	6.23309	1.30594	1.12551	0.504929	1.07706	1.41334	1.60257	2.64476	1.41054	6.23309	5.73845	0.563516
BnaC05g43810D	1.83445	1.89105	3.9053	2.50146	2.73737	2.52927	2.74736	2.59665	3.87231	3.51702	4.16495	7.70748	8.11606	4.51628	7.51438	5.1889	8.36599	10.2099	4.95055	3.69265	5.03857	5.23372	4.65285	3.93343	3.77522	4.42819	10.2099	3.62433	4.33798
BnaA04g20490D	9.24273	8.95664	8.75682	8.42718	7.55977	8.58514	10.4813	10.534	9.82819	10.4282	9.9791	10.7227	11.2578	9.61981	10.8063	9.82808	7.70304	8.1733	8.74662	9.96849	8.52091	6.85744	8.92531	8.19494	9.07099	10.0984	8.1733	9.22318	8.94451
BnaA02g12080D	8.35692	8.10287	8.59365	8.87596	8.22667	5.11669	7.69807	11.2502	10.5534	8.91287	8.55411	9.8765	9.41472	7.70605	9.67068	8.42552	16.4252	7.11691	8.46288	9.75558	8.52582	9.13073	7.54775	10.9235	10.7342	12.2464	7.11691	5.69519	7.23526
BnaAnng31750D	22.3375	30.283	26.6629	25.8152	30.4954	32.9083	18.0821	14.1141	17.8097	14.1811	16.9195	19.011	15.7037	13.6167	15.5207	9.747	15.7674	14.137	11.5315	14.8203	12.7471	16.6103	13.0195	10.5908	11.2473	13.4556	14.137	10.8117	12.2896
BnaA04g04310D	23.957	29.7794	68.0429	25.7379	29.647	26.516	27.6207	41.7725	35.0859	41.7862	43.8307	42.6574	31.2444	18.8224	6.54945	19.1944	12.5187	8.08878	14.2628	10.9253	19.2206	13.0731	11.1892	5.78165	8.1304	9.51015	8.08878	7.57307	9.27234
BnaA03g05540D	8.24359	10.1088	9.41701	9.82501	10.015	11.3487	10.718	7.57373	7.02732	6.67424	6.86625	6.52578	5.10665	8.22843	8.16021	5.72869	6.59758	5.12493	5.04841	7.12322	4.81833	4.33837	5.77393	5.16607	3.79367	3.78148	5.12493	4.04274	6.25582
BnaC05g35920D	6.17558	5.58354	5.0883	5.67882	8.49579	4.87669	8.6196	8.86191	10.8325	11.2886	17.3745	8.95173	21.6774	15.9539	18.4195	15.5182	20.4942	17.6625	12.3457	17.4237	16.2742	18.2195	15.5701	16.0853	12.3501	9.2273	17.6625	13.9861	9.381
BnaA03g26900D	10.302	12.338	11.2646	12.9847	10.095	18.9065	8.63387	7.35255	8.43004	8.61051	7.53539	7.18839	5.20844	5.09878	3.98641	6.87687	5.06957	7.66267	5.68204	5.96765	6.11615	4.77667	6.3803	4.03599	3.76917	3.92604	7.66267	3.00756	4.49952
BnaC07g28090D	6.60643	5.97855	8.54764	4.97019	6.73191	6.28719	6.44228	4.29597	6.9215	5.15453	5.70159	4.27957	5.87838	7.2711	6.41282	5.08245	4.95606	3.87274	8.21694	8.24893	6.04331	8.32575	13.9039	3.08721	5.37059	5.11393	3.87274	4.40635	6.27238
BnaC07g35200D	9.02054	9.03252	5.30277	7.38468	7.56498	5.20942	5.7774	4.89637	5.13397	5.01847	4.07034	6.06097	4.78756	6.82422	6.35159	5.39219	6.98593	4.86886	4.18938	5.01015	7.26344	3.94928	3.98662	7.0566	3.09349	5.04335	4.86886	5.57153	5.90849
BnaC07g13190D	15.464	17.2235	16.1369	14.0938	21.6666	17.0981	12.3191	13.4595	11.5598	13.3546	12.688	12.3323	14.9462	12.5652	16.047	9.22742	15.5269	16.0607	12.0003	10.2908	8.94598	11.329	12.3561	9.29649	7.65394	9.46869	16.0607	9.02295	8.29749
BnaC08g34910D	5.31737	5.9944	3.2948	4.17732	6.07643	7.38271	2.88378	2.1546	1.59502	2.64311	2.70584	2.36299	2.18614	2.48016	2.34579	1.56812	1.32929	1.63876	2.06437	5.93824	3.49862	2.58023	3.26522	3.04988	2.66729	1.71441	1.63876	1.37842	1.81204
BnaA02g12430D	192.386	132.163	167.269	177.71	199.961	161.95	158.271	171.389	100.434	156.447	101.056	96.8065	95.1273	65.5496	86.2568	71.0425	85.2251	80.4935	105.562	114.559	69.463	78.412	104.613	146.018	134.684	104.542	80.4935	105.227	133.359
BnaC05g37280D	244.521	195.36	215.464	243.501	195.243	197.101	143.712	135.096	110.069	146.017	130.891	93.4487	23.0421	13.1294	9.41566	10.0613	10.6511	9.95096	13.1075	12.3895	7.6277	6.50359	13.2281	5.25154	4.80501	5.93663	9.95096	5.0363	6.04889
BnaAnng01180D	17.4504	14.0639	13.1914	16.0784	11.7252	16.0388	15.3887	15.291	16.2131	11.0283	7.3203	9.94644	13.2013	13.8228	16.8267	9.76985	8.32102	10.0062	14.9611	17.8237	15.8201	16.6041	13.2929	17.48	20.0825	17.7864	10.0062	18.3102	18.6189
BnaA02g31390D	12.103	15.8136	14.8487	16.3506	15.2138	22.916	7.66274	6.70678	8.69494	7.4724	9.52664	8.81182	10.352	22.2384	20.542	12.5862	12.4864	10.3707	11.6104	23.1273	10.0476	12.0085	13.7064	11.6612	13.8858	16.7591	10.3707	11.6644	11.1365
BnaCnng16190D	9.20296	9.47952	11.837	8.91021	9.79846	10.0567	8.6563	8.16169	7.96532	7.8551	7.63233	5.66444	5.37664	4.37034	7.65036	4.3887	5.46113	7.77614	6.6764	7.87993	7.29104	7.40547	9.18814	7.14147	4.87364	4.99063	7.77614	4.03311	5.63725
BnaA05g16060D	15.7124	8.81206	11.6894	15.3099	15.5517	9.52714	14.2662	14.5436	15.0385	15.6002	10.0648	15.4478	12.5066	9.48065	8.0794	9.04665	6.49979	9.15859	11.3447	10.7531	15.4578	13.3703	8.506	9.40065	7.31728	7.99711	9.15859	6.34224	10.6085
BnaCnng36970D	111.41	117.073	109.156	113.546	121.616	109.092	140.119	136.111	131.412	135.375	136.65	121.251	75.0792	88.5536	82.4909	81.501	64.9667	70.0769	80.7218	91.2603	79.9956	87.7572	94.6765	88.0116	70.9592	72.5022	70.0769	74.0112	77.2315
BnaC06g36560D	10.7639	12.0922	12.2772	12.7321	14.9302	13.383	11.6129	13.5852	12.9733	16.117	13.5658	17.9974	22.136	14.1263	25.0925	12.745	13.2486	18.2674	14.986	15.4279	12.7894	16.5606	15.4563	16.833	19.2983	17.9407	18.2674	23.5588	15.8889
BnaCnng42860D	18.2532	14.9348	13.5347	22.0328	22.144	17.3459	12.2746	12.3941	11.361	15.5276	13.822	13.9181	12.4422	11.7841	14.9663	13.791	12.4555	12.7323	21.4965	9.80395	14.773	14.854	16.1679	8.39917	9.47771	11.9711	12.7323	13.9081	14.2209
BnaC05g37730D	7.20843	6.70352	5.03946	12.348	15.1369	11.623	7.33477	6.2694	9.81254	17.1863	17.3491	17.5982	11.9169	4.92418	9.13295	32.2489	30.1969	44.2512	10.0679	5.81698	14.0394	10.1672	19.1526	7.43429	4.18472	3.10333	44.2512	8.51234	6.9564
BnaC08g42630D	15.092	22.883	5.51074	3.80462	220.542	45.1378	4.90498	4.242	2.92664	5.30153	3.91408	3.21328	2.44872	2.97742	6.23569	3.32811	8.00197	4.11796	4.62303	3.90327	5.74279	4.38799	6.078	5.60514	4.59178	3.69931	4.11796	4.98808	5.0378
BnaA01g00080D	4.90233	4.21649	4.726	7.93493	10.9103	3.71977	15.1278	12.817	20.2685	22.6627	35.1712	35.0706	59.4964	59.6049	80.3677	76.5014	198.837	124.058	37.5127	14.3586	24.8001	33.5694	20.4632	35.2188	59.2635	25.6573	124.058	98.4861	18.9074
BnaA03g32670D	11.6552	8.7207	8.58516	10.2913	8.06239	10.0001	6.31846	5.66192	7.40355	7.39318	8.7023	5.57856	4.78925	6.00969	12.9484	7.09629	14.6588	9.65381	6.11416	5.72378	6.00221	7.894	6.41542	8.38044	6.45093	4.2077	9.65381	5.02727	5.00736
BnaA09g18580D	10.3847	9.83117	10.9109	11.6167	11.0452	12.1778	11.5668	8.71034	9.57017	7.44079	10.9351	9.45179	9.99751	10.1208	6.44027	9.18944	6.80502	7.73011	9.11359	10.812	8.53396	8.22948	9.16813	9.44404	10.2665	10.9179	7.73011	7.13515	8.58236
BnaCnng62650D	5.67859	4.54627	4.1345	5.18664	5.96444	4.72465	11.2608	3.30837	5.17672	5.64562	5.57883	4.63503	4.07408	4.9688	6.47853	3.71106	7.3632	5.34085	4.0721	2.96054	4.96587	4.04176	4.9584	4.0576	4.06598	3.74295	5.34085	4.36733	3.78482
BnaA05g21220D	32.1893	35.9133	45.7416	9.63094	41.1299	43.2156	28.1313	22.6315	19.7188	20.6962	29.7055	23.2313	26.0615	5.02648	30.8359	17.8921	21.9521	8.12582	28.337	23.3419	19.9849	17.8135	23.7021	20.88	17.5891	26.6986	8.12582	17.2375	13.97
BnaC09g50120D	4.45882	6.81836	8.31459	5.98688	7.95381	4.559	7.64123	10.3678	11.2663	4.77907	8.46775	4.0474	5.69286	8.59464	11.9384	5.10281	3.69024	3.54607	8.86197	8.15884	7.07992	4.67433	8.58629	9.00422	6.78485	10.552	3.54607	8.1834	14.6424
BnaC05g31790D	7.97462	9.75946	13.8096	13.1391	15.1455	14.3579	8.67956	4.23322	5.38112	8.10379	7.18318	6.05796	1.89881	5.85955	7.98865	2.99474	5.12268	1.71841	5.84784	3.90579	4.47156	5.92689	7.31735	11.4021	4.97401	5.27467	1.71841	6.92429	5.94654
BnaC03g32070D	5.66649	5.19748	4.15681	4.0804	8.38205	6.26538	3.61132	3.74344	3.5102	6.04198	3.84785	5.52589	3.103	3.7675	4.87589	3.18701	3.45809	4.92228	4.98472	3.44744	4.2445	3.59952	4.80969	7.79132	3.86547	3.31415	4.92228	3.80724	3.48462
BnaC05g10540D	5.89555	12.2982	8.01258	6.21445	6.13509	8.59369	8.39809	5.64126	6.02187	7.71393	10.2071	4.0919	21.463	8.87515	13.1209	5.08881	7.59658	7.04382	6.05538	8.25723	5.71543	9.99915	7.00676	9.40888	6.63672	6.85453	7.04382	7.16375	5.93342
BnaC07g45880D	8.27357	7.06178	5.09159	7.80047	7.40255	7.91111	2.54709	3.41223	1.92626	2.80534	3.0226	2.53107	1.12635	1.92159	1.91914	1.74581	2.36109	1.65334	2.67176	4.11869	3.80564	3.90158	5.29414	3.59336	3.18456	3.31408	1.65334	6.54915	2.89253
BnaC05g06790D	3.29736	2.40645	2.24388	2.92908	2.32941	3.51258	1.80805	1.55946	1.75367	1.26444	2.05776	1.84762	2.44562	2.73579	2.82246	2.45054	2.38178	4.05471	2.41141	2.54852	1.9471	1.87703	4.42912	4.12973	1.65669	1.60082	4.05471	1.73027	3.70196
BnaA03g49860D	23.4762	28.0746	42.9037	55.2403	48.7653	24.8849	23.2658	34.2751	29.9281	36.3959	29.7712	42.6795	70.9207	20.4596	15.8963	48.8097	91.0787	67.4756	40.764	19.7831	25.3812	18.1467	19.3953	13.7807	11.0298	9.61831	67.4756	11.5021	24.8287
BnaA08g20850D	84.9994	61.9876	58.6422	62.7283	76.2875	61.1208	53.081	59.3317	68.1247	55.3081	48.8075	45.9787	28.2387	27.9151	33.6607	21.8316	27.7763	25.5955	24.4685	24.9089	23.3891	18.6959	29.1218	35.6353	18.9955	29.2442	25.5955	19.262	22.5242
BnaA04g23340D	16.5045	15.9553	22.8139	21.1924	15.4582	20.356	3.4254	4.10322	4.85139	5.27564	3.7176	4.19737	1.45461	2.04724	3.92556	3.56874	2.98029	1.51005	1.08711	1.69359	2.18438	1.28597	2.24245	1.74593	3.7598	2.06487	1.51005	3.025	1.73205
BnaC04g39130D	8.99879	7.6286	7.89079	10.481	7.78849	8.32612	9.22757	10.5391	9.70626	10.1668	12.4469	10.3429	8.05386	7.44934	6.12806	6.60038	6.1288	5.9371	8.90741	14.4738	9.27749	8.69621	8.15526	8.28202	15.2283	9.23314	5.9371	6.87643	8.46057
BnaC01g41500D	27.8543	9.63032	14.3503	11.9907	13.6665	14.6348	14.966	13.4487	10.4769	10.045	13.9646	7.94599	22.2013	11.0829	15.105	14.0089	18.8744	14.4456	16.6864	13.8513	20.9671	11.0775	17.3875	18.1147	15.3264	13.8144	14.4456	15.2094	14.9007
BnaC07g42910D	9.57897	3.04811	3.27213	7.66143	2.76721	8.49034	11.24	2.79218	11.6017	4.83593	2.98852	5.01639	6.86373	8.8309	4.21303	5.01752	4.80701	9.75145	2.32284	1.69962	2.82425	2.71776	2.4446	4.90848	2.33034	1.92324	9.75145	4.48729	2.0571
BnaA06g27240D	8.61316	18.465	7.65867	9.15647	12.8499	8.12423	17.8148	13.3799	16.2963	13.1065	10.7931	27.2871	35.7219	16.3242	12.6466	18.8916	8.54162	15.9192	17.6064	14.9993	18.5237	13.9112	19.4403	18.0664	35.3192	36.8077	15.9192	22.2098	26.1679
BnaC03g44930D	10.6686	9.54915	8.00835	8.09829	8.77819	7.33942	6.35179	6.05068	7.16751	7.03385	8.80599	7.35012	6.01523	8.13661	10.0455	9.33167	16.8642	8.69565	7.16369	8.74194	6.35978	6.00411	9.39233	7.45249	9.07191	10.4521	8.69565	19.0671	13.7188
BnaA02g26950D	21.6312	24.4421	21.1092	24.2163	22.4355	32.2678	24.3814	25.3422	26.4174	24.1012	27.8054	22.0533	20.1327	19.1392	24.4424	19.012	20.6985	23.6667	13.6704	24.1783	13.1403	17.2862	26.9083	17.5083	16.5402	20.2755	23.6667	15.5972	17.1396
BnaA09g39740D	22.1199	20.8587	15.4756	20.6761	20.7223	15.8141	18.8844	21.0709	16.6991	30.0263	29.2127	19.9693	22.7379	20.3754	29.6682	24.0265	22.7866	32.3992	21.2445	27.0375	25.314	27.6858	23.033	42.3127	29.9232	26.0407	32.3992	57.534	36.2455
BnaC09g47750D	19.7755	23.8483	36.0242	13.5882	29.1772	38.3802	8.50879	18.8398	21.3459	19.8681	9.75814	17.7766	6.30552	9.8778	8.27583	9.24798	5.22131	4.95121	27.8963	21.1218	15.7369	35.9064	25.5708	10.9866	9.05902	27.1293	4.95121	10.053	26.3875
BnaCnng20150D	30.5276	38.6582	35.1485	30.2608	49.5778	41.7958	20.0892	50.8172	17.0682	20.6521	12.4532	37.9114	52.9997	16.8915	29.5231	25.6334	48.8749	50.3891	16.8303	17.2954	18.3028	28.6264	20.6605	22.2449	26.3797	23.1141	50.3891	15.0268	28.7939
BnaC04g03220D	22.6255	17.7175	20.0691	24.9934	25.6757	24.5893	22.8389	24.2213	21.1072	34.8946	27.3728	23.1443	17.4658	16.0533	17.3031	16.0585	23.4508	14.2335	21.9079	13.4157	24.6842	22.1175	15.501	17.5325	15.9545	20.7318	14.2335	17.3164	16.3495
BnaA05g29550D	1.67	1.44114	3.68815	1.1947	2.04045	6.10778	3.06412	1.50955	1.56395	2.20292	1.41897	2.26135	1.55519	2.27744	0.951413	4.88254	1.35951	2.3153	3.53227	1.52544	4.22876	2.11006	1.55805	2.72995	2.07066	1.97985	2.3153	2.59199	2.41811
BnaA07g10910D	11.8866	9.95003	11.6498	14.6967	11.1636	12.1834	12.5413	14.659	16.7842	14.8161	14.0803	14.8727	15.2433	10.9515	10.552	11.158	12.8816	10.9237	10.7259	14.6201	11.3949	10.5316	9.33542	10.631	17.8618	13.2176	10.9237	12.5335	13.4146
BnaC09g26020D	9.65065	8.52721	8.06043	6.86908	7.82063	8.60094	12.6542	12.7825	12.8139	11.8588	11.7369	11.9232	18.3592	14.7178	9.11731	16.2753	10.4776	14.3955	11.517	10.5107	8.61493	10.6248	8.13572	6.74661	4.93084	5.88076	14.3955	6.14237	6.40151
BnaC05g45310D	15.3389	14.186	14.1212	16.4063	18.9801	16.4284	6.3036	14.0468	6.25344	13.3151	7.01522	7.65569	7.39065	6.70162	14.0105	11.1658	9.81609	9.62258	7.12294	18.7469	17.7793	9.84138	8.34743	18.4059	20.5438	18.4108	9.62258	18.3847	21.1311
BnaA08g01910D	9.08385	5.67871	7.57352	7.50466	7.59787	6.66222	7.15704	7.25863	7.04491	8.505	13.5722	8.81346	7.07371	7.3769	10.3118	6.6299	8.59909	7.23305	6.97743	7.19789	6.69551	7.00685	7.44111	5.90603	7.61504	6.77766	7.23305	9.80324	7.07358
BnaC07g30750D	6.34658	6.21615	6.92152	8.70123	5.25466	6.51464	5.09473	5.79931	6.57425	6.45247	5.08606	5.6357	6.20299	7.24184	4.58159	4.71857	4.89427	5.85356	5.56118	4.98809	4.15931	4.50304	6.20833	4.66979	4.98603	4.64666	5.85356	4.78211	3.95842
BnaC06g08910D	2.16139	2.83264	2.16299	2.28744	2.40634	2.13465	3.66342	3.31677	4.23778	3.75963	2.59516	4.03549	3.67971	4.16904	2.31198	4.66405	2.89909	4.26474	4.31043	3.52795	3.42485	3.87248	3.12175	1.70836	2.88448	2.28148	4.26474	2.3963	3.81316
BnaA08g29650D	9.1155	9.68095	8.07088	9.06782	11.3143	9.87997	11.6857	7.22821	8.14982	8.79452	7.50517	12.5119	6.87172	6.66697	9.24572	5.09667	4.62278	5.60788	5.78789	3.27707	3.13173	2.19219	4.93188	2.72236	4.17473	3.05659	5.60788	5.20873	3.36637
BnaA09g21330D	14.6743	12.684	13.9373	17.2117	18.0113	15.2621	21.8809	28.2513	42.2641	35.9711	32.1762	35.2564	17.3237	17.1842	30.2352	18.0395	25.1778	14.8612	21.7366	18.7649	15.7789	14.1374	28.5743	14.2392	13.0999	11.873	14.8612	8.8319	12.4013
BnaA06g39690D	16.8112	18.8764	20.5933	17.9047	17.6013	18.314	16.4442	13.4923	14.8202	15.8644	10.719	13.8017	10.4804	10.2413	9.62518	10.3892	9.45469	7.90943	11.2718	12.3335	12.1479	8.2812	15.6236	12.3563	13.454	13.8547	7.90943	12.2155	14.9215
BnaA06g32300D	36.6592	36.9906	41.9627	39.1956	37.671	32.9127	31.8204	16.0049	41.3281	43.8339	28.2045	34.4979	22.4876	26.4303	24.2135	22.8137	19.4796	23.8958	38.6368	28.2079	22.9706	29.5917	36.2225	24.1449	17.4311	21.5574	23.8958	18.0874	24.4848
BnaCnng35560D	5.27881	9.18939	7.31688	5.57643	6.22558	5.55572	3.4439	4.20596	4.59417	3.78045	3.45497	4.94996	3.01977	3.92046	5.34721	3.6725	3.94351	4.61995	2.66059	3.57961	3.03251	3.52503	3.90267	3.32202	2.72315	3.01068	4.61995	2.37798	3.05449
BnaA02g13350D	48.888	43.7709	34.7498	31.4399	53.3091	42.315	40.0766	62.6964	32.2137	53.318	71.0493	47.2723	53.4388	61.9392	59.8772	41.7992	79.7683	63.9108	25.2253	30.0809	29.3466	48.6454	44.1249	28.8496	33.7565	28.9964	63.9108	27.8619	36.5822
BnaA03g34240D	44.0007	49.6254	105.779	46.7459	80.974	70.7585	91.6992	72.7045	120.705	124.493	103.94	116.088	77.5639	63.1054	39.5876	115.112	40.1585	59.0805	72.2148	38.8829	46.0625	53.9536	55.7672	43.0104	33.0645	29.5756	59.0805	47.6835	40.0333
BnaC04g40090D	3.10692	3.2065	3.629	2.4265	2.36082	5.35156	3.38948	5.0751	5.00872	3.45357	4.67866	3.87105	4.18064	11.3683	10.0106	20.7436	4.16069	5.6592	35.8913	39.5949	44.2617	32.3813	34.1387	117.292	86.2082	70.3913	5.6592	70.5699	101.073
BnaA07g22920D	10.0801	6.72848	12.2894	12.8807	17.4399	8.33341	3.88685	6.45886	6.65561	7.02912	6.0626	11.0199	7.71364	6.65199	7.57165	6.42059	11.563	7.03608	5.16841	6.83235	5.256	11.4014	6.17862	12.4326	8.45604	6.19424	7.03608	3.81873	6.48736
BnaA10g27730D	11.6597	6.95741	12.201	7.25563	8.27123	8.47968	4.3631	6.14184	5.02811	7.23063	3.95131	5.95047	6.96321	6.25689	8.89375	7.71005	11.0905	11.176	3.60955	2.88371	3.56987	3.04147	1.824	1.22684	2.82387	2.64729	11.176	3.25218	3.12053
BnaC07g20580D	33.0205	23.226	24.6465	20.7027	17.4418	12.1768	24.9858	14.3142	19.1103	33.2464	7.75142	28.8893	30.8448	22.7935	16.8614	23.3776	16.9045	26.3041	9.08625	14.6594	14.9237	16.0363	12.6239	12.8094	8.80321	20.9428	26.3041	8.52019	15.1443
BnaC03g48580D	8.38817	13.3436	14.3691	18.5649	14.5992	61.3274	202.352	17.221	11.6105	80.3895	22.031	18.7441	90.409	34.8281	158.125	90.8916	97.9191	84.3446	20.3651	16.5245	18.2394	25.1257	60.7542	21.8994	15.4245	20.2707	84.3446	16.7976	152.777
BnaA10g21030D	4.15151	2.04858	3.93443	6.52861	3.76914	3.48044	3.72022	4.78596	4.37814	5.57861	2.5231	4.39232	2.08387	1.75203	1.28615	2.35936	1.1581	2.24911	2.72331	2.54966	4.30666	3.94946	3.55416	2.5806	1.80214	2.05576	2.24911	1.31312	2.37029
BnaC09g05080D	63.4001	26.4085	31.3613	50.7714	31.1843	30.723	35.3777	68.2064	50.7497	61.9658	41.2195	55.06	82.7536	54.5769	21.9306	71.3735	34.5626	30.6132	95.6955	81.0881	108.908	56.9833	76.9294	71.4693	64.4839	90.6831	30.6132	72.4033	85.1959
BnaC06g41990D	18.6591	25.508	21.7404	19.6169	28.6327	24.2619	20.4948	19.8213	20.148	27.7949	23.4637	21.4626	31.3783	22.4699	37.6127	34.8275	55.4742	37.7426	26.9015	28.9434	28.7896	21.2144	33.2188	27.2296	33.4224	36.9608	37.7426	31.6292	31.4608
BnaC01g13790D	9.58593	4.07048	7.02304	10.6284	5.45648	4.08921	6.44766	6.12985	5.51523	7.95223	7.57348	5.34186	6.38268	4.49813	2.592	6.35194	7.07621	3.94141	6.2892	7.13495	5.40872	4.69919	5.538	4.53171	6.76481	4.85678	3.94141	5.26201	5.04562
BnaC04g41340D	11.3303	27.5987	22.2855	16.2078	13.0204	30.2997	14.9323	11.0443	21.9985	11.0836	16.0922	23.7222	17.0138	28.7366	45.7572	24.0505	20.5787	23.2575	22.536	25.1436	14.9989	18.5133	28.1697	21.8328	26.1111	32.1986	23.2575	33.4739	24.2878
BnaC06g39970D	7.95428	21.3201	10.6173	14.2411	8.56611	19.6401	23.6075	19.8784	11.0964	11.8964	23.8573	15.571	28.0778	27.5648	30.6305	18.057	33.4883	35.2498	13.4152	22.7934	9.31311	11.913	25.2183	7.79592	13.4389	7.67197	35.2498	8.97286	13.9028
BnaC05g02190D	5.6339	3.27287	3.08896	4.41667	4.38107	4.27145	4.31633	5.65139	3.65625	5.14856	4.22315	5.41742	9.3668	10.0397	12.0459	10.7907	11.9446	12.7575	6.06299	5.73073	6.10745	7.34025	11.2641	5.71265	7.33482	6.88393	12.7575	5.48313	5.83312
BnaC07g17330D	5.07595	1.66728	2.81684	4.10963	3.14331	2.99341	2.86477	3.55827	2.88521	3.40884	2.65943	2.10769	2.7332	12.3122	19.6849	10.5439	12.9557	3.98979	9.75399	18.2195	10.9104	9.87995	9.91616	19.4289	17.5363	20.5044	3.98979	21.2505	20.091
BnaC06g27300D	61.2498	52.8442	57.1389	59.632	117.275	67.6076	105.001	128.589	106.459	94.4252	107.151	101.567	91.0722	111.642	86.4247	115.49	72.9048	96.557	111.054	82.0863	133.262	140.925	97.096	83.8214	73.3297	83.3748	96.557	88.7711	83.4664
BnaC04g10340D	20.5346	20.525	17.5404	20.2573	18.1139	20.5384	15.7058	15.9837	16.8053	17.0664	14.3094	17.1412	16.8775	12.8385	12.7169	15.3376	13.6726	14.1297	15.8143	16.0203	15.1111	14.7432	17.5639	10.4042	12.6773	12.2549	14.1297	12.0654	14.5409
BnaC03g48000D	2.57867	2.62061	2.53824	3.17965	3.03873	3.38046	2.84011	3.11082	3.16573	2.82242	3.72476	4.68245	3.57412	3.19664	3.69403	2.97871	3.57863	2.4444	4.66677	3.65545	3.80053	3.02565	3.74567	3.52617	3.41263	3.13009	2.4444	2.87855	5.37885
BnaA03g43120D	83.5851	61.8703	70.9306	60.3876	49.779	64.3098	44.2484	38.9999	45.3666	45.9615	35.729	41.2933	40.4801	33.1224	36.1542	38.0197	38.9358	27.8907	34.7858	66.4082	29.1365	26.5743	56.5463	27.1641	31.8967	28.8073	27.8907	20.7019	32.9511
BnaC04g00140D	70.0581	64.713	55.693	89.0956	73.5875	45.6006	97.1475	117.47	147.364	134.67	127.616	92.0524	204.466	168.647	328.427	200.988	223.329	307.054	229.933	340.369	184.526	236.876	299.294	165.192	172.063	208.027	307.054	209.731	119.204
BnaA04g14030D	7.29067	3.72838	4.51793	3.82838	3.79815	10.0161	4.42589	7.3708	7.09886	8.93853	5.75676	10.7343	6.524	7.82571	5.44652	6.17636	8.41263	3.89173	5.57205	7.98829	7.21508	4.40502	7.77905	10.7449	5.65862	5.42982	3.89173	5.14498	9.02221
BnaA06g21680D	19.9689	12.7035	13.902	18.0433	17.132	11.3211	12.9219	20.5112	14.8968	16.463	10.7421	14.9912	7.37133	2.98134	2.27961	3.35621	2.42816	2.90762	4.61527	4.31597	8.80752	5.61529	4.30474	7.95272	10.2283	6.92644	2.90762	8.7839	8.77977
BnaC09g45470D	5.54846	3.61486	4.63581	4.15787	5.41695	4.72154	4.17505	2.90612	3.67681	5.338	4.76424	4.4442	3.44818	4.09961	3.69797	2.65788	4.684	3.06882	2.86962	3.88423	2.69253	4.12829	3.91603	4.36318	2.93323	3.78771	3.06882	3.96129	3.38977
BnaAnng37180D	48.8923	59.2054	55.8275	75.3103	67.3875	46.0805	57.1579	60.0165	60.4885	63.1269	58.4305	45.3608	55.5379	56.2507	26.3627	46.8975	29.3594	37.7873	67.2958	52.415	53.061	55.7181	51.6244	45.3034	35.2487	45.3518	37.7873	40.0017	57.7975
BnaA06g26400D	29.8317	30.0547	41.7022	34.3313	35.8693	36.3001	41.6477	36.8742	45.8014	33.7993	45.5033	29.4616	30.3212	29.6205	12.2311	28.5207	31.3263	20.3432	21.1141	21.0393	35.9621	40.4937	19.3435	21.9378	30.6485	32.7927	20.3432	24.6904	20.9275
BnaA01g11130D	4.44223	4.4591	5.70252	5.85821	6.6552	5.48877	6.02712	4.75119	5.1683	5.36114	4.62908	5.40133	3.67759	3.26339	4.33554	2.40374	2.82404	3.55715	3.10105	3.13358	2.11822	3.02085	4.10223	2.34907	2.75043	2.13496	3.55715	1.76298	3.12222
BnaC01g08310D	175.222	68.9407	157.779	127.037	159.251	140.281	118.807	118.713	100.438	38.7011	84.1226	98.4477	144.787	98.5628	69.2858	74.4946	76.3879	66.1502	84.6478	80.0193	77.3872	59.3022	108.914	101.736	81.658	103.623	66.1502	69.9881	35.4997
BnaA09g35000D	12.7868	11.9213	12.5287	15.651	11.7748	12.8343	3.32205	3.71953	3.33285	3.60858	5.27641	2.31793	2.6173	3.46483	3.0475	3.22161	3.06453	2.64156	5.17624	4.60628	5.81762	6.5876	4.15995	6.57279	5.33226	7.6936	2.64156	5.89568	9.15731
BnaCnng78570D	17.8231	14.8711	14.9289	20.0877	18.2782	17.1074	11.0514	14.7556	15.4225	13.5956	16.0327	10.9286	18.2971	19.5624	20.5153	18.7766	18.5515	17.8899	17.2187	16.7311	15.8234	17.5819	15.9167	16.2428	16.8964	17.6295	17.8899	16.2953	13.3336
BnaCnng46900D	12.7083	14.583	15.0518	12.5988	12.6204	14.2448	11.9516	13.2931	13.5483	12.2136	13.0996	13.4941	7.45061	9.57603	8.88988	8.77941	9.39026	8.19743	8.07868	12.4585	8.78183	8.36635	10.4027	10.7842	7.60175	7.89576	8.19743	7.45999	7.88521
BnaA03g43580D	16.7161	12.2202	13.7158	15.9921	16.6285	7.99663	13.5334	20.2814	13.7674	15.2417	15.3384	14.7464	14.7117	11.0377	11.7134	15.3623	19.6881	14.8112	9.61268	8.56771	13.3366	19.5447	8.68151	8.08964	7.58132	6.24047	14.8112	10.9707	9.1459
BnaC03g68030D	3.06766	3.7388	4.56777	4.46623	3.67231	5.08486	4.35987	6.8492	7.49637	5.88733	8.87886	4.57802	4.824	6.48417	4.50424	6.30187	4.41528	3.81181	9.3622	7.57958	9.9282	7.75877	7.09512	11.3246	10.1813	10.9588	3.81181	12.0767	11.0941
BnaC07g17690D	5.51592	5.9596	4.70154	7.3071	10.1451	5.07399	10.3175	11.6401	4.2644	5.53624	3.46639	4.23166	4.98768	9.49892	9.11599	4.46227	5.41097	8.78929	3.40741	4.28205	3.48839	2.41071	7.80557	2.8146	3.72501	3.03824	8.78929	3.16766	2.84426
BnaA07g02860D	2.2334	2.05724	1.55325	1.43252	1.37608	1.17311	1.4035	1.35374	1.61438	2.29948	1.38613	2.11914	2.67947	1.86481	3.14624	3.20453	2.20043	2.39659	2.93266	1.92265	1.88664	2.17234	2.23801	2.79005	2.7372	4.48258	2.39659	4.61576	3.71245
BnaA01g34720D	109.374	191.329	198.994	202.458	125.023	234.592	98.9139	75.9967	110.497	74.2749	82.2609	85.4655	38.467	57.8108	65.0652	36.919	32.4091	45.1206	41.9014	69.0819	32.6554	33.5945	60.2913	32.646	31.8098	49.3054	45.1206	27.8475	46.9544
BnaAnng21590D	15.884	7.98997	18.5708	13.1183	7.87357	7.38879	6.94292	7.28482	12.2521	8.08106	5.21582	4.99341	5.40655	5.65369	11.0326	6.52312	9.69194	7.55904	8.24246	4.18532	5.05769	6.42792	8.11059	3.28959	7.91579	9.94142	7.55904	5.0348	4.95023
BnaA10g14790D	700.785	34.2992	33.1061	1468.95	756.076	620.286	48.0584	36.2757	571.79	35.8238	28.4364	13.5662	620.543	21.5592	38.167	281.128	36.7366	20.6647	15.5305	699.06	39.9689	19.1085	18.8856	20.6959	14.2509	120.963	20.6647	9.34415	254.532
BnaA07g23160D	12.4858	4.65683	5.55035	7.69224	3.06664	6.43919	10.8453	12.059	14.0631	16.8839	8.70897	15.8963	4.87104	4.43416	3.17399	3.2938	3.15691	4.2396	3.09455	4.84869	3.63936	1.77005	6.55065	1.60157	2.7155	2.59552	4.2396	2.06384	2.50646
BnaA10g20350D	2.70953	2.35742	2.46632	2.46277	2.59264	2.55239	2.74988	2.39064	2.18528	2.50606	2.17618	2.68615	1.97145	1.44009	2.31056	1.79777	1.64819	1.64064	2.25705	2.51582	2.00467	1.567	2.36941	2.06925	2.26747	2.25102	1.64064	1.69737	3.37597
BnaC07g49460D	4.77086	3.01202	2.46504	5.12442	3.62084	3.941	3.25648	4.04794	3.6626	2.60216	5.01866	4.56045	4.76272	3.91276	2.4034	4.21625	2.61537	3.3045	2.5594	3.35138	3.66342	3.99718	2.30534	2.58224	2.71421	1.94279	3.3045	2.39608	2.74667
BnaC06g35750D	109.238	117.58	143.382	151.158	168.32	114.199	131.279	126.673	153.825	142.889	144.818	134.149	96.3165	120.779	76.9288	55.7335	109.644	114.928	132.464	66.5421	157.092	207.961	87.8245	121.503	92.14	103.466	114.928	106.734	93.9977
BnaC01g00890D	65.2127	25.913	34.2402	38.3712	59.2583	33.3234	34.2059	26.8022	40.5522	32.265	30.5741	45.6112	38.1738	19.3454	22.9993	28.5909	23.7484	5.16106	43.1018	15.4064	30.2164	22.3452	17.5378	21.3411	17.0783	12.4862	5.16106	16.3394	21.0003
BnaA03g10260D	14.0562	13.4393	15.0329	14.998	15.5408	13.8921	12.0224	12.918	13.5197	12.117	10.7846	12.4345	13.7185	12.9337	8.66006	12.6813	9.73348	9.31328	12.632	11.7677	13.9844	14.0175	11.4612	11.9609	10.216	12.3344	9.31328	9.06371	13.2637
BnaA09g43710D	2.8612	123.628	6.91684	2.80389	101.872	6.56194	12.0384	4.30102	22.1765	12.1986	28.8441	18.5436	17.5491	6.72248	14.0647	19.0973	20.9685	19.493	18.059	29.5195	45.8701	47.8888	46.5574	3.56369	3.15759	3.26763	19.493	22.6227	24.1025
BnaA07g17800D	18.0708	19.1815	17.3362	18.8506	19.1356	21.6326	5.24991	15.6968	18.7425	16.762	16.4587	13.0549	23.1952	16.6074	17.516	21.5462	18.0032	19.229	17.9261	19.745	19.5753	18.866	18.7243	18.5126	14.8617	18.5645	19.229	17.3162	16.4988
BnaA02g22020D	3.88155	6.01793	4.14644	7.11912	3.57408	3.32944	6.32972	8.27369	5.33222	8.82941	6.18045	6.28559	4.15181	2.52088	2.43159	4.30696	4.05835	3.00199	3.80887	2.37684	4.55889	3.01973	3.92596	1.78841	1.54246	2.82873	3.00199	1.30224	2.4139
BnaC05g04860D	35.8314	22.9855	12.9865	17.1227	30.5078	15.3341	41.9936	47.7944	66.302	46.0037	64.9361	80.1986	68.6286	56.7577	35.6157	83.2286	124.88	50.5238	59.7218	65.8919	79.1652	67.151	63.5067	53.9178	56.4701	23.2631	50.5238	91.7244	54.2088
BnaC03g62040D	108.445	117.044	137.352	79.9569	126.58	141.949	68.6397	69.1372	64.0052	65.3064	26.5236	64.7223	36.5897	58.0537	24.1651	39.2568	71.6744	59.1543	57.1092	84.6998	48.6224	51.6842	89.4375	56.474	52.2978	68.5283	59.1543	46.1115	65.7898
BnaA06g12620D	6.89156	9.95704	10.5541	9.38136	8.25486	9.36495	4.42631	4.20892	7.1147	3.58016	5.55157	6.26083	6.44329	3.63485	8.35561	5.1604	8.02752	5.39946	4.78533	5.04624	4.00449	3.61226	4.63302	4.13819	5.94235	4.12907	5.39946	4.23275	4.53413
BnaC03g52670D	136.512	136.631	153.396	134.544	138.246	143.95	99.9301	99.8095	94.1433	76.4771	78.319	65.678	78.8694	92.7993	118.795	55.4156	101.894	91.7386	91.4162	121.66	71.3407	83.8767	82.366	94.5742	76.8617	81.6453	91.7386	75.696	77.0223
BnaC03g77890D	12.9572	12.6617	10.175	15.3841	12.9882	13.0142	14.5755	14.9796	15.1994	18.4702	20.2673	19.8319	14.9535	13.1391	10.7427	19.2336	13.8093	17.1356	13.1756	11.3303	11.3199	10.9987	16.8665	13.6727	10.2694	12.6978	17.1356	15.5087	13.277
BnaA02g33880D	4.59767	4.23321	2.29623	3.673	3.89079	3.97675	2.90313	4.95739	2.82714	1.58523	3.58719	2.25082	3.12184	3.83031	7.79587	2.13078	2.32012	4.13784	5.21247	5.6559	2.75323	3.22198	7.25366	3.15815	4.62087	3.93145	4.13784	2.22119	3.68465
BnaC09g41970D	3.77608	4.27631	2.91714	3.84845	4.32976	5.3211	5.27185	4.74662	4.59671	5.14125	6.0738	5.47346	4.78438	4.24151	5.74934	5.71226	5.26682	6.66269	6.09788	4.80467	3.52174	3.6929	4.99334	7.34673	9.11436	9.24256	6.66269	8.57272	5.55519
BnaA01g06540D	5.62172	2.5732	3.72165	3.44745	4.54112	2.92065	7.2105	9.29259	8.13444	8.07332	7.71947	8.44998	5.06202	7.5509	4.99663	4.317	4.98721	4.26531	3.67151	4.90433	2.6309	5.05362	4.01509	6.71946	5.16988	7.40961	4.26531	7.76222	8.58152
BnaA09g41220D	20.2542	50.2449	35.9732	17.063	22.0666	17.6993	24.2686	20.5821	16.1947	12.913	22.0508	21.3131	17.3984	17.8032	21.9347	31.8054	10.179	13.861	34.6488	17.7627	17.0661	25.3188	11.7148	11.6836	12.034	19.0042	13.861	7.80179	10.7757
BnaC06g12970D	9.26597	8.73655	7.23161	7.88443	8.91245	13.0024	6.66747	5.83285	8.77033	4.1906	4.17951	7.48484	8.46987	8.03485	21.7326	6.37002	9.48034	9.52247	7.45948	6.42706	5.6974	5.6282	7.53283	4.53724	7.04713	6.27277	9.52247	3.42895	5.73542
BnaA05g11160D	2.53219	2.47649	2.92977	3.16966	2.92877	3.94585	2.83356	2.18831	2.35651	2.20702	3.81142	2.66837	3.20979	5.15655	9.29737	4.50165	4.35282	4.29192	8.58581	9.81433	9.02046	10.4166	12.279	9.90997	10.7058	9.98879	4.29192	12.2784	16.1997
BnaC08g35830D	112.889	28.9574	50.0327	81.0445	65.862	16.4854	25.1097	42.772	16.299	62.7428	34.0404	21.1961	11.3365	3.52654	7.11244	6.89227	9.21274	6.23119	10.0299	7.26314	13.3799	14.0286	8.21408	7.11537	6.75919	6.28996	6.23119	6.1749	9.55907
BnaC03g50440D	8.23983	12.3477	10.7909	11.686	11.7598	15.8549	9.75606	9.40255	9.16297	13.1895	8.12868	6.32754	8.37962	9.20888	8.64294	7.2936	8.77105	8.28796	4.84277	6.20872	9.49748	8.62316	6.60421	12.873	5.35728	14.1335	8.28796	7.39729	6.1932
BnaA09g44550D	26.1058	14.4357	15.7096	11.6549	10.4924	16.8166	17.045	9.61065	10.992	14.4779	6.89344	6.11836	9.52679	10.593	14.5078	3.42938	5.6637	9.53143	6.66783	6.84247	5.37519	2.58424	11.2863	4.80364	4.34282	6.44011	9.53143	10.8481	2.63948
BnaA03g47290D	4.53732	14.9282	14.411	5.14896	5.6567	13.1354	4.50311	5.32631	5.26001	5.75805	5.74913	10.8988	4.57723	4.35882	18.145	3.32145	7.97639	10.4034	3.59258	4.67257	9.12201	3.57518	1.98429	4.03501	3.09585	3.8946	10.4034	4.78424	5.69154
BnaA09g33400D	12.2883	5.61054	9.62485	5.8997	4.40641	10.4678	6.0755	4.66862	8.61042	8.46973	5.83193	6.03172	7.01844	5.88163	5.81894	10.4938	14.0016	10.5928	6.46433	6.25395	5.80872	12.3405	5.69112	16.1677	15.5186	6.50524	10.5928	7.67626	9.17536
BnaC03g54410D	4.54146	2.61349	3.84988	11.0167	4.15883	2.46281	2.24327	2.98955	3.27804	3.67664	2.18714	2.97997	2.9451	2.57758	2.9109	4.40939	1.66129	5.77827	2.60511	2.84218	6.03364	2.63529	2.6895	2.26039	2.04859	2.27517	5.77827	1.92416	1.8509
BnaA03g04820D	13.7988	14.0981	15.8454	15.9053	19.7609	8.11363	13.4591	14.543	17.6596	10.1881	6.86083	5.82379	10.706	17.5991	39.9235	5.3969	19.5676	13.3896	4.94269	9.5541	5.73291	12.887	7.37185	4.31816	5.46845	4.28274	13.3896	7.96074	1.99664
BnaA09g00940D	36.3523	34.8292	36.1762	51.2139	33.287	55.4093	15.0296	17.8498	16.9615	17.1083	20.8686	24.8827	20.3094	12.8971	9.71626	24.8523	23.4254	16.3409	21.401	15.5423	16.1837	17.158	16.2131	13.6729	19.3268	11.147	16.3409	17.4113	18.868
BnaC09g00580D	9.35483	21.3451	128.799	19.9015	16.3946	15.8872	50.6222	41.5378	41.1894	9.41815	2174.71	34.4161	45.7345	9.13057	13.1763	6.82452	65.109	57.5345	11.0923	14.532	7.33015	20.0604	20.4754	67.9423	10.5022	10.4016	57.5345	28.7781	13.3575
BnaC02g11150D	25.2391	29.5096	28.568	23.5163	36.7349	34.7278	46.7982	52.0708	38.0438	34.4572	40.8641	40.846	32.8046	39.128	26.3839	42.6433	23.1898	18.1344	37.2553	40.5133	33.2881	35.8247	33.7789	46.0915	40.4115	43.6116	18.1344	53.406	55.2203
BnaA06g18770D	13.0547	11.9196	16.5054	11.0687	12.3003	11.7719	9.11819	10.2399	10.4088	10.9423	17.7966	10.5121	11.6738	9.29978	12.4134	12.8079	9.25998	8.42773	8.36036	10.6061	9.79229	9.3215	10.4559	9.2681	9.80298	11.0039	8.42773	8.09747	9.97261
BnaA06g10600D	108.841	96.9254	99.9103	56.4048	106.211	102.944	46.6938	44.0857	59.0655	32.5644	60.2055	33.5959	44.9781	48.3083	82.3242	22.4946	43.3812	58.7935	48.3059	54.5902	31.9741	38.0098	44.0034	40.0717	36.6233	40.6178	58.7935	25.684	41.0152
BnaA04g09620D	5.82645	3.62	4.60588	4.91794	3.24919	3.97141	6.26788	6.53565	5.42405	5.59176	3.39379	5.93151	13.2201	11.9285	12.2614	16.0037	11.1512	11.4657	13.5429	12.1746	16.7317	13.6851	12.2784	11.3944	13.9875	13.1821	11.4657	10.4957	15.2793
BnaC05g22090D	14.4365	15.8246	21.0616	16.4864	17.1067	17.2269	12.1882	10.551	13.3123	16.0124	12.6592	11.3702	13.1349	18.4332	30.9621	15.311	26.0801	22.8334	24.5164	24.5975	24.3339	22.5134	26.617	20.3225	26.2657	18.7227	22.8334	31.3816	18.994
BnaC07g01360D	170.197	221.935	198.735	172.871	164.165	194.75	161.298	163.861	172.234	126.452	131.383	159.413	186.02	155.361	173.539	148.217	153.872	191.854	150.443	199.389	129.26	145.673	223.978	160.945	113.278	148.542	191.854	140.284	145.24
BnaA09g49520D	108.455	116.77	118.571	130.444	141.912	181.574	24.4791	28.2167	33.9969	39.8895	26.1038	28.0135	9.73991	18.2896	37.9911	9.15789	31.6811	19.1286	5.52489	10.9047	7.64623	8.67007	14.6624	7.98272	7.62533	10.4029	19.1286	7.47286	7.87573
BnaC09g15740D	4.2562	4.44141	3.65731	3.48254	5.71055	2.67465	2.71828	4.72138	3.15578	2.7366	3.70527	2.98515	3.08843	3.76659	2.68047	2.71782	2.9002	3.26871	2.56521	2.16913	2.34885	2.3888	2.85801	3.13727	4.63809	2.43191	3.26871	1.71357	2.43202
BnaC02g35120D	9.48756	15.3862	10.0222	13.299	16.8398	16.8495	18.6083	13.806	18.7992	22.795	26.3477	12.4096	28.3865	21.8802	20.3097	26.1893	24.6353	17.5395	18.3093	13.117	11.552	21.638	15.8948	11.9839	16.2592	19.3544	17.5395	14.944	18.8608
BnaA02g25010D	32.0278	32.0196	39.0682	38.0676	42.3278	61.0484	27.1739	31.1726	29.6374	31.6212	30.8544	27.4502	29.613	39.8977	21.8946	26.889	24.0997	25.8324	27.4788	40.1552	29.1105	27.8748	45.4231	28.7373	33.3298	33.6754	25.8324	27.196	36.394
BnaC09g40980D	14.7754	13.0075	13.0238	12.1998	14.2348	12.8441	14.6166	16.5263	15.448	15.4272	13.9999	14.6136	16.5613	14.7647	14.3251	16.844	12.0331	12.0584	14.1489	14.2432	13.5779	15.9622	14.2705	10.637	15.5881	13.4455	12.0584	13.2462	12.4703
BnaC03g45200D	6.65042	8.46833	5.50977	5.98219	5.17678	5.15375	5.66263	9.39075	16.6929	6.21204	5.23785	5.74721	5.82606	6.32681	17.0078	5.52232	7.30463	4.43606	5.21037	5.67162	11.3854	6.87526	5.25742	4.30351	7.59659	8.29085	4.43606	8.53089	4.9042
BnaA06g06600D	23.3054	23.859	32.1466	22.3486	21.0101	21.3494	24.5623	20.5897	24.0386	25.7803	21.0644	29.936	26.9071	23.5509	22.1861	25.0405	24.8504	34.5632	29.4174	28.8908	32.7203	27.3319	31.707	28.9515	26.623	28.7622	34.5632	27.5442	34.1454
BnaC05g49220D	16.1661	8.49992	8.16466	8.2538	10.4195	8.96625	5.19976	6.4072	6.34247	6.48651	5.25413	5.63958	5.13122	5.67734	4.08219	11.778	12.3619	10.2774	3.69373	5.77306	4.01051	3.393	4.03812	3.1629	3.24258	3.48279	10.2774	6.31025	3.90916
BnaA10g24510D	14.048	7.58362	4.46818	12.3381	13.516	13.2525	9.88756	11.5157	10.4556	9.44842	7.14975	9.4634	4.28399	10.8042	20.0758	7.23509	13.1568	13.5884	9.9876	10.8248	6.8656	7.60196	8.73376	13.2557	7.98441	2.40342	13.5884	5.85809	6.13842
BnaC03g25190D	8.23395	13.0532	7.89154	8.24762	8.87099	8.26009	7.31396	6.08583	7.87011	6.09508	7.8046	9.23686	6.83025	7.68097	18.5675	8.53124	15.0778	10.5823	8.57762	7.67525	7.03172	5.93549	8.89266	6.78282	9.52373	5.92833	10.5823	7.00256	6.31387
BnaC05g32820D	5.14589	4.07683	4.62729	6.00569	5.30699	4.85073	5.92989	3.9509	3.88349	3.33729	3.93956	4.71504	5.95112	4.65972	7.65917	4.40609	5.51661	6.47279	4.38578	4.15238	3.49338	5.98631	4.1513	5.83357	3.83819	5.90137	6.47279	5.65017	3.93512
BnaCnng29280D	4.7552	6.47843	6.52325	5.61937	5.68442	7.21499	7.88004	7.26412	8.65246	7.80166	7.60141	7.76113	8.0556	8.28655	8.90226	7.52399	7.46227	10.1338	9.14367	12.2061	8.24897	5.11379	12.1777	11.5918	9.37586	8.98239	10.1338	10.4055	10.0785
BnaC09g32610D	2.67083	2.47667	2.5277	2.40686	2.58865	2.44226	2.96676	3.69089	3.6529	3.53679	3.84848	5.78727	4.90271	3.25061	0.995353	4.85786	3.57017	6.94868	1.9664	2.38373	1.57207	3.19463	2.39739	1.93664	2.41394	2.20421	6.94868	1.17451	2.42473
BnaC09g20050D	10.4301	6.27715	6.56728	12.5969	9.9793	5.81228	9.25442	10.1461	9.81535	10.7025	9.17404	10.8192	8.87817	5.21036	5.5989	6.01917	7.57049	8.64615	5.79638	4.21204	5.31593	6.21084	3.87992	5.30972	5.08368	5.30412	8.64615	4.4244	5.6079
BnaC05g45920D	31.8038	33.3013	42.7397	38.8463	22.9788	26.3301	20.5806	17.3464	14.4826	19.6296	23.0649	10.4136	4.51734	1.67298	3.67204	3.53878	5.17751	2.97959	6.31423	4.37529	5.23333	6.42784	5.648	7.5056	5.29929	6.56167	2.97959	7.08745	5.84431
BnaA02g22260D	38.1286	20.9008	19.3407	13.5784	10.9785	11.9814	8.17903	10.5916	11.9049	8.12242	14.7523	15.0106	17.1548	23.0889	11.0309	15.8818	10.6303	16.5634	12.7678	27.227	11.7481	6.88257	9.15265	7.09785	13.6396	7.37572	16.5634	10.74	15.376
BnaAnng06320D	9.07527	8.15856	8.29724	8.28904	7.459	8.67607	8.30574	13.8282	9.67354	10.0001	7.54267	11.5866	7.58847	10.0905	9.00036	8.70463	9.84746	17.9276	9.56934	10.6695	9.62864	7.89588	10.4476	8.39189	8.95345	9.14821	17.9276	8.90243	10.7562
BnaC08g39860D	3.21643	3.90443	3.43882	6.09591	5.90148	6.11563	3.30509	2.93157	2.82653	5.25182	4.82142	10.0948	1.09545	1.6145	3.42388	1.59292	2.26814	2.17263	2.58667	2.42832	5.64828	11.9581	4.64496	12.7051	12.7951	25.127	2.17263	23.7952	25.8892
BnaC05g08960D	14.5522	5.80967	5.00697	7.11342	9.24288	6.11879	8.59481	4.28517	8.43355	10.8148	4.18538	5.23443	5.22489	5.06902	7.07508	9.74633	11.4966	6.7373	4.80262	12.7268	9.23531	2.89131	5.00828	7.55307	5.20701	5.42594	6.7373	4.28625	4.14065
BnaC06g12020D	4.41787	6.40266	4.50976	7.95823	7.27481	7.13503	7.48646	7.47027	9.39668	7.67296	10.4562	7.1959	7.44103	7.41403	7.06313	5.56398	10.5297	7.88492	7.252	6.73791	3.91626	7.45848	8.28287	8.43993	11.9687	5.67629	7.88492	12.7525	7.50525
BnaA06g23330D	18.9722	18.3547	15.4929	14.979	24.5049	19.1617	38.6492	25.5838	35.4965	28.5907	31.0842	40.5237	35.0334	38.5498	28.6649	46.0324	28.9561	47.5465	38.237	19.0151	37.1655	38.0952	35.7355	32.3345	4.31594	33.0772	47.5465	5.73876	35.2924
BnaAnng00940D	7.0459	10.6749	8.92509	8.4036	6.57829	13.9772	7.7747	13.614	7.66973	6.6785	7.21863	6.50402	11.9241	6.48212	10.608	11.3952	5.77567	3.91387	13.3911	6.91631	10.727	16.165	3.81497	11.7208	7.71	6.65203	3.91387	12.6045	6.89637
BnaA06g26890D	4.16444	3.91201	4.47243	4.30319	3.14605	5.99476	4.0308	3.67529	3.61188	4.2612	3.71564	3.92412	4.3248	4.13144	3.90846	4.88477	8.10684	3.40339	4.18393	6.4465	3.92814	3.51186	3.73492	4.85101	5.83755	4.96023	3.40339	4.6517	5.66294
BnaCnng77420D	11.2016	10.2046	9.68588	12.1749	15.4165	9.9985	8.40438	26.7724	12.3598	31.8357	10.2156	16.4121	11.8924	11.2801	4.81435	11.2327	7.84558	4.93706	9.85024	8.91989	22.8525	7.63298	6.99808	7.99212	8.91317	25.324	4.93706	8.8723	10.2634
BnaA03g00450D	3.66402	6.20332	3.5898	6.94657	4.89732	4.4524	4.09214	4.90247	5.13188	7.69532	6.54756	5.9574	4.28511	7.9832	6.42884	4.63785	5.24789	8.33094	7.96894	5.30528	6.83385	5.91881	4.7295	8.81344	8.18807	7.54582	8.33094	9.59524	7.45191
BnaC03g67810D	19.8082	29.0866	33.6107	24.5161	24.7193	35.1576	51.9805	33.1785	63.261	42.0537	76.1174	39.4067	41.2368	66.1435	22.3159	45.0017	49.9197	52.246	47.7858	45.5865	32.1255	35.7715	43.1242	36.9013	45.6414	41.3234	52.246	48.281	34.4689
BnaC05g49530D	3.92097	4.9074	4.14462	4.53727	4.049	8.47953	4.37075	4.2554	3.57136	6.43255	2.97573	3.59105	3.27961	4.92365	3.82398	2.97939	3.20619	2.88305	4.82641	4.4697	3.03732	2.1456	4.95138	2.46118	3.46543	3.34512	2.88305	3.05663	3.25662
BnaA05g12740D	13.7586	12.997	13.8447	14.2747	12.0165	9.55465	10.9042	7.67299	10.102	12.2054	12.2552	7.14087	8.88113	11.7061	16.6117	10.5147	12.8846	12.9592	11.9168	12.2053	12.0391	8.96266	15.5468	14.501	13.208	9.83517	12.9592	7.40976	6.41691
BnaA06g22820D	34.5637	16.8496	17.9071	19.8073	30.1825	17.0052	22.8012	23.6684	20.1587	21.932	19.4937	21.2912	20.3725	20.8821	11.9274	20.5031	13.6801	15.71	25.2728	18.066	18.5259	20.695	18.4949	22.9444	11.7635	15.344	15.71	19.2275	16.2214
BnaC06g04770D	27.2689	27.701	27.6918	26.5313	31.7463	30.5441	21.4309	20.7108	22.6414	21.1713	21.2319	20.8511	21.2065	24.7759	22.9022	22.308	21.2329	24.057	22.9485	21.4261	23.3765	27.6705	63.9088	20.7251	21.7857	21.0731	24.057	19.1615	22.8219
BnaA05g14810D	3.25748	3.90706	4.13433	6.27133	3.97767	7.92113	5.17494	1.68258	2.73082	5.01951	5.93404	5.17964	4.34792	1.49674	1.90058	1.25338	1.17174	2.9019	1.28394	1.6183	2.331	0.942119	2.76555	0.532715	1.44809	0.790459	2.9019	0.630682	1.40102
BnaA10g07860D	4.77415	6.99307	6.4572	6.75492	6.21889	7.45055	1.21165	1.34073	1.4275	2.20623	1.77934	1.13694	0.931252	1.70084	4.31736	1.51096	4.68536	1.81124	1.68917	1.24755	1.8276	1.53128	1.43618	1.4525	1.00748	0.867684	1.81124	0.805421	1.09138
BnaA08g04120D	9.19658	7.33801	7.88159	8.32466	7.77395	7.08928	5.95022	6.95535	6.22826	8.42569	5.14806	4.90184	7.30536	6.59995	10.4392	7.79581	5.40763	9.2657	6.76413	7.30637	6.67367	6.62118	4.48307	6.87521	3.54868	6.80474	9.2657	5.88573	6.31252
BnaA06g23170D	5.41998	4.72677	4.5381	6.09456	5.32335	6.34444	5.64664	6.04221	5.16646	6.08497	3.52286	6.23806	3.56958	3.8866	4.93741	3.59642	4.34103	4.87814	7.48646	8.1821	4.08976	4.29676	7.28302	4.52827	8.13915	7.60601	4.87814	7.25435	9.05362
BnaC04g00500D	18.2545	21.0161	19.7245	15.7057	19.5735	15.4268	11.2133	12.4805	13.7506	15.5252	14.1883	15.0639	8.9707	7.30004	8.62091	9.07356	14.4929	9.15005	4.22039	3.328	6.46727	4.62493	4.23483	4.67952	6.3455	4.61226	9.15005	10.2991	5.78687
BnaCnng06090D	27.146	18.9733	17.9578	18.8636	20.9913	24.3546	18.1304	20.1241	21.7514	20.7862	24.1933	16.2684	22.7414	28.822	31.0095	24.4461	27.9207	23.7948	26.9287	24.0675	21.1966	20.2189	19.2058	24.7512	25.3953	23.8399	23.7948	21.5028	17.3708
BnaC03g38180D	25.1142	28.786	28.7552	26.6479	23.4605	36.8076	52.8298	50.0445	32.6833	62.838	23.9861	22.6662	28.3402	27.7333	63.2551	74.6462	61.2911	16.576	31.6348	47.7308	33.1423	25.1743	33.4889	32.8658	42.8685	27.526	16.576	26.6843	32.7282
BnaC07g12070D	4.19312	5.81777	4.73374	5.69402	5.85297	6.07232	4.53334	4.53546	4.38201	5.42038	5.15681	4.9957	3.22369	3.06125	5.39968	6.41111	6.15678	4.39539	4.83247	5.02329	3.94888	3.62547	4.77598	3.31128	3.16333	3.92595	4.39539	4.27999	3.96741
BnaCnng71800D	46.3073	41.6894	42.8043	42.3609	38.0259	42.7516	34.9876	33.1383	33.7941	31.9816	29.0208	32.8499	30.5361	32.5141	23.8514	29.3383	20.2758	30.2016	35.9071	27.2382	29.789	22.7993	27.3829	21.3946	17.0233	19.4779	30.2016	18.0693	18.9681
BnaA08g02450D	28.6835	4.46371	25.7716	2.39587	25.9552	3.78047	87.1606	28.9312	31.2255	123.563	151.845	103.153	38.7689	4.24189	119.776	28.2723	90.2847	53.7403	89.5493	45.5983	216.988	43.7054	102.327	202.688	118.059	79.5262	53.7403	206.714	94.3829
BnaA05g35480D	3.24823	1.62601	3.60241	2.55085	2.38988	5.6241	1.28652	1.66663	2.31553	1.62624	1.59949	2.42521	5.13495	3.69477	1.90354	2.04604	2.56836	3.93698	2.68446	2.24649	1.97739	2.14178	2.95267	2.07612	2.13372	1.72734	3.93698	2.79263	1.9484
BnaA03g43880D	4.21966	9.78852	8.45052	6.92199	6.59057	6.73815	10.2995	4.60306	12.5335	12.689	11.8808	15.7895	6.63282	7.02818	3.06764	13.4353	3.59555	8.50859	3.81156	7.78307	5.83475	8.10869	8.12104	10.6213	3.91283	8.86618	8.50859	5.60111	9.40243
BnaA04g00100D	11.9713	8.6274	7.47816	15.1482	10.1006	9.71189	9.46962	9.08523	10.6334	9.99446	10.058	8.41228	11.2226	11.3506	16.3431	10.2831	12.1342	13.5497	7.93956	8.33679	9.82327	8.22721	8.84673	8.12509	5.96213	8.77866	13.5497	7.18447	8.86376
BnaA09g40540D	8.9336	6.74525	11.7627	20.6436	8.12572	9.59536	8.97475	5.3035	5.42227	9.37101	7.40919	10.038	9.39044	7.35739	8.93972	19.6235	14.0951	6.22233	3.44261	3.87858	4.13883	3.36985	5.71184	4.84976	4.17094	3.69547	6.22233	6.13975	3.78385
BnaA03g31170D	6.46305	4.67997	5.45629	6.16831	5.5299	9.01221	7.33896	5.64468	9.24537	5.69966	4.86093	7.65357	8.36027	4.59985	3.84841	4.29968	15.4411	8.36279	4.60295	7.45109	4.38403	3.39823	8.53049	4.57185	4.87269	8.42498	8.36279	4.2177	4.82193
BnaC09g52300D	15.6878	18.373	15.8056	16.2441	14.3446	21.2895	15.8069	23.5436	18.6492	20.2567	14.5877	19.3428	14.9923	18.3642	12.0587	22.8262	13.4895	12.7999	16.595	19.3823	15.7004	15.5249	17.9713	11.2987	21.552	15.6028	12.7999	20.8291	14.6587
BnaA01g23100D	16.2138	17.1667	17.0613	12.9695	12.9393	17.8849	11.568	8.84797	9.14108	9.16875	14.4548	12.3801	10.2094	14.2921	22.4469	11.0741	18.0136	16.5807	11.3674	15.9256	9.94722	8.56296	12.6056	8.94376	7.94032	18.5679	16.5807	11.2426	8.08757
BnaC09g49780D	2.88564	3.43648	2.73861	2.86216	4.00627	3.24093	2.70647	2.34422	2.37341	2.83462	4.4675	2.6777	2.78219	2.82059	1.84501	2.46396	1.9103	1.98129	2.16341	2.57649	2.4283	2.41312	2.88235	1.95613	2.03978	2.3466	1.98129	1.99707	2.46513
BnaC02g36460D	5.84491	3.82493	4.10889	5.73319	3.82155	4.95031	4.85395	3.94932	5.57304	4.22059	5.18189	6.68458	11.3349	6.10218	10.4424	7.07228	10.7294	8.93946	8.7561	4.73785	6.19981	7.17505	4.94387	5.27857	7.23476	6.80561	8.93946	7.31348	6.18313
BnaA02g14260D	133.021	182.959	177.653	61.5334	200.435	120.984	64.7498	154.012	125.293	97.0359	131.693	106.528	64.6759	132.951	86.0603	55.1692	85.0251	51.7537	134.946	147.943	186.258	166.826	87.2717	124.381	102.688	152.886	51.7537	119.679	130.415
BnaC06g01010D	19.5933	24.7933	16.6281	17.3377	19.2062	19.8718	17.0895	14.678	13.7713	16.8169	14.5442	21.5958	20.0716	17.4445	19.3755	19.2436	30.0142	14.672	16.995	15.7341	14.5977	11.1447	23.9112	17.8307	17.7309	14.1522	14.672	14.4729	19.2462
BnaA01g22800D	16.2217	2.23647	5.67741	6.32349	1.93423	2.52488	2.09651	4.7089	3.71639	6.71812	2.8618	6.44146	5.74187	2.04407	2.58347	3.31693	12.923	7.55138	1.97886	1.94352	3.61545	1.94269	2.40314	4.70511	3.69559	6.8281	7.55138	0.906064	2.17255
BnaA02g00910D	13.1747	3.17384	4.54152	4.86004	4.56553	12.1371	8.98947	8.86114	7.6114	7.25828	2.21061	8.4739	7.79998	5.80303	3.86993	6.68641	9.05763	6.69843	5.79843	8.75904	15.4747	3.99315	3.44229	2.73058	7.18702	7.8765	6.69843	5.86297	7.62177
BnaA04g18310D	6.6689	5.88469	7.07339	6.4128	6.02876	6.63389	6.2345	7.18106	9.38653	7.39996	7.29118	6.27431	7.95292	9.49385	17.257	9.32263	9.15048	7.92811	7.00496	8.61914	5.19335	4.81346	7.13214	7.85519	8.9831	7.12489	7.92811	9.23171	6.11413
BnaA06g37130D	16.1978	15.0227	15.828	12.3984	15.161	13.9314	14.4298	14.1983	16.9021	11.0803	11.518	12.7456	11.1218	12.7791	14.0836	10.6632	11.5946	12.6982	10.6723	11.5031	9.71744	11.2426	11.8031	12.7523	11.1617	11.7352	12.6982	13.8479	10.6761
BnaC05g25100D	3.97716	7.25787	3.63697	4.08998	4.72943	3.45031	3.0849	2.48899	2.47203	2.25392	1.81289	4.54665	3.82865	3.22972	2.90227	4.36681	2.23383	1.91853	4.66074	4.61475	3.67503	4.15072	3.30343	5.03493	5.32221	8.61264	1.91853	4.64177	4.66357
BnaC06g31270D	83.7564	60.4407	104.786	120.652	78.6143	109.905	86.0396	89.9114	107.922	186.776	138.526	116.84	75.097	68.3704	48.1029	64.9132	69.3467	64.141	69.6978	71.6656	63.7278	66.238	74.5705	56.5776	83.043	76.7553	64.141	75.1487	56.0138
BnaCnng26750D	20.9846	13.1157	15.1231	23.3015	17.2654	20.4347	11.4333	12.9086	12.5301	11.0687	15.022	7.97102	18.0081	12.315	19.3723	13.3467	13.6923	10.1097	21.2012	21.0068	22.9197	12.9553	11.5791	15.9047	11.0573	20.0129	10.1097	18.4712	9.02788
BnaC08g18440D	4.05834	3.72497	2.78409	3.47222	3.59895	3.96964	18.5106	44.9356	25.3497	26.1617	12.5282	32.9885	44.7727	33.4031	16.8544	47.8068	26.236	29.7025	40.8218	37.9234	38.8131	37.9498	38.4249	34.9717	29.4466	44.4062	29.7025	24.6309	50.701
BnaC04g25710D	20.781	18.3892	16.1619	17.8869	25.088	20.2142	17.3558	24.3398	20.5824	19.529	18.057	20.312	16.1571	14.8053	14.2429	15.0434	14.8092	14.0425	13.6026	14.8177	14.4831	16.8776	13.3084	12.6964	8.84966	12.3126	14.0425	10.0871	13.9331
BnaA08g12690D	9.13403	8.40116	8.19479	9.08048	10.1744	9.12196	6.21636	5.78364	6.49184	5.87082	5.85625	6.68584	6.59689	6.62864	8.40953	5.31145	8.202	6.49286	5.11828	6.58659	6.76879	5.86541	7.35083	6.81917	7.20025	5.67295	6.49286	7.63334	5.42776
BnaA03g55060D	3.09474	2.71288	1.83819	2.63137	2.24356	1.87844	2.83935	3.13706	2.87909	3.12936	3.91117	2.21737	4.53665	5.51869	3.91216	5.01667	3.09578	4.0693	5.42352	4.07487	6.04955	5.20224	5.49048	4.32174	3.44361	3.65137	4.0693	4.65353	3.11978
BnaA09g19450D	36.4931	39.6299	37.5219	41.5819	43.0482	39.9801	22.3061	26.5293	36.0048	28.3179	28.3492	29.4636	25.6937	26.9638	42.3271	32.4254	57.2077	42.3235	26.1039	31.8838	27.8399	22.6136	35.2879	18.9822	27.4188	19.9746	42.3235	21.9066	18.3912
BnaC05g38940D	1.65788	1.9633	2.23916	2.64237	2.23463	3.71402	10.3331	14.5061	8.33278	37.1854	13.5804	6.86	14.2268	20.6519	14.9065	18.4179	29.828	13.1538	21.779	26.2403	32.48	28.5875	23.2622	46.3623	62.998	50.2802	13.1538	62.7039	54.2778
BnaC06g38150D	5.6209	0.955704	2.92521	3.98623	4.29668	2.17559	1.42307	1.31386	1.78205	1.98045	2.63892	1.47803	3.05419	3.57531	5.62252	2.72595	4.16276	3.40749	3.47107	4.69198	3.14063	3.35155	1.9746	3.49837	2.15245	2.79408	3.40749	2.0112	2.55579
BnaC08g24680D	152.898	134.084	104.648	104.604	99.0706	131.303	234.111	226.291	229.871	160.949	186.056	206.208	357.713	212.821	234.002	264.373	166.262	232.539	231.895	310.553	241.067	230.205	296.489	201.771	125.819	168.488	232.539	117.361	232.821
BnaC05g15440D	2.01529	3.99721	1.26471	1.06605	2.02057	1.14837	5.01543	5.33777	4.4153	2.13712	4.35496	4.21275	2.94761	4.16593	3.70916	2.02694	3.40138	2.79602	2.02159	2.56699	2.35505	3.0448	1.61241	4.12681	3.48135	5.33256	2.79602	5.24845	3.03909
BnaA06g23200D	22.901	9.79444	10.9471	9.01317	10.6624	11.4402	8.55243	13.1884	8.02845	12.3016	8.56785	6.16815	7.21552	7.91377	9.34763	7.54672	11.8613	20.7225	7.62843	8.42713	8.54235	8.37663	10.1371	8.43365	6.8358	6.39907	20.7225	7.51255	7.33586
BnaA07g05200D	6.80968	8.00823	6.14792	7.78075	7.00706	8.04939	12.7257	11.677	16.6693	11.2525	12.4401	12.3937	15.9335	15.4669	9.57388	15.537	15.1641	17.448	16.5149	12.4059	16.9911	15.8819	12.8107	13.2473	16.9497	13.8175	17.448	14.0787	15.121
BnaA03g53430D	1290.86	46.2787	53.7437	33.8974	32.5848	54.866	19.1479	18.5002	18.1687	56.8026	78.494	60.0102	16.6567	24.4298	33.7427	71.3413	83.1729	97.6596	16.5997	9.89289	37.3591	57.9723	33.6577	19.2481	15.0538	14.7002	97.6596	22.584	15.6307
BnaA08g16920D	99.1497	102.694	108.25	114.828	127.785	83.6213	194.623	194.495	176.245	155.229	300.337	180.23	61.8895	62.2609	54.3556	62.9776	35.2586	49.331	54.8792	55.7872	63.5841	78.2087	52.4256	58.6689	48.9552	47.753	49.331	42.7633	50.0859
BnaC07g36560D	82.2453	76.0133	83.3669	53.332	89.7178	75.0227	50.8108	67.1726	65.6778	64.7177	55.5858	30.072	42.2396	41.2548	55.491	43.6001	50.4765	81.8455	27.4199	42.5854	43.7217	37.1131	29.5362	38.1771	17.0162	35.5848	81.8455	20.8963	44.0055
BnaC04g41410D	2.90567	3.37559	2.61703	2.80524	2.94995	3.50719	2.22654	2.19727	2.7914	3.68663	2.85381	2.95807	2.45607	2.22121	4.75046	2.80541	2.27137	2.24808	2.43485	2.19468	3.05681	2.91024	3.73872	1.96161	1.64929	2.3942	2.24808	1.86978	2.13681
BnaC02g31540D	9.27706	8.8664	8.46762	10.0063	7.72155	8.80286	5.68362	7.1352	6.5677	5.72399	4.18463	6.785	6.59484	5.08163	8.21638	5.47051	6.57757	9.05744	4.59479	5.01729	7.46691	4.57726	5.35576	4.66652	4.13606	5.05453	9.05744	3.04281	4.79091
BnaA10g12030D	7.52474	7.05807	6.8969	8.70238	8.86083	8.34687	4.96056	9.54529	12.009	7.46536	8.77867	4.85512	3.62079	7.64876	17.3899	5.46703	14.0857	10.6844	6.60257	4.24046	5.36828	9.80501	8.2676	7.11555	4.69755	5.48	10.6844	5.25169	4.17383
BnaA06g09210D	19.7608	14.1443	14.1225	16.0528	13.5093	14.9602	34.1159	24.7715	24.1819	25.2794	26.065	21.9473	41.3038	26.5265	23.4034	34.0573	28.3421	23.9806	25.4779	23.932	20.299	19.237	17.7588	18.6014	22.3031	33.6598	23.9806	24.5618	23.7062
BnaA09g35500D	9.5313	9.22493	10.0026	10.006	12.2648	8.02041	10.3435	7.36852	11.9451	10.0687	10.0101	10.4977	11.5153	8.91642	17.33	11.9026	13.17	14.8005	8.72661	7.21619	6.19819	8.73295	6.7094	9.03595	8.09119	7.85894	14.8005	8.21427	7.34972
BnaC04g23830D	8.40326	4.49285	5.75551	5.8794	5.43448	4.68157	6.42777	5.55974	6.31368	6.66382	3.86575	5.26319	6.85808	2.9145	5.06595	6.12432	6.13242	4.62017	4.58225	3.69677	5.19042	4.39231	5.10032	4.89548	3.83959	4.0685	4.62017	3.11926	4.54981
BnaA05g21470D	7.11295	6.52082	6.68228	7.63049	7.76858	7.40564	2.96555	3.05816	6.16561	6.52244	3.31903	3.7692	3.54975	7.02157	8.42483	2.17096	5.44201	4.08144	3.61233	5.30584	3.60753	2.52488	5.2553	5.26377	5.07514	3.44553	4.08144	2.82011	3.80316
BnaA03g43480D	2.60364	1.78945	6.82833	2.70532	2.03762	2.17259	5.54816	3.51359	3.17777	2.6132	3.36452	2.36398	2.82514	2.2243	2.28761	2.16796	1.02828	1.66874	2.51779	3.63612	1.9486	2.10948	3.11494	3.13505	2.97771	2.42136	1.66874	1.92353	2.87589
BnaC06g03510D	4.21907	5.49875	3.32238	5.31051	3.58556	4.23875	5.35061	5.46765	5.30778	4.37419	5.30232	5.20057	5.80531	4.6295	10.1161	6.10464	4.24711	5.0353	5.66661	4.91697	3.60795	5.40993	8.34501	6.16335	4.50438	4.04067	5.0353	4.25234	4.66214
BnaC03g34430D	56.8446	46.6436	55.219	53.2086	51.4754	43.2092	40.4083	52.6545	45.6776	69.8101	47.6128	54.0144	19.7929	17.4005	18.419	18.4974	13.3856	11.9244	23.4422	4.91304	23.1986	17.9211	5.72219	2.91695	4.04826	2.853	11.9244	3.88241	4.6448
BnaC02g12030D	8.46688	35.6629	14.3718	8.36146	8.22418	15.38	126.113	127.417	119.676	86.6358	96.3977	96.9605	127.544	136.072	63.0097	152.313	131.455	117.935	107.047	113.98	94.786	180.538	99.2273	188.638	215.636	181.367	117.935	249.229	176.926
BnaA07g13790D	20.8115	17.3294	17.4738	13.2916	14.6493	11.6651	5.51705	8.59217	8.07945	12.1924	9.22122	3.45857	3.76067	10.7483	15.3701	6.56054	15.4006	9.72108	6.06245	7.29225	3.16726	7.7029	8.04719	9.60427	3.99226	3.58071	9.72108	2.58135	9.08165
BnaC08g14930D	15.3169	14.5514	14.2556	13.163	14.7872	16.6823	14.2549	8.68156	17.2995	16.0547	12.668	12.5335	12.3892	12.935	12.6603	8.07361	19.832	15.0498	14.6495	12.025	8.40925	13.7358	12.5304	10.7089	9.31948	9.47399	15.0498	9.56349	10.7445
BnaC08g06250D	72.8688	27.966	27.2276	24.6517	24.0986	26.7822	69.4902	45.9029	57.812	64.7157	52.2292	67.2098	115.811	85.1946	137.593	121.237	120.743	155.433	55.6	70.1529	60.3602	85.111	53.2959	83.9271	77.6325	69.4864	155.433	83.247	63.6153
BnaA04g05680D	24.5447	12.507	21.1216	12.6075	8.16594	7.84013	7.67633	7.675	14.8718	4.90139	12.3476	14.4696	6.55446	7.68855	26.6411	8.92757	5.42841	3.96078	12.389	6.32788	4.60166	10.7168	9.2596	10.0641	4.98854	5.0552	3.96078	4.22636	9.01956
BnaA05g24320D	27.208	28.7773	29.949	26.5171	29.237	29.13	35.2767	36.3109	36.0709	45.7211	34.4538	31.9988	27.6636	33.2903	26.4265	25.0022	29.6817	32.1039	25.8805	36.0623	23.7995	26.1697	31.5431	29.1838	31.1976	27.3277	32.1039	27.9061	35.4793
BnaA01g17630D	19.9649	30.8201	31.1356	26.852	24.2019	29.8403	16.0037	18.621	23.4973	23.777	25.1679	18.2713	15.3039	25.7787	39.8767	29.4137	41.9485	25.3064	24.1197	26.8076	34.6753	31.3557	29.9276	29.5044	21.3964	25.6166	25.3064	18.5303	23.3026
BnaC01g11870D	5.20813	2.18936	1.61374	2.52153	1.52754	2.15348	1.9707	2.10438	2.22054	2.59996	2.23862	4.13495	5.41576	2.35728	11.6471	2.3391	3.02865	4.02586	1.88716	2.30428	1.66669	1.19017	6.07463	4.23347	1.78143	1.64499	4.02586	1.71431	1.84859
BnaC06g31310D	11.7519	6.53486	11.2003	9.26442	9.24794	11.2498	2.97293	3.02747	4.09234	4.53273	11.2858	2.48647	1.86982	3.5805	6.53364	3.36121	8.32644	4.1262	6.49607	3.72571	4.50679	4.21742	4.23916	13.649	3.69023	6.07121	4.1262	3.09355	2.71518
BnaC06g16600D	16.6995	17.8927	19.3413	23.2033	19.7023	21.6917	24.9807	24.9268	28.8736	24.8991	31.4371	20.9965	31.9306	24.4008	16.1614	32.6667	29.2006	24.4508	25.214	18.8595	20.1682	28.2065	28.7704	32.2442	26.4118	22.2279	24.4508	33.0067	20.6206
BnaA07g17930D	8.14567	8.68273	10.4669	11.8935	10.5576	8.53324	9.6936	8.70992	12.6333	9.99517	7.05968	10.2506	8.07199	8.16114	9.99919	9.02093	13.3099	11.8808	16.4204	10.7371	10.0447	8.70391	16.2882	13.5188	9.48456	10.0619	11.8808	12.3302	19.6462
BnaA04g01540D	13.6967	14.7058	15.6815	18.4635	18.0736	22.1464	23.894	24.3679	25.67	27.9935	29.5843	23.7573	14.4801	12.8041	14.3842	15.9599	8.56719	11.4906	12.7849	14.4719	11.6571	11.7412	16.6927	18.6399	10.7598	15.3224	11.4906	15.1778	12.9253
BnaA10g26670D	8.79024	9.70726	9.38264	17.9766	9.68266	9.89157	8.70084	9.31501	10.5469	9.23493	7.06689	13.3613	9.23906	8.39859	8.38206	8.6507	7.20209	6.15876	7.57524	9.78295	7.85552	182.368	9.59971	8.31489	8.66855	9.22178	6.15876	8.42898	8.78316
BnaCnng63490D	21.2792	22.0451	24.7276	31.5419	23.8594	27.3113	37.3786	20.1684	14.4247	32.8441	51.1498	16.3166	67.12	67.7291	100.406	97.2239	199.434	102.391	177.759	156.931	150.983	160.565	134.83	106.409	127.532	121.181	102.391	134.591	95.4027
BnaA10g14850D	67.9664	66.0432	62.5445	73.3803	55.3096	81.7725	104.092	62.6265	77.3856	70.4314	101.696	107.44	84.0122	59.7292	58.4686	72.1755	63.1191	45.8781	52.565	53.2426	45.9192	64.5165	59.3297	90.7698	45.5216	60.0727	45.8781	86.0724	59.8769
BnaC05g18200D	4.35811	4.55473	4.91234	5.37007	5.28726	6.22491	8.565	7.99075	9.39118	6.49205	6.9586	6.44568	7.41904	6.52023	6.07694	4.51158	4.8128	7.65042	3.50459	4.4927	1.78045	2.2644	4.10869	5.81684	1.83971	3.14081	7.65042	2.46459	4.73123
BnaA05g27980D	6.09458	7.72281	6.85587	6.47841	8.84304	6.99906	10.1179	10.5685	6.08213	7.65271	7.19137	8.46064	4.79043	6.36967	3.65461	4.48161	6.27465	4.92361	4.38271	5.69534	4.22746	5.21726	6.55189	2.55737	2.17049	2.40404	4.92361	2.34026	3.354
BnaC01g18840D	17.9778	24.3651	28.0857	11.1474	17.7819	27.3049	9.14201	7.42183	19.0835	8.35031	8.74075	17.6345	11.199	16.5399	22.7273	9.69925	13.4029	14.0351	9.47198	12.2167	9.32334	9.35532	13.7117	8.96465	6.60155	10.5626	14.0351	6.08404	11.2221
BnaA02g13150D	3.93346	15.1507	24.0136	2.34558	8.81749	15.2343	33.3388	54.1701	8.67673	43.9513	22.761	26.0467	38.8423	29.8001	92.9519	50.1605	104.556	90.5343	53.1644	25.4252	86.0303	60.7719	78.2449	194.709	119.797	109.524	90.5343	157.074	198.377
BnaC07g30530D	17.463	9.37967	18.484	9.13156	5.94525	8.59524	6.23814	4.08839	4.14506	5.22481	7.4295	3.78985	3.63563	2.77971	4.29259	4.66296	5.63259	4.82594	6.75019	6.08998	6.14968	6.38371	6.85882	5.28273	4.79739	5.16577	4.82594	5.59882	9.03017
BnaAnng16580D	3.08962	2.95958	2.54485	3.15635	2.87407	3.22074	2.34737	2.06166	2.48984	1.90113	1.73978	1.91152	3.11903	2.65877	3.94782	2.48128	4.2105	1.88184	2.56482	2.28686	2.18425	2.19775	2.18868	2.53554	2.72982	2.76717	1.88184	2.35278	1.98462
BnaCnng30450D	18.9795	25.9413	24.5972	18.3496	24.1756	21.6028	96.1975	156.875	114.946	130.381	125.996	125.57	53.8628	51.1756	20.1812	25.3057	26.6683	46.481	7.66765	6.72171	6.26258	6.47128	8.16419	3.51916	2.85032	2.38448	46.481	3.9891	2.41663
BnaC05g04580D	16.5224	13.6713	15.1131	13.9917	14.5509	13.0412	9.16778	9.88356	9.69521	11.1053	9.77147	10.1296	14.8762	20.4127	20.3068	11.4881	29.2932	14.9212	13.0206	10.146	9.32016	8.27023	9.71947	8.97948	10.3807	10.2176	14.9212	8.28318	9.81916
BnaC05g11620D	3.6641	3.45452	5.72264	4.9662	3.60414	5.45964	2.71259	2.69079	4.52053	3.23517	3.44778	5.43898	4.10972	3.82985	6.52941	3.70202	5.27679	4.94341	2.06073	2.39796	3.79733	2.09047	4.2543	2.02891	2.01653	2.99178	4.94341	1.83667	1.93015
BnaA09g43720D	112.371	114.126	177.101	99.1271	123.596	80.1452	78.2192	62.2319	80.4992	59.8435	50.694	38.7738	80.5807	158.147	163.505	35.5531	69.9423	77.303	79.7236	105.382	49.4694	55.7761	57.1806	79.5453	66.1005	52.4569	77.303	49.3621	56.3683
BnaA03g52950D	4.81263	7.28658	4.83897	5.33848	4.57217	4.2835	6.54325	12.7776	17.0414	4.36548	10.066	5.25389	3.3123	11.2731	9.00604	5.53308	5.437	3.94007	5.98976	12.1246	5.30544	5.46172	5.64839	5.57626	7.50076	10.387	3.94007	3.35007	4.2027
BnaA03g51850D	16.922	13.6886	17.5803	22.6287	15.9642	16.3579	11.2097	12.5552	17.7831	12.6663	16.0338	12.2333	19.6929	18.0123	16.1362	11.0008	13.8099	15.5633	18.4805	26.0163	14.5645	22.0525	20.7112	20.9627	11.6547	13.4083	15.5633	16.8448	14.2928
BnaC02g36980D	23.9327	24.5761	26.3376	21.9104	26.3385	19.8696	42.5512	14.791	29.7915	32.2128	20.8089	26.8304	35.976	34.769	32.7994	29.1406	24.1744	27.6539	34.1852	28.9182	20.4754	26.1825	26.8152	26.2488	36.7022	31.3834	27.6539	26.3129	35.8807
BnaA04g25020D	2.01703	2.1986	1.40545	2.02323	2.326	1.68439	1.84198	2.05229	2.66087	2.96033	4.28404	5.66254	3.08739	2.55703	3.6449	3.82407	2.8996	5.70523	3.93689	2.27082	3.24298	4.04074	4.21406	2.3306	2.17115	2.63861	5.70523	4.25308	3.58917
BnaA01g34060D	13.9159	18.3543	17.4973	18.5207	19.7452	16.4701	22.6897	25.8721	23.4185	30.1487	30.1256	23.1615	10.1481	11.2488	9.05056	13.4962	9.73329	11.723	23.8477	25.0567	24.0814	27.2956	22.618	49.2276	50.3789	52.5554	11.723	34.1814	38.9593
BnaA04g08240D	108.507	51.3884	104.06	99.7671	49.5022	91.5103	48.996	53.3394	53.7007	95.1625	48.4318	53.8492	42.1752	61.2423	67.2899	60.2286	46.8169	49.2821	39.172	57.0434	26.2086	49.2979	46.3847	22.1756	21.0331	28.666	49.2821	37.5398	49.4733
BnaC02g45400D	12.3393	7.55777	19.8757	5.24667	16.379	8.17842	5.75623	7.10774	6.31212	5.96002	5.67042	5.6967	4.63572	7.50692	21.9883	10.7797	13.4203	9.92772	4.76703	7.47855	3.10594	2.96836	4.94938	16.6625	9.82597	11.3945	9.92772	4.05159	4.16883
BnaC07g45310D	8.0925	1.03028	2.92351	4.73949	3.81833	3.34399	1.40897	2.07355	2.61345	4.5949	3.78325	1.82997	2.81343	5.6481	10.9283	5.05256	13.1227	6.7356	4.54212	5.16779	6.8562	6.20204	5.49474	11.1154	14.2729	13.4517	6.7356	13.2255	13.6242
BnaAnng38910D	11.6297	12.8808	8.35121	10.3838	14.1575	10.8458	8.90455	11.1406	10.8848	7.92155	15.7465	9.26726	12.9975	12.3769	16.5547	11.4408	23.2288	15.2952	13.2347	13.7078	16.7278	18.5036	11.458	12.8078	11.7945	13.874	15.2952	10.6554	13.5534
BnaC02g14530D	10.6116	9.6769	16.7746	11.3814	11.2617	9.80132	9.1909	10.0086	13.8822	16.4041	11.4611	13.4313	11.9953	16.0015	10.3439	11.7473	11.3852	12.5935	12.5182	24.5736	11.5897	9.64801	13.3401	13.4711	13.7171	15.4167	12.5935	14.0418	17.6045
BnaC03g19960D	54.0314	57.2556	73.5884	59.3707	79.9334	68.885	53.009	23.7726	25.3734	22.1384	24.9626	14.0721	32.6125	33.7664	47.5939	11.9254	26.6172	32.4988	17.2754	31.6839	23.5021	17.8903	26.8496	24.139	10.0908	15.8523	32.4988	8.55287	16.99
BnaC04g40040D	11.3568	9.15764	15.0291	10.2637	14.6125	8.7508	10.7918	14.5711	15.3214	13.2546	16.8604	14.0314	13.2026	18.7769	24.0928	13.4818	20.3737	30.3412	12.3881	14.8051	15.1851	15.1509	12.1422	17.3728	18.5845	14.7791	30.3412	17.8908	15.038
BnaC01g19290D	81.8078	83.395	68.9013	81.6573	94.399	77.3511	73.5026	60.8398	61.7269	42.5654	55.0068	63.4074	68.5217	74.0246	49.1527	72.5705	52.3385	56.5096	69.9318	49.7593	58.3779	68.4394	51.1343	59.342	41.9755	55.9704	56.5096	46.8957	48.4408
BnaA09g50890D	14.4003	3.73247	11.7815	14.4524	8.54256	12.1665	3.71008	10.4876	11.5518	12.1458	11.7356	11.5216	9.42754	6.50499	12.4149	8.63777	12.1386	11.338	11.7459	3.90157	11.5331	9.72783	9.44064	10.9943	13.0278	11.897	11.338	3.25487	12.9732
BnaC03g00310D	43.4937	45.7799	63.1483	64.4664	49.8081	46.6259	55.4482	77.7077	50.3178	52.8053	57.929	51.0474	42.0779	37.0719	71.4285	35.1551	79.2187	53.47	41.933	52.1013	39.6987	44.2398	56.2293	31.2226	48.379	30.0681	53.47	43.4219	31.3518
BnaA01g28850D	10.9302	7.61396	6.38229	7.17855	10.7907	6.24318	9.43329	6.08334	8.52767	5.38001	11.6416	8.93866	7.5419	7.88586	7.84279	8.33305	7.25477	7.26903	5.83709	6.2981	6.60052	6.7343	6.01061	7.63466	7.03962	5.00723	7.26903	5.22321	7.71101
BnaAnng29790D	43.1996	21.6713	21.9012	40.0775	31.5673	25.9812	34.3129	33.8807	29.947	32.761	30.0311	27.3515	41.1567	41.2532	34.1432	50.6712	36.2379	32.4729	39.6826	36.4036	47.843	53.4472	34.2727	43.7147	33.1712	33.4706	32.4729	42.0154	40.9422
BnaCnng13900D	3.11585	3.31183	2.4151	2.6318	1.51047	3.03094	2.07601	1.50143	1.41013	2.40811	2.15839	1.63767	1.981	3.5023	2.96155	3.91472	3.21329	2.93932	1.88066	2.41379	2.53398	1.32049	2.36836	1.12331	1.52093	2.55546	2.93932	2.14614	1.49634
BnaA06g18910D	6.25694	4.47398	4.97239	6.1182	4.98398	5.02923	4.59862	4.81183	7.18106	9.05038	13.2187	5.04962	7.13206	5.36342	4.18466	5.82306	6.97918	5.48143	4.89548	3.56197	5.241	4.20387	7.75176	4.5877	3.37446	3.58205	5.48143	3.45464	4.48055
BnaC04g37490D	8.15195	9.06705	9.47035	10.0694	7.56706	10.4501	7.01562	7.17235	9.41325	6.84348	7.86445	6.98711	7.86766	7.09006	8.50588	12.0148	8.92511	8.36463	5.66985	7.46949	5.62864	6.43547	8.47628	7.52192	6.68424	7.103	8.36463	6.74139	7.02188
BnaA10g14510D	29.7605	25.1736	31.6358	31.5291	31.7988	25.6141	49.818	49.3866	54.5311	56.9657	47.7477	51.5417	78.1444	78.8177	67.4206	91.9009	71.3527	80.0999	91.7385	80.0397	87.1459	74.151	84.2735	89.2362	78.78	83.5357	80.0999	69.1715	86.1346
BnaC06g39380D	9.52741	3.19254	4.32018	5.90829	5.16371	4.25026	2.14848	2.7057	2.74395	3.36743	1.85888	2.89407	2.80165	1.96996	2.48031	3.16694	2.97766	2.32679	1.71251	1.82081	1.3571	2.41731	7.10133	2.44939	2.09112	2.84251	2.32679	1.45509	1.86415
BnaC01g14990D	15.0536	18.0417	13.7807	7.50694	14.9007	16.8551	36.0935	23.0247	30.0678	19.1043	16.7043	22.5969	39.4624	29.5163	44.2161	23.3424	24.8918	28.7618	47.571	45.866	42.031	38.7968	41.9796	71.0937	68.4531	67.8531	28.7618	60.2246	82.6493
BnaC02g06440D	10.9662	13.7167	17.9104	12.9134	17.816	22.696	24.8926	47.2391	23.9116	26.4244	11.8806	12.8613	27.9762	10.9357	22.1548	24.2246	8.33793	22.1458	13.2893	27.0188	23.3219	10.9095	20.5622	7.67257	8.65838	13.7317	22.1458	21.5015	14.4139
BnaA08g05810D	18.8027	18.3951	19.8683	22.9678	19.9575	22.5906	16.9431	19.4707	21.0256	22.8827	18.6165	20.1827	20.1256	21.3104	28.8014	16.7115	20.7416	25.2152	23.8691	10.1453	25.6893	16.1235	17.932	15.5902	18.6526	18.62	25.2152	11.2156	15.8421
BnaC09g15590D	8.3512	11.3248	8.56026	9.72673	8.20579	8.28794	7.25401	7.67298	9.65175	8.4882	7.83296	10.6156	8.39159	8.2647	9.49195	11.7279	19.4551	9.42034	7.93286	8.21623	12.8595	6.21365	8.92725	6.20088	7.52736	6.41948	9.42034	10.2598	7.79751
BnaC05g22940D	18.5292	19.1242	17.368	16.7259	16.8545	16.7387	23.5343	15.1838	21.466	19.3704	17.4844	11.2473	20.6981	21.605	13.7789	26.861	15.6182	25.3916	23.4794	21.0766	18.6172	19.4843	26.659	19.1025	22.7706	21.7856	25.3916	21.6253	17.0159
BnaC09g06460D	55.4149	53.4938	61.8391	58.424	72.008	73.4446	42.5784	17.6956	16.6078	45.447	34.3554	7.2707	51.077	27.6893	26.9554	54.3608	43.1628	24.4889	57.5276	57.1527	23.5336	49.4092	52.0221	47.476	34.0738	19.6574	24.4889	13.5001	17.5839
BnaC02g30280D	17.6455	23.7739	14.1942	13.6755	21.9242	14.3807	11.283	9.55613	11.9602	11.0589	7.59944	9.61957	8.95745	13.0217	11.6827	7.439	14.4612	8.9223	11.1919	14.1193	9.47436	6.24355	9.29149	7.43159	12.8807	14.4704	8.9223	15.5269	9.6912
BnaCnng15690D	62.5337	19.4718	19.1732	20.8691	18.1139	17.3609	42.2205	23.4638	38.4817	22.8146	23.3444	20.9965	42.7921	46.5496	30.5402	45.3289	42.091	17.7304	54.1249	50.0067	64.5947	45.385	46.1242	47.9735	46.9276	48.0591	17.7304	43.9174	52.1582
BnaA10g11460D	18.9636	21.5501	24.1089	30.2034	25.3583	23.1829	17.7852	15.8347	19.5213	14.1082	13.459	15.5604	9.76988	11.5229	9.86192	8.17839	6.75429	10.487	11.9572	9.43629	7.97848	11.271	11.8297	6.02376	3.37756	6.45586	10.487	3.25824	6.56448
BnaA04g18340D	11.8046	12.4802	7.3092	13.312	8.8142	7.83418	9.82776	8.31684	10.4667	7.99114	11.7854	18.0405	10.4642	7.53139	10.4445	15.4158	15.1463	11.7245	7.69763	5.6314	6.75417	12.9409	6.3781	13.6213	8.57181	7.66167	11.7245	7.82621	9.91523
BnaC03g04940D	28.3792	19.6098	20.2873	21.29	32.2995	22.4859	23.1483	13.2711	26.5578	22.9867	30.2886	27.4754	23.84	22.6784	27.3472	27.0711	35.5455	30.4643	20.8235	30.9394	25.8952	30.5411	28.7382	21.291	14.0304	23.0065	30.4643	20.4474	19.422
BnaC03g03330D	3.41854	3.72244	3.73341	6.92635	3.20912	3.74316	3.70629	4.2792	4.18302	4.52644	4.17347	4.16787	4.91606	5.181	7.01137	5.02679	14.5167	10.032	4.8591	6.32115	5.45824	5.38071	4.96118	4.75762	5.4303	6.85827	10.032	4.8957	5.68471
BnaA09g35740D	27.8374	7.60691	10.3877	26.4748	21.8827	6.23707	13.2259	20.4555	24.9951	20.3301	12.8682	26.8273	15.0312	18.0913	31.7568	17.5291	20.1225	46.0383	30.6711	31.6694	11.6478	23.5419	30.4001	17.771	16.3699	16.639	46.0383	17.7932	24.4185
BnaA03g57240D	11.8702	11.0036	8.91464	11.4999	12.1558	9.02268	8.87144	10.8797	11.2911	15.9231	10.8205	12.4987	12.4221	11.555	8.75452	22.5917	11.6986	9.98173	10.8078	10.2908	12.805	11.2421	11.1897	12.4422	10.4696	9.79964	9.98173	10.0172	10.8885
BnaA05g29500D	10.7311	18.6776	28.516	14.3996	23.873	22.2541	11.992	14.2143	9.43789	24.677	22.7115	34.9567	9.30948	6.38123	8.02943	15.9683	47.8763	34.3339	13.4752	6.22144	8.52707	19.9723	13.8279	15.4879	11.3806	19.7048	34.3339	11.9269	21.0376
BnaC04g09790D	3.82773	3.87959	4.41393	4.05605	3.62885	4.0657	3.76021	5.75276	5.20897	9.28557	8.57994	4.17582	4.28786	8.35293	8.80773	7.78598	8.17293	4.3884	15.4047	19.2902	21.9721	13.684	13.6426	23.9761	26.0621	22.0275	4.3884	36.3815	20.6655
BnaA03g34790D	31.5352	32.2287	30.853	28.2471	29.2087	29.7481	116.094	157.756	122.145	110.324	133.582	106.905	129.026	136.27	57.1382	193.128	69.1353	96.5917	300.312	298.819	363.025	235.581	280.137	466.071	346.603	572.623	96.5917	421.085	626.774
BnaCnng20860D	7.51378	4.26459	5.09702	5.47169	5.36874	4.62028	2.9685	3.63423	3.62827	2.84287	3.11077	4.04385	5.9109	5.13737	7.99736	4.45405	7.88056	5.91522	3.41572	3.88344	5.16066	3.72685	3.67755	1.9778	4.35483	3.77474	5.91522	1.5173	4.17093
BnaA03g04590D	4.0968	7.76524	2.68063	2.83112	2.75169	5.18219	155.355	159.623	105.812	43.7206	41.1434	39.3875	187.021	168.731	400.381	39.9379	48.6079	53.8836	207.613	278.06	51.2302	40.0226	63.4852	174.429	205.356	186.173	53.8836	59.4887	80.083
BnaC06g22920D	25.9788	23.191	22.1073	29.0419	25.3931	22.503	38.917	30.7308	28.225	29.9685	20.0466	27.1024	15.3734	16.7689	11.4315	17.9676	15.181	13.7028	17.7619	16.4545	16.3206	15.6043	19.3254	16.6325	14.2848	15.8865	13.7028	14.6054	15.4988
BnaC03g21320D	12.1923	6.13339	10.2494	6.54804	8.63361	8.12111	5.0787	4.40186	4.24102	4.94863	6.04245	4.29495	10.8756	5.22223	13.8591	3.98705	4.55595	11.3375	6.6749	13.5611	8.38048	7.30468	21.0724	15.6785	10.6393	7.98088	11.3375	8.53629	6.72617
BnaC06g12420D	17.5525	11.7631	15.7881	16.3975	16.9776	15.6204	14.0529	15.4919	12.4527	16.7493	20.0665	13.2782	11.8696	17.1524	15.008	13.1821	12.5227	13.8866	19.6544	21.1102	15.4059	23.4017	23.1897	16.5708	14.1705	16.3802	13.8866	12.8897	13.3078
BnaC02g03680D	8.53427	4.37006	6.37526	4.90826	5.99297	5.39754	4.36618	5.6639	4.36315	5.4802	3.60493	4.36883	4.22447	4.27295	5.34839	4.785	4.29294	4.37495	3.32822	3.36929	3.57396	3.1078	4.24713	2.42705	1.716	1.85861	4.37495	2.40298	2.82152
BnaC07g42940D	7.58901	7.46937	7.27927	8.57926	10.0542	7.69417	5.05273	4.54873	5.96237	4.98345	12.8245	4.38288	4.48123	4.68356	4.66081	4.49696	4.61488	3.76653	3.46625	6.34506	5.39536	5.53824	5.01242	2.44862	2.80726	3.70083	3.76653	2.53515	3.68516
BnaA04g00830D	10.0086	13.6336	13.3826	13.0024	17.5181	10.6908	9.47446	6.18537	14.8962	6.67942	6.5088	9.95578	12.546	12.7537	13.9395	10.8663	11.975	10.5154	5.87068	3.89332	4.99973	8.35727	3.62357	2.43365	2.85969	3.40976	10.5154	3.57304	4.38771
BnaC08g16440D	40.9026	25.0491	28.3924	25.2253	25.1465	29.9293	27.3761	16.2544	24.4701	27.5286	29.5681	24.208	24.1596	28.9179	24.6698	14.6916	15.0476	22.2254	32.769	40.8383	26.5951	17.1052	32.2966	31.3744	16.648	16.9612	22.2254	27.9327	32.7814
BnaCnng36780D	2.70961	6.76289	3.57326	3.28772	3.13411	3.12504	2.1619	1.94606	2.98627	2.16042	1.75291	2.98989	2.34993	5.33771	3.10591	1.7092	2.26299	3.16624	2.01941	2.13991	1.40706	1.53927	1.69958	1.52831	1.50166	1.60845	3.16624	1.20109	1.53045
BnaA06g01660D	33.5027	18.9537	16.2086	21.6047	15.3635	24.1189	11.4122	21.0137	11.2238	13.0936	11.5244	18.317	9.40471	13.9951	8.10848	10.1025	6.41211	7.44455	13.8934	12.6002	9.75617	7.99055	16.8722	6.3067	6.9498	6.89843	7.44455	6.04724	8.14844
BnaC06g17100D	11.1089	15.0268	17.2224	8.45171	10.0353	9.71577	12.8976	7.04789	6.55703	7.15617	7.36177	10.2091	4.88394	4.30631	4.02362	3.815	8.00943	3.99489	9.35468	9.35409	14.4593	7.60832	6.8516	11.2636	10.3797	4.64117	3.99489	14.7001	5.77194
BnaC04g03670D	22.0546	19.5987	23.4755	25.883	19.8547	23.1209	22.3346	29.0007	31.1601	29.1866	25.6193	23.5068	24.2488	25.0049	29.0856	25.3834	22.7281	22.4817	26.6235	24.7872	25.5605	20.5622	23.8996	26.5607	28.7877	24.4481	22.4817	28.6242	29.8319
BnaAnng00140D	25.9649	7.39631	18.2532	19.6345	20.9652	7.50278	10.2132	9.77873	8.42963	9.04306	6.42746	15.1584	22.2719	6.43969	12.1753	18.1632	17.8251	13.3775	7.6093	9.7289	16.4993	6.79779	9.46563	14.0519	19.1255	13.5428	13.3775	13.8731	7.3018
BnaA09g49060D	8.12376	8.37665	8.52901	7.93512	7.4727	9.81819	4.8258	6.54142	8.86245	8.61254	6.68924	8.43676	6.06638	7.34097	2.01746	6.80253	2.9777	1.70093	6.22128	6.58552	5.3056	3.66647	5.96444	5.22948	7.67323	5.50755	1.70093	6.53739	5.28739
BnaA03g25860D	24.4364	127.237	17.2012	17.9486	8.22772	19.5328	6.91	16.3078	15.8525	7.98686	15.9651	6.25833	20.5323	19.7715	20.9928	16.7889	29.7775	25.3433	8.67207	19.5111	12.1413	30.4098	23.2599	19.7126	15.2674	247.874	25.3433	24.085	276.281
BnaC09g04850D	28.9938	10.3094	10.9628	16.7181	13.9591	12.7325	5.76295	6.56132	7.51582	9.90163	11.6285	13.0969	8.27759	5.6339	5.2962	9.14588	11.7622	12.4584	4.08337	7.84641	6.3318	12.6864	3.1738	4.61054	3.03073	3.16493	12.4584	6.53239	3.16665
BnaC08g32910D	9.70748	12.227	11.4701	13.4717	13.4642	12.862	7.38703	6.99231	10.8475	10.1568	6.74472	11.0497	8.59577	8.91896	12.5165	10.3139	11.33	9.85047	8.56684	9.09811	9.42544	6.67681	10.8234	6.78136	7.71102	7.44677	9.85047	8.92511	7.80978
BnaC08g07040D	10.0816	10.572	9.55246	9.99714	8.61452	11.7675	10.2865	9.71699	10.3278	10.1697	10.5377	10.447	11.0758	10.3063	7.06726	11.8571	8.45242	8.37002	9.8781	9.75817	9.39531	10.184	10.9098	8.48044	9.21276	8.78469	8.37002	8.97243	9.35501
BnaC01g35830D	50.9496	35.2529	49.1914	49.3471	45.7924	38.3159	20.279	22.043	20.8175	25.312	23.5702	21.1541	6.49598	5.30061	5.53797	4.86422	12.0406	3.99553	4.36435	4.89883	4.02273	4.96009	4.69502	4.84534	4.7417	3.99926	3.99553	4.47864	3.74335
BnaC02g13860D	17.4493	12.5403	7.18326	16.9058	14.5749	7.567	6.61784	11.6119	9.69253	11.6051	6.94138	14.6855	6.71459	3.91133	2.56896	13.1049	6.1118	4.10013	7.26869	1.92065	6.62169	6.83093	2.70009	5.13062	2.08724	1.93841	4.10013	1.98718	1.99416
BnaC06g06420D	45.797	20.6936	24.8095	24.4097	23.0571	21.4615	27.105	23.7555	26.7462	25.7279	30.9095	24.0982	19.8819	22.445	47.7341	15.2816	16.4972	51.8377	20.4025	15.1687	19.3551	24.4079	19.8842	18.174	20.6733	17.9059	51.8377	20.571	19.3982
BnaA08g19450D	2.15049	1.65776	1.85647	2.82597	2.66207	1.5307	4.65829	1.48537	1.83957	2.13447	2.67249	3.0842	2.59111	2.63592	1.91291	3.28601	2.63702	2.29245	1.47254	1.73965	1.86086	4.26721	2.50957	1.73772	3.12435	1.99353	2.29245	3.03798	1.5786
BnaCnng45990D	11.2038	12.7759	10.4116	11.1699	22.2264	14.3809	18.6116	15.0201	17.33	14.9758	16.6899	22.8701	23.7288	17.1626	15.9418	23.9844	18.5351	29.8078	19.7586	14.1715	23.3112	26.1381	19.9008	12.9824	13.9213	12.5432	29.8078	14.1761	17.5035
BnaC08g12240D	10.7829	7.93235	8.50203	9.14417	9.06932	7.55292	7.38026	8.48212	9.22996	9.44492	10.3488	9.07112	9.54516	8.87729	8.34048	9.15785	7.8144	8.1375	10.2685	7.51712	7.17805	7.66704	8.82658	8.23599	8.29745	7.19623	8.1375	8.68706	7.13157
BnaAnng15590D	170.291	178.512	184.334	199.291	137.742	166.306	165.062	175.101	153.296	169.625	193.803	162.286	132.4	139.536	130.047	120.022	142.503	105.302	143.434	162.819	170.867	225.94	140.767	172.076	106.638	128.423	105.302	154.213	160.213
BnaA03g13200D	14.8243	17.2099	13.8388	14.1232	13.26	17.1008	12.9274	13.2026	15.2178	14.6956	14.6149	14.7555	20.1096	19.8403	14.0066	18.0458	19.2658	17.6809	17.1421	17.2707	14.8822	13.062	16.3898	14.0746	10.2852	15.2033	17.6809	15.4855	15.8173
BnaC03g60500D	6.29724	16.2694	15.8344	6.53993	5.99974	5.18675	5.20292	4.20737	13.4869	4.52281	10.8114	11.5085	8.15011	1.64653	11.2898	8.41239	3.56757	3.74787	7.44057	3.89381	6.61675	5.90251	11.0447	11.7727	9.21602	10.4338	3.74787	10.2447	3.29268
BnaA09g12110D	2.67473	14.3961	11.2998	6.46097	7.64303	13.1518	12.8739	11.0887	10.9689	13.1722	14.723	15.7715	21.7273	17.8368	40.5462	8.68688	34.0169	115.843	7.62834	28.3063	8.4387	9.28785	16.9697	13.8722	15.3029	15.4057	115.843	14.0793	13.6779
BnaA07g14980D	11.0052	12.7864	12.9246	11.2102	6.21826	7.75323	14.5398	31.0004	14.3205	20.929	16.3167	15.3529	25.7917	19.3446	19.3914	21.7242	18.8093	23.3677	18.4783	19.0088	15.9984	15.0753	23.39	21.4247	29.594	15.2098	23.3677	22.0389	19.7696
BnaC08g13270D	12.7786	16.757	14.815	12.5909	15.0117	18.0059	27.0003	26.1583	28.4737	27.4072	29.8692	25.1347	22.6496	30.5359	24.903	22.7169	27.2354	46.8913	16.4312	30.016	13.244	16.2031	34.6236	22.5962	21.883	20.0016	46.8913	25.4986	19.9794
BnaC01g12970D	10.9935	7.06045	6.05618	5.12297	6.69304	7.7399	13.7049	7.49927	9.17296	11.0469	7.50456	11.3254	8.9948	7.17723	5.73139	7.78974	9.13063	5.29222	7.26943	7.02992	15.3216	6.41168	12.7769	8.6904	5.78987	8.41523	5.29222	6.95193	5.48585
BnaA01g05530D	35.022	41.0627	36.1113	28.0791	43.0563	35.1237	32.7793	32.4348	38.2499	36.5806	52.7139	38.1744	37.9772	37.7608	35.1384	34.51	31.1334	25.1604	31.0545	51.4174	36.3781	29.5818	52.3071	33.4115	29.1173	36.0821	25.1604	33.1234	35.5626
BnaA01g18860D	10.237	9.69824	12.63	10.8508	10.5975	9.08065	9.53271	10.3141	11.3521	11.708	10.0179	11.1717	9.79208	9.29779	8.69833	11.1559	10.1775	11.8386	10.3577	7.00165	10.2718	9.05215	8.1717	6.96627	8.42638	9.24611	11.8386	8.27388	7.86433
BnaC04g22360D	18.9761	27.6889	21.7133	21.325	21.1984	16.1896	15.0875	10.0703	15.1969	23.1093	17.6539	13.3831	12.9935	15.8824	21.9731	10.1637	19.7721	14.4514	22.3529	17.6341	14.8642	19.5267	23.7927	17.7825	15.3429	24.0748	14.4514	16.3548	16.7079
BnaA03g17010D	3.05155	2.39887	1.10639	2.16149	1.88016	1.89275	6.81221	4.85076	5.36286	5.54007	4.83651	4.13206	7.1556	5.73417	7.46346	6.51971	5.17595	4.85921	10.1235	6.94601	7.6843	6.55939	7.84904	7.87253	7.69003	7.76644	4.85921	7.39281	6.48644
BnaC06g29190D	11.5767	9.85185	10.4969	11.2272	12.3027	10.3597	9.05527	9.43355	10.9611	9.64317	13.9504	11.2287	8.28292	11.6067	9.09632	8.00562	11.8008	16.5386	12.4498	7.73817	12.6383	7.72995	8.02727	16.748	14.2682	11.5274	16.5386	14.9528	11.9317
BnaA08g05990D	3.72298	1.18047	2.99698	3.24085	3.3686	1.64088	1.58424	2.49138	2.28786	2.71549	2.32757	2.07471	2.93318	3.3837	2.87535	4.71592	5.63762	3.14328	4.78918	3.98151	4.66853	5.41292	3.47278	5.16812	5.93142	6.14838	3.14328	6.46407	6.81965
BnaA10g11350D	246.451	248.113	238.459	254.334	282.117	283.844	117.617	103.429	173.815	105.935	109.348	113.232	81.1829	92.05	148.792	39.0822	149.53	103.648	85.128	173.769	104.255	119.286	121.772	71.2015	48.1343	86.1364	103.648	83.2707	96.5328
BnaA06g32530D	8.91294	8.61709	5.70711	5.69847	6.1555	5.95038	8.26319	10.2264	8.5086	11.605	6.99099	8.55357	5.6106	5.4088	4.01271	5.26626	5.61949	9.84543	7.05642	6.72052	5.27439	4.56506	5.81047	6.3377	6.4112	6.22866	9.84543	8.7165	6.78678
BnaC03g03500D	4.4482	4.02268	3.53453	4.43728	4.75359	5.01507	4.23846	4.11244	4.68906	5.08899	5.55285	3.35235	3.6067	4.59309	5.55065	4.18397	6.46727	6.69122	3.49614	4.10089	3.60217	5.48297	3.4218	10.9074	4.01453	4.82118	6.69122	3.90582	3.77727
BnaC08g11770D	14.1521	15.4422	15.818	15.4458	15.4484	15.9527	6.18647	13.364	16.0556	15.323	7.57503	11.8269	6.80096	12.6295	19.656	9.24221	14.8846	9.68026	8.4378	10.2931	5.65492	11.1943	11.4269	8.89777	9.58395	6.43669	9.68026	9.87954	7.89668
BnaC02g20160D	6.31492	4.08742	4.03139	2.59273	3.78636	4.94099	3.4218	3.04241	3.5276	4.16096	4.59239	3.35868	3.6061	3.52143	4.90462	5.37956	7.23213	4.94316	6.24212	3.11523	8.78189	6.94788	6.32935	3.87028	7.38063	3.69209	4.94316	6.27552	3.98512
BnaC09g11570D	24.6692	18.6787	21.3529	23.1014	21.2501	24.6514	14.3825	13.772	18.3492	14.6732	20.909	13.6185	12.2682	14.8824	13.6611	12.2918	16.9921	15.212	17.1333	14.779	15.6677	16.0503	14.844	12.4588	12.7291	15.9988	15.212	15.3572	17.5934
BnaA10g04820D	8.09059	2.47728	4.64009	5.09677	4.79345	4.1452	8.74005	7.47168	5.24607	8.3118	8.4251	7.6561	11.3941	7.32742	8.11766	9.54794	10.1658	16.1652	8.17108	5.48293	20.222	15.5294	6.28269	6.90161	7.00734	7.95649	16.1652	7.8296	10.5096
BnaC06g29170D	19.024	16.8331	15.4618	17.0077	21.4677	14.9476	24.117	18.0272	24.6391	16.7135	26.5156	16.494	17.7202	38.2654	15.4137	20.9921	20.3452	16.942	21.2197	23.6111	19.3358	21.1772	24.1557	22.6954	22.856	19.8553	16.942	21.7233	21.8412
BnaC03g06480D	44.2818	25.6808	23.3073	24.8658	25.104	21.5328	23.1864	25.4684	22.8656	28.8011	25.2848	43.0691	31.1001	25.9533	37.0707	32.9185	49.9735	38.6209	35.0534	26.5668	47.578	43.5548	28.7821	23.0389	27.8406	28.9828	38.6209	29.5825	28.9172
BnaCnng59080D	11.375	8.54449	10.1206	8.00723	9.31324	10.2224	8.98823	9.91123	10.3409	10.5795	10.0092	10.369	9.89301	9.21962	7.06712	8.29911	7.35927	4.83723	15.9577	10.34	9.09348	7.30414	9.48555	13.2186	12.7387	12.214	4.83723	11.9046	12.0096
BnaA09g48660D	3.501	3.24605	5.43575	2.54672	3.22853	6.36849	1.76567	1.74658	2.59092	3.78375	3.88095	4.76529	5.80856	2.51626	3.73062	3.26869	7.87054	3.56947	2.27526	2.52203	1.66836	1.92503	8.75591	2.63803	2.38152	2.54711	3.56947	1.52622	1.659
BnaA01g00340D	4.78983	4.55333	8.40802	6.38248	5.45864	7.2067	6.06637	3.47575	4.99552	3.84511	4.7516	7.88356	3.68273	4.63198	3.21013	2.84229	5.42484	4.67035	4.75521	5.28815	1.97914	3.38728	4.25179	1.3343	1.78376	1.6277	4.67035	1.56373	1.27799
BnaC09g18810D	108.978	96.1391	111.837	108.664	119.799	116.011	145.718	138.383	69.3857	102.093	102.746	117.281	164.352	118.704	98.8384	124.633	77.3202	144.773	137.065	147.982	134.102	157.733	97.7184	168.405	134.333	111.545	144.773	99.6726	220.203
BnaC01g27320D	9.33081	8.98277	8.23874	8.08259	9.08663	9.79752	12.7482	9.64368	10.2246	17.8665	10.4711	11.8996	8.72702	11.2742	9.9621	13.7387	9.44539	13.8106	7.27036	14.215	7.34164	6.25645	9.16246	8.94893	7.76391	7.95374	13.8106	11.0259	7.55637
BnaA10g25340D	7.12157	17.114	16.9288	19.5636	18.7905	17.6936	12.8243	13.7745	12.5717	14.8484	15.7523	10.5595	13.7001	13.0002	18.9876	10.6824	20.7808	16.8696	13.0175	11.7849	9.8162	13.2103	13.4311	12.992	12.4604	12.32	16.8696	8.05282	11.7771
BnaC08g25120D	2.68749	3.12774	2.59026	3.31378	2.08275	2.20298	9.14748	7.99166	8.45918	6.56131	8.42627	8.85622	9.40858	11.6256	7.14022	11.5183	17.5321	15.2636	14.488	13.4461	13.9977	11.1916	16.9147	20.9141	23.0682	20.0354	15.2636	19.4344	14.7622
BnaC03g33140D	11.5687	15.1687	18.8387	10.5156	15.7848	9.46841	31.7016	28.9817	27.6664	32.4155	21.2698	23.7685	15.4028	15.7363	31.2028	22.9986	29.7377	17.3797	28.7198	18.7898	22.4772	19.4478	24.4144	25.0715	21.4463	17.5952	17.3797	21.3883	21.6554
BnaA09g39810D	4.28341	4.41236	4.43542	5.73006	5.75244	7.20698	5.67707	5.02654	5.82239	3.97542	3.76165	2.68474	2.54346	3.81818	5.55827	5.10643	5.17456	6.29553	3.16231	6.79553	6.16848	4.68317	11.2947	5.76585	2.89554	5.84254	6.29553	3.29836	3.23631
BnaC01g13230D	3.08978	1.28313	1.57734	3.65853	2.45622	2.16344	0.974964	1.4593	1.49078	1.94346	1.40768	2.31265	1.60986	2.44479	2.10068	1.92393	1.9822	2.61491	2.34887	1.6329	1.67819	1.59515	2.32629	1.19524	1.53183	1.96012	2.61491	1.7946	1.15729
BnaA03g43610D	282.524	240.403	252.457	307.943	267.244	261.692	137.505	169.095	147.535	139.171	138.629	116.997	143.061	137.433	238.555	99.9157	169.086	131.356	110.15	125.266	113.08	118.237	138.596	113.132	77.4009	110.807	131.356	74.1975	85.6153
BnaA01g02340D	591.727	619.554	616.227	633.063	414.799	455.801	367.845	420.441	266.489	397.877	309.6	339.519	153.513	169.892	315.831	156.835	209.997	155.293	205.384	235.918	171.242	138.935	267.738	145.01	124.975	125.971	155.293	130.901	176.225
BnaA09g32570D	3.34556	2.23424	3.02258	2.05435	2.23807	2.12115	6.6733	8.10895	2.71388	3.0567	4.17117	2.24301	3.60917	4.04778	9.68199	3.29595	4.0163	2.14858	3.5773	4.63921	3.26251	6.78804	3.69421	6.61749	6.96328	5.90869	2.14858	13.3936	5.8463
BnaC06g29840D	9.56826	12.3574	16.3944	10.831	11.2367	13.448	12.7754	7.7481	10.1217	22.9063	10.4719	9.94419	7.21217	7.74185	17.8647	6.92145	11.5495	8.75729	8.05293	9.25186	7.20834	6.03151	7.90046	9.29251	8.38073	7.46027	8.75729	10.1462	6.30098
BnaUnng04130D	12.3043	6.40951	9.20531	6.56088	9.47087	6.09968	23.7826	33.5707	18.7548	31.9795	16.776	22.8814	36.6566	18.7772	21.2023	26.0328	36.801	24.6089	6.2051	9.52907	14.0267	9.55882	11.3077	8.31406	11.2069	4.31487	24.6089	7.8369	9.11441
BnaC03g14160D	5.74569	3.64724	6.9259	7.75468	5.76791	4.01966	2.44948	3.66674	1.60166	3.26159	3.48023	1.77024	2.499	3.70961	2.3895	2.6218	2.50984	1.58635	2.23447	1.23064	1.89316	1.66407	2.13119	2.72172	2.80164	0.96939	1.58635	2.61517	1.30001
BnaAnng33770D	40.6111	32.666	39.9778	21.7677	18.7461	17.1073	29.9445	48.1622	21.7639	65.8162	32.8889	21.1457	17.514	7.3777	14.2733	54.4492	37.8003	23.1131	18.046	18.2821	17.4472	15.6227	18.5086	1.92203	16.677	14.9607	23.1131	16.2697	16.6506
BnaA09g51190D	21.098	29.1945	17.0249	23.9176	31.3722	27.6048	24.1659	25.4541	20.3791	43.3629	37.7039	29.8641	31.2893	35.0055	37.1715	17.3579	68.8825	58.8706	37.3541	36.8802	29.1594	42.659	32.3228	37.9814	38.3775	37.8036	58.8706	26.9979	32.4518
BnaCnng78150D	9.64288	13.0833	11.4395	11.7979	10.0596	10.7749	10.433	9.22181	10.2623	11.2811	10.6759	11.8538	14.1587	11.8427	10.6514	13.0584	17.2818	13.633	11.2728	14.1733	11.4606	7.51034	12.944	8.43201	11.8888	12.0967	13.633	11.4501	10.6537
BnaA10g14050D	9.74125	7.7515	8.31285	6.928	7.53817	8.38839	5.03723	6.70861	5.39931	4.19849	3.80751	4.78018	4.9735	5.51102	7.50304	4.68011	5.9288	5.81877	3.06717	5.77258	3.82433	5.15206	4.63352	3.34044	2.86826	3.60789	5.81877	2.73025	3.87394
BnaA07g19060D	2.35139	1.74985	2.18373	2.50035	2.64577	2.23973	1.67249	2.04568	2.08617	2.54651	2.08942	2.02946	2.47809	2.13276	3.37853	3.14544	2.83877	2.42299	2.17826	2.03926	2.19681	1.93874	2.01251	1.8611	2.08289	1.9986	2.42299	1.9159	1.7583
BnaA01g02490D	231.469	170.779	212.711	239.165	235.177	197.827	125.863	165.085	156.851	138.587	169.812	114.463	157.798	157.018	263.296	133.032	218.092	185.996	164.584	156.134	165.891	212.25	185.172	184.397	148.812	146.563	185.996	151.439	157.471
BnaC09g10210D	17.4717	14.4734	24.1052	12.6887	10.6219	12.7421	16.7261	11.6224	10.9372	11.8663	19.1161	11.1092	17.1844	12.9686	8.93845	10.3406	11.0905	16.5284	17.1423	10.7309	19.8275	9.04087	10.6112	11.826	8.23716	11.0983	16.5284	9.25944	11.098
BnaC01g32650D	11.5884	10.9904	12.4801	10.9674	10.2956	9.92216	11.8577	26.7323	10.5638	11.3637	11.607	9.77475	10.9444	9.56778	34.2849	10.5043	11.8357	14.6895	8.96003	10.5223	10.0325	8.69756	24.4272	11.0746	10.8418	11.2024	14.6895	11.3484	10.023
BnaC05g03580D	29.9167	28.3824	26.8841	31.1762	26.6195	29.1075	30.0797	28.3902	26.1543	28.3187	25.5341	24.4339	29.8019	20.0645	27.1743	21.3142	21.1559	15.5301	26.5684	19.0513	12.3078	9.5764	19.9778	11.2647	13.307	14.3217	15.5301	11.3598	11.6644
BnaC08g12560D	8.62301	9.24478	8.67651	9.28094	7.59557	8.91785	9.88776	9.47564	6.28723	10.6863	6.64628	10.6219	8.40441	4.25872	3.09079	5.89483	6.02664	3.04005	7.01851	4.34322	6.53781	4.17851	4.2756	2.73159	2.72809	3.68895	3.04005	2.79493	3.84744
BnaA04g19500D	25.3699	18.1437	33.964	18.3782	23.0076	26.7451	17.9719	22.8168	17.5873	24.4129	27.3347	18.6424	18.4816	19.2639	46.9277	20.9784	45.6039	28.2048	35.1296	18.4476	21.3506	32.8061	16.6816	24.2316	19.2271	20.3858	28.2048	17.4654	12.4074
BnaC05g50050D	7.20069	2.62688	3.6294	4.34716	3.30521	3.03879	6.31873	5.8754	4.481	6.39193	6.28157	7.17204	9.16818	4.99654	7.99516	6.37213	11.0647	9.90721	4.03479	2.89335	4.67821	4.87002	6.87184	2.64921	3.77342	2.28212	9.90721	3.46648	2.82082
BnaA06g23290D	188.876	129.498	147.658	192.86	324.904	184.334	144.786	122.24	118.168	77.3753	91.6357	79.1742	96.8793	138.389	152.86	61.0469	158.194	109.59	77.4737	117.723	62.1022	44.7843	41.3624	45.2507	32.6196	89.4672	109.59	19.9045	40.6013
BnaA08g14480D	9.96519	5.47178	9.42449	6.1634	5.89615	6.6653	5.89679	6.81968	5.98799	6.51834	8.78961	6.0341	5.49197	8.79858	9.0338	16.1073	19.3903	11.4319	7.73559	10.4948	11.5452	11.94	9.03088	10.6223	10.3441	7.65155	11.4319	8.11217	9.77505
BnaA09g19080D	13.5625	13.9884	14.1483	13.662	22.8239	13.6969	9.14516	8.04157	9.55854	12.5476	14.74	9.18746	9.13705	7.38225	17.3483	9.80855	10.084	9.89746	9.82577	13.2254	9.47061	11.2565	10.4894	12.8758	9.58273	9.75608	9.89746	11.2168	10.9796
BnaA09g51990D	10.6715	7.24301	9.66154	9.93533	17.4342	10.9315	6.43642	5.11164	5.47863	6.29885	7.05007	5.06824	4.33114	5.40605	4.8144	6.66128	7.38559	7.01754	4.56873	3.72174	4.92777	3.35508	3.06139	5.95003	7.03114	7.17076	7.01754	7.21217	7.35
BnaA07g37750D	113.909	83.5984	98.1414	101.011	106.302	88.6394	63.8981	111.315	77.5117	71.493	75.1882	57.3709	52.5971	57.4199	81.7553	38.6418	58.8461	55.9763	39.586	39.8567	44.4812	52.8558	40.999	36.065	23.1199	34.7487	55.9763	25.2092	35.6007
BnaCnng47180D	14.5291	22.0924	22.3839	20.0017	18.8691	16.7873	22.4086	16.4696	19.8013	23.3205	19.2417	20.9818	18.5963	20.9945	14.3306	19.1069	12.5139	15.817	15.8673	23.9291	14.8088	16.1907	29.5265	15.3499	18.9682	20.9324	15.817	24.4073	25.489
BnaC02g00540D	5.29206	10.3383	6.2593	6.1214	4.92457	5.67608	5.84708	2.92956	5.17245	5.07487	4.0023	4.06308	3.93713	4.34257	4.68517	3.71046	6.33733	4.3847	4.1779	4.81979	4.01882	3.07647	5.88244	2.7966	2.19	2.87381	4.3847	2.82297	3.17669
BnaC05g40160D	20.5882	20.089	19.1358	19.6806	18.2604	18.6727	13.2721	16.8926	18.5921	10.5239	19.5514	14.1129	11.3196	15.871	25.0811	17.8437	18.0382	22.1639	18.4916	16.2071	16.5625	15.9375	14.6667	11.4406	10.0123	13.4775	22.1639	8.53079	14.9573
BnaC03g71110D	32.354	24.0168	24.0584	27.3015	22.904	25.6564	24.5623	24.2055	24.564	25.3876	20.3688	11.3006	26.0059	22.9005	21.5401	26.6399	11.9293	28.8063	16.9866	17.8108	16.2695	15.0973	18.0684	19.6564	22.9189	20.2204	28.8063	19.3529	20.5247
BnaCnng66360D	24.6673	29.3838	25.4109	21.6809	24.8531	30.0209	20.4908	17.8567	16.3422	18.0868	12.716	19.7873	22.1565	20.1261	23.6625	18.4554	22.168	21.8281	11.2906	16.0238	13.9842	15.2354	15.9566	11.5531	14.6806	11.3828	21.8281	10.5785	13.0522
BnaA06g27770D	6.74324	7.03367	5.58171	6.10563	5.84813	6.93013	7.04736	6.53108	6.92411	6.11683	5.50732	6.45432	7.50507	8.09175	7.53297	8.8642	7.39114	6.68126	8.05972	6.74057	6.83306	6.11331	7.33825	7.07821	5.95047	6.92674	6.68126	7.36169	8.07032
BnaA10g01490D	20.6444	12.8082	12.4761	13.3541	7.17361	28.7289	15.3125	14.6534	20.9976	12.2262	25.5539	10.8799	14.7167	15.3973	19.7856	29.2402	25.4516	40.7918	25.8403	18.1078	11.4973	12.5847	17.7074	20.0783	18.9336	20.2471	40.7918	42.7555	31.1255
BnaA03g36700D	6.32704	14.5373	6.70436	5.64856	5.72842	5.94707	3.66915	3.07767	14.3599	4.80734	22.0511	8.07926	3.49394	21.6336	8.0138	17.3409	12.1305	6.34138	27.5099	5.85448	29.0085	19.7975	6.06858	19.2138	13.1222	9.84797	6.34138	30.7178	11.2983
BnaC03g23390D	79.5449	76.6645	106.695	110.492	78.8681	103.971	77.1071	102.574	73.2092	94.3461	94.0848	73.0206	48.6018	57.3171	30.7697	39.0288	28.2038	23.6413	47.8695	52.1467	37.414	46.3282	46.6328	60.489	40.1637	36.3882	23.6413	57.6355	51.6989
BnaA08g02150D	4.28892	1.60077	1.56758	1.34896	1.56814	1.46685	3.69381	4.32073	3.15359	5.10996	5.84185	3.12842	4.98861	6.23444	3.7652	5.58398	4.26687	3.22859	10.0775	7.88369	14.0253	9.20347	8.07574	10.6494	10.1791	8.74167	3.22859	11.296	9.76531
BnaA09g31130D	21.6574	16.5816	17.8581	17.1932	21.4232	9.3686	13.0702	21.6914	21.3511	14.9288	10.9668	28.4762	17.2542	6.99572	10.6255	13.0722	8.69226	12.0311	19.7964	11.4024	20.3083	27.775	11.7317	14.5641	11.9825	13.7017	12.0311	20.0324	20.8319
BnaA01g11350D	8.05294	4.88876	7.03673	6.0752	5.39004	9.74239	11.694	7.86163	12.4786	6.64373	11.0188	4.97549	15.3062	22.2461	13.1791	16.2877	9.13611	14.0015	25.6143	17.7845	16.8389	22.3968	18.0599	9.27799	11.1086	8.77784	14.0015	7.26346	8.35808
BnaC06g19720D	27.9067	22.3535	21.3585	21.4305	20.5975	23.3999	19.5122	20.1651	23.0033	21.9691	20.2657	23.6447	23.6648	11.0241	22.9902	12.4039	28.6599	31.22	18.6829	18.5149	18.4519	9.03045	20.7346	15.8495	35.9805	19.5758	31.22	8.30042	18.1465
BnaC06g18340D	18.2925	18.7151	16.8839	19.2558	25.5701	22.1119	14.9386	15.0707	14.7122	13.6444	13.6423	14.1588	15.2327	15.5877	19.4228	14.151	12.48	20.3607	18.3934	21.0667	16.8171	18.0433	23.3928	16.0277	14.8651	10.6684	20.3607	14.2889	16.9927
BnaA04g01880D	101.25	159.624	152.398	92.8831	123.621	194.703	127.368	63.6811	177.351	95.3534	116.666	147.466	199.974	257.554	228.156	162.639	191.164	197.045	161.846	207.991	136.721	163.21	210.674	198.725	175.701	234.381	197.045	175.777	197.543
BnaA05g20580D	38.5137	45.5823	41.8703	50.6786	47.2222	43.5554	31.6224	32.007	37.0836	34.1941	32.6945	35.0702	28.9291	28.6726	20.8756	22.4711	23.567	29.0954	22.7297	30.7782	23.5236	22.773	32.0264	27.7351	24.646	27.5239	29.0954	27.2193	33.3361
BnaA02g31710D	25.2125	23.3414	24.4543	30.8254	35.2236	24.6797	27.2922	53.6016	28.6325	19.7959	37.4425	24.8837	22.2149	31.2995	23.1847	24.1815	29.1857	22.1201	55.1108	39.8772	32.0187	26.7115	38.9897	75.0923	35.6095	28.28	22.1201	67.103	21.6461
BnaC02g07980D	5.65769	7.45501	5.22193	8.02065	8.15812	5.82739	13.671	10.0783	8.56035	11.8764	7.79633	8.93154	15.8659	10.5361	13.6874	13.0402	26.0211	16.9176	11.1884	9.52399	9.54466	10.6113	10.2727	13.1885	12.311	8.35329	16.9176	9.91256	10.2621
BnaA06g24150D	40.3055	27.0677	34.4374	28.4083	37.068	31.486	16.953	27.4733	32.0505	36.203	43.9786	23.7651	19.041	39.1907	72.2966	28.0058	96.6746	47.7153	32.2501	34.6187	41.351	52.6565	28.2694	39.7974	31.3398	28.8616	47.7153	32.6015	28.8629
BnaA08g13450D	26.8256	18.1418	36.5891	37.3106	15.5041	19.1476	11.3422	22.5048	8.75261	11.3123	12.3894	7.05092	5.90369	6.03035	4.18871	4.54983	7.96205	4.7792	3.25482	3.17626	5.11311	3.05406	4.14369	1.94582	1.29967	1.20558	4.7792	1.36974	1.6708
BnaC04g47210D	12.164	7.41836	7.19564	12.5632	12.2027	10.55	8.29624	11.2048	11.4168	11.6668	16.7142	10.7193	9.95009	16.5207	23.0353	12.0569	22.7724	14.3343	13.9135	15.6374	14.2677	17.8752	15.6394	16.7401	12.9705	16.2652	14.3343	15.0698	14.9511
BnaC03g59100D	13.6081	17.368	13.1787	31.2142	31.6989	21.4109	5.50214	3.6677	3.91459	12.541	17.1752	12.3993	2.79672	4.60215	2.11542	21.3496	26.2978	27.0997	3.34745	3.01845	13.2338	10.6165	11.7534	2.85034	1.89279	3.1871	27.0997	5.55206	5.18645
BnaA09g01910D	24.571	27.3672	27.3321	29.1501	31.5373	29.3859	19.9273	30.524	30.0752	28.3639	47.3125	20.4069	15.476	31.2405	37.482	22.0128	59.5878	40.5062	21.4869	23.3834	17.0775	31.7346	22.325	33.4715	26.8516	24.0354	40.5062	28.7049	17.1267
BnaCnng44870D	4.11594	4.97	4.7097	3.93036	4.34405	2.96092	5.83624	4.4625	4.68233	4.812	7.43309	5.81682	10.1225	8.87957	9.84357	7.3641	4.08854	6.70958	7.51623	8.14275	7.3728	6.40563	9.00186	9.08874	9.79289	9.27596	6.70958	9.08378	6.21214
BnaA09g02750D	5.84582	3.95146	9.13503	7.40929	4.31812	4.87398	4.8259	4.92785	5.28235	5.22606	3.72096	4.59411	14.0714	4.82616	10.3728	7.03676	4.5959	13.7811	13.2198	6.59216	6.36039	7.38793	5.67141	5.04399	5.33	5.67997	13.7811	6.77705	6.04756
BnaC03g72040D	5.99109	4.82568	6.33239	3.98296	5.90949	5.83979	7.4494	7.88788	4.6719	6.61339	6.51002	5.87407	4.1429	3.47584	2.93838	6.69452	8.36757	5.72898	3.08259	3.09677	3.52875	3.53256	4.87062	5.44329	3.34262	3.56097	5.72898	3.4026	3.48623
BnaA06g08310D	7.54971	6.25868	11.9693	6.09208	8.6618	10.4185	8.03249	3.47341	3.81004	2.98486	2.43182	7.75361	11.8657	8.82542	5.28928	8.88624	14.1744	10.8092	2.44766	1.51661	1.36379	4.5071	2.50208	1.30075	0.639191	1.95075	10.8092	0.873508	0.606418
BnaC03g16140D	6.84085	10.7336	7.50398	7.42012	7.53763	8.72059	23.7809	20.4224	28.6562	18.5438	19.8421	26.4105	33.6085	35.1579	38.9105	31.671	26.4281	53.2479	37.7367	38.4949	39.4719	35.4241	24.5197	69.775	59.1554	49.7457	53.2479	71.3826	46.3584
BnaCnng66420D	31.5114	61.7047	31.6212	41.62	23.5151	41.412	37.4169	22.944	22.2475	18.8066	13.0335	15.4652	28.0979	16.4465	20.2905	12.4231	9.70953	14.2583	14.5643	10.3667	10.9878	11.1955	9.35177	16.7213	15.3437	15.9339	14.2583	13.4121	19.2932
BnaC09g16670D	4.80824	5.66057	5.38538	7.51468	5.19505	5.86641	6.03484	8.15666	5.87227	6.20494	4.57575	5.05178	5.51696	4.4885	6.88185	6.37442	7.05658	3.82368	3.7873	2.28014	4.79888	5.34762	3.74563	6.87084	7.78413	6.85193	3.82368	4.12379	8.67927
BnaC07g05320D	9.01961	8.3605	8.8622	8.93215	7.65998	8.93139	8.506	9.68981	9.9149	9.27554	8.40625	9.26282	11.0881	10.3283	21.4614	18.4634	21.0749	7.80015	15.4927	23.6546	9.19478	7.38182	9.71074	8.1741	8.86291	9.45814	7.80015	9.59898	9.0859
BnaC09g16130D	7.72426	8.3261	10.2189	8.31594	7.52796	8.07248	8.57695	7.58682	8.11572	7.33844	8.36928	7.30096	8.11661	9.14959	8.3688	7.80512	9.60536	9.88797	8.2147	8.0616	7.09746	10.117	8.15643	10.1442	12.049	10.9577	9.88797	14.0099	11.2242
BnaC02g11850D	24.3331	33.553	45.7226	29.8641	27.8088	33.919	27.7615	33.815	32.2227	32.8829	24.3485	32.3006	40.7641	27.9439	36.5536	27.96	31.1904	34.7256	27.546	41.8862	21.7636	20.1391	42.5681	22.4049	30.2129	33.1309	34.7256	21.3108	29.3326
BnaA05g36690D	4.6183	3.40423	4.01908	4.67531	4.50355	4.68544	2.79911	3.16077	3.01292	3.88044	3.24044	2.51872	4.15141	6.17446	3.91996	2.84938	4.04559	3.24454	3.29817	5.93745	2.46215	3.69591	3.40269	3.64443	2.35241	3.09827	3.24454	2.9384	2.27207
BnaA10g27940D	57.8942	55.3393	51.318	59.808	54.269	52.163	35.8526	41.8826	43.3	55.0111	48.8117	34.4573	27.6467	27.7313	55.299	31.1464	86.0608	52.6158	23.41	21.4873	39.3353	46.3458	22.6764	27.3106	14.9244	26.6205	52.6158	22.0423	34.4842
BnaA04g28060D	4.74711	3.68274	5.90639	7.14459	4.63452	7.19531	1.83309	2.08886	2.55099	2.2969	2.61592	2.26364	2.30428	2.14587	3.81594	1.7651	2.03689	2.6738	3.90612	3.47108	2.29446	2.36154	1.89585	1.55433	1.03245	1.17129	2.6738	0.84225	1.81406
BnaA04g25120D	6.64575	7.51686	3.93861	8.94568	6.5372	11.1764	27.363	29.2956	27.1502	25.9633	35.2364	12.5319	17.994	26.5515	29.2825	18.0962	13.5505	20.1106	16.7751	20.2511	12.0057	18.4428	19.6478	5.44507	11.4983	12.4638	20.1106	7.37444	8.03875
BnaC06g06580D	4.52534	4.3179	5.13572	3.92605	3.95071	3.35279	4.04535	2.02153	2.33789	3.02743	5.10546	2.69201	2.31958	3.22836	6.19563	2.15489	4.24798	3.78231	2.5666	2.13629	2.41884	2.38592	2.957	2.36096	2.23497	2.60713	3.78231	2.6436	1.85761
BnaA03g08940D	15.3938	8.77784	11.073	12.0943	10.8219	10.0409	14.3839	13.7398	13.149	14.1294	10.9254	15.2844	13.8865	12.4562	13.4396	14.5987	17.8434	21.6719	11.0236	9.582	13.0783	13.6913	10.8849	16.0016	14.936	16.5748	21.6719	14.1877	16.8944
BnaA07g25140D	5.09987	1.36343	3.62052	1.57501	1.45645	1.49578	1.80464	0.807141	2.10976	3.51321	2.34107	1.84347	1.07493	2.98492	1.28215	2.13198	1.03258	2.23638	1.29489	1.76982	0.810134	1.65712	0.930324	0.581938	0.795157	1.38041	2.23638	0.38218	1.69527
BnaC09g19520D	43.0251	26.7036	30.8975	35.4202	27.8196	31.223	31.3158	29.4661	26.3643	25.464	26.4616	24.4765	28.4421	25.2232	23.5345	30.2979	20.0252	23.8191	27.4318	21.5804	25.2914	27.3946	24.4759	17.3254	20.4186	20.8148	23.8191	20.6295	24.5743
BnaC07g32840D	4.69191	8.3738	7.37475	7.82454	5.48206	6.0997	4.65178	5.28006	6.14326	4.72787	5.27524	6.51293	4.9371	5.61649	9.27347	2.60081	6.86763	10.0172	4.1703	7.0409	2.56274	2.86135	3.97515	3.90925	4.37324	2.70896	10.0172	2.37529	2.51321
BnaC07g20500D	12.1734	17.7488	17.9881	15.3587	16.0158	16.4244	12.8931	13.7462	15.4915	14.8947	16.5715	12.4249	12.9787	11.0127	9.58222	11.4405	16.2349	10.3974	11.3498	10.9878	13.3248	14.6071	11.8189	11.8335	8.68467	11.0528	10.3974	10.5021	14.7474
BnaA01g34670D	133.185	100.687	127.87	118.575	132.282	112.354	68.6683	92.9401	80.673	82.8478	93.0069	51.015	38.4541	40.7368	36.4001	39.4243	36.7315	34.6884	34.0603	44.8911	35.1738	38.3178	27.784	38.3314	40.343	31.2737	34.6884	32.0318	43.3116
BnaC01g18760D	53.1344	39.1783	26.3237	26.8359	18.8945	24.3146	56.065	73.8269	51.446	73.4662	42.5849	70.7421	51.7043	32.9806	26.7041	34.2804	20.0717	31.6279	34.5984	23.6376	45.2548	33.0477	28.0517	14.919	9.14094	17.3533	31.6279	9.36578	14.2626
BnaC03g45970D	55.8564	40.6935	47.5501	37.9331	41.1689	50.9029	46.9508	34.1767	37.1852	31.2673	39.9657	33.8522	26.8111	22.3646	37.9573	18.7524	6.22828	32.0021	25.8839	23.5388	19.7728	18.5525	20.5444	20.7449	19.3598	22.0419	32.0021	13.6853	17.5676
BnaC06g40500D	13.5671	16.2802	12.5446	17.6601	15.8707	18.9391	14.6793	13.6927	14.1357	15.3367	20.4058	15.2171	19.6942	21.0995	17.7952	11.8296	15.3296	5.96781	15.7818	14.6561	20.6795	137.446	13.0953	12.268	17.0073	14.8994	5.96781	17.5186	19.2819
BnaA08g16340D	15.5585	15.3255	14.3503	25.2873	19.1338	16.3301	17.8385	9.97336	14.9447	13.1092	12.0978	12.8061	13.9092	9.94449	19.1066	8.86576	11.7498	13.7475	10.0645	12.1537	7.38263	7.84459	9.5953	7.93002	9.21154	15.5461	13.7475	8.92465	10.863
BnaC05g48410D	52.157	81.6637	86.099	75.8728	70.264	74.9649	57.2312	73.8405	74.3089	92.6767	51.2518	92.0484	61.1525	51.3818	20.2618	64.711	25.0979	23.6833	19.3532	13.0615	25.6554	26.3971	12.9062	44.7433	22.158	28.0395	23.6833	25.4843	45.3872
BnaC06g33540D	10.3898	14.8331	11.694	16.0448	13.3917	15.7964	11.2213	13.3595	12.1024	11.2955	6.15066	10.7878	8.64227	11.1965	11.1747	7.38194	9.62009	8.63252	11.4756	14.1273	11.226	10.8508	10.6342	10.6906	10.362	10.9378	8.63252	6.92988	9.35502
BnaA06g09690D	22.1287	15.324	21.0559	20.2912	15.8014	46.2154	12.7568	14.4247	16.27	23.9396	16.8448	20.935	18.5109	19.8225	24.4076	18.7548	43.9276	20.9242	21.5653	21.9768	13.6936	14.9792	17.6803	16.4874	16.8413	15.2928	20.9242	14.9918	31.5506
BnaC03g29670D	92.9041	65.7051	71.5789	86.1757	69.8318	80.6548	42.2101	55.8152	57.2576	48.1116	39.7517	44.2479	46.3414	50.7563	77.1272	37.6145	59.809	27.1929	16.8279	27.3824	22.8908	59.1585	33.162	54.0272	11.1608	47.6758	27.1929	25.4228	13.9786
BnaA03g23820D	12.7834	12.184	12.497	14.1452	12.8427	13.1234	11.4652	10.4609	12.1345	10.6862	9.90904	10.8838	10.9573	9.64144	6.82987	8.31533	7.05765	7.1199	9.82702	10.2864	10.5568	8.74999	9.83621	8.24346	7.29125	8.61722	7.1199	5.68476	10.2572
BnaC03g70180D	12.4671	13.5404	13.8603	12.3478	17.9683	16.652	14.3746	12.6045	13.2188	14.951	12.4601	12.0243	15.5162	20.4539	18.3616	18.0253	21.8521	19.2738	12.6118	14.0578	16.5176	12.9482	12.3157	13.4422	13.4655	13.3064	19.2738	11.8472	16.904
BnaA06g33870D	6.36092	5.59162	6.5484	4.63135	5.07778	6.32539	4.45469	5.90347	5.70911	4.81648	3.46197	5.56601	6.22794	4.67754	5.46182	4.47685	5.83447	7.01177	2.65582	3.51143	3.90767	4.76274	3.82956	2.31384	5.20109	3.12212	7.01177	2.50484	2.24747
BnaCnng57100D	6.82937	6.1867	5.43203	5.83057	5.61617	5.59288	4.38343	5.54127	5.41065	6.22126	4.9913	5.54003	5.72376	4.15297	4.0317	4.5662	6.17657	4.14909	4.13012	4.10613	3.78283	2.88974	4.32179	3.27636	3.009	3.68247	4.14909	3.74536	3.72698
BnaC06g19960D	21.5103	23.1052	24.8388	21.0073	23.3405	23.8133	23.7503	23.022	25.2075	23.206	21.5052	18.9209	15.9385	17.719	27.5176	16.4031	9.20086	20.5949	18.6527	17.3281	20.1742	21.6275	21.6958	17.8483	17.0066	19.4675	20.5949	20.7798	20.8161
BnaA08g21230D	43.6099	38.7065	46.6924	29.9728	33.2583	49.5152	44.3203	31.0987	31.1048	43.5613	30.2113	14.415	29.1067	31.9412	42.6165	29.0221	30.8419	43.6373	26.1759	37.2784	22.6971	35.5102	23.3776	21.3359	15.695	22.4038	43.6373	16.6966	25.0239
BnaC06g38500D	13.6468	9.62348	16.4656	20.7288	13.596	13.2506	4.61314	5.32281	5.54478	6.15465	6.07759	4.82913	7.53079	6.92118	6.48832	5.09437	8.12017	7.66084	6.83158	4.36129	7.3237	5.81357	8.43005	5.09474	4.61144	10.2976	7.66084	3.46791	6.87499
BnaA07g15380D	31.448	38.1743	34.0275	36.1218	31.2068	39.13	8.93447	9.97123	11.8792	9.21906	9.18947	6.67508	6.88579	7.9326	16.0136	3.99037	12.2099	10.1205	5.67745	10.6011	4.01981	4.60902	11.7926	5.99402	3.68074	5.42029	10.1205	4.00412	7.03743
BnaA01g14080D	3.2701	5.66269	3.37429	4.36089	5.39423	6.75748	14.4104	9.05898	10.7557	9.95259	8.58956	8.96683	8.64629	9.34992	7.20942	5.63989	5.25838	6.85166	8.39551	10.9813	5.9722	7.56517	9.40384	9.2387	8.75058	8.37331	6.85166	9.93676	11.8804
BnaA02g01640D	59.214	56.7203	51.976	60.2966	69.4887	51.904	41.4844	56.5123	49.2003	38.1648	45.4904	48.4252	52.6825	45.8774	50.462	42.9326	42.0156	43.5913	40.6884	41.2551	47.3592	50.1932	44.2397	39.4173	39.152	45.8342	43.5913	37.5849	35.9815
BnaA07g25240D	5.36811	11.8265	9.61179	7.83667	10.2995	9.13414	13.6947	15.9651	16.7462	18.0847	16.0848	15.0117	8.74515	3.50707	3.40432	5.64381	6.02397	5.55932	3.93153	3.17707	3.82821	6.53401	2.90435	4.14826	2.99601	3.01187	5.55932	3.27313	2.59965
BnaA04g05890D	2.83135	1.51504	1.87413	2.92529	2.35142	2.18244	2.72077	2.69403	2.55237	4.03299	5.45646	2.71267	3.8973	5.17132	10.604	3.89252	7.35745	5.29631	10.1816	9.59376	12.4955	12.3456	6.90628	12.2403	16.5459	10.8399	5.29631	11.1782	11.6923
BnaA09g44990D	13.4806	8.02016	8.71733	6.33135	8.39987	5.98213	9.94394	7.83722	13.9551	12.392	11.7055	10.1406	12.0013	9.54816	17.0621	7.60544	10.2662	16.3444	10.6012	8.32287	9.16641	12.6994	13.9198	9.67966	10.793	7.75974	16.3444	9.8118	5.16986
BnaC03g13760D	1.67814	2.16487	1.75882	2.54337	2.22009	2.66901	3.60934	3.76569	4.12043	3.53732	6.76236	4.46178	5.0459	6.93274	5.00161	3.20709	2.20849	4.18202	7.87247	4.31021	5.68127	4.23027	7.21374	7.92543	3.63869	4.57088	4.18202	4.10421	3.96521
BnaA08g28600D	58.0532	167.866	190.571	144.404	178.049	171.028	140.005	160.69	219.655	182.968	179.361	121.317	42.2878	16.3538	4.70466	9.23228	23.8515	17.6491	10.2359	7.29278	7.17605	32.9588	5.9777	294.467	298.175	339.476	17.6491	204.248	298.645
BnaC06g25490D	8.00484	8.08812	8.33161	9.14881	8.90336	8.85233	10.5048	10.7145	16.9078	15.7159	16.4384	12.3401	20.6965	29.222	32.771	28.8003	34.9156	29.6189	21.5993	21.8747	31.5188	23.67	21.3132	62.1556	38.7851	43.1217	29.6189	50.4057	44.3322
BnaC05g07270D	5.91607	4.73902	4.61604	5.02916	6.01767	4.1426	5.12217	5.57351	5.42564	4.88628	3.67342	5.25641	6.83409	4.7367	7.5031	5.14235	5.7165	5.28906	3.89031	2.50314	3.23258	3.45945	3.96945	3.68874	3.19687	3.76225	5.28906	3.0002	3.27107
BnaC06g18510D	95.5061	89.3526	71.3244	101.447	119.344	84.5282	80.7709	59.8574	47.9504	69.6606	69.5761	70.0671	116.039	95.7319	67.517	65.8999	41.4031	70.0882	87.366	82.7109	76.3402	76.3888	75.5954	62.5998	50.7048	61.9793	70.0882	60.6391	114.399
BnaA10g29520D	175.739	146.88	159.72	144.019	136.099	152.998	207.37	156.285	132.076	146.893	155.591	137.337	93.7538	81.3787	58.7189	82.1912	62.2701	88.6015	82.0381	93.9177	76.5638	96.8951	73.5253	54.3003	42.4861	53.9727	88.6015	48.8019	57.7189
BnaC05g34360D	22.6513	31.5499	41.9433	23.9091	28.7179	34.0627	14.5628	17.6689	17.3042	19.6195	22.4395	18.6972	12.3902	17.49	15.7611	13.5434	14.7234	13.6333	14.8643	15.2648	15.8801	15.1582	12.0314	12.8089	8.70873	12.2945	13.6333	10.5396	12.3813
BnaA01g21720D	14.4728	10.3308	9.1272	9.72148	12.1963	9.7026	17.5581	15.7137	14.3972	16.4813	21.9787	16.9114	27.1743	29.954	25.2485	38.0548	33.1685	34.2218	51.472	35.6978	60.5024	75.2181	38.0845	64.705	50.6066	48.604	34.2218	56.8311	48.6791
BnaA01g26330D	12.2222	22.5468	17.9099	17.0215	15.5401	17.1558	10.9873	11.421	12.3948	9.88676	11.6268	9.56771	8.18525	9.37024	8.40475	7.93621	7.7966	7.28805	7.94236	10.477	7.81737	7.5802	9.91437	6.46772	7.24127	8.95451	7.28805	9.43146	7.10861
BnaA05g16170D	22.142	13.0759	24.2635	17.758	16.4982	12.9475	19.8427	15.5698	17.6541	43.6717	17.2997	14.2487	6.83573	6.89629	5.17428	15.1855	7.33215	6.2964	2.41931	4.4161	7.73698	4.519	5.19295	17.3377	9.41159	13.5409	6.2964	23.622	7.22379
BnaA02g20410D	43.9419	44.3114	38.0758	42.1874	44.4262	43.5325	35.4243	36.3328	36.4718	45.1131	33.7299	36.6294	21.7876	20.6696	14.0822	26.3983	13.3231	18.4709	16.1871	19.3076	19.2264	21.354	29.236	14.0287	9.54652	14.7584	18.4709	12.4523	14.0956
BnaA09g28240D	10.9452	8.64113	8.27061	10.9771	9.45304	8.62967	14.5903	14.9074	11.8292	11.1017	10.7977	11.2682	13.3301	11.2045	8.55919	18.0461	11.8869	11.858	11.0912	10.7893	10.3848	7.82856	10.4677	9.08582	12.0696	9.48973	11.858	9.59289	9.39881
BnaA03g41470D	7.84018	5.86949	7.32983	8.43295	8.94659	6.33427	5.0111	6.05338	6.68292	5.58096	5.36318	6.36688	7.71501	10.0346	10.325	5.24217	8.10009	9.19626	7.49648	6.74834	6.97151	9.22756	9.29781	9.67086	6.81656	6.67779	9.19626	6.06047	8.09092
BnaCnng10740D	7.34854	8.85488	6.74437	6.57757	7.48924	6.73401	6.18122	6.52276	7.1691	6.40451	6.17334	4.93335	6.08334	5.72505	8.50697	6.48254	7.80544	6.08111	4.81047	5.15435	6.15904	6.11908	5.52165	5.35349	6.25514	6.79944	6.08111	5.12942	5.5417
BnaC06g42230D	5.81531	5.39853	5.13844	5.60466	5.71645	5.19206	3.37273	4.75636	5.54052	4.69656	4.05476	4.43996	4.36034	3.38761	3.43056	6.43861	4.45088	3.98217	3.93251	6.51009	4.54463	4.491	4.92681	2.75888	2.2472	3.02446	3.98217	2.3267	3.46569
BnaA01g31130D	73.3446	74.1538	62.8278	69.471	63.063	64.9387	69.2274	55.0398	46.8749	51.0217	55.5296	47.811	49.0773	47.8817	44.7269	43.5875	41.9545	45.8365	43.9044	50.9126	49.5558	46.1892	68.368	56.5066	50.4123	51.0808	45.8365	48.8506	48.2951
BnaC02g24100D	4.46761	2.28582	2.94636	4.56711	4.39795	3.1465	4.09635	5.17525	5.09417	6.22993	7.42672	4.11817	6.202	6.83015	8.22518	6.28198	8.70067	4.97614	5.4601	5.41493	7.72724	6.79857	4.73295	14.2237	13.4647	10.3091	4.97614	7.61353	10.5454
BnaC04g27320D	16.6159	9.53039	11.4411	13.4963	12.0447	11.9148	12.0257	13.3164	9.68144	15.361	9.71544	12.9563	14.7663	13.565	12.2208	17.3633	15.7909	14.379	23.2599	21.9341	41.5553	19.2628	22.1335	41.9083	46.1498	41.9673	14.379	32.3953	35.8391
BnaAnng15120D	23.793	36.038	27.8483	24.7912	33.667	32.1044	42.2641	34.0485	47.0053	35.1497	47.3092	35.3712	36.821	42.0736	35.272	39.1928	39.1731	41.8601	36.544	51.5561	31.7567	43.1946	51.5114	41.2961	36.9019	21.005	41.8601	39.5462	42.1999
BnaC03g71760D	9.59366	3.43281	4.48325	3.09403	2.94952	4.48372	4.14769	4.98856	4.86564	5.17892	4.43813	3.59072	7.53611	5.79042	8.35663	4.73885	6.23715	7.47448	4.84726	4.07029	5.99571	6.17796	5.04236	4.1306	6.36407	4.72196	7.47448	5.50626	4.94843
BnaCnng72950D	8.82428	4.97539	6.50104	4.85285	5.78134	4.14951	3.66503	5.72899	4.44967	5.61139	4.40774	4.34873	8.21518	8.18689	3.76262	5.67229	3.66318	7.39967	7.63709	5.06027	6.42088	7.17958	4.44012	5.45113	4.42777	6.26251	7.39967	3.12868	3.69501
BnaA06g37660D	2.54325	2.05665	2.21048	4.2047	2.79331	2.15761	2.20355	2.04812	2.0186	4.45786	3.77953	1.83574	1.65672	1.76953	4.1666	2.32628	2.20289	2.6618	2.18077	2.11173	1.93643	1.90709	1.37998	2.86368	4.68806	1.52206	2.6618	3.03952	2.08076
BnaC07g16900D	7.07143	25.0324	18.3116	7.85788	6.12746	5.80169	4.21293	13.5901	5.82486	5.16525	7.96595	4.90081	17.0545	4.45877	5.64154	6.71648	3.51987	5.30855	5.2911	4.00439	2.9412	7.42146	4.94977	3.12578	3.32188	3.63198	5.30855	2.71313	3.44126
BnaC04g51240D	5.3477	8.80537	4.54407	3.61621	2.42426	3.6742	3.37779	1.7475	2.88878	5.21102	3.9137	2.53733	2.30213	2.70741	1.17329	1.63172	2.72849	6.42501	4.31489	5.37927	2.99752	2.78626	4.45648	2.43791	2.13031	2.78661	6.42501	3.75578	4.14478
BnaC02g41630D	11.5845	7.32528	11.174	12.7857	11.4434	9.4595	10.3925	8.03021	15.7204	15.4879	24.2803	16.0107	11.9033	15.071	18.5486	15.6195	21.9349	22.3826	13.9193	15.0155	16.2364	9.31354	17.9143	26.9665	19.3039	14.5493	22.3826	28.5696	20.5156
BnaC04g21840D	5.43374	4.52853	6.83523	6.14077	5.66074	9.23417	6.26335	6.36866	5.63186	6.16994	5.54233	5.35254	5.63921	4.94279	4.22059	5.50467	5.31835	4.36344	4.96155	6.6028	5.39727	5.92542	9.01532	4.84118	5.11858	4.77159	4.36344	3.65059	5.76981
BnaA10g22740D	24.3524	3.79526	8.27506	8.49708	9.49322	5.28769	9.40932	8.37361	7.50013	7.20358	8.92265	8.62579	9.03736	7.55342	8.66145	13.0163	10.4733	10.3237	8.80306	6.20113	10.6462	8.64006	6.53843	10.064	7.45444	6.83841	10.3237	5.65345	7.41544
BnaA10g02710D	41.3629	60.574	28.5045	46.1658	91.1462	23.0179	21.2994	19.4233	18.1346	25.4299	15.9576	29.5475	13.7082	6.25985	5.37869	8.91311	3.55491	2.87163	8.03706	6.8154	13.9232	11.271	7.4769	2.33785	1.75524	4.76378	2.87163	1.57924	7.57917
BnaC07g26790D	5.93326	4.71316	7.07616	7.30082	4.96913	5.00413	5.61945	5.13049	6.3368	5.05687	5.69213	12.4098	6.46819	4.60087	9.98337	7.34971	7.55373	6.07335	7.04285	7.44181	8.04487	11.0177	5.4134	8.54211	6.17891	7.02791	6.07335	5.93883	7.13891
BnaC04g09450D	61.4785	46.841	32.289	23.2795	31.3318	19.3282	29.3447	11.8517	17.508	49.1327	17.6304	24.7019	35.3394	26.2803	16.1657	37.0361	49.222	31.7153	54.898	25.1476	27.116	29.9808	36.7119	18.237	29.3581	10.9264	31.7153	25.0881	24.8161
BnaC01g03250D	12.7474	14.8961	27.2084	18.5339	15.3021	11.9315	7.78548	12.9171	7.44761	11.2024	13.1589	5.66684	6.91636	17.1071	11.9725	6.89037	3.21436	9.29002	13.8099	9.86857	11.7848	17.3245	19.514	22.3032	17.389	17.8087	9.29002	18.7291	9.5733
BnaC05g38270D	4.20149	1.75531	3.77649	2.43635	2.48565	1.88383	2.76363	4.59916	3.53904	9.01093	3.8494	4.53439	5.53825	4.72932	4.34706	4.24426	5.12854	3.39307	5.41129	2.66746	5.60785	4.91411	3.6773	11.1839	7.52373	2.52411	3.39307	8.36134	2.62997
BnaA10g15760D	8.84338	12.2284	12.5293	9.5424	9.80481	10.5694	7.49054	8.94225	9.48894	12.2247	8.01938	8.19864	9.63354	7.49519	10.2589	6.84778	10.5294	7.23591	7.32748	9.17498	7.10516	8.08944	10.9905	7.21039	7.30393	9.27318	7.23591	7.554	7.71842
BnaA03g05390D	27.0311	38.7401	37.598	30.1191	23.9575	34.7552	24.9223	21.4864	21.6696	16.3978	23.6584	14.0306	6.17118	12.4517	7.68	10.0388	13.0401	8.41576	29.2231	13.3608	28.1176	19.3236	15.5767	17.9912	19.0528	8.24828	8.41576	22.1234	5.34157
BnaA03g40230D	8.2604	5.26632	5.47604	6.909	6.25669	7.87543	7.47076	4.18496	3.77671	3.90627	11.1135	6.10237	6.00333	5.1828	4.44323	5.63295	4.75836	3.7387	4.47588	4.25384	2.2463	3.61214	3.68752	4.88919	7.86866	4.37514	3.7387	3.64929	9.00531
BnaCnng41520D	16.4806	9.60138	11.6481	15.9382	15.9654	10.8511	18.5591	27.2275	24.0571	19.6798	17.6525	42.737	30.361	25.4488	12.1756	36.2542	16.8547	29.0434	38.3409	23.2459	40.4543	39.939	28.1564	16.3141	17.6275	20.4313	29.0434	14.5553	23.8415
BnaC04g53690D	2.91947	2.39515	2.62997	3.12268	2.48314	2.30972	4.71963	4.44597	4.46555	5.88919	6.10188	6.0085	6.08161	5.62327	2.99652	7.61434	7.01957	6.06706	5.64597	3.76279	6.58341	6.58665	3.96633	5.73719	4.99149	4.92807	6.06706	6.74995	5.38016
BnaA03g52010D	56.3242	26.4704	23.4687	20.8967	39.5737	39.7574	21.6484	15.0378	19.252	19.4761	18.9428	26.4639	29.1497	19.7789	39.1048	15.5653	33.8378	12.033	19.2276	25.1514	29.0962	20.8287	23.4519	47.0669	18.4593	14.9709	12.033	17.0686	17.5848
BnaC04g50590D	478.741	458.548	432.977	475.19	464.78	363.915	366.809	320.253	274.759	259.18	329.444	196.896	343.971	356.343	235.919	271.088	248.399	176.386	316.239	310.192	268.128	389.631	243.244	170.306	161.895	138.055	176.386	149.99	127.314
BnaA06g18780D	11.5698	12.4804	12.7807	13.1206	16.5441	13.542	13.0778	12.6056	13.2258	11.5728	15.3528	11.671	8.96353	12.8151	18.0878	11.1625	17.0209	12.6875	10.2096	13.3303	14.4584	16.992	13.8766	9.81426	9.40531	11.5147	12.6875	10.7625	11.2303
BnaC06g12100D	15.5128	5.54776	7.03574	8.00659	6.96035	6.38182	6.05151	6.88759	5.63564	10.0325	5.34969	6.05127	9.10133	6.0723	6.80316	9.23671	12.5555	12.1158	7.24021	3.07819	4.11501	3.49294	3.69919	4.12531	3.80729	3.26829	12.1158	4.82377	3.95782
BnaAnng14640D	10.9367	17.0865	11.9366	9.77597	9.39671	8.66157	11.239	10.1871	10.6896	10.0354	9.7118	9.02678	11.7569	9.75182	9.20804	12.9916	8.36198	7.07155	11.2914	10.1773	11.3624	11.5026	9.78213	12.7539	9.62924	10.6111	7.07155	8.58122	10.0539
BnaAnng27390D	36.8155	26.0207	37.6264	25.7721	38.5804	39.2034	29.0559	43.4188	29.2729	35.1522	35.3059	34.7555	27.4023	41.6932	33.5539	28.2738	27.2379	34.6608	29.8901	35.1257	39.294	37.28	34.304	30.2921	27.1886	28.6343	34.6608	25.8414	35.433
BnaC03g36490D	21.2326	22.5816	18.6646	19.7949	18.3307	21.2909	18.3577	26.4046	27.1741	30.8429	23.6408	19.6403	21.7934	17.9351	8.36999	17.2014	13.5297	14.6192	16.9205	11.4205	14.4227	5.96828	10.6458	15.1359	15.7968	14.7249	14.6192	17.5401	17.9125
BnaA09g50160D	9.76103	17.1664	15.7054	12.8287	18.5288	13.6856	7.87639	7.08924	7.46294	13.1599	9.97967	8.20195	9.89745	26.1899	11.503	11.7718	9.59255	20.7721	15.0496	24.83	26.9975	13.8919	19.3659	19.2155	23.7475	23.6072	20.7721	19.6646	24.7668
BnaA10g17830D	15.1852	29.4132	23.5348	8.46848	20.467	27.6732	22.2015	36.1365	31.3521	17.6298	36.0621	22.7974	17.4285	47.4886	19.3063	49.5722	36.7361	11.494	21.4888	24.2425	22.0142	22.9259	25.7603	61.4142	38.9566	23.8866	11.494	31.426	26.1916
BnaC05g28810D	3.96537	3.93029	4.04014	6.52588	3.92649	5.16983	7.29798	4.97385	3.82792	3.52097	4.3487	3.14039	3.9019	4.33576	4.07521	3.40835	3.78605	4.41842	4.85621	6.79686	3.62046	3.55369	6.28461	4.89586	4.58126	4.04075	4.41842	3.94805	4.18541
BnaA03g16920D	19.4653	21.7573	19.9762	18.6296	19.3858	22.9969	14.3671	9.91159	15.7933	13.241	15.7791	10.1696	14.2453	14.2549	13.8741	13.017	10.6219	12.9199	13.4615	16.349	10.6723	16.1263	17.3032	10.9755	11.9142	11.4246	12.9199	8.03986	11.7871
BnaA03g16880D	21.5809	17.5829	22.0118	19.6717	17.3793	26.8125	8.88066	4.48812	3.97749	4.38398	8.10578	3.7752	1.70333	2.7296	1.8739	3.08162	2.11839	2.70647	3.81547	3.47556	12.0317	3.57724	3.75862	5.15949	4.92796	6.22242	2.70647	4.73096	7.16547
BnaA09g51660D	3.87891	4.29978	4.23576	3.44786	3.85808	3.61044	4.9348	6.60269	4.43376	5.12648	7.5952	5.68062	6.9808	7.09345	6.8051	5.74197	6.5298	5.20981	7.30864	6.90439	7.71963	8.63111	8.16301	6.20024	6.5007	7.30402	5.20981	6.91519	7.0027
BnaC09g47370D	9.84158	3.27677	9.26934	5.27198	4.87753	4.24099	8.55047	4.22291	8.85242	2.63185	3.00478	4.23006	4.6849	3.92083	4.32362	3.70331	8.88749	9.35288	3.30311	2.37886	2.36672	2.70078	4.17326	1.56599	1.90522	1.94485	9.35288	1.8437	2.72065
BnaAnng00070D	9.4193	7.85114	9.88879	11.3969	7.35232	5.75927	4.84749	6.27938	7.0443	9.1588	5.95745	6.54969	6.19553	5.68647	13.3568	6.62148	8.79541	4.80751	5.20218	4.8432	4.60914	3.9999	5.08482	3.82053	3.81866	4.1812	4.80751	4.06761	4.60435
BnaCnng38410D	7.28255	4.16826	8.94843	5.51584	7.70381	7.01696	70.8409	111.529	97.4097	78.9734	122.054	52.1738	37.6879	49.8057	25.7609	24.2639	28.7261	29.0347	29.1143	22.4026	18.3371	30.8626	24.9608	15.2622	7.93424	8.92369	29.0347	12.4625	9.05524
BnaC09g44200D	11.5057	10.7305	12.0421	18.4926	12.8391	11.1623	12.7605	9.74812	12.2068	16.7231	14.4569	10.0122	12.9596	9.93746	14.9081	11.212	11.875	13.3767	9.52383	6.17411	6.73523	10.0695	8.82465	9.11551	6.42737	7.85804	13.3767	6.64757	6.42633
BnaCnng31930D	7.98322	5.48651	5.17978	7.77469	6.07624	8.232	4.67446	5.02616	5.31622	3.2026	5.85528	4.37671	5.55512	8.78116	4.58549	3.73467	6.3165	4.93485	5.69328	4.87455	4.02489	4.33303	4.70571	6.88944	3.8348	4.34278	4.93485	4.69192	8.01063
BnaA06g16180D	10.8379	13.3811	10.9091	13.1167	12.1549	12.8729	8.18358	7.69798	9.67128	8.34451	9.45992	9.22052	8.6054	7.46059	9.33925	7.02346	6.81272	7.96036	7.69535	8.49326	9.02147	7.91092	9.64082	5.80473	5.64318	6.23009	7.96036	5.15891	8.06973
BnaCnng70120D	19.0266	10.1359	13.1686	16.1655	12.6881	12.6076	2.8856	2.58257	2.6146	2.30097	1.92101	1.60021	3.36094	2.93417	2.05501	2.46456	1.38821	2.30777	2.32965	3.16599	2.22455	1.23768	4.40886	1.58913	2.12025	2.4405	2.30777	2.31643	1.72886
BnaC06g22450D	4.69887	5.11604	5.08735	5.55767	8.44213	4.66059	6.48535	5.35582	8.62397	6.39518	4.82175	7.73343	7.16544	7.57235	7.24944	6.00952	6.01209	8.37191	4.27566	4.64192	5.57931	4.57384	5.65182	3.83958	4.26623	4.1584	8.37191	3.96642	4.53336
BnaA03g49290D	12.348	26.064	13.7603	16.8451	32.4071	14.2833	16.6371	9.42238	15.361	12.1521	17.4739	13.4141	26.617	24.4062	13.9827	31.8705	18.6172	22.1417	36.4542	28.077	54.9435	7.28335	41.2247	14.3033	18.6082	21.6127	22.1417	24.6528	7.48817
BnaA06g01930D	2.87704	2.39222	2.75221	2.74801	2.61232	3.30093	6.78345	5.19973	11.5483	6.92453	5.46871	12.2511	2.86535	3.98876	4.39074	2.91402	4.81594	2.0138	2.38454	2.9002	2.11673	1.73248	3.21991	3.49018	3.57894	2.0026	2.0138	4.6689	2.60203
BnaC05g13390D	26.9282	14.1729	18.0873	22.2608	20.8644	13.6967	20.3964	29.3712	19.6087	26.5768	25.8763	21.0374	24.6054	16.4431	15.0144	22.4223	18.4267	12.9121	21.1652	15.7561	16.0282	12.3441	15.1084	15.0664	20.0642	16.417	12.9121	18.9337	13.7651
BnaA06g21330D	19.8383	18.0939	18.2188	21.5725	28.2254	16.218	74.2378	78.5244	69.4438	68.6822	66.4164	67.1259	61.2124	50.129	40.6165	37.6634	46.3723	50.6284	58.1243	63.0684	47.2219	83.0018	74.3871	99.7568	69.0161	70.2296	50.6284	70.8822	78.8612
BnaA01g11930D	8.60214	4.00249	11.6735	8.70887	5.53685	4.74742	2.0805	2.13987	5.5763	8.35763	4.39369	6.13567	2.09424	2.51349	2.56547	2.13822	2.27325	3.88261	13.7854	5.34277	7.32701	6.61233	6.36414	14.8705	8.91198	9.3973	3.88261	6.70894	8.58112
BnaA06g30990D	10.2895	8.08934	8.75334	9.69096	11.3186	8.81789	18.7086	24.8993	19.4838	18.5319	17.7786	17.0934	32.0011	35.6056	52.6011	27.9851	20.4199	14.3072	37.7492	23.9876	35.3103	31.3273	20.093	43.3735	43.2444	46.3083	14.3072	40.1663	31.0393
BnaA05g20600D	60.2959	98.6541	76.6058	76.2081	81.3026	108.498	94.8211	66.6734	69.5491	63.1826	68.9085	57.8659	116.388	105.763	64.655	113.06	70.4655	83.5242	70.2398	56.111	64.0754	46.725	56.5627	67.964	72.4959	64.0833	83.5242	57.7211	51.9024
BnaC06g01110D	57.7224	38.8	48.1616	48.687	41.3554	37.3671	26.8977	35.0727	31.0718	38.7996	32.9822	30.3819	29.0149	23.6096	19.9354	23.4132	24.7453	22.4775	26.8306	22.7531	25.2774	26.7771	21.4572	23.5583	19.1164	20.9831	22.4775	17.4509	24.521
BnaA07g23270D	8.86589	9.93698	11.2465	10.8306	15.4266	10.4642	5.78233	7.8159	11.3809	12.7205	4.26285	12.3547	12.7148	5.33378	10.5993	13.2818	6.58134	7.86519	5.59412	4.7096	10.5359	11.6577	20.2473	6.94574	6.47987	4.31901	7.86519	9.72762	5.25001
BnaA10g16880D	146.166	146.099	134.151	143.32	128.822	152.436	164.568	212.233	212.444	121.78	132.898	184.139	126.328	111.026	70.8189	103.622	68.8531	88.7962	336.328	214.608	138.24	128.322	153.431	106.374	102.567	261.071	88.7962	111.244	203.832
BnaC06g31740D	20.7384	10.1172	26.6566	17.6707	18.488	9.6709	13.3727	10.9499	11.5908	15.919	8.17781	13.7854	14.4869	10.2476	29.6949	7.08331	17.9	14.0092	6.79563	10.4685	8.05808	6.406	5.31103	10.2341	9.55181	8.08672	14.0092	9.46358	7.00372
BnaA09g49880D	18.9496	5.07418	12.8633	16.2207	10.881	11.1153	14.1503	10.9633	13.3566	10.988	15.8085	15.9833	24.6347	9.42923	4.54698	9.45872	15.2713	17.3228	4.31682	16.9025	2.99261	18.031	14.5628	11.4618	3.9844	8.12653	17.3228	15.8804	2.4065
BnaC08g22210D	8.95067	14.1407	19.2944	13.2971	16.6241	15.9029	18.1748	24.792	23.5227	36.4064	45.9885	34.457	25.3931	29.3152	14.2628	24.9956	13.8071	16.02	26.6463	28.8586	22.5735	23.3814	34.9045	35.3585	38.0126	38.3243	16.02	49.7885	38.1022
BnaA01g33890D	10.2853	8.48922	9.89412	8.70678	9.3795	10.205	9.01828	8.04641	8.63406	7.64361	7.12095	11.0042	8.97631	6.91375	8.22264	11.0823	8.87636	16.516	6.12843	6.65207	7.34299	7.49077	6.9718	6.75014	7.73533	7.6791	16.516	10.032	8.82917
BnaA07g03130D	2.87264	2.76133	1.93657	2.5925	2.66136	2.20422	2.49858	2.49554	2.73422	3.1503	2.81934	3.34635	2.65919	2.91679	2.56033	2.93765	2.01955	3.47104	3.91413	3.44931	2.53268	2.41001	3.00361	2.62366	3.19302	2.48937	3.47104	2.98291	2.86093
BnaA03g03080D	8.86006	8.1257	9.54716	8.23949	9.23761	10.262	9.25537	6.72917	6.69147	4.8945	7.74081	7.76886	6.91893	9.14839	20.5432	6.86422	8.10379	6.91281	6.11076	7.5459	5.65358	6.65944	8.64006	7.21349	6.86458	5.98395	6.91281	7.59934	5.7894
BnaC05g11580D	12.8066	11.5528	11.6291	11.6142	14.921	11.2513	9.45127	9.5133	10.9025	8.04198	11.5765	10.0038	11.0115	8.91994	12.7591	8.6559	11.1557	10.6119	9.04567	9.12982	8.99589	6.77786	9.17147	9.75967	10.8697	7.5571	10.6119	11.5527	8.37312
BnaC03g68320D	31.5979	21.964	21.0858	30.1922	20.9322	23.0201	15.7961	17.3366	17.2166	19.2263	19.9013	19.3597	14.1438	21.5821	11.5042	18.8078	12.3577	14.9119	23.0466	20.7509	24.6583	25.668	14.1963	15.6729	10.4008	19.4272	14.9119	13.418	18.6396
BnaC07g19450D	4.46749	11.6857	7.54593	10.1367	12.8659	10.2907	16.3162	16.0915	15.5931	15.5411	8.58907	13.8281	24.3356	17.8829	8.01428	18.5216	10.2588	11.35	9.80228	6.00434	9.83894	14.0484	5.06993	5.83258	3.37529	4.60874	11.35	2.67531	4.71509
BnaA03g27500D	128.646	152.138	179.161	123.663	163.696	131.611	181.13	183.168	128.273	173.08	165.379	166.053	184.832	146.658	116.823	203.767	155.796	209.627	101.692	238.917	134.133	160.156	161.283	170.891	178.331	154.224	209.627	153.913	194.327
BnaCnng21440D	12.183	11.4572	15.9843	14.3108	10.4773	13.171	21.6045	19.5371	16.9945	15.9896	13.3877	13.0759	26.8837	30.9224	23.0232	38.8992	36.3531	25.4447	27.382	19.876	27.5984	32.2653	25.3378	15.9546	16.5745	19.5103	25.4447	16.4698	22.8842
BnaC03g17470D	8.17715	5.64225	6.30904	7.6908	9.13964	5.75721	9.2852	9.12929	10.0454	11.0476	20.9865	9.37141	3.52104	12.4886	12.6311	5.7681	16.3911	8.28458	18.9332	21.4919	27.4619	17.7142	21.0547	35.2544	25.2003	26.5232	8.28458	31.4904	17.1646
BnaCnng41360D	36.6707	33.4255	33.3269	33.6068	32.9242	34.1121	23.164	23.4679	25.7451	24.3121	22.8612	26.3945	21.7282	23.6393	21.7676	22.1486	17.79	19.1455	19.5275	17.683	19.972	23.91	21.9589	13.3887	16.8225	18.8449	19.1455	13.7884	17.7135
BnaA02g25840D	18.0465	13.6647	14.0383	18.1081	12.8539	19.6681	7.50711	7.24625	10.8929	10.2235	11.3743	7.93966	11.6599	15.507	15.8309	10.4313	14.216	11.5352	11.2528	10.5762	12.1289	16.0226	11.2176	8.95556	6.72033	8.37489	11.5352	4.47745	7.73325
BnaA05g22350D	23.7909	25.6731	17.0383	15.4432	18.3116	20.173	8.28798	16.6114	16.2437	11.3997	10.1952	12.7497	10.6397	19.6743	18.514	15.6183	7.19517	9.80836	17.4656	22.3915	22.7958	18.3361	25.4456	19.6415	15.5023	16.3175	9.80836	13.021	18.9502
BnaC07g07540D	7.59135	5.21697	4.87761	8.22703	7.40724	4.15541	5.77703	7.89442	8.5823	8.36297	5.49631	8.1935	5.19395	3.86146	3.65531	4.40291	2.9918	3.94732	5.25543	4.75601	6.64886	4.65863	7.04957	4.0657	3.99698	5.11161	3.94732	4.40575	4.76434
BnaC05g29040D	2.9668	3.35681	2.97267	8.86705	3.89796	2.5313	2.52819	3.74259	6.49347	3.98576	3.05715	3.58207	1.3545	2.27418	2.40233	1.626	2.14508	2.60373	2.16264	3.47334	2.30816	2.61948	2.47812	1.81517	2.09653	2.2534	2.60373	1.5097	3.05854
BnaA07g16490D	7.64773	9.23926	11.2136	7.3909	10.0553	7.6038	33.9732	50.9056	45.2759	43.5374	39.2595	50.6388	54.3325	65.3362	34.1031	83.1204	66.9895	88.5221	53.5056	59.3845	62.3696	82.4948	64.8481	30.4545	29.9007	35.8198	88.5221	35.6384	43.877
BnaC05g25770D	21.7981	18.1696	23.2191	20.7218	18.6179	22.3735	12.5718	14.4533	15.1777	15.5163	19.9368	11.2574	13.3204	14.9898	20.144	12.686	17.1908	13.7121	13.3076	10.7438	14.0994	12.5258	13.6562	14.0913	14.1349	12.3663	13.7121	15.0438	13.8606
BnaA04g26050D	3.13328	2.81201	2.10742	2.11173	2.34988	3.04898	6.05811	9.26308	8.02189	6.54794	8.21302	6.2968	8.33491	6.34265	4.98003	8.45379	3.88707	6.90152	8.11177	4.13582	7.16569	7.27196	4.7777	3.84015	3.34589	3.01923	6.90152	2.66742	3.41859
BnaC07g44250D	3.25491	7.56206	3.40328	6.05545	6.27596	3.70927	7.30639	5.76148	5.95055	7.06423	6.11432	9.19897	3.25791	3.99148	6.08524	4.23977	9.88003	8.40082	5.6063	6.4841	6.64756	5.81815	3.45578	3.29305	5.6546	5.5829	8.40082	5.92347	2.95041
BnaC08g25110D	3.41203	4.02406	7.8313	4.09262	9.6649	4.30129	6.99589	4.19881	4.28229	4.53011	4.25423	6.54169	4.88737	5.41152	9.28735	4.77752	5.53035	4.88942	3.66779	4.25003	3.10994	3.66997	4.09436	3.45851	4.09424	4.09356	4.88942	4.07906	3.73426
BnaA07g29290D	12.5374	15.9581	18.8453	9.06219	16.8173	17.7876	8.25705	8.30693	14.7753	16.1964	8.55061	8.11772	5.3906	3.14292	2.18923	2.81654	5.47653	8.68358	4.84695	2.50499	4.96627	10.1679	3.48052	4.66635	6.78367	4.89625	8.68358	6.32549	4.72488
BnaC08g26960D	8.06256	2.3708	6.37428	12.1465	5.80535	5.81298	5.91557	7.45482	6.58382	6.33242	7.3558	5.79152	6.5998	6.93701	6.67223	9.73046	10.62	5.72415	5.08013	5.32949	8.87666	2.69651	5.08458	12.1471	13.6212	4.59645	5.72415	4.35523	11.3027
BnaC03g34900D	13.7692	15.4469	15.5569	15.3001	17.182	9.46	21.2125	11.9933	8.86928	13.3298	14.094	7.2835	8.86215	11.6313	10.0351	10.9105	9.68284	9.89666	10.536	16.5904	10.047	10.3078	9.28255	8.3772	6.12121	10.7912	9.89666	8.88271	10.0253
BnaC04g24540D	6.87692	8.83122	9.69768	9.45265	9.55698	8.63105	12.8683	10.3738	11.3452	11.3502	11.9711	12.0464	16.4119	17.2262	8.33108	17.0927	12.7509	13.2396	12.7164	11.4828	10.6942	9.59072	10.2441	7.20613	8.26968	7.27299	13.2396	8.04167	6.48145
BnaCnng57000D	37.2017	24.5373	28.1812	30.4068	34.2074	20.593	7.59903	8.34654	6.6727	8.721	8.09888	7.69177	2.33561	2.54248	1.68413	1.88524	2.81041	2.83655	1.61492	1.73954	1.95315	2.38215	3.15458	1.40459	1.57667	1.22438	2.83655	1.69873	1.99812
BnaA09g54730D	33.6069	34.6016	37.4941	38.3152	26.3833	39.1943	43.1054	42.0047	40.8533	45.8831	23.7993	28.6382	44.9287	22.361	9.00245	37.8598	15.6946	27.62	17.2586	15.8247	24.0376	8.55747	21.3977	27.6312	25.02	28.5516	27.62	16.3329	29.6897
BnaA03g47010D	43.3974	22.1475	67.6251	55.321	18.916	38.8698	24.8221	29.5927	32.6644	24.4318	43.7364	17.8516	32.5307	49.3215	21.5769	54.5321	31.1939	44.714	53.3485	21.7945	38.8411	37.0233	38.529	57.2936	32.7404	57.5916	44.714	36.645	81.495
BnaCnng44110D	7.59924	10.7714	18.8215	10.9262	10.5545	8.97306	11.7979	13.4822	6.71729	13.2356	8.63538	23.3088	11.5951	5.20317	9.88919	13.1979	10.3069	8.57159	13.4221	12.8503	3.70398	8.60016	11.4729	3.6597	8.05135	7.45724	8.57159	10.2232	4.01905
BnaC09g36340D	39.4554	31.9791	35.1009	29.8978	29.2817	30.338	28.5979	35.0261	28.7225	39.3213	33.7021	30.0514	29.8094	31.9784	11.0813	35.5384	22.9742	32.4288	28.5672	33.2633	23.8865	26.9163	29.0576	30.0196	26.377	23.6118	32.4288	35.6654	26.0674
BnaA05g36740D	4.94151	3.87069	3.07771	5.81767	5.74354	4.84656	5.74199	3.5513	7.96877	3.65294	3.4909	2.45355	6.91764	3.45551	2.51183	4.70682	4.63616	3.47953	6.23738	6.11199	3.49459	4.34786	6.39282	4.3211	2.65813	1.28388	3.47953	3.40232	1.91987
BnaA08g31680D	31.4467	21.1283	28.7873	32.7479	23.9455	16.483	21.4645	20.1968	21.4756	18.7961	21.6774	17.968	15.9802	16.4674	29.1976	25.9017	26.4342	25.8204	17.2683	17.178	18.5371	21.608	22.8389	16.3454	11.7242	15.4417	25.8204	12.0745	18.138
BnaC08g33710D	11.9376	15.6498	10.2844	14.7483	13.2744	13.0623	6.56319	3.14999	6.93492	5.79297	5.57279	7.59105	5.35994	5.93099	8.86075	2.57569	4.50676	6.23625	2.41532	6.3837	3.3099	3.22102	4.51474	3.68362	2.76774	4.60791	6.23625	3.45601	4.38351
BnaC05g49330D	2.33634	2.69735	3.38867	2.47501	3.04641	4.35101	4.71056	2.57121	3.09969	2.02157	2.35908	1.91294	3.91527	2.67871	6.41745	3.5741	5.36331	3.30901	5.55142	2.15798	2.66165	2.4652	5.5444	4.09149	1.79333	3.52703	3.30901	1.78664	1.67636
BnaC03g51460D	14.4064	8.38531	6.81294	17.0572	8.41903	8.30127	16.4821	13.2657	10.1674	10.6192	9.20427	9.5671	8.3059	10.7842	11.6247	15.2096	17.1997	16.6005	8.14248	15.403	8.1579	20.8511	11.2256	12.223	9.25587	10.3361	16.6005	11.3685	11.6542
BnaC01g38590D	7.25774	6.36812	6.99438	8.35227	7.37562	7.67242	8.07928	8.63596	4.89764	4.6342	6.39491	2.83811	5.73617	3.20712	8.38518	2.41919	6.86553	3.09936	3.14383	3.57734	1.97461	5.75326	4.00021	3.82668	3.62821	2.16526	3.09936	1.21593	2.20993
BnaA07g29600D	13.376	13.4633	11.2507	13.9032	10.0835	12.1605	9.38268	10.5614	15.7659	15.9843	13.1578	10.8408	13.4558	15.1526	11.9559	14.6487	10.7324	12.2726	10.3527	14.5778	19.7935	10.8938	15.6981	12.9877	13.9348	14.4164	12.2726	13.4235	13.5681
BnaCnng32440D	20.7141	20.347	27.6936	21.1046	13.9838	18.4465	21.1757	19.3524	24.4051	21.6314	16.8772	22.7127	22.8411	24.5445	25.9143	21.3092	16.5962	24.1269	18.9445	23.0331	15.9537	15.1414	23.3148	20.7895	23.104	16.8613	24.1269	15.2783	21.7148
BnaC01g26290D	52.8524	63.3372	50.9713	54.3538	109.26	59.0419	135.046	80.0712	55.4157	50.9047	44.3036	26.7561	75.4539	151.263	170.662	24.8879	31.3953	116.641	305.798	138.137	123.286	154.995	112.292	286.149	112.926	209.88	116.641	150.807	261.102
BnaC01g10820D	2.72658	2.61345	3.15898	3.11549	2.99225	3.18379	2.61865	1.70792	2.16228	1.83237	1.9811	1.70087	2.20372	2.14689	2.33975	1.10537	1.71702	1.94895	2.11202	2.70902	2.79051	1.78622	2.45448	1.49882	0.951692	1.8488	1.94895	1.75846	1.95145
BnaC09g03560D	20.9343	12.9422	23.1796	12.2117	28.3899	24.6152	9.77577	15.1325	8.1193	15.5263	18.8015	8.4781	7.36134	8.81381	15.5701	15.49	4.83925	16.2037	8.08519	15.5001	4.94706	6.22825	9.94064	6.40092	6.9506	6.27202	16.2037	5.07267	19.3094
BnaC07g03360D	7.71058	8.92577	8.31072	7.07855	4.34772	20.0776	9.16894	4.15252	4.83177	3.93789	3.91129	10.2692	6.19998	3.31553	14.3968	3.29084	3.64527	7.84677	5.63654	5.71011	3.60958	2.98887	4.61397	6.92316	2.78472	4.81044	7.84677	6.4829	3.48373
BnaA02g14800D	6.27768	3.76847	6.96093	6.31139	4.70202	5.9109	2.99125	2.87787	3.04734	2.93298	2.06603	2.70599	2.92096	16.3191	5.91532	6.94738	3.09641	4.43512	2.55047	3.67831	2.91755	2.86918	4.10956	1.0589	3.12035	2.25922	4.43512	1.62766	1.97137
BnaC03g50160D	13.5054	24.3022	10.814	24.0523	12.1069	13.7997	8.49305	11.0662	9.18671	9.94123	11.1775	8.56214	8.96944	8.91497	11.5741	13.7807	15.8709	13.6399	8.12682	8.01139	8.85912	10.8171	36.5104	8.23183	7.29796	6.55193	13.6399	7.89278	8.65776
BnaAnng10260D	5.5174	7.39614	7.30598	5.85456	5.78894	7.81122	6.70219	5.4716	5.97188	10.4153	6.25545	5.08595	7.25508	5.97615	6.27066	3.9766	6.71525	16.0373	5.5302	6.63742	5.12824	5.83473	6.88257	5.44066	6.71826	5.71664	16.0373	8.84666	4.5993
BnaA06g15430D	10.9674	17.9275	11.8638	12.4364	12.1116	16.8904	7.98732	6.18097	9.45823	8.72827	8.20254	8.34026	6.82472	8.29047	12.0125	6.02517	16.9859	15.88	7.50255	13.339	6.15721	4.70848	8.91015	5.42876	9.46685	8.6297	15.88	6.35201	5.51344
BnaC05g23020D	30.3848	81.2518	40.538	54.2331	136.409	46.3607	31.9853	26.0158	47.9503	29.2031	49.3812	43.1333	34.3141	25.3582	40.9426	34.9699	42.3064	36.6349	39.3317	48.1646	58.6708	54.1505	36.2507	25.0461	21.7615	25.1905	36.6349	25.607	24.771
BnaC04g49770D	91.7993	21.8894	29.9204	41.6992	56.0267	27.2709	11.4005	11.7935	47.8363	25.3922	41.3164	24.7852	29.0601	11.8482	33.1938	26.3582	23.2447	28.7529	20.3792	23.5727	34.5371	18.159	24.7319	24.2946	5.56729	19.6256	28.7529	18.6469	8.13125
BnaC03g16630D	11.083	12.7356	13.6221	13.4746	12.4777	14.5457	9.04593	9.77344	12.1656	10.7705	9.68873	12.9708	11.457	9.8556	6.41708	9.84149	14.6709	8.52134	9.33793	10.0811	7.96813	7.43811	9.9207	6.40389	8.14624	9.08199	8.52134	8.29973	10.1988
BnaA03g03720D	9.02731	9.12111	6.8366	8.81267	9.78681	9.08126	4.66003	3.42856	6.37131	4.88591	7.36581	4.42769	4.7219	3.95929	8.16265	7.54584	8.58915	5.3727	7.55011	9.68287	14.5844	18.8723	7.70618	10.5792	9.26427	8.86829	5.3727	10.8283	12.2381
BnaC05g17440D	88.7717	86.5021	80.555	81.2108	94.8591	101.062	59.7854	65.3568	60.4748	37.0292	58.3469	36.8197	51.9177	56.0311	48.9264	51.2308	41.9927	40.1923	56.0722	23.996	59.928	74.7115	60.9748	50.255	44.9593	55.226	40.1923	43.5292	61.0729
BnaA06g13560D	5.16117	6.17277	7.03211	5.34302	4.53544	5.95917	4.92321	4.26983	6.24027	4.52507	4.43227	8.49637	5.17428	4.28208	3.50874	3.28646	8.09165	3.44238	2.65725	4.28131	2.65795	3.19664	4.01235	3.78992	2.81721	3.10308	3.44238	2.70955	2.94611
BnaA09g03890D	368.082	374.409	448.417	393.072	365.304	379.717	158.701	170.627	205.954	157.295	157.296	136.814	141.087	131.718	286.687	85.198	233.47	163.008	110.239	160.267	100.968	142.067	151.028	153.079	109.965	100.376	163.008	74.449	123.771
BnaA07g18870D	9.83847	16.1437	10.7254	9.85077	10.8496	13.8176	9.87166	5.15338	16.4629	10.8498	8.96849	5.42171	5.80207	5.79044	7.71535	3.42446	5.42785	5.29192	6.80237	8.42552	5.26339	9.2119	6.62625	3.9038	4.16855	2.79478	5.29192	2.66925	3.33501
BnaA06g35950D	3.20241	4.54063	5.05188	6.51866	5.79893	4.35075	3.34135	4.72901	2.37808	2.93967	2.79439	6.13676	2.6836	1.45649	4.4542	2.77041	3.26477	2.34406	2.34992	2.26547	2.47477	4.48377	3.92112	2.54391	1.8081	2.48694	2.34406	4.7955	1.87186
BnaC08g38570D	6.37388	4.33536	5.20747	8.37383	9.18286	9.66874	7.28932	6.63126	5.79737	12.8497	11.1616	14.2016	9.42239	5.35758	4.05204	10.5734	7.02746	8.56568	4.8009	5.25154	10.2298	10.0867	14.5909	3.36748	3.86644	3.38922	8.56568	5.91857	7.22401
BnaC07g39580D	14.8142	14.1894	18.6932	14.7837	17.7198	19.683	12.9206	12.4411	13.8896	12.8565	17.8293	12.8063	18.5105	17.0732	23.5781	16.529	23.0672	21.6523	14.9628	15.1345	14.7906	24.2026	15.2805	23.8569	22.169	20.5504	21.6523	18.2049	21.2946
BnaC05g17970D	9.5127	5.80671	6.22432	5.13585	7.7615	7.98096	12.4607	15.6238	16.3321	14.0509	19.6188	9.93733	20.512	35.0086	29.0466	30.503	25.2728	35.5235	55.6629	84.7683	77.4096	82.3911	71.2963	94.6428	94.5689	81.3478	35.5235	99.8356	82.4626
BnaC02g31230D	5.58463	5.32183	6.6937	5.98697	5.23524	7.05298	6.34581	7.91319	7.34733	6.60855	6.32997	8.97743	9.68876	9.69104	11.2722	8.34273	12.17	10.9321	7.22488	5.61351	6.96778	5.93973	8.56343	6.52488	6.89157	6.94473	10.9321	6.8133	6.06625
BnaC06g20310D	13.4509	17.1974	10.8426	12.9505	9.78672	5.53665	14.0325	20.6081	12.9177	15.7851	17.1674	14.3512	11.7698	15.883	7.07085	14.5517	5.62154	15.8026	10.9663	8.68026	9.05294	17.928	13.8242	13.8814	5.46898	6.5719	15.8026	13.9068	13.5901
BnaC05g38660D	5.55241	2.30609	3.64608	3.78514	2.87236	2.54382	0.779204	2.62836	1.84031	3.32278	1.98728	2.21752	0.984426	1.28551	0.796678	1.15439	2.39931	1.06038	1.15647	0.606902	3.47846	3.49376	2.94055	1.45378	1.90107	1.82739	1.06038	2.21629	1.55599
BnaC08g46940D	60.8024	67.3826	66.8	65.8798	67.5277	64.9943	62.108	66.9707	60.8508	61.7934	74.3985	49.2362	66.201	75.4192	117.164	74.5906	98.5285	54.1331	83.0973	83.359	95.0115	99.2038	87.182	85.2361	78.7245	86.8629	54.1331	81.346	76.1065
BnaA06g31030D	19.383	9.97491	20.0507	12.8513	12.7132	17.6655	25.9809	13.8186	14.3374	13.9486	21.119	11.6948	11.6585	14.66	28.9892	34.8614	21.1217	12.5247	22.8198	20.8813	30.4113	22.8603	18.7011	32.86	22.1469	31.0909	12.5247	27.771	31.921
BnaC07g17270D	9.8658	11.8957	10.8299	11.1878	13.044	10.1191	9.20885	10.6025	13.0626	10.0689	11.1206	9.61339	7.04991	9.91927	10.89	8.68189	9.40651	10.6112	7.30484	9.63016	7.46194	8.40197	8.72361	7.50378	5.38044	8.55732	10.6112	6.73102	6.87633
BnaA10g28890D	9.99936	13.8972	23.5572	11.1645	8.7222	10.1451	10.6967	10.0357	8.34539	15.0116	6.43989	8.51499	8.84732	16.9902	9.49443	6.82001	5.49058	12.6372	15.3851	16.4036	9.59636	5.99962	9.86069	6.48254	9.53901	8.26533	12.6372	11.0899	7.04793
BnaA09g48290D	60.6175	50.1434	42.5618	45.971	61.8534	56.562	32.1344	33.8825	46.4247	37.9718	43.5151	31.679	22.7243	27.822	31.5519	20.7729	14.3156	32.9556	25.2187	27.4944	24.9055	20.0111	21.4491	23.1423	17.8102	18.463	32.9556	14.5508	15.7979
BnaC04g40430D	8.20387	6.81645	7.25629	9.24875	7.11498	10.2151	5.48997	5.8574	6.61872	6.59826	5.68234	5.29584	9.47795	7.30305	10.3365	4.54672	12.6522	9.8042	4.54856	3.97545	5.8579	4.76369	6.85807	5.98586	5.40537	5.08209	9.8042	8.16502	6.73344
BnaAnng24470D	103.317	101.936	130.298	116.404	142.401	131.549	84.8168	86.0353	80.0624	65.2171	64.1214	51.6686	58.6681	66.3767	108.968	42.0351	74.289	46.6158	45.1643	63.937	43.26	54.5031	58.7135	38.6425	39.0816	44.5795	46.6158	33.767	45.9422
BnaC03g38060D	16.9636	21.3015	18.0863	20.0397	21.482	24.8839	14.4656	14.1555	19.4897	14.1044	16.7811	17.7645	18.9452	20.1636	18.8275	17.7592	18.5626	16.0554	26.7864	25.4462	29.5053	27.8333	25.3784	27.0683	32.5499	38.5002	16.0554	33.2393	34.3572
BnaC04g14950D	4.31382	4.86721	5.19566	4.37458	6.02698	5.12098	2.69117	2.67317	3.40662	3.45613	11.685	2.29034	1.96667	2.50076	1.60097	2.03907	2.03968	16.3116	2.6818	1.35152	1.5515	3.19916	5.95439	2.92044	2.34582	1.22978	16.3116	2.72798	0.890535
BnaC03g20530D	134.583	185.734	182.31	114.508	135.837	165.721	353.332	483.816	449.669	486.374	397.118	472.457	431.355	375.65	94.5451	374.633	197.548	233.517	189.439	157.532	121.297	143.091	183.849	229.965	131.046	160.922	233.517	141.433	176.266
BnaC06g26620D	3.29121	2.26272	2.97	2.58582	2.21237	2.55779	3.16787	3.1675	2.24448	2.91627	3.05179	3.43287	2.89663	2.43782	3.67357	5.27542	4.66938	4.95755	2.59527	2.94237	2.92261	2.17734	3.36165	3.87079	3.1261	2.99552	4.95755	3.73329	2.63306
BnaC03g26080D	108.73	99.996	101.339	107.637	110.388	100.093	56.8787	39.4427	52.5717	47.3184	39.3512	44.721	50.1815	51.1978	100.139	29.561	68.94	63.6767	30.6244	60.3406	36.5279	33.3522	44.2789	36.3452	29.1886	30.875	63.6767	23.1376	33.0834
BnaA08g00070D	8.66659	11.963	15.3707	9.48192	7.51714	8.96079	10.8058	7.39976	6.21221	7.67845	6.81828	6.0977	7.63231	9.30053	15.2235	10.51	9.41038	12.7559	6.44899	5.71598	5.32467	4.04865	5.85488	4.17721	7.77254	4.96791	12.7559	4.63413	8.30058
BnaC09g12230D	6.38424	1.65215	2.27683	2.64883	3.00577	2.87155	11.0313	20.341	17.9835	10.8273	7.3102	16.1524	5.20378	6.79199	4.1643	5.40746	2.41702	3.57169	8.96605	8.20039	11.2329	10.4233	12.1881	11.5082	15.6482	27.3715	3.57169	13.3401	26.6859
BnaC01g10600D	8.48908	6.24932	7.30475	7.9734	5.50803	10.5024	4.17359	6.52915	6.6433	8.62436	5.90374	7.16663	9.49761	5.57307	5.37089	8.45933	7.50419	10.7397	5.5654	9.0404	6.22074	5.67891	10.8364	6.15862	5.6134	5.12209	10.7397	4.00835	6.43793
BnaC07g43620D	5.09422	2.4637	6.47166	4.46903	4.0353	3.36128	7.4894	2.77085	2.91925	2.95981	3.0787	9.36435	2.84172	2.18102	6.64672	3.88481	3.50964	4.12528	3.71634	1.7527	2.39981	1.66729	2.72081	2.46035	5.61489	2.36555	4.12528	2.18397	1.93007
BnaC01g11660D	27.5869	18.7844	21.6476	15.2207	18.5989	18.9308	12.8956	9.8803	11.5223	11.1531	9.23902	9.63718	8.54694	7.37422	11.1503	6.66074	10.1649	11.7944	3.93384	7.95089	5.35948	6.23908	9.10907	7.49208	5.35394	5.20111	11.7944	10.5159	5.62331
BnaC02g10650D	2.6835	1.75368	2.51601	2.92381	2.76703	2.75517	2.21835	3.24463	2.36785	3.37897	2.43083	2.57036	3.2084	3.32077	2.97545	3.30482	4.92582	2.89843	2.5191	1.86782	2.40481	1.63898	2.16739	1.53101	2.00282	2.25765	2.89843	3.08337	2.93961
BnaA03g57210D	5.90341	5.63346	14.4192	7.0317	5.2327	6.90782	2.64736	3.1519	3.57284	2.47694	3.51716	4.87625	3.99506	5.56081	5.69019	3.17798	4.13841	2.62191	2.58964	3.54557	5.93506	2.85037	4.57735	2.40411	1.77174	2.95028	2.62191	1.62365	2.83298
BnaC06g18190D	12.9988	17.2843	13.9158	14.4277	13.2492	14.5179	16.0307	14.1467	12.9175	13.9574	13.1293	9.82108	13.1622	9.14971	10.9898	10.7541	9.70561	10.5693	8.38052	11.0624	9.31853	10.0477	11.261	7.95925	9.64439	10.5827	10.5693	9.59248	9.72812
BnaC01g39130D	98.1439	56.2916	68.1145	75.2814	118.269	81.354	67.1655	64.9785	135.003	127.166	140.716	92.0025	83.5464	178.633	82.2823	171.437	88.1602	138.157	184.653	80.6177	160.102	102.443	75.9112	113.207	139.746	134.87	138.157	73.4426	126.07
BnaAnng06370D	9.89381	10.1048	3.08715	3.31874	2.55468	3.12771	11.0313	6.45238	9.46711	4.16468	12.3072	11.6232	12.8076	8.67022	25.3405	19.6212	16.347	13.2523	10.2115	3.36914	8.25486	11.0903	12.5126	7.77731	12.1695	4.2248	13.2523	10.2473	3.66009
BnaC05g21930D	13.5966	12.6348	13.5285	14.6841	18.5171	17.9565	17.2485	21.2518	18.2918	19.2941	18.8168	15.9275	15.8903	15.8035	18.9213	15.2902	25.0739	18.589	20.6467	24.1301	23.7756	25.9081	18.2136	22.2054	24.2097	19.6835	18.589	25.0287	23.8745
BnaA08g27890D	40.2936	46.8852	48.3217	48.2128	39.3903	41.7005	35.6994	38.5809	34.9235	39.8948	33.5759	39.1275	26.7405	19.9259	9.32865	26.4253	17.7589	22.5474	26.6597	17.0633	33.013	31.7394	16.9971	9.2737	13.1603	15.1361	22.5474	12.0681	15.9104
BnaA06g34380D	11.7506	7.33057	6.65028	6.66412	8.55671	7.2891	13.6359	12.7164	22.7608	18.9871	13.1374	13.3952	24.101	20.8685	15.625	28.245	17.4047	15.6503	16.9607	19.7296	25.2778	18.5102	25.9271	23.6049	39.0881	26.644	15.6503	28.0404	22.442
BnaA03g10410D	3.57611	7.9934	8.78296	4.05951	4.85317	5.40421	13.3233	13.4103	9.33319	14.1987	29.8641	13.7502	6.85705	33.3686	25.5643	52.4437	36.951	14.1668	39.9889	101.435	88.8596	52.9445	89.0613	50.2841	38.3363	31.6802	14.1668	32.9211	25.1958
BnaC03g34940D	3.40769	4.03715	4.0971	2.82133	3.95287	3.09417	4.44825	4.06252	5.27176	5.75552	4.75196	3.03319	3.76748	6.07996	7.04237	4.97874	7.22932	7.72326	19.1433	7.30469	11.2424	9.46879	9.81753	10.2808	10.8006	6.26548	7.72326	13.4292	6.02226
BnaA07g15320D	18.5531	19.556	13.7208	10.0464	12.9247	14.5885	8.12798	21.6892	18.4267	20.4792	17.9606	17.2721	14.3874	6.58671	17.2385	14.0913	13.3385	11.5194	7.93125	16.8256	13.821	17.7442	23.4562	20.9267	9.25193	17.0176	11.5194	18.7054	17.2201
BnaA01g04780D	16.3585	14.4243	13.9239	15.8287	15.5485	13.1017	16.9541	17.4173	18.7912	16.4546	23.156	13.4908	22.5707	18.958	14.3285	21.4955	16.7944	20.49	18.3479	16.1046	18.099	23.5046	18.1462	20.8108	18.6112	17.9053	20.49	23.2669	18.1572
BnaA08g17960D	12.4695	19.5469	12.8863	11.1631	11.5816	15.5465	11.4758	12.4558	14.3486	14.0053	13.3025	12.8934	13.8204	12.1758	22.4549	12.1133	13.0596	11.2422	12.813	15.2817	9.60529	9.35625	16.3934	16.4909	23.381	13.8376	11.2422	27.2124	16.0255
BnaCnng42550D	3.78862	4.56914	3.03932	4.26571	6.23507	6.22844	5.56102	3.67782	5.33701	5.13205	3.87417	4.35962	6.56102	3.63017	5.37757	4.16066	5.86302	6.8378	4.4226	3.68577	2.70737	3.09248	3.60751	2.41372	2.77256	4.35107	6.8378	4.65515	2.60656
BnaC09g45480D	4.24849	6.29029	9.3614	3.09475	7.02698	7.85642	6.52843	8.55796	14.669	8.06847	19.9777	15.5507	9.10787	15.9935	4.61006	12.9086	10.3519	8.25111	20.5681	13.5344	19.9073	31.1596	20.6917	35.5351	18.4467	14.773	8.25111	24.4119	17.6347
BnaA10g02010D	38.5145	25.0337	31.3882	29.1832	28.5062	32.1863	38.3194	42.1926	32.5463	41.097	59.3766	29.4415	21.9001	18.5695	12.9495	27.5334	28.1619	14.5559	19.1969	11.919	20.8721	15.2055	13.1958	8.86667	14.9753	10.9823	14.5559	15.3664	7.57728
BnaC02g46420D	2.45709	1.27842	2.83634	1.31175	1.07372	0.955706	1.7978	1.38977	1.54653	1.66377	1.20679	1.46388	2.59963	2.25069	2.56116	2.56832	3.13011	1.90613	1.4744	1.22543	1.02036	0.960094	1.18925	2.44041	1.16914	1.13525	1.90613	1.03179	1.1666
BnaC09g45620D	69.1758	35.1831	44.3473	71.5855	30.2548	65.8698	72.1843	28.1086	33.6427	31.8978	26.0117	55.7797	29.3863	34.0355	21.8498	31.0759	38.1098	42.4076	38.9813	59.3216	34.1035	57.5101	35.4482	45.3422	36.5419	45.723	42.4076	50.4434	30.9007
BnaA10g19120D	13.1372	10.7183	10.5303	12.1606	11.3781	21.7802	11.361	19.4755	10.5258	10.9009	14.0511	11.0943	14.3038	8.96031	10.1871	9.90817	14.6741	10.2828	9.76315	11.5095	8.13481	8.00381	9.2528	13.422	11.9715	11.0135	10.2828	9.65323	9.85509
BnaA06g39650D	6.61127	5.53715	5.76094	7.14736	7.51564	5.54066	5.52772	6.42661	5.25028	6.63504	6.83888	5.92229	7.53972	7.03585	6.84623	5.97676	7.95676	5.0385	7.30432	5.90294	6.14913	4.92851	6.2569	6.88375	8.74662	6.9257	5.0385	8.05985	6.37215
BnaA02g24960D	7.94273	8.60699	8.17015	10.8182	8.30718	5.63325	8.78953	8.28042	8.91652	5.3515	6.64735	5.28782	7.17795	9.23127	5.38677	6.15394	8.96786	6.36996	6.73586	8.44081	9.86275	8.62357	7.30447	10.8463	10.513	12.2297	6.36996	4.79218	11.3879
BnaA06g00680D	39.1555	35.3862	40.2243	62.6817	53.9757	55.3406	36.5192	38.8531	25.0527	42.2172	47.3102	30.1323	28.9656	50.5695	28.4419	23.8549	39.8517	27.8436	28.9511	28.0559	27.0049	24.3661	29.9196	30.4149	29.7331	22.23	27.8436	24.6326	35.7189
BnaC07g49080D	3.47358	4.92826	2.44975	3.93983	2.64266	3.54278	1.79242	1.9038	2.3401	1.50026	3.48296	2.13678	3.08902	6.5192	5.25609	3.16965	2.19725	2.44077	6.96807	6.89815	9.02511	6.38747	5.79884	5.53048	6.50359	9.62716	2.44077	9.44209	11.8133
BnaA02g09280D	5.33689	11.7475	11.7128	9.43127	4.8064	5.3723	10.2291	3.0828	9.79603	11.5774	3.57375	10.2028	3.70436	8.99338	13.5787	9.77044	10.5791	8.25176	7.06927	3.84825	4.57209	6.79129	6.54982	8.06431	10.9518	3.5274	8.25176	13.8887	5.65203
BnaAnng19780D	12.673	14.0301	8.9141	7.42494	8.91776	8.53527	7.07048	6.71045	6.97889	7.0504	8.5411	5.44361	5.875	6.53394	9.99722	8.85078	11.1362	10.124	9.01089	7.41236	12.2961	9.38733	8.23495	9.06463	9.45845	6.34342	10.124	7.90872	8.06676
BnaC05g30860D	13.8536	7.53355	7.88827	10.9446	8.40077	8.16603	12.8638	10.4429	10.1302	11.4747	11.008	16.1524	16.8358	10.0168	21.1587	19.1683	54.9551	23.2002	13.6247	8.51275	16.2379	15.2227	11.7642	14.2464	16.7615	13.7069	23.2002	14.061	9.89484
BnaA07g15500D	5.67669	7.27308	5.17243	4.29074	4.15877	4.58212	28.2419	36.6613	40.6539	40.6976	38.1163	41.8468	111.282	126.804	46.7209	136.398	91.8124	112.222	87.7742	86.8637	78.3376	75.8994	74.3122	38.9018	43.1833	42.0632	112.222	37.1284	49.1151
BnaA02g32570D	8.51446	9.18313	9.40408	10.1895	6.4444	5.45959	8.51665	7.47632	13.619	14.2117	11.5991	8.09903	7.60074	7.88643	7.9496	4.1112	4.86688	5.8034	4.1022	10.8009	4.40901	6.25088	4.84675	5.12379	7.72589	2.8281	5.8034	9.42012	5.87613
BnaA10g01400D	3.51688	6.62676	7.12454	6.8586	7.21584	11.1206	7.41524	5.45073	12.0165	4.80764	12.941	11.67	8.09412	18.5225	11.2323	10.889	4.53569	14.834	6.96977	9.05931	5.26407	5.09995	12.2886	7.01363	6.32712	9.08971	14.834	6.47454	9.51794
BnaA01g11190D	4.02782	6.52321	6.00616	6.32476	4.56517	4.09386	5.52816	4.73846	6.90256	4.74709	6.68438	4.29061	3.00475	4.13305	4.96125	4.6509	2.4892	4.24698	3.4993	2.76715	2.60405	3.98615	2.58668	3.8601	3.50318	3.16997	4.24698	4.67416	3.75513
BnaA05g35980D	6.44359	8.21424	7.92398	6.35248	5.84858	7.75464	5.42159	4.67165	9.92036	7.04955	8.61899	8.81381	9.54223	6.05787	6.36839	4.95312	9.93837	5.2828	6.40086	10.94	3.65252	7.88602	6.81154	3.48483	6.71386	7.96874	5.2828	5.31899	4.49028
BnaC01g13590D	13.4718	8.70272	24.0415	18.069	4.52654	26.3451	11.4707	7.30295	12.7856	7.09722	13.3669	11.4412	13.0289	19.6016	12.1828	9.02446	6.8159	15.8313	11.2928	20.5345	14.015	6.4267	18.3006	5.9519	6.84424	17.8545	15.8313	15.9349	12.3326
BnaC07g16770D	12.8615	8.29634	9.97002	9.56364	12.5962	15.1846	10.2862	9.6381	10.5443	9.64655	11.3603	10.4065	9.84564	11.2246	12.6866	7.93077	9.44944	15.7663	10.5424	10.1754	7.66912	11.5711	8.38429	10.0754	7.58306	9.39206	15.7663	11.1754	11.5808
BnaC02g13300D	5.92091	6.49653	5.9282	11.477	10.1911	6.97658	5.00743	3.60832	7.1715	15.8925	11.3734	4.5218	3.17012	3.35943	3.0264	4.73681	2.58345	6.28853	3.24137	5.09445	2.92869	2.97663	7.05916	3.02755	4.00054	3.92691	6.28853	5.95078	3.47585
BnaA02g25830D	10.1851	8.27489	12.1231	9.92881	5.66176	6.88691	3.02001	4.13544	5.03943	4.01086	4.49996	4.00323	1.30388	1.58002	2.20667	4.05049	6.02963	3.23684	3.36033	2.03428	4.44151	1.94407	3.33264	2.9526	2.37419	2.44149	3.23684	6.10464	2.16257
BnaA01g10000D	19.0106	13.5743	5.65083	14.4148	14.1402	5.46047	9.75328	18.4005	17.7487	21.2064	18.6035	17.463	21.0194	17.8333	12.2737	12.3058	12.3896	13.5842	16.6558	8.38454	13.1485	13.2812	8.56877	8.38711	7.39934	11.6196	13.5842	12.0403	7.93175
BnaC06g06550D	60.3683	56.9614	58.7775	61.0282	64.5621	64.6607	50.1804	53.1355	46.5981	47.804	61.5629	52.0603	62.0065	60.3938	49.3759	60.7947	47.0216	62.4619	63.1783	45.3369	50.615	52.1259	62.2468	52.7846	46.4504	50.7983	62.4619	63.9274	53.5511
BnaCnng60870D	4.32777	5.90387	4.84213	4.81357	5.26031	5.14068	5.72328	7.4124	5.86728	6.36602	6.43792	7.0934	7.89698	5.54039	9.94607	10.7754	5.72166	8.87096	5.70095	6.14888	5.81444	6.94599	5.85953	5.60973	7.87567	5.36755	8.87096	8.06797	6.05934
BnaC03g70740D	9.28385	7.31081	6.97663	9.5302	14.5789	7.66165	14.0296	13.9966	10.5437	12.9902	17.7841	16.3581	12.6186	11.9519	21.3679	11.7293	17.7323	20.9159	17.7051	12.4356	16.268	14.1266	13.4141	13.2827	15.7066	16.6842	20.9159	13.4763	19.3057
BnaC06g32030D	12.4115	11.5812	6.85904	6.81198	7.35083	16.7502	25.1802	17.6091	11.7149	27.1729	18.8587	19.2522	12.4259	29.5727	15.185	14.8176	39.922	19.4702	9.85797	26.0643	16.7518	16.5681	11.9576	16.2321	7.65695	10.9164	19.4702	8.03012	21.6955
BnaA06g31360D	43.5981	41.6553	44.8424	59.8266	52.0166	56.4464	30.1601	28.3012	36.0342	40.0987	31.0672	51.8343	42.7141	48.6547	26.5403	34.0024	28.0997	44.0524	40.799	35.1915	42.3636	58.5108	38.8566	29.4755	38.7427	31.7886	44.0524	45.3778	39.4405
BnaA02g07360D	13.5481	15.5486	14.1432	15.7907	14.3893	15.2156	16.5836	16.0525	18.3657	16.5913	16.0413	16.8966	16.3524	16.9049	14.2852	14.3734	14.4632	15.5095	14.0983	17.3801	14.0722	12.5208	17.8234	14.63	15.1173	17.5163	15.5095	16.1117	17.004
BnaC08g27160D	21.1839	20.6418	5.99345	7.47235	6.32519	22.8692	4.86827	5.06015	6.81227	3.89519	5.11013	5.15781	12.1022	16.3791	10.5009	8.3817	6.99807	11.4448	4.65636	11.1949	13.1607	5.11853	11.9649	14.5913	5.65415	8.91764	11.4448	4.72922	7.78364
BnaC03g19780D	7.08514	11.9968	9.3394	7.5638	14.8511	9.59296	5.16796	5.36303	5.96986	13.2018	5.5444	5.08228	5.37338	5.01436	9.50666	8.88066	8.37102	4.06861	4.25049	5.40466	3.89913	6.47576	4.26591	3.80137	10.5665	7.58391	4.06861	5.67996	5.95422
BnaC09g28890D	28.1591	18.035	24.0236	19.8398	24.7548	22.8581	17.1703	18.9933	22.6043	22.7284	23.1957	22.645	21.235	19.7109	22.7448	17.0896	16.9835	3.19382	11.6162	15.7462	17.9192	18.6347	16.184	17.5794	13.6664	2.63561	3.19382	11.2698	12.7146
BnaA06g19650D	9.08551	8.74235	8.33837	9.4893	8.26121	8.79655	6.88371	7.35747	7.26291	8.40559	7.81594	7.9631	12.7056	9.41382	11.3179	11.0294	14.9539	10.5244	11.7299	10.5714	10.5948	11.4455	8.33334	11.6451	11.6952	23.2316	10.5244	10.9423	10.1333
BnaC05g50840D	4.21351	3.30754	3.81928	5.08169	9.10979	6.24009	6.39732	6.35737	8.05498	8.87323	11.8925	25.8363	22.9422	16.8238	22.7178	14.4984	15.2073	34.9729	10.3967	9.20441	5.76005	14.3577	8.43552	12.9876	12.2776	12.1843	34.9729	12.5143	15.6715
BnaA10g15080D	4.82663	4.62283	4.48501	5.44002	5.01867	4.5357	3.34262	6.34407	3.14569	7.8193	3.26419	4.27972	3.1854	2.37207	6.70426	2.38007	4.19655	8.82111	2.22641	2.80964	2.01457	1.32427	2.64399	3.78539	2.05186	1.98187	8.82111	2.36137	2.12941
BnaA03g06050D	70.984	143.113	76.7658	74.5099	86.3193	79.5209	106.703	103.72	88.889	77.0757	107.123	82.0375	92.9479	81.5486	158.455	99.4075	109.336	94.7806	131.419	101.639	82.3223	81.6262	102.346	118.734	83.1952	89.8973	94.7806	93.7118	149.396
BnaA10g26270D	5.13821	6.00263	5.94849	6.05383	5.47524	8.20732	6.00213	4.96815	7.96303	5.03009	10.0437	5.69741	4.02637	3.95506	3.41643	1.80484	2.15867	2.35216	1.65677	2.88874	1.90236	1.34298	3.27163	2.03951	1.00154	2.32356	2.35216	4.49183	1.50556
BnaAnng08280D	19.2986	18.3513	19.0265	21.3393	19.1719	17.9235	18.4701	23.4249	19.5339	20.0101	17.717	20.4276	41.3353	19.2055	17.1964	14.5129	14.9159	23.645	14.877	12.8484	15.6761	12.7429	17.2696	11.0608	11.7268	21.4074	23.645	9.96504	24.2899
BnaC09g25700D	5.5926	4.57525	2.14612	8.03083	4.01745	1.96645	7.52025	2.6074	2.84114	6.09857	3.76626	6.75278	5.69782	2.99336	4.61152	2.41393	8.32639	7.90381	3.64051	2.04759	1.73271	2.68948	1.84468	2.7585	3.84001	1.65977	7.90381	4.54871	3.95344
BnaC01g41640D	45.6263	27.4205	29.0259	29.495	28.6178	26.2265	25.0951	26.2441	29.1587	28.5221	22.4632	29.0546	45.7938	40.0045	55.6089	44.5045	49.3877	45.2442	34.5821	20.4446	27.3621	32.6803	17.6282	22.0094	33.7516	26.4934	45.2442	27.9906	22.5875
BnaC03g74590D	9.48711	4.20615	6.80012	3.8334	4.11289	3.34053	7.21218	4.62587	5.02493	5.57151	5.04716	4.3894	7.08997	7.29442	7.59737	7.87522	6.61662	5.50503	6.86273	7.37859	5.07556	4.87756	5.1322	5.86007	6.3272	7.84769	5.50503	6.08922	6.07853
BnaC06g30900D	7.43164	6.70906	7.16332	5.70203	6.19894	5.41016	7.22301	8.32643	9.81298	8.13703	10.0049	8.42877	6.87012	7.61449	10.2025	8.33383	7.01123	7.8264	6.93202	8.71976	8.90146	7.57914	8.86856	11.8842	13.7853	11.0859	7.8264	9.13266	10.368
BnaA02g03030D	7.96703	8.50481	6.5108	5.33508	4.3763	7.09936	13.5193	9.78082	3.96876	5.1923	6.42121	3.01619	7.82104	4.17946	10.8747	4.82742	7.13476	6.39912	4.7881	6.03383	4.4515	3.13011	5.69268	5.47233	4.76609	4.12429	6.39912	3.76516	5.5557
BnaC03g52770D	9.91305	13.7548	14.9021	9.52525	15.1023	14.6809	33.36	13.7618	25.9152	27.9362	15.5315	24.322	21.6622	14.2909	11.935	26.9492	19.2393	20.9763	11.2697	12.0039	10.1188	11.5876	13.3868	16.5845	11.4608	14.8677	20.9763	15.8724	12.4259
BnaC07g26670D	7.67901	9.14601	7.81653	7.36814	10.1946	10.4474	7.54099	6.87264	8.14101	6.58383	7.16595	8.49956	5.64313	4.64316	6.70715	7.66434	5.94927	7.14716	5.18134	5.04002	5.12651	7.30771	7.36081	4.30515	4.18719	5.49077	7.14716	2.6138	4.151
BnaA07g05210D	95.6247	85.4479	79.0161	95.4026	91.5095	86.231	47.5729	47.6544	61.4041	48.5472	77.7648	34.0234	49.4091	50.6503	93.0781	37.8456	79.2212	55.8813	33.7416	45.4877	47.9068	46.3118	51.0426	42.8124	39.6044	42.666	55.8813	31.5481	38.4709
BnaA03g46990D	8.2158	3.31619	3.69275	4.16458	4.96107	3.24969	2.89781	2.89152	2.89265	3.02255	3.26898	2.77874	3.83254	2.64561	2.56942	8.41502	9.45398	3.63469	3.36939	3.2989	2.81838	4.89173	3.43525	3.7382	3.77572	3.80255	3.63469	2.98383	3.54105
BnaA07g09030D	12.0061	11.6341	24.8174	13.4371	11.6694	7.9438	8.10585	14.362	10.5994	12.4191	21.1422	10.9236	11.2851	24.6045	42.5389	16.0411	26.5055	15.2635	21.568	15.3265	22.8405	21.8205	20.1454	21.4006	17.2124	17.8188	15.2635	23.532	14.6039
BnaA08g12680D	27.204	35.2254	20.9748	28.3232	31.6957	28.3603	31.3432	27.5594	28.0082	27.6494	22.3331	31.461	43.3184	43.5482	30.1172	38.1467	24.7041	40.8877	21.8464	33.5451	32.644	38.8193	39.087	41.3586	26.6958	25.8356	40.8877	32.8834	20.5188
BnaCnng13480D	20.3853	25.658	25.3079	21.7175	20.8508	35.106	18.3166	19.2351	17.3448	12.3217	21.6197	11.5077	19.1634	19.3685	28.6911	28.3194	17.2612	22.2811	22.0675	20.1859	17.9303	16.4165	18.4703	16.2123	12.8449	21.548	22.2811	13.6923	15.743
BnaC02g28880D	32.235	36.561	38.1291	36.8345	35.2402	28.7834	31.7242	31.5243	30.4531	29.9673	32.219	31.5019	30.9444	28.3115	24.4141	26.8554	22.0604	27.2301	29.7932	15.3068	29.7291	42.8544	28.5012	27.195	23.1135	23.6496	27.2301	23.5926	27.9156
BnaC08g36020D	8.04548	6.082	6.29619	12.6229	8.49136	7.6691	11.9096	11.0122	9.10273	11.01	15.8333	12.9615	9.70316	6.67394	4.22132	30.0654	12.7487	13.4991	9.44004	5.6144	12.649	9.49334	7.02188	4.72905	4.4359	4.33246	13.4991	7.48526	8.27465
BnaA03g15800D	6.26717	6.50068	6.05606	11.9353	9.89042	5.60316	3.27214	5.48878	4.58486	3.25501	4.84649	3.86198	4.25066	3.82538	3.89509	6.19558	3.84638	8.96444	4.02587	6.44647	3.2023	2.3064	5.91885	6.57234	3.52042	3.55167	8.96444	2.5743	3.60569
BnaC01g18350D	29.4278	26.2143	73.9283	52.5094	29.7094	30.8043	23.2139	20.3062	24.0319	23.0202	21.1613	23.2022	21.7779	24.2164	27.4082	20.6126	24.8373	27.667	20.88	75.0637	16.4365	16.9758	23.9738	18.3496	17.7675	21.796	27.667	18.7272	22.2466
BnaA10g13230D	6.27252	5.9862	6.59549	7.60413	5.96677	6.21516	6.69593	6.53851	7.30312	5.79855	5.77681	7.46172	8.3906	7.34699	8.60471	7.47653	9.24929	10.0937	8.32661	6.63109	8.82599	8.24244	7.1126	6.41931	5.28872	8.50584	10.0937	5.67935	6.05744
BnaC04g29930D	18.3822	24.1654	22.4078	18.12	19.8704	21.8785	22.4406	16.7253	21.5047	22.4973	26.3371	19.8758	25.7194	26.7805	32.4834	23.7215	38.6319	26.6409	27.6113	30.1916	26.1794	25.0798	42.6849	29.059	33.5061	25.5969	26.6409	25.6995	24.0787
BnaC03g11930D	23.2176	16.7038	22.067	34.4821	30.9899	15.2598	16.1876	22.5508	27.4528	23.8684	15.1832	21.2794	15.5827	17.4317	13.0608	15.6932	16.3109	15.3433	22.374	18.3893	29.4149	21.1781	14.9515	16.2659	9.91051	18.0303	15.3433	14.8085	20.4231
BnaA10g25060D	3.78648	3.88176	4.1706	3.66772	4.5358	4.52262	3.52767	2.19222	4.61199	2.82624	3.00915	3.57214	2.40538	3.34545	2.3759	1.98939	2.27143	2.7248	2.36603	3.31607	2.14999	2.25885	3.08972	1.84375	2.65039	2.14722	2.7248	2.20068	3.16673
BnaC01g12480D	9.82717	11.966	9.33303	10.7896	10.0987	11.2093	7.54206	6.27725	7.61074	8.08295	7.08269	8.76296	6.03545	6.86977	10.0076	5.89667	8.45765	9.36246	5.76857	8.67618	5.23487	9.51953	8.11004	4.90156	4.04837	5.52776	9.36246	3.97332	5.36627
BnaC05g30970D	4.78847	3.94081	4.11298	3.84183	4.07617	4.30332	4.60471	3.03617	3.78232	3.80048	2.49914	4.7234	3.90001	3.82964	6.53669	3.29411	7.56438	8.18358	4.4084	3.58344	3.67755	3.99457	5.3508	3.74139	3.74257	6.69926	8.18358	2.99396	3.70153
BnaA06g37230D	23.6343	27.8677	27.7167	44.9799	26.4	28.8444	21.7529	25.5768	32.1237	36.4427	40.7801	25.7364	24.5666	41.9829	57.3535	39.4524	66.1423	48.3411	50.7494	79.57	64.886	71.0116	65.652	154.069	168.909	149.273	48.3411	180.754	119.278
BnaA10g02290D	7.79541	7.1324	7.7349	6.79962	9.20776	6.964	7.17526	6.45522	10.0073	9.57649	8.14726	12.3331	9.32213	10.019	12.8504	11.3863	16.0213	14.8387	7.19288	6.28858	6.17603	7.97876	4.04172	4.97992	5.08923	5.50494	14.8387	4.07869	3.9654
BnaAnng14420D	3.89088	3.28067	3.40753	8.27864	2.92517	3.9375	2.69579	2.8858	6.26706	3.2169	3.07571	3.64301	3.42581	2.98999	2.7611	3.45006	2.35616	2.70599	2.56805	2.83867	2.83876	2.00643	2.64957	2.37274	2.56077	2.27936	2.70599	3.06139	2.35911
BnaA05g29800D	11.2903	10.9403	12.8547	11.2168	13.9164	10.3813	8.7926	9.73913	9.61608	8.42811	10.2697	10.8472	8.19705	14.9712	14.5372	16.8134	15.0768	13.3385	9.39582	11.8293	8.25759	10.4773	12.5418	4.39485	4.20376	4.26621	13.3385	3.7237	6.69911
BnaC08g12400D	19.6354	18.2606	19.1501	19.3672	20.259	17.6674	14.4194	15.4917	14.2046	15.0668	11.0942	19.8381	16.3012	18.2099	11.8733	15.1469	13.4432	13.5077	15.8318	15.3737	15.5488	16.6564	14.7152	14.7626	12.6761	15.5441	13.5077	15.9218	17.8656
BnaA03g46440D	5.02587	2.72629	3.15311	3.8593	3.75877	2.91898	7.12958	7.23737	8.04674	6.15983	10.2035	8.09035	16.8331	14.5019	12.8401	19.877	20.6968	13.5107	9.07453	15.1042	10.2188	9.62174	8.8172	9.57729	6.25176	46.4291	13.5107	11.6789	18.7
BnaC06g20180D	4.64837	3.53657	4.26738	2.95617	4.5967	3.11154	1.84507	2.47831	3.61335	2.76039	1.85686	4.24509	2.88845	2.72789	5.22683	2.30504	5.30257	4.89179	2.84925	1.56038	2.27796	1.91723	1.50727	1.38278	3.01288	1.94047	4.89179	2.73356	2.45938
BnaC09g23320D	11.9106	9.58804	12.1287	13.3796	10.9802	10.5641	14.8373	14.8326	13.9282	16.3546	11.883	15.4823	14.3279	11.3453	11.6971	12.3485	11.6805	12.6033	11.0966	11.9768	11.2399	9.5617	12.6936	11.0268	12.9736	11.7139	12.6033	10.8527	11.7448
BnaA07g16730D	13.693	13.5189	15.5459	16.0455	13.9232	14.0312	14.009	11.5419	12.5996	5.07471	12.4563	11.5689	13.9543	12.7786	9.42979	12.1966	4.21167	9.5259	11.4799	11.698	12.5254	9.01605	9.50051	11.0137	9.98891	11.2842	9.5259	10.692	10.7964
BnaA04g10140D	4.17106	8.47916	3.6737	5.55388	8.99734	10.6984	3.33871	3.34707	3.6464	3.6725	6.2095	10.2556	8.14602	3.70064	3.26315	3.60988	13.3564	8.04685	3.01472	6.68152	3.37646	3.73505	11.9901	3.20757	9.02126	3.74112	8.04685	5.54513	3.58251
BnaC09g12350D	20.3621	17.433	17.7017	21.5946	19.8443	17.5045	17.0772	19.5888	18.3744	21.0809	13.9688	20.2649	12.9808	11.7494	10.9181	11.8589	12.3401	10.6772	15.7381	15.0989	13.0262	11.9421	15.5972	11.0016	13.5196	12.9049	10.6772	14.0579	13.1391
BnaA09g33170D	9.94311	7.90257	9.92338	9.87605	9.65711	9.99368	3.78454	6.49572	5.99346	7.76819	5.20576	6.0289	3.95463	4.34552	4.39057	3.04158	7.03886	2.75483	6.08475	4.09155	5.30669	3.93497	3.81303	4.26744	3.61946	2.94309	2.75483	3.78258	3.76323
BnaC02g38020D	40.0452	25.418	26.4757	31.4087	27.0766	28.3417	29.8892	31.1909	30.9358	41.3097	33.7409	35.8804	39.8885	27.9835	43.7264	36.9356	46.9209	49.8245	30.658	19.7785	28.4791	23.3113	31.2788	34.6299	38.1691	34.9062	49.8245	29.5349	35.4064
BnaC03g61060D	13.533	7.80273	8.582	8.19035	11.7023	11.2378	10.2574	8.30982	7.7815	5.9707	5.31442	5.89536	6.16587	10.0532	21.6218	6.10311	11.0535	8.88991	8.39037	6.81399	9.60768	9.01606	5.48001	7.46549	6.02384	6.86869	8.88991	5.61408	5.60951
BnaA06g11330D	19.9248	16.9146	20.1026	18.6639	15.067	17.6164	34.0432	33.3263	34.5305	35.5345	39.7653	34.5277	76.0835	47.2126	49.4543	62.0549	34.3783	47.3543	54.8996	46.981	61.5652	55.3348	55.2473	45.7249	44.7373	45.747	47.3543	54.7227	71.0747
BnaC09g38850D	10.3806	9.82782	9.99103	9.4663	11.2127	8.64754	9.93034	13.5126	11.0586	12.1418	13.1054	11.6733	10.179	8.9429	10.5097	13.8072	14.4317	12.8078	15.27	11.8885	14.0056	13.1301	12.7489	16.8829	16.9774	13.3551	12.8078	16.9845	16.5889
BnaC05g48310D	45.0506	50.6389	51.2154	53.4939	50.5322	49.5153	53.4195	56.7223	52.4092	53.8298	50.6468	55.0905	50.7198	51.1022	36.9318	48.4743	38.2727	51.1937	54.0419	44.2516	47.2553	48.108	44.9827	48.6285	41.5611	48.6688	51.1937	45.0906	48.5418
BnaA05g30940D	67.7512	55.8436	81.2735	48.4378	48.7469	58.6639	37.6549	68.1405	38.6927	48.0029	29.6182	23.1784	36.7533	34.3346	42.9702	33.5212	43.8138	36.1561	38.5748	38.9871	26.7025	18.0187	31.2365	39.5649	35.2774	65.3175	36.1561	28.0465	52.5119
BnaA02g09470D	2.9852	3.35383	2.21573	2.16433	2.13529	2.038	4.99117	4.69165	5.51005	5.18834	4.77258	6.41483	6.23504	3.78809	6.79354	4.63734	4.43337	6.0909	6.52703	5.44525	6.80436	5.44444	4.55676	4.53809	7.10444	5.12162	6.0909	7.33492	6.01723
BnaA09g30810D	6.00501	3.32093	6.51375	4.8	4.20466	4.38151	7.3795	7.98638	7.3501	7.10792	6.13574	9.59634	9.31173	7.12904	13.6453	9.66992	9.1979	14.2365	9.2319	8.2634	10.8064	9.42098	7.6263	19.0173	21.4869	17.2675	14.2365	20.5727	23.9267
BnaC02g18890D	39.6895	26.2981	35.2549	33.7135	35.0358	35.576	31.388	28.7873	25.9134	28.3655	29.4477	25.5747	33.9068	28.4854	19.6094	27.05	19.0372	18.6813	39.2576	36.5755	31.8777	34.082	39.6255	28.8966	28.7787	25.1169	18.6813	22.3363	38.0231
BnaA03g39760D	16.4761	11.9731	13.7291	13.4867	11.7957	9.54902	21.7653	24.5109	30.7151	25.9797	20.3889	17.7921	20.0504	11.945	9.74177	13.224	8.81448	10.5138	10.3583	6.51448	8.78326	9.69576	7.7788	8.68265	9.33913	6.00695	10.5138	9.61567	7.96119
BnaA02g09620D	15.5912	16.1479	18.0771	22.1289	13.2179	15.9613	13.4202	11.9101	12.1114	11.8997	10.0758	12.2266	10.8414	5.51852	12.099	9.30324	8.94265	8.88179	10.7682	10.5863	7.36538	6.98376	15.0584	7.55357	7.54023	10.1104	8.88179	7.76284	9.13261
BnaC08g38480D	10.2239	18.4597	6.32759	16.851	13.8864	13.9626	4.35504	10.6247	4.00852	8.35442	9.39546	7.9469	11.8533	4.36135	11.4155	8.5856	9.03564	9.72227	4.04122	3.88596	8.72008	3.97675	10.8786	3.23246	3.23356	3.04778	9.72227	5.06727	5.92261
BnaC04g47110D	6.44364	2.93339	3.15977	4.58564	3.84473	2.77093	4.20968	3.91235	4.64311	5.36818	4.62511	3.95158	5.31539	3.29578	3.58882	4.17231	3.89246	3.43254	3.58314	3.84097	2.63841	3.23905	4.00317	3.86323	3.26844	2.68566	3.43254	3.09415	2.50716
BnaA04g16890D	11.63	13.4296	12.5405	11.2085	13.0993	14.484	14.263	14.2699	29.9487	14.4831	14.5467	15.9347	18.9292	30.9509	13.9825	25.9955	14.0207	14.247	14.358	14.1492	9.21144	15.7204	13.6532	13.4961	17.1727	15.7465	14.247	15.9426	16.3314
BnaC03g65910D	8.34709	7.31763	8.78078	9.16974	10.4117	8.61696	6.76556	8.27008	5.14926	8.21501	8.48056	6.11013	5.83009	6.74304	5.59624	4.59212	5.8699	5.14223	7.86873	5.15429	8.89757	7.50799	4.72429	6.17614	8.08172	8.65422	5.14223	8.12983	6.35897
BnaCnng66690D	15.3163	19.5675	17.2835	18.3154	16.1682	14.1249	22.3534	18.0871	21.0229	25.9321	23.1378	22.1851	20.2202	19.583	16.8893	21.4099	18.5539	20.5553	17.5029	16.6204	19.1018	26.8184	17.7311	20.6537	19.6137	14.334	20.5553	18.5175	16.4925
BnaCnng60970D	40.7578	46.5732	49.3332	39.2032	42.2897	42.0516	57.6822	60.8502	59.3245	55.6677	57.7473	48.5257	67.4224	55.3829	60.943	72.6052	50.2885	50.9578	60.994	61.8067	60.1887	69.97	57.8055	60.4309	60.1475	59.9493	50.9578	54.3406	66.3042
BnaA06g36140D	29.8452	38.1028	29.1253	26.2139	28.1512	33.1413	62.1419	49.8424	54.4608	53.4019	53.8136	53.3179	44.0503	58.9996	30.8157	56.5601	54.3084	40.6749	35.4146	51.296	41.2726	43.9611	50.6004	42.2906	41.9561	40.3771	40.6749	42.6703	37.2255
BnaA05g18870D	3132.5	5671.04	2918.45	2523.49	2536.89	3819.4	7868.41	3415.06	5089.19	4323.34	4126.45	4807.63	3418.91	1823.7	1116.64	2236.39	1213.45	1145.09	2275.81	2087.44	1673.96	1373.01	1863.67	1531.59	1595.78	1955.44	1145.09	1733.45	2131.09
BnaA06g10830D	9.74255	19.8006	24.2382	22.9621	22.8561	19.6727	17.4969	15.7974	18.6447	19.451	18.5453	15.134	7.39506	12.4578	19.8148	12.1376	7.6721	4.1252	7.03393	10.8864	9.14555	11.4434	17.9374	9.84918	10.7422	12.3961	4.1252	11.4387	12.6839
BnaC08g36120D	25.1318	23.0037	21.3236	33.4598	39.7083	29.6014	26.9922	25.6912	20.1759	33.1715	33.375	28.7939	35.2398	30.2543	14.7527	38.1671	32.4562	27.9767	36.6452	40.6469	39.802	44.0367	36.6728	28.3321	36.0409	35.0806	27.9767	46.4188	36.9127
BnaC04g04690D	50.4836	54.5321	45.5564	51.8611	48.6632	42.2412	40.3334	48.2727	46.4354	48.2284	40.0847	33.2273	39.9984	44.1296	44.2381	49.2701	20.4567	42.7506	57.1512	62.3783	21.1256	69.0607	63.9643	83.9751	81.8943	74.0869	42.7506	64.9872	73.6473
BnaC07g16630D	88.3552	84.573	81.2719	82.0901	78.9148	103.766	60.8609	64.3051	56.9191	62.6062	54.7319	51.9246	42.5327	48.533	36.496	41.2409	29.5119	33.8852	48.4899	51.4738	43.242	44.6872	45.0014	39.0286	34.941	41.405	33.8852	29.6175	42.4952
BnaA09g54190D	16.706	19.3355	19.28	17.675	19.0066	19.2053	15.2776	16.9185	15.2687	15.7322	13.471	14.6515	15.7887	17.3834	14.4811	14.1432	11.2731	10.8294	12.5865	15.0632	13.9461	14.5118	12.8178	16.013	14.9477	18.0114	10.8294	15.0952	15.9008
BnaCnng64670D	7.07176	5.85369	7.61635	7.46504	5.27164	5.52294	7.92996	7.55341	7.55294	11.5857	3.70373	7.09386	8.67302	4.99772	7.7143	8.8499	6.18527	6.51237	8.2676	5.94192	8.86505	6.41	5.95383	9.55894	9.13805	9.44067	6.51237	8.82058	7.30272
BnaC01g30760D	12.9902	21.5753	10.4429	19.2019	16.9379	18.9359	17.0539	6.91007	16.5468	7.13542	14.984	18.5592	23.1118	22.6582	36.7186	21.2121	37.3864	23.0251	24.6681	26.7488	13.3266	13.2255	27.0927	20.4598	21.9186	13.654	23.0251	18.077	21.5209
BnaC07g33480D	6.13443	6.01442	5.91548	7.40777	5.51116	11.3627	13.887	10.4294	7.13733	16.9007	6.84139	7.00471	8.11311	19.6126	26.9564	26.3855	16.4265	16.464	8.83922	25.6895	14.5396	14.8311	9.32563	21.112	8.65295	9.53617	16.464	24.5688	9.46335
BnaC03g54250D	27.3777	20.5422	25.4532	20.962	18.2764	16.0906	16.4459	20.595	17.2761	28.0536	24.0683	20.839	16.3138	18.0749	37.5509	27.3079	38.3699	28.3464	18.7407	19.5384	21.3959	24.69	17.877	18.3584	20.537	17.9119	28.3464	16.9737	19.7523
BnaA03g01470D	17.6677	10.595	14.6391	28.1982	12.8591	21.4008	12.4873	12.1775	16.5517	9.85708	10.2494	12.293	11.0857	7.8034	14.136	9.67051	7.10147	8.65903	7.94384	11.6844	10.3435	12.1774	9.17814	13.6083	8.24044	8.84429	8.65903	9.63768	9.54984
BnaCnng21740D	10.7282	13.3297	10.1796	10.6291	7.84521	11.4182	22.2806	14.6456	18.9928	18.1206	18.6922	13.6717	17.15	16.049	9.70264	17.1293	9.17166	12.3328	13.3999	10.0554	16.8915	12.6943	16.4879	10.1377	9.44024	7.27144	12.3328	9.54364	10.7207
BnaA03g42600D	121.406	92.3798	44.8467	55.7657	88.4039	72.8553	66.4251	62.0802	94.4251	50.8046	65.2381	44.0379	43.242	86.0373	52.2778	46.6103	44.8853	56.8166	59.6608	49.5558	50.04	51.7991	51.0174	90.3819	41.9705	35.3642	56.8166	30.7595	81.3732
BnaA03g08490D	4.17711	4.80458	6.1039	7.25794	15.7568	4.08779	6.36795	4.48958	5.94386	6.09003	5.4558	4.60142	4.61037	6.43345	5.0985	4.71818	6.47021	5.68545	4.98883	5.15068	2.69765	3.70932	3.84953	3.78301	4.08997	3.44853	5.68545	5.12323	3.46372
BnaC05g20540D	5.45154	5.3642	5.8405	6.42392	4.77049	6.67489	3.01998	3.80125	4.19871	5.23225	5.20534	3.20532	3.09622	2.02114	3.65195	3.23528	3.73899	2.22143	3.18665	2.14904	4.29347	4.08258	6.11056	3.55341	5.75171	5.60574	2.22143	3.87199	6.34425
BnaC03g77870D	8.11274	8.24563	7.76943	9.09952	7.08885	6.21386	7.16918	6.715	10.3636	6.32643	6.02329	7.92308	5.77194	5.81757	5.58164	7.61928	9.14185	7.73931	4.70872	5.44692	6.57189	6.65008	6.06907	5.90487	5.99372	5.11332	7.73931	5.02703	4.80047
BnaC03g17540D	5.54885	7.63299	4.37774	8.91177	5.33337	5.14617	7.33953	3.80909	4.04407	9.1093	6.82058	4.00605	2.63643	3.22752	4.21663	4.56104	4.20469	3.62749	2.63597	2.58566	2.57845	2.59018	3.30652	2.69926	2.37939	2.53086	3.62749	2.70255	4.8821
BnaA04g07490D	15.7832	18.5419	15.6156	24.1569	20.2715	14.1112	13.1729	18.1165	14.5351	19.7189	11.6951	13.0493	20.7946	24.5743	21.6787	24.8762	25.0716	32.0835	36.3616	34.7262	34.8321	35.9179	49.4738	30.2799	42.6869	25.92	32.0835	18.5217	21.1997
BnaC08g26120D	130.623	115.458	112.328	121.298	90.2041	101.998	76.6898	63.0448	87.116	69.4977	58.8529	62.8538	63.2291	70.0432	106.801	42.766	76.6214	77.4003	56.8601	70.7247	49.551	60.6018	70.5835	48.5148	46.0551	48.6511	77.4003	39.9007	51.2202
BnaC01g40950D	11.5473	11.9461	10.4108	10.0336	12.5884	10.8179	12.0554	9.94545	12.6028	15.3377	9.47252	9.13076	12.8262	8.49386	11.8066	9.75561	15.2358	9.08095	6.94508	5.06024	6.51527	12.7212	8.35665	9.07091	13.5349	5.99311	9.08095	5.18031	6.71506
BnaA09g36940D	42.6081	35.8565	32.7054	31.5001	27.0793	27.9554	34.9641	30.0156	23.5246	29.6496	34.6734	33.034	34.2041	31.6453	24.5367	21.561	33.1333	19.2316	24.3598	12.7419	24.0006	14.5563	17.0113	3.63999	4.37929	5.15435	19.2316	4.82118	7.92143
BnaA07g14290D	3.94439	4.63386	3.51242	3.93962	3.69292	4.10624	3.69664	4.15153	3.78606	6.35927	3.94214	3.60395	3.70315	2.20904	6.57222	5.85763	5.23814	5.36914	3.97784	2.19316	1.73993	1.38094	3.00155	2.18109	1.94253	2.10457	5.36914	2.41702	1.73151
BnaA03g07670D	4.2178	3.18927	3.49402	3.32111	8.03399	5.26241	3.60029	5.65594	5.05184	5.50835	5.46108	3.80564	6.17002	7.48751	9.01063	5.15695	7.49092	7.1432	6.19115	6.45352	8.72122	8.95307	7.1388	9.60191	8.41623	8.4352	7.1432	10.7076	7.70988
BnaA04g29200D	2.23516	2.67998	1.60287	4.6343	3.01141	1.82074	4.16722	3.66435	3.04561	4.92004	4.13187	2.51009	5.67976	3.45935	4.60589	5.41424	5.24467	2.95762	4.74603	3.53784	3.34723	3.22209	4.05246	12.9337	5.20336	4.27955	2.95762	4.59863	3.93306
BnaC05g23690D	5.8276	5.49332	8.91826	6.61794	5.1235	6.64037	2.68047	3.79661	3.79033	3.08133	3.03843	3.40821	3.43251	3.76472	4.79803	3.37754	3.85962	3.70807	3.40986	4.02139	3.59492	3.87909	4.40391	2.87249	2.77915	3.30611	3.70807	2.69673	3.02181
BnaC08g16960D	8.16763	6.77926	8.79952	7.82571	9.2137	8.24564	9.35121	6.14203	7.67312	8.01112	7.39772	7.18544	7.17363	7.93179	10.428	6.88982	9.20936	7.99715	6.69696	12.0301	5.4229	6.03147	7.54992	7.52853	7.64046	7.38302	7.99715	10.3474	7.12622
BnaCnng09300D	6.47728	5.69334	8.31895	5.75324	8.75172	8.58027	2.16686	3.41916	3.68148	3.95977	3.30838	4.13435	2.4781	3.87252	3.76593	4.20587	4.25871	4.70697	2.98492	3.6912	3.27875	2.44301	2.89144	3.81494	1.87365	2.98574	4.70697	3.01398	2.78935
BnaA03g32370D	10.0865	10.3189	15.0585	9.97546	8.86661	17.944	14.5914	7.86932	8.9757	10.188	9.39367	9.74192	9.6047	13.7005	7.74845	9.53118	7.77528	12.3525	9.96662	10.317	8.66242	15.3256	10.1032	6.62026	15.1034	8.78899	12.3525	13.463	8.3346
BnaC08g24650D	14.872	11.6771	16.2709	13.7798	12.6615	9.60314	10.372	9.40562	9.13112	9.09308	10.0687	8.90993	9.18675	11.1147	12.5971	13.2261	9.57948	9.269	8.87261	7.11337	9.38873	12.5696	8.92523	7.39603	7.671	8.22748	9.269	8.94179	8.18388
BnaA09g01240D	9.79726	16.0077	8.45176	9.88772	10.3482	7.80833	10.4964	10.2323	12.904	10.5515	10.8439	12.9642	15.6022	20.624	21.0597	21.0189	16.0032	12.8362	37.1988	35.5749	45.0946	38.0857	33.9629	33.4143	44.254	35.5755	12.8362	36.101	34.8759
BnaA03g13890D	7.41002	5.85987	6.70525	6.75844	11.7895	6.36198	7.10567	5.28542	6.32996	5.8443	6.11615	6.64892	7.137	7.774	9.41406	7.51819	8.36569	5.86036	8.63663	8.25567	7.76723	6.16072	7.4284	5.9235	6.67027	5.60999	5.86036	4.16441	6.95941
BnaA05g32550D	9.11604	7.76159	8.27154	8.46753	8.92601	4.89716	7.86259	8.86943	9.08215	7.24871	7.29936	7.6237	6.65499	8.22963	5.30244	6.31192	8.76147	5.85553	6.66485	7.38929	6.46698	5.8193	9.87161	5.51029	6.26559	6.92304	5.85553	5.1892	6.41632
BnaC01g39460D	11.2027	15.1181	59.8289	26.6405	46.0125	35.9995	27.2425	6.8378	7.18895	20.5324	6.35909	30.4024	22.8282	6.2173	35.5094	7.52699	21.4636	19.28	5.87492	4.3787	5.2654	4.64109	8.74968	4.8758	4.62302	16.9743	19.28	30.0361	3.89298
BnaAnng29390D	18.4061	20.4168	21.631	14.6867	21.8572	18.9631	14.8533	14.8995	16.3681	14.2144	16.5371	13.8002	13.564	12.5895	16.2608	10.6181	13.4791	11.7768	16.1688	19.3455	14.4573	13.5569	21.3847	18.1849	15.9188	19.8888	11.7768	15.9152	15.4266
BnaA08g23810D	36.1929	35.8303	32.1904	28.0453	23.9697	38.4748	19.0362	19.4722	33.3855	21.9749	32.9328	28.6499	26.1557	39.9402	37.4355	26.5129	38.3441	38.7342	31.5464	31.0113	36.1666	26.5779	43.4484	16.4407	13.9075	20.0815	38.7342	16.2952	21.8393
BnaCnng51250D	12.4348	11.0356	13.2944	15.3829	13.8155	12.7638	6.47305	6.1657	7.28288	10.5833	9.70895	7.38954	5.42959	9.26018	17.9462	7.69452	22.7313	18.1572	5.8923	6.37796	6.30548	9.86331	7.79508	6.28764	4.83681	3.4966	18.1572	4.1691	4.97818
BnaA01g34740D	49.7651	48.8939	45.5444	50.6422	60.7735	51.0336	32.9857	34.197	17.0947	15.9312	16.2539	14.7173	37.6484	19.0482	19.3567	12.6038	17.0048	13.2648	14.0742	32.6009	15.6494	14.4378	35.7134	15.3746	10.9238	15.3107	13.2648	9.33781	15.9733
BnaC05g52050D	20.4316	18.7077	22.9468	24.3975	20.3312	17.9826	23.9423	25.1519	21.9027	24.8408	8.50478	6.6075	19.9003	21.5219	30.057	24.5305	34.616	26.7435	24.2614	21.4454	27.2226	22.9545	22.8219	23.2378	25.8121	19.7997	26.7435	5.58107	20.5389
BnaC02g09880D	3.59858	3.62241	3.75056	4.00023	4.30846	3.65669	2.02438	4.7917	4.01986	4.67757	4.02713	1.43777	3.8817	4.33292	6.56229	3.97895	5.71236	9.10929	3.73507	3.94999	3.93931	4.82738	4.37821	5.70745	5.39941	3.44721	9.10929	4.17139	3.37268
BnaC02g11320D	3.33001	1.29535	1.94023	2.52378	2.35881	2.24241	1.40986	2.13454	1.52244	3.93203	6.42924	7.11246	1.82837	1.52393	1.93135	7.52501	4.90218	12.1783	0.670119	1.12672	4.91511	5.12415	5.70317	0.731935	0.675301	0.751634	12.1783	1.53709	1.26665
BnaCnng42360D	10.0886	9.9691	8.3767	9.31578	9.25948	9.63475	7.62409	4.80604	7.90394	8.36447	7.94439	7.37002	12.3206	10.2148	22.0453	9.95061	18.2063	13.5271	9.70846	9.41961	11.6749	9.09377	12.6918	8.59909	12.0427	12.7765	13.5271	11.3248	10.1657
BnaC05g15790D	6.1234	10.4704	7.52906	9.63652	8.17239	15.9572	10.7204	9.74751	14.1202	9.64834	20.1232	11.2723	10.6701	12.8035	12.0394	8.52455	10.3564	14.6418	10.9572	9.64847	12.1324	16.2133	13.6843	11.9183	11.6122	11.8554	14.6418	10.6233	11.1764
BnaC06g10560D	8.95572	5.13149	6.12326	8.7272	7.43132	4.94071	10.7839	18.5987	9.83341	15.4965	7.75303	17.8352	13.0788	16.314	5.19492	10.1633	9.26091	7.1994	9.69111	5.47139	9.29986	7.88615	7.20265	5.78902	17.4109	9.03632	7.1994	7.89835	9.81933
BnaC08g39660D	26.7094	8.53742	15.829	33.1	21.6902	26.793	8.46053	12.3097	8.04988	17.6373	28.464	12.8828	17.1196	6.54005	10.5813	15.9398	12.8699	16.4183	9.35836	9.01814	26.8121	23.4934	10.2695	7.26571	8.14223	10.5872	16.4183	18.0185	10.4493
BnaA04g29490D	5.14971	1.65661	4.27838	3.46292	3.25236	2.08671	3.49458	6.65759	4.37077	5.41674	6.60623	3.2546	10.1124	3.72005	2.70238	6.84717	7.12355	6.76652	7.55935	2.73363	6.45528	7.63985	6.41058	2.69227	4.22822	2.94806	6.76652	2.40931	4.10522
BnaCnng68490D	9.69505	8.45716	7.92394	10.9793	11.7347	10.8098	7.93588	4.768	7.48767	6.3742	5.77837	7.17319	5.43731	5.2565	5.80299	4.18961	4.61702	4.81915	3.43568	3.49852	3.97655	3.87678	4.37734	2.67476	3.84571	3.96561	4.81915	2.4452	4.16043
BnaA02g16290D	6.82201	7.81005	8.28938	8.66305	8.43026	7.91033	5.17366	6.18291	6.57959	5.61995	6.08595	4.58672	5.88159	6.52257	7.09435	5.11285	7.69307	7.27184	5.56436	7.47201	5.52982	8.48494	8.48209	4.98727	5.10492	6.07825	7.27184	4.69094	4.11371
BnaC01g15880D	11.1331	15.755	16.159	12.5839	19.1473	15.0512	15.5358	16.5924	19.0831	17.7452	18.0114	16.6654	17.2286	13.6578	22.5693	11.1354	23.2947	21.6617	15.4338	14.1811	13.8808	18.9622	13.9477	10.638	9.72938	10.2111	21.6617	11.2591	11.4623
BnaC03g75680D	6.2996	9.62209	8.2289	7.11161	7.06242	12.0456	8.97254	14.3742	7.45486	7.58953	7.87348	7.12415	8.36464	7.86381	9.78367	7.21613	10.7145	8.82309	15.1829	7.25456	8.64291	11.0497	7.86871	17.3289	7.55164	7.09404	8.82309	6.0058	6.43313
BnaA07g19430D	4.55755	4.75745	5.71668	5.4304	5.33659	4.9336	12.4307	9.35621	14.693	9.09265	10.0442	8.63263	13.397	14.7384	11.9204	13.2197	17.165	9.99199	12.3328	21.3439	8.55374	13.8191	12.3728	14.5305	23.3772	25.1865	9.99199	19.2255	13.3752
BnaC09g26480D	7.91155	6.78678	5.91704	7.6847	7.1833	7.14327	10.2542	6.71372	8.12603	4.88827	4.56201	5.74701	7.01177	6.9454	6.47163	8.24101	7.56115	5.64839	7.03352	10.0055	6.14832	4.8272	7.67131	7.083	5.7653	6.23503	5.64839	6.47771	8.00823
BnaA02g08230D	235.236	194.125	227.615	229.711	180.471	194.298	109.799	166.505	130.806	107.173	105.369	73.8875	103.261	92.655	151.41	62.3873	130.78	103.63	72.7301	81.8745	96.3703	70.8667	129.09	63.2261	61.5187	88.6923	103.63	75.1997	73.8145
BnaA06g01520D	39.1127	34.1838	41.1848	36.55	44.6092	38.0696	34.1265	33.556	32.92	31.9332	46.5421	22.8663	26.3765	25.6048	32.7216	28.0505	37.2978	26.9193	21.3462	23.9056	28.4677	31.5446	20.0218	22.5191	19.576	23.3058	26.9193	20.1842	30.6538
BnaC01g21900D	9.20907	4.7104	8.38844	10.4311	4.77034	4.71994	5.99043	4.71555	5.2655	5.40661	5.0573	5.21305	11.5704	7.0578	5.35444	7.2295	11.3196	8.46721	7.09339	5.26027	5.18543	6.33863	5.58502	5.43247	4.91889	8.4302	8.46721	5.87234	7.66414
BnaA03g57930D	30.0965	19.1957	23.479	30.2603	30.8103	23.9556	38.3956	30.666	31.7294	31.6951	43.3969	34.4008	41.239	32.6121	21.7395	44.8529	30.7435	34.0789	49.4778	34.2433	26.4695	30.0126	30.8302	59.6828	28.7088	26.2218	34.0789	27.2607	35.4486
BnaC08g31360D	8.34162	3.94191	9.27764	4.41753	8.52319	4.53513	40.3856	34.4321	35.8375	40.6811	36.1215	30.9691	21.8698	23.6841	9.62384	18.8506	9.2427	4.64941	5.15812	5.68022	4.56642	13.8996	5.79213	5.36247	9.61097	2.21847	4.64941	5.17686	3.60061
BnaC05g43970D	36.9596	42.0996	23.5252	34.3573	37.175	29.869	46.8628	24.4648	59.7456	62.0034	48.658	35.6631	27.7308	26.2558	32.4579	26.3279	53.7596	53.9304	53.3902	98.1888	44.2794	43.9711	53.0272	39.227	31.8062	55.2658	53.9304	73.868	81.809
BnaCnng28330D	9.20233	5.37573	6.08297	4.70662	4.75326	3.85776	3.25544	4.66237	6.12503	5.82524	5.08615	5.91486	7.07658	2.90289	3.11086	3.52543	3.68365	8.08135	4.33542	5.19391	3.60804	2.93272	7.9643	3.53968	5.7619	3.53333	8.08135	4.1532	4.58604
BnaC08g48130D	4.40027	3.85749	3.55676	3.14713	6.54144	3.76742	3.88528	3.97616	3.11873	4.4239	2.6507	3.26864	2.83808	2.76081	4.14488	1.93594	3.30402	3.15639	5.1015	3.15509	6.0888	71.3631	1.90375	3.29817	7.80304	2.60494	3.15639	6.38524	6.94476
BnaC02g36730D	9.26237	9.18478	8.81616	8.72535	9.05888	9.13698	9.1691	11.9952	11.7566	8.60806	9.39096	8.13446	10.0204	8.7861	5.83596	9.5426	8.02459	5.90871	8.50497	10.8294	7.76218	13.2091	12.675	9.56097	8.70885	8.22989	5.90871	8.61889	9.0596
BnaC04g22340D	3.6636	4.62653	2.72487	3.4125	5.39654	3.25725	2.28859	5.85035	4.54376	2.5507	2.39969	1.9996	3.42779	2.92698	3.91556	3.08149	9.82125	10.3208	2.85539	4.01253	6.01755	3.36214	2.87182	3.98876	6.07701	3.3212	10.3208	3.53333	3.46332
BnaC03g72270D	28.2311	33.3728	29.0652	28.8981	32.0758	29.3335	27.8497	20.1162	27.5449	26.4417	27.4491	27.0473	21.6398	28.3874	32.4487	23.2717	29.2346	26.8383	24.8311	24.9383	17.2885	20.0655	19.994	14.7281	15.8877	17.4485	26.8383	15.7004	13.3516
BnaC07g23170D	4.63118	3.7731	3.74819	3.57201	3.66682	3.73228	6.37992	7.11123	4.84454	6.83984	5.68536	6.7734	5.02496	3.56709	5.52195	5.1502	9.96547	7.31407	6.29943	3.41579	4.73359	4.12804	5.37272	3.33538	4.90262	3.71625	7.31407	4.55754	3.83592
BnaCnng46030D	6.3166	3.70056	5.59979	8.53284	6.14622	3.43078	5.06265	3.45196	5.79771	3.80487	2.12528	4.58115	4.01904	7.61913	12.4581	2.80401	3.60209	9.30434	5.51988	6.9896	3.05777	2.58178	7.15359	3.75428	3.35211	3.64464	9.30434	3.58455	4.55237
BnaC08g35400D	3.67377	3.06428	2.8787	2.37332	2.86105	3.19715	1.80464	1.66841	2.30763	1.12188	1.43856	1.44932	1.76218	1.61167	2.96056	2.18779	0.910365	2.40175	2.05177	2.93994	1.15827	1.23003	2.83731	1.63308	2.00307	1.64493	2.40175	1.18934	1.75407
BnaA03g54880D	212.05	311.291	1243.44	738.567	1579.29	780.49	1814.65	1835.34	1876.35	1587.35	2594.87	986.264	610.56	470.266	400.666	397.706	537.597	560.688	225.099	215.655	138.963	327.883	554.247	251.345	291.074	291.23	560.688	179.24	280.26
BnaC05g35880D	3.55474	3.54566	4.84755	6.34474	5.49921	5.40582	3.44003	3.38059	4.33692	4.39974	3.91719	3.34103	4.68809	3.99929	4.66096	4.26467	3.63331	6.61201	2.64731	4.78448	3.38748	2.40841	3.87571	3.04448	3.09082	2.90446	6.61201	4.09779	3.28469
BnaC05g15340D	1.55872	1.11538	2.19149	0.440795	1.0385	1.07316	1.20425	1.10891	1.3475	7.16731	1.36044	1.6654	2.64045	3.0835	3.19083	4.34431	2.29403	1.65686	1.52026	1.44007	2.56202	4.54477	3.09786	2.1018	2.12645	2.00531	1.65686	1.6917	2.63709
BnaAnng32580D	10.0467	11.6159	10.2127	8.57134	10.6856	10.7453	7.81812	19.597	11.4859	11.6981	16.041	17.5471	10.0392	11.3573	3.30834	5.8104	5.65679	6.89778	5.99666	6.58035	7.69366	8.93808	6.81356	7.25994	7.87101	6.23519	6.89778	8.67516	7.29598
BnaA04g13630D	6.08458	5.43842	5.49465	6.00685	5.68429	5.67135	4.75547	6.12644	5.83042	7.65199	5.84155	6.28917	5.30107	4.43484	5.20217	6.39362	6.74517	5.10096	5.85011	3.80407	4.79245	4.57024	4.6338	5.41185	5.95781	5.16939	5.10096	5.7062	4.62062
BnaC04g45890D	29.2963	29.8972	17.7159	29.9872	36.3125	25.9609	21.4809	37.0739	30.1585	18.2721	16.3323	21.8948	15.951	21.4132	26.9757	15.518	28.521	23.3855	21.0117	19.7888	31.3412	32.4745	12.9057	21.5711	15.7139	23.1367	23.3855	19.6255	24.4436
BnaC03g21700D	7.6799	7.82454	13.593	12.167	12.3	11.7507	16.5091	5.993	7.3447	12.3566	13.3488	13.3216	13.2454	5.88093	12.3744	6.19958	18.0137	8.61963	10.0801	10.5741	9.88353	9.51652	8.19627	10.4428	7.28309	12.1929	8.61963	11.5638	15.1935
BnaCnng21690D	13.2736	6.35438	15.8835	23.3146	21.8595	8.54796	15.2066	16.9633	14.7611	13.2354	20.5141	19.9763	14.9746	13.1351	11.7648	14.4483	14.7324	43.6067	7.12605	26.1422	28.6709	17.7725	33.9684	10.647	7.49556	5.67729	43.6067	19.2263	10.8551
BnaC01g27990D	4.08102	2.40231	2.54292	2.8262	2.47375	2.97898	2.62877	2.8865	3.46098	3.46392	2.67389	3.57656	3.0125	2.42953	2.33093	2.75002	2.66689	3.16046	3.89799	1.65587	2.476	1.64878	3.09771	2.00821	2.23132	2.1334	3.16046	2.02231	2.34176
BnaA08g27290D	8.23611	7.87882	9.68816	10.3544	8.18445	7.50264	7.2375	5.37975	5.24135	5.09912	5.69195	7.11316	5.33724	6.36556	14.7843	6.20285	10.8851	7.11605	6.94504	5.87376	6.68468	3.45716	7.30917	5.22257	5.82095	5.58711	7.11605	6.89413	5.7604
BnaC04g04400D	17.068	4.84401	7.88049	10.3095	8.11562	4.23138	3.38396	4.97279	2.5014	6.57937	3.08618	3.67989	3.39872	2.054	2.47028	1.47728	2.38147	2.12199	1.86208	2.13148	1.49965	1.93974	2.74084	3.32993	2.89976	2.93928	2.12199	2.58059	2.92295
BnaC04g40850D	16.1153	14.9657	15.0633	16.5231	17.0726	15.4066	11.867	16.3086	13.7986	11.4074	14.003	13.6129	10.2012	10.9182	8.8634	12.5524	7.84361	10.0854	12.2882	8.7187	14.7791	15.9642	9.88901	9.00492	9.76441	9.22716	10.0854	8.1015	10.9377
BnaA07g11650D	23.5346	17.1249	12.7998	8.76249	8.15644	16.3549	7.49684	8.34937	22.8232	9.38474	10.1836	12.9871	9.79404	7.72079	12.8109	10.1565	20.494	11.3293	10.3788	12.2965	11.0965	16.7215	9.68737	10.7507	14.2283	8.92337	11.3293	23.459	15.2676
BnaA05g24580D	5.30013	5.83204	5.33477	5.50274	6.04436	4.95225	4.51934	4.62681	5.00257	5.18419	3.96587	4.69795	3.07703	3.00102	4.2471	2.90869	3.77572	3.33994	3.02005	3.81064	2.72998	2.78587	3.97515	3.58938	2.94014	3.18626	3.33994	2.92815	3.09063
BnaA05g15780D	16.889	10.5553	10.3801	9.58036	10.9896	11.3113	10.8117	9.1673	7.68507	7.21252	7.08455	9.15931	9.69763	6.75559	8.98723	7.43633	7.36125	8.37299	6.23576	5.21961	6.82028	6.83174	7.67686	8.09467	5.80546	6.68279	8.37299	5.413	6.06501
BnaC02g39980D	16.1211	16.4385	26.4336	13.8596	18.2427	28.2699	10.3201	8.04792	9.31433	8.78986	15.3046	11.0604	9.65978	13.1134	8.48995	13.4463	7.85961	8.7518	11.7239	12.2415	7.97752	6.3032	28.0991	7.7834	8.788	13.1167	8.7518	9.25195	9.10715
BnaA04g14850D	5.09455	1.35072	1.86775	1.74052	1.68385	2.92474	1.99897	2.03869	1.44506	1.97042	6.1263	1.49339	2.27414	3.94275	2.10671	4.69242	2.13121	2.29179	1.89118	1.03853	1.13073	0.805105	1.93401	2.0278	1.36484	1.26497	2.29179	1.12946	1.33807
BnaA07g13150D	12.5339	11.5554	14.0687	11.6817	11.1558	15.0963	12.4152	14.7333	18.3196	16.6121	9.93952	13.0205	10.7245	12.2624	20.5214	16.3451	15.9859	13.57	13.1557	14.5698	15.0063	12.7814	15.5548	16.9337	15.0072	12.8009	13.57	14.0186	15.5205
BnaC05g15520D	38.4322	30.1508	29.7073	51.9243	28.3436	24.6334	37.0138	53.887	26.7905	36.0344	38.9593	42.7656	29.4897	24.0264	23.0551	33.2902	35.3827	25.2717	40.3751	19.5405	37.2503	38.0592	22.5535	16.8761	15.6222	20.7337	25.2717	22.3715	22.2121
BnaA03g10320D	21.4569	28.4243	24.8964	23.2748	23.3681	26.4896	22.2338	27.0731	21.6631	26.0264	22.2287	23.4699	20.3826	23.7896	15.1552	17.3965	16.2384	18.9496	19.0382	20.7376	18.9922	17.5952	23.3643	10.7958	11.7083	13.1431	18.9496	10.7569	18.1179
BnaC08g24870D	216.01	254.326	261.605	226.051	185.44	151.809	44.7606	55.777	76.7905	57.2056	62.6483	42.8176	44.4629	42.7679	154.391	21.5025	107.028	60.5512	28.4988	47.7765	42.5225	39.9805	62.0125	23.5227	25.8181	23.5038	60.5512	13.9835	29.234
BnaC08g31470D	2.84309	3.69815	2.54649	4.00344	3.16079	2.64163	2.89669	2.33364	4.06985	2.95859	2.70097	3.24748	3.21462	2.59762	3.08548	2.29018	2.32404	1.94934	2.00495	3.0736	2.27677	2.00133	3.26059	3.90934	2.41623	6.82857	1.94934	1.74278	2.05561
BnaCnng18740D	6.99801	14.9175	8.60429	8.83157	6.23251	7.24578	5.54227	6.80274	5.52943	6.20657	5.43902	6.31778	7.3795	5.37324	5.82969	5.6065	7.18582	6.69519	6.70637	4.85981	6.10355	7.58812	4.89033	3.52541	3.71611	5.86926	6.69519	5.49472	5.37499
BnaA09g32240D	7.33805	6.42006	8.49236	7.8269	7.68846	9.34167	32.6707	29.039	31.9648	34.0177	57.9211	29.2963	36.0052	75.5788	38.8279	59.8767	61.1519	64.6565	32.1378	21.7139	11.1384	12.9669	18.2361	10.5629	12.0343	9.6641	64.6565	12.6941	5.03855
BnaC06g39080D	49.226	66.2943	37.2827	25.6591	24.6159	22.2039	39.2851	67.1114	53.1243	47.0783	26.1371	29.269	56.574	40.2778	33.1796	51.197	24.852	30.0765	31.511	24.144	36.7361	30.8599	57.0385	53.4136	33.3711	33.7306	30.0765	41.3256	67.1378
BnaC09g35690D	42.627	81.6087	65.5171	42.7973	54.1022	69.0887	164.694	111.434	129.411	134.848	106.76	120.468	267.598	247.252	198.233	149.163	182.96	157.451	215.45	148.568	243.888	347.153	163.035	259.865	268.762	294.156	157.451	247.761	183.127
BnaA03g16750D	85.2148	72.4886	70.9492	100.208	83.5964	61.3147	60.4887	74.8925	53.5379	69.7153	51.2389	65.5629	43.6945	37.7864	38.3047	36.0475	37.5085	29.3165	83.6497	29.4936	52.5462	47.747	36.2449	36.5787	24.6223	30.846	29.3165	30.9954	32.8532
BnaA09g50980D	47.1807	51.0186	52.2255	28.6696	30.5349	47.7328	26.0098	46.4098	28.8907	24.4433	24.2513	53.2769	50.4555	58.5832	66.8983	41.1097	27.0647	26.4129	37.6536	29.0334	30.997	24.3285	38.7003	34.7496	37.5394	28.5203	26.4129	74.6117	32.6083
BnaA01g04890D	78.3442	98.9731	101.779	91.2898	69.7821	78.2531	145.166	95.7045	153.659	105.595	109.796	186.567	155.1	208.408	220.999	190.506	135.844	195.699	130.897	151.48	178.089	141.953	222.215	152.865	163.939	172.894	195.699	179.07	142.915
BnaA04g29680D	13.9798	12.5754	11.6557	14.8464	13.718	13.2082	16.1942	14.7591	15.0003	15.8031	14.9408	19.8628	16.0424	15.0145	11.4517	19.5722	19.4327	21.2732	18.5426	14.113	15.6835	16.911	16.1946	16.2936	16.1655	23.1885	21.2732	16.2565	17.2415
BnaA01g23310D	29.2708	43.5821	23.5655	40.0576	5.17758	47.8203	34.4391	64.5644	46.1544	50.7174	48.9241	45.5199	18.9962	27.1352	62.6285	36.5044	57.7808	101.667	45.2483	61.2293	61.0513	80.0207	106.938	55.8124	38.2312	42.5036	101.667	55.6104	62.446
BnaA03g49900D	38.0647	71.5285	59.8383	56.0715	68.9064	52.5344	50.0424	56.5014	54.9836	59.3965	56.0494	50.9925	39.02	35.486	38.2484	22.3049	22.8556	35.5999	29.2381	26.8823	35.3223	44.6903	29.3545	34.5632	21.5429	29.9765	35.5999	31.441	34.0679
BnaC01g39470D	22.0096	16.5809	8.61542	32.7396	9.80952	16.9612	16.8672	10.3763	10.3346	13.9283	5.99036	11.7749	9.44319	8.61456	8.51208	8.78994	11.9431	20.8633	16.8111	17.6074	9.65346	6.61097	17.9143	8.90074	7.52227	13.9911	20.8633	11.0768	11.1978
BnaAnng31190D	150.558	188.497	186.621	179.64	172.471	243.288	154.431	129.897	118.365	106.82	119.247	105.541	120.331	106.847	180.028	74.2841	124.702	117.269	89.8779	164.465	110.582	95.471	98.7093	83.5092	72.4546	103.388	117.269	63.777	93.6759
BnaA05g31830D	3.64403	3.61496	3.17162	5.20342	5.9615	4.28258	5.9032	7.51406	5.24939	5.34624	8.77658	5.73496	5.96011	11.2079	12.6711	6.19908	13.8263	9.89956	5.95883	6.97596	8.3853	4.90299	4.88872	7.91506	2.5662	4.77304	9.89956	8.06729	10.8291
BnaC07g19960D	8.26512	8.00465	11.6349	14.9459	14.5474	8.41387	20.1293	20.337	17.0168	21.9586	24.6725	16.9941	9.89335	6.76784	11.0361	9.10739	6.09935	7.71651	10.9525	8.33046	10.6662	11.7385	9.62988	5.91249	9.08915	11.8053	7.71651	4.63027	7.17575
BnaAnng35880D	41.4928	17.1282	23.2919	23.0062	17.686	22.8585	21.6662	18.5926	17.3126	19.8139	15.7285	13.7415	15.179	13.3498	16.8446	11.8376	22.2134	16.9312	11.4718	13.3151	14.2982	11.9124	12.9686	12.4054	13.7414	13.4449	16.9312	9.84153	13.3949
BnaC08g03490D	8.46167	6.59331	6.99104	6.80452	8.08494	7.17796	3.49548	2.61729	4.81812	3.6131	4.27603	1.99527	2.94434	2.65833	9.46195	1.72454	5.20896	3.8126	3.62041	1.77373	1.57097	1.75068	2.44387	2.78219	2.81093	2.15185	3.8126	3.51466	1.54335
BnaA06g04440D	356.829	526.671	308.944	445.661	215.573	242.746	239.517	301.956	374.145	293.613	151.427	236.085	310.001	275.299	294.266	194.429	224.487	196.4	321.064	270.651	159.421	204.01	243.345	207.657	168.556	246.957	196.4	143.464	348.486
BnaC05g48640D	8.7858	6.0383	6.57693	6.44963	8.27223	6.69957	7.4058	8.66779	8.10754	10.2221	13.4406	12.2823	11.1773	9.62588	9.08939	10.5877	5.23195	7.34967	8.32495	8.75904	10.0997	14.9141	7.60723	10.7961	10.2273	12.4902	7.34967	10.7466	7.04844
BnaAnng11710D	27.202	19.1109	25.1991	23.6484	18.8556	20.5014	7.49919	5.93766	7.47641	10.7132	8.95421	9.4838	5.15065	5.56316	5.23312	5.84717	10.6989	7.1194	9.72248	5.62708	4.28006	5.05082	6.8134	6.00784	4.19687	5.71625	7.1194	2.61329	4.15679
BnaA05g23320D	14.2319	12.4113	18.6799	13.2937	14.4245	17.0731	10.0933	9.638	9.47052	14.396	8.34608	10.6516	11.104	8.87954	15.3732	9.66513	9.77821	8.56033	7.27584	11.2244	8.86863	10.2546	7.7018	5.82562	9.06567	8.22866	8.56033	8.67911	10.1772
BnaA09g12230D	2.63372	4.80237	5.89698	2.92947	2.22193	2.34456	3.07486	3.64987	3.05505	2.63625	2.28118	3.17081	5.52175	3.32969	3.08068	2.60915	2.49093	2.45428	3.87442	2.53886	2.49973	2.52513	2.78852	1.58811	1.34089	1.7611	2.45428	1.89913	1.57481
BnaC03g77490D	5.08457	6.05551	7.9791	9.77841	15.3312	7.93481	4.86134	3.1785	9.42955	6.62002	4.07454	6.74587	4.55687	101.014	17.4651	7.36028	10.1841	15.7857	15.3148	8.67263	12.0973	12.1399	4.72376	5.71965	14.0228	15.0188	15.7857	6.09029	6.66887
BnaAnng21620D	16.0095	4.34501	5.97027	3.75679	3.98147	6.57754	6.38723	4.14226	2.48886	2.6503	2.54187	3.7068	4.07638	6.0418	3.91204	3.91679	4.31188	3.38084	4.04839	2.34117	1.61629	2.20958	2.38453	2.21401	2.99146	2.83926	3.38084	2.96576	4.20612
BnaA06g07630D	169.203	197.436	176.338	166.191	179.088	165.495	159.458	150.926	150.907	176.179	137.679	149.566	102.009	58.1478	16.222	66.2418	39.6764	34.9163	27.9244	29.5386	23.2092	32.5284	31.5438	9.48124	7.32235	9.4095	34.9163	6.31174	10.925
BnaC05g07330D	8.60033	10.5381	11.2705	8.61182	8.81487	11.4005	7.78379	8.28819	9.47708	8.48506	8.39353	9.54608	6.23199	7.00323	2.68351	4.20007	3.3972	4.23161	4.01079	5.51835	4.73845	5.63194	6.68395	2.16999	3.15218	4.27083	4.23161	2.82949	3.51907
BnaA06g31920D	13.0027	5.07958	4.57781	4.45235	4.0797	7.38533	4.12408	6.03037	4.25538	6.22843	5.34387	5.18305	5.69331	4.14164	4.6985	3.08893	8.97969	4.48188	4.15304	4.87584	4.31392	2.91104	5.44516	7.58538	4.31605	4.98191	4.48188	4.30429	7.92076
BnaCnng38110D	3.35493	3.6408	3.35448	6.45483	2.48159	3.43204	2.10815	1.65262	2.41722	1.85949	1.62554	1.81285	2.17337	2.44355	2.29697	1.9128	2.24496	1.73565	1.27981	1.90813	1.64382	0.999779	2.71442	1.61649	2.13484	1.54942	1.73565	1.10725	1.55536
BnaC03g37210D	220.74	224.574	227.527	197.844	171.871	205.044	84.4762	88.1726	107.799	86.4707	113.953	91.0913	107.001	95.8463	142.045	57.0628	95.2035	110.962	82.4668	161.867	75.6464	74.9994	129.568	98.4917	88.7447	112.552	110.962	67.1027	93.3415
BnaC05g17010D	3.41112	15.7728	18.1939	15.587	14.5086	23.474	3.06532	6.23669	3.64945	4.05874	3.62634	3.27176	4.48503	10.1199	7.64496	4.85144	11.2565	4.48467	12.0678	18.282	4.40665	16.2398	7.70812	8.2333	5.28732	4.71767	4.48467	6.0742	7.65759
BnaA01g03750D	51.7062	64.4704	60.4885	58.0641	76.7728	64.9535	30.6157	28.8331	28.7418	16.7151	26.3372	21.5755	29.5815	20.2609	58.8199	14.4172	26.2904	18.2647	16.6466	23.8804	8.33949	10.5744	9.95883	14.1667	15.7613	17.6866	18.2647	6.0263	9.01616
BnaC05g36510D	15.2653	22.7295	27.3086	14.9417	12.2399	17.864	8.86138	11.5555	10.8215	9.38576	11.6715	12.4176	11.6197	17.1133	12.9536	32.3761	10.7441	21.5479	17.7019	13.4861	14.557	19.7191	13.3559	21.6299	14.5661	13.0825	21.5479	20.8892	17.6374
BnaA03g13530D	12.7089	12.5679	24.3691	41.0181	19.6105	33.986	41.9629	31.6441	30.1207	52.6145	71.1397	16.7785	104.216	97.0094	108.825	73.9265	175.075	148.355	190.711	161.116	292.078	114.959	115.687	85.3697	204.247	118.862	148.355	107.626	109.362
BnaA09g34920D	4.49817	3.40035	3.6402	3.51262	4.26705	4.11437	2.14739	2.50939	4.26295	5.02222	2.22562	5.48746	2.4668	6.47116	2.71878	1.81146	2.69594	5.4827	1.81056	1.45833	4.19181	1.85227	2.10385	4.1409	3.51014	1.95666	5.4827	4.08958	3.07222
BnaC04g17970D	5.89726	5.45628	5.91676	6.88071	6.33933	5.86236	11.3325	6.57741	10.348	8.34055	5.86707	7.49924	8.58394	7.08907	10.6969	12.5258	7.29467	16.2841	13.3027	8.3175	7.20925	6.06444	7.31562	8.55105	15.0295	5.26835	16.2841	14.8109	13.9231
BnaC08g36200D	202.601	191.999	227.846	214.796	239.782	272.887	139.109	160.113	129.625	181.404	213.374	22.9508	116.228	117.98	17.2402	35.1262	105.102	17.3819	70.9142	121.751	23.0508	104.715	148.883	76.8735	58.4283	97.9714	17.3819	88.0056	100.616
BnaC03g47900D	6.34302	7.54011	8.49049	5.18129	9.49191	10.0103	5.89978	5.68173	6.33549	3.62448	8.75417	10.8792	6.83315	10.693	11.5315	3.51851	7.36158	9.24842	5.59072	15.9795	11.1269	5.65822	13.3522	25.4552	6.92163	133.544	9.24842	11.4589	14.5097
BnaC05g00380D	15.2794	16.7439	16.5225	15.6487	18.7597	17.4401	22.5012	22.7608	21.3278	20.7808	20.1057	18.7346	23.5028	20.5072	25.9974	20.2042	28.0301	20.6958	17.6065	18.3998	15.0873	17.2226	33.9113	17.1518	18.4644	17.7763	20.6958	19.1425	17.5573
BnaA05g10330D	3.11437	3.20668	3.46845	4.02502	2.5547	3.4058	2.56379	1.88012	2.635	1.92552	2.09283	1.97517	1.85763	1.93243	1.52717	2.10296	1.85577	1.30253	2.68011	3.10524	2.05195	1.2832	2.66033	1.86836	2.42965	2.89256	1.30253	2.39771	2.28394
BnaA01g11310D	25.6597	25.9218	29.8785	23.3555	28.7238	29.7624	40.5537	32.2282	30.9794	38.6057	39.529	32.3277	36.5158	32.9717	36.1295	43.5767	36.5785	38.3301	24.1232	27.7346	22.5545	28.2003	29.1046	40.5455	39.1053	24.4887	38.3301	41.3676	28.9989
BnaC05g07800D	138.341	26.7776	23.1693	13.4926	139.194	19.8896	17.1251	22.8027	37.1261	15.5069	5.97485	14.9896	49.1781	40.7116	56.274	56.1552	70.3872	45.8258	15.4958	5.62258	18.6987	17.97	9.1172	13.7288	5.53736	6.61865	45.8258	7.2885	3.08674
BnaA04g16800D	11.7914	21.3447	13.1623	13.3707	9.44904	19.6824	11.0292	10.1716	11.2305	9.9608	8.98726	6.83209	7.99757	11.8415	11.9246	12.5551	11.4997	11.4263	11.9202	14.6131	12.6975	14.2344	16.191	10.3012	13.3755	14.506	11.4263	12.0994	13.2444
BnaA04g24270D	5.05444	2.53159	2.24126	4.64362	2.81364	2.43904	5.52412	6.28879	3.16788	5.63155	3.59642	3.59255	6.50022	4.11982	8.40126	5.66218	7.40332	5.07466	4.84775	4.47374	4.59348	4.333	3.21556	4.26131	4.15843	2.74776	5.07466	3.24113	2.8491
BnaA06g16960D	15.4081	17.6009	14.6993	13.3247	15.1616	13.5818	16.402	17.9566	18.9872	16.1158	26.4651	16.9762	21.7785	18.5864	34.1211	18.9935	21.8961	36.6959	16.9931	14.9156	13.9933	15.868	11.8674	14.9502	12.1667	24.4316	36.6959	14.9586	14.0358
BnaA10g16140D	15.714	21.1624	14.1019	12.3203	13.0887	12.174	8.88678	9.31472	9.2333	11.7037	10.7549	9.10315	7.3133	8.70732	11.8237	9.49446	8.76757	5.50569	12.5865	7.53622	9.18988	8.21886	7.74595	12.0571	10.0674	9.51428	5.50569	10.6634	10.6891
BnaA02g15150D	16.3087	12.753	17.539	22.6135	17.2355	17.6243	12.9041	15.0291	14.101	14.772	12.2848	16.9746	15.8959	22.9857	11.9868	15.8682	11.4127	11.3404	19.4442	24.0196	17.4215	16.7606	23.1162	22.238	18.4116	20.5785	11.3404	28.3663	18.6401
BnaA01g11490D	10.4334	9.83825	10.4784	10.1927	8.23721	8.69545	9.56739	8.33023	6.33147	7.14476	7.00045	6.63043	10.2024	7.82339	11.7364	18.2383	13.5356	11.0247	9.05253	7.26281	7.45237	7.69404	6.17445	8.43612	9.13515	9.28155	11.0247	7.7129	8.34057
BnaCnng73230D	24.5672	27.7297	24.5498	27.1713	21.2059	27.1663	25.3525	21.8129	25.0166	18.7437	18.2745	21.2571	23.2784	24.9441	49.5687	21.7403	40.8665	42.8219	21.2153	18.0657	17.0454	17.3437	23.1093	15.8333	15.2804	22.4185	42.8219	19.391	19.7718
BnaC03g15230D	23.8549	24.0728	25.2532	66.7942	22.2326	22.6739	22.03	22.7185	23.9547	21.216	20.3048	25.6255	21.9537	59.0279	15.2805	18.0763	20.7649	31.1323	53.2617	17.4784	24.9923	25.4506	19.2774	14.7733	38.0673	16.6458	31.1323	14.0397	52.9216
BnaC04g13850D	200.597	193.175	185.035	149.698	141.94	210.302	52.1442	82.4603	59.2725	72.3576	62.1077	43.0896	84.8311	80.6309	138.688	78.184	77.2691	95.4155	55.4588	45.8589	52.743	78.7715	39.8024	91.4171	95.1507	91.0048	95.4155	98.7533	86.3286
BnaA05g13530D	9.59914	6.48564	8.37691	6.49644	9.2748	13.6351	7.6322	6.47318	8.39023	7.22423	6.49572	10.2549	8.87409	10.6446	10.4943	6.8202	10.8763	10.0798	7.48286	10.5839	5.79083	16.5842	10.4014	10.342	13.0118	9.25426	10.0798	11.4045	12.8102
BnaA08g30390D	6.22384	6.48441	5.96595	5.39097	7.142	6.34967	6.55632	4.81771	4.31944	4.17219	7.68598	4.07659	3.79593	8.55554	10.6194	3.59806	13.97	8.00075	5.36305	8.51352	2.34179	7.33534	4.82672	2.65154	4.19866	4.90754	8.00075	3.72707	5.10163
BnaC05g10690D	63.1215	63.087	76.8186	53.7559	70.3782	66.9679	59.2337	55.2339	49.792	55.165	50.8314	45.01	31.6995	34.0336	33.8574	28.4122	36.0523	38.7078	30.116	26.7081	28.8786	34.7125	37.1046	26.6047	23.3763	19.3999	38.7078	24.6444	23.311
BnaC01g22400D	5.92712	3.57405	3.90084	4.58162	5.46511	6.44815	4.18985	4.40783	3.86095	4.28089	4.77509	4.18355	6.16661	6.98925	7.1352	6.51236	11.0389	6.01739	6.02585	12.5912	6.10302	6.64842	10.2642	8.44617	7.79294	7.68996	6.01739	9.62882	7.25341
BnaA10g27270D	21.8504	13.9162	18.4672	22.0066	19.6575	13.8448	48.2761	63.6334	47.6459	66.7062	78.5669	48.8049	183.042	15.1538	6.5437	114.339	94.4002	35.4366	382.088	132.059	328.92	531.378	128.988	88.6915	81.2953	124.06	35.4366	63.6805	196.048
BnaCnng32060D	26.5648	8.63293	10.0976	12.6415	11.7728	12.9144	6.23846	5.40856	4.17207	5.66386	5.26247	7.18734	6.55126	7.37851	3.12753	20.4297	5.6417	5.06235	4.82282	5.35503	9.02814	5.91932	5.80875	5.1246	2.97276	4.72702	5.06235	2.36039	5.62184
BnaC07g18670D	4.36557	6.08439	6.50007	5.65343	3.42216	6.1159	2.51004	7.93816	5.93115	11.2089	8.55818	5.32308	3.66197	15.1547	16.5199	12.7081	18.3806	14.0833	16.7267	8.25264	10.5802	13.3169	12.1662	13.9336	11.7458	9.56269	14.0833	11.7165	11.7718
BnaA09g39750D	5.84804	4.71001	4.43847	5.0875	4.7123	5.32397	3.83748	5.35005	4.27579	5.36002	5.24918	5.47426	5.48616	4.81468	3.48556	5.65421	4.36641	4.97853	5.5273	4.53279	5.75685	4.30786	6.0993	4.12684	4.09867	4.9451	4.97853	4.65422	6.06216
BnaC08g30990D	45.3073	37.2178	51.1966	41.6077	44.7121	40.2808	34.2364	28.7408	28.0108	19.008	31.3479	20.8251	26.7602	33.31	26.5003	13.7369	20.852	20.3796	25.1483	25.7945	25.4776	27.5157	21.5842	23.2693	23.4153	13.3357	20.3796	19.4252	25.4731
BnaA06g35150D	6.71817	3.98856	6.2755	11.7196	7.29748	13.4438	6.29836	6.41811	5.80377	3.39013	3.50202	3.75278	4.86213	15.1714	8.90036	6.66633	14.8198	7.17965	19.8898	6.4166	10.1119	8.99026	8.66263	13.6438	9.69972	10.8812	7.17965	12.081	8.38476
BnaA10g07110D	13.0244	11.6488	13.6361	11.5184	14.0086	15.3712	8.14873	8.98109	6.89529	9.21846	10.7252	7.6462	8.06629	6.32926	8.34447	10.0938	7.98832	10.8497	5.1458	7.57252	5.58191	5.21364	8.21119	5.43811	5.11217	8.66327	10.8497	4.99096	4.77764
BnaC03g05100D	11.4208	7.88667	8.92336	9.17849	9.61301	10.2497	8.09301	8.98736	9.25714	8.85258	8.59358	7.43294	7.23145	7.81213	9.04284	8.99186	8.0245	8.62307	7.19079	6.7122	4.11283	7.97777	7.50394	4.88066	9.02157	10.3168	8.62307	6.89116	5.42857
BnaC03g31630D	9.50546	8.7043	11.7281	10.9203	11.9717	9.44834	9.5319	10.6714	15.1093	12.236	12.6448	12.1776	11.4337	12.1697	8.23321	11.1905	11.0473	12.9119	11.3577	11.6239	8.23378	8.96754	9.90503	11.0933	8.64958	9.53457	12.9119	7.73069	8.6876
BnaA02g21720D	5.70933	11.2349	9.8533	7.45222	7.1475	13.0095	4.25812	3.83747	4.42201	4.30375	4.72887	4.55683	3.58071	5.34454	5.39809	2.8521	7.44182	4.20047	4.99237	7.24487	3.68321	2.64457	7.33009	3.92463	5.82972	3.9793	4.20047	6.19249	5.38535
BnaA03g57080D	13.6203	10.872	9.88516	13.4727	8.50212	13.8778	9.79639	11.1533	8.50643	9.77729	10.1345	10.6338	9.31101	9.18354	12.9907	9.77881	12.5978	12.1729	8.1309	9.01446	11.3325	7.94648	7.96165	10.8105	6.28706	6.1402	12.1729	7.11698	9.86088
BnaA02g10990D	12.7714	9.36065	9.43332	13.9295	7.57022	10.2721	8.18196	7.10432	13.0088	11.139	9.71047	9.70311	7.66693	6.99579	4.01878	8.26061	5.84718	4.12589	6.01297	8.17034	6.67262	2.93751	5.74459	4.65729	6.36068	4.92832	4.12589	6.20617	4.8786
BnaC06g07880D	6.96815	7.54141	13.0704	5.66311	5.6917	9.455	6.21504	20.6995	9.18283	6.50066	11.0281	22.4501	8.02435	14.697	9.83037	12.2723	11.2052	16.4049	7.0174	6.51093	6.24962	21.518	13.6594	16.3742	6.91426	7.85747	16.4049	7.97044	12.1568
BnaC09g07050D	68.4038	58.6019	82.1059	61.7335	66.8191	79.6736	32.7721	51.6839	47.775	71.2917	51.7854	60.7165	8.68475	8.74076	10.8005	9.62756	7.79343	5.49635	9.15534	11.7091	11.5198	9.66823	10.5809	7.29351	6.9433	6.83967	5.49635	7.24323	6.14218
BnaC03g64860D	8.97826	10.1171	8.1549	12.3344	9.46173	10.6828	10.9027	10.2888	13.0012	10.0366	6.40483	14.7424	8.96909	7.84259	14.6811	4.66636	6.53568	16.328	6.09395	4.8097	8.9853	9.62395	7.14209	3.41393	2.75409	6.10214	16.328	3.10159	5.16558
BnaC02g36340D	30.6956	25.2445	29.1759	33.2744	29.0886	27.9716	27.5249	29.0788	27.9439	32.4515	24.5891	31.0308	27.2548	19.6433	17.2717	27.1717	31.0339	24.2848	27.0839	20.5258	30.8296	34.8545	27.6722	26.5788	21.7454	22.9618	24.2848	25.6247	24.934
BnaA06g39430D	17.7194	7.27166	10.9165	9.41673	8.06131	8.37173	18.3006	10.0727	20.4832	11.6507	9.24251	8.2583	14.1238	9.13604	8.45268	9.07379	10.0339	5.02422	21.7709	16.3997	9.31884	7.12722	10.5944	8.45487	17.513	6.91352	5.02422	8.96773	8.48654
BnaC02g04960D	6.8312	3.6474	6.76244	8.21973	7.4752	4.5365	3.89273	5.7325	4.15013	5.71204	5.23243	5.90814	4.31911	1.6589	4.35747	3.23757	5.12528	3.00657	3.45866	2.3468	3.57877	4.69794	2.32489	4.98752	3.87121	3.74675	3.00657	4.64454	2.40855
BnaA01g01020D	57.9183	57.8757	58.6812	61.8229	48.6432	59.3307	60.2603	64.3017	58.9302	59.7038	59.9232	53.1263	49.9598	51.2393	45.3736	40.106	42.4174	41.0649	40.6902	33.8153	27.419	30.1701	27.4103	29.1637	27.6159	32.9043	41.0649	29.9371	27.9616
BnaA10g00790D	44.354	33.2537	39.4393	44.999	41.2141	37.1876	38.2471	37.4824	36.7117	35.0446	31.5643	34.8374	26.6399	30.6139	34.0175	37.0164	26.6124	24.3264	37.343	32.8327	31.9771	24.1671	37.5569	38.5618	32.016	29.1897	24.3264	32.1425	34.2493
BnaA02g33500D	4.14616	3.54138	3.25261	4.38082	3.33846	2.99935	0.78587	1.6672	1.94382	1.09434	1.75278	1.72595	2.08339	3.04466	1.89274	2.78789	1.68904	1.59514	2.95345	2.85454	3.54426	4.41152	2.60175	4.89456	6.0437	7.64522	1.59514	5.21544	8.0868
BnaC08g23470D	11.8933	16.9846	10.9654	12.5878	13.3068	12.8454	7.24032	7.71622	8.62752	11.1686	7.90499	7.97524	9.08039	7.99555	8.0262	7.62611	18.1044	6.72739	7.94051	7.86832	9.05386	5.90382	7.32708	4.83227	5.66877	6.03389	6.72739	5.28376	6.19996
BnaA05g10140D	5.35984	10.5957	7.40368	8.34574	7.41448	13.3827	8.0048	8.91654	8.70999	7.25834	7.39015	7.14876	5.06115	5.27615	11.012	7.27667	13.878	9.71877	4.34997	5.04251	5.47418	5.1256	6.02787	2.51683	3.12181	2.8903	9.71877	2.70756	3.10361
BnaC05g48580D	108.246	85.7923	108.125	72.2657	102.906	95.54	40.1887	23.7494	17.4885	13.6735	25.2505	16.1843	11.1385	8.92683	12.8155	8.87089	7.64437	19.5852	21.4245	19.1537	25.8288	21.5119	17.8989	10.9769	13.1543	12.235	19.5852	11.8175	18.715
BnaUnng02990D	55.3324	52.5298	45.7447	46.4346	61.0255	52.7289	37.2707	48.8138	37.0544	52.0093	61.9815	40.9548	37.1657	30.2994	58.8208	36.0387	57.9584	67.3193	39.4934	44.561	29.8101	43.8649	38.2423	55.7679	43.4068	32.3258	67.3193	43.502	40.3752
BnaA03g30350D	3.96396	5.06995	4.7256	4.74236	5.82251	6.507	5.26194	4.81436	8.24353	5.03185	7.49491	5.269	5.39201	5.59248	8.41313	5.53586	6.43426	6.20874	4.22143	7.67425	2.53589	2.61512	5.87761	4.65022	5.54396	4.98046	6.20874	5.44773	4.10912
BnaA08g24580D	24.5357	35.5115	39.4613	33.3482	28.325	6.09933	49.7867	36.4687	54.1009	58.5936	51.7359	51.0615	56.4858	49.36	47.0859	47.1252	48.4303	54.1834	44.216	59.614	45.3829	42.9838	64.7758	43.5911	55.2379	56.5876	54.1834	56.7603	82.0934
BnaA09g26050D	8.66099	1.7986	2.82767	2.74162	2.01135	2.37373	3.33176	4.69499	4.29943	7.08038	6.10394	3.68541	7.49493	7.51238	6.74935	13.847	14.3072	5.38796	9.75119	6.77189	22.3095	9.88805	13.3242	24.5642	24.251	18.3246	5.38796	15.2047	33.8282
BnaC01g18230D	3.20215	3.39047	2.67841	2.26269	4.04831	2.20838	3.17713	4.24998	3.8288	6.81369	8.11553	5.02446	5.14962	5.78996	5.66669	5.44974	8.89995	10.2483	6.71692	3.27033	6.81627	7.2271	6.91448	6.07957	6.40796	5.39726	10.2483	8.94478	6.63441
BnaA03g31080D	133.107	167.507	198.453	197.744	170.087	167.092	232.684	201.249	206.529	188.369	223.183	182.281	227.515	287.427	200.475	203.051	199.667	207.532	197.389	331.538	274.834	277.208	232.759	231.112	226.218	252.885	207.532	209.281	247.371
BnaA02g13220D	4.76646	2.63567	4.54915	3.16133	6.78495	2.82425	3.84525	2.18983	2.27029	2.1557	4.30197	2.17799	4.82894	2.46491	8.05316	1.78652	4.7621	5.49361	1.60139	3.28963	2.47185	0.967264	1.79757	1.55943	3.42616	4.61436	5.49361	1.63275	1.72418
BnaA09g15820D	14.4907	8.80494	10.4617	10.3969	10.1371	9.87139	12.4977	10.5582	11.9063	11.722	11.1246	12.8028	14.3316	18.0541	12.9521	13.9086	18.2013	21.6468	12.0121	12.0445	13.0573	15.2234	12.8046	12.9889	13.1148	16.0509	21.6468	13.9435	14.5451
BnaA05g24660D	2.06187	1.68838	2.37059	2.04276	1.92968	2.05616	1.08484	1.48428	1.28451	3.63488	2.93126	3.10015	0.920809	0.688355	0.822849	3.34498	3.64112	4.02176	1.27768	1.42251	3.72535	2.54244	2.79781	1.69037	2.01222	2.10758	4.02176	2.31116	2.64243
BnaAnng04410D	6.59193	6.28481	5.79552	6.13727	7.15379	7.31754	6.6024	5.89933	6.99848	7.85443	6.28577	7.2922	5.62629	9.90095	7.73981	6.13909	7.04058	7.28918	5.07139	6.12259	5.63218	3.93532	7.77222	5.2726	5.53	6.73276	7.28918	6.19141	5.62656
BnaA09g38320D	19.3783	17.3165	20.2622	21.9717	19.6679	24.6581	15.9854	17.6462	17.789	17.8192	17.3721	20.2253	20.3527	14.2767	27.6895	19.9937	22.851	26.4426	22.4694	21.0498	20.1326	19.2779	19.1415	29.3739	26.0087	20.419	26.4426	22.2024	21.8118
BnaC07g30180D	25.366	18.4445	21.9238	33.6479	24.8782	21.2134	18.0214	17.6882	16.823	27.6265	26.1553	28.7706	14.6996	11.9514	13.1694	14.5554	40.5328	9.836	47.9082	19.9709	17.8651	10.5571	12.974	13.1159	9.91851	10.4492	9.836	8.39542	7.17422
BnaC08g13950D	5.96484	5.27575	5.33397	5.23732	4.78096	6.54219	3.07729	3.33383	4.44936	4.96503	3.10973	2.18778	4.99193	2.17907	2.67499	2.16452	3.07409	2.26721	1.62022	2.21683	2.31083	3.28808	2.94707	1.71148	2.28226	1.75596	2.26721	1.64662	2.0148
BnaA03g09970D	42.8178	60.9304	47.1962	55.3062	61.6326	59.8021	38.5393	41.4119	41.519	44.9545	40.1653	45.431	38.5319	45.8719	48.4954	41.2253	40.771	60.5039	31.2063	39.4186	30.2798	43.605	43.4333	31.4208	26.4745	33.6482	60.5039	27.0398	28.3885
BnaC01g16590D	8.30303	10.0776	8.90603	9.30988	10.4125	9.27858	12.2276	10.3524	11.1182	9.73073	8.13313	11.1305	11.9213	11.5964	10.5271	12.8606	7.38856	5.33249	12.4517	12.2256	11.7519	10.2417	11.6984	12.703	15.2636	15.3613	5.33249	12.1319	12.9618
BnaCnng48550D	6.95214	7.10519	11.2893	3.88722	4.60983	4.63239	10.9819	12.4228	8.72256	12.4238	8.98616	18.0756	19.8263	11.9189	15.1683	19.6699	21.4356	19.9015	18.8072	6.90966	8.18072	6.20719	9.78395	17.1151	28.0641	9.23743	19.9015	9.18183	10.2716
BnaA03g15060D	13.195	13.444	13.6558	35.502	29.1727	17.1673	10.829	13.9593	30.9686	11.0537	25.4688	14.073	35.1858	27.6802	19.1493	22.9153	10.9207	29.9916	12.5555	21.8218	24.2658	10.9208	18.2611	7.60719	7.57121	23.3961	29.9916	17.0651	9.2261
BnaA02g19040D	5.81884	4.51981	7.71611	6.94338	5.2271	4.69233	5.36114	5.3627	3.9234	5.39421	4.76274	4.45288	5.65059	4.10609	4.00746	5.84404	5.50852	3.04294	3.08159	4.76442	5.16194	5.28535	6.46245	4.57085	4.88928	4.12237	3.04294	4.49517	5.57877
BnaA06g07260D	10.8656	14.0971	10.2345	10.7667	9.84145	12.2143	12.0559	13.6566	11.4048	9.61119	10.4439	10.6397	18.596	9.73559	11.5975	8.64264	8.49125	9.05286	10.4398	16.499	9.66442	8.67874	10.8643	8.1646	8.77532	11.9344	9.05286	12.2407	11.2148
[truncated: 25,405 more rows]
