# Supplementary material for: Differences in Alternative Splicing between Yellow and Black-Seeded Rapeseed
Source: Plants (Basel). 2020 Jul 31;9(8):977. doi: 10.3390/plants9080977 (PMC7465011; doi:10.3390/plants9080977)
Supplement: Supplementary file 1 [file plants-09-00977-s001.zip › Supplementary Materials/Table S4/14d.tab-fst.Fisher_BP.txt]

GO.ID	Term	Annotated	Significant	Expected	classicFisher
1	GO:0044238	primary metabolic process	33229	1216	978.18	1.3e-24
2	GO:0071704	organic substance metabolic process	35733	1254	1051.89	3.3e-18
3	GO:0044281	small molecule metabolic process	5996	290	176.51	4.2e-17
4	GO:0009987	cellular process	43240	1462	1272.88	1.2e-16
5	GO:0044237	cellular metabolic process	33680	1179	991.45	5.5e-16
6	GO:0019752	carboxylic acid metabolic process	3823	197	112.54	2.6e-14
7	GO:0008152	metabolic process	40295	1360	1186.18	4.9e-14
8	GO:0006807	nitrogen compound metabolic process	28953	1012	852.3	1.9e-12
9	GO:0006397	mRNA processing	960	71	28.26	2.7e-12
10	GO:0016071	mRNA metabolic process	1251	84	36.83	4.6e-12
11	GO:0006996	organelle organization	4144	200	121.99	6.4e-12
12	GO:1901135	carbohydrate derivative metabolic proces...	2420	133	71.24	7.5e-12
13	GO:0016043	cellular component organization	8280	346	243.74	1.4e-11
14	GO:1901564	organonitrogen compound metabolic proces...	17159	639	505.12	1.4e-11
15	GO:0043436	oxoacid metabolic process	4196	200	123.52	1.9e-11
16	GO:0006082	organic acid metabolic process	4200	200	123.64	2.0e-11
17	GO:0006396	RNA processing	2003	114	58.96	3.1e-11
18	GO:0044255	cellular lipid metabolic process	2413	128	71.03	1.8e-10
19	GO:0009100	glycoprotein metabolic process	375	37	11.04	2.2e-10
20	GO:0006629	lipid metabolic process	3459	167	101.82	3.8e-10
21	GO:0006631	fatty acid metabolic process	886	62	26.08	5.8e-10
22	GO:1901137	carbohydrate derivative biosynthetic pro...	1578	92	46.45	7.7e-10
23	GO:0071840	cellular component organization or bioge...	9384	373	276.24	8.9e-10
24	GO:0006793	phosphorus metabolic process	6123	259	180.25	2.6e-09
25	GO:0045184	establishment of protein localization	2388	121	70.3	7.9e-09
26	GO:0006486	protein glycosylation	340	32	10.01	1.1e-08
27	GO:0009101	glycoprotein biosynthetic process	340	32	10.01	1.1e-08
28	GO:0043413	macromolecule glycosylation	340	32	10.01	1.1e-08
29	GO:0019637	organophosphate metabolic process	1918	101	56.46	2.2e-08
30	GO:0043170	macromolecule metabolic process	26566	905	782.04	2.6e-08
31	GO:0015031	protein transport	2365	118	69.62	2.8e-08
32	GO:0044283	small molecule biosynthetic process	2638	128	77.66	3.5e-08
33	GO:0032787	monocarboxylic acid metabolic process	1765	94	51.96	4.0e-08
34	GO:0005983	starch catabolic process	76	14	2.24	4.4e-08
35	GO:0006796	phosphate-containing compound metabolic ...	5885	243	173.24	6.3e-08
36	GO:0019538	protein metabolic process	13135	483	386.66	6.3e-08
37	GO:0051641	cellular localization	2487	121	73.21	7.2e-08
38	GO:1901575	organic substance catabolic process	4498	194	132.41	8.1e-08
39	GO:0043244	regulation of protein complex disassembl...	97	15	2.86	1.7e-07
40	GO:0005982	starch metabolic process	237	24	6.98	1.9e-07
41	GO:0044248	cellular catabolic process	4383	188	129.02	1.9e-07
42	GO:0055086	nucleobase-containing small molecule met...	1451	79	42.71	2.0e-07
43	GO:0015833	peptide transport	2590	123	76.24	2.0e-07
44	GO:0006520	cellular amino acid metabolic process	1630	86	47.98	2.2e-07
45	GO:0007031	peroxisome organization	113	16	3.33	2.3e-07
46	GO:0042886	amide transport	2626	124	77.3	2.4e-07
47	GO:0030258	lipid modification	313	28	9.21	2.5e-07
48	GO:0009056	catabolic process	5062	211	149.01	2.6e-07
49	GO:0016053	organic acid biosynthetic process	2152	106	63.35	2.6e-07
50	GO:0046394	carboxylic acid biosynthetic process	2152	106	63.35	2.6e-07
51	GO:0008104	protein localization	2552	121	75.12	2.7e-07
52	GO:0034314	Arp2/3 complex-mediated actin nucleation	17	7	0.5	2.8e-07
53	GO:0043484	regulation of RNA splicing	42	10	1.24	3.0e-07
54	GO:0070085	glycosylation	413	33	12.16	3.1e-07
55	GO:0046907	intracellular transport	1851	94	54.49	3.3e-07
56	GO:0046483	heterocycle metabolic process	15765	560	464.08	4.0e-07
57	GO:0070534	protein K63-linked ubiquitination	18	7	0.53	4.5e-07
58	GO:0006139	nucleobase-containing compound metabolic...	14713	526	433.11	4.9e-07
59	GO:0044267	cellular protein metabolic process	11525	424	339.27	5.0e-07
60	GO:0044282	small molecule catabolic process	614	42	18.07	5.8e-07
61	GO:1901360	organic cyclic compound metabolic proces...	16814	591	494.96	6.6e-07
62	GO:0048481	plant ovule development	240	23	7.06	8.7e-07
63	GO:0000902	cell morphogenesis	1562	81	45.98	9.6e-07
64	GO:0006259	DNA metabolic process	1640	84	48.28	9.9e-07
65	GO:0043242	negative regulation of protein complex d...	48	10	1.41	1.1e-06
66	GO:1901880	negative regulation of protein depolymer...	48	10	1.41	1.1e-06
67	GO:0035670	plant-type ovary development	244	23	7.18	1.2e-06
68	GO:0030833	regulation of actin filament polymerizat...	144	17	4.24	1.3e-06
69	GO:0034440	lipid oxidation	212	21	6.24	1.5e-06
70	GO:0048440	carpel development	324	27	9.54	1.6e-06
71	GO:0043933	protein-containing complex subunit organ...	1744	87	51.34	1.8e-06
72	GO:1901566	organonitrogen compound biosynthetic pro...	6092	241	179.33	1.8e-06
73	GO:0010587	miRNA catabolic process	22	7	0.65	2.2e-06
74	GO:0022414	reproductive process	6170	243	181.63	2.3e-06
75	GO:0008064	regulation of actin polymerization or de...	150	17	4.42	2.4e-06
76	GO:0030832	regulation of actin filament length	150	17	4.42	2.4e-06
77	GO:0110053	regulation of actin filament organizatio...	150	17	4.42	2.4e-06
78	GO:0006753	nucleoside phosphate metabolic process	1076	60	31.67	2.7e-06
79	GO:0032956	regulation of actin cytoskeleton organiz...	152	17	4.47	2.8e-06
80	GO:0032970	regulation of actin filament-based proce...	152	17	4.47	2.8e-06
81	GO:0006464	cellular protein modification process	7783	296	229.11	2.9e-06
82	GO:0036211	protein modification process	7783	296	229.11	2.9e-06
83	GO:0006974	cellular response to DNA damage stimulus	958	55	28.2	2.9e-06
84	GO:0000003	reproduction	6197	243	182.42	3.1e-06
85	GO:0033036	macromolecule localization	3325	144	97.88	3.2e-06
86	GO:0019693	ribose phosphate metabolic process	842	50	24.79	3.3e-06
87	GO:0006725	cellular aromatic compound metabolic pro...	16353	570	481.39	3.3e-06
88	GO:0051649	establishment of localization in cell	1955	94	57.55	3.3e-06
89	GO:0034655	nucleobase-containing compound catabolic...	637	41	18.75	3.6e-06
90	GO:0030835	negative regulation of actin filament de...	43	9	1.27	3.7e-06
91	GO:0051693	actin filament capping	43	9	1.27	3.7e-06
92	GO:0009117	nucleotide metabolic process	1064	59	31.32	3.8e-06
93	GO:0030041	actin filament polymerization	156	17	4.59	4.0e-06
94	GO:0009259	ribonucleotide metabolic process	755	46	22.23	4.1e-06
95	GO:0016054	organic acid catabolic process	444	32	13.07	4.2e-06
96	GO:0046395	carboxylic acid catabolic process	444	32	13.07	4.2e-06
97	GO:0034661	ncRNA catabolic process	44	9	1.3	4.6e-06
98	GO:0048467	gynoecium development	386	29	11.36	5.3e-06
99	GO:0032984	protein-containing complex disassembly	178	18	5.24	6.2e-06
100	GO:0044265	cellular macromolecule catabolic process	1938	92	57.05	6.9e-06
101	GO:0006635	fatty acid beta-oxidation	147	16	4.33	7.8e-06
102	GO:0043624	cellular protein complex disassembly	164	17	4.83	7.9e-06
103	GO:0006401	RNA catabolic process	297	24	8.74	1.0e-05
104	GO:0071705	nitrogen compound transport	3346	142	98.5	1.1e-05
105	GO:0032989	cellular component morphogenesis	1694	82	49.87	1.1e-05
106	GO:0006310	DNA recombination	380	28	11.19	1.1e-05
107	GO:0034641	cellular nitrogen compound metabolic pro...	18358	627	540.41	1.1e-05
108	GO:0022411	cellular component disassembly	205	19	6.03	1.2e-05
109	GO:1901879	regulation of protein depolymerization	75	11	2.21	1.2e-05
110	GO:0043412	macromolecule modification	8432	312	248.22	1.4e-05
111	GO:1902903	regulation of supramolecular fiber organ...	208	19	6.12	1.5e-05
112	GO:0071702	organic substance transport	4149	169	122.14	1.5e-05
113	GO:0009062	fatty acid catabolic process	155	16	4.56	1.5e-05
114	GO:0006281	DNA repair	868	49	25.55	1.5e-05
115	GO:0070727	cellular macromolecule localization	1848	87	54.4	1.6e-05
116	GO:0016444	somatic cell DNA recombination	29	7	0.85	1.7e-05
117	GO:0009057	macromolecule catabolic process	2700	118	79.48	1.7e-05
118	GO:0009856	pollination	848	48	24.96	1.7e-05
119	GO:0044706	multi-multicellular organism process	848	48	24.96	1.7e-05
120	GO:0044260	cellular macromolecule metabolic process	22537	753	663.43	1.8e-05
121	GO:0030036	actin cytoskeleton organization	289	23	8.51	1.9e-05
122	GO:0030834	regulation of actin filament depolymeriz...	53	9	1.56	2.2e-05
123	GO:0006810	transport	8982	328	264.41	2.3e-05
124	GO:0072329	monocarboxylic acid catabolic process	215	19	6.33	2.4e-05
125	GO:0000904	cell morphogenesis involved in different...	885	49	26.05	2.5e-05
126	GO:0051234	establishment of localization	9084	331	267.41	2.5e-05
127	GO:0030029	actin filament-based process	356	26	10.48	2.6e-05
128	GO:1901605	alpha-amino acid metabolic process	1110	58	32.68	2.6e-05
129	GO:0044270	cellular nitrogen compound catabolic pro...	766	44	22.55	2.7e-05
130	GO:0019439	aromatic compound catabolic process	840	47	24.73	2.8e-05
131	GO:0019395	fatty acid oxidation	163	16	4.8	2.9e-05
132	GO:0051179	localization	9409	341	276.98	2.9e-05
133	GO:0046700	heterocycle catabolic process	769	44	22.64	3.0e-05
134	GO:0072521	purine-containing compound metabolic pro...	818	46	24.08	3.0e-05
135	GO:0032535	regulation of cellular component size	299	23	8.8	3.3e-05
136	GO:0090066	regulation of anatomical structure size	299	23	8.8	3.3e-05
137	GO:0046686	response to cadmium ion	1565	75	46.07	3.5e-05
138	GO:0007041	lysosomal transport	14	5	0.41	3.5e-05
139	GO:0008333	endosome to lysosome transport	14	5	0.41	3.5e-05
140	GO:0090567	reproductive shoot system development	2002	91	58.93	3.8e-05
141	GO:0009908	flower development	1975	90	58.14	3.9e-05
142	GO:0018193	peptidyl-amino acid modification	1054	55	31.03	4.2e-05
143	GO:0043254	regulation of protein complex assembly	246	20	7.24	4.8e-05
144	GO:0051493	regulation of cytoskeleton organization	246	20	7.24	4.8e-05
145	GO:0031401	positive regulation of protein modificat...	227	19	6.68	5.0e-05
146	GO:0042147	retrograde transport, endosome to Golgi	34	7	1	5.1e-05
147	GO:0009150	purine ribonucleotide metabolic process	691	40	20.34	5.2e-05
148	GO:0048868	pollen tube development	644	38	18.96	5.3e-05
149	GO:0010038	response to metal ion	2107	94	62.02	5.7e-05
150	GO:0032271	regulation of protein polymerization	191	17	5.62	5.7e-05
151	GO:0007015	actin filament organization	249	20	7.33	5.7e-05
152	GO:0008154	actin polymerization or depolymerization	192	17	5.65	6.1e-05
153	GO:0010586	miRNA metabolic process	35	7	1.03	6.2e-05
154	GO:1901361	organic cyclic compound catabolic proces...	868	47	25.55	6.2e-05
155	GO:0005996	monosaccharide metabolic process	420	28	12.36	6.4e-05
156	GO:0006163	purine nucleotide metabolic process	724	41	21.31	6.8e-05
157	GO:0003006	developmental process involved in reprod...	5530	211	162.79	7.3e-05
158	GO:0072330	monocarboxylic acid biosynthetic process	1181	59	34.77	7.6e-05
159	GO:0048869	cellular developmental process	3317	136	97.64	7.7e-05
160	GO:0034613	cellular protein localization	1741	80	51.25	7.8e-05
161	GO:0019318	hexose metabolic process	257	20	7.57	8.9e-05
162	GO:0097435	supramolecular fiber organization	384	26	11.3	9.0e-05
163	GO:0044262	cellular carbohydrate metabolic process	1481	70	43.6	9.4e-05
164	GO:0046369	galactose biosynthetic process	4	3	0.12	1.0e-04
165	GO:0065003	protein-containing complex assembly	1594	74	46.92	0.00010
166	GO:0006886	intracellular protein transport	1541	72	45.36	0.00011
167	GO:0034404	nucleobase-containing small molecule bio...	434	28	12.78	0.00011
168	GO:0045737	positive regulation of cyclin-dependent ...	27	6	0.79	0.00011
169	GO:0070816	phosphorylation of RNA polymerase II C-t...	27	6	0.79	0.00011
170	GO:1901407	regulation of phosphorylation of RNA pol...	27	6	0.79	0.00011
171	GO:1901409	positive regulation of phosphorylation o...	27	6	0.79	0.00011
172	GO:1904031	positive regulation of cyclin-dependent ...	27	6	0.79	0.00011
173	GO:0008380	RNA splicing	717	40	21.11	0.00011
174	GO:0044264	cellular polysaccharide metabolic proces...	945	49	27.82	0.00012
175	GO:0030837	negative regulation of actin filament po...	66	9	1.94	0.00013
176	GO:0007010	cytoskeleton organization	701	39	20.64	0.00015
177	GO:0048856	anatomical structure development	11631	405	342.39	0.00015
178	GO:0051494	negative regulation of cytoskeleton orga...	82	10	2.41	0.00015
179	GO:1902904	negative regulation of supramolecular fi...	82	10	2.41	0.00015
180	GO:0009141	nucleoside triphosphate metabolic proces...	584	34	17.19	0.00016
181	GO:0022607	cellular component assembly	2287	98	67.32	0.00017
182	GO:0090503	RNA phosphodiester bond hydrolysis, exon...	54	8	1.59	0.00017
183	GO:0008652	cellular amino acid biosynthetic process	732	40	21.55	0.00017
184	GO:0044275	cellular carbohydrate catabolic process	250	19	7.36	0.00018
185	GO:0044087	regulation of cellular component biogene...	379	25	11.16	0.00018
186	GO:0016192	vesicle-mediated transport	1382	65	40.68	0.00019
187	GO:0006777	Mo-molybdopterin cofactor biosynthetic p...	30	6	0.88	0.00021
188	GO:0019720	Mo-molybdopterin cofactor metabolic proc...	30	6	0.88	0.00021
189	GO:0043545	molybdopterin cofactor metabolic process	30	6	0.88	0.00021
190	GO:0051189	prosthetic group metabolic process	30	6	0.88	0.00021
191	GO:0030154	cell differentiation	2414	102	71.06	0.00021
192	GO:0009932	cell tip growth	592	34	17.43	0.00021
193	GO:0000956	nuclear-transcribed mRNA catabolic proce...	193	16	5.68	0.00021
194	GO:1902600	proton transmembrane transport	499	30	14.69	0.00022
195	GO:0043174	nucleoside salvage	56	8	1.65	0.00022
196	GO:0051128	regulation of cellular component organiz...	896	46	26.38	0.00024
197	GO:0051347	positive regulation of transferase activ...	177	15	5.21	0.00026
198	GO:0017038	protein import	411	26	12.1	0.00026
199	GO:0048193	Golgi vesicle transport	345	23	10.16	0.00028
200	GO:0046134	pyrimidine nucleoside biosynthetic proce...	105	11	3.09	0.00028
201	GO:0006508	proteolysis	3391	135	99.82	0.00028
202	GO:0051130	positive regulation of cellular componen...	324	22	9.54	0.00029
203	GO:0031124	mRNA 3'-end processing	58	8	1.71	0.00029
204	GO:0050792	regulation of viral process	21	5	0.62	0.00030
205	GO:0043097	pyrimidine nucleoside salvage	45	7	1.32	0.00032
206	GO:0009112	nucleobase metabolic process	162	14	4.77	0.00034
207	GO:0009791	post-embryonic development	5936	219	174.74	0.00035
208	GO:0010048	vernalization response	91	10	2.68	0.00035
209	GO:0042325	regulation of phosphorylation	352	23	10.36	0.00037
210	GO:0006301	postreplication repair	46	7	1.35	0.00037
211	GO:0051261	protein depolymerization	109	11	3.21	0.00038
212	GO:0009123	nucleoside monophosphate metabolic proce...	690	37	20.31	0.00042
213	GO:0009126	purine nucleoside monophosphate metaboli...	616	34	18.13	0.00043
214	GO:0009167	purine ribonucleoside monophosphate meta...	616	34	18.13	0.00043
215	GO:0005975	carbohydrate metabolic process	3783	147	111.36	0.00043
216	GO:0031333	negative regulation of protein complex a...	77	9	2.27	0.00044
217	GO:0032272	negative regulation of protein polymeriz...	77	9	2.27	0.00044
218	GO:0044247	cellular polysaccharide catabolic proces...	186	15	5.48	0.00044
219	GO:0034622	cellular protein-containing complex asse...	1428	65	42.04	0.00044
220	GO:0016310	phosphorylation	4024	155	118.46	0.00044
221	GO:0098660	inorganic ion transmembrane transport	1000	49	29.44	0.00045
222	GO:0090407	organophosphate biosynthetic process	1322	61	38.92	0.00047
223	GO:0042149	cellular response to glucose starvation	6	3	0.18	0.00048
224	GO:0051276	chromosome organization	1405	64	41.36	0.00048
225	GO:0032502	developmental process	12071	413	355.34	0.00050
226	GO:0009826	unidimensional cell growth	1137	54	33.47	0.00050
227	GO:0048438	floral whorl development	696	37	20.49	0.00050
228	GO:0032270	positive regulation of cellular protein ...	384	24	11.3	0.00052
229	GO:0009161	ribonucleoside monophosphate metabolic p...	673	36	19.81	0.00053
230	GO:0009260	ribonucleotide biosynthetic process	599	33	17.63	0.00053
231	GO:0046390	ribose phosphate biosynthetic process	599	33	17.63	0.00053
232	GO:0051338	regulation of transferase activity	363	23	10.69	0.00056
233	GO:0009199	ribonucleoside triphosphate metabolic pr...	555	31	16.34	0.00061
234	GO:1901576	organic substance biosynthetic process	19401	638	571.12	0.00062
235	GO:0031399	regulation of protein modification proce...	532	30	15.66	0.00064
236	GO:0051247	positive regulation of protein metabolic...	390	24	11.48	0.00065
237	GO:0009108	coenzyme biosynthetic process	733	38	21.58	0.00067
238	GO:0009058	biosynthetic process	19845	651	584.19	0.00068
239	GO:0009251	glucan catabolic process	195	15	5.74	0.00072
240	GO:0006073	cellular glucan metabolic process	736	38	21.67	0.00073
241	GO:0044249	cellular biosynthetic process	18943	623	557.63	0.00074
242	GO:0048437	floral organ development	866	43	25.49	0.00075
243	GO:0001934	positive regulation of protein phosphory...	156	13	4.59	0.00076
244	GO:0033674	positive regulation of kinase activity	156	13	4.59	0.00076
245	GO:0042327	positive regulation of phosphorylation	156	13	4.59	0.00076
246	GO:0045860	positive regulation of protein kinase ac...	156	13	4.59	0.00076
247	GO:0006402	mRNA catabolic process	238	17	7.01	0.00077
248	GO:0006325	chromatin organization	921	45	27.11	0.00079
249	GO:0006384	transcription initiation from RNA polyme...	7	3	0.21	0.00082
250	GO:0033043	regulation of organelle organization	516	29	15.19	0.00082
251	GO:0009743	response to carbohydrate	492	28	14.48	0.00083
252	GO:0006732	coenzyme metabolic process	1030	49	30.32	0.00085
253	GO:0010562	positive regulation of phosphorus metabo...	158	13	4.65	0.00086
254	GO:0045937	positive regulation of phosphate metabol...	158	13	4.65	0.00086
255	GO:0010035	response to inorganic substance	3788	145	111.51	0.00086
256	GO:0046083	adenine metabolic process	26	5	0.77	0.00086
257	GO:0046084	adenine biosynthetic process	26	5	0.77	0.00086
258	GO:0048478	replication fork protection	2	2	0.06	0.00087
259	GO:0048576	positive regulation of short-day photope...	2	2	0.06	0.00087
260	GO:0090304	nucleic acid metabolic process	13319	449	392.08	0.00087
261	GO:0044242	cellular lipid catabolic process	329	21	9.68	0.00087
262	GO:0006213	pyrimidine nucleoside metabolic process	120	11	3.53	0.00087
263	GO:0016482	cytosolic transport	53	7	1.56	0.00089
264	GO:0043549	regulation of kinase activity	331	21	9.74	0.00094
265	GO:0031123	RNA 3'-end processing	140	12	4.12	0.00094
266	GO:0009653	anatomical structure morphogenesis	3500	135	103.03	0.00097
267	GO:0008655	pyrimidine-containing compound salvage	54	7	1.59	0.00100
268	GO:0010050	vegetative phase change	54	7	1.59	0.00100
269	GO:0001932	regulation of protein phosphorylation	333	21	9.8	0.00101
270	GO:0006542	glutamine biosynthetic process	27	5	0.79	0.00103
271	GO:0030838	positive regulation of actin filament po...	70	8	2.06	0.00104
272	GO:0045010	actin nucleation	70	8	2.06	0.00104
273	GO:1901293	nucleoside phosphate biosynthetic proces...	751	38	22.11	0.00105
274	GO:0030042	actin filament depolymerization	87	9	2.56	0.00107
275	GO:0006012	galactose metabolic process	105	10	3.09	0.00110
276	GO:1901607	alpha-amino acid biosynthetic process	651	34	19.16	0.00110
277	GO:0007264	small GTPase mediated signal transductio...	183	14	5.39	0.00113
278	GO:0006487	protein N-linked glycosylation	124	11	3.65	0.00114
279	GO:0009846	pollen germination	247	17	7.27	0.00115
280	GO:0006928	movement of cell or subcellular componen...	226	16	6.65	0.00119
281	GO:0009081	branched-chain amino acid metabolic proc...	144	12	4.24	0.00120
282	GO:0009163	nucleoside biosynthetic process	144	12	4.24	0.00120
283	GO:0044375	regulation of peroxisome size	28	5	0.82	0.00123
284	GO:0008610	lipid biosynthetic process	1941	81	57.14	0.00126
285	GO:0044042	glucan metabolic process	759	38	22.34	0.00126
286	GO:0042754	negative regulation of circadian rhythm	17	4	0.5	0.00131
287	GO:1901606	alpha-amino acid catabolic process	229	16	6.74	0.00136
288	GO:0010093	specification of floral organ identity	42	6	1.24	0.00137
289	GO:0090701	specification of plant organ identity	42	6	1.24	0.00137
290	GO:0099402	plant organ development	3414	131	100.5	0.00138
291	GO:0032501	multicellular organismal process	10996	374	323.69	0.00142
292	GO:0006633	fatty acid biosynthetic process	611	32	17.99	0.00145
293	GO:0033365	protein localization to organelle	818	40	24.08	0.00147
294	GO:0071103	DNA conformation change	253	17	7.45	0.00149
295	GO:0015672	monovalent inorganic cation transport	767	38	22.58	0.00152
296	GO:0000105	histidine biosynthetic process	43	6	1.27	0.00155
297	GO:0006547	histidine metabolic process	43	6	1.27	0.00155
298	GO:0052803	imidazole-containing compound metabolic ...	43	6	1.27	0.00155
299	GO:0009066	aspartate family amino acid metabolic pr...	232	16	6.83	0.00155
300	GO:0046364	monosaccharide biosynthetic process	129	11	3.8	0.00157
301	GO:0048571	long-day photoperiodism	92	9	2.71	0.00158
302	GO:0060560	developmental growth involved in morphog...	1281	57	37.71	0.00160
303	GO:0065002	intracellular protein transmembrane tran...	277	18	8.15	0.00160
304	GO:0071806	protein transmembrane transport	417	24	12.28	0.00161
305	GO:0030163	protein catabolic process	1702	72	50.1	0.00162
306	GO:0048468	cell development	1173	53	34.53	0.00165
307	GO:0050684	regulation of mRNA processing	30	5	0.88	0.00170
308	GO:0045859	regulation of protein kinase activity	325	20	9.57	0.00175
309	GO:0006913	nucleocytoplasmic transport	372	22	10.95	0.00176
310	GO:0051169	nuclear transport	372	22	10.95	0.00176
311	GO:0090626	plant epidermis morphogenesis	372	22	10.95	0.00176
312	GO:0006099	tricarboxylic acid cycle	214	15	6.3	0.00183
313	GO:0006101	citrate metabolic process	214	15	6.3	0.00183
314	GO:0009063	cellular amino acid catabolic process	236	16	6.95	0.00185
315	GO:0009746	response to hexose	172	13	5.06	0.00185
316	GO:0008653	lipopolysaccharide metabolic process	9	3	0.26	0.00187
317	GO:0009103	lipopolysaccharide biosynthetic process	9	3	0.26	0.00187
318	GO:0016570	histone modification	497	27	14.63	0.00197
319	GO:0009083	branched-chain amino acid catabolic proc...	31	5	0.91	0.00198
320	GO:0090305	nucleic acid phosphodiester bond hydroly...	400	23	11.77	0.00201
321	GO:0009650	UV protection	19	4	0.56	0.00204
322	GO:0010483	pollen tube reception	19	4	0.56	0.00204
323	GO:0035246	peptidyl-arginine N-methylation	19	4	0.56	0.00204
324	GO:0044210	'de novo' CTP biosynthetic process	19	4	0.56	0.00204
325	GO:0051703	intraspecies interaction between organis...	19	4	0.56	0.00204
326	GO:1902358	sulfate transmembrane transport	61	7	1.8	0.00207
327	GO:0009086	methionine biosynthetic process	78	8	2.3	0.00210
328	GO:1903509	liposaccharide metabolic process	196	14	5.77	0.00215
329	GO:0000413	protein peptidyl-prolyl isomerization	115	10	3.39	0.00218
330	GO:0009860	pollen tube growth	501	27	14.75	0.00220
331	GO:0071902	positive regulation of protein serine/th...	46	6	1.35	0.00221
332	GO:0043903	regulation of symbiosis, encompassing mu...	32	5	0.94	0.00228
333	GO:0009060	aerobic respiration	264	17	7.77	0.00234
334	GO:0010090	trichome morphogenesis	287	18	8.45	0.00236
335	GO:0009165	nucleotide biosynthetic process	735	36	21.64	0.00239
336	GO:0061024	membrane organization	382	22	11.25	0.00244
337	GO:0048367	shoot system development	3291	125	96.88	0.00247
338	GO:0006479	protein methylation	243	16	7.15	0.00248
339	GO:0008213	protein alkylation	243	16	7.15	0.00248
340	GO:0018205	peptidyl-lysine modification	456	25	13.42	0.00250
341	GO:0006987	activation of signaling protein activity...	3	2	0.09	0.00255
342	GO:0015684	ferrous iron transport	3	2	0.09	0.00255
343	GO:0019427	acetyl-CoA biosynthetic process from ace...	3	2	0.09	0.00255
344	GO:0019586	galacturonate metabolic process	3	2	0.09	0.00255
345	GO:0032075	positive regulation of nuclease activity	3	2	0.09	0.00255
346	GO:0046396	D-galacturonate metabolic process	3	2	0.09	0.00255
347	GO:0007018	microtubule-based movement	158	12	4.65	0.00262
348	GO:0098662	inorganic cation transmembrane transport	899	42	26.46	0.00263
349	GO:0016559	peroxisome fission	33	5	0.97	0.00263
350	GO:0072348	sulfur compound transport	99	9	2.91	0.00263
351	GO:0016197	endosomal transport	81	8	2.38	0.00267
352	GO:2001057	reactive nitrogen species metabolic proc...	81	8	2.38	0.00267
353	GO:0006144	purine nucleobase metabolic process	64	7	1.88	0.00273
354	GO:0006551	leucine metabolic process	64	7	1.88	0.00273
355	GO:0048731	system development	6973	244	205.27	0.00273
356	GO:0043173	nucleotide salvage	48	6	1.41	0.00275
357	GO:0016049	cell growth	1657	69	48.78	0.00290
358	GO:0048285	organelle fission	563	29	16.57	0.00297
359	GO:0006848	pyruvate transport	21	4	0.62	0.00300
360	GO:1901475	pyruvate transmembrane transport	21	4	0.62	0.00300
361	GO:1901565	organonitrogen compound catabolic proces...	2357	93	69.38	0.00301
362	GO:0044085	cellular component biogenesis	3801	141	111.89	0.00317
363	GO:0051603	proteolysis involved in cellular protein...	1579	66	46.48	0.00323
364	GO:0006541	glutamine metabolic process	142	11	4.18	0.00333
365	GO:0010638	positive regulation of organelle organiz...	251	16	7.39	0.00341
366	GO:0034284	response to monosaccharide	185	13	5.45	0.00349
367	GO:0019478	D-amino acid catabolic process	11	3	0.32	0.00352
368	GO:0034660	ncRNA metabolic process	1051	47	30.94	0.00353
369	GO:0006349	regulation of gene expression by genetic...	67	7	1.97	0.00354
370	GO:0071514	genetic imprinting	67	7	1.97	0.00354
371	GO:0072594	establishment of protein localization to...	727	35	21.4	0.00356
372	GO:0051321	meiotic cell cycle	494	26	14.54	0.00358
373	GO:0072350	tricarboxylic acid metabolic process	231	15	6.8	0.00379
374	GO:0007049	cell cycle	1821	74	53.61	0.00380
375	GO:0010026	trichome differentiation	373	21	10.98	0.00391
376	GO:0051258	protein polymerization	279	17	8.21	0.00410
377	GO:0019220	regulation of phosphate metabolic proces...	474	25	13.95	0.00411
378	GO:0051174	regulation of phosphorus metabolic proce...	474	25	13.95	0.00411
379	GO:0048574	long-day photoperiodism, flowering	87	8	2.56	0.00416
380	GO:0006555	methionine metabolic process	106	9	3.12	0.00416
381	GO:0008272	sulfate transport	69	7	2.03	0.00417
382	GO:0008360	regulation of cell shape	69	7	2.03	0.00417
383	GO:0016571	histone methylation	189	13	5.56	0.00419
384	GO:0046034	ATP metabolic process	526	27	15.48	0.00423
385	GO:0018195	peptidyl-arginine modification	23	4	0.68	0.00424
386	GO:0018216	peptidyl-arginine methylation	23	4	0.68	0.00424
387	GO:0045037	protein import into chloroplast stroma	88	8	2.59	0.00446
388	GO:0016569	covalent chromatin modification	554	28	16.31	0.00448
389	GO:0006333	chromatin assembly or disassembly	169	12	4.97	0.00451
390	GO:0097502	mannosylation	53	6	1.56	0.00455
391	GO:0006449	regulation of translational termination	12	3	0.35	0.00459
392	GO:0006452	translational frameshifting	12	3	0.35	0.00459
393	GO:0045901	positive regulation of translational elo...	12	3	0.35	0.00459
394	GO:0045905	positive regulation of translational ter...	12	3	0.35	0.00459
395	GO:0090501	RNA phosphodiester bond hydrolysis	330	19	9.71	0.00463
396	GO:0034728	nucleosome organization	108	9	3.18	0.00471
397	GO:0044257	cellular protein catabolic process	1607	66	47.31	0.00477
398	GO:0007275	multicellular organism development	10313	346	303.59	0.00487
399	GO:0051017	actin filament bundle assembly	71	7	2.09	0.00489
400	GO:0061572	actin filament bundle organization	71	7	2.09	0.00489
401	GO:0009205	purine ribonucleoside triphosphate metab...	532	27	15.66	0.00491
402	GO:0009064	glutamine family amino acid metabolic pr...	308	18	9.07	0.00493
403	GO:0010426	DNA methylation on cytosine within a CHH...	4	2	0.12	0.00500
404	GO:0018315	molybdenum incorporation into molybdenum...	4	2	0.12	0.00500
405	GO:0019294	keto-3-deoxy-D-manno-octulosonic acid bi...	4	2	0.12	0.00500
406	GO:0019447	D-cysteine catabolic process	4	2	0.12	0.00500
407	GO:0031929	TOR signaling	4	2	0.12	0.00500
408	GO:0042040	metal incorporation into metallo-molybdo...	4	2	0.12	0.00500
409	GO:0045005	DNA-dependent DNA replication maintenanc...	4	2	0.12	0.00500
410	GO:0046400	keto-3-deoxy-D-manno-octulosonic acid me...	4	2	0.12	0.00500
411	GO:0046438	D-cysteine metabolic process	4	2	0.12	0.00500
412	GO:1903705	positive regulation of production of siR...	4	2	0.12	0.00500
413	GO:0017144	drug metabolic process	2373	92	69.86	0.00505
414	GO:0009124	nucleoside monophosphate biosynthetic pr...	561	28	16.51	0.00529
415	GO:0048608	reproductive structure development	4754	170	139.95	0.00534
416	GO:0061458	reproductive system development	4754	170	139.95	0.00534
417	GO:0009116	nucleoside metabolic process	240	15	7.06	0.00537
418	GO:0009142	nucleoside triphosphate biosynthetic pro...	459	24	13.51	0.00539
419	GO:0015980	energy derivation by oxidation of organi...	459	24	13.51	0.00539
420	GO:0006415	translational termination	55	6	1.62	0.00547
421	GO:0043094	cellular metabolic compound salvage	385	21	11.33	0.00557
422	GO:0044089	positive regulation of cellular componen...	196	13	5.77	0.00566
423	GO:0009152	purine ribonucleotide biosynthetic proce...	538	27	15.84	0.00567
424	GO:2000243	positive regulation of reproductive proc...	219	14	6.45	0.00577
425	GO:0040029	regulation of gene expression, epigeneti...	591	29	17.4	0.00579
426	GO:0048827	phyllome development	1825	73	53.72	0.00579
427	GO:0009144	purine nucleoside triphosphate metabolic...	539	27	15.87	0.00581
428	GO:0006423	cysteinyl-tRNA aminoacylation	13	3	0.38	0.00584
429	GO:0010220	positive regulation of vernalization res...	13	3	0.38	0.00584
430	GO:0044088	regulation of vacuole organization	13	3	0.38	0.00584
431	GO:0044090	positive regulation of vacuole organizat...	13	3	0.38	0.00584
432	GO:0048194	Golgi vesicle budding	13	3	0.38	0.00584
433	GO:0070646	protein modification by small protein re...	132	10	3.89	0.00584
434	GO:1903046	meiotic cell cycle process	439	23	12.92	0.00619
435	GO:0045944	positive regulation of transcription by ...	113	9	3.33	0.00632
436	GO:0009156	ribonucleoside monophosphate biosyntheti...	544	27	16.01	0.00653
437	GO:0001676	long-chain fatty acid metabolic process	75	7	2.21	0.00660
438	GO:0140013	meiotic nuclear division	293	17	8.63	0.00661
439	GO:0006448	regulation of translational elongation	26	4	0.77	0.00667
440	GO:0010321	regulation of vegetative phase change	26	4	0.77	0.00667
441	GO:0044209	AMP salvage	26	4	0.77	0.00667
442	GO:0009067	aspartate family amino acid biosynthetic...	156	11	4.59	0.00672
443	GO:0009127	purine nucleoside monophosphate biosynth...	494	25	14.54	0.00683
444	GO:0009168	purine ribonucleoside monophosphate bios...	494	25	14.54	0.00683
445	GO:0016579	protein deubiquitination	95	8	2.8	0.00705
446	GO:0018208	peptidyl-proline modification	179	12	5.27	0.00706
447	GO:0048572	short-day photoperiodism	58	6	1.71	0.00709
448	GO:0048575	short-day photoperiodism, flowering	58	6	1.71	0.00709
449	GO:0048578	positive regulation of long-day photoper...	14	3	0.41	0.00727
450	GO:0007059	chromosome segregation	296	17	8.71	0.00728
451	GO:0009892	negative regulation of metabolic process	1904	75	56.05	0.00741
452	GO:0009113	purine nucleobase biosynthetic process	42	5	1.24	0.00758
453	GO:0015919	peroxisomal membrane transport	42	5	1.24	0.00758
454	GO:0016558	protein import into peroxisome matrix	42	5	1.24	0.00758
455	GO:0000280	nuclear division	447	23	13.16	0.00762
456	GO:0010107	potassium ion import	27	4	0.79	0.00765
457	GO:0006075	(1->3)-beta-D-glucan biosynthetic proces...	59	6	1.74	0.00770
458	GO:0006108	malate metabolic process	59	6	1.74	0.00770
459	GO:0000079	regulation of cyclin-dependent protein s...	159	11	4.68	0.00771
460	GO:1904029	regulation of cyclin-dependent protein k...	159	11	4.68	0.00771
461	GO:0006261	DNA-dependent DNA replication	274	16	8.07	0.00778
462	GO:0048519	negative regulation of biological proces...	3202	118	94.26	0.00795
463	GO:0006334	nucleosome assembly	97	8	2.86	0.00797
464	GO:0006083	acetate metabolic process	5	2	0.15	0.00816
465	GO:0009594	detection of nutrient	5	2	0.15	0.00816
466	GO:0015746	citrate transport	5	2	0.15	0.00816
467	GO:0032069	regulation of nuclease activity	5	2	0.15	0.00816
468	GO:0051791	medium-chain fatty acid metabolic proces...	5	2	0.15	0.00816
469	GO:0031334	positive regulation of protein complex a...	161	11	4.74	0.00844
470	GO:0006164	purine nucleotide biosynthetic process	556	27	16.37	0.00858
471	GO:0046434	organophosphate catabolic process	403	21	11.86	0.00912
472	GO:0045036	protein targeting to chloroplast	163	11	4.8	0.00921
473	GO:0072596	establishment of protein localization to...	163	11	4.8	0.00921
474	GO:0072598	protein localization to chloroplast	163	11	4.8	0.00921
475	GO:0006457	protein folding	971	42	28.58	0.00953
476	GO:0006241	CTP biosynthetic process	29	4	0.85	0.00989
477	GO:0009147	pyrimidine nucleoside triphosphate metab...	29	4	0.85	0.00989
478	GO:0009148	pyrimidine nucleoside triphosphate biosy...	29	4	0.85	0.00989
479	GO:0009208	pyrimidine ribonucleoside triphosphate m...	29	4	0.85	0.00989
480	GO:0009209	pyrimidine ribonucleoside triphosphate b...	29	4	0.85	0.00989
481	GO:0043243	positive regulation of protein complex d...	29	4	0.85	0.00989
482	GO:0046036	CTP metabolic process	29	4	0.85	0.00989
483	GO:0030433	ubiquitin-dependent ERAD pathway	81	7	2.38	0.00995
484	GO:0045333	cellular respiration	432	22	12.72	0.00995
485	GO:0000271	polysaccharide biosynthetic process	698	32	20.55	0.01011
486	GO:0006378	mRNA polyadenylation	45	5	1.32	0.01013
487	GO:0016042	lipid catabolic process	754	34	22.2	0.01037
488	GO:0006552	leucine catabolic process	16	3	0.47	0.01071
489	GO:0071786	endoplasmic reticulum tubular network or...	16	3	0.47	0.01071
490	GO:0009631	cold acclimation	123	9	3.62	0.01076
491	GO:0051495	positive regulation of cytoskeleton orga...	123	9	3.62	0.01076
492	GO:1902905	positive regulation of supramolecular fi...	123	9	3.62	0.01076
493	GO:0043414	macromolecule methylation	514	25	15.13	0.01089
494	GO:0009201	ribonucleoside triphosphate biosynthetic...	436	22	12.83	0.01098
495	GO:0009218	pyrimidine ribonucleotide metabolic proc...	64	6	1.88	0.01133
496	GO:0009220	pyrimidine ribonucleotide biosynthetic p...	64	6	1.88	0.01133
497	GO:0019319	hexose biosynthetic process	64	6	1.88	0.01133
498	GO:0072528	pyrimidine-containing compound biosynthe...	168	11	4.95	0.01138
499	GO:0034976	response to endoplasmic reticulum stress	169	11	4.97	0.01186
500	GO:0010138	pyrimidine ribonucleotide salvage	6	2	0.18	0.01201
501	GO:0010226	response to lithium ion	6	2	0.18	0.01201
502	GO:0032262	pyrimidine nucleotide salvage	6	2	0.18	0.01201
503	GO:0035672	oligopeptide transmembrane transport	6	2	0.18	0.01201
504	GO:0044206	UMP salvage	6	2	0.18	0.01201
505	GO:0071033	nuclear retention of pre-mRNA at the sit...	6	2	0.18	0.01201
506	GO:0090065	regulation of production of siRNA involv...	6	2	0.18	0.01201
507	GO:1900370	positive regulation of RNA interference	6	2	0.18	0.01201
508	GO:1901464	negative regulation of tetrapyrrole bios...	6	2	0.18	0.01201
509	GO:1902325	negative regulation of chlorophyll biosy...	6	2	0.18	0.01201
510	GO:0006511	ubiquitin-dependent protein catabolic pr...	1388	56	40.86	0.01214
511	GO:0042440	pigment metabolic process	600	28	17.66	0.01237
512	GO:0019751	polyol metabolic process	289	16	8.51	0.01249
513	GO:0070070	proton-transporting V-type ATPase comple...	31	4	0.91	0.01251
514	GO:0006643	membrane lipid metabolic process	339	18	9.98	0.01255
515	GO:0006168	adenine salvage	17	3	0.5	0.01272
516	GO:0008612	peptidyl-lysine modification to peptidyl...	17	3	0.5	0.01272
517	GO:0019632	shikimate metabolic process	17	3	0.5	0.01272
518	GO:0043096	purine nucleobase salvage	17	3	0.5	0.01272
519	GO:0048832	specification of plant organ number	17	3	0.5	0.01272
520	GO:0048833	specification of floral organ number	17	3	0.5	0.01272
521	GO:1901292	nucleoside phosphate catabolic process	290	16	8.54	0.01287
522	GO:0006605	protein targeting	711	32	20.93	0.01290
523	GO:0045017	glycerolipid biosynthetic process	340	18	10.01	0.01290
524	GO:0006074	(1->3)-beta-D-glucan metabolic process	66	6	1.94	0.01307
525	GO:0042126	nitrate metabolic process	66	6	1.94	0.01307
526	GO:0042128	nitrate assimilation	66	6	1.94	0.01307
527	GO:0046132	pyrimidine ribonucleoside biosynthetic p...	66	6	1.94	0.01307
528	GO:0033554	cellular response to stress	2861	105	84.22	0.01308
529	GO:0006625	protein targeting to peroxisome	48	5	1.41	0.01321
530	GO:0072662	protein localization to peroxisome	48	5	1.41	0.01321
531	GO:0072663	establishment of protein localization to...	48	5	1.41	0.01321
532	GO:0032273	positive regulation of protein polymeriz...	106	8	3.12	0.01323
533	GO:0043632	modification-dependent macromolecule cat...	1428	57	42.04	0.01394
534	GO:0006167	AMP biosynthetic process	32	4	0.94	0.01397
535	GO:0046033	AMP metabolic process	32	4	0.94	0.01397
536	GO:0070071	proton-transporting two-sector ATPase co...	49	5	1.44	0.01436
537	GO:0007062	sister chromatid cohesion	87	7	2.56	0.01438
538	GO:0036503	ERAD pathway	87	7	2.56	0.01438
539	GO:0007127	meiosis I	174	11	5.12	0.01449
540	GO:0005976	polysaccharide metabolic process	1579	62	46.48	0.01468
541	GO:0072522	purine-containing compound biosynthetic ...	582	27	17.13	0.01482
542	GO:0010639	negative regulation of organelle organiz...	152	10	4.47	0.01492
543	GO:0032527	protein exit from endoplasmic reticulum	18	3	0.53	0.01493
544	GO:0072337	modified amino acid transport	18	3	0.53	0.01493
545	GO:1903320	regulation of protein modification by sm...	18	3	0.53	0.01493
546	GO:0006289	nucleotide-excision repair	68	6	2	0.01499
547	GO:0048589	developmental growth	1640	64	48.28	0.01501
548	GO:0031497	chromatin assembly	130	9	3.83	0.01504
549	GO:0010499	proteasomal ubiquitin-independent protei...	88	7	2.59	0.01524
550	GO:0007005	mitochondrion organization	321	17	9.45	0.01530
551	GO:0007017	microtubule-based process	584	27	17.19	0.01542
552	GO:0072527	pyrimidine-containing compound metabolic...	199	12	5.86	0.01546
553	GO:0032261	purine nucleotide salvage	33	4	0.97	0.01553
554	GO:0043101	purine-containing compound salvage	33	4	0.97	0.01553
555	GO:0061982	meiosis I cell cycle process	176	11	5.18	0.01565
556	GO:0031047	gene silencing by RNA	373	19	10.98	0.01570
557	GO:0048588	developmental cell growth	695	31	20.46	0.01590
558	GO:0000096	sulfur amino acid metabolic process	248	14	7.3	0.01599
559	GO:0051129	negative regulation of cellular componen...	154	10	4.53	0.01621
560	GO:0051188	cofactor biosynthetic process	1063	44	31.29	0.01630
561	GO:0001927	exocyst assembly	7	2	0.21	0.01648
562	GO:0006427	histidyl-tRNA aminoacylation	7	2	0.21	0.01648
563	GO:0031440	regulation of mRNA 3'-end processing	7	2	0.21	0.01648
564	GO:0034635	glutathione transport	7	2	0.21	0.01648
565	GO:1900363	regulation of mRNA polyadenylation	7	2	0.21	0.01648
566	GO:1900384	regulation of flavonol biosynthetic proc...	7	2	0.21	0.01648
567	GO:1901957	regulation of cutin biosynthetic process	7	2	0.21	0.01648
568	GO:1901959	positive regulation of cutin biosyntheti...	7	2	0.21	0.01648
569	GO:0019941	modification-dependent protein catabolic...	1414	56	41.62	0.01685
570	GO:0006265	DNA topological change	51	5	1.5	0.01687
571	GO:0010044	response to aluminum ion	51	5	1.5	0.01687
572	GO:0050829	defense response to Gram-negative bacter...	34	4	1	0.01720
573	GO:0006574	valine catabolic process	19	3	0.56	0.01735
574	GO:0010219	regulation of vernalization response	19	3	0.56	0.01735
575	GO:0046416	D-amino acid metabolic process	19	3	0.56	0.01735
576	GO:0051246	regulation of protein metabolic process	1388	55	40.86	0.01756
577	GO:0006366	transcription by RNA polymerase II	618	28	18.19	0.01757
578	GO:0006418	tRNA aminoacylation for protein translat...	252	14	7.42	0.01810
579	GO:0043038	amino acid activation	252	14	7.42	0.01810
580	GO:0043039	tRNA aminoacylation	252	14	7.42	0.01810
581	GO:0009749	response to glucose	157	10	4.62	0.01830
582	GO:0010629	negative regulation of gene expression	1421	56	41.83	0.01835
583	GO:2000241	regulation of reproductive process	1014	42	29.85	0.01837
584	GO:0010605	negative regulation of macromolecule met...	1748	67	51.46	0.01853
585	GO:0006528	asparagine metabolic process	35	4	1.03	0.01898
586	GO:0006403	RNA localization	279	15	8.21	0.01929
587	GO:0010228	vegetative to reproductive phase transit...	651	29	19.16	0.01945
588	GO:0043574	peroxisomal transport	53	5	1.56	0.01964
589	GO:0009409	response to cold	1545	60	45.48	0.01965
590	GO:0006999	nuclear pore organization	20	3	0.59	0.01997
591	GO:0033358	UDP-L-arabinose biosynthetic process	20	3	0.59	0.01997
592	GO:0045227	capsule polysaccharide biosynthetic proc...	20	3	0.59	0.01997
593	GO:0045230	capsule organization	20	3	0.59	0.01997
594	GO:0019432	triglyceride biosynthetic process	93	7	2.74	0.02008
595	GO:0048449	floral organ formation	93	7	2.74	0.02008
596	GO:0006323	DNA packaging	160	10	4.71	0.02058
597	GO:0006491	N-glycan processing	36	4	1.06	0.02087
598	GO:0006220	pyrimidine nucleotide metabolic process	94	7	2.77	0.02116
599	GO:0007131	reciprocal meiotic recombination	138	9	4.06	0.02134
600	GO:0035825	homologous recombination	138	9	4.06	0.02134
601	GO:0009093	cysteine catabolic process	8	2	0.24	0.02155
602	GO:0019284	L-methionine salvage from S-adenosylmeth...	8	2	0.24	0.02155
603	GO:0019388	galactose catabolic process	8	2	0.24	0.02155
604	GO:0033353	S-adenosylmethionine cycle	8	2	0.24	0.02155
605	GO:0033587	shikimate biosynthetic process	8	2	0.24	0.02155
606	GO:0051016	barbed-end actin filament capping	8	2	0.24	0.02155
607	GO:1900368	regulation of RNA interference	8	2	0.24	0.02155
608	GO:1901402	negative regulation of tetrapyrrole meta...	8	2	0.24	0.02155
609	GO:0051181	cofactor transport	74	6	2.18	0.02191
610	GO:0035194	posttranscriptional gene silencing by RN...	259	14	7.62	0.02229
611	GO:0033692	cellular polysaccharide biosynthetic pro...	576	26	16.96	0.02236
612	GO:0006260	DNA replication	468	22	13.78	0.02266
613	GO:0006000	fructose metabolic process	21	3	0.62	0.02280
614	GO:0006516	glycoprotein catabolic process	21	3	0.62	0.02280
615	GO:0009590	detection of gravity	21	3	0.62	0.02280
616	GO:0019217	regulation of fatty acid metabolic proce...	37	4	1.09	0.02286
617	GO:0051186	cofactor metabolic process	2009	75	59.14	0.02288
618	GO:0006352	DNA-templated transcription, initiation	211	12	6.21	0.02324
619	GO:0006664	glycolipid metabolic process	187	11	5.5	0.02335
620	GO:0006888	ER to Golgi vesicle-mediated transport	141	9	4.15	0.02413
621	GO:0090558	plant epidermis development	947	39	27.88	0.02416
622	GO:0046777	protein autophosphorylation	499	23	14.69	0.02458
623	GO:0071941	nitrogen cycle metabolic process	76	6	2.24	0.02462
624	GO:1903311	regulation of mRNA metabolic process	76	6	2.24	0.02462
625	GO:0030422	production of siRNA involved in RNA inte...	97	7	2.86	0.02465
626	GO:0009166	nucleotide catabolic process	288	15	8.48	0.02475
627	GO:0009909	regulation of flower development	637	28	18.75	0.02481
628	GO:0032268	regulation of cellular protein metabolic...	1358	53	39.98	0.02485
629	GO:0043085	positive regulation of catalytic activit...	366	18	10.77	0.02494
630	GO:0018196	peptidyl-asparagine modification	38	4	1.12	0.02497
631	GO:0018279	protein N-linked glycosylation via aspar...	38	4	1.12	0.02497
632	GO:0046486	glycerolipid metabolic process	555	25	16.34	0.02524
633	GO:0010256	endomembrane system organization	214	12	6.3	0.02557
634	GO:0048582	positive regulation of post-embryonic de...	264	14	7.77	0.02570
635	GO:0010441	guard cell development	22	3	0.65	0.02584
636	GO:0010442	guard cell morphogenesis	22	3	0.65	0.02584
637	GO:0006206	pyrimidine nucleobase metabolic process	98	7	2.88	0.02589
638	GO:0046174	polyol catabolic process	77	6	2.27	0.02606
639	GO:0006071	glycerol metabolic process	121	8	3.56	0.02702
640	GO:0016108	tetraterpenoid metabolic process	144	9	4.24	0.02717
641	GO:0016116	carotenoid metabolic process	144	9	4.24	0.02717
642	GO:0006106	fumarate metabolic process	9	2	0.26	0.02718
643	GO:0031398	positive regulation of protein ubiquitin...	9	2	0.26	0.02718
644	GO:0051195	negative regulation of cofactor metaboli...	9	2	0.26	0.02718
645	GO:0051438	regulation of ubiquitin-protein transfer...	9	2	0.26	0.02718
646	GO:0051443	positive regulation of ubiquitin-protein...	9	2	0.26	0.02718
647	GO:1903322	positive regulation of protein modificat...	9	2	0.26	0.02718
648	GO:0030968	endoplasmic reticulum unfolded protein r...	39	4	1.15	0.02720
649	GO:0048587	regulation of short-day photoperiodism, ...	39	4	1.15	0.02720
650	GO:0009119	ribonucleoside metabolic process	168	10	4.95	0.02767
651	GO:0009750	response to fructose	58	5	1.71	0.02785
652	GO:0045787	positive regulation of cell cycle	145	9	4.27	0.02824
653	GO:0046496	nicotinamide nucleotide metabolic proces...	425	20	12.51	0.02842
654	GO:0090351	seedling development	673	29	19.81	0.02844
655	GO:0055085	transmembrane transport	3706	129	109.1	0.02887
656	GO:0045038	protein import into chloroplast thylakoi...	23	3	0.68	0.02908
657	GO:0048024	regulation of mRNA splicing, via spliceo...	23	3	0.68	0.02908
658	GO:0071025	RNA surveillance	23	3	0.68	0.02908
659	GO:0019400	alditol metabolic process	123	8	3.62	0.02941
660	GO:0048518	positive regulation of biological proces...	2804	100	82.54	0.02943
661	GO:0045116	protein neddylation	40	4	1.18	0.02954
662	GO:0015988	energy coupled proton transmembrane tran...	101	7	2.97	0.02988
663	GO:0015991	ATP hydrolysis coupled proton transport	101	7	2.97	0.02988
664	GO:0090662	ATP hydrolysis coupled transmembrane tra...	101	7	2.97	0.02988
665	GO:0099131	ATP hydrolysis coupled ion transmembrane...	101	7	2.97	0.02988
666	GO:0099132	ATP hydrolysis coupled cation transmembr...	101	7	2.97	0.02988
667	GO:0019362	pyridine nucleotide metabolic process	428	20	12.6	0.03027
668	GO:0016052	carbohydrate catabolic process	993	40	29.23	0.03056
669	GO:0098813	nuclear chromosome segregation	246	13	7.24	0.03152
670	GO:0055071	manganese ion homeostasis	60	5	1.77	0.03166
671	GO:0031365	N-terminal protein amino acid modificati...	272	14	8.01	0.03194
672	GO:0006002	fructose 6-phosphate metabolic process	41	4	1.21	0.03199
673	GO:0046131	pyrimidine ribonucleoside metabolic proc...	81	6	2.38	0.03237
674	GO:0001709	cell fate determination	24	3	0.71	0.03252
675	GO:0042304	regulation of fatty acid biosynthetic pr...	24	3	0.71	0.03252
676	GO:0070072	vacuolar proton-transporting V-type ATPa...	24	3	0.71	0.03252
677	GO:0006096	glycolytic process	273	14	8.04	0.03280
678	GO:0006757	ATP generation from ADP	273	14	8.04	0.03280
679	GO:0042866	pyruvate biosynthetic process	273	14	8.04	0.03280
680	GO:0000098	sulfur amino acid catabolic process	10	2	0.29	0.03331
681	GO:0006063	uronic acid metabolic process	10	2	0.29	0.03331
682	GO:0046439	L-cysteine metabolic process	10	2	0.29	0.03331
683	GO:0046498	S-adenosylhomocysteine metabolic process	10	2	0.29	0.03331
684	GO:0080187	floral organ senescence	10	2	0.29	0.03331
685	GO:0090153	regulation of sphingolipid biosynthetic ...	10	2	0.29	0.03331
686	GO:1905038	regulation of membrane lipid metabolic p...	10	2	0.29	0.03331
687	GO:0007135	meiosis II	61	5	1.8	0.03368
688	GO:0061983	meiosis II cell cycle process	61	5	1.8	0.03368
689	GO:0010027	thylakoid membrane organization	104	7	3.06	0.03427
690	GO:0051240	positive regulation of multicellular org...	327	16	9.63	0.03436
691	GO:0071900	regulation of protein serine/threonine k...	199	11	5.86	0.03454
692	GO:0009098	leucine biosynthetic process	42	4	1.24	0.03456
693	GO:0009657	plastid organization	714	30	21.02	0.03484
694	GO:0009072	aromatic amino acid family metabolic pro...	250	13	7.36	0.03519
695	GO:0009135	purine nucleoside diphosphate metabolic ...	276	14	8.12	0.03545
696	GO:0009179	purine ribonucleoside diphosphate metabo...	276	14	8.12	0.03545
697	GO:0009185	ribonucleoside diphosphate metabolic pro...	276	14	8.12	0.03545
698	GO:0046031	ADP metabolic process	276	14	8.12	0.03545
699	GO:0035966	response to topologically incorrect prot...	62	5	1.83	0.03578
700	GO:0009668	plastid membrane organization	105	7	3.09	0.03582
701	GO:0042455	ribonucleoside biosynthetic process	105	7	3.09	0.03582
702	GO:0000712	resolution of meiotic recombination inte...	25	3	0.74	0.03617
703	GO:0010608	posttranscriptional regulation of gene e...	803	33	23.64	0.03645
704	GO:0044743	protein transmembrane import into intrac...	152	9	4.47	0.03656
705	GO:0071824	protein-DNA complex subunit organization	201	11	5.92	0.03672
706	GO:0048511	rhythmic process	493	22	14.51	0.03711
707	GO:0016051	carbohydrate biosynthetic process	1185	46	34.88	0.03715
708	GO:0007205	protein kinase C-activating G-protein co...	43	4	1.27	0.03725
709	GO:0000819	sister chromatid segregation	153	9	4.5	0.03788
710	GO:0043631	RNA polyadenylation	63	5	1.85	0.03795
711	GO:0006165	nucleoside diphosphate phosphorylation	279	14	8.21	0.03825
712	GO:0006665	sphingolipid metabolic process	130	8	3.83	0.03891
713	GO:0016246	RNA interference	107	7	3.15	0.03906
714	GO:0046460	neutral lipid biosynthetic process	107	7	3.15	0.03906
715	GO:0046463	acylglycerol biosynthetic process	107	7	3.15	0.03906
716	GO:0045132	meiotic chromosome segregation	154	9	4.53	0.03922
717	GO:0022402	cell cycle process	1131	44	33.29	0.03954
718	GO:0006091	generation of precursor metabolites and ...	1250	48	36.8	0.03958
719	GO:0000820	regulation of glutamine family amino aci...	11	2	0.32	0.03994
720	GO:0006842	tricarboxylic acid transport	11	2	0.32	0.03994
721	GO:0007035	vacuolar acidification	11	2	0.32	0.03994
722	GO:0009303	rRNA transcription	11	2	0.32	0.03994
723	GO:0010351	lithium ion transport	11	2	0.32	0.03994
724	GO:0019310	inositol catabolic process	11	2	0.32	0.03994
725	GO:0034970	histone H3-R2 methylation	11	2	0.32	0.03994
726	GO:0034971	histone H3-R17 methylation	11	2	0.32	0.03994
727	GO:0034972	histone H3-R26 methylation	11	2	0.32	0.03994
728	GO:0042407	cristae formation	11	2	0.32	0.03994
729	GO:0051452	intracellular pH reduction	11	2	0.32	0.03994
730	GO:0055047	generative cell mitosis	11	2	0.32	0.03994
731	GO:0071108	protein K48-linked deubiquitination	11	2	0.32	0.03994
732	GO:0019359	nicotinamide nucleotide biosynthetic pro...	307	15	9.04	0.03994
733	GO:0006383	transcription by RNA polymerase III	26	3	0.77	0.04002
734	GO:0006493	protein O-linked glycosylation	26	3	0.77	0.04002
735	GO:0016574	histone ubiquitination	26	3	0.77	0.04002
736	GO:0033523	histone H2B ubiquitination	26	3	0.77	0.04002
737	GO:2000014	regulation of endosperm development	26	3	0.77	0.04002
738	GO:0052546	cell wall pectin metabolic process	86	6	2.53	0.04154
739	GO:0009311	oligosaccharide metabolic process	309	15	9.1	0.04186
740	GO:0070925	organelle assembly	390	18	11.48	0.04227
741	GO:0072524	pyridine-containing compound metabolic p...	445	20	13.1	0.04248
742	GO:0009695	jasmonic acid biosynthetic process	109	7	3.21	0.04249
743	GO:0010541	acropetal auxin transport	65	5	1.91	0.04255
744	GO:0046148	pigment biosynthetic process	501	22	14.75	0.04293
745	GO:0006986	response to unfolded protein	45	4	1.32	0.04297
746	GO:0034620	cellular response to unfolded protein	45	4	1.32	0.04297
747	GO:0040007	growth	2357	84	69.38	0.04331
748	GO:0009084	glutamine family amino acid biosynthetic...	133	8	3.92	0.04354
749	GO:0007186	G-protein coupled receptor signaling pat...	87	6	2.56	0.04356
750	GO:0006353	DNA-templated transcription, termination	27	3	0.79	0.04406
751	GO:0098661	inorganic anion transmembrane transport	110	7	3.24	0.04427
752	GO:0046939	nucleotide phosphorylation	285	14	8.39	0.04433
753	GO:0044093	positive regulation of molecular functio...	393	18	11.57	0.04492
754	GO:0051604	protein maturation	339	16	9.98	0.04510
755	GO:0071322	cellular response to carbohydrate stimul...	208	11	6.12	0.04511
756	GO:0006221	pyrimidine nucleotide biosynthetic proce...	88	6	2.59	0.04563
757	GO:0034285	response to disaccharide	260	13	7.65	0.04569
758	GO:0006644	phospholipid metabolic process	646	27	19.02	0.04570
759	GO:0019363	pyridine nucleotide biosynthetic process	313	15	9.21	0.04589
760	GO:0006020	inositol metabolic process	46	4	1.35	0.04600
761	GO:0007029	endoplasmic reticulum organization	46	4	1.35	0.04600
762	GO:0035967	cellular response to topologically incor...	46	4	1.35	0.04600
763	GO:0045144	meiotic sister chromatid segregation	46	4	1.35	0.04600
764	GO:0051177	meiotic sister chromatid cohesion	46	4	1.35	0.04600
765	GO:0051262	protein tetramerization	46	4	1.35	0.04600
766	GO:0006970	response to osmotic stress	2520	89	74.18	0.04601
767	GO:0009073	aromatic amino acid family biosynthetic ...	159	9	4.68	0.04643
768	GO:0045489	pectin biosynthetic process	159	9	4.68	0.04643
769	GO:0009845	seed germination	619	26	18.22	0.04682
770	GO:0006498	N-terminal protein lipidation	235	12	6.92	0.04685
771	GO:0006499	N-terminal protein myristoylation	235	12	6.92	0.04685
772	GO:0006530	asparagine catabolic process	12	2	0.35	0.04700
773	GO:0008298	intracellular mRNA localization	12	2	0.35	0.04700
774	GO:0009245	lipid A biosynthetic process	12	2	0.35	0.04700
775	GO:0019255	glucose 1-phosphate metabolic process	12	2	0.35	0.04700
776	GO:0033345	asparagine catabolic process via L-aspar...	12	2	0.35	0.04700
777	GO:0046493	lipid A metabolic process	12	2	0.35	0.04700
778	GO:0048358	mucilage pectin biosynthetic process	12	2	0.35	0.04700
779	GO:1902609	(R)-2-hydroxy-alpha-linolenic acid biosy...	12	2	0.35	0.04700
780	GO:2001289	lipid X metabolic process	12	2	0.35	0.04700
781	GO:0043543	protein acylation	507	22	14.92	0.04772
782	GO:0051028	mRNA transport	210	11	6.18	0.04773
783	GO:0006606	protein import into nucleus	160	9	4.71	0.04797
784	GO:0065004	protein-DNA complex assembly	185	10	5.45	0.04817
785	GO:0019216	regulation of lipid metabolic process	136	8	4	0.04853
786	GO:0042157	lipoprotein metabolic process	425	19	12.51	0.04908
787	GO:0010267	production of ta-siRNAs involved in RNA ...	47	4	1.38	0.04916
788	GO:0006813	potassium ion transport	237	12	6.98	0.04937
789	GO:0022618	ribonucleoprotein complex assembly	509	22	14.98	0.04940
790	GO:0010604	positive regulation of macromolecule met...	1391	52	40.95	0.04947
791	GO:0006816	calcium ion transport	113	7	3.33	0.04991
792	GO:0009269	response to desiccation	68	5	2	0.05003
793	GO:0035384	thioester biosynthetic process	68	5	2	0.05003
794	GO:0071616	acyl-CoA biosynthetic process	68	5	2	0.05003
795	GO:0009132	nucleoside diphosphate metabolic process	292	14	8.6	0.05223
796	GO:0048497	maintenance of floral organ identity	48	4	1.41	0.05242
797	GO:0090700	maintenance of plant organ identity	48	4	1.41	0.05242
798	GO:0071826	ribonucleoprotein complex subunit organi...	513	22	15.1	0.05288
799	GO:0006468	protein phosphorylation	3041	105	89.52	0.05309
800	GO:0006011	UDP-glucose metabolic process	13	2	0.38	0.05449
801	GO:0006850	mitochondrial pyruvate transmembrane tra...	13	2	0.38	0.05449
802	GO:0010507	negative regulation of autophagy	13	2	0.38	0.05449
803	GO:0042306	regulation of protein import into nucleu...	13	2	0.38	0.05449
804	GO:0050667	homocysteine metabolic process	13	2	0.38	0.05449
805	GO:1900180	regulation of protein localization to nu...	13	2	0.38	0.05449
806	GO:0046164	alcohol catabolic process	92	6	2.71	0.05452
807	GO:0016458	gene silencing	572	24	16.84	0.05483
808	GO:0046839	phospholipid dephosphorylation	70	5	2.06	0.05543
809	GO:0006298	mismatch repair	49	4	1.44	0.05581
810	GO:0006900	vesicle budding from membrane	49	4	1.44	0.05581
811	GO:0018377	protein myristoylation	242	12	7.12	0.05606
812	GO:0044703	multi-organism reproductive process	632	26	18.6	0.05708
813	GO:0006090	pyruvate metabolic process	323	15	9.51	0.05714
814	GO:0048580	regulation of post-embryonic development	1224	46	36.03	0.05728
815	GO:0000266	mitochondrial fission	30	3	0.88	0.05735
816	GO:0043967	histone H4 acetylation	30	3	0.88	0.05735
817	GO:0051182	coenzyme transport	30	3	0.88	0.05735
818	GO:0000398	mRNA splicing, via spliceosome	462	20	13.6	0.05794
819	GO:0001060	transcription by RNA polymerase V	2	1	0.06	0.05801
820	GO:0001778	plasma membrane repair	2	1	0.06	0.05801
821	GO:0006780	uroporphyrinogen III biosynthetic proces...	2	1	0.06	0.05801
822	GO:0010378	temperature compensation of the circadia...	2	1	0.06	0.05801
823	GO:0010998	regulation of translational initiation b...	2	1	0.06	0.05801
824	GO:0017186	peptidyl-pyroglutamic acid biosynthetic ...	2	1	0.06	0.05801
825	GO:0018199	peptidyl-glutamine modification	2	1	0.06	0.05801
826	GO:0032928	regulation of superoxide anion generatio...	2	1	0.06	0.05801
827	GO:0033542	fatty acid beta-oxidation, unsaturated, ...	2	1	0.06	0.05801
828	GO:0043558	regulation of translational initiation i...	2	1	0.06	0.05801
829	GO:0046502	uroporphyrinogen III metabolic process	2	1	0.06	0.05801
830	GO:0051325	interphase	2	1	0.06	0.05801
831	GO:0052889	9,9'-di-cis-zeta-carotene desaturation t...	2	1	0.06	0.05801
832	GO:0060773	flower phyllotactic patterning	2	1	0.06	0.05801
833	GO:0080094	response to trehalose-6-phosphate	2	1	0.06	0.05801
834	GO:0080172	petal epidermis patterning	2	1	0.06	0.05801
835	GO:1904279	regulation of transcription by RNA polym...	2	1	0.06	0.05801
836	GO:1904281	positive regulation of transcription by ...	2	1	0.06	0.05801
837	GO:1990280	RNA localization to chromatin	2	1	0.06	0.05801
838	GO:0090150	establishment of protein localization to...	270	13	7.95	0.05818
839	GO:0006754	ATP biosynthetic process	407	18	11.98	0.05891
840	GO:0048364	root development	1655	60	48.72	0.05992
841	GO:0072657	protein localization to membrane	272	13	8.01	0.06093
842	GO:0022622	root system development	1657	60	48.78	0.06099
843	GO:0015937	coenzyme A biosynthetic process	31	3	0.91	0.06216
844	GO:0033866	nucleoside bisphosphate biosynthetic pro...	31	3	0.91	0.06216
845	GO:0034030	ribonucleoside bisphosphate biosynthetic...	31	3	0.91	0.06216
846	GO:0034033	purine nucleoside bisphosphate biosynthe...	31	3	0.91	0.06216
847	GO:0046417	chorismate metabolic process	31	3	0.91	0.06216
848	GO:0071265	L-methionine biosynthetic process	31	3	0.91	0.06216
849	GO:0001887	selenium compound metabolic process	14	2	0.41	0.06236
850	GO:0009399	nitrogen fixation	14	2	0.41	0.06236
851	GO:0019919	peptidyl-arginine methylation, to asymme...	14	2	0.41	0.06236
852	GO:0031396	regulation of protein ubiquitination	14	2	0.41	0.06236
853	GO:0035247	peptidyl-arginine omega-N-methylation	14	2	0.41	0.06236
854	GO:0046834	lipid phosphorylation	14	2	0.41	0.06236
855	GO:0051289	protein homotetramerization	14	2	0.41	0.06236
856	GO:0080140	regulation of jasmonic acid metabolic pr...	14	2	0.41	0.06236
857	GO:1903241	U2-type prespliceosome assembly	14	2	0.41	0.06236
858	GO:2001295	malonyl-CoA biosynthetic process	14	2	0.41	0.06236
859	GO:0034637	cellular carbohydrate biosynthetic proce...	726	29	21.37	0.06289
860	GO:0010600	regulation of auxin biosynthetic process	51	4	1.5	0.06292
861	GO:0034250	positive regulation of cellular amide me...	51	4	1.5	0.06292
862	GO:0045727	positive regulation of translation	51	4	1.5	0.06292
863	GO:0048586	regulation of long-day photoperiodism, f...	51	4	1.5	0.06292
864	GO:0007034	vacuolar transport	247	12	7.27	0.06334
865	GO:0016441	posttranscriptional gene silencing	301	14	8.86	0.06376
866	GO:0007623	circadian rhythm	468	20	13.78	0.06423
867	GO:0030865	cortical cytoskeleton organization	96	6	2.83	0.06439
868	GO:0016226	iron-sulfur cluster assembly	120	7	3.53	0.06476
869	GO:0019252	starch biosynthetic process	120	7	3.53	0.06476
870	GO:0031163	metallo-sulfur cluster assembly	120	7	3.53	0.06476
871	GO:0072507	divalent inorganic cation homeostasis	275	13	8.1	0.06521
872	GO:0055074	calcium ion homeostasis	145	8	4.27	0.06564
873	GO:0009206	purine ribonucleoside triphosphate biosy...	413	18	12.16	0.06574
874	GO:0061640	cytoskeleton-dependent cytokinesis	196	10	5.77	0.06580
875	GO:0009082	branched-chain amino acid biosynthetic p...	97	6	2.86	0.06701
876	GO:0006066	alcohol metabolic process	499	21	14.69	0.06704
877	GO:0006641	triglyceride metabolic process	121	7	3.56	0.06708
878	GO:0006559	L-phenylalanine catabolic process	32	3	0.94	0.06714
879	GO:0032386	regulation of intracellular transport	32	3	0.94	0.06714
880	GO:0033157	regulation of intracellular protein tran...	32	3	0.94	0.06714
881	GO:0051205	protein insertion into membrane	32	3	0.94	0.06714
882	GO:0051223	regulation of protein transport	32	3	0.94	0.06714
883	GO:0070201	regulation of establishment of protein l...	32	3	0.94	0.06714
884	GO:0090087	regulation of peptide transport	32	3	0.94	0.06714
885	GO:0140115	export across plasma membrane	32	3	0.94	0.06714
886	GO:1902222	erythrose 4-phosphate/phosphoenolpyruvat...	32	3	0.94	0.06714
887	GO:0034504	protein localization to nucleus	171	9	5.03	0.06716
888	GO:0046488	phosphatidylinositol metabolic process	197	10	5.8	0.06759
889	GO:0048522	positive regulation of cellular process	2103	74	61.91	0.06760
890	GO:0072525	pyridine-containing compound biosyntheti...	332	15	9.77	0.06877
891	GO:0009145	purine nucleoside triphosphate biosynthe...	416	18	12.25	0.06935
892	GO:0006733	oxidoreduction coenzyme metabolic proces...	473	20	13.92	0.06982
893	GO:0010047	fruit dehiscence	53	4	1.56	0.07048
894	GO:0009200	deoxyribonucleoside triphosphate metabol...	15	2	0.44	0.07058
895	GO:0019509	L-methionine salvage from methylthioaden...	15	2	0.44	0.07058
896	GO:0030388	fructose 1,6-bisphosphate metabolic proc...	15	2	0.44	0.07058
897	GO:0032365	intracellular lipid transport	15	2	0.44	0.07058
898	GO:0034969	histone arginine methylation	15	2	0.44	0.07058
899	GO:0051211	anisotropic cell growth	15	2	0.44	0.07058
900	GO:1901269	lipooligosaccharide metabolic process	15	2	0.44	0.07058
901	GO:1901271	lipooligosaccharide biosynthetic process	15	2	0.44	0.07058
902	GO:0006874	cellular calcium ion homeostasis	123	7	3.62	0.07187
903	GO:0006120	mitochondrial electron transport, NADH t...	33	3	0.97	0.07231
904	GO:0010188	response to microbial phytotoxin	33	3	0.97	0.07231
905	GO:0015936	coenzyme A metabolic process	33	3	0.97	0.07231
906	GO:0052033	pathogen-associated molecular pattern de...	33	3	0.97	0.07231
907	GO:0052166	positive regulation by symbiont of host ...	33	3	0.97	0.07231
908	GO:0052167	modulation by symbiont of host innate im...	33	3	0.97	0.07231
909	GO:0052169	pathogen-associated molecular pattern de...	33	3	0.97	0.07231
910	GO:0052257	pathogen-associated molecular pattern de...	33	3	0.97	0.07231
911	GO:0052305	positive regulation by organism of innat...	33	3	0.97	0.07231
912	GO:0052306	modulation by organism of innate immune ...	33	3	0.97	0.07231
913	GO:0052308	pathogen-associated molecular pattern de...	33	3	0.97	0.07231
914	GO:0052509	positive regulation by symbiont of host ...	33	3	0.97	0.07231
915	GO:0052510	positive regulation by organism of defen...	33	3	0.97	0.07231
916	GO:2000904	regulation of starch metabolic process	33	3	0.97	0.07231
917	GO:1901659	glycosyl compound biosynthetic process	363	16	10.69	0.07328
918	GO:0051173	positive regulation of nitrogen compound...	1371	50	40.36	0.07369
919	GO:0006611	protein export from nucleus	149	8	4.39	0.07430
920	GO:0055081	anion homeostasis	124	7	3.65	0.07433
921	GO:0000288	nuclear-transcribed mRNA catabolic proce...	100	6	2.94	0.07524
922	GO:0009292	genetic transfer	100	6	2.94	0.07524
923	GO:0009294	DNA mediated transformation	100	6	2.94	0.07524
924	GO:0044764	multi-organism cellular process	100	6	2.94	0.07524
925	GO:0046890	regulation of lipid biosynthetic process	100	6	2.94	0.07524
926	GO:0016070	RNA metabolic process	12127	382	356.99	0.07654
927	GO:0009911	positive regulation of flower developmen...	150	8	4.42	0.07657
928	GO:0006828	manganese ion transport	77	5	2.27	0.07684
929	GO:0000226	microtubule cytoskeleton organization	338	15	9.95	0.07734
930	GO:0010506	regulation of autophagy	34	3	1	0.07764
931	GO:0016122	xanthophyll metabolic process	55	4	1.62	0.07848
932	GO:0043900	regulation of multi-organism process	339	15	9.98	0.07883
933	GO:0009756	carbohydrate mediated signaling	151	8	4.45	0.07888
934	GO:0010182	sugar mediated signaling pathway	151	8	4.45	0.07888
935	GO:0000212	meiotic spindle organization	16	2	0.47	0.07914
936	GO:0006436	tryptophanyl-tRNA aminoacylation	16	2	0.47	0.07914
937	GO:0043132	NAD transport	16	2	0.47	0.07914
938	GO:0046085	adenosine metabolic process	16	2	0.47	0.07914
939	GO:0048363	mucilage pectin metabolic process	16	2	0.47	0.07914
940	GO:0090436	leaf pavement cell development	16	2	0.47	0.07914
941	GO:1902626	assembly of large subunit precursor of p...	16	2	0.47	0.07914
942	GO:2001293	malonyl-CoA metabolic process	16	2	0.47	0.07914
943	GO:0006521	regulation of cellular amino acid metabo...	78	5	2.3	0.08022
944	GO:0033238	regulation of cellular amine metabolic p...	78	5	2.3	0.08022
945	GO:0051170	import into nucleus	178	9	5.24	0.08156
946	GO:0031325	positive regulation of cellular metaboli...	1475	53	43.42	0.08198
947	GO:0006896	Golgi to vacuole transport	35	3	1.03	0.08314
948	GO:0051307	meiotic chromosome separation	35	3	1.03	0.08314
949	GO:0034968	histone lysine methylation	153	8	4.5	0.08362
950	GO:0006914	autophagy	179	9	5.27	0.08376
951	GO:0061919	process utilizing autophagic mechanism	179	9	5.27	0.08376
952	GO:0010015	root morphogenesis	868	33	25.55	0.08410
953	GO:0009648	photoperiodism	343	15	10.1	0.08499
954	GO:0090502	RNA phosphodiester bond hydrolysis, endo...	206	10	6.06	0.08501
955	GO:0016032	viral process	260	12	7.65	0.08507
956	GO:0098655	cation transmembrane transport	1635	58	48.13	0.08569
957	GO:0000422	autophagy of mitochondrion	3	1	0.09	0.08574
958	GO:0000821	regulation of arginine metabolic process	3	1	0.09	0.08574
959	GO:0006110	regulation of glycolytic process	3	1	0.09	0.08574
960	GO:0010352	lithium ion export across the plasma mem...	3	1	0.09	0.08574
961	GO:0016239	positive regulation of macroautophagy	3	1	0.09	0.08574
962	GO:0016241	regulation of macroautophagy	3	1	0.09	0.08574
963	GO:0030811	regulation of nucleotide catabolic proce...	3	1	0.09	0.08574
964	GO:0030970	retrograde protein transport, ER to cyto...	3	1	0.09	0.08574
965	GO:0031126	snoRNA 3'-end processing	3	1	0.09	0.08574
966	GO:0033059	cellular pigmentation	3	1	0.09	0.08574
967	GO:0042060	wound healing	3	1	0.09	0.08574
968	GO:0043482	cellular pigment accumulation	3	1	0.09	0.08574
969	GO:0044804	autophagy of nucleus	3	1	0.09	0.08574
970	GO:0061726	mitochondrion disassembly	3	1	0.09	0.08574
971	GO:0071030	nuclear mRNA surveillance of spliceosoma...	3	1	0.09	0.08574
972	GO:0071031	nuclear mRNA surveillance of mRNA 3'-end...	3	1	0.09	0.08574
973	GO:0071034	CUT catabolic process	3	1	0.09	0.08574
974	GO:0071043	CUT metabolic process	3	1	0.09	0.08574
975	GO:0071048	nuclear retention of unspliced pre-mRNA ...	3	1	0.09	0.08574
976	GO:0071049	nuclear retention of pre-mRNA with aberr...	3	1	0.09	0.08574
977	GO:0071051	polyadenylation-dependent snoRNA 3'-end ...	3	1	0.09	0.08574
978	GO:0090368	regulation of ornithine metabolic proces...	3	1	0.09	0.08574
979	GO:0090549	response to carbon starvation	3	1	0.09	0.08574
980	GO:1900079	regulation of arginine biosynthetic proc...	3	1	0.09	0.08574
981	GO:1903329	regulation of iron-sulfur cluster assemb...	3	1	0.09	0.08574
982	GO:1903513	endoplasmic reticulum to cytosol transpo...	3	1	0.09	0.08574
983	GO:2000013	regulation of arginine biosynthetic proc...	3	1	0.09	0.08574
984	GO:2000785	regulation of autophagosome assembly	3	1	0.09	0.08574
985	GO:2000786	positive regulation of autophagosome ass...	3	1	0.09	0.08574
986	GO:2001169	regulation of ATP biosynthetic process	3	1	0.09	0.08574
987	GO:0006497	protein lipidation	400	17	11.77	0.08582
988	GO:0042158	lipoprotein biosynthetic process	400	17	11.77	0.08582
989	GO:0000375	RNA splicing, via transesterification re...	486	20	14.31	0.08587
990	GO:0000377	RNA splicing, via transesterification re...	486	20	14.31	0.08587
991	GO:0009651	response to salt stress	2325	80	68.44	0.08644
992	GO:0045596	negative regulation of cell differentiat...	57	4	1.68	0.08692
993	GO:0090354	regulation of auxin metabolic process	57	4	1.68	0.08692
994	GO:2000070	regulation of response to water deprivat...	57	4	1.68	0.08692
995	GO:0044403	symbiont process	373	16	10.98	0.08786
996	GO:0051094	positive regulation of developmental pro...	373	16	10.98	0.08786
997	GO:0034052	positive regulation of plant-type hypers...	17	2	0.5	0.08799
998	GO:0045851	pH reduction	17	2	0.5	0.08799
999	GO:0070920	regulation of production of small RNA in...	17	2	0.5	0.08799
1000	GO:0071027	nuclear RNA surveillance	17	2	0.5	0.08799
1001	GO:0071028	nuclear mRNA surveillance	17	2	0.5	0.08799
1002	GO:0007007	inner mitochondrial membrane organizatio...	36	3	1.06	0.08880
1003	GO:0051552	flavone metabolic process	36	3	1.06	0.08880
1004	GO:0051553	flavone biosynthetic process	36	3	1.06	0.08880
1005	GO:0051554	flavonol metabolic process	36	3	1.06	0.08880
1006	GO:0051555	flavonol biosynthetic process	36	3	1.06	0.08880
1007	GO:0052541	plant-type cell wall cellulose metabolic...	36	3	1.06	0.08880
1008	GO:0031407	oxylipin metabolic process	105	6	3.09	0.09016
1009	GO:0000097	sulfur amino acid biosynthetic process	156	8	4.59	0.09104
1010	GO:0031050	dsRNA fragmentation	156	8	4.59	0.09104
1011	GO:0043331	response to dsRNA	156	8	4.59	0.09104
1012	GO:0070918	production of small RNA involved in gene...	156	8	4.59	0.09104
1013	GO:0071359	cellular response to dsRNA	156	8	4.59	0.09104
1014	GO:0052325	cell wall pectin biosynthetic process	58	4	1.71	0.09129
1015	GO:0050657	nucleic acid transport	265	12	7.8	0.09453
1016	GO:0050658	RNA transport	265	12	7.8	0.09453
1017	GO:0051236	establishment of RNA localization	265	12	7.8	0.09453
1018	GO:0006268	DNA unwinding involved in DNA replicatio...	37	3	1.09	0.09462
1019	GO:0006646	phosphatidylethanolamine biosynthetic pr...	37	3	1.09	0.09462
1020	GO:0046337	phosphatidylethanolamine metabolic proce...	37	3	1.09	0.09462
1021	GO:0034220	ion transmembrane transport	2307	79	67.91	0.09480
1022	GO:0009658	chloroplast organization	551	22	16.22	0.09490
1023	GO:0050776	regulation of immune response	435	18	12.81	0.09530
1024	GO:0006651	diacylglycerol biosynthetic process	18	2	0.53	0.09713
1025	GO:0006768	biotin metabolic process	18	2	0.53	0.09713
1026	GO:0006809	nitric oxide biosynthetic process	18	2	0.53	0.09713
1027	GO:0009102	biotin biosynthetic process	18	2	0.53	0.09713
1028	GO:0010306	rhamnogalacturonan II biosynthetic proce...	18	2	0.53	0.09713
1029	GO:0010396	rhamnogalacturonan II metabolic process	18	2	0.53	0.09713
1030	GO:0019320	hexose catabolic process	18	2	0.53	0.09713
1031	GO:0043649	dicarboxylic acid catabolic process	18	2	0.53	0.09713
1032	GO:0046365	monosaccharide catabolic process	18	2	0.53	0.09713
1033	GO:0009744	response to sucrose	239	11	7.04	0.09753
1034	GO:0033500	carbohydrate homeostasis	83	5	2.44	0.09825
1035	GO:0043622	cortical microtubule organization	83	5	2.44	0.09825
1036	GO:0010053	root epidermal cell differentiation	437	18	12.86	0.09835
1037	GO:0045226	extracellular polysaccharide biosyntheti...	38	3	1.12	0.10059
1038	GO:0046379	extracellular polysaccharide metabolic p...	38	3	1.12	0.10059
1039	GO:0046835	carbohydrate phosphorylation	38	3	1.12	0.10059
1040	GO:0000910	cytokinesis	296	13	8.71	0.10073
1041	GO:0009226	nucleotide-sugar biosynthetic process	160	8	4.71	0.10151
1042	GO:0009955	adaxial/abaxial pattern specification	160	8	4.71	0.10151
1043	GO:0016925	protein sumoylation	84	5	2.47	0.10208
1044	GO:0009225	nucleotide-sugar metabolic process	214	10	6.3	0.10259
1045	GO:1905392	plant organ morphogenesis	1348	48	39.68	0.10418
1046	GO:0051168	nuclear export	161	8	4.74	0.10423
1047	GO:0045088	regulation of innate immune response	412	17	12.13	0.10454
1048	GO:0018022	peptidyl-lysine methylation	188	9	5.53	0.10513
1049	GO:0006399	tRNA metabolic process	529	21	15.57	0.10515
1050	GO:0008643	carbohydrate transport	243	11	7.15	0.10619
1051	GO:0006517	protein deglycosylation	19	2	0.56	0.10651
1052	GO:0043473	pigmentation	19	2	0.56	0.10651
1053	GO:0043476	pigment accumulation	19	2	0.56	0.10651
1054	GO:0060148	positive regulation of posttranscription...	19	2	0.56	0.10651
1055	GO:0072583	clathrin-dependent endocytosis	19	2	0.56	0.10651
1056	GO:0098781	ncRNA transcription	19	2	0.56	0.10651
1057	GO:1904589	regulation of protein import	19	2	0.56	0.10651
1058	GO:0006892	post-Golgi vesicle-mediated transport	39	3	1.15	0.10670
1059	GO:0009068	aspartate family amino acid catabolic pr...	39	3	1.15	0.10670
1060	GO:0046855	inositol phosphate dephosphorylation	39	3	1.15	0.10670
1061	GO:0071545	inositol phosphate catabolic process	39	3	1.15	0.10670
1062	GO:0000281	mitotic cytokinesis	189	9	5.56	0.10767
1063	GO:0042255	ribosome assembly	244	11	7.18	0.10843
1064	GO:0022613	ribonucleoprotein complex biogenesis	1386	49	40.8	0.11048
1065	GO:0002682	regulation of immune system process	474	19	13.95	0.11079
1066	GO:0010557	positive regulation of macromolecule bio...	986	36	29.03	0.11204
1067	GO:0010039	response to iron ion	218	10	6.42	0.11212
1068	GO:0000032	cell wall mannoprotein biosynthetic proc...	4	1	0.12	0.11265
1069	GO:0006056	mannoprotein metabolic process	4	1	0.12	0.11265
1070	GO:0006057	mannoprotein biosynthetic process	4	1	0.12	0.11265
1071	GO:0006849	plasma membrane pyruvate transport	4	1	0.12	0.11265
1072	GO:0009722	detection of cytokinin stimulus	4	1	0.12	0.11265
1073	GO:0010381	peroxisome-chloroplast membrane tetherin...	4	1	0.12	0.11265
1074	GO:0010789	meiotic sister chromatid cohesion involv...	4	1	0.12	0.11265
1075	GO:0019354	siroheme biosynthetic process	4	1	0.12	0.11265
1076	GO:0031506	cell wall glycoprotein biosynthetic proc...	4	1	0.12	0.11265
1077	GO:0033233	regulation of protein sumoylation	4	1	0.12	0.11265
1078	GO:0033234	negative regulation of protein sumoylati...	4	1	0.12	0.11265
1079	GO:0034097	response to cytokine	4	1	0.12	0.11265
1080	GO:0034204	lipid translocation	4	1	0.12	0.11265
1081	GO:0042966	biotin carboxyl carrier protein biosynth...	4	1	0.12	0.11265
1082	GO:0043954	cellular component maintenance	4	1	0.12	0.11265
1083	GO:0044845	chain elongation of O-linked mannose res...	4	1	0.12	0.11265
1084	GO:0045332	phospholipid translocation	4	1	0.12	0.11265
1085	GO:0045900	negative regulation of translational elo...	4	1	0.12	0.11265
1086	GO:0046156	siroheme metabolic process	4	1	0.12	0.11265
1087	GO:0046294	formaldehyde catabolic process	4	1	0.12	0.11265
1088	GO:0050730	regulation of peptidyl-tyrosine phosphor...	4	1	0.12	0.11265
1089	GO:0050732	negative regulation of peptidyl-tyrosine...	4	1	0.12	0.11265
1090	GO:0055089	fatty acid homeostasis	4	1	0.12	0.11265
1091	GO:0055090	acylglycerol homeostasis	4	1	0.12	0.11265
1092	GO:0055091	phospholipid homeostasis	4	1	0.12	0.11265
1093	GO:0070328	triglyceride homeostasis	4	1	0.12	0.11265
1094	GO:0070827	chromatin maintenance	4	1	0.12	0.11265
1095	GO:0070829	heterochromatin maintenance	4	1	0.12	0.11265
1096	GO:0071076	RNA 3' uridylation	4	1	0.12	0.11265
1097	GO:0071345	cellular response to cytokine stimulus	4	1	0.12	0.11265
1098	GO:0090410	malonate catabolic process	4	1	0.12	0.11265
1099	GO:0097056	selenocysteinyl-tRNA(Sec) biosynthetic p...	4	1	0.12	0.11265
1100	GO:0110095	cellular detoxification of aldehyde	4	1	0.12	0.11265
1101	GO:0110096	cellular response to aldehyde	4	1	0.12	0.11265
1102	GO:1900101	regulation of endoplasmic reticulum unfo...	4	1	0.12	0.11265
1103	GO:1903321	negative regulation of protein modificat...	4	1	0.12	0.11265
1104	GO:1903415	flavonoid transport from endoplasmic ret...	4	1	0.12	0.11265
1105	GO:0045165	cell fate commitment	191	9	5.62	0.11287
1106	GO:0006613	cotranslational protein targeting to mem...	40	3	1.18	0.11296
1107	GO:0006614	SRP-dependent cotranslational protein ta...	40	3	1.18	0.11296
1108	GO:0008156	negative regulation of DNA replication	40	3	1.18	0.11296
1109	GO:0009554	megasporogenesis	40	3	1.18	0.11296
1110	GO:2000104	negative regulation of DNA-dependent DNA...	40	3	1.18	0.11296
1111	GO:0006904	vesicle docking involved in exocytosis	138	7	4.06	0.11396
1112	GO:0140029	exocytic process	138	7	4.06	0.11396
1113	GO:0045995	regulation of embryonic development	63	4	1.85	0.11467
1114	GO:0009059	macromolecule biosynthetic process	14089	437	414.74	0.11549
1115	GO:0032259	methylation	1174	42	34.56	0.11553
1116	GO:0006513	protein monoubiquitination	20	2	0.59	0.11613
1117	GO:0009660	amyloplast organization	20	2	0.59	0.11613
1118	GO:0010387	COP9 signalosome assembly	20	2	0.59	0.11613
1119	GO:0016139	glycoside catabolic process	20	2	0.59	0.11613
1120	GO:0043181	vacuolar sequestering	20	2	0.59	0.11613
1121	GO:0046822	regulation of nucleocytoplasmic transpor...	20	2	0.59	0.11613
1122	GO:0051180	vitamin transport	20	2	0.59	0.11613
1123	GO:0009893	positive regulation of metabolic process	1549	54	45.6	0.11675
1124	GO:0016485	protein processing	248	11	7.3	0.11762
1125	GO:0022406	membrane docking	193	9	5.68	0.11821
1126	GO:0140056	organelle localization by membrane tethe...	193	9	5.68	0.11821
1127	GO:0018105	peptidyl-serine phosphorylation	41	3	1.21	0.11935
1128	GO:0007140	male meiotic nuclear division	64	4	1.88	0.11964
1129	GO:0010467	gene expression	14373	445	423.1	0.12115
1130	GO:0080027	response to herbivore	89	5	2.62	0.12232
1131	GO:0006638	neutral lipid metabolic process	141	7	4.15	0.12365
1132	GO:0006639	acylglycerol metabolic process	141	7	4.15	0.12365
1133	GO:0046283	anthocyanin-containing compound metaboli...	168	8	4.95	0.12436
1134	GO:0070417	cellular response to cold	115	6	3.39	0.12440
1135	GO:0001522	pseudouridine synthesis	65	4	1.91	0.12469
1136	GO:0019852	L-ascorbic acid metabolic process	65	4	1.91	0.12469
1137	GO:0019853	L-ascorbic acid biosynthetic process	65	4	1.91	0.12469
1138	GO:0090627	plant epidermal cell differentiation	512	20	15.07	0.12474
1139	GO:0046838	phosphorylated carbohydrate dephosphoryl...	42	3	1.24	0.12587
1140	GO:1903827	regulation of cellular protein localizat...	42	3	1.24	0.12587
1141	GO:0000291	nuclear-transcribed mRNA catabolic proce...	21	2	0.62	0.12595
1142	GO:0000381	regulation of alternative mRNA splicing,...	21	2	0.62	0.12595
1143	GO:0007009	plasma membrane organization	21	2	0.62	0.12595
1144	GO:0007143	female meiotic nuclear division	21	2	0.62	0.12595
1145	GO:0046689	response to mercury ion	21	2	0.62	0.12595
1146	GO:0050787	detoxification of mercury ion	21	2	0.62	0.12595
1147	GO:0080154	regulation of fertilization	21	2	0.62	0.12595
1148	GO:0080155	regulation of double fertilization formi...	21	2	0.62	0.12595
1149	GO:0006475	internal protein amino acid acetylation	142	7	4.18	0.12698
1150	GO:0016573	histone acetylation	142	7	4.18	0.12698
1151	GO:0018393	internal peptidyl-lysine acetylation	142	7	4.18	0.12698
1152	GO:0018394	peptidyl-lysine acetylation	142	7	4.18	0.12698
1153	GO:1901616	organic hydroxy compound catabolic proce...	116	6	3.41	0.12814
1154	GO:0007030	Golgi organization	66	4	1.94	0.12984
1155	GO:0000245	spliceosomal complex assembly	91	5	2.68	0.13090
1156	GO:0051053	negative regulation of DNA metabolic pro...	91	5	2.68	0.13090
1157	GO:0000028	ribosomal small subunit assembly	92	5	2.71	0.13529
1158	GO:0006661	phosphatidylinositol biosynthetic proces...	92	5	2.71	0.13529
1159	GO:0016109	tetraterpenoid biosynthetic process	118	6	3.47	0.13576
1160	GO:0016117	carotenoid biosynthetic process	118	6	3.47	0.13576
1161	GO:2000028	regulation of photoperiodism, flowering	118	6	3.47	0.13576
1162	GO:0006013	mannose metabolic process	22	2	0.65	0.13596
1163	GO:0007019	microtubule depolymerization	22	2	0.65	0.13596
1164	GO:0010222	stem vascular tissue pattern formation	22	2	0.65	0.13596
1165	GO:0016075	rRNA catabolic process	22	2	0.65	0.13596
1166	GO:0031114	regulation of microtubule depolymerizati...	22	2	0.65	0.13596
1167	GO:0042759	long-chain fatty acid biosynthetic proce...	22	2	0.65	0.13596
1168	GO:0046209	nitric oxide metabolic process	22	2	0.65	0.13596
1169	GO:0046898	response to cycloheximide	22	2	0.65	0.13596
1170	GO:0055129	L-proline biosynthetic process	22	2	0.65	0.13596
1171	GO:0060992	response to fungicide	22	2	0.65	0.13596
1172	GO:0071217	cellular response to external biotic sti...	22	2	0.65	0.13596
1173	GO:1901654	response to ketone	22	2	0.65	0.13596
1174	GO:0044038	cell wall macromolecule biosynthetic pro...	172	8	5.06	0.13671
1175	GO:0070589	cellular component macromolecule biosynt...	172	8	5.06	0.13671
1176	GO:0002103	endonucleolytic cleavage of tetracistron...	5	1	0.15	0.13878
1177	GO:0006154	adenosine catabolic process	5	1	0.15	0.13878
1178	GO:0006671	phytosphingosine metabolic process	5	1	0.15	0.13878
1179	GO:0007026	negative regulation of microtubule depol...	5	1	0.15	0.13878
1180	GO:0007065	male meiosis sister chromatid cohesion	5	1	0.15	0.13878
1181	GO:0007066	female meiosis sister chromatid cohesion	5	1	0.15	0.13878
1182	GO:0007610	behavior	5	1	0.15	0.13878
1183	GO:0007638	mechanosensory behavior	5	1	0.15	0.13878
1184	GO:0010056	atrichoblast fate specification	5	1	0.15	0.13878
1185	GO:0010058	regulation of atrichoblast fate specific...	5	1	0.15	0.13878
1186	GO:0010059	positive regulation of atrichoblast fate...	5	1	0.15	0.13878
1187	GO:0033467	CMP-keto-3-deoxy-D-manno-octulosonic aci...	5	1	0.15	0.13878
1188	GO:0033468	CMP-keto-3-deoxy-D-manno-octulosonic aci...	5	1	0.15	0.13878
1189	GO:0033529	raffinose biosynthetic process	5	1	0.15	0.13878
1190	GO:0043066	negative regulation of apoptotic process	5	1	0.15	0.13878
1191	GO:0048569	post-embryonic animal organ development	5	1	0.15	0.13878
1192	GO:0048865	stem cell fate commitment	5	1	0.15	0.13878
1193	GO:0048867	stem cell fate determination	5	1	0.15	0.13878
1194	GO:1900088	regulation of inositol biosynthetic proc...	5	1	0.15	0.13878
1195	GO:1900091	regulation of raffinose biosynthetic pro...	5	1	0.15	0.13878
1196	GO:0033865	nucleoside bisphosphate metabolic proces...	44	3	1.3	0.13929
1197	GO:0033875	ribonucleoside bisphosphate metabolic pr...	44	3	1.3	0.13929
1198	GO:0034032	purine nucleoside bisphosphate metabolic...	44	3	1.3	0.13929
1199	GO:0002790	peptide secretion	93	5	2.74	0.13975
1200	GO:0009306	protein secretion	93	5	2.74	0.13975
1201	GO:0046112	nucleobase biosynthetic process	93	5	2.74	0.13975
1202	GO:0006109	regulation of carbohydrate metabolic pro...	173	8	5.09	0.13989
1203	GO:0010052	guard cell differentiation	68	4	2	0.14038
1204	GO:0010143	cutin biosynthetic process	68	4	2	0.14038
1205	GO:0030048	actin filament-based movement	68	4	2	0.14038
1206	GO:0042593	glucose homeostasis	68	4	2	0.14038
1207	GO:0051445	regulation of meiotic cell cycle	68	4	2	0.14038
1208	GO:0016072	rRNA metabolic process	463	18	13.63	0.14348
1209	GO:0006862	nucleotide transport	120	6	3.53	0.14359
1210	GO:0006650	glycerophospholipid metabolic process	404	16	11.89	0.14406
1211	GO:0034645	cellular macromolecule biosynthetic proc...	13776	425	405.53	0.14570
1212	GO:0048573	photoperiodism, flowering	317	13	9.33	0.14600
1213	GO:0006529	asparagine biosynthetic process	23	2	0.68	0.14614
1214	GO:0009423	chorismate biosynthetic process	23	2	0.68	0.14614
1215	GO:0010260	animal organ senescence	23	2	0.68	0.14614
1216	GO:0010394	homogalacturonan metabolic process	23	2	0.68	0.14614
1217	GO:0009065	glutamine family amino acid catabolic pr...	45	3	1.32	0.14617
1218	GO:0009071	serine family amino acid catabolic proce...	45	3	1.32	0.14617
1219	GO:0018209	peptidyl-serine modification	45	3	1.32	0.14617
1220	GO:0031060	regulation of histone methylation	45	3	1.32	0.14617
1221	GO:0033356	UDP-L-arabinose metabolic process	45	3	1.32	0.14617
1222	GO:0033962	cytoplasmic mRNA processing body assembl...	45	3	1.32	0.14617
1223	GO:0042761	very long-chain fatty acid biosynthetic ...	45	3	1.32	0.14617
1224	GO:0052552	modulation by organism of immune respons...	45	3	1.32	0.14617
1225	GO:0052553	modulation by symbiont of host immune re...	45	3	1.32	0.14617
1226	GO:0052555	positive regulation by organism of immun...	45	3	1.32	0.14617
1227	GO:0052556	positive regulation by symbiont of host ...	45	3	1.32	0.14617
1228	GO:0052564	response to immune response of other org...	45	3	1.32	0.14617
1229	GO:0052572	response to host immune response	45	3	1.32	0.14617
1230	GO:0009250	glucan biosynthetic process	376	15	11.07	0.14719
1231	GO:0043648	dicarboxylic acid metabolic process	318	13	9.36	0.14839
1232	GO:0042775	mitochondrial ATP synthesis coupled elec...	95	5	2.8	0.14884
1233	GO:0052543	callose deposition in cell wall	95	5	2.8	0.14884
1234	GO:0015931	nucleobase-containing compound transport	496	19	14.6	0.14948
1235	GO:0006505	GPI anchor metabolic process	70	4	2.06	0.15125
1236	GO:0006890	retrograde vesicle-mediated transport, G...	70	4	2.06	0.15125
1237	GO:0006897	endocytosis	233	10	6.86	0.15204
1238	GO:0090697	post-embryonic plant organ morphogenesis	380	15	11.19	0.15608
1239	GO:0006812	cation transport	2099	70	61.79	0.15629
1240	GO:0010021	amylopectin biosynthetic process	24	2	0.71	0.15647
1241	GO:0010353	response to trehalose	24	2	0.71	0.15647
1242	GO:0043102	amino acid salvage	24	2	0.71	0.15647
1243	GO:0046339	diacylglycerol metabolic process	24	2	0.71	0.15647
1244	GO:0071267	L-methionine salvage	24	2	0.71	0.15647
1245	GO:2000896	amylopectin metabolic process	24	2	0.71	0.15647
1246	GO:0006367	transcription initiation from RNA polyme...	71	4	2.09	0.15681
1247	GO:0010192	mucilage biosynthetic process	71	4	2.09	0.15681
1248	GO:0071216	cellular response to biotic stimulus	71	4	2.09	0.15681
1249	GO:0034293	sexual sporulation	151	7	4.45	0.15883
1250	GO:0043934	sporulation	151	7	4.45	0.15883
1251	GO:0048236	plant-type sporogenesis	151	7	4.45	0.15883
1252	GO:0001708	cell fate specification	124	6	3.65	0.15985
1253	GO:0010363	regulation of plant-type hypersensitive ...	47	3	1.38	0.16025
1254	GO:0043433	negative regulation of DNA binding trans...	47	3	1.38	0.16025
1255	GO:0052031	modulation by symbiont of host defense r...	47	3	1.38	0.16025
1256	GO:0052173	response to defenses of other organism i...	47	3	1.38	0.16025
1257	GO:0052200	response to host defenses	47	3	1.38	0.16025
1258	GO:0052255	modulation by organism of defense respon...	47	3	1.38	0.16025
1259	GO:0075136	response to host	47	3	1.38	0.16025
1260	GO:0042773	ATP synthesis coupled electron transport	98	5	2.88	0.16294
1261	GO:0070192	chromosome organization involved in meio...	125	6	3.68	0.16404
1262	GO:0000183	chromatin silencing at rDNA	6	1	0.18	0.16413
1263	GO:0000350	generation of catalytic spliceosome for ...	6	1	0.18	0.16413
1264	GO:0002698	negative regulation of immune effector p...	6	1	0.18	0.16413
1265	GO:0006003	fructose 2,6-bisphosphate metabolic proc...	6	1	0.18	0.16413
1266	GO:0006107	oxaloacetate metabolic process	6	1	0.18	0.16413
1267	GO:0006360	transcription by RNA polymerase I	6	1	0.18	0.16413
1268	GO:0009143	nucleoside triphosphate catabolic proces...	6	1	0.18	0.16413
1269	GO:0009204	deoxyribonucleoside triphosphate catabol...	6	1	0.18	0.16413
1270	GO:0010068	protoderm histogenesis	6	1	0.18	0.16413
1271	GO:0015882	L-ascorbic acid transmembrane transport	6	1	0.18	0.16413
1272	GO:0015884	folic acid transport	6	1	0.18	0.16413
1273	GO:0031532	actin cytoskeleton reorganization	6	1	0.18	0.16413
1274	GO:0033169	histone H3-K9 demethylation	6	1	0.18	0.16413
1275	GO:0035461	vitamin transmembrane transport	6	1	0.18	0.16413
1276	GO:0036257	multivesicular body organization	6	1	0.18	0.16413
1277	GO:0036258	multivesicular body assembly	6	1	0.18	0.16413
1278	GO:0043496	regulation of protein homodimerization a...	6	1	0.18	0.16413
1279	GO:0043550	regulation of lipid kinase activity	6	1	0.18	0.16413
1280	GO:0043968	histone H2A acetylation	6	1	0.18	0.16413
1281	GO:0050687	negative regulation of defense response ...	6	1	0.18	0.16413
1282	GO:0055063	sulfate ion homeostasis	6	1	0.18	0.16413
1283	GO:0070481	nuclear-transcribed mRNA catabolic proce...	6	1	0.18	0.16413
1284	GO:0070536	protein K63-linked deubiquitination	6	1	0.18	0.16413
1285	GO:0070966	nuclear-transcribed mRNA catabolic proce...	6	1	0.18	0.16413
1286	GO:0071586	CAAX-box protein processing	6	1	0.18	0.16413
1287	GO:0080120	CAAX-box protein maturation	6	1	0.18	0.16413
1288	GO:0090306	spindle assembly involved in meiosis	6	1	0.18	0.16413
1289	GO:0090527	actin filament reorganization	6	1	0.18	0.16413
1290	GO:2000035	regulation of stem cell division	6	1	0.18	0.16413
1291	GO:2000539	regulation of protein geranylgeranylatio...	6	1	0.18	0.16413
1292	GO:2000541	positive regulation of protein geranylge...	6	1	0.18	0.16413
1293	GO:0048229	gametophyte development	1565	53	46.07	0.16514
1294	GO:0006612	protein targeting to membrane	209	9	6.15	0.16560
1295	GO:0010565	regulation of cellular ketone metabolic ...	209	9	6.15	0.16560
1296	GO:0072503	cellular divalent inorganic cation homeo...	209	9	6.15	0.16560
1297	GO:0009266	response to temperature stimulus	2206	73	64.94	0.16650
1298	GO:0002084	protein depalmitoylation	25	2	0.74	0.16693
1299	GO:0006677	glycosylceramide metabolic process	25	2	0.74	0.16693
1300	GO:0006687	glycosphingolipid metabolic process	25	2	0.74	0.16693
1301	GO:0006898	receptor-mediated endocytosis	25	2	0.74	0.16693
1302	GO:0010366	negative regulation of ethylene biosynth...	25	2	0.74	0.16693
1303	GO:0019377	glycolipid catabolic process	25	2	0.74	0.16693
1304	GO:0031336	negative regulation of sulfur amino acid...	25	2	0.74	0.16693
1305	GO:0042159	lipoprotein catabolic process	25	2	0.74	0.16693
1306	GO:0046477	glycosylceramide catabolic process	25	2	0.74	0.16693
1307	GO:0046479	glycosphingolipid catabolic process	25	2	0.74	0.16693
1308	GO:0051175	negative regulation of sulfur metabolic ...	25	2	0.74	0.16693
1309	GO:0098734	macromolecule depalmitoylation	25	2	0.74	0.16693
1310	GO:1900909	negative regulation of olefin metabolic ...	25	2	0.74	0.16693
1311	GO:1900912	negative regulation of olefin biosynthet...	25	2	0.74	0.16693
1312	GO:0009074	aromatic amino acid family catabolic pro...	48	3	1.41	0.16743
1313	GO:0016119	carotene metabolic process	48	3	1.41	0.16743
1314	GO:0060260	regulation of transcription initiation f...	48	3	1.41	0.16743
1315	GO:0060261	positive regulation of transcription ini...	48	3	1.41	0.16743
1316	GO:2000142	regulation of DNA-templated transcriptio...	48	3	1.41	0.16743
1317	GO:2000144	positive regulation of DNA-templated tra...	48	3	1.41	0.16743
1318	GO:0052386	cell wall thickening	99	5	2.91	0.16776
1319	GO:0072505	divalent inorganic anion homeostasis	73	4	2.15	0.16813
1320	GO:0048831	regulation of shoot system development	815	29	23.99	0.17253
1321	GO:0006006	glucose metabolic process	100	5	2.94	0.17263
1322	GO:0010628	positive regulation of gene expression	1003	35	29.53	0.17365
1323	GO:0006270	DNA replication initiation	49	3	1.44	0.17471
1324	GO:0007006	mitochondrial membrane organization	49	3	1.44	0.17471
1325	GO:0007292	female gamete generation	49	3	1.44	0.17471
1326	GO:0050790	regulation of catalytic activity	848	30	24.96	0.17558
1327	GO:0019953	sexual reproduction	601	22	17.69	0.17628
1328	GO:0006376	mRNA splice site selection	26	2	0.77	0.17751
1329	GO:0010272	response to silver ion	26	2	0.77	0.17751
1330	GO:0032776	DNA methylation on cytosine	26	2	0.77	0.17751
1331	GO:0046352	disaccharide catabolic process	26	2	0.77	0.17751
1332	GO:0046500	S-adenosylmethionine metabolic process	26	2	0.77	0.17751
1333	GO:0006119	oxidative phosphorylation	101	5	2.97	0.17755
1334	GO:0032506	cytokinetic process	156	7	4.59	0.17795
1335	GO:1902410	mitotic cytokinetic process	156	7	4.59	0.17795
1336	GO:0006811	ion transport	3320	107	97.73	0.17803
1337	GO:0006014	D-ribose metabolic process	50	3	1.47	0.18208
1338	GO:0006790	sulfur compound metabolic process	1484	50	43.69	0.18230
1339	GO:0090329	regulation of DNA-dependent DNA replicat...	76	4	2.24	0.18564
1340	GO:0005977	glycogen metabolic process	27	2	0.79	0.18819
1341	GO:0005978	glycogen biosynthetic process	27	2	0.79	0.18819
1342	GO:0006112	energy reserve metabolic process	27	2	0.79	0.18819
1343	GO:0051775	response to redox state	27	2	0.79	0.18819
1344	GO:0080134	regulation of response to stress	1076	37	31.67	0.18849
1345	GO:0000025	maltose catabolic process	7	1	0.21	0.18874
1346	GO:0000412	histone peptidyl-prolyl isomerization	7	1	0.21	0.18874
1347	GO:0009092	homoserine metabolic process	7	1	0.21	0.18874
1348	GO:0015959	diadenosine polyphosphate metabolic proc...	7	1	0.21	0.18874
1349	GO:0015961	diadenosine polyphosphate catabolic proc...	7	1	0.21	0.18874
1350	GO:0015965	diadenosine tetraphosphate metabolic pro...	7	1	0.21	0.18874
1351	GO:0015967	diadenosine tetraphosphate catabolic pro...	7	1	0.21	0.18874
1352	GO:0016074	snoRNA metabolic process	7	1	0.21	0.18874
1353	GO:0016560	protein import into peroxisome matrix, d...	7	1	0.21	0.18874
1354	GO:0019279	L-methionine biosynthetic process from L...	7	1	0.21	0.18874
1355	GO:0034214	protein hexamerization	7	1	0.21	0.18874
1356	GO:0034414	tRNA 3'-trailer cleavage, endonucleolyti...	7	1	0.21	0.18874
1357	GO:0034757	negative regulation of iron ion transpor...	7	1	0.21	0.18874
1358	GO:0042450	arginine biosynthetic process via ornith...	7	1	0.21	0.18874
1359	GO:0042554	superoxide anion generation	7	1	0.21	0.18874
1360	GO:0042779	tRNA 3'-trailer cleavage	7	1	0.21	0.18874
1361	GO:0043144	snoRNA processing	7	1	0.21	0.18874
1362	GO:0071266	'de novo' L-methionine biosynthetic proc...	7	1	0.21	0.18874
1363	GO:0080051	cutin transport	7	1	0.21	0.18874
1364	GO:1902115	regulation of organelle assembly	7	1	0.21	0.18874
1365	GO:1902117	positive regulation of organelle assembl...	7	1	0.21	0.18874
1366	GO:1903008	organelle disassembly	7	1	0.21	0.18874
1367	GO:1905267	endonucleolytic cleavage involved in tRN...	7	1	0.21	0.18874
1368	GO:2000234	positive regulation of rRNA processing	7	1	0.21	0.18874
1369	GO:2000282	regulation of cellular amino acid biosyn...	7	1	0.21	0.18874
1370	GO:1905393	plant organ formation	364	14	10.72	0.18956
1371	GO:0042752	regulation of circadian rhythm	159	7	4.68	0.18987
1372	GO:0051259	protein complex oligomerization	159	7	4.68	0.18987
1373	GO:0060968	regulation of gene silencing	131	6	3.86	0.19009
1374	GO:0062012	regulation of small molecule metabolic p...	275	11	8.1	0.19042
1375	GO:0009411	response to UV	425	16	12.51	0.19125
1376	GO:0015780	nucleotide-sugar transmembrane transport	104	5	3.06	0.19263
1377	GO:0009615	response to virus	306	12	9.01	0.19444
1378	GO:0055069	zinc ion homeostasis	132	6	3.89	0.19457
1379	GO:0048278	vesicle docking	189	8	5.56	0.19549
1380	GO:0043603	cellular amide metabolic process	3473	111	102.24	0.19676
1381	GO:0000184	nuclear-transcribed mRNA catabolic proce...	52	3	1.53	0.19705
1382	GO:0006085	acetyl-CoA biosynthetic process	52	3	1.53	0.19705
1383	GO:0051567	histone H3-K9 methylation	52	3	1.53	0.19705
1384	GO:0015748	organophosphate ester transport	161	7	4.74	0.19799
1385	GO:0009558	embryo sac cellularization	28	2	0.82	0.19895
1386	GO:0031086	nuclear-transcribed mRNA catabolic proce...	28	2	0.82	0.19895
1387	GO:0031087	deadenylation-independent decapping of n...	28	2	0.82	0.19895
1388	GO:0043248	proteasome assembly	28	2	0.82	0.19895
1389	GO:0048577	negative regulation of short-day photope...	28	2	0.82	0.19895
1390	GO:1903047	mitotic cell cycle process	459	17	13.51	0.19980
1391	GO:0006473	protein acetylation	162	7	4.77	0.20210
1392	GO:0048444	floral organ morphogenesis	162	7	4.77	0.20210
1393	GO:1905039	carboxylic acid transmembrane transport	191	8	5.62	0.20302
1394	GO:0065009	regulation of molecular function	991	34	29.17	0.20367
1395	GO:0005985	sucrose metabolic process	134	6	3.94	0.20367
1396	GO:0098657	import into cell	250	10	7.36	0.20468
1397	GO:0046474	glycerophospholipid biosynthetic process	221	9	6.51	0.20616
1398	GO:0051093	negative regulation of developmental pro...	554	20	16.31	0.20619
1399	GO:1901615	organic hydroxy compound metabolic proce...	1216	41	35.8	0.20782
1400	GO:0042254	ribosome biogenesis	1121	38	33	0.20862
1401	GO:0006414	translational elongation	281	11	8.27	0.20890
1402	GO:0016137	glycoside metabolic process	29	2	0.85	0.20978
1403	GO:0016973	poly(A)+ mRNA export from nucleus	29	2	0.85	0.20978
1404	GO:0032973	amino acid export across plasma membrane	29	2	0.85	0.20978
1405	GO:0033239	negative regulation of cellular amine me...	29	2	0.85	0.20978
1406	GO:0045763	negative regulation of cellular amino ac...	29	2	0.85	0.20978
1407	GO:0046514	ceramide catabolic process	29	2	0.85	0.20978
1408	GO:0080144	amino acid homeostasis	29	2	0.85	0.20978
1409	GO:2000072	regulation of defense response to fungus...	29	2	0.85	0.20978
1410	GO:0046467	membrane lipid biosynthetic process	193	8	5.68	0.21065
1411	GO:0009888	tissue development	2218	72	65.29	0.21228
1412	GO:0000719	photoreactive repair	8	1	0.24	0.21262
1413	GO:0010028	xanthophyll cycle	8	1	0.24	0.21262
1414	GO:0010343	singlet oxygen-mediated programmed cell ...	8	1	0.24	0.21262
1415	GO:0010447	response to acidic pH	8	1	0.24	0.21262
1416	GO:0010792	DNA double-strand break processing invol...	8	1	0.24	0.21262
1417	GO:0015074	DNA integration	8	1	0.24	0.21262
1418	GO:0015671	oxygen transport	8	1	0.24	0.21262
1419	GO:0016578	histone deubiquitination	8	1	0.24	0.21262
1420	GO:0019307	mannose biosynthetic process	8	1	0.24	0.21262
1421	GO:0030808	regulation of nucleotide biosynthetic pr...	8	1	0.24	0.21262
1422	GO:0035268	protein mannosylation	8	1	0.24	0.21262
1423	GO:0035269	protein O-linked mannosylation	8	1	0.24	0.21262
1424	GO:0045002	double-strand break repair via single-st...	8	1	0.24	0.21262
1425	GO:0046292	formaldehyde metabolic process	8	1	0.24	0.21262
1426	GO:0046740	transport of virus in host, cell to cell	8	1	0.24	0.21262
1427	GO:0048863	stem cell differentiation	8	1	0.24	0.21262
1428	GO:0060867	fruit abscission	8	1	0.24	0.21262
1429	GO:0080009	mRNA methylation	8	1	0.24	0.21262
1430	GO:0080065	4-alpha-methyl-delta7-sterol oxidation	8	1	0.24	0.21262
1431	GO:0090116	C-5 methylation of cytosine	8	1	0.24	0.21262
1432	GO:1900371	regulation of purine nucleotide biosynth...	8	1	0.24	0.21262
1433	GO:1901672	positive regulation of systemic acquired...	8	1	0.24	0.21262
1434	GO:1902586	multi-organism intercellular transport	8	1	0.24	0.21262
1435	GO:1903578	regulation of ATP metabolic process	8	1	0.24	0.21262
1436	GO:1904159	megasporocyte differentiation	8	1	0.24	0.21262
1437	GO:1905897	regulation of response to endoplasmic re...	8	1	0.24	0.21262
1438	GO:2000214	regulation of proline metabolic process	8	1	0.24	0.21262
1439	GO:0055088	lipid homeostasis	136	6	4	0.21291
1440	GO:0031122	cytoplasmic microtubule organization	108	5	3.18	0.21339
1441	GO:0009629	response to gravity	283	11	8.33	0.21522
1442	GO:0008654	phospholipid biosynthetic process	436	16	12.83	0.21861
1443	GO:0009944	polarity specification of adaxial/abaxia...	109	5	3.21	0.21869
1444	GO:0070592	cell wall polysaccharide biosynthetic pr...	166	7	4.89	0.21885
1445	GO:0009628	response to abiotic stimulus	7633	236	224.7	0.21929
1446	GO:0001678	cellular glucose homeostasis	55	3	1.62	0.22003
1447	GO:0006573	valine metabolic process	55	3	1.62	0.22003
1448	GO:0070588	calcium ion transmembrane transport	55	3	1.62	0.22003
1449	GO:0009313	oligosaccharide catabolic process	30	2	0.88	0.22066
1450	GO:0016120	carotene biosynthetic process	30	2	0.88	0.22066
1451	GO:0033539	fatty acid beta-oxidation using acyl-CoA...	30	2	0.88	0.22066
1452	GO:0051570	regulation of histone H3-K9 methylation	30	2	0.88	0.22066
1453	GO:1902074	response to salt	30	2	0.88	0.22066
1454	GO:0048523	negative regulation of cellular process	2161	70	63.61	0.22124
1455	GO:0006637	acyl-CoA metabolic process	196	8	5.77	0.22231
1456	GO:0035383	thioester metabolic process	196	8	5.77	0.22231
1457	GO:0048366	leaf development	1290	43	37.97	0.22274
1458	GO:0051254	positive regulation of RNA metabolic pro...	939	32	27.64	0.22278
1459	GO:0007033	vacuole organization	110	5	3.24	0.22403
1460	GO:0000911	cytokinesis by cell plate formation	139	6	4.09	0.22704
1461	GO:0031058	positive regulation of histone modificat...	56	3	1.65	0.22780
1462	GO:0032508	DNA duplex unwinding	56	3	1.65	0.22780
1463	GO:0061647	histone H3-K9 modification	56	3	1.65	0.22780
1464	GO:0042273	ribosomal large subunit biogenesis	227	9	6.68	0.22782
1465	GO:0090696	post-embryonic plant organ development	595	21	17.52	0.22816
1466	GO:0045935	positive regulation of nucleobase-contai...	1006	34	29.61	0.22866
1467	GO:0016999	antibiotic metabolic process	658	23	19.37	0.22893
1468	GO:0010675	regulation of cellular carbohydrate meta...	111	5	3.27	0.22941
1469	GO:0009581	detection of external stimulus	228	9	6.71	0.23151
1470	GO:0009582	detection of abiotic stimulus	228	9	6.71	0.23151
1471	GO:0016123	xanthophyll biosynthetic process	31	2	0.91	0.23160
1472	GO:0031048	chromatin silencing by small RNA	31	2	0.91	0.23160
1473	GO:0031167	rRNA methylation	31	2	0.91	0.23160
1474	GO:0022900	electron transport chain	380	14	11.19	0.23318
1475	GO:0016311	dephosphorylation	629	22	18.52	0.23410
1476	GO:0009694	jasmonic acid metabolic process	199	8	5.86	0.23420
1477	GO:0045089	positive regulation of innate immune res...	259	10	7.62	0.23528
1478	GO:0032881	regulation of polysaccharide metabolic p...	57	3	1.68	0.23563
1479	GO:0046856	phosphatidylinositol dephosphorylation	57	3	1.68	0.23563
1480	GO:1900150	regulation of defense response to fungus	57	3	1.68	0.23563
1481	GO:0006169	adenosine salvage	9	1	0.26	0.23580
1482	GO:0006435	threonyl-tRNA aminoacylation	9	1	0.26	0.23580
1483	GO:0006695	cholesterol biosynthetic process	9	1	0.26	0.23580
1484	GO:0006983	ER overload response	9	1	0.26	0.23580
1485	GO:0007112	male meiosis cytokinesis	9	1	0.26	0.23580
1486	GO:0008203	cholesterol metabolic process	9	1	0.26	0.23580
1487	GO:0008608	attachment of spindle microtubules to ki...	9	1	0.26	0.23580
1488	GO:0009202	deoxyribonucleoside triphosphate biosynt...	9	1	0.26	0.23580
1489	GO:0009848	indoleacetic acid biosynthetic process v...	9	1	0.26	0.23580
1490	GO:0010055	atrichoblast differentiation	9	1	0.26	0.23580
1491	GO:0010235	guard mother cell cytokinesis	9	1	0.26	0.23580
1492	GO:0010245	radial microtubular system formation	9	1	0.26	0.23580
1493	GO:0015669	gas transport	9	1	0.26	0.23580
1494	GO:0016584	nucleosome positioning	9	1	0.26	0.23580
1495	GO:0032456	endocytic recycling	9	1	0.26	0.23580
1496	GO:0032981	mitochondrial respiratory chain complex ...	9	1	0.26	0.23580
1497	GO:0033206	meiotic cytokinesis	9	1	0.26	0.23580
1498	GO:0033615	mitochondrial proton-transporting ATP sy...	9	1	0.26	0.23580
1499	GO:0040019	positive regulation of embryonic develop...	9	1	0.26	0.23580
1500	GO:0043393	regulation of protein binding	9	1	0.26	0.23580
1501	GO:0043555	regulation of translation in response to...	9	1	0.26	0.23580
1502	GO:0043609	regulation of carbon utilization	9	1	0.26	0.23580
1503	GO:0045723	positive regulation of fatty acid biosyn...	9	1	0.26	0.23580
1504	GO:0045923	positive regulation of fatty acid metabo...	9	1	0.26	0.23580
1505	GO:0046086	adenosine biosynthetic process	9	1	0.26	0.23580
1506	GO:0051125	regulation of actin nucleation	9	1	0.26	0.23580
1507	GO:0051127	positive regulation of actin nucleation	9	1	0.26	0.23580
1508	GO:0051316	attachment of spindle microtubules to ki...	9	1	0.26	0.23580
1509	GO:0051455	attachment of spindle microtubules to ki...	9	1	0.26	0.23580
1510	GO:0061085	regulation of histone H3-K27 methylation	9	1	0.26	0.23580
1511	GO:0061087	positive regulation of histone H3-K27 me...	9	1	0.26	0.23580
1512	GO:0070212	protein poly-ADP-ribosylation	9	1	0.26	0.23580
1513	GO:0080091	regulation of raffinose metabolic proces...	9	1	0.26	0.23580
1514	GO:0090356	negative regulation of auxin metabolic p...	9	1	0.26	0.23580
1515	GO:0097466	ubiquitin-dependent glycoprotein ERAD pa...	9	1	0.26	0.23580
1516	GO:1901996	regulation of indoleacetic acid biosynth...	9	1	0.26	0.23580
1517	GO:1901997	negative regulation of indoleacetic acid...	9	1	0.26	0.23580
1518	GO:1902652	secondary alcohol metabolic process	9	1	0.26	0.23580
1519	GO:1902653	secondary alcohol biosynthetic process	9	1	0.26	0.23580
1520	GO:1904587	response to glycoprotein	9	1	0.26	0.23580
1521	GO:2000232	regulation of rRNA processing	9	1	0.26	0.23580
1522	GO:0000725	recombinational repair	141	6	4.15	0.23663
1523	GO:0009891	positive regulation of biosynthetic proc...	1076	36	31.67	0.23907
1524	GO:0006122	mitochondrial electron transport, ubiqui...	32	2	0.94	0.24256
1525	GO:0032351	negative regulation of hormone metabolic...	32	2	0.94	0.24256
1526	GO:0032353	negative regulation of hormone biosynthe...	32	2	0.94	0.24256
1527	GO:0042891	antibiotic transport	32	2	0.94	0.24256
1528	GO:0032392	DNA geometric change	58	3	1.71	0.24350
1529	GO:0060341	regulation of cellular localization	58	3	1.71	0.24350
1530	GO:0000209	protein polyubiquitination	292	11	8.6	0.24461
1531	GO:0031056	regulation of histone modification	86	4	2.53	0.24761
1532	GO:0030001	metal ion transport	1049	35	30.88	0.24776
1533	GO:0009312	oligosaccharide biosynthetic process	173	7	5.09	0.24929
1534	GO:0045934	negative regulation of nucleobase-contai...	986	33	29.03	0.24971
1535	GO:0009247	glycolipid biosynthetic process	115	5	3.39	0.25127
1536	GO:0065001	specification of axis polarity	115	5	3.39	0.25127
1537	GO:0000919	cell plate assembly	59	3	1.74	0.25142
1538	GO:0006558	L-phenylalanine metabolic process	59	3	1.74	0.25142
1539	GO:0048268	clathrin coat assembly	59	3	1.74	0.25142
1540	GO:1902221	erythrose 4-phosphate/phosphoenolpyruvat...	59	3	1.74	0.25142
1541	GO:0030149	sphingolipid catabolic process	33	2	0.97	0.25354
1542	GO:0048359	mucilage metabolic process involved in s...	87	4	2.56	0.25405
1543	GO:0005984	disaccharide metabolic process	234	9	6.89	0.25409
1544	GO:0009910	negative regulation of flower developmen...	234	9	6.89	0.25409
1545	GO:0010311	lateral root formation	145	6	4.27	0.25615
1546	GO:0051193	regulation of cofactor metabolic process	145	6	4.27	0.25615
1547	GO:0008283	cell proliferation	419	15	12.33	0.25619
1548	GO:0052545	callose localization	116	5	3.41	0.25682
1549	GO:0000045	autophagosome assembly	10	1	0.29	0.25830
1550	GO:0006409	tRNA export from nucleus	10	1	0.29	0.25830
1551	GO:0006434	seryl-tRNA aminoacylation	10	1	0.29	0.25830
1552	GO:0006488	dolichol-linked oligosaccharide biosynth...	10	1	0.29	0.25830
1553	GO:0007064	mitotic sister chromatid cohesion	10	1	0.29	0.25830
1554	GO:0008153	para-aminobenzoic acid biosynthetic proc...	10	1	0.29	0.25830
1555	GO:0010322	regulation of isopentenyl diphosphate bi...	10	1	0.29	0.25830
1556	GO:0010599	production of lsiRNA involved in RNA int...	10	1	0.29	0.25830
1557	GO:0016266	O-glycan processing	10	1	0.29	0.25830
1558	GO:0031554	regulation of DNA-templated transcriptio...	10	1	0.29	0.25830
1559	GO:0031564	transcription antitermination	10	1	0.29	0.25830
1560	GO:0042780	tRNA 3'-end processing	10	1	0.29	0.25830
1561	GO:0043470	regulation of carbohydrate catabolic pro...	10	1	0.29	0.25830
1562	GO:0046130	purine ribonucleoside catabolic process	10	1	0.29	0.25830
1563	GO:0048530	fruit morphogenesis	10	1	0.29	0.25830
1564	GO:0051031	tRNA transport	10	1	0.29	0.25830
1565	GO:0071071	regulation of phospholipid biosynthetic ...	10	1	0.29	0.25830
1566	GO:0071431	tRNA-containing ribonucleoprotein comple...	10	1	0.29	0.25830
1567	GO:0097035	regulation of membrane lipid distributio...	10	1	0.29	0.25830
1568	GO:0097503	sialylation	10	1	0.29	0.25830
1569	GO:1903725	regulation of phospholipid metabolic pro...	10	1	0.29	0.25830
1570	GO:1905037	autophagosome organization	10	1	0.29	0.25830
1571	GO:1990570	GDP-mannose transmembrane transport	10	1	0.29	0.25830
1572	GO:0046942	carboxylic acid transport	451	16	13.28	0.25846
1573	GO:0001731	formation of translation preinitiation c...	60	3	1.77	0.25937
1574	GO:0006949	syncytium formation	60	3	1.77	0.25937
1575	GO:0065008	regulation of biological quality	3939	123	115.95	0.26055
1576	GO:0003002	regionalization	578	20	17.01	0.26182
1577	GO:0051273	beta-glucan metabolic process	328	12	9.66	0.26225
1578	GO:0019722	calcium-mediated signaling	117	5	3.44	0.26239
1579	GO:0031328	positive regulation of cellular biosynth...	1058	35	31.14	0.26372
1580	GO:0043090	amino acid import	34	2	1	0.26454
1581	GO:0051446	positive regulation of meiotic cell cycl...	34	2	1	0.26454
1582	GO:0051704	multi-organism process	5702	176	167.85	0.26454
1583	GO:0009553	embryo sac development	548	19	16.13	0.26572
1584	GO:0042364	water-soluble vitamin biosynthetic proce...	177	7	5.21	0.26723
1585	GO:0050793	regulation of developmental process	2265	72	66.68	0.26748
1586	GO:0006364	rRNA processing	455	16	13.39	0.26953
1587	GO:2000377	regulation of reactive oxygen species me...	148	6	4.36	0.27106
1588	GO:0048581	negative regulation of post-embryonic de...	425	15	12.51	0.27343
1589	GO:0080022	primary root development	90	4	2.65	0.27355
1590	GO:0009664	plant-type cell wall organization	583	20	17.16	0.27409
1591	GO:0002183	cytoplasmic translational initiation	62	3	1.83	0.27536
1592	GO:0006560	proline metabolic process	62	3	1.83	0.27536
1593	GO:0031935	regulation of chromatin silencing	35	2	1.03	0.27553
1594	GO:0009414	response to water deprivation	1292	42	38.03	0.27683
1595	GO:0002684	positive regulation of immune system pro...	271	10	7.98	0.27845
1596	GO:0009809	lignin biosynthetic process	271	10	7.98	0.27845
1597	GO:0050778	positive regulation of immune response	271	10	7.98	0.27845
1598	GO:0009556	microsporogenesis	120	5	3.53	0.27928
1599	GO:0010193	response to ozone	120	5	3.53	0.27928
1600	GO:0045047	protein targeting to ER	91	4	2.68	0.28011
1601	GO:0072599	establishment of protein localization to...	91	4	2.68	0.28011
1602	GO:0000256	allantoin catabolic process	11	1	0.32	0.28014
1603	GO:0006166	purine ribonucleoside salvage	11	1	0.32	0.28014
1604	GO:0006538	glutamate catabolic process	11	1	0.32	0.28014
1605	GO:0006540	glutamate decarboxylation to succinate	11	1	0.32	0.28014
1606	GO:0006591	ornithine metabolic process	11	1	0.32	0.28014
1607	GO:0007000	nucleolus organization	11	1	0.32	0.28014
1608	GO:0009448	gamma-aminobutyric acid metabolic proces...	11	1	0.32	0.28014
1609	GO:0009450	gamma-aminobutyric acid catabolic proces...	11	1	0.32	0.28014
1610	GO:0010063	positive regulation of trichoblast fate ...	11	1	0.32	0.28014
1611	GO:0015822	ornithine transport	11	1	0.32	0.28014
1612	GO:0042660	positive regulation of cell fate specifi...	11	1	0.32	0.28014
1613	GO:0046166	glyceraldehyde-3-phosphate biosynthetic ...	11	1	0.32	0.28014
1614	GO:0051014	actin filament severing	11	1	0.32	0.28014
1615	GO:0090070	positive regulation of ribosome biogenes...	11	1	0.32	0.28014
1616	GO:1903890	positive regulation of plant epidermal c...	11	1	0.32	0.28014
1617	GO:1905423	positive regulation of plant organ morph...	11	1	0.32	0.28014
1618	GO:0070838	divalent metal ion transport	303	11	8.92	0.28233
1619	GO:0090698	post-embryonic plant morphogenesis	619	21	18.22	0.28439
1620	GO:0006767	water-soluble vitamin metabolic process	181	7	5.33	0.28550
1621	GO:0009959	negative gravitropism	36	2	1.06	0.28652
1622	GO:0010216	maintenance of DNA methylation	36	2	1.06	0.28652
1623	GO:0031062	positive regulation of histone methylati...	36	2	1.06	0.28652
1624	GO:0042939	tripeptide transport	36	2	1.06	0.28652
1625	GO:1901001	negative regulation of response to salt ...	36	2	1.06	0.28652
1626	GO:0010103	stomatal complex morphogenesis	92	4	2.71	0.28670
1627	GO:0045893	positive regulation of transcription, DN...	909	30	26.76	0.28690
1628	GO:1902680	positive regulation of RNA biosynthetic ...	909	30	26.76	0.28690
1629	GO:1903508	positive regulation of nucleic acid-temp...	909	30	26.76	0.28690
1630	GO:0042538	hyperosmotic salinity response	274	10	8.07	0.28959
1631	GO:0006098	pentose-phosphate shunt	122	5	3.59	0.29065
1632	GO:0051156	glucose 6-phosphate metabolic process	122	5	3.59	0.29065
1633	GO:0046885	regulation of hormone biosynthetic proce...	152	6	4.47	0.29126
1634	GO:0010020	chloroplast fission	64	3	1.88	0.29145
1635	GO:0045927	positive regulation of growth	64	3	1.88	0.29145
1636	GO:0006275	regulation of DNA replication	93	4	2.74	0.29330
1637	GO:0046128	purine ribonucleoside metabolic process	93	4	2.74	0.29330
1638	GO:0048584	positive regulation of response to stimu...	655	22	19.28	0.29417
1639	GO:0022904	respiratory electron transport chain	123	5	3.62	0.29637
1640	GO:0070972	protein localization to endoplasmic reti...	123	5	3.62	0.29637
1641	GO:0010019	chloroplast-nucleus signaling pathway	37	2	1.09	0.29748
1642	GO:0010023	proanthocyanidin biosynthetic process	37	2	1.09	0.29748
1643	GO:0044030	regulation of DNA methylation	37	2	1.09	0.29748
1644	GO:0061687	detoxification of inorganic compound	37	2	1.09	0.29748
1645	GO:0071333	cellular response to glucose stimulus	37	2	1.09	0.29748
1646	GO:0002229	defense response to oomycetes	65	3	1.91	0.29952
1647	GO:0006284	base-excision repair	65	3	1.91	0.29952
1648	GO:0051274	beta-glucan biosynthetic process	215	8	6.33	0.30082
1649	GO:0000729	DNA double-strand break processing	12	1	0.35	0.30133
1650	GO:0006984	ER-nucleus signaling pathway	12	1	0.35	0.30133
1651	GO:0016236	macroautophagy	12	1	0.35	0.30133
1652	GO:0031937	positive regulation of chromatin silenci...	12	1	0.35	0.30133
1653	GO:0035335	peptidyl-tyrosine dephosphorylation	12	1	0.35	0.30133
1654	GO:0042868	antisense RNA metabolic process	12	1	0.35	0.30133
1655	GO:0043617	cellular response to sucrose starvation	12	1	0.35	0.30133
1656	GO:0046475	glycerophospholipid catabolic process	12	1	0.35	0.30133
1657	GO:0046901	tetrahydrofolylpolyglutamate biosyntheti...	12	1	0.35	0.30133
1658	GO:0050992	dimethylallyl diphosphate biosynthetic p...	12	1	0.35	0.30133
1659	GO:0050993	dimethylallyl diphosphate metabolic proc...	12	1	0.35	0.30133
1660	GO:0080141	regulation of jasmonic acid biosynthetic...	12	1	0.35	0.30133
1661	GO:0080175	phragmoplast microtubule organization	12	1	0.35	0.30133
1662	GO:0032147	activation of protein kinase activity	124	5	3.65	0.30211
1663	GO:1901617	organic hydroxy compound biosynthetic pr...	723	24	21.28	0.30300
1664	GO:0043604	amide biosynthetic process	2988	93	87.96	0.30390
1665	GO:0051301	cell division	1178	38	34.68	0.30492
1666	GO:0072511	divalent inorganic cation transport	310	11	9.13	0.30719
1667	GO:0009688	abscisic acid biosynthetic process	66	3	1.94	0.30760
1668	GO:0043289	apocarotenoid biosynthetic process	66	3	1.94	0.30760
1669	GO:1902645	tertiary alcohol biosynthetic process	66	3	1.94	0.30760
1670	GO:1905269	positive regulation of chromatin organiz...	66	3	1.94	0.30760
1671	GO:0009943	adaxial/abaxial axis specification	125	5	3.68	0.30786
1672	GO:0009610	response to symbiotic fungus	38	2	1.12	0.30842
1673	GO:0046466	membrane lipid catabolic process	38	2	1.12	0.30842
1674	GO:0046487	glyoxylate metabolic process	38	2	1.12	0.30842
1675	GO:1990069	stomatal opening	38	2	1.12	0.30842
1676	GO:0009415	response to water	1311	42	38.59	0.30913
1677	GO:0048878	chemical homeostasis	1444	46	42.51	0.31252
1678	GO:0009900	dehiscence	96	4	2.83	0.31322
1679	GO:1901679	nucleotide transmembrane transport	96	4	2.83	0.31322
1680	GO:0006338	chromatin remodeling	126	5	3.71	0.31363
1681	GO:0010101	post-embryonic root morphogenesis	218	8	6.42	0.31379
1682	GO:0010102	lateral root morphogenesis	218	8	6.42	0.31379
1683	GO:0048232	male gamete generation	218	8	6.42	0.31379
1684	GO:0002683	negative regulation of immune system pro...	67	3	1.97	0.31569
1685	GO:0030641	regulation of cellular pH	67	3	1.97	0.31569
1686	GO:0051453	regulation of intracellular pH	67	3	1.97	0.31569
1687	GO:0055062	phosphate ion homeostasis	67	3	1.97	0.31569
1688	GO:0072506	trivalent inorganic anion homeostasis	67	3	1.97	0.31569
1689	GO:0006739	NADP metabolic process	157	6	4.62	0.31691
1690	GO:0006189	'de novo' IMP biosynthetic process	39	2	1.15	0.31932
1691	GO:0006222	UMP biosynthetic process	39	2	1.15	0.31932
1692	GO:0009174	pyrimidine ribonucleoside monophosphate ...	39	2	1.15	0.31932
1693	GO:0018342	protein prenylation	39	2	1.15	0.31932
1694	GO:0030307	positive regulation of cell growth	39	2	1.15	0.31932
1695	GO:0031330	negative regulation of cellular cataboli...	39	2	1.15	0.31932
1696	GO:0032784	regulation of DNA-templated transcriptio...	39	2	1.15	0.31932
1697	GO:0045910	negative regulation of DNA recombination	39	2	1.15	0.31932
1698	GO:0046049	UMP metabolic process	39	2	1.15	0.31932
1699	GO:0097354	prenylation	39	2	1.15	0.31932
1700	GO:0019932	second-messenger-mediated signaling	127	5	3.74	0.31941
1701	GO:0031408	oxylipin biosynthetic process	97	4	2.86	0.31989
1702	GO:0000255	allantoin metabolic process	13	1	0.38	0.32190
1703	GO:0000913	preprophase band assembly	13	1	0.38	0.32190
1704	GO:0010057	trichoblast fate specification	13	1	0.38	0.32190
1705	GO:0010061	regulation of trichoblast fate specifica...	13	1	0.38	0.32190
1706	GO:0010135	ureide metabolic process	13	1	0.38	0.32190
1707	GO:0010136	ureide catabolic process	13	1	0.38	0.32190
1708	GO:0010271	regulation of chlorophyll catabolic proc...	13	1	0.38	0.32190
1709	GO:0033530	raffinose metabolic process	13	1	0.38	0.32190
1710	GO:0034756	regulation of iron ion transport	13	1	0.38	0.32190
1711	GO:0042659	regulation of cell fate specification	13	1	0.38	0.32190
1712	GO:0043605	cellular amide catabolic process	13	1	0.38	0.32190
1713	GO:0044774	mitotic DNA integrity checkpoint	13	1	0.38	0.32190
1714	GO:0070542	response to fatty acid	13	1	0.38	0.32190
1715	GO:0071398	cellular response to fatty acid	13	1	0.38	0.32190
1716	GO:0090069	regulation of ribosome biogenesis	13	1	0.38	0.32190
1717	GO:0090628	plant epidermal cell fate specification	13	1	0.38	0.32190
1718	GO:1900542	regulation of purine nucleotide metaboli...	13	1	0.38	0.32190
1719	GO:1901404	regulation of tetrapyrrole catabolic pro...	13	1	0.38	0.32190
1720	GO:1903888	regulation of plant epidermal cell diffe...	13	1	0.38	0.32190
1721	GO:0031324	negative regulation of cellular metaboli...	1484	47	43.69	0.32442
1722	GO:0009692	ethylene metabolic process	128	5	3.77	0.32521
1723	GO:0009693	ethylene biosynthetic process	128	5	3.77	0.32521
1724	GO:0033037	polysaccharide localization	128	5	3.77	0.32521
1725	GO:0043449	cellular alkene metabolic process	128	5	3.77	0.32521
1726	GO:0043450	alkene biosynthetic process	128	5	3.77	0.32521
1727	GO:0048508	embryonic meristem development	128	5	3.77	0.32521
1728	GO:1900673	olefin metabolic process	128	5	3.77	0.32521
1729	GO:1900674	olefin biosynthetic process	128	5	3.77	0.32521
1730	GO:0046903	secretion	347	12	10.21	0.32630
1731	GO:0010214	seed coat development	159	6	4.68	0.32727
1732	GO:0009630	gravitropism	253	9	7.45	0.32958
1733	GO:0051606	detection of stimulus	348	12	10.24	0.32977
1734	GO:0006672	ceramide metabolic process	40	2	1.18	0.33018
1735	GO:0010440	stomatal lineage progression	40	2	1.18	0.33018
1736	GO:0071326	cellular response to monosaccharide stim...	40	2	1.18	0.33018
1737	GO:0071331	cellular response to hexose stimulus	40	2	1.18	0.33018
1738	GO:0006915	apoptotic process	222	8	6.54	0.33124
1739	GO:0032350	regulation of hormone metabolic process	191	7	5.62	0.33232
1740	GO:0006534	cysteine metabolic process	99	4	2.91	0.33325
1741	GO:0048527	lateral root development	381	13	11.22	0.33357
1742	GO:0010017	red or far-red light signaling pathway	254	9	7.48	0.33367
1743	GO:2000026	regulation of multicellular organismal d...	1589	50	46.78	0.33461
1744	GO:0015849	organic acid transport	478	16	14.07	0.33599
1745	GO:0080050	regulation of seed development	130	5	3.83	0.33683
1746	GO:0006302	double-strand break repair	192	7	5.65	0.33707
1747	GO:0006417	regulation of translation	641	21	18.87	0.33967
1748	GO:0010191	mucilage metabolic process	100	4	2.94	0.33995
1749	GO:0090421	embryonic meristem initiation	100	4	2.94	0.33995
1750	GO:0006783	heme biosynthetic process	70	3	2.06	0.33996
1751	GO:0043572	plastid fission	70	3	2.06	0.33996
1752	GO:0000726	non-recombinational repair	41	2	1.21	0.34100
1753	GO:0007349	cellularization	41	2	1.21	0.34100
1754	GO:0009772	photosynthetic electron transport in pho...	41	2	1.21	0.34100
1755	GO:2000031	regulation of salicylic acid mediated si...	41	2	1.21	0.34100
1756	GO:2001023	regulation of response to drug	41	2	1.21	0.34100
1757	GO:2001038	regulation of cellular response to drug	41	2	1.21	0.34100
1758	GO:0009555	pollen development	1132	36	33.32	0.34147
1759	GO:0000459	exonucleolytic trimming involved in rRNA...	14	1	0.41	0.34187
1760	GO:0000467	exonucleolytic trimming to generate matu...	14	1	0.41	0.34187
1761	GO:0005987	sucrose catabolic process	14	1	0.41	0.34187
1762	GO:0006065	UDP-glucuronate biosynthetic process	14	1	0.41	0.34187
1763	GO:0009652	thigmotropism	14	1	0.41	0.34187
1764	GO:0010288	response to lead ion	14	1	0.41	0.34187
1765	GO:0010528	regulation of transposition	14	1	0.41	0.34187
1766	GO:0010529	negative regulation of transposition	14	1	0.41	0.34187
1767	GO:0016078	tRNA catabolic process	14	1	0.41	0.34187
1768	GO:0032968	positive regulation of transcription elo...	14	1	0.41	0.34187
1769	GO:0034475	U4 snRNA 3'-end processing	14	1	0.41	0.34187
1770	GO:0040014	regulation of multicellular organism gro...	14	1	0.41	0.34187
1771	GO:0043633	polyadenylation-dependent RNA catabolic ...	14	1	0.41	0.34187
1772	GO:0043634	polyadenylation-dependent ncRNA cataboli...	14	1	0.41	0.34187
1773	GO:0043928	exonucleolytic nuclear-transcribed mRNA ...	14	1	0.41	0.34187
1774	GO:0046655	folic acid metabolic process	14	1	0.41	0.34187
1775	GO:0046656	folic acid biosynthetic process	14	1	0.41	0.34187
1776	GO:0051645	Golgi localization	14	1	0.41	0.34187
1777	GO:0060151	peroxisome localization	14	1	0.41	0.34187
1778	GO:0060860	regulation of floral organ abscission	14	1	0.41	0.34187
1779	GO:0060862	negative regulation of floral organ absc...	14	1	0.41	0.34187
1780	GO:0071029	nuclear ncRNA surveillance	14	1	0.41	0.34187
1781	GO:0071035	nuclear polyadenylation-dependent rRNA c...	14	1	0.41	0.34187
1782	GO:0071038	nuclear polyadenylation-dependent tRNA c...	14	1	0.41	0.34187
1783	GO:0071046	nuclear polyadenylation-dependent ncRNA ...	14	1	0.41	0.34187
1784	GO:0071836	nectar secretion	14	1	0.41	0.34187
1785	GO:0080148	negative regulation of response to water...	14	1	0.41	0.34187
1786	GO:0000027	ribosomal large subunit assembly	131	5	3.86	0.34265
1787	GO:2000242	negative regulation of reproductive proc...	288	10	8.48	0.34300
1788	GO:0006413	translational initiation	384	13	11.3	0.34359
1789	GO:1902679	negative regulation of RNA biosynthetic ...	871	28	25.64	0.34406
1790	GO:1903507	negative regulation of nucleic acid-temp...	871	28	25.64	0.34406
1791	GO:0055114	oxidation-reduction process	4895	149	144.1	0.34642
1792	GO:0010252	auxin homeostasis	101	4	2.97	0.34664
1793	GO:0010315	auxin efflux	71	3	2.09	0.34804
1794	GO:1903825	organic acid transmembrane transport	226	8	6.65	0.34885
1795	GO:0031327	negative regulation of cellular biosynth...	1202	38	35.38	0.34955
1796	GO:0051241	negative regulation of multicellular org...	483	16	14.22	0.35094
1797	GO:0006412	translation	2828	87	83.25	0.35098
1798	GO:0000154	rRNA modification	42	2	1.24	0.35175
1799	GO:0010100	negative regulation of photomorphogenesi...	42	2	1.24	0.35175
1800	GO:0045898	regulation of RNA polymerase II transcri...	42	2	1.24	0.35175
1801	GO:0045899	positive regulation of RNA polymerase II...	42	2	1.24	0.35175
1802	GO:0051123	RNA polymerase II transcriptional preini...	42	2	1.24	0.35175
1803	GO:0070897	DNA-templated transcriptional preinitiat...	42	2	1.24	0.35175
1804	GO:2001020	regulation of response to DNA damage sti...	42	2	1.24	0.35175
1805	GO:0042278	purine nucleoside metabolic process	102	4	3	0.35334
1806	GO:0044003	modification by symbiont of host morphol...	102	4	3	0.35334
1807	GO:0071804	cellular potassium ion transport	102	4	3	0.35334
1808	GO:0071805	potassium ion transmembrane transport	102	4	3	0.35334
1809	GO:0032880	regulation of protein localization	72	3	2.12	0.35611
1810	GO:0034248	regulation of cellular amide metabolic p...	648	21	19.08	0.35780
1811	GO:0015718	monocarboxylic acid transport	103	4	3.03	0.36004
1812	GO:0001510	RNA methylation	134	5	3.94	0.36015
1813	GO:0000290	deadenylation-dependent decapping of nuc...	15	1	0.44	0.36124
1814	GO:0000393	spliceosomal conformational changes to g...	15	1	0.44	0.36124
1815	GO:0006388	tRNA splicing, via endonucleolytic cleav...	15	1	0.44	0.36124
1816	GO:0006554	lysine catabolic process	15	1	0.44	0.36124
1817	GO:0006734	NADH metabolic process	15	1	0.44	0.36124
1818	GO:0008645	hexose transmembrane transport	15	1	0.44	0.36124
1819	GO:0009268	response to pH	15	1	0.44	0.36124
1820	GO:0015755	fructose transmembrane transport	15	1	0.44	0.36124
1821	GO:0015914	phospholipid transport	15	1	0.44	0.36124
1822	GO:0019477	L-lysine catabolic process	15	1	0.44	0.36124
1823	GO:0046440	L-lysine metabolic process	15	1	0.44	0.36124
1824	GO:0051196	regulation of coenzyme metabolic process	15	1	0.44	0.36124
1825	GO:0070076	histone lysine demethylation	15	1	0.44	0.36124
1826	GO:0090357	regulation of tryptophan metabolic proce...	15	1	0.44	0.36124
1827	GO:1902446	regulation of shade avoidance	15	1	0.44	0.36124
1828	GO:1902448	positive regulation of shade avoidance	15	1	0.44	0.36124
1829	GO:1990067	intrachromosomal DNA recombination	15	1	0.44	0.36124
1830	GO:0006518	peptide metabolic process	3237	99	95.29	0.36145
1831	GO:0000018	regulation of DNA recombination	43	2	1.27	0.36245
1832	GO:0009608	response to symbiont	43	2	1.27	0.36245
1833	GO:0009895	negative regulation of catabolic process	43	2	1.27	0.36245
1834	GO:0048658	anther wall tapetum development	43	2	1.27	0.36245
1835	GO:0070370	cellular heat acclimation	43	2	1.27	0.36245
1836	GO:0072523	purine-containing compound catabolic pro...	43	2	1.27	0.36245
1837	GO:0080001	mucilage extrusion from seed coat	43	2	1.27	0.36245
1838	GO:0048316	seed development	2504	77	73.71	0.36287
1839	GO:1901657	glycosyl compound metabolic process	683	22	20.11	0.36377
1840	GO:0006305	DNA alkylation	166	6	4.89	0.36381
1841	GO:0006306	DNA methylation	166	6	4.89	0.36381
1842	GO:0019682	glyceraldehyde-3-phosphate metabolic pro...	166	6	4.89	0.36381
1843	GO:0015711	organic anion transport	585	19	17.22	0.36388
1844	GO:0006553	lysine metabolic process	73	3	2.15	0.36416
1845	GO:0008544	epidermis development	73	3	2.15	0.36416
1846	GO:0009913	epidermal cell differentiation	73	3	2.15	0.36416
1847	GO:0030148	sphingolipid biosynthetic process	73	3	2.15	0.36416
1848	GO:0030855	epithelial cell differentiation	73	3	2.15	0.36416
1849	GO:0051090	regulation of DNA binding transcription ...	73	3	2.15	0.36416
1850	GO:0006470	protein dephosphorylation	488	16	14.37	0.36602
1851	GO:0007389	pattern specification process	684	22	20.14	0.36632
1852	GO:0006568	tryptophan metabolic process	104	4	3.06	0.36674
1853	GO:0006586	indolalkylamine metabolic process	104	4	3.06	0.36674
1854	GO:0051817	modification of morphology or physiology...	104	4	3.06	0.36674
1855	GO:0140014	mitotic nuclear division	167	6	4.92	0.36906
1856	GO:0031349	positive regulation of defense response	327	11	9.63	0.36947
1857	GO:0000724	double-strand break repair via homologou...	136	5	4	0.37184
1858	GO:0000162	tryptophan biosynthetic process	74	3	2.18	0.37220
1859	GO:0043650	dicarboxylic acid biosynthetic process	74	3	2.18	0.37220
1860	GO:0046219	indolalkylamine biosynthetic process	74	3	2.18	0.37220
1861	GO:0010364	regulation of ethylene biosynthetic proc...	44	2	1.3	0.37307
1862	GO:0015749	monosaccharide transmembrane transport	44	2	1.3	0.37307
1863	GO:0031335	regulation of sulfur amino acid metaboli...	44	2	1.3	0.37307
1864	GO:1900908	regulation of olefin metabolic process	44	2	1.3	0.37307
1865	GO:1900911	regulation of olefin biosynthetic proces...	44	2	1.3	0.37307
1866	GO:0010167	response to nitrate	105	4	3.09	0.37343
1867	GO:0000278	mitotic cell cycle	589	19	17.34	0.37493
1868	GO:0071489	cellular response to red or far red ligh...	264	9	7.77	0.37504
1869	GO:0006972	hyperosmotic response	329	11	9.68	0.37691
1870	GO:0006290	pyrimidine dimer repair	16	1	0.47	0.38005
1871	GO:0006610	ribosomal protein import into nucleus	16	1	0.47	0.38005
1872	GO:0006808	regulation of nitrogen utilization	16	1	0.47	0.38005
1873	GO:0010190	cytochrome b6f complex assembly	16	1	0.47	0.38005
1874	GO:0010265	SCF complex assembly	16	1	0.47	0.38005
1875	GO:0018108	peptidyl-tyrosine phosphorylation	16	1	0.47	0.38005
1876	GO:0018212	peptidyl-tyrosine modification	16	1	0.47	0.38005
1877	GO:0031111	negative regulation of microtubule polym...	16	1	0.47	0.38005
1878	GO:0032786	positive regulation of DNA-templated tra...	16	1	0.47	0.38005
1879	GO:0033321	homomethionine metabolic process	16	1	0.47	0.38005
1880	GO:0033506	glucosinolate biosynthetic process from ...	16	1	0.47	0.38005
1881	GO:0043478	pigment accumulation in response to UV l...	16	1	0.47	0.38005
1882	GO:0043479	pigment accumulation in tissues in respo...	16	1	0.47	0.38005
1883	GO:0043480	pigment accumulation in tissues	16	1	0.47	0.38005
1884	GO:0043481	anthocyanin accumulation in tissues in r...	16	1	0.47	0.38005
1885	GO:0046398	UDP-glucuronate metabolic process	16	1	0.47	0.38005
1886	GO:0048656	anther wall tapetum formation	16	1	0.47	0.38005
1887	GO:0048657	anther wall tapetum cell differentiation	16	1	0.47	0.38005
1888	GO:0090342	regulation of cell aging	16	1	0.47	0.38005
1889	GO:0000038	very long-chain fatty acid metabolic pro...	106	4	3.12	0.38012
1890	GO:0019321	pentose metabolic process	106	4	3.12	0.38012
1891	GO:0062014	negative regulation of small molecule me...	45	2	1.32	0.38363
1892	GO:0007602	phototransduction	170	6	5	0.38480
1893	GO:0009585	red, far-red light phototransduction	170	6	5	0.38480
1894	GO:0022604	regulation of cell morphogenesis	202	7	5.95	0.38492
1895	GO:0010118	stomatal movement	527	17	15.51	0.38499
1896	GO:0009890	negative regulation of biosynthetic proc...	1222	38	35.97	0.38796
1897	GO:0009640	photomorphogenesis	332	11	9.77	0.38811
1898	GO:0006465	signal peptide processing	76	3	2.24	0.38822
1899	GO:0031347	regulation of defense response	826	26	24.32	0.39168
1900	GO:0032940	secretion by cell	333	11	9.8	0.39185
1901	GO:0043043	peptide biosynthetic process	2861	87	84.22	0.39274
1902	GO:0051253	negative regulation of RNA metabolic pro...	893	28	26.29	0.39355
1903	GO:0006094	gluconeogenesis	46	2	1.35	0.39410
1904	GO:0006188	IMP biosynthetic process	46	2	1.35	0.39410
1905	GO:0006561	proline biosynthetic process	46	2	1.35	0.39410
1906	GO:0009173	pyrimidine ribonucleoside monophosphate ...	46	2	1.35	0.39410
1907	GO:0010959	regulation of metal ion transport	46	2	1.35	0.39410
1908	GO:0046040	IMP metabolic process	46	2	1.35	0.39410
1909	GO:0000272	polysaccharide catabolic process	662	21	19.49	0.39459
1910	GO:0009583	detection of light stimulus	172	6	5.06	0.39530
1911	GO:0051239	regulation of multicellular organismal p...	1726	53	50.81	0.39597
1912	GO:0010072	primary shoot apical meristem specificat...	77	3	2.27	0.39619
1913	GO:0000917	division septum assembly	17	1	0.5	0.39830
1914	GO:0006421	asparaginyl-tRNA aminoacylation	17	1	0.5	0.39830
1915	GO:0006490	oligosaccharide-lipid intermediate biosy...	17	1	0.5	0.39830
1916	GO:0007229	integrin-mediated signaling pathway	17	1	0.5	0.39830
1917	GO:0009157	deoxyribonucleoside monophosphate biosyn...	17	1	0.5	0.39830
1918	GO:0009162	deoxyribonucleoside monophosphate metabo...	17	1	0.5	0.39830
1919	GO:0010165	response to X-ray	17	1	0.5	0.39830
1920	GO:0010325	raffinose family oligosaccharide biosynt...	17	1	0.5	0.39830
1921	GO:0010452	histone H3-K36 methylation	17	1	0.5	0.39830
1922	GO:0010455	positive regulation of cell fate commitm...	17	1	0.5	0.39830
1923	GO:0010581	regulation of starch biosynthetic proces...	17	1	0.5	0.39830
1924	GO:0016577	histone demethylation	17	1	0.5	0.39830
1925	GO:0031117	positive regulation of microtubule depol...	17	1	0.5	0.39830
1926	GO:0033319	UDP-D-xylose metabolic process	17	1	0.5	0.39830
1927	GO:0033320	UDP-D-xylose biosynthetic process	17	1	0.5	0.39830
1928	GO:0034472	snRNA 3'-end processing	17	1	0.5	0.39830
1929	GO:0043271	negative regulation of ion transport	17	1	0.5	0.39830
1930	GO:0051051	negative regulation of transport	17	1	0.5	0.39830
1931	GO:0051098	regulation of binding	17	1	0.5	0.39830
1932	GO:0051754	meiotic sister chromatid cohesion, centr...	17	1	0.5	0.39830
1933	GO:0051788	response to misfolded protein	17	1	0.5	0.39830
1934	GO:0060359	response to ammonium ion	17	1	0.5	0.39830
1935	GO:0060771	phyllotactic patterning	17	1	0.5	0.39830
1936	GO:0071452	cellular response to singlet oxygen	17	1	0.5	0.39830
1937	GO:0090529	cell septum assembly	17	1	0.5	0.39830
1938	GO:1901881	positive regulation of protein depolymer...	17	1	0.5	0.39830
1939	GO:0045892	negative regulation of transcription, DN...	796	25	23.43	0.39907
1940	GO:0042127	regulation of cell proliferation	205	7	6.03	0.39934
1941	GO:0080135	regulation of cellular response to stres...	173	6	5.09	0.40054
1942	GO:0009612	response to mechanical stimulus	78	3	2.3	0.40413
1943	GO:0048441	petal development	78	3	2.3	0.40413
1944	GO:0048465	corolla development	78	3	2.3	0.40413
1945	GO:0090056	regulation of chlorophyll metabolic proc...	78	3	2.3	0.40413
1946	GO:1900424	regulation of defense response to bacter...	78	3	2.3	0.40413
1947	GO:0001933	negative regulation of protein phosphory...	47	2	1.38	0.40450
1948	GO:0006782	protoporphyrinogen IX biosynthetic proce...	47	2	1.38	0.40450
1949	GO:0015996	chlorophyll catabolic process	47	2	1.38	0.40450
1950	GO:0018126	protein hydroxylation	47	2	1.38	0.40450
1951	GO:0018401	peptidyl-proline hydroxylation to 4-hydr...	47	2	1.38	0.40450
1952	GO:0019471	4-hydroxyproline metabolic process	47	2	1.38	0.40450
1953	GO:0019511	peptidyl-proline hydroxylation	47	2	1.38	0.40450
1954	GO:0030026	cellular manganese ion homeostasis	47	2	1.38	0.40450
1955	GO:0042326	negative regulation of phosphorylation	47	2	1.38	0.40450
1956	GO:0046501	protoporphyrinogen IX metabolic process	47	2	1.38	0.40450
1957	GO:0051026	chiasma assembly	47	2	1.38	0.40450
1958	GO:0051172	negative regulation of nitrogen compound...	1398	43	41.15	0.40595
1959	GO:0051726	regulation of cell cycle	767	24	22.58	0.40924
1960	GO:0055083	monovalent inorganic anion homeostasis	79	3	2.33	0.41205
1961	GO:0009960	endosperm development	143	5	4.21	0.41266
1962	GO:0006826	iron ion transport	111	4	3.27	0.41340
1963	GO:0009812	flavonoid metabolic process	372	12	10.95	0.41473
1964	GO:0042135	neurotransmitter catabolic process	48	2	1.41	0.41480
1965	GO:0048528	post-embryonic root development	438	14	12.89	0.41503
1966	GO:0000023	maltose metabolic process	18	1	0.53	0.41602
1967	GO:0000338	protein deneddylation	18	1	0.53	0.41602
1968	GO:0006145	purine nucleobase catabolic process	18	1	0.53	0.41602
1969	GO:0006433	prolyl-tRNA aminoacylation	18	1	0.53	0.41602
1970	GO:0006471	protein ADP-ribosylation	18	1	0.53	0.41602
1971	GO:0010071	root meristem specification	18	1	0.53	0.41602
1972	GO:0032196	transposition	18	1	0.53	0.41602
1973	GO:0034086	maintenance of sister chromatid cohesion	18	1	0.53	0.41602
1974	GO:0034090	maintenance of meiotic sister chromatid ...	18	1	0.53	0.41602
1975	GO:0034243	regulation of transcription elongation f...	18	1	0.53	0.41602
1976	GO:0034427	nuclear-transcribed mRNA catabolic proce...	18	1	0.53	0.41602
1977	GO:0036265	RNA (guanine-N7)-methylation	18	1	0.53	0.41602
1978	GO:0043461	proton-transporting ATP synthase complex...	18	1	0.53	0.41602
1979	GO:0046900	tetrahydrofolylpolyglutamate metabolic p...	18	1	0.53	0.41602
1980	GO:0048281	inflorescence morphogenesis	18	1	0.53	0.41602
1981	GO:0048655	anther wall tapetum morphogenesis	18	1	0.53	0.41602
1982	GO:0051646	mitochondrion localization	18	1	0.53	0.41602
1983	GO:0060919	auxin influx	18	1	0.53	0.41602
1984	GO:0061014	positive regulation of mRNA catabolic pr...	18	1	0.53	0.41602
1985	GO:1903313	positive regulation of mRNA metabolic pr...	18	1	0.53	0.41602
1986	GO:2001022	positive regulation of response to DNA d...	18	1	0.53	0.41602
1987	GO:0043161	proteasome-mediated ubiquitin-dependent ...	870	27	25.61	0.41710
1988	GO:0031400	negative regulation of protein modificat...	80	3	2.35	0.41992
1989	GO:0010501	RNA secondary structure unwinding	112	4	3.3	0.42001
1990	GO:0043255	regulation of carbohydrate biosynthetic ...	112	4	3.3	0.42001
1991	GO:0016050	vesicle organization	145	5	4.27	0.42427
1992	GO:0009130	pyrimidine nucleoside monophosphate bios...	49	2	1.44	0.42502
1993	GO:0010205	photoinhibition	49	2	1.44	0.42502
1994	GO:0043155	negative regulation of photosynthesis, l...	49	2	1.44	0.42502
1995	GO:0046149	pigment catabolic process	49	2	1.44	0.42502
1996	GO:0006040	amino sugar metabolic process	113	4	3.33	0.42661
1997	GO:0006997	nucleus organization	178	6	5.24	0.42671
1998	GO:0010498	proteasomal protein catabolic process	876	27	25.79	0.43114
1999	GO:0006021	inositol biosynthetic process	19	1	0.56	0.43322
[truncated: 3,255 more rows]
