# Supplementary material for: Differences in Alternative Splicing between Yellow and Black-Seeded Rapeseed
Source: Plants (Basel). 2020 Jul 31;9(8):977. doi: 10.3390/plants9080977 (PMC7465011; doi:10.3390/plants9080977)
Supplement: Supplementary file 1 [file plants-09-00977-s001.zip › Supplementary Materials/Table S4/21d.tab-fst.Fisher_BP.txt]

GO.ID	Term	Annotated	Significant	Expected	classicFisher
1	GO:0006396	RNA processing	2003	125	59.09	7.0e-15
2	GO:0044238	primary metabolic process	33229	1157	980.34	2.2e-14
3	GO:0016071	mRNA metabolic process	1251	89	36.91	4.9e-14
4	GO:0006397	mRNA processing	960	73	28.32	3.9e-13
5	GO:0044237	cellular metabolic process	33680	1152	993.65	6.9e-12
6	GO:1901564	organonitrogen compound metabolic proces...	17159	640	506.24	1.5e-11
7	GO:0071704	organic substance metabolic process	35733	1203	1054.22	1.2e-10
8	GO:0008152	metabolic process	40295	1337	1188.81	1.2e-10
9	GO:0006793	phosphorus metabolic process	6123	265	180.64	2.3e-10
10	GO:0006807	nitrogen compound metabolic process	28953	996	854.19	3.5e-10
11	GO:0034655	nucleobase-containing compound catabolic...	637	49	18.79	1.9e-09
12	GO:0019752	carboxylic acid metabolic process	3823	175	112.79	8.1e-09
13	GO:0019439	aromatic compound catabolic process	840	57	24.78	9.0e-09
14	GO:0019538	protein metabolic process	13135	490	387.52	1.0e-08
15	GO:0009100	glycoprotein metabolic process	375	34	11.06	1.0e-08
16	GO:1901361	organic cyclic compound catabolic proces...	868	58	25.61	1.2e-08
17	GO:0009987	cellular process	43240	1405	1275.69	1.3e-08
18	GO:0006796	phosphate-containing compound metabolic ...	5885	247	173.62	1.5e-08
19	GO:0006996	organelle organization	4144	184	122.26	2.9e-08
20	GO:0044281	small molecule metabolic process	5996	249	176.9	3.2e-08
21	GO:0042147	retrograde transport, endosome to Golgi	34	10	1	3.4e-08
22	GO:0044270	cellular nitrogen compound catabolic pro...	766	52	22.6	3.9e-08
23	GO:0046700	heterocycle catabolic process	769	52	22.69	4.4e-08
24	GO:0044248	cellular catabolic process	4383	191	129.31	5.9e-08
25	GO:0006810	transport	8982	348	264.99	6.8e-08
26	GO:0000003	reproduction	6197	254	182.83	6.8e-08
27	GO:0032787	monocarboxylic acid metabolic process	1765	93	52.07	8.4e-08
28	GO:0022414	reproductive process	6170	252	182.03	1.0e-07
29	GO:0009108	coenzyme biosynthetic process	733	49	21.63	1.5e-07
30	GO:0019637	organophosphate metabolic process	1918	98	56.59	1.6e-07
31	GO:1901135	carbohydrate derivative metabolic proces...	2420	117	71.4	1.8e-07
32	GO:0044267	cellular protein metabolic process	11525	428	340.02	2.0e-07
33	GO:0051234	establishment of localization	9084	348	268	2.1e-07
34	GO:1901575	organic substance catabolic process	4498	192	132.7	2.2e-07
35	GO:1901137	carbohydrate derivative biosynthetic pro...	1578	84	46.56	2.3e-07
36	GO:0043933	protein-containing complex subunit organ...	1744	90	51.45	3.3e-07
37	GO:0000956	nuclear-transcribed mRNA catabolic proce...	193	21	5.69	3.3e-07
38	GO:0043170	macromolecule metabolic process	26566	896	783.77	3.5e-07
39	GO:0051179	localization	9409	357	277.59	3.5e-07
40	GO:0044255	cellular lipid metabolic process	2413	115	71.19	4.7e-07
41	GO:0040029	regulation of gene expression, epigeneti...	591	41	17.44	5.8e-07
42	GO:0006259	DNA metabolic process	1640	85	48.38	5.8e-07
43	GO:0016043	cellular component organization	8280	318	244.28	6.1e-07
44	GO:0003006	developmental process involved in reprod...	5530	225	163.15	7.0e-07
45	GO:0006732	coenzyme metabolic process	1030	60	30.39	7.2e-07
46	GO:0009056	catabolic process	5062	208	149.34	9.8e-07
47	GO:1902600	proton transmembrane transport	499	36	14.72	1.1e-06
48	GO:0048519	negative regulation of biological proces...	3202	142	94.47	1.2e-06
49	GO:0006486	protein glycosylation	340	28	10.03	1.4e-06
50	GO:0009101	glycoprotein biosynthetic process	340	28	10.03	1.4e-06
51	GO:0043413	macromolecule glycosylation	340	28	10.03	1.4e-06
52	GO:0043436	oxoacid metabolic process	4196	177	123.79	1.4e-06
53	GO:0044265	cellular macromolecule catabolic process	1938	95	57.18	1.4e-06
54	GO:0006082	organic acid metabolic process	4200	177	123.91	1.5e-06
55	GO:0006777	Mo-molybdopterin cofactor biosynthetic p...	30	8	0.89	1.9e-06
56	GO:0019720	Mo-molybdopterin cofactor metabolic proc...	30	8	0.89	1.9e-06
57	GO:0043545	molybdopterin cofactor metabolic process	30	8	0.89	1.9e-06
58	GO:0051189	prosthetic group metabolic process	30	8	0.89	1.9e-06
59	GO:0043412	macromolecule modification	8432	319	248.77	2.2e-06
60	GO:1901566	organonitrogen compound biosynthetic pro...	6092	241	179.73	2.2e-06
61	GO:0006402	mRNA catabolic process	238	22	7.02	2.8e-06
62	GO:0015672	monovalent inorganic cation transport	767	47	22.63	2.9e-06
63	GO:0016482	cytosolic transport	53	10	1.56	3.0e-06
64	GO:0006401	RNA catabolic process	297	25	8.76	3.3e-06
65	GO:0044282	small molecule catabolic process	614	40	18.11	3.7e-06
66	GO:0046483	heterocycle metabolic process	15765	551	465.11	4.9e-06
67	GO:0090407	organophosphate biosynthetic process	1322	69	39	5.2e-06
68	GO:0019359	nicotinamide nucleotide biosynthetic pro...	307	25	9.06	6.0e-06
69	GO:0065003	protein-containing complex assembly	1594	79	47.03	7.3e-06
70	GO:0034404	nucleobase-containing small molecule bio...	434	31	12.8	7.4e-06
71	GO:0070085	glycosylation	413	30	12.18	7.4e-06
72	GO:0072525	pyridine-containing compound biosyntheti...	332	26	9.79	7.9e-06
73	GO:0019363	pyridine nucleotide biosynthetic process	313	25	9.23	8.3e-06
74	GO:0006464	cellular protein modification process	7783	293	229.62	8.7e-06
75	GO:0036211	protein modification process	7783	293	229.62	8.7e-06
76	GO:0006520	cellular amino acid metabolic process	1630	80	48.09	9.1e-06
77	GO:0006139	nucleobase-containing compound metabolic...	14713	515	434.07	9.7e-06
78	GO:0043242	negative regulation of protein complex d...	48	9	1.42	9.9e-06
79	GO:1901880	negative regulation of protein depolymer...	48	9	1.42	9.9e-06
80	GO:0048608	reproductive structure development	4754	191	140.26	1.1e-05
81	GO:0061458	reproductive system development	4754	191	140.26	1.1e-05
82	GO:1901360	organic cyclic compound metabolic proces...	16814	580	496.06	1.2e-05
83	GO:0072330	monocarboxylic acid biosynthetic process	1181	62	34.84	1.3e-05
84	GO:0009743	response to carbohydrate	492	33	14.52	1.4e-05
85	GO:0044283	small molecule biosynthetic process	2638	116	77.83	1.7e-05
86	GO:1901957	regulation of cutin biosynthetic process	7	4	0.21	2.5e-05
87	GO:1901959	positive regulation of cutin biosyntheti...	7	4	0.21	2.5e-05
88	GO:0006110	regulation of glycolytic process	3	3	0.09	2.6e-05
89	GO:0030811	regulation of nucleotide catabolic proce...	3	3	0.09	2.6e-05
90	GO:2001169	regulation of ATP biosynthetic process	3	3	0.09	2.6e-05
91	GO:0006349	regulation of gene expression by genetic...	67	10	1.98	2.6e-05
92	GO:0071514	genetic imprinting	67	10	1.98	2.6e-05
93	GO:0006631	fatty acid metabolic process	886	49	26.14	2.7e-05
94	GO:0015031	protein transport	2365	105	69.77	2.8e-05
95	GO:0005982	starch metabolic process	237	20	6.99	2.9e-05
96	GO:0030422	production of siRNA involved in RNA inte...	97	12	2.86	3.0e-05
97	GO:0006310	DNA recombination	380	27	11.21	3.0e-05
98	GO:0009892	negative regulation of metabolic process	1904	88	56.17	3.1e-05
99	GO:0043624	cellular protein complex disassembly	164	16	4.84	3.2e-05
100	GO:0006725	cellular aromatic compound metabolic pro...	16353	561	482.46	3.2e-05
101	GO:0016053	organic acid biosynthetic process	2152	97	63.49	3.2e-05
102	GO:0046394	carboxylic acid biosynthetic process	2152	97	63.49	3.2e-05
103	GO:0030835	negative regulation of actin filament de...	43	8	1.27	3.3e-05
104	GO:0051693	actin filament capping	43	8	1.27	3.3e-05
105	GO:0006281	DNA repair	868	48	25.61	3.3e-05
106	GO:0034622	cellular protein-containing complex asse...	1428	70	42.13	3.3e-05
107	GO:0009791	post-embryonic development	5936	227	175.13	3.8e-05
108	GO:0098662	inorganic cation transmembrane transport	899	49	26.52	3.9e-05
109	GO:0045184	establishment of protein localization	2388	105	70.45	4.2e-05
110	GO:0018193	peptidyl-amino acid modification	1054	55	31.1	4.5e-05
111	GO:0016310	phosphorylation	4024	162	118.72	4.6e-05
112	GO:0019388	galactose catabolic process	8	4	0.24	4.8e-05
113	GO:0030808	regulation of nucleotide biosynthetic pr...	8	4	0.24	4.8e-05
114	GO:1900371	regulation of purine nucleotide biosynth...	8	4	0.24	4.8e-05
115	GO:0010629	negative regulation of gene expression	1421	69	41.92	5.0e-05
116	GO:0055086	nucleobase-containing small molecule met...	1451	70	42.81	5.4e-05
117	GO:0051188	cofactor biosynthetic process	1063	55	31.36	5.6e-05
118	GO:0008380	RNA splicing	717	41	21.15	5.8e-05
119	GO:0031047	gene silencing by RNA	373	26	11	5.8e-05
120	GO:0006399	tRNA metabolic process	529	33	15.61	5.8e-05
121	GO:0071840	cellular component organization or bioge...	9384	338	276.85	6.0e-05
122	GO:0009057	macromolecule catabolic process	2700	115	79.66	6.8e-05
123	GO:0016054	organic acid catabolic process	444	29	13.1	7.2e-05
124	GO:0046395	carboxylic acid catabolic process	444	29	13.1	7.2e-05
125	GO:0072524	pyridine-containing compound metabolic p...	445	29	13.13	7.5e-05
126	GO:0044260	cellular macromolecule metabolic process	22537	747	664.9	7.7e-05
127	GO:0098660	inorganic ion transmembrane transport	1000	52	29.5	7.8e-05
128	GO:0016246	RNA interference	107	12	3.16	7.9e-05
129	GO:0005983	starch catabolic process	76	10	2.24	7.9e-05
130	GO:0046496	nicotinamide nucleotide metabolic proces...	425	28	12.54	8.2e-05
131	GO:0032984	protein-containing complex disassembly	178	16	5.25	8.5e-05
132	GO:0046907	intracellular transport	1851	84	54.61	8.5e-05
133	GO:0009259	ribonucleotide metabolic process	755	42	22.27	8.7e-05
134	GO:0019362	pyridine nucleotide metabolic process	428	28	12.63	9.2e-05
135	GO:0006974	cellular response to DNA damage stimulus	958	50	28.26	9.6e-05
136	GO:0006165	nucleoside diphosphate phosphorylation	279	21	8.23	9.9e-05
137	GO:0031929	TOR signaling	4	3	0.12	0.00010
138	GO:0018205	peptidyl-lysine modification	456	29	13.45	0.00011
139	GO:0010107	potassium ion import	27	6	0.8	0.00011
140	GO:0016579	protein deubiquitination	95	11	2.8	0.00012
141	GO:0009201	ribonucleoside triphosphate biosynthetic...	436	28	12.86	0.00013
142	GO:0072521	purine-containing compound metabolic pro...	818	44	24.13	0.00013
143	GO:0006665	sphingolipid metabolic process	130	13	3.84	0.00013
144	GO:0046939	nucleotide phosphorylation	285	21	8.41	0.00013
145	GO:0016197	endosomal transport	81	10	2.39	0.00014
146	GO:0070534	protein K63-linked ubiquitination	18	5	0.53	0.00014
147	GO:0022411	cellular component disassembly	205	17	6.05	0.00014
148	GO:0043244	regulation of protein complex disassembl...	97	11	2.86	0.00014
149	GO:0009199	ribonucleoside triphosphate metabolic pr...	555	33	16.37	0.00014
150	GO:0030834	regulation of actin filament depolymeriz...	53	8	1.56	0.00015
151	GO:0009166	nucleotide catabolic process	288	21	8.5	0.00015
152	GO:1901293	nucleoside phosphate biosynthetic proces...	751	41	22.16	0.00016
153	GO:0015833	peptide transport	2590	109	76.41	0.00016
154	GO:1901292	nucleoside phosphate catabolic process	290	21	8.56	0.00017
155	GO:0006629	lipid metabolic process	3459	139	102.05	0.00017
156	GO:0006289	nucleotide-excision repair	68	9	2.01	0.00017
157	GO:0009132	nucleoside diphosphate metabolic process	292	21	8.61	0.00019
158	GO:0016192	vesicle-mediated transport	1382	65	40.77	0.00020
159	GO:0009165	nucleotide biosynthetic process	735	40	21.68	0.00020
160	GO:0006096	glycolytic process	273	20	8.05	0.00021
161	GO:0006757	ATP generation from ADP	273	20	8.05	0.00021
162	GO:0042866	pyruvate biosynthetic process	273	20	8.05	0.00021
163	GO:0010256	endomembrane system organization	214	17	6.31	0.00023
164	GO:0031050	dsRNA fragmentation	156	14	4.6	0.00023
165	GO:0043331	response to dsRNA	156	14	4.6	0.00023
166	GO:0070918	production of small RNA involved in gene...	156	14	4.6	0.00023
167	GO:0071359	cellular response to dsRNA	156	14	4.6	0.00023
168	GO:0009135	purine nucleoside diphosphate metabolic ...	276	20	8.14	0.00024
169	GO:0009179	purine ribonucleoside diphosphate metabo...	276	20	8.14	0.00024
170	GO:0009185	ribonucleoside diphosphate metabolic pro...	276	20	8.14	0.00024
171	GO:0046031	ADP metabolic process	276	20	8.14	0.00024
172	GO:0019693	ribose phosphate metabolic process	842	44	24.84	0.00024
173	GO:0072329	monocarboxylic acid catabolic process	215	17	6.34	0.00025
174	GO:0016458	gene silencing	572	33	16.88	0.00025
175	GO:0030042	actin filament depolymerization	87	10	2.57	0.00025
176	GO:0006753	nucleoside phosphate metabolic process	1076	53	31.74	0.00025
177	GO:0019318	hexose metabolic process	257	19	7.58	0.00026
178	GO:0042886	amide transport	2626	109	77.47	0.00027
179	GO:0009260	ribonucleotide biosynthetic process	599	34	17.67	0.00027
180	GO:0046390	ribose phosphate biosynthetic process	599	34	17.67	0.00027
181	GO:0016441	posttranscriptional gene silencing	301	21	8.88	0.00028
182	GO:0009142	nucleoside triphosphate biosynthetic pro...	459	28	13.54	0.00029
183	GO:0031124	mRNA 3'-end processing	58	8	1.71	0.00029
184	GO:0009590	detection of gravity	21	5	0.62	0.00031
185	GO:0050792	regulation of viral process	21	5	0.62	0.00031
186	GO:0006508	proteolysis	3391	135	100.04	0.00031
187	GO:0019255	glucose 1-phosphate metabolic process	12	4	0.35	0.00031
188	GO:0048481	plant ovule development	240	18	7.08	0.00031
189	GO:0008104	protein localization	2552	106	75.29	0.00032
190	GO:0000398	mRNA splicing, via spliceosome	462	28	13.63	0.00032
191	GO:0033962	cytoplasmic mRNA processing body assembl...	45	7	1.33	0.00033
192	GO:0000375	RNA splicing, via transesterification re...	486	29	14.34	0.00033
193	GO:0000377	RNA splicing, via transesterification re...	486	29	14.34	0.00033
194	GO:0009117	nucleotide metabolic process	1064	52	31.39	0.00034
195	GO:0009141	nucleoside triphosphate metabolic proces...	584	33	17.23	0.00036
196	GO:1901879	regulation of protein depolymerization	75	9	2.21	0.00036
197	GO:0030833	regulation of actin filament polymerizat...	144	13	4.25	0.00036
198	GO:0005996	monosaccharide metabolic process	420	26	12.39	0.00038
199	GO:0042325	regulation of phosphorylation	352	23	10.38	0.00038
200	GO:0035670	plant-type ovary development	244	18	7.2	0.00038
201	GO:0051261	protein depolymerization	109	11	3.22	0.00039
202	GO:0010605	negative regulation of macromolecule met...	1748	77	51.57	0.00039
203	GO:0009311	oligosaccharide metabolic process	309	21	9.12	0.00040
204	GO:0090305	nucleic acid phosphodiester bond hydroly...	400	25	11.8	0.00042
205	GO:0022607	cellular component assembly	2287	96	67.47	0.00042
206	GO:0010267	production of ta-siRNAs involved in RNA ...	47	7	1.39	0.00043
207	GO:1900542	regulation of purine nucleotide metaboli...	13	4	0.38	0.00044
208	GO:0006635	fatty acid beta-oxidation	147	13	4.34	0.00044
209	GO:0009150	purine ribonucleotide metabolic process	691	37	20.39	0.00045
210	GO:0034660	ncRNA metabolic process	1051	51	31.01	0.00046
211	GO:0046364	monosaccharide biosynthetic process	129	12	3.81	0.00046
212	GO:0046434	organophosphate catabolic process	403	25	11.89	0.00047
213	GO:0006733	oxidoreduction coenzyme metabolic proces...	473	28	13.95	0.00047
214	GO:0051649	establishment of localization in cell	1955	84	57.68	0.00047
215	GO:0034641	cellular nitrogen compound metabolic pro...	18358	609	541.61	0.00047
216	GO:0051276	chromosome organization	1405	64	41.45	0.00051
217	GO:0007031	peroxisome organization	113	11	3.33	0.00053
218	GO:0008064	regulation of actin polymerization or de...	150	13	4.43	0.00054
219	GO:0030832	regulation of actin filament length	150	13	4.43	0.00054
220	GO:0110053	regulation of actin filament organizatio...	150	13	4.43	0.00054
221	GO:0006418	tRNA aminoacylation for protein translat...	252	18	7.43	0.00056
222	GO:0043038	amino acid activation	252	18	7.43	0.00056
223	GO:0043039	tRNA aminoacylation	252	18	7.43	0.00056
224	GO:0070646	protein modification by small protein re...	132	12	3.89	0.00057
225	GO:0048731	system development	6973	251	205.72	0.00061
226	GO:0032956	regulation of actin cytoskeleton organiz...	152	13	4.48	0.00061
227	GO:0032970	regulation of actin filament-based proce...	152	13	4.48	0.00061
228	GO:0009746	response to hexose	172	14	5.07	0.00063
229	GO:0008154	actin polymerization or depolymerization	192	15	5.66	0.00063
230	GO:0009205	purine ribonucleoside triphosphate metab...	532	30	15.7	0.00066
231	GO:0009206	purine ribonucleoside triphosphate biosy...	413	25	12.18	0.00067
232	GO:0010023	proanthocyanidin biosynthetic process	37	6	1.09	0.00069
233	GO:0007127	meiosis I	174	14	5.13	0.00070
234	GO:0051494	negative regulation of cytoskeleton orga...	82	9	2.42	0.00070
235	GO:1902904	negative regulation of supramolecular fi...	82	9	2.42	0.00070
236	GO:0006090	pyruvate metabolic process	323	21	9.53	0.00071
237	GO:0030837	negative regulation of actin filament po...	66	8	1.95	0.00071
238	GO:0030163	protein catabolic process	1702	74	50.21	0.00072
239	GO:0009062	fatty acid catabolic process	155	13	4.57	0.00073
240	GO:0009145	purine nucleoside triphosphate biosynthe...	416	25	12.27	0.00074
241	GO:0006813	potassium ion transport	237	17	6.99	0.00075
242	GO:0035194	posttranscriptional gene silencing by RN...	259	18	7.64	0.00077
243	GO:0048316	seed development	2504	102	73.87	0.00077
244	GO:0030041	actin filament polymerization	156	13	4.6	0.00078
245	GO:0055062	phosphate ion homeostasis	67	8	1.98	0.00079
246	GO:0072506	trivalent inorganic anion homeostasis	67	8	1.98	0.00079
247	GO:0061982	meiosis I cell cycle process	176	14	5.19	0.00079
248	GO:0051196	regulation of coenzyme metabolic process	15	4	0.44	0.00079
249	GO:0043414	macromolecule methylation	514	29	15.16	0.00080
250	GO:0018196	peptidyl-asparagine modification	38	6	1.12	0.00080
251	GO:0018279	protein N-linked glycosylation via aspar...	38	6	1.12	0.00080
252	GO:0009144	purine nucleoside triphosphate metabolic...	539	30	15.9	0.00082
253	GO:0034635	glutathione transport	7	3	0.21	0.00082
254	GO:1902115	regulation of organelle assembly	7	3	0.21	0.00082
255	GO:1902117	positive regulation of organelle assembl...	7	3	0.21	0.00082
256	GO:0006325	chromatin organization	921	45	27.17	0.00083
257	GO:0048576	positive regulation of short-day photope...	2	2	0.06	0.00087
258	GO:0006213	pyrimidine nucleoside metabolic process	120	11	3.54	0.00088
259	GO:0044242	cellular lipid catabolic process	329	21	9.71	0.00089
260	GO:0006914	autophagy	179	14	5.28	0.00093
261	GO:0061919	process utilizing autophagic mechanism	179	14	5.28	0.00093
262	GO:0098655	cation transmembrane transport	1635	71	48.24	0.00094
263	GO:0008643	carbohydrate transport	243	17	7.17	0.00099
264	GO:0016570	histone modification	497	28	14.66	0.00100
265	GO:0055085	transmembrane transport	3706	142	109.34	0.00102
266	GO:0019220	regulation of phosphate metabolic proces...	474	27	13.98	0.00103
267	GO:0051174	regulation of phosphorus metabolic proce...	474	27	13.98	0.00103
268	GO:0045737	positive regulation of cyclin-dependent ...	27	5	0.8	0.00104
269	GO:0070816	phosphorylation of RNA polymerase II C-t...	27	5	0.8	0.00104
270	GO:1901407	regulation of phosphorylation of RNA pol...	27	5	0.8	0.00104
271	GO:1901409	positive regulation of phosphorylation o...	27	5	0.8	0.00104
272	GO:1904031	positive regulation of cyclin-dependent ...	27	5	0.8	0.00104
273	GO:0006163	purine nucleotide metabolic process	724	37	21.36	0.00105
274	GO:0009631	cold acclimation	123	11	3.63	0.00108
275	GO:1901565	organonitrogen compound catabolic proces...	2357	96	69.54	0.00109
276	GO:0046134	pyrimidine nucleoside biosynthetic proce...	105	10	3.1	0.00111
277	GO:0043254	regulation of protein complex assembly	246	17	7.26	0.00113
278	GO:0046034	ATP metabolic process	526	29	15.52	0.00114
279	GO:0019395	fatty acid oxidation	163	13	4.81	0.00117
280	GO:0006754	ATP biosynthetic process	407	24	12.01	0.00120
281	GO:0090304	nucleic acid metabolic process	13319	448	392.95	0.00123
282	GO:0044375	regulation of peroxisome size	28	5	0.83	0.00124
283	GO:0016569	covalent chromatin modification	554	30	16.34	0.00125
284	GO:0140013	meiotic nuclear division	293	19	8.64	0.00127
285	GO:0034284	response to monosaccharide	185	14	5.46	0.00128
286	GO:1903578	regulation of ATP metabolic process	8	3	0.24	0.00128
287	GO:0051641	cellular localization	2487	100	73.37	0.00130
288	GO:0016051	carbohydrate biosynthetic process	1185	54	34.96	0.00131
289	GO:0034314	Arp2/3 complex-mediated actin nucleation	17	4	0.5	0.00132
290	GO:0042754	negative regulation of circadian rhythm	17	4	0.5	0.00132
291	GO:0072505	divalent inorganic anion homeostasis	73	8	2.15	0.00139
292	GO:0022618	ribonucleoprotein complex assembly	509	28	15.02	0.00141
293	GO:0016444	somatic cell DNA recombination	29	5	0.86	0.00146
294	GO:0009124	nucleoside monophosphate biosynthetic pr...	561	30	16.55	0.00151
295	GO:0071826	ribonucleoprotein complex subunit organi...	513	28	15.13	0.00158
296	GO:0009152	purine ribonucleotide biosynthetic proce...	538	29	15.87	0.00159
297	GO:0048285	organelle fission	563	30	16.61	0.00160
298	GO:0009123	nucleoside monophosphate metabolic proce...	690	35	20.36	0.00160
299	GO:0032535	regulation of cellular component size	299	19	8.82	0.00160
300	GO:0090066	regulation of anatomical structure size	299	19	8.82	0.00160
301	GO:0019320	hexose catabolic process	18	4	0.53	0.00166
302	GO:0046365	monosaccharide catabolic process	18	4	0.53	0.00166
303	GO:0009126	purine nucleoside monophosphate metaboli...	616	32	18.17	0.00171
304	GO:0009167	purine ribonucleoside monophosphate meta...	616	32	18.17	0.00171
305	GO:0006075	(1->3)-beta-D-glucan biosynthetic proces...	59	7	1.74	0.00172
306	GO:0033043	regulation of organelle organization	516	28	15.22	0.00172
307	GO:0048440	carpel development	324	20	9.56	0.00173
308	GO:0009910	negative regulation of flower developmen...	234	16	6.9	0.00174
309	GO:0000902	cell morphogenesis	1562	67	46.08	0.00174
310	GO:0006913	nucleocytoplasmic transport	372	22	10.97	0.00181
311	GO:0051169	nuclear transport	372	22	10.97	0.00181
312	GO:0009127	purine nucleoside monophosphate biosynth...	494	27	14.57	0.00186
313	GO:0009168	purine ribonucleoside monophosphate bios...	494	27	14.57	0.00186
314	GO:0009156	ribonucleoside monophosphate biosyntheti...	544	29	16.05	0.00188
315	GO:0009058	biosynthetic process	19845	646	585.48	0.00188
316	GO:0006419	alanyl-tRNA aminoacylation	9	3	0.27	0.00188
317	GO:0006998	nuclear envelope organization	9	3	0.27	0.00188
318	GO:0006886	intracellular protein transport	1541	66	45.46	0.00194
319	GO:0010608	posttranscriptional regulation of gene e...	803	39	23.69	0.00196
320	GO:0031333	negative regulation of protein complex a...	77	8	2.27	0.00196
321	GO:0032272	negative regulation of protein polymeriz...	77	8	2.27	0.00196
322	GO:0009161	ribonucleoside monophosphate metabolic p...	673	34	19.86	0.00197
323	GO:0006378	mRNA polyadenylation	45	6	1.33	0.00199
324	GO:0034637	cellular carbohydrate biosynthetic proce...	726	36	21.42	0.00202
325	GO:0044249	cellular biosynthetic process	18943	618	558.87	0.00203
326	GO:0010228	vegetative to reproductive phase transit...	651	33	19.21	0.00215
327	GO:0043549	regulation of kinase activity	331	20	9.77	0.00222
328	GO:0009116	nucleoside metabolic process	240	16	7.08	0.00224
329	GO:0043903	regulation of symbiosis, encompassing mu...	32	5	0.94	0.00231
330	GO:0055083	monovalent inorganic anion homeostasis	79	8	2.33	0.00231
331	GO:0008033	tRNA processing	264	17	7.79	0.00239
332	GO:0071705	nitrogen compound transport	3346	127	98.72	0.00252
333	GO:0006987	activation of signaling protein activity...	3	2	0.09	0.00256
334	GO:0019427	acetyl-CoA biosynthetic process from ace...	3	2	0.09	0.00256
335	GO:0032075	positive regulation of nuclease activity	3	2	0.09	0.00256
336	GO:0006164	purine nucleotide biosynthetic process	556	29	16.4	0.00257
337	GO:0051128	regulation of cellular component organiz...	896	42	26.43	0.00257
338	GO:0043470	regulation of carbohydrate catabolic pro...	10	3	0.3	0.00263
339	GO:0080187	floral organ senescence	10	3	0.3	0.00263
340	GO:0016559	peroxisome fission	33	5	0.97	0.00265
341	GO:0030258	lipid modification	313	19	9.23	0.00268
342	GO:2001057	reactive nitrogen species metabolic proc...	81	8	2.39	0.00271
343	GO:0007131	reciprocal meiotic recombination	138	11	4.07	0.00272
344	GO:0035825	homologous recombination	138	11	4.07	0.00272
345	GO:0019319	hexose biosynthetic process	64	7	1.89	0.00276
346	GO:0046686	response to cadmium ion	1565	66	46.17	0.00278
347	GO:0010214	seed coat development	159	12	4.69	0.00281
348	GO:0044262	cellular carbohydrate metabolic process	1481	63	43.69	0.00281
349	GO:0009856	pollination	848	40	25.02	0.00288
350	GO:0044706	multi-multicellular organism process	848	40	25.02	0.00288
351	GO:0051338	regulation of transferase activity	363	21	10.71	0.00293
352	GO:0007034	vacuolar transport	247	16	7.29	0.00298
353	GO:0090567	reproductive shoot system development	2002	81	59.06	0.00303
354	GO:0031123	RNA 3'-end processing	140	11	4.13	0.00304
355	GO:1903046	meiotic cell cycle process	439	24	12.95	0.00320
356	GO:0070925	organelle assembly	390	22	11.51	0.00321
357	GO:0007015	actin filament organization	249	16	7.35	0.00322
358	GO:0006074	(1->3)-beta-D-glucan metabolic process	66	7	1.95	0.00329
359	GO:0048868	pollen tube development	644	32	19	0.00335
360	GO:0044257	cellular protein catabolic process	1607	67	47.41	0.00337
361	GO:0016925	protein sumoylation	84	8	2.48	0.00340
362	GO:0006812	cation transport	2099	84	61.93	0.00342
363	GO:0007035	vacuolar acidification	11	3	0.32	0.00354
364	GO:0010351	lithium ion transport	11	3	0.32	0.00354
365	GO:0051452	intracellular pH reduction	11	3	0.32	0.00354
366	GO:1901606	alpha-amino acid catabolic process	229	15	6.76	0.00356
367	GO:0002683	negative regulation of immune system pro...	67	7	1.98	0.00358
368	GO:0006140	regulation of nucleotide metabolic proce...	22	4	0.65	0.00361
369	GO:0062012	regulation of small molecule metabolic p...	275	17	8.11	0.00363
370	GO:0033036	macromolecule localization	3325	125	98.1	0.00371
371	GO:1902903	regulation of supramolecular fiber organ...	208	14	6.14	0.00375
372	GO:0010038	response to metal ion	2107	84	62.16	0.00377
373	GO:0055081	anion homeostasis	124	10	3.66	0.00382
374	GO:0071702	organic substance transport	4149	152	122.41	0.00383
375	GO:0015931	nucleobase-containing compound transport	496	26	14.63	0.00388
376	GO:0006403	RNA localization	279	17	8.23	0.00419
377	GO:0033692	cellular polysaccharide biosynthetic pro...	576	29	16.99	0.00421
378	GO:0008360	regulation of cell shape	69	7	2.04	0.00422
379	GO:0005984	disaccharide metabolic process	234	15	6.9	0.00435
380	GO:0009908	flower development	1975	79	58.27	0.00447
381	GO:0097502	mannosylation	53	6	1.56	0.00460
382	GO:0046475	glycerophospholipid catabolic process	12	3	0.35	0.00462
383	GO:0048856	anatomical structure development	11631	388	343.14	0.00463
384	GO:0032271	regulation of protein polymerization	191	13	5.63	0.00465
385	GO:0009063	cellular amino acid catabolic process	236	15	6.96	0.00470
386	GO:0044087	regulation of cellular component biogene...	379	21	11.18	0.00479
387	GO:0072522	purine-containing compound biosynthetic ...	582	29	17.17	0.00485
388	GO:0034285	response to disaccharide	260	16	7.67	0.00488
389	GO:0034220	ion transmembrane transport	2307	90	68.06	0.00496
390	GO:0030029	actin filament-based process	356	20	10.5	0.00501
391	GO:0000032	cell wall mannoprotein biosynthetic proc...	4	2	0.12	0.00502
392	GO:0006056	mannoprotein metabolic process	4	2	0.12	0.00502
393	GO:0006057	mannoprotein biosynthetic process	4	2	0.12	0.00502
394	GO:0010426	DNA methylation on cytosine within a CHH...	4	2	0.12	0.00502
395	GO:0010603	regulation of cytoplasmic mRNA processin...	4	2	0.12	0.00502
396	GO:0010606	positive regulation of cytoplasmic mRNA ...	4	2	0.12	0.00502
397	GO:0018315	molybdenum incorporation into molybdenum...	4	2	0.12	0.00502
398	GO:0019294	keto-3-deoxy-D-manno-octulosonic acid bi...	4	2	0.12	0.00502
399	GO:0031506	cell wall glycoprotein biosynthetic proc...	4	2	0.12	0.00502
400	GO:0042040	metal incorporation into metallo-molybdo...	4	2	0.12	0.00502
401	GO:0044845	chain elongation of O-linked mannose res...	4	2	0.12	0.00502
402	GO:0046369	galactose biosynthetic process	4	2	0.12	0.00502
403	GO:0046400	keto-3-deoxy-D-manno-octulosonic acid me...	4	2	0.12	0.00502
404	GO:0055089	fatty acid homeostasis	4	2	0.12	0.00502
405	GO:0055090	acylglycerol homeostasis	4	2	0.12	0.00502
406	GO:0055091	phospholipid homeostasis	4	2	0.12	0.00502
407	GO:0070328	triglyceride homeostasis	4	2	0.12	0.00502
408	GO:0071763	nuclear membrane organization	4	2	0.12	0.00502
409	GO:1900101	regulation of endoplasmic reticulum unfo...	4	2	0.12	0.00502
410	GO:1903415	flavonoid transport from endoplasmic ret...	4	2	0.12	0.00502
411	GO:1903705	positive regulation of production of siR...	4	2	0.12	0.00502
412	GO:0032989	cellular component morphogenesis	1694	69	49.98	0.00504
413	GO:0010050	vegetative phase change	54	6	1.59	0.00505
414	GO:0051603	proteolysis involved in cellular protein...	1579	65	46.58	0.00506
415	GO:0009793	embryo development ending in seed dorman...	1813	73	53.49	0.00524
416	GO:0009744	response to sucrose	239	15	7.05	0.00527
417	GO:0010154	fruit development	2670	102	78.77	0.00530
418	GO:0009312	oligosaccharide biosynthetic process	173	12	5.1	0.00552
419	GO:0010048	vernalization response	91	8	2.68	0.00553
420	GO:0097435	supramolecular fiber organization	384	21	11.33	0.00554
421	GO:1901576	organic substance biosynthetic process	19401	625	572.38	0.00557
422	GO:0070727	cellular macromolecule localization	1848	74	54.52	0.00564
423	GO:0002084	protein depalmitoylation	25	4	0.74	0.00582
424	GO:0042159	lipoprotein catabolic process	25	4	0.74	0.00582
425	GO:0098734	macromolecule depalmitoylation	25	4	0.74	0.00582
426	GO:0000904	cell morphogenesis involved in different...	885	40	26.11	0.00584
427	GO:0048467	gynoecium development	386	21	11.39	0.00587
428	GO:0010507	negative regulation of autophagy	13	3	0.38	0.00588
429	GO:0044088	regulation of vacuole organization	13	3	0.38	0.00588
430	GO:0044090	positive regulation of vacuole organizat...	13	3	0.38	0.00588
431	GO:0017038	protein import	411	22	12.13	0.00589
432	GO:0048571	long-day photoperiodism	92	8	2.71	0.00591
433	GO:0030036	actin cytoskeleton organization	289	17	8.53	0.00591
434	GO:0045824	negative regulation of innate immune res...	56	6	1.65	0.00604
435	GO:0006479	protein methylation	243	15	7.17	0.00612
436	GO:0008213	protein alkylation	243	15	7.17	0.00612
437	GO:0045116	protein neddylation	40	5	1.18	0.00621
438	GO:0051181	cofactor transport	74	7	2.18	0.00621
439	GO:0006643	membrane lipid metabolic process	339	19	10	0.00626
440	GO:0051604	protein maturation	339	19	10	0.00626
441	GO:0034613	cellular protein localization	1741	70	51.36	0.00635
442	GO:0045944	positive regulation of transcription by ...	113	9	3.33	0.00641
443	GO:0001676	long-chain fatty acid metabolic process	75	7	2.21	0.00668
444	GO:0005992	trehalose biosynthetic process	75	7	2.21	0.00668
445	GO:0006493	protein O-linked glycosylation	26	4	0.77	0.00672
446	GO:0010321	regulation of vegetative phase change	26	4	0.77	0.00672
447	GO:0016574	histone ubiquitination	26	4	0.77	0.00672
448	GO:0033523	histone H2B ubiquitination	26	4	0.77	0.00672
449	GO:0009409	response to cold	1545	63	45.58	0.00695
450	GO:0051321	meiotic cell cycle	494	25	14.57	0.00701
451	GO:0071824	protein-DNA complex subunit organization	201	13	5.93	0.00707
452	GO:0009749	response to glucose	157	11	4.63	0.00715
453	GO:0048572	short-day photoperiodism	58	6	1.71	0.00716
454	GO:0048575	short-day photoperiodism, flowering	58	6	1.71	0.00716
455	GO:0000413	protein peptidyl-prolyl isomerization	115	9	3.39	0.00717
456	GO:0009790	embryo development	2222	86	65.55	0.00719
457	GO:0007041	lysosomal transport	14	3	0.41	0.00731
458	GO:0008333	endosome to lysosome transport	14	3	0.41	0.00731
459	GO:2001295	malonyl-CoA biosynthetic process	14	3	0.41	0.00731
460	GO:0043484	regulation of RNA splicing	42	5	1.24	0.00765
461	GO:0048354	mucilage biosynthetic process involved i...	42	5	1.24	0.00765
462	GO:0009072	aromatic amino acid family metabolic pro...	250	15	7.38	0.00786
463	GO:0006811	ion transport	3320	122	97.95	0.00818
464	GO:0006083	acetate metabolic process	5	2	0.15	0.00820
465	GO:0006671	phytosphingosine metabolic process	5	2	0.15	0.00820
466	GO:0032069	regulation of nuclease activity	5	2	0.15	0.00820
467	GO:0051791	medium-chain fatty acid metabolic proces...	5	2	0.15	0.00820
468	GO:0072507	divalent inorganic cation homeostasis	275	16	8.11	0.00820
469	GO:0051130	positive regulation of cellular componen...	324	18	9.56	0.00833
470	GO:0055071	manganese ion homeostasis	60	6	1.77	0.00843
471	GO:0000105	histidine biosynthetic process	43	5	1.27	0.00845
472	GO:0006547	histidine metabolic process	43	5	1.27	0.00845
473	GO:0052803	imidazole-containing compound metabolic ...	43	5	1.27	0.00845
474	GO:0045859	regulation of protein kinase activity	325	18	9.59	0.00858
475	GO:0071103	DNA conformation change	253	15	7.46	0.00871
476	GO:0031086	nuclear-transcribed mRNA catabolic proce...	28	4	0.83	0.00879
477	GO:0031087	deadenylation-independent decapping of n...	28	4	0.83	0.00879
478	GO:0009250	glucan biosynthetic process	376	20	11.09	0.00891
479	GO:0019509	L-methionine salvage from methylthioaden...	15	3	0.44	0.00894
480	GO:0034969	histone arginine methylation	15	3	0.44	0.00894
481	GO:0009112	nucleobase metabolic process	162	11	4.78	0.00895
482	GO:0050777	negative regulation of immune response	61	6	1.8	0.00913
483	GO:0065004	protein-DNA complex assembly	185	12	5.46	0.00922
484	GO:0019252	starch biosynthetic process	120	9	3.54	0.00936
485	GO:0051186	cofactor metabolic process	2009	78	59.27	0.00939
486	GO:0000288	nuclear-transcribed mRNA catabolic proce...	100	8	2.95	0.00963
487	GO:0006241	CTP biosynthetic process	29	4	0.86	0.00996
488	GO:0009147	pyrimidine nucleoside triphosphate metab...	29	4	0.86	0.00996
489	GO:0009148	pyrimidine nucleoside triphosphate biosy...	29	4	0.86	0.00996
490	GO:0009208	pyrimidine ribonucleoside triphosphate m...	29	4	0.86	0.00996
491	GO:0009209	pyrimidine ribonucleoside triphosphate b...	29	4	0.86	0.00996
492	GO:0046036	CTP metabolic process	29	4	0.86	0.00996
493	GO:0051028	mRNA transport	210	13	6.2	0.01001
494	GO:0046131	pyrimidine ribonucleoside metabolic proc...	81	7	2.39	0.01006
495	GO:0044264	cellular polysaccharide metabolic proces...	945	41	27.88	0.01018
496	GO:0043562	cellular response to nitrogen levels	101	8	2.98	0.01019
497	GO:0043097	pyrimidine nucleoside salvage	45	5	1.33	0.01022
498	GO:0000271	polysaccharide biosynthetic process	698	32	20.59	0.01041
499	GO:0043631	RNA polyadenylation	63	6	1.86	0.01063
500	GO:0009163	nucleoside biosynthetic process	144	10	4.25	0.01066
501	GO:0005991	trehalose metabolic process	82	7	2.42	0.01072
502	GO:0010190	cytochrome b6f complex assembly	16	3	0.47	0.01077
503	GO:0071786	endoplasmic reticulum tubular network or...	16	3	0.47	0.01077
504	GO:2001293	malonyl-CoA metabolic process	16	3	0.47	0.01077
505	GO:0034440	lipid oxidation	212	13	6.25	0.01077
506	GO:0016571	histone methylation	189	12	5.58	0.01081
507	GO:0001932	regulation of protein phosphorylation	333	18	9.82	0.01083
508	GO:0006094	gluconeogenesis	46	5	1.36	0.01119
509	GO:0006301	postreplication repair	46	5	1.36	0.01119
510	GO:0071902	positive regulation of protein serine/th...	46	5	1.36	0.01119
511	GO:0043967	histone H4 acetylation	30	4	0.89	0.01123
512	GO:0009218	pyrimidine ribonucleotide metabolic proc...	64	6	1.89	0.01144
513	GO:0009220	pyrimidine ribonucleotide biosynthetic p...	64	6	1.89	0.01144
514	GO:0006487	protein N-linked glycosylation	124	9	3.66	0.01146
515	GO:0009119	ribonucleoside metabolic process	168	11	4.96	0.01156
516	GO:0015780	nucleotide-sugar transmembrane transport	104	8	3.07	0.01203
517	GO:0000183	chromatin silencing at rDNA	6	2	0.18	0.01206
518	GO:0010068	protoderm histogenesis	6	2	0.18	0.01206
519	GO:0010247	detection of phosphate ion	6	2	0.18	0.01206
520	GO:0043496	regulation of protein homodimerization a...	6	2	0.18	0.01206
521	GO:0043550	regulation of lipid kinase activity	6	2	0.18	0.01206
522	GO:0090065	regulation of production of siRNA involv...	6	2	0.18	0.01206
523	GO:0090352	regulation of nitrate assimilation	6	2	0.18	0.01206
524	GO:1900370	positive regulation of RNA interference	6	2	0.18	0.01206
525	GO:1901464	negative regulation of tetrapyrrole bios...	6	2	0.18	0.01206
526	GO:1902325	negative regulation of chlorophyll biosy...	6	2	0.18	0.01206
527	GO:1903314	regulation of nitrogen cycle metabolic p...	6	2	0.18	0.01206
528	GO:0030026	cellular manganese ion homeostasis	47	5	1.39	0.01223
529	GO:2000242	negative regulation of reproductive proc...	288	16	8.5	0.01235
530	GO:0033365	protein localization to organelle	818	36	24.13	0.01250
531	GO:0009083	branched-chain amino acid catabolic proc...	31	4	0.91	0.01260
532	GO:0046417	chorismate metabolic process	31	4	0.91	0.01260
533	GO:0006511	ubiquitin-dependent protein catabolic pr...	1388	56	40.95	0.01263
534	GO:0006012	galactose metabolic process	105	8	3.1	0.01270
535	GO:0045851	pH reduction	17	3	0.5	0.01279
536	GO:0050657	nucleic acid transport	265	15	7.82	0.01291
537	GO:0050658	RNA transport	265	15	7.82	0.01291
538	GO:0051236	establishment of RNA localization	265	15	7.82	0.01291
539	GO:0032502	developmental process	12071	395	356.13	0.01306
540	GO:0045017	glycerolipid biosynthetic process	340	18	10.03	0.01316
541	GO:0046132	pyrimidine ribonucleoside biosynthetic p...	66	6	1.95	0.01320
542	GO:0006611	protein export from nucleus	149	10	4.4	0.01332
543	GO:0044038	cell wall macromolecule biosynthetic pro...	172	11	5.07	0.01359
544	GO:0070589	cellular component macromolecule biosynt...	172	11	5.07	0.01359
545	GO:0052546	cell wall pectin metabolic process	86	7	2.54	0.01371
546	GO:0030001	metal ion transport	1049	44	30.95	0.01375
547	GO:0005975	carbohydrate metabolic process	3783	135	111.61	0.01376
548	GO:0006122	mitochondrial electron transport, ubiqui...	32	4	0.94	0.01407
549	GO:0032351	negative regulation of hormone metabolic...	32	4	0.94	0.01407
550	GO:0032353	negative regulation of hormone biosynthe...	32	4	0.94	0.01407
551	GO:0046503	glycerolipid catabolic process	32	4	0.94	0.01407
552	GO:0006637	acyl-CoA metabolic process	196	12	5.78	0.01408
553	GO:0035383	thioester metabolic process	196	12	5.78	0.01408
554	GO:0043632	modification-dependent macromolecule cat...	1428	57	42.13	0.01450
555	GO:0048574	long-day photoperiodism, flowering	87	7	2.57	0.01454
556	GO:0000280	nuclear division	447	22	13.19	0.01460
557	GO:0009860	pollen tube growth	501	24	14.78	0.01501
558	GO:0006809	nitric oxide biosynthetic process	18	3	0.53	0.01502
559	GO:0072337	modified amino acid transport	18	3	0.53	0.01502
560	GO:0010143	cutin biosynthetic process	68	6	2.01	0.01514
561	GO:0035384	thioester biosynthetic process	68	6	2.01	0.01514
562	GO:0071616	acyl-CoA biosynthetic process	68	6	2.01	0.01514
563	GO:0046486	glycerolipid metabolic process	555	26	16.37	0.01519
564	GO:0051493	regulation of cytoskeleton organization	246	14	7.26	0.01526
565	GO:0045037	protein import into chloroplast stroma	88	7	2.6	0.01541
566	GO:0052033	pathogen-associated molecular pattern de...	33	4	0.97	0.01565
567	GO:0052166	positive regulation by symbiont of host ...	33	4	0.97	0.01565
568	GO:0052167	modulation by symbiont of host innate im...	33	4	0.97	0.01565
569	GO:0052169	pathogen-associated molecular pattern de...	33	4	0.97	0.01565
570	GO:0052257	pathogen-associated molecular pattern de...	33	4	0.97	0.01565
571	GO:0052305	positive regulation by organism of innat...	33	4	0.97	0.01565
572	GO:0052306	modulation by organism of innate immune ...	33	4	0.97	0.01565
573	GO:0052308	pathogen-associated molecular pattern de...	33	4	0.97	0.01565
574	GO:0052509	positive regulation by symbiont of host ...	33	4	0.97	0.01565
575	GO:0052510	positive regulation by organism of defen...	33	4	0.97	0.01565
576	GO:0006633	fatty acid biosynthetic process	611	28	18.03	0.01578
577	GO:0048581	negative regulation of post-embryonic de...	425	21	12.54	0.01608
578	GO:0031399	regulation of protein modification proce...	532	25	15.7	0.01644
579	GO:0051347	positive regulation of transferase activ...	177	11	5.22	0.01650
580	GO:0055069	zinc ion homeostasis	132	9	3.89	0.01668
581	GO:0006265	DNA topological change	51	5	1.5	0.01701
582	GO:0010044	response to aluminum ion	51	5	1.5	0.01701
583	GO:0010600	regulation of auxin biosynthetic process	51	5	1.5	0.01701
584	GO:0017148	negative regulation of translation	250	14	7.38	0.01731
585	GO:0034249	negative regulation of cellular amide me...	250	14	7.38	0.01731
586	GO:0010506	regulation of autophagy	34	4	1	0.01733
587	GO:0050829	defense response to Gram-negative bacter...	34	4	1	0.01733
588	GO:0006517	protein deglycosylation	19	3	0.56	0.01745
589	GO:0006574	valine catabolic process	19	3	0.56	0.01745
590	GO:0044210	'de novo' CTP biosynthetic process	19	3	0.56	0.01745
591	GO:0019941	modification-dependent protein catabolic...	1414	56	41.72	0.01751
592	GO:0072594	establishment of protein localization to...	727	32	21.45	0.01763
593	GO:0001934	positive regulation of protein phosphory...	156	10	4.6	0.01783
594	GO:0033674	positive regulation of kinase activity	156	10	4.6	0.01783
595	GO:0042327	positive regulation of phosphorylation	156	10	4.6	0.01783
596	GO:0045860	positive regulation of protein kinase ac...	156	10	4.6	0.01783
597	GO:0010638	positive regulation of organelle organiz...	251	14	7.41	0.01785
598	GO:0006366	transcription by RNA polymerase II	618	28	18.23	0.01803
599	GO:0031401	positive regulation of protein modificat...	227	13	6.7	0.01806
600	GO:0019674	NAD metabolic process	52	5	1.53	0.01838
601	GO:0010192	mucilage biosynthetic process	71	6	2.09	0.01840
602	GO:0051017	actin filament bundle assembly	71	6	2.09	0.01840
603	GO:0061572	actin filament bundle organization	71	6	2.09	0.01840
604	GO:0065002	intracellular protein transmembrane tran...	277	15	8.17	0.01853
605	GO:0006816	calcium ion transport	113	8	3.33	0.01902
606	GO:0031935	regulation of chromatin silencing	35	4	1.03	0.01912
607	GO:0010562	positive regulation of phosphorus metabo...	158	10	4.66	0.01930
608	GO:0045937	positive regulation of phosphate metabol...	158	10	4.66	0.01930
609	GO:0051258	protein polymerization	279	15	8.23	0.01963
610	GO:0090501	RNA phosphodiester bond hydrolysis	330	17	9.74	0.01982
611	GO:0061024	membrane organization	382	19	11.27	0.01999
612	GO:0030643	cellular phosphate ion homeostasis	20	3	0.59	0.02009
613	GO:0072501	cellular divalent inorganic anion homeos...	20	3	0.59	0.02009
614	GO:0072502	cellular trivalent inorganic anion homeo...	20	3	0.59	0.02009
615	GO:0006073	cellular glucan metabolic process	736	32	21.71	0.02054
616	GO:0030148	sphingolipid biosynthetic process	73	6	2.15	0.02083
617	GO:0006606	protein import into nucleus	160	10	4.72	0.02086
618	GO:0010216	maintenance of DNA methylation	36	4	1.06	0.02102
619	GO:0008655	pyrimidine-containing compound salvage	54	5	1.59	0.02132
620	GO:0009653	anatomical structure morphogenesis	3500	124	103.26	0.02138
621	GO:0048584	positive regulation of response to stimu...	655	29	19.32	0.02143
622	GO:0009093	cysteine catabolic process	8	2	0.24	0.02164
623	GO:0010113	negative regulation of systemic acquired...	8	2	0.24	0.02164
624	GO:0010447	response to acidic pH	8	2	0.24	0.02164
625	GO:0019284	L-methionine salvage from S-adenosylmeth...	8	2	0.24	0.02164
626	GO:0033353	S-adenosylmethionine cycle	8	2	0.24	0.02164
627	GO:0035268	protein mannosylation	8	2	0.24	0.02164
628	GO:0035269	protein O-linked mannosylation	8	2	0.24	0.02164
629	GO:0051016	barbed-end actin filament capping	8	2	0.24	0.02164
630	GO:1900368	regulation of RNA interference	8	2	0.24	0.02164
631	GO:1901402	negative regulation of tetrapyrrole meta...	8	2	0.24	0.02164
632	GO:1905897	regulation of response to endoplasmic re...	8	2	0.24	0.02164
633	GO:0051168	nuclear export	161	10	4.75	0.02168
634	GO:0072503	cellular divalent inorganic cation homeo...	209	12	6.17	0.02210
635	GO:0008610	lipid biosynthetic process	1941	73	57.26	0.02215
636	GO:0006415	translational termination	55	5	1.62	0.02290
637	GO:0006848	pyruvate transport	21	3	0.62	0.02293
638	GO:0007009	plasma membrane organization	21	3	0.62	0.02293
639	GO:0009435	NAD biosynthetic process	21	3	0.62	0.02293
640	GO:1901475	pyruvate transmembrane transport	21	3	0.62	0.02293
641	GO:0032501	multicellular organismal process	10996	358	324.41	0.02302
642	GO:0002832	negative regulation of response to bioti...	37	4	1.09	0.02303
643	GO:0006646	phosphatidylethanolamine biosynthetic pr...	37	4	1.09	0.02303
644	GO:0032102	negative regulation of response to exter...	37	4	1.09	0.02303
645	GO:0043901	negative regulation of multi-organism pr...	37	4	1.09	0.02303
646	GO:0046337	phosphatidylethanolamine metabolic proce...	37	4	1.09	0.02303
647	GO:0032259	methylation	1174	47	34.64	0.02338
648	GO:0055082	cellular chemical homeostasis	801	34	23.63	0.02367
649	GO:0006304	DNA modification	187	11	5.52	0.02368
650	GO:0044728	DNA methylation or demethylation	187	11	5.52	0.02368
651	GO:0048523	negative regulation of cellular process	2161	80	63.76	0.02400
652	GO:0046351	disaccharide biosynthetic process	141	9	4.16	0.02443
653	GO:0010090	trichome morphogenesis	287	15	8.47	0.02450
654	GO:0043174	nucleoside salvage	56	5	1.65	0.02455
655	GO:0006334	nucleosome assembly	97	7	2.86	0.02491
656	GO:0034470	ncRNA processing	748	32	22.07	0.02501
657	GO:0006066	alcohol metabolic process	499	23	14.72	0.02513
658	GO:0006873	cellular ion homeostasis	721	31	21.27	0.02548
659	GO:0032268	regulation of cellular protein metabolic...	1358	53	40.06	0.02574
660	GO:0006013	mannose metabolic process	22	3	0.65	0.02599
661	GO:0046209	nitric oxide metabolic process	22	3	0.65	0.02599
662	GO:0006305	DNA alkylation	166	10	4.9	0.02610
663	GO:0006306	DNA methylation	166	10	4.9	0.02610
664	GO:0006862	nucleotide transport	120	8	3.54	0.02617
665	GO:0090354	regulation of auxin metabolic process	57	5	1.68	0.02628
666	GO:2000070	regulation of response to water deprivat...	57	5	1.68	0.02628
667	GO:0032350	regulation of hormone metabolic process	191	11	5.63	0.02711
668	GO:0006695	cholesterol biosynthetic process	9	2	0.27	0.02729
669	GO:0008203	cholesterol metabolic process	9	2	0.27	0.02729
670	GO:0008653	lipopolysaccharide metabolic process	9	2	0.27	0.02729
671	GO:0009103	lipopolysaccharide biosynthetic process	9	2	0.27	0.02729
672	GO:0009848	indoleacetic acid biosynthetic process v...	9	2	0.27	0.02729
673	GO:0010235	guard mother cell cytokinesis	9	2	0.27	0.02729
674	GO:0040019	positive regulation of embryonic develop...	9	2	0.27	0.02729
675	GO:0043393	regulation of protein binding	9	2	0.27	0.02729
676	GO:0051195	negative regulation of cofactor metaboli...	9	2	0.27	0.02729
677	GO:0090356	negative regulation of auxin metabolic p...	9	2	0.27	0.02729
678	GO:1901996	regulation of indoleacetic acid biosynth...	9	2	0.27	0.02729
679	GO:1901997	negative regulation of indoleacetic acid...	9	2	0.27	0.02729
680	GO:1902652	secondary alcohol metabolic process	9	2	0.27	0.02729
681	GO:1902653	secondary alcohol biosynthetic process	9	2	0.27	0.02729
682	GO:0009068	aspartate family amino acid catabolic pr...	39	4	1.15	0.02739
683	GO:0030968	endoplasmic reticulum unfolded protein r...	39	4	1.15	0.02739
684	GO:0048587	regulation of short-day photoperiodism, ...	39	4	1.15	0.02739
685	GO:0009648	photoperiodism	343	17	10.12	0.02741
686	GO:0048573	photoperiodism, flowering	317	16	9.35	0.02743
687	GO:0031324	negative regulation of cellular metaboli...	1484	57	43.78	0.02797
688	GO:0072528	pyrimidine-containing compound biosynthe...	168	10	4.96	0.02803
689	GO:0009750	response to fructose	58	5	1.71	0.02808
690	GO:0052325	cell wall pectin biosynthetic process	58	5	1.71	0.02808
691	GO:0055074	calcium ion homeostasis	145	9	4.28	0.02858
692	GO:0046467	membrane lipid biosynthetic process	193	11	5.69	0.02895
693	GO:0018195	peptidyl-arginine modification	23	3	0.68	0.02924
694	GO:0018216	peptidyl-arginine methylation	23	3	0.68	0.02924
695	GO:0071025	RNA surveillance	23	3	0.68	0.02924
696	GO:0010685	tetracyclic triterpenoid metabolic proce...	1	1	0.03	0.02950
697	GO:0010686	tetracyclic triterpenoid biosynthetic pr...	1	1	0.03	0.02950
698	GO:0044042	glucan metabolic process	759	32	22.39	0.02973
699	GO:0006874	cellular calcium ion homeostasis	123	8	3.63	0.02974
700	GO:0044403	symbiont process	373	18	11	0.02986
701	GO:0042255	ribosome assembly	244	13	7.2	0.03025
702	GO:0065009	regulation of molecular function	991	40	29.24	0.03064
703	GO:0017144	drug metabolic process	2373	86	70.01	0.03103
704	GO:0034504	protein localization to nucleus	171	10	5.04	0.03113
705	GO:0050790	regulation of catalytic activity	848	35	25.02	0.03124
706	GO:0016052	carbohydrate catabolic process	993	40	29.3	0.03146
707	GO:0044003	modification by symbiont of host morphol...	102	7	3.01	0.03162
708	GO:0071804	cellular potassium ion transport	102	7	3.01	0.03162
709	GO:0071805	potassium ion transmembrane transport	102	7	3.01	0.03162
710	GO:0044089	positive regulation of cellular componen...	196	11	5.78	0.03188
711	GO:0006002	fructose 6-phosphate metabolic process	41	4	1.21	0.03221
712	GO:0010021	amylopectin biosynthetic process	24	3	0.71	0.03270
713	GO:0042304	regulation of fatty acid biosynthetic pr...	24	3	0.71	0.03270
714	GO:0043102	amino acid salvage	24	3	0.71	0.03270
715	GO:0071267	L-methionine salvage	24	3	0.71	0.03270
716	GO:2000896	amylopectin metabolic process	24	3	0.71	0.03270
717	GO:0031327	negative regulation of cellular biosynth...	1202	47	35.46	0.03304
718	GO:0000098	sulfur amino acid catabolic process	10	2	0.3	0.03345
719	GO:0006422	aspartyl-tRNA aminoacylation	10	2	0.3	0.03345
720	GO:0008153	para-aminobenzoic acid biosynthetic proc...	10	2	0.3	0.03345
721	GO:0046439	L-cysteine metabolic process	10	2	0.3	0.03345
722	GO:0046498	S-adenosylhomocysteine metabolic process	10	2	0.3	0.03345
723	GO:0090153	regulation of sphingolipid biosynthetic ...	10	2	0.3	0.03345
724	GO:1905038	regulation of membrane lipid metabolic p...	10	2	0.3	0.03345
725	GO:0006400	tRNA modification	174	10	5.13	0.03445
726	GO:0051817	modification of morphology or physiology...	104	7	3.07	0.03462
727	GO:0072527	pyrimidine-containing compound metabolic...	199	11	5.87	0.03501
728	GO:0009756	carbohydrate mediated signaling	151	9	4.45	0.03570
729	GO:0010182	sugar mediated signaling pathway	151	9	4.45	0.03570
730	GO:0006468	protein phosphorylation	3041	107	89.72	0.03584
731	GO:0009266	response to temperature stimulus	2206	80	65.08	0.03591
732	GO:0051246	regulation of protein metabolic process	1388	53	40.95	0.03609
733	GO:0000712	resolution of meiotic recombination inte...	25	3	0.74	0.03637
734	GO:0010366	negative regulation of ethylene biosynth...	25	3	0.74	0.03637
735	GO:0019742	pentacyclic triterpenoid metabolic proce...	25	3	0.74	0.03637
736	GO:0019745	pentacyclic triterpenoid biosynthetic pr...	25	3	0.74	0.03637
737	GO:0031336	negative regulation of sulfur amino acid...	25	3	0.74	0.03637
738	GO:0051175	negative regulation of sulfur metabolic ...	25	3	0.74	0.03637
739	GO:1900909	negative regulation of olefin metabolic ...	25	3	0.74	0.03637
740	GO:1900912	negative regulation of olefin biosynthet...	25	3	0.74	0.03637
741	GO:1902930	regulation of alcohol biosynthetic proce...	25	3	0.74	0.03637
742	GO:0010639	negative regulation of organelle organiz...	152	9	4.48	0.03700
743	GO:0046885	regulation of hormone biosynthetic proce...	152	9	4.48	0.03700
744	GO:0007205	protein kinase C-activating G-protein co...	43	4	1.27	0.03750
745	GO:0072523	purine-containing compound catabolic pro...	43	4	1.27	0.03750
746	GO:0044085	cellular component biogenesis	3801	131	112.14	0.03784
747	GO:0045995	regulation of embryonic development	63	5	1.86	0.03826
748	GO:0045088	regulation of innate immune response	412	19	12.16	0.03873
749	GO:0051170	import into nucleus	178	10	5.25	0.03926
750	GO:0031497	chromatin assembly	130	8	3.84	0.03933
751	GO:0045132	meiotic chromosome segregation	154	9	4.54	0.03968
752	GO:0051129	negative regulation of cellular componen...	154	9	4.54	0.03968
753	GO:0000256	allantoin catabolic process	11	2	0.32	0.04010
754	GO:0006591	ornithine metabolic process	11	2	0.32	0.04010
755	GO:0009303	rRNA transcription	11	2	0.32	0.04010
756	GO:0034970	histone H3-R2 methylation	11	2	0.32	0.04010
757	GO:0034971	histone H3-R17 methylation	11	2	0.32	0.04010
758	GO:0034972	histone H3-R26 methylation	11	2	0.32	0.04010
759	GO:0006448	regulation of translational elongation	26	3	0.77	0.04024
760	GO:0032776	DNA methylation on cytosine	26	3	0.77	0.04024
761	GO:0034661	ncRNA catabolic process	44	4	1.3	0.04032
762	GO:0006144	purine nucleobase metabolic process	64	5	1.89	0.04053
763	GO:0009909	regulation of flower development	637	27	18.79	0.04058
764	GO:0006414	translational elongation	281	14	8.29	0.04082
765	GO:0034728	nucleosome organization	108	7	3.19	0.04116
766	GO:0051093	negative regulation of developmental pro...	554	24	16.34	0.04164
767	GO:0009890	negative regulation of biosynthetic proc...	1222	47	36.05	0.04165
768	GO:0002229	defense response to oomycetes	65	5	1.92	0.04288
769	GO:0006986	response to unfolded protein	45	4	1.33	0.04326
770	GO:0034620	cellular response to unfolded protein	45	4	1.33	0.04326
771	GO:0052552	modulation by organism of immune respons...	45	4	1.33	0.04326
772	GO:0052553	modulation by symbiont of host immune re...	45	4	1.33	0.04326
773	GO:0052555	positive regulation by organism of immun...	45	4	1.33	0.04326
774	GO:0052556	positive regulation by symbiont of host ...	45	4	1.33	0.04326
775	GO:0052564	response to immune response of other org...	45	4	1.33	0.04326
776	GO:0052572	response to host immune response	45	4	1.33	0.04326
777	GO:0062014	negative regulation of small molecule me...	45	4	1.33	0.04326
778	GO:0007186	G-protein coupled receptor signaling pat...	87	6	2.57	0.04394
779	GO:0048359	mucilage metabolic process involved in s...	87	6	2.57	0.04394
780	GO:0005977	glycogen metabolic process	27	3	0.8	0.04430
781	GO:0005978	glycogen biosynthetic process	27	3	0.8	0.04430
782	GO:0006112	energy reserve metabolic process	27	3	0.8	0.04430
783	GO:0006542	glutamine biosynthetic process	27	3	0.8	0.04430
784	GO:0030002	cellular anion homeostasis	27	3	0.8	0.04430
785	GO:0030320	cellular monovalent inorganic anion home...	27	3	0.8	0.04430
786	GO:0007033	vacuole organization	110	7	3.25	0.04471
787	GO:1901605	alpha-amino acid metabolic process	1110	43	32.75	0.04506
788	GO:0042126	nitrate metabolic process	66	5	1.95	0.04532
789	GO:0042128	nitrate assimilation	66	5	1.95	0.04532
790	GO:0071322	cellular response to carbohydrate stimul...	208	11	6.14	0.04570
791	GO:0043085	positive regulation of catalytic activit...	366	17	10.8	0.04587
792	GO:0006221	pyrimidine nucleotide biosynthetic proce...	88	6	2.6	0.04603
793	GO:0006882	cellular zinc ion homeostasis	88	6	2.6	0.04603
794	GO:0007029	endoplasmic reticulum organization	46	4	1.36	0.04631
795	GO:0035967	cellular response to topologically incor...	46	4	1.36	0.04631
796	GO:0016032	viral process	260	13	7.67	0.04634
797	GO:0008652	cellular amino acid biosynthetic process	732	30	21.6	0.04665
798	GO:0006644	phospholipid metabolic process	646	27	19.06	0.04671
799	GO:0000079	regulation of cyclin-dependent protein s...	159	9	4.69	0.04696
800	GO:0009073	aromatic amino acid family biosynthetic ...	159	9	4.69	0.04696
801	GO:0042752	regulation of circadian rhythm	159	9	4.69	0.04696
802	GO:0051259	protein complex oligomerization	159	9	4.69	0.04696
803	GO:1904029	regulation of cyclin-dependent protein k...	159	9	4.69	0.04696
804	GO:0010565	regulation of cellular ketone metabolic ...	209	11	6.17	0.04701
805	GO:0006449	regulation of translational termination	12	2	0.35	0.04719
806	GO:0006452	translational frameshifting	12	2	0.35	0.04719
807	GO:0006530	asparagine catabolic process	12	2	0.35	0.04719
808	GO:0009245	lipid A biosynthetic process	12	2	0.35	0.04719
809	GO:0031937	positive regulation of chromatin silenci...	12	2	0.35	0.04719
810	GO:0033345	asparagine catabolic process via L-aspar...	12	2	0.35	0.04719
811	GO:0045901	positive regulation of translational elo...	12	2	0.35	0.04719
812	GO:0045905	positive regulation of translational ter...	12	2	0.35	0.04719
813	GO:0046493	lipid A metabolic process	12	2	0.35	0.04719
814	GO:1902609	(R)-2-hydroxy-alpha-linolenic acid biosy...	12	2	0.35	0.04719
815	GO:2001289	lipid X metabolic process	12	2	0.35	0.04719
816	GO:0006323	DNA packaging	160	9	4.72	0.04852
817	GO:0006379	mRNA cleavage	28	3	0.83	0.04856
818	GO:0006722	triterpenoid metabolic process	28	3	0.83	0.04856
819	GO:0016104	triterpenoid biosynthetic process	28	3	0.83	0.04856
820	GO:0019216	regulation of lipid metabolic process	136	8	4.01	0.04904
821	GO:0019751	polyol metabolic process	289	14	8.53	0.04946
822	GO:0052031	modulation by symbiont of host defense r...	47	4	1.39	0.04948
823	GO:0052173	response to defenses of other organism i...	47	4	1.39	0.04948
824	GO:0052200	response to host defenses	47	4	1.39	0.04948
825	GO:0052255	modulation by organism of defense respon...	47	4	1.39	0.04948
826	GO:0075136	response to host	47	4	1.39	0.04948
827	GO:0031334	positive regulation of protein complex a...	161	9	4.75	0.05011
828	GO:0044247	cellular polysaccharide catabolic proces...	186	10	5.49	0.05023
829	GO:0009269	response to desiccation	68	5	2.01	0.05042
830	GO:0015766	disaccharide transport	68	5	2.01	0.05042
831	GO:0015770	sucrose transport	68	5	2.01	0.05042
832	GO:0015772	oligosaccharide transport	68	5	2.01	0.05042
833	GO:0090626	plant epidermis morphogenesis	372	17	10.97	0.05187
834	GO:0010035	response to inorganic substance	3788	129	111.76	0.05188
835	GO:0048193	Golgi vesicle transport	345	16	10.18	0.05210
836	GO:0051241	negative regulation of multicellular org...	483	21	14.25	0.05217
837	GO:0010026	trichome differentiation	373	17	11	0.05292
838	GO:0033239	negative regulation of cellular amine me...	29	3	0.86	0.05302
839	GO:0045763	negative regulation of cellular amino ac...	29	3	0.86	0.05302
840	GO:0045036	protein targeting to chloroplast	163	9	4.81	0.05339
841	GO:0072596	establishment of protein localization to...	163	9	4.81	0.05339
842	GO:0072598	protein localization to chloroplast	163	9	4.81	0.05339
843	GO:0000255	allantoin metabolic process	13	2	0.38	0.05470
844	GO:0006741	NADP biosynthetic process	13	2	0.38	0.05470
845	GO:0006850	mitochondrial pyruvate transmembrane tra...	13	2	0.38	0.05470
846	GO:0010135	ureide metabolic process	13	2	0.38	0.05470
847	GO:0010136	ureide catabolic process	13	2	0.38	0.05470
848	GO:0010231	maintenance of seed dormancy	13	2	0.38	0.05470
849	GO:0042306	regulation of protein import into nucleu...	13	2	0.38	0.05470
850	GO:0043605	cellular amide catabolic process	13	2	0.38	0.05470
851	GO:0097437	maintenance of dormancy	13	2	0.38	0.05470
852	GO:1900180	regulation of protein localization to nu...	13	2	0.38	0.05470
853	GO:0000028	ribosomal small subunit assembly	92	6	2.71	0.05499
854	GO:0006661	phosphatidylinositol biosynthetic proces...	92	6	2.71	0.05499
855	GO:0051274	beta-glucan biosynthetic process	215	11	6.34	0.05541
856	GO:0030838	positive regulation of actin filament po...	70	5	2.07	0.05585
857	GO:0045010	actin nucleation	70	5	2.07	0.05585
858	GO:0046839	phospholipid dephosphorylation	70	5	2.07	0.05585
859	GO:0006091	generation of precursor metabolites and ...	1250	47	36.88	0.05644
860	GO:0019432	triglyceride biosynthetic process	93	6	2.74	0.05739
861	GO:0000266	mitochondrial fission	30	3	0.89	0.05766
862	GO:0033539	fatty acid beta-oxidation using acyl-CoA...	30	3	0.89	0.05766
863	GO:0050684	regulation of mRNA processing	30	3	0.89	0.05766
864	GO:0051182	coenzyme transport	30	3	0.89	0.05766
865	GO:0007059	chromosome segregation	296	14	8.73	0.05799
866	GO:0001060	transcription by RNA polymerase V	2	1	0.06	0.05814
867	GO:0007202	activation of phospholipase C activity	2	1	0.06	0.05814
868	GO:0010517	regulation of phospholipase activity	2	1	0.06	0.05814
869	GO:0010518	positive regulation of phospholipase act...	2	1	0.06	0.05814
870	GO:0010863	positive regulation of phospholipase C a...	2	1	0.06	0.05814
871	GO:0010919	regulation of inositol phosphate biosynt...	2	1	0.06	0.05814
872	GO:0010998	regulation of translational initiation b...	2	1	0.06	0.05814
873	GO:0031590	wybutosine metabolic process	2	1	0.06	0.05814
874	GO:0031591	wybutosine biosynthetic process	2	1	0.06	0.05814
875	GO:0032928	regulation of superoxide anion generatio...	2	1	0.06	0.05814
876	GO:0032959	inositol trisphosphate biosynthetic proc...	2	1	0.06	0.05814
877	GO:0032960	regulation of inositol trisphosphate bio...	2	1	0.06	0.05814
878	GO:0033542	fatty acid beta-oxidation, unsaturated, ...	2	1	0.06	0.05814
879	GO:0036228	protein localization to nuclear inner me...	2	1	0.06	0.05814
880	GO:0043558	regulation of translational initiation i...	2	1	0.06	0.05814
881	GO:0051325	interphase	2	1	0.06	0.05814
882	GO:0052889	9,9'-di-cis-zeta-carotene desaturation t...	2	1	0.06	0.05814
883	GO:0060191	regulation of lipase activity	2	1	0.06	0.05814
884	GO:0060193	positive regulation of lipase activity	2	1	0.06	0.05814
885	GO:0070077	histone arginine demethylation	2	1	0.06	0.05814
886	GO:0070078	histone H3-R2 demethylation	2	1	0.06	0.05814
887	GO:0070079	histone H4-R3 demethylation	2	1	0.06	0.05814
888	GO:1900274	regulation of phospholipase C activity	2	1	0.06	0.05814
889	GO:1904279	regulation of transcription by RNA polym...	2	1	0.06	0.05814
890	GO:1904281	positive regulation of transcription by ...	2	1	0.06	0.05814
891	GO:1990280	RNA localization to chromatin	2	1	0.06	0.05814
892	GO:0006638	neutral lipid metabolic process	141	8	4.16	0.05822
893	GO:0006639	acylglycerol metabolic process	141	8	4.16	0.05822
894	GO:0070592	cell wall polysaccharide biosynthetic pr...	166	9	4.9	0.05856
895	GO:0046189	phenol-containing compound biosynthetic ...	117	7	3.45	0.05866
896	GO:0006220	pyrimidine nucleotide metabolic process	94	6	2.77	0.05984
897	GO:0050776	regulation of immune response	435	19	12.83	0.06004
898	GO:0006475	internal protein amino acid acetylation	142	8	4.19	0.06018
899	GO:0006541	glutamine metabolic process	142	8	4.19	0.06018
900	GO:0016573	histone acetylation	142	8	4.19	0.06018
901	GO:0018393	internal peptidyl-lysine acetylation	142	8	4.19	0.06018
902	GO:0018394	peptidyl-lysine acetylation	142	8	4.19	0.06018
903	GO:0080134	regulation of response to stress	1076	41	31.74	0.06030
904	GO:0019725	cellular homeostasis	1166	44	34.4	0.06031
905	GO:2000028	regulation of photoperiodism, flowering	118	7	3.48	0.06085
906	GO:0031048	chromatin silencing by small RNA	31	3	0.91	0.06249
907	GO:0046113	nucleobase catabolic process	31	3	0.91	0.06249
908	GO:0071265	L-methionine biosynthetic process	31	3	0.91	0.06249
909	GO:0006065	UDP-glucuronate biosynthetic process	14	2	0.41	0.06260
910	GO:0019919	peptidyl-arginine methylation, to asymme...	14	2	0.41	0.06260
911	GO:0035247	peptidyl-arginine omega-N-methylation	14	2	0.41	0.06260
912	GO:0046655	folic acid metabolic process	14	2	0.41	0.06260
913	GO:0046656	folic acid biosynthetic process	14	2	0.41	0.06260
914	GO:0048578	positive regulation of long-day photoper...	14	2	0.41	0.06260
915	GO:0051289	protein homotetramerization	14	2	0.41	0.06260
916	GO:0052324	plant-type cell wall cellulose biosynthe...	14	2	0.41	0.06260
917	GO:1901999	homogentisate metabolic process	14	2	0.41	0.06260
918	GO:1902000	homogentisate catabolic process	14	2	0.41	0.06260
919	GO:0016049	cell growth	1657	60	48.89	0.06300
920	GO:0031349	positive regulation of defense response	327	15	9.65	0.06306
921	GO:0048878	chemical homeostasis	1444	53	42.6	0.06367
922	GO:0006333	chromatin assembly or disassembly	169	9	4.99	0.06405
923	GO:0034976	response to endoplasmic reticulum stress	169	9	4.99	0.06405
924	GO:0009846	pollen germination	247	12	7.29	0.06417
925	GO:0046474	glycerophospholipid biosynthetic process	221	11	6.52	0.06476
926	GO:0009251	glucan catabolic process	195	10	5.75	0.06480
927	GO:0009900	dehiscence	96	6	2.83	0.06493
928	GO:1901679	nucleotide transmembrane transport	96	6	2.83	0.06493
929	GO:0048468	cell development	1173	44	34.61	0.06493
930	GO:0006260	DNA replication	468	20	13.81	0.06536
931	GO:0032270	positive regulation of cellular protein ...	384	17	11.33	0.06548
932	GO:0000096	sulfur amino acid metabolic process	248	12	7.32	0.06571
933	GO:0016485	protein processing	248	12	7.32	0.06571
934	GO:0051193	regulation of cofactor metabolic process	145	8	4.28	0.06630
935	GO:0043094	cellular metabolic compound salvage	385	17	11.36	0.06671
936	GO:0048367	shoot system development	3291	112	97.09	0.06693
937	GO:0016070	RNA metabolic process	12127	384	357.78	0.06723
938	GO:0010467	gene expression	14373	452	424.04	0.06746
939	GO:0006071	glycerol metabolic process	121	7	3.57	0.06771
940	GO:0006641	triglyceride metabolic process	121	7	3.57	0.06771
941	GO:0046777	protein autophosphorylation	499	21	14.72	0.06824
942	GO:0044275	cellular carbohydrate catabolic process	250	12	7.38	0.06887
943	GO:0006206	pyrimidine nucleobase metabolic process	98	6	2.89	0.07027
944	GO:0006554	lysine catabolic process	15	2	0.44	0.07086
945	GO:0007219	Notch signaling pathway	15	2	0.44	0.07086
946	GO:0009268	response to pH	15	2	0.44	0.07086
947	GO:0019477	L-lysine catabolic process	15	2	0.44	0.07086
948	GO:0030388	fructose 1,6-bisphosphate metabolic proc...	15	2	0.44	0.07086
949	GO:0032365	intracellular lipid transport	15	2	0.44	0.07086
950	GO:0046440	L-lysine metabolic process	15	2	0.44	0.07086
951	GO:0051211	anisotropic cell growth	15	2	0.44	0.07086
952	GO:0090357	regulation of tryptophan metabolic proce...	15	2	0.44	0.07086
953	GO:1901269	lipooligosaccharide metabolic process	15	2	0.44	0.07086
954	GO:1901271	lipooligosaccharide biosynthetic process	15	2	0.44	0.07086
955	GO:0010047	fruit dehiscence	53	4	1.56	0.07093
956	GO:0050801	ion homeostasis	1092	41	32.22	0.07172
957	GO:0071806	protein transmembrane transport	417	18	12.3	0.07173
958	GO:0006109	regulation of carbohydrate metabolic pro...	173	9	5.1	0.07186
959	GO:0071900	regulation of protein serine/threonine k...	199	10	5.87	0.07206
960	GO:0002682	regulation of immune system process	474	20	13.98	0.07220
961	GO:0019400	alditol metabolic process	123	7	3.63	0.07253
962	GO:0070972	protein localization to endoplasmic reti...	123	7	3.63	0.07253
963	GO:0030149	sphingolipid catabolic process	33	3	0.97	0.07268
964	GO:2000377	regulation of reactive oxygen species me...	148	8	4.37	0.07279
965	GO:0006534	cysteine metabolic process	99	6	2.92	0.07303
966	GO:0072348	sulfur compound transport	99	6	2.92	0.07303
967	GO:0051247	positive regulation of protein metabolic...	390	17	11.51	0.07311
968	GO:0051172	negative regulation of nitrogen compound...	1398	51	41.24	0.07331
969	GO:1901615	organic hydroxy compound metabolic proce...	1216	45	35.88	0.07393
970	GO:0006465	signal peptide processing	76	5	2.24	0.07408
971	GO:0071941	nitrogen cycle metabolic process	76	5	2.24	0.07408
972	GO:0007275	multicellular organism development	10313	328	304.26	0.07409
973	GO:0031347	regulation of defense response	826	32	24.37	0.07451
974	GO:0009064	glutamine family amino acid metabolic pr...	308	14	9.09	0.07484
975	GO:0090503	RNA phosphodiester bond hydrolysis, exon...	54	4	1.59	0.07490
976	GO:0009932	cell tip growth	592	24	17.47	0.07555
977	GO:0006006	glucose metabolic process	100	6	2.95	0.07586
978	GO:0009292	genetic transfer	100	6	2.95	0.07586
979	GO:0009294	DNA mediated transformation	100	6	2.95	0.07586
980	GO:0010191	mucilage metabolic process	100	6	2.95	0.07586
981	GO:0044764	multi-organism cellular process	100	6	2.95	0.07586
982	GO:0046890	regulation of lipid biosynthetic process	100	6	2.95	0.07586
983	GO:0071407	cellular response to organic cyclic comp...	593	24	17.5	0.07664
984	GO:0044093	positive regulation of molecular functio...	393	17	11.59	0.07714
985	GO:0010098	suspensor development	34	3	1	0.07804
986	GO:0009555	pollen development	1132	42	33.4	0.07935
987	GO:0006552	leucine catabolic process	16	2	0.47	0.07944
988	GO:0043132	NAD transport	16	2	0.47	0.07944
989	GO:0046398	UDP-glucuronate metabolic process	16	2	0.47	0.07944
990	GO:1902626	assembly of large subunit precursor of p...	16	2	0.47	0.07944
991	GO:0043900	regulation of multi-organism process	339	15	10	0.07996
992	GO:0006521	regulation of cellular amino acid metabo...	78	5	2.3	0.08080
993	GO:0033238	regulation of cellular amine metabolic p...	78	5	2.3	0.08080
994	GO:0042278	purine nucleoside metabolic process	102	6	3.01	0.08169
995	GO:0006342	chromatin silencing	204	10	6.02	0.08183
996	GO:2000241	regulation of reproductive process	1014	38	29.92	0.08189
997	GO:0042157	lipoprotein metabolic process	425	18	12.54	0.08225
998	GO:0032269	negative regulation of cellular protein ...	397	17	11.71	0.08274
999	GO:0009826	unidimensional cell growth	1137	42	33.54	0.08344
1000	GO:0006896	Golgi to vacuole transport	35	3	1.03	0.08356
1001	GO:0018026	peptidyl-lysine monomethylation	35	3	1.03	0.08356
1002	GO:0051307	meiotic chromosome separation	35	3	1.03	0.08356
1003	GO:0009816	defense response to bacterium, incompati...	205	10	6.05	0.08388
1004	GO:0048437	floral organ development	866	33	25.55	0.08401
1005	GO:0016311	dephosphorylation	629	25	18.56	0.08425
1006	GO:0018208	peptidyl-proline modification	179	9	5.28	0.08463
1007	GO:0065008	regulation of biological quality	3939	131	116.21	0.08534
1008	GO:0000422	autophagy of mitochondrion	3	1	0.09	0.08592
1009	GO:0000821	regulation of arginine metabolic process	3	1	0.09	0.08592
1010	GO:0006991	response to sterol depletion	3	1	0.09	0.08592
1011	GO:0010352	lithium ion export across the plasma mem...	3	1	0.09	0.08592
1012	GO:0015684	ferrous iron transport	3	1	0.09	0.08592
1013	GO:0016239	positive regulation of macroautophagy	3	1	0.09	0.08592
1014	GO:0016241	regulation of macroautophagy	3	1	0.09	0.08592
1015	GO:0019586	galacturonate metabolic process	3	1	0.09	0.08592
1016	GO:0030970	retrograde protein transport, ER to cyto...	3	1	0.09	0.08592
1017	GO:0032933	SREBP signaling pathway	3	1	0.09	0.08592
1018	GO:0033059	cellular pigmentation	3	1	0.09	0.08592
1019	GO:0035600	tRNA methylthiolation	3	1	0.09	0.08592
1020	GO:0043482	cellular pigment accumulation	3	1	0.09	0.08592
1021	GO:0044804	autophagy of nucleus	3	1	0.09	0.08592
1022	GO:0046396	D-galacturonate metabolic process	3	1	0.09	0.08592
1023	GO:0061726	mitochondrion disassembly	3	1	0.09	0.08592
1024	GO:0071030	nuclear mRNA surveillance of spliceosoma...	3	1	0.09	0.08592
1025	GO:0071048	nuclear retention of unspliced pre-mRNA ...	3	1	0.09	0.08592
1026	GO:0071501	cellular response to sterol depletion	3	1	0.09	0.08592
1027	GO:0090368	regulation of ornithine metabolic proces...	3	1	0.09	0.08592
1028	GO:0090549	response to carbon starvation	3	1	0.09	0.08592
1029	GO:1900079	regulation of arginine biosynthetic proc...	3	1	0.09	0.08592
1030	GO:1903513	endoplasmic reticulum to cytosol transpo...	3	1	0.09	0.08592
1031	GO:2000013	regulation of arginine biosynthetic proc...	3	1	0.09	0.08592
1032	GO:2000785	regulation of autophagosome assembly	3	1	0.09	0.08592
1033	GO:2000786	positive regulation of autophagosome ass...	3	1	0.09	0.08592
1034	GO:0090502	RNA phosphodiester bond hydrolysis, endo...	206	10	6.08	0.08595
1035	GO:0042136	neurotransmitter biosynthetic process	57	4	1.68	0.08746
1036	GO:0007229	integrin-mediated signaling pathway	17	2	0.5	0.08833
1037	GO:0008612	peptidyl-lysine modification to peptidyl...	17	2	0.5	0.08833
1038	GO:0019632	shikimate metabolic process	17	2	0.5	0.08833
1039	GO:0051098	regulation of binding	17	2	0.5	0.08833
1040	GO:0070920	regulation of production of small RNA in...	17	2	0.5	0.08833
1041	GO:0071027	nuclear RNA surveillance	17	2	0.5	0.08833
1042	GO:0071028	nuclear mRNA surveillance	17	2	0.5	0.08833
1043	GO:0051248	negative regulation of protein metabolic...	401	17	11.83	0.08860
1044	GO:0042939	tripeptide transport	36	3	1.06	0.08925
1045	GO:0052541	plant-type cell wall cellulose metabolic...	36	3	1.06	0.08925
1046	GO:0046165	alcohol biosynthetic process	208	10	6.14	0.09020
1047	GO:0018958	phenol-containing compound metabolic pro...	235	11	6.93	0.09035
1048	GO:0042455	ribonucleoside biosynthetic process	105	6	3.1	0.09088
1049	GO:0006650	glycerophospholipid metabolic process	404	17	11.92	0.09316
1050	GO:0048438	floral whorl development	696	27	20.53	0.09343
1051	GO:0000027	ribosomal large subunit assembly	131	7	3.86	0.09378
1052	GO:0019217	regulation of fatty acid metabolic proce...	37	3	1.09	0.09509
1053	GO:0043467	regulation of generation of precursor me...	82	5	2.42	0.09516
1054	GO:0045143	homologous chromosome segregation	82	5	2.42	0.09516
1055	GO:0006108	malate metabolic process	59	4	1.74	0.09635
1056	GO:0006352	DNA-templated transcription, initiation	211	10	6.23	0.09681
1057	GO:0007018	microtubule-based movement	158	8	4.66	0.09711
1058	GO:0046460	neutral lipid biosynthetic process	107	6	3.16	0.09731
1059	GO:0046463	acylglycerol biosynthetic process	107	6	3.16	0.09731
1060	GO:0006145	purine nucleobase catabolic process	18	2	0.53	0.09749
1061	GO:0006433	prolyl-tRNA aminoacylation	18	2	0.53	0.09749
1062	GO:0010306	rhamnogalacturonan II biosynthetic proce...	18	2	0.53	0.09749
1063	GO:0010396	rhamnogalacturonan II metabolic process	18	2	0.53	0.09749
1064	GO:0019336	phenol-containing compound catabolic pro...	18	2	0.53	0.09749
1065	GO:0032527	protein exit from endoplasmic reticulum	18	2	0.53	0.09749
1066	GO:1903320	regulation of protein modification by sm...	18	2	0.53	0.09749
1067	GO:2001022	positive regulation of response to DNA d...	18	2	0.53	0.09749
1068	GO:1901699	cellular response to nitrogen compound	322	14	9.5	0.09817
1069	GO:0043622	cortical microtubule organization	83	5	2.45	0.09894
1070	GO:0007010	cytoskeleton organization	701	27	20.68	0.09937
1071	GO:0009084	glutamine family amino acid biosynthetic...	133	7	3.92	0.09958
1072	GO:0030003	cellular cation homeostasis	672	26	19.83	0.10032
1073	GO:0046466	membrane lipid catabolic process	38	3	1.12	0.10109
1074	GO:0005985	sucrose metabolic process	134	7	3.95	0.10255
1075	GO:0010118	stomatal movement	527	21	15.55	0.10393
1076	GO:0015748	organophosphate ester transport	161	8	4.75	0.10520
1077	GO:0031348	negative regulation of defense response	215	10	6.34	0.10604
1078	GO:0018022	peptidyl-lysine methylation	188	9	5.55	0.10617
1079	GO:0048229	gametophyte development	1565	55	46.17	0.10644
1080	GO:0048580	regulation of post-embryonic development	1224	44	36.11	0.10648
1081	GO:0006021	inositol biosynthetic process	19	2	0.56	0.10691
1082	GO:0006152	purine nucleoside catabolic process	19	2	0.56	0.10691
1083	GO:0009650	UV protection	19	2	0.56	0.10691
1084	GO:0010483	pollen tube reception	19	2	0.56	0.10691
1085	GO:0035246	peptidyl-arginine N-methylation	19	2	0.56	0.10691
1086	GO:0051703	intraspecies interaction between organis...	19	2	0.56	0.10691
1087	GO:0060148	positive regulation of posttranscription...	19	2	0.56	0.10691
1088	GO:0098781	ncRNA transcription	19	2	0.56	0.10691
1089	GO:1904589	regulation of protein import	19	2	0.56	0.10691
1090	GO:0006620	posttranslational protein targeting to e...	39	3	1.15	0.10723
1091	GO:0006892	post-Golgi vesicle-mediated transport	39	3	1.15	0.10723
1092	GO:0031204	posttranslational protein targeting to m...	39	3	1.15	0.10723
1093	GO:0031330	negative regulation of cellular cataboli...	39	3	1.15	0.10723
1094	GO:0033554	cellular response to stress	2861	96	84.41	0.10731
1095	GO:0006473	protein acetylation	162	8	4.78	0.10798
1096	GO:0035966	response to topologically incorrect prot...	62	4	1.83	0.11046
1097	GO:1903409	reactive oxygen species biosynthetic pro...	86	5	2.54	0.11072
1098	GO:0006605	protein targeting	711	27	20.98	0.11198
1099	GO:2000113	negative regulation of cellular macromol...	1076	39	31.74	0.11233
1100	GO:0000012	single strand break repair	4	1	0.12	0.11289
1101	GO:0000740	nuclear membrane fusion	4	1	0.12	0.11289
1102	GO:0002143	tRNA wobble position uridine thiolation	4	1	0.12	0.11289
1103	GO:0006067	ethanol metabolic process	4	1	0.12	0.11289
1104	GO:0006069	ethanol oxidation	4	1	0.12	0.11289
1105	GO:0006593	ornithine catabolic process	4	1	0.12	0.11289
1106	GO:0006642	triglyceride mobilization	4	1	0.12	0.11289
1107	GO:0006849	plasma membrane pyruvate transport	4	1	0.12	0.11289
1108	GO:0009443	pyridoxal 5'-phosphate salvage	4	1	0.12	0.11289
1109	GO:0009722	detection of cytokinin stimulus	4	1	0.12	0.11289
1110	GO:0010121	arginine catabolic process to proline vi...	4	1	0.12	0.11289
1111	GO:0010373	negative regulation of gibberellin biosy...	4	1	0.12	0.11289
1112	GO:0010381	peroxisome-chloroplast membrane tetherin...	4	1	0.12	0.11289
1113	GO:0010789	meiotic sister chromatid cohesion involv...	4	1	0.12	0.11289
1114	GO:0018192	enzyme active site formation via cystein...	4	1	0.12	0.11289
1115	GO:0018307	enzyme active site formation	4	1	0.12	0.11289
1116	GO:0019447	D-cysteine catabolic process	4	1	0.12	0.11289
1117	GO:0019493	arginine catabolic process to proline	4	1	0.12	0.11289
1118	GO:0033233	regulation of protein sumoylation	4	1	0.12	0.11289
1119	GO:0033234	negative regulation of protein sumoylati...	4	1	0.12	0.11289
1120	GO:0034097	response to cytokine	4	1	0.12	0.11289
1121	GO:0042966	biotin carboxyl carrier protein biosynth...	4	1	0.12	0.11289
1122	GO:0043954	cellular component maintenance	4	1	0.12	0.11289
1123	GO:0043985	histone H4-R3 methylation	4	1	0.12	0.11289
1124	GO:0045900	negative regulation of translational elo...	4	1	0.12	0.11289
1125	GO:0046438	D-cysteine metabolic process	4	1	0.12	0.11289
1126	GO:0070291	N-acylethanolamine metabolic process	4	1	0.12	0.11289
1127	GO:0070827	chromatin maintenance	4	1	0.12	0.11289
1128	GO:0070829	heterochromatin maintenance	4	1	0.12	0.11289
1129	GO:0071076	RNA 3' uridylation	4	1	0.12	0.11289
1130	GO:0071345	cellular response to cytokine stimulus	4	1	0.12	0.11289
1131	GO:0090410	malonate catabolic process	4	1	0.12	0.11289
1132	GO:0098822	peptidyl-cysteine modification to L-cyst...	4	1	0.12	0.11289
1133	GO:1903321	negative regulation of protein modificat...	4	1	0.12	0.11289
1134	GO:1990428	miRNA transport	4	1	0.12	0.11289
1135	GO:0045814	negative regulation of gene expression, ...	218	10	6.43	0.11329
1136	GO:0010440	stomatal lineage progression	40	3	1.18	0.11351
1137	GO:0070838	divalent metal ion transport	303	13	8.94	0.11614
1138	GO:0006999	nuclear pore organization	20	2	0.59	0.11655
1139	GO:0009660	amyloplast organization	20	2	0.59	0.11655
1140	GO:0010387	COP9 signalosome assembly	20	2	0.59	0.11655
1141	GO:0016139	glycoside catabolic process	20	2	0.59	0.11655
1142	GO:0033358	UDP-L-arabinose biosynthetic process	20	2	0.59	0.11655
1143	GO:0045227	capsule polysaccharide biosynthetic proc...	20	2	0.59	0.11655
1144	GO:0045230	capsule organization	20	2	0.59	0.11655
1145	GO:0046519	sphingoid metabolic process	20	2	0.59	0.11655
1146	GO:0046822	regulation of nucleocytoplasmic transpor...	20	2	0.59	0.11655
1147	GO:0090322	regulation of superoxide metabolic proce...	20	2	0.59	0.11655
1148	GO:0097428	protein maturation by iron-sulfur cluste...	20	2	0.59	0.11655
1149	GO:0051260	protein homooligomerization	113	6	3.33	0.11800
1150	GO:0043543	protein acylation	507	20	14.96	0.11836
1151	GO:0010499	proteasomal ubiquitin-independent protei...	88	5	2.6	0.11894
1152	GO:0022406	membrane docking	193	9	5.69	0.11936
1153	GO:0140056	organelle localization by membrane tethe...	193	9	5.69	0.11936
1154	GO:0018105	peptidyl-serine phosphorylation	41	3	1.21	0.11993
1155	GO:0010020	chloroplast fission	64	4	1.89	0.12034
1156	GO:0098771	inorganic ion homeostasis	1022	37	30.15	0.12051
1157	GO:0042592	homeostatic process	1931	66	56.97	0.12385
1158	GO:0001522	pseudouridine synthesis	65	4	1.92	0.12542
1159	GO:0000381	regulation of alternative mRNA splicing,...	21	2	0.62	0.12641
1160	GO:0006000	fructose metabolic process	21	2	0.62	0.12641
1161	GO:0006516	glycoprotein catabolic process	21	2	0.62	0.12641
1162	GO:0007143	female meiotic nuclear division	21	2	0.62	0.12641
1163	GO:2001020	regulation of response to DNA damage sti...	42	3	1.24	0.12648
1164	GO:0010558	negative regulation of macromolecule bio...	1151	41	33.96	0.12681
1165	GO:0002239	response to oomycetes	90	5	2.66	0.12743
1166	GO:0042335	cuticle development	90	5	2.66	0.12743
1167	GO:1903509	liposaccharide metabolic process	196	9	5.78	0.12768
1168	GO:0006412	translation	2828	94	83.43	0.12805
1169	GO:0043043	peptide biosynthetic process	2861	95	84.41	0.12872
1170	GO:0006875	cellular metal ion homeostasis	603	23	17.79	0.12918
1171	GO:0043603	cellular amide metabolic process	3473	114	102.46	0.12941
1172	GO:0009688	abscisic acid biosynthetic process	66	4	1.95	0.13059
1173	GO:0043289	apocarotenoid biosynthetic process	66	4	1.95	0.13059
1174	GO:1902645	tertiary alcohol biosynthetic process	66	4	1.95	0.13059
1175	GO:0072511	divalent inorganic cation transport	310	13	9.15	0.13138
1176	GO:0023014	signal transduction by protein phosphory...	143	7	4.22	0.13141
1177	GO:0048588	developmental cell growth	695	26	20.5	0.13167
1178	GO:0000245	spliceosomal complex assembly	91	5	2.68	0.13177
1179	GO:0045047	protein targeting to ER	91	5	2.68	0.13177
1180	GO:0072599	establishment of protein localization to...	91	5	2.68	0.13177
1181	GO:0048869	cellular developmental process	3317	109	97.86	0.13285
1182	GO:0006457	protein folding	971	35	28.65	0.13311
1183	GO:0009895	negative regulation of catabolic process	43	3	1.27	0.13315
1184	GO:0048518	positive regulation of biological proces...	2804	93	82.73	0.13390
1185	GO:0006928	movement of cell or subcellular componen...	226	10	6.67	0.13394
1186	GO:0009687	abscisic acid metabolic process	92	5	2.71	0.13619
1187	GO:0043288	apocarotenoid metabolic process	92	5	2.71	0.13619
1188	GO:1902644	tertiary alcohol metabolic process	92	5	2.71	0.13619
1189	GO:0006570	tyrosine metabolic process	22	2	0.65	0.13645
1190	GO:0010222	stem vascular tissue pattern formation	22	2	0.65	0.13645
1191	GO:0010587	miRNA catabolic process	22	2	0.65	0.13645
1192	GO:0016075	rRNA catabolic process	22	2	0.65	0.13645
1193	GO:0034508	centromere complex assembly	22	2	0.65	0.13645
1194	GO:0042759	long-chain fatty acid biosynthetic proce...	22	2	0.65	0.13645
1195	GO:0055129	L-proline biosynthetic process	22	2	0.65	0.13645
1196	GO:0009059	macromolecule biosynthetic process	14089	436	415.66	0.13738
1197	GO:0055065	metal ion homeostasis	821	30	24.22	0.13778
1198	GO:0045787	positive regulation of cell cycle	145	7	4.28	0.13832
1199	GO:0001112	DNA-templated transcriptional open compl...	5	1	0.15	0.13907
1200	GO:0001113	transcriptional open complex formation a...	5	1	0.15	0.13907
1201	GO:0001120	protein-DNA complex remodeling	5	1	0.15	0.13907
1202	GO:0002103	endonucleolytic cleavage of tetracistron...	5	1	0.15	0.13907
1203	GO:0006154	adenosine catabolic process	5	1	0.15	0.13907
1204	GO:0007026	negative regulation of microtubule depol...	5	1	0.15	0.13907
1205	GO:0007610	behavior	5	1	0.15	0.13907
1206	GO:0007638	mechanosensory behavior	5	1	0.15	0.13907
1207	GO:0009594	detection of nutrient	5	1	0.15	0.13907
1208	GO:0015746	citrate transport	5	1	0.15	0.13907
1209	GO:0031145	anaphase-promoting complex-dependent cat...	5	1	0.15	0.13907
1210	GO:0033529	raffinose biosynthetic process	5	1	0.15	0.13907
1211	GO:0034367	protein-containing complex remodeling	5	1	0.15	0.13907
1212	GO:0080020	regulation of coenzyme A biosynthetic pr...	5	1	0.15	0.13907
1213	GO:0090435	protein localization to nuclear envelope	5	1	0.15	0.13907
1214	GO:1900088	regulation of inositol biosynthetic proc...	5	1	0.15	0.13907
1215	GO:1900091	regulation of raffinose biosynthetic pro...	5	1	0.15	0.13907
1216	GO:0010364	regulation of ethylene biosynthetic proc...	44	3	1.3	0.13995
1217	GO:0031335	regulation of sulfur amino acid metaboli...	44	3	1.3	0.13995
1218	GO:0033865	nucleoside bisphosphate metabolic proces...	44	3	1.3	0.13995
1219	GO:0033875	ribonucleoside bisphosphate metabolic pr...	44	3	1.3	0.13995
1220	GO:0034032	purine nucleoside bisphosphate metabolic...	44	3	1.3	0.13995
1221	GO:1900908	regulation of olefin metabolic process	44	3	1.3	0.13995
1222	GO:1900911	regulation of olefin biosynthetic proces...	44	3	1.3	0.13995
1223	GO:0009812	flavonoid metabolic process	372	15	10.97	0.14032
1224	GO:0046128	purine ribonucleoside metabolic process	93	5	2.74	0.14066
1225	GO:0051445	regulation of meiotic cell cycle	68	4	2.01	0.14118
1226	GO:0006417	regulation of translation	641	24	18.91	0.14175
1227	GO:0048583	regulation of response to stimulus	1985	67	58.56	0.14349
1228	GO:0022604	regulation of cell morphogenesis	202	9	5.96	0.14520
1229	GO:0055076	transition metal ion homeostasis	583	22	17.2	0.14579
1230	GO:0048511	rhythmic process	493	19	14.54	0.14585
1231	GO:0045892	negative regulation of transcription, DN...	796	29	23.48	0.14587
1232	GO:0045089	positive regulation of innate immune res...	259	11	7.64	0.14661
1233	GO:0009423	chorismate biosynthetic process	23	2	0.68	0.14666
1234	GO:0010394	homogalacturonan metabolic process	23	2	0.68	0.14666
1235	GO:0045038	protein import into chloroplast thylakoi...	23	2	0.68	0.14666
1236	GO:0048024	regulation of mRNA splicing, via spliceo...	23	2	0.68	0.14666
1237	GO:0009065	glutamine family amino acid catabolic pr...	45	3	1.33	0.14685
1238	GO:0009071	serine family amino acid catabolic proce...	45	3	1.33	0.14685
1239	GO:0018209	peptidyl-serine modification	45	3	1.33	0.14685
1240	GO:0042761	very long-chain fatty acid biosynthetic ...	45	3	1.33	0.14685
1241	GO:0010604	positive regulation of macromolecule met...	1391	48	41.04	0.15088
1242	GO:0008654	phospholipid biosynthetic process	436	17	12.86	0.15091
1243	GO:0043604	amide biosynthetic process	2988	98	88.15	0.15147
1244	GO:0051606	detection of stimulus	348	14	10.27	0.15204
1245	GO:0035196	production of miRNAs involved in gene si...	70	4	2.07	0.15210
1246	GO:0043572	plastid fission	70	4	2.07	0.15210
1247	GO:0010557	positive regulation of macromolecule bio...	986	35	29.09	0.15273
1248	GO:0034248	regulation of cellular amide metabolic p...	648	24	19.12	0.15335
1249	GO:0006897	endocytosis	233	10	6.87	0.15352
1250	GO:0006020	inositol metabolic process	46	3	1.36	0.15387
1251	GO:0006561	proline biosynthetic process	46	3	1.36	0.15387
1252	GO:0051262	protein tetramerization	46	3	1.36	0.15387
1253	GO:0030865	cortical cytoskeleton organization	96	5	2.83	0.15447
1254	GO:0007623	circadian rhythm	468	18	13.81	0.15539
1255	GO:0051701	interaction with host	150	7	4.43	0.15635
1256	GO:0001709	cell fate determination	24	2	0.71	0.15702
1257	GO:0070072	vacuolar proton-transporting V-type ATPa...	24	2	0.71	0.15702
1258	GO:0000387	spliceosomal snRNP assembly	71	4	2.09	0.15768
1259	GO:0006367	transcription initiation from RNA polyme...	71	4	2.09	0.15768
1260	GO:0009684	indoleacetic acid biosynthetic process	47	3	1.39	0.16098
1261	GO:0009451	RNA modification	501	19	14.78	0.16141
1262	GO:0097164	ammonium ion metabolic process	152	7	4.48	0.16384
1263	GO:0000350	generation of catalytic spliceosome for ...	6	1	0.18	0.16447
1264	GO:0002698	negative regulation of immune effector p...	6	1	0.18	0.16447
1265	GO:0006183	GTP biosynthetic process	6	1	0.18	0.16447
1266	GO:0006218	uridine catabolic process	6	1	0.18	0.16447
1267	GO:0006228	UTP biosynthetic process	6	1	0.18	0.16447
1268	GO:0006360	transcription by RNA polymerase I	6	1	0.18	0.16447
1269	GO:0010138	pyrimidine ribonucleotide salvage	6	1	0.18	0.16447
1270	GO:0010186	positive regulation of cellular defense ...	6	1	0.18	0.16447
1271	GO:0010198	synergid death	6	1	0.18	0.16447
1272	GO:0010226	response to lithium ion	6	1	0.18	0.16447
1273	GO:0010777	meiotic mismatch repair involved in reci...	6	1	0.18	0.16447
1274	GO:0015880	coenzyme A transport	6	1	0.18	0.16447
1275	GO:0032262	pyrimidine nucleotide salvage	6	1	0.18	0.16447
1276	GO:0035349	coenzyme A transmembrane transport	6	1	0.18	0.16447
1277	GO:0036257	multivesicular body organization	6	1	0.18	0.16447
1278	GO:0036258	multivesicular body assembly	6	1	0.18	0.16447
1279	GO:0036369	transcription factor catabolic process	6	1	0.18	0.16447
1280	GO:0043407	negative regulation of MAP kinase activi...	6	1	0.18	0.16447
1281	GO:0043409	negative regulation of MAPK cascade	6	1	0.18	0.16447
1282	GO:0043968	histone H2A acetylation	6	1	0.18	0.16447
1283	GO:0044206	UMP salvage	6	1	0.18	0.16447
1284	GO:0046039	GTP metabolic process	6	1	0.18	0.16447
1285	GO:0046051	UTP metabolic process	6	1	0.18	0.16447
1286	GO:0046340	diacylglycerol catabolic process	6	1	0.18	0.16447
1287	GO:0046462	monoacylglycerol metabolic process	6	1	0.18	0.16447
1288	GO:0050687	negative regulation of defense response ...	6	1	0.18	0.16447
1289	GO:0052651	monoacylglycerol catabolic process	6	1	0.18	0.16447
1290	GO:0070481	nuclear-transcribed mRNA catabolic proce...	6	1	0.18	0.16447
1291	GO:0070966	nuclear-transcribed mRNA catabolic proce...	6	1	0.18	0.16447
1292	GO:0071033	nuclear retention of pre-mRNA at the sit...	6	1	0.18	0.16447
1293	GO:0071106	adenosine 3',5'-bisphosphate transmembra...	6	1	0.18	0.16447
1294	GO:1901483	regulation of transcription factor catab...	6	1	0.18	0.16447
1295	GO:1901485	positive regulation of transcription fac...	6	1	0.18	0.16447
1296	GO:2000035	regulation of stem cell division	6	1	0.18	0.16447
1297	GO:2000539	regulation of protein geranylgeranylatio...	6	1	0.18	0.16447
1298	GO:2000541	positive regulation of protein geranylge...	6	1	0.18	0.16447
1299	GO:0070192	chromosome organization involved in meio...	125	6	3.69	0.16520
1300	GO:1902679	negative regulation of RNA biosynthetic ...	871	31	25.7	0.16589
1301	GO:1903507	negative regulation of nucleic acid-temp...	871	31	25.7	0.16589
1302	GO:0006612	protein targeting to membrane	209	9	6.17	0.16709
1303	GO:0006677	glycosylceramide metabolic process	25	2	0.74	0.16751
1304	GO:0006687	glycosphingolipid metabolic process	25	2	0.74	0.16751
1305	GO:0019048	modulation by virus of host morphology o...	25	2	0.74	0.16751
1306	GO:0019377	glycolipid catabolic process	25	2	0.74	0.16751
1307	GO:0042454	ribonucleoside catabolic process	25	2	0.74	0.16751
1308	GO:0045836	positive regulation of meiotic nuclear d...	25	2	0.74	0.16751
1309	GO:0046477	glycosylceramide catabolic process	25	2	0.74	0.16751
1310	GO:0046479	glycosphingolipid catabolic process	25	2	0.74	0.16751
1311	GO:0046482	para-aminobenzoic acid metabolic process	25	2	0.74	0.16751
1312	GO:0009074	aromatic amino acid family catabolic pro...	48	3	1.42	0.16820
1313	GO:0048497	maintenance of floral organ identity	48	3	1.42	0.16820
1314	GO:0090700	maintenance of plant organ identity	48	3	1.42	0.16820
1315	GO:0000303	response to superoxide	73	4	2.15	0.16906
1316	GO:0000305	response to oxygen radical	73	4	2.15	0.16906
1317	GO:0007129	synapsis	73	4	2.15	0.16906
1318	GO:0006518	peptide metabolic process	3237	105	95.5	0.16932
1319	GO:0060560	developmental growth involved in morphog...	1281	44	37.79	0.17016
1320	GO:0009593	detection of chemical stimulus	100	5	2.95	0.17371
1321	GO:0043650	dicarboxylic acid biosynthetic process	74	4	2.18	0.17485
1322	GO:0007264	small GTPase mediated signal transductio...	183	8	5.4	0.17508
1323	GO:0055072	iron ion homeostasis	183	8	5.4	0.17508
1324	GO:0000103	sulfate assimilation	49	3	1.45	0.17550
1325	GO:0006298	mismatch repair	49	3	1.45	0.17550
1326	GO:0006900	vesicle budding from membrane	49	3	1.45	0.17550
1327	GO:0070071	proton-transporting two-sector ATPase co...	49	3	1.45	0.17550
1328	GO:0016042	lipid catabolic process	754	27	22.24	0.17708
1329	GO:0055080	cation homeostasis	972	34	28.68	0.17735
1330	GO:0048508	embryonic meristem development	128	6	3.78	0.17809
1331	GO:0006376	mRNA splice site selection	26	2	0.77	0.17812
1332	GO:0010304	PSII associated light-harvesting complex...	26	2	0.77	0.17812
1333	GO:0046083	adenine metabolic process	26	2	0.77	0.17812
1334	GO:0046084	adenine biosynthetic process	26	2	0.77	0.17812
1335	GO:0046184	aldehyde biosynthetic process	26	2	0.77	0.17812
1336	GO:0046500	S-adenosylmethionine metabolic process	26	2	0.77	0.17812
1337	GO:2000014	regulation of endosperm development	26	2	0.77	0.17812
1338	GO:0015988	energy coupled proton transmembrane tran...	101	5	2.98	0.17865
1339	GO:0015991	ATP hydrolysis coupled proton transport	101	5	2.98	0.17865
1340	GO:0090662	ATP hydrolysis coupled transmembrane tra...	101	5	2.98	0.17865
1341	GO:0099131	ATP hydrolysis coupled ion transmembrane...	101	5	2.98	0.17865
1342	GO:0099132	ATP hydrolysis coupled cation transmembr...	101	5	2.98	0.17865
1343	GO:0002684	positive regulation of immune system pro...	271	11	8	0.18028
1344	GO:0009809	lignin biosynthetic process	271	11	8	0.18028
1345	GO:0050778	positive regulation of immune response	271	11	8	0.18028
1346	GO:0010112	regulation of systemic acquired resistan...	50	3	1.48	0.18290
1347	GO:0072657	protein localization to membrane	272	11	8.02	0.18324
1348	GO:0010204	defense response signaling pathway, resi...	76	4	2.24	0.18663
1349	GO:0010215	cellulose microfibril organization	76	4	2.24	0.18663
1350	GO:0009893	positive regulation of metabolic process	1549	52	45.7	0.18794
1351	GO:0006023	aminoglycan biosynthetic process	27	2	0.8	0.18882
1352	GO:0006024	glycosaminoglycan biosynthetic process	27	2	0.8	0.18882
1353	GO:0006353	DNA-templated transcription, termination	27	2	0.8	0.18882
1354	GO:0030203	glycosaminoglycan metabolic process	27	2	0.8	0.18882
1355	GO:0051775	response to redox state	27	2	0.8	0.18882
1356	GO:1901659	glycosyl compound biosynthetic process	363	14	10.71	0.18904
1357	GO:0000025	maltose catabolic process	7	1	0.21	0.18912
1358	GO:0000395	mRNA 5'-splice site recognition	7	1	0.21	0.18912
1359	GO:0000412	histone peptidyl-prolyl isomerization	7	1	0.21	0.18912
1360	GO:0001927	exocyst assembly	7	1	0.21	0.18912
1361	GO:0006384	transcription initiation from RNA polyme...	7	1	0.21	0.18912
1362	GO:0010275	NAD(P)H dehydrogenase complex assembly	7	1	0.21	0.18912
1363	GO:0015959	diadenosine polyphosphate metabolic proc...	7	1	0.21	0.18912
1364	GO:0015961	diadenosine polyphosphate catabolic proc...	7	1	0.21	0.18912
1365	GO:0015965	diadenosine tetraphosphate metabolic pro...	7	1	0.21	0.18912
1366	GO:0015967	diadenosine tetraphosphate catabolic pro...	7	1	0.21	0.18912
1367	GO:0022619	generative cell differentiation	7	1	0.21	0.18912
1368	GO:0031440	regulation of mRNA 3'-end processing	7	1	0.21	0.18912
1369	GO:0034214	protein hexamerization	7	1	0.21	0.18912
1370	GO:0034414	tRNA 3'-trailer cleavage, endonucleolyti...	7	1	0.21	0.18912
1371	GO:0035280	miRNA loading onto RISC involved in gene...	7	1	0.21	0.18912
1372	GO:0042450	arginine biosynthetic process via ornith...	7	1	0.21	0.18912
1373	GO:0042554	superoxide anion generation	7	1	0.21	0.18912
1374	GO:0042779	tRNA 3'-trailer cleavage	7	1	0.21	0.18912
1375	GO:0051410	detoxification of nitrogen compound	7	1	0.21	0.18912
1376	GO:0070922	small RNA loading onto RISC	7	1	0.21	0.18912
1377	GO:1900363	regulation of mRNA polyadenylation	7	1	0.21	0.18912
1378	GO:1903008	organelle disassembly	7	1	0.21	0.18912
1379	GO:1905267	endonucleolytic cleavage involved in tRN...	7	1	0.21	0.18912
1380	GO:2000234	positive regulation of rRNA processing	7	1	0.21	0.18912
1381	GO:2000282	regulation of cellular amino acid biosyn...	7	1	0.21	0.18912
1382	GO:0031329	regulation of cellular catabolic process	245	10	7.23	0.19018
1383	GO:0008216	spermidine metabolic process	51	3	1.5	0.19037
1384	GO:0030488	tRNA methylation	51	3	1.5	0.19037
1385	GO:0060968	regulation of gene silencing	131	6	3.86	0.19138
1386	GO:0006828	manganese ion transport	77	4	2.27	0.19262
1387	GO:0010072	primary shoot apical meristem specificat...	77	4	2.27	0.19262
1388	GO:0019915	lipid storage	77	4	2.27	0.19262
1389	GO:0098813	nuclear chromosome segregation	246	10	7.26	0.19340
1390	GO:0006636	unsaturated fatty acid biosynthetic proc...	104	5	3.07	0.19380
1391	GO:0048278	vesicle docking	189	8	5.58	0.19705
1392	GO:0010039	response to iron ion	218	9	6.43	0.19732
1393	GO:0010101	post-embryonic root morphogenesis	218	9	6.43	0.19732
1394	GO:0010102	lateral root morphogenesis	218	9	6.43	0.19732
1395	GO:0006085	acetyl-CoA biosynthetic process	52	3	1.53	0.19792
1396	GO:0051567	histone H3-K9 methylation	52	3	1.53	0.19792
1397	GO:0009086	methionine biosynthetic process	78	4	2.3	0.19866
1398	GO:0090056	regulation of chlorophyll metabolic proc...	78	4	2.3	0.19866
1399	GO:1900424	regulation of defense response to bacter...	78	4	2.3	0.19866
1400	GO:0045934	negative regulation of nucleobase-contai...	986	34	29.09	0.19913
1401	GO:0000244	spliceosomal tri-snRNP complex assembly	28	2	0.83	0.19961
1402	GO:0001172	transcription, RNA-templated	28	2	0.83	0.19961
1403	GO:0006621	protein retention in ER lumen	28	2	0.83	0.19961
1404	GO:0009164	nucleoside catabolic process	28	2	0.83	0.19961
1405	GO:0009299	mRNA transcription	28	2	0.83	0.19961
1406	GO:0009558	embryo sac cellularization	28	2	0.83	0.19961
1407	GO:0034656	nucleobase-containing small molecule cat...	28	2	0.83	0.19961
1408	GO:0046654	tetrahydrofolate biosynthetic process	28	2	0.83	0.19961
1409	GO:0048577	negative regulation of short-day photope...	28	2	0.83	0.19961
1410	GO:0072529	pyrimidine-containing compound catabolic...	28	2	0.83	0.19961
1411	GO:0034645	cellular macromolecule biosynthetic proc...	13776	422	406.43	0.20059
1412	GO:0051253	negative regulation of RNA metabolic pro...	893	31	26.35	0.20141
1413	GO:0032273	positive regulation of protein polymeriz...	106	5	3.13	0.20413
1414	GO:0033559	unsaturated fatty acid metabolic process	106	5	3.13	0.20413
1415	GO:0006855	drug transmembrane transport	369	14	10.89	0.20494
1416	GO:0042180	cellular ketone metabolic process	369	14	10.89	0.20494
1417	GO:0001510	RNA methylation	134	6	3.95	0.20503
1418	GO:0010337	regulation of salicylic acid metabolic p...	53	3	1.56	0.20554
1419	GO:0098657	import into cell	250	10	7.38	0.20650
1420	GO:0016137	glycoside metabolic process	29	2	0.86	0.21047
1421	GO:0043243	positive regulation of protein complex d...	29	2	0.86	0.21047
1422	GO:0046514	ceramide catabolic process	29	2	0.86	0.21047
1423	GO:0070647	protein modification by small protein co...	2472	80	72.93	0.21172
1424	GO:0015074	DNA integration	8	1	0.24	0.21304
1425	GO:0016578	histone deubiquitination	8	1	0.24	0.21304
1426	GO:0019544	arginine catabolic process to glutamate	8	1	0.24	0.21304
1427	GO:0031508	pericentric heterochromatin assembly	8	1	0.24	0.21304
1428	GO:0033587	shikimate biosynthetic process	8	1	0.24	0.21304
1429	GO:0046108	uridine metabolic process	8	1	0.24	0.21304
1430	GO:0046292	formaldehyde metabolic process	8	1	0.24	0.21304
1431	GO:0060867	fruit abscission	8	1	0.24	0.21304
1432	GO:0061387	regulation of extent of cell growth	8	1	0.24	0.21304
1433	GO:0080009	mRNA methylation	8	1	0.24	0.21304
1434	GO:0090116	C-5 methylation of cytosine	8	1	0.24	0.21304
1435	GO:1904159	megasporocyte differentiation	8	1	0.24	0.21304
1436	GO:0040020	regulation of meiotic nuclear division	54	3	1.59	0.21322
1437	GO:0045087	innate immune response	1377	46	40.63	0.21386
1438	GO:0031122	cytoplasmic microtubule organization	108	5	3.19	0.21465
1439	GO:0031325	positive regulation of cellular metaboli...	1475	49	43.52	0.21653
1440	GO:0030433	ubiquitin-dependent ERAD pathway	81	4	2.39	0.21712
1441	GO:1901607	alpha-amino acid biosynthetic process	651	23	19.21	0.21725
1442	GO:0001678	cellular glucose homeostasis	55	3	1.62	0.22097
1443	GO:0006573	valine metabolic process	55	3	1.62	0.22097
1444	GO:0009720	detection of hormone stimulus	30	2	0.89	0.22139
1445	GO:0009726	detection of endogenous stimulus	30	2	0.89	0.22139
1446	GO:0051570	regulation of histone H3-K9 methylation	30	2	0.89	0.22139
1447	GO:0062013	positive regulation of small molecule me...	30	2	0.89	0.22139
1448	GO:0006406	mRNA export from nucleus	82	4	2.42	0.22337
1449	GO:0051304	chromosome separation	82	4	2.42	0.22337
1450	GO:0071427	mRNA-containing ribonucleoprotein comple...	82	4	2.42	0.22337
1451	GO:0006904	vesicle docking involved in exocytosis	138	6	4.07	0.22374
1452	GO:0140029	exocytic process	138	6	4.07	0.22374
1453	GO:0010286	heat acclimation	196	8	5.78	0.22401
1454	GO:0022613	ribonucleoprotein complex biogenesis	1386	46	40.89	0.22675
1455	GO:0002831	regulation of response to biotic stimulu...	197	8	5.81	0.22797
1456	GO:0015691	cadmium ion transport	56	3	1.65	0.22877
1457	GO:0061647	histone H3-K9 modification	56	3	1.65	0.22877
1458	GO:0046283	anthocyanin-containing compound metaboli...	168	7	4.96	0.22901
1459	GO:0042273	ribosomal large subunit biogenesis	227	9	6.7	0.22967
1460	GO:0033500	carbohydrate homeostasis	83	4	2.45	0.22968
1461	GO:0015937	coenzyme A biosynthetic process	31	2	0.91	0.23235
1462	GO:0030497	fatty acid elongation	31	2	0.91	0.23235
1463	GO:0033866	nucleoside bisphosphate biosynthetic pro...	31	2	0.91	0.23235
1464	GO:0034030	ribonucleoside bisphosphate biosynthetic...	31	2	0.91	0.23235
1465	GO:0034033	purine nucleoside bisphosphate biosynthe...	31	2	0.91	0.23235
1466	GO:0045834	positive regulation of lipid metabolic p...	31	2	0.91	0.23235
1467	GO:0046889	positive regulation of lipid biosyntheti...	31	2	0.91	0.23235
1468	GO:0070070	proton-transporting V-type ATPase comple...	31	2	0.91	0.23235
1469	GO:0045935	positive regulation of nucleobase-contai...	1006	34	29.68	0.23248
1470	GO:0009581	detection of external stimulus	228	9	6.73	0.23338
1471	GO:0009582	detection of abiotic stimulus	228	9	6.73	0.23338
1472	GO:0048522	positive regulation of cellular process	2103	68	62.04	0.23498
1473	GO:0043255	regulation of carbohydrate biosynthetic ...	112	5	3.3	0.23616
1474	GO:0060548	negative regulation of cell death	112	5	3.3	0.23616
1475	GO:0006106	fumarate metabolic process	9	1	0.27	0.23626
1476	GO:0006425	glutaminyl-tRNA aminoacylation	9	1	0.27	0.23626
1477	GO:0006435	threonyl-tRNA aminoacylation	9	1	0.27	0.23626
1478	GO:0008608	attachment of spindle microtubules to ki...	9	1	0.27	0.23626
1479	GO:0009915	phloem sucrose loading	9	1	0.27	0.23626
1480	GO:0010116	positive regulation of abscisic acid bio...	9	1	0.27	0.23626
1481	GO:0019474	L-lysine catabolic process to acetyl-CoA	9	1	0.27	0.23626
1482	GO:0031398	positive regulation of protein ubiquitin...	9	1	0.27	0.23626
1483	GO:0033512	L-lysine catabolic process to acetyl-CoA...	9	1	0.27	0.23626
1484	GO:0033615	mitochondrial proton-transporting ATP sy...	9	1	0.27	0.23626
1485	GO:0043555	regulation of translation in response to...	9	1	0.27	0.23626
1486	GO:0045723	positive regulation of fatty acid biosyn...	9	1	0.27	0.23626
1487	GO:0045923	positive regulation of fatty acid metabo...	9	1	0.27	0.23626
1488	GO:0051316	attachment of spindle microtubules to ki...	9	1	0.27	0.23626
1489	GO:0051438	regulation of ubiquitin-protein transfer...	9	1	0.27	0.23626
1490	GO:0051443	positive regulation of ubiquitin-protein...	9	1	0.27	0.23626
1491	GO:0051455	attachment of spindle microtubules to ki...	9	1	0.27	0.23626
1492	GO:0061085	regulation of histone H3-K27 methylation	9	1	0.27	0.23626
1493	GO:0061087	positive regulation of histone H3-K27 me...	9	1	0.27	0.23626
1494	GO:0080091	regulation of raffinose metabolic proces...	9	1	0.27	0.23626
1495	GO:1902932	positive regulation of alcohol biosynthe...	9	1	0.27	0.23626
1496	GO:1903322	positive regulation of protein modificat...	9	1	0.27	0.23626
1497	GO:1903866	palisade mesophyll development	9	1	0.27	0.23626
1498	GO:2000232	regulation of rRNA processing	9	1	0.27	0.23626
1499	GO:1901617	organic hydroxy compound biosynthetic pr...	723	25	21.33	0.23652
1500	GO:0045596	negative regulation of cell differentiat...	57	3	1.68	0.23662
1501	GO:0006888	ER to Golgi vesicle-mediated transport	141	6	4.16	0.23813
1502	GO:0090558	plant epidermis development	947	32	27.94	0.24076
1503	GO:0035601	protein deacylation	113	5	3.33	0.24164
1504	GO:0098732	macromolecule deacylation	113	5	3.33	0.24164
1505	GO:0009891	positive regulation of biosynthetic proc...	1076	36	31.74	0.24312
1506	GO:0006559	L-phenylalanine catabolic process	32	2	0.94	0.24334
1507	GO:0032386	regulation of intracellular transport	32	2	0.94	0.24334
1508	GO:0033157	regulation of intracellular protein tran...	32	2	0.94	0.24334
1509	GO:0035437	maintenance of protein localization in e...	32	2	0.94	0.24334
1510	GO:0042891	antibiotic transport	32	2	0.94	0.24334
1511	GO:0051223	regulation of protein transport	32	2	0.94	0.24334
1512	GO:0070201	regulation of establishment of protein l...	32	2	0.94	0.24334
1513	GO:0090087	regulation of peptide transport	32	2	0.94	0.24334
1514	GO:1902222	erythrose 4-phosphate/phosphoenolpyruvat...	32	2	0.94	0.24334
1515	GO:0046916	cellular transition metal ion homeostasi...	415	15	12.24	0.24749
1516	GO:0009066	aspartate family amino acid metabolic pr...	232	9	6.84	0.24843
1517	GO:0006357	regulation of transcription by RNA polym...	447	16	13.19	0.25025
1518	GO:0080135	regulation of cellular response to stres...	173	7	5.1	0.25098
1519	GO:0000380	alternative mRNA splicing, via spliceoso...	59	3	1.74	0.25245
1520	GO:0006558	L-phenylalanine metabolic process	59	3	1.74	0.25245
1521	GO:1902221	erythrose 4-phosphate/phosphoenolpyruvat...	59	3	1.74	0.25245
1522	GO:0051345	positive regulation of hydrolase activit...	115	5	3.39	0.25268
1523	GO:0051783	regulation of nuclear division	115	5	3.39	0.25268
1524	GO:0009081	branched-chain amino acid metabolic proc...	144	6	4.25	0.25279
1525	GO:0048827	phyllome development	1825	59	53.84	0.25328
1526	GO:0006303	double-strand break repair via nonhomolo...	33	2	0.97	0.25435
1527	GO:0008295	spermidine biosynthetic process	33	2	0.97	0.25435
1528	GO:0015936	coenzyme A metabolic process	33	2	0.97	0.25435
1529	GO:0007155	cell adhesion	87	4	2.57	0.25529
1530	GO:0022610	biological adhesion	87	4	2.57	0.25529
1531	GO:0036503	ERAD pathway	87	4	2.57	0.25529
1532	GO:0070726	cell wall assembly	87	4	2.57	0.25529
1533	GO:0071668	plant-type cell wall assembly	87	4	2.57	0.25529
1534	GO:1901401	regulation of tetrapyrrole metabolic pro...	87	4	2.57	0.25529
1535	GO:0044106	cellular amine metabolic process	295	11	8.7	0.25693
1536	GO:1901616	organic hydroxy compound catabolic proce...	116	5	3.42	0.25824
1537	GO:0000045	autophagosome assembly	10	1	0.3	0.25880
1538	GO:0006063	uronic acid metabolic process	10	1	0.3	0.25880
1539	GO:0006409	tRNA export from nucleus	10	1	0.3	0.25880
1540	GO:0006420	arginyl-tRNA aminoacylation	10	1	0.3	0.25880
1541	GO:0006488	dolichol-linked oligosaccharide biosynth...	10	1	0.3	0.25880
1542	GO:0006527	arginine catabolic process	10	1	0.3	0.25880
1543	GO:0006571	tyrosine biosynthetic process	10	1	0.3	0.25880
1544	GO:0006658	phosphatidylserine metabolic process	10	1	0.3	0.25880
1545	GO:0006659	phosphatidylserine biosynthetic process	10	1	0.3	0.25880
1546	GO:0010248	establishment or maintenance of transmem...	10	1	0.3	0.25880
1547	GO:0010599	production of lsiRNA involved in RNA int...	10	1	0.3	0.25880
1548	GO:0016266	O-glycan processing	10	1	0.3	0.25880
1549	GO:0042439	ethanolamine-containing compound metabol...	10	1	0.3	0.25880
1550	GO:0042780	tRNA 3'-end processing	10	1	0.3	0.25880
1551	GO:0046130	purine ribonucleoside catabolic process	10	1	0.3	0.25880
1552	GO:0051031	tRNA transport	10	1	0.3	0.25880
1553	GO:0071275	cellular response to aluminum ion	10	1	0.3	0.25880
1554	GO:0071431	tRNA-containing ribonucleoprotein comple...	10	1	0.3	0.25880
1555	GO:0090309	positive regulation of methylation-depen...	10	1	0.3	0.25880
1556	GO:0097503	sialylation	10	1	0.3	0.25880
1557	GO:1905037	autophagosome organization	10	1	0.3	0.25880
1558	GO:1990570	GDP-mannose transmembrane transport	10	1	0.3	0.25880
1559	GO:0006498	N-terminal protein lipidation	235	9	6.93	0.25992
1560	GO:0006499	N-terminal protein myristoylation	235	9	6.93	0.25992
1561	GO:0006949	syncytium formation	60	3	1.77	0.26043
1562	GO:0080188	RNA-directed DNA methylation	60	3	1.77	0.26043
1563	GO:0051273	beta-glucan metabolic process	328	12	9.68	0.26461
1564	GO:0006970	response to osmotic stress	2520	80	74.35	0.26508
1565	GO:0006089	lactate metabolic process	34	2	1	0.26536
1566	GO:0010161	red light signaling pathway	34	2	1	0.26536
1567	GO:0019243	methylglyoxal catabolic process to D-lac...	34	2	1	0.26536
1568	GO:0031053	primary miRNA processing	34	2	1	0.26536
1569	GO:0051446	positive regulation of meiotic cell cycl...	34	2	1	0.26536
1570	GO:0061727	methylglyoxal catabolic process to lacta...	34	2	1	0.26536
1571	GO:0007135	meiosis II	61	3	1.8	0.26843
1572	GO:0061983	meiosis II cell cycle process	61	3	1.8	0.26843
1573	GO:1902358	sulfate transmembrane transport	61	3	1.8	0.26843
1574	GO:0042364	water-soluble vitamin biosynthetic proce...	177	7	5.22	0.26900
1575	GO:0099402	plant organ development	3414	107	100.72	0.27181
1576	GO:0005976	polysaccharide metabolic process	1579	51	46.58	0.27320
1577	GO:0006997	nucleus organization	178	7	5.25	0.27356
1578	GO:0051704	multi-organism process	5702	176	168.22	0.27462
1579	GO:0080022	primary root development	90	4	2.66	0.27486
1580	GO:0006528	asparagine metabolic process	35	2	1.03	0.27638
1581	GO:0010065	primary meristem tissue development	35	2	1.03	0.27638
1582	GO:0010586	miRNA metabolic process	35	2	1.03	0.27638
1583	GO:0006560	proline metabolic process	62	3	1.83	0.27646
1584	GO:0009395	phospholipid catabolic process	62	3	1.83	0.27646
1585	GO:0006470	protein dephosphorylation	488	17	14.4	0.27670
1586	GO:0090150	establishment of protein localization to...	270	10	7.97	0.27696
1587	GO:0009966	regulation of signal transduction	806	27	23.78	0.27723
1588	GO:0009664	plant-type cell wall organization	583	20	17.2	0.27729
1589	GO:0000820	regulation of glutamine family amino aci...	11	1	0.32	0.28067
1590	GO:0006266	DNA ligation	11	1	0.32	0.28067
1591	GO:0006842	tricarboxylic acid transport	11	1	0.32	0.28067
1592	GO:0007000	nucleolus organization	11	1	0.32	0.28067
1593	GO:0010244	response to low fluence blue light stimu...	11	1	0.32	0.28067
1594	GO:0015790	UDP-xylose transmembrane transport	11	1	0.32	0.28067
1595	GO:0015969	guanosine tetraphosphate metabolic proce...	11	1	0.32	0.28067
1596	GO:0019310	inositol catabolic process	11	1	0.32	0.28067
1597	GO:0019478	D-amino acid catabolic process	11	1	0.32	0.28067
1598	GO:0034035	purine ribonucleoside bisphosphate metab...	11	1	0.32	0.28067
1599	GO:0034473	U1 snRNA 3'-end processing	11	1	0.32	0.28067
1600	GO:0034476	U5 snRNA 3'-end processing	11	1	0.32	0.28067
1601	GO:0042407	cristae formation	11	1	0.32	0.28067
1602	GO:0045739	positive regulation of DNA repair	11	1	0.32	0.28067
1603	GO:0046166	glyceraldehyde-3-phosphate biosynthetic ...	11	1	0.32	0.28067
1604	GO:0051014	actin filament severing	11	1	0.32	0.28067
1605	GO:0055047	generative cell mitosis	11	1	0.32	0.28067
1606	GO:0060774	auxin mediated signaling pathway involve...	11	1	0.32	0.28067
1607	GO:0071042	nuclear polyadenylation-dependent mRNA c...	11	1	0.32	0.28067
1608	GO:0071047	polyadenylation-dependent mRNA catabolic...	11	1	0.32	0.28067
1609	GO:0071108	protein K48-linked deubiquitination	11	1	0.32	0.28067
1610	GO:0090070	positive regulation of ribosome biogenes...	11	1	0.32	0.28067
1611	GO:1901703	protein localization involved in auxin p...	11	1	0.32	0.28067
1612	GO:2000011	regulation of adaxial/abaxial pattern fo...	11	1	0.32	0.28067
1613	GO:0009556	microsporogenesis	120	5	3.54	0.28078
1614	GO:0010193	response to ozone	120	5	3.54	0.28078
1615	GO:0016226	iron-sulfur cluster assembly	120	5	3.54	0.28078
1616	GO:0031163	metallo-sulfur cluster assembly	120	5	3.54	0.28078
1617	GO:0031365	N-terminal protein amino acid modificati...	272	10	8.02	0.28438
1618	GO:0009854	oxidative photosynthetic carbon pathway	63	3	1.86	0.28452
1619	GO:0071166	ribonucleoprotein complex localization	121	5	3.57	0.28648
1620	GO:0071426	ribonucleoprotein complex export from nu...	121	5	3.57	0.28648
1621	GO:0006955	immune response	1425	46	42.04	0.28662
1622	GO:0006767	water-soluble vitamin metabolic process	181	7	5.34	0.28735
1623	GO:0018377	protein myristoylation	242	9	7.14	0.28736
1624	GO:0006491	N-glycan processing	36	2	1.06	0.28739
1625	GO:0007007	inner mitochondrial membrane organizatio...	36	2	1.06	0.28739
1626	GO:0009959	negative gravitropism	36	2	1.06	0.28739
1627	GO:0046470	phosphatidylcholine metabolic process	36	2	1.06	0.28739
1628	GO:1901001	negative regulation of response to salt ...	36	2	1.06	0.28739
1629	GO:0034293	sexual sporulation	151	6	4.45	0.28788
1630	GO:0043934	sporulation	151	6	4.45	0.28788
1631	GO:0048236	plant-type sporogenesis	151	6	4.45	0.28788
1632	GO:1901657	glycosyl compound metabolic process	683	23	20.15	0.28819
1633	GO:0006261	DNA-dependent DNA replication	274	10	8.08	0.29186
1634	GO:0023051	regulation of signaling	813	27	23.99	0.29217
1635	GO:0000165	MAPK cascade	122	5	3.6	0.29219
1636	GO:0006551	leucine metabolic process	64	3	1.89	0.29259
1637	GO:0007140	male meiotic nuclear division	64	3	1.89	0.29259
1638	GO:0045927	positive regulation of growth	64	3	1.89	0.29259
1639	GO:0002790	peptide secretion	93	4	2.74	0.29466
1640	GO:0006879	cellular iron ion homeostasis	93	4	2.74	0.29466
1641	GO:0009306	protein secretion	93	4	2.74	0.29466
1642	GO:0016072	rRNA metabolic process	463	16	13.66	0.29508
1643	GO:0006497	protein lipidation	400	14	11.8	0.29543
1644	GO:0042158	lipoprotein biosynthetic process	400	14	11.8	0.29543
1645	GO:0048831	regulation of shoot system development	815	27	24.04	0.29649
1646	GO:0051495	positive regulation of cytoskeleton orga...	123	5	3.63	0.29793
1647	GO:1902905	positive regulation of supramolecular fi...	123	5	3.63	0.29793
1648	GO:0034968	histone lysine methylation	153	6	4.51	0.29809
1649	GO:0006268	DNA unwinding involved in DNA replicatio...	37	2	1.09	0.29838
1650	GO:0009438	methylglyoxal metabolic process	37	2	1.09	0.29838
1651	GO:0010019	chloroplast-nucleus signaling pathway	37	2	1.09	0.29838
1652	GO:0042182	ketone catabolic process	37	2	1.09	0.29838
1653	GO:0044030	regulation of DNA methylation	37	2	1.09	0.29838
1654	GO:0051596	methylglyoxal catabolic process	37	2	1.09	0.29838
1655	GO:0071333	cellular response to glucose stimulus	37	2	1.09	0.29838
1656	GO:0009814	defense response, incompatible interacti...	752	25	22.19	0.29944
1657	GO:0010541	acropetal auxin transport	65	3	1.92	0.30068
1658	GO:0019852	L-ascorbic acid metabolic process	65	3	1.92	0.30068
1659	GO:0019853	L-ascorbic acid biosynthetic process	65	3	1.92	0.30068
1660	GO:0000002	mitochondrial genome maintenance	12	1	0.35	0.30189
1661	GO:0006572	tyrosine catabolic process	12	1	0.35	0.30189
1662	GO:0006984	ER-nucleus signaling pathway	12	1	0.35	0.30189
1663	GO:0008298	intracellular mRNA localization	12	1	0.35	0.30189
1664	GO:0009727	detection of ethylene stimulus	12	1	0.35	0.30189
1665	GO:0016236	macroautophagy	12	1	0.35	0.30189
1666	GO:0031055	chromatin remodeling at centromere	12	1	0.35	0.30189
1667	GO:0044571	[2Fe-2S] cluster assembly	12	1	0.35	0.30189
1668	GO:0045827	negative regulation of isoprenoid metabo...	12	1	0.35	0.30189
1669	GO:0050992	dimethylallyl diphosphate biosynthetic p...	12	1	0.35	0.30189
1670	GO:0050993	dimethylallyl diphosphate metabolic proc...	12	1	0.35	0.30189
1671	GO:0080141	regulation of jasmonic acid biosynthetic...	12	1	0.35	0.30189
1672	GO:1901033	positive regulation of response to react...	12	1	0.35	0.30189
1673	GO:1901668	regulation of superoxide dismutase activ...	12	1	0.35	0.30189
1674	GO:1901671	positive regulation of superoxide dismut...	12	1	0.35	0.30189
1675	GO:1904833	positive regulation of removal of supero...	12	1	0.35	0.30189
1676	GO:0051173	positive regulation of nitrogen compound...	1371	44	40.45	0.30506
1677	GO:0042775	mitochondrial ATP synthesis coupled elec...	95	4	2.8	0.30796
1678	GO:0007030	Golgi organization	66	3	1.95	0.30878
1679	GO:0045226	extracellular polysaccharide biosyntheti...	38	2	1.12	0.30934
1680	GO:0046379	extracellular polysaccharide metabolic p...	38	2	1.12	0.30934
1681	GO:0046487	glyoxylate metabolic process	38	2	1.12	0.30934
1682	GO:0046835	carbohydrate phosphorylation	38	2	1.12	0.30934
1683	GO:0090480	purine nucleotide-sugar transmembrane tr...	38	2	1.12	0.30934
1684	GO:1990069	stomatal opening	38	2	1.12	0.30934
1685	GO:0010646	regulation of cell communication	821	27	24.22	0.30957
1686	GO:0009813	flavonoid biosynthetic process	311	11	9.18	0.31327
1687	GO:0000097	sulfur amino acid biosynthetic process	156	6	4.6	0.31353
1688	GO:0016106	sesquiterpenoid biosynthetic process	96	4	2.83	0.31464
1689	GO:0006338	chromatin remodeling	126	5	3.72	0.31524
1690	GO:0006664	glycolipid metabolic process	187	7	5.52	0.31538
1691	GO:0010380	regulation of chlorophyll biosynthetic p...	67	3	1.98	0.31689
1692	GO:0030641	regulation of cellular pH	67	3	1.98	0.31689
1693	GO:0051453	regulation of intracellular pH	67	3	1.98	0.31689
1694	GO:0032101	regulation of response to external stimu...	219	8	6.46	0.32024
1695	GO:2000243	positive regulation of reproductive proc...	219	8	6.46	0.32024
1696	GO:0044703	multi-organism reproductive process	632	21	18.65	0.32024
1697	GO:0006222	UMP biosynthetic process	39	2	1.15	0.32026
1698	GO:0009174	pyrimidine ribonucleoside monophosphate ...	39	2	1.15	0.32026
1699	GO:0018342	protein prenylation	39	2	1.15	0.32026
1700	GO:0045910	negative regulation of DNA recombination	39	2	1.15	0.32026
1701	GO:0046049	UMP metabolic process	39	2	1.15	0.32026
1702	GO:0051785	positive regulation of nuclear division	39	2	1.15	0.32026
1703	GO:0097354	prenylation	39	2	1.15	0.32026
1704	GO:0006011	UDP-glucose metabolic process	13	1	0.38	0.32249
1705	GO:0006208	pyrimidine nucleobase catabolic process	13	1	0.38	0.32249
1706	GO:0006212	uracil catabolic process	13	1	0.38	0.32249
1707	GO:0006423	cysteinyl-tRNA aminoacylation	13	1	0.38	0.32249
1708	GO:0006428	isoleucyl-tRNA aminoacylation	13	1	0.38	0.32249
1709	GO:0006723	cuticle hydrocarbon biosynthetic process	13	1	0.38	0.32249
1710	GO:0008614	pyridoxine metabolic process	13	1	0.38	0.32249
1711	GO:0008615	pyridoxine biosynthetic process	13	1	0.38	0.32249
1712	GO:0009432	SOS response	13	1	0.38	0.32249
1713	GO:0019249	lactate biosynthetic process	13	1	0.38	0.32249
1714	GO:0019483	beta-alanine biosynthetic process	13	1	0.38	0.32249
1715	GO:0019499	cyanide metabolic process	13	1	0.38	0.32249
1716	GO:0019860	uracil metabolic process	13	1	0.38	0.32249
1717	GO:0033530	raffinose metabolic process	13	1	0.38	0.32249
1718	GO:0044774	mitotic DNA integrity checkpoint	13	1	0.38	0.32249
1719	GO:0045828	positive regulation of isoprenoid metabo...	13	1	0.38	0.32249
1720	GO:0048194	Golgi vesicle budding	13	1	0.38	0.32249
1721	GO:0070542	response to fatty acid	13	1	0.38	0.32249
1722	GO:0071398	cellular response to fatty acid	13	1	0.38	0.32249
1723	GO:0090069	regulation of ribosome biogenesis	13	1	0.38	0.32249
1724	GO:0009628	response to abiotic stimulus	7633	232	225.19	0.32396
1725	GO:0042593	glucose homeostasis	68	3	2.01	0.32500
1726	GO:0009692	ethylene metabolic process	128	5	3.78	0.32685
1727	GO:0009693	ethylene biosynthetic process	128	5	3.78	0.32685
1728	GO:0043449	cellular alkene metabolic process	128	5	3.78	0.32685
1729	GO:0043450	alkene biosynthetic process	128	5	3.78	0.32685
1730	GO:1900673	olefin metabolic process	128	5	3.78	0.32685
1731	GO:1900674	olefin biosynthetic process	128	5	3.78	0.32685
1732	GO:0042773	ATP synthesis coupled electron transport	98	4	2.89	0.32802
1733	GO:0045489	pectin biosynthetic process	159	6	4.69	0.32910
1734	GO:0009699	phenylpropanoid biosynthetic process	507	17	14.96	0.32997
1735	GO:0006613	cotranslational protein targeting to mem...	40	2	1.18	0.33115
1736	GO:0006614	SRP-dependent cotranslational protein ta...	40	2	1.18	0.33115
1737	GO:0006672	ceramide metabolic process	40	2	1.18	0.33115
1738	GO:0009554	megasporogenesis	40	2	1.18	0.33115
1739	GO:0032543	mitochondrial translation	40	2	1.18	0.33115
1740	GO:0071326	cellular response to monosaccharide stim...	40	2	1.18	0.33115
1741	GO:0071331	cellular response to hexose stimulus	40	2	1.18	0.33115
1742	GO:0072595	maintenance of protein localization in o...	40	2	1.18	0.33115
1743	GO:0006084	acetyl-CoA metabolic process	129	5	3.81	0.33267
1744	GO:0008272	sulfate transport	69	3	2.04	0.33311
1745	GO:0009894	regulation of catabolic process	285	10	8.41	0.33383
1746	GO:0048585	negative regulation of response to stimu...	670	22	19.77	0.33466
1747	GO:0006714	sesquiterpenoid metabolic process	130	5	3.84	0.33850
1748	GO:0043648	dicarboxylic acid metabolic process	318	11	9.38	0.33881
1749	GO:0090421	embryonic meristem initiation	100	4	2.95	0.34143
1750	GO:0006081	cellular aldehyde metabolic process	287	10	8.47	0.34159
1751	GO:0000726	non-recombinational repair	41	2	1.21	0.34198
1752	GO:0007349	cellularization	41	2	1.21	0.34198
1753	GO:1901068	guanosine-containing compound metabolic ...	41	2	1.21	0.34198
1754	GO:2000031	regulation of salicylic acid mediated si...	41	2	1.21	0.34198
1755	GO:2001023	regulation of response to drug	41	2	1.21	0.34198
1756	GO:2001038	regulation of cellular response to drug	41	2	1.21	0.34198
1757	GO:0007049	cell cycle	1821	57	53.72	0.34210
1758	GO:0000459	exonucleolytic trimming involved in rRNA...	14	1	0.41	0.34249
1759	GO:0000467	exonucleolytic trimming to generate matu...	14	1	0.41	0.34249
1760	GO:0001887	selenium compound metabolic process	14	1	0.41	0.34249
1761	GO:0006458	'de novo' protein folding	14	1	0.41	0.34249
1762	GO:0009399	nitrogen fixation	14	1	0.41	0.34249
1763	GO:0010288	response to lead ion	14	1	0.41	0.34249
1764	GO:0010528	regulation of transposition	14	1	0.41	0.34249
1765	GO:0010529	negative regulation of transposition	14	1	0.41	0.34249
1766	GO:0016078	tRNA catabolic process	14	1	0.41	0.34249
1767	GO:0031396	regulation of protein ubiquitination	14	1	0.41	0.34249
1768	GO:0034475	U4 snRNA 3'-end processing	14	1	0.41	0.34249
1769	GO:0040014	regulation of multicellular organism gro...	14	1	0.41	0.34249
1770	GO:0043633	polyadenylation-dependent RNA catabolic ...	14	1	0.41	0.34249
1771	GO:0043634	polyadenylation-dependent ncRNA cataboli...	14	1	0.41	0.34249
1772	GO:0043928	exonucleolytic nuclear-transcribed mRNA ...	14	1	0.41	0.34249
1773	GO:0046834	lipid phosphorylation	14	1	0.41	0.34249
1774	GO:0051084	'de novo' posttranslational protein fold...	14	1	0.41	0.34249
1775	GO:0051085	chaperone cofactor-dependent protein ref...	14	1	0.41	0.34249
1776	GO:0060860	regulation of floral organ abscission	14	1	0.41	0.34249
1777	GO:0060862	negative regulation of floral organ absc...	14	1	0.41	0.34249
1778	GO:0071029	nuclear ncRNA surveillance	14	1	0.41	0.34249
1779	GO:0071035	nuclear polyadenylation-dependent rRNA c...	14	1	0.41	0.34249
1780	GO:0071038	nuclear polyadenylation-dependent tRNA c...	14	1	0.41	0.34249
1781	GO:0071046	nuclear polyadenylation-dependent ncRNA ...	14	1	0.41	0.34249
1782	GO:0080140	regulation of jasmonic acid metabolic pr...	14	1	0.41	0.34249
1783	GO:0080148	negative regulation of response to water...	14	1	0.41	0.34249
1784	GO:1903241	U2-type prespliceosome assembly	14	1	0.41	0.34249
1785	GO:0006413	translational initiation	384	13	11.33	0.34644
1786	GO:0006119	oxidative phosphorylation	101	4	2.98	0.34814
1787	GO:0010252	auxin homeostasis	101	4	2.98	0.34814
1788	GO:1901463	regulation of tetrapyrrole biosynthetic ...	71	3	2.09	0.34931
1789	GO:0007005	mitochondrion organization	321	11	9.47	0.34987
1790	GO:0010628	positive regulation of gene expression	1003	32	29.59	0.35070
1791	GO:0009113	purine nucleobase biosynthetic process	42	2	1.24	0.35275
1792	GO:0010093	specification of floral organ identity	42	2	1.24	0.35275
1793	GO:0010100	negative regulation of photomorphogenesi...	42	2	1.24	0.35275
1794	GO:0015919	peroxisomal membrane transport	42	2	1.24	0.35275
1795	GO:0016558	protein import into peroxisome matrix	42	2	1.24	0.35275
1796	GO:0034308	primary alcohol metabolic process	42	2	1.24	0.35275
1797	GO:0045898	regulation of RNA polymerase II transcri...	42	2	1.24	0.35275
1798	GO:0045899	positive regulation of RNA polymerase II...	42	2	1.24	0.35275
1799	GO:0048645	animal organ formation	42	2	1.24	0.35275
1800	GO:0051123	RNA polymerase II transcriptional preini...	42	2	1.24	0.35275
1801	GO:0070897	DNA-templated transcriptional preinitiat...	42	2	1.24	0.35275
1802	GO:0090701	specification of plant organ identity	42	2	1.24	0.35275
1803	GO:1903827	regulation of cellular protein localizat...	42	2	1.24	0.35275
1804	GO:0051254	positive regulation of RNA metabolic pro...	939	30	27.7	0.35395
1805	GO:0009553	embryo sac development	548	18	16.17	0.35488
1806	GO:0006405	RNA export from nucleus	133	5	3.92	0.35603
1807	GO:0045893	positive regulation of transcription, DN...	909	29	26.82	0.36001
1808	GO:1902680	positive regulation of RNA biosynthetic ...	909	29	26.82	0.36001
1809	GO:1903508	positive regulation of nucleic acid-temp...	909	29	26.82	0.36001
1810	GO:0035195	gene silencing by miRNA	165	6	4.87	0.36049
1811	GO:0000290	deadenylation-dependent decapping of nuc...	15	1	0.44	0.36189
1812	GO:0000393	spliceosomal conformational changes to g...	15	1	0.44	0.36189
1813	GO:0006388	tRNA splicing, via endonucleolytic cleav...	15	1	0.44	0.36189
1814	GO:0032025	response to cobalt ion	15	1	0.44	0.36189
1815	GO:0034227	tRNA thio-modification	15	1	0.44	0.36189
1816	GO:0042822	pyridoxal phosphate metabolic process	15	1	0.44	0.36189
1817	GO:0042823	pyridoxal phosphate biosynthetic process	15	1	0.44	0.36189
1818	GO:0046133	pyrimidine ribonucleoside catabolic proc...	15	1	0.44	0.36189
1819	GO:0046135	pyrimidine nucleoside catabolic process	15	1	0.44	0.36189
1820	GO:0051055	negative regulation of lipid biosyntheti...	15	1	0.44	0.36189
1821	GO:0060772	leaf phyllotactic patterning	15	1	0.44	0.36189
1822	GO:0090308	regulation of methylation-dependent chro...	15	1	0.44	0.36189
1823	GO:1901070	guanosine-containing compound biosynthet...	15	1	0.44	0.36189
1824	GO:1902446	regulation of shade avoidance	15	1	0.44	0.36189
1825	GO:1902448	positive regulation of shade avoidance	15	1	0.44	0.36189
1826	GO:1990067	intrachromosomal DNA recombination	15	1	0.44	0.36189
1827	GO:0046488	phosphatidylinositol metabolic process	197	7	5.81	0.36302
1828	GO:0000018	regulation of DNA recombination	43	2	1.27	0.36346
1829	GO:0006312	mitotic recombination	43	2	1.27	0.36346
1830	GO:0046185	aldehyde catabolic process	43	2	1.27	0.36346
1831	GO:0006553	lysine metabolic process	73	3	2.15	0.36547
1832	GO:0008544	epidermis development	73	3	2.15	0.36547
1833	GO:0009913	epidermal cell differentiation	73	3	2.15	0.36547
1834	GO:0030855	epithelial cell differentiation	73	3	2.15	0.36547
1835	GO:0051090	regulation of DNA binding transcription ...	73	3	2.15	0.36547
1836	GO:0031503	protein-containing complex localization	135	5	3.98	0.36774
1837	GO:0006568	tryptophan metabolic process	104	4	3.07	0.36828
1838	GO:0006586	indolalkylamine metabolic process	104	4	3.07	0.36828
1839	GO:0010027	thylakoid membrane organization	104	4	3.07	0.36828
1840	GO:0051301	cell division	1178	37	34.75	0.37190
1841	GO:0055088	lipid homeostasis	136	5	4.01	0.37360
1842	GO:0046271	phenylpropanoid catabolic process	44	2	1.3	0.37411
1843	GO:0046274	lignin catabolic process	44	2	1.3	0.37411
1844	GO:0071491	cellular response to red light	44	2	1.3	0.37411
1845	GO:0009668	plastid membrane organization	105	4	3.1	0.37499
1846	GO:0009851	auxin biosynthetic process	168	6	4.96	0.37625
1847	GO:0006576	cellular biogenic amine metabolic proces...	232	8	6.84	0.37774
1848	GO:0015980	energy derivation by oxidation of organi...	459	15	13.54	0.38022
1849	GO:0000212	meiotic spindle organization	16	1	0.47	0.38072
1850	GO:0006290	pyrimidine dimer repair	16	1	0.47	0.38072
1851	GO:0006436	tryptophanyl-tRNA aminoacylation	16	1	0.47	0.38072
1852	GO:0006610	ribosomal protein import into nucleus	16	1	0.47	0.38072
1853	GO:0006808	regulation of nitrogen utilization	16	1	0.47	0.38072
1854	GO:0009249	protein lipoylation	16	1	0.47	0.38072
1855	GO:0010424	DNA methylation on cytosine within a CG ...	16	1	0.47	0.38072
1856	GO:0018108	peptidyl-tyrosine phosphorylation	16	1	0.47	0.38072
1857	GO:0018212	peptidyl-tyrosine modification	16	1	0.47	0.38072
1858	GO:0031111	negative regulation of microtubule polym...	16	1	0.47	0.38072
1859	GO:0033321	homomethionine metabolic process	16	1	0.47	0.38072
1860	GO:0033506	glucosinolate biosynthetic process from ...	16	1	0.47	0.38072
1861	GO:0046085	adenosine metabolic process	16	1	0.47	0.38072
1862	GO:0080151	positive regulation of salicylic acid me...	16	1	0.47	0.38072
1863	GO:0090436	leaf pavement cell development	16	1	0.47	0.38072
1864	GO:1901031	regulation of response to reactive oxyge...	16	1	0.47	0.38072
1865	GO:2000121	regulation of removal of superoxide radi...	16	1	0.47	0.38072
1866	GO:2001025	positive regulation of response to drug	16	1	0.47	0.38072
1867	GO:2001040	positive regulation of cellular response...	16	1	0.47	0.38072
1868	GO:0006555	methionine metabolic process	106	4	3.13	0.38169
1869	GO:0030154	cell differentiation	2414	74	71.22	0.38390
1870	GO:0006607	NLS-bearing protein import into nucleus	45	2	1.33	0.38468
1871	GO:0031060	regulation of histone methylation	45	2	1.33	0.38468
1872	GO:0033356	UDP-L-arabinose metabolic process	45	2	1.33	0.38468
1873	GO:0051235	maintenance of location	266	9	7.85	0.38583
1874	GO:0006790	sulfur compound metabolic process	1484	46	43.78	0.38675
1875	GO:0009825	multidimensional cell growth	202	7	5.96	0.38707
1876	GO:0002376	immune system process	1551	48	45.76	0.38776
1877	GO:1903311	regulation of mRNA metabolic process	76	3	2.24	0.38956
1878	GO:0010109	regulation of photosynthesis	108	4	3.19	0.39506
1879	GO:0042398	cellular modified amino acid biosyntheti...	108	4	3.19	0.39506
1880	GO:0009173	pyrimidine ribonucleoside monophosphate ...	46	2	1.36	0.39517
1881	GO:0045144	meiotic sister chromatid segregation	46	2	1.36	0.39517
1882	GO:0051177	meiotic sister chromatid cohesion	46	2	1.36	0.39517
1883	GO:0051592	response to calcium ion	46	2	1.36	0.39517
1884	GO:2000026	regulation of multicellular organismal d...	1589	49	46.88	0.39593
1885	GO:0031328	positive regulation of cellular biosynth...	1058	33	31.21	0.39681
1886	GO:0009870	defense response signaling pathway, resi...	77	3	2.27	0.39755
1887	GO:0046174	polyol catabolic process	77	3	2.27	0.39755
1888	GO:0090174	organelle membrane fusion	77	3	2.27	0.39755
1889	GO:0006168	adenine salvage	17	1	0.5	0.39899
1890	GO:0006421	asparaginyl-tRNA aminoacylation	17	1	0.5	0.39899
1891	GO:0006490	oligosaccharide-lipid intermediate biosy...	17	1	0.5	0.39899
1892	GO:0009157	deoxyribonucleoside monophosphate biosyn...	17	1	0.5	0.39899
1893	GO:0009162	deoxyribonucleoside monophosphate metabo...	17	1	0.5	0.39899
1894	GO:0010165	response to X-ray	17	1	0.5	0.39899
1895	GO:0010325	raffinose family oligosaccharide biosynt...	17	1	0.5	0.39899
1896	GO:0016577	histone demethylation	17	1	0.5	0.39899
1897	GO:0033319	UDP-D-xylose metabolic process	17	1	0.5	0.39899
1898	GO:0033320	UDP-D-xylose biosynthetic process	17	1	0.5	0.39899
1899	GO:0034052	positive regulation of plant-type hypers...	17	1	0.5	0.39899
1900	GO:0034472	snRNA 3'-end processing	17	1	0.5	0.39899
1901	GO:0043044	ATP-dependent chromatin remodeling	17	1	0.5	0.39899
1902	GO:0043096	purine nucleobase salvage	17	1	0.5	0.39899
1903	GO:0043446	cellular alkane metabolic process	17	1	0.5	0.39899
1904	GO:0043447	alkane biosynthetic process	17	1	0.5	0.39899
1905	GO:0043966	histone H3 acetylation	17	1	0.5	0.39899
1906	GO:0045833	negative regulation of lipid metabolic p...	17	1	0.5	0.39899
1907	GO:0051754	meiotic sister chromatid cohesion, centr...	17	1	0.5	0.39899
1908	GO:0060359	response to ammonium ion	17	1	0.5	0.39899
1909	GO:0060771	phyllotactic patterning	17	1	0.5	0.39899
1910	GO:2000036	regulation of stem cell population maint...	17	1	0.5	0.39899
1911	GO:2000653	regulation of genetic imprinting	17	1	0.5	0.39899
1912	GO:0006596	polyamine biosynthetic process	78	3	2.3	0.40550
1913	GO:0043433	negative regulation of DNA binding trans...	47	2	1.39	0.40558
1914	GO:0051026	chiasma assembly	47	2	1.39	0.40558
1915	GO:1901264	carbohydrate derivative transport	271	9	8	0.40675
1916	GO:0019953	sexual reproduction	601	19	17.73	0.41210
1917	GO:0006625	protein targeting to peroxisome	48	2	1.42	0.41590
1918	GO:0010262	somatic embryogenesis	48	2	1.42	0.41590
1919	GO:0016119	carotene metabolic process	48	2	1.42	0.41590
1920	GO:0043173	nucleotide salvage	48	2	1.42	0.41590
1921	GO:0060260	regulation of transcription initiation f...	48	2	1.42	0.41590
1922	GO:0060261	positive regulation of transcription ini...	48	2	1.42	0.41590
1923	GO:0070828	heterochromatin organization	48	2	1.42	0.41590
1924	GO:0072662	protein localization to peroxisome	48	2	1.42	0.41590
1925	GO:0072663	establishment of protein localization to...	48	2	1.42	0.41590
1926	GO:2000142	regulation of DNA-templated transcriptio...	48	2	1.42	0.41590
1927	GO:2000144	positive regulation of DNA-templated tra...	48	2	1.42	0.41590
1928	GO:0010374	stomatal complex development	208	7	6.14	0.41596
1929	GO:0009615	response to virus	306	10	9.03	0.41630
1930	GO:0000023	maltose metabolic process	18	1	0.53	0.41673
1931	GO:0006768	biotin metabolic process	18	1	0.53	0.41673
1932	GO:0009102	biotin biosynthetic process	18	1	0.53	0.41673
1933	GO:0009106	lipoate metabolic process	18	1	0.53	0.41673
1934	GO:0009107	lipoate biosynthetic process	18	1	0.53	0.41673
1935	GO:0010115	regulation of abscisic acid biosynthetic...	18	1	0.53	0.41673
1936	GO:0010377	guard cell fate commitment	18	1	0.53	0.41673
1937	GO:0010731	protein glutathionylation	18	1	0.53	0.41673
1938	GO:0032196	transposition	18	1	0.53	0.41673
1939	GO:0034427	nuclear-transcribed mRNA catabolic proce...	18	1	0.53	0.41673
1940	GO:0036265	RNA (guanine-N7)-methylation	18	1	0.53	0.41673
1941	GO:0043461	proton-transporting ATP synthase complex...	18	1	0.53	0.41673
1942	GO:0043649	dicarboxylic acid catabolic process	18	1	0.53	0.41673
1943	GO:0048281	inflorescence morphogenesis	18	1	0.53	0.41673
1944	GO:0017004	cytochrome complex assembly	80	3	2.36	0.42132
1945	GO:0016050	vesicle organization	145	5	4.28	0.42613
1946	GO:0006270	DNA replication initiation	49	2	1.45	0.42613
1947	GO:0007006	mitochondrial membrane organization	49	2	1.45	0.42613
1948	GO:0007292	female gamete generation	49	2	1.45	0.42613
1949	GO:0009130	pyrimidine nucleoside monophosphate bios...	49	2	1.45	0.42613
1950	GO:0010205	photoinhibition	49	2	1.45	0.42613
1951	GO:0043155	negative regulation of photosynthesis, l...	49	2	1.45	0.42613
1952	GO:0051865	protein autoubiquitination	49	2	1.45	0.42613
1953	GO:0070988	demethylation	49	2	1.45	0.42613
1954	GO:0046173	polyol biosynthetic process	113	4	3.33	0.42826
1955	GO:0042133	neurotransmitter metabolic process	146	5	4.31	0.43192
1956	GO:0000082	G1/S transition of mitotic cell cycle	19	1	0.56	0.43394
1957	GO:0006482	protein demethylation	19	1	0.56	0.43394
1958	GO:0006535	cysteine biosynthetic process from serin...	19	1	0.56	0.43394
1959	GO:0006883	cellular sodium ion homeostasis	19	1	0.56	0.43394
1960	GO:0007160	cell-matrix adhesion	19	1	0.56	0.43394
1961	GO:0008214	protein dealkylation	19	1	0.56	0.43394
1962	GO:0009939	positive regulation of gibberellic acid ...	19	1	0.56	0.43394
1963	GO:0010289	homogalacturonan biosynthetic process	19	1	0.56	0.43394
1964	GO:0016180	snRNA processing	19	1	0.56	0.43394
1965	GO:0016572	histone phosphorylation	19	1	0.56	0.43394
1966	GO:0016926	protein desumoylation	19	1	0.56	0.43394
1967	GO:0031589	cell-substrate adhesion	19	1	0.56	0.43394
1968	GO:0042816	vitamin B6 metabolic process	19	1	0.56	0.43394
1969	GO:0042819	vitamin B6 biosynthetic process	19	1	0.56	0.43394
1970	GO:0043473	pigmentation	19	1	0.56	0.43394
1971	GO:0043476	pigment accumulation	19	1	0.56	0.43394
1972	GO:0046416	D-amino acid metabolic process	19	1	0.56	0.43394
1973	GO:0048533	sporocyte differentiation	19	1	0.56	0.43394
1974	GO:0072583	clathrin-dependent endocytosis	19	1	0.56	0.43394
1975	GO:1900111	positive regulation of histone H3-K9 dim...	19	1	0.56	0.43394
1976	GO:1901259	chloroplast rRNA processing	19	1	0.56	0.43394
1977	GO:0009789	positive regulation of abscisic acid-act...	114	4	3.36	0.43485
1978	GO:0030004	cellular monovalent inorganic cation hom...	114	4	3.36	0.43485
1979	GO:1901421	positive regulation of response to alcoh...	114	4	3.36	0.43485
1980	GO:1905959	positive regulation of cellular response...	114	4	3.36	0.43485
1981	GO:0009110	vitamin biosynthetic process	245	8	7.23	0.43579
1982	GO:0051052	regulation of DNA metabolic process	246	8	7.26	0.44024
1983	GO:0009247	glycolipid biosynthetic process	115	4	3.39	0.44141
1984	GO:0015985	energy coupled proton transport, down el...	115	4	3.39	0.44141
1985	GO:0015986	ATP synthesis coupled proton transport	115	4	3.39	0.44141
1986	GO:0070417	cellular response to cold	115	4	3.39	0.44141
1987	GO:0006099	tricarboxylic acid cycle	214	7	6.31	0.44473
1988	GO:0006101	citrate metabolic process	214	7	6.31	0.44473
1989	GO:0034250	positive regulation of cellular amide me...	51	2	1.5	0.44630
1990	GO:0045727	positive regulation of translation	51	2	1.5	0.44630
1991	GO:0048586	regulation of long-day photoperiodism, f...	51	2	1.5	0.44630
1992	GO:0009651	response to salt stress	2325	70	68.59	0.44792
1993	GO:1902275	regulation of chromatin organization	116	4	3.42	0.44795
1994	GO:0009657	plastid organization	714	22	21.06	0.44803
1995	GO:0006513	protein monoubiquitination	20	1	0.59	0.45064
1996	GO:0009645	response to low light intensity stimulus	20	1	0.59	0.45064
1997	GO:0009800	cinnamic acid biosynthetic process	20	1	0.59	0.45064
1998	GO:0017145	stem cell division	20	1	0.59	0.45064
1999	GO:0033383	geranyl diphosphate metabolic process	20	1	0.59	0.45064
[truncated: 3,255 more rows]
