# Supplementary material for: Differences in Alternative Splicing between Yellow and Black-Seeded Rapeseed
Source: Plants (Basel). 2020 Jul 31;9(8):977. doi: 10.3390/plants9080977 (PMC7465011; doi:10.3390/plants9080977)
Supplement: Supplementary file 1 [file plants-09-00977-s001.zip › Supplementary Materials/Table S4/28d.tab-fst.Fisher_BP.txt]

GO.ID	Term	Annotated	Significant	Expected	classicFisher
1	GO:0006396	RNA processing	2003	206	91.59	3.0e-27
2	GO:0006397	mRNA processing	960	126	43.9	4.1e-26
3	GO:0044237	cellular metabolic process	33680	1840	1540.07	1.5e-25
4	GO:0016071	mRNA metabolic process	1251	146	57.2	7.9e-25
5	GO:0044238	primary metabolic process	33229	1811	1519.44	2.7e-24
6	GO:0008152	metabolic process	40295	2128	1842.55	1.9e-23
7	GO:1901564	organonitrogen compound metabolic proces...	17159	1030	784.62	3.4e-23
8	GO:0071704	organic substance metabolic process	35733	1915	1633.94	1.4e-22
9	GO:0009987	cellular process	43240	2231	1977.21	3.0e-19
10	GO:0019752	carboxylic acid metabolic process	3823	294	174.81	2.0e-18
11	GO:0006996	organelle organization	4144	311	189.49	5.8e-18
12	GO:0006807	nitrogen compound metabolic process	28953	1565	1323.92	9.8e-18
13	GO:0044281	small molecule metabolic process	5996	412	274.18	4.5e-17
14	GO:0019439	aromatic compound catabolic process	840	94	38.41	2.5e-15
15	GO:1901361	organic cyclic compound catabolic proces...	868	96	39.69	2.6e-15
16	GO:0006793	phosphorus metabolic process	6123	410	279.98	3.0e-15
17	GO:0019538	protein metabolic process	13135	775	600.62	5.6e-15
18	GO:0044248	cellular catabolic process	4383	312	200.42	5.7e-15
19	GO:0044255	cellular lipid metabolic process	2413	196	110.34	8.0e-15
20	GO:0043436	oxoacid metabolic process	4196	300	191.87	1.2e-14
21	GO:0006082	organic acid metabolic process	4200	300	192.05	1.3e-14
22	GO:0034655	nucleobase-containing compound catabolic...	637	77	29.13	1.4e-14
23	GO:0044270	cellular nitrogen compound catabolic pro...	766	86	35.03	3.1e-14
24	GO:0046700	heterocycle catabolic process	769	86	35.16	3.8e-14
25	GO:0000003	reproduction	6197	407	283.37	6.8e-14
26	GO:0006732	coenzyme metabolic process	1030	104	47.1	6.9e-14
27	GO:1901135	carbohydrate derivative metabolic proces...	2420	193	110.66	7.1e-14
28	GO:0019637	organophosphate metabolic process	1918	162	87.7	7.7e-14
29	GO:0032787	monocarboxylic acid metabolic process	1765	152	80.71	1.0e-13
30	GO:1901137	carbohydrate derivative biosynthetic pro...	1578	140	72.16	1.0e-13
31	GO:1901566	organonitrogen compound biosynthetic pro...	6092	400	278.57	1.2e-13
32	GO:0022414	reproductive process	6170	404	282.13	1.3e-13
33	GO:0009108	coenzyme biosynthetic process	733	82	33.52	1.5e-13
34	GO:0044267	cellular protein metabolic process	11525	683	527	1.8e-13
35	GO:1901575	organic substance catabolic process	4498	310	205.68	3.7e-13
36	GO:0016043	cellular component organization	8280	512	378.61	6.6e-13
37	GO:0006796	phosphate-containing compound metabolic ...	5885	384	269.1	9.2e-13
38	GO:0046686	response to cadmium ion	1565	136	71.56	1.1e-12
39	GO:0009056	catabolic process	5062	336	231.47	3.8e-12
40	GO:0008380	RNA splicing	717	77	32.79	6.1e-12
41	GO:0003006	developmental process involved in reprod...	5530	359	252.87	1.0e-11
42	GO:0010038	response to metal ion	2107	166	96.35	1.1e-11
43	GO:0043484	regulation of RNA splicing	42	16	1.92	1.9e-11
44	GO:0071840	cellular component organization or bioge...	9384	559	429.1	2.3e-11
45	GO:0090407	organophosphate biosynthetic process	1322	116	60.45	2.7e-11
46	GO:0055086	nucleobase-containing small molecule met...	1451	124	66.35	3.1e-11
47	GO:0034404	nucleobase-containing small molecule bio...	434	54	19.85	3.9e-11
48	GO:0018193	peptidyl-amino acid modification	1054	98	48.2	4.1e-11
49	GO:0046496	nicotinamide nucleotide metabolic proces...	425	53	19.43	5.4e-11
50	GO:0019362	pyridine nucleotide metabolic process	428	53	19.57	7.0e-11
51	GO:0019693	ribose phosphate metabolic process	842	83	38.5	7.4e-11
52	GO:0019359	nicotinamide nucleotide biosynthetic pro...	307	43	14.04	8.7e-11
53	GO:0045184	establishment of protein localization	2388	179	109.19	9.2e-11
54	GO:0072524	pyridine-containing compound metabolic p...	445	54	20.35	1.0e-10
55	GO:0006733	oxidoreduction coenzyme metabolic proces...	473	56	21.63	1.2e-10
56	GO:0015031	protein transport	2365	177	108.14	1.3e-10
57	GO:0009791	post-embryonic development	5936	374	271.43	1.5e-10
58	GO:0019363	pyridine nucleotide biosynthetic process	313	43	14.31	1.6e-10
59	GO:0006165	nucleoside diphosphate phosphorylation	279	40	12.76	1.9e-10
60	GO:0044265	cellular macromolecule catabolic process	1938	151	88.62	2.0e-10
61	GO:0008104	protein localization	2552	187	116.69	2.2e-10
62	GO:0006753	nucleoside phosphate metabolic process	1076	97	49.2	2.7e-10
63	GO:0006629	lipid metabolic process	3459	238	158.17	2.8e-10
64	GO:0070646	protein modification by small protein re...	132	26	6.04	2.9e-10
65	GO:0048608	reproductive structure development	4754	309	217.38	2.9e-10
66	GO:0061458	reproductive system development	4754	309	217.38	2.9e-10
67	GO:0051188	cofactor biosynthetic process	1063	96	48.61	3.0e-10
68	GO:0009117	nucleotide metabolic process	1064	96	48.65	3.2e-10
69	GO:0046907	intracellular transport	1851	145	84.64	3.2e-10
70	GO:0072525	pyridine-containing compound biosyntheti...	332	44	15.18	3.2e-10
71	GO:0006974	cellular response to DNA damage stimulus	958	89	43.81	3.3e-10
72	GO:0006096	glycolytic process	273	39	12.48	3.5e-10
73	GO:0006757	ATP generation from ADP	273	39	12.48	3.5e-10
74	GO:0042866	pyruvate biosynthetic process	273	39	12.48	3.5e-10
75	GO:0044283	small molecule biosynthetic process	2638	191	120.63	3.6e-10
76	GO:0046939	nucleotide phosphorylation	285	40	13.03	3.6e-10
77	GO:0009259	ribonucleotide metabolic process	755	75	34.52	4.2e-10
78	GO:0009135	purine nucleoside diphosphate metabolic ...	276	39	12.62	4.9e-10
79	GO:0009179	purine ribonucleoside diphosphate metabo...	276	39	12.62	4.9e-10
80	GO:0009185	ribonucleoside diphosphate metabolic pro...	276	39	12.62	4.9e-10
81	GO:0046031	ADP metabolic process	276	39	12.62	4.9e-10
82	GO:0009166	nucleotide catabolic process	288	40	13.17	5.0e-10
83	GO:0072521	purine-containing compound metabolic pro...	818	79	37.4	5.4e-10
84	GO:1901292	nucleoside phosphate catabolic process	290	40	13.26	6.1e-10
85	GO:0046434	organophosphate catabolic process	403	49	18.43	6.7e-10
86	GO:0006635	fatty acid beta-oxidation	147	27	6.72	6.8e-10
87	GO:0009150	purine ribonucleotide metabolic process	691	70	31.6	6.9e-10
88	GO:0006281	DNA repair	868	82	39.69	7.3e-10
89	GO:0009132	nucleoside diphosphate metabolic process	292	40	13.35	7.5e-10
90	GO:0006310	DNA recombination	380	47	17.38	8.4e-10
91	GO:0006163	purine nucleotide metabolic process	724	72	33.11	8.9e-10
92	GO:0033036	macromolecule localization	3325	228	152.04	9.0e-10
93	GO:0051641	cellular localization	2487	180	113.72	1.2e-09
94	GO:0072329	monocarboxylic acid catabolic process	215	33	9.83	1.2e-09
95	GO:0006090	pyruvate metabolic process	323	42	14.77	1.4e-09
96	GO:0016053	organic acid biosynthetic process	2152	160	98.4	1.6e-09
97	GO:0046394	carboxylic acid biosynthetic process	2152	160	98.4	1.6e-09
98	GO:0072330	monocarboxylic acid biosynthetic process	1181	101	54	2.0e-09
99	GO:0009062	fatty acid catabolic process	155	27	7.09	2.3e-09
100	GO:0006259	DNA metabolic process	1640	129	74.99	2.4e-09
101	GO:0009199	ribonucleoside triphosphate metabolic pr...	555	59	25.38	2.5e-09
102	GO:0044242	cellular lipid catabolic process	329	42	15.04	2.5e-09
103	GO:0043170	macromolecule metabolic process	26566	1377	1214.77	2.9e-09
104	GO:0070727	cellular macromolecule localization	1848	141	84.5	3.0e-09
105	GO:0050684	regulation of mRNA processing	30	12	1.37	3.3e-09
106	GO:0046483	heterocycle metabolic process	15765	859	720.88	4.0e-09
107	GO:0031124	mRNA 3'-end processing	58	16	2.65	4.5e-09
108	GO:0000956	nuclear-transcribed mRNA catabolic proce...	193	30	8.83	5.0e-09
109	GO:1901360	organic cyclic compound metabolic proces...	16814	909	768.84	5.1e-09
110	GO:0009141	nucleoside triphosphate metabolic proces...	584	60	26.7	6.5e-09
111	GO:0009260	ribonucleotide biosynthetic process	599	61	27.39	6.8e-09
112	GO:0046390	ribose phosphate biosynthetic process	599	61	27.39	6.8e-09
113	GO:0019395	fatty acid oxidation	163	27	7.45	7.1e-09
114	GO:0034641	cellular nitrogen compound metabolic pro...	18358	982	839.45	7.6e-09
115	GO:0034613	cellular protein localization	1741	133	79.61	7.9e-09
116	GO:0000398	mRNA splicing, via spliceosome	462	51	21.13	8.3e-09
117	GO:0015833	peptide transport	2590	182	118.43	8.4e-09
118	GO:0009205	purine ribonucleoside triphosphate metab...	532	56	24.33	8.8e-09
119	GO:0006631	fatty acid metabolic process	886	80	40.51	8.8e-09
120	GO:0009201	ribonucleoside triphosphate biosynthetic...	436	49	19.94	9.1e-09
121	GO:1901293	nucleoside phosphate biosynthetic proces...	751	71	34.34	9.5e-09
122	GO:0006520	cellular amino acid metabolic process	1630	126	74.53	9.9e-09
123	GO:0051649	establishment of localization in cell	1955	145	89.4	1.1e-08
124	GO:0051186	cofactor metabolic process	2009	148	91.86	1.2e-08
125	GO:0009152	purine ribonucleotide biosynthetic proce...	538	56	24.6	1.3e-08
126	GO:0009144	purine nucleoside triphosphate metabolic...	539	56	24.65	1.4e-08
127	GO:0006886	intracellular protein transport	1541	120	70.46	1.5e-08
128	GO:0046034	ATP metabolic process	526	55	24.05	1.5e-08
129	GO:0016054	organic acid catabolic process	444	49	20.3	1.6e-08
130	GO:0046395	carboxylic acid catabolic process	444	49	20.3	1.6e-08
131	GO:0006164	purine nucleotide biosynthetic process	556	57	25.42	1.7e-08
132	GO:0000375	RNA splicing, via transesterification re...	486	52	22.22	1.7e-08
133	GO:0000377	RNA splicing, via transesterification re...	486	52	22.22	1.7e-08
134	GO:0009142	nucleoside triphosphate biosynthetic pro...	459	50	20.99	1.8e-08
135	GO:0006464	cellular protein modification process	7783	456	355.89	1.8e-08
136	GO:0036211	protein modification process	7783	456	355.89	1.8e-08
137	GO:0043412	macromolecule modification	8432	489	385.57	1.9e-08
138	GO:0009165	nucleotide biosynthetic process	735	69	33.61	2.0e-08
139	GO:0051179	localization	9409	538	430.24	2.1e-08
140	GO:0042886	amide transport	2626	182	120.08	2.2e-08
141	GO:0006725	cellular aromatic compound metabolic pro...	16353	879	747.76	3.0e-08
142	GO:0016310	phosphorylation	4024	258	184	3.1e-08
143	GO:0009206	purine ribonucleoside triphosphate biosy...	413	46	18.89	3.3e-08
144	GO:0044282	small molecule catabolic process	614	60	28.08	4.0e-08
145	GO:0009145	purine nucleoside triphosphate biosynthe...	416	46	19.02	4.1e-08
146	GO:0051276	chromosome organization	1405	110	64.25	4.4e-08
147	GO:0009123	nucleoside monophosphate metabolic proce...	690	65	31.55	4.4e-08
148	GO:0009126	purine nucleoside monophosphate metaboli...	616	60	28.17	4.5e-08
149	GO:0009167	purine ribonucleoside monophosphate meta...	616	60	28.17	4.5e-08
150	GO:0016579	protein deubiquitination	95	19	4.34	5.3e-08
151	GO:0006754	ATP biosynthetic process	407	45	18.61	5.8e-08
152	GO:0006378	mRNA polyadenylation	45	13	2.06	6.9e-08
153	GO:0072522	purine-containing compound biosynthetic ...	582	57	26.61	8.0e-08
154	GO:0048519	negative regulation of biological proces...	3202	211	146.42	8.2e-08
155	GO:0009161	ribonucleoside monophosphate metabolic p...	673	63	30.77	8.9e-08
156	GO:0006325	chromatin organization	921	79	42.11	9.5e-08
157	GO:0006810	transport	8982	511	410.71	9.6e-08
158	GO:0006139	nucleobase-containing compound metabolic...	14713	794	672.77	1.0e-07
159	GO:1903509	liposaccharide metabolic process	196	28	8.96	1.0e-07
160	GO:0006401	RNA catabolic process	297	36	13.58	1.2e-07
161	GO:1901565	organonitrogen compound catabolic proces...	2357	163	107.78	1.4e-07
162	GO:0048731	system development	6973	407	318.85	1.8e-07
163	GO:0009127	purine nucleoside monophosphate biosynth...	494	50	22.59	1.8e-07
164	GO:0009168	purine ribonucleoside monophosphate bios...	494	50	22.59	1.8e-07
165	GO:0006402	mRNA catabolic process	238	31	10.88	1.8e-07
166	GO:0006508	proteolysis	3391	219	155.06	2.1e-07
167	GO:0017144	drug metabolic process	2373	163	108.51	2.1e-07
168	GO:0051234	establishment of localization	9084	513	415.38	2.2e-07
169	GO:0006403	RNA localization	279	34	12.76	2.4e-07
170	GO:0009124	nucleoside monophosphate biosynthetic pr...	561	54	25.65	3.0e-07
171	GO:0048024	regulation of mRNA splicing, via spliceo...	23	9	1.05	3.9e-07
172	GO:0030258	lipid modification	313	36	14.31	4.5e-07
173	GO:0010035	response to inorganic substance	3788	238	173.21	5.0e-07
174	GO:0034440	lipid oxidation	212	28	9.69	5.3e-07
175	GO:0030163	protein catabolic process	1702	123	77.83	5.4e-07
176	GO:0009057	macromolecule catabolic process	2700	179	123.46	5.4e-07
177	GO:0070534	protein K63-linked ubiquitination	18	8	0.82	5.5e-07
178	GO:0009156	ribonucleoside monophosphate biosyntheti...	544	52	24.88	6.0e-07
179	GO:0006913	nucleocytoplasmic transport	372	40	17.01	6.3e-07
180	GO:0051169	nuclear transport	372	40	17.01	6.3e-07
181	GO:0050657	nucleic acid transport	265	32	12.12	6.6e-07
182	GO:0050658	RNA transport	265	32	12.12	6.6e-07
183	GO:0051236	establishment of RNA localization	265	32	12.12	6.6e-07
184	GO:0043631	RNA polyadenylation	63	14	2.88	7.7e-07
185	GO:0009100	glycoprotein metabolic process	375	40	17.15	7.7e-07
186	GO:0071705	nitrogen compound transport	3346	213	153	8.3e-07
187	GO:0007031	peroxisome organization	113	19	5.17	9.0e-07
188	GO:0043933	protein-containing complex subunit organ...	1744	124	79.75	1.1e-06
189	GO:0045116	protein neddylation	40	11	1.83	1.2e-06
190	GO:0034660	ncRNA metabolic process	1051	83	48.06	1.3e-06
191	GO:0048316	seed development	2504	166	114.5	1.4e-06
192	GO:0018205	peptidyl-lysine modification	456	45	20.85	1.4e-06
193	GO:0040029	regulation of gene expression, epigeneti...	591	54	27.02	1.5e-06
194	GO:0031123	RNA 3'-end processing	140	21	6.4	1.7e-06
195	GO:0006091	generation of precursor metabolites and ...	1250	94	57.16	2.3e-06
196	GO:0000381	regulation of alternative mRNA splicing,...	21	8	0.96	2.3e-06
197	GO:0050792	regulation of viral process	21	8	0.96	2.3e-06
198	GO:0016569	covalent chromatin modification	554	51	25.33	2.3e-06
199	GO:0006511	ubiquitin-dependent protein catabolic pr...	1388	102	63.47	2.4e-06
200	GO:0016570	histone modification	497	47	22.73	2.7e-06
201	GO:0006457	protein folding	971	77	44.4	2.7e-06
202	GO:0006006	glucose metabolic process	100	17	4.57	2.9e-06
203	GO:0006643	membrane lipid metabolic process	339	36	15.5	3.0e-06
204	GO:1902600	proton transmembrane transport	499	47	22.82	3.0e-06
205	GO:0044257	cellular protein catabolic process	1607	114	73.48	3.2e-06
206	GO:0010154	fruit development	2670	173	122.09	3.3e-06
207	GO:0051028	mRNA transport	210	26	9.6	4.4e-06
208	GO:0043632	modification-dependent macromolecule cat...	1428	103	65.3	4.7e-06
209	GO:0051168	nuclear export	161	22	7.36	4.7e-06
210	GO:0048580	regulation of post-embryonic development	1224	91	55.97	5.1e-06
211	GO:0019941	modification-dependent protein catabolic...	1414	102	64.66	5.2e-06
212	GO:0006094	gluconeogenesis	46	11	2.1	5.4e-06
213	GO:0006664	glycolipid metabolic process	187	24	8.55	5.5e-06
214	GO:0019319	hexose biosynthetic process	64	13	2.93	5.5e-06
215	GO:0016192	vesicle-mediated transport	1382	100	63.19	5.6e-06
216	GO:0065003	protein-containing complex assembly	1594	112	72.89	6.0e-06
217	GO:0051603	proteolysis involved in cellular protein...	1579	111	72.2	6.5e-06
218	GO:0006970	response to osmotic stress	2520	163	115.23	6.8e-06
219	GO:0048285	organelle fission	563	50	25.74	7.7e-06
220	GO:0071702	organic substance transport	4149	249	189.72	7.9e-06
221	GO:0006486	protein glycosylation	340	35	15.55	8.0e-06
222	GO:0009101	glycoprotein biosynthetic process	340	35	15.55	8.0e-06
223	GO:0043413	macromolecule glycosylation	340	35	15.55	8.0e-06
224	GO:1903311	regulation of mRNA metabolic process	76	14	3.48	8.1e-06
225	GO:0048868	pollen tube development	644	55	29.45	8.8e-06
226	GO:0030808	regulation of nucleotide biosynthetic pr...	8	5	0.37	9.9e-06
227	GO:1900371	regulation of purine nucleotide biosynth...	8	5	0.37	9.9e-06
228	GO:0048856	anatomical structure development	11631	622	531.84	1.1e-05
229	GO:0033554	cellular response to stress	2861	180	130.82	1.2e-05
230	GO:0042147	retrograde transport, endosome to Golgi	34	9	1.55	1.6e-05
231	GO:0006611	protein export from nucleus	149	20	6.81	1.6e-05
232	GO:0009908	flower development	1975	131	90.31	1.7e-05
233	GO:0009892	negative regulation of metabolic process	1904	127	87.06	1.8e-05
234	GO:0044260	cellular macromolecule metabolic process	22537	1141	1030.54	1.8e-05
235	GO:0051130	positive regulation of cellular componen...	324	33	14.82	1.8e-05
236	GO:0007131	reciprocal meiotic recombination	138	19	6.31	1.8e-05
237	GO:0035825	homologous recombination	138	19	6.31	1.8e-05
238	GO:0016571	histone methylation	189	23	8.64	2.0e-05
239	GO:0090567	reproductive shoot system development	2002	132	91.54	2.1e-05
240	GO:0046364	monosaccharide biosynthetic process	129	18	5.9	2.5e-05
241	GO:0015672	monovalent inorganic cation transport	767	61	35.07	2.6e-05
242	GO:0006379	mRNA cleavage	28	8	1.28	2.6e-05
243	GO:0044375	regulation of peroxisome size	28	8	1.28	2.6e-05
244	GO:0009651	response to salt stress	2325	149	106.31	2.6e-05
245	GO:0008610	lipid biosynthetic process	1941	128	88.75	2.7e-05
246	GO:0000904	cell morphogenesis involved in different...	885	68	40.47	2.7e-05
247	GO:0043414	macromolecule methylation	514	45	23.5	3.0e-05
248	GO:0016049	cell growth	1657	112	75.77	3.1e-05
249	GO:0033043	regulation of organelle organization	516	45	23.59	3.3e-05
250	GO:0034976	response to endoplasmic reticulum stress	169	21	7.73	3.3e-05
251	GO:0005983	starch catabolic process	76	13	3.48	3.8e-05
252	GO:2000241	regulation of reproductive process	1014	75	46.37	3.9e-05
253	GO:0051128	regulation of cellular component organiz...	896	68	40.97	4.0e-05
254	GO:0032502	developmental process	12071	637	551.96	4.0e-05
255	GO:0009793	embryo development ending in seed dorman...	1813	120	82.9	4.1e-05
256	GO:0009856	pollination	848	65	38.78	4.4e-05
257	GO:0044706	multi-multicellular organism process	848	65	38.78	4.4e-05
258	GO:0051604	protein maturation	339	33	15.5	4.4e-05
259	GO:0010228	vegetative to reproductive phase transit...	651	53	29.77	4.6e-05
260	GO:0009790	embryo development	2222	142	101.6	4.6e-05
261	GO:0009743	response to carbohydrate	492	43	22.5	4.7e-05
262	GO:0007127	meiosis I	174	21	7.96	5.1e-05
263	GO:0006099	tricarboxylic acid cycle	214	24	9.79	5.2e-05
264	GO:0006101	citrate metabolic process	214	24	9.79	5.2e-05
265	GO:0010608	posttranscriptional regulation of gene e...	803	62	36.72	5.2e-05
266	GO:0022607	cellular component assembly	2287	145	104.58	5.6e-05
267	GO:0043550	regulation of lipid kinase activity	6	4	0.27	6.1e-05
268	GO:0061982	meiosis I cell cycle process	176	21	8.05	6.1e-05
269	GO:0035194	posttranscriptional gene silencing by RN...	259	27	11.84	6.6e-05
270	GO:0009860	pollen tube growth	501	43	22.91	7.0e-05
271	GO:0010629	negative regulation of gene expression	1421	97	64.98	7.2e-05
272	GO:0043903	regulation of symbiosis, encompassing mu...	32	8	1.46	7.4e-05
273	GO:1901605	alpha-amino acid metabolic process	1110	79	50.76	8.7e-05
274	GO:0070085	glycosylation	413	37	18.89	9.2e-05
275	GO:0043603	cellular amide metabolic process	3473	206	158.81	9.2e-05
276	GO:0006110	regulation of glycolytic process	3	3	0.14	9.6e-05
277	GO:0030811	regulation of nucleotide catabolic proce...	3	3	0.14	9.6e-05
278	GO:2001169	regulation of ATP biosynthetic process	3	3	0.14	9.6e-05
279	GO:0006665	sphingolipid metabolic process	130	17	5.94	9.6e-05
280	GO:0006677	glycosylceramide metabolic process	25	7	1.14	9.6e-05
281	GO:0006687	glycosphingolipid metabolic process	25	7	1.14	9.6e-05
282	GO:0019377	glycolipid catabolic process	25	7	1.14	9.6e-05
283	GO:0046477	glycosylceramide catabolic process	25	7	1.14	9.6e-05
284	GO:0046479	glycosphingolipid catabolic process	25	7	1.14	9.6e-05
285	GO:0032501	multicellular organismal process	10996	580	502.81	0.00010
286	GO:0090305	nucleic acid phosphodiester bond hydroly...	400	36	18.29	0.00010
287	GO:0006418	tRNA aminoacylation for protein translat...	252	26	11.52	0.00011
288	GO:0043038	amino acid activation	252	26	11.52	0.00011
289	GO:0043039	tRNA aminoacylation	252	26	11.52	0.00011
290	GO:0009081	branched-chain amino acid metabolic proc...	144	18	6.58	0.00011
291	GO:0015931	nucleobase-containing compound transport	496	42	22.68	0.00011
292	GO:0031047	gene silencing by RNA	373	34	17.06	0.00012
293	GO:0005996	monosaccharide metabolic process	420	37	19.21	0.00013
294	GO:0048588	developmental cell growth	695	54	31.78	0.00013
295	GO:1901957	regulation of cutin biosynthetic process	7	4	0.32	0.00014
296	GO:1901959	positive regulation of cutin biosyntheti...	7	4	0.32	0.00014
297	GO:0010256	endomembrane system organization	214	23	9.79	0.00014
298	GO:0006479	protein methylation	243	25	11.11	0.00015
299	GO:0008213	protein alkylation	243	25	11.11	0.00015
300	GO:0031503	protein-containing complex localization	135	17	6.17	0.00015
301	GO:0048574	long-day photoperiodism, flowering	87	13	3.98	0.00016
302	GO:0010107	potassium ion import	27	7	1.23	0.00016
303	GO:0072350	tricarboxylic acid metabolic process	231	24	10.56	0.00017
304	GO:0006487	protein N-linked glycosylation	124	16	5.67	0.00018
305	GO:0046486	glycerolipid metabolic process	555	45	25.38	0.00018
306	GO:1900542	regulation of purine nucleotide metaboli...	13	5	0.59	0.00019
307	GO:0006301	postreplication repair	46	9	2.1	0.00020
308	GO:0051321	meiotic cell cycle	494	41	22.59	0.00021
309	GO:0009932	cell tip growth	592	47	27.07	0.00021
310	GO:0009058	biosynthetic process	19845	998	907.44	0.00021
311	GO:0000280	nuclear division	447	38	20.44	0.00022
312	GO:0140013	meiotic nuclear division	293	28	13.4	0.00022
313	GO:0006349	regulation of gene expression by genetic...	67	11	3.06	0.00022
314	GO:0071514	genetic imprinting	67	11	3.06	0.00022
315	GO:0018208	peptidyl-proline modification	179	20	8.19	0.00022
316	GO:0009060	aerobic respiration	264	26	12.07	0.00022
317	GO:0098662	inorganic cation transmembrane transport	899	65	41.11	0.00023
318	GO:0048440	carpel development	324	30	14.82	0.00023
319	GO:0045017	glycerolipid biosynthetic process	340	31	15.55	0.00024
320	GO:0000902	cell morphogenesis	1562	102	71.42	0.00024
321	GO:0010638	positive regulation of organelle organiz...	251	25	11.48	0.00024
322	GO:0000413	protein peptidyl-prolyl isomerization	115	15	5.26	0.00025
323	GO:1901576	organic substance biosynthetic process	19401	976	887.14	0.00025
324	GO:0080009	mRNA methylation	8	4	0.37	0.00026
325	GO:0016444	somatic cell DNA recombination	29	7	1.33	0.00027
326	GO:0046514	ceramide catabolic process	29	7	1.33	0.00027
327	GO:0018196	peptidyl-asparagine modification	38	8	1.74	0.00027
328	GO:0018279	protein N-linked glycosylation via aspar...	38	8	1.74	0.00027
329	GO:0048571	long-day photoperiodism	92	13	4.21	0.00028
330	GO:2000026	regulation of multicellular organismal d...	1589	103	72.66	0.00029
331	GO:0048468	cell development	1173	80	53.64	0.00030
332	GO:0034622	cellular protein-containing complex asse...	1428	94	65.3	0.00032
333	GO:0009909	regulation of flower development	637	49	29.13	0.00033
334	GO:0048581	negative regulation of post-embryonic de...	425	36	19.43	0.00033
335	GO:0006777	Mo-molybdopterin cofactor biosynthetic p...	30	7	1.37	0.00033
336	GO:0019720	Mo-molybdopterin cofactor metabolic proc...	30	7	1.37	0.00033
337	GO:0033539	fatty acid beta-oxidation using acyl-CoA...	30	7	1.37	0.00033
338	GO:0043545	molybdopterin cofactor metabolic process	30	7	1.37	0.00033
339	GO:0051189	prosthetic group metabolic process	30	7	1.37	0.00033
340	GO:0016441	posttranscriptional gene silencing	301	28	13.76	0.00034
341	GO:0019318	hexose metabolic process	257	25	11.75	0.00035
342	GO:0098655	cation transmembrane transport	1635	105	74.76	0.00035
343	GO:0007275	multicellular organism development	10313	540	471.58	0.00036
344	GO:0009746	response to hexose	172	19	7.86	0.00036
345	GO:0048367	shoot system development	3291	192	150.49	0.00036
346	GO:0019294	keto-3-deoxy-D-manno-octulosonic acid bi...	4	3	0.18	0.00037
347	GO:0033233	regulation of protein sumoylation	4	3	0.18	0.00037
348	GO:0033234	negative regulation of protein sumoylati...	4	3	0.18	0.00037
349	GO:0046400	keto-3-deoxy-D-manno-octulosonic acid me...	4	3	0.18	0.00037
350	GO:1903321	negative regulation of protein modificat...	4	3	0.18	0.00037
351	GO:0010605	negative regulation of macromolecule met...	1748	111	79.93	0.00037
352	GO:1901606	alpha-amino acid catabolic process	229	23	10.47	0.00038
353	GO:0010214	seed coat development	159	18	7.27	0.00038
354	GO:0016246	RNA interference	107	14	4.89	0.00038
355	GO:0051196	regulation of coenzyme metabolic process	15	5	0.69	0.00041
356	GO:0009083	branched-chain amino acid catabolic proc...	31	7	1.42	0.00041
357	GO:0040007	growth	2357	143	107.78	0.00042
358	GO:0008653	lipopolysaccharide metabolic process	9	4	0.41	0.00046
359	GO:0009103	lipopolysaccharide biosynthetic process	9	4	0.41	0.00046
360	GO:0009848	indoleacetic acid biosynthetic process v...	9	4	0.41	0.00046
361	GO:0010235	guard mother cell cytokinesis	9	4	0.41	0.00046
362	GO:0040019	positive regulation of embryonic develop...	9	4	0.41	0.00046
363	GO:0090356	negative regulation of auxin metabolic p...	9	4	0.41	0.00046
364	GO:1901996	regulation of indoleacetic acid biosynth...	9	4	0.41	0.00046
365	GO:1901997	negative regulation of indoleacetic acid...	9	4	0.41	0.00046
366	GO:0018195	peptidyl-arginine modification	23	6	1.05	0.00047
367	GO:0018216	peptidyl-arginine methylation	23	6	1.05	0.00047
368	GO:0030422	production of siRNA involved in RNA inte...	97	13	4.44	0.00048
369	GO:0044085	cellular component biogenesis	3801	217	173.81	0.00049
370	GO:0016485	protein processing	248	24	11.34	0.00049
371	GO:0051239	regulation of multicellular organismal p...	1726	109	78.92	0.00050
372	GO:0000184	nuclear-transcribed mRNA catabolic proce...	52	9	2.38	0.00053
373	GO:0098660	inorganic ion transmembrane transport	1000	69	45.73	0.00055
374	GO:0009072	aromatic amino acid family metabolic pro...	250	24	11.43	0.00055
375	GO:0048827	phyllome development	1825	114	83.45	0.00056
376	GO:0071786	endoplasmic reticulum tubular network or...	16	5	0.73	0.00057
377	GO:0009063	cellular amino acid catabolic process	236	23	10.79	0.00057
378	GO:1903046	meiotic cell cycle process	439	36	20.07	0.00061
379	GO:0016482	cytosolic transport	53	9	2.42	0.00062
380	GO:0016559	peroxisome fission	33	7	1.51	0.00062
381	GO:0030149	sphingolipid catabolic process	33	7	1.51	0.00062
382	GO:0016458	gene silencing	572	44	26.16	0.00063
383	GO:0071103	DNA conformation change	253	24	11.57	0.00065
384	GO:0006412	translation	2828	166	129.31	0.00068
385	GO:0006518	peptide metabolic process	3237	187	148.02	0.00068
386	GO:0060560	developmental growth involved in morphog...	1281	84	58.58	0.00071
387	GO:0048481	plant ovule development	240	23	10.97	0.00072
388	GO:0043604	amide biosynthetic process	2988	174	136.63	0.00073
389	GO:0009826	unidimensional cell growth	1137	76	51.99	0.00073
390	GO:0007049	cell cycle	1821	113	83.27	0.00075
391	GO:0019375	galactolipid biosynthetic process	34	7	1.55	0.00075
392	GO:0009653	anatomical structure morphogenesis	3500	200	160.04	0.00077
393	GO:0033865	nucleoside bisphosphate metabolic proces...	44	8	2.01	0.00077
394	GO:0033875	ribonucleoside bisphosphate metabolic pr...	44	8	2.01	0.00077
395	GO:0034032	purine nucleoside bisphosphate metabolic...	44	8	2.01	0.00077
396	GO:0008612	peptidyl-lysine modification to peptidyl...	17	5	0.78	0.00078
397	GO:0034314	Arp2/3 complex-mediated actin nucleation	17	5	0.78	0.00078
398	GO:0042754	negative regulation of circadian rhythm	17	5	0.78	0.00078
399	GO:0006644	phospholipid metabolic process	646	48	29.54	0.00079
400	GO:0006081	cellular aldehyde metabolic process	287	26	13.12	0.00079
401	GO:0006573	valine metabolic process	55	9	2.51	0.00082
402	GO:0043043	peptide biosynthetic process	2861	167	130.82	0.00083
403	GO:0031050	dsRNA fragmentation	156	17	7.13	0.00084
404	GO:0043331	response to dsRNA	156	17	7.13	0.00084
405	GO:0070918	production of small RNA involved in gene...	156	17	7.13	0.00084
406	GO:0071359	cellular response to dsRNA	156	17	7.13	0.00084
407	GO:0045333	cellular respiration	432	35	19.75	0.00088
408	GO:0034284	response to monosaccharide	185	19	8.46	0.00089
409	GO:0043066	negative regulation of apoptotic process	5	3	0.23	0.00089
410	GO:0006739	NADP metabolic process	157	17	7.18	0.00090
411	GO:0035670	plant-type ovary development	244	23	11.16	0.00091
412	GO:0046134	pyrimidine nucleoside biosynthetic proce...	105	13	4.8	0.00103
413	GO:1903320	regulation of protein modification by sm...	18	5	0.82	0.00104
414	GO:0006102	isocitrate metabolic process	46	8	2.1	0.00104
415	GO:0044249	cellular biosynthetic process	18943	944	866.2	0.00106
416	GO:0006491	N-glycan processing	36	7	1.65	0.00108
417	GO:0051093	negative regulation of developmental pro...	554	42	25.33	0.00110
418	GO:0019432	triglyceride biosynthetic process	93	12	4.25	0.00110
419	GO:0009303	rRNA transcription	11	4	0.5	0.00111
420	GO:0010039	response to iron ion	218	21	9.97	0.00113
421	GO:0030433	ubiquitin-dependent ERAD pathway	81	11	3.7	0.00114
422	GO:0006405	RNA export from nucleus	133	15	6.08	0.00116
423	GO:2000243	positive regulation of reproductive proc...	219	21	10.01	0.00119
424	GO:0010267	production of ta-siRNAs involved in RNA ...	47	8	2.15	0.00121
425	GO:0048589	developmental growth	1640	102	74.99	0.00121
426	GO:0010023	proanthocyanidin biosynthetic process	37	7	1.69	0.00128
427	GO:0022618	ribonucleoprotein complex assembly	509	39	23.27	0.00133
428	GO:0015980	energy derivation by oxidation of organi...	459	36	20.99	0.00133
429	GO:0006482	protein demethylation	19	5	0.87	0.00135
430	GO:0008214	protein dealkylation	19	5	0.87	0.00135
431	GO:0016926	protein desumoylation	19	5	0.87	0.00135
432	GO:0035246	peptidyl-arginine N-methylation	19	5	0.87	0.00135
433	GO:0098781	ncRNA transcription	19	5	0.87	0.00135
434	GO:0000380	alternative mRNA splicing, via spliceoso...	59	9	2.7	0.00137
435	GO:0006108	malate metabolic process	59	9	2.7	0.00137
436	GO:0090501	RNA phosphodiester bond hydrolysis	330	28	15.09	0.00139
437	GO:0005982	starch metabolic process	237	22	10.84	0.00141
438	GO:0031086	nuclear-transcribed mRNA catabolic proce...	28	6	1.28	0.00144
439	GO:0031087	deadenylation-independent decapping of n...	28	6	1.28	0.00144
440	GO:0044087	regulation of cellular component biogene...	379	31	17.33	0.00145
441	GO:0046467	membrane lipid biosynthetic process	193	19	8.83	0.00147
442	GO:0006399	tRNA metabolic process	529	40	24.19	0.00148
443	GO:0019374	galactolipid metabolic process	38	7	1.74	0.00150
444	GO:0046466	membrane lipid catabolic process	38	7	1.74	0.00150
445	GO:0071826	ribonucleoprotein complex subunit organi...	513	39	23.46	0.00153
446	GO:0016072	rRNA metabolic process	463	36	21.17	0.00155
447	GO:0009744	response to sucrose	239	22	10.93	0.00157
448	GO:0043244	regulation of protein complex disassembl...	97	12	4.44	0.00159
449	GO:0006449	regulation of translational termination	12	4	0.55	0.00161
450	GO:0006452	translational frameshifting	12	4	0.55	0.00161
451	GO:0045901	positive regulation of translational elo...	12	4	0.55	0.00161
452	GO:0045905	positive regulation of translational ter...	12	4	0.55	0.00161
453	GO:0046475	glycerophospholipid catabolic process	12	4	0.55	0.00161
454	GO:0032989	cellular component morphogenesis	1694	104	77.46	0.00165
455	GO:0046777	protein autophosphorylation	499	38	22.82	0.00169
456	GO:0000183	chromatin silencing at rDNA	6	3	0.27	0.00172
457	GO:0010186	positive regulation of cellular defense ...	6	3	0.27	0.00172
458	GO:0009645	response to low light intensity stimulus	20	5	0.91	0.00174
459	GO:0009660	amyloplast organization	20	5	0.91	0.00174
460	GO:0044089	positive regulation of cellular componen...	196	19	8.96	0.00176
461	GO:0006352	DNA-templated transcription, initiation	211	20	9.65	0.00177
462	GO:0006812	cation transport	2099	125	95.98	0.00179
463	GO:0042325	regulation of phosphorylation	352	29	16.1	0.00181
464	GO:0060548	negative regulation of cell death	112	13	5.12	0.00186
465	GO:0048467	gynoecium development	386	31	17.65	0.00192
466	GO:0099402	plant organ development	3414	192	156.11	0.00196
467	GO:0030154	cell differentiation	2414	141	110.38	0.00197
468	GO:0006333	chromatin assembly or disassembly	169	17	7.73	0.00202
469	GO:0033365	protein localization to organelle	818	56	37.4	0.00202
470	GO:0006672	ceramide metabolic process	40	7	1.83	0.00205
471	GO:0007186	G-protein coupled receptor signaling pat...	87	11	3.98	0.00205
472	GO:0036503	ERAD pathway	87	11	3.98	0.00205
473	GO:0090304	nucleic acid metabolic process	13319	673	609.03	0.00209
474	GO:0007202	activation of phospholipase C activity	2	2	0.09	0.00209
475	GO:0010517	regulation of phospholipase activity	2	2	0.09	0.00209
476	GO:0010518	positive regulation of phospholipase act...	2	2	0.09	0.00209
477	GO:0010863	positive regulation of phospholipase C a...	2	2	0.09	0.00209
478	GO:0010919	regulation of inositol phosphate biosynt...	2	2	0.09	0.00209
479	GO:0010998	regulation of translational initiation b...	2	2	0.09	0.00209
480	GO:0032048	cardiolipin metabolic process	2	2	0.09	0.00209
481	GO:0032049	cardiolipin biosynthetic process	2	2	0.09	0.00209
482	GO:0032959	inositol trisphosphate biosynthetic proc...	2	2	0.09	0.00209
483	GO:0032960	regulation of inositol trisphosphate bio...	2	2	0.09	0.00209
484	GO:0043558	regulation of translational initiation i...	2	2	0.09	0.00209
485	GO:0048576	positive regulation of short-day photope...	2	2	0.09	0.00209
486	GO:0060191	regulation of lipase activity	2	2	0.09	0.00209
487	GO:0060193	positive regulation of lipase activity	2	2	0.09	0.00209
488	GO:1900274	regulation of phospholipase C activity	2	2	0.09	0.00209
489	GO:0034285	response to disaccharide	260	23	11.89	0.00209
490	GO:0043967	histone H4 acetylation	30	6	1.37	0.00209
491	GO:0050793	regulation of developmental process	2265	133	103.57	0.00216
492	GO:0010231	maintenance of seed dormancy	13	4	0.59	0.00224
493	GO:0010507	negative regulation of autophagy	13	4	0.59	0.00224
494	GO:0044088	regulation of vacuole organization	13	4	0.59	0.00224
495	GO:0044090	positive regulation of vacuole organizat...	13	4	0.59	0.00224
496	GO:0097437	maintenance of dormancy	13	4	0.59	0.00224
497	GO:0043254	regulation of protein complex assembly	246	22	11.25	0.00225
498	GO:0009749	response to glucose	157	16	7.18	0.00236
499	GO:0009247	glycolipid biosynthetic process	115	13	5.26	0.00236
500	GO:0009846	pollen germination	247	22	11.29	0.00237
501	GO:0006551	leucine metabolic process	64	9	2.93	0.00245
502	GO:0055114	oxidation-reduction process	4895	265	223.83	0.00245
503	GO:0009628	response to abiotic stimulus	7633	399	349.03	0.00248
504	GO:0015937	coenzyme A biosynthetic process	31	6	1.42	0.00250
505	GO:0033866	nucleoside bisphosphate biosynthetic pro...	31	6	1.42	0.00250
506	GO:0034030	ribonucleoside bisphosphate biosynthetic...	31	6	1.42	0.00250
507	GO:0034033	purine nucleoside bisphosphate biosynthe...	31	6	1.42	0.00250
508	GO:0032259	methylation	1174	75	53.68	0.00258
509	GO:0048523	negative regulation of cellular process	2161	127	98.81	0.00260
510	GO:0017038	protein import	411	32	18.79	0.00266
511	GO:0006140	regulation of nucleotide metabolic proce...	22	5	1.01	0.00273
512	GO:0055129	L-proline biosynthetic process	22	5	1.01	0.00273
513	GO:0045787	positive regulation of cell cycle	145	15	6.63	0.00275
514	GO:0006384	transcription initiation from RNA polyme...	7	3	0.32	0.00291
515	GO:0031440	regulation of mRNA 3'-end processing	7	3	0.32	0.00291
516	GO:0034067	protein localization to Golgi apparatus	7	3	0.32	0.00291
517	GO:0034214	protein hexamerization	7	3	0.32	0.00291
518	GO:0045053	protein retention in Golgi apparatus	7	3	0.32	0.00291
519	GO:1900363	regulation of mRNA polyadenylation	7	3	0.32	0.00291
520	GO:1902115	regulation of organelle assembly	7	3	0.32	0.00291
521	GO:1902117	positive regulation of organelle assembl...	7	3	0.32	0.00291
522	GO:2000234	positive regulation of rRNA processing	7	3	0.32	0.00291
523	GO:0032535	regulation of cellular component size	299	25	13.67	0.00295
524	GO:0090066	regulation of anatomical structure size	299	25	13.67	0.00295
525	GO:0032351	negative regulation of hormone metabolic...	32	6	1.46	0.00296
526	GO:0032353	negative regulation of hormone biosynthe...	32	6	1.46	0.00296
527	GO:0016109	tetraterpenoid biosynthetic process	118	13	5.4	0.00296
528	GO:0016117	carotenoid biosynthetic process	118	13	5.4	0.00296
529	GO:0007041	lysosomal transport	14	4	0.64	0.00302
530	GO:0008333	endosome to lysosome transport	14	4	0.64	0.00302
531	GO:0034629	cellular protein-containing complex loca...	14	4	0.64	0.00302
532	GO:0040014	regulation of multicellular organism gro...	14	4	0.64	0.00302
533	GO:0007030	Golgi organization	66	9	3.02	0.00303
534	GO:0061024	membrane organization	382	30	17.47	0.00312
535	GO:0051241	negative regulation of multicellular org...	483	36	22.09	0.00312
536	GO:0030835	negative regulation of actin filament de...	43	7	1.97	0.00315
537	GO:0051693	actin filament capping	43	7	1.97	0.00315
538	GO:0043085	positive regulation of catalytic activit...	366	29	16.74	0.00319
539	GO:0051347	positive regulation of transferase activ...	177	17	8.09	0.00327
540	GO:0034470	ncRNA processing	748	51	34.2	0.00336
541	GO:0071322	cellular response to carbohydrate stimul...	208	19	9.51	0.00342
542	GO:0006213	pyrimidine nucleoside metabolic process	120	13	5.49	0.00343
543	GO:0015936	coenzyme A metabolic process	33	6	1.51	0.00348
544	GO:0009116	nucleoside metabolic process	240	21	10.97	0.00361
545	GO:0046460	neutral lipid biosynthetic process	107	12	4.89	0.00364
546	GO:0046463	acylglycerol biosynthetic process	107	12	4.89	0.00364
547	GO:0006914	autophagy	179	17	8.19	0.00367
548	GO:0061919	process utilizing autophagic mechanism	179	17	8.19	0.00367
549	GO:0006641	triglyceride metabolic process	121	13	5.53	0.00368
550	GO:0071166	ribonucleoprotein complex localization	121	13	5.53	0.00368
551	GO:0071426	ribonucleoprotein complex export from nu...	121	13	5.53	0.00368
552	GO:0043174	nucleoside salvage	56	8	2.56	0.00380
553	GO:0006650	glycerophospholipid metabolic process	404	31	18.47	0.00380
554	GO:0006364	rRNA processing	455	34	20.81	0.00383
555	GO:0016197	endosomal transport	81	10	3.7	0.00383
556	GO:0019216	regulation of lipid metabolic process	136	14	6.22	0.00390
557	GO:0006098	pentose-phosphate shunt	122	13	5.58	0.00395
558	GO:0051156	glucose 6-phosphate metabolic process	122	13	5.58	0.00395
559	GO:0006554	lysine catabolic process	15	4	0.69	0.00397
560	GO:0019477	L-lysine catabolic process	15	4	0.69	0.00397
561	GO:0019509	L-methionine salvage from methylthioaden...	15	4	0.69	0.00397
562	GO:0034969	histone arginine methylation	15	4	0.69	0.00397
563	GO:0046440	L-lysine metabolic process	15	4	0.69	0.00397
564	GO:0090357	regulation of tryptophan metabolic proce...	15	4	0.69	0.00397
565	GO:0010506	regulation of autophagy	34	6	1.55	0.00406
566	GO:0048366	leaf development	1290	80	58.99	0.00409
567	GO:0006370	7-methylguanosine mRNA capping	24	5	1.1	0.00409
568	GO:0033962	cytoplasmic mRNA processing body assembl...	45	7	2.06	0.00409
569	GO:0043097	pyrimidine nucleoside salvage	45	7	2.06	0.00409
570	GO:0019682	glyceraldehyde-3-phosphate metabolic pro...	166	16	7.59	0.00410
571	GO:0008643	carbohydrate transport	243	21	11.11	0.00417
572	GO:0048869	cellular developmental process	3317	184	151.67	0.00419
573	GO:0006406	mRNA export from nucleus	82	10	3.75	0.00419
574	GO:0071427	mRNA-containing ribonucleoprotein comple...	82	10	3.75	0.00419
575	GO:0062012	regulation of small molecule metabolic p...	275	23	12.57	0.00420
576	GO:0022613	ribonucleoprotein complex biogenesis	1386	85	63.38	0.00422
577	GO:0044262	cellular carbohydrate metabolic process	1481	90	67.72	0.00424
578	GO:0097164	ammonium ion metabolic process	152	15	6.95	0.00429
579	GO:0016032	viral process	260	22	11.89	0.00439
580	GO:0033587	shikimate biosynthetic process	8	3	0.37	0.00450
581	GO:0046292	formaldehyde metabolic process	8	3	0.37	0.00450
582	GO:1903578	regulation of ATP metabolic process	8	3	0.37	0.00450
583	GO:0007033	vacuole organization	110	12	5.03	0.00456
584	GO:0007264	small GTPase mediated signal transductio...	183	17	8.37	0.00459
585	GO:0007029	endoplasmic reticulum organization	46	7	2.1	0.00464
586	GO:0031935	regulation of chromatin silencing	35	6	1.6	0.00471
587	GO:0048572	short-day photoperiodism	58	8	2.65	0.00473
588	GO:0048575	short-day photoperiodism, flowering	58	8	2.65	0.00473
589	GO:0016051	carbohydrate biosynthetic process	1185	74	54.19	0.00473
590	GO:0010366	negative regulation of ethylene biosynth...	25	5	1.14	0.00492
591	GO:0031336	negative regulation of sulfur amino acid...	25	5	1.14	0.00492
592	GO:0051175	negative regulation of sulfur metabolic ...	25	5	1.14	0.00492
593	GO:1900909	negative regulation of olefin metabolic ...	25	5	1.14	0.00492
594	GO:1900912	negative regulation of olefin biosynthet...	25	5	1.14	0.00492
595	GO:0072594	establishment of protein localization to...	727	49	33.24	0.00493
596	GO:0006552	leucine catabolic process	16	4	0.73	0.00510
597	GO:0007059	chromosome segregation	296	24	13.54	0.00516
598	GO:0006605	protein targeting	711	48	32.51	0.00519
599	GO:0006897	endocytosis	233	20	10.65	0.00547
600	GO:0009910	negative regulation of flower developmen...	234	20	10.7	0.00573
601	GO:0006383	transcription by RNA polymerase III	26	5	1.19	0.00586
602	GO:0006448	regulation of translational elongation	26	5	1.19	0.00586
603	GO:0016574	histone ubiquitination	26	5	1.19	0.00586
604	GO:0033523	histone H2B ubiquitination	26	5	1.19	0.00586
605	GO:0043242	negative regulation of protein complex d...	48	7	2.19	0.00590
606	GO:1901880	negative regulation of protein depolymer...	48	7	2.19	0.00590
607	GO:0006987	activation of signaling protein activity...	3	2	0.14	0.00608
608	GO:0032075	positive regulation of nuclease activity	3	2	0.14	0.00608
609	GO:0016042	lipid catabolic process	754	50	34.48	0.00616
610	GO:0006633	fatty acid biosynthetic process	611	42	27.94	0.00630
611	GO:0008654	phospholipid biosynthetic process	436	32	19.94	0.00634
612	GO:0007229	integrin-mediated signaling pathway	17	4	0.78	0.00643
613	GO:0016577	histone demethylation	17	4	0.78	0.00643
614	GO:0019632	shikimate metabolic process	17	4	0.78	0.00643
615	GO:0034052	positive regulation of plant-type hypers...	17	4	0.78	0.00643
616	GO:0009163	nucleoside biosynthetic process	144	14	6.58	0.00646
617	GO:0051259	protein complex oligomerization	159	15	7.27	0.00649
618	GO:0006106	fumarate metabolic process	9	3	0.41	0.00652
619	GO:0006983	ER overload response	9	3	0.41	0.00652
620	GO:0019474	L-lysine catabolic process to acetyl-CoA	9	3	0.41	0.00652
621	GO:0033512	L-lysine catabolic process to acetyl-CoA...	9	3	0.41	0.00652
622	GO:2000232	regulation of rRNA processing	9	3	0.41	0.00652
623	GO:0015988	energy coupled proton transmembrane tran...	101	11	4.62	0.00653
624	GO:0015991	ATP hydrolysis coupled proton transport	101	11	4.62	0.00653
625	GO:0090662	ATP hydrolysis coupled transmembrane tra...	101	11	4.62	0.00653
626	GO:0099131	ATP hydrolysis coupled ion transmembrane...	101	11	4.62	0.00653
627	GO:0099132	ATP hydrolysis coupled cation transmembr...	101	11	4.62	0.00653
628	GO:0006813	potassium ion transport	237	20	10.84	0.00658
629	GO:0009965	leaf morphogenesis	386	29	17.65	0.00663
630	GO:0051193	regulation of cofactor metabolic process	145	14	6.63	0.00686
631	GO:0010499	proteasomal ubiquitin-independent protei...	88	10	4.02	0.00692
632	GO:0045737	positive regulation of cyclin-dependent ...	27	5	1.23	0.00693
633	GO:0070816	phosphorylation of RNA polymerase II C-t...	27	5	1.23	0.00693
634	GO:1901407	regulation of phosphorylation of RNA pol...	27	5	1.23	0.00693
635	GO:1901409	positive regulation of phosphorylation o...	27	5	1.23	0.00693
636	GO:1904031	positive regulation of cyclin-dependent ...	27	5	1.23	0.00693
637	GO:0019220	regulation of phosphate metabolic proces...	474	34	21.67	0.00706
638	GO:0051174	regulation of phosphorus metabolic proce...	474	34	21.67	0.00706
639	GO:0035966	response to topologically incorrect prot...	62	8	2.84	0.00710
640	GO:0007005	mitochondrion organization	321	25	14.68	0.00722
641	GO:0031334	positive regulation of protein complex a...	161	15	7.36	0.00726
642	GO:2000242	negative regulation of reproductive proc...	288	23	13.17	0.00726
643	GO:0070925	organelle assembly	390	29	17.83	0.00760
644	GO:0044403	symbiont process	373	28	17.06	0.00761
645	GO:0045995	regulation of embryonic development	63	8	2.88	0.00782
646	GO:0051170	import into nucleus	178	16	8.14	0.00795
647	GO:2001022	positive regulation of response to DNA d...	18	4	0.82	0.00798
648	GO:0006636	unsaturated fatty acid biosynthetic proc...	104	11	4.76	0.00810
649	GO:0030968	endoplasmic reticulum unfolded protein r...	39	6	1.78	0.00811
650	GO:0006265	DNA topological change	51	7	2.33	0.00824
651	GO:0044093	positive regulation of molecular functio...	393	29	17.97	0.00840
652	GO:0009311	oligosaccharide metabolic process	309	24	14.13	0.00862
653	GO:0031401	positive regulation of protein modificat...	227	19	10.38	0.00862
654	GO:0001510	RNA methylation	134	13	6.13	0.00863
655	GO:0006417	regulation of translation	641	43	29.31	0.00864
656	GO:0006571	tyrosine biosynthetic process	10	3	0.46	0.00900
657	GO:0043470	regulation of carbohydrate catabolic pro...	10	3	0.46	0.00900
658	GO:0051240	positive regulation of multicellular org...	327	25	14.95	0.00901
659	GO:0048518	positive regulation of biological proces...	2804	155	128.22	0.00905
660	GO:0033559	unsaturated fatty acid metabolic process	106	11	4.85	0.00930
661	GO:0048193	Golgi vesicle transport	345	26	15.78	0.00937
662	GO:0016973	poly(A)+ mRNA export from nucleus	29	5	1.33	0.00945
663	GO:0033239	negative regulation of cellular amine me...	29	5	1.33	0.00945
664	GO:0043243	positive regulation of protein complex d...	29	5	1.33	0.00945
665	GO:0045763	negative regulation of cellular amino ac...	29	5	1.33	0.00945
666	GO:0051338	regulation of transferase activity	363	27	16.6	0.00969
667	GO:0006574	valine catabolic process	19	4	0.87	0.00974
668	GO:0032268	regulation of cellular protein metabolic...	1358	81	62.1	0.00988
669	GO:0030834	regulation of actin filament depolymeriz...	53	7	2.42	0.01014
670	GO:0034248	regulation of cellular amide metabolic p...	648	43	29.63	0.01030
671	GO:0048582	positive regulation of post-embryonic de...	264	21	12.07	0.01039
672	GO:0072528	pyrimidine-containing compound biosynthe...	168	15	7.68	0.01054
673	GO:0006414	translational elongation	281	22	12.85	0.01056
674	GO:0009631	cold acclimation	123	12	5.62	0.01087
675	GO:0000266	mitochondrial fission	30	5	1.37	0.01092
676	GO:0006413	translational initiation	384	28	17.56	0.01099
677	GO:0043543	protein acylation	507	35	23.18	0.01106
678	GO:0008655	pyrimidine-containing compound salvage	54	7	2.47	0.01120
679	GO:0090503	RNA phosphodiester bond hydrolysis, exon...	54	7	2.47	0.01120
680	GO:0002683	negative regulation of immune system pro...	67	8	3.06	0.01122
681	GO:0071824	protein-DNA complex subunit organization	201	17	9.19	0.01133
682	GO:0017148	negative regulation of translation	250	20	11.43	0.01148
683	GO:0034249	negative regulation of cellular amide me...	250	20	11.43	0.01148
684	GO:0098657	import into cell	250	20	11.43	0.01148
685	GO:0048354	mucilage biosynthetic process involved i...	42	6	1.92	0.01162
686	GO:2001057	reactive nitrogen species metabolic proc...	81	9	3.7	0.01165
687	GO:0031324	negative regulation of cellular metaboli...	1484	87	67.86	0.01170
688	GO:0016139	glycoside catabolic process	20	4	0.91	0.01174
689	GO:0030643	cellular phosphate ion homeostasis	20	4	0.91	0.01174
690	GO:0035264	multicellular organism growth	20	4	0.91	0.01174
691	GO:0072501	cellular divalent inorganic anion homeos...	20	4	0.91	0.01174
692	GO:0072502	cellular trivalent inorganic anion homeo...	20	4	0.91	0.01174
693	GO:0006067	ethanol metabolic process	4	2	0.18	0.01179
694	GO:0006069	ethanol oxidation	4	2	0.18	0.01179
695	GO:0009270	response to humidity	4	2	0.18	0.01179
696	GO:0010426	DNA methylation on cytosine within a CHH...	4	2	0.18	0.01179
697	GO:0010603	regulation of cytoplasmic mRNA processin...	4	2	0.18	0.01179
698	GO:0010606	positive regulation of cytoplasmic mRNA ...	4	2	0.18	0.01179
699	GO:0010635	regulation of mitochondrial fusion	4	2	0.18	0.01179
700	GO:0010636	positive regulation of mitochondrial fus...	4	2	0.18	0.01179
701	GO:0010821	regulation of mitochondrion organization	4	2	0.18	0.01179
702	GO:0010822	positive regulation of mitochondrion org...	4	2	0.18	0.01179
703	GO:0018315	molybdenum incorporation into molybdenum...	4	2	0.18	0.01179
704	GO:0031929	TOR signaling	4	2	0.18	0.01179
705	GO:0042040	metal incorporation into metallo-molybdo...	4	2	0.18	0.01179
706	GO:0043954	cellular component maintenance	4	2	0.18	0.01179
707	GO:0046208	spermine catabolic process	4	2	0.18	0.01179
708	GO:0048311	mitochondrion distribution	4	2	0.18	0.01179
709	GO:0048312	intracellular distribution of mitochondr...	4	2	0.18	0.01179
710	GO:0070827	chromatin maintenance	4	2	0.18	0.01179
711	GO:0070829	heterochromatin maintenance	4	2	0.18	0.01179
712	GO:0051246	regulation of protein metabolic process	1388	82	63.47	0.01180
713	GO:0042180	cellular ketone metabolic process	369	27	16.87	0.01183
714	GO:0006678	glucosylceramide metabolic process	11	3	0.5	0.01195
715	GO:0006680	glucosylceramide catabolic process	11	3	0.5	0.01195
716	GO:0007035	vacuolar acidification	11	3	0.5	0.01195
717	GO:0010244	response to low fluence blue light stimu...	11	3	0.5	0.01195
718	GO:0034970	histone H3-R2 methylation	11	3	0.5	0.01195
719	GO:0034971	histone H3-R17 methylation	11	3	0.5	0.01195
720	GO:0034972	histone H3-R26 methylation	11	3	0.5	0.01195
721	GO:0046166	glyceraldehyde-3-phosphate biosynthetic ...	11	3	0.5	0.01195
722	GO:0051452	intracellular pH reduction	11	3	0.5	0.01195
723	GO:0055047	generative cell mitosis	11	3	0.5	0.01195
724	GO:0071108	protein K48-linked deubiquitination	11	3	0.5	0.01195
725	GO:0090070	positive regulation of ribosome biogenes...	11	3	0.5	0.01195
726	GO:0010143	cutin biosynthetic process	68	8	3.11	0.01222
727	GO:0015766	disaccharide transport	68	8	3.11	0.01222
728	GO:0015770	sucrose transport	68	8	3.11	0.01222
729	GO:0015772	oligosaccharide transport	68	8	3.11	0.01222
730	GO:0016123	xanthophyll biosynthetic process	31	5	1.42	0.01254
731	GO:0046417	chorismate metabolic process	31	5	1.42	0.01254
732	GO:0051304	chromosome separation	82	9	3.75	0.01257
733	GO:0001934	positive regulation of protein phosphory...	156	14	7.13	0.01264
734	GO:0033674	positive regulation of kinase activity	156	14	7.13	0.01264
735	GO:0042327	positive regulation of phosphorylation	156	14	7.13	0.01264
736	GO:0045860	positive regulation of protein kinase ac...	156	14	7.13	0.01264
737	GO:0044038	cell wall macromolecule biosynthetic pro...	172	15	7.86	0.01288
738	GO:0070589	cellular component macromolecule biosynt...	172	15	7.86	0.01288
739	GO:0006638	neutral lipid metabolic process	141	13	6.45	0.01290
740	GO:0006639	acylglycerol metabolic process	141	13	6.45	0.01290
741	GO:0000105	histidine biosynthetic process	43	6	1.97	0.01299
742	GO:0006547	histidine metabolic process	43	6	1.97	0.01299
743	GO:0007205	protein kinase C-activating G-protein co...	43	6	1.97	0.01299
744	GO:0052803	imidazole-containing compound metabolic ...	43	6	1.97	0.01299
745	GO:0016052	carbohydrate catabolic process	993	61	45.41	0.01309
746	GO:0016999	antibiotic metabolic process	658	43	30.09	0.01311
747	GO:0010090	trichome morphogenesis	287	22	13.12	0.01324
748	GO:0008652	cellular amino acid biosynthetic process	732	47	33.47	0.01325
749	GO:0046474	glycerophospholipid biosynthetic process	221	18	10.11	0.01342
750	GO:0051094	positive regulation of developmental pro...	373	27	17.06	0.01346
751	GO:0045824	negative regulation of innate immune res...	56	7	2.56	0.01356
752	GO:0006848	pyruvate transport	21	4	0.96	0.01399
753	GO:0007009	plasma membrane organization	21	4	0.96	0.01399
754	GO:0007143	female meiotic nuclear division	21	4	0.96	0.01399
755	GO:1901475	pyruvate transmembrane transport	21	4	0.96	0.01399
756	GO:0010562	positive regulation of phosphorus metabo...	158	14	7.22	0.01400
757	GO:0045937	positive regulation of phosphate metabol...	158	14	7.22	0.01400
758	GO:0046503	glycerolipid catabolic process	32	5	1.46	0.01432
759	GO:0034661	ncRNA catabolic process	44	6	2.01	0.01448
760	GO:0016925	protein sumoylation	84	9	3.84	0.01457
761	GO:0032271	regulation of protein polymerization	191	16	8.73	0.01491
762	GO:0016108	tetraterpenoid metabolic process	144	13	6.58	0.01516
763	GO:0016116	carotenoid metabolic process	144	13	6.58	0.01516
764	GO:0030833	regulation of actin filament polymerizat...	144	13	6.58	0.01516
765	GO:0006984	ER-nucleus signaling pathway	12	3	0.55	0.01540
766	GO:0009245	lipid A biosynthetic process	12	3	0.55	0.01540
767	GO:0035335	peptidyl-tyrosine dephosphorylation	12	3	0.55	0.01540
768	GO:0046493	lipid A metabolic process	12	3	0.55	0.01540
769	GO:2001289	lipid X metabolic process	12	3	0.55	0.01540
770	GO:0044264	cellular polysaccharide metabolic proces...	945	58	43.21	0.01544
771	GO:1902903	regulation of supramolecular fiber organ...	208	17	9.51	0.01545
772	GO:0006323	DNA packaging	160	14	7.32	0.01548
773	GO:0006606	protein import into nucleus	160	14	7.32	0.01548
774	GO:0048831	regulation of shoot system development	815	51	37.27	0.01594
775	GO:0006986	response to unfolded protein	45	6	2.06	0.01607
776	GO:0034620	cellular response to unfolded protein	45	6	2.06	0.01607
777	GO:0062014	negative regulation of small molecule me...	45	6	2.06	0.01607
778	GO:0052325	cell wall pectin biosynthetic process	58	7	2.65	0.01626
779	GO:0031497	chromatin assembly	130	12	5.94	0.01633
780	GO:0048229	gametophyte development	1565	90	71.56	0.01647
781	GO:0006570	tyrosine metabolic process	22	4	1.01	0.01649
782	GO:0010587	miRNA catabolic process	22	4	1.01	0.01649
783	GO:0065002	intracellular protein transmembrane tran...	277	21	12.67	0.01702
784	GO:0009112	nucleobase metabolic process	162	14	7.41	0.01708
785	GO:0006075	(1->3)-beta-D-glucan biosynthetic proces...	59	7	2.7	0.01774
786	GO:0006558	L-phenylalanine metabolic process	59	7	2.7	0.01774
787	GO:1902221	erythrose 4-phosphate/phosphoenolpyruvat...	59	7	2.7	0.01774
788	GO:0035967	cellular response to topologically incor...	46	6	2.1	0.01779
789	GO:0031327	negative regulation of cellular biosynth...	1202	71	54.96	0.01803
790	GO:0009890	negative regulation of biosynthetic proc...	1222	72	55.88	0.01824
791	GO:0009452	7-methylguanosine RNA capping	34	5	1.55	0.01836
792	GO:0036260	RNA capping	34	5	1.55	0.01836
793	GO:0051446	positive regulation of meiotic cell cycl...	34	5	1.55	0.01836
794	GO:0043549	regulation of kinase activity	331	24	15.14	0.01857
795	GO:0043624	cellular protein complex disassembly	164	14	7.5	0.01880
796	GO:0018920	glyphosate metabolic process	5	2	0.23	0.01906
797	GO:0031145	anaphase-promoting complex-dependent cat...	5	2	0.23	0.01906
798	GO:0032069	regulation of nuclease activity	5	2	0.23	0.01906
799	GO:0051791	medium-chain fatty acid metabolic proces...	5	2	0.23	0.01906
800	GO:0080020	regulation of coenzyme A biosynthetic pr...	5	2	0.23	0.01906
801	GO:0009423	chorismate biosynthetic process	23	4	1.05	0.01926
802	GO:0006428	isoleucyl-tRNA aminoacylation	13	3	0.59	0.01935
803	GO:0010220	positive regulation of vernalization res...	13	3	0.59	0.01935
804	GO:0090069	regulation of ribosome biogenesis	13	3	0.59	0.01935
805	GO:0007034	vacuolar transport	247	19	11.29	0.01956
806	GO:0043650	dicarboxylic acid biosynthetic process	74	8	3.38	0.01964
807	GO:0047484	regulation of response to osmotic stress	74	8	3.38	0.01964
808	GO:0009657	plastid organization	714	45	32.65	0.02007
809	GO:0008064	regulation of actin polymerization or de...	150	13	6.86	0.02058
810	GO:0030832	regulation of actin filament length	150	13	6.86	0.02058
811	GO:0110053	regulation of actin filament organizatio...	150	13	6.86	0.02058
812	GO:0051307	meiotic chromosome separation	35	5	1.6	0.02063
813	GO:0070592	cell wall polysaccharide biosynthetic pr...	166	14	7.59	0.02065
814	GO:0048573	photoperiodism, flowering	317	23	14.5	0.02069
815	GO:0050777	negative regulation of immune response	61	7	2.79	0.02098
816	GO:0072527	pyrimidine-containing compound metabolic...	199	16	9.1	0.02111
817	GO:0001676	long-chain fatty acid metabolic process	75	8	3.43	0.02113
818	GO:1901879	regulation of protein depolymerization	75	8	3.43	0.02113
819	GO:0000271	polysaccharide biosynthetic process	698	44	31.92	0.02123
820	GO:0009756	carbohydrate mediated signaling	151	13	6.9	0.02161
821	GO:0010182	sugar mediated signaling pathway	151	13	6.9	0.02161
822	GO:0044275	cellular carbohydrate catabolic process	250	19	11.43	0.02186
823	GO:0043102	amino acid salvage	24	4	1.1	0.02229
824	GO:0071267	L-methionine salvage	24	4	1.1	0.02229
825	GO:0032956	regulation of actin cytoskeleton organiz...	152	13	6.95	0.02267
826	GO:0032970	regulation of actin filament-based proce...	152	13	6.95	0.02267
827	GO:0010026	trichome differentiation	373	26	17.06	0.02298
828	GO:0009959	negative gravitropism	36	5	1.65	0.02308
829	GO:0010216	maintenance of DNA methylation	36	5	1.65	0.02308
830	GO:0010467	gene expression	14373	703	657.23	0.02312
831	GO:0045814	negative regulation of gene expression, ...	218	17	9.97	0.02327
832	GO:0065004	protein-DNA complex assembly	185	15	8.46	0.02337
833	GO:0010048	vernalization response	91	9	4.16	0.02343
834	GO:0030029	actin filament-based process	356	25	16.28	0.02344
835	GO:0006298	mismatch repair	49	6	2.24	0.02368
836	GO:0007292	female gamete generation	49	6	2.24	0.02368
837	GO:0034968	histone lysine methylation	153	13	7	0.02378
838	GO:0019919	peptidyl-arginine methylation, to asymme...	14	3	0.64	0.02381
839	GO:0035247	peptidyl-arginine omega-N-methylation	14	3	0.64	0.02381
840	GO:0052324	plant-type cell wall cellulose biosynthe...	14	3	0.64	0.02381
841	GO:1901999	homogentisate metabolic process	14	3	0.64	0.02381
842	GO:1902000	homogentisate catabolic process	14	3	0.64	0.02381
843	GO:2001295	malonyl-CoA biosynthetic process	14	3	0.64	0.02381
844	GO:0044247	cellular polysaccharide catabolic proces...	186	15	8.51	0.02438
845	GO:0045132	meiotic chromosome segregation	154	13	7.04	0.02492
846	GO:0009615	response to virus	306	22	13.99	0.02542
847	GO:0000712	resolution of meiotic recombination inte...	25	4	1.14	0.02560
848	GO:0045836	positive regulation of meiotic nuclear d...	25	4	1.14	0.02560
849	GO:0034504	protein localization to nucleus	171	14	7.82	0.02586
850	GO:0006342	chromatin silencing	204	16	9.33	0.02587
851	GO:0034728	nucleosome organization	108	10	4.94	0.02635
852	GO:0006879	cellular iron ion homeostasis	93	9	4.25	0.02655
853	GO:0048449	floral organ formation	93	9	4.25	0.02655
854	GO:0045927	positive regulation of growth	64	7	2.93	0.02658
855	GO:0022402	cell cycle process	1131	66	51.72	0.02727
856	GO:0030041	actin filament polymerization	156	13	7.13	0.02733
857	GO:0010016	shoot system morphogenesis	673	42	30.77	0.02751
858	GO:0090351	seedling development	673	42	30.77	0.02751
859	GO:0010068	protoderm histogenesis	6	2	0.27	0.02773
860	GO:0010247	detection of phosphate ion	6	2	0.27	0.02773
861	GO:0032042	mitochondrial DNA metabolic process	6	2	0.27	0.02773
862	GO:0033169	histone H3-K9 demethylation	6	2	0.27	0.02773
863	GO:0033566	gamma-tubulin complex localization	6	2	0.27	0.02773
864	GO:0035281	pre-miRNA export from nucleus	6	2	0.27	0.02773
865	GO:0042149	cellular response to glucose starvation	6	2	0.27	0.02773
866	GO:0043496	regulation of protein homodimerization a...	6	2	0.27	0.02773
867	GO:0043968	histone H2A acetylation	6	2	0.27	0.02773
868	GO:0070536	protein K63-linked deubiquitination	6	2	0.27	0.02773
869	GO:0090352	regulation of nitrate assimilation	6	2	0.27	0.02773
870	GO:1901464	negative regulation of tetrapyrrole bios...	6	2	0.27	0.02773
871	GO:1902325	negative regulation of chlorophyll biosy...	6	2	0.27	0.02773
872	GO:1903314	regulation of nitrogen cycle metabolic p...	6	2	0.27	0.02773
873	GO:2000035	regulation of stem cell division	6	2	0.27	0.02773
874	GO:0006220	pyrimidine nucleotide metabolic process	94	9	4.3	0.02821
875	GO:0010600	regulation of auxin biosynthetic process	51	6	2.33	0.02825
876	GO:0002229	defense response to oomycetes	65	7	2.97	0.02865
877	GO:0033044	regulation of chromosome organization	190	15	8.69	0.02877
878	GO:0032365	intracellular lipid transport	15	3	0.69	0.02877
879	GO:0070076	histone lysine demethylation	15	3	0.69	0.02877
880	GO:1901269	lipooligosaccharide metabolic process	15	3	0.69	0.02877
881	GO:1901271	lipooligosaccharide biosynthetic process	15	3	0.69	0.02877
882	GO:0071806	protein transmembrane transport	417	28	19.07	0.02888
883	GO:0006376	mRNA splice site selection	26	4	1.19	0.02919
884	GO:0046184	aldehyde biosynthetic process	26	4	1.19	0.02919
885	GO:2000014	regulation of endosperm development	26	4	1.19	0.02919
886	GO:0048437	floral organ development	866	52	39.6	0.02949
887	GO:0034220	ion transmembrane transport	2307	125	105.49	0.02951
888	GO:0048438	floral whorl development	696	43	31.83	0.02997
889	GO:0006475	internal protein amino acid acetylation	142	12	6.49	0.03013
890	GO:0016573	histone acetylation	142	12	6.49	0.03013
891	GO:0018393	internal peptidyl-lysine acetylation	142	12	6.49	0.03013
892	GO:0018394	peptidyl-lysine acetylation	142	12	6.49	0.03013
893	GO:0070647	protein modification by small protein co...	2472	133	113.04	0.03064
894	GO:0051567	histone H3-K9 methylation	52	6	2.38	0.03074
895	GO:0006074	(1->3)-beta-D-glucan metabolic process	66	7	3.02	0.03083
896	GO:0030837	negative regulation of actin filament po...	66	7	3.02	0.03083
897	GO:0042126	nitrate metabolic process	66	7	3.02	0.03083
898	GO:0042128	nitrate assimilation	66	7	3.02	0.03083
899	GO:0009553	embryo sac development	548	35	25.06	0.03096
900	GO:0009073	aromatic amino acid family biosynthetic ...	159	13	7.27	0.03125
901	GO:0006612	protein targeting to membrane	209	16	9.56	0.03139
902	GO:0010565	regulation of cellular ketone metabolic ...	209	16	9.56	0.03139
903	GO:0006892	post-Golgi vesicle-mediated transport	39	5	1.78	0.03153
904	GO:0009068	aspartate family amino acid catabolic pr...	39	5	1.78	0.03153
905	GO:0031330	negative regulation of cellular cataboli...	39	5	1.78	0.03153
906	GO:0048587	regulation of short-day photoperiodism, ...	39	5	1.78	0.03153
907	GO:0051785	positive regulation of nuclear division	39	5	1.78	0.03153
908	GO:0090558	plant epidermis development	947	56	43.3	0.03175
909	GO:0042255	ribosome assembly	244	18	11.16	0.03240
910	GO:0042273	ribosomal large subunit biogenesis	227	17	10.38	0.03258
911	GO:0031399	regulation of protein modification proce...	532	34	24.33	0.03278
912	GO:0010501	RNA secondary structure unwinding	112	10	5.12	0.03278
913	GO:0051172	negative regulation of nitrogen compound...	1398	79	63.93	0.03286
914	GO:0030002	cellular anion homeostasis	27	4	1.23	0.03306
915	GO:0030320	cellular monovalent inorganic anion home...	27	4	1.23	0.03306
916	GO:0055062	phosphate ion homeostasis	67	7	3.06	0.03312
917	GO:0072506	trivalent inorganic anion homeostasis	67	7	3.06	0.03312
918	GO:0097502	mannosylation	53	6	2.42	0.03337
919	GO:0006334	nucleosome assembly	97	9	4.44	0.03363
920	GO:0009082	branched-chain amino acid biosynthetic p...	97	9	4.44	0.03363
921	GO:0000278	mitotic cell cycle	589	37	26.93	0.03365
922	GO:0006290	pyrimidine dimer repair	16	3	0.73	0.03423
923	GO:0006610	ribosomal protein import into nucleus	16	3	0.73	0.03423
924	GO:0010265	SCF complex assembly	16	3	0.73	0.03423
925	GO:0090436	leaf pavement cell development	16	3	0.73	0.03423
926	GO:2001293	malonyl-CoA metabolic process	16	3	0.73	0.03423
927	GO:0045944	positive regulation of transcription by ...	113	10	5.17	0.03455
928	GO:0032984	protein-containing complex disassembly	178	14	8.14	0.03471
929	GO:0032543	mitochondrial translation	40	5	1.83	0.03473
930	GO:0009251	glucan catabolic process	195	15	8.92	0.03503
931	GO:0006289	nucleotide-excision repair	68	7	3.11	0.03551
932	GO:0035384	thioester biosynthetic process	68	7	3.11	0.03551
933	GO:0071616	acyl-CoA biosynthetic process	68	7	3.11	0.03551
934	GO:0006206	pyrimidine nucleobase metabolic process	98	9	4.48	0.03559
935	GO:0006595	polyamine metabolic process	98	9	4.48	0.03559
936	GO:0042133	neurotransmitter metabolic process	146	12	6.68	0.03620
937	GO:0006637	acyl-CoA metabolic process	196	15	8.96	0.03639
938	GO:0035383	thioester metabolic process	196	15	8.96	0.03639
939	GO:0080050	regulation of seed development	130	11	5.94	0.03652
940	GO:0009266	response to temperature stimulus	2206	119	100.87	0.03660
941	GO:0090626	plant epidermis morphogenesis	372	25	17.01	0.03686
942	GO:0043248	proteasome assembly	28	4	1.28	0.03722
943	GO:0000025	maltose catabolic process	7	2	0.32	0.03765
944	GO:0006577	amino-acid betaine metabolic process	7	2	0.32	0.03765
945	GO:0006578	amino-acid betaine biosynthetic process	7	2	0.32	0.03765
946	GO:0010157	response to chlorate	7	2	0.32	0.03765
947	GO:0010390	histone monoubiquitination	7	2	0.32	0.03765
948	GO:0019285	glycine betaine biosynthetic process fro...	7	2	0.32	0.03765
949	GO:0031455	glycine betaine metabolic process	7	2	0.32	0.03765
950	GO:0031456	glycine betaine biosynthetic process	7	2	0.32	0.03765
951	GO:0034635	glutathione transport	7	2	0.32	0.03765
952	GO:0005975	carbohydrate metabolic process	3783	196	172.98	0.03798
953	GO:0033692	cellular polysaccharide biosynthetic pro...	576	36	26.34	0.03799
954	GO:0008360	regulation of cell shape	69	7	3.16	0.03802
955	GO:0006002	fructose 6-phosphate metabolic process	41	5	1.87	0.03811
956	GO:0051783	regulation of nuclear division	115	10	5.26	0.03828
957	GO:0006576	cellular biogenic amine metabolic proces...	232	17	10.61	0.03881
958	GO:0080134	regulation of response to stress	1076	62	49.2	0.03885
959	GO:0006415	translational termination	55	6	2.51	0.03906
960	GO:0051274	beta-glucan biosynthetic process	215	16	9.83	0.03911
961	GO:0055085	transmembrane transport	3706	192	169.46	0.03970
962	GO:0000288	nuclear-transcribed mRNA catabolic proce...	100	9	4.57	0.03973
963	GO:0006421	asparaginyl-tRNA aminoacylation	17	3	0.78	0.04018
964	GO:0006490	oligosaccharide-lipid intermediate biosy...	17	3	0.78	0.04018
965	GO:0033319	UDP-D-xylose metabolic process	17	3	0.78	0.04018
966	GO:0033320	UDP-D-xylose biosynthetic process	17	3	0.78	0.04018
967	GO:0045851	pH reduction	17	3	0.78	0.04018
968	GO:0045088	regulation of innate immune response	412	27	18.84	0.04049
969	GO:1901699	cellular response to nitrogen compound	322	22	14.72	0.04112
970	GO:0005984	disaccharide metabolic process	234	17	10.7	0.04153
971	GO:0006241	CTP biosynthetic process	29	4	1.33	0.04166
972	GO:0009147	pyrimidine nucleoside triphosphate metab...	29	4	1.33	0.04166
973	GO:0009148	pyrimidine nucleoside triphosphate biosy...	29	4	1.33	0.04166
974	GO:0009208	pyrimidine ribonucleoside triphosphate m...	29	4	1.33	0.04166
975	GO:0009209	pyrimidine ribonucleoside triphosphate b...	29	4	1.33	0.04166
976	GO:0016137	glycoside metabolic process	29	4	1.33	0.04166
977	GO:0046036	CTP metabolic process	29	4	1.33	0.04166
978	GO:0009098	leucine biosynthetic process	42	5	1.92	0.04169
979	GO:0010093	specification of floral organ identity	42	5	1.92	0.04169
980	GO:0015919	peroxisomal membrane transport	42	5	1.92	0.04169
981	GO:0016558	protein import into peroxisome matrix	42	5	1.92	0.04169
982	GO:0090701	specification of plant organ identity	42	5	1.92	0.04169
983	GO:2001020	regulation of response to DNA damage sti...	42	5	1.92	0.04169
984	GO:0048364	root development	1655	91	75.68	0.04177
985	GO:0009084	glutamine family amino acid biosynthetic...	133	11	6.08	0.04200
986	GO:0061647	histone H3-K9 modification	56	6	2.56	0.04212
987	GO:0046189	phenol-containing compound biosynthetic ...	117	10	5.35	0.04227
988	GO:0042254	ribosome biogenesis	1121	64	51.26	0.04240
989	GO:0022622	root system development	1657	91	75.77	0.04279
990	GO:0090150	establishment of protein localization to...	270	19	12.35	0.04283
991	GO:0052546	cell wall pectin metabolic process	86	8	3.93	0.04310
992	GO:0043069	negative regulation of programmed cell d...	71	7	3.25	0.04338
993	GO:0009809	lignin biosynthetic process	271	19	12.39	0.04417
994	GO:0010212	response to ionizing radiation	102	9	4.66	0.04419
995	GO:0044003	modification by symbiont of host morphol...	102	9	4.66	0.04419
996	GO:0019751	polyol metabolic process	289	20	13.21	0.04450
997	GO:0030036	actin cytoskeleton organization	289	20	13.21	0.04450
998	GO:0009648	photoperiodism	343	23	15.68	0.04466
999	GO:0090354	regulation of auxin metabolic process	57	6	2.61	0.04532
1000	GO:0009119	ribonucleoside metabolic process	168	13	7.68	0.04545
1001	GO:0006312	mitotic recombination	43	5	1.97	0.04547
1002	GO:0009895	negative regulation of catabolic process	43	5	1.97	0.04547
1003	GO:0072657	protein localization to membrane	272	19	12.44	0.04553
1004	GO:0018282	metal incorporation into metallo-sulfur ...	1	1	0.05	0.04573
1005	GO:0018283	iron incorporation into metallo-sulfur c...	1	1	0.05	0.04573
1006	GO:0009064	glutamine family amino acid metabolic pr...	308	21	14.08	0.04596
1007	GO:0009934	regulation of meristem structural organi...	72	7	3.29	0.04624
1008	GO:0051570	regulation of histone H3-K9 methylation	30	4	1.37	0.04639
1009	GO:0000023	maltose metabolic process	18	3	0.82	0.04663
1010	GO:0010306	rhamnogalacturonan II biosynthetic proce...	18	3	0.82	0.04663
1011	GO:0010396	rhamnogalacturonan II metabolic process	18	3	0.82	0.04663
1012	GO:0019336	phenol-containing compound catabolic pro...	18	3	0.82	0.04663
1013	GO:0046900	tetrahydrofolylpolyglutamate metabolic p...	18	3	0.82	0.04663
1014	GO:0051646	mitochondrion localization	18	3	0.82	0.04663
1015	GO:0006221	pyrimidine nucleotide biosynthetic proce...	88	8	4.02	0.04828
1016	GO:0045037	protein import into chloroplast stroma	88	8	4.02	0.04828
1017	GO:1900140	regulation of seedling development	274	19	12.53	0.04835
1018	GO:0009750	response to fructose	58	6	2.65	0.04868
1019	GO:0010113	negative regulation of systemic acquired...	8	2	0.37	0.04870
1020	GO:0015074	DNA integration	8	2	0.37	0.04870
1021	GO:0019284	L-methionine salvage from S-adenosylmeth...	8	2	0.37	0.04870
1022	GO:0033353	S-adenosylmethionine cycle	8	2	0.37	0.04870
1023	GO:0051601	exocyst localization	8	2	0.37	0.04870
1024	GO:0061387	regulation of extent of cell growth	8	2	0.37	0.04870
1025	GO:1901402	negative regulation of tetrapyrrole meta...	8	2	0.37	0.04870
1026	GO:0016226	iron-sulfur cluster assembly	120	10	5.49	0.04879
1027	GO:0031163	metallo-sulfur cluster assembly	120	10	5.49	0.04879
1028	GO:0010027	thylakoid membrane organization	104	9	4.76	0.04897
1029	GO:0051817	modification of morphology or physiology...	104	9	4.76	0.04897
1030	GO:0000303	response to superoxide	73	7	3.34	0.04921
1031	GO:0000305	response to oxygen radical	73	7	3.34	0.04921
1032	GO:0072505	divalent inorganic anion homeostasis	73	7	3.34	0.04921
1033	GO:0010364	regulation of ethylene biosynthetic proc...	44	5	2.01	0.04944
1034	GO:0031335	regulation of sulfur amino acid metaboli...	44	5	2.01	0.04944
1035	GO:1900908	regulation of olefin metabolic process	44	5	2.01	0.04944
1036	GO:1900911	regulation of olefin biosynthetic proces...	44	5	2.01	0.04944
1037	GO:0032270	positive regulation of cellular protein ...	384	25	17.56	0.05019
1038	GO:0097435	supramolecular fiber organization	384	25	17.56	0.05019
1039	GO:0009816	defense response to bacterium, incompati...	205	15	9.37	0.05042
1040	GO:0022411	cellular component disassembly	205	15	9.37	0.05042
1041	GO:0009888	tissue development	2218	118	101.42	0.05104
1042	GO:0006071	glycerol metabolic process	121	10	5.53	0.05110
1043	GO:1903047	mitotic cell cycle process	459	29	20.99	0.05132
1044	GO:0071265	L-methionine biosynthetic process	31	4	1.42	0.05140
1045	GO:0009668	plastid membrane organization	105	9	4.8	0.05149
1046	GO:0044106	cellular amine metabolic process	295	20	13.49	0.05288
1047	GO:0001505	regulation of neurotransmitter levels	155	12	7.09	0.05292
1048	GO:0009650	UV protection	19	3	0.87	0.05354
1049	GO:0010219	regulation of vernalization response	19	3	0.87	0.05354
1050	GO:0010236	plastoquinone biosynthetic process	19	3	0.87	0.05354
1051	GO:0010483	pollen tube reception	19	3	0.87	0.05354
1052	GO:0044210	'de novo' CTP biosynthetic process	19	3	0.87	0.05354
1053	GO:0051703	intraspecies interaction between organis...	19	3	0.87	0.05354
1054	GO:0071407	cellular response to organic cyclic comp...	593	36	27.12	0.05358
1055	GO:0006607	NLS-bearing protein import into nucleus	45	5	2.06	0.05361
1056	GO:0031060	regulation of histone methylation	45	5	2.06	0.05361
1057	GO:0002239	response to oomycetes	90	8	4.12	0.05385
1058	GO:0010941	regulation of cell death	332	22	15.18	0.05401
1059	GO:0032273	positive regulation of protein polymeriz...	106	9	4.85	0.05409
1060	GO:0051301	cell division	1178	66	53.87	0.05429
1061	GO:0080135	regulation of cellular response to stres...	173	13	7.91	0.05502
1062	GO:0055071	manganese ion homeostasis	60	6	2.74	0.05583
1063	GO:0019400	alditol metabolic process	123	10	5.62	0.05594
1064	GO:0051495	positive regulation of cytoskeleton orga...	123	10	5.62	0.05594
1065	GO:1902905	positive regulation of supramolecular fi...	123	10	5.62	0.05594
1066	GO:0032350	regulation of hormone metabolic process	191	14	8.73	0.05659
1067	GO:0006122	mitochondrial electron transport, ubiqui...	32	4	1.46	0.05670
1068	GO:0006559	L-phenylalanine catabolic process	32	4	1.46	0.05670
1069	GO:1902222	erythrose 4-phosphate/phosphoenolpyruvat...	32	4	1.46	0.05670
1070	GO:0000245	spliceosomal complex assembly	91	8	4.16	0.05678
1071	GO:0045047	protein targeting to ER	91	8	4.16	0.05678
1072	GO:0072599	establishment of protein localization to...	91	8	4.16	0.05678
1073	GO:0050790	regulation of catalytic activity	848	49	38.78	0.05779
1074	GO:0006561	proline biosynthetic process	46	5	2.1	0.05798
1075	GO:0051262	protein tetramerization	46	5	2.1	0.05798
1076	GO:0071902	positive regulation of protein serine/th...	46	5	2.1	0.05798
1077	GO:0051247	positive regulation of protein metabolic...	390	25	17.83	0.05803
1078	GO:0048584	positive regulation of response to stimu...	655	39	29.95	0.05843
1079	GO:0055081	anion homeostasis	124	10	5.67	0.05847
1080	GO:0006465	signal peptide processing	76	7	3.48	0.05884
1081	GO:0071941	nitrogen cycle metabolic process	76	7	3.48	0.05884
1082	GO:0031329	regulation of cellular catabolic process	245	17	11.2	0.05895
1083	GO:0000028	ribosomal small subunit assembly	92	8	4.21	0.05981
1084	GO:0043161	proteasome-mediated ubiquitin-dependent ...	870	50	39.78	0.06007
1085	GO:0051493	regulation of cytoskeleton organization	246	17	11.25	0.06075
1086	GO:0098813	nuclear chromosome segregation	246	17	11.25	0.06075
1087	GO:0006419	alanyl-tRNA aminoacylation	9	2	0.41	0.06076
1088	GO:0010111	glyoxysome organization	9	2	0.41	0.06076
1089	GO:0031398	positive regulation of protein ubiquitin...	9	2	0.41	0.06076
1090	GO:0043393	regulation of protein binding	9	2	0.41	0.06076
1091	GO:0043555	regulation of translation in response to...	9	2	0.41	0.06076
1092	GO:0051195	negative regulation of cofactor metaboli...	9	2	0.41	0.06076
1093	GO:0051438	regulation of ubiquitin-protein transfer...	9	2	0.41	0.06076
1094	GO:0051443	positive regulation of ubiquitin-protein...	9	2	0.41	0.06076
1095	GO:0061085	regulation of histone H3-K27 methylation	9	2	0.41	0.06076
1096	GO:0061087	positive regulation of histone H3-K27 me...	9	2	0.41	0.06076
1097	GO:0070212	protein poly-ADP-ribosylation	9	2	0.41	0.06076
1098	GO:0071457	cellular response to ozone	9	2	0.41	0.06076
1099	GO:0097054	L-glutamate biosynthetic process	9	2	0.41	0.06076
1100	GO:0097466	ubiquitin-dependent glycoprotein ERAD pa...	9	2	0.41	0.06076
1101	GO:1903322	positive regulation of protein modificat...	9	2	0.41	0.06076
1102	GO:1904587	response to glycoprotein	9	2	0.41	0.06076
1103	GO:0009933	meristem structural organization	282	19	12.89	0.06088
1104	GO:0006513	protein monoubiquitination	20	3	0.91	0.06092
1105	GO:0006999	nuclear pore organization	20	3	0.91	0.06092
1106	GO:0009845	seed germination	619	37	28.3	0.06102
1107	GO:0061025	membrane fusion	125	10	5.72	0.06107
1108	GO:0042440	pigment metabolic process	600	36	27.44	0.06120
1109	GO:0045489	pectin biosynthetic process	159	12	7.27	0.06179
1110	GO:0042732	D-xylose metabolic process	33	4	1.51	0.06228
1111	GO:0052033	pathogen-associated molecular pattern de...	33	4	1.51	0.06228
1112	GO:0052166	positive regulation by symbiont of host ...	33	4	1.51	0.06228
1113	GO:0052167	modulation by symbiont of host innate im...	33	4	1.51	0.06228
1114	GO:0052169	pathogen-associated molecular pattern de...	33	4	1.51	0.06228
1115	GO:0052257	pathogen-associated molecular pattern de...	33	4	1.51	0.06228
1116	GO:0052305	positive regulation by organism of innat...	33	4	1.51	0.06228
1117	GO:0052306	modulation by organism of innate immune ...	33	4	1.51	0.06228
1118	GO:0052308	pathogen-associated molecular pattern de...	33	4	1.51	0.06228
1119	GO:0052509	positive regulation by symbiont of host ...	33	4	1.51	0.06228
1120	GO:0052510	positive regulation by organism of defen...	33	4	1.51	0.06228
1121	GO:0006828	manganese ion transport	77	7	3.52	0.06228
1122	GO:0009870	defense response signaling pathway, resi...	77	7	3.52	0.06228
1123	GO:0019915	lipid storage	77	7	3.52	0.06228
1124	GO:0031333	negative regulation of protein complex a...	77	7	3.52	0.06228
1125	GO:0032272	negative regulation of protein polymeriz...	77	7	3.52	0.06228
1126	GO:0090174	organelle membrane fusion	77	7	3.52	0.06228
1127	GO:0006073	cellular glucan metabolic process	736	43	33.65	0.06238
1128	GO:0009695	jasmonic acid biosynthetic process	109	9	4.98	0.06238
1129	GO:0007020	microtubule nucleation	47	5	2.15	0.06255
1130	GO:0010363	regulation of plant-type hypersensitive ...	47	5	2.15	0.06255
1131	GO:0015996	chlorophyll catabolic process	47	5	2.15	0.06255
1132	GO:0018126	protein hydroxylation	47	5	2.15	0.06255
1133	GO:0018401	peptidyl-proline hydroxylation to 4-hydr...	47	5	2.15	0.06255
1134	GO:0019471	4-hydroxyproline metabolic process	47	5	2.15	0.06255
1135	GO:0019511	peptidyl-proline hydroxylation	47	5	2.15	0.06255
1136	GO:0048284	organelle fusion	194	14	8.87	0.06273
1137	GO:0002790	peptide secretion	93	8	4.25	0.06294
1138	GO:0009306	protein secretion	93	8	4.25	0.06294
1139	GO:0010187	negative regulation of seed germination	93	8	4.25	0.06294
1140	GO:0046128	purine ribonucleoside metabolic process	93	8	4.25	0.06294
1141	GO:0009735	response to cytokinin	1031	58	47.14	0.06341
1142	GO:0009395	phospholipid catabolic process	62	6	2.84	0.06358
1143	GO:0006338	chromatin remodeling	126	10	5.76	0.06375
1144	GO:0009955	adaxial/abaxial pattern specification	160	12	7.32	0.06415
1145	GO:0043900	regulation of multi-organism process	339	22	15.5	0.06458
1146	GO:0009555	pollen development	1132	63	51.76	0.06507
1147	GO:0010498	proteasomal protein catabolic process	876	50	40.06	0.06583
1148	GO:0006521	regulation of cellular amino acid metabo...	78	7	3.57	0.06585
1149	GO:0006596	polyamine biosynthetic process	78	7	3.57	0.06585
1150	GO:0033238	regulation of cellular amine metabolic p...	78	7	3.57	0.06585
1151	GO:0090056	regulation of chlorophyll metabolic proc...	78	7	3.57	0.06585
1152	GO:0009894	regulation of catabolic process	285	19	13.03	0.06611
1153	GO:0044042	glucan metabolic process	759	44	34.71	0.06614
1154	GO:0042981	regulation of apoptotic process	94	8	4.3	0.06617
1155	GO:0007015	actin filament organization	249	17	11.39	0.06638
1156	GO:0048522	positive regulation of cellular process	2103	111	96.16	0.06687
1157	GO:0006625	protein targeting to peroxisome	48	5	2.19	0.06731
1158	GO:0009074	aromatic amino acid family catabolic pro...	48	5	2.19	0.06731
1159	GO:0010965	regulation of mitotic sister chromatid s...	48	5	2.19	0.06731
1160	GO:0033047	regulation of mitotic sister chromatid s...	48	5	2.19	0.06731
1161	GO:0048497	maintenance of floral organ identity	48	5	2.19	0.06731
1162	GO:0051306	mitotic sister chromatid separation	48	5	2.19	0.06731
1163	GO:0072662	protein localization to peroxisome	48	5	2.19	0.06731
1164	GO:0072663	establishment of protein localization to...	48	5	2.19	0.06731
1165	GO:0090700	maintenance of plant organ identity	48	5	2.19	0.06731
1166	GO:1905818	regulation of chromosome separation	48	5	2.19	0.06731
1167	GO:0010098	suspensor development	34	4	1.55	0.06813
1168	GO:0010161	red light signaling pathway	34	4	1.55	0.06813
1169	GO:0031053	primary miRNA processing	34	4	1.55	0.06813
1170	GO:0032269	negative regulation of cellular protein ...	397	25	18.15	0.06823
1171	GO:0006432	phenylalanyl-tRNA aminoacylation	21	3	0.96	0.06874
1172	GO:0006516	glycoprotein catabolic process	21	3	0.96	0.06874
1173	GO:0009590	detection of gravity	21	3	0.96	0.06874
1174	GO:0009833	plant-type primary cell wall biogenesis	21	3	0.96	0.06874
1175	GO:0010185	regulation of cellular defense response	21	3	0.96	0.06874
1176	GO:2000693	positive regulation of seed maturation	21	3	0.96	0.06874
1177	GO:1901615	organic hydroxy compound metabolic proce...	1216	67	55.6	0.06879
1178	GO:0050776	regulation of immune response	435	27	19.89	0.06894
1179	GO:0006473	protein acetylation	162	12	7.41	0.06906
1180	GO:0016050	vesicle organization	145	11	6.63	0.06948
1181	GO:0055083	monovalent inorganic anion homeostasis	79	7	3.61	0.06954
1182	GO:0002682	regulation of immune system process	474	29	21.67	0.07069
1183	GO:0045036	protein targeting to chloroplast	163	12	7.45	0.07160
1184	GO:0072596	establishment of protein localization to...	163	12	7.45	0.07160
1185	GO:0072598	protein localization to chloroplast	163	12	7.45	0.07160
1186	GO:0009218	pyrimidine ribonucleotide metabolic proc...	64	6	2.93	0.07194
1187	GO:0009220	pyrimidine ribonucleotide biosynthetic p...	64	6	2.93	0.07194
1188	GO:1990748	cellular detoxification	64	6	2.93	0.07194
1189	GO:0046149	pigment catabolic process	49	5	2.24	0.07227
1190	GO:0070988	demethylation	49	5	2.24	0.07227
1191	GO:0006497	protein lipidation	400	25	18.29	0.07296
1192	GO:0042158	lipoprotein biosynthetic process	400	25	18.29	0.07296
1193	GO:0006575	cellular modified amino acid metabolic p...	476	29	21.77	0.07362
1194	GO:0006420	arginyl-tRNA aminoacylation	10	2	0.46	0.07370
1195	GO:0006488	dolichol-linked oligosaccharide biosynth...	10	2	0.46	0.07370
1196	GO:0010599	production of lsiRNA involved in RNA int...	10	2	0.46	0.07370
1197	GO:0019695	choline metabolic process	10	2	0.46	0.07370
1198	GO:0033388	putrescine biosynthetic process from arg...	10	2	0.46	0.07370
1199	GO:0046439	L-cysteine metabolic process	10	2	0.46	0.07370
1200	GO:0046498	S-adenosylhomocysteine metabolic process	10	2	0.46	0.07370
1201	GO:0071494	cellular response to UV-C	10	2	0.46	0.07370
1202	GO:0080187	floral organ senescence	10	2	0.46	0.07370
1203	GO:0090153	regulation of sphingolipid biosynthetic ...	10	2	0.46	0.07370
1204	GO:1905038	regulation of membrane lipid metabolic p...	10	2	0.46	0.07370
1205	GO:0006896	Golgi to vacuole transport	35	4	1.6	0.07426
1206	GO:0010586	miRNA metabolic process	35	4	1.6	0.07426
1207	GO:0006498	N-terminal protein lipidation	235	16	10.75	0.07455
1208	GO:0006499	N-terminal protein myristoylation	235	16	10.75	0.07455
1209	GO:0051248	negative regulation of protein metabolic...	401	25	18.34	0.07458
1210	GO:0006816	calcium ion transport	113	9	5.17	0.07464
1211	GO:0009409	response to cold	1545	83	70.65	0.07492
1212	GO:0031349	positive regulation of defense response	327	21	14.95	0.07573
1213	GO:0010431	seed maturation	236	16	10.79	0.07674
1214	GO:0000710	meiotic mismatch repair	22	3	1.01	0.07699
1215	GO:0006013	mannose metabolic process	22	3	1.01	0.07699
1216	GO:0015809	arginine transport	22	3	1.01	0.07699
1217	GO:2000377	regulation of reactive oxygen species me...	148	11	6.77	0.07782
1218	GO:1905392	plant organ morphogenesis	1348	73	61.64	0.07915
1219	GO:0030001	metal ion transport	1049	58	47.97	0.08088
1220	GO:0046132	pyrimidine ribonucleoside biosynthetic p...	66	6	3.02	0.08089
1221	GO:0070417	cellular response to cold	115	9	5.26	0.08129
1222	GO:0005991	trehalose metabolic process	82	7	3.75	0.08134
1223	GO:0051494	negative regulation of cytoskeleton orga...	82	7	3.75	0.08134
1224	GO:0090068	positive regulation of cell cycle proces...	82	7	3.75	0.08134
1225	GO:1902904	negative regulation of supramolecular fi...	82	7	3.75	0.08134
1226	GO:0140014	mitotic nuclear division	167	12	7.64	0.08235
1227	GO:0046148	pigment biosynthetic process	501	30	22.91	0.08264
1228	GO:0034250	positive regulation of cellular amide me...	51	5	2.33	0.08277
1229	GO:0045727	positive regulation of translation	51	5	2.33	0.08277
1230	GO:0048586	regulation of long-day photoperiodism, f...	51	5	2.33	0.08277
1231	GO:0010558	negative regulation of macromolecule bio...	1151	63	52.63	0.08300
1232	GO:0009411	response to UV	425	26	19.43	0.08317
1233	GO:0042157	lipoprotein metabolic process	425	26	19.43	0.08317
1234	GO:0009911	positive regulation of flower developmen...	150	11	6.86	0.08371
1235	GO:0051701	interaction with host	150	11	6.86	0.08371
1236	GO:1901661	quinone metabolic process	99	8	4.53	0.08384
1237	GO:1901663	quinone biosynthetic process	99	8	4.53	0.08384
1238	GO:0006446	regulation of translational initiation	116	9	5.3	0.08474
1239	GO:1901616	organic hydroxy compound catabolic proce...	116	9	5.3	0.08474
1240	GO:0010029	regulation of seed germination	258	17	11.8	0.08534
1241	GO:0006968	cellular defense response	23	3	1.05	0.08565
1242	GO:0010394	homogalacturonan metabolic process	23	3	1.05	0.08565
1243	GO:0045038	protein import into chloroplast thylakoi...	23	3	1.05	0.08565
1244	GO:0071025	RNA surveillance	23	3	1.05	0.08565
1245	GO:0006468	protein phosphorylation	3041	155	139.05	0.08719
1246	GO:0019217	regulation of fatty acid metabolic proce...	37	4	1.69	0.08732
1247	GO:0001932	regulation of protein phosphorylation	333	21	15.23	0.08734
1248	GO:0000256	allantoin catabolic process	11	2	0.5	0.08742
1249	GO:0006538	glutamate catabolic process	11	2	0.5	0.08742
1250	GO:0006540	glutamate decarboxylation to succinate	11	2	0.5	0.08742
1251	GO:0009448	gamma-aminobutyric acid metabolic proces...	11	2	0.5	0.08742
1252	GO:0009450	gamma-aminobutyric acid catabolic proces...	11	2	0.5	0.08742
1253	GO:0010351	lithium ion transport	11	2	0.5	0.08742
1254	GO:0015969	guanosine tetraphosphate metabolic proce...	11	2	0.5	0.08742
1255	GO:0034035	purine ribonucleoside bisphosphate metab...	11	2	0.5	0.08742
1256	GO:0045739	positive regulation of DNA repair	11	2	0.5	0.08742
1257	GO:0045793	positive regulation of cell size	11	2	0.5	0.08742
1258	GO:0097250	mitochondrial respiratory chain supercom...	11	2	0.5	0.08742
1259	GO:0009292	genetic transfer	100	8	4.57	0.08767
1260	GO:0009294	DNA mediated transformation	100	8	4.57	0.08767
1261	GO:0044764	multi-organism cellular process	100	8	4.57	0.08767
1262	GO:0000910	cytokinesis	296	19	13.54	0.08787
1263	GO:2000113	negative regulation of cellular macromol...	1076	59	49.2	0.08849
1264	GO:0001060	transcription by RNA polymerase V	2	1	0.09	0.08936
1265	GO:0001789	G-protein coupled receptor signaling pat...	2	1	0.09	0.08936
1266	GO:0005997	xylulose metabolic process	2	1	0.09	0.08936
1267	GO:0006438	valyl-tRNA aminoacylation	2	1	0.09	0.08936
1268	GO:0006780	uroporphyrinogen III biosynthetic proces...	2	1	0.09	0.08936
1269	GO:0017186	peptidyl-pyroglutamic acid biosynthetic ...	2	1	0.09	0.08936
1270	GO:0018199	peptidyl-glutamine modification	2	1	0.09	0.08936
1271	GO:0031128	developmental induction	2	1	0.09	0.08936
1272	GO:0031129	inductive cell-cell signaling	2	1	0.09	0.08936
1273	GO:0033542	fatty acid beta-oxidation, unsaturated, ...	2	1	0.09	0.08936
1274	GO:0034260	negative regulation of GTPase activity	2	1	0.09	0.08936
1275	GO:0036292	DNA rewinding	2	1	0.09	0.08936
1276	GO:0046502	uroporphyrinogen III metabolic process	2	1	0.09	0.08936
1277	GO:0051325	interphase	2	1	0.09	0.08936
1278	GO:0052889	9,9'-di-cis-zeta-carotene desaturation t...	2	1	0.09	0.08936
1279	GO:0070077	histone arginine demethylation	2	1	0.09	0.08936
1280	GO:0070078	histone H3-R2 demethylation	2	1	0.09	0.08936
1281	GO:0070079	histone H4-R3 demethylation	2	1	0.09	0.08936
1282	GO:0080094	response to trehalose-6-phosphate	2	1	0.09	0.08936
1283	GO:1904279	regulation of transcription by RNA polym...	2	1	0.09	0.08936
1284	GO:1904281	positive regulation of transcription by ...	2	1	0.09	0.08936
1285	GO:1990064	ground tissue pattern formation	2	1	0.09	0.08936
1286	GO:1990280	RNA localization to chromatin	2	1	0.09	0.08936
1287	GO:0046885	regulation of hormone biosynthetic proce...	152	11	6.95	0.08987
1288	GO:0051445	regulation of meiotic cell cycle	68	6	3.11	0.09044
1289	GO:0018377	protein myristoylation	242	16	11.07	0.09079
1290	GO:0051258	protein polymerization	279	18	12.76	0.09128
1291	GO:0018022	peptidyl-lysine methylation	188	13	8.6	0.09160
1292	GO:0010252	auxin homeostasis	101	8	4.62	0.09161
1293	GO:0090502	RNA phosphodiester bond hydrolysis, endo...	206	14	9.42	0.09168
1294	GO:2000028	regulation of photoperiodism, flowering	118	9	5.4	0.09190
1295	GO:0043574	peroxisomal transport	53	5	2.42	0.09402
1296	GO:0140053	mitochondrial gene expression	53	5	2.42	0.09402
1297	GO:0045003	double-strand break repair via synthesis...	38	4	1.74	0.09424
1298	GO:0046487	glyoxylate metabolic process	38	4	1.74	0.09424
1299	GO:0000281	mitotic cytokinesis	189	13	8.64	0.09447
1300	GO:0055088	lipid homeostasis	136	10	6.22	0.09464
1301	GO:0001709	cell fate determination	24	3	1.1	0.09470
1302	GO:0043648	dicarboxylic acid metabolic process	318	20	14.54	0.09522
1303	GO:0042278	purine nucleoside metabolic process	102	8	4.66	0.09564
1304	GO:0034637	cellular carbohydrate biosynthetic proce...	726	41	33.2	0.09889
1305	GO:0010193	response to ozone	120	9	5.49	0.09941
1306	GO:0010050	vegetative phase change	54	5	2.47	0.09993
1307	GO:0040020	regulation of meiotic nuclear division	54	5	2.47	0.09993
1308	GO:0030838	positive regulation of actin filament po...	70	6	3.2	0.10057
1309	GO:0035196	production of miRNAs involved in gene si...	70	6	3.2	0.10057
1310	GO:0045010	actin nucleation	70	6	3.2	0.10057
1311	GO:0046839	phospholipid dephosphorylation	70	6	3.2	0.10057
1312	GO:0051052	regulation of DNA metabolic process	246	16	11.25	0.10101
1313	GO:0006620	posttranslational protein targeting to e...	39	4	1.78	0.10140
1314	GO:0007091	metaphase/anaphase transition of mitotic...	39	4	1.78	0.10140
1315	GO:0018342	protein prenylation	39	4	1.78	0.10140
1316	GO:0030071	regulation of mitotic metaphase/anaphase...	39	4	1.78	0.10140
1317	GO:0030307	positive regulation of cell growth	39	4	1.78	0.10140
1318	GO:0031204	posttranslational protein targeting to m...	39	4	1.78	0.10140
1319	GO:0044784	metaphase/anaphase transition of cell cy...	39	4	1.78	0.10140
1320	GO:0097354	prenylation	39	4	1.78	0.10140
1321	GO:1902099	regulation of metaphase/anaphase transit...	39	4	1.78	0.10140
1322	GO:0000002	mitochondrial genome maintenance	12	2	0.55	0.10182
1323	GO:0008053	mitochondrial fusion	12	2	0.55	0.10182
1324	GO:0031937	positive regulation of chromatin silenci...	12	2	0.55	0.10182
1325	GO:0046901	tetrahydrofolylpolyglutamate biosyntheti...	12	2	0.55	0.10182
1326	GO:0044772	mitotic cell cycle phase transition	121	9	5.53	0.10329
1327	GO:0030042	actin filament depolymerization	87	7	3.98	0.10338
1328	GO:1901401	regulation of tetrapyrrole metabolic pro...	87	7	3.98	0.10338
1329	GO:0006302	double-strand break repair	192	13	8.78	0.10341
1330	GO:0008154	actin polymerization or depolymerization	192	13	8.78	0.10341
1331	GO:0010968	regulation of microtubule nucleation	25	3	1.14	0.10412
1332	GO:0019048	modulation by virus of host morphology o...	25	3	1.14	0.10412
1333	GO:0042256	mature ribosome assembly	25	3	1.14	0.10412
1334	GO:0090063	positive regulation of microtubule nucle...	25	3	1.14	0.10412
1335	GO:1902930	regulation of alcohol biosynthetic proce...	25	3	1.14	0.10412
1336	GO:1901607	alpha-amino acid biosynthetic process	651	37	29.77	0.10487
1337	GO:0010192	mucilage biosynthetic process	71	6	3.25	0.10585
1338	GO:0051017	actin filament bundle assembly	71	6	3.25	0.10585
1339	GO:0061572	actin filament bundle organization	71	6	3.25	0.10585
1340	GO:0016122	xanthophyll metabolic process	55	5	2.51	0.10602
1341	GO:0065009	regulation of molecular function	991	54	45.31	0.10716
1342	GO:0042762	regulation of sulfur metabolic process	122	9	5.58	0.10726
1343	GO:1902679	negative regulation of RNA biosynthetic ...	871	48	39.83	0.10749
1344	GO:1903507	negative regulation of nucleic acid-temp...	871	48	39.83	0.10749
1345	GO:0008283	cell proliferation	419	25	19.16	0.10811
1346	GO:0006613	cotranslational protein targeting to mem...	40	4	1.83	0.10881
1347	GO:0006614	SRP-dependent cotranslational protein ta...	40	4	1.83	0.10881
1348	GO:0010440	stomatal lineage progression	40	4	1.83	0.10881
1349	GO:0051302	regulation of cell division	158	11	7.22	0.10994
1350	GO:0051253	negative regulation of RNA metabolic pro...	893	49	40.83	0.11035
1351	GO:0010043	response to zinc ion	231	15	10.56	0.11060
1352	GO:0070972	protein localization to endoplasmic reti...	123	9	5.62	0.11131
1353	GO:0045859	regulation of protein kinase activity	325	20	14.86	0.11150
1354	GO:0015691	cadmium ion transport	56	5	2.56	0.11228
1355	GO:0033045	regulation of sister chromatid segregati...	56	5	2.56	0.11228
1356	GO:0051983	regulation of chromosome segregation	56	5	2.56	0.11228
1357	GO:0019321	pentose metabolic process	106	8	4.85	0.11277
1358	GO:0006066	alcohol metabolic process	499	29	22.82	0.11330
1359	GO:0006493	protein O-linked glycosylation	26	3	1.19	0.11390
1360	GO:0007021	tubulin complex assembly	26	3	1.19	0.11390
1361	GO:0010304	PSII associated light-harvesting complex...	26	3	1.19	0.11390
1362	GO:0010321	regulation of vegetative phase change	26	3	1.19	0.11390
1363	GO:0046352	disaccharide catabolic process	26	3	1.19	0.11390
1364	GO:0071329	cellular response to sucrose stimulus	26	3	1.19	0.11390
1365	GO:2000069	regulation of post-embryonic root develo...	26	3	1.19	0.11390
1366	GO:0045892	negative regulation of transcription, DN...	796	44	36.4	0.11478
1367	GO:0061640	cytoskeleton-dependent cytokinesis	196	13	8.96	0.11610
1368	GO:0000726	non-recombinational repair	41	4	1.87	0.11645
1369	GO:0018105	peptidyl-serine phosphorylation	41	4	1.87	0.11645
1370	GO:1901068	guanosine-containing compound metabolic ...	41	4	1.87	0.11645
1371	GO:0000255	allantoin metabolic process	13	2	0.59	0.11681
1372	GO:0006011	UDP-glucose metabolic process	13	2	0.59	0.11681
1373	GO:0006741	NADP biosynthetic process	13	2	0.59	0.11681
1374	GO:0006850	mitochondrial pyruvate transmembrane tra...	13	2	0.59	0.11681
1375	GO:0010135	ureide metabolic process	13	2	0.59	0.11681
1376	GO:0010136	ureide catabolic process	13	2	0.59	0.11681
1377	GO:0043605	cellular amide catabolic process	13	2	0.59	0.11681
1378	GO:0048194	Golgi vesicle budding	13	2	0.59	0.11681
1379	GO:0006906	vesicle fusion	73	6	3.34	0.11682
1380	GO:0030148	sphingolipid biosynthetic process	73	6	3.34	0.11682
1381	GO:0009226	nucleotide-sugar biosynthetic process	160	11	7.32	0.11717
1382	GO:0045596	negative regulation of cell differentiat...	57	5	2.61	0.11872
1383	GO:0048768	root hair cell tip growth	57	5	2.61	0.11872
1384	GO:2000070	regulation of response to water deprivat...	57	5	2.61	0.11872
1385	GO:0016070	RNA metabolic process	12127	580	554.52	0.11873
1386	GO:0031365	N-terminal protein amino acid modificati...	272	17	12.44	0.12118
1387	GO:0048532	anatomical structure arrangement	310	19	14.18	0.12163
1388	GO:0042398	cellular modified amino acid biosyntheti...	108	8	4.94	0.12192
1389	GO:0048583	regulation of response to stimulus	1985	102	90.77	0.12233
1390	GO:0007010	cytoskeleton organization	701	39	32.05	0.12246
1391	GO:0051181	cofactor transport	74	6	3.38	0.12252
1392	GO:0018958	phenol-containing compound metabolic pro...	235	15	10.75	0.12259
1393	GO:1901990	regulation of mitotic cell cycle phase t...	91	7	4.16	0.12312
1394	GO:0006811	ion transport	3320	166	151.81	0.12324
1395	GO:0009094	L-phenylalanine biosynthetic process	27	3	1.23	0.12400
1396	GO:0019405	alditol catabolic process	27	3	1.23	0.12400
1397	GO:0019563	glycerol catabolic process	27	3	1.23	0.12400
1398	GO:0051775	response to redox state	27	3	1.23	0.12400
1399	GO:1902223	erythrose 4-phosphate/phosphoenolpyruvat...	27	3	1.23	0.12400
1400	GO:0015994	chlorophyll metabolic process	273	17	12.48	0.12404
1401	GO:0009813	flavonoid biosynthetic process	311	19	14.22	0.12431
1402	GO:0010100	negative regulation of photomorphogenesi...	42	4	1.92	0.12432
1403	GO:0034308	primary alcohol metabolic process	42	4	1.92	0.12432
1404	GO:0045898	regulation of RNA polymerase II transcri...	42	4	1.92	0.12432
1405	GO:0045899	positive regulation of RNA polymerase II...	42	4	1.92	0.12432
1406	GO:0051123	RNA polymerase II transcriptional preini...	42	4	1.92	0.12432
1407	GO:0070897	DNA-templated transcriptional preinitiat...	42	4	1.92	0.12432
1408	GO:0010332	response to gamma radiation	58	5	2.65	0.12533
1409	GO:0032392	DNA geometric change	58	5	2.65	0.12533
1410	GO:0051261	protein depolymerization	109	8	4.98	0.12663
1411	GO:0042559	pteridine-containing compound biosynthet...	75	6	3.43	0.12834
1412	GO:0045934	negative regulation of nucleobase-contai...	986	53	45.09	0.12877
1413	GO:0007623	circadian rhythm	468	27	21.4	0.13023
1414	GO:0000422	autophagy of mitochondrion	3	1	0.14	0.13100
1415	GO:0016239	positive regulation of macroautophagy	3	1	0.14	0.13100
1416	GO:0016241	regulation of macroautophagy	3	1	0.14	0.13100
1417	GO:0016480	negative regulation of transcription by ...	3	1	0.14	0.13100
1418	GO:0019427	acetyl-CoA biosynthetic process from ace...	3	1	0.14	0.13100
1419	GO:0019481	L-alanine catabolic process, by transami...	3	1	0.14	0.13100
1420	GO:0019586	galacturonate metabolic process	3	1	0.14	0.13100
1421	GO:0030970	retrograde protein transport, ER to cyto...	3	1	0.14	0.13100
1422	GO:0033059	cellular pigmentation	3	1	0.14	0.13100
1423	GO:0043482	cellular pigment accumulation	3	1	0.14	0.13100
1424	GO:0044804	autophagy of nucleus	3	1	0.14	0.13100
1425	GO:0046396	D-galacturonate metabolic process	3	1	0.14	0.13100
1426	GO:0048227	plasma membrane to endosome transport	3	1	0.14	0.13100
1427	GO:0061726	mitochondrion disassembly	3	1	0.14	0.13100
1428	GO:0071030	nuclear mRNA surveillance of spliceosoma...	3	1	0.14	0.13100
1429	GO:0071048	nuclear retention of unspliced pre-mRNA ...	3	1	0.14	0.13100
1430	GO:0090549	response to carbon starvation	3	1	0.14	0.13100
1431	GO:1903329	regulation of iron-sulfur cluster assemb...	3	1	0.14	0.13100
1432	GO:1903513	endoplasmic reticulum to cytosol transpo...	3	1	0.14	0.13100
1433	GO:2000785	regulation of autophagosome assembly	3	1	0.14	0.13100
1434	GO:2000786	positive regulation of autophagosome ass...	3	1	0.14	0.13100
1435	GO:0009817	defense response to fungus, incompatible...	219	14	10.01	0.13110
1436	GO:0006787	porphyrin-containing compound catabolic ...	59	5	2.7	0.13210
1437	GO:0033015	tetrapyrrole catabolic process	59	5	2.7	0.13210
1438	GO:0046688	response to copper ion	59	5	2.7	0.13210
1439	GO:0010288	response to lead ion	14	2	0.64	0.13231
1440	GO:0031396	regulation of protein ubiquitination	14	2	0.64	0.13231
1441	GO:0043247	telomere maintenance in response to DNA ...	14	2	0.64	0.13231
1442	GO:0043570	maintenance of DNA repeat elements	14	2	0.64	0.13231
1443	GO:0048578	positive regulation of long-day photoper...	14	2	0.64	0.13231
1444	GO:0051289	protein homotetramerization	14	2	0.64	0.13231
1445	GO:0080140	regulation of jasmonic acid metabolic pr...	14	2	0.64	0.13231
1446	GO:0080148	negative regulation of response to water...	14	2	0.64	0.13231
1447	GO:1903241	U2-type prespliceosome assembly	14	2	0.64	0.13231
1448	GO:0000018	regulation of DNA recombination	43	4	1.97	0.13241
1449	GO:0009821	alkaloid biosynthetic process	43	4	1.97	0.13241
1450	GO:0070370	cellular heat acclimation	43	4	1.97	0.13241
1451	GO:0010215	cellulose microfibril organization	76	6	3.48	0.13430
1452	GO:0009310	amine catabolic process	28	3	1.28	0.13442
1453	GO:0042402	cellular biogenic amine catabolic proces...	28	3	1.28	0.13442
1454	GO:0048577	negative regulation of short-day photope...	28	3	1.28	0.13442
1455	GO:0002181	cytoplasmic translation	220	14	10.06	0.13448
1456	GO:0055072	iron ion homeostasis	183	12	8.37	0.13495
1457	GO:0042181	ketone biosynthetic process	111	8	5.08	0.13634
1458	GO:0007088	regulation of mitotic nuclear division	60	5	2.74	0.13903
1459	GO:0019430	removal of superoxide radicals	60	5	2.74	0.13903
1460	GO:0071450	cellular response to oxygen radical	60	5	2.74	0.13903
1461	GO:0071451	cellular response to superoxide	60	5	2.74	0.13903
1462	GO:0098869	cellular oxidant detoxification	60	5	2.74	0.13903
1463	GO:0006305	DNA alkylation	166	11	7.59	0.14039
1464	GO:0006306	DNA methylation	166	11	7.59	0.14039
1465	GO:0071491	cellular response to red light	44	4	2.01	0.14071
1466	GO:0043255	regulation of carbohydrate biosynthetic ...	112	8	5.12	0.14134
1467	GO:0006915	apoptotic process	222	14	10.15	0.14138
1468	GO:0048511	rhythmic process	493	28	22.54	0.14246
1469	GO:0009893	positive regulation of metabolic process	1549	80	70.83	0.14377
1470	GO:0009250	glucan biosynthetic process	376	22	17.19	0.14380
1471	GO:0052543	callose deposition in cell wall	95	7	4.34	0.14462
1472	GO:0060968	regulation of gene silencing	131	9	5.99	0.14668
1473	GO:0006359	regulation of transcription by RNA polym...	15	2	0.69	0.14824
1474	GO:0007219	Notch signaling pathway	15	2	0.69	0.14824
1475	GO:0071280	cellular response to copper ion	15	2	0.69	0.14824
1476	GO:1990067	intrachromosomal DNA recombination	15	2	0.69	0.14824
1477	GO:0018209	peptidyl-serine modification	45	4	2.06	0.14921
1478	GO:0042761	very long-chain fatty acid biosynthetic ...	45	4	2.06	0.14921
1479	GO:0052552	modulation by organism of immune respons...	45	4	2.06	0.14921
1480	GO:0052553	modulation by symbiont of host immune re...	45	4	2.06	0.14921
1481	GO:0052555	positive regulation by organism of immun...	45	4	2.06	0.14921
1482	GO:0052556	positive regulation by symbiont of host ...	45	4	2.06	0.14921
1483	GO:0052564	response to immune response of other org...	45	4	2.06	0.14921
1484	GO:0052572	response to host immune response	45	4	2.06	0.14921
1485	GO:0071478	cellular response to radiation	418	24	19.11	0.15156
1486	GO:0043067	regulation of programmed cell death	263	16	12.03	0.15199
1487	GO:0031109	microtubule polymerization or depolymeri...	79	6	3.61	0.15293
1488	GO:2000034	regulation of seed maturation	79	6	3.61	0.15293
1489	GO:0006560	proline metabolic process	62	5	2.84	0.15336
1490	GO:0009396	folic acid-containing compound biosynthe...	62	5	2.84	0.15336
1491	GO:0046785	microtubule polymerization	62	5	2.84	0.15336
1492	GO:0051054	positive regulation of DNA metabolic pro...	62	5	2.84	0.15336
1493	GO:0009629	response to gravity	283	17	12.94	0.15475
1494	GO:0006928	movement of cell or subcellular componen...	226	14	10.33	0.15575
1495	GO:0009095	aromatic amino acid family biosynthetic ...	30	3	1.37	0.15609
1496	GO:0009313	oligosaccharide catabolic process	30	3	1.37	0.15609
1497	GO:0016120	carotene biosynthetic process	30	3	1.37	0.15609
1498	GO:0043687	post-translational protein modification	30	3	1.37	0.15609
1499	GO:0000086	G2/M transition of mitotic cell cycle	63	5	2.88	0.16075
1500	GO:1901000	regulation of response to salt stress	63	5	2.88	0.16075
1501	GO:0018230	peptidyl-L-cysteine S-palmitoylation	98	7	4.48	0.16183
1502	GO:0018231	peptidyl-S-diacylglycerol-L-cysteine bio...	98	7	4.48	0.16183
1503	GO:0042558	pteridine-containing compound metabolic ...	116	8	5.3	0.16218
1504	GO:0052545	callose localization	116	8	5.3	0.16218
1505	GO:1902275	regulation of chromatin organization	116	8	5.3	0.16218
1506	GO:0006537	glutamate biosynthetic process	16	2	0.73	0.16453
1507	GO:0006598	polyamine catabolic process	16	2	0.73	0.16453
1508	GO:0010190	cytochrome b6f complex assembly	16	2	0.73	0.16453
1509	GO:0018108	peptidyl-tyrosine phosphorylation	16	2	0.73	0.16453
1510	GO:0018212	peptidyl-tyrosine modification	16	2	0.73	0.16453
1511	GO:0043132	NAD transport	16	2	0.73	0.16453
1512	GO:0046085	adenosine metabolic process	16	2	0.73	0.16453
1513	GO:0071479	cellular response to ionizing radiation	16	2	0.73	0.16453
1514	GO:1901031	regulation of response to reactive oxyge...	16	2	0.73	0.16453
1515	GO:1902022	L-lysine transport	16	2	0.73	0.16453
1516	GO:1902626	assembly of large subunit precursor of p...	16	2	0.73	0.16453
1517	GO:1903401	L-lysine transmembrane transport	16	2	0.73	0.16453
1518	GO:1903826	arginine transmembrane transport	16	2	0.73	0.16453
1519	GO:1990822	basic amino acid transmembrane transport	16	2	0.73	0.16453
1520	GO:2000121	regulation of removal of superoxide radi...	16	2	0.73	0.16453
1521	GO:0098754	detoxification	267	16	12.21	0.16571
1522	GO:0046131	pyrimidine ribonucleoside metabolic proc...	81	6	3.7	0.16595
1523	GO:0032504	multicellular organism reproduction	643	35	29.4	0.16618
1524	GO:0044770	cell cycle phase transition	135	9	6.17	0.16624
1525	GO:0009684	indoleacetic acid biosynthetic process	47	4	2.15	0.16676
1526	GO:0009820	alkaloid metabolic process	47	4	2.15	0.16676
1527	GO:0030026	cellular manganese ion homeostasis	47	4	2.15	0.16676
1528	GO:0051026	chiasma assembly	47	4	2.15	0.16676
1529	GO:0052031	modulation by symbiont of host defense r...	47	4	2.15	0.16676
1530	GO:0052173	response to defenses of other organism i...	47	4	2.15	0.16676
1531	GO:0052200	response to host defenses	47	4	2.15	0.16676
1532	GO:0052255	modulation by organism of defense respon...	47	4	2.15	0.16676
1533	GO:0075136	response to host	47	4	2.15	0.16676
1534	GO:0006655	phosphatidylglycerol biosynthetic proces...	31	3	1.42	0.16730
1535	GO:0031048	chromatin silencing by small RNA	31	3	1.42	0.16730
1536	GO:0045834	positive regulation of lipid metabolic p...	31	3	1.42	0.16730
1537	GO:0046113	nucleobase catabolic process	31	3	1.42	0.16730
1538	GO:0046889	positive regulation of lipid biosyntheti...	31	3	1.42	0.16730
1539	GO:0052386	cell wall thickening	99	7	4.53	0.16777
1540	GO:1901987	regulation of cell cycle phase transitio...	99	7	4.53	0.16777
1541	GO:0006144	purine nucleobase metabolic process	64	5	2.93	0.16827
1542	GO:0010020	chloroplast fission	64	5	2.93	0.16827
1543	GO:0043094	cellular metabolic compound salvage	385	22	17.6	0.16910
1544	GO:0006109	regulation of carbohydrate metabolic pro...	173	11	7.91	0.17032
1545	GO:0000019	regulation of mitotic recombination	4	1	0.18	0.17074
1546	GO:0000032	cell wall mannoprotein biosynthetic proc...	4	1	0.18	0.17074
1547	GO:0000740	nuclear membrane fusion	4	1	0.18	0.17074
1548	GO:0006056	mannoprotein metabolic process	4	1	0.18	0.17074
1549	GO:0006057	mannoprotein biosynthetic process	4	1	0.18	0.17074
1550	GO:0006264	mitochondrial DNA replication	4	1	0.18	0.17074
1551	GO:0006849	plasma membrane pyruvate transport	4	1	0.18	0.17074
1552	GO:0006893	Golgi to plasma membrane transport	4	1	0.18	0.17074
1553	GO:0006907	pinocytosis	4	1	0.18	0.17074
1554	GO:0009304	tRNA transcription	4	1	0.18	0.17074
1555	GO:0009443	pyridoxal 5'-phosphate salvage	4	1	0.18	0.17074
1556	GO:0009964	negative regulation of flavonoid biosynt...	4	1	0.18	0.17074
1557	GO:0010373	negative regulation of gibberellin biosy...	4	1	0.18	0.17074
1558	GO:0010477	response to sulfur dioxide	4	1	0.18	0.17074
1559	GO:0010789	meiotic sister chromatid cohesion involv...	4	1	0.18	0.17074
1560	GO:0019447	D-cysteine catabolic process	4	1	0.18	0.17074
1561	GO:0019988	charged-tRNA amino acid modification	4	1	0.18	0.17074
1562	GO:0030974	thiamine pyrophosphate transmembrane tra...	4	1	0.18	0.17074
1563	GO:0031506	cell wall glycoprotein biosynthetic proc...	4	1	0.18	0.17074
1564	GO:0033258	plastid DNA metabolic process	4	1	0.18	0.17074
1565	GO:0033259	plastid DNA replication	4	1	0.18	0.17074
1566	GO:0042966	biotin carboxyl carrier protein biosynth...	4	1	0.18	0.17074
1567	GO:0043985	histone H4-R3 methylation	4	1	0.18	0.17074
1568	GO:0044845	chain elongation of O-linked mannose res...	4	1	0.18	0.17074
1569	GO:0045900	negative regulation of translational elo...	4	1	0.18	0.17074
1570	GO:0045911	positive regulation of DNA recombination	4	1	0.18	0.17074
1571	GO:0045951	positive regulation of mitotic recombina...	4	1	0.18	0.17074
1572	GO:0046294	formaldehyde catabolic process	4	1	0.18	0.17074
1573	GO:0046369	galactose biosynthetic process	4	1	0.18	0.17074
1574	GO:0046438	D-cysteine metabolic process	4	1	0.18	0.17074
1575	GO:0048447	sepal morphogenesis	4	1	0.18	0.17074
1576	GO:0048453	sepal formation	4	1	0.18	0.17074
1577	GO:0050730	regulation of peptidyl-tyrosine phosphor...	4	1	0.18	0.17074
1578	GO:0050732	negative regulation of peptidyl-tyrosine...	4	1	0.18	0.17074
1579	GO:0055089	fatty acid homeostasis	4	1	0.18	0.17074
1580	GO:0055090	acylglycerol homeostasis	4	1	0.18	0.17074
1581	GO:0055091	phospholipid homeostasis	4	1	0.18	0.17074
1582	GO:0070291	N-acylethanolamine metabolic process	4	1	0.18	0.17074
1583	GO:0070328	triglyceride homeostasis	4	1	0.18	0.17074
1584	GO:0070544	histone H3-K36 demethylation	4	1	0.18	0.17074
1585	GO:0071481	cellular response to X-ray	4	1	0.18	0.17074
1586	GO:0071528	tRNA re-export from nucleus	4	1	0.18	0.17074
1587	GO:0080157	regulation of plant-type cell wall organ...	4	1	0.18	0.17074
1588	GO:0097264	self proteolysis	4	1	0.18	0.17074
1589	GO:0098876	vesicle-mediated transport to the plasma...	4	1	0.18	0.17074
1590	GO:0110095	cellular detoxification of aldehyde	4	1	0.18	0.17074
1591	GO:0110096	cellular response to aldehyde	4	1	0.18	0.17074
1592	GO:1900101	regulation of endoplasmic reticulum unfo...	4	1	0.18	0.17074
1593	GO:1903415	flavonoid transport from endoplasmic ret...	4	1	0.18	0.17074
1594	GO:1903705	positive regulation of production of siR...	4	1	0.18	0.17074
1595	GO:1990428	miRNA transport	4	1	0.18	0.17074
1596	GO:0000724	double-strand break repair via homologou...	136	9	6.22	0.17131
1597	GO:0051726	regulation of cell cycle	767	41	35.07	0.17193
1598	GO:0043467	regulation of generation of precursor me...	82	6	3.75	0.17263
1599	GO:0045143	homologous chromosome segregation	82	6	3.75	0.17263
1600	GO:0010191	mucilage metabolic process	100	7	4.57	0.17379
1601	GO:0048767	root hair elongation	212	13	9.69	0.17524
1602	GO:0016119	carotene metabolic process	48	4	2.19	0.17580
1603	GO:0060260	regulation of transcription initiation f...	48	4	2.19	0.17580
1604	GO:0060261	positive regulation of transcription ini...	48	4	2.19	0.17580
1605	GO:0070828	heterochromatin organization	48	4	2.19	0.17580
1606	GO:2000142	regulation of DNA-templated transcriptio...	48	4	2.19	0.17580
1607	GO:2000144	positive regulation of DNA-templated tra...	48	4	2.19	0.17580
1608	GO:0001522	pseudouridine synthesis	65	5	2.97	0.17593
1609	GO:0010030	positive regulation of seed germination	65	5	2.97	0.17593
1610	GO:0032506	cytokinetic process	156	10	7.13	0.17842
1611	GO:1902410	mitotic cytokinetic process	156	10	7.13	0.17842
1612	GO:0008215	spermine metabolic process	32	3	1.46	0.17875
1613	GO:0032386	regulation of intracellular transport	32	3	1.46	0.17875
1614	GO:0033157	regulation of intracellular protein tran...	32	3	1.46	0.17875
1615	GO:0048579	negative regulation of long-day photoper...	32	3	1.46	0.17875
1616	GO:0051223	regulation of protein transport	32	3	1.46	0.17875
1617	GO:0070201	regulation of establishment of protein l...	32	3	1.46	0.17875
1618	GO:0090087	regulation of peptide transport	32	3	1.46	0.17875
1619	GO:0033500	carbohydrate homeostasis	83	6	3.8	0.17942
1620	GO:0043562	cellular response to nitrogen levels	101	7	4.62	0.17992
1621	GO:0009157	deoxyribonucleoside monophosphate biosyn...	17	2	0.78	0.18111
1622	GO:0009162	deoxyribonucleoside monophosphate metabo...	17	2	0.78	0.18111
1623	GO:0010165	response to X-ray	17	2	0.78	0.18111
1624	GO:0010452	histone H3-K36 methylation	17	2	0.78	0.18111
1625	GO:0010581	regulation of starch biosynthetic proces...	17	2	0.78	0.18111
1626	GO:0051098	regulation of binding	17	2	0.78	0.18111
1627	GO:0051788	response to misfolded protein	17	2	0.78	0.18111
1628	GO:0071027	nuclear RNA surveillance	17	2	0.78	0.18111
1629	GO:0071028	nuclear mRNA surveillance	17	2	0.78	0.18111
1630	GO:2000653	regulation of genetic imprinting	17	2	0.78	0.18111
1631	GO:0042221	response to chemical	10917	518	499.2	0.18233
1632	GO:0009225	nucleotide-sugar metabolic process	214	13	9.79	0.18353
1633	GO:0006778	porphyrin-containing compound metabolic ...	311	18	14.22	0.18359
1634	GO:0006900	vesicle budding from membrane	49	4	2.24	0.18501
1635	GO:0009630	gravitropism	253	15	11.57	0.18530
1636	GO:0000209	protein polyubiquitination	292	17	13.35	0.18557
1637	GO:0010449	root meristem growth	102	7	4.66	0.18612
1638	GO:0071804	cellular potassium ion transport	102	7	4.66	0.18612
1639	GO:0071805	potassium ion transmembrane transport	102	7	4.66	0.18612
1640	GO:0000462	maturation of SSU-rRNA from tricistronic...	84	6	3.84	0.18631
1641	GO:0000911	cytokinesis by cell plate formation	139	9	6.36	0.18696
1642	GO:0009658	chloroplast organization	551	30	25.2	0.18708
1643	GO:0010286	heat acclimation	196	12	8.96	0.18846
1644	GO:0009812	flavonoid metabolic process	372	21	17.01	0.18982
1645	GO:0006303	double-strand break repair via nonhomolo...	33	3	1.51	0.19039
1646	GO:0006836	neurotransmitter transport	33	3	1.51	0.19039
1647	GO:0008295	spermidine biosynthetic process	33	3	1.51	0.19039
1648	GO:0010380	regulation of chlorophyll biosynthetic p...	67	5	3.06	0.19164
1649	GO:0006760	folic acid-containing compound metabolic...	103	7	4.71	0.19242
1650	GO:0042752	regulation of circadian rhythm	159	10	7.27	0.19329
1651	GO:0010112	regulation of systemic acquired resistan...	50	4	2.29	0.19436
1652	GO:0034644	cellular response to UV	50	4	2.29	0.19436
1653	GO:0045087	innate immune response	1377	70	62.97	0.19595
1654	GO:0033013	tetrapyrrole metabolic process	315	18	14.4	0.19763
1655	GO:0000725	recombinational repair	141	9	6.45	0.19772
1656	GO:0000338	protein deneddylation	18	2	0.82	0.19792
1657	GO:0006145	purine nucleobase catabolic process	18	2	0.82	0.19792
1658	GO:0006471	protein ADP-ribosylation	18	2	0.82	0.19792
1659	GO:0006768	biotin metabolic process	18	2	0.82	0.19792
1660	GO:0006809	nitric oxide biosynthetic process	18	2	0.82	0.19792
1661	GO:0009102	biotin biosynthetic process	18	2	0.82	0.19792
1662	GO:0019320	hexose catabolic process	18	2	0.82	0.19792
1663	GO:0032204	regulation of telomere maintenance	18	2	0.82	0.19792
1664	GO:0032527	protein exit from endoplasmic reticulum	18	2	0.82	0.19792
1665	GO:0036265	RNA (guanine-N7)-methylation	18	2	0.82	0.19792
1666	GO:0043649	dicarboxylic acid catabolic process	18	2	0.82	0.19792
1667	GO:0046365	monosaccharide catabolic process	18	2	0.82	0.19792
1668	GO:0061014	positive regulation of mRNA catabolic pr...	18	2	0.82	0.19792
1669	GO:0072337	modified amino acid transport	18	2	0.82	0.19792
1670	GO:1903313	positive regulation of mRNA metabolic pr...	18	2	0.82	0.19792
1671	GO:0006568	tryptophan metabolic process	104	7	4.76	0.19880
1672	GO:0006586	indolalkylamine metabolic process	104	7	4.76	0.19880
1673	GO:0015780	nucleotide-sugar transmembrane transport	104	7	4.76	0.19880
1674	GO:0030048	actin filament-based movement	68	5	3.11	0.19967
1675	GO:0042593	glucose homeostasis	68	5	3.11	0.19967
1676	GO:0031056	regulation of histone modification	86	6	3.93	0.20040
1677	GO:1903409	reactive oxygen species biosynthetic pro...	86	6	3.93	0.20040
1678	GO:0048609	multicellular organismal reproductive pr...	617	33	28.21	0.20073
1679	GO:0009099	valine biosynthetic process	34	3	1.55	0.20222
1680	GO:0008216	spermidine metabolic process	51	4	2.33	0.20386
1681	GO:0042455	ribonucleoside biosynthetic process	105	7	4.8	0.20526
1682	GO:0010053	root epidermal cell differentiation	437	24	19.98	0.20599
1683	GO:0000070	mitotic sister chromatid segregation	87	6	3.98	0.20759
1684	GO:0048359	mucilage metabolic process involved in s...	87	6	3.98	0.20759
1685	GO:0070726	cell wall assembly	87	6	3.98	0.20759
1686	GO:0071668	plant-type cell wall assembly	87	6	3.98	0.20759
1687	GO:0002376	immune system process	1551	78	70.92	0.20777
1688	GO:0006801	superoxide metabolic process	69	5	3.16	0.20781
1689	GO:0001112	DNA-templated transcriptional open compl...	5	1	0.23	0.20866
1690	GO:0001113	transcriptional open complex formation a...	5	1	0.23	0.20866
1691	GO:0001120	protein-DNA complex remodeling	5	1	0.23	0.20866
1692	GO:0005993	trehalose catabolic process	5	1	0.23	0.20866
1693	GO:0006007	glucose catabolic process	5	1	0.23	0.20866
1694	GO:0006083	acetate metabolic process	5	1	0.23	0.20866
1695	GO:0006154	adenosine catabolic process	5	1	0.23	0.20866
1696	GO:0006671	phytosphingosine metabolic process	5	1	0.23	0.20866
1697	GO:0007065	male meiosis sister chromatid cohesion	5	1	0.23	0.20866
1698	GO:0007066	female meiosis sister chromatid cohesion	5	1	0.23	0.20866
1699	GO:0008334	histone mRNA metabolic process	5	1	0.23	0.20866
1700	GO:0009594	detection of nutrient	5	1	0.23	0.20866
1701	GO:0033467	CMP-keto-3-deoxy-D-manno-octulosonic aci...	5	1	0.23	0.20866
1702	GO:0033468	CMP-keto-3-deoxy-D-manno-octulosonic aci...	5	1	0.23	0.20866
1703	GO:0034367	protein-containing complex remodeling	5	1	0.23	0.20866
1704	GO:0051973	positive regulation of telomerase activi...	5	1	0.23	0.20866
1705	GO:1902551	regulation of catalase activity	5	1	0.23	0.20866
1706	GO:1902553	positive regulation of catalase activity	5	1	0.23	0.20866
1707	GO:2000470	positive regulation of peroxidase activi...	5	1	0.23	0.20866
1708	GO:0048444	floral organ morphogenesis	162	10	7.41	0.20869
1709	GO:0045089	positive regulation of innate immune res...	259	15	11.84	0.20914
1710	GO:1901617	organic hydroxy compound biosynthetic pr...	723	38	33.06	0.21060
1711	GO:0000038	very long-chain fatty acid metabolic pro...	106	7	4.85	0.21180
1712	GO:0006085	acetyl-CoA biosynthetic process	52	4	2.38	0.21349
1713	GO:0019674	NAD metabolic process	52	4	2.38	0.21349
1714	GO:0070192	chromosome organization involved in meio...	125	8	5.72	0.21378
1715	GO:0051568	histone H3-K4 methylation	35	3	1.6	0.21422
1716	GO:0006882	cellular zinc ion homeostasis	88	6	4.02	0.21486
1717	GO:0006105	succinate metabolic process	19	2	0.87	0.21491
1718	GO:0006517	protein deglycosylation	19	2	0.87	0.21491
1719	GO:0009939	positive regulation of gibberellic acid ...	19	2	0.87	0.21491
1720	GO:0032388	positive regulation of intracellular tra...	19	2	0.87	0.21491
1721	GO:0051222	positive regulation of protein transport	19	2	0.87	0.21491
1722	GO:0072583	clathrin-dependent endocytosis	19	2	0.87	0.21491
1723	GO:0090316	positive regulation of intracellular pro...	19	2	0.87	0.21491
1724	GO:1900111	positive regulation of histone H3-K9 dim...	19	2	0.87	0.21491
1725	GO:1903829	positive regulation of cellular protein ...	19	2	0.87	0.21491
1726	GO:1904951	positive regulation of establishment of ...	19	2	0.87	0.21491
1727	GO:0043572	plastid fission	70	5	3.2	0.21606
1728	GO:0009451	RNA modification	501	27	22.91	0.21652
1729	GO:0010604	positive regulation of macromolecule met...	1391	70	63.61	0.22019
1730	GO:0071482	cellular response to light stimulus	402	22	18.38	0.22281
1731	GO:0042274	ribosomal small subunit biogenesis	184	11	8.41	0.22287
1732	GO:0010337	regulation of salicylic acid metabolic p...	53	4	2.42	0.22324
1733	GO:0031112	positive regulation of microtubule polym...	53	4	2.42	0.22324
1734	GO:0006367	transcription initiation from RNA polyme...	71	5	3.25	0.22441
1735	GO:0044839	cell cycle G2/M phase transition	71	5	3.25	0.22441
1736	GO:0071216	cellular response to biotic stimulus	71	5	3.25	0.22441
1737	GO:1901463	regulation of tetrapyrrole biosynthetic ...	71	5	3.25	0.22441
1738	GO:0035195	gene silencing by miRNA	165	10	7.54	0.22457
1739	GO:0000060	protein import into nucleus, translocati...	36	3	1.65	0.22636
1740	GO:0010962	regulation of glucan biosynthetic proces...	36	3	1.65	0.22636
1741	GO:0031116	positive regulation of microtubule polym...	36	3	1.65	0.22636
1742	GO:0046470	phosphatidylcholine metabolic process	36	3	1.65	0.22636
1743	GO:0046471	phosphatidylglycerol metabolic process	36	3	1.65	0.22636
1744	GO:0052541	plant-type cell wall cellulose metabolic...	36	3	1.65	0.22636
1745	GO:1901001	negative regulation of response to salt ...	36	3	1.65	0.22636
1746	GO:0070838	divalent metal ion transport	303	17	13.86	0.22700
1747	GO:0009944	polarity specification of adaxial/abaxia...	109	7	4.98	0.23186
1748	GO:0009445	putrescine metabolic process	20	2	0.91	0.23202
1749	GO:0009446	putrescine biosynthetic process	20	2	0.91	0.23202
1750	GO:0009800	cinnamic acid biosynthetic process	20	2	0.91	0.23202
1751	GO:0010387	COP9 signalosome assembly	20	2	0.91	0.23202
1752	GO:0017145	stem cell division	20	2	0.91	0.23202
1753	GO:0030010	establishment of cell polarity	20	2	0.91	0.23202
1754	GO:0033358	UDP-L-arabinose biosynthetic process	20	2	0.91	0.23202
1755	GO:0036092	phosphatidylinositol-3-phosphate biosynt...	20	2	0.91	0.23202
1756	GO:0045227	capsule polysaccharide biosynthetic proc...	20	2	0.91	0.23202
1757	GO:0045230	capsule organization	20	2	0.91	0.23202
1758	GO:0046836	glycolipid transport	20	2	0.91	0.23202
1759	GO:0071497	cellular response to freezing	20	2	0.91	0.23202
1760	GO:0090322	regulation of superoxide metabolic proce...	20	2	0.91	0.23202
1761	GO:0097428	protein maturation by iron-sulfur cluste...	20	2	0.91	0.23202
1762	GO:0033037	polysaccharide localization	128	8	5.85	0.23224
1763	GO:0009699	phenylpropanoid biosynthetic process	507	27	23.18	0.23464
1764	GO:0030490	maturation of SSU-rRNA	91	6	4.16	0.23719
1765	GO:0009742	brassinosteroid mediated signaling pathw...	246	14	11.25	0.23794
1766	GO:0043401	steroid hormone mediated signaling pathw...	246	14	11.25	0.23794
1767	GO:0048545	response to steroid hormone	246	14	11.25	0.23794
1768	GO:0071383	cellular response to steroid hormone sti...	246	14	11.25	0.23794
1769	GO:0006304	DNA modification	187	11	8.55	0.23823
1770	GO:0044728	DNA methylation or demethylation	187	11	8.55	0.23823
1771	GO:0006084	acetyl-CoA metabolic process	129	8	5.9	0.23851
1772	GO:0051235	maintenance of location	266	15	12.16	0.23859
1773	GO:0002832	negative regulation of response to bioti...	37	3	1.69	0.23863
1774	GO:0006268	DNA unwinding involved in DNA replicatio...	37	3	1.69	0.23863
1775	GO:0006646	phosphatidylethanolamine biosynthetic pr...	37	3	1.69	0.23863
1776	GO:0032102	negative regulation of response to exter...	37	3	1.69	0.23863
1777	GO:0043901	negative regulation of multi-organism pr...	37	3	1.69	0.23863
1778	GO:0044030	regulation of DNA methylation	37	3	1.69	0.23863
1779	GO:0046337	phosphatidylethanolamine metabolic proce...	37	3	1.69	0.23863
1780	GO:0071333	cellular response to glucose stimulus	37	3	1.69	0.23863
1781	GO:0018345	protein palmitoylation	110	7	5.03	0.23869
1782	GO:0048507	meristem development	921	47	42.11	0.23940
1783	GO:0048878	chemical homeostasis	1444	72	66.03	0.24027
1784	GO:0007129	synapsis	73	5	3.34	0.24139
1785	GO:0000041	transition metal ion transport	327	18	14.95	0.24266
1786	GO:0043068	positive regulation of programmed cell d...	55	4	2.51	0.24308
1787	GO:0006955	immune response	1425	71	65.16	0.24399
1788	GO:0042592	homeostatic process	1931	95	88.3	0.24422
1789	GO:0006661	phosphatidylinositol biosynthetic proces...	92	6	4.21	0.24479
1790	GO:0000350	generation of catalytic spliceosome for ...	6	1	0.27	0.24485
1791	GO:0000707	meiotic DNA recombinase assembly	6	1	0.27	0.24485
1792	GO:0002698	negative regulation of immune effector p...	6	1	0.27	0.24485
1793	GO:0006107	oxaloacetate metabolic process	6	1	0.27	0.24485
1794	GO:0006183	GTP biosynthetic process	6	1	0.27	0.24485
1795	GO:0006228	UTP biosynthetic process	6	1	0.27	0.24485
1796	GO:0006706	steroid catabolic process	6	1	0.27	0.24485
1797	GO:0009256	10-formyltetrahydrofolate metabolic proc...	6	1	0.27	0.24485
1798	GO:0009257	10-formyltetrahydrofolate biosynthetic p...	6	1	0.27	0.24485
1799	GO:0010198	synergid death	6	1	0.27	0.24485
1800	GO:0010481	epidermal cell division	6	1	0.27	0.24485
1801	GO:0010482	regulation of epidermal cell division	6	1	0.27	0.24485
1802	GO:0010777	meiotic mismatch repair involved in reci...	6	1	0.27	0.24485
1803	GO:0015871	choline transport	6	1	0.27	0.24485
1804	GO:0015918	sterol transport	6	1	0.27	0.24485
1805	GO:0016127	sterol catabolic process	6	1	0.27	0.24485
1806	GO:0019441	tryptophan catabolic process to kynureni...	6	1	0.27	0.24485
1807	GO:0019985	translesion synthesis	6	1	0.27	0.24485
1808	GO:0031532	actin cytoskeleton reorganization	6	1	0.27	0.24485
1809	GO:0032366	intracellular sterol transport	6	1	0.27	0.24485
1810	GO:0032952	regulation of (1->3)-beta-D-glucan metab...	6	1	0.27	0.24485
1811	GO:0032953	regulation of (1->3)-beta-D-glucan biosy...	6	1	0.27	0.24485
1812	GO:0034433	steroid esterification	6	1	0.27	0.24485
1813	GO:0034434	sterol esterification	6	1	0.27	0.24485
1814	GO:0036257	multivesicular body organization	6	1	0.27	0.24485
1815	GO:0036258	multivesicular body assembly	6	1	0.27	0.24485
1816	GO:0046039	GTP metabolic process	6	1	0.27	0.24485
1817	GO:0046051	UTP metabolic process	6	1	0.27	0.24485
1818	GO:0046373	L-arabinose metabolic process	6	1	0.27	0.24485
1819	GO:0050687	negative regulation of defense response ...	6	1	0.27	0.24485
1820	GO:0070189	kynurenine metabolic process	6	1	0.27	0.24485
1821	GO:0070481	nuclear-transcribed mRNA catabolic proce...	6	1	0.27	0.24485
1822	GO:0070966	nuclear-transcribed mRNA catabolic proce...	6	1	0.27	0.24485
1823	GO:0071033	nuclear retention of pre-mRNA at the sit...	6	1	0.27	0.24485
1824	GO:0080180	2-methylguanosine metabolic process	6	1	0.27	0.24485
1825	GO:0090065	regulation of production of siRNA involv...	6	1	0.27	0.24485
1826	GO:0090239	regulation of histone H4 acetylation	6	1	0.27	0.24485
1827	GO:0090527	actin filament reorganization	6	1	0.27	0.24485
1828	GO:0097036	regulation of plasma membrane sterol dis...	6	1	0.27	0.24485
1829	GO:1900370	positive regulation of RNA interference	6	1	0.27	0.24485
1830	GO:2000039	regulation of trichome morphogenesis	6	1	0.27	0.24485
1831	GO:2000539	regulation of protein geranylgeranylatio...	6	1	0.27	0.24485
1832	GO:2000541	positive regulation of protein geranylge...	6	1	0.27	0.24485
1833	GO:0046165	alcohol biosynthetic process	208	12	9.51	0.24519
1834	GO:0000096	sulfur amino acid metabolic process	248	14	11.34	0.24700
1835	GO:0048278	vesicle docking	189	11	8.64	0.24869
1836	GO:0000291	nuclear-transcribed mRNA catabolic proce...	21	2	0.96	0.24920
1837	GO:0000912	assembly of actomyosin apparatus involve...	21	2	0.96	0.24920
1838	GO:0000914	phragmoplast assembly	21	2	0.96	0.24920
1839	GO:0002679	respiratory burst involved in defense re...	21	2	0.96	0.24920
1840	GO:0009435	NAD biosynthetic process	21	2	0.96	0.24920
1841	GO:0010508	positive regulation of autophagy	21	2	0.96	0.24920
1842	GO:0019482	beta-alanine metabolic process	21	2	0.96	0.24920
1843	GO:0019566	arabinose metabolic process	21	2	0.96	0.24920
1844	GO:0032957	inositol trisphosphate metabolic process	21	2	0.96	0.24920
1845	GO:0046689	response to mercury ion	21	2	0.96	0.24920
1846	GO:0050787	detoxification of mercury ion	21	2	0.96	0.24920
1847	GO:1902407	assembly of actomyosin apparatus involve...	21	2	0.96	0.24920
1848	GO:0000463	maturation of LSU-rRNA from tricistronic...	38	3	1.74	0.25101
1849	GO:0032885	regulation of polysaccharide biosyntheti...	38	3	1.74	0.25101
1850	GO:0071324	cellular response to disaccharide stimul...	38	3	1.74	0.25101
1851	GO:1990069	stomatal opening	38	3	1.74	0.25101
1852	GO:0000027	ribosomal large subunit assembly	131	8	5.99	0.25123
1853	GO:0009129	pyrimidine nucleoside monophosphate meta...	56	4	2.56	0.25314
1854	GO:0032508	DNA duplex unwinding	56	4	2.56	0.25314
1855	GO:0046685	response to arsenic-containing substance	56	4	2.56	0.25314
1856	GO:0065008	regulation of biological quality	3939	189	180.12	0.25380
1857	GO:0072511	divalent inorganic cation transport	310	17	14.18	0.25525
1858	GO:0055069	zinc ion homeostasis	132	8	6.04	0.25767
1859	GO:0031325	positive regulation of cellular metaboli...	1475	73	67.45	0.25883
1860	GO:0046173	polyol biosynthetic process	113	7	5.17	0.25953
1861	GO:0051260	protein homooligomerization	113	7	5.17	0.25953
1862	GO:0006366	transcription by RNA polymerase II	618	32	28.26	0.25973
1863	GO:0002684	positive regulation of immune system pro...	271	15	12.39	0.26058
1864	GO:0050778	positive regulation of immune response	271	15	12.39	0.26058
1865	GO:0010639	negative regulation of organelle organiz...	152	9	6.95	0.26108
1866	GO:0044743	protein transmembrane import into intrac...	152	9	6.95	0.26108
1867	GO:0042136	neurotransmitter biosynthetic process	57	4	2.61	0.26328
1868	GO:0032784	regulation of DNA-templated transcriptio...	39	3	1.78	0.26347
1869	GO:0045910	negative regulation of DNA recombination	39	3	1.78	0.26347
1870	GO:0009803	cinnamic acid metabolic process	22	2	1.01	0.26642
1871	GO:0016075	rRNA catabolic process	22	2	1.01	0.26642
1872	GO:0046209	nitric oxide metabolic process	22	2	1.01	0.26642
1873	GO:0046741	transport of virus in host, tissue to ti...	22	2	1.01	0.26642
1874	GO:0050994	regulation of lipid catabolic process	22	2	1.01	0.26642
1875	GO:0032940	secretion by cell	333	18	15.23	0.26663
1876	GO:0000819	sister chromatid segregation	153	9	7	0.26715
1877	GO:0032958	inositol phosphate biosynthetic process	76	5	3.48	0.26745
1878	GO:0042775	mitochondrial ATP synthesis coupled elec...	95	6	4.34	0.26797
1879	GO:0010564	regulation of cell cycle process	273	15	12.48	0.26958
1880	GO:0022406	membrane docking	193	11	8.83	0.27007
1881	GO:0140056	organelle localization by membrane tethe...	193	11	8.83	0.27007
1882	GO:0009308	amine metabolic process	457	24	20.9	0.27200
1883	GO:0051129	negative regulation of cellular componen...	154	9	7.04	0.27325
1884	GO:0060341	regulation of cellular localization	58	4	2.65	0.27350
1885	GO:0043647	inositol phosphate metabolic process	115	7	5.26	0.27371
1886	GO:0065001	specification of axis polarity	115	7	5.26	0.27371
1887	GO:0006261	DNA-dependent DNA replication	274	15	12.53	0.27411
1888	GO:0010017	red or far-red light signaling pathway	254	14	11.61	0.27491
1889	GO:0000470	maturation of LSU-rRNA	40	3	1.83	0.27602
1890	GO:0010225	response to UV-C	40	3	1.83	0.27602
1891	GO:0019288	isopentenyl diphosphate biosynthetic pro...	40	3	1.83	0.27602
1892	GO:0051176	positive regulation of sulfur metabolic ...	40	3	1.83	0.27602
1893	GO:0071326	cellular response to monosaccharide stim...	40	3	1.83	0.27602
1894	GO:0071331	cellular response to hexose stimulus	40	3	1.83	0.27602
1895	GO:0098586	cellular response to virus	40	3	1.83	0.27602
1896	GO:0010072	primary shoot apical meristem specificat...	77	5	3.52	0.27628
1897	GO:0046174	polyol catabolic process	77	5	3.52	0.27628
1898	GO:0000412	histone peptidyl-prolyl isomerization	7	1	0.32	0.27938
1899	GO:0001927	exocyst assembly	7	1	0.32	0.27938
1900	GO:0006427	histidyl-tRNA aminoacylation	7	1	0.32	0.27938
1901	GO:0010275	NAD(P)H dehydrogenase complex assembly	7	1	0.32	0.27938
1902	GO:0010866	regulation of triglyceride biosynthetic ...	7	1	0.32	0.27938
1903	GO:0010867	positive regulation of triglyceride bios...	7	1	0.32	0.27938
1904	GO:0015812	gamma-aminobutyric acid transport	7	1	0.32	0.27938
1905	GO:0016560	protein import into peroxisome matrix, d...	7	1	0.32	0.27938
1906	GO:0019305	dTDP-rhamnose biosynthetic process	7	1	0.32	0.27938
1907	GO:0034197	triglyceride transport	7	1	0.32	0.27938
1908	GO:0034286	response to maltose	7	1	0.32	0.27938
1909	GO:0034414	tRNA 3'-trailer cleavage, endonucleolyti...	7	1	0.32	0.27938
1910	GO:0034757	negative regulation of iron ion transpor...	7	1	0.32	0.27938
1911	GO:0040030	regulation of molecular function, epigen...	7	1	0.32	0.27938
1912	GO:0042779	tRNA 3'-trailer cleavage	7	1	0.32	0.27938
1913	GO:0045857	negative regulation of molecular functio...	7	1	0.32	0.27938
1914	GO:0045948	positive regulation of translational ini...	7	1	0.32	0.27938
1915	GO:0046383	dTDP-rhamnose metabolic process	7	1	0.32	0.27938
1916	GO:0090208	positive regulation of triglyceride meta...	7	1	0.32	0.27938
1917	GO:1900384	regulation of flavonol biosynthetic proc...	7	1	0.32	0.27938
1918	GO:1902184	negative regulation of shoot apical meri...	7	1	0.32	0.27938
1919	GO:1903008	organelle disassembly	7	1	0.32	0.27938
1920	GO:1905267	endonucleolytic cleavage involved in tRN...	7	1	0.32	0.27938
1921	GO:2000573	positive regulation of DNA biosynthetic ...	7	1	0.32	0.27938
1922	GO:0000730	DNA recombinase assembly	23	2	1.05	0.28364
1923	GO:0006282	regulation of DNA repair	23	2	1.05	0.28364
1924	GO:0006771	riboflavin metabolic process	23	2	1.05	0.28364
1925	GO:0009231	riboflavin biosynthetic process	23	2	1.05	0.28364
1926	GO:0009823	cytokinin catabolic process	23	2	1.05	0.28364
1927	GO:0018027	peptidyl-lysine dimethylation	23	2	1.05	0.28364
1928	GO:0018344	protein geranylgeranylation	23	2	1.05	0.28364
1929	GO:0031023	microtubule organizing center organizati...	23	2	1.05	0.28364
1930	GO:0036123	histone H3-K9 dimethylation	23	2	1.05	0.28364
1931	GO:0042148	strand invasion	23	2	1.05	0.28364
1932	GO:0048455	stamen formation	23	2	1.05	0.28364
1933	GO:0051574	positive regulation of histone H3-K9 met...	23	2	1.05	0.28364
1934	GO:0090735	DNA repair complex assembly	23	2	1.05	0.28364
1935	GO:1900109	regulation of histone H3-K9 dimethylatio...	23	2	1.05	0.28364
1936	GO:0006536	glutamate metabolic process	78	5	3.57	0.28516
1937	GO:0030244	cellulose biosynthetic process	156	9	7.13	0.28558
1938	GO:0009814	defense response, incompatible interacti...	752	38	34.39	0.28622
1939	GO:0072593	reactive oxygen species metabolic proces...	482	25	22.04	0.28732
1940	GO:0009772	photosynthetic electron transport in pho...	41	3	1.87	0.28861
1941	GO:0061088	regulation of sequestering of zinc ion	41	3	1.87	0.28861
1942	GO:0048585	negative regulation of response to stimu...	670	34	30.64	0.29060
1943	GO:0042773	ATP synthesis coupled electron transport	98	6	4.48	0.29167
1944	GO:0046488	phosphatidylinositol metabolic process	197	11	9.01	0.29200
1945	GO:0016311	dephosphorylation	629	32	28.76	0.29274
1946	GO:0009808	lignin metabolic process	360	19	16.46	0.29346
1947	GO:0071367	cellular response to brassinosteroid sti...	258	14	11.8	0.29408
1948	GO:0001731	formation of translation preinitiation c...	60	4	2.74	0.29412
1949	GO:0006623	protein targeting to vacuole	118	7	5.4	0.29533
1950	GO:0008219	cell death	966	48	44.17	0.29715
1951	GO:0007018	microtubule-based movement	158	9	7.22	0.29805
1952	GO:0006534	cysteine metabolic process	99	6	4.53	0.29966
1953	GO:0072348	sulfur compound transport	99	6	4.53	0.29966
1954	GO:0007094	mitotic spindle assembly checkpoint	24	2	1.1	0.30082
1955	GO:0009855	determination of bilateral symmetry	24	2	1.1	0.30082
1956	GO:0010021	amylopectin biosynthetic process	24	2	1.1	0.30082
1957	GO:0031577	spindle checkpoint	24	2	1.1	0.30082
1958	GO:0033046	negative regulation of sister chromatid ...	24	2	1.1	0.30082
1959	GO:0033048	negative regulation of mitotic sister ch...	24	2	1.1	0.30082
1960	GO:0042304	regulation of fatty acid biosynthetic pr...	24	2	1.1	0.30082
1961	GO:0045841	negative regulation of mitotic metaphase...	24	2	1.1	0.30082
1962	GO:0051353	positive regulation of oxidoreductase ac...	24	2	1.1	0.30082
1963	GO:0051985	negative regulation of chromosome segreg...	24	2	1.1	0.30082
1964	GO:0071173	spindle assembly checkpoint	24	2	1.1	0.30082
1965	GO:0071174	mitotic spindle checkpoint	24	2	1.1	0.30082
1966	GO:1900407	regulation of cellular response to oxida...	24	2	1.1	0.30082
1967	GO:1902100	negative regulation of metaphase/anaphas...	24	2	1.1	0.30082
1968	GO:1905819	negative regulation of chromosome separa...	24	2	1.1	0.30082
1969	GO:2000816	negative regulation of mitotic sister ch...	24	2	1.1	0.30082
1970	GO:2000896	amylopectin metabolic process	24	2	1.1	0.30082
1971	GO:1903827	regulation of cellular protein localizat...	42	3	1.92	0.30125
1972	GO:0044703	multi-organism reproductive process	632	32	28.9	0.30200
1973	GO:0000079	regulation of cyclin-dependent protein s...	159	9	7.27	0.30433
1974	GO:1904029	regulation of cyclin-dependent protein k...	159	9	7.27	0.30433
1975	GO:0006549	isoleucine metabolic process	61	4	2.79	0.30451
1976	GO:0009097	isoleucine biosynthetic process	61	4	2.79	0.30451
1977	GO:0009785	blue light signaling pathway	61	4	2.79	0.30451
1978	GO:0030522	intracellular receptor signaling pathway	61	4	2.79	0.30451
1979	GO:1901659	glycosyl compound biosynthetic process	363	19	16.6	0.30578
1980	GO:0046890	regulation of lipid biosynthetic process	100	6	4.57	0.30770
1981	GO:0006862	nucleotide transport	120	7	5.49	0.30994
1982	GO:0009556	microsporogenesis	120	7	5.49	0.30994
1983	GO:0016114	terpenoid biosynthetic process	447	23	20.44	0.31055
1984	GO:0000719	photoreactive repair	8	1	0.37	0.31234
1985	GO:0006231	dTMP biosynthetic process	8	1	0.37	0.31234
1986	GO:0009093	cysteine catabolic process	8	1	0.37	0.31234
1987	GO:0009264	deoxyribonucleotide catabolic process	8	1	0.37	0.31234
1988	GO:0010269	response to selenium ion	8	1	0.37	0.31234
1989	GO:0010270	photosystem II oxygen evolving complex a...	8	1	0.37	0.31234
1990	GO:0010447	response to acidic pH	8	1	0.37	0.31234
1991	GO:0010792	DNA double-strand break processing invol...	8	1	0.37	0.31234
1992	GO:0016487	farnesol metabolic process	8	1	0.37	0.31234
1993	GO:0018343	protein farnesylation	8	1	0.37	0.31234
1994	GO:0019276	UDP-N-acetylgalactosamine metabolic proc...	8	1	0.37	0.31234
1995	GO:0019307	mannose biosynthetic process	8	1	0.37	0.31234
1996	GO:0019388	galactose catabolic process	8	1	0.37	0.31234
1997	GO:0019484	beta-alanine catabolic process	8	1	0.37	0.31234
1998	GO:0032447	protein urmylation	8	1	0.37	0.31234
1999	GO:0034196	acylglycerol transport	8	1	0.37	0.31234
[truncated: 3,255 more rows]
