# Supplementary material for: Differences in Alternative Splicing between Yellow and Black-Seeded Rapeseed
Source: Plants (Basel). 2020 Jul 31;9(8):977. doi: 10.3390/plants9080977 (PMC7465011; doi:10.3390/plants9080977)
Supplement: Supplementary file 1 [file plants-09-00977-s001.zip › Supplementary Materials/Table S4/35d.tab-fst.Fisher_BP.txt]

GO.ID	Term	Annotated	Significant	Expected	classicFisher
1	GO:0044281	small molecule metabolic process	5996	387	237.84	9.9e-22
2	GO:1901135	carbohydrate derivative metabolic proces...	2420	184	95.99	4.8e-17
3	GO:0055086	nucleobase-containing small molecule met...	1451	127	57.56	1.5e-16
4	GO:0019752	carboxylic acid metabolic process	3823	255	151.65	4.2e-16
5	GO:1901137	carbohydrate derivative biosynthetic pro...	1578	131	62.59	3.0e-15
6	GO:0006793	phosphorus metabolic process	6123	358	242.88	7.9e-14
7	GO:0019637	organophosphate metabolic process	1918	146	76.08	8.1e-14
8	GO:0044237	cellular metabolic process	33680	1535	1335.98	8.4e-14
9	GO:0032787	monocarboxylic acid metabolic process	1765	136	70.01	2.4e-13
10	GO:0044238	primary metabolic process	33229	1512	1318.09	3.2e-13
11	GO:1901361	organic cyclic compound catabolic proces...	868	82	34.43	7.3e-13
12	GO:0034655	nucleobase-containing compound catabolic...	637	67	25.27	7.6e-13
13	GO:0044248	cellular catabolic process	4383	269	173.86	9.1e-13
14	GO:0019439	aromatic compound catabolic process	840	80	33.32	9.2e-13
15	GO:0044270	cellular nitrogen compound catabolic pro...	766	75	30.38	1.2e-12
16	GO:0043436	oxoacid metabolic process	4196	259	166.44	1.4e-12
17	GO:0006082	organic acid metabolic process	4200	259	166.6	1.5e-12
18	GO:0006396	RNA processing	2003	146	79.45	2.1e-12
19	GO:0046700	heterocycle catabolic process	769	74	30.5	3.9e-12
20	GO:1901575	organic substance catabolic process	4498	271	178.42	5.4e-12
21	GO:1901564	organonitrogen compound metabolic proces...	17159	836	680.64	9.2e-12
22	GO:0008152	metabolic process	40295	1778	1598.38	1.4e-11
23	GO:0006397	mRNA processing	960	84	38.08	2.1e-11
24	GO:0044283	small molecule biosynthetic process	2638	175	104.64	3.3e-11
25	GO:0016071	mRNA metabolic process	1251	100	49.62	4.8e-11
26	GO:0009056	catabolic process	5062	293	200.79	5.5e-11
27	GO:0006810	transport	8982	473	356.29	6.5e-11
28	GO:0009987	cellular process	43240	1886	1715.2	8.5e-11
29	GO:0071704	organic substance metabolic process	35733	1590	1417.42	9.4e-11
30	GO:0051179	localization	9409	491	373.23	9.6e-11
31	GO:0051234	establishment of localization	9084	475	360.33	1.6e-10
32	GO:0090407	organophosphate biosynthetic process	1322	102	52.44	2.2e-10
33	GO:0034404	nucleobase-containing small molecule bio...	434	48	17.22	2.4e-10
34	GO:0009141	nucleoside triphosphate metabolic proces...	584	58	23.17	2.4e-10
35	GO:0006796	phosphate-containing compound metabolic ...	5885	328	233.44	2.6e-10
36	GO:0072521	purine-containing compound metabolic pro...	818	72	32.45	4.2e-10
37	GO:0006753	nucleoside phosphate metabolic process	1076	87	42.68	4.9e-10
38	GO:0009259	ribonucleotide metabolic process	755	68	29.95	4.9e-10
39	GO:0046686	response to cadmium ion	1565	114	62.08	5.8e-10
40	GO:0044282	small molecule catabolic process	614	59	24.36	6.0e-10
41	GO:0006732	coenzyme metabolic process	1030	84	40.86	6.4e-10
42	GO:0044255	cellular lipid metabolic process	2413	158	95.72	7.6e-10
43	GO:0009108	coenzyme biosynthetic process	733	66	29.08	8.9e-10
44	GO:0016053	organic acid biosynthetic process	2152	144	85.36	1.1e-09
45	GO:0046394	carboxylic acid biosynthetic process	2152	144	85.36	1.1e-09
46	GO:0009117	nucleotide metabolic process	1064	85	42.21	1.4e-09
47	GO:0072525	pyridine-containing compound biosyntheti...	332	39	13.17	2.0e-09
48	GO:0009199	ribonucleoside triphosphate metabolic pr...	555	54	22.02	2.0e-09
49	GO:0072330	monocarboxylic acid biosynthetic process	1181	91	46.85	2.2e-09
50	GO:1901293	nucleoside phosphate biosynthetic proces...	751	66	29.79	2.3e-09
51	GO:0019359	nicotinamide nucleotide biosynthetic pro...	307	37	12.18	2.5e-09
52	GO:0044265	cellular macromolecule catabolic process	1938	131	76.87	3.3e-09
53	GO:0019693	ribose phosphate metabolic process	842	71	33.4	3.4e-09
54	GO:0019363	pyridine nucleotide biosynthetic process	313	37	12.42	4.3e-09
55	GO:0009142	nucleoside triphosphate biosynthetic pro...	459	47	18.21	4.4e-09
56	GO:0031124	mRNA 3'-end processing	58	15	2.3	5.4e-09
57	GO:1901292	nucleoside phosphate catabolic process	290	35	11.5	6.5e-09
58	GO:0009161	ribonucleoside monophosphate metabolic p...	673	60	26.7	7.2e-09
59	GO:0009123	nucleoside monophosphate metabolic proce...	690	61	27.37	7.5e-09
60	GO:0006163	purine nucleotide metabolic process	724	63	28.72	7.8e-09
61	GO:0009150	purine ribonucleotide metabolic process	691	61	27.41	7.9e-09
62	GO:0009260	ribonucleotide biosynthetic process	599	55	23.76	1.1e-08
63	GO:0046390	ribose phosphate biosynthetic process	599	55	23.76	1.1e-08
64	GO:1901566	organonitrogen compound biosynthetic pro...	6092	327	241.65	1.4e-08
65	GO:0006096	glycolytic process	273	33	10.83	1.7e-08
66	GO:0006757	ATP generation from ADP	273	33	10.83	1.7e-08
67	GO:0042866	pyruvate biosynthetic process	273	33	10.83	1.7e-08
68	GO:0046034	ATP metabolic process	526	50	20.86	1.7e-08
69	GO:0046434	organophosphate catabolic process	403	42	15.99	1.7e-08
70	GO:0009166	nucleotide catabolic process	288	34	11.42	1.8e-08
71	GO:0009201	ribonucleoside triphosphate biosynthetic...	436	44	17.29	2.1e-08
72	GO:0009135	purine nucleoside diphosphate metabolic ...	276	33	10.95	2.2e-08
73	GO:0009179	purine ribonucleoside diphosphate metabo...	276	33	10.95	2.2e-08
74	GO:0009185	ribonucleoside diphosphate metabolic pro...	276	33	10.95	2.2e-08
75	GO:0046031	ADP metabolic process	276	33	10.95	2.2e-08
76	GO:0009205	purine ribonucleoside triphosphate metab...	532	50	21.1	2.4e-08
77	GO:0006165	nucleoside diphosphate phosphorylation	279	33	11.07	2.8e-08
78	GO:0009126	purine nucleoside monophosphate metaboli...	616	55	24.43	2.8e-08
79	GO:0009167	purine ribonucleoside monophosphate meta...	616	55	24.43	2.8e-08
80	GO:0009165	nucleotide biosynthetic process	735	62	29.16	3.2e-08
81	GO:0006090	pyruvate metabolic process	323	36	12.81	3.2e-08
82	GO:0043933	protein-containing complex subunit organ...	1744	117	69.18	3.4e-08
83	GO:0009144	purine nucleoside triphosphate metabolic...	539	50	21.38	3.6e-08
84	GO:0010038	response to metal ion	2107	135	83.58	4.7e-08
85	GO:0046939	nucleotide phosphorylation	285	33	11.31	4.7e-08
86	GO:0043244	regulation of protein complex disassembl...	97	18	3.85	4.7e-08
87	GO:0045184	establishment of protein localization	2388	149	94.72	4.9e-08
88	GO:0006631	fatty acid metabolic process	886	70	35.14	5.7e-08
89	GO:0015031	protein transport	2365	147	93.81	7.5e-08
90	GO:0006629	lipid metabolic process	3459	200	137.21	8.0e-08
91	GO:0009132	nucleoside diphosphate metabolic process	292	33	11.58	8.4e-08
92	GO:0072524	pyridine-containing compound metabolic p...	445	43	17.65	1.0e-07
93	GO:0009156	ribonucleoside monophosphate biosyntheti...	544	49	21.58	1.2e-07
94	GO:0009124	nucleoside monophosphate biosynthetic pr...	561	50	22.25	1.3e-07
95	GO:0046907	intracellular transport	1851	120	73.42	1.4e-07
96	GO:0072329	monocarboxylic acid catabolic process	215	27	8.53	1.5e-07
97	GO:0031123	RNA 3'-end processing	140	21	5.55	1.7e-07
98	GO:0006754	ATP biosynthetic process	407	40	16.14	1.8e-07
99	GO:0070534	protein K63-linked ubiquitination	18	8	0.71	1.9e-07
100	GO:0006807	nitrogen compound metabolic process	28953	1283	1148.48	1.9e-07
101	GO:0046496	nicotinamide nucleotide metabolic proces...	425	41	16.86	2.1e-07
102	GO:0006011	UDP-glucose metabolic process	13	7	0.52	2.1e-07
103	GO:0009152	purine ribonucleotide biosynthetic proce...	538	48	21.34	2.1e-07
104	GO:0008104	protein localization	2552	154	101.23	2.2e-07
105	GO:0019362	pyridine nucleotide metabolic process	428	41	16.98	2.5e-07
106	GO:0016054	organic acid catabolic process	444	42	17.61	2.5e-07
107	GO:0046395	carboxylic acid catabolic process	444	42	17.61	2.5e-07
108	GO:0009206	purine ribonucleoside triphosphate biosy...	413	40	16.38	2.6e-07
109	GO:0009127	purine nucleoside monophosphate biosynth...	494	45	19.6	2.8e-07
110	GO:0009168	purine ribonucleoside monophosphate bios...	494	45	19.6	2.8e-07
111	GO:0009145	purine nucleoside triphosphate biosynthe...	416	40	16.5	3.2e-07
112	GO:0051641	cellular localization	2487	150	98.65	3.3e-07
113	GO:0006520	cellular amino acid metabolic process	1630	107	64.66	3.7e-07
114	GO:0070727	cellular macromolecule localization	1848	118	73.3	3.8e-07
115	GO:0006635	fatty acid beta-oxidation	147	21	5.83	4.0e-07
116	GO:0030258	lipid modification	313	33	12.42	4.2e-07
117	GO:0009100	glycoprotein metabolic process	375	37	14.88	4.6e-07
118	GO:0009225	nucleotide-sugar metabolic process	214	26	8.49	4.7e-07
119	GO:0071702	organic substance transport	4149	228	164.58	4.8e-07
120	GO:0042147	retrograde transport, endosome to Golgi	34	10	1.35	5.2e-07
121	GO:0008643	carbohydrate transport	243	28	9.64	5.2e-07
122	GO:0015833	peptide transport	2590	154	102.74	5.2e-07
123	GO:0006733	oxidoreduction coenzyme metabolic proces...	473	43	18.76	5.4e-07
124	GO:0006164	purine nucleotide biosynthetic process	556	48	22.05	5.6e-07
125	GO:0009743	response to carbohydrate	492	44	19.52	6.3e-07
126	GO:0006310	DNA recombination	380	37	15.07	6.3e-07
127	GO:0043624	cellular protein complex disassembly	164	22	6.51	6.5e-07
128	GO:0000413	protein peptidyl-prolyl isomerization	115	18	4.56	6.8e-07
129	GO:0032984	protein-containing complex disassembly	178	23	7.06	7.2e-07
130	GO:0042886	amide transport	2626	155	104.17	7.4e-07
131	GO:0016043	cellular component organization	8280	412	328.44	8.0e-07
132	GO:0071705	nitrogen compound transport	3346	189	132.73	8.5e-07
133	GO:0046364	monosaccharide biosynthetic process	129	19	5.12	8.8e-07
134	GO:0009062	fatty acid catabolic process	155	21	6.15	9.8e-07
135	GO:0006281	DNA repair	868	65	34.43	1.1e-06
136	GO:0006259	DNA metabolic process	1640	105	65.05	1.5e-06
137	GO:0034613	cellular protein localization	1741	110	69.06	1.5e-06
138	GO:0050684	regulation of mRNA processing	30	9	1.19	1.6e-06
139	GO:0006996	organelle organization	4144	224	164.38	1.9e-06
140	GO:0044267	cellular protein metabolic process	11525	549	457.16	1.9e-06
141	GO:0072522	purine-containing compound biosynthetic ...	582	48	23.09	2.0e-06
142	GO:0051649	establishment of localization in cell	1955	120	77.55	2.1e-06
143	GO:0019538	protein metabolic process	13135	617	521.03	2.2e-06
144	GO:0019395	fatty acid oxidation	163	21	6.47	2.2e-06
145	GO:0018208	peptidyl-proline modification	179	22	7.1	2.9e-06
146	GO:0006449	regulation of translational termination	12	6	0.48	2.9e-06
147	GO:0006452	translational frameshifting	12	6	0.48	2.9e-06
148	GO:0045901	positive regulation of translational elo...	12	6	0.48	2.9e-06
149	GO:0045905	positive regulation of translational ter...	12	6	0.48	2.9e-06
150	GO:0000956	nuclear-transcribed mRNA catabolic proce...	193	23	7.66	2.9e-06
151	GO:0051188	cofactor biosynthetic process	1063	74	42.17	3.0e-06
152	GO:0044242	cellular lipid catabolic process	329	32	13.05	3.6e-06
153	GO:0006974	cellular response to DNA damage stimulus	958	68	38	3.8e-06
154	GO:0018193	peptidyl-amino acid modification	1054	73	41.81	4.1e-06
155	GO:0006886	intracellular protein transport	1541	98	61.13	4.3e-06
156	GO:0030163	protein catabolic process	1702	106	67.51	4.4e-06
157	GO:0030808	regulation of nucleotide biosynthetic pr...	8	5	0.32	5.0e-06
158	GO:1900371	regulation of purine nucleotide biosynth...	8	5	0.32	5.0e-06
159	GO:0006448	regulation of translational elongation	26	8	1.03	5.0e-06
160	GO:0016579	protein deubiquitination	95	15	3.77	5.0e-06
161	GO:1902600	proton transmembrane transport	499	42	19.79	5.1e-06
162	GO:0009057	macromolecule catabolic process	2700	154	107.1	5.2e-06
163	GO:0043631	RNA polyadenylation	63	12	2.5	6.0e-06
164	GO:0006486	protein glycosylation	340	32	13.49	7.1e-06
165	GO:0009101	glycoprotein biosynthetic process	340	32	13.49	7.1e-06
166	GO:0043413	macromolecule glycosylation	340	32	13.49	7.1e-06
167	GO:0022411	cellular component disassembly	205	23	8.13	8.1e-06
168	GO:0006378	mRNA polyadenylation	45	10	1.79	8.5e-06
169	GO:0006401	RNA catabolic process	297	29	11.78	9.3e-06
170	GO:0090305	nucleic acid phosphodiester bond hydroly...	400	35	15.87	1.3e-05
171	GO:0015766	disaccharide transport	68	12	2.7	1.4e-05
172	GO:0015770	sucrose transport	68	12	2.7	1.4e-05
173	GO:0015772	oligosaccharide transport	68	12	2.7	1.4e-05
174	GO:0044257	cellular protein catabolic process	1607	99	63.74	1.4e-05
175	GO:0034440	lipid oxidation	212	23	8.41	1.4e-05
176	GO:0043242	negative regulation of protein complex d...	48	10	1.9	1.6e-05
177	GO:1901880	negative regulation of protein depolymer...	48	10	1.9	1.6e-05
178	GO:0005996	monosaccharide metabolic process	420	36	16.66	1.6e-05
179	GO:1901565	organonitrogen compound catabolic proces...	2357	135	93.49	1.6e-05
180	GO:0006892	post-Golgi vesicle-mediated transport	39	9	1.55	1.7e-05
181	GO:0009311	oligosaccharide metabolic process	309	29	12.26	2.0e-05
182	GO:0070646	protein modification by small protein re...	132	17	5.24	2.0e-05
183	GO:0033036	macromolecule localization	3325	179	131.89	2.6e-05
184	GO:0071840	cellular component organization or bioge...	9384	446	372.23	2.7e-05
185	GO:0006402	mRNA catabolic process	238	24	9.44	3.1e-05
186	GO:0043484	regulation of RNA splicing	42	9	1.67	3.3e-05
187	GO:0008612	peptidyl-lysine modification to peptidyl...	17	6	0.67	3.3e-05
188	GO:0016310	phosphorylation	4024	210	159.62	3.5e-05
189	GO:0016482	cytosolic transport	53	10	2.1	3.9e-05
190	GO:0019318	hexose metabolic process	257	25	10.19	3.9e-05
191	GO:0030835	negative regulation of actin filament de...	43	9	1.71	4.0e-05
192	GO:0051693	actin filament capping	43	9	1.71	4.0e-05
193	GO:0019319	hexose biosynthetic process	64	11	2.54	4.0e-05
194	GO:0007031	peroxisome organization	113	15	4.48	4.2e-05
195	GO:0051604	protein maturation	339	30	13.45	4.3e-05
196	GO:0065003	protein-containing complex assembly	1594	96	63.23	4.3e-05
197	GO:0015672	monovalent inorganic cation transport	767	54	30.42	4.5e-05
198	GO:0051186	cofactor metabolic process	2009	116	79.69	4.5e-05
199	GO:0051603	proteolysis involved in cellular protein...	1579	95	62.63	4.9e-05
200	GO:0044262	cellular carbohydrate metabolic process	1481	90	58.75	5.4e-05
201	GO:0006415	translational termination	55	10	2.18	5.4e-05
202	GO:0043097	pyrimidine nucleoside salvage	45	9	1.79	5.8e-05
203	GO:0046483	heterocycle metabolic process	15765	711	625.35	6.1e-05
204	GO:0006110	regulation of glycolytic process	3	3	0.12	6.2e-05
205	GO:0030811	regulation of nucleotide catabolic proce...	3	3	0.12	6.2e-05
206	GO:2001169	regulation of ATP biosynthetic process	3	3	0.12	6.2e-05
207	GO:0005984	disaccharide metabolic process	234	23	9.28	6.7e-05
208	GO:1901360	organic cyclic compound metabolic proces...	16814	754	666.96	6.7e-05
209	GO:0006301	postreplication repair	46	9	1.82	7.0e-05
210	GO:0006091	generation of precursor metabolites and ...	1250	78	49.58	7.1e-05
211	GO:0009226	nucleotide-sugar biosynthetic process	160	18	6.35	7.2e-05
212	GO:0031440	regulation of mRNA 3'-end processing	7	4	0.28	7.9e-05
213	GO:1900363	regulation of mRNA polyadenylation	7	4	0.28	7.9e-05
214	GO:0005982	starch metabolic process	237	23	9.4	8.1e-05
215	GO:0042325	regulation of phosphorylation	352	30	13.96	8.5e-05
216	GO:0044375	regulation of peroxisome size	28	7	1.11	8.7e-05
217	GO:0009660	amyloplast organization	20	6	0.79	9.3e-05
218	GO:0006850	mitochondrial pyruvate transmembrane tra...	13	5	0.52	9.6e-05
219	GO:1900542	regulation of purine nucleotide metaboli...	13	5	0.52	9.6e-05
220	GO:0006508	proteolysis	3391	178	134.51	0.00010
221	GO:0018196	peptidyl-asparagine modification	38	8	1.51	0.00010
222	GO:0018279	protein N-linked glycosylation via aspar...	38	8	1.51	0.00010
223	GO:0006511	ubiquitin-dependent protein catabolic pr...	1388	84	55.06	0.00011
224	GO:0006139	nucleobase-containing compound metabolic...	14713	664	583.62	0.00011
225	GO:0045017	glycerolipid biosynthetic process	340	29	13.49	0.00011
226	GO:0043243	positive regulation of protein complex d...	29	7	1.15	0.00011
227	GO:0006487	protein N-linked glycosylation	124	15	4.92	0.00012
228	GO:0006848	pyruvate transport	21	6	0.83	0.00013
229	GO:0009590	detection of gravity	21	6	0.83	0.00013
230	GO:0050792	regulation of viral process	21	6	0.83	0.00013
231	GO:1901475	pyruvate transmembrane transport	21	6	0.83	0.00013
232	GO:0006725	cellular aromatic compound metabolic pro...	16353	731	648.67	0.00013
233	GO:0070085	glycosylation	413	33	16.38	0.00013
234	GO:0007264	small GTPase mediated signal transductio...	183	19	7.26	0.00014
235	GO:0019388	galactose catabolic process	8	4	0.32	0.00015
236	GO:0010600	regulation of auxin biosynthetic process	51	9	2.02	0.00016
237	GO:0007186	G-protein coupled receptor signaling pat...	87	12	3.45	0.00017
238	GO:0043412	macromolecule modification	8432	397	334.47	0.00017
239	GO:0043632	modification-dependent macromolecule cat...	1428	85	56.64	0.00017
240	GO:0098655	cation transmembrane transport	1635	95	64.86	0.00017
241	GO:1901879	regulation of protein depolymerization	75	11	2.98	0.00018
242	GO:0019941	modification-dependent protein catabolic...	1414	84	56.09	0.00019
243	GO:0000003	reproduction	6197	300	245.82	0.00020
244	GO:0006457	protein folding	971	62	38.52	0.00020
245	GO:0051196	regulation of coenzyme metabolic process	15	5	0.6	0.00021
246	GO:0030834	regulation of actin filament depolymeriz...	53	9	2.1	0.00022
247	GO:0034220	ion transmembrane transport	2307	126	91.51	0.00022
248	GO:0033365	protein localization to organelle	818	54	32.45	0.00023
249	GO:0010629	negative regulation of gene expression	1421	84	56.37	0.00023
250	GO:0022414	reproductive process	6170	298	244.74	0.00024
251	GO:0010426	DNA methylation on cytosine within a CHH...	4	3	0.16	0.00024
252	GO:0019294	keto-3-deoxy-D-manno-octulosonic acid bi...	4	3	0.16	0.00024
253	GO:0046400	keto-3-deoxy-D-manno-octulosonic acid me...	4	3	0.16	0.00024
254	GO:0055089	fatty acid homeostasis	4	3	0.16	0.00024
255	GO:0055090	acylglycerol homeostasis	4	3	0.16	0.00024
256	GO:0055091	phospholipid homeostasis	4	3	0.16	0.00024
257	GO:0070328	triglyceride homeostasis	4	3	0.16	0.00024
258	GO:0034641	cellular nitrogen compound metabolic pro...	18358	810	728.21	0.00024
259	GO:0010035	response to inorganic substance	3788	193	150.26	0.00025
260	GO:0019751	polyol metabolic process	289	25	11.46	0.00025
261	GO:0008655	pyrimidine-containing compound salvage	54	9	2.14	0.00025
262	GO:0009112	nucleobase metabolic process	162	17	6.43	0.00026
263	GO:0008653	lipopolysaccharide metabolic process	9	4	0.36	0.00027
264	GO:0009103	lipopolysaccharide biosynthetic process	9	4	0.36	0.00027
265	GO:0009848	indoleacetic acid biosynthetic process v...	9	4	0.36	0.00027
266	GO:0090356	negative regulation of auxin metabolic p...	9	4	0.36	0.00027
267	GO:1901996	regulation of indoleacetic acid biosynth...	9	4	0.36	0.00027
268	GO:1901997	negative regulation of indoleacetic acid...	9	4	0.36	0.00027
269	GO:0006464	cellular protein modification process	7783	367	308.73	0.00027
270	GO:0036211	protein modification process	7783	367	308.73	0.00027
271	GO:0046134	pyrimidine nucleoside biosynthetic proce...	105	13	4.17	0.00027
272	GO:0006213	pyrimidine nucleoside metabolic process	120	14	4.76	0.00030
273	GO:0019432	triglyceride biosynthetic process	93	12	3.69	0.00031
274	GO:0003006	developmental process involved in reprod...	5530	269	219.36	0.00032
275	GO:0017144	drug metabolic process	2373	128	94.13	0.00033
276	GO:1903509	liposaccharide metabolic process	196	19	7.77	0.00033
277	GO:1901605	alpha-amino acid metabolic process	1110	68	44.03	0.00033
278	GO:0043174	nucleoside salvage	56	9	2.22	0.00034
279	GO:0009892	negative regulation of metabolic process	1904	106	75.53	0.00035
280	GO:0016197	endosomal transport	81	11	3.21	0.00035
281	GO:0019220	regulation of phosphate metabolic proces...	474	35	18.8	0.00038
282	GO:0051174	regulation of phosphorus metabolic proce...	474	35	18.8	0.00038
283	GO:0090354	regulation of auxin metabolic process	57	9	2.26	0.00039
284	GO:0006896	Golgi to vacuole transport	35	7	1.39	0.00039
285	GO:0072527	pyrimidine-containing compound metabolic...	199	19	7.89	0.00040
286	GO:0006414	translational elongation	281	24	11.15	0.00040
287	GO:0006094	gluconeogenesis	46	8	1.82	0.00041
288	GO:0048519	negative regulation of biological proces...	3202	165	127.01	0.00042
289	GO:0048572	short-day photoperiodism	58	9	2.3	0.00044
290	GO:0048575	short-day photoperiodism, flowering	58	9	2.3	0.00044
291	GO:0034284	response to monosaccharide	185	18	7.34	0.00045
292	GO:0022607	cellular component assembly	2287	123	90.72	0.00047
293	GO:0006066	alcohol metabolic process	499	36	19.79	0.00049
294	GO:0006913	nucleocytoplasmic transport	372	29	14.76	0.00049
295	GO:0051169	nuclear transport	372	29	14.76	0.00049
296	GO:0009746	response to hexose	172	17	6.82	0.00053
297	GO:0009749	response to glucose	157	16	6.23	0.00054
298	GO:0010107	potassium ion import	27	6	1.07	0.00056
299	GO:0045737	positive regulation of cyclin-dependent ...	27	6	1.07	0.00056
300	GO:0070816	phosphorylation of RNA polymerase II C-t...	27	6	1.07	0.00056
301	GO:1901407	regulation of phosphorylation of RNA pol...	27	6	1.07	0.00056
302	GO:1901409	positive regulation of phosphorylation o...	27	6	1.07	0.00056
303	GO:1904031	positive regulation of cyclin-dependent ...	27	6	1.07	0.00056
304	GO:0016192	vesicle-mediated transport	1382	80	54.82	0.00058
305	GO:0009744	response to sucrose	239	21	9.48	0.00062
306	GO:0048316	seed development	2504	132	99.33	0.00065
307	GO:0009303	rRNA transcription	11	4	0.44	0.00065
308	GO:0019478	D-amino acid catabolic process	11	4	0.44	0.00065
309	GO:0051181	cofactor transport	74	10	2.94	0.00067
310	GO:0031086	nuclear-transcribed mRNA catabolic proce...	28	6	1.11	0.00069
311	GO:0031087	deadenylation-independent decapping of n...	28	6	1.11	0.00069
312	GO:0048193	Golgi vesicle transport	345	27	13.69	0.00071
313	GO:0010499	proteasomal ubiquitin-independent protei...	88	11	3.49	0.00072
314	GO:0034285	response to disaccharide	260	22	10.31	0.00077
315	GO:0010608	posttranscriptional regulation of gene e...	803	51	31.85	0.00079
316	GO:0090501	RNA phosphodiester bond hydrolysis	330	26	13.09	0.00080
317	GO:1903311	regulation of mRNA metabolic process	76	10	3.01	0.00083
318	GO:0016444	somatic cell DNA recombination	29	6	1.15	0.00084
319	GO:0072594	establishment of protein localization to...	727	47	28.84	0.00086
320	GO:0006636	unsaturated fatty acid biosynthetic proc...	104	12	4.13	0.00088
321	GO:0034660	ncRNA metabolic process	1051	63	41.69	0.00092
322	GO:1901615	organic hydroxy compound metabolic proce...	1216	71	48.23	0.00092
323	GO:0005985	sucrose metabolic process	134	14	5.32	0.00092
324	GO:0046486	glycerolipid metabolic process	555	38	22.02	0.00092
325	GO:0019255	glucose 1-phosphate metabolic process	12	4	0.48	0.00095
326	GO:0005975	carbohydrate metabolic process	3783	188	150.06	0.00097
327	GO:0034622	cellular protein-containing complex asse...	1428	81	56.64	0.00097
328	GO:0009629	response to gravity	283	23	11.23	0.00102
329	GO:0033559	unsaturated fatty acid metabolic process	106	12	4.2	0.00104
330	GO:0048571	long-day photoperiodism	92	11	3.65	0.00105
331	GO:0048588	developmental cell growth	695	45	27.57	0.00106
332	GO:0006641	triglyceride metabolic process	121	13	4.8	0.00107
333	GO:0009072	aromatic amino acid family metabolic pro...	250	21	9.92	0.00110
334	GO:0048608	reproductive structure development	4754	230	188.58	0.00112
335	GO:0061458	reproductive system development	4754	230	188.58	0.00112
336	GO:0046460	neutral lipid biosynthetic process	107	12	4.24	0.00113
337	GO:0046463	acylglycerol biosynthetic process	107	12	4.24	0.00113
338	GO:0010138	pyrimidine ribonucleotide salvage	6	3	0.24	0.00114
339	GO:0032262	pyrimidine nucleotide salvage	6	3	0.24	0.00114
340	GO:0043550	regulation of lipid kinase activity	6	3	0.24	0.00114
341	GO:0044206	UMP salvage	6	3	0.24	0.00114
342	GO:0006970	response to osmotic stress	2520	131	99.96	0.00114
343	GO:0016051	carbohydrate biosynthetic process	1185	69	47.01	0.00115
344	GO:0030837	negative regulation of actin filament po...	66	9	2.62	0.00115
345	GO:0098660	inorganic ion transmembrane transport	1000	60	39.67	0.00117
346	GO:0098662	inorganic cation transmembrane transport	899	55	35.66	0.00119
347	GO:0009083	branched-chain amino acid catabolic proc...	31	6	1.23	0.00121
348	GO:0006220	pyrimidine nucleotide metabolic process	94	11	3.73	0.00126
349	GO:0006349	regulation of gene expression by genetic...	67	9	2.66	0.00129
350	GO:0071514	genetic imprinting	67	9	2.66	0.00129
351	GO:0010231	maintenance of seed dormancy	13	4	0.52	0.00132
352	GO:0097437	maintenance of dormancy	13	4	0.52	0.00132
353	GO:0051261	protein depolymerization	109	12	4.32	0.00132
354	GO:0008610	lipid biosynthetic process	1941	104	76.99	0.00139
355	GO:0006122	mitochondrial electron transport, ubiqui...	32	6	1.27	0.00144
356	GO:0032351	negative regulation of hormone metabolic...	32	6	1.27	0.00144
357	GO:0032353	negative regulation of hormone biosynthe...	32	6	1.27	0.00144
358	GO:0043903	regulation of symbiosis, encompassing mu...	32	6	1.27	0.00144
359	GO:0006811	ion transport	3320	166	131.69	0.00146
360	GO:0006140	regulation of nucleotide metabolic proce...	22	5	0.87	0.00146
361	GO:0051494	negative regulation of cytoskeleton orga...	82	10	3.25	0.00151
362	GO:1902904	negative regulation of supramolecular fi...	82	10	3.25	0.00151
363	GO:0048731	system development	6973	324	276.6	0.00155
364	GO:0007202	activation of phospholipase C activity	2	2	0.08	0.00157
365	GO:0010517	regulation of phospholipase activity	2	2	0.08	0.00157
366	GO:0010518	positive regulation of phospholipase act...	2	2	0.08	0.00157
367	GO:0010863	positive regulation of phospholipase C a...	2	2	0.08	0.00157
368	GO:0010919	regulation of inositol phosphate biosynt...	2	2	0.08	0.00157
369	GO:0032959	inositol trisphosphate biosynthetic proc...	2	2	0.08	0.00157
370	GO:0032960	regulation of inositol trisphosphate bio...	2	2	0.08	0.00157
371	GO:0036292	DNA rewinding	2	2	0.08	0.00157
372	GO:0048576	positive regulation of short-day photope...	2	2	0.08	0.00157
373	GO:0060191	regulation of lipase activity	2	2	0.08	0.00157
374	GO:0060193	positive regulation of lipase activity	2	2	0.08	0.00157
375	GO:1900274	regulation of phospholipase C activity	2	2	0.08	0.00157
376	GO:0010228	vegetative to reproductive phase transit...	651	42	25.82	0.00162
377	GO:0032270	positive regulation of cellular protein ...	384	28	15.23	0.00165
378	GO:0043085	positive regulation of catalytic activit...	366	27	14.52	0.00168
379	GO:0016559	peroxisome fission	33	6	1.31	0.00171
380	GO:0006206	pyrimidine nucleobase metabolic process	98	11	3.89	0.00177
381	GO:0043549	regulation of kinase activity	331	25	13.13	0.00177
382	GO:0009399	nitrogen fixation	14	4	0.56	0.00180
383	GO:1901999	homogentisate metabolic process	14	4	0.56	0.00180
384	GO:1902000	homogentisate catabolic process	14	4	0.56	0.00180
385	GO:0048024	regulation of mRNA splicing, via spliceo...	23	5	0.91	0.00181
386	GO:0055085	transmembrane transport	3706	182	147.01	0.00192
387	GO:0032268	regulation of cellular protein metabolic...	1358	76	53.87	0.00193
388	GO:0006384	transcription initiation from RNA polyme...	7	3	0.28	0.00194
389	GO:0034635	glutathione transport	7	3	0.28	0.00194
390	GO:1901957	regulation of cutin biosynthetic process	7	3	0.28	0.00194
391	GO:1901959	positive regulation of cutin biosyntheti...	7	3	0.28	0.00194
392	GO:0008380	RNA splicing	717	45	28.44	0.00194
393	GO:0010154	fruit development	2670	136	105.91	0.00196
394	GO:0006325	chromatin organization	921	55	36.53	0.00201
395	GO:0051247	positive regulation of protein metabolic...	390	28	15.47	0.00207
396	GO:0006006	glucose metabolic process	100	11	3.97	0.00208
397	GO:0006914	autophagy	179	16	7.1	0.00218
398	GO:0061919	process utilizing autophagic mechanism	179	16	7.1	0.00218
399	GO:0031047	gene silencing by RNA	373	27	14.8	0.00219
400	GO:0015988	energy coupled proton transmembrane tran...	101	11	4.01	0.00225
401	GO:0015991	ATP hydrolysis coupled proton transport	101	11	4.01	0.00225
402	GO:0090662	ATP hydrolysis coupled transmembrane tra...	101	11	4.01	0.00225
403	GO:0099131	ATP hydrolysis coupled ion transmembrane...	101	11	4.01	0.00225
404	GO:0099132	ATP hydrolysis coupled cation transmembr...	101	11	4.01	0.00225
405	GO:1901616	organic hydroxy compound catabolic proce...	116	12	4.6	0.00226
406	GO:0051246	regulation of protein metabolic process	1388	77	55.06	0.00227
407	GO:0016485	protein processing	248	20	9.84	0.00230
408	GO:0030042	actin filament depolymerization	87	10	3.45	0.00236
409	GO:0048574	long-day photoperiodism, flowering	87	10	3.45	0.00236
410	GO:0090357	regulation of tryptophan metabolic proce...	15	4	0.6	0.00237
411	GO:0006643	membrane lipid metabolic process	339	25	13.45	0.00244
412	GO:0022618	ribonucleoprotein complex assembly	509	34	20.19	0.00246
413	GO:2000028	regulation of photoperiodism, flowering	118	12	4.68	0.00261
414	GO:0010366	negative regulation of ethylene biosynth...	25	5	0.99	0.00268
415	GO:0031336	negative regulation of sulfur amino acid...	25	5	0.99	0.00268
416	GO:0051175	negative regulation of sulfur metabolic ...	25	5	0.99	0.00268
417	GO:1900909	negative regulation of olefin metabolic ...	25	5	0.99	0.00268
418	GO:1900912	negative regulation of olefin biosynthet...	25	5	0.99	0.00268
419	GO:0009959	negative gravitropism	36	6	1.43	0.00271
420	GO:0006633	fatty acid biosynthetic process	611	39	24.24	0.00278
421	GO:0071826	ribonucleoprotein complex subunit organi...	513	34	20.35	0.00279
422	GO:0006812	cation transport	2099	109	83.26	0.00291
423	GO:0010605	negative regulation of macromolecule met...	1748	93	69.34	0.00292
424	GO:0072528	pyrimidine-containing compound biosynthe...	168	15	6.66	0.00298
425	GO:0010792	DNA double-strand break processing invol...	8	3	0.32	0.00300
426	GO:0019276	UDP-N-acetylgalactosamine metabolic proc...	8	3	0.32	0.00300
427	GO:0045002	double-strand break repair via single-st...	8	3	0.32	0.00300
428	GO:0048863	stem cell differentiation	8	3	0.32	0.00300
429	GO:0080009	mRNA methylation	8	3	0.32	0.00300
430	GO:1903578	regulation of ATP metabolic process	8	3	0.32	0.00300
431	GO:0051338	regulation of transferase activity	363	26	14.4	0.00301
432	GO:0006552	leucine catabolic process	16	4	0.63	0.00306
433	GO:0071786	endoplasmic reticulum tubular network or...	16	4	0.63	0.00306
434	GO:0090436	leaf pavement cell development	16	4	0.63	0.00306
435	GO:1902022	L-lysine transport	16	4	0.63	0.00306
436	GO:1902626	assembly of large subunit precursor of p...	16	4	0.63	0.00306
437	GO:1903401	L-lysine transmembrane transport	16	4	0.63	0.00306
438	GO:1903826	arginine transmembrane transport	16	4	0.63	0.00306
439	GO:1990822	basic amino acid transmembrane transport	16	4	0.63	0.00306
440	GO:0016570	histone modification	497	33	19.71	0.00309
441	GO:0006333	chromatin assembly or disassembly	169	15	6.7	0.00315
442	GO:0006071	glycerol metabolic process	121	12	4.8	0.00321
443	GO:0048468	cell development	1173	66	46.53	0.00323
444	GO:0009791	post-embryonic development	5936	276	235.46	0.00330
445	GO:0031333	negative regulation of protein complex a...	77	9	3.05	0.00341
446	GO:0032272	negative regulation of protein polymeriz...	77	9	3.05	0.00341
447	GO:0007131	reciprocal meiotic recombination	138	13	5.47	0.00347
448	GO:0035825	homologous recombination	138	13	5.47	0.00347
449	GO:0009860	pollen tube growth	501	33	19.87	0.00349
450	GO:0000904	cell morphogenesis involved in different...	885	52	35.11	0.00360
451	GO:0019400	alditol metabolic process	123	12	4.88	0.00367
452	GO:0006542	glutamine biosynthetic process	27	5	1.07	0.00381
453	GO:0051775	response to redox state	27	5	1.07	0.00381
454	GO:0034250	positive regulation of cellular amide me...	51	7	2.02	0.00385
455	GO:0045727	positive regulation of translation	51	7	2.02	0.00385
456	GO:0007229	integrin-mediated signaling pathway	17	4	0.67	0.00388
457	GO:0042754	negative regulation of circadian rhythm	17	4	0.67	0.00388
458	GO:0016052	carbohydrate catabolic process	993	57	39.39	0.00391
459	GO:0033554	cellular response to stress	2861	142	113.49	0.00398
460	GO:0046165	alcohol biosynthetic process	208	17	8.25	0.00410
461	GO:0048587	regulation of short-day photoperiodism, ...	39	6	1.55	0.00411
462	GO:0006638	neutral lipid metabolic process	141	13	5.59	0.00417
463	GO:0006639	acylglycerol metabolic process	141	13	5.59	0.00417
464	GO:0006928	movement of cell or subcellular componen...	226	18	8.96	0.00420
465	GO:0042255	ribosome assembly	244	19	9.68	0.00426
466	GO:0017038	protein import	411	28	16.3	0.00429
467	GO:0048573	photoperiodism, flowering	317	23	12.57	0.00431
468	GO:0009915	phloem sucrose loading	9	3	0.36	0.00437
469	GO:0016584	nucleosome positioning	9	3	0.36	0.00437
470	GO:0040019	positive regulation of embryonic develop...	9	3	0.36	0.00437
471	GO:0044093	positive regulation of molecular functio...	393	27	15.59	0.00445
472	GO:0051259	protein complex oligomerization	159	14	6.31	0.00456
473	GO:0006987	activation of signaling protein activity...	3	2	0.12	0.00459
474	GO:0019427	acetyl-CoA biosynthetic process from ace...	3	2	0.12	0.00459
475	GO:0032075	positive regulation of nuclease activity	3	2	0.12	0.00459
476	GO:0045116	protein neddylation	40	6	1.59	0.00467
477	GO:0040029	regulation of gene expression, epigeneti...	591	37	23.44	0.00477
478	GO:1901606	alpha-amino acid catabolic process	229	18	9.08	0.00481
479	GO:0006606	protein import into nucleus	160	14	6.35	0.00482
480	GO:0019320	hexose catabolic process	18	4	0.71	0.00484
481	GO:0019336	phenol-containing compound catabolic pro...	18	4	0.71	0.00484
482	GO:0046365	monosaccharide catabolic process	18	4	0.71	0.00484
483	GO:0072337	modified amino acid transport	18	4	0.71	0.00484
484	GO:0007034	vacuolar transport	247	19	9.8	0.00485
485	GO:0009163	nucleoside biosynthetic process	144	13	5.71	0.00498
486	GO:0051170	import into nucleus	178	15	7.06	0.00511
487	GO:0033239	negative regulation of cellular amine me...	29	5	1.15	0.00525
488	GO:0045763	negative regulation of cellular amino ac...	29	5	1.15	0.00525
489	GO:0018205	peptidyl-lysine modification	456	30	18.09	0.00525
490	GO:0055074	calcium ion homeostasis	145	13	5.75	0.00527
491	GO:0090503	RNA phosphodiester bond hydrolysis, exon...	54	7	2.14	0.00531
492	GO:0009648	photoperiodism	343	24	13.61	0.00563
493	GO:0006665	sphingolipid metabolic process	130	12	5.16	0.00572
494	GO:0015980	energy derivation by oxidation of organi...	459	30	18.21	0.00574
495	GO:0046416	D-amino acid metabolic process	19	4	0.75	0.00594
496	GO:0098781	ncRNA transcription	19	4	0.75	0.00594
497	GO:0072348	sulfur compound transport	99	10	3.93	0.00600
498	GO:0019695	choline metabolic process	10	3	0.4	0.00607
499	GO:0043470	regulation of carbohydrate catabolic pro...	10	3	0.4	0.00607
500	GO:0071596	ubiquitin-dependent protein catabolic pr...	10	3	0.4	0.00607
501	GO:0080187	floral organ senescence	10	3	0.4	0.00607
502	GO:0006777	Mo-molybdopterin cofactor biosynthetic p...	30	5	1.19	0.00609
503	GO:0019720	Mo-molybdopterin cofactor metabolic proc...	30	5	1.19	0.00609
504	GO:0033539	fatty acid beta-oxidation using acyl-CoA...	30	5	1.19	0.00609
505	GO:0043545	molybdopterin cofactor metabolic process	30	5	1.19	0.00609
506	GO:0051189	prosthetic group metabolic process	30	5	1.19	0.00609
507	GO:1901617	organic hydroxy compound biosynthetic pr...	723	43	28.68	0.00615
508	GO:0071103	DNA conformation change	253	19	10.04	0.00624
509	GO:0009058	biosynthetic process	19845	847	787.19	0.00640
510	GO:0010039	response to iron ion	218	17	8.65	0.00651
511	GO:0009063	cellular amino acid catabolic process	236	18	9.36	0.00653
512	GO:0048868	pollen tube development	644	39	25.55	0.00658
513	GO:0007205	protein kinase C-activating G-protein co...	43	6	1.71	0.00671
514	GO:0071824	protein-DNA complex subunit organization	201	16	7.97	0.00672
515	GO:0052546	cell wall pectin metabolic process	86	9	3.41	0.00710
516	GO:0009651	response to salt stress	2325	116	92.23	0.00740
517	GO:0046474	glycerophospholipid biosynthetic process	221	17	8.77	0.00742
518	GO:0006605	protein targeting	711	42	28.2	0.00749
519	GO:0034661	ncRNA catabolic process	44	6	1.75	0.00751
520	GO:0070925	organelle assembly	390	26	15.47	0.00754
521	GO:0001932	regulation of protein phosphorylation	333	23	13.21	0.00768
522	GO:0009793	embryo development ending in seed dorman...	1813	93	71.92	0.00769
523	GO:0009116	nucleoside metabolic process	240	18	9.52	0.00772
524	GO:0034976	response to endoplasmic reticulum stress	169	14	6.7	0.00772
525	GO:0046885	regulation of hormone biosynthetic proce...	152	13	6.03	0.00776
526	GO:0006664	glycolipid metabolic process	187	15	7.42	0.00795
527	GO:1901576	organic substance biosynthetic process	19401	827	769.58	0.00804
528	GO:0006678	glucosylceramide metabolic process	11	3	0.44	0.00810
529	GO:0006680	glucosylceramide catabolic process	11	3	0.44	0.00810
530	GO:0006221	pyrimidine nucleotide biosynthetic proce...	88	9	3.49	0.00822
531	GO:0009932	cell tip growth	592	36	23.48	0.00823
532	GO:0016226	iron-sulfur cluster assembly	120	11	4.76	0.00836
533	GO:0031163	metallo-sulfur cluster assembly	120	11	4.76	0.00836
534	GO:0031399	regulation of protein modification proce...	532	33	21.1	0.00837
535	GO:0062014	negative regulation of small molecule me...	45	6	1.79	0.00838
536	GO:0043170	macromolecule metabolic process	26566	1116	1053.79	0.00841
537	GO:0015780	nucleotide-sugar transmembrane transport	104	10	4.13	0.00842
538	GO:0034504	protein localization to nucleus	171	14	6.78	0.00853
539	GO:0000381	regulation of alternative mRNA splicing,...	21	4	0.83	0.00861
540	GO:0030029	actin filament-based process	356	24	14.12	0.00874
541	GO:0016569	covalent chromatin modification	554	34	21.98	0.00877
542	GO:0043414	macromolecule methylation	514	32	20.39	0.00885
543	GO:0006067	ethanol metabolic process	4	2	0.16	0.00895
544	GO:0006069	ethanol oxidation	4	2	0.16	0.00895
545	GO:0006893	Golgi to plasma membrane transport	4	2	0.16	0.00895
546	GO:0006907	pinocytosis	4	2	0.16	0.00895
547	GO:0009443	pyridoxal 5'-phosphate salvage	4	2	0.16	0.00895
548	GO:0010603	regulation of cytoplasmic mRNA processin...	4	2	0.16	0.00895
549	GO:0010606	positive regulation of cytoplasmic mRNA ...	4	2	0.16	0.00895
550	GO:0018315	molybdenum incorporation into molybdenum...	4	2	0.16	0.00895
551	GO:0019447	D-cysteine catabolic process	4	2	0.16	0.00895
552	GO:0030974	thiamine pyrophosphate transmembrane tra...	4	2	0.16	0.00895
553	GO:0031929	TOR signaling	4	2	0.16	0.00895
554	GO:0033233	regulation of protein sumoylation	4	2	0.16	0.00895
555	GO:0033234	negative regulation of protein sumoylati...	4	2	0.16	0.00895
556	GO:0042040	metal incorporation into metallo-molybdo...	4	2	0.16	0.00895
557	GO:0043954	cellular component maintenance	4	2	0.16	0.00895
558	GO:0045900	negative regulation of translational elo...	4	2	0.16	0.00895
559	GO:0046369	galactose biosynthetic process	4	2	0.16	0.00895
560	GO:0046438	D-cysteine metabolic process	4	2	0.16	0.00895
561	GO:0070827	chromatin maintenance	4	2	0.16	0.00895
562	GO:0070829	heterochromatin maintenance	4	2	0.16	0.00895
563	GO:0080157	regulation of plant-type cell wall organ...	4	2	0.16	0.00895
564	GO:0098787	mRNA cleavage involved in mRNA processin...	4	2	0.16	0.00895
565	GO:0098789	pre-mRNA cleavage required for polyadeny...	4	2	0.16	0.00895
566	GO:0098876	vesicle-mediated transport to the plasma...	4	2	0.16	0.00895
567	GO:1903321	negative regulation of protein modificat...	4	2	0.16	0.00895
568	GO:0030149	sphingolipid catabolic process	33	5	1.31	0.00920
569	GO:2000904	regulation of starch metabolic process	33	5	1.31	0.00920
570	GO:0071322	cellular response to carbohydrate stimul...	208	16	8.25	0.00920
571	GO:0006020	inositol metabolic process	46	6	1.82	0.00933
572	GO:0071902	positive regulation of protein serine/th...	46	6	1.82	0.00933
573	GO:0006109	regulation of carbohydrate metabolic pro...	173	14	6.86	0.00939
574	GO:0010053	root epidermal cell differentiation	437	28	17.33	0.00954
575	GO:0001934	positive regulation of protein phosphory...	156	13	6.19	0.00955
576	GO:0033674	positive regulation of kinase activity	156	13	6.19	0.00955
577	GO:0042327	positive regulation of phosphorylation	156	13	6.19	0.00955
578	GO:0045860	positive regulation of protein kinase ac...	156	13	6.19	0.00955
579	GO:1905039	carboxylic acid transmembrane transport	191	15	7.58	0.00956
580	GO:0031401	positive regulation of protein modificat...	227	17	9	0.00956
581	GO:0042273	ribosomal large subunit biogenesis	227	17	9	0.00956
582	GO:0009060	aerobic respiration	264	19	10.47	0.00962
583	GO:0007127	meiosis I	174	14	6.9	0.00985
584	GO:0006874	cellular calcium ion homeostasis	123	11	4.88	0.00998
585	GO:0006570	tyrosine metabolic process	22	4	0.87	0.01020
586	GO:0010587	miRNA catabolic process	22	4	0.87	0.01020
587	GO:0015809	arginine transport	22	4	0.87	0.01020
588	GO:0016246	RNA interference	107	10	4.24	0.01020
589	GO:0010506	regulation of autophagy	34	5	1.35	0.01044
590	GO:0050829	defense response to Gram-negative bacter...	34	5	1.35	0.01044
591	GO:0034637	cellular carbohydrate biosynthetic proce...	726	42	28.8	0.01045
592	GO:0005983	starch catabolic process	76	8	3.01	0.01047
593	GO:0000729	DNA double-strand break processing	12	3	0.48	0.01048
594	GO:0046475	glycerophospholipid catabolic process	12	3	0.48	0.01048
595	GO:0032259	methylation	1174	63	46.57	0.01049
596	GO:0007018	microtubule-based movement	158	13	6.27	0.01056
597	GO:0010562	positive regulation of phosphorus metabo...	158	13	6.27	0.01056
598	GO:0045937	positive regulation of phosphate metabol...	158	13	6.27	0.01056
599	GO:0055081	anion homeostasis	124	11	4.92	0.01057
600	GO:0061982	meiosis I cell cycle process	176	14	6.98	0.01083
601	GO:0034728	nucleosome organization	108	10	4.28	0.01085
602	GO:0009790	embryo development	2222	110	88.14	0.01099
603	GO:0009073	aromatic amino acid family biosynthetic ...	159	13	6.31	0.01110
604	GO:0010214	seed coat development	159	13	6.31	0.01110
605	GO:0045859	regulation of protein kinase activity	325	22	12.89	0.01116
606	GO:0006644	phospholipid metabolic process	646	38	25.62	0.01120
607	GO:0006541	glutamine metabolic process	142	12	5.63	0.01124
608	GO:0051347	positive regulation of transferase activ...	177	14	7.02	0.01134
609	GO:0015807	L-amino acid transport	48	6	1.9	0.01143
610	GO:0043173	nucleotide salvage	48	6	1.9	0.01143
611	GO:1902475	L-alpha-amino acid transmembrane transpo...	48	6	1.9	0.01143
612	GO:0031327	negative regulation of cellular biosynth...	1202	64	47.68	0.01163
613	GO:0010586	miRNA metabolic process	35	5	1.39	0.01179
614	GO:0031935	regulation of chromatin silencing	35	5	1.39	0.01179
615	GO:0006637	acyl-CoA metabolic process	196	15	7.77	0.01193
616	GO:0035383	thioester metabolic process	196	15	7.77	0.01193
617	GO:0048523	negative regulation of cellular process	2161	107	85.72	0.01193
618	GO:0071025	RNA surveillance	23	4	0.91	0.01196
619	GO:0045995	regulation of embryonic development	63	7	2.5	0.01222
620	GO:0015748	organophosphate ester transport	161	13	6.39	0.01223
621	GO:0030833	regulation of actin filament polymerizat...	144	12	5.71	0.01246
622	GO:0009630	gravitropism	253	18	10.04	0.01282
623	GO:0031365	N-terminal protein amino acid modificati...	272	19	10.79	0.01290
624	GO:0007623	circadian rhythm	468	29	18.56	0.01293
625	GO:0006399	tRNA metabolic process	529	32	20.98	0.01300
626	GO:0006498	N-terminal protein lipidation	235	17	9.32	0.01314
627	GO:0006499	N-terminal protein myristoylation	235	17	9.32	0.01314
628	GO:0044249	cellular biosynthetic process	18943	804	751.41	0.01316
629	GO:0010135	ureide metabolic process	13	3	0.52	0.01323
630	GO:0010136	ureide catabolic process	13	3	0.52	0.01323
631	GO:0010507	negative regulation of autophagy	13	3	0.52	0.01323
632	GO:0048194	Golgi vesicle budding	13	3	0.52	0.01323
633	GO:0000060	protein import into nucleus, translocati...	36	5	1.43	0.01325
634	GO:0009218	pyrimidine ribonucleotide metabolic proc...	64	7	2.54	0.01326
635	GO:0009220	pyrimidine ribonucleotide biosynthetic p...	64	7	2.54	0.01326
636	GO:0001709	cell fate determination	24	4	0.95	0.01391
637	GO:0010021	amylopectin biosynthetic process	24	4	0.95	0.01391
638	GO:2000896	amylopectin metabolic process	24	4	0.95	0.01391
639	GO:0006813	potassium ion transport	237	17	9.4	0.01419
640	GO:0045333	cellular respiration	432	27	17.14	0.01447
641	GO:0006083	acetate metabolic process	5	2	0.2	0.01452
642	GO:0032069	regulation of nuclease activity	5	2	0.2	0.01452
643	GO:0043066	negative regulation of apoptotic process	5	2	0.2	0.01452
644	GO:0048865	stem cell fate commitment	5	2	0.2	0.01452
645	GO:0048867	stem cell fate determination	5	2	0.2	0.01452
646	GO:0051791	medium-chain fatty acid metabolic proces...	5	2	0.2	0.01452
647	GO:0080020	regulation of coenzyme A biosynthetic pr...	5	2	0.2	0.01452
648	GO:0046173	polyol biosynthetic process	113	10	4.48	0.01460
649	GO:0031497	chromatin assembly	130	11	5.16	0.01468
650	GO:0006646	phosphatidylethanolamine biosynthetic pr...	37	5	1.47	0.01484
651	GO:0010023	proanthocyanidin biosynthetic process	37	5	1.47	0.01484
652	GO:0046337	phosphatidylethanolamine metabolic proce...	37	5	1.47	0.01484
653	GO:0030422	production of siRNA involved in RNA inte...	97	9	3.85	0.01503
654	GO:0046131	pyrimidine ribonucleoside metabolic proc...	81	8	3.21	0.01504
655	GO:0006265	DNA topological change	51	6	2.02	0.01518
656	GO:0048586	regulation of long-day photoperiodism, f...	51	6	2.02	0.01518
657	GO:0006305	DNA alkylation	166	13	6.58	0.01545
658	GO:0006306	DNA methylation	166	13	6.58	0.01545
659	GO:0000027	ribosomal large subunit assembly	131	11	5.2	0.01547
660	GO:0046132	pyrimidine ribonucleoside biosynthetic p...	66	7	2.62	0.01553
661	GO:0006417	regulation of translation	641	37	25.43	0.01590
662	GO:0035194	posttranscriptional gene silencing by RN...	259	18	10.27	0.01593
663	GO:0009890	negative regulation of biosynthetic proc...	1222	64	48.47	0.01598
664	GO:0000712	resolution of meiotic recombination inte...	25	4	0.99	0.01605
665	GO:0002084	protein depalmitoylation	25	4	0.99	0.01605
666	GO:0006677	glycosylceramide metabolic process	25	4	0.99	0.01605
667	GO:0006687	glycosphingolipid metabolic process	25	4	0.99	0.01605
668	GO:0019377	glycolipid catabolic process	25	4	0.99	0.01605
669	GO:0042159	lipoprotein catabolic process	25	4	0.99	0.01605
670	GO:0046477	glycosylceramide catabolic process	25	4	0.99	0.01605
671	GO:0046479	glycosphingolipid catabolic process	25	4	0.99	0.01605
672	GO:0098734	macromolecule depalmitoylation	25	4	0.99	0.01605
673	GO:1902930	regulation of alcohol biosynthetic proce...	25	4	0.99	0.01605
674	GO:0006065	UDP-glucuronate biosynthetic process	14	3	0.56	0.01634
675	GO:0007041	lysosomal transport	14	3	0.56	0.01634
676	GO:0008333	endosome to lysosome transport	14	3	0.56	0.01634
677	GO:0046466	membrane lipid catabolic process	38	5	1.51	0.01654
678	GO:0006085	acetyl-CoA biosynthetic process	52	6	2.06	0.01660
679	GO:0051567	histone H3-K9 methylation	52	6	2.06	0.01660
680	GO:0008064	regulation of actin polymerization or de...	150	12	5.95	0.01675
681	GO:0030832	regulation of actin filament length	150	12	5.95	0.01675
682	GO:0110053	regulation of actin filament organizatio...	150	12	5.95	0.01675
683	GO:0032535	regulation of cellular component size	299	20	11.86	0.01684
684	GO:0090066	regulation of anatomical structure size	299	20	11.86	0.01684
685	GO:0018377	protein myristoylation	242	17	9.6	0.01707
686	GO:0009756	carbohydrate mediated signaling	151	12	5.99	0.01756
687	GO:0010182	sugar mediated signaling pathway	151	12	5.99	0.01756
688	GO:0006304	DNA modification	187	14	7.42	0.01758
689	GO:0044728	DNA methylation or demethylation	187	14	7.42	0.01758
690	GO:0044264	cellular polysaccharide metabolic proces...	945	51	37.49	0.01780
691	GO:0090502	RNA phosphodiester bond hydrolysis, endo...	206	15	8.17	0.01801
692	GO:0006289	nucleotide-excision repair	68	7	2.7	0.01807
693	GO:0009068	aspartate family amino acid catabolic pr...	39	5	1.55	0.01837
694	GO:0015711	organic anion transport	585	34	23.21	0.01838
695	GO:0006383	transcription by RNA polymerase III	26	4	1.03	0.01839
696	GO:0006493	protein O-linked glycosylation	26	4	1.03	0.01839
697	GO:0010304	PSII associated light-harvesting complex...	26	4	1.03	0.01839
698	GO:0043266	regulation of potassium ion transport	26	4	1.03	0.01839
699	GO:0046184	aldehyde biosynthetic process	26	4	1.03	0.01839
700	GO:0032956	regulation of actin cytoskeleton organiz...	152	12	6.03	0.01840
701	GO:0032970	regulation of actin filament-based proce...	152	12	6.03	0.01840
702	GO:0097164	ammonium ion metabolic process	152	12	6.03	0.01840
703	GO:0034248	regulation of cellular amide metabolic p...	648	37	25.7	0.01847
704	GO:0006554	lysine catabolic process	15	3	0.6	0.01984
705	GO:0007219	Notch signaling pathway	15	3	0.6	0.01984
706	GO:0019477	L-lysine catabolic process	15	3	0.6	0.01984
707	GO:0046440	L-lysine metabolic process	15	3	0.6	0.01984
708	GO:0070076	histone lysine demethylation	15	3	0.6	0.01984
709	GO:0006650	glycerophospholipid metabolic process	404	25	16.03	0.02011
710	GO:0006413	translational initiation	384	24	15.23	0.02018
711	GO:0042157	lipoprotein metabolic process	425	26	16.86	0.02052
712	GO:0048581	negative regulation of post-embryonic de...	425	26	16.86	0.02052
713	GO:0031324	negative regulation of cellular metaboli...	1484	75	58.87	0.02068
714	GO:0046839	phospholipid dephosphorylation	70	7	2.78	0.02089
715	GO:0000096	sulfur amino acid metabolic process	248	17	9.84	0.02111
716	GO:0002698	negative regulation of immune effector p...	6	2	0.24	0.02121
717	GO:0006003	fructose 2,6-bisphosphate metabolic proc...	6	2	0.24	0.02121
718	GO:0010068	protoderm histogenesis	6	2	0.24	0.02121
719	GO:0033169	histone H3-K9 demethylation	6	2	0.24	0.02121
720	GO:0042149	cellular response to glucose starvation	6	2	0.24	0.02121
721	GO:0043496	regulation of protein homodimerization a...	6	2	0.24	0.02121
722	GO:0050687	negative regulation of defense response ...	6	2	0.24	0.02121
723	GO:0070481	nuclear-transcribed mRNA catabolic proce...	6	2	0.24	0.02121
724	GO:0070966	nuclear-transcribed mRNA catabolic proce...	6	2	0.24	0.02121
725	GO:0071033	nuclear retention of pre-mRNA at the sit...	6	2	0.24	0.02121
726	GO:0071586	CAAX-box protein processing	6	2	0.24	0.02121
727	GO:0080120	CAAX-box protein maturation	6	2	0.24	0.02121
728	GO:1901464	negative regulation of tetrapyrrole bios...	6	2	0.24	0.02121
729	GO:1902325	negative regulation of chlorophyll biosy...	6	2	0.24	0.02121
730	GO:0019252	starch biosynthetic process	120	10	4.76	0.02136
731	GO:0006081	cellular aldehyde metabolic process	287	19	11.38	0.02138
732	GO:0015718	monocarboxylic acid transport	103	9	4.09	0.02144
733	GO:0000271	polysaccharide biosynthetic process	698	39	27.69	0.02161
734	GO:0009856	pollination	848	46	33.64	0.02161
735	GO:0044706	multi-multicellular organism process	848	46	33.64	0.02161
736	GO:0016458	gene silencing	572	33	22.69	0.02186
737	GO:0030041	actin filament polymerization	156	12	6.19	0.02206
738	GO:0046467	membrane lipid biosynthetic process	193	14	7.66	0.02240
739	GO:0010192	mucilage biosynthetic process	71	7	2.82	0.02240
740	GO:0051017	actin filament bundle assembly	71	7	2.82	0.02240
741	GO:0061572	actin filament bundle organization	71	7	2.82	0.02240
742	GO:0000726	non-recombinational repair	41	5	1.63	0.02241
743	GO:0006002	fructose 6-phosphate metabolic process	41	5	1.63	0.02241
744	GO:0009628	response to abiotic stimulus	7633	336	302.78	0.02275
745	GO:0046685	response to arsenic-containing substance	56	6	2.22	0.02319
746	GO:0061647	histone H3-K9 modification	56	6	2.22	0.02319
747	GO:0051128	regulation of cellular component organiz...	896	48	35.54	0.02345
748	GO:0006576	cellular biogenic amine metabolic proces...	232	16	9.2	0.02353
749	GO:0009066	aspartate family amino acid metabolic pr...	232	16	9.2	0.02353
750	GO:0045037	protein import into chloroplast stroma	88	8	3.49	0.02365
751	GO:0048577	negative regulation of short-day photope...	28	4	1.11	0.02366
752	GO:0006610	ribosomal protein import into nucleus	16	3	0.63	0.02371
753	GO:0046398	UDP-glucuronate metabolic process	16	3	0.63	0.02371
754	GO:0051276	chromosome organization	1405	71	55.73	0.02382
755	GO:0033692	cellular polysaccharide biosynthetic pro...	576	33	22.85	0.02384
756	GO:0048511	rhythmic process	493	29	19.56	0.02406
757	GO:0006418	tRNA aminoacylation for protein translat...	252	17	10	0.02419
758	GO:0043038	amino acid activation	252	17	10	0.02419
759	GO:0043039	tRNA aminoacylation	252	17	10	0.02419
760	GO:0006897	endocytosis	233	16	9.24	0.02436
761	GO:0006099	tricarboxylic acid cycle	214	15	8.49	0.02439
762	GO:0006101	citrate metabolic process	214	15	8.49	0.02439
763	GO:0010100	negative regulation of photomorphogenesi...	42	5	1.67	0.02464
764	GO:0048354	mucilage biosynthetic process involved i...	42	5	1.67	0.02464
765	GO:0000079	regulation of cyclin-dependent protein s...	159	12	6.31	0.02514
766	GO:1904029	regulation of cyclin-dependent protein k...	159	12	6.31	0.02514
767	GO:0010286	heat acclimation	196	14	7.77	0.02516
768	GO:0016049	cell growth	1657	82	65.73	0.02521
769	GO:0006553	lysine metabolic process	73	7	2.9	0.02566
770	GO:0140013	meiotic nuclear division	293	19	11.62	0.02576
771	GO:0006241	CTP biosynthetic process	29	4	1.15	0.02661
772	GO:0009147	pyrimidine nucleoside triphosphate metab...	29	4	1.15	0.02661
773	GO:0009148	pyrimidine nucleoside triphosphate biosy...	29	4	1.15	0.02661
774	GO:0009208	pyrimidine ribonucleoside triphosphate m...	29	4	1.15	0.02661
775	GO:0009209	pyrimidine ribonucleoside triphosphate b...	29	4	1.15	0.02661
776	GO:0046036	CTP metabolic process	29	4	1.15	0.02661
777	GO:0046514	ceramide catabolic process	29	4	1.15	0.02661
778	GO:0070370	cellular heat acclimation	43	5	1.71	0.02699
779	GO:0072523	purine-containing compound catabolic pro...	43	5	1.71	0.02699
780	GO:0010431	seed maturation	236	16	9.36	0.02701
781	GO:0052325	cell wall pectin biosynthetic process	58	6	2.3	0.02706
782	GO:0062012	regulation of small molecule metabolic p...	275	18	10.91	0.02711
783	GO:0008652	cellular amino acid biosynthetic process	732	40	29.04	0.02749
784	GO:0016042	lipid catabolic process	754	41	29.91	0.02772
785	GO:0016577	histone demethylation	17	3	0.67	0.02795
786	GO:0019632	shikimate metabolic process	17	3	0.67	0.02795
787	GO:0033617	mitochondrial respiratory chain complex ...	17	3	0.67	0.02795
788	GO:0034052	positive regulation of plant-type hypers...	17	3	0.67	0.02795
789	GO:0010048	vernalization response	91	8	3.61	0.02823
790	GO:0048285	organelle fission	563	32	22.33	0.02828
791	GO:0009081	branched-chain amino acid metabolic proc...	144	11	5.71	0.02884
792	GO:0006577	amino-acid betaine metabolic process	7	2	0.28	0.02892
793	GO:0006578	amino-acid betaine biosynthetic process	7	2	0.28	0.02892
794	GO:0015812	gamma-aminobutyric acid transport	7	2	0.28	0.02892
795	GO:0019285	glycine betaine biosynthetic process fro...	7	2	0.28	0.02892
796	GO:0031455	glycine betaine metabolic process	7	2	0.28	0.02892
797	GO:0031456	glycine betaine biosynthetic process	7	2	0.28	0.02892
798	GO:0034414	tRNA 3'-trailer cleavage, endonucleolyti...	7	2	0.28	0.02892
799	GO:0042779	tRNA 3'-trailer cleavage	7	2	0.28	0.02892
800	GO:1902115	regulation of organelle assembly	7	2	0.28	0.02892
801	GO:1902117	positive regulation of organelle assembl...	7	2	0.28	0.02892
802	GO:1905267	endonucleolytic cleavage involved in tRN...	7	2	0.28	0.02892
803	GO:2000234	positive regulation of rRNA processing	7	2	0.28	0.02892
804	GO:0006108	malate metabolic process	59	6	2.34	0.02915
805	GO:0046688	response to copper ion	59	6	2.34	0.02915
806	GO:0001676	long-chain fatty acid metabolic process	75	7	2.98	0.02923
807	GO:0010364	regulation of ethylene biosynthetic proc...	44	5	1.75	0.02949
808	GO:0031335	regulation of sulfur amino acid metaboli...	44	5	1.75	0.02949
809	GO:1900908	regulation of olefin metabolic process	44	5	1.75	0.02949
810	GO:1900911	regulation of olefin biosynthetic proces...	44	5	1.75	0.02949
811	GO:0006073	cellular glucan metabolic process	736	40	29.19	0.02958
812	GO:0051570	regulation of histone H3-K9 methylation	30	4	1.19	0.02976
813	GO:0045787	positive regulation of cell cycle	145	11	5.75	0.03013
814	GO:0044042	glucan metabolic process	759	41	30.11	0.03033
815	GO:0048366	leaf development	1290	65	51.17	0.03093
816	GO:0006465	signal peptide processing	76	7	3.01	0.03113
817	GO:0055071	manganese ion homeostasis	60	6	2.38	0.03133
818	GO:0000902	cell morphogenesis	1562	77	61.96	0.03150
819	GO:0033962	cytoplasmic mRNA processing body assembl...	45	5	1.79	0.03213
820	GO:0006145	purine nucleobase catabolic process	18	3	0.71	0.03258
821	GO:0010306	rhamnogalacturonan II biosynthetic proce...	18	3	0.71	0.03258
822	GO:0010396	rhamnogalacturonan II metabolic process	18	3	0.71	0.03258
823	GO:1903320	regulation of protein modification by sm...	18	3	0.71	0.03258
824	GO:0007005	mitochondrion organization	321	20	12.73	0.03258
825	GO:0016441	posttranscriptional gene silencing	301	19	11.94	0.03263
826	GO:0046174	polyol catabolic process	77	7	3.05	0.03311
827	GO:0006086	acetyl-CoA biosynthetic process from pyr...	31	4	1.23	0.03313
828	GO:0015937	coenzyme A biosynthetic process	31	4	1.23	0.03313
829	GO:0031048	chromatin silencing by small RNA	31	4	1.23	0.03313
830	GO:0033866	nucleoside bisphosphate biosynthetic pro...	31	4	1.23	0.03313
831	GO:0034030	ribonucleoside bisphosphate biosynthetic...	31	4	1.23	0.03313
832	GO:0034033	purine nucleoside bisphosphate biosynthe...	31	4	1.23	0.03313
833	GO:0046113	nucleobase catabolic process	31	4	1.23	0.03313
834	GO:0070070	proton-transporting V-type ATPase comple...	31	4	1.23	0.03313
835	GO:0044085	cellular component biogenesis	3801	173	150.77	0.03397
836	GO:0009173	pyrimidine ribonucleoside monophosphate ...	46	5	1.82	0.03491
837	GO:0009086	methionine biosynthetic process	78	7	3.09	0.03518
838	GO:0043094	cellular metabolic compound salvage	385	23	15.27	0.03518
839	GO:0051130	positive regulation of cellular componen...	324	20	12.85	0.03537
840	GO:0048467	gynoecium development	386	23	15.31	0.03606
841	GO:0035601	protein deacylation	113	9	4.48	0.03612
842	GO:0045944	positive regulation of transcription by ...	113	9	4.48	0.03612
843	GO:0051260	protein homooligomerization	113	9	4.48	0.03612
844	GO:0098732	macromolecule deacylation	113	9	4.48	0.03612
845	GO:0009119	ribonucleoside metabolic process	168	12	6.66	0.03625
846	GO:0090627	plant epidermal cell differentiation	512	29	20.31	0.03667
847	GO:0071695	anatomical structure maturation	640	35	25.39	0.03670
848	GO:0048579	negative regulation of long-day photoper...	32	4	1.27	0.03671
849	GO:1903825	organic acid transmembrane transport	226	15	8.96	0.03692
850	GO:0060560	developmental growth involved in morphog...	1281	64	50.81	0.03698
851	GO:0043254	regulation of protein complex assembly	246	16	9.76	0.03739
852	GO:0009093	cysteine catabolic process	8	2	0.32	0.03756
853	GO:0019284	L-methionine salvage from S-adenosylmeth...	8	2	0.32	0.03756
854	GO:0032447	protein urmylation	8	2	0.32	0.03756
855	GO:0033353	S-adenosylmethionine cycle	8	2	0.32	0.03756
856	GO:0033587	shikimate biosynthetic process	8	2	0.32	0.03756
857	GO:0046292	formaldehyde metabolic process	8	2	0.32	0.03756
858	GO:0051016	barbed-end actin filament capping	8	2	0.32	0.03756
859	GO:0051601	exocyst localization	8	2	0.32	0.03756
860	GO:0060867	fruit abscission	8	2	0.32	0.03756
861	GO:0080121	AMP transport	8	2	0.32	0.03756
862	GO:0090116	C-5 methylation of cytosine	8	2	0.32	0.03756
863	GO:1901402	negative regulation of tetrapyrrole meta...	8	2	0.32	0.03756
864	GO:0006021	inositol biosynthetic process	19	3	0.75	0.03757
865	GO:0006482	protein demethylation	19	3	0.75	0.03757
866	GO:0006574	valine catabolic process	19	3	0.75	0.03757
867	GO:0008214	protein dealkylation	19	3	0.75	0.03757
868	GO:0044210	'de novo' CTP biosynthetic process	19	3	0.75	0.03757
869	GO:0009684	indoleacetic acid biosynthetic process	47	5	1.86	0.03784
870	GO:1902903	regulation of supramolecular fiber organ...	208	14	8.25	0.03873
871	GO:0051172	negative regulation of nitrogen compound...	1398	69	55.45	0.03894
872	GO:0044260	cellular macromolecule metabolic process	22537	938	893.97	0.03901
873	GO:0016571	histone methylation	189	13	7.5	0.03908
874	GO:0010685	tetracyclic triterpenoid metabolic proce...	1	1	0.04	0.03967
875	GO:0010686	tetracyclic triterpenoid biosynthetic pr...	1	1	0.04	0.03967
876	GO:0009064	glutamine family amino acid metabolic pr...	308	19	12.22	0.03969
877	GO:0009247	glycolipid biosynthetic process	115	9	4.56	0.03972
878	GO:0051345	positive regulation of hydrolase activit...	115	9	4.56	0.03972
879	GO:0033043	regulation of organelle organization	516	29	20.47	0.03986
880	GO:0010639	negative regulation of organelle organiz...	152	11	6.03	0.04034
881	GO:0006836	neurotransmitter transport	33	4	1.31	0.04051
882	GO:0015936	coenzyme A metabolic process	33	4	1.31	0.04051
883	GO:0010262	somatic embryogenesis	48	5	1.9	0.04091
884	GO:0007015	actin filament organization	249	16	9.88	0.04101
885	GO:0030036	actin cytoskeleton organization	289	18	11.46	0.04102
886	GO:0006144	purine nucleobase metabolic process	64	6	2.54	0.04115
887	GO:2001057	reactive nitrogen species metabolic proc...	81	7	3.21	0.04189
888	GO:0032350	regulation of hormone metabolic process	191	13	7.58	0.04194
889	GO:0017148	negative regulation of translation	250	16	9.92	0.04226
890	GO:0034249	negative regulation of cellular amide me...	250	16	9.92	0.04226
891	GO:0098657	import into cell	250	16	9.92	0.04226
892	GO:0006999	nuclear pore organization	20	3	0.79	0.04294
893	GO:0030643	cellular phosphate ion homeostasis	20	3	0.79	0.04294
894	GO:0051180	vitamin transport	20	3	0.79	0.04294
895	GO:0072501	cellular divalent inorganic anion homeos...	20	3	0.79	0.04294
896	GO:0072502	cellular trivalent inorganic anion homeo...	20	3	0.79	0.04294
897	GO:0072350	tricarboxylic acid metabolic process	231	15	9.16	0.04332
898	GO:0008154	actin polymerization or depolymerization	192	13	7.62	0.04342
899	GO:0009809	lignin biosynthetic process	271	17	10.75	0.04355
900	GO:0051129	negative regulation of cellular componen...	154	11	6.11	0.04365
901	GO:0021700	developmental maturation	693	37	27.49	0.04372
902	GO:0009312	oligosaccharide biosynthetic process	173	12	6.86	0.04374
903	GO:0008654	phospholipid biosynthetic process	436	25	17.29	0.04386
904	GO:0002229	defense response to oomycetes	65	6	2.58	0.04387
905	GO:0019852	L-ascorbic acid metabolic process	65	6	2.58	0.04387
906	GO:0019853	L-ascorbic acid biosynthetic process	65	6	2.58	0.04387
907	GO:0070071	proton-transporting two-sector ATPase co...	49	5	1.94	0.04412
908	GO:0048767	root hair elongation	212	14	8.41	0.04423
909	GO:0005991	trehalose metabolic process	82	7	3.25	0.04429
910	GO:0050790	regulation of catalytic activity	848	44	33.64	0.04475
911	GO:0000288	nuclear-transcribed mRNA catabolic proce...	100	8	3.97	0.04553
912	GO:0009292	genetic transfer	100	8	3.97	0.04553
913	GO:0009294	DNA mediated transformation	100	8	3.97	0.04553
914	GO:0044764	multi-organism cellular process	100	8	3.97	0.04553
915	GO:0006623	protein targeting to vacuole	118	9	4.68	0.04557
916	GO:0009606	tropism	293	18	11.62	0.04580
917	GO:0009250	glucan biosynthetic process	376	22	14.91	0.04668
918	GO:0042126	nitrate metabolic process	66	6	2.62	0.04671
919	GO:0042128	nitrate assimilation	66	6	2.62	0.04671
920	GO:0006435	threonyl-tRNA aminoacylation	9	2	0.36	0.04704
921	GO:0006695	cholesterol biosynthetic process	9	2	0.36	0.04704
922	GO:0006983	ER overload response	9	2	0.36	0.04704
923	GO:0006998	nuclear envelope organization	9	2	0.36	0.04704
924	GO:0008203	cholesterol metabolic process	9	2	0.36	0.04704
925	GO:0010235	guard mother cell cytokinesis	9	2	0.36	0.04704
926	GO:0019474	L-lysine catabolic process to acetyl-CoA	9	2	0.36	0.04704
927	GO:0033512	L-lysine catabolic process to acetyl-CoA...	9	2	0.36	0.04704
928	GO:0043393	regulation of protein binding	9	2	0.36	0.04704
929	GO:0043609	regulation of carbon utilization	9	2	0.36	0.04704
930	GO:0045117	azole transport	9	2	0.36	0.04704
931	GO:0051195	negative regulation of cofactor metaboli...	9	2	0.36	0.04704
932	GO:0061085	regulation of histone H3-K27 methylation	9	2	0.36	0.04704
933	GO:0061087	positive regulation of histone H3-K27 me...	9	2	0.36	0.04704
934	GO:0071457	cellular response to ozone	9	2	0.36	0.04704
935	GO:1902652	secondary alcohol metabolic process	9	2	0.36	0.04704
936	GO:1902653	secondary alcohol biosynthetic process	9	2	0.36	0.04704
937	GO:2000232	regulation of rRNA processing	9	2	0.36	0.04704
938	GO:0010252	auxin homeostasis	101	8	4.01	0.04780
939	GO:0044106	cellular amine metabolic process	295	18	11.7	0.04833
940	GO:0006000	fructose metabolic process	21	3	0.83	0.04866
941	GO:0006516	glycoprotein catabolic process	21	3	0.83	0.04866
942	GO:0006909	phagocytosis	21	3	0.83	0.04866
943	GO:0007009	plasma membrane organization	21	3	0.83	0.04866
944	GO:0009435	NAD biosynthetic process	21	3	0.83	0.04866
945	GO:0009088	threonine biosynthetic process	35	4	1.39	0.04874
946	GO:0051307	meiotic chromosome separation	35	4	1.39	0.04874
947	GO:0002683	negative regulation of immune system pro...	67	6	2.66	0.04965
948	GO:0006862	nucleotide transport	120	9	4.76	0.04976
949	GO:0030154	cell differentiation	2414	112	95.76	0.05015
950	GO:0008216	spermidine metabolic process	51	5	2.02	0.05100
951	GO:0009266	response to temperature stimulus	2206	103	87.51	0.05112
952	GO:0010143	cutin biosynthetic process	68	6	2.7	0.05271
953	GO:0035384	thioester biosynthetic process	68	6	2.7	0.05271
954	GO:0071616	acyl-CoA biosynthetic process	68	6	2.7	0.05271
955	GO:0045489	pectin biosynthetic process	159	11	6.31	0.05273
956	GO:0006491	N-glycan processing	36	4	1.43	0.05317
957	GO:0052541	plant-type cell wall cellulose metabolic...	36	4	1.43	0.05317
958	GO:0099402	plant organ development	3414	154	135.42	0.05451
959	GO:0006323	DNA packaging	160	11	6.35	0.05469
960	GO:0006013	mannose metabolic process	22	3	0.87	0.05473
961	GO:0071900	regulation of protein serine/threonine k...	199	13	7.89	0.05482
962	GO:0006568	tryptophan metabolic process	104	8	4.13	0.05505
963	GO:0006586	indolalkylamine metabolic process	104	8	4.13	0.05505
964	GO:0032501	multicellular organismal process	10996	467	436.18	0.05569
965	GO:0006801	superoxide metabolic process	69	6	2.74	0.05588
966	GO:0045892	negative regulation of transcription, DN...	796	41	31.57	0.05589
967	GO:0009631	cold acclimation	123	9	4.88	0.05653
968	GO:0070972	protein localization to endoplasmic reti...	123	9	4.88	0.05653
969	GO:0072665	protein localization to vacuole	123	9	4.88	0.05653
970	GO:0072666	establishment of protein localization to...	123	9	4.88	0.05653
971	GO:0048481	plant ovule development	240	15	9.52	0.05674
972	GO:0006839	mitochondrial transport	322	19	12.77	0.05701
973	GO:0000098	sulfur amino acid catabolic process	10	2	0.4	0.05728
974	GO:0006488	dolichol-linked oligosaccharide biosynth...	10	2	0.4	0.05728
975	GO:0006571	tyrosine biosynthetic process	10	2	0.4	0.05728
976	GO:0016266	O-glycan processing	10	2	0.4	0.05728
977	GO:0042780	tRNA 3'-end processing	10	2	0.4	0.05728
978	GO:0046439	L-cysteine metabolic process	10	2	0.4	0.05728
979	GO:0046498	S-adenosylhomocysteine metabolic process	10	2	0.4	0.05728
980	GO:0071249	cellular response to nitrate	10	2	0.4	0.05728
981	GO:0097503	sialylation	10	2	0.4	0.05728
982	GO:0006012	galactose metabolic process	105	8	4.17	0.05761
983	GO:0048359	mucilage metabolic process involved in s...	87	7	3.45	0.05764
984	GO:0009438	methylglyoxal metabolic process	37	4	1.47	0.05782
985	GO:0009649	entrainment of circadian clock	37	4	1.47	0.05782
986	GO:0042182	ketone catabolic process	37	4	1.47	0.05782
987	GO:0051596	methylglyoxal catabolic process	37	4	1.47	0.05782
988	GO:0010047	fruit dehiscence	53	5	2.1	0.05847
989	GO:0097502	mannosylation	53	5	2.1	0.05847
990	GO:0048440	carpel development	324	19	12.85	0.05986
991	GO:0006555	methionine metabolic process	106	8	4.2	0.06025
992	GO:0032502	developmental process	12071	510	478.82	0.06042
993	GO:0048856	anatomical structure development	11631	492	461.37	0.06097
994	GO:0009423	chorismate biosynthetic process	23	3	0.91	0.06114
995	GO:1990069	stomatal opening	38	4	1.51	0.06267
996	GO:0015931	nucleobase-containing compound transport	496	27	19.67	0.06272
997	GO:1902679	negative regulation of RNA biosynthetic ...	871	44	34.55	0.06301
998	GO:1903507	negative regulation of nucleic acid-temp...	871	44	34.55	0.06301
999	GO:0035670	plant-type ovary development	244	15	9.68	0.06354
1000	GO:0009894	regulation of catabolic process	285	17	11.31	0.06359
1001	GO:0003333	amino acid transmembrane transport	89	7	3.53	0.06361
1002	GO:0051193	regulation of cofactor metabolic process	145	10	5.75	0.06376
1003	GO:2000113	negative regulation of cellular macromol...	1076	53	42.68	0.06477
1004	GO:0045088	regulation of innate immune response	412	23	16.34	0.06505
1005	GO:0031329	regulation of cellular catabolic process	245	15	9.72	0.06532
1006	GO:0065004	protein-DNA complex assembly	185	12	7.34	0.06591
1007	GO:0006573	valine metabolic process	55	5	2.18	0.06652
1008	GO:0034605	cellular response to heat	90	7	3.57	0.06673
1009	GO:0051493	regulation of cytoskeleton organization	246	15	9.76	0.06713
1010	GO:0006222	UMP biosynthetic process	39	4	1.55	0.06774
1011	GO:0009174	pyrimidine ribonucleoside monophosphate ...	39	4	1.55	0.06774
1012	GO:0030968	endoplasmic reticulum unfolded protein r...	39	4	1.55	0.06774
1013	GO:0046049	UMP metabolic process	39	4	1.55	0.06774
1014	GO:0009855	determination of bilateral symmetry	24	3	0.95	0.06789
1015	GO:0070072	vacuolar proton-transporting V-type ATPa...	24	3	0.95	0.06789
1016	GO:0006266	DNA ligation	11	2	0.44	0.06821
1017	GO:0010244	response to low fluence blue light stimu...	11	2	0.44	0.06821
1018	GO:0010351	lithium ion transport	11	2	0.44	0.06821
1019	GO:0019310	inositol catabolic process	11	2	0.44	0.06821
1020	GO:0046166	glyceraldehyde-3-phosphate biosynthetic ...	11	2	0.44	0.06821
1021	GO:0071108	protein K48-linked deubiquitination	11	2	0.44	0.06821
1022	GO:0090070	positive regulation of ribosome biogenes...	11	2	0.44	0.06821
1023	GO:1901703	protein localization involved in auxin p...	11	2	0.44	0.06821
1024	GO:2000242	negative regulation of reproductive proc...	288	17	11.42	0.06859
1025	GO:0000303	response to superoxide	73	6	2.9	0.06967
1026	GO:0000305	response to oxygen radical	73	6	2.9	0.06967
1027	GO:0072505	divalent inorganic anion homeostasis	73	6	2.9	0.06967
1028	GO:0010558	negative regulation of macromolecule bio...	1151	56	45.66	0.07037
1029	GO:0009129	pyrimidine nucleoside monophosphate meta...	56	5	2.22	0.07077
1030	GO:0007033	vacuole organization	110	8	4.36	0.07156
1031	GO:0006084	acetyl-CoA metabolic process	129	9	5.12	0.07176
1032	GO:0071806	protein transmembrane transport	417	23	16.54	0.07208
1033	GO:0009851	auxin biosynthetic process	168	11	6.66	0.07208
1034	GO:0009409	response to cold	1545	73	61.29	0.07266
1035	GO:0006613	cotranslational protein targeting to mem...	40	4	1.59	0.07301
1036	GO:0006614	SRP-dependent cotranslational protein ta...	40	4	1.59	0.07301
1037	GO:0006672	ceramide metabolic process	40	4	1.59	0.07301
1038	GO:0000028	ribosomal small subunit assembly	92	7	3.65	0.07323
1039	GO:0006661	phosphatidylinositol biosynthetic proces...	92	7	3.65	0.07323
1040	GO:0046164	alcohol catabolic process	92	7	3.65	0.07323
1041	GO:0080147	root hair cell development	270	16	10.71	0.07346
1042	GO:0051241	negative regulation of multicellular org...	483	26	19.16	0.07382
1043	GO:0010675	regulation of cellular carbohydrate meta...	111	8	4.4	0.07457
1044	GO:0022613	ribonucleoprotein complex biogenesis	1386	66	54.98	0.07486
1045	GO:0006047	UDP-N-acetylglucosamine metabolic proces...	25	3	0.99	0.07496
1046	GO:0006048	UDP-N-acetylglucosamine biosynthetic pro...	25	3	0.99	0.07496
1047	GO:0008535	respiratory chain complex IV assembly	25	3	0.99	0.07496
1048	GO:0019742	pentacyclic triterpenoid metabolic proce...	25	3	0.99	0.07496
1049	GO:0019745	pentacyclic triterpenoid biosynthetic pr...	25	3	0.99	0.07496
1050	GO:0032881	regulation of polysaccharide metabolic p...	57	5	2.26	0.07517
1051	GO:0060968	regulation of gene silencing	131	9	5.2	0.07735
1052	GO:0043255	regulation of carbohydrate biosynthetic ...	112	8	4.44	0.07766
1053	GO:0001060	transcription by RNA polymerase V	2	1	0.08	0.07776
1054	GO:0001778	plasma membrane repair	2	1	0.08	0.07776
1055	GO:0006287	base-excision repair, gap-filling	2	1	0.08	0.07776
1056	GO:0006297	nucleotide-excision repair, DNA gap fill...	2	1	0.08	0.07776
1057	GO:0010998	regulation of translational initiation b...	2	1	0.08	0.07776
1058	GO:0017085	response to insecticide	2	1	0.08	0.07776
1059	GO:0031590	wybutosine metabolic process	2	1	0.08	0.07776
1060	GO:0031591	wybutosine biosynthetic process	2	1	0.08	0.07776
1061	GO:0032048	cardiolipin metabolic process	2	1	0.08	0.07776
1062	GO:0032049	cardiolipin biosynthetic process	2	1	0.08	0.07776
1063	GO:0032928	regulation of superoxide anion generatio...	2	1	0.08	0.07776
1064	GO:0033542	fatty acid beta-oxidation, unsaturated, ...	2	1	0.08	0.07776
1065	GO:0036228	protein localization to nuclear inner me...	2	1	0.08	0.07776
1066	GO:0043137	DNA replication, removal of RNA primer	2	1	0.08	0.07776
1067	GO:0043558	regulation of translational initiation i...	2	1	0.08	0.07776
1068	GO:0045004	DNA replication proofreading	2	1	0.08	0.07776
1069	GO:0046680	response to DDT	2	1	0.08	0.07776
1070	GO:0051325	interphase	2	1	0.08	0.07776
1071	GO:1902478	negative regulation of defense response ...	2	1	0.08	0.07776
1072	GO:1904279	regulation of transcription by RNA polym...	2	1	0.08	0.07776
1073	GO:1904281	positive regulation of transcription by ...	2	1	0.08	0.07776
1074	GO:1990064	ground tissue pattern formation	2	1	0.08	0.07776
1075	GO:1990280	RNA localization to chromatin	2	1	0.08	0.07776
1076	GO:0018105	peptidyl-serine phosphorylation	41	4	1.63	0.07848
1077	GO:2000031	regulation of salicylic acid mediated si...	41	4	1.63	0.07848
1078	GO:2001023	regulation of response to drug	41	4	1.63	0.07848
1079	GO:2001038	regulation of cellular response to drug	41	4	1.63	0.07848
1080	GO:0006352	DNA-templated transcription, initiation	211	13	8.37	0.07878
1081	GO:0006497	protein lipidation	400	22	15.87	0.07890
1082	GO:0042158	lipoprotein biosynthetic process	400	22	15.87	0.07890
1083	GO:0032271	regulation of protein polymerization	191	12	7.58	0.07934
1084	GO:0006530	asparagine catabolic process	12	2	0.48	0.07976
1085	GO:0006572	tyrosine catabolic process	12	2	0.48	0.07976
1086	GO:0006984	ER-nucleus signaling pathway	12	2	0.48	0.07976
1087	GO:0008298	intracellular mRNA localization	12	2	0.48	0.07976
1088	GO:0009245	lipid A biosynthetic process	12	2	0.48	0.07976
1089	GO:0016236	macroautophagy	12	2	0.48	0.07976
1090	GO:0031937	positive regulation of chromatin silenci...	12	2	0.48	0.07976
1091	GO:0033345	asparagine catabolic process via L-aspar...	12	2	0.48	0.07976
1092	GO:0035335	peptidyl-tyrosine dephosphorylation	12	2	0.48	0.07976
1093	GO:0042868	antisense RNA metabolic process	12	2	0.48	0.07976
1094	GO:0044571	[2Fe-2S] cluster assembly	12	2	0.48	0.07976
1095	GO:0046493	lipid A metabolic process	12	2	0.48	0.07976
1096	GO:2001289	lipid X metabolic process	12	2	0.48	0.07976
1097	GO:0009958	positive gravitropism	113	8	4.48	0.08083
1098	GO:0051093	negative regulation of developmental pro...	554	29	21.98	0.08119
1099	GO:0071941	nitrogen cycle metabolic process	76	6	3.01	0.08120
1100	GO:0009309	amine biosynthetic process	172	11	6.82	0.08197
1101	GO:0042401	cellular biogenic amine biosynthetic pro...	172	11	6.82	0.08197
1102	GO:0044038	cell wall macromolecule biosynthetic pro...	172	11	6.82	0.08197
1103	GO:0070589	cellular component macromolecule biosynt...	172	11	6.82	0.08197
1104	GO:0007021	tubulin complex assembly	26	3	1.03	0.08234
1105	GO:0009799	specification of symmetry	26	3	1.03	0.08234
1106	GO:0032776	DNA methylation on cytosine	26	3	1.03	0.08234
1107	GO:2000014	regulation of endosperm development	26	3	1.03	0.08234
1108	GO:0072507	divalent inorganic cation homeostasis	275	16	10.91	0.08316
1109	GO:0009084	glutamine family amino acid biosynthetic...	133	9	5.28	0.08320
1110	GO:0042775	mitochondrial ATP synthesis coupled elec...	95	7	3.77	0.08367
1111	GO:0009653	anatomical structure morphogenesis	3500	155	138.83	0.08408
1112	GO:0034308	primary alcohol metabolic process	42	4	1.67	0.08414
1113	GO:0048645	animal organ formation	42	4	1.67	0.08414
1114	GO:0034968	histone lysine methylation	153	10	6.07	0.08432
1115	GO:0000380	alternative mRNA splicing, via spliceoso...	59	5	2.34	0.08439
1116	GO:0061024	membrane organization	382	21	15.15	0.08470
1117	GO:0051253	negative regulation of RNA metabolic pro...	893	44	35.42	0.08502
1118	GO:0006828	manganese ion transport	77	6	3.05	0.08526
1119	GO:0010256	endomembrane system organization	214	13	8.49	0.08567
1120	GO:0001510	RNA methylation	134	9	5.32	0.08623
1121	GO:1901679	nucleotide transmembrane transport	96	7	3.81	0.08733
1122	GO:0097435	supramolecular fiber organization	384	21	15.23	0.08818
1123	GO:0019430	removal of superoxide radicals	60	5	2.38	0.08921
1124	GO:0071450	cellular response to oxygen radical	60	5	2.38	0.08921
1125	GO:0071451	cellular response to superoxide	60	5	2.38	0.08921
1126	GO:0098869	cellular oxidant detoxification	60	5	2.38	0.08921
1127	GO:0006521	regulation of cellular amino acid metabo...	78	6	3.09	0.08943
1128	GO:0006596	polyamine biosynthetic process	78	6	3.09	0.08943
1129	GO:0033238	regulation of cellular amine metabolic p...	78	6	3.09	0.08943
1130	GO:0000105	histidine biosynthetic process	43	4	1.71	0.09000
1131	GO:0006547	histidine metabolic process	43	4	1.71	0.09000
1132	GO:0046185	aldehyde catabolic process	43	4	1.71	0.09000
1133	GO:0052803	imidazole-containing compound metabolic ...	43	4	1.71	0.09000
1134	GO:0002098	tRNA wobble uridine modification	27	3	1.07	0.09002
1135	GO:0005977	glycogen metabolic process	27	3	1.07	0.09002
1136	GO:0005978	glycogen biosynthetic process	27	3	1.07	0.09002
1137	GO:0006023	aminoglycan biosynthetic process	27	3	1.07	0.09002
1138	GO:0006024	glycosaminoglycan biosynthetic process	27	3	1.07	0.09002
1139	GO:0006112	energy reserve metabolic process	27	3	1.07	0.09002
1140	GO:0009094	L-phenylalanine biosynthetic process	27	3	1.07	0.09002
1141	GO:0015700	arsenite transport	27	3	1.07	0.09002
1142	GO:0030002	cellular anion homeostasis	27	3	1.07	0.09002
1143	GO:0030203	glycosaminoglycan metabolic process	27	3	1.07	0.09002
1144	GO:0030320	cellular monovalent inorganic anion home...	27	3	1.07	0.09002
1145	GO:1902223	erythrose 4-phosphate/phosphoenolpyruvat...	27	3	1.07	0.09002
1146	GO:0098656	anion transmembrane transport	807	40	32.01	0.09041
1147	GO:0048827	phyllome development	1825	84	72.39	0.09089
1148	GO:0006334	nucleosome assembly	97	7	3.85	0.09108
1149	GO:0006403	RNA localization	279	16	11.07	0.09149
1150	GO:0006729	tetrahydrobiopterin biosynthetic process	13	2	0.52	0.09185
1151	GO:0008614	pyridoxine metabolic process	13	2	0.52	0.09185
1152	GO:0008615	pyridoxine biosynthetic process	13	2	0.52	0.09185
1153	GO:0009432	SOS response	13	2	0.52	0.09185
1154	GO:0010220	positive regulation of vernalization res...	13	2	0.52	0.09185
1155	GO:0044088	regulation of vacuole organization	13	2	0.52	0.09185
1156	GO:0044090	positive regulation of vacuole organizat...	13	2	0.52	0.09185
1157	GO:0046146	tetrahydrobiopterin metabolic process	13	2	0.52	0.09185
1158	GO:0090069	regulation of ribosome biogenesis	13	2	0.52	0.09185
1159	GO:1901607	alpha-amino acid biosynthetic process	651	33	25.82	0.09245
1160	GO:0055088	lipid homeostasis	136	9	5.39	0.09246
1161	GO:0065009	regulation of molecular function	991	48	39.31	0.09263
1162	GO:0016311	dephosphorylation	629	32	24.95	0.09295
1163	GO:0009067	aspartate family amino acid biosynthetic...	156	10	6.19	0.09297
1164	GO:0031050	dsRNA fragmentation	156	10	6.19	0.09297
1165	GO:0043331	response to dsRNA	156	10	6.19	0.09297
1166	GO:0070918	production of small RNA involved in gene...	156	10	6.19	0.09297
1167	GO:0071359	cellular response to dsRNA	156	10	6.19	0.09297
1168	GO:0002682	regulation of immune system process	474	25	18.8	0.09315
1169	GO:1902358	sulfate transmembrane transport	61	5	2.42	0.09417
1170	GO:0046189	phenol-containing compound biosynthetic ...	117	8	4.64	0.09424
1171	GO:0090558	plant epidermis development	947	46	37.56	0.09461
1172	GO:0042773	ATP synthesis coupled electron transport	98	7	3.89	0.09492
1173	GO:0033865	nucleoside bisphosphate metabolic proces...	44	4	1.75	0.09605
1174	GO:0033875	ribonucleoside bisphosphate metabolic pr...	44	4	1.75	0.09605
1175	GO:0034032	purine nucleoside bisphosphate metabolic...	44	4	1.75	0.09605
1176	GO:0016032	viral process	260	15	10.31	0.09607
1177	GO:0043603	cellular amide metabolic process	3473	153	137.76	0.09629
1178	GO:0006379	mRNA cleavage	28	3	1.11	0.09798
1179	GO:0006621	protein retention in ER lumen	28	3	1.11	0.09798
1180	GO:0006722	triterpenoid metabolic process	28	3	1.11	0.09798
1181	GO:0016104	triterpenoid biosynthetic process	28	3	1.11	0.09798
1182	GO:0043248	proteasome assembly	28	3	1.11	0.09798
1183	GO:0032989	cellular component morphogenesis	1694	78	67.2	0.09924
1184	GO:0009826	unidimensional cell growth	1137	54	45.1	0.10154
1185	GO:0050776	regulation of immune response	435	23	17.26	0.10163
1186	GO:0042752	regulation of circadian rhythm	159	10	6.31	0.10212
1187	GO:0006607	NLS-bearing protein import into nucleus	45	4	1.79	0.10229
1188	GO:0006986	response to unfolded protein	45	4	1.79	0.10229
1189	GO:0018209	peptidyl-serine modification	45	4	1.79	0.10229
1190	GO:0031060	regulation of histone methylation	45	4	1.79	0.10229
1191	GO:0033356	UDP-L-arabinose metabolic process	45	4	1.79	0.10229
1192	GO:0034620	cellular response to unfolded protein	45	4	1.79	0.10229
1193	GO:0030433	ubiquitin-dependent ERAD pathway	81	6	3.21	0.10260
1194	GO:0010191	mucilage metabolic process	100	7	3.97	0.10285
1195	GO:1905392	plant organ morphogenesis	1348	63	53.47	0.10384
1196	GO:0009652	thigmotropism	14	2	0.56	0.10444
1197	GO:0034629	cellular protein-containing complex loca...	14	2	0.56	0.10444
1198	GO:0046834	lipid phosphorylation	14	2	0.56	0.10444
1199	GO:0048578	positive regulation of long-day photoper...	14	2	0.56	0.10444
1200	GO:0051289	protein homotetramerization	14	2	0.56	0.10444
1201	GO:0051645	Golgi localization	14	2	0.56	0.10444
1202	GO:0052324	plant-type cell wall cellulose biosynthe...	14	2	0.56	0.10444
1203	GO:0060151	peroxisome localization	14	2	0.56	0.10444
1204	GO:0060860	regulation of floral organ abscission	14	2	0.56	0.10444
1205	GO:0060862	negative regulation of floral organ absc...	14	2	0.56	0.10444
1206	GO:0071836	nectar secretion	14	2	0.56	0.10444
1207	GO:0009955	adaxial/abaxial pattern specification	160	10	6.35	0.10528
1208	GO:0006479	protein methylation	243	14	9.64	0.10590
1209	GO:0008213	protein alkylation	243	14	9.64	0.10590
1210	GO:0048364	root development	1655	76	65.65	0.10660
1211	GO:0006119	oxidative phosphorylation	101	7	4.01	0.10695
1212	GO:0043562	cellular response to nitrogen levels	101	7	4.01	0.10695
1213	GO:0010118	stomatal movement	527	27	20.9	0.10791
1214	GO:0051168	nuclear export	161	10	6.39	0.10850
1215	GO:0022622	root system development	1657	76	65.73	0.10851
1216	GO:0007029	endoplasmic reticulum organization	46	4	1.82	0.10871
1217	GO:0010959	regulation of metal ion transport	46	4	1.82	0.10871
1218	GO:0035967	cellular response to topologically incor...	46	4	1.82	0.10871
1219	GO:0046351	disaccharide biosynthetic process	141	9	5.59	0.10918
1220	GO:0006551	leucine metabolic process	64	5	2.54	0.10988
1221	GO:0010020	chloroplast fission	64	5	2.54	0.10988
1222	GO:0045927	positive regulation of growth	64	5	2.54	0.10988
1223	GO:1990748	cellular detoxification	64	5	2.54	0.10988
1224	GO:0010015	root morphogenesis	868	42	34.43	0.11033
1225	GO:0043543	protein acylation	507	26	20.11	0.11193
1226	GO:0016072	rRNA metabolic process	463	24	18.37	0.11274
1227	GO:0032269	negative regulation of cellular protein ...	397	21	15.75	0.11308
1228	GO:0006412	translation	2828	125	112.18	0.11433
1229	GO:0019586	galacturonate metabolic process	3	1	0.12	0.11434
1230	GO:0030970	retrograde protein transport, ER to cyto...	3	1	0.12	0.11434
1231	GO:0031126	snoRNA 3'-end processing	3	1	0.12	0.11434
1232	GO:0033611	oxalate catabolic process	3	1	0.12	0.11434
1233	GO:0042060	wound healing	3	1	0.12	0.11434
1234	GO:0042425	choline biosynthetic process	3	1	0.12	0.11434
1235	GO:0046396	D-galacturonate metabolic process	3	1	0.12	0.11434
1236	GO:0048864	stem cell development	3	1	0.12	0.11434
1237	GO:0051103	DNA ligation involved in DNA repair	3	1	0.12	0.11434
1238	GO:0071030	nuclear mRNA surveillance of spliceosoma...	3	1	0.12	0.11434
1239	GO:0071031	nuclear mRNA surveillance of mRNA 3'-end...	3	1	0.12	0.11434
1240	GO:0071034	CUT catabolic process	3	1	0.12	0.11434
1241	GO:0071043	CUT metabolic process	3	1	0.12	0.11434
1242	GO:0071048	nuclear retention of unspliced pre-mRNA ...	3	1	0.12	0.11434
1243	GO:0071049	nuclear retention of pre-mRNA with aberr...	3	1	0.12	0.11434
1244	GO:0071051	polyadenylation-dependent snoRNA 3'-end ...	3	1	0.12	0.11434
1245	GO:1903329	regulation of iron-sulfur cluster assemb...	3	1	0.12	0.11434
1246	GO:1903513	endoplasmic reticulum to cytosol transpo...	3	1	0.12	0.11434
1247	GO:0000266	mitochondrial fission	30	3	1.19	0.11471
1248	GO:0002097	tRNA wobble base modification	30	3	1.19	0.11471
1249	GO:0009095	aromatic amino acid family biosynthetic ...	30	3	1.19	0.11471
1250	GO:0043687	post-translational protein modification	30	3	1.19	0.11471
1251	GO:0043967	histone H4 acetylation	30	3	1.19	0.11471
1252	GO:0010267	production of ta-siRNAs involved in RNA ...	47	4	1.86	0.11530
1253	GO:0010363	regulation of plant-type hypersensitive ...	47	4	1.86	0.11530
1254	GO:0015695	organic cation transport	47	4	1.86	0.11530
1255	GO:0018126	protein hydroxylation	47	4	1.86	0.11530
1256	GO:0018401	peptidyl-proline hydroxylation to 4-hydr...	47	4	1.86	0.11530
1257	GO:0019471	4-hydroxyproline metabolic process	47	4	1.86	0.11530
1258	GO:0019511	peptidyl-proline hydroxylation	47	4	1.86	0.11530
1259	GO:0001522	pseudouridine synthesis	65	5	2.58	0.11538
1260	GO:0006284	base-excision repair	65	5	2.58	0.11538
1261	GO:1990542	mitochondrial transmembrane transport	103	7	4.09	0.11541
1262	GO:0006388	tRNA splicing, via endonucleolytic cleav...	15	2	0.6	0.11745
1263	GO:0019509	L-methionine salvage from methylthioaden...	15	2	0.6	0.11745
1264	GO:0034227	tRNA thio-modification	15	2	0.6	0.11745
1265	GO:0042822	pyridoxal phosphate metabolic process	15	2	0.6	0.11745
1266	GO:0042823	pyridoxal phosphate biosynthetic process	15	2	0.6	0.11745
1267	GO:0051211	anisotropic cell growth	15	2	0.6	0.11745
1268	GO:0051938	L-glutamate import	15	2	0.6	0.11745
1269	GO:0071280	cellular response to copper ion	15	2	0.6	0.11745
1270	GO:1901269	lipooligosaccharide metabolic process	15	2	0.6	0.11745
1271	GO:1901271	lipooligosaccharide biosynthetic process	15	2	0.6	0.11745
1272	GO:0009688	abscisic acid biosynthetic process	66	5	2.62	0.12101
1273	GO:0043289	apocarotenoid biosynthetic process	66	5	2.62	0.12101
1274	GO:1902645	tertiary alcohol biosynthetic process	66	5	2.62	0.12101
1275	GO:0051248	negative regulation of protein metabolic...	401	21	15.91	0.12154
1276	GO:0044087	regulation of cellular component biogene...	379	20	15.03	0.12159
1277	GO:0006766	vitamin metabolic process	249	14	9.88	0.12193
1278	GO:0000209	protein polyubiquitination	292	16	11.58	0.12208
1279	GO:0006260	DNA replication	468	24	18.56	0.12251
1280	GO:0046349	amino sugar biosynthetic process	31	3	1.23	0.12345
1281	GO:0046417	chorismate metabolic process	31	3	1.23	0.12345
1282	GO:0071265	L-methionine biosynthetic process	31	3	1.23	0.12345
1283	GO:0042455	ribonucleoside biosynthetic process	105	7	4.17	0.12421
1284	GO:0044275	cellular carbohydrate catabolic process	250	14	9.92	0.12473
1285	GO:0070592	cell wall polysaccharide biosynthetic pr...	166	10	6.58	0.12541
1286	GO:0009411	response to UV	425	22	16.86	0.12557
1287	GO:0055062	phosphate ion homeostasis	67	5	2.66	0.12676
1288	GO:0072506	trivalent inorganic anion homeostasis	67	5	2.66	0.12676
1289	GO:0006298	mismatch repair	49	4	1.94	0.12899
1290	GO:0006900	vesicle budding from membrane	49	4	1.94	0.12899
1291	GO:0009130	pyrimidine nucleoside monophosphate bios...	49	4	1.94	0.12899
1292	GO:0070988	demethylation	49	4	1.94	0.12899
1293	GO:0072503	cellular divalent inorganic cation homeo...	209	12	8.29	0.12931
1294	GO:0010054	trichoblast differentiation	383	20	15.19	0.13069
1295	GO:0018108	peptidyl-tyrosine phosphorylation	16	2	0.63	0.13085
1296	GO:0018212	peptidyl-tyrosine modification	16	2	0.63	0.13085
1297	GO:0043132	NAD transport	16	2	0.63	0.13085
1298	GO:0036503	ERAD pathway	87	6	3.45	0.13177
1299	GO:0035437	maintenance of protein localization in e...	32	3	1.27	0.13243
1300	GO:0046503	glycerolipid catabolic process	32	3	1.27	0.13243
1301	GO:0071484	cellular response to light intensity	32	3	1.27	0.13243
1302	GO:0051028	mRNA transport	210	12	8.33	0.13251
1303	GO:0007059	chromosome segregation	296	16	11.74	0.13257
1304	GO:0030048	actin filament-based movement	68	5	2.7	0.13264
1305	GO:0046942	carboxylic acid transport	451	23	17.89	0.13360
1306	GO:0007010	cytoskeleton organization	701	34	27.81	0.13520
1307	GO:0034470	ncRNA processing	748	36	29.67	0.13713
1308	GO:0009692	ethylene metabolic process	128	8	5.08	0.13718
1309	GO:0009693	ethylene biosynthetic process	128	8	5.08	0.13718
1310	GO:0043449	cellular alkene metabolic process	128	8	5.08	0.13718
1311	GO:0043450	alkene biosynthetic process	128	8	5.08	0.13718
1312	GO:1900673	olefin metabolic process	128	8	5.08	0.13718
1313	GO:1900674	olefin biosynthetic process	128	8	5.08	0.13718
1314	GO:0008272	sulfate transport	69	5	2.74	0.13864
1315	GO:0006611	protein export from nucleus	149	9	5.91	0.13917
1316	GO:0046777	protein autophosphorylation	499	25	19.79	0.14022
1317	GO:0065002	intracellular protein transmembrane tran...	277	15	10.99	0.14022
1318	GO:0009910	negative regulation of flower developmen...	234	13	9.28	0.14097
1319	GO:0043043	peptide biosynthetic process	2861	125	113.49	0.14155
1320	GO:0008295	spermidine biosynthetic process	33	3	1.31	0.14162
1321	GO:0052033	pathogen-associated molecular pattern de...	33	3	1.31	0.14162
1322	GO:0052166	positive regulation by symbiont of host ...	33	3	1.31	0.14162
1323	GO:0052167	modulation by symbiont of host innate im...	33	3	1.31	0.14162
1324	GO:0052169	pathogen-associated molecular pattern de...	33	3	1.31	0.14162
1325	GO:0052257	pathogen-associated molecular pattern de...	33	3	1.31	0.14162
1326	GO:0052305	positive regulation by organism of innat...	33	3	1.31	0.14162
1327	GO:0052306	modulation by organism of innate immune ...	33	3	1.31	0.14162
1328	GO:0052308	pathogen-associated molecular pattern de...	33	3	1.31	0.14162
1329	GO:0052509	positive regulation by symbiont of host ...	33	3	1.31	0.14162
1330	GO:0052510	positive regulation by organism of defen...	33	3	1.31	0.14162
1331	GO:1901141	regulation of lignin biosynthetic proces...	33	3	1.31	0.14162
1332	GO:0018958	phenol-containing compound metabolic pro...	235	13	9.32	0.14415
1333	GO:0006421	asparaginyl-tRNA aminoacylation	17	2	0.67	0.14456
1334	GO:0006490	oligosaccharide-lipid intermediate biosy...	17	2	0.67	0.14456
1335	GO:0010581	regulation of starch biosynthetic proces...	17	2	0.67	0.14456
1336	GO:0034314	Arp2/3 complex-mediated actin nucleation	17	2	0.67	0.14456
1337	GO:0043966	histone H3 acetylation	17	2	0.67	0.14456
1338	GO:0051098	regulation of binding	17	2	0.67	0.14456
1339	GO:0071027	nuclear RNA surveillance	17	2	0.67	0.14456
1340	GO:0071028	nuclear mRNA surveillance	17	2	0.67	0.14456
1341	GO:0043572	plastid fission	70	5	2.78	0.14475
1342	GO:0007275	multicellular organism development	10313	429	409.08	0.14634
1343	GO:0002239	response to oomycetes	90	6	3.57	0.14768
1344	GO:0051274	beta-glucan biosynthetic process	215	12	8.53	0.14913
1345	GO:0000012	single strand break repair	4	1	0.16	0.14948
1346	GO:0000032	cell wall mannoprotein biosynthetic proc...	4	1	0.16	0.14948
1347	GO:0002532	production of molecular mediator involve...	4	1	0.16	0.14948
1348	GO:0002538	arachidonic acid metabolite production i...	4	1	0.16	0.14948
1349	GO:0002540	leukotriene production involved in infla...	4	1	0.16	0.14948
1350	GO:0006056	mannoprotein metabolic process	4	1	0.16	0.14948
1351	GO:0006057	mannoprotein biosynthetic process	4	1	0.16	0.14948
1352	GO:0006642	triglyceride mobilization	4	1	0.16	0.14948
1353	GO:0006691	leukotriene metabolic process	4	1	0.16	0.14948
1354	GO:0008277	regulation of G-protein coupled receptor...	4	1	0.16	0.14948
1355	GO:0010373	negative regulation of gibberellin biosy...	4	1	0.16	0.14948
1356	GO:0010789	meiotic sister chromatid cohesion involv...	4	1	0.16	0.14948
1357	GO:0019357	nicotinate nucleotide biosynthetic proce...	4	1	0.16	0.14948
1358	GO:0019358	nicotinate nucleotide salvage	4	1	0.16	0.14948
1359	GO:0019370	leukotriene biosynthetic process	4	1	0.16	0.14948
1360	GO:0023021	termination of signal transduction	4	1	0.16	0.14948
1361	GO:0031506	cell wall glycoprotein biosynthetic proc...	4	1	0.16	0.14948
1362	GO:0032482	Rab protein signal transduction	4	1	0.16	0.14948
1363	GO:0034204	lipid translocation	4	1	0.16	0.14948
1364	GO:0035404	histone-serine phosphorylation	4	1	0.16	0.14948
1365	GO:0038032	termination of G-protein coupled recepto...	4	1	0.16	0.14948
1366	GO:0042966	biotin carboxyl carrier protein biosynth...	4	1	0.16	0.14948
1367	GO:0043987	histone H3-S10 phosphorylation	4	1	0.16	0.14948
1368	GO:0043988	histone H3-S28 phosphorylation	4	1	0.16	0.14948
1369	GO:0044211	CTP salvage	4	1	0.16	0.14948
1370	GO:0044845	chain elongation of O-linked mannose res...	4	1	0.16	0.14948
1371	GO:0045005	DNA-dependent DNA replication maintenanc...	4	1	0.16	0.14948
1372	GO:0045332	phospholipid translocation	4	1	0.16	0.14948
1373	GO:0045744	negative regulation of G-protein coupled...	4	1	0.16	0.14948
1374	GO:0046456	icosanoid biosynthetic process	4	1	0.16	0.14948
1375	GO:0046497	nicotinate nucleotide metabolic process	4	1	0.16	0.14948
1376	GO:0050730	regulation of peptidyl-tyrosine phosphor...	4	1	0.16	0.14948
1377	GO:0050732	negative regulation of peptidyl-tyrosine...	4	1	0.16	0.14948
1378	GO:0070291	N-acylethanolamine metabolic process	4	1	0.16	0.14948
1379	GO:0071076	RNA 3' uridylation	4	1	0.16	0.14948
1380	GO:0071763	nuclear membrane organization	4	1	0.16	0.14948
1381	GO:1900101	regulation of endoplasmic reticulum unfo...	4	1	0.16	0.14948
1382	GO:1902477	regulation of defense response to bacter...	4	1	0.16	0.14948
1383	GO:1903415	flavonoid transport from endoplasmic ret...	4	1	0.16	0.14948
1384	GO:1903705	positive regulation of production of siR...	4	1	0.16	0.14948
1385	GO:0019674	NAD metabolic process	52	4	2.06	0.15071
1386	GO:0042180	cellular ketone metabolic process	369	19	14.64	0.15085
1387	GO:0071216	cellular response to biotic stimulus	71	5	2.82	0.15098
1388	GO:0006089	lactate metabolic process	34	3	1.35	0.15102
1389	GO:0009452	7-methylguanosine RNA capping	34	3	1.35	0.15102
1390	GO:0019243	methylglyoxal catabolic process to D-lac...	34	3	1.35	0.15102
1391	GO:0019375	galactolipid biosynthetic process	34	3	1.35	0.15102
1392	GO:0036260	RNA capping	34	3	1.35	0.15102
1393	GO:0043090	amino acid import	34	3	1.35	0.15102
1394	GO:0051446	positive regulation of meiotic cell cycl...	34	3	1.35	0.15102
1395	GO:0061727	methylglyoxal catabolic process to lacta...	34	3	1.35	0.15102
1396	GO:0006366	transcription by RNA polymerase II	618	30	24.51	0.15119
1397	GO:0048580	regulation of post-embryonic development	1224	56	48.55	0.15260
1398	GO:0045047	protein targeting to ER	91	6	3.61	0.15316
1399	GO:0072599	establishment of protein localization to...	91	6	3.61	0.15316
1400	GO:0048583	regulation of response to stimulus	1985	88	78.74	0.15373
1401	GO:0009251	glucan catabolic process	195	11	7.74	0.15417
1402	GO:0055114	oxidation-reduction process	4895	208	194.17	0.15651
1403	GO:0060548	negative regulation of cell death	112	7	4.44	0.15753
1404	GO:0051240	positive regulation of multicellular org...	327	17	12.97	0.15756
1405	GO:1903046	meiotic cell cycle process	439	22	17.41	0.15770
1406	GO:0000023	maltose metabolic process	18	2	0.71	0.15856
1407	GO:0006433	prolyl-tRNA aminoacylation	18	2	0.71	0.15856
1408	GO:0034311	diol metabolic process	18	2	0.71	0.15856
1409	GO:0034312	diol biosynthetic process	18	2	0.71	0.15856
1410	GO:0046900	tetrahydrofolylpolyglutamate metabolic p...	18	2	0.71	0.15856
1411	GO:0051646	mitochondrion localization	18	2	0.71	0.15856
1412	GO:0000398	mRNA splicing, via spliceosome	462	23	18.33	0.15866
1413	GO:0045132	meiotic chromosome segregation	154	9	6.11	0.15985
1414	GO:0006528	asparagine metabolic process	35	3	1.39	0.16061
1415	GO:0010026	trichome differentiation	373	19	14.8	0.16145
1416	GO:0000375	RNA splicing, via transesterification re...	486	24	19.28	0.16179
1417	GO:0000377	RNA splicing, via transesterification re...	486	24	19.28	0.16179
1418	GO:0048878	chemical homeostasis	1444	65	57.28	0.16252
1419	GO:0006816	calcium ion transport	113	7	4.48	0.16259
1420	GO:2000243	positive regulation of reproductive proc...	219	12	8.69	0.16318
1421	GO:0048585	negative regulation of response to stimu...	670	32	26.58	0.16324
1422	GO:0006879	cellular iron ion homeostasis	93	6	3.69	0.16440
1423	GO:0009089	lysine biosynthetic process via diaminop...	54	4	2.14	0.16590
1424	GO:0046451	diaminopimelate metabolic process	54	4	2.14	0.16590
1425	GO:0008033	tRNA processing	264	14	10.47	0.16769
1426	GO:0090351	seedling development	673	32	26.7	0.16933
1427	GO:0010216	maintenance of DNA methylation	36	3	1.43	0.17037
1428	GO:0010962	regulation of glucan biosynthetic proces...	36	3	1.43	0.17037
1429	GO:0042939	tripeptide transport	36	3	1.43	0.17037
1430	GO:0046470	phosphatidylcholine metabolic process	36	3	1.43	0.17037
1431	GO:0010090	trichome morphogenesis	287	15	11.38	0.17068
1432	GO:0006152	purine nucleoside catabolic process	19	2	0.75	0.17280
1433	GO:0006517	protein deglycosylation	19	2	0.75	0.17280
1434	GO:0009650	UV protection	19	2	0.75	0.17280
1435	GO:0009939	positive regulation of gibberellic acid ...	19	2	0.75	0.17280
1436	GO:0010219	regulation of vernalization response	19	2	0.75	0.17280
1437	GO:0010483	pollen tube reception	19	2	0.75	0.17280
1438	GO:0016572	histone phosphorylation	19	2	0.75	0.17280
1439	GO:0016926	protein desumoylation	19	2	0.75	0.17280
1440	GO:0042816	vitamin B6 metabolic process	19	2	0.75	0.17280
1441	GO:0042819	vitamin B6 biosynthetic process	19	2	0.75	0.17280
1442	GO:0051703	intraspecies interaction between organis...	19	2	0.75	0.17280
1443	GO:0072334	UDP-galactose transmembrane transport	19	2	0.75	0.17280
1444	GO:0072531	pyrimidine-containing compound transmemb...	19	2	0.75	0.17280
1445	GO:1900111	positive regulation of histone H3-K9 dim...	19	2	0.75	0.17280
1446	GO:0015985	energy coupled proton transport, down el...	115	7	4.56	0.17294
1447	GO:0015986	ATP synthesis coupled proton transport	115	7	4.56	0.17294
1448	GO:0043647	inositol phosphate metabolic process	115	7	4.56	0.17294
1449	GO:0000724	double-strand break repair via homologou...	136	8	5.39	0.17359
1450	GO:0015802	basic amino acid transport	55	4	2.18	0.17370
1451	GO:0042254	ribosome biogenesis	1121	51	44.47	0.17521
1452	GO:0006518	peptide metabolic process	3237	139	128.4	0.17589
1453	GO:0052543	callose deposition in cell wall	95	6	3.77	0.17598
1454	GO:0007017	microtubule-based process	584	28	23.17	0.17661
1455	GO:0005992	trehalose biosynthetic process	75	5	2.98	0.17696
1456	GO:0000280	nuclear division	447	22	17.73	0.17792
1457	GO:0009110	vitamin biosynthetic process	245	13	9.72	0.17805
1458	GO:0006446	regulation of translational initiation	116	7	4.6	0.17821
1459	GO:0002832	negative regulation of response to bioti...	37	3	1.47	0.18030
1460	GO:0032102	negative regulation of response to exter...	37	3	1.47	0.18030
1461	GO:0043901	negative regulation of multi-organism pr...	37	3	1.47	0.18030
1462	GO:0044030	regulation of DNA methylation	37	3	1.47	0.18030
1463	GO:0051321	meiotic cell cycle	494	24	19.6	0.18125
1464	GO:0006566	threonine metabolic process	56	4	2.22	0.18162
1465	GO:0033108	mitochondrial respiratory chain complex ...	56	4	2.22	0.18162
1466	GO:0045824	negative regulation of innate immune res...	56	4	2.22	0.18162
1467	GO:0001112	DNA-templated transcriptional open compl...	5	1	0.2	0.18322
1468	GO:0001113	transcriptional open complex formation a...	5	1	0.2	0.18322
1469	GO:0001120	protein-DNA complex remodeling	5	1	0.2	0.18322
1470	GO:0002103	endonucleolytic cleavage of tetracistron...	5	1	0.2	0.18322
1471	GO:0006154	adenosine catabolic process	5	1	0.2	0.18322
1472	GO:0006273	lagging strand elongation	5	1	0.2	0.18322
1473	GO:0006671	phytosphingosine metabolic process	5	1	0.2	0.18322
1474	GO:0007026	negative regulation of microtubule depol...	5	1	0.2	0.18322
1475	GO:0007065	male meiosis sister chromatid cohesion	5	1	0.2	0.18322
1476	GO:0007066	female meiosis sister chromatid cohesion	5	1	0.2	0.18322
1477	GO:0007610	behavior	5	1	0.2	0.18322
1478	GO:0007638	mechanosensory behavior	5	1	0.2	0.18322
1479	GO:0009594	detection of nutrient	5	1	0.2	0.18322
1480	GO:0019500	cyanide catabolic process	5	1	0.2	0.18322
1481	GO:0033467	CMP-keto-3-deoxy-D-manno-octulosonic aci...	5	1	0.2	0.18322
1482	GO:0033468	CMP-keto-3-deoxy-D-manno-octulosonic aci...	5	1	0.2	0.18322
1483	GO:0033529	raffinose biosynthetic process	5	1	0.2	0.18322
1484	GO:0033567	DNA replication, Okazaki fragment proces...	5	1	0.2	0.18322
1485	GO:0034367	protein-containing complex remodeling	5	1	0.2	0.18322
1486	GO:0034720	histone H3-K4 demethylation	5	1	0.2	0.18322
1487	GO:0046443	FAD metabolic process	5	1	0.2	0.18322
1488	GO:0048569	post-embryonic animal organ development	5	1	0.2	0.18322
1489	GO:0072387	flavin adenine dinucleotide metabolic pr...	5	1	0.2	0.18322
1490	GO:0090435	protein localization to nuclear envelope	5	1	0.2	0.18322
1491	GO:1900088	regulation of inositol biosynthetic proc...	5	1	0.2	0.18322
1492	GO:1900091	regulation of raffinose biosynthetic pro...	5	1	0.2	0.18322
1493	GO:0006767	water-soluble vitamin metabolic process	181	10	7.18	0.18399
1494	GO:0016036	cellular response to phosphate starvatio...	247	13	9.8	0.18525
1495	GO:0006790	sulfur compound metabolic process	1484	66	58.87	0.18527
1496	GO:0048764	trichoblast maturation	359	18	14.24	0.18566
1497	GO:0048765	root hair cell differentiation	359	18	14.24	0.18566
1498	GO:0045934	negative regulation of nucleobase-contai...	986	45	39.11	0.18653
1499	GO:0009850	auxin metabolic process	292	15	11.58	0.18708
1500	GO:0006513	protein monoubiquitination	20	2	0.79	0.18722
1501	GO:0009645	response to low light intensity stimulus	20	2	0.79	0.18722
1502	GO:0033358	UDP-L-arabinose biosynthetic process	20	2	0.79	0.18722
1503	GO:0045227	capsule polysaccharide biosynthetic proc...	20	2	0.79	0.18722
1504	GO:0045230	capsule organization	20	2	0.79	0.18722
1505	GO:0046786	viral replication complex formation and ...	20	2	0.79	0.18722
1506	GO:0080170	hydrogen peroxide transmembrane transpor...	20	2	0.79	0.18722
1507	GO:0097428	protein maturation by iron-sulfur cluste...	20	2	0.79	0.18722
1508	GO:0048768	root hair cell tip growth	57	4	2.26	0.18965
1509	GO:0019374	galactolipid metabolic process	38	3	1.51	0.19039
1510	GO:0032885	regulation of polysaccharide biosyntheti...	38	3	1.51	0.19039
1511	GO:0045003	double-strand break repair via synthesis...	38	3	1.51	0.19039
1512	GO:0006595	polyamine metabolic process	98	6	3.89	0.19394
1513	GO:0043604	amide biosynthetic process	2988	128	118.52	0.19439
1514	GO:0072657	protein localization to membrane	272	14	10.79	0.19522
1515	GO:0071470	cellular response to osmotic stress	184	10	7.3	0.19699
1516	GO:0009612	response to mechanical stimulus	78	5	3.09	0.19746
1517	GO:1900424	regulation of defense response to bacter...	78	5	3.09	0.19746
1518	GO:0009085	lysine biosynthetic process	58	4	2.3	0.19779
1519	GO:0048469	cell maturation	363	18	14.4	0.19785
1520	GO:0031669	cellular response to nutrient levels	570	27	22.61	0.19814
1521	GO:0000725	recombinational repair	141	8	5.59	0.19832
1522	GO:0009965	leaf morphogenesis	386	19	15.31	0.19856
1523	GO:0015849	organic acid transport	478	23	18.96	0.19940
1524	GO:0010193	response to ozone	120	7	4.76	0.19997
1525	GO:0052386	cell wall thickening	99	6	3.93	0.20008
1526	GO:0045036	protein targeting to chloroplast	163	9	6.47	0.20046
1527	GO:0072596	establishment of protein localization to...	163	9	6.47	0.20046
1528	GO:0072598	protein localization to chloroplast	163	9	6.47	0.20046
1529	GO:0018342	protein prenylation	39	3	1.55	0.20061
1530	GO:0030307	positive regulation of cell growth	39	3	1.55	0.20061
1531	GO:0031330	negative regulation of cellular cataboli...	39	3	1.55	0.20061
1532	GO:0046855	inositol phosphate dephosphorylation	39	3	1.55	0.20061
1533	GO:0071545	inositol phosphate catabolic process	39	3	1.55	0.20061
1534	GO:0097354	prenylation	39	3	1.55	0.20061
1535	GO:0000910	cytokinesis	296	15	11.74	0.20072
1536	GO:0000291	nuclear-transcribed mRNA catabolic proce...	21	2	0.83	0.20181
1537	GO:0007143	female meiotic nuclear division	21	2	0.83	0.20181
1538	GO:0009833	plant-type primary cell wall biogenesis	21	2	0.83	0.20181
1539	GO:0010508	positive regulation of autophagy	21	2	0.83	0.20181
1540	GO:0032957	inositol trisphosphate metabolic process	21	2	0.83	0.20181
1541	GO:0006261	DNA-dependent DNA replication	274	14	10.87	0.20241
1542	GO:0009845	seed germination	619	29	24.55	0.20413
1543	GO:0055083	monovalent inorganic anion homeostasis	79	5	3.13	0.20447
1544	GO:0044247	cellular polysaccharide catabolic proces...	186	10	7.38	0.20588
1545	GO:0006075	(1->3)-beta-D-glucan biosynthetic proces...	59	4	2.34	0.20604
1546	GO:0006558	L-phenylalanine metabolic process	59	4	2.34	0.20604
1547	GO:1902221	erythrose 4-phosphate/phosphoenolpyruvat...	59	4	2.34	0.20604
1548	GO:0010224	response to UV-B	275	14	10.91	0.20605
1549	GO:0048869	cellular developmental process	3317	141	131.58	0.20721
1550	GO:0015893	drug transport	481	23	19.08	0.20757
1551	GO:0006207	'de novo' pyrimidine nucleobase biosynth...	40	3	1.59	0.21095
1552	GO:0072595	maintenance of protein localization in o...	40	3	1.59	0.21095
1553	GO:0042762	regulation of sulfur metabolic process	122	7	4.84	0.21122
1554	GO:0009611	response to wounding	952	43	37.76	0.21151
1555	GO:0010099	regulation of photomorphogenesis	80	5	3.17	0.21156
1556	GO:1901699	cellular response to nitrogen compound	322	16	12.77	0.21236
1557	GO:0006865	amino acid transport	277	14	10.99	0.21343
1558	GO:0005986	sucrose biosynthetic process	60	4	2.38	0.21439
1559	GO:0019682	glyceraldehyde-3-phosphate metabolic pro...	166	9	6.58	0.21488
1560	GO:0018022	peptidyl-lysine methylation	188	10	7.46	0.21493
1561	GO:0000350	generation of catalytic spliceosome for ...	6	1	0.24	0.21562
1562	GO:0006114	glycerol biosynthetic process	6	1	0.24	0.21562
1563	GO:0006218	uridine catabolic process	6	1	0.24	0.21562
1564	GO:0006706	steroid catabolic process	6	1	0.24	0.21562
1565	GO:0009143	nucleoside triphosphate catabolic proces...	6	1	0.24	0.21562
1566	GO:0009204	deoxyribonucleoside triphosphate catabol...	6	1	0.24	0.21562
1567	GO:0010186	positive regulation of cellular defense ...	6	1	0.24	0.21562
1568	GO:0010777	meiotic mismatch repair involved in reci...	6	1	0.24	0.21562
1569	GO:0015884	folic acid transport	6	1	0.24	0.21562
1570	GO:0016127	sterol catabolic process	6	1	0.24	0.21562
1571	GO:0031532	actin cytoskeleton reorganization	6	1	0.24	0.21562
1572	GO:0034433	steroid esterification	6	1	0.24	0.21562
1573	GO:0034434	sterol esterification	6	1	0.24	0.21562
1574	GO:0035019	somatic stem cell population maintenance	6	1	0.24	0.21562
1575	GO:0035281	pre-miRNA export from nucleus	6	1	0.24	0.21562
1576	GO:0035674	tricarboxylic acid transmembrane transpo...	6	1	0.24	0.21562
1577	GO:0055063	sulfate ion homeostasis	6	1	0.24	0.21562
1578	GO:0070536	protein K63-linked deubiquitination	6	1	0.24	0.21562
1579	GO:0080180	2-methylguanosine metabolic process	6	1	0.24	0.21562
1580	GO:0090065	regulation of production of siRNA involv...	6	1	0.24	0.21562
1581	GO:0090527	actin filament reorganization	6	1	0.24	0.21562
1582	GO:1900370	positive regulation of RNA interference	6	1	0.24	0.21562
1583	GO:2000539	regulation of protein geranylgeranylatio...	6	1	0.24	0.21562
1584	GO:2000541	positive regulation of protein geranylge...	6	1	0.24	0.21562
1585	GO:0006954	inflammatory response	22	2	0.87	0.21652
1586	GO:0007019	microtubule depolymerization	22	2	0.87	0.21652
1587	GO:0010441	guard cell development	22	2	0.87	0.21652
1588	GO:0010442	guard cell morphogenesis	22	2	0.87	0.21652
1589	GO:0016075	rRNA catabolic process	22	2	0.87	0.21652
1590	GO:0031114	regulation of microtubule depolymerizati...	22	2	0.87	0.21652
1591	GO:0050994	regulation of lipid catabolic process	22	2	0.87	0.21652
1592	GO:0055129	L-proline biosynthetic process	22	2	0.87	0.21652
1593	GO:2000692	negative regulation of seed maturation	22	2	0.87	0.21652
1594	GO:0022904	respiratory electron transport chain	123	7	4.88	0.21693
1595	GO:0010212	response to ionizing radiation	102	6	4.05	0.21889
1596	GO:0044003	modification by symbiont of host morphol...	102	6	4.05	0.21889
1597	GO:0071804	cellular potassium ion transport	102	6	4.05	0.21889
1598	GO:0071805	potassium ion transmembrane transport	102	6	4.05	0.21889
1599	GO:0007049	cell cycle	1821	79	72.23	0.22093
1600	GO:0050777	negative regulation of immune response	61	4	2.42	0.22282
1601	GO:0006406	mRNA export from nucleus	82	5	3.25	0.22597
1602	GO:0043467	regulation of generation of precursor me...	82	5	3.25	0.22597
1603	GO:0071427	mRNA-containing ribonucleoprotein comple...	82	5	3.25	0.22597
1604	GO:0044403	symbiont process	373	18	14.8	0.22991
1605	GO:0000730	DNA recombinase assembly	23	2	0.91	0.23132
1606	GO:0018027	peptidyl-lysine dimethylation	23	2	0.91	0.23132
1607	GO:0034389	lipid particle organization	23	2	0.91	0.23132
1608	GO:0036123	histone H3-K9 dimethylation	23	2	0.91	0.23132
1609	GO:0042148	strand invasion	23	2	0.91	0.23132
1610	GO:0045324	late endosome to vacuole transport	23	2	0.91	0.23132
1611	GO:0048830	adventitious root development	23	2	0.91	0.23132
1612	GO:0051574	positive regulation of histone H3-K9 met...	23	2	0.91	0.23132
1613	GO:0090735	DNA repair complex assembly	23	2	0.91	0.23132
1614	GO:1900109	regulation of histone H3-K9 dimethylatio...	23	2	0.91	0.23132
1615	GO:0009395	phospholipid catabolic process	62	4	2.46	0.23134
1616	GO:0035966	response to topologically incorrect prot...	62	4	2.46	0.23134
1617	GO:0051817	modification of morphology or physiology...	104	6	4.13	0.23176
1618	GO:0010093	specification of floral organ identity	42	3	1.67	0.23197
1619	GO:0046838	phosphorylated carbohydrate dephosphoryl...	42	3	1.67	0.23197
1620	GO:0090481	pyrimidine nucleotide-sugar transmembran...	42	3	1.67	0.23197
1621	GO:0090701	specification of plant organ identity	42	3	1.67	0.23197
1622	GO:2001020	regulation of response to DNA damage sti...	42	3	1.67	0.23197
1623	GO:0051273	beta-glucan metabolic process	328	16	13.01	0.23335
1624	GO:0009908	flower development	1975	85	78.34	0.23345
1625	GO:0006302	double-strand break repair	192	10	7.62	0.23349
1626	GO:0010089	xylem development	148	8	5.87	0.23514
1627	GO:0090567	reproductive shoot system development	2002	86	79.41	0.23737
1628	GO:0000086	G2/M transition of mitotic cell cycle	63	4	2.5	0.23994
1629	GO:0009641	shade avoidance	84	5	3.33	0.24066
1630	GO:0016925	protein sumoylation	84	5	3.33	0.24066
1631	GO:0016999	antibiotic metabolic process	658	30	26.1	0.24252
1632	GO:0006312	mitotic recombination	43	3	1.71	0.24262
1633	GO:0009895	negative regulation of catabolic process	43	3	1.71	0.24262
1634	GO:0065008	regulation of biological quality	3939	165	156.25	0.24269
1635	GO:0043102	amino acid salvage	24	2	0.95	0.24617
1636	GO:0071267	L-methionine salvage	24	2	0.95	0.24617
1637	GO:0000025	maltose catabolic process	7	1	0.28	0.24673
1638	GO:0000412	histone peptidyl-prolyl isomerization	7	1	0.28	0.24673
1639	GO:0001560	regulation of cell growth by extracellul...	7	1	0.28	0.24673
1640	GO:0001927	exocyst assembly	7	1	0.28	0.24673
1641	GO:0006123	mitochondrial electron transport, cytoch...	7	1	0.28	0.24673
1642	GO:0006427	histidyl-tRNA aminoacylation	7	1	0.28	0.24673
1643	GO:0009092	homoserine metabolic process	7	1	0.28	0.24673
1644	GO:0010046	response to mycotoxin	7	1	0.28	0.24673
1645	GO:0010157	response to chlorate	7	1	0.28	0.24673
1646	GO:0010390	histone monoubiquitination	7	1	0.28	0.24673
1647	GO:0010866	regulation of triglyceride biosynthetic ...	7	1	0.28	0.24673
1648	GO:0010867	positive regulation of triglyceride bios...	7	1	0.28	0.24673
1649	GO:0015959	diadenosine polyphosphate metabolic proc...	7	1	0.28	0.24673
1650	GO:0015961	diadenosine polyphosphate catabolic proc...	7	1	0.28	0.24673
1651	GO:0015965	diadenosine tetraphosphate metabolic pro...	7	1	0.28	0.24673
1652	GO:0015967	diadenosine tetraphosphate catabolic pro...	7	1	0.28	0.24673
1653	GO:0016074	snoRNA metabolic process	7	1	0.28	0.24673
1654	GO:0019279	L-methionine biosynthetic process from L...	7	1	0.28	0.24673
1655	GO:0019365	pyridine nucleotide salvage	7	1	0.28	0.24673
1656	GO:0019646	aerobic electron transport chain	7	1	0.28	0.24673
1657	GO:0034067	protein localization to Golgi apparatus	7	1	0.28	0.24673
1658	GO:0034197	triglyceride transport	7	1	0.28	0.24673
1659	GO:0034214	protein hexamerization	7	1	0.28	0.24673
1660	GO:0034286	response to maltose	7	1	0.28	0.24673
1661	GO:0042554	superoxide anion generation	7	1	0.28	0.24673
1662	GO:0043144	snoRNA processing	7	1	0.28	0.24673
1663	GO:0045053	protein retention in Golgi apparatus	7	1	0.28	0.24673
1664	GO:0045948	positive regulation of translational ini...	7	1	0.28	0.24673
1665	GO:0051410	detoxification of nitrogen compound	7	1	0.28	0.24673
1666	GO:0071266	'de novo' L-methionine biosynthetic proc...	7	1	0.28	0.24673
1667	GO:0090208	positive regulation of triglyceride meta...	7	1	0.28	0.24673
1668	GO:1900384	regulation of flavonol biosynthetic proc...	7	1	0.28	0.24673
1669	GO:0007140	male meiotic nuclear division	64	4	2.54	0.24861
1670	GO:0009909	regulation of flower development	637	29	25.27	0.24939
1671	GO:0048582	positive regulation of post-embryonic de...	264	13	10.47	0.25165
1672	GO:0046271	phenylpropanoid catabolic process	44	3	1.75	0.25334
1673	GO:0046274	lignin catabolic process	44	3	1.75	0.25334
1674	GO:0009817	defense response to fungus, incompatible...	219	11	8.69	0.25432
1675	GO:0031056	regulation of histone modification	86	5	3.41	0.25559
1676	GO:0050657	nucleic acid transport	265	13	10.51	0.25581
1677	GO:0050658	RNA transport	265	13	10.51	0.25581
1678	GO:0051236	establishment of RNA localization	265	13	10.51	0.25581
1679	GO:0009966	regulation of signal transduction	806	36	31.97	0.25582
1680	GO:0048527	lateral root development	381	18	15.11	0.25705
1681	GO:0010030	positive regulation of seed germination	65	4	2.58	0.25735
1682	GO:0010541	acropetal auxin transport	65	4	2.58	0.25735
1683	GO:0046488	phosphatidylinositol metabolic process	197	10	7.81	0.25749
1684	GO:0071407	cellular response to organic cyclic comp...	593	27	23.52	0.25841
1685	GO:0005976	polysaccharide metabolic process	1579	68	62.63	0.25932
1686	GO:0048367	shoot system development	3291	138	130.54	0.26022
1687	GO:0019048	modulation by virus of host morphology o...	25	2	0.99	0.26106
1688	GO:0034059	response to anoxia	25	2	0.99	0.26106
1689	GO:0042454	ribonucleoside catabolic process	25	2	0.99	0.26106
1690	GO:0045836	positive regulation of meiotic nuclear d...	25	2	0.99	0.26106
1691	GO:0051365	cellular response to potassium ion starv...	25	2	0.99	0.26106
1692	GO:0070734	histone H3-K27 methylation	25	2	0.99	0.26106
1693	GO:0080142	regulation of salicylic acid biosyntheti...	25	2	0.99	0.26106
1694	GO:0009071	serine family amino acid catabolic proce...	45	3	1.79	0.26413
1695	GO:0042761	very long-chain fatty acid biosynthetic ...	45	3	1.79	0.26413
1696	GO:0052552	modulation by organism of immune respons...	45	3	1.79	0.26413
1697	GO:0052553	modulation by symbiont of host immune re...	45	3	1.79	0.26413
1698	GO:0052555	positive regulation by organism of immun...	45	3	1.79	0.26413
1699	GO:0052556	positive regulation by symbiont of host ...	45	3	1.79	0.26413
1700	GO:0052564	response to immune response of other org...	45	3	1.79	0.26413
1701	GO:0052572	response to host immune response	45	3	1.79	0.26413
1702	GO:0009657	plastid organization	714	32	28.32	0.26423
1703	GO:0009808	lignin metabolic process	360	17	14.28	0.26525
1704	GO:0006820	anion transport	1316	57	52.2	0.26581
1705	GO:0006074	(1->3)-beta-D-glucan metabolic process	66	4	2.62	0.26615
1706	GO:0006915	apoptotic process	222	11	8.81	0.26823
1707	GO:0009891	positive regulation of biosynthetic proc...	1076	47	42.68	0.26907
1708	GO:0006364	rRNA processing	455	21	18.05	0.26947
1709	GO:0010604	positive regulation of macromolecule met...	1391	60	55.18	0.27010
1710	GO:0006476	protein deacetylation	88	5	3.49	0.27075
1711	GO:0016575	histone deacetylation	88	5	3.49	0.27075
1712	GO:0042364	water-soluble vitamin biosynthetic proce...	177	9	7.02	0.27087
1713	GO:0009683	indoleacetic acid metabolic process	110	6	4.36	0.27163
1714	GO:2000030	regulation of response to red or far red...	110	6	4.36	0.27163
1715	GO:0023051	regulation of signaling	813	36	32.25	0.27258
1716	GO:0007568	aging	622	28	24.67	0.27302
1717	GO:0043900	regulation of multi-organism process	339	16	13.45	0.27389
1718	GO:0051262	protein tetramerization	46	3	1.82	0.27498
1719	GO:0090304	nucleic acid metabolic process	13319	541	528.32	0.27499
1720	GO:0006376	mRNA splice site selection	26	2	1.03	0.27595
1721	GO:0010321	regulation of vegetative phase change	26	2	1.03	0.27595
1722	GO:0015800	acidic amino acid transport	26	2	1.03	0.27595
1723	GO:0016574	histone ubiquitination	26	2	1.03	0.27595
1724	GO:0031222	arabinan catabolic process	26	2	1.03	0.27595
1725	GO:0033523	histone H2B ubiquitination	26	2	1.03	0.27595
1726	GO:0044209	AMP salvage	26	2	1.03	0.27595
1727	GO:0046083	adenine metabolic process	26	2	1.03	0.27595
1728	GO:0046084	adenine biosynthetic process	26	2	1.03	0.27595
1729	GO:0046500	S-adenosylmethionine metabolic process	26	2	1.03	0.27595
1730	GO:0071329	cellular response to sucrose stimulus	26	2	1.03	0.27595
1731	GO:0071493	cellular response to UV-B	26	2	1.03	0.27595
1732	GO:0006997	nucleus organization	178	9	7.06	0.27616
1733	GO:1901659	glycosyl compound biosynthetic process	363	17	14.4	0.27620
1734	GO:0000719	photoreactive repair	8	1	0.32	0.27662
1735	GO:0010270	photosystem II oxygen evolving complex a...	8	1	0.32	0.27662
1736	GO:0015074	DNA integration	8	1	0.32	0.27662
1737	GO:0016487	farnesol metabolic process	8	1	0.32	0.27662
1738	GO:0016578	histone deubiquitination	8	1	0.32	0.27662
1739	GO:0018343	protein farnesylation	8	1	0.32	0.27662
1740	GO:0019307	mannose biosynthetic process	8	1	0.32	0.27662
1741	GO:0019401	alditol biosynthetic process	8	1	0.32	0.27662
1742	GO:0034196	acylglycerol transport	8	1	0.32	0.27662
1743	GO:0035268	protein mannosylation	8	1	0.32	0.27662
1744	GO:0035269	protein O-linked mannosylation	8	1	0.32	0.27662
1745	GO:0046108	uridine metabolic process	8	1	0.32	0.27662
1746	GO:0046719	regulation by virus of viral protein lev...	8	1	0.32	0.27662
1747	GO:0046740	transport of virus in host, cell to cell	8	1	0.32	0.27662
1748	GO:0080056	petal vascular tissue pattern formation	8	1	0.32	0.27662
1749	GO:0080057	sepal vascular tissue pattern formation	8	1	0.32	0.27662
1750	GO:0080064	4,4-dimethyl-9beta,19-cyclopropylsterol ...	8	1	0.32	0.27662
1751	GO:0080065	4-alpha-methyl-delta7-sterol oxidation	8	1	0.32	0.27662
1752	GO:1900368	regulation of RNA interference	8	1	0.32	0.27662
1753	GO:1902459	positive regulation of stem cell populat...	8	1	0.32	0.27662
1754	GO:1902586	multi-organism intercellular transport	8	1	0.32	0.27662
1755	GO:1905897	regulation of response to endoplasmic re...	8	1	0.32	0.27662
1756	GO:0090150	establishment of protein localization to...	270	13	10.71	0.27697
1757	GO:0032507	maintenance of protein location in cell	89	5	3.53	0.27839
1758	GO:0000097	sulfur amino acid biosynthetic process	156	8	6.19	0.27979
1759	GO:0030244	cellulose biosynthetic process	156	8	6.19	0.27979
1760	GO:0048589	developmental growth	1640	70	65.05	0.28051
1761	GO:1901264	carbohydrate derivative transport	271	13	10.75	0.28127
1762	GO:0043648	dicarboxylic acid metabolic process	318	15	12.61	0.28303
1763	GO:0010557	positive regulation of macromolecule bio...	986	43	39.11	0.28320
1764	GO:0003002	regionalization	578	26	22.93	0.28339
1765	GO:0051445	regulation of meiotic cell cycle	68	4	2.7	0.28389
1766	GO:0031667	response to nutrient levels	698	31	27.69	0.28488
1767	GO:0006739	NADP metabolic process	157	8	6.23	0.28553
1768	GO:0015996	chlorophyll catabolic process	47	3	1.86	0.28586
1769	GO:0030026	cellular manganese ion homeostasis	47	3	1.86	0.28586
1770	GO:0052031	modulation by symbiont of host defense r...	47	3	1.86	0.28586
1771	GO:0052173	response to defenses of other organism i...	47	3	1.86	0.28586
1772	GO:0052200	response to host defenses	47	3	1.86	0.28586
1773	GO:0052255	modulation by organism of defense respon...	47	3	1.86	0.28586
1774	GO:0075136	response to host	47	3	1.86	0.28586
1775	GO:0031503	protein-containing complex localization	135	7	5.36	0.28919
1776	GO:0019405	alditol catabolic process	27	2	1.07	0.29083
1777	GO:0019563	glycerol catabolic process	27	2	1.07	0.29083
1778	GO:0031221	arabinan metabolic process	27	2	1.07	0.29083
1779	GO:0009893	positive regulation of metabolic process	1549	66	61.44	0.29211
1780	GO:0010646	regulation of cell communication	821	36	32.57	0.29226
1781	GO:0006342	chromatin silencing	204	10	8.09	0.29235
1782	GO:0008360	regulation of cell shape	69	4	2.74	0.29283
1783	GO:0045185	maintenance of protein location	91	5	3.61	0.29381
1784	GO:0019216	regulation of lipid metabolic process	136	7	5.39	0.29547
1785	GO:0010638	positive regulation of organelle organiz...	251	12	9.96	0.29564
1786	GO:0006625	protein targeting to peroxisome	48	3	1.9	0.29678
1787	GO:0070828	heterochromatin organization	48	3	1.9	0.29678
1788	GO:0072662	protein localization to peroxisome	48	3	1.9	0.29678
1789	GO:0072663	establishment of protein localization to...	48	3	1.9	0.29678
1790	GO:0016126	sterol biosynthetic process	182	9	7.22	0.29764
1791	GO:0006855	drug transmembrane transport	369	17	14.64	0.29857
1792	GO:0009687	abscisic acid metabolic process	92	5	3.65	0.30157
1793	GO:0043288	apocarotenoid metabolic process	92	5	3.65	0.30157
1794	GO:1902644	tertiary alcohol metabolic process	92	5	3.65	0.30157
1795	GO:0050801	ion homeostasis	1092	47	43.32	0.30341
1796	GO:0006106	fumarate metabolic process	9	1	0.36	0.30531
1797	GO:0006425	glutaminyl-tRNA aminoacylation	9	1	0.36	0.30531
1798	GO:0007112	male meiosis cytokinesis	9	1	0.36	0.30531
1799	GO:0010111	glyoxysome organization	9	1	0.36	0.30531
1800	GO:0010116	positive regulation of abscisic acid bio...	9	1	0.36	0.30531
1801	GO:0010245	radial microtubular system formation	9	1	0.36	0.30531
1802	GO:0015760	glucose-6-phosphate transport	9	1	0.36	0.30531
1803	GO:0031398	positive regulation of protein ubiquitin...	9	1	0.36	0.30531
1804	GO:0031998	regulation of fatty acid beta-oxidation	9	1	0.36	0.30531
1805	GO:0032456	endocytic recycling	9	1	0.36	0.30531
1806	GO:0032981	mitochondrial respiratory chain complex ...	9	1	0.36	0.30531
1807	GO:0033206	meiotic cytokinesis	9	1	0.36	0.30531
1808	GO:0033615	mitochondrial proton-transporting ATP sy...	9	1	0.36	0.30531
1809	GO:0043555	regulation of translation in response to...	9	1	0.36	0.30531
1810	GO:0051438	regulation of ubiquitin-protein transfer...	9	1	0.36	0.30531
1811	GO:0051443	positive regulation of ubiquitin-protein...	9	1	0.36	0.30531
1812	GO:0070212	protein poly-ADP-ribosylation	9	1	0.36	0.30531
1813	GO:0080091	regulation of raffinose metabolic proces...	9	1	0.36	0.30531
1814	GO:0080093	regulation of photorespiration	9	1	0.36	0.30531
1815	GO:0090058	metaxylem development	9	1	0.36	0.30531
1816	GO:0097466	ubiquitin-dependent glycoprotein ERAD pa...	9	1	0.36	0.30531
1817	GO:1902932	positive regulation of alcohol biosynthe...	9	1	0.36	0.30531
1818	GO:1903322	positive regulation of protein modificat...	9	1	0.36	0.30531
1819	GO:1904587	response to glycoprotein	9	1	0.36	0.30531
1820	GO:0000244	spliceosomal tri-snRNP complex assembly	28	2	1.11	0.30566
1821	GO:0006656	phosphatidylcholine biosynthetic process	28	2	1.11	0.30566
1822	GO:0009164	nucleoside catabolic process	28	2	1.11	0.30566
1823	GO:0009299	mRNA transcription	28	2	1.11	0.30566
1824	GO:0034656	nucleobase-containing small molecule cat...	28	2	1.11	0.30566
1825	GO:0072529	pyrimidine-containing compound catabolic...	28	2	1.11	0.30566
1826	GO:1902456	regulation of stomatal opening	28	2	1.11	0.30566
1827	GO:0046149	pigment catabolic process	49	3	1.94	0.30773
1828	GO:0042274	ribosomal small subunit biogenesis	184	9	7.3	0.30852
1829	GO:0046112	nucleobase biosynthetic process	93	5	3.69	0.30937
1830	GO:0009812	flavonoid metabolic process	372	17	14.76	0.30995
1831	GO:0090626	plant epidermis morphogenesis	372	17	14.76	0.30995
1832	GO:0043069	negative regulation of programmed cell d...	71	4	2.82	0.31081
1833	GO:0044839	cell cycle G2/M phase transition	71	4	2.82	0.31081
1834	GO:0052545	callose localization	116	6	4.6	0.31299
1835	GO:1902275	regulation of chromatin organization	116	6	4.6	0.31299
1836	GO:0051094	positive regulation of developmental pro...	373	17	14.8	0.31377
1837	GO:0006612	protein targeting to membrane	209	10	8.29	0.31799
1838	GO:0010565	regulation of cellular ketone metabolic ...	209	10	8.29	0.31799
1839	GO:0010112	regulation of systemic acquired resistan...	50	3	1.98	0.31868
1840	GO:0009788	negative regulation of abscisic acid-act...	186	9	7.38	0.31950
1841	GO:1901420	negative regulation of response to alcoh...	186	9	7.38	0.31950
1842	GO:1905958	negative regulation of cellular response...	186	9	7.38	0.31950
1843	GO:0000394	RNA splicing, via endonucleolytic cleava...	29	2	1.15	0.32044
1844	GO:0016973	poly(A)+ mRNA export from nucleus	29	2	1.15	0.32044
1845	GO:0050821	protein stabilization	29	2	1.15	0.32044
1846	GO:0080144	amino acid homeostasis	29	2	1.15	0.32044
1847	GO:0051651	maintenance of location in cell	140	7	5.55	0.32083
1848	GO:0006888	ER to Golgi vesicle-mediated transport	141	7	5.59	0.32723
1849	GO:0030148	sphingolipid biosynthetic process	73	4	2.9	0.32889
1850	GO:0019856	pyrimidine nucleobase biosynthetic proce...	51	3	2.02	0.32964
1851	GO:0009733	response to auxin	1620	68	64.26	0.33274
1852	GO:0000045	autophagosome assembly	10	1	0.4	0.33287
1853	GO:0006063	uronic acid metabolic process	10	1	0.4	0.33287
1854	GO:0006104	succinyl-CoA metabolic process	10	1	0.4	0.33287
1855	GO:0006420	arginyl-tRNA aminoacylation	10	1	0.4	0.33287
1856	GO:0006422	aspartyl-tRNA aminoacylation	10	1	0.4	0.33287
1857	GO:0006690	icosanoid metabolic process	10	1	0.4	0.33287
1858	GO:0007265	Ras protein signal transduction	10	1	0.4	0.33287
1859	GO:0010248	establishment or maintenance of transmem...	10	1	0.4	0.33287
1860	GO:0031554	regulation of DNA-templated transcriptio...	10	1	0.4	0.33287
1861	GO:0031564	transcription antitermination	10	1	0.4	0.33287
1862	GO:0033388	putrescine biosynthetic process from arg...	10	1	0.4	0.33287
1863	GO:0042439	ethanolamine-containing compound metabol...	10	1	0.4	0.33287
1864	GO:0046130	purine ribonucleoside catabolic process	10	1	0.4	0.33287
1865	GO:0048530	fruit morphogenesis	10	1	0.4	0.33287
1866	GO:0071275	cellular response to aluminum ion	10	1	0.4	0.33287
1867	GO:0090207	regulation of triglyceride metabolic pro...	10	1	0.4	0.33287
1868	GO:0097035	regulation of membrane lipid distributio...	10	1	0.4	0.33287
1869	GO:1901064	syringal lignin metabolic process	10	1	0.4	0.33287
1870	GO:1901066	syringal lignin biosynthetic process	10	1	0.4	0.33287
1871	GO:1901428	regulation of syringal lignin biosynthet...	10	1	0.4	0.33287
1872	GO:1901430	positive regulation of syringal lignin b...	10	1	0.4	0.33287
1873	GO:1905037	autophagosome organization	10	1	0.4	0.33287
1874	GO:1990570	GDP-mannose transmembrane transport	10	1	0.4	0.33287
1875	GO:0009900	dehiscence	96	5	3.81	0.33290
1876	GO:0016106	sesquiterpenoid biosynthetic process	96	5	3.81	0.33290
1877	GO:0030865	cortical cytoskeleton organization	96	5	3.81	0.33290
1878	GO:0006475	internal protein amino acid acetylation	142	7	5.63	0.33365
1879	GO:0016573	histone acetylation	142	7	5.63	0.33365
1880	GO:0018393	internal peptidyl-lysine acetylation	142	7	5.63	0.33365
1881	GO:0018394	peptidyl-lysine acetylation	142	7	5.63	0.33365
1882	GO:1902170	cellular response to reactive nitrogen s...	119	6	4.72	0.33404
1883	GO:0051182	coenzyme transport	30	2	1.19	0.33513
1884	GO:0031325	positive regulation of cellular metaboli...	1475	62	58.51	0.33742
1885	GO:0000162	tryptophan biosynthetic process	74	4	2.94	0.33795
1886	GO:0046219	indolalkylamine biosynthetic process	74	4	2.94	0.33795
1887	GO:0047484	regulation of response to osmotic stress	74	4	2.94	0.33795
1888	GO:0000184	nuclear-transcribed mRNA catabolic proce...	52	3	2.06	0.34060
1889	GO:0010389	regulation of G2/M transition of mitotic...	52	3	2.06	0.34060
1890	GO:0071365	cellular response to auxin stimulus	743	32	29.47	0.34197
1891	GO:0009451	RNA modification	501	22	19.87	0.34333
1892	GO:0030243	cellulose metabolic process	262	12	10.39	0.34705
1893	GO:2000241	regulation of reproductive process	1014	43	40.22	0.34837
1894	GO:0009298	GDP-mannose biosynthetic process	31	2	1.23	0.34973
1895	GO:0010189	vitamin E biosynthetic process	31	2	1.23	0.34973
1896	GO:0031647	regulation of protein stability	31	2	1.23	0.34973
1897	GO:0042360	vitamin E metabolic process	31	2	1.23	0.34973
1898	GO:0045834	positive regulation of lipid metabolic p...	31	2	1.23	0.34973
1899	GO:0046889	positive regulation of lipid biosyntheti...	31	2	1.23	0.34973
1900	GO:0046283	anthocyanin-containing compound metaboli...	168	8	6.66	0.35027
1901	GO:0006506	GPI anchor biosynthetic process	53	3	2.1	0.35154
1902	GO:0043574	peroxisomal transport	53	3	2.1	0.35154
1903	GO:0006468	protein phosphorylation	3041	125	120.63	0.35245
1904	GO:0009813	flavonoid biosynthetic process	311	14	12.34	0.35278
1905	GO:0031331	positive regulation of cellular cataboli...	145	7	5.75	0.35301
1906	GO:0006098	pentose-phosphate shunt	122	6	4.84	0.35525
1907	GO:0051156	glucose 6-phosphate metabolic process	122	6	4.84	0.35525
1908	GO:0043161	proteasome-mediated ubiquitin-dependent ...	870	37	34.51	0.35549
1909	GO:0010215	cellulose microfibril organization	76	4	3.01	0.35609
1910	GO:0032958	inositol phosphate biosynthetic process	76	4	3.01	0.35609
1911	GO:0006534	cysteine metabolic process	99	5	3.93	0.35658
1912	GO:1901661	quinone metabolic process	99	5	3.93	0.35658
1913	GO:1901663	quinone biosynthetic process	99	5	3.93	0.35658
1914	GO:0009308	amine metabolic process	457	20	18.13	0.35860
1915	GO:0000256	allantoin catabolic process	11	1	0.44	0.35934
1916	GO:0006842	tricarboxylic acid transport	11	1	0.44	0.35934
1917	GO:0007000	nucleolus organization	11	1	0.44	0.35934
1918	GO:0007035	vacuolar acidification	11	1	0.44	0.35934
1919	GO:0015712	hexose phosphate transport	11	1	0.44	0.35934
1920	GO:0015790	UDP-xylose transmembrane transport	11	1	0.44	0.35934
1921	GO:0034975	protein folding in endoplasmic reticulum	11	1	0.44	0.35934
1922	GO:0046320	regulation of fatty acid oxidation	11	1	0.44	0.35934
1923	GO:0051452	intracellular pH reduction	11	1	0.44	0.35934
1924	GO:0060774	auxin mediated signaling pathway involve...	11	1	0.44	0.35934
1925	GO:0000302	response to reactive oxygen species	676	29	26.81	0.35944
1926	GO:0042133	neurotransmitter metabolic process	146	7	5.79	0.35948
1927	GO:0042592	homeostatic process	1931	80	76.6	0.36019
1928	GO:0009861	jasmonic acid and ethylene-dependent sys...	123	6	4.88	0.36234
1929	GO:0010050	vegetative phase change	54	3	2.14	0.36246
1930	GO:0040020	regulation of meiotic nuclear division	54	3	2.14	0.36246
1931	GO:0043628	ncRNA 3'-end processing	54	3	2.14	0.36246
1932	GO:0009699	phenylpropanoid biosynthetic process	507	22	20.11	0.36391
1933	GO:0006167	AMP biosynthetic process	32	2	1.27	0.36422
1934	GO:0006627	protein processing involved in protein t...	32	2	1.27	0.36422
1935	GO:0016103	diterpenoid catabolic process	32	2	1.27	0.36422
1936	GO:0032386	regulation of intracellular transport	32	2	1.27	0.36422
1937	GO:0033157	regulation of intracellular protein tran...	32	2	1.27	0.36422
1938	GO:0042891	antibiotic transport	32	2	1.27	0.36422
1939	GO:0045487	gibberellin catabolic process	32	2	1.27	0.36422
1940	GO:0046033	AMP metabolic process	32	2	1.27	0.36422
1941	GO:0051205	protein insertion into membrane	32	2	1.27	0.36422
1942	GO:0051223	regulation of protein transport	32	2	1.27	0.36422
1943	GO:0070201	regulation of establishment of protein l...	32	2	1.27	0.36422
1944	GO:0090087	regulation of peptide transport	32	2	1.27	0.36422
1945	GO:0019915	lipid storage	77	4	3.05	0.36516
1946	GO:2000762	regulation of phenylpropanoid metabolic ...	77	4	3.05	0.36516
1947	GO:0045814	negative regulation of gene expression, ...	218	10	8.65	0.36521
1948	GO:0010498	proteasomal protein catabolic process	876	37	34.75	0.37124
1949	GO:0043068	positive regulation of programmed cell d...	55	3	2.18	0.37335
1950	GO:0070588	calcium ion transmembrane transport	55	3	2.18	0.37335
1951	GO:0090056	regulation of chlorophyll metabolic proc...	78	4	3.09	0.37423
1952	GO:0044089	positive regulation of cellular componen...	196	9	7.77	0.37533
1953	GO:0017000	antibiotic biosynthetic process	125	6	4.96	0.37655
1954	GO:0048528	post-embryonic root development	438	19	17.37	0.37801
1955	GO:0006303	double-strand break repair via nonhomolo...	33	2	1.31	0.37858
1956	GO:0006775	fat-soluble vitamin metabolic process	33	2	1.31	0.37858
1957	GO:0010188	response to microbial phytotoxin	33	2	1.31	0.37858
1958	GO:0032261	purine nucleotide salvage	33	2	1.31	0.37858
1959	GO:0035336	long-chain fatty-acyl-CoA metabolic proc...	33	2	1.31	0.37858
1960	GO:0042362	fat-soluble vitamin biosynthetic process	33	2	1.31	0.37858
1961	GO:0043101	purine-containing compound salvage	33	2	1.31	0.37858
1962	GO:0080134	regulation of response to stress	1076	45	42.68	0.37923
1963	GO:0042278	purine nucleoside metabolic process	102	5	4.05	0.38031
1964	GO:0080135	regulation of cellular response to stres...	173	8	6.86	0.38032
1965	GO:0002831	regulation of response to biotic stimulu...	197	9	7.81	0.38097
1966	GO:0006470	protein dephosphorylation	488	21	19.36	0.38266
1967	GO:0015691	cadmium ion transport	56	3	2.22	0.38420
1968	GO:0000002	mitochondrial genome maintenance	12	1	0.48	0.38476
1969	GO:0006430	lysyl-tRNA aminoacylation	12	1	0.48	0.38476
1970	GO:0010086	embryonic root morphogenesis	12	1	0.48	0.38476
1971	GO:0043617	cellular response to sucrose starvation	12	1	0.48	0.38476
1972	GO:0045827	negative regulation of isoprenoid metabo...	12	1	0.48	0.38476
1973	GO:0046901	tetrahydrofolylpolyglutamate biosyntheti...	12	1	0.48	0.38476
1974	GO:0048358	mucilage pectin biosynthetic process	12	1	0.48	0.38476
1975	GO:0050992	dimethylallyl diphosphate biosynthetic p...	12	1	0.48	0.38476
1976	GO:0050993	dimethylallyl diphosphate metabolic proc...	12	1	0.48	0.38476
1977	GO:1902609	(R)-2-hydroxy-alpha-linolenic acid biosy...	12	1	0.48	0.38476
1978	GO:2000023	regulation of lateral root development	12	1	0.48	0.38476
1979	GO:0009911	positive regulation of flower developmen...	150	7	5.95	0.38547
1980	GO:0051701	interaction with host	150	7	5.95	0.38547
1981	GO:0006400	tRNA modification	174	8	6.9	0.38635
1982	GO:0006891	intra-Golgi vesicle-mediated transport	127	6	5.04	0.39077
1983	GO:0009896	positive regulation of catabolic process	151	7	5.99	0.39198
1984	GO:0017004	cytochrome complex assembly	80	4	3.17	0.39232
1985	GO:0031400	negative regulation of protein modificat...	80	4	3.17	0.39232
1986	GO:0010098	suspensor development	34	2	1.35	0.39280
1987	GO:0042136	neurotransmitter biosynthetic process	57	3	2.26	0.39501
1988	GO:0046856	phosphatidylinositol dephosphorylation	57	3	2.26	0.39501
1989	GO:0033037	polysaccharide localization	128	6	5.08	0.39787
1990	GO:0008283	cell proliferation	419	18	16.62	0.39861
1991	GO:0051336	regulation of hydrolase activity	249	11	9.88	0.40122
1992	GO:0010167	response to nitrate	105	5	4.17	0.40402
1993	GO:0031407	oxylipin metabolic process	105	5	4.17	0.40402
1994	GO:0006626	protein targeting to mitochondrion	153	7	6.07	0.40499
1995	GO:0070585	protein localization to mitochondrion	153	7	6.07	0.40499
1996	GO:0072655	establishment of protein localization to...	153	7	6.07	0.40499
1997	GO:0009750	response to fructose	58	3	2.3	0.40577
1998	GO:0010332	response to gamma radiation	58	3	2.3	0.40577
1999	GO:0032392	DNA geometric change	58	3	2.3	0.40577
[truncated: 3,255 more rows]
