# Supplementary material for: Differences in Alternative Splicing between Yellow and Black-Seeded Rapeseed
Source: Plants (Basel). 2020 Jul 31;9(8):977. doi: 10.3390/plants9080977 (PMC7465011; doi:10.3390/plants9080977)
Supplement: Supplementary file 1 [file plants-09-00977-s001.zip › Supplementary Materials/Table S4/42d.tab-fst.Fisher_BP.txt]

GO.ID	Term	Annotated	Significant	Expected	classicFisher
1	GO:0044281	small molecule metabolic process	5996	305	198.62	4.5e-14
2	GO:0019637	organophosphate metabolic process	1918	128	63.53	1.1e-13
3	GO:0044238	primary metabolic process	33229	1277	1100.72	5.2e-13
4	GO:1901361	organic cyclic compound catabolic proces...	868	73	28.75	7.5e-13
5	GO:0019439	aromatic compound catabolic process	840	71	27.83	1.2e-12
6	GO:0006793	phosphorus metabolic process	6123	303	202.83	1.4e-12
7	GO:0051179	localization	9409	430	311.68	2.2e-12
8	GO:0044270	cellular nitrogen compound catabolic pro...	766	66	25.37	3.2e-12
9	GO:0046700	heterocycle catabolic process	769	66	25.47	3.8e-12
10	GO:0044248	cellular catabolic process	4383	230	145.19	4.6e-12
11	GO:0051234	establishment of localization	9084	415	300.91	6.1e-12
12	GO:0006810	transport	8982	411	297.53	6.4e-12
13	GO:0044237	cellular metabolic process	33680	1282	1115.66	9.3e-12
14	GO:0019752	carboxylic acid metabolic process	3823	204	126.64	2.0e-11
15	GO:0034655	nucleobase-containing compound catabolic...	637	57	21.1	2.2e-11
16	GO:0009259	ribonucleotide metabolic process	755	63	25.01	3.8e-11
17	GO:0044255	cellular lipid metabolic process	2413	141	79.93	8.9e-11
18	GO:0009199	ribonucleoside triphosphate metabolic pr...	555	51	18.38	9.4e-11
19	GO:0032787	monocarboxylic acid metabolic process	1765	111	58.47	1.6e-10
20	GO:0009260	ribonucleotide biosynthetic process	599	53	19.84	1.6e-10
21	GO:0046390	ribose phosphate biosynthetic process	599	53	19.84	1.6e-10
22	GO:0006796	phosphate-containing compound metabolic ...	5885	283	194.94	1.7e-10
23	GO:0019693	ribose phosphate metabolic process	842	66	27.89	1.8e-10
24	GO:0009141	nucleoside triphosphate metabolic proces...	584	52	19.35	1.9e-10
25	GO:1901135	carbohydrate derivative metabolic proces...	2420	140	80.16	2.0e-10
26	GO:0071704	organic substance metabolic process	35733	1339	1183.67	2.0e-10
27	GO:1901575	organic substance catabolic process	4498	227	149	2.3e-10
28	GO:0072521	purine-containing compound metabolic pro...	818	64	27.1	3.7e-10
29	GO:0006163	purine nucleotide metabolic process	724	59	23.98	3.8e-10
30	GO:0090407	organophosphate biosynthetic process	1322	89	43.79	4.0e-10
31	GO:1901137	carbohydrate derivative biosynthetic pro...	1578	101	52.27	4.2e-10
32	GO:0055086	nucleobase-containing small molecule met...	1451	95	48.06	4.4e-10
33	GO:0009150	purine ribonucleotide metabolic process	691	57	22.89	4.8e-10
34	GO:0009056	catabolic process	5062	247	167.68	7.8e-10
35	GO:0034404	nucleobase-containing small molecule bio...	434	42	14.38	8.8e-10
36	GO:0006753	nucleoside phosphate metabolic process	1076	76	35.64	9.4e-10
37	GO:0009201	ribonucleoside triphosphate biosynthetic...	436	42	14.44	1.0e-09
38	GO:0046434	organophosphate catabolic process	403	40	13.35	1.0e-09
39	GO:0046686	response to cadmium ion	1565	99	51.84	1.1e-09
40	GO:0009126	purine nucleoside monophosphate metaboli...	616	52	20.41	1.2e-09
41	GO:0009167	purine ribonucleoside monophosphate meta...	616	52	20.41	1.2e-09
42	GO:0009117	nucleotide metabolic process	1064	75	35.25	1.3e-09
43	GO:0016071	mRNA metabolic process	1251	84	41.44	1.4e-09
44	GO:0009142	nucleoside triphosphate biosynthetic pro...	459	43	15.2	1.5e-09
45	GO:0009152	purine ribonucleotide biosynthetic proce...	538	47	17.82	2.6e-09
46	GO:0008152	metabolic process	40295	1479	1334.78	2.9e-09
47	GO:0009166	nucleotide catabolic process	288	32	9.54	3.1e-09
48	GO:0046034	ATP metabolic process	526	46	17.42	3.6e-09
49	GO:1901292	nucleoside phosphate catabolic process	290	32	9.61	3.7e-09
50	GO:1901293	nucleoside phosphate biosynthetic proces...	751	58	24.88	3.9e-09
51	GO:0009205	purine ribonucleoside triphosphate metab...	532	46	17.62	5.2e-09
52	GO:0043436	oxoacid metabolic process	4196	208	138.99	5.6e-09
53	GO:0006082	organic acid metabolic process	4200	208	139.13	6.1e-09
54	GO:0006397	mRNA processing	960	68	31.8	6.3e-09
55	GO:0006164	purine nucleotide biosynthetic process	556	47	18.42	7.2e-09
56	GO:0009144	purine nucleoside triphosphate metabolic...	539	46	17.85	7.8e-09
57	GO:0072525	pyridine-containing compound biosyntheti...	332	34	11	8.2e-09
58	GO:0009123	nucleoside monophosphate metabolic proce...	690	54	22.86	8.4e-09
59	GO:0046939	nucleotide phosphorylation	285	31	9.44	9.0e-09
60	GO:0009161	ribonucleoside monophosphate metabolic p...	673	53	22.29	9.3e-09
61	GO:0072330	monocarboxylic acid biosynthetic process	1181	78	39.12	1.1e-08
62	GO:0009165	nucleotide biosynthetic process	735	56	24.35	1.1e-08
63	GO:0006096	glycolytic process	273	30	9.04	1.2e-08
64	GO:0006757	ATP generation from ADP	273	30	9.04	1.2e-08
65	GO:0042866	pyruvate biosynthetic process	273	30	9.04	1.2e-08
66	GO:0009127	purine nucleoside monophosphate biosynth...	494	43	16.36	1.3e-08
67	GO:0009168	purine ribonucleoside monophosphate bios...	494	43	16.36	1.3e-08
68	GO:0019359	nicotinamide nucleotide biosynthetic pro...	307	32	10.17	1.5e-08
69	GO:0006629	lipid metabolic process	3459	176	114.58	1.5e-08
70	GO:0009135	purine nucleoside diphosphate metabolic ...	276	30	9.14	1.6e-08
71	GO:0009179	purine ribonucleoside diphosphate metabo...	276	30	9.14	1.6e-08
72	GO:0009185	ribonucleoside diphosphate metabolic pro...	276	30	9.14	1.6e-08
73	GO:0046031	ADP metabolic process	276	30	9.14	1.6e-08
74	GO:0006165	nucleoside diphosphate phosphorylation	279	30	9.24	2.0e-08
75	GO:0006281	DNA repair	868	62	28.75	2.1e-08
76	GO:0019363	pyridine nucleotide biosynthetic process	313	32	10.37	2.3e-08
77	GO:0009108	coenzyme biosynthetic process	733	55	24.28	2.6e-08
78	GO:0072522	purine-containing compound biosynthetic ...	582	47	19.28	2.9e-08
79	GO:0010038	response to metal ion	2107	118	69.79	3.2e-08
80	GO:0006754	ATP biosynthetic process	407	37	13.48	4.4e-08
81	GO:0070534	protein K63-linked ubiquitination	18	8	0.6	4.7e-08
82	GO:1901564	organonitrogen compound metabolic proces...	17159	681	568.4	5.2e-08
83	GO:0009132	nucleoside diphosphate metabolic process	292	30	9.67	5.6e-08
84	GO:0009206	purine ribonucleoside triphosphate biosy...	413	37	13.68	6.4e-08
85	GO:0009124	nucleoside monophosphate biosynthetic pr...	561	45	18.58	6.9e-08
86	GO:0044242	cellular lipid catabolic process	329	32	10.9	7.5e-08
87	GO:0009156	ribonucleoside monophosphate biosyntheti...	544	44	18.02	7.6e-08
88	GO:0009145	purine nucleoside triphosphate biosynthe...	416	37	13.78	7.7e-08
89	GO:0043484	regulation of RNA splicing	42	11	1.39	8.6e-08
90	GO:0044283	small molecule biosynthetic process	2638	138	87.38	1.2e-07
91	GO:0006396	RNA processing	2003	111	66.35	1.4e-07
92	GO:1902600	proton transmembrane transport	499	41	16.53	1.4e-07
93	GO:0043624	cellular protein complex disassembly	164	21	5.43	1.4e-07
94	GO:0006974	cellular response to DNA damage stimulus	958	64	31.73	1.4e-07
95	GO:0072524	pyridine-containing compound metabolic p...	445	38	14.74	1.5e-07
96	GO:0006090	pyruvate metabolic process	323	31	10.7	1.6e-07
97	GO:0006996	organelle organization	4144	198	137.27	1.9e-07
98	GO:0006732	coenzyme metabolic process	1030	67	34.12	2.0e-07
99	GO:0006631	fatty acid metabolic process	886	60	29.35	2.2e-07
100	GO:0005975	carbohydrate metabolic process	3783	183	125.31	2.5e-07
101	GO:0046496	nicotinamide nucleotide metabolic proces...	425	36	14.08	3.7e-07
102	GO:0005982	starch metabolic process	237	25	7.85	4.2e-07
103	GO:0019362	pyridine nucleotide metabolic process	428	36	14.18	4.4e-07
104	GO:0009987	cellular process	43240	1553	1432.34	4.6e-07
105	GO:0098655	cation transmembrane transport	1635	93	54.16	4.6e-07
106	GO:0045184	establishment of protein localization	2388	125	79.1	4.7e-07
107	GO:0044262	cellular carbohydrate metabolic process	1481	86	49.06	5.4e-07
108	GO:0000956	nuclear-transcribed mRNA catabolic proce...	193	22	6.39	5.5e-07
109	GO:0032984	protein-containing complex disassembly	178	21	5.9	5.5e-07
110	GO:0019318	hexose metabolic process	257	26	8.51	5.6e-07
111	GO:0006310	DNA recombination	380	33	12.59	6.4e-07
112	GO:0008104	protein localization	2552	131	84.54	6.9e-07
113	GO:0043244	regulation of protein complex disassembl...	97	15	3.21	7.3e-07
114	GO:0044282	small molecule catabolic process	614	45	20.34	8.6e-07
115	GO:0034220	ion transmembrane transport	2307	120	76.42	1.1e-06
116	GO:0042147	retrograde transport, endosome to Golgi	34	9	1.13	1.2e-06
117	GO:0051188	cofactor biosynthetic process	1063	66	35.21	1.2e-06
118	GO:0005983	starch catabolic process	76	13	2.52	1.2e-06
119	GO:0043933	protein-containing complex subunit organ...	1744	96	57.77	1.3e-06
120	GO:1901566	organonitrogen compound biosynthetic pro...	6092	268	201.8	1.3e-06
121	GO:0015031	protein transport	2365	122	78.34	1.3e-06
122	GO:0051641	cellular localization	2487	127	82.38	1.3e-06
123	GO:0016053	organic acid biosynthetic process	2152	113	71.29	1.4e-06
124	GO:0046394	carboxylic acid biosynthetic process	2152	113	71.29	1.4e-06
125	GO:0006733	oxidoreduction coenzyme metabolic proces...	473	37	15.67	1.7e-06
126	GO:0034613	cellular protein localization	1741	95	57.67	2.0e-06
127	GO:0016043	cellular component organization	8280	348	274.28	2.0e-06
128	GO:0070727	cellular macromolecule localization	1848	99	61.22	2.7e-06
129	GO:0016054	organic acid catabolic process	444	35	14.71	2.8e-06
130	GO:0046395	carboxylic acid catabolic process	444	35	14.71	2.8e-06
131	GO:0015672	monovalent inorganic cation transport	767	51	25.41	2.9e-06
132	GO:0006091	generation of precursor metabolites and ...	1250	73	41.41	3.1e-06
133	GO:0043242	negative regulation of protein complex d...	48	10	1.59	3.2e-06
134	GO:1901880	negative regulation of protein depolymer...	48	10	1.59	3.2e-06
135	GO:0050792	regulation of viral process	21	7	0.7	3.4e-06
136	GO:0015833	peptide transport	2590	129	85.79	3.8e-06
137	GO:0006811	ion transport	3320	158	109.98	4.1e-06
138	GO:0071705	nitrogen compound transport	3346	159	110.84	4.2e-06
139	GO:0042886	amide transport	2626	130	86.99	4.7e-06
140	GO:0071702	organic substance transport	4149	190	137.44	4.8e-06
141	GO:0022411	cellular component disassembly	205	21	6.79	5.4e-06
142	GO:0030258	lipid modification	313	27	10.37	7.3e-06
143	GO:0071786	endoplasmic reticulum tubular network or...	16	6	0.53	7.9e-06
144	GO:0046907	intracellular transport	1851	97	61.31	8.4e-06
145	GO:0000003	reproduction	6197	266	205.28	8.7e-06
146	GO:0006913	nucleocytoplasmic transport	372	30	12.32	8.8e-06
147	GO:0051169	nuclear transport	372	30	12.32	8.8e-06
148	GO:0030149	sphingolipid catabolic process	33	8	1.09	9.5e-06
149	GO:0030835	negative regulation of actin filament de...	43	9	1.42	9.6e-06
150	GO:0051693	actin filament capping	43	9	1.42	9.6e-06
151	GO:0044265	cellular macromolecule catabolic process	1938	100	64.2	1.1e-05
152	GO:0022414	reproductive process	6170	264	204.38	1.2e-05
153	GO:0005996	monosaccharide metabolic process	420	32	13.91	1.4e-05
154	GO:0033365	protein localization to organelle	818	51	27.1	1.7e-05
155	GO:0006402	mRNA catabolic process	238	22	7.88	1.7e-05
156	GO:0016310	phosphorylation	4024	181	133.3	2.2e-05
157	GO:0006807	nitrogen compound metabolic process	28953	1058	959.08	2.3e-05
158	GO:0010023	proanthocyanidin biosynthetic process	37	8	1.23	2.3e-05
159	GO:0006886	intracellular protein transport	1541	82	51.05	2.4e-05
160	GO:0006606	protein import into nucleus	160	17	5.3	2.6e-05
161	GO:0006259	DNA metabolic process	1640	86	54.33	2.6e-05
162	GO:0098662	inorganic cation transmembrane transport	899	54	29.78	2.7e-05
163	GO:0046466	membrane lipid catabolic process	38	8	1.26	2.9e-05
164	GO:0003006	developmental process involved in reprod...	5530	237	183.18	3.1e-05
165	GO:0006635	fatty acid beta-oxidation	147	16	4.87	3.3e-05
166	GO:0046514	ceramide catabolic process	29	7	0.96	3.6e-05
167	GO:1901879	regulation of protein depolymerization	75	11	2.48	3.6e-05
168	GO:0072329	monocarboxylic acid catabolic process	215	20	7.12	3.7e-05
169	GO:1901957	regulation of cutin biosynthetic process	7	4	0.23	3.9e-05
170	GO:1901959	positive regulation of cutin biosyntheti...	7	4	0.23	3.9e-05
171	GO:0010231	maintenance of seed dormancy	13	5	0.43	4.1e-05
172	GO:0097437	maintenance of dormancy	13	5	0.43	4.1e-05
173	GO:0051649	establishment of localization in cell	1955	98	64.76	4.2e-05
174	GO:0016482	cytosolic transport	53	9	1.76	5.6e-05
175	GO:0030834	regulation of actin filament depolymeriz...	53	9	1.76	5.6e-05
176	GO:0009743	response to carbohydrate	492	34	16.3	5.7e-05
177	GO:0042325	regulation of phosphorylation	352	27	11.66	5.7e-05
178	GO:0034504	protein localization to nucleus	171	17	5.66	6.0e-05
179	GO:0017144	drug metabolic process	2373	114	78.61	6.1e-05
180	GO:0006812	cation transport	2099	103	69.53	6.2e-05
181	GO:0009062	fatty acid catabolic process	155	16	5.13	6.2e-05
182	GO:0098660	inorganic ion transmembrane transport	1000	57	33.13	6.8e-05
183	GO:0033036	macromolecule localization	3325	151	110.14	6.8e-05
184	GO:0043903	regulation of symbiosis, encompassing mu...	32	7	1.06	7.0e-05
185	GO:1901565	organonitrogen compound catabolic proces...	2357	113	78.08	7.1e-05
186	GO:0030808	regulation of nucleotide biosynthetic pr...	8	4	0.27	7.6e-05
187	GO:1900371	regulation of purine nucleotide biosynth...	8	4	0.27	7.6e-05
188	GO:0006415	translational termination	55	9	1.82	7.6e-05
189	GO:0015766	disaccharide transport	68	10	2.25	7.9e-05
190	GO:0015770	sucrose transport	68	10	2.25	7.9e-05
191	GO:0015772	oligosaccharide transport	68	10	2.25	7.9e-05
192	GO:1901360	organic cyclic compound metabolic proces...	16814	636	556.97	8.0e-05
193	GO:0010228	vegetative to reproductive phase transit...	651	41	21.56	8.6e-05
194	GO:0046483	heterocycle metabolic process	15765	599	522.22	8.8e-05
195	GO:0051170	import into nucleus	178	17	5.9	9.9e-05
196	GO:0071840	cellular component organization or bioge...	9384	373	310.85	0.00010
197	GO:0018208	peptidyl-proline modification	179	17	5.93	0.00011
198	GO:0019395	fatty acid oxidation	163	16	5.4	0.00011
199	GO:0048572	short-day photoperiodism	58	9	1.92	0.00012
200	GO:0048575	short-day photoperiodism, flowering	58	9	1.92	0.00012
201	GO:0016051	carbohydrate biosynthetic process	1185	64	39.25	0.00012
202	GO:0000413	protein peptidyl-prolyl isomerization	115	13	3.81	0.00012
203	GO:0072594	establishment of protein localization to...	727	44	24.08	0.00012
204	GO:0055085	transmembrane transport	3706	164	122.76	0.00012
205	GO:0006301	postreplication repair	46	8	1.52	0.00012
206	GO:0007029	endoplasmic reticulum organization	46	8	1.52	0.00012
207	GO:0065003	protein-containing complex assembly	1594	81	52.8	0.00012
208	GO:0046486	glycerolipid metabolic process	555	36	18.38	0.00013
209	GO:0009848	indoleacetic acid biosynthetic process v...	9	4	0.3	0.00013
210	GO:0090356	negative regulation of auxin metabolic p...	9	4	0.3	0.00013
211	GO:1901996	regulation of indoleacetic acid biosynth...	9	4	0.3	0.00013
212	GO:1901997	negative regulation of indoleacetic acid...	9	4	0.3	0.00013
213	GO:0006677	glycosylceramide metabolic process	25	6	0.83	0.00014
214	GO:0006687	glycosphingolipid metabolic process	25	6	0.83	0.00014
215	GO:0019377	glycolipid catabolic process	25	6	0.83	0.00014
216	GO:0019742	pentacyclic triterpenoid metabolic proce...	25	6	0.83	0.00014
217	GO:0019745	pentacyclic triterpenoid biosynthetic pr...	25	6	0.83	0.00014
218	GO:0046477	glycosylceramide catabolic process	25	6	0.83	0.00014
219	GO:0046479	glycosphingolipid catabolic process	25	6	0.83	0.00014
220	GO:0048608	reproductive structure development	4754	203	157.48	0.00014
221	GO:0061458	reproductive system development	4754	203	157.48	0.00014
222	GO:0018193	peptidyl-amino acid modification	1054	58	34.91	0.00015
223	GO:0006520	cellular amino acid metabolic process	1630	82	53.99	0.00015
224	GO:0006401	RNA catabolic process	297	23	9.84	0.00017
225	GO:0051186	cofactor metabolic process	2009	97	66.55	0.00017
226	GO:0006643	membrane lipid metabolic process	339	25	11.23	0.00019
227	GO:0008643	carbohydrate transport	243	20	8.05	0.00020
228	GO:0045017	glycerolipid biosynthetic process	340	25	11.26	0.00020
229	GO:0006542	glutamine biosynthetic process	27	6	0.89	0.00021
230	GO:0010107	potassium ion import	27	6	0.89	0.00021
231	GO:0006650	glycerophospholipid metabolic process	404	28	13.38	0.00023
232	GO:0048193	Golgi vesicle transport	345	25	11.43	0.00025
233	GO:0006722	triterpenoid metabolic process	28	6	0.93	0.00026
234	GO:0016104	triterpenoid biosynthetic process	28	6	0.93	0.00026
235	GO:0051261	protein depolymerization	109	12	3.61	0.00027
236	GO:0034440	lipid oxidation	212	18	7.02	0.00028
237	GO:0006073	cellular glucan metabolic process	736	43	24.38	0.00030
238	GO:0009311	oligosaccharide metabolic process	309	23	10.24	0.00030
239	GO:0044042	glucan metabolic process	759	44	25.14	0.00030
240	GO:0006672	ceramide metabolic process	40	7	1.33	0.00031
241	GO:0019220	regulation of phosphate metabolic proces...	474	31	15.7	0.00031
242	GO:0051174	regulation of phosphorus metabolic proce...	474	31	15.7	0.00031
243	GO:0044210	'de novo' CTP biosynthetic process	19	5	0.63	0.00031
244	GO:1903509	liposaccharide metabolic process	196	17	6.49	0.00031
245	GO:0030837	negative regulation of actin filament po...	66	9	2.19	0.00032
246	GO:0048316	seed development	2504	115	82.95	0.00032
247	GO:0016444	somatic cell DNA recombination	29	6	0.96	0.00032
248	GO:0048285	organelle fission	563	35	18.65	0.00034
249	GO:0006725	cellular aromatic compound metabolic pro...	16353	612	541.7	0.00034
250	GO:2001057	reactive nitrogen species metabolic proc...	81	10	2.68	0.00035
251	GO:0009100	glycoprotein metabolic process	375	26	12.42	0.00038
252	GO:0051494	negative regulation of cytoskeleton orga...	82	10	2.72	0.00038
253	GO:1902904	negative regulation of supramolecular fi...	82	10	2.72	0.00038
254	GO:1901617	organic hydroxy compound biosynthetic pr...	723	42	23.95	0.00039
255	GO:0050684	regulation of mRNA processing	30	6	0.99	0.00039
256	GO:0009057	macromolecule catabolic process	2700	122	89.44	0.00040
257	GO:1901615	organic hydroxy compound metabolic proce...	1216	63	40.28	0.00040
258	GO:0006665	sphingolipid metabolic process	130	13	4.31	0.00040
259	GO:0019538	protein metabolic process	13135	499	435.1	0.00042
260	GO:0048354	mucilage biosynthetic process involved i...	42	7	1.39	0.00042
261	GO:0034637	cellular carbohydrate biosynthetic proce...	726	42	24.05	0.00042
262	GO:0046474	glycerophospholipid biosynthetic process	221	18	7.32	0.00046
263	GO:0009083	branched-chain amino acid catabolic proc...	31	6	1.03	0.00047
264	GO:0006449	regulation of translational termination	12	4	0.4	0.00048
265	GO:0006452	translational frameshifting	12	4	0.4	0.00048
266	GO:0045901	positive regulation of translational elo...	12	4	0.4	0.00048
267	GO:0045905	positive regulation of translational ter...	12	4	0.4	0.00048
268	GO:0046475	glycerophospholipid catabolic process	12	4	0.4	0.00048
269	GO:0006664	glycolipid metabolic process	187	16	6.19	0.00054
270	GO:0010192	mucilage biosynthetic process	71	9	2.35	0.00055
271	GO:0032351	negative regulation of hormone metabolic...	32	6	1.06	0.00057
272	GO:0032353	negative regulation of hormone biosynthe...	32	6	1.06	0.00057
273	GO:0051130	positive regulation of cellular componen...	324	23	10.73	0.00058
274	GO:0006139	nucleobase-containing compound metabolic...	14713	552	487.37	0.00060
275	GO:0030042	actin filament depolymerization	87	10	2.88	0.00061
276	GO:0008380	RNA splicing	717	41	23.75	0.00062
277	GO:0031124	mRNA 3'-end processing	58	8	1.92	0.00063
278	GO:0009746	response to hexose	172	15	5.7	0.00065
279	GO:0033566	gamma-tubulin complex localization	6	3	0.2	0.00067
280	GO:0042149	cellular response to glucose starvation	6	3	0.2	0.00067
281	GO:0043550	regulation of lipid kinase activity	6	3	0.2	0.00067
282	GO:0016559	peroxisome fission	33	6	1.09	0.00067
283	GO:1900542	regulation of purine nucleotide metaboli...	13	4	0.43	0.00068
284	GO:0044267	cellular protein metabolic process	11525	440	381.77	0.00068
285	GO:0016570	histone modification	497	31	16.46	0.00068
286	GO:0006636	unsaturated fatty acid biosynthetic proc...	104	11	3.45	0.00068
287	GO:0019751	polyol metabolic process	289	21	9.57	0.00073
288	GO:0006094	gluconeogenesis	46	7	1.52	0.00075
289	GO:0043549	regulation of kinase activity	331	23	10.96	0.00078
290	GO:0033559	unsaturated fatty acid metabolic process	106	11	3.51	0.00080
291	GO:0010035	response to inorganic substance	3788	161	125.48	0.00082
292	GO:0033554	cellular response to stress	2861	126	94.77	0.00084
293	GO:0009399	nitrogen fixation	14	4	0.46	0.00092
294	GO:0034629	cellular protein-containing complex loca...	14	4	0.46	0.00092
295	GO:0044264	cellular polysaccharide metabolic proces...	945	50	31.3	0.00096
296	GO:0016052	carbohydrate catabolic process	993	52	32.89	0.00096
297	GO:0031333	negative regulation of protein complex a...	77	9	2.55	0.00101
298	GO:0032272	negative regulation of protein polymeriz...	77	9	2.55	0.00101
299	GO:0008610	lipid biosynthetic process	1941	90	64.3	0.00102
300	GO:0010154	fruit development	2670	118	88.44	0.00107
301	GO:0007202	activation of phospholipase C activity	2	2	0.07	0.00110
302	GO:0010517	regulation of phospholipase activity	2	2	0.07	0.00110
303	GO:0010518	positive regulation of phospholipase act...	2	2	0.07	0.00110
304	GO:0010863	positive regulation of phospholipase C a...	2	2	0.07	0.00110
305	GO:0010919	regulation of inositol phosphate biosynt...	2	2	0.07	0.00110
306	GO:0032959	inositol trisphosphate biosynthetic proc...	2	2	0.07	0.00110
307	GO:0032960	regulation of inositol trisphosphate bio...	2	2	0.07	0.00110
308	GO:0048576	positive regulation of short-day photope...	2	2	0.07	0.00110
309	GO:0060191	regulation of lipase activity	2	2	0.07	0.00110
310	GO:0060193	positive regulation of lipase activity	2	2	0.07	0.00110
311	GO:1900274	regulation of phospholipase C activity	2	2	0.07	0.00110
312	GO:0022607	cellular component assembly	2287	103	75.76	0.00120
313	GO:0051338	regulation of transferase activity	363	24	12.02	0.00120
314	GO:0045836	positive regulation of meiotic nuclear d...	25	5	0.83	0.00121
315	GO:1902930	regulation of alcohol biosynthetic proce...	25	5	0.83	0.00121
316	GO:0019319	hexose biosynthetic process	64	8	2.12	0.00122
317	GO:0051196	regulation of coenzyme metabolic process	15	4	0.5	0.00122
318	GO:0090357	regulation of tryptophan metabolic proce...	15	4	0.5	0.00122
319	GO:0033043	regulation of organelle organization	516	31	17.09	0.00124
320	GO:0043255	regulation of carbohydrate biosynthetic ...	112	11	3.71	0.00127
321	GO:0007031	peroxisome organization	113	11	3.74	0.00136
322	GO:0034284	response to monosaccharide	185	15	6.13	0.00137
323	GO:0010600	regulation of auxin biosynthetic process	51	7	1.69	0.00140
324	GO:0048731	system development	6973	275	230.98	0.00142
325	GO:0016197	endosomal transport	81	9	2.68	0.00145
326	GO:0017038	protein import	411	26	13.61	0.00145
327	GO:0006448	regulation of translational elongation	26	5	0.86	0.00146
328	GO:0016192	vesicle-mediated transport	1382	67	45.78	0.00147
329	GO:0042126	nitrate metabolic process	66	8	2.19	0.00149
330	GO:0042128	nitrate assimilation	66	8	2.19	0.00149
331	GO:0034641	cellular nitrogen compound metabolic pro...	18358	672	608.11	0.00150
332	GO:0006552	leucine catabolic process	16	4	0.53	0.00159
333	GO:0006325	chromatin organization	921	48	30.51	0.00161
334	GO:0015980	energy derivation by oxidation of organi...	459	28	15.2	0.00167
335	GO:1902903	regulation of supramolecular fiber organ...	208	16	6.89	0.00167
336	GO:0048587	regulation of short-day photoperiodism, ...	39	6	1.29	0.00168
337	GO:1901606	alpha-amino acid catabolic process	229	17	7.59	0.00178
338	GO:0019276	UDP-N-acetylgalactosamine metabolic proc...	8	3	0.27	0.00179
339	GO:0051016	barbed-end actin filament capping	8	3	0.27	0.00179
340	GO:0080009	mRNA methylation	8	3	0.27	0.00179
341	GO:0030163	protein catabolic process	1702	79	56.38	0.00194
342	GO:0010638	positive regulation of organelle organiz...	251	18	8.31	0.00195
343	GO:0006109	regulation of carbohydrate metabolic pro...	173	14	5.73	0.00198
344	GO:0007229	integrin-mediated signaling pathway	17	4	0.56	0.00202
345	GO:0008612	peptidyl-lysine modification to peptidyl...	17	4	0.56	0.00202
346	GO:0034052	positive regulation of plant-type hypers...	17	4	0.56	0.00202
347	GO:0031086	nuclear-transcribed mRNA catabolic proce...	28	5	0.93	0.00207
348	GO:0031087	deadenylation-independent decapping of n...	28	5	0.93	0.00207
349	GO:0044375	regulation of peroxisome size	28	5	0.93	0.00207
350	GO:0009791	post-embryonic development	5936	236	196.63	0.00208
351	GO:0044257	cellular protein catabolic process	1607	75	53.23	0.00216
352	GO:0019252	starch biosynthetic process	120	11	3.98	0.00220
353	GO:0007131	reciprocal meiotic recombination	138	12	4.57	0.00222
354	GO:0035825	homologous recombination	138	12	4.57	0.00222
355	GO:0010256	endomembrane system organization	214	16	7.09	0.00222
356	GO:0005984	disaccharide metabolic process	234	17	7.75	0.00223
357	GO:0009910	negative regulation of flower developmen...	234	17	7.75	0.00223
358	GO:0009251	glucan catabolic process	195	15	6.46	0.00229
359	GO:0007186	G-protein coupled receptor signaling pat...	87	9	2.88	0.00238
360	GO:0048359	mucilage metabolic process involved in s...	87	9	2.88	0.00238
361	GO:0015780	nucleotide-sugar transmembrane transport	104	10	3.45	0.00242
362	GO:0006241	CTP biosynthetic process	29	5	0.96	0.00243
363	GO:0009147	pyrimidine nucleoside triphosphate metab...	29	5	0.96	0.00243
364	GO:0009148	pyrimidine nucleoside triphosphate biosy...	29	5	0.96	0.00243
365	GO:0009208	pyrimidine ribonucleoside triphosphate m...	29	5	0.96	0.00243
366	GO:0009209	pyrimidine ribonucleoside triphosphate b...	29	5	0.96	0.00243
367	GO:0043243	positive regulation of protein complex d...	29	5	0.96	0.00243
368	GO:0046036	CTP metabolic process	29	5	0.96	0.00243
369	GO:0006486	protein glycosylation	340	22	11.26	0.00244
370	GO:0009101	glycoprotein biosynthetic process	340	22	11.26	0.00244
371	GO:0043413	macromolecule glycosylation	340	22	11.26	0.00244
372	GO:0009063	cellular amino acid catabolic process	236	17	7.82	0.00244
373	GO:0031123	RNA 3'-end processing	140	12	4.64	0.00250
374	GO:0097435	supramolecular fiber organization	384	24	12.72	0.00251
375	GO:0019320	hexose catabolic process	18	4	0.6	0.00253
376	GO:0046365	monosaccharide catabolic process	18	4	0.6	0.00253
377	GO:0006813	potassium ion transport	237	17	7.85	0.00255
378	GO:0051259	protein complex oligomerization	159	13	5.27	0.00257
379	GO:0010499	proteasomal ubiquitin-independent protei...	88	9	2.92	0.00258
380	GO:0006012	galactose metabolic process	105	10	3.48	0.00260
381	GO:0090213	regulation of radial pattern formation	9	3	0.3	0.00262
382	GO:0006633	fatty acid biosynthetic process	611	34	20.24	0.00263
383	GO:0090354	regulation of auxin metabolic process	57	7	1.89	0.00270
384	GO:0016042	lipid catabolic process	754	40	24.98	0.00276
385	GO:0006541	glutamine metabolic process	142	12	4.7	0.00282
386	GO:0055081	anion homeostasis	124	11	4.11	0.00285
387	GO:0035246	peptidyl-arginine N-methylation	19	4	0.63	0.00312
388	GO:0006110	regulation of glycolytic process	3	2	0.1	0.00322
389	GO:0006987	activation of signaling protein activity...	3	2	0.1	0.00322
390	GO:0030811	regulation of nucleotide catabolic proce...	3	2	0.1	0.00322
391	GO:0032075	positive regulation of nuclease activity	3	2	0.1	0.00322
392	GO:2001169	regulation of ATP biosynthetic process	3	2	0.1	0.00322
393	GO:0010048	vernalization response	91	9	3.01	0.00324
394	GO:0015937	coenzyme A biosynthetic process	31	5	1.03	0.00329
395	GO:0033866	nucleoside bisphosphate biosynthetic pro...	31	5	1.03	0.00329
396	GO:0034030	ribonucleoside bisphosphate biosynthetic...	31	5	1.03	0.00329
397	GO:0034033	purine nucleoside bisphosphate biosynthe...	31	5	1.03	0.00329
398	GO:0001676	long-chain fatty acid metabolic process	75	8	2.48	0.00338
399	GO:0009058	biosynthetic process	19845	717	657.37	0.00344
400	GO:0006661	phosphatidylinositol biosynthetic proces...	92	9	3.05	0.00349
401	GO:0006378	mRNA polyadenylation	45	6	1.49	0.00354
402	GO:0062014	negative regulation of small molecule me...	45	6	1.49	0.00354
403	GO:0016569	covalent chromatin modification	554	31	18.35	0.00363
404	GO:0071941	nitrogen cycle metabolic process	76	8	2.52	0.00367
405	GO:0043254	regulation of protein complex assembly	246	17	8.15	0.00373
406	GO:0009660	amyloplast organization	20	4	0.66	0.00380
407	GO:0016139	glycoside catabolic process	20	4	0.66	0.00380
408	GO:0030643	cellular phosphate ion homeostasis	20	4	0.66	0.00380
409	GO:0072501	cellular divalent inorganic anion homeos...	20	4	0.66	0.00380
410	GO:0072502	cellular trivalent inorganic anion homeo...	20	4	0.66	0.00380
411	GO:0044247	cellular polysaccharide catabolic proces...	186	14	6.16	0.00382
412	GO:0009250	glucan biosynthetic process	376	23	12.46	0.00395
413	GO:0031401	positive regulation of protein modificat...	227	16	7.52	0.00397
414	GO:0006611	protein export from nucleus	149	12	4.94	0.00416
415	GO:0016579	protein deubiquitination	95	9	3.15	0.00432
416	GO:0015936	coenzyme A metabolic process	33	5	1.09	0.00435
417	GO:0015996	chlorophyll catabolic process	47	6	1.56	0.00441
418	GO:0140013	meiotic nuclear division	293	19	9.71	0.00451
419	GO:0051603	proteolysis involved in cellular protein...	1579	72	52.3	0.00453
420	GO:0000381	regulation of alternative mRNA splicing,...	21	4	0.7	0.00458
421	GO:0006000	fructose metabolic process	21	4	0.7	0.00458
422	GO:0009590	detection of gravity	21	4	0.7	0.00458
423	GO:0009793	embryo development ending in seed dorman...	1813	81	60.06	0.00458
424	GO:0034622	cellular protein-containing complex asse...	1428	66	47.3	0.00474
425	GO:0043631	RNA polyadenylation	63	7	2.09	0.00476
426	GO:0032271	regulation of protein polymerization	191	14	6.33	0.00483
427	GO:0010262	somatic embryogenesis	48	6	1.59	0.00490
428	GO:0007035	vacuolar acidification	11	3	0.36	0.00491
429	GO:0034970	histone H3-R2 methylation	11	3	0.36	0.00491
430	GO:0034971	histone H3-R17 methylation	11	3	0.36	0.00491
431	GO:0034972	histone H3-R26 methylation	11	3	0.36	0.00491
432	GO:0051452	intracellular pH reduction	11	3	0.36	0.00491
433	GO:0051446	positive regulation of meiotic cell cycl...	34	5	1.13	0.00496
434	GO:0032270	positive regulation of cellular protein ...	384	23	12.72	0.00508
435	GO:0062012	regulation of small molecule metabolic p...	275	18	9.11	0.00510
436	GO:0009312	oligosaccharide biosynthetic process	173	13	5.73	0.00527
437	GO:0046149	pigment catabolic process	49	6	1.62	0.00543
438	GO:0006099	tricarboxylic acid cycle	214	15	7.09	0.00545
439	GO:0006101	citrate metabolic process	214	15	7.09	0.00545
440	GO:0006140	regulation of nucleotide metabolic proce...	22	4	0.73	0.00545
441	GO:0046189	phenol-containing compound biosynthetic ...	117	10	3.88	0.00564
442	GO:0019216	regulation of lipid metabolic process	136	11	4.51	0.00575
443	GO:0001934	positive regulation of protein phosphory...	156	12	5.17	0.00598
444	GO:0033674	positive regulation of kinase activity	156	12	5.17	0.00598
445	GO:0042327	positive regulation of phosphorylation	156	12	5.17	0.00598
446	GO:0045860	positive regulation of protein kinase ac...	156	12	5.17	0.00598
447	GO:0006006	glucose metabolic process	100	9	3.31	0.00605
448	GO:0010191	mucilage metabolic process	100	9	3.31	0.00605
449	GO:0051247	positive regulation of protein metabolic...	390	23	12.92	0.00609
450	GO:0006644	phospholipid metabolic process	646	34	21.4	0.00611
451	GO:0070085	glycosylation	413	24	13.68	0.00617
452	GO:0006508	proteolysis	3391	139	112.33	0.00624
453	GO:0009443	pyridoxal 5'-phosphate salvage	4	2	0.13	0.00629
454	GO:0010373	negative regulation of gibberellin biosy...	4	2	0.13	0.00629
455	GO:0010426	DNA methylation on cytosine within a CHH...	4	2	0.13	0.00629
456	GO:0010603	regulation of cytoplasmic mRNA processin...	4	2	0.13	0.00629
457	GO:0010606	positive regulation of cytoplasmic mRNA ...	4	2	0.13	0.00629
458	GO:0019447	D-cysteine catabolic process	4	2	0.13	0.00629
459	GO:0031929	TOR signaling	4	2	0.13	0.00629
460	GO:0046438	D-cysteine metabolic process	4	2	0.13	0.00629
461	GO:0051347	positive regulation of transferase activ...	177	13	5.86	0.00636
462	GO:0035335	peptidyl-tyrosine dephosphorylation	12	3	0.4	0.00638
463	GO:0018195	peptidyl-arginine modification	23	4	0.76	0.00643
464	GO:0018216	peptidyl-arginine methylation	23	4	0.76	0.00643
465	GO:0048024	regulation of mRNA splicing, via spliceo...	23	4	0.76	0.00643
466	GO:0010039	response to iron ion	218	15	7.22	0.00643
467	GO:0045859	regulation of protein kinase activity	325	20	10.77	0.00643
468	GO:0010562	positive regulation of phosphorus metabo...	158	12	5.23	0.00661
469	GO:0045937	positive regulation of phosphate metabol...	158	12	5.23	0.00661
470	GO:0034250	positive regulation of cellular amide me...	51	6	1.69	0.00661
471	GO:0045727	positive regulation of translation	51	6	1.69	0.00661
472	GO:0006349	regulation of gene expression by genetic...	67	7	2.22	0.00667
473	GO:0071514	genetic imprinting	67	7	2.22	0.00667
474	GO:0010214	seed coat development	159	12	5.27	0.00693
475	GO:0006914	autophagy	179	13	5.93	0.00696
476	GO:0061919	process utilizing autophagic mechanism	179	13	5.93	0.00696
477	GO:0006071	glycerol metabolic process	121	10	4.01	0.00711
478	GO:0035384	thioester biosynthetic process	68	7	2.25	0.00723
479	GO:0071616	acyl-CoA biosynthetic process	68	7	2.25	0.00723
480	GO:0051276	chromosome organization	1405	64	46.54	0.00725
481	GO:0009060	aerobic respiration	264	17	8.75	0.00744
482	GO:1901576	organic substance biosynthetic process	19401	696	642.66	0.00745
483	GO:0046351	disaccharide biosynthetic process	141	11	4.67	0.00748
484	GO:0010021	amylopectin biosynthetic process	24	4	0.8	0.00751
485	GO:2000896	amylopectin metabolic process	24	4	0.8	0.00751
486	GO:0051168	nuclear export	161	12	5.33	0.00763
487	GO:0044249	cellular biosynthetic process	18943	680	627.49	0.00785
488	GO:0006464	cellular protein modification process	7783	295	257.81	0.00793
489	GO:0036211	protein modification process	7783	295	257.81	0.00793
490	GO:0019400	alditol metabolic process	123	10	4.07	0.00795
491	GO:0046835	carbohydrate phosphorylation	38	5	1.26	0.00803
492	GO:2000242	negative regulation of reproductive proc...	288	18	9.54	0.00807
493	GO:0006011	UDP-glucose metabolic process	13	3	0.43	0.00809
494	GO:0006511	ubiquitin-dependent protein catabolic pr...	1388	63	45.98	0.00824
495	GO:0046134	pyrimidine nucleoside biosynthetic proce...	105	9	3.48	0.00826
496	GO:0001932	regulation of protein phosphorylation	333	20	11.03	0.00830
497	GO:0000280	nuclear division	447	25	14.81	0.00837
498	GO:0051493	regulation of cytoskeleton organization	246	16	8.15	0.00842
499	GO:0046839	phospholipid dephosphorylation	70	7	2.32	0.00845
500	GO:0044087	regulation of cellular component biogene...	379	22	12.55	0.00856
501	GO:0010366	negative regulation of ethylene biosynth...	25	4	0.83	0.00871
502	GO:0031336	negative regulation of sulfur amino acid...	25	4	0.83	0.00871
503	GO:0051175	negative regulation of sulfur metabolic ...	25	4	0.83	0.00871
504	GO:1900909	negative regulation of olefin metabolic ...	25	4	0.83	0.00871
505	GO:1900912	negative regulation of olefin biosynthet...	25	4	0.83	0.00871
506	GO:1901605	alpha-amino acid metabolic process	1110	52	36.77	0.00874
507	GO:0015931	nucleobase-containing compound transport	496	27	16.43	0.00890
508	GO:0009068	aspartate family amino acid catabolic pr...	39	5	1.29	0.00897
509	GO:0051785	positive regulation of nuclear division	39	5	1.29	0.00897
510	GO:2000241	regulation of reproductive process	1014	48	33.59	0.00954
511	GO:0006066	alcohol metabolic process	499	27	16.53	0.00958
512	GO:0044275	cellular carbohydrate catabolic process	250	16	8.28	0.00974
513	GO:0048868	pollen tube development	644	33	21.33	0.00991
514	GO:0071322	cellular response to carbohydrate stimul...	208	14	6.89	0.00994
515	GO:0006613	cotranslational protein targeting to mem...	40	5	1.33	0.00998
516	GO:0006614	SRP-dependent cotranslational protein ta...	40	5	1.33	0.00998
517	GO:0045116	protein neddylation	40	5	1.33	0.00998
518	GO:0016574	histone ubiquitination	26	4	0.86	0.01003
519	GO:0033523	histone H2B ubiquitination	26	4	0.86	0.01003
520	GO:0006065	UDP-glucuronate biosynthetic process	14	3	0.46	0.01005
521	GO:0007041	lysosomal transport	14	3	0.46	0.01005
522	GO:0008333	endosome to lysosome transport	14	3	0.46	0.01005
523	GO:0019919	peptidyl-arginine methylation, to asymme...	14	3	0.46	0.01005
524	GO:0035247	peptidyl-arginine omega-N-methylation	14	3	0.46	0.01005
525	GO:0052324	plant-type cell wall cellulose biosynthe...	14	3	0.46	0.01005
526	GO:1901999	homogentisate metabolic process	14	3	0.46	0.01005
527	GO:1902000	homogentisate catabolic process	14	3	0.46	0.01005
528	GO:0009860	pollen tube growth	501	27	16.6	0.01006
529	GO:0048573	photoperiodism, flowering	317	19	10.5	0.01011
530	GO:0009790	embryo development	2222	94	73.6	0.01019
531	GO:0032069	regulation of nuclease activity	5	2	0.17	0.01026
532	GO:0080020	regulation of coenzyme A biosynthetic pr...	5	2	0.17	0.01026
533	GO:0045333	cellular respiration	432	24	14.31	0.01039
534	GO:0018205	peptidyl-lysine modification	456	25	15.11	0.01057
535	GO:0072350	tricarboxylic acid metabolic process	231	15	7.65	0.01065
536	GO:0006457	protein folding	971	46	32.16	0.01083
537	GO:0033692	cellular polysaccharide biosynthetic pro...	576	30	19.08	0.01091
538	GO:0051128	regulation of cellular component organiz...	896	43	29.68	0.01093
539	GO:0046364	monosaccharide biosynthetic process	129	10	4.27	0.01093
540	GO:0000271	polysaccharide biosynthetic process	698	35	23.12	0.01104
541	GO:0009648	photoperiodism	343	20	11.36	0.01124
542	GO:0043085	positive regulation of catalytic activit...	366	21	12.12	0.01132
543	GO:0048571	long-day photoperiodism	92	8	3.05	0.01143
544	GO:0005977	glycogen metabolic process	27	4	0.89	0.01147
545	GO:0005978	glycogen biosynthetic process	27	4	0.89	0.01147
546	GO:0006112	energy reserve metabolic process	27	4	0.89	0.01147
547	GO:0030002	cellular anion homeostasis	27	4	0.89	0.01147
548	GO:0030320	cellular monovalent inorganic anion home...	27	4	0.89	0.01147
549	GO:0045737	positive regulation of cyclin-dependent ...	27	4	0.89	0.01147
550	GO:0070816	phosphorylation of RNA polymerase II C-t...	27	4	0.89	0.01147
551	GO:1901407	regulation of phosphorylation of RNA pol...	27	4	0.89	0.01147
552	GO:1901409	positive regulation of phosphorylation o...	27	4	0.89	0.01147
553	GO:1904031	positive regulation of cyclin-dependent ...	27	4	0.89	0.01147
554	GO:0043543	protein acylation	507	27	16.79	0.01161
555	GO:0019941	modification-dependent protein catabolic...	1414	63	46.84	0.01188
556	GO:0009409	response to cold	1545	68	51.18	0.01191
557	GO:0009756	carbohydrate mediated signaling	151	11	5	0.01216
558	GO:0010182	sugar mediated signaling pathway	151	11	5	0.01216
559	GO:2001020	regulation of response to DNA damage sti...	42	5	1.39	0.01222
560	GO:0009750	response to fructose	58	6	1.92	0.01224
561	GO:0006554	lysine catabolic process	15	3	0.5	0.01225
562	GO:0019477	L-lysine catabolic process	15	3	0.5	0.01225
563	GO:0030388	fructose 1,6-bisphosphate metabolic proc...	15	3	0.5	0.01225
564	GO:0034969	histone arginine methylation	15	3	0.5	0.01225
565	GO:0046440	L-lysine metabolic process	15	3	0.5	0.01225
566	GO:0043412	macromolecule modification	8432	315	279.31	0.01258
567	GO:0010639	negative regulation of organelle organiz...	152	11	5.04	0.01273
568	GO:0046885	regulation of hormone biosynthetic proce...	152	11	5.04	0.01273
569	GO:0010431	seed maturation	236	15	7.82	0.01276
570	GO:1903311	regulation of mRNA metabolic process	76	7	2.52	0.01300
571	GO:0046173	polyol biosynthetic process	113	9	3.74	0.01301
572	GO:0048577	negative regulation of short-day photope...	28	4	0.93	0.01304
573	GO:0080135	regulation of cellular response to stres...	173	12	5.73	0.01304
574	GO:0006414	translational elongation	281	17	9.31	0.01324
575	GO:0006108	malate metabolic process	59	6	1.95	0.01325
576	GO:0006787	porphyrin-containing compound catabolic ...	59	6	1.95	0.01325
577	GO:0033015	tetrapyrrole catabolic process	59	6	1.95	0.01325
578	GO:0007127	meiosis I	174	12	5.76	0.01360
579	GO:0034285	response to disaccharide	260	16	8.61	0.01373
580	GO:0051129	negative regulation of cellular componen...	154	11	5.1	0.01393
581	GO:0005985	sucrose metabolic process	134	10	4.44	0.01401
582	GO:0005986	sucrose biosynthetic process	60	6	1.99	0.01432
583	GO:0043632	modification-dependent macromolecule cat...	1428	63	47.3	0.01434
584	GO:0031503	protein-containing complex localization	135	10	4.47	0.01469
585	GO:0046398	UDP-glucuronate metabolic process	16	3	0.53	0.01472
586	GO:1902022	L-lysine transport	16	3	0.53	0.01472
587	GO:1903401	L-lysine transmembrane transport	16	3	0.53	0.01472
588	GO:1903826	arginine transmembrane transport	16	3	0.53	0.01472
589	GO:1990822	basic amino acid transmembrane transport	16	3	0.53	0.01472
590	GO:0046488	phosphatidylinositol metabolic process	197	13	6.53	0.01473
591	GO:0016137	glycoside metabolic process	29	4	0.96	0.01473
592	GO:0033239	negative regulation of cellular amine me...	29	4	0.96	0.01473
593	GO:0045763	negative regulation of cellular amino ac...	29	4	0.96	0.01473
594	GO:0080144	amino acid homeostasis	29	4	0.96	0.01473
595	GO:0061982	meiosis I cell cycle process	176	12	5.83	0.01477
596	GO:0033865	nucleoside bisphosphate metabolic proces...	44	5	1.46	0.01478
597	GO:0033875	ribonucleoside bisphosphate metabolic pr...	44	5	1.46	0.01478
598	GO:0034032	purine nucleoside bisphosphate metabolic...	44	5	1.46	0.01478
599	GO:0010068	protoderm histogenesis	6	2	0.2	0.01505
600	GO:0070481	nuclear-transcribed mRNA catabolic proce...	6	2	0.2	0.01505
601	GO:0070966	nuclear-transcribed mRNA catabolic proce...	6	2	0.2	0.01505
602	GO:1901464	negative regulation of tetrapyrrole bios...	6	2	0.2	0.01505
603	GO:1902325	negative regulation of chlorophyll biosy...	6	2	0.2	0.01505
604	GO:0009266	response to temperature stimulus	2206	92	73.07	0.01531
605	GO:0042157	lipoprotein metabolic process	425	23	14.08	0.01578
606	GO:0048581	negative regulation of post-embryonic de...	425	23	14.08	0.01578
607	GO:0009749	response to glucose	157	11	5.2	0.01588
608	GO:0043170	macromolecule metabolic process	26566	931	880.01	0.01643
609	GO:0043967	histone H4 acetylation	30	4	0.99	0.01656
610	GO:0062013	positive regulation of small molecule me...	30	4	0.99	0.01656
611	GO:0009395	phospholipid catabolic process	62	6	2.05	0.01664
612	GO:2000028	regulation of photoperiodism, flowering	118	9	3.91	0.01686
613	GO:0019632	shikimate metabolic process	17	3	0.56	0.01744
614	GO:0033617	mitochondrial respiratory chain complex ...	17	3	0.56	0.01744
615	GO:0042754	negative regulation of circadian rhythm	17	3	0.56	0.01744
616	GO:0045851	pH reduction	17	3	0.56	0.01744
617	GO:0009292	genetic transfer	100	8	3.31	0.01817
618	GO:0009294	DNA mediated transformation	100	8	3.31	0.01817
619	GO:0044764	multi-organism cellular process	100	8	3.31	0.01817
620	GO:0006413	translational initiation	384	21	12.72	0.01836
621	GO:0045834	positive regulation of lipid metabolic p...	31	4	1.03	0.01853
622	GO:0046889	positive regulation of lipid biosyntheti...	31	4	1.03	0.01853
623	GO:0070070	proton-transporting V-type ATPase comple...	31	4	1.03	0.01853
624	GO:0007034	vacuolar transport	247	15	8.18	0.01853
625	GO:0006213	pyrimidine nucleoside metabolic process	120	9	3.98	0.01862
626	GO:0007049	cell cycle	1821	77	60.32	0.01869
627	GO:0051604	protein maturation	339	19	11.23	0.01917
628	GO:0015988	energy coupled proton transmembrane tran...	101	8	3.35	0.01918
629	GO:0015991	ATP hydrolysis coupled proton transport	101	8	3.35	0.01918
630	GO:0090662	ATP hydrolysis coupled transmembrane tra...	101	8	3.35	0.01918
631	GO:0099131	ATP hydrolysis coupled ion transmembrane...	101	8	3.35	0.01918
632	GO:0099132	ATP hydrolysis coupled cation transmembr...	101	8	3.35	0.01918
633	GO:0006551	leucine metabolic process	64	6	2.12	0.01920
634	GO:0009218	pyrimidine ribonucleotide metabolic proc...	64	6	2.12	0.01920
635	GO:0009220	pyrimidine ribonucleotide biosynthetic p...	64	6	2.12	0.01920
636	GO:0031110	regulation of microtubule polymerization...	64	6	2.12	0.01920
637	GO:0009684	indoleacetic acid biosynthetic process	47	5	1.56	0.01925
638	GO:0010363	regulation of plant-type hypersensitive ...	47	5	1.56	0.01925
639	GO:0007264	small GTPase mediated signal transductio...	183	12	6.06	0.01946
640	GO:0007015	actin filament organization	249	15	8.25	0.01977
641	GO:0031365	N-terminal protein amino acid modificati...	272	16	9.01	0.02011
642	GO:0006475	internal protein amino acid acetylation	142	10	4.7	0.02021
643	GO:0016573	histone acetylation	142	10	4.7	0.02021
644	GO:0018393	internal peptidyl-lysine acetylation	142	10	4.7	0.02021
645	GO:0018394	peptidyl-lysine acetylation	142	10	4.7	0.02021
646	GO:0071804	cellular potassium ion transport	102	8	3.38	0.02023
647	GO:0071805	potassium ion transmembrane transport	102	8	3.38	0.02023
648	GO:0031399	regulation of protein modification proce...	532	27	17.62	0.02028
649	GO:0019336	phenol-containing compound catabolic pro...	18	3	0.6	0.02042
650	GO:0072337	modified amino acid transport	18	3	0.6	0.02042
651	GO:2001022	positive regulation of response to DNA d...	18	3	0.6	0.02042
652	GO:0090502	RNA phosphodiester bond hydrolysis, endo...	206	13	6.82	0.02052
653	GO:0000025	maltose catabolic process	7	2	0.23	0.02062
654	GO:0006384	transcription initiation from RNA polyme...	7	2	0.23	0.02062
655	GO:0015812	gamma-aminobutyric acid transport	7	2	0.23	0.02062
656	GO:0015959	diadenosine polyphosphate metabolic proc...	7	2	0.23	0.02062
657	GO:0015961	diadenosine polyphosphate catabolic proc...	7	2	0.23	0.02062
658	GO:0015965	diadenosine tetraphosphate metabolic pro...	7	2	0.23	0.02062
659	GO:0015967	diadenosine tetraphosphate catabolic pro...	7	2	0.23	0.02062
660	GO:0031440	regulation of mRNA 3'-end processing	7	2	0.23	0.02062
661	GO:0034214	protein hexamerization	7	2	0.23	0.02062
662	GO:0034635	glutathione transport	7	2	0.23	0.02062
663	GO:1900363	regulation of mRNA polyadenylation	7	2	0.23	0.02062
664	GO:1902115	regulation of organelle assembly	7	2	0.23	0.02062
665	GO:1902117	positive regulation of organelle assembl...	7	2	0.23	0.02062
666	GO:0046503	glycerolipid catabolic process	32	4	1.06	0.02064
667	GO:0009631	cold acclimation	123	9	4.07	0.02149
668	GO:0070972	protein localization to endoplasmic reti...	123	9	4.07	0.02149
669	GO:0006418	tRNA aminoacylation for protein translat...	252	15	8.35	0.02173
670	GO:0043038	amino acid activation	252	15	8.35	0.02173
671	GO:0043039	tRNA aminoacylation	252	15	8.35	0.02173
672	GO:0046165	alcohol biosynthetic process	208	13	6.89	0.02200
673	GO:0007030	Golgi organization	66	6	2.19	0.02202
674	GO:0046132	pyrimidine ribonucleoside biosynthetic p...	66	6	2.19	0.02202
675	GO:0009081	branched-chain amino acid metabolic proc...	144	10	4.77	0.02203
676	GO:0009163	nucleoside biosynthetic process	144	10	4.77	0.02203
677	GO:0030833	regulation of actin filament polymerizat...	144	10	4.77	0.02203
678	GO:1903046	meiotic cell cycle process	439	23	14.54	0.02205
679	GO:0071103	DNA conformation change	253	15	8.38	0.02242
680	GO:0006298	mismatch repair	49	5	1.62	0.02268
681	GO:0070071	proton-transporting two-sector ATPase co...	49	5	1.62	0.02268
682	GO:0052033	pathogen-associated molecular pattern de...	33	4	1.09	0.02288
683	GO:0052166	positive regulation by symbiont of host ...	33	4	1.09	0.02288
684	GO:0052167	modulation by symbiont of host innate im...	33	4	1.09	0.02288
685	GO:0052169	pathogen-associated molecular pattern de...	33	4	1.09	0.02288
686	GO:0052257	pathogen-associated molecular pattern de...	33	4	1.09	0.02288
687	GO:0052305	positive regulation by organism of innat...	33	4	1.09	0.02288
688	GO:0052306	modulation by organism of innate immune ...	33	4	1.09	0.02288
689	GO:0052308	pathogen-associated molecular pattern de...	33	4	1.09	0.02288
690	GO:0052509	positive regulation by symbiont of host ...	33	4	1.09	0.02288
691	GO:0052510	positive regulation by organism of defen...	33	4	1.09	0.02288
692	GO:0044093	positive regulation of molecular functio...	393	21	13.02	0.02298
693	GO:0009909	regulation of flower development	637	31	21.1	0.02300
694	GO:0055062	phosphate ion homeostasis	67	6	2.22	0.02353
695	GO:0072506	trivalent inorganic anion homeostasis	67	6	2.22	0.02353
696	GO:0006574	valine catabolic process	19	3	0.63	0.02366
697	GO:0010483	pollen tube reception	19	3	0.63	0.02366
698	GO:0051703	intraspecies interaction between organis...	19	3	0.63	0.02366
699	GO:0007623	circadian rhythm	468	24	15.5	0.02459
700	GO:0072528	pyrimidine-containing compound biosynthe...	168	11	5.57	0.02481
701	GO:0006289	nucleotide-excision repair	68	6	2.25	0.02511
702	GO:0010143	cutin biosynthetic process	68	6	2.25	0.02511
703	GO:0051445	regulation of meiotic cell cycle	68	6	2.25	0.02511
704	GO:0009932	cell tip growth	592	29	19.61	0.02518
705	GO:0048574	long-day photoperiodism, flowering	87	7	2.88	0.02552
706	GO:0006333	chromatin assembly or disassembly	169	11	5.6	0.02577
707	GO:0006498	N-terminal protein lipidation	235	14	7.78	0.02580
708	GO:0006499	N-terminal protein myristoylation	235	14	7.78	0.02580
709	GO:0032350	regulation of hormone metabolic process	191	12	6.33	0.02610
710	GO:0048588	developmental cell growth	695	33	23.02	0.02650
711	GO:0009856	pollination	848	39	28.09	0.02660
712	GO:0044706	multi-multicellular organism process	848	39	28.09	0.02660
713	GO:0009093	cysteine catabolic process	8	2	0.27	0.02689
714	GO:0010792	DNA double-strand break processing invol...	8	2	0.27	0.02689
715	GO:0015074	DNA integration	8	2	0.27	0.02689
716	GO:0019284	L-methionine salvage from S-adenosylmeth...	8	2	0.27	0.02689
717	GO:0019388	galactose catabolic process	8	2	0.27	0.02689
718	GO:0033353	S-adenosylmethionine cycle	8	2	0.27	0.02689
719	GO:0033587	shikimate biosynthetic process	8	2	0.27	0.02689
720	GO:0045002	double-strand break repair via single-st...	8	2	0.27	0.02689
721	GO:0060867	fruit abscission	8	2	0.27	0.02689
722	GO:0080065	4-alpha-methyl-delta7-sterol oxidation	8	2	0.27	0.02689
723	GO:1901402	negative regulation of tetrapyrrole meta...	8	2	0.27	0.02689
724	GO:1903578	regulation of ATP metabolic process	8	2	0.27	0.02689
725	GO:0006302	double-strand break repair	192	12	6.36	0.02703
726	GO:0006497	protein lipidation	400	21	13.25	0.02715
727	GO:0042158	lipoprotein biosynthetic process	400	21	13.25	0.02715
728	GO:0090305	nucleic acid phosphodiester bond hydroly...	400	21	13.25	0.02715
729	GO:0009645	response to low light intensity stimulus	20	3	0.66	0.02716
730	GO:0034728	nucleosome organization	108	8	3.58	0.02738
731	GO:0046467	membrane lipid biosynthetic process	193	12	6.39	0.02798
732	GO:0008064	regulation of actin polymerization or de...	150	10	4.97	0.02821
733	GO:0030832	regulation of actin filament length	150	10	4.97	0.02821
734	GO:0110053	regulation of actin filament organizatio...	150	10	4.97	0.02821
735	GO:0000184	nuclear-transcribed mRNA catabolic proce...	52	5	1.72	0.02853
736	GO:0006085	acetyl-CoA biosynthetic process	52	5	1.72	0.02853
737	GO:0009744	response to sucrose	239	14	7.92	0.02920
738	GO:0051017	actin filament bundle assembly	71	6	2.35	0.03026
739	GO:0061572	actin filament bundle organization	71	6	2.35	0.03026
740	GO:0006491	N-glycan processing	36	4	1.19	0.03048
741	GO:0009959	negative gravitropism	36	4	1.19	0.03048
742	GO:0031116	positive regulation of microtubule polym...	36	4	1.19	0.03048
743	GO:0032956	regulation of actin cytoskeleton organiz...	152	10	5.04	0.03052
744	GO:0032970	regulation of actin filament-based proce...	152	10	5.04	0.03052
745	GO:0010047	fruit dehiscence	53	5	1.76	0.03067
746	GO:0031112	positive regulation of microtubule polym...	53	5	1.76	0.03067
747	GO:0097502	mannosylation	53	5	1.76	0.03067
748	GO:0007143	female meiotic nuclear division	21	3	0.7	0.03093
749	GO:0009833	plant-type primary cell wall biogenesis	21	3	0.7	0.03093
750	GO:0080154	regulation of fertilization	21	3	0.7	0.03093
751	GO:0080155	regulation of double fertilization formi...	21	3	0.7	0.03093
752	GO:0006637	acyl-CoA metabolic process	196	12	6.49	0.03100
753	GO:0035383	thioester metabolic process	196	12	6.49	0.03100
754	GO:0006399	tRNA metabolic process	529	26	17.52	0.03145
755	GO:0045047	protein targeting to ER	91	7	3.01	0.03161
756	GO:0072599	establishment of protein localization to...	91	7	3.01	0.03161
757	GO:0018377	protein myristoylation	242	14	8.02	0.03197
758	GO:0070646	protein modification by small protein re...	132	9	4.37	0.03199
759	GO:0040020	regulation of meiotic nuclear division	54	5	1.79	0.03291
760	GO:0010685	tetracyclic triterpenoid metabolic proce...	1	1	0.03	0.03313
761	GO:0010686	tetracyclic triterpenoid biosynthetic pr...	1	1	0.03	0.03313
762	GO:0006646	phosphatidylethanolamine biosynthetic pr...	37	4	1.23	0.03331
763	GO:0019217	regulation of fatty acid metabolic proce...	37	4	1.23	0.03331
764	GO:0046337	phosphatidylethanolamine metabolic proce...	37	4	1.23	0.03331
765	GO:0071333	cellular response to glucose stimulus	37	4	1.23	0.03331
766	GO:0009084	glutamine family amino acid biosynthetic...	133	9	4.41	0.03334
767	GO:0006106	fumarate metabolic process	9	2	0.3	0.03382
768	GO:0006419	alanyl-tRNA aminoacylation	9	2	0.3	0.03382
769	GO:0009915	phloem sucrose loading	9	2	0.3	0.03382
770	GO:0010116	positive regulation of abscisic acid bio...	9	2	0.3	0.03382
771	GO:0019474	L-lysine catabolic process to acetyl-CoA	9	2	0.3	0.03382
772	GO:0033512	L-lysine catabolic process to acetyl-CoA...	9	2	0.3	0.03382
773	GO:0045723	positive regulation of fatty acid biosyn...	9	2	0.3	0.03382
774	GO:0045923	positive regulation of fatty acid metabo...	9	2	0.3	0.03382
775	GO:0051195	negative regulation of cofactor metaboli...	9	2	0.3	0.03382
776	GO:1902932	positive regulation of alcohol biosynthe...	9	2	0.3	0.03382
777	GO:0000303	response to superoxide	73	6	2.42	0.03405
778	GO:0000305	response to oxygen radical	73	6	2.42	0.03405
779	GO:0072505	divalent inorganic anion homeostasis	73	6	2.42	0.03405
780	GO:0072527	pyrimidine-containing compound metabolic...	199	12	6.59	0.03424
781	GO:0045944	positive regulation of transcription by ...	113	8	3.74	0.03455
782	GO:0006570	tyrosine metabolic process	22	3	0.73	0.03495
783	GO:0015809	arginine transport	22	3	0.73	0.03495
784	GO:0042759	long-chain fatty acid biosynthetic proce...	22	3	0.73	0.03495
785	GO:0019432	triglyceride biosynthetic process	93	7	3.08	0.03499
786	GO:0043900	regulation of multi-organism process	339	18	11.23	0.03509
787	GO:0001678	cellular glucose homeostasis	55	5	1.82	0.03524
788	GO:0043068	positive regulation of programmed cell d...	55	5	1.82	0.03524
789	GO:0030041	actin filament polymerization	156	10	5.17	0.03553
790	GO:0051181	cofactor transport	74	6	2.45	0.03606
791	GO:0018196	peptidyl-asparagine modification	38	4	1.26	0.03628
792	GO:0018279	protein N-linked glycosylation via aspar...	38	4	1.26	0.03628
793	GO:0090480	purine nucleotide-sugar transmembrane tr...	38	4	1.26	0.03628
794	GO:0000398	mRNA splicing, via spliceosome	462	23	15.3	0.03633
795	GO:0071824	protein-DNA complex subunit organization	201	12	6.66	0.03653
796	GO:0006220	pyrimidine nucleotide metabolic process	94	7	3.11	0.03677
797	GO:0000724	double-strand break repair via homologou...	136	9	4.51	0.03764
798	GO:0009247	glycolipid biosynthetic process	115	8	3.81	0.03774
799	GO:0009809	lignin biosynthetic process	271	15	8.98	0.03778
800	GO:0016485	protein processing	248	14	8.22	0.03805
801	GO:0045038	protein import into chloroplast thylakoi...	23	3	0.76	0.03923
802	GO:0071025	RNA surveillance	23	3	0.76	0.03923
803	GO:0030968	endoplasmic reticulum unfolded protein r...	39	4	1.29	0.03941
804	GO:1901616	organic hydroxy compound catabolic proce...	116	8	3.84	0.03941
805	GO:0000079	regulation of cyclin-dependent protein s...	159	10	5.27	0.03964
806	GO:1904029	regulation of cyclin-dependent protein k...	159	10	5.27	0.03964
807	GO:0009072	aromatic amino acid family metabolic pro...	250	14	8.28	0.04025
808	GO:0006366	transcription by RNA polymerase II	618	29	20.47	0.04036
809	GO:0030865	cortical cytoskeleton organization	96	7	3.18	0.04050
810	GO:0048511	rhythmic process	493	24	16.33	0.04108
811	GO:0006323	DNA packaging	160	10	5.3	0.04109
812	GO:0009226	nucleotide-sugar biosynthetic process	160	10	5.3	0.04109
813	GO:0000098	sulfur amino acid catabolic process	10	2	0.33	0.04136
814	GO:0006422	aspartyl-tRNA aminoacylation	10	2	0.33	0.04136
815	GO:0006571	tyrosine biosynthetic process	10	2	0.33	0.04136
816	GO:0043470	regulation of carbohydrate catabolic pro...	10	2	0.33	0.04136
817	GO:0046439	L-cysteine metabolic process	10	2	0.33	0.04136
818	GO:0046498	S-adenosylhomocysteine metabolic process	10	2	0.33	0.04136
819	GO:0071596	ubiquitin-dependent protein catabolic pr...	10	2	0.33	0.04136
820	GO:0080187	floral organ senescence	10	2	0.33	0.04136
821	GO:1990570	GDP-mannose transmembrane transport	10	2	0.33	0.04136
822	GO:0051321	meiotic cell cycle	494	24	16.36	0.04188
823	GO:0006334	nucleosome assembly	97	7	3.21	0.04245
824	GO:0071326	cellular response to monosaccharide stim...	40	4	1.33	0.04268
825	GO:0071331	cellular response to hexose stimulus	40	4	1.33	0.04268
826	GO:0044260	cellular macromolecule metabolic process	22537	786	746.54	0.04273
827	GO:0048580	regulation of post-embryonic development	1224	52	40.55	0.04281
828	GO:0006623	protein targeting to vacuole	118	8	3.91	0.04289
829	GO:0010608	posttranscriptional regulation of gene e...	803	36	26.6	0.04362
830	GO:0001709	cell fate determination	24	3	0.8	0.04376
831	GO:0006370	7-methylguanosine mRNA capping	24	3	0.8	0.04376
832	GO:0042304	regulation of fatty acid biosynthetic pr...	24	3	0.8	0.04376
833	GO:0070072	vacuolar proton-transporting V-type ATPa...	24	3	0.8	0.04376
834	GO:0006473	protein acetylation	162	10	5.37	0.04407
835	GO:0007010	cytoskeleton organization	701	32	23.22	0.04468
836	GO:0000380	alternative mRNA splicing, via spliceoso...	59	5	1.95	0.04560
837	GO:0000725	recombinational repair	141	9	4.67	0.04561
838	GO:0000904	cell morphogenesis involved in different...	885	39	29.32	0.04592
839	GO:0000726	non-recombinational repair	41	4	1.36	0.04609
840	GO:2000031	regulation of salicylic acid mediated si...	41	4	1.36	0.04609
841	GO:2001023	regulation of response to drug	41	4	1.36	0.04609
842	GO:2001038	regulation of cellular response to drug	41	4	1.36	0.04609
843	GO:0006403	RNA localization	279	15	9.24	0.04660
844	GO:0051258	protein polymerization	279	15	9.24	0.04660
845	GO:0031109	microtubule polymerization or depolymeri...	79	6	2.62	0.04721
846	GO:0055083	monovalent inorganic anion homeostasis	79	6	2.62	0.04721
847	GO:0006970	response to osmotic stress	2520	99	83.48	0.04724
848	GO:0051028	mRNA transport	210	12	6.96	0.04819
849	GO:0006641	triglyceride metabolic process	121	8	4.01	0.04848
850	GO:0000712	resolution of meiotic recombination inte...	25	3	0.83	0.04854
851	GO:0006047	UDP-N-acetylglucosamine metabolic proces...	25	3	0.83	0.04854
852	GO:0006048	UDP-N-acetylglucosamine biosynthetic pro...	25	3	0.83	0.04854
853	GO:0008535	respiratory chain complex IV assembly	25	3	0.83	0.04854
854	GO:0010968	regulation of microtubule nucleation	25	3	0.83	0.04854
855	GO:0090063	positive regulation of microtubule nucle...	25	3	0.83	0.04854
856	GO:0006266	DNA ligation	11	2	0.36	0.04947
857	GO:0006678	glucosylceramide metabolic process	11	2	0.36	0.04947
858	GO:0006680	glucosylceramide catabolic process	11	2	0.36	0.04947
859	GO:0010244	response to low fluence blue light stimu...	11	2	0.36	0.04947
860	GO:0010351	lithium ion transport	11	2	0.36	0.04947
861	GO:0019478	D-amino acid catabolic process	11	2	0.36	0.04947
862	GO:0055047	generative cell mitosis	11	2	0.36	0.04947
863	GO:0071108	protein K48-linked deubiquitination	11	2	0.36	0.04947
864	GO:0018958	phenol-containing compound metabolic pro...	235	13	7.78	0.05067
865	GO:0016571	histone methylation	189	11	6.26	0.05108
866	GO:0048856	anatomical structure development	11631	415	385.28	0.05117
867	GO:0006605	protein targeting	711	32	23.55	0.05212
868	GO:0046131	pyrimidine ribonucleoside metabolic proc...	81	6	2.68	0.05221
869	GO:0072665	protein localization to vacuole	123	8	4.07	0.05246
870	GO:0072666	establishment of protein localization to...	123	8	4.07	0.05246
871	GO:0016032	viral process	260	14	8.61	0.05261
872	GO:0009064	glutamine family amino acid metabolic pr...	308	16	10.2	0.05270
873	GO:0045787	positive regulation of cell cycle	145	9	4.8	0.05274
874	GO:0051193	regulation of cofactor metabolic process	145	9	4.8	0.05274
875	GO:0000105	histidine biosynthetic process	43	4	1.42	0.05337
876	GO:0006547	histidine metabolic process	43	4	1.42	0.05337
877	GO:0007205	protein kinase C-activating G-protein co...	43	4	1.42	0.05337
878	GO:0052803	imidazole-containing compound metabolic ...	43	4	1.42	0.05337
879	GO:0010304	PSII associated light-harvesting complex...	26	3	0.86	0.05356
880	GO:0010321	regulation of vegetative phase change	26	3	0.86	0.05356
881	GO:0046184	aldehyde biosynthetic process	26	3	0.86	0.05356
882	GO:2000069	regulation of post-embryonic root develo...	26	3	0.86	0.05356
883	GO:0009119	ribonucleoside metabolic process	168	10	5.57	0.05391
884	GO:0009225	nucleotide-sugar metabolic process	214	12	7.09	0.05410
885	GO:0051241	negative regulation of multicellular org...	483	23	16	0.05455
886	GO:0051274	beta-glucan biosynthetic process	215	12	7.12	0.05565
887	GO:0008154	actin polymerization or depolymerization	192	11	6.36	0.05595
888	GO:0006778	porphyrin-containing compound metabolic ...	311	16	10.3	0.05650
889	GO:0043067	regulation of programmed cell death	263	14	8.71	0.05678
890	GO:0010364	regulation of ethylene biosynthetic proc...	44	4	1.46	0.05723
891	GO:0031335	regulation of sulfur amino acid metaboli...	44	4	1.46	0.05723
892	GO:1900908	regulation of olefin metabolic process	44	4	1.46	0.05723
893	GO:1900911	regulation of olefin biosynthetic proces...	44	4	1.46	0.05723
894	GO:0032268	regulation of cellular protein metabolic...	1358	56	44.98	0.05743
895	GO:0000375	RNA splicing, via transesterification re...	486	23	16.1	0.05760
896	GO:0000377	RNA splicing, via transesterification re...	486	23	16.1	0.05760
897	GO:0009116	nucleoside metabolic process	240	13	7.95	0.05795
898	GO:0000729	DNA double-strand break processing	12	2	0.4	0.05808
899	GO:0019255	glucose 1-phosphate metabolic process	12	2	0.4	0.05808
900	GO:0045827	negative regulation of isoprenoid metabo...	12	2	0.4	0.05808
901	GO:1902609	(R)-2-hydroxy-alpha-linolenic acid biosy...	12	2	0.4	0.05808
902	GO:2000023	regulation of lateral root development	12	2	0.4	0.05808
903	GO:0008654	phospholipid biosynthetic process	436	21	14.44	0.05809
904	GO:0006023	aminoglycan biosynthetic process	27	3	0.89	0.05882
905	GO:0006024	glycosaminoglycan biosynthetic process	27	3	0.89	0.05882
906	GO:0030203	glycosaminoglycan metabolic process	27	3	0.89	0.05882
907	GO:0051775	response to redox state	27	3	0.89	0.05882
908	GO:0051246	regulation of protein metabolic process	1388	57	45.98	0.05916
909	GO:0032501	multicellular organismal process	10996	392	364.25	0.05937
910	GO:0030036	actin cytoskeleton organization	289	15	9.57	0.05954
911	GO:0050657	nucleic acid transport	265	14	8.78	0.05968
912	GO:0050658	RNA transport	265	14	8.78	0.05968
913	GO:0051236	establishment of RNA localization	265	14	8.78	0.05968
914	GO:0042455	ribonucleoside biosynthetic process	105	7	3.48	0.06027
915	GO:0010020	chloroplast fission	64	5	2.12	0.06085
916	GO:0006607	NLS-bearing protein import into nucleus	45	4	1.49	0.06124
917	GO:0006986	response to unfolded protein	45	4	1.49	0.06124
918	GO:0033962	cytoplasmic mRNA processing body assembl...	45	4	1.49	0.06124
919	GO:0034620	cellular response to unfolded protein	45	4	1.49	0.06124
920	GO:0052552	modulation by organism of immune respons...	45	4	1.49	0.06124
921	GO:0052553	modulation by symbiont of host immune re...	45	4	1.49	0.06124
922	GO:0052555	positive regulation by organism of immun...	45	4	1.49	0.06124
923	GO:0052556	positive regulation by symbiont of host ...	45	4	1.49	0.06124
924	GO:0052564	response to immune response of other org...	45	4	1.49	0.06124
925	GO:0052572	response to host immune response	45	4	1.49	0.06124
926	GO:0033013	tetrapyrrole metabolic process	315	16	10.43	0.06186
927	GO:0048519	negative regulation of biological proces...	3202	122	106.07	0.06203
928	GO:2000243	positive regulation of reproductive proc...	219	12	7.25	0.06216
929	GO:0006479	protein methylation	243	13	8.05	0.06264
930	GO:0008213	protein alkylation	243	13	8.05	0.06264
931	GO:0010629	negative regulation of gene expression	1421	58	47.07	0.06276
932	GO:0044085	cellular component biogenesis	3801	143	125.91	0.06354
933	GO:0032502	developmental process	12071	428	399.86	0.06376
934	GO:0002181	cytoplasmic translation	220	12	7.29	0.06386
935	GO:0000209	protein polyubiquitination	292	15	9.67	0.06386
936	GO:0002229	defense response to oomycetes	65	5	2.15	0.06420
937	GO:0010030	positive regulation of seed germination	65	5	2.15	0.06420
938	GO:0006780	uroporphyrinogen III biosynthetic proces...	2	1	0.07	0.06515
939	GO:0032048	cardiolipin metabolic process	2	1	0.07	0.06515
940	GO:0032049	cardiolipin biosynthetic process	2	1	0.07	0.06515
941	GO:0033542	fatty acid beta-oxidation, unsaturated, ...	2	1	0.07	0.06515
942	GO:0034453	microtubule anchoring	2	1	0.07	0.06515
943	GO:0046502	uroporphyrinogen III metabolic process	2	1	0.07	0.06515
944	GO:0051325	interphase	2	1	0.07	0.06515
945	GO:0080094	response to trehalose-6-phosphate	2	1	0.07	0.06515
946	GO:1990064	ground tissue pattern formation	2	1	0.07	0.06515
947	GO:0016246	RNA interference	107	7	3.54	0.06534
948	GO:0046460	neutral lipid biosynthetic process	107	7	3.54	0.06534
949	GO:0046463	acylglycerol biosynthetic process	107	7	3.54	0.06534
950	GO:0006020	inositol metabolic process	46	4	1.52	0.06539
951	GO:0035967	cellular response to topologically incor...	46	4	1.52	0.06539
952	GO:0051262	protein tetramerization	46	4	1.52	0.06539
953	GO:0071902	positive regulation of protein serine/th...	46	4	1.52	0.06539
954	GO:0000913	preprophase band assembly	13	2	0.43	0.06717
955	GO:0006423	cysteinyl-tRNA aminoacylation	13	2	0.43	0.06717
956	GO:0006850	mitochondrial pyruvate transmembrane tra...	13	2	0.43	0.06717
957	GO:0008614	pyridoxine metabolic process	13	2	0.43	0.06717
958	GO:0008615	pyridoxine biosynthetic process	13	2	0.43	0.06717
959	GO:0044088	regulation of vacuole organization	13	2	0.43	0.06717
960	GO:0044090	positive regulation of vacuole organizat...	13	2	0.43	0.06717
961	GO:0045828	positive regulation of isoprenoid metabo...	13	2	0.43	0.06717
962	GO:0048194	Golgi vesicle budding	13	2	0.43	0.06717
963	GO:0090150	establishment of protein localization to...	270	14	8.94	0.06737
964	GO:0031497	chromatin assembly	130	8	4.31	0.06800
965	GO:0007020	microtubule nucleation	47	4	1.56	0.06968
966	GO:0010267	production of ta-siRNAs involved in RNA ...	47	4	1.56	0.06968
967	GO:0018126	protein hydroxylation	47	4	1.56	0.06968
968	GO:0018401	peptidyl-proline hydroxylation to 4-hydr...	47	4	1.56	0.06968
969	GO:0019471	4-hydroxyproline metabolic process	47	4	1.56	0.06968
970	GO:0019511	peptidyl-proline hydroxylation	47	4	1.56	0.06968
971	GO:0031113	regulation of microtubule polymerization	47	4	1.56	0.06968
972	GO:0052031	modulation by symbiont of host defense r...	47	4	1.56	0.06968
973	GO:0052173	response to defenses of other organism i...	47	4	1.56	0.06968
974	GO:0052200	response to host defenses	47	4	1.56	0.06968
975	GO:0052255	modulation by organism of defense respon...	47	4	1.56	0.06968
976	GO:0075136	response to host	47	4	1.56	0.06968
977	GO:0000394	RNA splicing, via endonucleolytic cleava...	29	3	0.96	0.07004
978	GO:0072657	protein localization to membrane	272	14	9.01	0.07062
979	GO:0030641	regulation of cellular pH	67	5	2.22	0.07122
980	GO:0051453	regulation of intracellular pH	67	5	2.22	0.07122
981	GO:0006221	pyrimidine nucleotide biosynthetic proce...	88	6	2.92	0.07214
982	GO:0015994	chlorophyll metabolic process	273	14	9.04	0.07228
983	GO:0016311	dephosphorylation	629	28	20.84	0.07268
984	GO:0009651	response to salt stress	2325	90	77.02	0.07339
985	GO:0009826	unidimensional cell growth	1137	47	37.66	0.07360
986	GO:0044403	symbiont process	373	18	12.36	0.07369
987	GO:0015807	L-amino acid transport	48	4	1.59	0.07411
988	GO:1902475	L-alpha-amino acid transmembrane transpo...	48	4	1.59	0.07411
989	GO:0032535	regulation of cellular component size	299	15	9.9	0.07474
990	GO:0090066	regulation of anatomical structure size	299	15	9.9	0.07474
991	GO:0042593	glucose homeostasis	68	5	2.25	0.07488
992	GO:0048440	carpel development	324	16	10.73	0.07515
993	GO:0000266	mitochondrial fission	30	3	0.99	0.07598
994	GO:0006777	Mo-molybdopterin cofactor biosynthetic p...	30	3	0.99	0.07598
995	GO:0019720	Mo-molybdopterin cofactor metabolic proc...	30	3	0.99	0.07598
996	GO:0043545	molybdopterin cofactor metabolic process	30	3	0.99	0.07598
997	GO:0051189	prosthetic group metabolic process	30	3	0.99	0.07598
998	GO:0051093	negative regulation of developmental pro...	554	25	18.35	0.07626
999	GO:0005976	polysaccharide metabolic process	1579	63	52.3	0.07665
1000	GO:0009652	thigmotropism	14	2	0.46	0.07669
1001	GO:0048578	positive regulation of long-day photoper...	14	2	0.46	0.07669
1002	GO:0060860	regulation of floral organ abscission	14	2	0.46	0.07669
1003	GO:0060862	negative regulation of floral organ absc...	14	2	0.46	0.07669
1004	GO:0071836	nectar secretion	14	2	0.46	0.07669
1005	GO:0080140	regulation of jasmonic acid metabolic pr...	14	2	0.46	0.07669
1006	GO:1903241	U2-type prespliceosome assembly	14	2	0.46	0.07669
1007	GO:2001295	malonyl-CoA biosynthetic process	14	2	0.46	0.07669
1008	GO:0008360	regulation of cell shape	69	5	2.29	0.07863
1009	GO:0006900	vesicle budding from membrane	49	4	1.62	0.07868
1010	GO:0051260	protein homooligomerization	113	7	3.74	0.08207
1011	GO:0006086	acetyl-CoA biosynthetic process from pyr...	31	3	1.03	0.08213
1012	GO:0046349	amino sugar biosynthetic process	31	3	1.03	0.08213
1013	GO:0046417	chorismate metabolic process	31	3	1.03	0.08213
1014	GO:0016126	sterol biosynthetic process	182	10	6.03	0.08218
1015	GO:0006890	retrograde vesicle-mediated transport, G...	70	5	2.32	0.08249
1016	GO:0043572	plastid fission	70	5	2.32	0.08249
1017	GO:0000902	cell morphogenesis	1562	62	51.74	0.08439
1018	GO:0000028	ribosomal small subunit assembly	92	6	3.05	0.08523
1019	GO:0006820	anion transport	1316	53	43.59	0.08609
1020	GO:0030029	actin filament-based process	356	17	11.79	0.08635
1021	GO:0006388	tRNA splicing, via endonucleolytic cleav...	15	2	0.5	0.08661
1022	GO:0019509	L-methionine salvage from methylthioaden...	15	2	0.5	0.08661
1023	GO:0032365	intracellular lipid transport	15	2	0.5	0.08661
1024	GO:0042822	pyridoxal phosphate metabolic process	15	2	0.5	0.08661
1025	GO:0042823	pyridoxal phosphate biosynthetic process	15	2	0.5	0.08661
1026	GO:0051055	negative regulation of lipid biosyntheti...	15	2	0.5	0.08661
1027	GO:1990067	intrachromosomal DNA recombination	15	2	0.5	0.08661
1028	GO:0061024	membrane organization	382	18	12.65	0.08740
1029	GO:0015985	energy coupled proton transport, down el...	115	7	3.81	0.08814
1030	GO:0015986	ATP synthesis coupled proton transport	115	7	3.81	0.08814
1031	GO:0006265	DNA topological change	51	4	1.69	0.08824
1032	GO:0006122	mitochondrial electron transport, ubiqui...	32	3	1.06	0.08850
1033	GO:0051205	protein insertion into membrane	32	3	1.06	0.08850
1034	GO:0065004	protein-DNA complex assembly	185	10	6.13	0.08923
1035	GO:0006612	protein targeting to membrane	209	11	6.92	0.08931
1036	GO:0010565	regulation of cellular ketone metabolic ...	209	11	6.92	0.08931
1037	GO:0040029	regulation of gene expression, epigeneti...	591	26	19.58	0.08986
1038	GO:0009629	response to gravity	283	14	9.37	0.09031
1039	GO:0009112	nucleobase metabolic process	162	9	5.37	0.09088
1040	GO:0043414	macromolecule methylation	514	23	17.03	0.09205
1041	GO:0032886	regulation of microtubule-based process	94	6	3.11	0.09223
1042	GO:0070507	regulation of microtubule cytoskeleton o...	94	6	3.11	0.09223
1043	GO:0048522	positive regulation of cellular process	2103	81	69.66	0.09240
1044	GO:0045036	protein targeting to chloroplast	163	9	5.4	0.09352
1045	GO:0072596	establishment of protein localization to...	163	9	5.4	0.09352
1046	GO:0072598	protein localization to chloroplast	163	9	5.4	0.09352
1047	GO:0098656	anion transmembrane transport	807	34	26.73	0.09369
1048	GO:0006553	lysine metabolic process	73	5	2.42	0.09466
1049	GO:0006836	neurotransmitter transport	33	3	1.09	0.09506
1050	GO:0010206	photosystem II repair	33	3	1.09	0.09506
1051	GO:0042775	mitochondrial ATP synthesis coupled elec...	95	6	3.15	0.09585
1052	GO:0015916	fatty-acyl-CoA transport	3	1	0.1	0.09612
1053	GO:0019427	acetyl-CoA biosynthetic process from ace...	3	1	0.1	0.09612
1054	GO:0019586	galacturonate metabolic process	3	1	0.1	0.09612
1055	GO:0030970	retrograde protein transport, ER to cyto...	3	1	0.1	0.09612
1056	GO:0046396	D-galacturonate metabolic process	3	1	0.1	0.09612
1057	GO:0048227	plasma membrane to endosome transport	3	1	0.1	0.09612
1058	GO:0071030	nuclear mRNA surveillance of spliceosoma...	3	1	0.1	0.09612
1059	GO:0071048	nuclear retention of unspliced pre-mRNA ...	3	1	0.1	0.09612
1060	GO:1901337	thioester transport	3	1	0.1	0.09612
1061	GO:1903513	endoplasmic reticulum to cytosol transpo...	3	1	0.1	0.09612
1062	GO:0006610	ribosomal protein import into nucleus	16	2	0.53	0.09688
1063	GO:0010265	SCF complex assembly	16	2	0.53	0.09688
1064	GO:0046085	adenosine metabolic process	16	2	0.53	0.09688
1065	GO:2001293	malonyl-CoA metabolic process	16	2	0.53	0.09688
1066	GO:0006638	neutral lipid metabolic process	141	8	4.67	0.09756
1067	GO:0006639	acylglycerol metabolic process	141	8	4.67	0.09756
1068	GO:0006888	ER to Golgi vesicle-mediated transport	141	8	4.67	0.09756
1069	GO:0006506	GPI anchor biosynthetic process	53	4	1.76	0.09832
1070	GO:0007275	multicellular organism development	10313	364	341.62	0.09859
1071	GO:0000281	mitotic cytokinesis	189	10	6.26	0.09918
1072	GO:0000226	microtubule cytoskeleton organization	338	16	11.2	0.09931
1073	GO:0009900	dehiscence	96	6	3.18	0.09954
1074	GO:1901679	nucleotide transmembrane transport	96	6	3.18	0.09954
1075	GO:0009452	7-methylguanosine RNA capping	34	3	1.13	0.10181
1076	GO:0010098	suspensor development	34	3	1.13	0.10181
1077	GO:0019375	galactolipid biosynthetic process	34	3	1.13	0.10181
1078	GO:0036260	RNA capping	34	3	1.13	0.10181
1079	GO:0043090	amino acid import	34	3	1.13	0.10181
1080	GO:0008033	tRNA processing	264	13	8.75	0.10245
1081	GO:0005992	trehalose biosynthetic process	75	5	2.48	0.10324
1082	GO:0010050	vegetative phase change	54	4	1.79	0.10355
1083	GO:0023014	signal transduction by protein phosphory...	143	8	4.74	0.10361
1084	GO:0060560	developmental growth involved in morphog...	1281	51	42.43	0.10428
1085	GO:0048481	plant ovule development	240	12	7.95	0.10437
1086	GO:0006862	nucleotide transport	120	7	3.98	0.10440
1087	GO:0010193	response to ozone	120	7	3.98	0.10440
1088	GO:0042773	ATP synthesis coupled electron transport	98	6	3.25	0.10714
1089	GO:0010255	glucose mediated signaling pathway	17	2	0.56	0.10747
1090	GO:0010581	regulation of starch biosynthetic proces...	17	2	0.56	0.10747
1091	GO:0045833	negative regulation of lipid metabolic p...	17	2	0.56	0.10747
1092	GO:0010215	cellulose microfibril organization	76	5	2.52	0.10767
1093	GO:0051307	meiotic chromosome separation	35	3	1.16	0.10875
1094	GO:0006573	valine metabolic process	55	4	1.82	0.10891
1095	GO:0046777	protein autophosphorylation	499	22	16.53	0.10920
1096	GO:0034976	response to endoplasmic reticulum stress	169	9	5.6	0.11032
1097	GO:0050790	regulation of catalytic activity	848	35	28.09	0.11047
1098	GO:0010118	stomatal movement	527	23	17.46	0.11185
1099	GO:0009892	negative regulation of metabolic process	1904	73	63.07	0.11228
1100	GO:0048366	leaf development	1290	51	42.73	0.11330
1101	GO:0035670	plant-type ovary development	244	12	8.08	0.11396
1102	GO:0043174	nucleoside salvage	56	4	1.86	0.11439
1103	GO:0046685	response to arsenic-containing substance	56	4	1.86	0.11439
1104	GO:0000288	nuclear-transcribed mRNA catabolic proce...	100	6	3.31	0.11503
1105	GO:0046890	regulation of lipid biosynthetic process	100	6	3.31	0.11503
1106	GO:0000060	protein import into nucleus, translocati...	36	3	1.19	0.11586
1107	GO:0010216	maintenance of DNA methylation	36	3	1.19	0.11586
1108	GO:0010962	regulation of glucan biosynthetic proces...	36	3	1.19	0.11586
1109	GO:0052541	plant-type cell wall cellulose metabolic...	36	3	1.19	0.11586
1110	GO:0007005	mitochondrion organization	321	15	10.63	0.11645
1111	GO:0090056	regulation of chlorophyll metabolic proc...	78	5	2.58	0.11681
1112	GO:0031047	gene silencing by RNA	373	17	12.36	0.11747
1113	GO:0000910	cytokinesis	296	14	9.81	0.11762
1114	GO:0010286	heat acclimation	196	10	6.49	0.11807
1115	GO:0061640	cytoskeleton-dependent cytokinesis	196	10	6.49	0.11807
1116	GO:0000023	maltose metabolic process	18	2	0.6	0.11835
1117	GO:0006433	prolyl-tRNA aminoacylation	18	2	0.6	0.11835
1118	GO:0006809	nitric oxide biosynthetic process	18	2	0.6	0.11835
1119	GO:0010115	regulation of abscisic acid biosynthetic...	18	2	0.6	0.11835
1120	GO:0034311	diol metabolic process	18	2	0.6	0.11835
1121	GO:0034312	diol biosynthetic process	18	2	0.6	0.11835
1122	GO:1903320	regulation of protein modification by sm...	18	2	0.6	0.11835
1123	GO:0065009	regulation of molecular function	991	40	32.83	0.11843
1124	GO:1901264	carbohydrate derivative transport	271	13	8.98	0.11848
1125	GO:0006487	protein N-linked glycosylation	124	7	4.11	0.11849
1126	GO:0006119	oxidative phosphorylation	101	6	3.35	0.11909
1127	GO:0043562	cellular response to nitrogen levels	101	6	3.35	0.11909
1128	GO:0044038	cell wall macromolecule biosynthetic pro...	172	9	5.7	0.11931
1129	GO:0070589	cellular component macromolecule biosynt...	172	9	5.7	0.11931
1130	GO:0046856	phosphatidylinositol dephosphorylation	57	4	1.89	0.11999
1131	GO:0048768	root hair cell tip growth	57	4	1.89	0.11999
1132	GO:0010212	response to ionizing radiation	102	6	3.38	0.12321
1133	GO:0006417	regulation of translation	641	27	21.23	0.12344
1134	GO:0000012	single strand break repair	4	1	0.13	0.12606
1135	GO:0000032	cell wall mannoprotein biosynthetic proc...	4	1	0.13	0.12606
1136	GO:0002949	tRNA threonylcarbamoyladenosine modifica...	4	1	0.13	0.12606
1137	GO:0006056	mannoprotein metabolic process	4	1	0.13	0.12606
1138	GO:0006057	mannoprotein biosynthetic process	4	1	0.13	0.12606
1139	GO:0006067	ethanol metabolic process	4	1	0.13	0.12606
1140	GO:0006069	ethanol oxidation	4	1	0.13	0.12606
1141	GO:0006642	triglyceride mobilization	4	1	0.13	0.12606
1142	GO:0006893	Golgi to plasma membrane transport	4	1	0.13	0.12606
1143	GO:0006907	pinocytosis	4	1	0.13	0.12606
1144	GO:0007263	nitric oxide mediated signal transductio...	4	1	0.13	0.12606
1145	GO:0010477	response to sulfur dioxide	4	1	0.13	0.12606
1146	GO:0018315	molybdenum incorporation into molybdenum...	4	1	0.13	0.12606
1147	GO:0031506	cell wall glycoprotein biosynthetic proc...	4	1	0.13	0.12606
1148	GO:0033233	regulation of protein sumoylation	4	1	0.13	0.12606
1149	GO:0033234	negative regulation of protein sumoylati...	4	1	0.13	0.12606
1150	GO:0034204	lipid translocation	4	1	0.13	0.12606
1151	GO:0042040	metal incorporation into metallo-molybdo...	4	1	0.13	0.12606
1152	GO:0044845	chain elongation of O-linked mannose res...	4	1	0.13	0.12606
1153	GO:0045332	phospholipid translocation	4	1	0.13	0.12606
1154	GO:0045900	negative regulation of translational elo...	4	1	0.13	0.12606
1155	GO:0046208	spermine catabolic process	4	1	0.13	0.12606
1156	GO:0046369	galactose biosynthetic process	4	1	0.13	0.12606
1157	GO:0070525	tRNA threonylcarbamoyladenosine metaboli...	4	1	0.13	0.12606
1158	GO:0071816	tail-anchored membrane protein insertion...	4	1	0.13	0.12606
1159	GO:0090156	cellular sphingolipid homeostasis	4	1	0.13	0.12606
1160	GO:0098876	vesicle-mediated transport to the plasma...	4	1	0.13	0.12606
1161	GO:1900101	regulation of endoplasmic reticulum unfo...	4	1	0.13	0.12606
1162	GO:1903321	negative regulation of protein modificat...	4	1	0.13	0.12606
1163	GO:1903415	flavonoid transport from endoplasmic ret...	4	1	0.13	0.12606
1164	GO:0032504	multicellular organism reproduction	643	27	21.3	0.12659
1165	GO:0071900	regulation of protein serine/threonine k...	199	10	6.59	0.12674
1166	GO:0048878	chemical homeostasis	1444	56	47.83	0.12864
1167	GO:0017148	negative regulation of translation	250	12	8.28	0.12927
1168	GO:0034249	negative regulation of cellular amide me...	250	12	8.28	0.12927
1169	GO:0006021	inositol biosynthetic process	19	2	0.63	0.12949
1170	GO:0009650	UV protection	19	2	0.63	0.12949
1171	GO:0009939	positive regulation of gibberellic acid ...	19	2	0.63	0.12949
1172	GO:0042816	vitamin B6 metabolic process	19	2	0.63	0.12949
1173	GO:0042819	vitamin B6 biosynthetic process	19	2	0.63	0.12949
1174	GO:0046416	D-amino acid metabolic process	19	2	0.63	0.12949
1175	GO:0072334	UDP-galactose transmembrane transport	19	2	0.63	0.12949
1176	GO:0006891	intra-Golgi vesicle-mediated transport	127	7	4.21	0.12967
1177	GO:0009920	cell plate formation involved in plant-t...	38	3	1.26	0.13059
1178	GO:0019374	galactolipid metabolic process	38	3	1.26	0.13059
1179	GO:0032885	regulation of polysaccharide biosyntheti...	38	3	1.26	0.13059
1180	GO:0045003	double-strand break repair via synthesis...	38	3	1.26	0.13059
1181	GO:0010942	positive regulation of cell death	81	5	2.68	0.13118
1182	GO:0000919	cell plate assembly	59	4	1.95	0.13152
1183	GO:0006075	(1->3)-beta-D-glucan biosynthetic proces...	59	4	1.95	0.13152
1184	GO:0006865	amino acid transport	277	13	9.18	0.13331
1185	GO:0051640	organelle localization	355	16	11.76	0.13446
1186	GO:0034248	regulation of cellular amide metabolic p...	648	27	21.47	0.13468
1187	GO:0031407	oxylipin metabolic process	105	6	3.48	0.13599
1188	GO:0005991	trehalose metabolic process	82	5	2.72	0.13614
1189	GO:0090068	positive regulation of cell cycle proces...	82	5	2.72	0.13614
1190	GO:0007568	aging	622	26	20.6	0.13641
1191	GO:0090501	RNA phosphodiester bond hydrolysis	330	15	10.93	0.13683
1192	GO:0009630	gravitropism	253	12	8.38	0.13733
1193	GO:0006084	acetyl-CoA metabolic process	129	7	4.27	0.13740
1194	GO:0019430	removal of superoxide radicals	60	4	1.99	0.13746
1195	GO:0055071	manganese ion homeostasis	60	4	1.99	0.13746
1196	GO:0071450	cellular response to oxygen radical	60	4	1.99	0.13746
1197	GO:0071451	cellular response to superoxide	60	4	1.99	0.13746
1198	GO:0098869	cellular oxidant detoxification	60	4	1.99	0.13746
1199	GO:0006189	'de novo' IMP biosynthetic process	39	3	1.29	0.13819
1200	GO:0006892	post-Golgi vesicle-mediated transport	39	3	1.29	0.13819
1201	GO:0009757	hexose mediated signaling	20	2	0.66	0.14086
1202	GO:0010148	transpiration	20	2	0.66	0.14086
1203	GO:0010387	COP9 signalosome assembly	20	2	0.66	0.14086
1204	GO:0035066	positive regulation of histone acetylati...	20	2	0.66	0.14086
1205	GO:0046519	sphingoid metabolic process	20	2	0.66	0.14086
1206	GO:0046786	viral replication complex formation and ...	20	2	0.66	0.14086
1207	GO:0080170	hydrogen peroxide transmembrane transpor...	20	2	0.66	0.14086
1208	GO:1901985	positive regulation of protein acetylati...	20	2	0.66	0.14086
1209	GO:2000029	regulation of proanthocyanidin biosynthe...	20	2	0.66	0.14086
1210	GO:2000758	positive regulation of peptidyl-lysine a...	20	2	0.66	0.14086
1211	GO:0010053	root epidermal cell differentiation	437	19	14.48	0.14113
1212	GO:0033500	carbohydrate homeostasis	83	5	2.75	0.14118
1213	GO:0043622	cortical microtubule organization	83	5	2.75	0.14118
1214	GO:0010941	regulation of cell death	332	15	11	0.14161
1215	GO:0045088	regulation of innate immune response	412	18	13.65	0.14432
1216	GO:0048467	gynoecium development	386	17	12.79	0.14526
1217	GO:0016925	protein sumoylation	84	5	2.78	0.14630
1218	GO:0030244	cellulose biosynthetic process	156	8	5.17	0.14777
1219	GO:0055069	zinc ion homeostasis	132	7	4.37	0.14941
1220	GO:0035966	response to topologically incorrect prot...	62	4	2.05	0.14964
1221	GO:0046785	microtubule polymerization	62	4	2.05	0.14964
1222	GO:0048518	positive regulation of biological proces...	2804	103	92.88	0.15076
1223	GO:0090304	nucleic acid metabolic process	13319	461	441.2	0.15200
1224	GO:0006432	phenylalanyl-tRNA aminoacylation	21	2	0.7	0.15243
1225	GO:0006516	glycoprotein catabolic process	21	2	0.7	0.15243
1226	GO:0006848	pyruvate transport	21	2	0.7	0.15243
1227	GO:0009435	NAD biosynthetic process	21	2	0.7	0.15243
1228	GO:0032957	inositol trisphosphate metabolic process	21	2	0.7	0.15243
1229	GO:1901475	pyruvate transmembrane transport	21	2	0.7	0.15243
1230	GO:0000478	endonucleolytic cleavage involved in rRN...	41	3	1.36	0.15382
1231	GO:0006002	fructose 6-phosphate metabolic process	41	3	1.36	0.15382
1232	GO:0010162	seed dormancy process	109	6	3.61	0.15394
1233	GO:0022611	dormancy process	109	6	3.61	0.15394
1234	GO:0035194	posttranscriptional gene silencing by RN...	259	12	8.58	0.15425
1235	GO:0001112	DNA-templated transcriptional open compl...	5	1	0.17	0.15501
1236	GO:0001113	transcriptional open complex formation a...	5	1	0.17	0.15501
1237	GO:0001120	protein-DNA complex remodeling	5	1	0.17	0.15501
1238	GO:0006083	acetate metabolic process	5	1	0.17	0.15501
1239	GO:0006154	adenosine catabolic process	5	1	0.17	0.15501
1240	GO:0006670	sphingosine metabolic process	5	1	0.17	0.15501
1241	GO:0006671	phytosphingosine metabolic process	5	1	0.17	0.15501
1242	GO:0007026	negative regulation of microtubule depol...	5	1	0.17	0.15501
1243	GO:0007065	male meiosis sister chromatid cohesion	5	1	0.17	0.15501
1244	GO:0007066	female meiosis sister chromatid cohesion	5	1	0.17	0.15501
1245	GO:0008334	histone mRNA metabolic process	5	1	0.17	0.15501
1246	GO:0009594	detection of nutrient	5	1	0.17	0.15501
1247	GO:0033467	CMP-keto-3-deoxy-D-manno-octulosonic aci...	5	1	0.17	0.15501
1248	GO:0033468	CMP-keto-3-deoxy-D-manno-octulosonic aci...	5	1	0.17	0.15501
1249	GO:0033529	raffinose biosynthetic process	5	1	0.17	0.15501
1250	GO:0034367	protein-containing complex remodeling	5	1	0.17	0.15501
1251	GO:0043066	negative regulation of apoptotic process	5	1	0.17	0.15501
1252	GO:0046512	sphingosine biosynthetic process	5	1	0.17	0.15501
1253	GO:0048569	post-embryonic animal organ development	5	1	0.17	0.15501
1254	GO:0048865	stem cell fate commitment	5	1	0.17	0.15501
1255	GO:0048867	stem cell fate determination	5	1	0.17	0.15501
1256	GO:0051791	medium-chain fatty acid metabolic proces...	5	1	0.17	0.15501
1257	GO:1900088	regulation of inositol biosynthetic proc...	5	1	0.17	0.15501
1258	GO:1900091	regulation of raffinose biosynthetic pro...	5	1	0.17	0.15501
1259	GO:0031056	regulation of histone modification	86	5	2.85	0.15677
1260	GO:0052546	cell wall pectin metabolic process	86	5	2.85	0.15677
1261	GO:0001510	RNA methylation	134	7	4.44	0.15768
1262	GO:0007033	vacuole organization	110	6	3.64	0.15859
1263	GO:0042752	regulation of circadian rhythm	159	8	5.27	0.15909
1264	GO:0034660	ncRNA metabolic process	1051	41	34.81	0.16149
1265	GO:0055082	cellular chemical homeostasis	801	32	26.53	0.16161
1266	GO:0010100	negative regulation of photomorphogenesi...	42	3	1.39	0.16183
1267	GO:0070726	cell wall assembly	87	5	2.88	0.16212
1268	GO:0071668	plant-type cell wall assembly	87	5	2.88	0.16212
1269	GO:1901401	regulation of tetrapyrrole metabolic pro...	87	5	2.88	0.16212
1270	GO:0006144	purine nucleobase metabolic process	64	4	2.12	0.16221
1271	GO:0007140	male meiotic nuclear division	64	4	2.12	0.16221
1272	GO:0045927	positive regulation of growth	64	4	2.12	0.16221
1273	GO:1990748	cellular detoxification	64	4	2.12	0.16221
1274	GO:0006357	regulation of transcription by RNA polym...	447	19	14.81	0.16286
1275	GO:0010675	regulation of cellular carbohydrate meta...	111	6	3.68	0.16329
1276	GO:0000710	meiotic mismatch repair	22	2	0.73	0.16418
1277	GO:0007019	microtubule depolymerization	22	2	0.73	0.16418
1278	GO:0010371	regulation of gibberellin biosynthetic p...	22	2	0.73	0.16418
1279	GO:0031114	regulation of microtubule depolymerizati...	22	2	0.73	0.16418
1280	GO:0046209	nitric oxide metabolic process	22	2	0.73	0.16418
1281	GO:2000692	negative regulation of seed maturation	22	2	0.73	0.16418
1282	GO:0006352	DNA-templated transcription, initiation	211	10	6.99	0.16470
1283	GO:0015748	organophosphate ester transport	161	8	5.33	0.16686
1284	GO:0031334	positive regulation of protein complex a...	161	8	5.33	0.16686
1285	GO:0042180	cellular ketone metabolic process	369	16	12.22	0.16808
1286	GO:0015711	organic anion transport	585	24	19.38	0.16841
1287	GO:0001522	pseudouridine synthesis	65	4	2.15	0.16864
1288	GO:0048582	positive regulation of post-embryonic de...	264	12	8.75	0.16913
1289	GO:0006312	mitotic recombination	43	3	1.42	0.16997
1290	GO:0070370	cellular heat acclimation	43	3	1.42	0.16997
1291	GO:0006412	translation	2828	103	93.68	0.17196
1292	GO:0035601	protein deacylation	113	6	3.74	0.17288
1293	GO:0098732	macromolecule deacylation	113	6	3.74	0.17288
1294	GO:0003333	amino acid transmembrane transport	89	5	2.95	0.17303
1295	GO:0009735	response to cytokinin	1031	40	34.15	0.17336
1296	GO:0006074	(1->3)-beta-D-glucan metabolic process	66	4	2.19	0.17516
1297	GO:0000730	DNA recombinase assembly	23	2	0.76	0.17608
1298	GO:0009423	chorismate biosynthetic process	23	2	0.76	0.17608
1299	GO:0010394	homogalacturonan metabolic process	23	2	0.76	0.17608
1300	GO:0034389	lipid particle organization	23	2	0.76	0.17608
1301	GO:0042148	strand invasion	23	2	0.76	0.17608
1302	GO:0090735	DNA repair complex assembly	23	2	0.76	0.17608
1303	GO:0009699	phenylpropanoid biosynthetic process	507	21	16.79	0.17624
1304	GO:0048278	vesicle docking	189	9	6.26	0.17726
1305	GO:0048609	multicellular organismal reproductive pr...	617	25	20.44	0.17772
1306	GO:0030004	cellular monovalent inorganic cation hom...	114	6	3.78	0.17776
1307	GO:0046271	phenylpropanoid catabolic process	44	3	1.46	0.17822
1308	GO:0046274	lignin catabolic process	44	3	1.46	0.17822
1309	GO:0016049	cell growth	1657	62	54.89	0.17847
1310	GO:0002239	response to oomycetes	90	5	2.98	0.17859
1311	GO:0034605	cellular response to heat	90	5	2.98	0.17859
1312	GO:0042335	cuticle development	90	5	2.98	0.17859
1313	GO:0000911	cytokinesis by cell plate formation	139	7	4.6	0.17924
1314	GO:0022618	ribonucleoprotein complex assembly	509	21	16.86	0.18071
1315	GO:0050801	ion homeostasis	1092	42	36.17	0.18076
1316	GO:0010380	regulation of chlorophyll biosynthetic p...	67	4	2.22	0.18176
1317	GO:0043647	inositol phosphate metabolic process	115	6	3.81	0.18269
1318	GO:0000350	generation of catalytic spliceosome for ...	6	1	0.2	0.18301
1319	GO:0000707	meiotic DNA recombinase assembly	6	1	0.2	0.18301
1320	GO:0002698	negative regulation of immune effector p...	6	1	0.2	0.18301
1321	GO:0006003	fructose 2,6-bisphosphate metabolic proc...	6	1	0.2	0.18301
1322	GO:0006114	glycerol biosynthetic process	6	1	0.2	0.18301
1323	GO:0006360	transcription by RNA polymerase I	6	1	0.2	0.18301
1324	GO:0006706	steroid catabolic process	6	1	0.2	0.18301
1325	GO:0009229	thiamine diphosphate biosynthetic proces...	6	1	0.2	0.18301
1326	GO:0010777	meiotic mismatch repair involved in reci...	6	1	0.2	0.18301
1327	GO:0015884	folic acid transport	6	1	0.2	0.18301
1328	GO:0016127	sterol catabolic process	6	1	0.2	0.18301
1329	GO:0019441	tryptophan catabolic process to kynureni...	6	1	0.2	0.18301
1330	GO:0031532	actin cytoskeleton reorganization	6	1	0.2	0.18301
1331	GO:0032496	response to lipopolysaccharide	6	1	0.2	0.18301
1332	GO:0032497	detection of lipopolysaccharide	6	1	0.2	0.18301
1333	GO:0033169	histone H3-K9 demethylation	6	1	0.2	0.18301
1334	GO:0034433	steroid esterification	6	1	0.2	0.18301
1335	GO:0034434	sterol esterification	6	1	0.2	0.18301
1336	GO:0035672	oligopeptide transmembrane transport	6	1	0.2	0.18301
1337	GO:0035674	tricarboxylic acid transmembrane transpo...	6	1	0.2	0.18301
1338	GO:0036257	multivesicular body organization	6	1	0.2	0.18301
1339	GO:0036258	multivesicular body assembly	6	1	0.2	0.18301
1340	GO:0042357	thiamine diphosphate metabolic process	6	1	0.2	0.18301
1341	GO:0043496	regulation of protein homodimerization a...	6	1	0.2	0.18301
1342	GO:0043968	histone H2A acetylation	6	1	0.2	0.18301
1343	GO:0046373	L-arabinose metabolic process	6	1	0.2	0.18301
1344	GO:0050687	negative regulation of defense response ...	6	1	0.2	0.18301
1345	GO:0070189	kynurenine metabolic process	6	1	0.2	0.18301
1346	GO:0070536	protein K63-linked deubiquitination	6	1	0.2	0.18301
1347	GO:0071033	nuclear retention of pre-mRNA at the sit...	6	1	0.2	0.18301
1348	GO:0090527	actin filament reorganization	6	1	0.2	0.18301
1349	GO:1902185	positive regulation of shoot apical meri...	6	1	0.2	0.18301
1350	GO:2000035	regulation of stem cell division	6	1	0.2	0.18301
1351	GO:2001009	regulation of plant-type cell wall cellu...	6	1	0.2	0.18301
1352	GO:0009071	serine family amino acid catabolic proce...	45	3	1.49	0.18657
1353	GO:0043097	pyrimidine nucleoside salvage	45	3	1.49	0.18657
1354	GO:0070592	cell wall polysaccharide biosynthetic pr...	166	8	5.5	0.18701
1355	GO:0010353	response to trehalose	24	2	0.8	0.18811
1356	GO:0043102	amino acid salvage	24	2	0.8	0.18811
1357	GO:0071267	L-methionine salvage	24	2	0.8	0.18811
1358	GO:0009269	response to desiccation	68	4	2.25	0.18844
1359	GO:0071826	ribonucleoprotein complex subunit organi...	513	21	16.99	0.18982
1360	GO:0042546	cell wall biogenesis	734	29	24.31	0.19048
1361	GO:0009110	vitamin biosynthetic process	245	11	8.12	0.19218
1362	GO:0022406	membrane docking	193	9	6.39	0.19249
1363	GO:0140056	organelle localization by membrane tethe...	193	9	6.39	0.19249
1364	GO:0006188	IMP biosynthetic process	46	3	1.52	0.19503
1365	GO:0010959	regulation of metal ion transport	46	3	1.52	0.19503
1366	GO:0016024	CDP-diacylglycerol biosynthetic process	46	3	1.52	0.19503
1367	GO:0046040	IMP metabolic process	46	3	1.52	0.19503
1368	GO:0046341	CDP-diacylglycerol metabolic process	46	3	1.52	0.19503
1369	GO:0051592	response to calcium ion	46	3	1.52	0.19503
1370	GO:0006801	superoxide metabolic process	69	4	2.29	0.19519
1371	GO:0009851	auxin biosynthetic process	168	8	5.57	0.19534
1372	GO:0022402	cell cycle process	1131	43	37.46	0.19749
1373	GO:0009846	pollen germination	247	11	8.18	0.19906
1374	GO:0050776	regulation of immune response	435	18	14.41	0.19926
1375	GO:0042440	pigment metabolic process	600	24	19.88	0.19994
1376	GO:0002084	protein depalmitoylation	25	2	0.83	0.20024
1377	GO:0042159	lipoprotein catabolic process	25	2	0.83	0.20024
1378	GO:0098734	macromolecule depalmitoylation	25	2	0.83	0.20024
1379	GO:0006505	GPI anchor metabolic process	70	4	2.32	0.20202
1380	GO:0010150	leaf senescence	382	16	12.65	0.20280
1381	GO:0090693	plant organ senescence	382	16	12.65	0.20280
1382	GO:0006782	protoporphyrinogen IX biosynthetic proce...	47	3	1.56	0.20357
1383	GO:0030026	cellular manganese ion homeostasis	47	3	1.56	0.20357
1384	GO:0035065	regulation of histone acetylation	47	3	1.56	0.20357
1385	GO:0046501	protoporphyrinogen IX metabolic process	47	3	1.56	0.20357
1386	GO:1901983	regulation of protein acetylation	47	3	1.56	0.20357
1387	GO:2000756	regulation of peptidyl-lysine acetylatio...	47	3	1.56	0.20357
1388	GO:0006885	regulation of pH	170	8	5.63	0.20383
1389	GO:0043043	peptide biosynthetic process	2861	103	94.77	0.20385
1390	GO:0072507	divalent inorganic cation homeostasis	275	12	9.11	0.20420
1391	GO:0043603	cellular amide metabolic process	3473	124	115.04	0.20465
1392	GO:0016999	antibiotic metabolic process	658	26	21.8	0.20544
1393	GO:0006766	vitamin metabolic process	249	11	8.25	0.20605
1394	GO:0016050	vesicle organization	145	7	4.8	0.20662
1395	GO:0055074	calcium ion homeostasis	145	7	4.8	0.20662
1396	GO:0016226	iron-sulfur cluster assembly	120	6	3.98	0.20813
1397	GO:0031163	metallo-sulfur cluster assembly	120	6	3.98	0.20813
1398	GO:0043069	negative regulation of programmed cell d...	71	4	2.35	0.20892
1399	GO:1901463	regulation of tetrapyrrole biosynthetic ...	71	4	2.35	0.20892
1400	GO:0055067	monovalent inorganic cation homeostasis	250	11	8.28	0.20958
1401	GO:0000412	histone peptidyl-prolyl isomerization	7	1	0.23	0.21007
1402	GO:0001927	exocyst assembly	7	1	0.23	0.21007
1403	GO:0010157	response to chlorate	7	1	0.23	0.21007
1404	GO:0010275	NAD(P)H dehydrogenase complex assembly	7	1	0.23	0.21007
1405	GO:0010390	histone monoubiquitination	7	1	0.23	0.21007
1406	GO:0034067	protein localization to Golgi apparatus	7	1	0.23	0.21007
1407	GO:0034286	response to maltose	7	1	0.23	0.21007
1408	GO:0034414	tRNA 3'-trailer cleavage, endonucleolyti...	7	1	0.23	0.21007
1409	GO:0034757	negative regulation of iron ion transpor...	7	1	0.23	0.21007
1410	GO:0042539	hypotonic salinity response	7	1	0.23	0.21007
1411	GO:0042779	tRNA 3'-trailer cleavage	7	1	0.23	0.21007
1412	GO:0042946	glucoside transport	7	1	0.23	0.21007
1413	GO:0045053	protein retention in Golgi apparatus	7	1	0.23	0.21007
1414	GO:0045948	positive regulation of translational ini...	7	1	0.23	0.21007
1415	GO:1900384	regulation of flavonol biosynthetic proc...	7	1	0.23	0.21007
1416	GO:1901656	glycoside transport	7	1	0.23	0.21007
1417	GO:1902418	(+)-abscisic acid D-glucopyranosyl ester...	7	1	0.23	0.21007
1418	GO:1905267	endonucleolytic cleavage involved in tRN...	7	1	0.23	0.21007
1419	GO:0006383	transcription by RNA polymerase III	26	2	0.86	0.21247
1420	GO:0006493	protein O-linked glycosylation	26	2	0.86	0.21247
1421	GO:0007021	tubulin complex assembly	26	2	0.86	0.21247
1422	GO:0032776	DNA methylation on cytosine	26	2	0.86	0.21247
1423	GO:0043266	regulation of potassium ion transport	26	2	0.86	0.21247
1424	GO:0044209	AMP salvage	26	2	0.86	0.21247
1425	GO:0046083	adenine metabolic process	26	2	0.86	0.21247
1426	GO:0046084	adenine biosynthetic process	26	2	0.86	0.21247
1427	GO:0046352	disaccharide catabolic process	26	2	0.86	0.21247
1428	GO:0046500	S-adenosylmethionine metabolic process	26	2	0.86	0.21247
1429	GO:2000014	regulation of endosperm development	26	2	0.86	0.21247
1430	GO:0071166	ribonucleoprotein complex localization	121	6	4.01	0.21336
1431	GO:0071426	ribonucleoprotein complex export from nu...	121	6	4.01	0.21336
1432	GO:0090567	reproductive shoot system development	2002	73	66.32	0.21481
1433	GO:0030091	protein repair	72	4	2.39	0.21589
1434	GO:0009908	flower development	1975	72	65.42	0.21715
1435	GO:0009808	lignin metabolic process	360	15	11.93	0.21764
1436	GO:0009615	response to virus	306	13	10.14	0.21808
1437	GO:0030422	production of siRNA involved in RNA inte...	97	5	3.21	0.21923
1438	GO:0021700	developmental maturation	693	27	22.96	0.22062
1439	GO:0007292	female gamete generation	49	3	1.62	0.22091
1440	GO:0010605	negative regulation of macromolecule met...	1748	64	57.9	0.22201
1441	GO:0042273	ribosomal large subunit biogenesis	227	10	7.52	0.22266
1442	GO:0030148	sphingolipid biosynthetic process	73	4	2.42	0.22292
1443	GO:0006874	cellular calcium ion homeostasis	123	6	4.07	0.22396
1444	GO:0022904	respiratory electron transport chain	123	6	4.07	0.22396
1445	GO:0051495	positive regulation of cytoskeleton orga...	123	6	4.07	0.22396
1446	GO:1902905	positive regulation of supramolecular fi...	123	6	4.07	0.22396
1447	GO:0009094	L-phenylalanine biosynthetic process	27	2	0.89	0.22476
1448	GO:0015700	arsenite transport	27	2	0.89	0.22476
1449	GO:1902223	erythrose 4-phosphate/phosphoenolpyruvat...	27	2	0.89	0.22476
1450	GO:0006206	pyrimidine nucleobase metabolic process	98	5	3.25	0.22526
1451	GO:0006595	polyamine metabolic process	98	5	3.25	0.22526
1452	GO:0032989	cellular component morphogenesis	1694	62	56.11	0.22700
1453	GO:0071695	anatomical structure maturation	640	25	21.2	0.22722
1454	GO:0032147	activation of protein kinase activity	124	6	4.11	0.22933
1455	GO:0002682	regulation of immune system process	474	19	15.7	0.22965
1456	GO:0010112	regulation of systemic acquired resistan...	50	3	1.66	0.22969
1457	GO:0099402	plant organ development	3414	121	113.09	0.23221
1458	GO:0009813	flavonoid biosynthetic process	311	13	10.3	0.23464
1459	GO:0000301	retrograde transport, vesicle recycling ...	8	1	0.27	0.23624
1460	GO:0016487	farnesol metabolic process	8	1	0.27	0.23624
1461	GO:0019401	alditol biosynthetic process	8	1	0.27	0.23624
1462	GO:0032490	detection of molecule of bacterial origi...	8	1	0.27	0.23624
1463	GO:0035268	protein mannosylation	8	1	0.27	0.23624
1464	GO:0035269	protein O-linked mannosylation	8	1	0.27	0.23624
1465	GO:0046292	formaldehyde metabolic process	8	1	0.27	0.23624
1466	GO:0046719	regulation by virus of viral protein lev...	8	1	0.27	0.23624
1467	GO:0048863	stem cell differentiation	8	1	0.27	0.23624
1468	GO:0051601	exocyst localization	8	1	0.27	0.23624
1469	GO:0080056	petal vascular tissue pattern formation	8	1	0.27	0.23624
1470	GO:0080057	sepal vascular tissue pattern formation	8	1	0.27	0.23624
1471	GO:0080121	AMP transport	8	1	0.27	0.23624
1472	GO:0090116	C-5 methylation of cytosine	8	1	0.27	0.23624
1473	GO:1901672	positive regulation of systemic acquired...	8	1	0.27	0.23624
1474	GO:1901979	regulation of inward rectifier potassium...	8	1	0.27	0.23624
1475	GO:1905897	regulation of response to endoplasmic re...	8	1	0.27	0.23624
1476	GO:2001257	regulation of cation channel activity	8	1	0.27	0.23624
1477	GO:0000447	endonucleolytic cleavage in ITS1 to sepa...	28	2	0.93	0.23710
1478	GO:0000479	endonucleolytic cleavage of tricistronic...	28	2	0.93	0.23710
1479	GO:0006621	protein retention in ER lumen	28	2	0.93	0.23710
1480	GO:0009299	mRNA transcription	28	2	0.93	0.23710
1481	GO:0009310	amine catabolic process	28	2	0.93	0.23710
1482	GO:0042402	cellular biogenic amine catabolic proces...	28	2	0.93	0.23710
1483	GO:0043248	proteasome assembly	28	2	0.93	0.23710
1484	GO:1902456	regulation of stomatal opening	28	2	0.93	0.23710
1485	GO:0008216	spermidine metabolic process	51	3	1.69	0.23853
1486	GO:0048586	regulation of long-day photoperiodism, f...	51	3	1.69	0.23853
1487	GO:0006338	chromatin remodeling	126	6	4.17	0.24017
1488	GO:0048831	regulation of shoot system development	815	31	27	0.24034
1489	GO:0097164	ammonium ion metabolic process	152	7	5.04	0.24038
1490	GO:0042127	regulation of cell proliferation	205	9	6.79	0.24124
1491	GO:2000026	regulation of multicellular organismal d...	1589	58	52.64	0.24192
1492	GO:0006576	cellular biogenic amine metabolic proces...	232	10	7.69	0.24225
1493	GO:0010252	auxin homeostasis	101	5	3.35	0.24362
1494	GO:0006465	signal peptide processing	76	4	2.52	0.24434
1495	GO:0032958	inositol phosphate biosynthetic process	76	4	2.52	0.24434
1496	GO:0043604	amide biosynthetic process	2988	106	98.98	0.24570
1497	GO:0006081	cellular aldehyde metabolic process	287	12	9.51	0.24573
1498	GO:0048827	phyllome development	1825	66	60.45	0.24858
1499	GO:0016973	poly(A)+ mRNA export from nucleus	29	2	0.96	0.24948
1500	GO:0032973	amino acid export across plasma membrane	29	2	0.96	0.24948
1501	GO:0009692	ethylene metabolic process	128	6	4.24	0.25117
1502	GO:0009693	ethylene biosynthetic process	128	6	4.24	0.25117
1503	GO:0043449	cellular alkene metabolic process	128	6	4.24	0.25117
1504	GO:0043450	alkene biosynthetic process	128	6	4.24	0.25117
1505	GO:1900673	olefin metabolic process	128	6	4.24	0.25117
1506	GO:1900674	olefin biosynthetic process	128	6	4.24	0.25117
1507	GO:0019915	lipid storage	77	4	2.55	0.25158
1508	GO:0046174	polyol catabolic process	77	4	2.55	0.25158
1509	GO:0030001	metal ion transport	1049	39	34.75	0.25242
1510	GO:0009812	flavonoid metabolic process	372	15	12.32	0.25480
1511	GO:0071446	cellular response to salicylic acid stim...	155	7	5.13	0.25537
1512	GO:0009628	response to abiotic stimulus	7633	263	252.85	0.25606
1513	GO:0019725	cellular homeostasis	1166	43	38.62	0.25659
1514	GO:0006521	regulation of cellular amino acid metabo...	78	4	2.58	0.25886
1515	GO:0006596	polyamine biosynthetic process	78	4	2.58	0.25886
1516	GO:0033238	regulation of cellular amine metabolic p...	78	4	2.58	0.25886
1517	GO:1900424	regulation of defense response to bacter...	78	4	2.58	0.25886
1518	GO:0031050	dsRNA fragmentation	156	7	5.17	0.26042
1519	GO:0032506	cytokinetic process	156	7	5.17	0.26042
1520	GO:0043331	response to dsRNA	156	7	5.17	0.26042
1521	GO:0070918	production of small RNA involved in gene...	156	7	5.17	0.26042
1522	GO:0071359	cellular response to dsRNA	156	7	5.17	0.26042
1523	GO:1902410	mitotic cytokinetic process	156	7	5.17	0.26042
1524	GO:0051187	cofactor catabolic process	264	11	8.75	0.26153
1525	GO:0006169	adenosine salvage	9	1	0.3	0.26154
1526	GO:0006435	threonyl-tRNA aminoacylation	9	1	0.3	0.26154
1527	GO:0006695	cholesterol biosynthetic process	9	1	0.3	0.26154
1528	GO:0006983	ER overload response	9	1	0.3	0.26154
1529	GO:0008203	cholesterol metabolic process	9	1	0.3	0.26154
1530	GO:0008653	lipopolysaccharide metabolic process	9	1	0.3	0.26154
1531	GO:0009103	lipopolysaccharide biosynthetic process	9	1	0.3	0.26154
1532	GO:0009866	induced systemic resistance, ethylene me...	9	1	0.3	0.26154
1533	GO:0010111	glyoxysome organization	9	1	0.3	0.26154
1534	GO:0010235	guard mother cell cytokinesis	9	1	0.3	0.26154
1535	GO:0016584	nucleosome positioning	9	1	0.3	0.26154
1536	GO:0031398	positive regulation of protein ubiquitin...	9	1	0.3	0.26154
1537	GO:0032981	mitochondrial respiratory chain complex ...	9	1	0.3	0.26154
1538	GO:0033615	mitochondrial proton-transporting ATP sy...	9	1	0.3	0.26154
1539	GO:0043393	regulation of protein binding	9	1	0.3	0.26154
1540	GO:0043609	regulation of carbon utilization	9	1	0.3	0.26154
1541	GO:0045048	protein insertion into ER membrane	9	1	0.3	0.26154
1542	GO:0046086	adenosine biosynthetic process	9	1	0.3	0.26154
1543	GO:0051438	regulation of ubiquitin-protein transfer...	9	1	0.3	0.26154
1544	GO:0051443	positive regulation of ubiquitin-protein...	9	1	0.3	0.26154
1545	GO:0071457	cellular response to ozone	9	1	0.3	0.26154
1546	GO:0080091	regulation of raffinose metabolic proces...	9	1	0.3	0.26154
1547	GO:0097466	ubiquitin-dependent glycoprotein ERAD pa...	9	1	0.3	0.26154
1548	GO:1901016	regulation of potassium ion transmembran...	9	1	0.3	0.26154
1549	GO:1901379	regulation of potassium ion transmembran...	9	1	0.3	0.26154
1550	GO:1902652	secondary alcohol metabolic process	9	1	0.3	0.26154
1551	GO:1902653	secondary alcohol biosynthetic process	9	1	0.3	0.26154
1552	GO:1903322	positive regulation of protein modificat...	9	1	0.3	0.26154
1553	GO:1904587	response to glycoprotein	9	1	0.3	0.26154
1554	GO:0009095	aromatic amino acid family biosynthetic ...	30	2	0.99	0.26187
1555	GO:0009313	oligosaccharide catabolic process	30	2	0.99	0.26187
1556	GO:0016120	carotene biosynthetic process	30	2	0.99	0.26187
1557	GO:0030261	chromosome condensation	30	2	0.99	0.26187
1558	GO:0033539	fatty acid beta-oxidation using acyl-CoA...	30	2	0.99	0.26187
1559	GO:1902476	chloride transmembrane transport	30	2	0.99	0.26187
1560	GO:0006568	tryptophan metabolic process	104	5	3.45	0.26236
1561	GO:0006586	indolalkylamine metabolic process	104	5	3.45	0.26236
1562	GO:0046903	secretion	347	14	11.49	0.26349
1563	GO:0000460	maturation of 5.8S rRNA	54	3	1.79	0.26536
1564	GO:0008655	pyrimidine-containing compound salvage	54	3	1.79	0.26536
1565	GO:0042274	ribosomal small subunit biogenesis	184	8	6.1	0.26689
1566	GO:0009606	tropism	293	12	9.71	0.26758
1567	GO:0016125	sterol metabolic process	293	12	9.71	0.26758
1568	GO:0048468	cell development	1173	43	38.86	0.26927
1569	GO:0031327	negative regulation of cellular biosynth...	1202	44	39.82	0.26958
1570	GO:0017004	cytochrome complex assembly	80	4	2.65	0.27355
1571	GO:0010189	vitamin E biosynthetic process	31	2	1.03	0.27426
1572	GO:0031048	chromatin silencing by small RNA	31	2	1.03	0.27426
1573	GO:0042360	vitamin E metabolic process	31	2	1.03	0.27426
1574	GO:0046113	nucleobase catabolic process	31	2	1.03	0.27426
1575	GO:0071265	L-methionine biosynthetic process	31	2	1.03	0.27426
1576	GO:0071428	rRNA-containing ribonucleoprotein comple...	31	2	1.03	0.27426
1577	GO:0015802	basic amino acid transport	55	3	1.82	0.27439
1578	GO:0034599	cellular response to oxidative stress	295	12	9.77	0.27501
1579	GO:0032273	positive regulation of protein polymeriz...	106	5	3.51	0.27503
1580	GO:0042592	homeostatic process	1931	69	63.96	0.27539
1581	GO:0007059	chromosome segregation	296	12	9.81	0.27875
1582	GO:0006405	RNA export from nucleus	133	6	4.41	0.27923
1583	GO:0030433	ubiquitin-dependent ERAD pathway	81	4	2.68	0.28095
1584	GO:0031058	positive regulation of histone modificat...	56	3	1.86	0.28344
1585	GO:0033108	mitochondrial respiratory chain complex ...	56	3	1.86	0.28344
1586	GO:0006063	uronic acid metabolic process	10	1	0.33	0.28601
1587	GO:0006567	threonine catabolic process	10	1	0.33	0.28601
1588	GO:0008153	para-aminobenzoic acid biosynthetic proc...	10	1	0.33	0.28601
1589	GO:0009663	plasmodesma organization	10	1	0.33	0.28601
1590	GO:0042780	tRNA 3'-end processing	10	1	0.33	0.28601
1591	GO:0046130	purine ribonucleoside catabolic process	10	1	0.33	0.28601
1592	GO:0046459	short-chain fatty acid metabolic process	10	1	0.33	0.28601
1593	GO:0048209	regulation of vesicle targeting, to, fro...	10	1	0.33	0.28601
1594	GO:0048530	fruit morphogenesis	10	1	0.33	0.28601
1595	GO:0071249	cellular response to nitrate	10	1	0.33	0.28601
1596	GO:0071275	cellular response to aluminum ion	10	1	0.33	0.28601
1597	GO:0090153	regulation of sphingolipid biosynthetic ...	10	1	0.33	0.28601
1598	GO:0097035	regulation of membrane lipid distributio...	10	1	0.33	0.28601
1599	GO:1905038	regulation of membrane lipid metabolic p...	10	1	0.33	0.28601
1600	GO:0006167	AMP biosynthetic process	32	2	1.06	0.28665
1601	GO:0006627	protein processing involved in protein t...	32	2	1.06	0.28665
1602	GO:0016103	diterpenoid catabolic process	32	2	1.06	0.28665
1603	GO:0032386	regulation of intracellular transport	32	2	1.06	0.28665
1604	GO:0033157	regulation of intracellular protein tran...	32	2	1.06	0.28665
1605	GO:0035437	maintenance of protein localization in e...	32	2	1.06	0.28665
1606	GO:0042891	antibiotic transport	32	2	1.06	0.28665
1607	GO:0045487	gibberellin catabolic process	32	2	1.06	0.28665
1608	GO:0046033	AMP metabolic process	32	2	1.06	0.28665
1609	GO:0051223	regulation of protein transport	32	2	1.06	0.28665
1610	GO:0070201	regulation of establishment of protein l...	32	2	1.06	0.28665
1611	GO:0090087	regulation of peptide transport	32	2	1.06	0.28665
1612	GO:0140115	export across plasma membrane	32	2	1.06	0.28665
1613	GO:0031122	cytoplasmic microtubule organization	108	5	3.58	0.28782
1614	GO:0006406	mRNA export from nucleus	82	4	2.72	0.28837
1615	GO:0071427	mRNA-containing ribonucleoprotein comple...	82	4	2.72	0.28837
1616	GO:0032881	regulation of polysaccharide metabolic p...	57	3	1.89	0.29252
1617	GO:0042136	neurotransmitter biosynthetic process	57	3	1.89	0.29252
1618	GO:0009832	plant-type cell wall biogenesis	582	22	19.28	0.29375
1619	GO:0009695	jasmonic acid biosynthetic process	109	5	3.61	0.29426
1620	GO:0051273	beta-glucan metabolic process	328	13	10.87	0.29427
1621	GO:0010604	positive regulation of macromolecule met...	1391	50	46.08	0.29665
1622	GO:0043094	cellular metabolic compound salvage	385	15	12.75	0.29748
1623	GO:0016441	posttranscriptional gene silencing	301	12	9.97	0.29766
1624	GO:0006120	mitochondrial electron transport, NADH t...	33	2	1.09	0.29901
1625	GO:0006303	double-strand break repair via nonhomolo...	33	2	1.09	0.29901
1626	GO:0006775	fat-soluble vitamin metabolic process	33	2	1.09	0.29901
1627	GO:0010188	response to microbial phytotoxin	33	2	1.09	0.29901
1628	GO:0032261	purine nucleotide salvage	33	2	1.09	0.29901
1629	GO:0042362	fat-soluble vitamin biosynthetic process	33	2	1.09	0.29901
1630	GO:0043101	purine-containing compound salvage	33	2	1.09	0.29901
1631	GO:2000904	regulation of starch metabolic process	33	2	1.09	0.29901
1632	GO:0007017	microtubule-based process	584	22	19.35	0.29919
1633	GO:1905039	carboxylic acid transmembrane transport	191	8	6.33	0.30033
1634	GO:0009683	indoleacetic acid metabolic process	110	5	3.64	0.30072
1635	GO:0009965	leaf morphogenesis	386	15	12.79	0.30085
1636	GO:0010332	response to gamma radiation	58	3	1.92	0.30162
1637	GO:0060341	regulation of cellular localization	58	3	1.92	0.30162
1638	GO:0009817	defense response to fungus, incompatible...	219	9	7.25	0.30276
1639	GO:0000462	maturation of SSU-rRNA from tricistronic...	84	4	2.78	0.30330
1640	GO:0009641	shade avoidance	84	4	2.78	0.30330
1641	GO:0009890	negative regulation of biosynthetic proc...	1222	44	40.48	0.30670
1642	GO:0006904	vesicle docking involved in exocytosis	138	6	4.57	0.30795
1643	GO:0140029	exocytic process	138	6	4.57	0.30795
1644	GO:0000054	ribosomal subunit export from nucleus	11	1	0.36	0.30966
1645	GO:0000055	ribosomal large subunit export from nucl...	11	1	0.36	0.30966
1646	GO:0000256	allantoin catabolic process	11	1	0.36	0.30966
1647	GO:0006166	purine ribonucleoside salvage	11	1	0.36	0.30966
1648	GO:0006842	tricarboxylic acid transport	11	1	0.36	0.30966
1649	GO:0006971	hypotonic response	11	1	0.36	0.30966
1650	GO:0009303	rRNA transcription	11	1	0.36	0.30966
1651	GO:0019310	inositol catabolic process	11	1	0.36	0.30966
1652	GO:0033750	ribosome localization	11	1	0.36	0.30966
1653	GO:0042407	cristae formation	11	1	0.36	0.30966
1654	GO:0045739	positive regulation of DNA repair	11	1	0.36	0.30966
1655	GO:0046166	glyceraldehyde-3-phosphate biosynthetic ...	11	1	0.36	0.30966
1656	GO:1901703	protein localization involved in auxin p...	11	1	0.36	0.30966
1657	GO:0042447	hormone catabolic process	59	3	1.95	0.31074
1658	GO:0046688	response to copper ion	59	3	1.95	0.31074
1659	GO:0090333	regulation of stomatal closure	59	3	1.95	0.31074
1660	GO:0006821	chloride transport	34	2	1.13	0.31133
1661	GO:0010161	red light signaling pathway	34	2	1.13	0.31133
1662	GO:0010506	regulation of autophagy	34	2	1.13	0.31133
1663	GO:0022403	cell cycle phase	34	2	1.13	0.31133
1664	GO:0031053	primary miRNA processing	34	2	1.13	0.31133
1665	GO:0044848	biological phase	34	2	1.13	0.31133
1666	GO:0050829	defense response to Gram-negative bacter...	34	2	1.13	0.31133
1667	GO:0008652	cellular amino acid biosynthetic process	732	27	24.25	0.31134
1668	GO:0000278	mitotic cell cycle	589	22	19.51	0.31293
1669	GO:0065002	intracellular protein transmembrane tran...	277	11	9.18	0.31315
1670	GO:0060548	negative regulation of cell death	112	5	3.71	0.31370
1671	GO:0070925	organelle assembly	390	15	12.92	0.31445
1672	GO:0008283	cell proliferation	419	16	13.88	0.31658
1673	GO:0008284	positive regulation of cell proliferatio...	86	4	2.85	0.31831
1674	GO:1903409	reactive oxygen species biosynthetic pro...	86	4	2.85	0.31831
1675	GO:0065008	regulation of biological quality	3939	136	130.48	0.31958
1676	GO:0051239	regulation of multicellular organismal p...	1726	61	57.17	0.31974
1677	GO:0000469	cleavage involved in rRNA processing	60	3	1.99	0.31986
1678	GO:0001731	formation of translation preinitiation c...	60	3	1.99	0.31986
1679	GO:0006040	amino sugar metabolic process	113	5	3.74	0.32022
1680	GO:0006878	cellular copper ion homeostasis	35	2	1.16	0.32361
1681	GO:0006896	Golgi to vacuole transport	35	2	1.16	0.32361
1682	GO:0010065	primary meristem tissue development	35	2	1.16	0.32361
1683	GO:0071407	cellular response to organic cyclic comp...	593	22	19.64	0.32405
1684	GO:0044089	positive regulation of cellular componen...	196	8	6.49	0.32478
1685	GO:0006887	exocytosis	252	10	8.35	0.32574
1686	GO:0036503	ERAD pathway	87	4	2.88	0.32584
1687	GO:0051726	regulation of cell cycle	767	28	25.41	0.32649
1688	GO:0009789	positive regulation of abscisic acid-act...	114	5	3.78	0.32675
1689	GO:1901421	positive regulation of response to alcoh...	114	5	3.78	0.32675
1690	GO:1905959	positive regulation of cellular response...	114	5	3.78	0.32675
1691	GO:0046942	carboxylic acid transport	451	17	14.94	0.32803
1692	GO:0009785	blue light signaling pathway	61	3	2.02	0.32898
1693	GO:0030522	intracellular receptor signaling pathway	61	3	2.02	0.32898
1694	GO:0009685	gibberellin metabolic process	142	6	4.7	0.33127
1695	GO:0000002	mitochondrial genome maintenance	12	1	0.4	0.33253
1696	GO:0000972	transcription-dependent tethering of RNA...	12	1	0.4	0.33253
1697	GO:0000973	posttranscriptional tethering of RNA pol...	12	1	0.4	0.33253
1698	GO:0006530	asparagine catabolic process	12	1	0.4	0.33253
1699	GO:0006569	tryptophan catabolic process	12	1	0.4	0.33253
1700	GO:0006572	tyrosine catabolic process	12	1	0.4	0.33253
1701	GO:0006984	ER-nucleus signaling pathway	12	1	0.4	0.33253
1702	GO:0008298	intracellular mRNA localization	12	1	0.4	0.33253
1703	GO:0009245	lipid A biosynthetic process	12	1	0.4	0.33253
1704	GO:0010981	regulation of cell wall macromolecule me...	12	1	0.4	0.33253
1705	GO:0016236	macroautophagy	12	1	0.4	0.33253
1706	GO:0033345	asparagine catabolic process via L-aspar...	12	1	0.4	0.33253
1707	GO:0042868	antisense RNA metabolic process	12	1	0.4	0.33253
1708	GO:0043617	cellular response to sucrose starvation	12	1	0.4	0.33253
1709	GO:0046218	indolalkylamine catabolic process	12	1	0.4	0.33253
1710	GO:0046493	lipid A metabolic process	12	1	0.4	0.33253
1711	GO:0046901	tetrahydrofolylpolyglutamate biosyntheti...	12	1	0.4	0.33253
1712	GO:0080141	regulation of jasmonic acid biosynthetic...	12	1	0.4	0.33253
1713	GO:2001289	lipid X metabolic process	12	1	0.4	0.33253
1714	GO:0051783	regulation of nuclear division	115	5	3.81	0.33330
1715	GO:0070417	cellular response to cold	115	5	3.81	0.33330
1716	GO:0006476	protein deacetylation	88	4	2.92	0.33338
1717	GO:0006882	cellular zinc ion homeostasis	88	4	2.92	0.33338
1718	GO:0016575	histone deacetylation	88	4	2.92	0.33338
1719	GO:0045037	protein import into chloroplast stroma	88	4	2.92	0.33338
1720	GO:0015976	carbon utilization	36	2	1.19	0.33583
1721	GO:0019079	viral genome replication	36	2	1.19	0.33583
1722	GO:0042939	tripeptide transport	36	2	1.19	0.33583
1723	GO:0051552	flavone metabolic process	36	2	1.19	0.33583
1724	GO:0051553	flavone biosynthetic process	36	2	1.19	0.33583
1725	GO:0051554	flavonol metabolic process	36	2	1.19	0.33583
1726	GO:0051555	flavonol biosynthetic process	36	2	1.19	0.33583
1727	GO:0048584	positive regulation of response to stimu...	655	24	21.7	0.33597
1728	GO:0002183	cytoplasmic translational initiation	62	3	2.05	0.33810
1729	GO:0032269	negative regulation of cellular protein ...	397	15	13.15	0.33860
1730	GO:0090627	plant epidermal cell differentiation	512	19	16.96	0.33948
1731	GO:1902275	regulation of chromatin organization	116	5	3.84	0.33986
1732	GO:0006855	drug transmembrane transport	369	14	12.22	0.34059
1733	GO:0031325	positive regulation of cellular metaboli...	1475	52	48.86	0.34220
1734	GO:0048229	gametophyte development	1565	55	51.84	0.34546
1735	GO:0010019	chloroplast-nucleus signaling pathway	37	2	1.23	0.34798
1736	GO:0042372	phylloquinone biosynthetic process	37	2	1.23	0.34798
1737	GO:0042374	phylloquinone metabolic process	37	2	1.23	0.34798
1738	GO:0016556	mRNA modification	90	4	2.98	0.34847
1739	GO:0010029	regulation of seed germination	258	10	8.55	0.35192
1740	GO:0051248	negative regulation of protein metabolic...	401	15	13.28	0.35258
1741	GO:0000255	allantoin metabolic process	13	1	0.43	0.35465
1742	GO:0006208	pyrimidine nucleobase catabolic process	13	1	0.43	0.35465
1743	GO:0006212	uracil catabolic process	13	1	0.43	0.35465
1744	GO:0006723	cuticle hydrocarbon biosynthetic process	13	1	0.43	0.35465
1745	GO:0006729	tetrahydrobiopterin biosynthetic process	13	1	0.43	0.35465
1746	GO:0009432	SOS response	13	1	0.43	0.35465
1747	GO:0010135	ureide metabolic process	13	1	0.43	0.35465
1748	GO:0010136	ureide catabolic process	13	1	0.43	0.35465
1749	GO:0010220	positive regulation of vernalization res...	13	1	0.43	0.35465
1750	GO:0010271	regulation of chlorophyll catabolic proc...	13	1	0.43	0.35465
1751	GO:0010507	negative regulation of autophagy	13	1	0.43	0.35465
1752	GO:0019483	beta-alanine biosynthetic process	13	1	0.43	0.35465
1753	GO:0019860	uracil metabolic process	13	1	0.43	0.35465
1754	GO:0033530	raffinose metabolic process	13	1	0.43	0.35465
1755	GO:0034756	regulation of iron ion transport	13	1	0.43	0.35465
1756	GO:0042306	regulation of protein import into nucleu...	13	1	0.43	0.35465
1757	GO:0043605	cellular amide catabolic process	13	1	0.43	0.35465
1758	GO:0044774	mitotic DNA integrity checkpoint	13	1	0.43	0.35465
1759	GO:0046146	tetrahydrobiopterin metabolic process	13	1	0.43	0.35465
1760	GO:1900180	regulation of protein localization to nu...	13	1	0.43	0.35465
1761	GO:1901404	regulation of tetrapyrrole catabolic pro...	13	1	0.43	0.35465
1762	GO:2001006	regulation of cellulose biosynthetic pro...	13	1	0.43	0.35465
1763	GO:0042133	neurotransmitter metabolic process	146	6	4.84	0.35480
1764	GO:0000245	spliceosomal complex assembly	91	4	3.01	0.35603
1765	GO:0030490	maturation of SSU-rRNA	91	4	3.01	0.35603
1766	GO:0045089	positive regulation of innate immune res...	259	10	8.58	0.35632
1767	GO:0006873	cellular ion homeostasis	721	26	23.88	0.35712
1768	GO:0010015	root morphogenesis	868	31	28.75	0.35982
1769	GO:0009610	response to symbiotic fungus	38	2	1.26	0.36006
1770	GO:0046487	glyoxylate metabolic process	38	2	1.26	0.36006
1771	GO:1990069	stomatal opening	38	2	1.26	0.36006
1772	GO:0009555	pollen development	1132	40	37.5	0.36042
1773	GO:0010557	positive regulation of macromolecule bio...	986	35	32.66	0.36190
1774	GO:0009066	aspartate family amino acid metabolic pr...	232	9	7.69	0.36275
1775	GO:0046164	alcohol catabolic process	92	4	3.05	0.36358
1776	GO:0009787	regulation of abscisic acid-activated si...	318	12	10.53	0.36420
1777	GO:1901419	regulation of response to alcohol	318	12	10.53	0.36420
1778	GO:1905957	regulation of cellular response to alcoh...	318	12	10.53	0.36420
1779	GO:0010541	acropetal auxin transport	65	3	2.15	0.36539
1780	GO:0055070	copper ion homeostasis	65	3	2.15	0.36539
1781	GO:0009556	microsporogenesis	120	5	3.98	0.36617
1782	GO:0090332	stomatal closure	120	5	3.98	0.36617
1783	GO:0006518	peptide metabolic process	3237	111	107.23	0.36647
1784	GO:0010089	xylem development	148	6	4.9	0.36661
1785	GO:0009893	positive regulation of metabolic process	1549	54	51.31	0.36950
1786	GO:0002790	peptide secretion	93	4	3.08	0.37112
1787	GO:0006879	cellular iron ion homeostasis	93	4	3.08	0.37112
1788	GO:0009306	protein secretion	93	4	3.08	0.37112
1789	GO:0046112	nucleobase biosynthetic process	93	4	3.08	0.37112
1790	GO:0046128	purine ribonucleoside metabolic process	93	4	3.08	0.37112
1791	GO:0042364	water-soluble vitamin biosynthetic proce...	177	7	5.86	0.37131
1792	GO:0006620	posttranslational protein targeting to e...	39	2	1.29	0.37205
1793	GO:0031204	posttranslational protein targeting to m...	39	2	1.29	0.37205
1794	GO:0045910	negative regulation of DNA recombination	39	2	1.29	0.37205
1795	GO:0046855	inositol phosphate dephosphorylation	39	2	1.29	0.37205
1796	GO:0071545	inositol phosphate catabolic process	39	2	1.29	0.37205
1797	GO:1901136	carbohydrate derivative catabolic proces...	320	12	10.6	0.37218
1798	GO:0009688	abscisic acid biosynthetic process	66	3	2.19	0.37445
1799	GO:0043289	apocarotenoid biosynthetic process	66	3	2.19	0.37445
1800	GO:1902645	tertiary alcohol biosynthetic process	66	3	2.19	0.37445
1801	GO:1905269	positive regulation of chromatin organiz...	66	3	2.19	0.37445
1802	GO:0031396	regulation of protein ubiquitination	14	1	0.46	0.37603
1803	GO:0040014	regulation of multicellular organism gro...	14	1	0.46	0.37603
1804	GO:0043247	telomere maintenance in response to DNA ...	14	1	0.46	0.37603
1805	GO:0043570	maintenance of DNA repeat elements	14	1	0.46	0.37603
1806	GO:0046655	folic acid metabolic process	14	1	0.46	0.37603
1807	GO:0046656	folic acid biosynthetic process	14	1	0.46	0.37603
1808	GO:0046834	lipid phosphorylation	14	1	0.46	0.37603
1809	GO:0051289	protein homotetramerization	14	1	0.46	0.37603
1810	GO:0051645	Golgi localization	14	1	0.46	0.37603
1811	GO:0060151	peroxisome localization	14	1	0.46	0.37603
1812	GO:0042981	regulation of apoptotic process	94	4	3.11	0.37866
1813	GO:0000165	MAPK cascade	122	5	4.04	0.37935
1814	GO:0006098	pentose-phosphate shunt	122	5	4.04	0.37935
1815	GO:0042762	regulation of sulfur metabolic process	122	5	4.04	0.37935
1816	GO:0051156	glucose 6-phosphate metabolic process	122	5	4.04	0.37935
1817	GO:1905392	plant organ morphogenesis	1348	47	44.65	0.38028
1818	GO:0022900	electron transport chain	380	14	12.59	0.38082
1819	GO:0006779	porphyrin-containing compound biosynthet...	236	9	7.82	0.38151
1820	GO:0006207	'de novo' pyrimidine nucleobase biosynth...	40	2	1.33	0.38396
1821	GO:0010225	response to UV-C	40	2	1.33	0.38396
1822	GO:0034982	mitochondrial protein processing	40	2	1.33	0.38396
1823	GO:0072595	maintenance of protein localization in o...	40	2	1.33	0.38396
1824	GO:0090351	seedling development	673	24	22.29	0.38523
1825	GO:0009861	jasmonic acid and ethylene-dependent sys...	123	5	4.07	0.38593
1826	GO:0072503	cellular divalent inorganic cation homeo...	209	8	6.92	0.38961
1827	GO:0030048	actin filament-based movement	68	3	2.25	0.39248
1828	GO:0006767	water-soluble vitamin metabolic process	181	7	6	0.39297
1829	GO:0018105	peptidyl-serine phosphorylation	41	2	1.36	0.39576
1830	GO:0000393	spliceosomal conformational changes to g...	15	1	0.5	0.39670
1831	GO:0001578	microtubule bundle formation	15	1	0.5	0.39670
1832	GO:0007219	Notch signaling pathway	15	1	0.5	0.39670
1833	GO:0015914	phospholipid transport	15	1	0.5	0.39670
1834	GO:0032025	response to cobalt ion	15	1	0.5	0.39670
1835	GO:0046520	sphingoid biosynthetic process	15	1	0.5	0.39670
1836	GO:0051211	anisotropic cell growth	15	1	0.5	0.39670
1837	GO:0051938	L-glutamate import	15	1	0.5	0.39670
1838	GO:0070076	histone lysine demethylation	15	1	0.5	0.39670
1839	GO:1901269	lipooligosaccharide metabolic process	15	1	0.5	0.39670
1840	GO:1901271	lipooligosaccharide biosynthetic process	15	1	0.5	0.39670
1841	GO:0048367	shoot system development	3291	112	109.02	0.39718
1842	GO:0009845	seed germination	619	22	20.5	0.39851
1843	GO:0045892	negative regulation of transcription, DN...	796	28	26.37	0.39969
1844	GO:0051240	positive regulation of multicellular org...	327	12	10.83	0.40028
1845	GO:0006022	aminoglycan metabolic process	97	4	3.21	0.40122
1846	GO:0031408	oxylipin biosynthetic process	97	4	3.21	0.40122
1847	GO:0045132	meiotic chromosome segregation	154	6	5.1	0.40210
1848	GO:0055072	iron ion homeostasis	183	7	6.06	0.40380
1849	GO:0048767	root hair elongation	212	8	7.02	0.40469
1850	GO:0009098	leucine biosynthetic process	42	2	1.39	0.40745
1851	GO:0009113	purine nucleobase biosynthetic process	42	2	1.39	0.40745
1852	GO:0010093	specification of floral organ identity	42	2	1.39	0.40745
1853	GO:0034308	primary alcohol metabolic process	42	2	1.39	0.40745
1854	GO:0046838	phosphorylated carbohydrate dephosphoryl...	42	2	1.39	0.40745
1855	GO:0048645	animal organ formation	42	2	1.39	0.40745
1856	GO:0090481	pyrimidine nucleotide-sugar transmembran...	42	2	1.39	0.40745
1857	GO:0090701	specification of plant organ identity	42	2	1.39	0.40745
1858	GO:1903827	regulation of cellular protein localizat...	42	2	1.39	0.40745
1859	GO:0001505	regulation of neurotransmitter levels	155	6	5.13	0.40801
1860	GO:0071470	cellular response to osmotic stress	184	7	6.1	0.40922
1861	GO:0071806	protein transmembrane transport	417	15	13.81	0.40937
1862	GO:0002684	positive regulation of immune system pro...	271	10	8.98	0.40948
1863	GO:0050778	positive regulation of immune response	271	10	8.98	0.40948
1864	GO:0006783	heme biosynthetic process	70	3	2.32	0.41038
1865	GO:0019932	second-messenger-mediated signaling	127	5	4.21	0.41221
1866	GO:0006534	cysteine metabolic process	99	4	3.28	0.41617
1867	GO:0072348	sulfur compound transport	99	4	3.28	0.41617
1868	GO:0006290	pyrimidine dimer repair	16	1	0.53	0.41669
1869	GO:0006436	tryptophanyl-tRNA aminoacylation	16	1	0.53	0.41669
1870	GO:0006598	polyamine catabolic process	16	1	0.53	0.41669
1871	GO:0006903	vesicle targeting	16	1	0.53	0.41669
1872	GO:0010190	cytochrome b6f complex assembly	16	1	0.53	0.41669
1873	GO:0018108	peptidyl-tyrosine phosphorylation	16	1	0.53	0.41669
1874	GO:0018212	peptidyl-tyrosine modification	16	1	0.53	0.41669
1875	GO:0031111	negative regulation of microtubule polym...	16	1	0.53	0.41669
1876	GO:0032786	positive regulation of DNA-templated tra...	16	1	0.53	0.41669
1877	GO:0043132	NAD transport	16	1	0.53	0.41669
1878	GO:0048199	vesicle targeting, to, from or within Go...	16	1	0.53	0.41669
1879	GO:0090436	leaf pavement cell development	16	1	0.53	0.41669
1880	GO:1902626	assembly of large subunit precursor of p...	16	1	0.53	0.41669
1881	GO:0009657	plastid organization	714	25	23.65	0.41710
1882	GO:0015849	organic acid transport	478	17	15.83	0.41721
1883	GO:0000018	regulation of DNA recombination	43	2	1.42	0.41904
1884	GO:0009608	response to symbiont	43	2	1.42	0.41904
1885	GO:0046473	phosphatidic acid metabolic process	43	2	1.42	0.41904
1886	GO:0072523	purine-containing compound catabolic pro...	43	2	1.42	0.41904
1887	GO:0042255	ribosome assembly	244	9	8.08	0.41917
1888	GO:0006739	NADP metabolic process	157	6	5.2	0.41981
1889	GO:1900140	regulation of seedling development	274	10	9.08	0.42282
1890	GO:0032940	secretion by cell	333	12	11.03	0.42445
1891	GO:0009567	double fertilization forming a zygote an...	129	5	4.27	0.42529
1892	GO:0048589	developmental growth	1640	56	54.33	0.42700
1893	GO:0032880	regulation of protein localization	72	3	2.39	0.42811
1894	GO:0031669	cellular response to nutrient levels	570	20	18.88	0.42834
1895	GO:0034661	ncRNA catabolic process	44	2	1.46	0.43051
1896	GO:0071491	cellular response to red light	44	2	1.46	0.43051
1897	GO:0009891	positive regulation of biosynthetic proc...	1076	37	35.64	0.43155
1898	GO:0009073	aromatic amino acid family biosynthetic ...	159	6	5.27	0.43158
1899	GO:0045489	pectin biosynthetic process	159	6	5.27	0.43158
1900	GO:0009887	animal organ morphogenesis	130	5	4.31	0.43181
1901	GO:0033014	tetrapyrrole biosynthetic process	247	9	8.18	0.43328
1902	GO:0009624	response to nematode	306	11	10.14	0.43432
1903	GO:0006617	SRP-dependent cotranslational protein ta...	17	1	0.56	0.43602
1904	GO:0006805	xenobiotic metabolic process	17	1	0.56	0.43602
1905	GO:0009157	deoxyribonucleoside monophosphate biosyn...	17	1	0.56	0.43602
1906	GO:0009162	deoxyribonucleoside monophosphate metabo...	17	1	0.56	0.43602
1907	GO:0009804	coumarin metabolic process	17	1	0.56	0.43602
1908	GO:0009805	coumarin biosynthetic process	17	1	0.56	0.43602
1909	GO:0010165	response to X-ray	17	1	0.56	0.43602
1910	GO:0010325	raffinose family oligosaccharide biosynt...	17	1	0.56	0.43602
1911	GO:0010452	histone H3-K36 methylation	17	1	0.56	0.43602
1912	GO:0016577	histone demethylation	17	1	0.56	0.43602
1913	GO:0031117	positive regulation of microtubule depol...	17	1	0.56	0.43602
1914	GO:0034314	Arp2/3 complex-mediated actin nucleation	17	1	0.56	0.43602
1915	GO:0043271	negative regulation of ion transport	17	1	0.56	0.43602
1916	GO:0043966	histone H3 acetylation	17	1	0.56	0.43602
1917	GO:0051051	negative regulation of transport	17	1	0.56	0.43602
1918	GO:0051098	regulation of binding	17	1	0.56	0.43602
1919	GO:0060359	response to ammonium ion	17	1	0.56	0.43602
1920	GO:0071027	nuclear RNA surveillance	17	1	0.56	0.43602
1921	GO:0071028	nuclear mRNA surveillance	17	1	0.56	0.43602
1922	GO:0071466	cellular response to xenobiotic stimulus	17	1	0.56	0.43602
1923	GO:1901881	positive regulation of protein depolymer...	17	1	0.56	0.43602
1924	GO:0006906	vesicle fusion	73	3	2.42	0.43690
1925	GO:0009956	radial pattern formation	73	3	2.42	0.43690
1926	GO:0051090	regulation of DNA binding transcription ...	73	3	2.42	0.43690
1927	GO:0000096	sulfur amino acid metabolic process	248	9	8.22	0.43798
1928	GO:0010449	root meristem growth	102	4	3.38	0.43844
1929	GO:0042278	purine nucleoside metabolic process	102	4	3.38	0.43844
1930	GO:0044003	modification by symbiont of host morphol...	102	4	3.38	0.43844
1931	GO:0018209	peptidyl-serine modification	45	2	1.49	0.44185
1932	GO:0031060	regulation of histone methylation	45	2	1.49	0.44185
1933	GO:0042761	very long-chain fatty acid biosynthetic ...	45	2	1.49	0.44185
1934	GO:0012501	programmed cell death	783	27	25.94	0.44306
1935	GO:0098771	inorganic ion homeostasis	1022	35	33.85	0.44434
1936	GO:0071236	cellular response to antibiotic	220	8	7.29	0.44482
1937	GO:0043650	dicarboxylic acid biosynthetic process	74	3	2.45	0.44564
1938	GO:0015718	monocarboxylic acid transport	103	4	3.41	0.44581
1939	GO:0048523	negative regulation of cellular process	2161	73	71.58	0.44852
1940	GO:0006470	protein dephosphorylation	488	17	16.17	0.45073
1941	GO:0009553	embryo sac development	548	19	18.15	0.45231
1942	GO:0006102	isocitrate metabolic process	46	2	1.52	0.45307
1943	GO:0008219	cell death	966	33	32	0.45308
1944	GO:0010027	thylakoid membrane organization	104	4	3.45	0.45315
1945	GO:0051817	modification of morphology or physiology...	104	4	3.45	0.45315
1946	GO:1903047	mitotic cell cycle process	459	16	15.2	0.45325
1947	GO:0042559	pteridine-containing compound biosynthet...	75	3	2.48	0.45433
1948	GO:0006145	purine nucleobase catabolic process	18	1	0.6	0.45470
1949	GO:0006269	DNA replication, synthesis of RNA primer	18	1	0.6	0.45470
1950	GO:0006651	diacylglycerol biosynthetic process	18	1	0.6	0.45470
1951	GO:0006768	biotin metabolic process	18	1	0.6	0.45470
1952	GO:0007187	G-protein coupled receptor signaling pat...	18	1	0.6	0.45470
1953	GO:0007188	adenylate cyclase-modulating G-protein c...	18	1	0.6	0.45470
1954	GO:0009102	biotin biosynthetic process	18	1	0.6	0.45470
1955	GO:0010601	positive regulation of auxin biosyntheti...	18	1	0.6	0.45470
1956	GO:0031930	mitochondria-nucleus signaling pathway	18	1	0.6	0.45470
1957	GO:0032204	regulation of telomere maintenance	18	1	0.6	0.45470
1958	GO:0032527	protein exit from endoplasmic reticulum	18	1	0.6	0.45470
1959	GO:0036265	RNA (guanine-N7)-methylation	18	1	0.6	0.45470
1960	GO:0043461	proton-transporting ATP synthase complex...	18	1	0.6	0.45470
1961	GO:0046900	tetrahydrofolylpolyglutamate metabolic p...	18	1	0.6	0.45470
1962	GO:0048281	inflorescence morphogenesis	18	1	0.6	0.45470
1963	GO:0051646	mitochondrion localization	18	1	0.6	0.45470
1964	GO:0061014	positive regulation of mRNA catabolic pr...	18	1	0.6	0.45470
1965	GO:1903313	positive regulation of mRNA metabolic pr...	18	1	0.6	0.45470
1966	GO:0006915	apoptotic process	222	8	7.35	0.45480
1967	GO:0051301	cell division	1178	40	39.02	0.45894
1968	GO:0009668	plastid membrane organization	105	4	3.48	0.46045
1969	GO:0006468	protein phosphorylation	3041	102	100.73	0.46258
1970	GO:0019058	viral life cycle	47	2	1.56	0.46416
1971	GO:0043433	negative regulation of DNA binding trans...	47	2	1.56	0.46416
1972	GO:0051026	chiasma assembly	47	2	1.56	0.46416
1973	GO:0051094	positive regulation of developmental pro...	373	13	12.36	0.46542
1974	GO:0019321	pentose metabolic process	106	4	3.51	0.46772
1975	GO:0031324	negative regulation of cellular metaboli...	1484	50	49.16	0.47130
1976	GO:0006828	manganese ion transport	77	3	2.55	0.47153
1977	GO:0060627	regulation of vesicle-mediated transport	77	3	2.55	0.47153
1978	GO:0090174	organelle membrane fusion	77	3	2.55	0.47153
1979	GO:0019682	glyceraldehyde-3-phosphate metabolic pro...	166	6	5.5	0.47240
1980	GO:0034050	host programmed cell death induced by sy...	345	12	11.43	0.47267
1981	GO:0006152	purine nucleoside catabolic process	19	1	0.63	0.47277
1982	GO:0006482	protein demethylation	19	1	0.63	0.47277
1983	GO:0006517	protein deglycosylation	19	1	0.63	0.47277
1984	GO:0008214	protein dealkylation	19	1	0.63	0.47277
1985	GO:0010219	regulation of vernalization response	19	1	0.63	0.47277
1986	GO:0010257	NADH dehydrogenase complex assembly	19	1	0.63	0.47277
1987	GO:0010289	homogalacturonan biosynthetic process	19	1	0.63	0.47277
1988	GO:0032388	positive regulation of intracellular tra...	19	1	0.63	0.47277
1989	GO:0032922	circadian regulation of gene expression	19	1	0.63	0.47277
1990	GO:0032950	regulation of beta-glucan metabolic proc...	19	1	0.63	0.47277
1991	GO:0032951	regulation of beta-glucan biosynthetic p...	19	1	0.63	0.47277
1992	GO:0051222	positive regulation of protein transport	19	1	0.63	0.47277
1993	GO:0080117	secondary growth	19	1	0.63	0.47277
1994	GO:0080190	lateral growth	19	1	0.63	0.47277
1995	GO:0090316	positive regulation of intracellular pro...	19	1	0.63	0.47277
1996	GO:0098781	ncRNA transcription	19	1	0.63	0.47277
1997	GO:1903829	positive regulation of cellular protein ...	19	1	0.63	0.47277
1998	GO:1904589	regulation of protein import	19	1	0.63	0.47277
1999	GO:1904951	positive regulation of establishment of ...	19	1	0.63	0.47277
[truncated: 3,255 more rows]
