# Supplementary material for: Differences in Alternative Splicing between Yellow and Black-Seeded Rapeseed
Source: Plants (Basel). 2020 Jul 31;9(8):977. doi: 10.3390/plants9080977 (PMC7465011; doi:10.3390/plants9080977)
Supplement: Supplementary file 1 [file plants-09-00977-s001.zip › Supplementary Materials/Table S5/CytoNodeblack.tab-fst.Fisher_BP.txt]

GO.ID	Term	Annotated	Significant	Expected	classicFisher
1	GO:0010023	proanthocyanidin biosynthetic process	37	5	0.07	1.3e-08
2	GO:0009813	flavonoid biosynthetic process	311	9	0.62	1.7e-08
3	GO:0009812	flavonoid metabolic process	372	9	0.75	7.7e-08
4	GO:0010231	maintenance of seed dormancy	13	3	0.03	2.2e-06
5	GO:0097437	maintenance of dormancy	13	3	0.03	2.2e-06
6	GO:1901617	organic hydroxy compound biosynthetic pr...	723	10	1.45	2.4e-06
7	GO:0046189	phenol-containing compound biosynthetic ...	117	5	0.23	4.3e-06
8	GO:0009962	regulation of flavonoid biosynthetic pro...	64	4	0.13	9.0e-06
9	GO:0006635	fatty acid beta-oxidation	147	5	0.29	1.3e-05
10	GO:0009062	fatty acid catabolic process	155	5	0.31	1.7e-05
11	GO:0019395	fatty acid oxidation	163	5	0.33	2.1e-05
12	GO:0019748	secondary metabolic process	1424	12	2.86	3.4e-05
13	GO:0071695	anatomical structure maturation	640	8	1.28	5.0e-05
14	GO:0009698	phenylpropanoid metabolic process	647	8	1.3	5.4e-05
15	GO:0008152	metabolic process	40295	105	80.86	5.5e-05
16	GO:0044242	cellular lipid catabolic process	329	6	0.66	5.8e-05
17	GO:0034440	lipid oxidation	212	5	0.43	7.4e-05
18	GO:0072329	monocarboxylic acid catabolic process	215	5	0.43	7.9e-05
19	GO:0048608	reproductive structure development	4754	23	9.54	8.1e-05
20	GO:0061458	reproductive system development	4754	23	9.54	8.1e-05
21	GO:0009699	phenylpropanoid biosynthetic process	507	7	1.02	8.1e-05
22	GO:1900384	regulation of flavonol biosynthetic proc...	7	2	0.01	8.3e-05
23	GO:0006631	fatty acid metabolic process	886	9	1.78	8.4e-05
24	GO:0021700	developmental maturation	693	8	1.39	8.7e-05
25	GO:0003006	developmental process involved in reprod...	5530	25	11.1	0.00011
26	GO:0071704	organic substance metabolic process	35733	95	71.71	0.00011
27	GO:0018958	phenol-containing compound metabolic pro...	235	5	0.47	0.00012
28	GO:0009058	biosynthetic process	19845	61	39.82	0.00013
29	GO:0009791	post-embryonic development	5936	26	11.91	0.00013
30	GO:0048316	seed development	2504	15	5.03	0.00017
31	GO:1901615	organic hydroxy compound metabolic proce...	1216	10	2.44	0.00019
32	GO:0007035	vacuolar acidification	11	2	0.02	0.00022
33	GO:0051452	intracellular pH reduction	11	2	0.02	0.00022
34	GO:1901576	organic substance biosynthetic process	19401	59	38.93	0.00024
35	GO:0046901	tetrahydrofolylpolyglutamate biosyntheti...	12	2	0.02	0.00026
36	GO:0009407	toxin catabolic process	157	4	0.32	0.00030
37	GO:0010214	seed coat development	159	4	0.32	0.00031
38	GO:0010154	fruit development	2670	15	5.36	0.00034
39	GO:0006349	regulation of gene expression by genetic...	67	3	0.13	0.00035
40	GO:0071514	genetic imprinting	67	3	0.13	0.00035
41	GO:0044237	cellular metabolic process	33680	89	67.59	0.00036
42	GO:0046283	anthocyanin-containing compound metaboli...	168	4	0.34	0.00039
43	GO:0006575	cellular modified amino acid metabolic p...	476	6	0.96	0.00043
44	GO:0030258	lipid modification	313	5	0.63	0.00045
45	GO:0045851	pH reduction	17	2	0.03	0.00053
46	GO:0022414	reproductive process	6170	25	12.38	0.00059
47	GO:0046900	tetrahydrofolylpolyglutamate metabolic p...	18	2	0.04	0.00060
48	GO:0016571	histone methylation	189	4	0.38	0.00060
49	GO:0000003	reproduction	6197	25	12.44	0.00063
50	GO:0043414	macromolecule methylation	514	6	1.03	0.00064
51	GO:0016926	protein desumoylation	19	2	0.04	0.00067
52	GO:0048731	system development	6973	27	13.99	0.00070
53	GO:0080167	response to karrikin	529	6	1.06	0.00074
54	GO:0051186	cofactor metabolic process	2009	12	4.03	0.00079
55	GO:0010048	vernalization response	91	3	0.18	0.00085
56	GO:0048767	root hair elongation	212	4	0.43	0.00092
57	GO:0032787	monocarboxylic acid metabolic process	1765	11	3.54	0.00093
58	GO:0009987	cellular process	43240	106	86.77	0.00100
59	GO:0006732	coenzyme metabolic process	1030	8	2.07	0.00120
60	GO:0044255	cellular lipid metabolic process	2413	13	4.84	0.00123
61	GO:2000014	regulation of endosperm development	26	2	0.05	0.00126
62	GO:0010431	seed maturation	236	4	0.47	0.00137
63	GO:0018193	peptidyl-amino acid modification	1054	8	2.12	0.00138
64	GO:0010162	seed dormancy process	109	3	0.22	0.00142
65	GO:0022611	dormancy process	109	3	0.22	0.00142
66	GO:0044550	secondary metabolite biosynthetic proces...	822	7	1.65	0.00144
67	GO:0007033	vacuole organization	110	3	0.22	0.00146
68	GO:0006479	protein methylation	243	4	0.49	0.00152
69	GO:0008213	protein alkylation	243	4	0.49	0.00152
70	GO:0006629	lipid metabolic process	3459	16	6.94	0.00167
71	GO:0051782	negative regulation of cell division	30	2	0.06	0.00168
72	GO:0009404	toxin metabolic process	257	4	0.52	0.00187
73	GO:0016054	organic acid catabolic process	444	5	0.89	0.00212
74	GO:0046395	carboxylic acid catabolic process	444	5	0.89	0.00212
75	GO:0098754	detoxification	267	4	0.54	0.00215
76	GO:0080147	root hair cell development	270	4	0.54	0.00223
77	GO:0051552	flavone metabolic process	36	2	0.07	0.00241
78	GO:0051553	flavone biosynthetic process	36	2	0.07	0.00241
79	GO:0051554	flavonol metabolic process	36	2	0.07	0.00241
80	GO:0051555	flavonol biosynthetic process	36	2	0.07	0.00241
81	GO:0006749	glutathione metabolic process	283	4	0.57	0.00265
82	GO:0019220	regulation of phosphate metabolic proces...	474	5	0.95	0.00280
83	GO:0051174	regulation of phosphorus metabolic proce...	474	5	0.95	0.00280
84	GO:1901360	organic cyclic compound metabolic proces...	16814	49	33.74	0.00280
85	GO:0016570	histone modification	497	5	1	0.00343
86	GO:0007202	activation of phospholipase C activity	2	1	0	0.00401
87	GO:0010517	regulation of phospholipase activity	2	1	0	0.00401
88	GO:0010518	positive regulation of phospholipase act...	2	1	0	0.00401
89	GO:0010863	positive regulation of phospholipase C a...	2	1	0	0.00401
90	GO:0010919	regulation of inositol phosphate biosynt...	2	1	0	0.00401
91	GO:0032959	inositol trisphosphate biosynthetic proc...	2	1	0	0.00401
92	GO:0032960	regulation of inositol trisphosphate bio...	2	1	0	0.00401
93	GO:0060191	regulation of lipase activity	2	1	0	0.00401
94	GO:0060193	positive regulation of lipase activity	2	1	0	0.00401
95	GO:1900274	regulation of phospholipase C activity	2	1	0	0.00401
96	GO:0007275	multicellular organism development	10313	33	20.7	0.00418
97	GO:0016042	lipid catabolic process	754	6	1.51	0.00435
98	GO:0019752	carboxylic acid metabolic process	3823	16	7.67	0.00446
99	GO:0043549	regulation of kinase activity	331	4	0.66	0.00461
100	GO:0048856	anatomical structure development	11631	36	23.34	0.00467
101	GO:0032502	developmental process	12071	37	24.22	0.00480
102	GO:0009746	response to hexose	172	3	0.35	0.00516
103	GO:0097502	mannosylation	53	2	0.11	0.00516
104	GO:0010050	vegetative phase change	54	2	0.11	0.00535
105	GO:0016569	covalent chromatin modification	554	5	1.11	0.00540
106	GO:0042325	regulation of phosphorylation	352	4	0.71	0.00572
107	GO:0045824	negative regulation of innate immune res...	56	2	0.11	0.00574
108	GO:0015916	fatty-acyl-CoA transport	3	1	0.01	0.00601
109	GO:1901337	thioester transport	3	1	0.01	0.00601
110	GO:0048764	trichoblast maturation	359	4	0.72	0.00612
111	GO:0048765	root hair cell differentiation	359	4	0.72	0.00612
112	GO:0032501	multicellular organismal process	10996	34	22.07	0.00617
113	GO:0034284	response to monosaccharide	185	3	0.37	0.00630
114	GO:0048469	cell maturation	363	4	0.73	0.00636
115	GO:0051338	regulation of transferase activity	363	4	0.73	0.00636
116	GO:0050777	negative regulation of immune response	61	2	0.12	0.00678
117	GO:0009396	folic acid-containing compound biosynthe...	62	2	0.12	0.00699
118	GO:0044249	cellular biosynthetic process	18943	52	38.01	0.00709
119	GO:0010054	trichoblast differentiation	383	4	0.77	0.00766
120	GO:0006725	cellular aromatic compound metabolic pro...	16353	46	32.82	0.00784
121	GO:0009964	negative regulation of flavonoid biosynt...	4	1	0.01	0.00800
122	GO:1903415	flavonoid transport from endoplasmic ret...	4	1	0.01	0.00800
123	GO:0002683	negative regulation of immune system pro...	67	2	0.13	0.00812
124	GO:0030641	regulation of cellular pH	67	2	0.13	0.00812
125	GO:0051453	regulation of intracellular pH	67	2	0.13	0.00812
126	GO:0044282	small molecule catabolic process	614	5	1.23	0.00823
127	GO:0006366	transcription by RNA polymerase II	618	5	1.24	0.00845
128	GO:0071322	cellular response to carbohydrate stimul...	208	3	0.42	0.00868
129	GO:0006352	DNA-templated transcription, initiation	211	3	0.42	0.00902
130	GO:0006996	organelle organization	4144	16	8.32	0.00937
131	GO:0009909	regulation of flower development	637	5	1.28	0.00954
132	GO:0032259	methylation	1174	7	2.36	0.00987
133	GO:0009594	detection of nutrient	5	1	0.01	0.00999
134	GO:0046443	FAD metabolic process	5	1	0.01	0.00999
135	GO:0072387	flavin adenine dinucleotide metabolic pr...	5	1	0.01	0.00999
136	GO:0042559	pteridine-containing compound biosynthet...	75	2	0.15	0.01009
137	GO:0005983	starch catabolic process	76	2	0.15	0.01035
138	GO:0043436	oxoacid metabolic process	4196	16	8.42	0.01047
139	GO:0006082	organic acid metabolic process	4200	16	8.43	0.01056
140	GO:0009411	response to UV	425	4	0.85	0.01090
141	GO:0046483	heterocycle metabolic process	15765	44	31.64	0.01092
142	GO:0007049	cell cycle	1821	9	3.65	0.01162
143	GO:0010053	root epidermal cell differentiation	437	4	0.88	0.01197
144	GO:0033566	gamma-tubulin complex localization	6	1	0.01	0.01198
145	GO:0043550	regulation of lipid kinase activity	6	1	0.01	0.01198
146	GO:0048580	regulation of post-embryonic development	1224	7	2.46	0.01218
147	GO:0090558	plant epidermis development	947	6	1.9	0.01255
148	GO:0048519	negative regulation of biological proces...	3202	13	6.43	0.01274
149	GO:0048588	developmental cell growth	695	5	1.39	0.01349
150	GO:0018205	peptidyl-lysine modification	456	4	0.92	0.01380
151	GO:0006384	transcription initiation from RNA polyme...	7	1	0.01	0.01396
152	GO:0032886	regulation of microtubule-based process	94	2	0.19	0.01550
153	GO:0070507	regulation of microtubule cytoskeleton o...	94	2	0.19	0.01550
154	GO:0048367	shoot system development	3291	13	6.6	0.01565
155	GO:1901362	organic cyclic compound biosynthetic pro...	12162	35	24.41	0.01590
156	GO:0010270	photosystem II oxygen evolving complex a...	8	1	0.02	0.01594
157	GO:0019276	UDP-N-acetylgalactosamine metabolic proc...	8	1	0.02	0.01594
158	GO:0033587	shikimate biosynthetic process	8	1	0.02	0.01594
159	GO:0009108	coenzyme biosynthetic process	733	5	1.47	0.01659
160	GO:0006811	ion transport	3320	13	6.66	0.01670
161	GO:0009718	anthocyanin-containing compound biosynth...	98	2	0.2	0.01677
162	GO:0018230	peptidyl-L-cysteine S-palmitoylation	98	2	0.2	0.01677
163	GO:0018231	peptidyl-S-diacylglycerol-L-cysteine bio...	98	2	0.2	0.01677
164	GO:0090150	establishment of protein localization to...	270	3	0.54	0.01742
165	GO:0006820	anion transport	1316	7	2.64	0.01744
166	GO:0009743	response to carbohydrate	492	4	0.99	0.01772
167	GO:0072657	protein localization to membrane	272	3	0.55	0.01776
168	GO:0010235	guard mother cell cytokinesis	9	1	0.02	0.01792
169	GO:0010449	root meristem growth	102	2	0.2	0.01808
170	GO:0006760	folic acid-containing compound metabolic...	103	2	0.21	0.01841
171	GO:0034220	ion transmembrane transport	2307	10	4.63	0.01847
172	GO:1902600	proton transmembrane transport	499	4	1	0.01855
173	GO:0009908	flower development	1975	9	3.96	0.01870
174	GO:0046148	pigment biosynthetic process	501	4	1.01	0.01880
175	GO:0009636	response to toxic substance	762	5	1.53	0.01926
176	GO:0006571	tyrosine biosynthetic process	10	1	0.02	0.01989
177	GO:0042398	cellular modified amino acid biosyntheti...	108	2	0.22	0.02012
178	GO:0090627	plant epidermal cell differentiation	512	4	1.03	0.02017
179	GO:0090567	reproductive shoot system development	2002	9	4.02	0.02021
180	GO:0006396	RNA processing	2003	9	4.02	0.02026
181	GO:0018345	protein palmitoylation	110	2	0.22	0.02082
182	GO:0006678	glucosylceramide metabolic process	11	1	0.02	0.02186
183	GO:0006680	glucosylceramide catabolic process	11	1	0.02	0.02186
184	GO:0010244	response to low fluence blue light stimu...	11	1	0.02	0.02186
185	GO:0015822	ornithine transport	11	1	0.02	0.02186
186	GO:0034970	histone H3-R2 methylation	11	1	0.02	0.02186
187	GO:0034971	histone H3-R17 methylation	11	1	0.02	0.02186
188	GO:0034972	histone H3-R26 methylation	11	1	0.02	0.02186
189	GO:0030004	cellular monovalent inorganic cation hom...	114	2	0.23	0.02225
190	GO:0042558	pteridine-containing compound metabolic ...	116	2	0.23	0.02299
191	GO:0043603	cellular amide metabolic process	3473	13	6.97	0.02316
192	GO:0048831	regulation of shoot system development	815	5	1.64	0.02483
193	GO:0019438	aromatic compound biosynthetic process	11709	33	23.5	0.02542
194	GO:0044088	regulation of vacuole organization	13	1	0.03	0.02578
195	GO:0044090	positive regulation of vacuole organizat...	13	1	0.03	0.02578
196	GO:0006730	one-carbon metabolic process	128	2	0.26	0.02758
197	GO:0019919	peptidyl-arginine methylation, to asymme...	14	1	0.03	0.02773
198	GO:0034629	cellular protein-containing complex loca...	14	1	0.03	0.02773
199	GO:0035247	peptidyl-arginine omega-N-methylation	14	1	0.03	0.02773
200	GO:0051289	protein homotetramerization	14	1	0.03	0.02773
201	GO:0051645	Golgi localization	14	1	0.03	0.02773
202	GO:0060151	peroxisome localization	14	1	0.03	0.02773
203	GO:0006084	acetyl-CoA metabolic process	129	2	0.26	0.02798
204	GO:0045859	regulation of protein kinase activity	325	3	0.65	0.02812
205	GO:0080050	regulation of seed development	130	2	0.26	0.02838
206	GO:0050790	regulation of catalytic activity	848	5	1.7	0.02877
207	GO:0070646	protein modification by small protein re...	132	2	0.26	0.02918
208	GO:0030388	fructose 1,6-bisphosphate metabolic proc...	15	1	0.03	0.02969
209	GO:0034969	histone arginine methylation	15	1	0.03	0.02969
210	GO:0048451	petal formation	15	1	0.03	0.02969
211	GO:0001932	regulation of protein phosphorylation	333	3	0.67	0.02991
212	GO:0016053	organic acid biosynthetic process	2152	9	4.32	0.03023
213	GO:0046394	carboxylic acid biosynthetic process	2152	9	4.32	0.03023
214	GO:0044248	cellular catabolic process	4383	15	8.8	0.03079
215	GO:0010015	root morphogenesis	868	5	1.74	0.03134
216	GO:0010265	SCF complex assembly	16	1	0.03	0.03163
217	GO:0090436	leaf pavement cell development	16	1	0.03	0.03163
218	GO:0040029	regulation of gene expression, epigeneti...	591	4	1.19	0.03182
219	GO:0044281	small molecule metabolic process	5996	19	12.03	0.03203
220	GO:0042440	pigment metabolic process	600	4	1.2	0.03335
221	GO:0042023	DNA endoreduplication	142	2	0.28	0.03336
222	GO:0019632	shikimate metabolic process	17	1	0.03	0.03358
223	GO:0009960	endosperm development	143	2	0.29	0.03379
224	GO:0071840	cellular component organization or bioge...	9384	27	18.83	0.03418
225	GO:0051179	localization	9409	27	18.88	0.03517
226	GO:0006633	fatty acid biosynthetic process	611	4	1.23	0.03528
227	GO:0036265	RNA (guanine-N7)-methylation	18	1	0.04	0.03552
228	GO:0051646	mitochondrion localization	18	1	0.04	0.03552
229	GO:0009888	tissue development	2218	9	4.45	0.03558
230	GO:0055085	transmembrane transport	3706	13	7.44	0.03635
231	GO:0048609	multicellular organismal reproductive pr...	617	4	1.24	0.03636
232	GO:0034641	cellular nitrogen compound metabolic pro...	18358	47	36.84	0.03646
233	GO:0009756	carbohydrate mediated signaling	151	2	0.3	0.03730
234	GO:0010182	sugar mediated signaling pathway	151	2	0.3	0.03730
235	GO:0055114	oxidation-reduction process	4895	16	9.82	0.03744
236	GO:0006574	valine catabolic process	19	1	0.04	0.03745
237	GO:0009939	positive regulation of gibberellic acid ...	19	1	0.04	0.03745
238	GO:0035246	peptidyl-arginine N-methylation	19	1	0.04	0.03745
239	GO:0043085	positive regulation of catalytic activit...	366	3	0.73	0.03792
240	GO:0006855	drug transmembrane transport	369	3	0.74	0.03869
241	GO:0006325	chromatin organization	921	5	1.85	0.03884
242	GO:0009645	response to low light intensity stimulus	20	1	0.04	0.03938
243	GO:2000029	regulation of proanthocyanidin biosynthe...	20	1	0.04	0.03938
244	GO:0001934	positive regulation of protein phosphory...	156	2	0.31	0.03956
245	GO:0033674	positive regulation of kinase activity	156	2	0.31	0.03956
246	GO:0042327	positive regulation of phosphorylation	156	2	0.31	0.03956
247	GO:0044786	cell cycle DNA replication	156	2	0.31	0.03956
248	GO:0045860	positive regulation of protein kinase ac...	156	2	0.31	0.03956
249	GO:0031047	gene silencing by RNA	373	3	0.75	0.03974
250	GO:0009749	response to glucose	157	2	0.32	0.04002
251	GO:0010562	positive regulation of phosphorus metabo...	158	2	0.32	0.04048
252	GO:0045937	positive regulation of phosphate metabol...	158	2	0.32	0.04048
253	GO:0051302	regulation of cell division	158	2	0.32	0.04048
254	GO:0044283	small molecule biosynthetic process	2638	10	5.29	0.04072
255	GO:0032504	multicellular organism reproduction	643	4	1.29	0.04126
256	GO:0006000	fructose metabolic process	21	1	0.04	0.04131
257	GO:0032957	inositol trisphosphate metabolic process	21	1	0.04	0.04131
258	GO:0016043	cellular component organization	8280	24	16.62	0.04193
259	GO:2000026	regulation of multicellular organismal d...	1589	7	3.19	0.04201
260	GO:0018130	heterocycle biosynthetic process	11323	31	22.72	0.04261
261	GO:0006570	tyrosine metabolic process	22	1	0.04	0.04324
262	GO:0034508	centromere complex assembly	22	1	0.04	0.04324
263	GO:0055129	L-proline biosynthetic process	22	1	0.04	0.04324
264	GO:0006305	DNA alkylation	166	2	0.33	0.04424
265	GO:0006306	DNA methylation	166	2	0.33	0.04424
266	GO:0010260	animal organ senescence	23	1	0.05	0.04516
267	GO:0018195	peptidyl-arginine modification	23	1	0.05	0.04516
268	GO:0018216	peptidyl-arginine methylation	23	1	0.05	0.04516
269	GO:0034389	lipid particle organization	23	1	0.05	0.04516
270	GO:0044093	positive regulation of molecular functio...	393	3	0.79	0.04520
271	GO:0006885	regulation of pH	170	2	0.34	0.04617
272	GO:0048366	leaf development	1290	6	2.59	0.04656
273	GO:0006370	7-methylguanosine mRNA capping	24	1	0.05	0.04707
274	GO:0098655	cation transmembrane transport	1635	7	3.28	0.04765
275	GO:0006259	DNA metabolic process	1640	7	3.29	0.04829
276	GO:0006047	UDP-N-acetylglucosamine metabolic proces...	25	1	0.05	0.04899
277	GO:0006048	UDP-N-acetylglucosamine biosynthetic pro...	25	1	0.05	0.04899
278	GO:0006677	glycosylceramide metabolic process	25	1	0.05	0.04899
279	GO:0006687	glycosphingolipid metabolic process	25	1	0.05	0.04899
280	GO:0010968	regulation of microtubule nucleation	25	1	0.05	0.04899
281	GO:0019048	modulation by virus of host morphology o...	25	1	0.05	0.04899
282	GO:0019377	glycolipid catabolic process	25	1	0.05	0.04899
283	GO:0046477	glycosylceramide catabolic process	25	1	0.05	0.04899
284	GO:0046479	glycosphingolipid catabolic process	25	1	0.05	0.04899
285	GO:0090063	positive regulation of microtubule nucle...	25	1	0.05	0.04899
286	GO:1902930	regulation of alcohol biosynthetic proce...	25	1	0.05	0.04899
287	GO:0051347	positive regulation of transferase activ...	177	2	0.36	0.04961
288	GO:0048364	root development	1655	7	3.32	0.05025
289	GO:0065009	regulation of molecular function	991	5	1.99	0.05030
290	GO:0022622	root system development	1657	7	3.33	0.05051
291	GO:0045088	regulation of innate immune response	412	3	0.83	0.05070
292	GO:0006383	transcription by RNA polymerase III	26	1	0.05	0.05090
293	GO:0010321	regulation of vegetative phase change	26	1	0.05	0.05090
294	GO:0070085	glycosylation	413	3	0.83	0.05100
295	GO:0098660	inorganic ion transmembrane transport	1000	5	2.01	0.05190
296	GO:0009094	L-phenylalanine biosynthetic process	27	1	0.05	0.05280
297	GO:0045737	positive regulation of cyclin-dependent ...	27	1	0.05	0.05280
298	GO:0070816	phosphorylation of RNA polymerase II C-t...	27	1	0.05	0.05280
299	GO:1901407	regulation of phosphorylation of RNA pol...	27	1	0.05	0.05280
300	GO:1901409	positive regulation of phosphorylation o...	27	1	0.05	0.05280
301	GO:1902223	erythrose 4-phosphate/phosphoenolpyruvat...	27	1	0.05	0.05280
302	GO:1904031	positive regulation of cyclin-dependent ...	27	1	0.05	0.05280
303	GO:0044247	cellular polysaccharide catabolic proces...	186	2	0.37	0.05417
304	GO:2000241	regulation of reproductive process	1014	5	2.03	0.05445
305	GO:0006304	DNA modification	187	2	0.38	0.05469
306	GO:0006664	glycolipid metabolic process	187	2	0.38	0.05469
307	GO:0044728	DNA methylation or demethylation	187	2	0.38	0.05469
308	GO:1905392	plant organ morphogenesis	1348	6	2.71	0.05532
309	GO:0044238	primary metabolic process	33229	77	66.68	0.05550
310	GO:1901135	carbohydrate derivative metabolic proces...	2420	9	4.86	0.05595
311	GO:0046514	ceramide catabolic process	29	1	0.06	0.05660
312	GO:0050776	regulation of immune response	435	3	0.87	0.05779
313	GO:0009095	aromatic amino acid family biosynthetic ...	30	1	0.06	0.05850
314	GO:0033539	fatty acid beta-oxidation using acyl-CoA...	30	1	0.06	0.05850
315	GO:0060236	regulation of mitotic spindle organizati...	30	1	0.06	0.05850
316	GO:0090224	regulation of spindle organization	30	1	0.06	0.05850
317	GO:1902476	chloride transmembrane transport	30	1	0.06	0.05850
318	GO:0009251	glucan catabolic process	195	2	0.39	0.05887
319	GO:0006637	acyl-CoA metabolic process	196	2	0.39	0.05940
320	GO:0035383	thioester metabolic process	196	2	0.39	0.05940
321	GO:1903509	liposaccharide metabolic process	196	2	0.39	0.05940
322	GO:0051239	regulation of multicellular organismal p...	1726	7	3.46	0.06017
323	GO:0006086	acetyl-CoA biosynthetic process from pyr...	31	1	0.06	0.06039
324	GO:0009083	branched-chain amino acid catabolic proc...	31	1	0.06	0.06039
325	GO:0031048	chromatin silencing by small RNA	31	1	0.06	0.06039
326	GO:0046349	amino sugar biosynthetic process	31	1	0.06	0.06039
327	GO:0071900	regulation of protein serine/threonine k...	199	2	0.4	0.06101
328	GO:0006357	regulation of transcription by RNA polym...	447	3	0.9	0.06166
329	GO:0006812	cation transport	2099	8	4.21	0.06193
330	GO:0042726	flavin-containing compound metabolic pro...	32	1	0.06	0.06227
331	GO:0051205	protein insertion into membrane	32	1	0.06	0.06227
332	GO:0051234	establishment of localization	9084	25	18.23	0.06331
333	GO:0035266	meristem growth	204	2	0.41	0.06371
334	GO:0051188	cofactor biosynthetic process	1063	5	2.13	0.06395
335	GO:0030149	sphingolipid catabolic process	33	1	0.07	0.06415
336	GO:0006364	rRNA processing	455	3	0.91	0.06431
337	GO:0051276	chromosome organization	1405	6	2.82	0.06485
338	GO:0006821	chloride transport	34	1	0.07	0.06603
339	GO:0009452	7-methylguanosine RNA capping	34	1	0.07	0.06603
340	GO:0019375	galactolipid biosynthetic process	34	1	0.07	0.06603
341	GO:0036260	RNA capping	34	1	0.07	0.06603
342	GO:0006612	protein targeting to membrane	209	2	0.42	0.06645
343	GO:0016072	rRNA metabolic process	463	3	0.93	0.06700
344	GO:0018198	peptidyl-cysteine modification	212	2	0.43	0.06812
345	GO:0015672	monovalent inorganic cation transport	767	4	1.54	0.06951
346	GO:0031116	positive regulation of microtubule polym...	36	1	0.07	0.06978
347	GO:0048446	petal morphogenesis	36	1	0.07	0.06978
348	GO:0031348	negative regulation of defense response	215	2	0.43	0.06980
349	GO:0006733	oxidoreduction coenzyme metabolic proces...	473	3	0.95	0.07045
350	GO:0002682	regulation of immune system process	474	3	0.95	0.07080
351	GO:0048869	cellular developmental process	3317	11	6.66	0.07128
352	GO:0043405	regulation of MAP kinase activity	37	1	0.07	0.07165
353	GO:0043408	regulation of MAPK cascade	37	1	0.07	0.07165
354	GO:0071333	cellular response to glucose stimulus	37	1	0.07	0.07165
355	GO:0015893	drug transport	481	3	0.97	0.07326
356	GO:0019374	galactolipid metabolic process	38	1	0.08	0.07351
357	GO:0046466	membrane lipid catabolic process	38	1	0.08	0.07351
358	GO:0031401	positive regulation of protein modificat...	227	2	0.46	0.07664
359	GO:0006672	ceramide metabolic process	40	1	0.08	0.07723
360	GO:0010440	stomatal lineage progression	40	1	0.08	0.07723
361	GO:0071326	cellular response to monosaccharide stim...	40	1	0.08	0.07723
362	GO:0071331	cellular response to hexose stimulus	40	1	0.08	0.07723
363	GO:0008285	negative regulation of cell proliferatio...	41	1	0.08	0.07908
364	GO:0006139	nucleobase-containing compound metabolic...	14713	37	29.53	0.07924
365	GO:0006790	sulfur compound metabolic process	1484	6	2.98	0.07956
366	GO:0098656	anion transmembrane transport	807	4	1.62	0.08030
367	GO:0009910	negative regulation of flower developmen...	234	2	0.47	0.08073
368	GO:0005982	starch metabolic process	237	2	0.48	0.08250
369	GO:0043543	protein acylation	507	3	1.02	0.08274
370	GO:0099402	plant organ development	3414	11	6.85	0.08333
371	GO:0009056	catabolic process	5062	15	10.16	0.08452
372	GO:0033043	regulation of organelle organization	516	3	1.04	0.08614
373	GO:0006743	ubiquinone metabolic process	45	1	0.09	0.08646
374	GO:0006744	ubiquinone biosynthetic process	45	1	0.09	0.08646
375	GO:0051493	regulation of cytoskeleton organization	246	2	0.49	0.08789
376	GO:0006561	proline biosynthetic process	46	1	0.09	0.08829
377	GO:0051262	protein tetramerization	46	1	0.09	0.08829
378	GO:0071902	positive regulation of protein serine/th...	46	1	0.09	0.08829
379	GO:0006810	transport	8982	24	18.03	0.08842
380	GO:0048468	cell development	1173	5	2.35	0.08844
381	GO:0007034	vacuolar transport	247	2	0.5	0.08850
382	GO:0016070	RNA metabolic process	12127	31	24.34	0.08934
383	GO:0007020	microtubule nucleation	47	1	0.09	0.09012
384	GO:0031113	regulation of microtubule polymerization	47	1	0.09	0.09012
385	GO:0009561	megagametogenesis	250	2	0.5	0.09032
386	GO:0044275	cellular carbohydrate catabolic process	250	2	0.5	0.09032
387	GO:0055067	monovalent inorganic cation homeostasis	250	2	0.5	0.09032
388	GO:0072330	monocarboxylic acid biosynthetic process	1181	5	2.37	0.09039
389	GO:0010638	positive regulation of organelle organiz...	251	2	0.5	0.09093
390	GO:0031399	regulation of protein modification proce...	532	3	1.07	0.09233
391	GO:0019637	organophosphate metabolic process	1918	7	3.85	0.09271
392	GO:0006298	mismatch repair	49	1	0.1	0.09377
393	GO:0008610	lipid biosynthetic process	1941	7	3.9	0.09716
394	GO:0048582	positive regulation of post-embryonic de...	264	2	0.53	0.09897
395	GO:0006085	acetyl-CoA biosynthetic process	52	1	0.1	0.09922
396	GO:0051567	histone H3-K9 methylation	52	1	0.1	0.09922
397	GO:0031112	positive regulation of microtubule polym...	53	1	0.11	0.10103
398	GO:0007052	mitotic spindle organization	54	1	0.11	0.10283
399	GO:0090503	RNA phosphodiester bond hydrolysis, exon...	54	1	0.11	0.10283
400	GO:1902850	microtubule cytoskeleton organization in...	54	1	0.11	0.10283
401	GO:0009809	lignin biosynthetic process	271	2	0.54	0.10338
402	GO:0001678	cellular glucose homeostasis	55	1	0.11	0.10464
403	GO:0006573	valine metabolic process	55	1	0.11	0.10464
404	GO:0043171	peptide catabolic process	55	1	0.11	0.10464
405	GO:0006261	DNA-dependent DNA replication	274	2	0.55	0.10528
406	GO:0010224	response to UV-B	275	2	0.55	0.10592
407	GO:0017144	drug metabolic process	2373	8	4.76	0.10620
408	GO:0046685	response to arsenic-containing substance	56	1	0.11	0.10643
409	GO:0061647	histone H3-K9 modification	56	1	0.11	0.10643
410	GO:0006865	amino acid transport	277	2	0.56	0.10720
411	GO:0098662	inorganic cation transmembrane transport	899	4	1.8	0.10804
412	GO:0016458	gene silencing	572	3	1.15	0.10856
413	GO:0009750	response to fructose	58	1	0.12	0.11002
414	GO:0090304	nucleic acid metabolic process	13319	33	26.73	0.11135
415	GO:0006108	malate metabolic process	59	1	0.12	0.11181
416	GO:0006558	L-phenylalanine metabolic process	59	1	0.12	0.11181
417	GO:1902221	erythrose 4-phosphate/phosphoenolpyruvat...	59	1	0.12	0.11181
418	GO:0048518	positive regulation of biological proces...	2804	9	5.63	0.11254
419	GO:0005986	sucrose biosynthetic process	60	1	0.12	0.11359
420	GO:0080188	RNA-directed DNA methylation	60	1	0.12	0.11359
421	GO:0015711	organic anion transport	585	3	1.17	0.11407
422	GO:2000242	negative regulation of reproductive proc...	288	2	0.58	0.11430
423	GO:0009785	blue light signaling pathway	61	1	0.12	0.11537
424	GO:0009937	regulation of gibberellic acid mediated ...	61	1	0.12	0.11537
425	GO:0030522	intracellular receptor signaling pathway	61	1	0.12	0.11537
426	GO:0000278	mitotic cell cycle	589	3	1.18	0.11578
427	GO:0060560	developmental growth involved in morphog...	1281	5	2.57	0.11658
428	GO:0006560	proline metabolic process	62	1	0.12	0.11715
429	GO:0046785	microtubule polymerization	62	1	0.12	0.11715
430	GO:0006518	peptide metabolic process	3237	10	6.5	0.11741
431	GO:0016049	cell growth	1657	6	3.33	0.11774
432	GO:0034599	cellular response to oxidative stress	295	2	0.59	0.11888
433	GO:0043631	RNA polyadenylation	63	1	0.13	0.11892
434	GO:0031110	regulation of microtubule polymerization...	64	1	0.13	0.12069
435	GO:1901564	organonitrogen compound metabolic proces...	17159	41	34.43	0.12129
436	GO:0010467	gene expression	14373	35	28.84	0.12242
437	GO:0010030	positive regulation of seed germination	65	1	0.13	0.12246
438	GO:0010541	acropetal auxin transport	65	1	0.13	0.12246
439	GO:0007030	Golgi organization	66	1	0.13	0.12422
440	GO:0009773	photosynthetic electron transport in pho...	67	1	0.13	0.12598
441	GO:0010207	photosystem II assembly	67	1	0.13	0.12598
442	GO:0009624	response to nematode	306	2	0.61	0.12617
443	GO:0006289	nucleotide-excision repair	68	1	0.14	0.12773
444	GO:0019287	isopentenyl diphosphate biosynthetic pro...	68	1	0.14	0.12773
445	GO:0030048	actin filament-based movement	68	1	0.14	0.12773
446	GO:0035384	thioester biosynthetic process	68	1	0.14	0.12773
447	GO:0042593	glucose homeostasis	68	1	0.14	0.12773
448	GO:0071616	acyl-CoA biosynthetic process	68	1	0.14	0.12773
449	GO:0009845	seed germination	619	3	1.24	0.12893
450	GO:0007568	aging	622	3	1.25	0.13028
451	GO:0019222	regulation of metabolic process	11694	29	23.47	0.13049
452	GO:0006367	transcription initiation from RNA polyme...	71	1	0.14	0.13298
453	GO:0010192	mucilage biosynthetic process	71	1	0.14	0.13298
454	GO:0010315	auxin efflux	71	1	0.14	0.13298
455	GO:0006090	pyruvate metabolic process	323	2	0.65	0.13764
456	GO:0051130	positive regulation of cellular componen...	324	2	0.65	0.13832
457	GO:0051240	positive regulation of multicellular org...	327	2	0.66	0.14037
458	GO:0010204	defense response signaling pathway, resi...	76	1	0.15	0.14165
459	GO:0032958	inositol phosphate biosynthetic process	76	1	0.15	0.14165
460	GO:0009870	defense response signaling pathway, resi...	77	1	0.15	0.14338
461	GO:2000762	regulation of phenylpropanoid metabolic ...	77	1	0.15	0.14338
462	GO:0010228	vegetative to reproductive phase transit...	651	3	1.31	0.14352
463	GO:0006807	nitrogen compound metabolic process	28953	65	58.1	0.14370
464	GO:0048441	petal development	78	1	0.16	0.14510
465	GO:0048465	corolla development	78	1	0.16	0.14510
466	GO:0048523	negative regulation of cellular process	2161	7	4.34	0.14552
467	GO:0031109	microtubule polymerization or depolymeri...	79	1	0.16	0.14681
468	GO:0000226	microtubule cytoskeleton organization	338	2	0.68	0.14794
469	GO:0006643	membrane lipid metabolic process	339	2	0.68	0.14863
470	GO:0006486	protein glycosylation	340	2	0.68	0.14932
471	GO:0009101	glycoprotein biosynthetic process	340	2	0.68	0.14932
472	GO:0043413	macromolecule glycosylation	340	2	0.68	0.14932
473	GO:0030433	ubiquitin-dependent ERAD pathway	81	1	0.16	0.15024
474	GO:0071483	cellular response to blue light	82	1	0.16	0.15195
475	GO:0048585	negative regulation of response to stimu...	670	3	1.34	0.15243
476	GO:0050896	response to stimulus	22296	51	44.74	0.15329
477	GO:0033500	carbohydrate homeostasis	83	1	0.17	0.15365
478	GO:0090351	seedling development	673	3	1.35	0.15385
479	GO:0000462	maturation of SSU-rRNA from tricistronic...	84	1	0.17	0.15535
480	GO:0007186	G-protein coupled receptor signaling pat...	87	1	0.17	0.16043
481	GO:0036503	ERAD pathway	87	1	0.17	0.16043
482	GO:0048359	mucilage metabolic process involved in s...	87	1	0.17	0.16043
483	GO:0048827	phyllome development	1825	6	3.66	0.16210
484	GO:0009808	lignin metabolic process	360	2	0.72	0.16331
485	GO:0003333	amino acid transmembrane transport	89	1	0.18	0.16380
486	GO:0080022	primary root development	90	1	0.18	0.16548
487	GO:0009653	anatomical structure morphogenesis	3500	10	7.02	0.16696
488	GO:0030490	maturation of SSU-rRNA	91	1	0.18	0.16716
489	GO:0006793	phosphorus metabolic process	6123	16	12.29	0.16805
490	GO:0019432	triglyceride biosynthetic process	93	1	0.19	0.17050
491	GO:0048449	floral organ formation	93	1	0.19	0.17050
492	GO:0050793	regulation of developmental process	2265	7	4.55	0.17176
493	GO:0006605	protein targeting	711	3	1.43	0.17223
494	GO:0010026	trichome differentiation	373	2	0.75	0.17253
495	GO:0051094	positive regulation of developmental pro...	373	2	0.75	0.17253
496	GO:0009100	glycoprotein metabolic process	375	2	0.75	0.17396
497	GO:0030422	production of siRNA involved in RNA inte...	97	1	0.19	0.17715
498	GO:0010150	leaf senescence	382	2	0.77	0.17896
499	GO:0090693	plant organ senescence	382	2	0.77	0.17896
500	GO:0006413	translational initiation	384	2	0.77	0.18039
501	GO:0032270	positive regulation of cellular protein ...	384	2	0.77	0.18039
502	GO:0072348	sulfur compound transport	99	1	0.2	0.18045
503	GO:1901661	quinone metabolic process	99	1	0.2	0.18045
504	GO:1901663	quinone biosynthetic process	99	1	0.2	0.18045
505	GO:0009292	genetic transfer	100	1	0.2	0.18210
506	GO:0009294	DNA mediated transformation	100	1	0.2	0.18210
507	GO:0009593	detection of chemical stimulus	100	1	0.2	0.18210
508	GO:0010191	mucilage metabolic process	100	1	0.2	0.18210
509	GO:0044764	multi-organism cellular process	100	1	0.2	0.18210
510	GO:0080090	regulation of primary metabolic process	10781	26	21.64	0.18322
511	GO:0051247	positive regulation of protein metabolic...	390	2	0.78	0.18471
512	GO:0010540	basipetal auxin transport	102	1	0.2	0.18538
513	GO:0044003	modification by symbiont of host morphol...	102	1	0.2	0.18538
514	GO:0051817	modification of morphology or physiology...	104	1	0.21	0.18865
515	GO:0034470	ncRNA processing	748	3	1.5	0.19068
516	GO:0009642	response to light intensity	399	2	0.8	0.19120
517	GO:0032273	positive regulation of protein polymeriz...	106	1	0.21	0.19191
518	GO:0006497	protein lipidation	400	2	0.8	0.19193
519	GO:0042158	lipoprotein biosynthetic process	400	2	0.8	0.19193
520	GO:0009628	response to abiotic stimulus	7633	19	15.32	0.19269
521	GO:0022402	cell cycle process	1131	4	2.27	0.19327
522	GO:0009240	isopentenyl diphosphate biosynthetic pro...	107	1	0.21	0.19353
523	GO:0016246	RNA interference	107	1	0.21	0.19353
524	GO:0046460	neutral lipid biosynthetic process	107	1	0.21	0.19353
525	GO:0046463	acylglycerol biosynthetic process	107	1	0.21	0.19353
526	GO:0046490	isopentenyl diphosphate metabolic proces...	107	1	0.21	0.19353
527	GO:0010928	regulation of auxin mediated signaling p...	108	1	0.22	0.19515
528	GO:0007584	response to nutrient	110	1	0.22	0.19839
529	GO:0098661	inorganic anion transmembrane transport	110	1	0.22	0.19839
530	GO:0010675	regulation of cellular carbohydrate meta...	111	1	0.22	0.20000
531	GO:0042181	ketone biosynthetic process	111	1	0.22	0.20000
532	GO:1900376	regulation of secondary metabolite biosy...	111	1	0.22	0.20000
533	GO:0008202	steroid metabolic process	412	2	0.83	0.20064
534	GO:0042221	response to chemical	10917	26	21.91	0.20092
535	GO:0043255	regulation of carbohydrate biosynthetic ...	112	1	0.22	0.20160
536	GO:0060548	negative regulation of cell death	112	1	0.22	0.20160
537	GO:0006040	amino sugar metabolic process	113	1	0.23	0.20321
538	GO:0007031	peroxisome organization	113	1	0.23	0.20321
539	GO:0010584	pollen exine formation	113	1	0.23	0.20321
540	GO:0045944	positive regulation of transcription by ...	113	1	0.23	0.20321
541	GO:0046173	polyol biosynthetic process	113	1	0.23	0.20321
542	GO:0051260	protein homooligomerization	113	1	0.23	0.20321
543	GO:0000413	protein peptidyl-prolyl isomerization	115	1	0.23	0.20641
544	GO:0009247	glycolipid biosynthetic process	115	1	0.23	0.20641
545	GO:0043647	inositol phosphate metabolic process	115	1	0.23	0.20641
546	GO:0051345	positive regulation of hydrolase activit...	115	1	0.23	0.20641
547	GO:0048229	gametophyte development	1565	5	3.14	0.20717
548	GO:0048583	regulation of response to stimulus	1985	6	3.98	0.21004
549	GO:0042157	lipoprotein metabolic process	425	2	0.85	0.21013
550	GO:0046496	nicotinamide nucleotide metabolic proces...	425	2	0.85	0.21013
551	GO:0048581	negative regulation of post-embryonic de...	425	2	0.85	0.21013
552	GO:1901137	carbohydrate derivative biosynthetic pro...	1578	5	3.17	0.21179
553	GO:0019362	pyridine nucleotide metabolic process	428	2	0.86	0.21232
554	GO:0051301	cell division	1178	4	2.36	0.21263
555	GO:0030154	cell differentiation	2414	7	4.84	0.21263
556	GO:0050789	regulation of biological process	18591	42	37.31	0.21325
557	GO:0006641	triglyceride metabolic process	121	1	0.24	0.21593
558	GO:0000165	MAPK cascade	122	1	0.24	0.21751
559	GO:0006098	pentose-phosphate shunt	122	1	0.24	0.21751
560	GO:0051156	glucose 6-phosphate metabolic process	122	1	0.24	0.21751
561	GO:0065003	protein-containing complex assembly	1594	5	3.2	0.21752
562	GO:0055082	cellular chemical homeostasis	801	3	1.61	0.21793
563	GO:0008654	phospholipid biosynthetic process	436	2	0.87	0.21819
564	GO:0007051	spindle organization	123	1	0.25	0.21908
565	GO:0051495	positive regulation of cytoskeleton orga...	123	1	0.25	0.21908
566	GO:1902905	positive regulation of supramolecular fi...	123	1	0.25	0.21908
567	GO:0009966	regulation of signal transduction	806	3	1.62	0.22054
568	GO:0001708	cell fate specification	124	1	0.25	0.22065
569	GO:0006487	protein N-linked glycosylation	124	1	0.25	0.22065
570	GO:0032147	activation of protein kinase activity	124	1	0.25	0.22065
571	GO:1902531	regulation of intracellular signal trans...	125	1	0.25	0.22222
572	GO:0023051	regulation of signaling	813	3	1.63	0.22421
573	GO:0072524	pyridine-containing compound metabolic p...	445	2	0.89	0.22481
574	GO:0006891	intra-Golgi vesicle-mediated transport	127	1	0.25	0.22534
575	GO:0009733	response to auxin	1620	5	3.25	0.22693
576	GO:0010646	regulation of cell communication	821	3	1.65	0.22841
577	GO:0046942	carboxylic acid transport	451	2	0.91	0.22923
578	GO:0006665	sphingolipid metabolic process	130	1	0.26	0.23000
579	GO:0031347	regulation of defense response	826	3	1.66	0.23105
580	GO:0048589	developmental growth	1640	5	3.29	0.23426
581	GO:0009084	glutamine family amino acid biosynthetic...	133	1	0.27	0.23464
582	GO:1903047	mitotic cell cycle process	459	2	0.92	0.23514
583	GO:0015979	photosynthesis	834	3	1.67	0.23528
584	GO:0001510	RNA methylation	134	1	0.27	0.23617
585	GO:0005985	sucrose metabolic process	134	1	0.27	0.23617
586	GO:0031503	protein-containing complex localization	135	1	0.27	0.23771
587	GO:0019216	regulation of lipid metabolic process	136	1	0.27	0.23924
588	GO:0055088	lipid homeostasis	136	1	0.27	0.23924
589	GO:0006260	DNA replication	468	2	0.94	0.24179
590	GO:0000911	cytokinesis by cell plate formation	139	1	0.28	0.24382
591	GO:0019684	photosynthesis, light reaction	471	2	0.95	0.24401
592	GO:0031123	RNA 3'-end processing	140	1	0.28	0.24534
593	GO:0006638	neutral lipid metabolic process	141	1	0.28	0.24686
594	GO:0006639	acylglycerol metabolic process	141	1	0.28	0.24686
595	GO:0046351	disaccharide biosynthetic process	141	1	0.28	0.24686
596	GO:0009416	response to light stimulus	2531	7	5.08	0.24702
597	GO:0043412	macromolecule modification	8432	20	16.92	0.24705
598	GO:0048522	positive regulation of cellular process	2103	6	4.22	0.24825
599	GO:0006475	internal protein amino acid acetylation	142	1	0.28	0.24837
600	GO:0016573	histone acetylation	142	1	0.28	0.24837
601	GO:0018393	internal peptidyl-lysine acetylation	142	1	0.28	0.24837
602	GO:0018394	peptidyl-lysine acetylation	142	1	0.28	0.24837
603	GO:0015849	organic acid transport	478	2	0.96	0.24919
604	GO:0023014	signal transduction by protein phosphory...	143	1	0.29	0.24988
605	GO:0009081	branched-chain amino acid metabolic proc...	144	1	0.29	0.25139
606	GO:0072593	reactive oxygen species metabolic proces...	482	2	0.97	0.25215
607	GO:0006351	transcription, DNA-templated	9401	22	18.87	0.25273
608	GO:0051241	negative regulation of multicellular org...	483	2	0.97	0.25289
609	GO:0045787	positive regulation of cell cycle	145	1	0.29	0.25290
610	GO:0008104	protein localization	2552	7	5.12	0.25337
611	GO:0006281	DNA repair	868	3	1.74	0.25341
612	GO:0032989	cellular component morphogenesis	1694	5	3.4	0.25435
613	GO:0065007	biological regulation	20927	46	42	0.26024
614	GO:0009911	positive regulation of flower developmen...	150	1	0.3	0.26038
615	GO:0051701	interaction with host	150	1	0.3	0.26038
616	GO:0034968	histone lysine methylation	153	1	0.31	0.26483
617	GO:0051128	regulation of cellular component organiz...	896	3	1.8	0.26849
618	GO:0031050	dsRNA fragmentation	156	1	0.31	0.26926
619	GO:0032506	cytokinetic process	156	1	0.31	0.26926
620	GO:0043331	response to dsRNA	156	1	0.31	0.26926
621	GO:0070918	production of small RNA involved in gene...	156	1	0.31	0.26926
622	GO:0071359	cellular response to dsRNA	156	1	0.31	0.26926
623	GO:1902410	mitotic cytokinetic process	156	1	0.31	0.26926
624	GO:0006739	NADP metabolic process	157	1	0.32	0.27073
625	GO:0034613	cellular protein localization	1741	5	3.49	0.27218
626	GO:0097659	nucleic acid-templated transcription	9522	22	19.11	0.27257
627	GO:0043933	protein-containing complex subunit organ...	1744	5	3.5	0.27333
628	GO:0000079	regulation of cyclin-dependent protein s...	159	1	0.32	0.27366
629	GO:0009073	aromatic amino acid family biosynthetic ...	159	1	0.32	0.27366
630	GO:0042752	regulation of circadian rhythm	159	1	0.32	0.27366
631	GO:0051259	protein complex oligomerization	159	1	0.32	0.27366
632	GO:1904029	regulation of cyclin-dependent protein k...	159	1	0.32	0.27366
633	GO:0009314	response to radiation	2621	7	5.26	0.27459
634	GO:0090407	organophosphate biosynthetic process	1322	4	2.65	0.27482
635	GO:0009226	nucleotide-sugar biosynthetic process	160	1	0.32	0.27512
636	GO:0010208	pollen wall assembly	160	1	0.32	0.27512
637	GO:0010927	cellular component assembly involved in ...	160	1	0.32	0.27512
638	GO:0085029	extracellular matrix assembly	160	1	0.32	0.27512
639	GO:0032774	RNA biosynthetic process	9544	22	19.15	0.27625
640	GO:0031334	positive regulation of protein complex a...	161	1	0.32	0.27657
641	GO:0009889	regulation of biosynthetic process	10026	23	20.12	0.27783
642	GO:0006473	protein acetylation	162	1	0.33	0.27803
643	GO:0048444	floral organ morphogenesis	162	1	0.33	0.27803
644	GO:0019682	glyceraldehyde-3-phosphate metabolic pro...	166	1	0.33	0.28382
645	GO:0034976	response to endoplasmic reticulum stress	169	1	0.34	0.28813
646	GO:0006796	phosphate-containing compound metabolic ...	5885	14	11.81	0.29337
647	GO:0034654	nucleobase-containing compound biosynthe...	10595	24	21.26	0.29339
648	GO:1901575	organic substance catabolic process	4498	11	9.03	0.29346
649	GO:0006109	regulation of carbohydrate metabolic pro...	173	1	0.35	0.29384
650	GO:0009312	oligosaccharide biosynthetic process	173	1	0.35	0.29384
651	GO:0043455	regulation of secondary metabolic proces...	173	1	0.35	0.29384
652	GO:0006464	cellular protein modification process	7783	18	15.62	0.29845
653	GO:0036211	protein modification process	7783	18	15.62	0.29845
654	GO:0045087	innate immune response	1377	4	2.76	0.29938
655	GO:0009793	embryo development ending in seed dorman...	1813	5	3.64	0.29999
656	GO:0009553	embryo sac development	548	2	1.1	0.30103
657	GO:0006974	cellular response to DNA damage stimulus	958	3	1.92	0.30220
658	GO:0018208	peptidyl-proline modification	179	1	0.36	0.30232
659	GO:0009658	chloroplast organization	551	2	1.11	0.30325
660	GO:0006397	mRNA processing	960	3	1.93	0.30329
661	GO:0051093	negative regulation of developmental pro...	554	2	1.11	0.30546
662	GO:0016126	sterol biosynthetic process	182	1	0.37	0.30652
663	GO:0042274	ribosomal small subunit biogenesis	184	1	0.37	0.30931
664	GO:0048825	cotyledon development	185	1	0.37	0.31070
665	GO:0065004	protein-DNA complex assembly	185	1	0.37	0.31070
666	GO:0022607	cellular component assembly	2287	6	4.59	0.31127
667	GO:0009788	negative regulation of abscisic acid-act...	186	1	0.37	0.31209
668	GO:1901420	negative regulation of response to alcoh...	186	1	0.37	0.31209
669	GO:1905958	negative regulation of cellular response...	186	1	0.37	0.31209
670	GO:0070727	cellular macromolecule localization	1848	5	3.71	0.31367
671	GO:0018022	peptidyl-lysine methylation	188	1	0.38	0.31485
672	GO:0000281	mitotic cytokinesis	189	1	0.38	0.31623
673	GO:0032271	regulation of protein polymerization	191	1	0.38	0.31898
674	GO:0045165	cell fate commitment	191	1	0.38	0.31898
675	GO:1905039	carboxylic acid transmembrane transport	191	1	0.38	0.31898
676	GO:0010629	negative regulation of gene expression	1421	4	2.85	0.31922
677	GO:0006955	immune response	1425	4	2.86	0.32103
678	GO:0016052	carbohydrate catabolic process	993	3	1.99	0.32134
679	GO:0046467	membrane lipid biosynthetic process	193	1	0.39	0.32172
680	GO:0071702	organic substance transport	4149	10	8.33	0.32202
681	GO:0044089	positive regulation of cellular componen...	196	1	0.39	0.32580
682	GO:0061640	cytoskeleton-dependent cytokinesis	196	1	0.39	0.32580
683	GO:0007017	microtubule-based process	584	2	1.17	0.32752
684	GO:0002218	activation of innate immune response	198	1	0.4	0.32851
685	GO:0002253	activation of immune response	198	1	0.4	0.32851
686	GO:0048513	animal organ development	198	1	0.4	0.32851
687	GO:0048878	chemical homeostasis	1444	4	2.9	0.32964
688	GO:0071824	protein-DNA complex subunit organization	201	1	0.4	0.33256
689	GO:0055086	nucleobase-containing small molecule met...	1451	4	2.91	0.33281
690	GO:0009825	multidimensional cell growth	202	1	0.41	0.33390
691	GO:0071407	cellular response to organic cyclic comp...	593	2	1.19	0.33410
692	GO:0009892	negative regulation of metabolic process	1904	5	3.82	0.33574
693	GO:0040007	growth	2357	6	4.73	0.33598
694	GO:0006342	chromatin silencing	204	1	0.41	0.33658
695	GO:0009816	defense response to bacterium, incompati...	205	1	0.41	0.33791
696	GO:0042127	regulation of cell proliferation	205	1	0.41	0.33791
697	GO:1901566	organonitrogen compound biosynthetic pro...	6092	14	12.23	0.33880
698	GO:0009967	positive regulation of signal transducti...	207	1	0.42	0.34057
699	GO:0023056	positive regulation of signaling	207	1	0.42	0.34057
700	GO:0034645	cellular macromolecule biosynthetic proc...	13776	30	27.65	0.34145
701	GO:0010374	stomatal complex development	208	1	0.42	0.34190
702	GO:0046165	alcohol biosynthetic process	208	1	0.42	0.34190
703	GO:1902903	regulation of supramolecular fiber organ...	208	1	0.42	0.34190
704	GO:0045184	establishment of protein localization	2388	6	4.79	0.34700
705	GO:0009767	photosynthetic electron transport chain	212	1	0.43	0.34718
706	GO:0009225	nucleotide-sugar metabolic process	214	1	0.43	0.34981
707	GO:0010256	endomembrane system organization	214	1	0.43	0.34981
708	GO:0033554	cellular response to stress	2861	7	5.74	0.35139
709	GO:0033036	macromolecule localization	3325	8	6.67	0.35147
710	GO:0034660	ncRNA metabolic process	1051	3	2.11	0.35306
711	GO:0044085	cellular component biogenesis	3801	9	7.63	0.35424
712	GO:0045814	negative regulation of gene expression, ...	218	1	0.44	0.35502
713	GO:0010647	positive regulation of cell communicatio...	219	1	0.44	0.35632
714	GO:2000243	positive regulation of reproductive proc...	219	1	0.44	0.35632
715	GO:0009117	nucleotide metabolic process	1064	3	2.14	0.36016
716	GO:0009644	response to high light intensity	224	1	0.45	0.36277
717	GO:0006928	movement of cell or subcellular componen...	226	1	0.45	0.36534
718	GO:1903825	organic acid transmembrane transport	226	1	0.45	0.36534
719	GO:0006753	nucleoside phosphate metabolic process	1076	3	2.16	0.36670
720	GO:0080134	regulation of response to stress	1076	3	2.16	0.36670
721	GO:1901606	alpha-amino acid catabolic process	229	1	0.46	0.36916
722	GO:0006644	phospholipid metabolic process	646	2	1.3	0.37245
723	GO:0042742	defense response to bacterium	1540	4	3.09	0.37324
724	GO:0005984	disaccharide metabolic process	234	1	0.47	0.37548
725	GO:0009409	response to cold	1545	4	3.1	0.37551
726	GO:1901607	alpha-amino acid biosynthetic process	651	2	1.31	0.37602
727	GO:0060255	regulation of macromolecule metabolic pr...	11079	24	22.23	0.37625
728	GO:0009063	cellular amino acid catabolic process	236	1	0.47	0.37800
729	GO:0002376	immune system process	1551	4	3.11	0.37824
730	GO:0048584	positive regulation of response to stimu...	655	2	1.31	0.37887
731	GO:0009637	response to blue light	238	1	0.48	0.38050
732	GO:0051641	cellular localization	2487	6	4.99	0.38240
733	GO:0000902	cell morphogenesis	1562	4	3.13	0.38323
734	GO:0000272	polysaccharide catabolic process	662	2	1.33	0.38385
735	GO:0009736	cytokinin-activated signaling pathway	241	1	0.48	0.38423
736	GO:0046686	response to cadmium ion	1565	4	3.14	0.38459
737	GO:1901605	alpha-amino acid metabolic process	1110	3	2.23	0.38516
738	GO:0010468	regulation of gene expression	10179	22	20.43	0.38893
739	GO:0006979	response to oxidative stress	1576	4	3.16	0.38958
740	GO:0009742	brassinosteroid mediated signaling pathw...	246	1	0.49	0.39041
741	GO:0030198	extracellular matrix organization	246	1	0.49	0.39041
742	GO:0043062	extracellular structure organization	246	1	0.49	0.39041
743	GO:0043254	regulation of protein complex assembly	246	1	0.49	0.39041
744	GO:0043401	steroid hormone mediated signaling pathw...	246	1	0.49	0.39041
745	GO:0048545	response to steroid hormone	246	1	0.49	0.39041
746	GO:0071383	cellular response to steroid hormone sti...	246	1	0.49	0.39041
747	GO:0030003	cellular cation homeostasis	672	2	1.35	0.39094
748	GO:0042254	ribosome biogenesis	1121	3	2.25	0.39111
749	GO:0044271	cellular nitrogen compound biosynthetic ...	14088	30	28.27	0.39119
750	GO:0009059	macromolecule biosynthetic process	14089	30	28.27	0.39135
751	GO:0009740	gibberellic acid mediated signaling path...	247	1	0.5	0.39163
752	GO:0016036	cellular response to phosphate starvatio...	247	1	0.5	0.39163
753	GO:0016485	protein processing	248	1	0.5	0.39286
754	GO:0043604	amide biosynthetic process	2988	7	6	0.39307
755	GO:0051336	regulation of hydrolase activity	249	1	0.5	0.39408
756	GO:0009072	aromatic amino acid family metabolic pro...	250	1	0.5	0.39530
757	GO:0009555	pollen development	1132	3	2.27	0.39705
758	GO:0071368	cellular response to cytokinin stimulus	254	1	0.51	0.40015
759	GO:0010476	gibberellin mediated signaling pathway	256	1	0.51	0.40257
760	GO:0019318	hexose metabolic process	257	1	0.52	0.40377
761	GO:0010029	regulation of seed germination	258	1	0.52	0.40497
762	GO:0071367	cellular response to brassinosteroid sti...	258	1	0.52	0.40497
763	GO:0035194	posttranscriptional gene silencing by RN...	259	1	0.52	0.40617
764	GO:0045089	positive regulation of innate immune res...	259	1	0.52	0.40617
765	GO:0016032	viral process	260	1	0.52	0.40737
766	GO:0048438	floral whorl development	696	2	1.4	0.40780
767	GO:0031667	response to nutrient levels	698	2	1.4	0.40919
768	GO:0010087	phloem or xylem histogenesis	262	1	0.53	0.40975
769	GO:0007010	cytoskeleton organization	701	2	1.41	0.41128
770	GO:0006520	cellular amino acid metabolic process	1630	4	3.27	0.41396
771	GO:0071370	cellular response to gibberellin stimulu...	266	1	0.53	0.41449
772	GO:0019725	cellular homeostasis	1166	3	2.34	0.41529
773	GO:0048646	anatomical structure formation involved ...	712	2	1.43	0.41891
774	GO:0070887	cellular response to chemical stimulus	4030	9	8.09	0.41996
775	GO:0009657	plastid organization	714	2	1.43	0.42029
776	GO:0002684	positive regulation of immune system pro...	271	1	0.54	0.42036
777	GO:0050778	positive regulation of immune response	271	1	0.54	0.42036
778	GO:0008380	RNA splicing	717	2	1.44	0.42236
779	GO:0006096	glycolytic process	273	1	0.55	0.42269
780	GO:0006757	ATP generation from ADP	273	1	0.55	0.42269
781	GO:0010564	regulation of cell cycle process	273	1	0.55	0.42269
782	GO:0042866	pyruvate biosynthetic process	273	1	0.55	0.42269
783	GO:0042538	hyperosmotic salinity response	274	1	0.55	0.42386
784	GO:1900140	regulation of seedling development	274	1	0.55	0.42386
785	GO:0062012	regulation of small molecule metabolic p...	275	1	0.55	0.42502
786	GO:0006873	cellular ion homeostasis	721	2	1.45	0.42512
787	GO:0009135	purine nucleoside diphosphate metabolic ...	276	1	0.55	0.42617
788	GO:0009179	purine ribonucleoside diphosphate metabo...	276	1	0.55	0.42617
789	GO:0009185	ribonucleoside diphosphate metabolic pro...	276	1	0.55	0.42617
790	GO:0046031	ADP metabolic process	276	1	0.55	0.42617
791	GO:0006165	nucleoside diphosphate phosphorylation	279	1	0.56	0.42964
792	GO:0051258	protein polymerization	279	1	0.56	0.42964
793	GO:0006414	translational elongation	281	1	0.56	0.43193
794	GO:0008652	cellular amino acid biosynthetic process	732	2	1.47	0.43266
795	GO:0006073	cellular glucan metabolic process	736	2	1.48	0.43538
796	GO:0006355	regulation of transcription, DNA-templat...	8963	19	17.99	0.43632
797	GO:0046939	nucleotide phosphorylation	285	1	0.57	0.43649
798	GO:0006081	cellular aldehyde metabolic process	287	1	0.58	0.43876
799	GO:0010090	trichome morphogenesis	287	1	0.58	0.43876
800	GO:0007346	regulation of mitotic cell cycle	288	1	0.58	0.43989
801	GO:0009166	nucleotide catabolic process	288	1	0.58	0.43989
802	GO:0019751	polyol metabolic process	289	1	0.58	0.44102
803	GO:1901292	nucleoside phosphate catabolic process	290	1	0.58	0.44215
804	GO:0009132	nucleoside diphosphate metabolic process	292	1	0.59	0.44439
805	GO:0009890	negative regulation of biosynthetic proc...	1222	3	2.45	0.44495
806	GO:0016125	sterol metabolic process	293	1	0.59	0.44551
807	GO:0000910	cytokinesis	296	1	0.59	0.44885
808	GO:0044042	glucan metabolic process	759	2	1.52	0.45093
809	GO:0016441	posttranscriptional gene silencing	301	1	0.6	0.45438
810	GO:1903506	regulation of nucleic acid-templated tra...	9056	19	18.17	0.45493
811	GO:2001141	regulation of RNA biosynthetic process	9056	19	18.17	0.45493
812	GO:0006694	steroid biosynthetic process	302	1	0.61	0.45548
813	GO:0031323	regulation of cellular metabolic process	11029	23	22.13	0.45563
814	GO:0044267	cellular protein metabolic process	11525	24	23.13	0.45621
815	GO:0051726	regulation of cell cycle	767	2	1.54	0.45628
816	GO:0009968	negative regulation of signal transducti...	305	1	0.61	0.45877
817	GO:0006091	generation of precursor metabolites and ...	1250	3	2.51	0.45956
818	GO:0016071	mRNA metabolic process	1251	3	2.51	0.46008
819	GO:0019359	nicotinamide nucleotide biosynthetic pro...	307	1	0.62	0.46095
820	GO:0009790	embryo development	2222	5	4.46	0.46148
821	GO:0009064	glutamine family amino acid metabolic pr...	308	1	0.62	0.46203
822	GO:0010648	negative regulation of cell communicatio...	308	1	0.62	0.46203
823	GO:0023057	negative regulation of signaling	308	1	0.62	0.46203
824	GO:0009311	oligosaccharide metabolic process	309	1	0.62	0.46312
825	GO:0010605	negative regulation of macromolecule met...	1748	4	3.51	0.46643
826	GO:0019363	pyridine nucleotide biosynthetic process	313	1	0.63	0.46743
827	GO:1901701	cellular response to oxygen-containing c...	2247	5	4.51	0.47118
828	GO:0009787	regulation of abscisic acid-activated si...	318	1	0.64	0.47278
829	GO:0043648	dicarboxylic acid metabolic process	318	1	0.64	0.47278
830	GO:1901419	regulation of response to alcohol	318	1	0.64	0.47278
831	GO:1905957	regulation of cellular response to alcoh...	318	1	0.64	0.47278
832	GO:1901136	carbohydrate derivative catabolic proces...	320	1	0.64	0.47490
833	GO:0045892	negative regulation of transcription, DN...	796	2	1.6	0.47543
834	GO:0009738	abscisic acid-activated signaling pathwa...	798	2	1.6	0.47674
835	GO:0006839	mitochondrial transport	322	1	0.65	0.47701
836	GO:1901699	cellular response to nitrogen compound	322	1	0.65	0.47701
837	GO:0019538	protein metabolic process	13135	27	26.36	0.47864
838	GO:0009867	jasmonic acid mediated signaling pathway	324	1	0.65	0.47912
839	GO:0051252	regulation of RNA metabolic process	9187	19	18.44	0.48112
840	GO:0031349	positive regulation of defense response	327	1	0.66	0.48226
841	GO:0043170	macromolecule metabolic process	26566	54	53.31	0.48388
842	GO:0006972	hyperosmotic response	329	1	0.66	0.48435
843	GO:0090501	RNA phosphodiester bond hydrolysis	330	1	0.66	0.48539
844	GO:0010941	regulation of cell death	332	1	0.67	0.48746
845	GO:0072525	pyridine-containing compound biosyntheti...	332	1	0.67	0.48746
846	GO:0071395	cellular response to jasmonic acid stimu...	337	1	0.68	0.49260
847	GO:0051604	protein maturation	339	1	0.68	0.49465
848	GO:0045017	glycerolipid biosynthetic process	340	1	0.68	0.49566
849	GO:0048193	Golgi vesicle transport	345	1	0.69	0.50073
850	GO:0009926	auxin polar transport	346	1	0.69	0.50173
851	GO:0051606	detection of stimulus	348	1	0.7	0.50374
852	GO:0019693	ribose phosphate metabolic process	842	2	1.69	0.50496
853	GO:0015698	inorganic anion transport	350	1	0.7	0.50574
854	GO:0071705	nitrogen compound transport	3346	7	6.71	0.50955
855	GO:0051640	organelle localization	355	1	0.71	0.51070
856	GO:0009741	response to brassinosteroid	356	1	0.71	0.51169
857	GO:0030029	actin filament-based process	356	1	0.71	0.51169
858	GO:0032268	regulation of cellular protein metabolic...	1358	3	2.73	0.51429
859	GO:0015031	protein transport	2365	5	4.75	0.51616
860	GO:0019219	regulation of nucleobase-containing comp...	9366	19	18.8	0.51666
861	GO:1905393	plant organ formation	364	1	0.73	0.51951
862	GO:0051173	positive regulation of nitrogen compound...	1371	3	2.75	0.52068
863	GO:1902679	negative regulation of RNA biosynthetic ...	871	2	1.75	0.52302
864	GO:1903507	negative regulation of nucleic acid-temp...	871	2	1.75	0.52302
865	GO:0006508	proteolysis	3391	7	6.81	0.52376
866	GO:0042180	cellular ketone metabolic process	369	1	0.74	0.52433
867	GO:0016192	vesicle-mediated transport	1382	3	2.77	0.52605
868	GO:0090626	plant epidermis morphogenesis	372	1	0.75	0.52721
869	GO:0009991	response to extracellular stimulus	879	2	1.76	0.52792
870	GO:0022613	ribonucleoprotein complex biogenesis	1386	3	2.78	0.52800
871	GO:0044403	symbiont process	373	1	0.75	0.52816
872	GO:0060918	auxin transport	373	1	0.75	0.52816
873	GO:0009617	response to bacterium	1893	4	3.8	0.52849
874	GO:0051246	regulation of protein metabolic process	1388	3	2.79	0.52897
875	GO:0010604	positive regulation of macromolecule met...	1391	3	2.79	0.53043
876	GO:0000904	cell morphogenesis involved in different...	885	2	1.78	0.53158
877	GO:0044087	regulation of cellular component biogene...	379	1	0.76	0.53384
878	GO:0031326	regulation of cellular biosynthetic proc...	9956	20	19.98	0.53414
879	GO:0071215	cellular response to abscisic acid stimu...	890	2	1.79	0.53461
880	GO:0097306	cellular response to alcohol	890	2	1.79	0.53461
881	GO:0022900	electron transport chain	380	1	0.76	0.53478
882	GO:0090697	post-embryonic plant organ morphogenesis	380	1	0.76	0.53478
883	GO:0009914	hormone transport	381	1	0.76	0.53572
884	GO:0051253	negative regulation of RNA metabolic pro...	893	2	1.79	0.53642
885	GO:0061024	membrane organization	382	1	0.77	0.53665
886	GO:0097435	supramolecular fiber organization	384	1	0.77	0.53852
887	GO:0048467	gynoecium development	386	1	0.77	0.54038
888	GO:0042592	homeostatic process	1931	4	3.88	0.54418
889	GO:0045893	positive regulation of transcription, DN...	909	2	1.82	0.54601
890	GO:1902680	positive regulation of RNA biosynthetic ...	909	2	1.82	0.54601
891	GO:1903508	positive regulation of nucleic acid-temp...	909	2	1.82	0.54601
892	GO:0044260	cellular macromolecule metabolic process	22537	45	45.23	0.54647
893	GO:0034622	cellular protein-containing complex asse...	1428	3	2.87	0.54816
894	GO:0048507	meristem development	921	2	1.85	0.55311
895	GO:0090305	nucleic acid phosphodiester bond hydroly...	400	1	0.8	0.55319
896	GO:0071482	cellular response to light stimulus	402	1	0.81	0.55499
897	GO:0046434	organophosphate catabolic process	403	1	0.81	0.55589
898	GO:0006754	ATP biosynthetic process	407	1	0.82	0.55946
899	GO:0016310	phosphorylation	4024	8	8.08	0.56167
900	GO:0051254	positive regulation of RNA metabolic pro...	939	2	1.88	0.56361
901	GO:0009206	purine ribonucleoside triphosphate biosy...	413	1	0.83	0.56477
902	GO:0044264	cellular polysaccharide metabolic proces...	945	2	1.9	0.56707
903	GO:0009145	purine nucleoside triphosphate biosynthe...	416	1	0.83	0.56740
904	GO:0071478	cellular response to radiation	418	1	0.84	0.56914
905	GO:0008283	cell proliferation	419	1	0.84	0.57001
906	GO:0031325	positive regulation of cellular metaboli...	1475	3	2.96	0.57013
907	GO:0005996	monosaccharide metabolic process	420	1	0.84	0.57088
908	GO:0051171	regulation of nitrogen compound metaboli...	10658	21	21.39	0.57144
909	GO:2000112	regulation of cellular macromolecule bio...	9648	19	19.36	0.57151
910	GO:0044262	cellular carbohydrate metabolic process	1481	3	2.97	0.57289
911	GO:0071310	cellular response to organic substance	3572	7	7.17	0.57928
912	GO:0006457	protein folding	971	2	1.95	0.58184
913	GO:0055080	cation homeostasis	972	2	1.95	0.58240
914	GO:0034404	nucleobase-containing small molecule bio...	434	1	0.87	0.58285
915	GO:0009201	ribonucleoside triphosphate biosynthetic...	436	1	0.87	0.58453
916	GO:0010557	positive regulation of macromolecule bio...	986	2	1.98	0.59020
917	GO:0045934	negative regulation of nucleobase-contai...	986	2	1.98	0.59020
918	GO:0010556	regulation of macromolecule biosynthetic...	9751	19	19.57	0.59104
919	GO:0015833	peptide transport	2590	5	5.2	0.59714
920	GO:0010628	positive regulation of gene expression	1003	2	2.01	0.59952
921	GO:0006886	intracellular protein transport	1541	3	3.09	0.59985
922	GO:0045935	positive regulation of nucleobase-contai...	1006	2	2.02	0.60115
923	GO:0009893	positive regulation of metabolic process	1549	3	3.11	0.60336
924	GO:0009142	nucleoside triphosphate biosynthetic pro...	459	1	0.92	0.60339
925	GO:0009267	cellular response to starvation	459	1	0.92	0.60339
926	GO:0000398	mRNA splicing, via spliceosome	462	1	0.93	0.60579
927	GO:0042886	amide transport	2626	5	5.27	0.60939
928	GO:0098771	inorganic ion homeostasis	1022	2	2.05	0.60974
929	GO:0007623	circadian rhythm	468	1	0.94	0.61054
930	GO:0010038	response to metal ion	2107	4	4.23	0.61319
931	GO:0000375	RNA splicing, via transesterification re...	486	1	0.98	0.62446
932	GO:0000377	RNA splicing, via transesterification re...	486	1	0.98	0.62446
933	GO:0006470	protein dephosphorylation	488	1	0.98	0.62597
934	GO:0031328	positive regulation of cellular biosynth...	1058	2	2.12	0.62858
935	GO:0048511	rhythmic process	493	1	0.99	0.62974
936	GO:0009127	purine nucleoside monophosphate biosynth...	494	1	0.99	0.63048
937	GO:0009168	purine ribonucleoside monophosphate bios...	494	1	0.99	0.63048
938	GO:0009737	response to abscisic acid	2159	4	4.33	0.63232
939	GO:0006066	alcohol metabolic process	499	1	1	0.63420
940	GO:0009451	RNA modification	501	1	1.01	0.63568
941	GO:0009860	pollen tube growth	501	1	1.01	0.63568
942	GO:0009891	positive regulation of biosynthetic proc...	1076	2	2.16	0.63773
943	GO:2000113	negative regulation of cellular macromol...	1076	2	2.16	0.63773
944	GO:0071229	cellular response to acid chemical	1633	3	3.28	0.63900
945	GO:0006869	lipid transport	508	1	1.02	0.64080
946	GO:0042594	response to starvation	510	1	1.02	0.64225
947	GO:0097305	response to alcohol	2187	4	4.39	0.64237
948	GO:0007166	cell surface receptor signaling pathway	511	1	1.03	0.64297
949	GO:0050801	ion homeostasis	1092	2	2.19	0.64572
950	GO:0009266	response to temperature stimulus	2206	4	4.43	0.64908
951	GO:0046034	ATP metabolic process	526	1	1.06	0.65364
952	GO:0009205	purine ribonucleoside triphosphate metab...	532	1	1.07	0.65782
953	GO:0050794	regulation of cellular process	16798	32	33.71	0.66129
954	GO:0009152	purine ribonucleotide biosynthetic proce...	538	1	1.08	0.66195
955	GO:0009144	purine nucleoside triphosphate metabolic...	539	1	1.08	0.66263
956	GO:0051716	cellular response to stimulus	9127	17	18.32	0.66523
957	GO:0009156	ribonucleoside monophosphate biosyntheti...	544	1	1.09	0.66602
958	GO:0009199	ribonucleoside triphosphate metabolic pr...	555	1	1.11	0.67337
959	GO:0046486	glycerolipid metabolic process	555	1	1.11	0.67337
960	GO:0010558	negative regulation of macromolecule bio...	1151	2	2.31	0.67397
961	GO:0006164	purine nucleotide biosynthetic process	556	1	1.12	0.67404
962	GO:0006412	translation	2828	5	5.68	0.67404
963	GO:0009739	response to gibberellin	558	1	1.12	0.67535
964	GO:0006952	defense response	5519	10	11.08	0.67619
965	GO:0009124	nucleoside monophosphate biosynthetic pr...	561	1	1.13	0.67732
966	GO:0031669	cellular response to nutrient levels	570	1	1.14	0.68314
967	GO:0043043	peptide biosynthetic process	2861	5	5.74	0.68391
968	GO:1901698	response to nitrogen compound	1180	2	2.37	0.68718
969	GO:0035821	modification of morphology or physiology...	579	1	1.16	0.68886
970	GO:0009651	response to salt stress	2325	4	4.67	0.68925
971	GO:0016051	carbohydrate biosynthetic process	1185	2	2.38	0.68942
972	GO:0072522	purine-containing compound biosynthetic ...	582	1	1.17	0.69074
973	GO:0009141	nucleoside triphosphate metabolic proces...	584	1	1.17	0.69199
974	GO:0009755	hormone-mediated signaling pathway	2890	5	5.8	0.69242
975	GO:0010876	lipid localization	585	1	1.17	0.69262
976	GO:0031327	negative regulation of cellular biosynth...	1202	2	2.41	0.69691
977	GO:0009932	cell tip growth	592	1	1.19	0.69694
978	GO:0090696	post-embryonic plant organ development	595	1	1.19	0.69878
979	GO:1901565	organonitrogen compound catabolic proces...	2357	4	4.73	0.69949
980	GO:0006950	response to stress	12451	23	24.99	0.70067
981	GO:0009260	ribonucleotide biosynthetic process	599	1	1.2	0.70121
982	GO:0046390	ribose phosphate biosynthetic process	599	1	1.2	0.70121
983	GO:0098542	defense response to other organism	2946	5	5.91	0.70842
984	GO:0008299	isoprenoid biosynthetic process	612	1	1.23	0.70897
985	GO:0009126	purine nucleoside monophosphate metaboli...	616	1	1.24	0.71132
986	GO:0009167	purine ribonucleoside monophosphate meta...	616	1	1.24	0.71132
987	GO:0044272	sulfur compound biosynthetic process	618	1	1.24	0.71248
988	GO:0090698	post-embryonic plant morphogenesis	619	1	1.24	0.71306
989	GO:0016311	dephosphorylation	629	1	1.26	0.71882
990	GO:0043207	response to external biotic stimulus	4094	7	8.22	0.71955
991	GO:0051707	response to other organism	4094	7	8.22	0.71955
992	GO:0046907	intracellular transport	1851	3	3.71	0.72083
993	GO:0034655	nucleobase-containing compound catabolic...	637	1	1.28	0.72334
994	GO:0048868	pollen tube development	644	1	1.29	0.72723
995	GO:0009414	response to water deprivation	1292	2	2.59	0.73415
996	GO:0070647	protein modification by small protein co...	2472	4	4.96	0.73428
997	GO:0009607	response to biotic stimulus	4175	7	8.38	0.73824
998	GO:0009415	response to water	1311	2	2.63	0.74150
999	GO:0009734	auxin-activated signaling pathway	672	1	1.35	0.74228
1000	GO:0009161	ribonucleoside monophosphate metabolic p...	673	1	1.35	0.74280
1001	GO:0006970	response to osmotic stress	2520	4	5.06	0.74789
1002	GO:0009123	nucleoside monophosphate metabolic proce...	690	1	1.38	0.75151
1003	GO:0009150	purine ribonucleotide metabolic process	691	1	1.39	0.75201
1004	GO:0051649	establishment of localization in cell	1955	3	3.92	0.75450
1005	GO:0050832	defense response to fungus	1346	2	2.7	0.75458
1006	GO:0006720	isoprenoid metabolic process	701	1	1.41	0.75699
1007	GO:0071214	cellular response to abiotic stimulus	704	1	1.41	0.75846
1008	GO:0104004	cellular response to environmental stimu...	704	1	1.41	0.75846
1009	GO:0009605	response to external stimulus	5411	9	10.86	0.76513
1010	GO:0071396	cellular response to lipid	1376	2	2.76	0.76534
1011	GO:0006163	purine nucleotide metabolic process	724	1	1.45	0.76806
1012	GO:0034637	cellular carbohydrate biosynthetic proce...	726	1	1.46	0.76900
1013	GO:0051172	negative regulation of nitrogen compound...	1398	2	2.81	0.77297
1014	GO:0009165	nucleotide biosynthetic process	735	1	1.47	0.77318
1015	GO:0005975	carbohydrate metabolic process	3783	6	7.59	0.77565
1016	GO:0071365	cellular response to auxin stimulus	743	1	1.49	0.77683
1017	GO:0010033	response to organic substance	7670	13	15.39	0.77749
1018	GO:0031668	cellular response to extracellular stimu...	747	1	1.5	0.77863
1019	GO:1901293	nucleoside phosphate biosynthetic proces...	751	1	1.51	0.78042
1020	GO:0009814	defense response, incompatible interacti...	752	1	1.51	0.78087
1021	GO:0032870	cellular response to hormone stimulus	3232	5	6.49	0.78103
1022	GO:0009259	ribonucleotide metabolic process	755	1	1.52	0.78220
1023	GO:0071495	cellular response to endogenous stimulus	3258	5	6.54	0.78689
1024	GO:0044270	cellular nitrogen compound catabolic pro...	766	1	1.54	0.78700
1025	GO:0046700	heterocycle catabolic process	769	1	1.54	0.78830
1026	GO:0071496	cellular response to external stimulus	773	1	1.55	0.79001
1027	GO:0010243	response to organonitrogen compound	774	1	1.55	0.79043
1028	GO:0009057	macromolecule catabolic process	2700	4	5.42	0.79423
1029	GO:0031324	negative regulation of cellular metaboli...	1484	2	2.98	0.80077
1030	GO:0010608	posttranscriptional regulation of gene e...	803	1	1.61	0.80241
1031	GO:0072521	purine-containing compound metabolic pro...	818	1	1.64	0.80834
1032	GO:0001101	response to acid chemical	4551	7	9.13	0.81363
1033	GO:0014070	response to organic cyclic compound	1528	2	3.07	0.81380
1034	GO:0051704	multi-organism process	5702	9	11.44	0.81558
1035	GO:0019439	aromatic compound catabolic process	840	1	1.69	0.81671
1036	GO:0009856	pollination	848	1	1.7	0.81967
1037	GO:0044419	interspecies interaction between organis...	848	1	1.7	0.81967
1038	GO:0044706	multi-multicellular organism process	848	1	1.7	0.81967
1039	GO:0048437	floral organ development	866	1	1.74	0.82614
1040	GO:1901361	organic cyclic compound catabolic proces...	868	1	1.74	0.82685
1041	GO:0043161	proteasome-mediated ubiquitin-dependent ...	870	1	1.75	0.82755
1042	GO:0005976	polysaccharide metabolic process	1579	2	3.17	0.82796
1043	GO:0051603	proteolysis involved in cellular protein...	1579	2	3.17	0.82796
1044	GO:0010498	proteasomal protein catabolic process	876	1	1.76	0.82964
1045	GO:0033993	response to lipid	2871	4	5.76	0.83174
1046	GO:0044257	cellular protein catabolic process	1607	2	3.22	0.83531
1047	GO:0042493	response to drug	2278	3	4.57	0.83875
1048	GO:0009620	response to fungus	1624	2	3.26	0.83964
1049	GO:1901700	response to oxygen-containing compound	5892	9	11.82	0.84387
1050	GO:0009753	response to jasmonic acid	954	1	1.91	0.85462
1051	GO:0008219	cell death	966	1	1.94	0.85813
1052	GO:0030163	protein catabolic process	1702	2	3.42	0.85821
1053	GO:0009725	response to hormone	6605	10	13.25	0.86214
1054	GO:0006468	protein phosphorylation	3041	4	6.1	0.86326
1055	GO:0009719	response to endogenous stimulus	6631	10	13.31	0.86528
1056	GO:0009735	response to cytokinin	1031	1	2.07	0.87571
1057	GO:0009826	unidimensional cell growth	1137	1	2.28	0.89985
1058	GO:0065008	regulation of biological quality	3939	5	7.9	0.90109
1059	GO:0044265	cellular macromolecule catabolic process	1938	2	3.89	0.90310
1060	GO:0007165	signal transduction	6207	8	12.46	0.93679
1061	GO:0006511	ubiquitin-dependent protein catabolic pr...	1388	1	2.79	0.94002
1062	GO:0023052	signaling	6265	8	12.57	0.94068
1063	GO:0016567	protein ubiquitination	2235	2	4.49	0.94090
1064	GO:0019941	modification-dependent protein catabolic...	1414	1	2.84	0.94313
1065	GO:0010817	regulation of hormone levels	1418	1	2.85	0.94359
1066	GO:0043632	modification-dependent macromolecule cat...	1428	1	2.87	0.94474
1067	GO:0007154	cell communication	6971	9	13.99	0.94614
1068	GO:0010035	response to inorganic substance	3788	4	7.6	0.94901
1069	GO:0032446	protein modification by small protein co...	2340	2	4.7	0.95055
1070	GO:0035556	intracellular signal transduction	1508	1	3.03	0.95309
1071	GO:0045229	external encapsulating structure organiz...	1956	1	3.93	0.98132
1072	GO:0008150	biological_process	76739	154	154	1.00000
1073	GO:0000002	mitochondrial genome maintenance	12	0	0.02	1.00000
1074	GO:0000012	single strand break repair	4	0	0.01	1.00000
1075	GO:0000018	regulation of DNA recombination	43	0	0.09	1.00000
1076	GO:0000019	regulation of mitotic recombination	4	0	0.01	1.00000
1077	GO:0000023	maltose metabolic process	18	0	0.04	1.00000
1078	GO:0000024	maltose biosynthetic process	6	0	0.01	1.00000
1079	GO:0000025	maltose catabolic process	7	0	0.01	1.00000
1080	GO:0000027	ribosomal large subunit assembly	131	0	0.26	1.00000
1081	GO:0000028	ribosomal small subunit assembly	92	0	0.18	1.00000
1082	GO:0000032	cell wall mannoprotein biosynthetic proc...	4	0	0.01	1.00000
1083	GO:0000038	very long-chain fatty acid metabolic pro...	106	0	0.21	1.00000
1084	GO:0000041	transition metal ion transport	327	0	0.66	1.00000
1085	GO:0000045	autophagosome assembly	10	0	0.02	1.00000
1086	GO:0000050	urea cycle	2	0	0	1.00000
1087	GO:0000054	ribosomal subunit export from nucleus	11	0	0.02	1.00000
1088	GO:0000055	ribosomal large subunit export from nucl...	11	0	0.02	1.00000
1089	GO:0000056	ribosomal small subunit export from nucl...	2	0	0	1.00000
1090	GO:0000060	protein import into nucleus, translocati...	36	0	0.07	1.00000
1091	GO:0000070	mitotic sister chromatid segregation	87	0	0.17	1.00000
1092	GO:0000075	cell cycle checkpoint	71	0	0.14	1.00000
1093	GO:0000076	DNA replication checkpoint	17	0	0.03	1.00000
1094	GO:0000077	DNA damage checkpoint	15	0	0.03	1.00000
1095	GO:0000082	G1/S transition of mitotic cell cycle	19	0	0.04	1.00000
1096	GO:0000086	G2/M transition of mitotic cell cycle	63	0	0.13	1.00000
1097	GO:0000087	mitotic M phase	5	0	0.01	1.00000
1098	GO:0000096	sulfur amino acid metabolic process	248	0	0.5	1.00000
1099	GO:0000097	sulfur amino acid biosynthetic process	156	0	0.31	1.00000
1100	GO:0000098	sulfur amino acid catabolic process	10	0	0.02	1.00000
1101	GO:0000103	sulfate assimilation	49	0	0.1	1.00000
1102	GO:0000105	histidine biosynthetic process	43	0	0.09	1.00000
1103	GO:0000122	negative regulation of transcription by ...	66	0	0.13	1.00000
1104	GO:0000154	rRNA modification	42	0	0.08	1.00000
1105	GO:0000160	phosphorelay signal transduction system	789	0	1.58	1.00000
1106	GO:0000162	tryptophan biosynthetic process	74	0	0.15	1.00000
1107	GO:0000169	activation of MAPK activity involved in ...	2	0	0	1.00000
1108	GO:0000183	chromatin silencing at rDNA	6	0	0.01	1.00000
1109	GO:0000184	nuclear-transcribed mRNA catabolic proce...	52	0	0.1	1.00000
1110	GO:0000186	activation of MAPKK activity	17	0	0.03	1.00000
1111	GO:0000187	activation of MAPK activity	2	0	0	1.00000
1112	GO:0000209	protein polyubiquitination	292	0	0.59	1.00000
1113	GO:0000212	meiotic spindle organization	16	0	0.03	1.00000
1114	GO:0000237	leptotene	2	0	0	1.00000
1115	GO:0000238	zygotene	2	0	0	1.00000
1116	GO:0000244	spliceosomal tri-snRNP complex assembly	28	0	0.06	1.00000
1117	GO:0000245	spliceosomal complex assembly	91	0	0.18	1.00000
1118	GO:0000255	allantoin metabolic process	13	0	0.03	1.00000
1119	GO:0000256	allantoin catabolic process	11	0	0.02	1.00000
1120	GO:0000266	mitochondrial fission	30	0	0.06	1.00000
1121	GO:0000270	peptidoglycan metabolic process	2	0	0	1.00000
1122	GO:0000271	polysaccharide biosynthetic process	698	0	1.4	1.00000
1123	GO:0000279	M phase	7	0	0.01	1.00000
1124	GO:0000280	nuclear division	447	0	0.9	1.00000
1125	GO:0000288	nuclear-transcribed mRNA catabolic proce...	100	0	0.2	1.00000
1126	GO:0000289	nuclear-transcribed mRNA poly(A) tail sh...	31	0	0.06	1.00000
1127	GO:0000290	deadenylation-dependent decapping of nuc...	15	0	0.03	1.00000
1128	GO:0000291	nuclear-transcribed mRNA catabolic proce...	21	0	0.04	1.00000
1129	GO:0000301	retrograde transport, vesicle recycling ...	8	0	0.02	1.00000
1130	GO:0000302	response to reactive oxygen species	676	0	1.36	1.00000
1131	GO:0000303	response to superoxide	73	0	0.15	1.00000
1132	GO:0000304	response to singlet oxygen	35	0	0.07	1.00000
1133	GO:0000305	response to oxygen radical	73	0	0.15	1.00000
1134	GO:0000338	protein deneddylation	18	0	0.04	1.00000
1135	GO:0000349	generation of catalytic spliceosome for ...	9	0	0.02	1.00000
1136	GO:0000350	generation of catalytic spliceosome for ...	6	0	0.01	1.00000
1137	GO:0000354	cis assembly of pre-catalytic spliceosom...	2	0	0	1.00000
1138	GO:0000372	Group I intron splicing	2	0	0	1.00000
1139	GO:0000373	Group II intron splicing	26	0	0.05	1.00000
1140	GO:0000376	RNA splicing, via transesterification re...	2	0	0	1.00000
1141	GO:0000379	tRNA-type intron splice site recognition...	3	0	0.01	1.00000
1142	GO:0000380	alternative mRNA splicing, via spliceoso...	59	0	0.12	1.00000
1143	GO:0000381	regulation of alternative mRNA splicing,...	21	0	0.04	1.00000
1144	GO:0000387	spliceosomal snRNP assembly	71	0	0.14	1.00000
1145	GO:0000389	mRNA 3'-splice site recognition	3	0	0.01	1.00000
1146	GO:0000393	spliceosomal conformational changes to g...	15	0	0.03	1.00000
1147	GO:0000394	RNA splicing, via endonucleolytic cleava...	29	0	0.06	1.00000
1148	GO:0000395	mRNA 5'-splice site recognition	7	0	0.01	1.00000
1149	GO:0000412	histone peptidyl-prolyl isomerization	7	0	0.01	1.00000
1150	GO:0000422	autophagy of mitochondrion	3	0	0.01	1.00000
1151	GO:0000447	endonucleolytic cleavage in ITS1 to sepa...	28	0	0.06	1.00000
1152	GO:0000451	rRNA 2'-O-methylation	10	0	0.02	1.00000
1153	GO:0000453	enzyme-directed rRNA 2'-O-methylation	10	0	0.02	1.00000
1154	GO:0000455	enzyme-directed rRNA pseudouridine synth...	9	0	0.02	1.00000
1155	GO:0000459	exonucleolytic trimming involved in rRNA...	14	0	0.03	1.00000
1156	GO:0000460	maturation of 5.8S rRNA	54	0	0.11	1.00000
1157	GO:0000461	endonucleolytic cleavage to generate mat...	21	0	0.04	1.00000
1158	GO:0000463	maturation of LSU-rRNA from tricistronic...	38	0	0.08	1.00000
1159	GO:0000466	maturation of 5.8S rRNA from tricistroni...	48	0	0.1	1.00000
1160	GO:0000467	exonucleolytic trimming to generate matu...	14	0	0.03	1.00000
1161	GO:0000469	cleavage involved in rRNA processing	60	0	0.12	1.00000
1162	GO:0000470	maturation of LSU-rRNA	40	0	0.08	1.00000
1163	GO:0000478	endonucleolytic cleavage involved in rRN...	41	0	0.08	1.00000
1164	GO:0000479	endonucleolytic cleavage of tricistronic...	28	0	0.06	1.00000
1165	GO:0000488	maturation of LSU-rRNA from tetracistron...	2	0	0	1.00000
1166	GO:0000489	maturation of SSU-rRNA from tetracistron...	2	0	0	1.00000
1167	GO:0000491	small nucleolar ribonucleoprotein comple...	4	0	0.01	1.00000
1168	GO:0000492	box C/D snoRNP assembly	4	0	0.01	1.00000
1169	GO:0000578	embryonic axis specification	56	0	0.11	1.00000
1170	GO:0000706	meiotic DNA double-strand break processi...	4	0	0.01	1.00000
1171	GO:0000707	meiotic DNA recombinase assembly	6	0	0.01	1.00000
1172	GO:0000710	meiotic mismatch repair	22	0	0.04	1.00000
1173	GO:0000712	resolution of meiotic recombination inte...	25	0	0.05	1.00000
1174	GO:0000715	nucleotide-excision repair, DNA damage r...	6	0	0.01	1.00000
1175	GO:0000719	photoreactive repair	8	0	0.02	1.00000
1176	GO:0000723	telomere maintenance	125	0	0.25	1.00000
1177	GO:0000724	double-strand break repair via homologou...	136	0	0.27	1.00000
1178	GO:0000725	recombinational repair	141	0	0.28	1.00000
1179	GO:0000726	non-recombinational repair	41	0	0.08	1.00000
1180	GO:0000727	double-strand break repair via break-ind...	7	0	0.01	1.00000
1181	GO:0000729	DNA double-strand break processing	12	0	0.02	1.00000
1182	GO:0000730	DNA recombinase assembly	23	0	0.05	1.00000
1183	GO:0000731	DNA synthesis involved in DNA repair	15	0	0.03	1.00000
1184	GO:0000737	DNA catabolic process, endonucleolytic	6	0	0.01	1.00000
1185	GO:0000738	DNA catabolic process, exonucleolytic	2	0	0	1.00000
1186	GO:0000740	nuclear membrane fusion	4	0	0.01	1.00000
1187	GO:0000741	karyogamy	109	0	0.22	1.00000
1188	GO:0000769	syncytium formation by mitosis without c...	8	0	0.02	1.00000
1189	GO:0000819	sister chromatid segregation	153	0	0.31	1.00000
1190	GO:0000820	regulation of glutamine family amino aci...	11	0	0.02	1.00000
1191	GO:0000821	regulation of arginine metabolic process	3	0	0.01	1.00000
1192	GO:0000912	assembly of actomyosin apparatus involve...	21	0	0.04	1.00000
1193	GO:0000913	preprophase band assembly	13	0	0.03	1.00000
1194	GO:0000914	phragmoplast assembly	21	0	0.04	1.00000
1195	GO:0000917	division septum assembly	17	0	0.03	1.00000
1196	GO:0000918	division septum site selection	3	0	0.01	1.00000
1197	GO:0000919	cell plate assembly	59	0	0.12	1.00000
1198	GO:0000956	nuclear-transcribed mRNA catabolic proce...	193	0	0.39	1.00000
1199	GO:0000957	mitochondrial RNA catabolic process	7	0	0.01	1.00000
1200	GO:0000959	mitochondrial RNA metabolic process	81	0	0.16	1.00000
1201	GO:0000963	mitochondrial RNA processing	13	0	0.03	1.00000
1202	GO:0000966	RNA 5'-end processing	10	0	0.02	1.00000
1203	GO:0000972	transcription-dependent tethering of RNA...	12	0	0.02	1.00000
1204	GO:0000973	posttranscriptional tethering of RNA pol...	12	0	0.02	1.00000
1205	GO:0001060	transcription by RNA polymerase V	2	0	0	1.00000
1206	GO:0001112	DNA-templated transcriptional open compl...	5	0	0.01	1.00000
1207	GO:0001113	transcriptional open complex formation a...	5	0	0.01	1.00000
1208	GO:0001120	protein-DNA complex remodeling	5	0	0.01	1.00000
1209	GO:0001172	transcription, RNA-templated	28	0	0.06	1.00000
1210	GO:0001408	guanine nucleotide transport	3	0	0.01	1.00000
1211	GO:0001504	neurotransmitter uptake	9	0	0.02	1.00000
1212	GO:0001505	regulation of neurotransmitter levels	155	0	0.31	1.00000
1213	GO:0001522	pseudouridine synthesis	65	0	0.13	1.00000
1214	GO:0001558	regulation of cell growth	245	0	0.49	1.00000
1215	GO:0001560	regulation of cell growth by extracellul...	7	0	0.01	1.00000
1216	GO:0001561	fatty acid alpha-oxidation	6	0	0.01	1.00000
1217	GO:0001578	microtubule bundle formation	15	0	0.03	1.00000
1218	GO:0001666	response to hypoxia	272	0	0.55	1.00000
1219	GO:0001676	long-chain fatty acid metabolic process	75	0	0.15	1.00000
1220	GO:0001682	tRNA 5'-leader removal	8	0	0.02	1.00000
1221	GO:0001709	cell fate determination	24	0	0.05	1.00000
1222	GO:0001731	formation of translation preinitiation c...	60	0	0.12	1.00000
1223	GO:0001732	formation of cytoplasmic translation ini...	2	0	0	1.00000
1224	GO:0001736	establishment of planar polarity	13	0	0.03	1.00000
1225	GO:0001738	morphogenesis of a polarized epithelium	13	0	0.03	1.00000
1226	GO:0001763	morphogenesis of a branching structure	96	0	0.19	1.00000
1227	GO:0001778	plasma membrane repair	2	0	0	1.00000
1228	GO:0001789	G-protein coupled receptor signaling pat...	2	0	0	1.00000
1229	GO:0001881	receptor recycling	4	0	0.01	1.00000
1230	GO:0001887	selenium compound metabolic process	14	0	0.03	1.00000
1231	GO:0001906	cell killing	475	0	0.95	1.00000
1232	GO:0001927	exocyst assembly	7	0	0.01	1.00000
1233	GO:0001933	negative regulation of protein phosphory...	47	0	0.09	1.00000
1234	GO:0001944	vasculature development	96	0	0.19	1.00000
1235	GO:0002009	morphogenesis of an epithelium	13	0	0.03	1.00000
1236	GO:0002084	protein depalmitoylation	25	0	0.05	1.00000
1237	GO:0002097	tRNA wobble base modification	30	0	0.06	1.00000
1238	GO:0002098	tRNA wobble uridine modification	27	0	0.05	1.00000
1239	GO:0002100	tRNA wobble adenosine to inosine editing	3	0	0.01	1.00000
1240	GO:0002103	endonucleolytic cleavage of tetracistron...	5	0	0.01	1.00000
1241	GO:0002119	nematode larval development	7	0	0.01	1.00000
1242	GO:0002128	tRNA nucleoside ribose methylation	2	0	0	1.00000
1243	GO:0002143	tRNA wobble position uridine thiolation	4	0	0.01	1.00000
1244	GO:0002164	larval development	7	0	0.01	1.00000
1245	GO:0002181	cytoplasmic translation	220	0	0.44	1.00000
1246	GO:0002182	cytoplasmic translational elongation	10	0	0.02	1.00000
1247	GO:0002183	cytoplasmic translational initiation	62	0	0.12	1.00000
1248	GO:0002213	defense response to insect	103	0	0.21	1.00000
1249	GO:0002215	defense response to nematode	4	0	0.01	1.00000
1250	GO:0002220	innate immune response activating cell s...	2	0	0	1.00000
1251	GO:0002221	pattern recognition receptor signaling p...	8	0	0.02	1.00000
1252	GO:0002229	defense response to oomycetes	65	0	0.13	1.00000
1253	GO:0002230	positive regulation of defense response ...	22	0	0.04	1.00000
1254	GO:0002237	response to molecule of bacterial origin	119	0	0.24	1.00000
1255	GO:0002238	response to molecule of fungal origin	10	0	0.02	1.00000
1256	GO:0002239	response to oomycetes	90	0	0.18	1.00000
1257	GO:0002240	response to molecule of oomycetes origin	9	0	0.02	1.00000
1258	GO:0002252	immune effector process	239	0	0.48	1.00000
1259	GO:0002429	immune response-activating cell surface ...	2	0	0	1.00000
1260	GO:0002532	production of molecular mediator involve...	4	0	0.01	1.00000
1261	GO:0002538	arachidonic acid metabolite production i...	4	0	0.01	1.00000
1262	GO:0002540	leukotriene production involved in infla...	4	0	0.01	1.00000
1263	GO:0002679	respiratory burst involved in defense re...	21	0	0.04	1.00000
1264	GO:0002697	regulation of immune effector process	42	0	0.08	1.00000
1265	GO:0002698	negative regulation of immune effector p...	6	0	0.01	1.00000
1266	GO:0002752	cell surface pattern recognition recepto...	2	0	0	1.00000
1267	GO:0002757	immune response-activating signal transd...	8	0	0.02	1.00000
1268	GO:0002758	innate immune response-activating signal...	8	0	0.02	1.00000
1269	GO:0002764	immune response-regulating signaling pat...	16	0	0.03	1.00000
1270	GO:0002768	immune response-regulating cell surface ...	2	0	0	1.00000
1271	GO:0002790	peptide secretion	93	0	0.19	1.00000
1272	GO:0002831	regulation of response to biotic stimulu...	197	0	0.4	1.00000
1273	GO:0002832	negative regulation of response to bioti...	37	0	0.07	1.00000
1274	GO:0002833	positive regulation of response to bioti...	52	0	0.1	1.00000
1275	GO:0002938	tRNA guanine ribose methylation	2	0	0	1.00000
1276	GO:0002943	tRNA dihydrouridine synthesis	10	0	0.02	1.00000
1277	GO:0002949	tRNA threonylcarbamoyladenosine modifica...	4	0	0.01	1.00000
1278	GO:0003002	regionalization	578	0	1.16	1.00000
1279	GO:0003032	detection of oxygen	19	0	0.04	1.00000
1280	GO:0003156	regulation of animal organ formation	5	0	0.01	1.00000
1281	GO:0005513	detection of calcium ion	27	0	0.05	1.00000
1282	GO:0005977	glycogen metabolic process	27	0	0.05	1.00000
1283	GO:0005978	glycogen biosynthetic process	27	0	0.05	1.00000
1284	GO:0005987	sucrose catabolic process	14	0	0.03	1.00000
1285	GO:0005991	trehalose metabolic process	82	0	0.16	1.00000
1286	GO:0005992	trehalose biosynthetic process	75	0	0.15	1.00000
1287	GO:0005993	trehalose catabolic process	5	0	0.01	1.00000
1288	GO:0005997	xylulose metabolic process	2	0	0	1.00000
1289	GO:0006002	fructose 6-phosphate metabolic process	41	0	0.08	1.00000
1290	GO:0006003	fructose 2,6-bisphosphate metabolic proc...	6	0	0.01	1.00000
1291	GO:0006004	fucose metabolic process	6	0	0.01	1.00000
1292	GO:0006005	L-fucose biosynthetic process	2	0	0	1.00000
1293	GO:0006006	glucose metabolic process	100	0	0.2	1.00000
1294	GO:0006007	glucose catabolic process	5	0	0.01	1.00000
1295	GO:0006011	UDP-glucose metabolic process	13	0	0.03	1.00000
1296	GO:0006012	galactose metabolic process	105	0	0.21	1.00000
1297	GO:0006013	mannose metabolic process	22	0	0.04	1.00000
1298	GO:0006014	D-ribose metabolic process	50	0	0.1	1.00000
1299	GO:0006020	inositol metabolic process	46	0	0.09	1.00000
1300	GO:0006021	inositol biosynthetic process	19	0	0.04	1.00000
1301	GO:0006022	aminoglycan metabolic process	97	0	0.19	1.00000
1302	GO:0006023	aminoglycan biosynthetic process	27	0	0.05	1.00000
1303	GO:0006024	glycosaminoglycan biosynthetic process	27	0	0.05	1.00000
1304	GO:0006026	aminoglycan catabolic process	70	0	0.14	1.00000
1305	GO:0006029	proteoglycan metabolic process	17	0	0.03	1.00000
1306	GO:0006030	chitin metabolic process	70	0	0.14	1.00000
1307	GO:0006032	chitin catabolic process	70	0	0.14	1.00000
1308	GO:0006041	glucosamine metabolic process	4	0	0.01	1.00000
1309	GO:0006042	glucosamine biosynthetic process	4	0	0.01	1.00000
1310	GO:0006044	N-acetylglucosamine metabolic process	4	0	0.01	1.00000
1311	GO:0006056	mannoprotein metabolic process	4	0	0.01	1.00000
1312	GO:0006057	mannoprotein biosynthetic process	4	0	0.01	1.00000
1313	GO:0006059	hexitol metabolic process	2	0	0	1.00000
1314	GO:0006063	uronic acid metabolic process	10	0	0.02	1.00000
1315	GO:0006065	UDP-glucuronate biosynthetic process	14	0	0.03	1.00000
1316	GO:0006067	ethanol metabolic process	4	0	0.01	1.00000
1317	GO:0006069	ethanol oxidation	4	0	0.01	1.00000
1318	GO:0006071	glycerol metabolic process	121	0	0.24	1.00000
1319	GO:0006072	glycerol-3-phosphate metabolic process	28	0	0.06	1.00000
1320	GO:0006074	(1->3)-beta-D-glucan metabolic process	66	0	0.13	1.00000
1321	GO:0006075	(1->3)-beta-D-glucan biosynthetic proces...	59	0	0.12	1.00000
1322	GO:0006076	(1->3)-beta-D-glucan catabolic process	7	0	0.01	1.00000
1323	GO:0006080	substituted mannan metabolic process	2	0	0	1.00000
1324	GO:0006083	acetate metabolic process	5	0	0.01	1.00000
1325	GO:0006089	lactate metabolic process	34	0	0.07	1.00000
1326	GO:0006094	gluconeogenesis	46	0	0.09	1.00000
1327	GO:0006097	glyoxylate cycle	34	0	0.07	1.00000
1328	GO:0006099	tricarboxylic acid cycle	214	0	0.43	1.00000
1329	GO:0006101	citrate metabolic process	214	0	0.43	1.00000
1330	GO:0006102	isocitrate metabolic process	46	0	0.09	1.00000
1331	GO:0006104	succinyl-CoA metabolic process	10	0	0.02	1.00000
1332	GO:0006105	succinate metabolic process	19	0	0.04	1.00000
1333	GO:0006106	fumarate metabolic process	9	0	0.02	1.00000
1334	GO:0006107	oxaloacetate metabolic process	6	0	0.01	1.00000
1335	GO:0006110	regulation of glycolytic process	3	0	0.01	1.00000
1336	GO:0006112	energy reserve metabolic process	27	0	0.05	1.00000
1337	GO:0006114	glycerol biosynthetic process	6	0	0.01	1.00000
1338	GO:0006116	NADH oxidation	6	0	0.01	1.00000
1339	GO:0006119	oxidative phosphorylation	101	0	0.2	1.00000
1340	GO:0006120	mitochondrial electron transport, NADH t...	33	0	0.07	1.00000
1341	GO:0006121	mitochondrial electron transport, succin...	27	0	0.05	1.00000
1342	GO:0006122	mitochondrial electron transport, ubiqui...	32	0	0.06	1.00000
1343	GO:0006123	mitochondrial electron transport, cytoch...	7	0	0.01	1.00000
1344	GO:0006127	glycerophosphate shuttle	6	0	0.01	1.00000
1345	GO:0006140	regulation of nucleotide metabolic proce...	22	0	0.04	1.00000
1346	GO:0006144	purine nucleobase metabolic process	64	0	0.13	1.00000
1347	GO:0006145	purine nucleobase catabolic process	18	0	0.04	1.00000
1348	GO:0006148	inosine catabolic process	8	0	0.02	1.00000
1349	GO:0006152	purine nucleoside catabolic process	19	0	0.04	1.00000
1350	GO:0006154	adenosine catabolic process	5	0	0.01	1.00000
1351	GO:0006166	purine ribonucleoside salvage	11	0	0.02	1.00000
1352	GO:0006167	AMP biosynthetic process	32	0	0.06	1.00000
1353	GO:0006168	adenine salvage	17	0	0.03	1.00000
1354	GO:0006169	adenosine salvage	9	0	0.02	1.00000
1355	GO:0006175	dATP biosynthetic process	3	0	0.01	1.00000
1356	GO:0006176	dATP biosynthetic process from ADP	3	0	0.01	1.00000
1357	GO:0006177	GMP biosynthetic process	9	0	0.02	1.00000
1358	GO:0006178	guanine salvage	2	0	0	1.00000
1359	GO:0006182	cGMP biosynthetic process	7	0	0.01	1.00000
1360	GO:0006183	GTP biosynthetic process	6	0	0.01	1.00000
1361	GO:0006188	IMP biosynthetic process	46	0	0.09	1.00000
1362	GO:0006189	'de novo' IMP biosynthetic process	39	0	0.08	1.00000
1363	GO:0006195	purine nucleotide catabolic process	4	0	0.01	1.00000
1364	GO:0006203	dGTP catabolic process	4	0	0.01	1.00000
1365	GO:0006206	pyrimidine nucleobase metabolic process	98	0	0.2	1.00000
1366	GO:0006207	'de novo' pyrimidine nucleobase biosynth...	40	0	0.08	1.00000
1367	GO:0006208	pyrimidine nucleobase catabolic process	13	0	0.03	1.00000
1368	GO:0006212	uracil catabolic process	13	0	0.03	1.00000
1369	GO:0006213	pyrimidine nucleoside metabolic process	120	0	0.24	1.00000
1370	GO:0006216	cytidine catabolic process	9	0	0.02	1.00000
1371	GO:0006218	uridine catabolic process	6	0	0.01	1.00000
1372	GO:0006220	pyrimidine nucleotide metabolic process	94	0	0.19	1.00000
1373	GO:0006221	pyrimidine nucleotide biosynthetic proce...	88	0	0.18	1.00000
1374	GO:0006222	UMP biosynthetic process	39	0	0.08	1.00000
1375	GO:0006226	dUMP biosynthetic process	2	0	0	1.00000
1376	GO:0006228	UTP biosynthetic process	6	0	0.01	1.00000
1377	GO:0006231	dTMP biosynthetic process	8	0	0.02	1.00000
1378	GO:0006241	CTP biosynthetic process	29	0	0.06	1.00000
1379	GO:0006264	mitochondrial DNA replication	4	0	0.01	1.00000
1380	GO:0006265	DNA topological change	51	0	0.1	1.00000
1381	GO:0006266	DNA ligation	11	0	0.02	1.00000
1382	GO:0006268	DNA unwinding involved in DNA replicatio...	37	0	0.07	1.00000
1383	GO:0006269	DNA replication, synthesis of RNA primer	18	0	0.04	1.00000
1384	GO:0006270	DNA replication initiation	49	0	0.1	1.00000
1385	GO:0006271	DNA strand elongation involved in DNA re...	18	0	0.04	1.00000
1386	GO:0006273	lagging strand elongation	5	0	0.01	1.00000
1387	GO:0006275	regulation of DNA replication	93	0	0.19	1.00000
1388	GO:0006278	RNA-dependent DNA biosynthetic process	41	0	0.08	1.00000
1389	GO:0006279	premeiotic DNA replication	5	0	0.01	1.00000
1390	GO:0006282	regulation of DNA repair	23	0	0.05	1.00000
1391	GO:0006284	base-excision repair	65	0	0.13	1.00000
1392	GO:0006287	base-excision repair, gap-filling	2	0	0	1.00000
1393	GO:0006290	pyrimidine dimer repair	16	0	0.03	1.00000
1394	GO:0006294	nucleotide-excision repair, preincision ...	2	0	0	1.00000
1395	GO:0006296	nucleotide-excision repair, DNA incision...	2	0	0	1.00000
1396	GO:0006297	nucleotide-excision repair, DNA gap fill...	2	0	0	1.00000
1397	GO:0006301	postreplication repair	46	0	0.09	1.00000
1398	GO:0006302	double-strand break repair	192	0	0.39	1.00000
1399	GO:0006303	double-strand break repair via nonhomolo...	33	0	0.07	1.00000
1400	GO:0006308	DNA catabolic process	25	0	0.05	1.00000
1401	GO:0006310	DNA recombination	380	0	0.76	1.00000
1402	GO:0006311	meiotic gene conversion	4	0	0.01	1.00000
1403	GO:0006312	mitotic recombination	43	0	0.09	1.00000
1404	GO:0006323	DNA packaging	160	0	0.32	1.00000
1405	GO:0006333	chromatin assembly or disassembly	169	0	0.34	1.00000
1406	GO:0006334	nucleosome assembly	97	0	0.19	1.00000
1407	GO:0006336	DNA replication-independent nucleosome a...	4	0	0.01	1.00000
1408	GO:0006338	chromatin remodeling	126	0	0.25	1.00000
1409	GO:0006344	maintenance of chromatin silencing	9	0	0.02	1.00000
1410	GO:0006346	methylation-dependent chromatin silencin...	64	0	0.13	1.00000
1411	GO:0006353	DNA-templated transcription, termination	27	0	0.05	1.00000
1412	GO:0006354	DNA-templated transcription, elongation	78	0	0.16	1.00000
1413	GO:0006359	regulation of transcription by RNA polym...	15	0	0.03	1.00000
1414	GO:0006360	transcription by RNA polymerase I	6	0	0.01	1.00000
1415	GO:0006368	transcription elongation from RNA polyme...	36	0	0.07	1.00000
1416	GO:0006369	termination of RNA polymerase II transcr...	4	0	0.01	1.00000
1417	GO:0006376	mRNA splice site selection	26	0	0.05	1.00000
1418	GO:0006378	mRNA polyadenylation	45	0	0.09	1.00000
1419	GO:0006379	mRNA cleavage	28	0	0.06	1.00000
1420	GO:0006382	adenosine to inosine editing	3	0	0.01	1.00000
1421	GO:0006388	tRNA splicing, via endonucleolytic cleav...	15	0	0.03	1.00000
1422	GO:0006399	tRNA metabolic process	529	0	1.06	1.00000
1423	GO:0006400	tRNA modification	174	0	0.35	1.00000
1424	GO:0006401	RNA catabolic process	297	0	0.6	1.00000
1425	GO:0006402	mRNA catabolic process	238	0	0.48	1.00000
1426	GO:0006403	RNA localization	279	0	0.56	1.00000
1427	GO:0006405	RNA export from nucleus	133	0	0.27	1.00000
1428	GO:0006406	mRNA export from nucleus	82	0	0.16	1.00000
1429	GO:0006407	rRNA export from nucleus	20	0	0.04	1.00000
1430	GO:0006409	tRNA export from nucleus	10	0	0.02	1.00000
1431	GO:0006415	translational termination	55	0	0.11	1.00000
1432	GO:0006417	regulation of translation	641	0	1.29	1.00000
1433	GO:0006418	tRNA aminoacylation for protein translat...	252	0	0.51	1.00000
1434	GO:0006419	alanyl-tRNA aminoacylation	9	0	0.02	1.00000
1435	GO:0006420	arginyl-tRNA aminoacylation	10	0	0.02	1.00000
1436	GO:0006421	asparaginyl-tRNA aminoacylation	17	0	0.03	1.00000
1437	GO:0006422	aspartyl-tRNA aminoacylation	10	0	0.02	1.00000
1438	GO:0006423	cysteinyl-tRNA aminoacylation	13	0	0.03	1.00000
1439	GO:0006424	glutamyl-tRNA aminoacylation	26	0	0.05	1.00000
1440	GO:0006425	glutaminyl-tRNA aminoacylation	9	0	0.02	1.00000
1441	GO:0006426	glycyl-tRNA aminoacylation	13	0	0.03	1.00000
1442	GO:0006427	histidyl-tRNA aminoacylation	7	0	0.01	1.00000
1443	GO:0006428	isoleucyl-tRNA aminoacylation	13	0	0.03	1.00000
1444	GO:0006429	leucyl-tRNA aminoacylation	5	0	0.01	1.00000
1445	GO:0006430	lysyl-tRNA aminoacylation	12	0	0.02	1.00000
1446	GO:0006431	methionyl-tRNA aminoacylation	5	0	0.01	1.00000
1447	GO:0006432	phenylalanyl-tRNA aminoacylation	21	0	0.04	1.00000
1448	GO:0006433	prolyl-tRNA aminoacylation	18	0	0.04	1.00000
1449	GO:0006434	seryl-tRNA aminoacylation	10	0	0.02	1.00000
1450	GO:0006435	threonyl-tRNA aminoacylation	9	0	0.02	1.00000
1451	GO:0006436	tryptophanyl-tRNA aminoacylation	16	0	0.03	1.00000
1452	GO:0006438	valyl-tRNA aminoacylation	2	0	0	1.00000
1453	GO:0006446	regulation of translational initiation	116	0	0.23	1.00000
1454	GO:0006448	regulation of translational elongation	26	0	0.05	1.00000
1455	GO:0006449	regulation of translational termination	12	0	0.02	1.00000
1456	GO:0006450	regulation of translational fidelity	7	0	0.01	1.00000
1457	GO:0006452	translational frameshifting	12	0	0.02	1.00000
1458	GO:0006458	'de novo' protein folding	14	0	0.03	1.00000
1459	GO:0006465	signal peptide processing	76	0	0.15	1.00000
1460	GO:0006469	negative regulation of protein kinase ac...	43	0	0.09	1.00000
1461	GO:0006471	protein ADP-ribosylation	18	0	0.04	1.00000
1462	GO:0006474	N-terminal protein amino acid acetylatio...	20	0	0.04	1.00000
1463	GO:0006476	protein deacetylation	88	0	0.18	1.00000
1464	GO:0006481	C-terminal protein methylation	2	0	0	1.00000
1465	GO:0006482	protein demethylation	19	0	0.04	1.00000
1466	GO:0006488	dolichol-linked oligosaccharide biosynth...	10	0	0.02	1.00000
1467	GO:0006490	oligosaccharide-lipid intermediate biosy...	17	0	0.03	1.00000
1468	GO:0006491	N-glycan processing	36	0	0.07	1.00000
1469	GO:0006493	protein O-linked glycosylation	26	0	0.05	1.00000
1470	GO:0006498	N-terminal protein lipidation	235	0	0.47	1.00000
1471	GO:0006499	N-terminal protein myristoylation	235	0	0.47	1.00000
1472	GO:0006501	C-terminal protein lipidation	3	0	0.01	1.00000
1473	GO:0006505	GPI anchor metabolic process	70	0	0.14	1.00000
1474	GO:0006506	GPI anchor biosynthetic process	53	0	0.11	1.00000
1475	GO:0006513	protein monoubiquitination	20	0	0.04	1.00000
1476	GO:0006515	protein quality control for misfolded or...	27	0	0.05	1.00000
1477	GO:0006516	glycoprotein catabolic process	21	0	0.04	1.00000
1478	GO:0006517	protein deglycosylation	19	0	0.04	1.00000
1479	GO:0006521	regulation of cellular amino acid metabo...	78	0	0.16	1.00000
1480	GO:0006522	alanine metabolic process	26	0	0.05	1.00000
1481	GO:0006524	alanine catabolic process	26	0	0.05	1.00000
1482	GO:0006525	arginine metabolic process	68	0	0.14	1.00000
1483	GO:0006526	arginine biosynthetic process	48	0	0.1	1.00000
1484	GO:0006527	arginine catabolic process	10	0	0.02	1.00000
1485	GO:0006528	asparagine metabolic process	35	0	0.07	1.00000
1486	GO:0006529	asparagine biosynthetic process	23	0	0.05	1.00000
1487	GO:0006530	asparagine catabolic process	12	0	0.02	1.00000
1488	GO:0006534	cysteine metabolic process	99	0	0.2	1.00000
1489	GO:0006535	cysteine biosynthetic process from serin...	19	0	0.04	1.00000
1490	GO:0006536	glutamate metabolic process	78	0	0.16	1.00000
1491	GO:0006537	glutamate biosynthetic process	16	0	0.03	1.00000
1492	GO:0006538	glutamate catabolic process	11	0	0.02	1.00000
1493	GO:0006540	glutamate decarboxylation to succinate	11	0	0.02	1.00000
1494	GO:0006541	glutamine metabolic process	142	0	0.28	1.00000
1495	GO:0006542	glutamine biosynthetic process	27	0	0.05	1.00000
1496	GO:0006544	glycine metabolic process	79	0	0.16	1.00000
1497	GO:0006545	glycine biosynthetic process	21	0	0.04	1.00000
1498	GO:0006546	glycine catabolic process	37	0	0.07	1.00000
1499	GO:0006547	histidine metabolic process	43	0	0.09	1.00000
1500	GO:0006549	isoleucine metabolic process	61	0	0.12	1.00000
1501	GO:0006551	leucine metabolic process	64	0	0.13	1.00000
1502	GO:0006552	leucine catabolic process	16	0	0.03	1.00000
1503	GO:0006553	lysine metabolic process	73	0	0.15	1.00000
1504	GO:0006554	lysine catabolic process	15	0	0.03	1.00000
1505	GO:0006555	methionine metabolic process	106	0	0.21	1.00000
1506	GO:0006556	S-adenosylmethionine biosynthetic proces...	14	0	0.03	1.00000
1507	GO:0006557	S-adenosylmethioninamine biosynthetic pr...	21	0	0.04	1.00000
1508	GO:0006559	L-phenylalanine catabolic process	32	0	0.06	1.00000
1509	GO:0006562	proline catabolic process	12	0	0.02	1.00000
1510	GO:0006563	L-serine metabolic process	65	0	0.13	1.00000
1511	GO:0006564	L-serine biosynthetic process	18	0	0.04	1.00000
1512	GO:0006566	threonine metabolic process	56	0	0.11	1.00000
1513	GO:0006567	threonine catabolic process	10	0	0.02	1.00000
1514	GO:0006568	tryptophan metabolic process	104	0	0.21	1.00000
1515	GO:0006569	tryptophan catabolic process	12	0	0.02	1.00000
1516	GO:0006572	tyrosine catabolic process	12	0	0.02	1.00000
1517	GO:0006576	cellular biogenic amine metabolic proces...	232	0	0.47	1.00000
1518	GO:0006577	amino-acid betaine metabolic process	7	0	0.01	1.00000
1519	GO:0006578	amino-acid betaine biosynthetic process	7	0	0.01	1.00000
1520	GO:0006580	ethanolamine metabolic process	6	0	0.01	1.00000
1521	GO:0006586	indolalkylamine metabolic process	104	0	0.21	1.00000
1522	GO:0006591	ornithine metabolic process	11	0	0.02	1.00000
1523	GO:0006593	ornithine catabolic process	4	0	0.01	1.00000
1524	GO:0006595	polyamine metabolic process	98	0	0.2	1.00000
1525	GO:0006596	polyamine biosynthetic process	78	0	0.16	1.00000
1526	GO:0006597	spermine biosynthetic process	28	0	0.06	1.00000
1527	GO:0006598	polyamine catabolic process	16	0	0.03	1.00000
1528	GO:0006606	protein import into nucleus	160	0	0.32	1.00000
1529	GO:0006607	NLS-bearing protein import into nucleus	45	0	0.09	1.00000
1530	GO:0006610	ribosomal protein import into nucleus	16	0	0.03	1.00000
1531	GO:0006611	protein export from nucleus	149	0	0.3	1.00000
1532	GO:0006613	cotranslational protein targeting to mem...	40	0	0.08	1.00000
1533	GO:0006614	SRP-dependent cotranslational protein ta...	40	0	0.08	1.00000
1534	GO:0006617	SRP-dependent cotranslational protein ta...	17	0	0.03	1.00000
1535	GO:0006620	posttranslational protein targeting to e...	39	0	0.08	1.00000
1536	GO:0006621	protein retention in ER lumen	28	0	0.06	1.00000
1537	GO:0006623	protein targeting to vacuole	118	0	0.24	1.00000
1538	GO:0006624	vacuolar protein processing	26	0	0.05	1.00000
1539	GO:0006625	protein targeting to peroxisome	48	0	0.1	1.00000
1540	GO:0006626	protein targeting to mitochondrion	153	0	0.31	1.00000
1541	GO:0006627	protein processing involved in protein t...	32	0	0.06	1.00000
1542	GO:0006636	unsaturated fatty acid biosynthetic proc...	104	0	0.21	1.00000
1543	GO:0006642	triglyceride mobilization	4	0	0.01	1.00000
1544	GO:0006646	phosphatidylethanolamine biosynthetic pr...	37	0	0.07	1.00000
1545	GO:0006649	phospholipid transfer to membrane	3	0	0.01	1.00000
1546	GO:0006650	glycerophospholipid metabolic process	404	0	0.81	1.00000
1547	GO:0006651	diacylglycerol biosynthetic process	18	0	0.04	1.00000
1548	GO:0006655	phosphatidylglycerol biosynthetic proces...	31	0	0.06	1.00000
1549	GO:0006656	phosphatidylcholine biosynthetic process	28	0	0.06	1.00000
1550	GO:0006658	phosphatidylserine metabolic process	10	0	0.02	1.00000
1551	GO:0006659	phosphatidylserine biosynthetic process	10	0	0.02	1.00000
1552	GO:0006661	phosphatidylinositol biosynthetic proces...	92	0	0.18	1.00000
1553	GO:0006662	glycerol ether metabolic process	3	0	0.01	1.00000
1554	GO:0006670	sphingosine metabolic process	5	0	0.01	1.00000
1555	GO:0006671	phytosphingosine metabolic process	5	0	0.01	1.00000
1556	GO:0006690	icosanoid metabolic process	10	0	0.02	1.00000
1557	GO:0006691	leukotriene metabolic process	4	0	0.01	1.00000
1558	GO:0006695	cholesterol biosynthetic process	9	0	0.02	1.00000
1559	GO:0006706	steroid catabolic process	6	0	0.01	1.00000
1560	GO:0006714	sesquiterpenoid metabolic process	130	0	0.26	1.00000
1561	GO:0006721	terpenoid metabolic process	532	0	1.07	1.00000
1562	GO:0006722	triterpenoid metabolic process	28	0	0.06	1.00000
1563	GO:0006723	cuticle hydrocarbon biosynthetic process	13	0	0.03	1.00000
1564	GO:0006729	tetrahydrobiopterin biosynthetic process	13	0	0.03	1.00000
1565	GO:0006734	NADH metabolic process	15	0	0.03	1.00000
1566	GO:0006740	NADPH regeneration	6	0	0.01	1.00000
1567	GO:0006741	NADP biosynthetic process	13	0	0.03	1.00000
1568	GO:0006747	FAD biosynthetic process	2	0	0	1.00000
1569	GO:0006750	glutathione biosynthetic process	21	0	0.04	1.00000
1570	GO:0006751	glutathione catabolic process	31	0	0.06	1.00000
1571	GO:0006766	vitamin metabolic process	249	0	0.5	1.00000
1572	GO:0006767	water-soluble vitamin metabolic process	181	0	0.36	1.00000
1573	GO:0006768	biotin metabolic process	18	0	0.04	1.00000
1574	GO:0006771	riboflavin metabolic process	23	0	0.05	1.00000
1575	GO:0006772	thiamine metabolic process	32	0	0.06	1.00000
1576	GO:0006775	fat-soluble vitamin metabolic process	33	0	0.07	1.00000
1577	GO:0006777	Mo-molybdopterin cofactor biosynthetic p...	30	0	0.06	1.00000
1578	GO:0006778	porphyrin-containing compound metabolic ...	311	0	0.62	1.00000
1579	GO:0006779	porphyrin-containing compound biosynthet...	236	0	0.47	1.00000
1580	GO:0006780	uroporphyrinogen III biosynthetic proces...	2	0	0	1.00000
1581	GO:0006782	protoporphyrinogen IX biosynthetic proce...	47	0	0.09	1.00000
1582	GO:0006783	heme biosynthetic process	70	0	0.14	1.00000
1583	GO:0006784	heme a biosynthetic process	4	0	0.01	1.00000
1584	GO:0006787	porphyrin-containing compound catabolic ...	59	0	0.12	1.00000
1585	GO:0006788	heme oxidation	12	0	0.02	1.00000
1586	GO:0006791	sulfur utilization	6	0	0.01	1.00000
1587	GO:0006792	regulation of sulfur utilization	6	0	0.01	1.00000
1588	GO:0006801	superoxide metabolic process	69	0	0.14	1.00000
1589	GO:0006805	xenobiotic metabolic process	17	0	0.03	1.00000
1590	GO:0006808	regulation of nitrogen utilization	16	0	0.03	1.00000
1591	GO:0006809	nitric oxide biosynthetic process	18	0	0.04	1.00000
1592	GO:0006813	potassium ion transport	237	0	0.48	1.00000
1593	GO:0006814	sodium ion transport	199	0	0.4	1.00000
1594	GO:0006816	calcium ion transport	113	0	0.23	1.00000
1595	GO:0006817	phosphate ion transport	128	0	0.26	1.00000
1596	GO:0006824	cobalt ion transport	7	0	0.01	1.00000
1597	GO:0006825	copper ion transport	72	0	0.14	1.00000
1598	GO:0006826	iron ion transport	111	0	0.22	1.00000
1599	GO:0006828	manganese ion transport	77	0	0.15	1.00000
1600	GO:0006829	zinc ion transport	136	0	0.27	1.00000
1601	GO:0006833	water transport	84	0	0.17	1.00000
1602	GO:0006835	dicarboxylic acid transport	87	0	0.17	1.00000
1603	GO:0006836	neurotransmitter transport	33	0	0.07	1.00000
1604	GO:0006842	tricarboxylic acid transport	11	0	0.02	1.00000
1605	GO:0006848	pyruvate transport	21	0	0.04	1.00000
1606	GO:0006849	plasma membrane pyruvate transport	4	0	0.01	1.00000
1607	GO:0006850	mitochondrial pyruvate transmembrane tra...	13	0	0.03	1.00000
1608	GO:0006857	oligopeptide transport	272	0	0.55	1.00000
1609	GO:0006858	extracellular transport	6	0	0.01	1.00000
1610	GO:0006862	nucleotide transport	120	0	0.24	1.00000
1611	GO:0006863	purine nucleobase transport	69	0	0.14	1.00000
1612	GO:0006868	glutamine transport	10	0	0.02	1.00000
1613	GO:0006874	cellular calcium ion homeostasis	123	0	0.25	1.00000
1614	GO:0006875	cellular metal ion homeostasis	603	0	1.21	1.00000
1615	GO:0006878	cellular copper ion homeostasis	35	0	0.07	1.00000
1616	GO:0006879	cellular iron ion homeostasis	93	0	0.19	1.00000
1617	GO:0006880	intracellular sequestering of iron ion	31	0	0.06	1.00000
1618	GO:0006882	cellular zinc ion homeostasis	88	0	0.18	1.00000
1619	GO:0006883	cellular sodium ion homeostasis	19	0	0.04	1.00000
1620	GO:0006884	cell volume homeostasis	29	0	0.06	1.00000
1621	GO:0006887	exocytosis	252	0	0.51	1.00000
1622	GO:0006888	ER to Golgi vesicle-mediated transport	141	0	0.28	1.00000
1623	GO:0006890	retrograde vesicle-mediated transport, G...	70	0	0.14	1.00000
1624	GO:0006892	post-Golgi vesicle-mediated transport	39	0	0.08	1.00000
1625	GO:0006893	Golgi to plasma membrane transport	4	0	0.01	1.00000
1626	GO:0006896	Golgi to vacuole transport	35	0	0.07	1.00000
1627	GO:0006897	endocytosis	233	0	0.47	1.00000
1628	GO:0006898	receptor-mediated endocytosis	25	0	0.05	1.00000
1629	GO:0006900	vesicle budding from membrane	49	0	0.1	1.00000
1630	GO:0006901	vesicle coating	6	0	0.01	1.00000
1631	GO:0006903	vesicle targeting	16	0	0.03	1.00000
1632	GO:0006904	vesicle docking involved in exocytosis	138	0	0.28	1.00000
1633	GO:0006906	vesicle fusion	73	0	0.15	1.00000
1634	GO:0006907	pinocytosis	4	0	0.01	1.00000
1635	GO:0006909	phagocytosis	21	0	0.04	1.00000
1636	GO:0006913	nucleocytoplasmic transport	372	0	0.75	1.00000
1637	GO:0006914	autophagy	179	0	0.36	1.00000
1638	GO:0006915	apoptotic process	222	0	0.45	1.00000
1639	GO:0006935	chemotaxis	86	0	0.17	1.00000
1640	GO:0006949	syncytium formation	60	0	0.12	1.00000
1641	GO:0006954	inflammatory response	22	0	0.04	1.00000
1642	GO:0006968	cellular defense response	23	0	0.05	1.00000
1643	GO:0006971	hypotonic response	11	0	0.02	1.00000
1644	GO:0006982	response to lipid hydroperoxide	4	0	0.01	1.00000
1645	GO:0006983	ER overload response	9	0	0.02	1.00000
1646	GO:0006984	ER-nucleus signaling pathway	12	0	0.02	1.00000
1647	GO:0006986	response to unfolded protein	45	0	0.09	1.00000
1648	GO:0006987	activation of signaling protein activity...	3	0	0.01	1.00000
1649	GO:0006990	positive regulation of transcription fro...	2	0	0	1.00000
1650	GO:0006991	response to sterol depletion	3	0	0.01	1.00000
1651	GO:0006995	cellular response to nitrogen starvation	63	0	0.13	1.00000
1652	GO:0006997	nucleus organization	178	0	0.36	1.00000
1653	GO:0006998	nuclear envelope organization	9	0	0.02	1.00000
1654	GO:0006999	nuclear pore organization	20	0	0.04	1.00000
1655	GO:0007000	nucleolus organization	11	0	0.02	1.00000
1656	GO:0007004	telomere maintenance via telomerase	13	0	0.03	1.00000
1657	GO:0007005	mitochondrion organization	321	0	0.64	1.00000
1658	GO:0007006	mitochondrial membrane organization	49	0	0.1	1.00000
1659	GO:0007007	inner mitochondrial membrane organizatio...	36	0	0.07	1.00000
1660	GO:0007009	plasma membrane organization	21	0	0.04	1.00000
1661	GO:0007015	actin filament organization	249	0	0.5	1.00000
1662	GO:0007018	microtubule-based movement	158	0	0.32	1.00000
1663	GO:0007019	microtubule depolymerization	22	0	0.04	1.00000
1664	GO:0007021	tubulin complex assembly	26	0	0.05	1.00000
1665	GO:0007023	post-chaperonin tubulin folding pathway	3	0	0.01	1.00000
1666	GO:0007026	negative regulation of microtubule depol...	5	0	0.01	1.00000
1667	GO:0007029	endoplasmic reticulum organization	46	0	0.09	1.00000
1668	GO:0007032	endosome organization	48	0	0.1	1.00000
1669	GO:0007041	lysosomal transport	14	0	0.03	1.00000
1670	GO:0007043	cell-cell junction assembly	22	0	0.04	1.00000
1671	GO:0007044	cell-substrate junction assembly	15	0	0.03	1.00000
1672	GO:0007045	cell-substrate adherens junction assembl...	15	0	0.03	1.00000
1673	GO:0007050	cell cycle arrest	17	0	0.03	1.00000
1674	GO:0007059	chromosome segregation	296	0	0.59	1.00000
1675	GO:0007060	male meiosis chromosome segregation	2	0	0	1.00000
1676	GO:0007062	sister chromatid cohesion	87	0	0.17	1.00000
1677	GO:0007063	regulation of sister chromatid cohesion	17	0	0.03	1.00000
1678	GO:0007064	mitotic sister chromatid cohesion	10	0	0.02	1.00000
1679	GO:0007065	male meiosis sister chromatid cohesion	5	0	0.01	1.00000
1680	GO:0007066	female meiosis sister chromatid cohesion	5	0	0.01	1.00000
1681	GO:0007076	mitotic chromosome condensation	21	0	0.04	1.00000
1682	GO:0007088	regulation of mitotic nuclear division	60	0	0.12	1.00000
1683	GO:0007091	metaphase/anaphase transition of mitotic...	39	0	0.08	1.00000
1684	GO:0007093	mitotic cell cycle checkpoint	47	0	0.09	1.00000
1685	GO:0007094	mitotic spindle assembly checkpoint	24	0	0.05	1.00000
1686	GO:0007095	mitotic G2 DNA damage checkpoint	2	0	0	1.00000
1687	GO:0007098	centrosome cycle	19	0	0.04	1.00000
1688	GO:0007112	male meiosis cytokinesis	9	0	0.02	1.00000
1689	GO:0007113	endomitotic cell cycle	6	0	0.01	1.00000
1690	GO:0007127	meiosis I	174	0	0.35	1.00000
1691	GO:0007128	meiotic prophase I	2	0	0	1.00000
1692	GO:0007129	synapsis	73	0	0.15	1.00000
1693	GO:0007130	synaptonemal complex assembly	8	0	0.02	1.00000
1694	GO:0007131	reciprocal meiotic recombination	138	0	0.28	1.00000
1695	GO:0007135	meiosis II	61	0	0.12	1.00000
1696	GO:0007140	male meiotic nuclear division	64	0	0.13	1.00000
1697	GO:0007141	male meiosis I	2	0	0	1.00000
1698	GO:0007142	male meiosis II	4	0	0.01	1.00000
1699	GO:0007143	female meiotic nuclear division	21	0	0.04	1.00000
1700	GO:0007155	cell adhesion	87	0	0.17	1.00000
1701	GO:0007160	cell-matrix adhesion	19	0	0.04	1.00000
1702	GO:0007163	establishment or maintenance of cell pol...	25	0	0.05	1.00000
1703	GO:0007164	establishment of tissue polarity	26	0	0.05	1.00000
1704	GO:0007167	enzyme linked receptor protein signaling...	460	0	0.92	1.00000
1705	GO:0007169	transmembrane receptor protein tyrosine ...	460	0	0.92	1.00000
1706	GO:0007172	signal complex assembly	2	0	0	1.00000
1707	GO:0007187	G-protein coupled receptor signaling pat...	18	0	0.04	1.00000
1708	GO:0007188	adenylate cyclase-modulating G-protein c...	18	0	0.04	1.00000
1709	GO:0007204	positive regulation of cytosolic calcium...	4	0	0.01	1.00000
1710	GO:0007205	protein kinase C-activating G-protein co...	43	0	0.09	1.00000
1711	GO:0007219	Notch signaling pathway	15	0	0.03	1.00000
1712	GO:0007229	integrin-mediated signaling pathway	17	0	0.03	1.00000
1713	GO:0007231	osmosensory signaling pathway	21	0	0.04	1.00000
1714	GO:0007263	nitric oxide mediated signal transductio...	4	0	0.01	1.00000
1715	GO:0007264	small GTPase mediated signal transductio...	183	0	0.37	1.00000
1716	GO:0007265	Ras protein signal transduction	10	0	0.02	1.00000
1717	GO:0007266	Rho protein signal transduction	6	0	0.01	1.00000
1718	GO:0007267	cell-cell signaling	120	0	0.24	1.00000
1719	GO:0007276	gamete generation	251	0	0.5	1.00000
1720	GO:0007281	germ cell development	4	0	0.01	1.00000
1721	GO:0007283	spermatogenesis	4	0	0.01	1.00000
1722	GO:0007286	spermatid development	4	0	0.01	1.00000
1723	GO:0007292	female gamete generation	49	0	0.1	1.00000
1724	GO:0007338	single fertilization	41	0	0.08	1.00000
1725	GO:0007349	cellularization	41	0	0.08	1.00000
1726	GO:0007389	pattern specification process	684	0	1.37	1.00000
1727	GO:0007530	sex determination	3	0	0.01	1.00000
1728	GO:0007569	cell aging	20	0	0.04	1.00000
1729	GO:0007602	phototransduction	170	0	0.34	1.00000
1730	GO:0007610	behavior	5	0	0.01	1.00000
1731	GO:0007638	mechanosensory behavior	5	0	0.01	1.00000
1732	GO:0008033	tRNA processing	264	0	0.53	1.00000
1733	GO:0008037	cell recognition	57	0	0.11	1.00000
1734	GO:0008053	mitochondrial fusion	12	0	0.02	1.00000
1735	GO:0008064	regulation of actin polymerization or de...	150	0	0.3	1.00000
1736	GO:0008153	para-aminobenzoic acid biosynthetic proc...	10	0	0.02	1.00000
1737	GO:0008154	actin polymerization or depolymerization	192	0	0.39	1.00000
1738	GO:0008156	negative regulation of DNA replication	40	0	0.08	1.00000
1739	GO:0008203	cholesterol metabolic process	9	0	0.02	1.00000
1740	GO:0008214	protein dealkylation	19	0	0.04	1.00000
1741	GO:0008215	spermine metabolic process	32	0	0.06	1.00000
1742	GO:0008216	spermidine metabolic process	51	0	0.1	1.00000
1743	GO:0008272	sulfate transport	69	0	0.14	1.00000
1744	GO:0008277	regulation of G-protein coupled receptor...	4	0	0.01	1.00000
1745	GO:0008284	positive regulation of cell proliferatio...	86	0	0.17	1.00000
1746	GO:0008295	spermidine biosynthetic process	33	0	0.07	1.00000
1747	GO:0008298	intracellular mRNA localization	12	0	0.02	1.00000
1748	GO:0008300	isoprenoid catabolic process	59	0	0.12	1.00000
1749	GO:0008333	endosome to lysosome transport	14	0	0.03	1.00000
1750	GO:0008334	histone mRNA metabolic process	5	0	0.01	1.00000
1751	GO:0008356	asymmetric cell division	62	0	0.12	1.00000
1752	GO:0008360	regulation of cell shape	69	0	0.14	1.00000
1753	GO:0008361	regulation of cell size	111	0	0.22	1.00000
1754	GO:0008535	respiratory chain complex IV assembly	25	0	0.05	1.00000
1755	GO:0008544	epidermis development	73	0	0.15	1.00000
1756	GO:0008593	regulation of Notch signaling pathway	2	0	0	1.00000
1757	GO:0008608	attachment of spindle microtubules to ki...	9	0	0.02	1.00000
1758	GO:0008612	peptidyl-lysine modification to peptidyl...	17	0	0.03	1.00000
1759	GO:0008614	pyridoxine metabolic process	13	0	0.03	1.00000
1760	GO:0008615	pyridoxine biosynthetic process	13	0	0.03	1.00000
1761	GO:0008618	7-methylguanosine metabolic process	5	0	0.01	1.00000
1762	GO:0008643	carbohydrate transport	243	0	0.49	1.00000
1763	GO:0008645	hexose transmembrane transport	15	0	0.03	1.00000
1764	GO:0008653	lipopolysaccharide metabolic process	9	0	0.02	1.00000
1765	GO:0008655	pyrimidine-containing compound salvage	54	0	0.11	1.00000
1766	GO:0009051	pentose-phosphate shunt, oxidative branc...	21	0	0.04	1.00000
1767	GO:0009052	pentose-phosphate shunt, non-oxidative b...	12	0	0.02	1.00000
1768	GO:0009060	aerobic respiration	264	0	0.53	1.00000
1769	GO:0009061	anaerobic respiration	46	0	0.09	1.00000
1770	GO:0009065	glutamine family amino acid catabolic pr...	45	0	0.09	1.00000
1771	GO:0009066	aspartate family amino acid metabolic pr...	232	0	0.47	1.00000
1772	GO:0009067	aspartate family amino acid biosynthetic...	156	0	0.31	1.00000
1773	GO:0009068	aspartate family amino acid catabolic pr...	39	0	0.08	1.00000
1774	GO:0009069	serine family amino acid metabolic proce...	217	0	0.44	1.00000
1775	GO:0009070	serine family amino acid biosynthetic pr...	129	0	0.26	1.00000
1776	GO:0009071	serine family amino acid catabolic proce...	45	0	0.09	1.00000
1777	GO:0009074	aromatic amino acid family catabolic pro...	48	0	0.1	1.00000
1778	GO:0009078	pyruvate family amino acid metabolic pro...	26	0	0.05	1.00000
1779	GO:0009080	pyruvate family amino acid catabolic pro...	26	0	0.05	1.00000
1780	GO:0009082	branched-chain amino acid biosynthetic p...	97	0	0.19	1.00000
1781	GO:0009085	lysine biosynthetic process	58	0	0.12	1.00000
1782	GO:0009086	methionine biosynthetic process	78	0	0.16	1.00000
1783	GO:0009087	methionine catabolic process	2	0	0	1.00000
1784	GO:0009088	threonine biosynthetic process	35	0	0.07	1.00000
1785	GO:0009089	lysine biosynthetic process via diaminop...	54	0	0.11	1.00000
1786	GO:0009092	homoserine metabolic process	7	0	0.01	1.00000
1787	GO:0009093	cysteine catabolic process	8	0	0.02	1.00000
1788	GO:0009097	isoleucine biosynthetic process	61	0	0.12	1.00000
1789	GO:0009098	leucine biosynthetic process	42	0	0.08	1.00000
1790	GO:0009099	valine biosynthetic process	34	0	0.07	1.00000
1791	GO:0009102	biotin biosynthetic process	18	0	0.04	1.00000
1792	GO:0009103	lipopolysaccharide biosynthetic process	9	0	0.02	1.00000
1793	GO:0009106	lipoate metabolic process	18	0	0.04	1.00000
1794	GO:0009107	lipoate biosynthetic process	18	0	0.04	1.00000
1795	GO:0009110	vitamin biosynthetic process	245	0	0.49	1.00000
1796	GO:0009111	vitamin catabolic process	2	0	0	1.00000
1797	GO:0009112	nucleobase metabolic process	162	0	0.33	1.00000
1798	GO:0009113	purine nucleobase biosynthetic process	42	0	0.08	1.00000
1799	GO:0009116	nucleoside metabolic process	240	0	0.48	1.00000
1800	GO:0009119	ribonucleoside metabolic process	168	0	0.34	1.00000
1801	GO:0009129	pyrimidine nucleoside monophosphate meta...	56	0	0.11	1.00000
1802	GO:0009130	pyrimidine nucleoside monophosphate bios...	49	0	0.1	1.00000
1803	GO:0009143	nucleoside triphosphate catabolic proces...	6	0	0.01	1.00000
1804	GO:0009146	purine nucleoside triphosphate catabolic...	4	0	0.01	1.00000
1805	GO:0009147	pyrimidine nucleoside triphosphate metab...	29	0	0.06	1.00000
1806	GO:0009148	pyrimidine nucleoside triphosphate biosy...	29	0	0.06	1.00000
1807	GO:0009151	purine deoxyribonucleotide metabolic pro...	7	0	0.01	1.00000
1808	GO:0009153	purine deoxyribonucleotide biosynthetic ...	3	0	0.01	1.00000
1809	GO:0009155	purine deoxyribonucleotide catabolic pro...	4	0	0.01	1.00000
1810	GO:0009157	deoxyribonucleoside monophosphate biosyn...	17	0	0.03	1.00000
1811	GO:0009162	deoxyribonucleoside monophosphate metabo...	17	0	0.03	1.00000
1812	GO:0009163	nucleoside biosynthetic process	144	0	0.29	1.00000
1813	GO:0009164	nucleoside catabolic process	28	0	0.06	1.00000
1814	GO:0009173	pyrimidine ribonucleoside monophosphate ...	46	0	0.09	1.00000
1815	GO:0009174	pyrimidine ribonucleoside monophosphate ...	39	0	0.08	1.00000
1816	GO:0009176	pyrimidine deoxyribonucleoside monophosp...	10	0	0.02	1.00000
1817	GO:0009177	pyrimidine deoxyribonucleoside monophosp...	10	0	0.02	1.00000
1818	GO:0009186	deoxyribonucleoside diphosphate metaboli...	10	0	0.02	1.00000
1819	GO:0009187	cyclic nucleotide metabolic process	7	0	0.01	1.00000
1820	GO:0009190	cyclic nucleotide biosynthetic process	7	0	0.01	1.00000
1821	GO:0009200	deoxyribonucleoside triphosphate metabol...	15	0	0.03	1.00000
1822	GO:0009202	deoxyribonucleoside triphosphate biosynt...	9	0	0.02	1.00000
1823	GO:0009204	deoxyribonucleoside triphosphate catabol...	6	0	0.01	1.00000
1824	GO:0009208	pyrimidine ribonucleoside triphosphate m...	29	0	0.06	1.00000
1825	GO:0009209	pyrimidine ribonucleoside triphosphate b...	29	0	0.06	1.00000
1826	GO:0009215	purine deoxyribonucleoside triphosphate ...	7	0	0.01	1.00000
1827	GO:0009216	purine deoxyribonucleoside triphosphate ...	3	0	0.01	1.00000
1828	GO:0009217	purine deoxyribonucleoside triphosphate ...	4	0	0.01	1.00000
1829	GO:0009218	pyrimidine ribonucleotide metabolic proc...	64	0	0.13	1.00000
1830	GO:0009219	pyrimidine deoxyribonucleotide metabolic...	10	0	0.02	1.00000
1831	GO:0009220	pyrimidine ribonucleotide biosynthetic p...	64	0	0.13	1.00000
1832	GO:0009221	pyrimidine deoxyribonucleotide biosynthe...	10	0	0.02	1.00000
1833	GO:0009228	thiamine biosynthetic process	28	0	0.06	1.00000
1834	GO:0009229	thiamine diphosphate biosynthetic proces...	6	0	0.01	1.00000
1835	GO:0009231	riboflavin biosynthetic process	23	0	0.05	1.00000
1836	GO:0009233	menaquinone metabolic process	2	0	0	1.00000
1837	GO:0009234	menaquinone biosynthetic process	2	0	0	1.00000
1838	GO:0009235	cobalamin metabolic process	2	0	0	1.00000
1839	GO:0009236	cobalamin biosynthetic process	2	0	0	1.00000
1840	GO:0009245	lipid A biosynthetic process	12	0	0.02	1.00000
1841	GO:0009249	protein lipoylation	16	0	0.03	1.00000
1842	GO:0009250	glucan biosynthetic process	376	0	0.75	1.00000
1843	GO:0009252	peptidoglycan biosynthetic process	2	0	0	1.00000
1844	GO:0009256	10-formyltetrahydrofolate metabolic proc...	6	0	0.01	1.00000
1845	GO:0009257	10-formyltetrahydrofolate biosynthetic p...	6	0	0.01	1.00000
1846	GO:0009262	deoxyribonucleotide metabolic process	37	0	0.07	1.00000
1847	GO:0009263	deoxyribonucleotide biosynthetic process	29	0	0.06	1.00000
1848	GO:0009264	deoxyribonucleotide catabolic process	8	0	0.02	1.00000
1849	GO:0009265	2'-deoxyribonucleotide biosynthetic proc...	13	0	0.03	1.00000
1850	GO:0009268	response to pH	15	0	0.03	1.00000
1851	GO:0009269	response to desiccation	68	0	0.14	1.00000
1852	GO:0009270	response to humidity	4	0	0.01	1.00000
1853	GO:0009273	peptidoglycan-based cell wall biogenesis	2	0	0	1.00000
1854	GO:0009298	GDP-mannose biosynthetic process	31	0	0.06	1.00000
1855	GO:0009299	mRNA transcription	28	0	0.06	1.00000
1856	GO:0009300	antisense RNA transcription	4	0	0.01	1.00000
1857	GO:0009301	snRNA transcription	4	0	0.01	1.00000
1858	GO:0009303	rRNA transcription	11	0	0.02	1.00000
1859	GO:0009304	tRNA transcription	4	0	0.01	1.00000
1860	GO:0009306	protein secretion	93	0	0.19	1.00000
1861	GO:0009308	amine metabolic process	457	0	0.92	1.00000
1862	GO:0009309	amine biosynthetic process	172	0	0.35	1.00000
1863	GO:0009310	amine catabolic process	28	0	0.06	1.00000
1864	GO:0009313	oligosaccharide catabolic process	30	0	0.06	1.00000
1865	GO:0009394	2'-deoxyribonucleotide metabolic process	17	0	0.03	1.00000
1866	GO:0009395	phospholipid catabolic process	62	0	0.12	1.00000
1867	GO:0009398	FMN biosynthetic process	3	0	0.01	1.00000
1868	GO:0009399	nitrogen fixation	14	0	0.03	1.00000
1869	GO:0009403	toxin biosynthetic process	100	0	0.2	1.00000
1870	GO:0009405	pathogenesis	16	0	0.03	1.00000
1871	GO:0009408	response to heat	774	0	1.55	1.00000
1872	GO:0009410	response to xenobiotic stimulus	29	0	0.06	1.00000
1873	GO:0009413	response to flooding	8	0	0.02	1.00000
1874	GO:0009423	chorismate biosynthetic process	23	0	0.05	1.00000
1875	GO:0009432	SOS response	13	0	0.03	1.00000
1876	GO:0009435	NAD biosynthetic process	21	0	0.04	1.00000
1877	GO:0009438	methylglyoxal metabolic process	37	0	0.07	1.00000
1878	GO:0009439	cyanate metabolic process	2	0	0	1.00000
1879	GO:0009440	cyanate catabolic process	2	0	0	1.00000
1880	GO:0009443	pyridoxal 5'-phosphate salvage	4	0	0.01	1.00000
1881	GO:0009445	putrescine metabolic process	20	0	0.04	1.00000
1882	GO:0009446	putrescine biosynthetic process	20	0	0.04	1.00000
1883	GO:0009448	gamma-aminobutyric acid metabolic proces...	11	0	0.02	1.00000
1884	GO:0009450	gamma-aminobutyric acid catabolic proces...	11	0	0.02	1.00000
1885	GO:0009554	megasporogenesis	40	0	0.08	1.00000
1886	GO:0009556	microsporogenesis	120	0	0.24	1.00000
1887	GO:0009558	embryo sac cellularization	28	0	0.06	1.00000
1888	GO:0009559	embryo sac central cell differentiation	116	0	0.23	1.00000
1889	GO:0009560	embryo sac egg cell differentiation	19	0	0.04	1.00000
1890	GO:0009563	synergid differentiation	6	0	0.01	1.00000
1891	GO:0009566	fertilization	146	0	0.29	1.00000
1892	GO:0009567	double fertilization forming a zygote an...	129	0	0.26	1.00000
1893	GO:0009581	detection of external stimulus	228	0	0.46	1.00000
1894	GO:0009582	detection of abiotic stimulus	228	0	0.46	1.00000
1895	GO:0009583	detection of light stimulus	172	0	0.35	1.00000
1896	GO:0009585	red, far-red light phototransduction	170	0	0.34	1.00000
1897	GO:0009590	detection of gravity	21	0	0.04	1.00000
1898	GO:0009595	detection of biotic stimulus	28	0	0.06	1.00000
1899	GO:0009606	tropism	293	0	0.59	1.00000
1900	GO:0009608	response to symbiont	43	0	0.09	1.00000
1901	GO:0009610	response to symbiotic fungus	38	0	0.08	1.00000
1902	GO:0009611	response to wounding	952	0	1.91	1.00000
1903	GO:0009612	response to mechanical stimulus	78	0	0.16	1.00000
1904	GO:0009615	response to virus	306	0	0.61	1.00000
1905	GO:0009616	virus induced gene silencing	30	0	0.06	1.00000
1906	GO:0009623	response to parasitic fungus	5	0	0.01	1.00000
1907	GO:0009625	response to insect	137	0	0.27	1.00000
1908	GO:0009626	plant-type hypersensitive response	340	0	0.68	1.00000
1909	GO:0009627	systemic acquired resistance	255	0	0.51	1.00000
1910	GO:0009629	response to gravity	283	0	0.57	1.00000
1911	GO:0009630	gravitropism	253	0	0.51	1.00000
1912	GO:0009631	cold acclimation	123	0	0.25	1.00000
1913	GO:0009635	response to herbicide	37	0	0.07	1.00000
1914	GO:0009638	phototropism	54	0	0.11	1.00000
1915	GO:0009639	response to red or far red light	788	0	1.58	1.00000
1916	GO:0009640	photomorphogenesis	332	0	0.67	1.00000
1917	GO:0009641	shade avoidance	84	0	0.17	1.00000
1918	GO:0009643	photosynthetic acclimation	30	0	0.06	1.00000
1919	GO:0009646	response to absence of light	75	0	0.15	1.00000
1920	GO:0009647	skotomorphogenesis	15	0	0.03	1.00000
1921	GO:0009648	photoperiodism	343	0	0.69	1.00000
1922	GO:0009649	entrainment of circadian clock	37	0	0.07	1.00000
1923	GO:0009650	UV protection	19	0	0.04	1.00000
1924	GO:0009652	thigmotropism	14	0	0.03	1.00000
1925	GO:0009660	amyloplast organization	20	0	0.04	1.00000
1926	GO:0009661	chromoplast organization	2	0	0	1.00000
1927	GO:0009662	etioplast organization	5	0	0.01	1.00000
1928	GO:0009663	plasmodesma organization	10	0	0.02	1.00000
1929	GO:0009664	plant-type cell wall organization	583	0	1.17	1.00000
1930	GO:0009667	plastid inner membrane organization	1	0	0	1.00000
1931	GO:0009668	plastid membrane organization	105	0	0.21	1.00000
1932	GO:0009682	induced systemic resistance	126	0	0.25	1.00000
1933	GO:0009683	indoleacetic acid metabolic process	110	0	0.22	1.00000
1934	GO:0009684	indoleacetic acid biosynthetic process	47	0	0.09	1.00000
1935	GO:0009685	gibberellin metabolic process	142	0	0.28	1.00000
1936	GO:0009686	gibberellin biosynthetic process	134	0	0.27	1.00000
1937	GO:0009687	abscisic acid metabolic process	92	0	0.18	1.00000
1938	GO:0009688	abscisic acid biosynthetic process	66	0	0.13	1.00000
1939	GO:0009690	cytokinin metabolic process	123	0	0.25	1.00000
1940	GO:0009691	cytokinin biosynthetic process	65	0	0.13	1.00000
1941	GO:0009692	ethylene metabolic process	128	0	0.26	1.00000
1942	GO:0009693	ethylene biosynthetic process	128	0	0.26	1.00000
1943	GO:0009694	jasmonic acid metabolic process	199	0	0.4	1.00000
1944	GO:0009695	jasmonic acid biosynthetic process	109	0	0.22	1.00000
1945	GO:0009696	salicylic acid metabolic process	162	0	0.33	1.00000
1946	GO:0009697	salicylic acid biosynthetic process	61	0	0.12	1.00000
1947	GO:0009700	indole phytoalexin biosynthetic process	72	0	0.14	1.00000
1948	GO:0009704	de-etiolation	46	0	0.09	1.00000
1949	GO:0009712	catechol-containing compound metabolic p...	2	0	0	1.00000
1950	GO:0009713	catechol-containing compound biosyntheti...	2	0	0	1.00000
1951	GO:0009714	chalcone metabolic process	12	0	0.02	1.00000
1952	GO:0009715	chalcone biosynthetic process	12	0	0.02	1.00000
1953	GO:0009720	detection of hormone stimulus	30	0	0.06	1.00000
1954	GO:0009722	detection of cytokinin stimulus	4	0	0.01	1.00000
1955	GO:0009723	response to ethylene	1184	0	2.38	1.00000
1956	GO:0009726	detection of endogenous stimulus	30	0	0.06	1.00000
1957	GO:0009727	detection of ethylene stimulus	12	0	0.02	1.00000
1958	GO:0009729	detection of brassinosteroid stimulus	14	0	0.03	1.00000
1959	GO:0009744	response to sucrose	239	0	0.48	1.00000
1960	GO:0009745	sucrose mediated signaling	9	0	0.02	1.00000
1961	GO:0009747	hexokinase-dependent signaling	3	0	0.01	1.00000
1962	GO:0009751	response to salicylic acid	782	0	1.57	1.00000
1963	GO:0009757	hexose mediated signaling	20	0	0.04	1.00000
1964	GO:0009759	indole glucosinolate biosynthetic proces...	35	0	0.07	1.00000
1965	GO:0009765	photosynthesis, light harvesting	142	0	0.28	1.00000
1966	GO:0009768	photosynthesis, light harvesting in phot...	86	0	0.17	1.00000
1967	GO:0009769	photosynthesis, light harvesting in phot...	12	0	0.02	1.00000
1968	GO:0009772	photosynthetic electron transport in pho...	41	0	0.08	1.00000
1969	GO:0009780	photosynthetic NADP+ reduction	6	0	0.01	1.00000
1970	GO:0009786	regulation of asymmetric cell division	19	0	0.04	1.00000
1971	GO:0009789	positive regulation of abscisic acid-act...	114	0	0.23	1.00000
1972	GO:0009798	axis specification	193	0	0.39	1.00000
1973	GO:0009799	specification of symmetry	26	0	0.05	1.00000
1974	GO:0009800	cinnamic acid biosynthetic process	20	0	0.04	1.00000
1975	GO:0009801	cinnamic acid ester metabolic process	6	0	0.01	1.00000
1976	GO:0009802	cinnamic acid ester biosynthetic process	2	0	0	1.00000
1977	GO:0009803	cinnamic acid metabolic process	22	0	0.04	1.00000
1978	GO:0009804	coumarin metabolic process	17	0	0.03	1.00000
1979	GO:0009805	coumarin biosynthetic process	17	0	0.03	1.00000
1980	GO:0009806	lignan metabolic process	46	0	0.09	1.00000
1981	GO:0009807	lignan biosynthetic process	46	0	0.09	1.00000
1982	GO:0009817	defense response to fungus, incompatible...	219	0	0.44	1.00000
1983	GO:0009819	drought recovery	27	0	0.05	1.00000
1984	GO:0009820	alkaloid metabolic process	47	0	0.09	1.00000
1985	GO:0009821	alkaloid biosynthetic process	43	0	0.09	1.00000
1986	GO:0009823	cytokinin catabolic process	23	0	0.05	1.00000
1987	GO:0009827	plant-type cell wall modification	217	0	0.44	1.00000
1988	GO:0009828	plant-type cell wall loosening	143	0	0.29	1.00000
1989	GO:0009830	cell wall modification involved in absci...	14	0	0.03	1.00000
1990	GO:0009831	plant-type cell wall modification involv...	107	0	0.21	1.00000
1991	GO:0009832	plant-type cell wall biogenesis	582	0	1.17	1.00000
1992	GO:0009833	plant-type primary cell wall biogenesis	21	0	0.04	1.00000
1993	GO:0009834	plant-type secondary cell wall biogenesi...	261	0	0.52	1.00000
1994	GO:0009835	fruit ripening	45	0	0.09	1.00000
1995	GO:0009838	abscission	143	0	0.29	1.00000
1996	GO:0009846	pollen germination	247	0	0.5	1.00000
1997	GO:0009848	indoleacetic acid biosynthetic process v...	9	0	0.02	1.00000
1998	GO:0009850	auxin metabolic process	292	0	0.59	1.00000
1999	GO:0009851	auxin biosynthetic process	168	0	0.34	1.00000
[truncated: 3,255 more rows]
