# Supplementary material for: Differences in Alternative Splicing between Yellow and Black-Seeded Rapeseed
Source: Plants (Basel). 2020 Jul 31;9(8):977. doi: 10.3390/plants9080977 (PMC7465011; doi:10.3390/plants9080977)
Supplement: Supplementary file 1 [file plants-09-00977-s001.zip › Supplementary Materials/Table S5/CytoNodeblue.tab-fst.Fisher_BP.txt]

GO.ID	Term	Annotated	Significant	Expected	classicFisher
1	GO:0044255	cellular lipid metabolic process	2413	73	30.03	6.1e-12
2	GO:0006629	lipid metabolic process	3459	90	43.05	6.1e-11
3	GO:0019752	carboxylic acid metabolic process	3823	94	47.58	4.2e-10
4	GO:0015766	disaccharide transport	68	11	0.85	8.4e-10
5	GO:0015770	sucrose transport	68	11	0.85	8.4e-10
6	GO:0015772	oligosaccharide transport	68	11	0.85	8.4e-10
7	GO:0008610	lipid biosynthetic process	1941	58	24.16	1.5e-09
8	GO:0006631	fatty acid metabolic process	886	35	11.03	3.7e-09
9	GO:0043436	oxoacid metabolic process	4196	97	52.22	4.9e-09
10	GO:0006082	organic acid metabolic process	4200	97	52.27	5.1e-09
11	GO:0008643	carbohydrate transport	243	17	3.02	1.5e-08
12	GO:0044281	small molecule metabolic process	5996	123	74.62	3.8e-08
13	GO:0032787	monocarboxylic acid metabolic process	1765	50	21.97	1.1e-07
14	GO:0072330	monocarboxylic acid biosynthetic process	1181	37	14.7	4.7e-07
15	GO:0006633	fatty acid biosynthetic process	611	24	7.6	1.1e-06
16	GO:0016053	organic acid biosynthetic process	2152	53	26.78	3.0e-06
17	GO:0046394	carboxylic acid biosynthetic process	2152	53	26.78	3.0e-06
18	GO:0006810	transport	8982	159	111.78	3.3e-06
19	GO:0051234	establishment of localization	9084	160	113.05	4.1e-06
20	GO:0005975	carbohydrate metabolic process	3783	79	47.08	6.6e-06
21	GO:0051179	localization	9409	163	117.09	8.3e-06
22	GO:0044283	small molecule biosynthetic process	2638	58	32.83	2.8e-05
23	GO:0032351	negative regulation of hormone metabolic...	32	5	0.4	4.5e-05
24	GO:0032353	negative regulation of hormone biosynthe...	32	5	0.4	4.5e-05
25	GO:0046686	response to cadmium ion	1565	39	19.48	4.6e-05
26	GO:0044242	cellular lipid catabolic process	329	14	4.09	8.0e-05
27	GO:0034440	lipid oxidation	212	11	2.64	8.2e-05
28	GO:0071702	organic substance transport	4149	80	51.63	8.7e-05
29	GO:2000241	regulation of reproductive process	1014	28	12.62	0.00010
30	GO:0010792	DNA double-strand break processing invol...	8	3	0.1	0.00010
31	GO:0045002	double-strand break repair via single-st...	8	3	0.1	0.00010
32	GO:0006635	fatty acid beta-oxidation	147	9	1.83	0.00010
33	GO:0009848	indoleacetic acid biosynthetic process v...	9	3	0.11	0.00015
34	GO:0009915	phloem sucrose loading	9	3	0.11	0.00015
35	GO:0090356	negative regulation of auxin metabolic p...	9	3	0.11	0.00015
36	GO:1901996	regulation of indoleacetic acid biosynth...	9	3	0.11	0.00015
37	GO:1901997	negative regulation of indoleacetic acid...	9	3	0.11	0.00015
38	GO:0009062	fatty acid catabolic process	155	9	1.93	0.00015
39	GO:0016054	organic acid catabolic process	444	16	5.53	0.00018
40	GO:0046395	carboxylic acid catabolic process	444	16	5.53	0.00018
41	GO:0030258	lipid modification	313	13	3.9	0.00018
42	GO:0009910	negative regulation of flower developmen...	234	11	2.91	0.00019
43	GO:0003006	developmental process involved in reprod...	5530	99	68.82	0.00020
44	GO:0048580	regulation of post-embryonic development	1224	31	15.23	0.00020
45	GO:0019395	fatty acid oxidation	163	9	2.03	0.00022
46	GO:0062014	negative regulation of small molecule me...	45	5	0.56	0.00024
47	GO:0048608	reproductive structure development	4754	87	59.16	0.00024
48	GO:0061458	reproductive system development	4754	87	59.16	0.00024
49	GO:0019742	pentacyclic triterpenoid metabolic proce...	25	4	0.31	0.00024
50	GO:0019745	pentacyclic triterpenoid biosynthetic pr...	25	4	0.31	0.00024
51	GO:0043266	regulation of potassium ion transport	26	4	0.32	0.00029
52	GO:0044209	AMP salvage	26	4	0.32	0.00029
53	GO:0044282	small molecule catabolic process	614	19	7.64	0.00032
54	GO:0006542	glutamine biosynthetic process	27	4	0.34	0.00033
55	GO:0006636	unsaturated fatty acid biosynthetic proc...	104	7	1.29	0.00034
56	GO:0033559	unsaturated fatty acid metabolic process	106	7	1.32	0.00038
57	GO:0006722	triterpenoid metabolic process	28	4	0.35	0.00038
58	GO:0016104	triterpenoid biosynthetic process	28	4	0.35	0.00038
59	GO:0000729	DNA double-strand break processing	12	3	0.15	0.00039
60	GO:0009791	post-embryonic development	5936	103	73.87	0.00044
61	GO:0006167	AMP biosynthetic process	32	4	0.4	0.00065
62	GO:0046033	AMP metabolic process	32	4	0.4	0.00065
63	GO:0009641	shade avoidance	84	6	1.05	0.00065
64	GO:0010038	response to metal ion	2107	44	26.22	0.00073
65	GO:0032261	purine nucleotide salvage	33	4	0.41	0.00073
66	GO:0043101	purine-containing compound salvage	33	4	0.41	0.00073
67	GO:0090357	regulation of tryptophan metabolic proce...	15	3	0.19	0.00078
68	GO:0042147	retrograde transport, endosome to Golgi	34	4	0.42	0.00082
69	GO:0010431	seed maturation	236	10	2.94	0.00084
70	GO:0008152	metabolic process	40295	550	501.46	0.00085
71	GO:0006907	pinocytosis	4	2	0.05	0.00091
72	GO:0010373	negative regulation of gibberellin biosy...	4	2	0.05	0.00091
73	GO:0010048	vernalization response	91	6	1.13	0.00099
74	GO:0048581	negative regulation of post-embryonic de...	425	14	5.29	0.00104
75	GO:0022414	reproductive process	6170	104	76.78	0.00108
76	GO:2000242	negative regulation of reproductive proc...	288	11	3.58	0.00109
77	GO:0006168	adenine salvage	17	3	0.21	0.00115
78	GO:0043096	purine nucleobase salvage	17	3	0.21	0.00115
79	GO:0044262	cellular carbohydrate metabolic process	1481	33	18.43	0.00116
80	GO:0000003	reproduction	6197	104	77.12	0.00124
81	GO:0051241	negative regulation of multicellular org...	483	15	6.01	0.00126
82	GO:0009909	regulation of flower development	637	18	7.93	0.00127
83	GO:0048316	seed development	2504	49	31.16	0.00147
84	GO:0006349	regulation of gene expression by genetic...	67	5	0.83	0.00151
85	GO:0071514	genetic imprinting	67	5	0.83	0.00151
86	GO:0006520	cellular amino acid metabolic process	1630	35	20.28	0.00155
87	GO:0072329	monocarboxylic acid catabolic process	215	9	2.68	0.00163
88	GO:0000726	non-recombinational repair	41	4	0.51	0.00167
89	GO:0048354	mucilage biosynthetic process involved i...	42	4	0.52	0.00183
90	GO:0051093	negative regulation of developmental pro...	554	16	6.89	0.00185
91	GO:0009660	amyloplast organization	20	3	0.25	0.00187
92	GO:0046786	viral replication complex formation and ...	20	3	0.25	0.00187
93	GO:2000026	regulation of multicellular organismal d...	1589	34	19.77	0.00190
94	GO:0009311	oligosaccharide metabolic process	309	11	3.85	0.00191
95	GO:0010192	mucilage biosynthetic process	71	5	0.88	0.00195
96	GO:0006568	tryptophan metabolic process	104	6	1.29	0.00198
97	GO:0006586	indolalkylamine metabolic process	104	6	1.29	0.00198
98	GO:0051239	regulation of multicellular organismal p...	1726	36	21.48	0.00217
99	GO:0019441	tryptophan catabolic process to kynureni...	6	2	0.07	0.00224
100	GO:0070189	kynurenine metabolic process	6	2	0.07	0.00224
101	GO:0016051	carbohydrate biosynthetic process	1185	27	14.75	0.00229
102	GO:0055085	transmembrane transport	3706	66	46.12	0.00256
103	GO:0006855	drug transmembrane transport	369	12	4.59	0.00256
104	GO:0010959	regulation of metal ion transport	46	4	0.57	0.00257
105	GO:0009684	indoleacetic acid biosynthetic process	47	4	0.58	0.00278
106	GO:0055114	oxidation-reduction process	4895	83	60.92	0.00292
107	GO:0007031	peroxisome organization	113	6	1.41	0.00300
108	GO:0010262	somatic embryogenesis	48	4	0.6	0.00300
109	GO:0043173	nucleotide salvage	48	4	0.6	0.00300
110	GO:0006721	terpenoid metabolic process	532	15	6.62	0.00316
111	GO:0010154	fruit development	2670	50	33.23	0.00318
112	GO:0010366	negative regulation of ethylene biosynth...	25	3	0.31	0.00360
113	GO:0031336	negative regulation of sulfur amino acid...	25	3	0.31	0.00360
114	GO:0051175	negative regulation of sulfur metabolic ...	25	3	0.31	0.00360
115	GO:1900909	negative regulation of olefin metabolic ...	25	3	0.31	0.00360
116	GO:1900912	negative regulation of olefin biosynthet...	25	3	0.31	0.00360
117	GO:2000028	regulation of photoperiodism, flowering	118	6	1.47	0.00371
118	GO:0046083	adenine metabolic process	26	3	0.32	0.00404
119	GO:0046084	adenine biosynthetic process	26	3	0.32	0.00404
120	GO:0006323	DNA packaging	160	7	1.99	0.00409
121	GO:0060867	fruit abscission	8	2	0.1	0.00412
122	GO:0080065	4-alpha-methyl-delta7-sterol oxidation	8	2	0.1	0.00412
123	GO:0016482	cytosolic transport	53	4	0.66	0.00430
124	GO:0009072	aromatic amino acid family metabolic pro...	250	9	3.11	0.00443
125	GO:0043624	cellular protein complex disassembly	164	7	2.04	0.00468
126	GO:0048359	mucilage metabolic process involved in s...	87	5	1.08	0.00471
127	GO:0009793	embryo development ending in seed dorman...	1813	36	22.56	0.00472
128	GO:0050793	regulation of developmental process	2265	43	28.19	0.00473
129	GO:0044375	regulation of peroxisome size	28	3	0.35	0.00499
130	GO:0070592	cell wall polysaccharide biosynthetic pr...	166	7	2.07	0.00499
131	GO:0034637	cellular carbohydrate biosynthetic proce...	726	18	9.03	0.00502
132	GO:0006419	alanyl-tRNA aminoacylation	9	2	0.11	0.00526
133	GO:0008653	lipopolysaccharide metabolic process	9	2	0.11	0.00526
134	GO:0009103	lipopolysaccharide biosynthetic process	9	2	0.11	0.00526
135	GO:0010111	glyoxysome organization	9	2	0.11	0.00526
136	GO:0010116	positive regulation of abscisic acid bio...	9	2	0.11	0.00526
137	GO:0016584	nucleosome positioning	9	2	0.11	0.00526
138	GO:1902932	positive regulation of alcohol biosynthe...	9	2	0.11	0.00526
139	GO:0006333	chromatin assembly or disassembly	169	7	2.1	0.00550
140	GO:0033239	negative regulation of cellular amine me...	29	3	0.36	0.00552
141	GO:0045763	negative regulation of cellular amino ac...	29	3	0.36	0.00552
142	GO:0009790	embryo development	2222	42	27.65	0.00558
143	GO:0006099	tricarboxylic acid cycle	214	8	2.66	0.00570
144	GO:0006101	citrate metabolic process	214	8	2.66	0.00570
145	GO:0010256	endomembrane system organization	214	8	2.66	0.00570
146	GO:0006665	sphingolipid metabolic process	130	6	1.62	0.00593
147	GO:0031497	chromatin assembly	130	6	1.62	0.00593
148	GO:0044038	cell wall macromolecule biosynthetic pro...	172	7	2.14	0.00604
149	GO:0070589	cellular component macromolecule biosynt...	172	7	2.14	0.00604
150	GO:0048449	floral organ formation	93	5	1.16	0.00624
151	GO:0009060	aerobic respiration	264	9	3.29	0.00626
152	GO:0007623	circadian rhythm	468	13	5.82	0.00649
153	GO:0010599	production of lsiRNA involved in RNA int...	10	2	0.12	0.00652
154	GO:0071249	cellular response to nitrate	10	2	0.12	0.00652
155	GO:0009084	glutamine family amino acid biosynthetic...	133	6	1.66	0.00661
156	GO:0045834	positive regulation of lipid metabolic p...	31	3	0.39	0.00666
157	GO:0046889	positive regulation of lipid biosyntheti...	31	3	0.39	0.00666
158	GO:0006811	ion transport	3320	58	41.32	0.00666
159	GO:0006281	DNA repair	868	20	10.8	0.00706
160	GO:0032984	protein-containing complex disassembly	178	7	2.22	0.00724
161	GO:0019216	regulation of lipid metabolic process	136	6	1.69	0.00734
162	GO:0031408	oxylipin biosynthetic process	97	5	1.21	0.00743
163	GO:0043244	regulation of protein complex disassembl...	97	5	1.21	0.00743
164	GO:0034613	cellular protein localization	1741	34	21.67	0.00750
165	GO:0048831	regulation of shoot system development	815	19	10.14	0.00755
166	GO:0006720	isoprenoid metabolic process	701	17	8.72	0.00772
167	GO:0071108	protein K48-linked deubiquitination	11	2	0.14	0.00790
168	GO:0006836	neurotransmitter transport	33	3	0.41	0.00794
169	GO:0030149	sphingolipid catabolic process	33	3	0.41	0.00794
170	GO:0015893	drug transport	481	13	5.99	0.00806
171	GO:0010191	mucilage metabolic process	100	5	1.24	0.00842
172	GO:0010228	vegetative to reproductive phase transit...	651	16	8.1	0.00849
173	GO:0043090	amino acid import	34	3	0.42	0.00863
174	GO:0050829	defense response to Gram-negative bacter...	34	3	0.42	0.00863
175	GO:0072350	tricarboxylic acid metabolic process	231	8	2.87	0.00885
176	GO:0010030	positive regulation of seed germination	65	4	0.81	0.00886
177	GO:0006576	cellular biogenic amine metabolic proces...	232	8	2.89	0.00906
178	GO:0042126	nitrate metabolic process	66	4	0.82	0.00934
179	GO:0042128	nitrate assimilation	66	4	0.82	0.00934
180	GO:0006569	tryptophan catabolic process	12	2	0.15	0.00940
181	GO:0045827	negative regulation of isoprenoid metabo...	12	2	0.15	0.00940
182	GO:0046218	indolalkylamine catabolic process	12	2	0.15	0.00940
183	GO:2000023	regulation of lateral root development	12	2	0.15	0.00940
184	GO:0005984	disaccharide metabolic process	234	8	2.91	0.00951
185	GO:0048511	rhythmic process	493	13	6.14	0.00976
186	GO:0071704	organic substance metabolic process	35733	481	444.69	0.00976
187	GO:0006974	cellular response to DNA damage stimulus	958	21	11.92	0.00996
188	GO:0009959	negative gravitropism	36	3	0.45	0.01011
189	GO:0019079	viral genome replication	36	3	0.45	0.01011
190	GO:0031407	oxylipin metabolic process	105	5	1.31	0.01027
191	GO:0070727	cellular macromolecule localization	1848	35	23	0.01044
192	GO:0044238	primary metabolic process	33229	449	413.53	0.01092
193	GO:0006850	mitochondrial pyruvate transmembrane tra...	13	2	0.16	0.01102
194	GO:0045828	positive regulation of isoprenoid metabo...	13	2	0.16	0.01102
195	GO:0016114	terpenoid biosynthetic process	447	12	5.56	0.01117
196	GO:0071705	nitrogen compound transport	3346	57	41.64	0.01143
197	GO:0034728	nucleosome organization	108	5	1.34	0.01151
198	GO:0046466	membrane lipid catabolic process	38	3	0.47	0.01173
199	GO:0016125	sterol metabolic process	293	9	3.65	0.01187
200	GO:1903509	liposaccharide metabolic process	196	7	2.44	0.01189
201	GO:0051261	protein depolymerization	109	5	1.36	0.01194
202	GO:0010685	tetracyclic triterpenoid metabolic proce...	1	1	0.01	0.01244
203	GO:0010686	tetracyclic triterpenoid biosynthetic pr...	1	1	0.01	0.01244
204	GO:0018282	metal incorporation into metallo-sulfur ...	1	1	0.01	0.01244
205	GO:0018283	iron incorporation into metallo-sulfur c...	1	1	0.01	0.01244
206	GO:0009399	nitrogen fixation	14	2	0.17	0.01275
207	GO:0052324	plant-type cell wall cellulose biosynthe...	14	2	0.17	0.01275
208	GO:0060860	regulation of floral organ abscission	14	2	0.17	0.01275
209	GO:0060862	negative regulation of floral organ absc...	14	2	0.17	0.01275
210	GO:0051260	protein homooligomerization	113	5	1.41	0.01378
211	GO:0051181	cofactor transport	74	4	0.92	0.01380
212	GO:1901361	organic cyclic compound catabolic proces...	868	19	10.8	0.01392
213	GO:0001676	long-chain fatty acid metabolic process	75	4	0.93	0.01443
214	GO:1901879	regulation of protein depolymerization	75	4	0.93	0.01443
215	GO:0033692	cellular polysaccharide biosynthetic pro...	576	14	7.17	0.01444
216	GO:0032025	response to cobalt ion	15	2	0.19	0.01459
217	GO:0051055	negative regulation of lipid biosyntheti...	15	2	0.19	0.01459
218	GO:0051938	L-glutamate import	15	2	0.19	0.01459
219	GO:1902446	regulation of shade avoidance	15	2	0.19	0.01459
220	GO:1902448	positive regulation of shade avoidance	15	2	0.19	0.01459
221	GO:0071103	DNA conformation change	253	8	3.15	0.01466
222	GO:0022411	cellular component disassembly	205	7	2.55	0.01489
223	GO:0010214	seed coat development	159	6	1.98	0.01505
224	GO:0042752	regulation of circadian rhythm	159	6	1.98	0.01505
225	GO:0071941	nitrogen cycle metabolic process	76	4	0.95	0.01509
226	GO:0009113	purine nucleobase biosynthetic process	42	3	0.52	0.01539
227	GO:0010093	specification of floral organ identity	42	3	0.52	0.01539
228	GO:0090701	specification of plant organ identity	42	3	0.52	0.01539
229	GO:0000271	polysaccharide biosynthetic process	698	16	8.69	0.01551
230	GO:0034220	ion transmembrane transport	2307	41	28.71	0.01581
231	GO:0030835	negative regulation of actin filament de...	43	3	0.54	0.01639
232	GO:0051693	actin filament capping	43	3	0.54	0.01639
233	GO:0048656	anther wall tapetum formation	16	2	0.2	0.01654
234	GO:0048657	anther wall tapetum cell differentiation	16	2	0.2	0.01654
235	GO:1902022	L-lysine transport	16	2	0.2	0.01654
236	GO:1903401	L-lysine transmembrane transport	16	2	0.2	0.01654
237	GO:1903826	arginine transmembrane transport	16	2	0.2	0.01654
238	GO:1990822	basic amino acid transmembrane transport	16	2	0.2	0.01654
239	GO:1902170	cellular response to reactive nitrogen s...	119	5	1.48	0.01689
240	GO:0044270	cellular nitrogen compound catabolic pro...	766	17	9.53	0.01710
241	GO:2000034	regulation of seed maturation	79	4	0.98	0.01717
242	GO:0005996	monosaccharide metabolic process	420	11	5.23	0.01734
243	GO:0010364	regulation of ethylene biosynthetic proc...	44	3	0.55	0.01743
244	GO:0031335	regulation of sulfur amino acid metaboli...	44	3	0.55	0.01743
245	GO:1900908	regulation of olefin metabolic process	44	3	0.55	0.01743
246	GO:1900911	regulation of olefin biosynthetic proces...	44	3	0.55	0.01743
247	GO:0046700	heterocycle catabolic process	769	17	9.57	0.01768
248	GO:0048582	positive regulation of post-embryonic de...	264	8	3.29	0.01843
249	GO:0006805	xenobiotic metabolic process	17	2	0.21	0.01859
250	GO:0009804	coumarin metabolic process	17	2	0.21	0.01859
251	GO:0009805	coumarin biosynthetic process	17	2	0.21	0.01859
252	GO:0045833	negative regulation of lipid metabolic p...	17	2	0.21	0.01859
253	GO:0071466	cellular response to xenobiotic stimulus	17	2	0.21	0.01859
254	GO:0016197	endosomal transport	81	4	1.01	0.01865
255	GO:2001057	reactive nitrogen species metabolic proc...	81	4	1.01	0.01865
256	GO:0048731	system development	6973	106	86.78	0.01907
257	GO:0009631	cold acclimation	123	5	1.53	0.01920
258	GO:0090567	reproductive shoot system development	2002	36	24.91	0.01940
259	GO:0016999	antibiotic metabolic process	658	15	8.19	0.01951
260	GO:0019439	aromatic compound catabolic process	840	18	10.45	0.01975
261	GO:0010115	regulation of abscisic acid biosynthetic...	18	2	0.22	0.02074
262	GO:0048655	anther wall tapetum morphogenesis	18	2	0.22	0.02074
263	GO:0019058	viral life cycle	47	3	0.58	0.02077
264	GO:0009074	aromatic amino acid family catabolic pro...	48	3	0.6	0.02195
265	GO:0016119	carotene metabolic process	48	3	0.6	0.02195
266	GO:0043242	negative regulation of protein complex d...	48	3	0.6	0.02195
267	GO:1901880	negative regulation of protein depolymer...	48	3	0.6	0.02195
268	GO:0051240	positive regulation of multicellular org...	327	9	4.07	0.02246
269	GO:0008299	isoprenoid biosynthetic process	612	14	7.62	0.02287
270	GO:0072334	UDP-galactose transmembrane transport	19	2	0.24	0.02300
271	GO:0046364	monosaccharide biosynthetic process	129	5	1.61	0.02304
272	GO:0090351	seedling development	673	15	8.38	0.02325
273	GO:0007186	G-protein coupled receptor signaling pat...	87	4	1.08	0.02355
274	GO:0030042	actin filament depolymerization	87	4	1.08	0.02355
275	GO:0017144	drug metabolic process	2373	41	29.53	0.02362
276	GO:0080050	regulation of seed development	130	5	1.62	0.02373
277	GO:0006780	uroporphyrinogen III biosynthetic proces...	2	1	0.02	0.02473
278	GO:0017186	peptidyl-pyroglutamic acid biosynthetic ...	2	1	0.02	0.02473
279	GO:0018199	peptidyl-glutamine modification	2	1	0.02	0.02473
280	GO:0032928	regulation of superoxide anion generatio...	2	1	0.02	0.02473
281	GO:0033542	fatty acid beta-oxidation, unsaturated, ...	2	1	0.02	0.02473
282	GO:0036292	DNA rewinding	2	1	0.02	0.02473
283	GO:0046502	uroporphyrinogen III metabolic process	2	1	0.02	0.02473
284	GO:0070077	histone arginine demethylation	2	1	0.02	0.02473
285	GO:0070078	histone H3-R2 demethylation	2	1	0.02	0.02473
286	GO:0070079	histone H4-R3 demethylation	2	1	0.02	0.02473
287	GO:0009845	seed germination	619	14	7.7	0.02487
288	GO:0015833	peptide transport	2590	44	32.23	0.02507
289	GO:0009908	flower development	1975	35	24.58	0.02520
290	GO:0016139	glycoside catabolic process	20	2	0.25	0.02534
291	GO:0048654	anther morphogenesis	20	2	0.25	0.02534
292	GO:0080170	hydrogen peroxide transmembrane transpor...	20	2	0.25	0.02534
293	GO:0090322	regulation of superoxide metabolic proce...	20	2	0.25	0.02534
294	GO:0010600	regulation of auxin biosynthetic process	51	3	0.63	0.02572
295	GO:0006091	generation of precursor metabolites and ...	1250	24	15.56	0.02615
296	GO:0098656	anion transmembrane transport	807	17	10.04	0.02648
297	GO:0005985	sucrose metabolic process	134	5	1.67	0.02659
298	GO:0006643	membrane lipid metabolic process	339	9	4.22	0.02745
299	GO:0007264	small GTPase mediated signal transductio...	183	6	2.28	0.02772
300	GO:0000381	regulation of alternative mRNA splicing,...	21	2	0.26	0.02778
301	GO:0006848	pyruvate transport	21	2	0.26	0.02778
302	GO:1901475	pyruvate transmembrane transport	21	2	0.26	0.02778
303	GO:0045017	glycerolipid biosynthetic process	340	9	4.23	0.02790
304	GO:0010047	fruit dehiscence	53	3	0.66	0.02841
305	GO:0030834	regulation of actin filament depolymeriz...	53	3	0.66	0.02841
306	GO:0034754	cellular hormone metabolic process	235	7	2.92	0.02874
307	GO:0016042	lipid catabolic process	754	16	9.38	0.02895
308	GO:0019432	triglyceride biosynthetic process	93	4	1.16	0.02916
309	GO:0046112	nucleobase biosynthetic process	93	4	1.16	0.02916
310	GO:0009308	amine metabolic process	457	11	5.69	0.02971
311	GO:0040020	regulation of meiotic nuclear division	54	3	0.67	0.02981
312	GO:0010371	regulation of gibberellin biosynthetic p...	22	2	0.27	0.03031
313	GO:0015809	arginine transport	22	2	0.27	0.03031
314	GO:2000692	negative regulation of seed maturation	22	2	0.27	0.03031
315	GO:0042886	amide transport	2626	44	32.68	0.03047
316	GO:0006573	valine metabolic process	55	3	0.68	0.03125
317	GO:0016122	xanthophyll metabolic process	55	3	0.68	0.03125
318	GO:0010014	meristem initiation	140	5	1.74	0.03129
319	GO:0006886	intracellular protein transport	1541	28	19.18	0.03211
320	GO:0044106	cellular amine metabolic process	295	8	3.67	0.03269
321	GO:0048519	negative regulation of biological proces...	3202	52	39.85	0.03270
322	GO:0015691	cadmium ion transport	56	3	0.7	0.03272
323	GO:0034389	lipid particle organization	23	2	0.29	0.03293
324	GO:0048024	regulation of mRNA splicing, via spliceo...	23	2	0.29	0.03293
325	GO:0048455	stamen formation	23	2	0.29	0.03293
326	GO:0071025	RNA surveillance	23	2	0.29	0.03293
327	GO:0009685	gibberellin metabolic process	142	5	1.77	0.03297
328	GO:0000910	cytokinesis	296	8	3.68	0.03325
329	GO:0015711	organic anion transport	585	13	7.28	0.03364
330	GO:0090354	regulation of auxin metabolic process	57	3	0.71	0.03423
331	GO:0016108	tetraterpenoid metabolic process	144	5	1.79	0.03470
332	GO:0016116	carotenoid metabolic process	144	5	1.79	0.03470
333	GO:0032535	regulation of cellular component size	299	8	3.72	0.03496
334	GO:0090066	regulation of anatomical structure size	299	8	3.72	0.03496
335	GO:0010035	response to inorganic substance	3788	60	47.14	0.03513
336	GO:0009855	determination of bilateral symmetry	24	2	0.3	0.03563
337	GO:0006793	phosphorus metabolic process	6123	92	76.2	0.03567
338	GO:0048572	short-day photoperiodism	58	3	0.72	0.03577
339	GO:0048575	short-day photoperiodism, flowering	58	3	0.72	0.03577
340	GO:0006006	glucose metabolic process	100	4	1.24	0.03663
341	GO:0046890	regulation of lipid biosynthetic process	100	4	1.24	0.03663
342	GO:0006694	steroid biosynthetic process	302	8	3.76	0.03673
343	GO:0015684	ferrous iron transport	3	1	0.04	0.03687
344	GO:0019427	acetyl-CoA biosynthetic process from ace...	3	1	0.04	0.03687
345	GO:0071030	nuclear mRNA surveillance of spliceosoma...	3	1	0.04	0.03687
346	GO:0071048	nuclear retention of unspliced pre-mRNA ...	3	1	0.04	0.03687
347	GO:0042447	hormone catabolic process	59	3	0.73	0.03735
348	GO:0045184	establishment of protein localization	2388	40	29.72	0.03781
349	GO:0044248	cellular catabolic process	4383	68	54.55	0.03784
350	GO:0006677	glycosylceramide metabolic process	25	2	0.31	0.03842
351	GO:0006687	glycosphingolipid metabolic process	25	2	0.31	0.03842
352	GO:0019377	glycolipid catabolic process	25	2	0.31	0.03842
353	GO:0042256	mature ribosome assembly	25	2	0.31	0.03842
354	GO:0045836	positive regulation of meiotic nuclear d...	25	2	0.31	0.03842
355	GO:0046477	glycosylceramide catabolic process	25	2	0.31	0.03842
356	GO:0046479	glycosphingolipid catabolic process	25	2	0.31	0.03842
357	GO:0051365	cellular response to potassium ion starv...	25	2	0.31	0.03842
358	GO:1902930	regulation of alcohol biosynthetic proce...	25	2	0.31	0.03842
359	GO:1901617	organic hydroxy compound biosynthetic pr...	723	15	9	0.03963
360	GO:0048583	regulation of response to stimulus	1985	34	24.7	0.04054
361	GO:1901605	alpha-amino acid metabolic process	1110	21	13.81	0.04061
362	GO:0006448	regulation of translational elongation	26	2	0.32	0.04129
363	GO:0009799	specification of symmetry	26	2	0.32	0.04129
364	GO:0015800	acidic amino acid transport	26	2	0.32	0.04129
365	GO:0042436	indole-containing compound catabolic pro...	26	2	0.32	0.04129
366	GO:2000069	regulation of post-embryonic root develo...	26	2	0.32	0.04129
367	GO:0046907	intracellular transport	1851	32	23.04	0.04134
368	GO:0009156	ribonucleoside monophosphate biosyntheti...	544	12	6.77	0.04201
369	GO:0046885	regulation of hormone biosynthetic proce...	152	5	1.89	0.04218
370	GO:0019318	hexose metabolic process	257	7	3.2	0.04317
371	GO:0042435	indole-containing compound biosynthetic ...	204	6	2.54	0.04337
372	GO:0010232	vascular transport	63	3	0.78	0.04401
373	GO:0010233	phloem transport	63	3	0.78	0.04401
374	GO:0006353	DNA-templated transcription, termination	27	2	0.34	0.04423
375	GO:0015700	arsenite transport	27	2	0.34	0.04423
376	GO:0048448	stamen morphogenesis	27	2	0.34	0.04423
377	GO:0051775	response to redox state	27	2	0.34	0.04423
378	GO:1901575	organic substance catabolic process	4498	69	55.98	0.04454
379	GO:0009161	ribonucleoside monophosphate metabolic p...	673	14	8.38	0.04484
380	GO:0046460	neutral lipid biosynthetic process	107	4	1.33	0.04511
381	GO:0046463	acylglycerol biosynthetic process	107	4	1.33	0.04511
382	GO:0071446	cellular response to salicylic acid stim...	155	5	1.93	0.04521
383	GO:0051094	positive regulation of developmental pro...	373	9	4.64	0.04570
384	GO:0006144	purine nucleobase metabolic process	64	3	0.8	0.04576
385	GO:0019319	hexose biosynthetic process	64	3	0.8	0.04576
386	GO:0045333	cellular respiration	432	10	5.38	0.04604
387	GO:0030244	cellulose biosynthetic process	156	5	1.94	0.04625
388	GO:0048573	photoperiodism, flowering	317	8	3.94	0.04648
389	GO:0006379	mRNA cleavage	28	2	0.35	0.04725
390	GO:0006621	protein retention in ER lumen	28	2	0.35	0.04725
391	GO:0009299	mRNA transcription	28	2	0.35	0.04725
392	GO:0009310	amine catabolic process	28	2	0.35	0.04725
393	GO:0010196	nonphotochemical quenching	28	2	0.35	0.04725
394	GO:0042402	cellular biogenic amine catabolic proces...	28	2	0.35	0.04725
395	GO:0048577	negative regulation of short-day photope...	28	2	0.35	0.04725
396	GO:1990066	energy quenching	28	2	0.35	0.04725
397	GO:0009126	purine nucleoside monophosphate metaboli...	616	13	7.67	0.04726
398	GO:0009167	purine ribonucleoside monophosphate meta...	616	13	7.67	0.04726
399	GO:0009127	purine nucleoside monophosphate biosynth...	494	11	6.15	0.04737
400	GO:0009168	purine ribonucleoside monophosphate bios...	494	11	6.15	0.04737
401	GO:0010565	regulation of cellular ketone metabolic ...	209	6	2.6	0.04776
402	GO:0015031	protein transport	2365	39	29.43	0.04832
403	GO:0033554	cellular response to stress	2861	46	35.6	0.04862
404	GO:0007263	nitric oxide mediated signal transductio...	4	1	0.05	0.04886
405	GO:0009722	detection of cytokinin stimulus	4	1	0.05	0.04886
406	GO:0019294	keto-3-deoxy-D-manno-octulosonic acid bi...	4	1	0.05	0.04886
407	GO:0019447	D-cysteine catabolic process	4	1	0.05	0.04886
408	GO:0032482	Rab protein signal transduction	4	1	0.05	0.04886
409	GO:0034097	response to cytokine	4	1	0.05	0.04886
410	GO:0042966	biotin carboxyl carrier protein biosynth...	4	1	0.05	0.04886
411	GO:0043985	histone H4-R3 methylation	4	1	0.05	0.04886
412	GO:0045900	negative regulation of translational elo...	4	1	0.05	0.04886
413	GO:0046369	galactose biosynthetic process	4	1	0.05	0.04886
414	GO:0046400	keto-3-deoxy-D-manno-octulosonic acid me...	4	1	0.05	0.04886
415	GO:0046438	D-cysteine metabolic process	4	1	0.05	0.04886
416	GO:0055089	fatty acid homeostasis	4	1	0.05	0.04886
417	GO:0055090	acylglycerol homeostasis	4	1	0.05	0.04886
418	GO:0055091	phospholipid homeostasis	4	1	0.05	0.04886
419	GO:0070328	triglyceride homeostasis	4	1	0.05	0.04886
420	GO:0071345	cellular response to cytokine stimulus	4	1	0.05	0.04886
421	GO:0071528	tRNA re-export from nucleus	4	1	0.05	0.04886
422	GO:0071816	tail-anchored membrane protein insertion...	4	1	0.05	0.04886
423	GO:0009683	indoleacetic acid metabolic process	110	4	1.37	0.04904
424	GO:0009688	abscisic acid biosynthetic process	66	3	0.82	0.04937
425	GO:0030837	negative regulation of actin filament po...	66	3	0.82	0.04937
426	GO:0043289	apocarotenoid biosynthetic process	66	3	0.82	0.04937
427	GO:1902645	tertiary alcohol biosynthetic process	66	3	0.82	0.04937
428	GO:0045489	pectin biosynthetic process	159	5	1.98	0.04945
429	GO:0051259	protein complex oligomerization	159	5	1.98	0.04945
430	GO:0009410	response to xenobiotic stimulus	29	2	0.36	0.05034
431	GO:0016137	glycoside metabolic process	29	2	0.36	0.05034
432	GO:0016444	somatic cell DNA recombination	29	2	0.36	0.05034
433	GO:0043243	positive regulation of protein complex d...	29	2	0.36	0.05034
434	GO:0046514	ceramide catabolic process	29	2	0.36	0.05034
435	GO:0009767	photosynthetic electron transport chain	212	6	2.64	0.05053
436	GO:0009124	nucleoside monophosphate biosynthetic pr...	561	12	6.98	0.05075
437	GO:0010150	leaf senescence	382	9	4.75	0.05163
438	GO:0090693	plant organ senescence	382	9	4.75	0.05163
439	GO:0060548	negative regulation of cell death	112	4	1.39	0.05177
440	GO:0048444	floral organ morphogenesis	162	5	2.02	0.05278
441	GO:0009123	nucleoside monophosphate metabolic proce...	690	14	8.59	0.05297
442	GO:0006289	nucleotide-excision repair	68	3	0.85	0.05311
443	GO:0051445	regulation of meiotic cell cycle	68	3	0.85	0.05311
444	GO:0051274	beta-glucan biosynthetic process	215	6	2.68	0.05339
445	GO:0009056	catabolic process	5062	76	63	0.05345
446	GO:0009616	virus induced gene silencing	30	2	0.37	0.05350
447	GO:0009720	detection of hormone stimulus	30	2	0.37	0.05350
448	GO:0009726	detection of endogenous stimulus	30	2	0.37	0.05350
449	GO:0016120	carotene biosynthetic process	30	2	0.37	0.05350
450	GO:0050684	regulation of mRNA processing	30	2	0.37	0.05350
451	GO:0052018	modulation by symbiont of RNA levels in ...	30	2	0.37	0.05350
452	GO:0052249	modulation of RNA levels in other organi...	30	2	0.37	0.05350
453	GO:0062013	positive regulation of small molecule me...	30	2	0.37	0.05350
454	GO:0009809	lignin biosynthetic process	271	7	3.37	0.05443
455	GO:1901615	organic hydroxy compound metabolic proce...	1216	22	15.13	0.05457
456	GO:0009789	positive regulation of abscisic acid-act...	114	4	1.42	0.05458
457	GO:1901421	positive regulation of response to alcoh...	114	4	1.42	0.05458
458	GO:1905959	positive regulation of cellular response...	114	4	1.42	0.05458
459	GO:0044237	cellular metabolic process	33680	444	419.14	0.05518
460	GO:0006751	glutathione catabolic process	31	2	0.39	0.05673
461	GO:0016123	xanthophyll biosynthetic process	31	2	0.39	0.05673
462	GO:0030497	fatty acid elongation	31	2	0.39	0.05673
463	GO:0042219	cellular modified amino acid catabolic p...	31	2	0.39	0.05673
464	GO:1900140	regulation of seedling development	274	7	3.41	0.05706
465	GO:2000243	positive regulation of reproductive proc...	219	6	2.73	0.05736
466	GO:0034655	nucleobase-containing compound catabolic...	637	13	7.93	0.05840
467	GO:0043069	negative regulation of programmed cell d...	71	3	0.88	0.05896
468	GO:0051017	actin filament bundle assembly	71	3	0.88	0.05896
469	GO:0061572	actin filament bundle organization	71	3	0.88	0.05896
470	GO:0006865	amino acid transport	277	7	3.45	0.05977
471	GO:0016103	diterpenoid catabolic process	32	2	0.4	0.06003
472	GO:0035437	maintenance of protein localization in e...	32	2	0.4	0.06003
473	GO:0042891	antibiotic transport	32	2	0.4	0.06003
474	GO:0045487	gibberellin catabolic process	32	2	0.4	0.06003
475	GO:0008104	protein localization	2552	41	31.76	0.06041
476	GO:0016109	tetraterpenoid biosynthetic process	118	4	1.47	0.06044
477	GO:0016117	carotenoid biosynthetic process	118	4	1.47	0.06044
478	GO:0002103	endonucleolytic cleavage of tetracistron...	5	1	0.06	0.06070
479	GO:0006083	acetate metabolic process	5	1	0.06	0.06070
480	GO:0006154	adenosine catabolic process	5	1	0.06	0.06070
481	GO:0018920	glyphosate metabolic process	5	1	0.06	0.06070
482	GO:0033467	CMP-keto-3-deoxy-D-manno-octulosonic aci...	5	1	0.06	0.06070
483	GO:0033468	CMP-keto-3-deoxy-D-manno-octulosonic aci...	5	1	0.06	0.06070
484	GO:0043066	negative regulation of apoptotic process	5	1	0.06	0.06070
485	GO:0016101	diterpenoid metabolic process	170	5	2.12	0.06229
486	GO:1901135	carbohydrate derivative metabolic proces...	2420	39	30.12	0.06337
487	GO:0016559	peroxisome fission	33	2	0.41	0.06339
488	GO:0015980	energy derivation by oxidation of organi...	459	10	5.71	0.06374
489	GO:0006641	triglyceride metabolic process	121	4	1.51	0.06504
490	GO:0009312	oligosaccharide biosynthetic process	173	5	2.15	0.06609
491	GO:0042430	indole-containing compound metabolic pro...	342	8	4.26	0.06621
492	GO:0042762	regulation of sulfur metabolic process	122	4	1.52	0.06662
493	GO:0010098	suspensor development	34	2	0.42	0.06681
494	GO:0010161	red light signaling pathway	34	2	0.42	0.06681
495	GO:0048317	seed morphogenesis	34	2	0.42	0.06681
496	GO:0051446	positive regulation of meiotic cell cycl...	34	2	0.42	0.06681
497	GO:0009648	photoperiodism	343	8	4.27	0.06709
498	GO:0005992	trehalose biosynthetic process	75	3	0.93	0.06722
499	GO:0006820	anion transport	1316	23	16.38	0.06782
500	GO:0055081	anion homeostasis	124	4	1.54	0.06982
501	GO:0090407	organophosphate biosynthetic process	1322	23	16.45	0.07046
502	GO:0048518	positive regulation of biological proces...	2804	44	34.9	0.07139
503	GO:0010072	primary shoot apical meristem specificat...	77	3	0.96	0.07154
504	GO:0031333	negative regulation of protein complex a...	77	3	0.96	0.07154
505	GO:0032272	negative regulation of protein polymeriz...	77	3	0.96	0.07154
506	GO:0090696	post-embryonic plant organ development	595	12	7.4	0.07175
507	GO:0042445	hormone metabolic process	1054	19	13.12	0.07192
508	GO:0000350	generation of catalytic spliceosome for ...	6	1	0.07	0.07239
509	GO:0010777	meiotic mismatch repair involved in reci...	6	1	0.07	0.07239
510	GO:0015871	choline transport	6	1	0.07	0.07239
511	GO:0035019	somatic stem cell population maintenance	6	1	0.07	0.07239
512	GO:0036257	multivesicular body organization	6	1	0.07	0.07239
513	GO:0036258	multivesicular body assembly	6	1	0.07	0.07239
514	GO:0043550	regulation of lipid kinase activity	6	1	0.07	0.07239
515	GO:0046373	L-arabinose metabolic process	6	1	0.07	0.07239
516	GO:0070481	nuclear-transcribed mRNA catabolic proce...	6	1	0.07	0.07239
517	GO:0070536	protein K63-linked deubiquitination	6	1	0.07	0.07239
518	GO:0070966	nuclear-transcribed mRNA catabolic proce...	6	1	0.07	0.07239
519	GO:0071033	nuclear retention of pre-mRNA at the sit...	6	1	0.07	0.07239
520	GO:0019684	photosynthesis, light reaction	471	10	5.86	0.07284
521	GO:0051649	establishment of localization in cell	1955	32	24.33	0.07356
522	GO:0006521	regulation of cellular amino acid metabo...	78	3	0.97	0.07374
523	GO:0033238	regulation of cellular amine metabolic p...	78	3	0.97	0.07374
524	GO:0052541	plant-type cell wall cellulose metabolic...	36	2	0.45	0.07383
525	GO:0018208	peptidyl-proline modification	179	5	2.23	0.07406
526	GO:0008202	steroid metabolic process	412	9	5.13	0.07491
527	GO:0009692	ethylene metabolic process	128	4	1.59	0.07647
528	GO:0009693	ethylene biosynthetic process	128	4	1.59	0.07647
529	GO:0043449	cellular alkene metabolic process	128	4	1.59	0.07647
530	GO:0043450	alkene biosynthetic process	128	4	1.59	0.07647
531	GO:1900673	olefin metabolic process	128	4	1.59	0.07647
532	GO:1900674	olefin biosynthetic process	128	4	1.59	0.07647
533	GO:0006646	phosphatidylethanolamine biosynthetic pr...	37	2	0.46	0.07743
534	GO:0046337	phosphatidylethanolamine metabolic proce...	37	2	0.46	0.07743
535	GO:0016126	sterol biosynthetic process	182	5	2.26	0.07823
536	GO:0035690	cellular response to drug	355	8	4.42	0.07824
537	GO:0006402	mRNA catabolic process	238	6	2.96	0.07856
538	GO:0006714	sesquiterpenoid metabolic process	130	4	1.62	0.07991
539	GO:0048481	plant ovule development	240	6	2.99	0.08101
540	GO:1990069	stomatal opening	38	2	0.47	0.08108
541	GO:0071470	cellular response to osmotic stress	184	5	2.29	0.08108
542	GO:0009966	regulation of signal transduction	806	15	10.03	0.08265
543	GO:0005991	trehalose metabolic process	82	3	1.02	0.08285
544	GO:0051494	negative regulation of cytoskeleton orga...	82	3	1.02	0.08285
545	GO:1902904	negative regulation of supramolecular fi...	82	3	1.02	0.08285
546	GO:0055069	zinc ion homeostasis	132	4	1.64	0.08342
547	GO:0010114	response to red light	242	6	3.01	0.08351
548	GO:0006577	amino-acid betaine metabolic process	7	1	0.09	0.08393
549	GO:0006578	amino-acid betaine biosynthetic process	7	1	0.09	0.08393
550	GO:0010157	response to chlorate	7	1	0.09	0.08393
551	GO:0010866	regulation of triglyceride biosynthetic ...	7	1	0.09	0.08393
552	GO:0010867	positive regulation of triglyceride bios...	7	1	0.09	0.08393
553	GO:0015959	diadenosine polyphosphate metabolic proc...	7	1	0.09	0.08393
554	GO:0015961	diadenosine polyphosphate catabolic proc...	7	1	0.09	0.08393
555	GO:0015965	diadenosine tetraphosphate metabolic pro...	7	1	0.09	0.08393
556	GO:0015967	diadenosine tetraphosphate catabolic pro...	7	1	0.09	0.08393
557	GO:0016560	protein import into peroxisome matrix, d...	7	1	0.09	0.08393
558	GO:0019285	glycine betaine biosynthetic process fro...	7	1	0.09	0.08393
559	GO:0031455	glycine betaine metabolic process	7	1	0.09	0.08393
560	GO:0031456	glycine betaine biosynthetic process	7	1	0.09	0.08393
561	GO:0034197	triglyceride transport	7	1	0.09	0.08393
562	GO:0034635	glutathione transport	7	1	0.09	0.08393
563	GO:0042539	hypotonic salinity response	7	1	0.09	0.08393
564	GO:0042554	superoxide anion generation	7	1	0.09	0.08393
565	GO:0042946	glucoside transport	7	1	0.09	0.08393
566	GO:0090208	positive regulation of triglyceride meta...	7	1	0.09	0.08393
567	GO:1901656	glycoside transport	7	1	0.09	0.08393
568	GO:1902418	(+)-abscisic acid D-glucopyranosyl ester...	7	1	0.09	0.08393
569	GO:0048587	regulation of short-day photoperiodism, ...	39	2	0.49	0.08478
570	GO:0051785	positive regulation of nuclear division	39	2	0.49	0.08478
571	GO:0006664	glycolipid metabolic process	187	5	2.33	0.08546
572	GO:0051641	cellular localization	2487	39	30.95	0.08594
573	GO:0035670	plant-type ovary development	244	6	3.04	0.08605
574	GO:0023051	regulation of signaling	813	15	10.12	0.08728
575	GO:0006672	ceramide metabolic process	40	2	0.5	0.08853
576	GO:0072595	maintenance of protein localization in o...	40	2	0.5	0.08853
577	GO:0098586	cellular response to virus	40	2	0.5	0.08853
578	GO:0046486	glycerolipid metabolic process	555	11	6.91	0.08996
579	GO:0055075	potassium ion homeostasis	85	3	1.06	0.08998
580	GO:0055088	lipid homeostasis	136	4	1.69	0.09067
581	GO:0033365	protein localization to organelle	818	15	10.18	0.09069
582	GO:0032350	regulation of hormone metabolic process	191	5	2.38	0.09149
583	GO:1905039	carboxylic acid transmembrane transport	191	5	2.38	0.09149
584	GO:0008284	positive regulation of cell proliferatio...	86	3	1.07	0.09241
585	GO:0042214	terpene metabolic process	86	3	1.07	0.09241
586	GO:0052546	cell wall pectin metabolic process	86	3	1.07	0.09241
587	GO:0042180	cellular ketone metabolic process	369	8	4.59	0.09256
588	GO:0010646	regulation of cell communication	821	15	10.22	0.09277
589	GO:0006302	double-strand break repair	192	5	2.39	0.09303
590	GO:0008154	actin polymerization or depolymerization	192	5	2.39	0.09303
591	GO:0071215	cellular response to abscisic acid stimu...	890	16	11.08	0.09411
592	GO:0097306	cellular response to alcohol	890	16	11.08	0.09411
593	GO:0000956	nuclear-transcribed mRNA catabolic proce...	193	5	2.4	0.09459
594	GO:0044273	sulfur compound catabolic process	193	5	2.4	0.09459
595	GO:0009093	cysteine catabolic process	8	1	0.1	0.09533
596	GO:0010269	response to selenium ion	8	1	0.1	0.09533
597	GO:0016487	farnesol metabolic process	8	1	0.1	0.09533
598	GO:0033587	shikimate biosynthetic process	8	1	0.1	0.09533
599	GO:0034196	acylglycerol transport	8	1	0.1	0.09533
600	GO:0061387	regulation of extent of cell growth	8	1	0.1	0.09533
601	GO:0080009	mRNA methylation	8	1	0.1	0.09533
602	GO:0080121	AMP transport	8	1	0.1	0.09533
603	GO:1901979	regulation of inward rectifier potassium...	8	1	0.1	0.09533
604	GO:1902459	positive regulation of stem cell populat...	8	1	0.1	0.09533
605	GO:2001257	regulation of cation channel activity	8	1	0.1	0.09533
606	GO:0006913	nucleocytoplasmic transport	372	8	4.63	0.09581
607	GO:0051169	nuclear transport	372	8	4.63	0.09581
608	GO:0015919	peroxisomal membrane transport	42	2	0.52	0.09618
609	GO:0016558	protein import into peroxisome matrix	42	2	0.52	0.09618
610	GO:0043484	regulation of RNA splicing	42	2	0.52	0.09618
611	GO:0090481	pyrimidine nucleotide-sugar transmembran...	42	2	0.52	0.09618
612	GO:2001020	regulation of response to DNA damage sti...	42	2	0.52	0.09618
613	GO:0006066	alcohol metabolic process	499	10	6.21	0.09711
614	GO:0006476	protein deacetylation	88	3	1.1	0.09736
615	GO:0016575	histone deacetylation	88	3	1.1	0.09736
616	GO:0008654	phospholipid biosynthetic process	436	9	5.43	0.09754
617	GO:0009630	gravitropism	253	6	3.15	0.09800
618	GO:0003333	amino acid transmembrane transport	89	3	1.11	0.09987
619	GO:0032507	maintenance of protein location in cell	89	3	1.11	0.09987
620	GO:0007205	protein kinase C-activating G-protein co...	43	2	0.54	0.10007
621	GO:0048658	anther wall tapetum development	43	2	0.54	0.10007
622	GO:0070370	cellular heat acclimation	43	2	0.54	0.10007
623	GO:0006638	neutral lipid metabolic process	141	4	1.75	0.10014
624	GO:0006639	acylglycerol metabolic process	141	4	1.75	0.10014
625	GO:0046351	disaccharide biosynthetic process	141	4	1.75	0.10014
626	GO:0006541	glutamine metabolic process	142	4	1.77	0.10209
627	GO:0015979	photosynthesis	834	15	10.38	0.10215
628	GO:1901658	glycosyl compound catabolic process	198	5	2.46	0.10255
629	GO:0015749	monosaccharide transmembrane transport	44	2	0.55	0.10401
630	GO:0071491	cellular response to red light	44	2	0.55	0.10401
631	GO:0006812	cation transport	2099	33	26.12	0.10425
632	GO:0009787	regulation of abscisic acid-activated si...	318	7	3.96	0.10455
633	GO:1901419	regulation of response to alcohol	318	7	3.96	0.10455
634	GO:1905957	regulation of cellular response to alcoh...	318	7	3.96	0.10455
635	GO:0042446	hormone biosynthetic process	770	14	9.58	0.10457
636	GO:0022900	electron transport chain	380	8	4.73	0.10480
637	GO:0000245	spliceosomal complex assembly	91	3	1.13	0.10497
638	GO:0045185	maintenance of protein location	91	3	1.13	0.10497
639	GO:0010029	regulation of seed germination	258	6	3.21	0.10500
640	GO:1901701	cellular response to oxygen-containing c...	2247	35	27.96	0.10601
641	GO:0009081	branched-chain amino acid metabolic proc...	144	4	1.79	0.10604
642	GO:0030833	regulation of actin filament polymerizat...	144	4	1.79	0.10604
643	GO:0006983	ER overload response	9	1	0.11	0.10659
644	GO:0009866	induced systemic resistance, ethylene me...	9	1	0.11	0.10659
645	GO:0010235	guard mother cell cytokinesis	9	1	0.11	0.10659
646	GO:0031998	regulation of fatty acid beta-oxidation	9	1	0.11	0.10659
647	GO:0045048	protein insertion into ER membrane	9	1	0.11	0.10659
648	GO:0051125	regulation of actin nucleation	9	1	0.11	0.10659
649	GO:0051127	positive regulation of actin nucleation	9	1	0.11	0.10659
650	GO:0080093	regulation of photorespiration	9	1	0.11	0.10659
651	GO:1901016	regulation of potassium ion transmembran...	9	1	0.11	0.10659
652	GO:1901379	regulation of potassium ion transmembran...	9	1	0.11	0.10659
653	GO:1901136	carbohydrate derivative catabolic proces...	320	7	3.98	0.10710
654	GO:0071695	anatomical structure maturation	640	12	7.96	0.10713
655	GO:0071824	protein-DNA complex subunit organization	201	5	2.5	0.10749
656	GO:0009687	abscisic acid metabolic process	92	3	1.14	0.10756
657	GO:0010268	brassinosteroid homeostasis	92	3	1.14	0.10756
658	GO:0043288	apocarotenoid metabolic process	92	3	1.14	0.10756
659	GO:1902644	tertiary alcohol metabolic process	92	3	1.14	0.10756
660	GO:0033356	UDP-L-arabinose metabolic process	45	2	0.56	0.10798
661	GO:0045787	positive regulation of cell cycle	145	4	1.8	0.10804
662	GO:0019693	ribose phosphate metabolic process	842	15	10.48	0.10820
663	GO:1901699	cellular response to nitrogen compound	322	7	4.01	0.10968
664	GO:0043094	cellular metabolic compound salvage	385	8	4.79	0.11064
665	GO:0030243	cellulose metabolic process	262	6	3.26	0.11079
666	GO:0006094	gluconeogenesis	46	2	0.57	0.11200
667	GO:0007029	endoplasmic reticulum organization	46	2	0.57	0.11200
668	GO:0016024	CDP-diacylglycerol biosynthetic process	46	2	0.57	0.11200
669	GO:0046341	CDP-diacylglycerol metabolic process	46	2	0.57	0.11200
670	GO:0045491	xylan metabolic process	147	4	1.83	0.11208
671	GO:0043067	regulation of programmed cell death	263	6	3.27	0.11226
672	GO:0048440	carpel development	324	7	4.03	0.11230
673	GO:0045492	xylan biosynthetic process	94	3	1.17	0.11281
674	GO:0009698	phenylpropanoid metabolic process	647	12	8.05	0.11342
675	GO:0009409	response to cold	1545	25	19.23	0.11342
676	GO:0046942	carboxylic acid transport	451	9	5.61	0.11348
677	GO:0051187	cofactor catabolic process	264	6	3.29	0.11374
678	GO:0033043	regulation of organelle organization	516	10	6.42	0.11391
679	GO:0048367	shoot system development	3291	49	40.96	0.11447
680	GO:0016579	protein deubiquitination	95	3	1.18	0.11547
681	GO:0090502	RNA phosphodiester bond hydrolysis, endo...	206	5	2.56	0.11596
682	GO:0010267	production of ta-siRNAs involved in RNA ...	47	2	0.58	0.11606
683	GO:0015695	organic cation transport	47	2	0.58	0.11606
684	GO:0018126	protein hydroxylation	47	2	0.58	0.11606
685	GO:0018401	peptidyl-proline hydroxylation to 4-hydr...	47	2	0.58	0.11606
686	GO:0019471	4-hydroxyproline metabolic process	47	2	0.58	0.11606
687	GO:0019511	peptidyl-proline hydroxylation	47	2	0.58	0.11606
688	GO:0006325	chromatin organization	921	16	11.46	0.11659
689	GO:0051273	beta-glucan metabolic process	328	7	4.08	0.11763
690	GO:0000098	sulfur amino acid catabolic process	10	1	0.12	0.11771
691	GO:0006409	tRNA export from nucleus	10	1	0.12	0.11771
692	GO:0007265	Ras protein signal transduction	10	1	0.12	0.11771
693	GO:0010248	establishment or maintenance of transmem...	10	1	0.12	0.11771
694	GO:0019695	choline metabolic process	10	1	0.12	0.11771
695	GO:0046130	purine ribonucleoside catabolic process	10	1	0.12	0.11771
696	GO:0051031	tRNA transport	10	1	0.12	0.11771
697	GO:0071431	tRNA-containing ribonucleoprotein comple...	10	1	0.12	0.11771
698	GO:0071596	ubiquitin-dependent protein catabolic pr...	10	1	0.12	0.11771
699	GO:0080187	floral organ senescence	10	1	0.12	0.11771
700	GO:0090153	regulation of sphingolipid biosynthetic ...	10	1	0.12	0.11771
701	GO:0090207	regulation of triglyceride metabolic pro...	10	1	0.12	0.11771
702	GO:1905038	regulation of membrane lipid metabolic p...	10	1	0.12	0.11771
703	GO:0009900	dehiscence	96	3	1.19	0.11816
704	GO:0016106	sesquiterpenoid biosynthetic process	96	3	1.19	0.11816
705	GO:0008064	regulation of actin polymerization or de...	150	4	1.87	0.11828
706	GO:0030832	regulation of actin filament length	150	4	1.87	0.11828
707	GO:0110053	regulation of actin filament organizatio...	150	4	1.87	0.11828
708	GO:1902903	regulation of supramolecular fiber organ...	208	5	2.59	0.11944
709	GO:0006526	arginine biosynthetic process	48	2	0.6	0.12015
710	GO:0006625	protein targeting to peroxisome	48	2	0.6	0.12015
711	GO:0010555	response to mannitol	48	2	0.6	0.12015
712	GO:0015807	L-amino acid transport	48	2	0.6	0.12015
713	GO:0072662	protein localization to peroxisome	48	2	0.6	0.12015
714	GO:0072663	establishment of protein localization to...	48	2	0.6	0.12015
715	GO:1902475	L-alpha-amino acid transmembrane transpo...	48	2	0.6	0.12015
716	GO:0048584	positive regulation of response to stimu...	655	12	8.15	0.12086
717	GO:0006334	nucleosome assembly	97	3	1.21	0.12087
718	GO:0010639	negative regulation of organelle organiz...	152	4	1.89	0.12249
719	GO:0032956	regulation of actin cytoskeleton organiz...	152	4	1.89	0.12249
720	GO:0032970	regulation of actin filament-based proce...	152	4	1.89	0.12249
721	GO:0010941	regulation of cell death	332	7	4.13	0.12309
722	GO:0010205	photoinhibition	49	2	0.61	0.12427
723	GO:0043155	negative regulation of photosynthesis, l...	49	2	0.61	0.12427
724	GO:0098655	cation transmembrane transport	1635	26	20.35	0.12449
725	GO:0071407	cellular response to organic cyclic comp...	593	11	7.38	0.12546
726	GO:0000398	mRNA splicing, via spliceosome	462	9	5.75	0.12603
727	GO:0072348	sulfur compound transport	99	3	1.23	0.12635
728	GO:0051129	negative regulation of cellular componen...	154	4	1.92	0.12677
729	GO:0006259	DNA metabolic process	1640	26	20.41	0.12752
730	GO:0048437	floral organ development	866	15	10.78	0.12761
731	GO:0019747	regulation of isoprenoid metabolic proce...	50	2	0.62	0.12844
732	GO:0006971	hypotonic response	11	1	0.14	0.12869
733	GO:0009303	rRNA transcription	11	1	0.14	0.12869
734	GO:0019310	inositol catabolic process	11	1	0.14	0.12869
735	GO:0019478	D-amino acid catabolic process	11	1	0.14	0.12869
736	GO:0045739	positive regulation of DNA repair	11	1	0.14	0.12869
737	GO:0046320	regulation of fatty acid oxidation	11	1	0.14	0.12869
738	GO:0009593	detection of chemical stimulus	100	3	1.24	0.12912
739	GO:0090421	embryonic meristem initiation	100	3	1.24	0.12912
740	GO:0090305	nucleic acid phosphodiester bond hydroly...	400	8	4.98	0.12921
741	GO:0006753	nucleoside phosphate metabolic process	1076	18	13.39	0.12933
742	GO:0006796	phosphate-containing compound metabolic ...	5885	83	73.24	0.12937
743	GO:0009225	nucleotide-sugar metabolic process	214	5	2.66	0.13016
744	GO:0062012	regulation of small molecule metabolic p...	275	6	3.42	0.13066
745	GO:0030041	actin filament polymerization	156	4	1.94	0.13110
746	GO:0009260	ribonucleotide biosynthetic process	599	11	7.45	0.13168
747	GO:0046390	ribose phosphate biosynthetic process	599	11	7.45	0.13168
748	GO:0043562	cellular response to nitrogen levels	101	3	1.26	0.13192
749	GO:0008216	spermidine metabolic process	51	2	0.63	0.13263
750	GO:0042440	pigment metabolic process	600	11	7.47	0.13274
751	GO:0051604	protein maturation	339	7	4.22	0.13295
752	GO:0007018	microtubule-based movement	158	4	1.97	0.13550
753	GO:0065008	regulation of biological quality	3939	57	49.02	0.13565
754	GO:0009152	purine ribonucleotide biosynthetic proce...	538	10	6.7	0.13791
755	GO:0010383	cell wall polysaccharide metabolic proce...	407	8	5.07	0.13839
756	GO:0009817	defense response to fungus, incompatible...	219	5	2.73	0.13941
757	GO:0006449	regulation of translational termination	12	1	0.15	0.13954
758	GO:0006452	translational frameshifting	12	1	0.15	0.13954
759	GO:0006984	ER-nucleus signaling pathway	12	1	0.15	0.13954
760	GO:0008298	intracellular mRNA localization	12	1	0.15	0.13954
761	GO:0009245	lipid A biosynthetic process	12	1	0.15	0.13954
762	GO:0009727	detection of ethylene stimulus	12	1	0.15	0.13954
763	GO:0035279	mRNA cleavage involved in gene silencing...	12	1	0.15	0.13954
764	GO:0035335	peptidyl-tyrosine dephosphorylation	12	1	0.15	0.13954
765	GO:0045901	positive regulation of translational elo...	12	1	0.15	0.13954
766	GO:0045905	positive regulation of translational ter...	12	1	0.15	0.13954
767	GO:0046168	glycerol-3-phosphate catabolic process	12	1	0.15	0.13954
768	GO:0046493	lipid A metabolic process	12	1	0.15	0.13954
769	GO:0098795	mRNA cleavage involved in gene silencing	12	1	0.15	0.13954
770	GO:2001289	lipid X metabolic process	12	1	0.15	0.13954
771	GO:0009226	nucleotide-sugar biosynthetic process	160	4	1.99	0.13995
772	GO:0009058	biosynthetic process	19845	262	246.97	0.14010
773	GO:0006414	translational elongation	281	6	3.5	0.14037
774	GO:0015780	nucleotide-sugar transmembrane transport	104	3	1.29	0.14043
775	GO:0043574	peroxisomal transport	53	2	0.66	0.14110
776	GO:0071236	cellular response to antibiotic	220	5	2.74	0.14130
777	GO:0009933	meristem structural organization	282	6	3.51	0.14202
778	GO:0006575	cellular modified amino acid metabolic p...	476	9	5.92	0.14302
779	GO:0046474	glycerophospholipid biosynthetic process	221	5	2.75	0.14319
780	GO:0009629	response to gravity	283	6	3.52	0.14368
781	GO:0009112	nucleobase metabolic process	162	4	2.02	0.14447
782	GO:0055086	nucleobase-containing small molecule met...	1451	23	18.06	0.14460
783	GO:0015849	organic acid transport	478	9	5.95	0.14554
784	GO:1901293	nucleoside phosphate biosynthetic proces...	751	13	9.35	0.14842
785	GO:0015698	inorganic anion transport	350	7	4.36	0.14920
786	GO:0006415	translational termination	55	2	0.68	0.14969
787	GO:0009862	systemic acquired resistance, salicylic ...	55	2	0.68	0.14969
788	GO:0015802	basic amino acid transport	55	2	0.68	0.14969
789	GO:0043068	positive regulation of programmed cell d...	55	2	0.68	0.14969
790	GO:0043171	peptide catabolic process	55	2	0.68	0.14969
791	GO:0006208	pyrimidine nucleobase catabolic process	13	1	0.16	0.15025
792	GO:0006212	uracil catabolic process	13	1	0.16	0.15025
793	GO:0006423	cysteinyl-tRNA aminoacylation	13	1	0.16	0.15025
794	GO:0010220	positive regulation of vernalization res...	13	1	0.16	0.15025
795	GO:0019483	beta-alanine biosynthetic process	13	1	0.16	0.15025
796	GO:0019860	uracil metabolic process	13	1	0.16	0.15025
797	GO:0044088	regulation of vacuole organization	13	1	0.16	0.15025
798	GO:0044090	positive regulation of vacuole organizat...	13	1	0.16	0.15025
799	GO:0048609	multicellular organismal reproductive pr...	617	11	7.68	0.15135
800	GO:0010928	regulation of auxin mediated signaling p...	108	3	1.34	0.15206
801	GO:0071806	protein transmembrane transport	417	8	5.19	0.15206
802	GO:0009259	ribonucleotide metabolic process	755	13	9.4	0.15249
803	GO:1903825	organic acid transmembrane transport	226	5	2.81	0.15283
804	GO:0019682	glyceraldehyde-3-phosphate metabolic pro...	166	4	2.07	0.15366
805	GO:0019751	polyol metabolic process	289	6	3.6	0.15382
806	GO:0030036	actin cytoskeleton organization	289	6	3.6	0.15382
807	GO:0046685	response to arsenic-containing substance	56	2	0.7	0.15402
808	GO:0008283	cell proliferation	419	8	5.21	0.15487
809	GO:0009695	jasmonic acid biosynthetic process	109	3	1.36	0.15501
810	GO:0071732	cellular response to nitric oxide	109	3	1.36	0.15501
811	GO:0000375	RNA splicing, via transesterification re...	486	9	6.05	0.15583
812	GO:0000377	RNA splicing, via transesterification re...	486	9	6.05	0.15583
813	GO:0007568	aging	622	11	7.74	0.15706
814	GO:0009150	purine ribonucleotide metabolic process	691	12	8.6	0.15765
815	GO:0007033	vacuole organization	110	3	1.37	0.15798
816	GO:2000030	regulation of response to red or far red...	110	3	1.37	0.15798
817	GO:0009851	auxin biosynthetic process	168	4	2.09	0.15834
818	GO:0048768	root hair cell tip growth	57	2	0.71	0.15838
819	GO:2000070	regulation of response to water deprivat...	57	2	0.71	0.15838
820	GO:1901606	alpha-amino acid catabolic process	229	5	2.85	0.15874
821	GO:0006508	proteolysis	3391	49	42.2	0.15889
822	GO:0006996	organelle organization	4144	59	51.57	0.15891
823	GO:0006164	purine nucleotide biosynthetic process	556	10	6.92	0.15937
824	GO:0021700	developmental maturation	693	12	8.62	0.15985
825	GO:0009606	tropism	293	6	3.65	0.16076
826	GO:0001887	selenium compound metabolic process	14	1	0.17	0.16082
827	GO:0006065	UDP-glucuronate biosynthetic process	14	1	0.17	0.16082
828	GO:0007041	lysosomal transport	14	1	0.17	0.16082
829	GO:0008333	endosome to lysosome transport	14	1	0.17	0.16082
830	GO:0040014	regulation of multicellular organism gro...	14	1	0.17	0.16082
831	GO:0046167	glycerol-3-phosphate biosynthetic proces...	14	1	0.17	0.16082
832	GO:0046834	lipid phosphorylation	14	1	0.17	0.16082
833	GO:0080148	negative regulation of response to water...	14	1	0.17	0.16082
834	GO:0090603	sieve element differentiation	14	1	0.17	0.16082
835	GO:2001295	malonyl-CoA biosynthetic process	14	1	0.17	0.16082
836	GO:0032501	multicellular organismal process	10996	148	136.84	0.16089
837	GO:0052325	cell wall pectin biosynthetic process	58	2	0.72	0.16276
838	GO:0048438	floral whorl development	696	12	8.66	0.16317
839	GO:0009808	lignin metabolic process	360	7	4.48	0.16474
840	GO:0019637	organophosphate metabolic process	1918	29	23.87	0.16616
841	GO:0006897	endocytosis	233	5	2.9	0.16677
842	GO:0006040	amino sugar metabolic process	113	3	1.41	0.16700
843	GO:0009958	positive gravitropism	113	3	1.41	0.16700
844	GO:0035601	protein deacylation	113	3	1.41	0.16700
845	GO:0071731	response to nitric oxide	113	3	1.41	0.16700
846	GO:0097366	response to bronchodilator	113	3	1.41	0.16700
847	GO:0098732	macromolecule deacylation	113	3	1.41	0.16700
848	GO:0000380	alternative mRNA splicing, via spliceoso...	59	2	0.73	0.16716
849	GO:0006108	malate metabolic process	59	2	0.73	0.16716
850	GO:0006558	L-phenylalanine metabolic process	59	2	0.73	0.16716
851	GO:0008300	isoprenoid catabolic process	59	2	0.73	0.16716
852	GO:0016115	terpenoid catabolic process	59	2	0.73	0.16716
853	GO:1902221	erythrose 4-phosphate/phosphoenolpyruvat...	59	2	0.73	0.16716
854	GO:0006401	RNA catabolic process	297	6	3.7	0.16782
855	GO:0006498	N-terminal protein lipidation	235	5	2.92	0.17084
856	GO:0006499	N-terminal protein myristoylation	235	5	2.92	0.17084
857	GO:0000393	spliceosomal conformational changes to g...	15	1	0.19	0.17127
858	GO:0007219	Notch signaling pathway	15	1	0.19	0.17127
859	GO:0008645	hexose transmembrane transport	15	1	0.19	0.17127
860	GO:0009647	skotomorphogenesis	15	1	0.19	0.17127
861	GO:0015755	fructose transmembrane transport	15	1	0.19	0.17127
862	GO:0032065	cortical protein anchoring	15	1	0.19	0.17127
863	GO:0034969	histone arginine methylation	15	1	0.19	0.17127
864	GO:1901269	lipooligosaccharide metabolic process	15	1	0.19	0.17127
865	GO:1901271	lipooligosaccharide biosynthetic process	15	1	0.19	0.17127
866	GO:0071229	cellular response to acid chemical	1633	25	20.32	0.17158
867	GO:0009063	cellular amino acid catabolic process	236	5	2.94	0.17289
868	GO:0000413	protein peptidyl-prolyl isomerization	115	3	1.43	0.17309
869	GO:0051783	regulation of nuclear division	115	3	1.43	0.17309
870	GO:0010817	regulation of hormone levels	1418	22	17.65	0.17406
871	GO:0006813	potassium ion transport	237	5	2.95	0.17495
872	GO:1902358	sulfate transmembrane transport	61	2	0.76	0.17602
873	GO:1905156	negative regulation of photosynthesis	61	2	0.76	0.17602
874	GO:0009860	pollen tube growth	501	9	6.23	0.17605
875	GO:0019748	secondary metabolic process	1424	22	17.72	0.17891
876	GO:0009737	response to abscisic acid	2159	32	26.87	0.17929
877	GO:0009117	nucleotide metabolic process	1064	17	13.24	0.17954
878	GO:0009864	induced systemic resistance, jasmonic ac...	62	2	0.77	0.18048
879	GO:0006552	leucine catabolic process	16	1	0.2	0.18158
880	GO:0009249	protein lipoylation	16	1	0.2	0.18158
881	GO:0009405	pathogenesis	16	1	0.2	0.18158
882	GO:0018108	peptidyl-tyrosine phosphorylation	16	1	0.2	0.18158
883	GO:0018212	peptidyl-tyrosine modification	16	1	0.2	0.18158
884	GO:0043132	NAD transport	16	1	0.2	0.18158
885	GO:0046085	adenosine metabolic process	16	1	0.2	0.18158
886	GO:0046398	UDP-glucuronate metabolic process	16	1	0.2	0.18158
887	GO:0071786	endoplasmic reticulum tubular network or...	16	1	0.2	0.18158
888	GO:1901031	regulation of response to reactive oxyge...	16	1	0.2	0.18158
889	GO:2000121	regulation of removal of superoxide radi...	16	1	0.2	0.18158
890	GO:2001293	malonyl-CoA metabolic process	16	1	0.2	0.18158
891	GO:0032504	multicellular organism reproduction	643	11	8	0.18222
892	GO:0016129	phytosteroid biosynthetic process	118	3	1.47	0.18235
893	GO:0016132	brassinosteroid biosynthetic process	118	3	1.47	0.18235
894	GO:0051170	import into nucleus	178	4	2.22	0.18248
895	GO:0048868	pollen tube development	644	11	8.01	0.18347
896	GO:0009699	phenylpropanoid biosynthetic process	507	9	6.31	0.18446
897	GO:0045995	regulation of embryonic development	63	2	0.78	0.18495
898	GO:0018377	protein myristoylation	242	5	3.01	0.18538
899	GO:1901137	carbohydrate derivative biosynthetic pro...	1578	24	19.64	0.18541
900	GO:0005976	polysaccharide metabolic process	1579	24	19.65	0.18620
901	GO:0009064	glutamine family amino acid metabolic pr...	308	6	3.83	0.18789
902	GO:0009639	response to red or far red light	788	13	9.81	0.18817
903	GO:0045927	positive regulation of growth	64	2	0.8	0.18944
904	GO:0009250	glucan biosynthetic process	376	7	4.68	0.19101
905	GO:0048532	anatomical structure arrangement	310	6	3.86	0.19164
906	GO:0006071	glycerol metabolic process	121	3	1.51	0.19173
907	GO:0071166	ribonucleoprotein complex localization	121	3	1.51	0.19173
908	GO:0071426	ribonucleoprotein complex export from nu...	121	3	1.51	0.19173
909	GO:0000917	division septum assembly	17	1	0.21	0.19177
910	GO:0007229	integrin-mediated signaling pathway	17	1	0.21	0.19177
911	GO:0008612	peptidyl-lysine modification to peptidyl...	17	1	0.21	0.19177
912	GO:0016577	histone demethylation	17	1	0.21	0.19177
913	GO:0019632	shikimate metabolic process	17	1	0.21	0.19177
914	GO:0031117	positive regulation of microtubule depol...	17	1	0.21	0.19177
915	GO:0034052	positive regulation of plant-type hypers...	17	1	0.21	0.19177
916	GO:0048832	specification of plant organ number	17	1	0.21	0.19177
917	GO:0048833	specification of floral organ number	17	1	0.21	0.19177
918	GO:0071027	nuclear RNA surveillance	17	1	0.21	0.19177
919	GO:0071028	nuclear mRNA surveillance	17	1	0.21	0.19177
920	GO:0090529	cell septum assembly	17	1	0.21	0.19177
921	GO:1901881	positive regulation of protein depolymer...	17	1	0.21	0.19177
922	GO:2000036	regulation of stem cell population maint...	17	1	0.21	0.19177
923	GO:2000653	regulation of genetic imprinting	17	1	0.21	0.19177
924	GO:0009832	plant-type cell wall biogenesis	582	10	7.24	0.19303
925	GO:0072522	purine-containing compound biosynthetic ...	582	10	7.24	0.19303
926	GO:0051493	regulation of cytoskeleton organization	246	5	3.06	0.19388
927	GO:0010541	acropetal auxin transport	65	2	0.81	0.19394
928	GO:0046246	terpene biosynthetic process	65	2	0.81	0.19394
929	GO:0006098	pentose-phosphate shunt	122	3	1.52	0.19488
930	GO:0051156	glucose 6-phosphate metabolic process	122	3	1.52	0.19488
931	GO:0006163	purine nucleotide metabolic process	724	12	9.01	0.19582
932	GO:0006310	DNA recombination	380	7	4.73	0.19783
933	GO:0009690	cytokinin metabolic process	123	3	1.53	0.19805
934	GO:0019400	alditol metabolic process	123	3	1.53	0.19805
935	GO:0070972	protein localization to endoplasmic reti...	123	3	1.53	0.19805
936	GO:0000096	sulfur amino acid metabolic process	248	5	3.09	0.19819
937	GO:0016485	protein processing	248	5	3.09	0.19819
938	GO:0097305	response to alcohol	2187	32	27.22	0.19829
939	GO:0007030	Golgi organization	66	2	0.82	0.19846
940	GO:0048527	lateral root development	381	7	4.74	0.19955
941	GO:0071396	cellular response to lipid	1376	21	17.12	0.20006
942	GO:0007015	actin filament organization	249	5	3.1	0.20035
943	GO:0006768	biotin metabolic process	18	1	0.22	0.20183
944	GO:0009102	biotin biosynthetic process	18	1	0.22	0.20183
945	GO:0009106	lipoate metabolic process	18	1	0.22	0.20183
946	GO:0009107	lipoate biosynthetic process	18	1	0.22	0.20183
947	GO:0009963	positive regulation of flavonoid biosynt...	18	1	0.22	0.20183
948	GO:0010306	rhamnogalacturonan II biosynthetic proce...	18	1	0.22	0.20183
949	GO:0010396	rhamnogalacturonan II metabolic process	18	1	0.22	0.20183
950	GO:0010731	protein glutathionylation	18	1	0.22	0.20183
951	GO:0048281	inflorescence morphogenesis	18	1	0.22	0.20183
952	GO:0070534	protein K63-linked ubiquitination	18	1	0.22	0.20183
953	GO:0072337	modified amino acid transport	18	1	0.22	0.20183
954	GO:2001022	positive regulation of response to DNA d...	18	1	0.22	0.20183
955	GO:0098657	import into cell	250	5	3.11	0.20252
956	GO:0009773	photosynthetic electron transport in pho...	67	2	0.83	0.20299
957	GO:0055062	phosphate ion homeostasis	67	2	0.83	0.20299
958	GO:0072506	trivalent inorganic anion homeostasis	67	2	0.83	0.20299
959	GO:0044264	cellular polysaccharide metabolic proces...	945	15	11.76	0.20430
960	GO:0010638	positive regulation of organelle organiz...	251	5	3.12	0.20470
961	GO:0071241	cellular response to inorganic substance	251	5	3.12	0.20470
962	GO:0097435	supramolecular fiber organization	384	7	4.78	0.20474
963	GO:0016192	vesicle-mediated transport	1382	21	17.2	0.20540
964	GO:0009932	cell tip growth	592	10	7.37	0.20676
965	GO:0006525	arginine metabolic process	68	2	0.85	0.20754
966	GO:0035384	thioester biosynthetic process	68	2	0.85	0.20754
967	GO:0071616	acyl-CoA biosynthetic process	68	2	0.85	0.20754
968	GO:0009682	induced systemic resistance	126	3	1.57	0.20762
969	GO:0048467	gynoecium development	386	7	4.8	0.20823
970	GO:0009165	nucleotide biosynthetic process	735	12	9.15	0.20940
971	GO:0006152	purine nucleoside catabolic process	19	1	0.24	0.21177
972	GO:0006482	protein demethylation	19	1	0.24	0.21177
973	GO:0006517	protein deglycosylation	19	1	0.24	0.21177
974	GO:0006574	valine catabolic process	19	1	0.24	0.21177
975	GO:0008214	protein dealkylation	19	1	0.24	0.21177
976	GO:0009650	UV protection	19	1	0.24	0.21177
977	GO:0010219	regulation of vernalization response	19	1	0.24	0.21177
978	GO:0016572	histone phosphorylation	19	1	0.24	0.21177
979	GO:0032388	positive regulation of intracellular tra...	19	1	0.24	0.21177
980	GO:0046416	D-amino acid metabolic process	19	1	0.24	0.21177
981	GO:0051222	positive regulation of protein transport	19	1	0.24	0.21177
982	GO:0090316	positive regulation of intracellular pro...	19	1	0.24	0.21177
983	GO:0098781	ncRNA transcription	19	1	0.24	0.21177
984	GO:1903829	positive regulation of cellular protein ...	19	1	0.24	0.21177
985	GO:1904951	positive regulation of establishment of ...	19	1	0.24	0.21177
986	GO:0006801	superoxide metabolic process	69	2	0.86	0.21209
987	GO:0008272	sulfate transport	69	2	0.86	0.21209
988	GO:0015706	nitrate transport	69	2	0.86	0.21209
989	GO:1901565	organonitrogen compound catabolic proces...	2357	34	29.33	0.21247
990	GO:0048508	embryonic meristem development	128	3	1.59	0.21406
991	GO:0032271	regulation of protein polymerization	191	4	2.38	0.21549
992	GO:0006890	retrograde vesicle-mediated transport, G...	70	2	0.87	0.21665
993	GO:0006090	pyruvate metabolic process	323	6	4.02	0.21665
994	GO:0007275	multicellular organism development	10313	137	128.34	0.21674
995	GO:0045488	pectin metabolic process	530	9	6.6	0.21825
996	GO:0009867	jasmonic acid mediated signaling pathway	324	6	4.03	0.21862
997	GO:0051130	positive regulation of cellular componen...	324	6	4.03	0.21862
998	GO:0046467	membrane lipid biosynthetic process	193	4	2.4	0.22071
999	GO:0000387	spliceosomal snRNP assembly	71	2	0.88	0.22122
1000	GO:0033358	UDP-L-arabinose biosynthetic process	20	1	0.25	0.22158
1001	GO:0035264	multicellular organism growth	20	1	0.25	0.22158
1002	GO:0036092	phosphatidylinositol-3-phosphate biosynt...	20	1	0.25	0.22158
1003	GO:0045227	capsule polysaccharide biosynthetic proc...	20	1	0.25	0.22158
1004	GO:0045230	capsule organization	20	1	0.25	0.22158
1005	GO:0071497	cellular response to freezing	20	1	0.25	0.22158
1006	GO:0072521	purine-containing compound metabolic pro...	818	13	10.18	0.22370
1007	GO:1901576	organic substance biosynthetic process	19401	252	241.44	0.22477
1008	GO:0030091	protein repair	72	2	0.9	0.22580
1009	GO:0010393	galacturonan metabolic process	535	9	6.66	0.22590
1010	GO:0070646	protein modification by small protein re...	132	3	1.64	0.22706
1011	GO:0006405	RNA export from nucleus	133	3	1.66	0.23034
1012	GO:0030148	sphingolipid biosynthetic process	73	2	0.91	0.23038
1013	GO:0072505	divalent inorganic anion homeostasis	73	2	0.91	0.23038
1014	GO:0090501	RNA phosphodiester bond hydrolysis	330	6	4.11	0.23056
1015	GO:0051128	regulation of cellular component organiz...	896	14	11.15	0.23068
1016	GO:0006909	phagocytosis	21	1	0.26	0.23127
1017	GO:0007009	plasma membrane organization	21	1	0.26	0.23127
1018	GO:0009435	NAD biosynthetic process	21	1	0.26	0.23127
1019	GO:0009833	plant-type primary cell wall biogenesis	21	1	0.26	0.23127
1020	GO:0010508	positive regulation of autophagy	21	1	0.26	0.23127
1021	GO:0019482	beta-alanine metabolic process	21	1	0.26	0.23127
1022	GO:0019566	arabinose metabolic process	21	1	0.26	0.23127
1023	GO:0032957	inositol trisphosphate metabolic process	21	1	0.26	0.23127
1024	GO:2000693	positive regulation of seed maturation	21	1	0.26	0.23127
1025	GO:0009686	gibberellin biosynthetic process	134	3	1.67	0.23362
1026	GO:0034219	carbohydrate transmembrane transport	74	2	0.92	0.23497
1027	GO:0047484	regulation of response to osmotic stress	74	2	0.92	0.23497
1028	GO:0031503	protein-containing complex localization	135	3	1.68	0.23691
1029	GO:0046434	organophosphate catabolic process	403	7	5.02	0.23875
1030	GO:0000724	double-strand break repair via homologou...	136	3	1.69	0.24021
1031	GO:0006650	glycerophospholipid metabolic process	404	7	5.03	0.24059
1032	GO:0000710	meiotic mismatch repair	22	1	0.27	0.24084
1033	GO:0006013	mannose metabolic process	22	1	0.27	0.24084
1034	GO:0007019	microtubule depolymerization	22	1	0.27	0.24084
1035	GO:0031114	regulation of microtubule depolymerizati...	22	1	0.27	0.24084
1036	GO:0050994	regulation of lipid catabolic process	22	1	0.27	0.24084
1037	GO:0010215	cellulose microfibril organization	76	2	0.95	0.24417
1038	GO:1903311	regulation of mRNA metabolic process	76	2	0.95	0.24417
1039	GO:0018193	peptidyl-amino acid modification	1054	16	13.12	0.24456
1040	GO:0071395	cellular response to jasmonic acid stimu...	337	6	4.19	0.24474
1041	GO:0016043	cellular component organization	8280	110	103.04	0.24669
1042	GO:0046174	polyol catabolic process	77	2	0.96	0.24877
1043	GO:1901264	carbohydrate derivative transport	271	5	3.37	0.24979
1044	GO:0006282	regulation of DNA repair	23	1	0.29	0.25029
1045	GO:0009423	chorismate biosynthetic process	23	1	0.29	0.25029
1046	GO:0009823	cytokinin catabolic process	23	1	0.29	0.25029
1047	GO:0018195	peptidyl-arginine modification	23	1	0.29	0.25029
1048	GO:0018216	peptidyl-arginine methylation	23	1	0.29	0.25029
1049	GO:0042753	positive regulation of circadian rhythm	23	1	0.29	0.25029
1050	GO:0045038	protein import into chloroplast thylakoi...	23	1	0.29	0.25029
1051	GO:0033036	macromolecule localization	3325	46	41.38	0.25060
1052	GO:0006857	oligopeptide transport	272	5	3.38	0.25210
1053	GO:0031365	N-terminal protein amino acid modificati...	272	5	3.38	0.25210
1054	GO:0006596	polyamine biosynthetic process	78	2	0.97	0.25338
1055	GO:0042548	regulation of photosynthesis, light reac...	78	2	0.97	0.25338
1056	GO:0051651	maintenance of location in cell	140	3	1.74	0.25347
1057	GO:0017038	protein import	411	7	5.11	0.25359
1058	GO:0072593	reactive oxygen species metabolic proces...	482	8	6	0.25449
1059	GO:0031667	response to nutrient levels	698	11	8.69	0.25591
1060	GO:0006261	DNA-dependent DNA replication	274	5	3.41	0.25676
1061	GO:0000725	recombinational repair	141	3	1.75	0.25681
1062	GO:0055083	monovalent inorganic anion homeostasis	79	2	0.98	0.25799
1063	GO:0009967	positive regulation of signal transducti...	207	4	2.58	0.25809
1064	GO:0023056	positive regulation of signaling	207	4	2.58	0.25809
1065	GO:0018065	protein-cofactor linkage	24	1	0.3	0.25962
1066	GO:0080036	regulation of cytokinin-activated signal...	24	1	0.3	0.25962
1067	GO:1900407	regulation of cellular response to oxida...	24	1	0.3	0.25962
1068	GO:0009765	photosynthesis, light harvesting	142	3	1.77	0.26015
1069	GO:0016102	diterpenoid biosynthetic process	142	3	1.77	0.26015
1070	GO:0046165	alcohol biosynthetic process	208	4	2.59	0.26081
1071	GO:0009856	pollination	848	13	10.55	0.26175
1072	GO:0044706	multi-multicellular organism process	848	13	10.55	0.26175
1073	GO:0043933	protein-containing complex subunit organ...	1744	25	21.7	0.26360
1074	GO:0042221	response to chemical	10917	143	135.86	0.26577
1075	GO:0010942	positive regulation of cell death	81	2	1.01	0.26721
1076	GO:0048827	phyllome development	1825	26	22.71	0.26854
1077	GO:0006047	UDP-N-acetylglucosamine metabolic proces...	25	1	0.31	0.26884
1078	GO:0006048	UDP-N-acetylglucosamine biosynthetic pro...	25	1	0.31	0.26884
1079	GO:0006308	DNA catabolic process	25	1	0.31	0.26884
1080	GO:0010088	phloem development	25	1	0.31	0.26884
1081	GO:0010117	photoprotection	25	1	0.31	0.26884
1082	GO:0031057	negative regulation of histone modificat...	25	1	0.31	0.26884
1083	GO:0035067	negative regulation of histone acetylati...	25	1	0.31	0.26884
1084	GO:0042454	ribonucleoside catabolic process	25	1	0.31	0.26884
1085	GO:0080086	stamen filament development	25	1	0.31	0.26884
1086	GO:1901984	negative regulation of protein acetylati...	25	1	0.31	0.26884
1087	GO:2000757	negative regulation of peptidyl-lysine a...	25	1	0.31	0.26884
1088	GO:0009892	negative regulation of metabolic process	1904	27	23.69	0.27146
1089	GO:0006406	mRNA export from nucleus	82	2	1.02	0.27182
1090	GO:0043467	regulation of generation of precursor me...	82	2	1.02	0.27182
1091	GO:0071427	mRNA-containing ribonucleoprotein comple...	82	2	1.02	0.27182
1092	GO:0090068	positive regulation of cell cycle proces...	82	2	1.02	0.27182
1093	GO:0022607	cellular component assembly	2287	32	28.46	0.27383
1094	GO:0006605	protein targeting	711	11	8.85	0.27470
1095	GO:0006376	mRNA splice site selection	26	1	0.32	0.27794
1096	GO:0006424	glutamyl-tRNA aminoacylation	26	1	0.32	0.27794
1097	GO:0006624	vacuolar protein processing	26	1	0.32	0.27794
1098	GO:0007021	tubulin complex assembly	26	1	0.32	0.27794
1099	GO:0010304	PSII associated light-harvesting complex...	26	1	0.32	0.27794
1100	GO:0016574	histone ubiquitination	26	1	0.32	0.27794
1101	GO:0033523	histone H2B ubiquitination	26	1	0.32	0.27794
1102	GO:2000014	regulation of endosperm development	26	1	0.32	0.27794
1103	GO:0015931	nucleobase-containing compound transport	496	8	6.17	0.27898
1104	GO:0046496	nicotinamide nucleotide metabolic proces...	425	7	5.29	0.28018
1105	GO:0016570	histone modification	497	8	6.19	0.28076
1106	GO:0031669	cellular response to nutrient levels	570	9	7.09	0.28197
1107	GO:0043269	regulation of ion transport	216	4	2.69	0.28274
1108	GO:0006611	protein export from nucleus	149	3	1.85	0.28366
1109	GO:0030029	actin filament-based process	356	6	4.43	0.28438
1110	GO:0019362	pyridine nucleotide metabolic process	428	7	5.33	0.28597
1111	GO:0005513	detection of calcium ion	27	1	0.34	0.28693
1112	GO:0006023	aminoglycan biosynthetic process	27	1	0.34	0.28693
1113	GO:0006024	glycosaminoglycan biosynthetic process	27	1	0.34	0.28693
1114	GO:0006121	mitochondrial electron transport, succin...	27	1	0.34	0.28693
1115	GO:0009094	L-phenylalanine biosynthetic process	27	1	0.34	0.28693
1116	GO:0009819	drought recovery	27	1	0.34	0.28693
1117	GO:0030203	glycosaminoglycan metabolic process	27	1	0.34	0.28693
1118	GO:0035434	copper ion transmembrane transport	27	1	0.34	0.28693
1119	GO:0045737	positive regulation of cyclin-dependent ...	27	1	0.34	0.28693
1120	GO:0070816	phosphorylation of RNA polymerase II C-t...	27	1	0.34	0.28693
1121	GO:1901407	regulation of phosphorylation of RNA pol...	27	1	0.34	0.28693
1122	GO:1901409	positive regulation of phosphorylation o...	27	1	0.34	0.28693
1123	GO:1902223	erythrose 4-phosphate/phosphoenolpyruvat...	27	1	0.34	0.28693
1124	GO:1904031	positive regulation of cyclin-dependent ...	27	1	0.34	0.28693
1125	GO:1905268	negative regulation of chromatin organiz...	27	1	0.34	0.28693
1126	GO:0006644	phospholipid metabolic process	646	10	8.04	0.28700
1127	GO:0009911	positive regulation of flower developmen...	150	3	1.87	0.28703
1128	GO:0006081	cellular aldehyde metabolic process	287	5	3.57	0.28748
1129	GO:0046148	pigment biosynthetic process	501	8	6.23	0.28788
1130	GO:0010039	response to iron ion	218	4	2.71	0.28827
1131	GO:0009166	nucleotide catabolic process	288	5	3.58	0.28987
1132	GO:0009768	photosynthesis, light harvesting in phot...	86	2	1.07	0.29023
1133	GO:0010647	positive regulation of cell communicatio...	219	4	2.73	0.29104
1134	GO:0019827	stem cell population maintenance	219	4	2.73	0.29104
1135	GO:0098727	maintenance of cell number	219	4	2.73	0.29104
1136	GO:0044743	protein transmembrane import into intrac...	152	3	1.89	0.29379
1137	GO:0097164	ammonium ion metabolic process	152	3	1.89	0.29379
1138	GO:1901292	nucleoside phosphate catabolic process	290	5	3.61	0.29466
1139	GO:0006835	dicarboxylic acid transport	87	2	1.08	0.29483
1140	GO:0070726	cell wall assembly	87	2	1.08	0.29483
1141	GO:0071668	plant-type cell wall assembly	87	2	1.08	0.29483
1142	GO:0006072	glycerol-3-phosphate metabolic process	28	1	0.35	0.29581
1143	GO:0009164	nucleoside catabolic process	28	1	0.35	0.29581
1144	GO:0009558	embryo sac cellularization	28	1	0.35	0.29581
1145	GO:0031507	heterochromatin assembly	28	1	0.35	0.29581
1146	GO:0034656	nucleobase-containing small molecule cat...	28	1	0.35	0.29581
1147	GO:0045962	positive regulation of development, hete...	28	1	0.35	0.29581
1148	GO:0052646	alditol phosphate metabolic process	28	1	0.35	0.29581
1149	GO:0070676	intralumenal vesicle formation	28	1	0.35	0.29581
1150	GO:0072529	pyrimidine-containing compound catabolic...	28	1	0.35	0.29581
1151	GO:1902456	regulation of stomatal opening	28	1	0.35	0.29581
1152	GO:1904062	regulation of cation transmembrane trans...	28	1	0.35	0.29581
1153	GO:0048856	anatomical structure development	11631	151	144.75	0.29806
1154	GO:0043543	protein acylation	507	8	6.31	0.29865
1155	GO:0009850	auxin metabolic process	292	5	3.63	0.29947
1156	GO:0009611	response to wounding	952	14	11.85	0.30095
1157	GO:0055076	transition metal ion homeostasis	583	9	7.26	0.30373
1158	GO:0009880	embryonic pattern specification	89	2	1.11	0.30401
1159	GO:0016973	poly(A)+ mRNA export from nucleus	29	1	0.36	0.30457
1160	GO:0032973	amino acid export across plasma membrane	29	1	0.36	0.30457
1161	GO:0080060	integument development	29	1	0.36	0.30457
1162	GO:0080144	amino acid homeostasis	29	1	0.36	0.30457
1163	GO:0048528	post-embryonic root development	438	7	5.45	0.30546
1164	GO:0008652	cellular amino acid biosynthetic process	732	11	9.11	0.30589
1165	GO:0034599	cellular response to oxidative stress	295	5	3.67	0.30670
1166	GO:0009628	response to abiotic stimulus	7633	100	94.99	0.30809
1167	GO:0034605	cellular response to heat	90	2	1.12	0.30859
1168	GO:0042335	cuticle development	90	2	1.12	0.30859
1169	GO:0042546	cell wall biogenesis	734	11	9.13	0.30890
1170	GO:0006928	movement of cell or subcellular componen...	226	4	2.81	0.31052
1171	GO:0006739	NADP metabolic process	157	3	1.95	0.31073
1172	GO:0016128	phytosteroid metabolic process	157	3	1.95	0.31073
1173	GO:0016131	brassinosteroid metabolic process	157	3	1.95	0.31073
1174	GO:0048522	positive regulation of cellular process	2103	29	26.17	0.31264
1175	GO:0050826	response to freezing	91	2	1.13	0.31317
1176	GO:0009095	aromatic amino acid family biosynthetic ...	30	1	0.37	0.31323
1177	GO:0030261	chromosome condensation	30	1	0.37	0.31323
1178	GO:0043687	post-translational protein modification	30	1	0.37	0.31323
1179	GO:0051182	coenzyme transport	30	1	0.37	0.31323
1180	GO:0097064	ncRNA export from nucleus	30	1	0.37	0.31323
1181	GO:0009987	cellular process	43240	546	538.11	0.31420
1182	GO:0009073	aromatic amino acid family biosynthetic ...	159	3	1.98	0.31751
1183	GO:0046164	alcohol catabolic process	92	2	1.14	0.31774
1184	GO:0072524	pyridine-containing compound metabolic p...	445	7	5.54	0.31925
1185	GO:0044036	cell wall macromolecule metabolic proces...	519	8	6.46	0.32046
1186	GO:0006606	protein import into nucleus	160	3	1.99	0.32091
1187	GO:0044403	symbiont process	373	6	4.64	0.32093
1188	GO:0009083	branched-chain amino acid catabolic proc...	31	1	0.39	0.32178
1189	GO:0010189	vitamin E biosynthetic process	31	1	0.39	0.32178
1190	GO:0042360	vitamin E metabolic process	31	1	0.39	0.32178
1191	GO:0046113	nucleobase catabolic process	31	1	0.39	0.32178
1192	GO:0046349	amino sugar biosynthetic process	31	1	0.39	0.32178
1193	GO:0046417	chorismate metabolic process	31	1	0.39	0.32178
1194	GO:1902882	regulation of response to oxidative stre...	31	1	0.39	0.32178
1195	GO:0002790	peptide secretion	93	2	1.16	0.32230
1196	GO:0006879	cellular iron ion homeostasis	93	2	1.16	0.32230
1197	GO:0009306	protein secretion	93	2	1.16	0.32230
1198	GO:0010187	negative regulation of seed germination	93	2	1.16	0.32230
1199	GO:0051168	nuclear export	161	3	2	0.32430
1200	GO:0048585	negative regulation of response to stimu...	670	10	8.34	0.32518
1201	GO:0009100	glycoprotein metabolic process	375	6	4.67	0.32528
1202	GO:0070838	divalent metal ion transport	303	5	3.77	0.32610
1203	GO:0042981	regulation of apoptotic process	94	2	1.17	0.32685
1204	GO:0055065	metal ion homeostasis	821	12	10.22	0.32710
1205	GO:0030001	metal ion transport	1049	15	13.05	0.32916
1206	GO:0006122	mitochondrial electron transport, ubiqui...	32	1	0.4	0.33022
1207	GO:0006559	L-phenylalanine catabolic process	32	1	0.4	0.33022
1208	GO:0016093	polyprenol metabolic process	32	1	0.4	0.33022
1209	GO:0032386	regulation of intracellular transport	32	1	0.4	0.33022
1210	GO:0033157	regulation of intracellular protein tran...	32	1	0.4	0.33022
1211	GO:0051205	protein insertion into membrane	32	1	0.4	0.33022
1212	GO:0051223	regulation of protein transport	32	1	0.4	0.33022
1213	GO:0061077	chaperone-mediated protein folding	32	1	0.4	0.33022
1214	GO:0070201	regulation of establishment of protein l...	32	1	0.4	0.33022
1215	GO:0090087	regulation of peptide transport	32	1	0.4	0.33022
1216	GO:0140115	export across plasma membrane	32	1	0.4	0.33022
1217	GO:1902222	erythrose 4-phosphate/phosphoenolpyruvat...	32	1	0.4	0.33022
1218	GO:0045036	protein targeting to chloroplast	163	3	2.03	0.33109
1219	GO:0072596	establishment of protein localization to...	163	3	2.03	0.33109
1220	GO:0072598	protein localization to chloroplast	163	3	2.03	0.33109
1221	GO:0042775	mitochondrial ATP synthesis coupled elec...	95	2	1.18	0.33140
1222	GO:0009266	response to temperature stimulus	2206	30	27.45	0.33584
1223	GO:0019359	nicotinamide nucleotide biosynthetic pro...	307	5	3.82	0.33585
1224	GO:0006303	double-strand break repair via nonhomolo...	33	1	0.41	0.33856
1225	GO:0006775	fat-soluble vitamin metabolic process	33	1	0.41	0.33856
1226	GO:0010076	maintenance of floral meristem identity	33	1	0.41	0.33856
1227	GO:0010206	photosystem II repair	33	1	0.41	0.33856
1228	GO:0035336	long-chain fatty-acyl-CoA metabolic proc...	33	1	0.41	0.33856
1229	GO:0042362	fat-soluble vitamin biosynthetic process	33	1	0.41	0.33856
1230	GO:1901141	regulation of lignin biosynthetic proces...	33	1	0.41	0.33856
1231	GO:0080167	response to karrikin	529	8	6.58	0.33885
1232	GO:0006022	aminoglycan metabolic process	97	2	1.21	0.34046
1233	GO:0030422	production of siRNA involved in RNA inte...	97	2	1.21	0.34046
1234	GO:0072511	divalent inorganic cation transport	310	5	3.86	0.34318
1235	GO:0006595	polyamine metabolic process	98	2	1.22	0.34498
1236	GO:0042773	ATP synthesis coupled electron transport	98	2	1.22	0.34498
1237	GO:0006097	glyoxylate cycle	34	1	0.42	0.34680
1238	GO:0009099	valine biosynthetic process	34	1	0.42	0.34680
1239	GO:0010506	regulation of autophagy	34	1	0.42	0.34680
1240	GO:0019375	galactolipid biosynthetic process	34	1	0.42	0.34680
1241	GO:0031053	primary miRNA processing	34	1	0.42	0.34680
1242	GO:0002252	immune effector process	239	4	2.97	0.34696
1243	GO:0034614	cellular response to reactive oxygen spe...	239	4	2.97	0.34696
1244	GO:0009416	response to light stimulus	2531	34	31.5	0.34866
1245	GO:0006534	cysteine metabolic process	99	2	1.23	0.34949
1246	GO:0019363	pyridine nucleotide biosynthetic process	313	5	3.9	0.35052
1247	GO:0009736	cytokinin-activated signaling pathway	241	4	3	0.35258
1248	GO:0009292	genetic transfer	100	2	1.24	0.35399
1249	GO:0009294	DNA mediated transformation	100	2	1.24	0.35399
1250	GO:0044764	multi-organism cellular process	100	2	1.24	0.35399
1251	GO:0016310	phosphorylation	4024	53	50.08	0.35482
1252	GO:0009759	indole glucosinolate biosynthetic proces...	35	1	0.44	0.35493
1253	GO:0010586	miRNA metabolic process	35	1	0.44	0.35493
1254	GO:0035337	fatty-acyl-CoA metabolic process	35	1	0.44	0.35493
1255	GO:0044249	cellular biosynthetic process	18943	241	235.74	0.35765
1256	GO:0034504	protein localization to nucleus	171	3	2.13	0.35819
1257	GO:0006119	oxidative phosphorylation	101	2	1.26	0.35847
1258	GO:0051726	regulation of cell cycle	767	11	9.55	0.35960
1259	GO:0009309	amine biosynthetic process	172	3	2.14	0.36157
1260	GO:0010218	response to far red light	172	3	2.14	0.36157
1261	GO:0042401	cellular biogenic amine biosynthetic pro...	172	3	2.14	0.36157
1262	GO:0044003	modification by symbiont of host morphol...	102	2	1.27	0.36295
1263	GO:0000060	protein import into nucleus, translocati...	36	1	0.45	0.36296
1264	GO:0006491	N-glycan processing	36	1	0.45	0.36296
1265	GO:0010216	maintenance of DNA methylation	36	1	0.45	0.36296
1266	GO:0015976	carbon utilization	36	1	0.45	0.36296
1267	GO:0042939	tripeptide transport	36	1	0.45	0.36296
1268	GO:1901001	negative regulation of response to salt ...	36	1	0.45	0.36296
1269	GO:0043455	regulation of secondary metabolic proces...	173	3	2.15	0.36494
1270	GO:0071281	cellular response to iron ion	173	3	2.15	0.36494
1271	GO:0080135	regulation of cellular response to stres...	173	3	2.15	0.36494
1272	GO:0048588	developmental cell growth	695	10	8.65	0.36596
1273	GO:0009742	brassinosteroid mediated signaling pathw...	246	4	3.06	0.36663
1274	GO:0030198	extracellular matrix organization	246	4	3.06	0.36663
1275	GO:0043062	extracellular structure organization	246	4	3.06	0.36663
1276	GO:0043254	regulation of protein complex assembly	246	4	3.06	0.36663
1277	GO:0043401	steroid hormone mediated signaling pathw...	246	4	3.06	0.36663
1278	GO:0048545	response to steroid hormone	246	4	3.06	0.36663
1279	GO:0071383	cellular response to steroid hormone sti...	246	4	3.06	0.36663
1280	GO:0015718	monocarboxylic acid transport	103	2	1.28	0.36741
1281	GO:1990542	mitochondrial transmembrane transport	103	2	1.28	0.36741
1282	GO:0042744	hydrogen peroxide catabolic process	174	3	2.17	0.36832
1283	GO:0016036	cellular response to phosphate starvatio...	247	4	3.07	0.36943
1284	GO:0009649	entrainment of circadian clock	37	1	0.46	0.37089
1285	GO:0010023	proanthocyanidin biosynthetic process	37	1	0.46	0.37089
1286	GO:0019217	regulation of fatty acid metabolic proce...	37	1	0.46	0.37089
1287	GO:0033993	response to lipid	2871	38	35.73	0.37176
1288	GO:0051817	modification of morphology or physiology...	104	2	1.29	0.37186
1289	GO:0006733	oxidoreduction coenzyme metabolic proces...	473	7	5.89	0.37527
1290	GO:0006012	galactose metabolic process	105	2	1.31	0.37630
1291	GO:0010167	response to nitrate	105	2	1.31	0.37630
1292	GO:0015866	ADP transport	38	1	0.47	0.37873
1293	GO:0018196	peptidyl-asparagine modification	38	1	0.47	0.37873
1294	GO:0018279	protein N-linked glycosylation via aspar...	38	1	0.47	0.37873
1295	GO:0019374	galactolipid metabolic process	38	1	0.47	0.37873
1296	GO:0045226	extracellular polysaccharide biosyntheti...	38	1	0.47	0.37873
1297	GO:0045493	xylan catabolic process	38	1	0.47	0.37873
1298	GO:0046379	extracellular polysaccharide metabolic p...	38	1	0.47	0.37873
1299	GO:0046487	glyoxylate metabolic process	38	1	0.47	0.37873
1300	GO:0046835	carbohydrate phosphorylation	38	1	0.47	0.37873
1301	GO:0090480	purine nucleotide-sugar transmembrane tr...	38	1	0.47	0.37873
1302	GO:0006497	protein lipidation	400	6	4.98	0.38012
1303	GO:0042158	lipoprotein biosynthetic process	400	6	4.98	0.38012
1304	GO:0019321	pentose metabolic process	106	2	1.32	0.38072
1305	GO:0032502	developmental process	12071	154	150.22	0.38120
1306	GO:0030154	cell differentiation	2414	32	30.04	0.38275
1307	GO:0006418	tRNA aminoacylation for protein translat...	252	4	3.14	0.38346
1308	GO:0043038	amino acid activation	252	4	3.14	0.38346
1309	GO:0043039	tRNA aminoacylation	252	4	3.14	0.38346
1310	GO:0000041	transition metal ion transport	327	5	4.07	0.38483
1311	GO:0006914	autophagy	179	3	2.23	0.38513
1312	GO:0061919	process utilizing autophagic mechanism	179	3	2.23	0.38513
1313	GO:0016246	RNA interference	107	2	1.33	0.38514
1314	GO:0016569	covalent chromatin modification	554	8	6.89	0.38539
1315	GO:0050801	ion homeostasis	1092	15	13.59	0.38557
1316	GO:0071669	plant-type cell wall organization or bio...	1015	14	12.63	0.38597
1317	GO:0006189	'de novo' IMP biosynthetic process	39	1	0.49	0.38646
1318	GO:0006222	UMP biosynthetic process	39	1	0.49	0.38646
1319	GO:0009174	pyrimidine ribonucleoside monophosphate ...	39	1	0.49	0.38646
1320	GO:0030007	cellular potassium ion homeostasis	39	1	0.49	0.38646
1321	GO:0046049	UMP metabolic process	39	1	0.49	0.38646
1322	GO:0046855	inositol phosphate dephosphorylation	39	1	0.49	0.38646
1323	GO:0051050	positive regulation of transport	39	1	0.49	0.38646
1324	GO:0071545	inositol phosphate catabolic process	39	1	0.49	0.38646
1325	GO:0051276	chromosome organization	1405	19	17.48	0.38890
1326	GO:0071368	cellular response to cytokinin stimulus	254	4	3.16	0.38906
1327	GO:0010109	regulation of photosynthesis	108	2	1.34	0.38953
1328	GO:0042737	drug catabolic process	710	10	8.84	0.39072
1329	GO:0009944	polarity specification of adaxial/abaxia...	109	2	1.36	0.39392
1330	GO:0006207	'de novo' pyrimidine nucleobase biosynth...	40	1	0.5	0.39410
1331	GO:0006613	cotranslational protein targeting to mem...	40	1	0.5	0.39410
1332	GO:0006614	SRP-dependent cotranslational protein ta...	40	1	0.5	0.39410
1333	GO:0009554	megasporogenesis	40	1	0.5	0.39410
1334	GO:0009954	proximal/distal pattern formation	40	1	0.5	0.39410
1335	GO:0010225	response to UV-C	40	1	0.5	0.39410
1336	GO:0010440	stomatal lineage progression	40	1	0.5	0.39410
1337	GO:0019288	isopentenyl diphosphate biosynthetic pro...	40	1	0.5	0.39410
1338	GO:0051176	positive regulation of sulfur metabolic ...	40	1	0.5	0.39410
1339	GO:0072525	pyridine-containing compound biosyntheti...	332	5	4.13	0.39708
1340	GO:0007584	response to nutrient	110	2	1.37	0.39829
1341	GO:0098661	inorganic anion transmembrane transport	110	2	1.37	0.39829
1342	GO:0055072	iron ion homeostasis	183	3	2.28	0.39850
1343	GO:0071367	cellular response to brassinosteroid sti...	258	4	3.21	0.40024
1344	GO:0000478	endonucleolytic cleavage involved in rRN...	41	1	0.51	0.40165
1345	GO:0006002	fructose 6-phosphate metabolic process	41	1	0.51	0.40165
1346	GO:0007349	cellularization	41	1	0.51	0.40165
1347	GO:0010077	maintenance of inflorescence meristem id...	41	1	0.51	0.40165
1348	GO:0018105	peptidyl-serine phosphorylation	41	1	0.51	0.40165
1349	GO:2000031	regulation of salicylic acid mediated si...	41	1	0.51	0.40165
1350	GO:2001023	regulation of response to drug	41	1	0.51	0.40165
1351	GO:2001038	regulation of cellular response to drug	41	1	0.51	0.40165
1352	GO:0045089	positive regulation of innate immune res...	259	4	3.22	0.40303
1353	GO:0065004	protein-DNA complex assembly	185	3	2.3	0.40516
1354	GO:0016032	viral process	260	4	3.24	0.40582
1355	GO:0045088	regulation of innate immune response	412	6	5.13	0.40655
1356	GO:0006732	coenzyme metabolic process	1030	14	12.82	0.40669
1357	GO:0006970	response to osmotic stress	2520	33	31.36	0.40725
1358	GO:0010629	negative regulation of gene expression	1421	19	17.68	0.40773
1359	GO:0009735	response to cytokinin	1031	14	12.83	0.40808
1360	GO:0009788	negative regulation of abscisic acid-act...	186	3	2.31	0.40848
1361	GO:0017001	antibiotic catabolic process	186	3	2.31	0.40848
1362	GO:1901420	negative regulation of response to alcoh...	186	3	2.31	0.40848
1363	GO:1905958	negative regulation of cellular response...	186	3	2.31	0.40848
1364	GO:0009853	photorespiration	261	4	3.25	0.40860
1365	GO:0010100	negative regulation of photomorphogenesi...	42	1	0.52	0.40910
1366	GO:0034308	primary alcohol metabolic process	42	1	0.52	0.40910
1367	GO:0046838	phosphorylated carbohydrate dephosphoryl...	42	1	0.52	0.40910
1368	GO:1903827	regulation of cellular protein localizat...	42	1	0.52	0.40910
1369	GO:0006816	calcium ion transport	113	2	1.41	0.41130
1370	GO:0010584	pollen exine formation	113	2	1.41	0.41130
1371	GO:0050896	response to stimulus	22296	281	277.47	0.41214
1372	GO:0009991	response to extracellular stimulus	879	12	10.94	0.41335
1373	GO:0009743	response to carbohydrate	492	7	6.12	0.41360
1374	GO:0007049	cell cycle	1821	24	22.66	0.41632
1375	GO:0009821	alkaloid biosynthetic process	43	1	0.54	0.41645
1376	GO:0072523	purine-containing compound catabolic pro...	43	1	0.54	0.41645
1377	GO:0000281	mitotic cytokinesis	189	3	2.35	0.41841
1378	GO:0072594	establishment of protein localization to...	727	10	9.05	0.41889
1379	GO:0009247	glycolipid biosynthetic process	115	2	1.43	0.41990
1380	GO:0043647	inositol phosphate metabolic process	115	2	1.43	0.41990
1381	GO:0065001	specification of axis polarity	115	2	1.43	0.41990
1382	GO:0010119	regulation of stomatal movement	342	5	4.26	0.42148
1383	GO:1901607	alpha-amino acid biosynthetic process	651	9	8.1	0.42176
1384	GO:0000904	cell morphogenesis involved in different...	885	12	11.01	0.42237
1385	GO:0051235	maintenance of location	266	4	3.31	0.42248
1386	GO:0046271	phenylpropanoid catabolic process	44	1	0.55	0.42372
1387	GO:0046274	lignin catabolic process	44	1	0.55	0.42372
1388	GO:1900056	negative regulation of leaf senescence	44	1	0.55	0.42372
1389	GO:1905622	negative regulation of leaf development	44	1	0.55	0.42372
1390	GO:1901616	organic hydroxy compound catabolic proce...	116	2	1.44	0.42418
1391	GO:0009314	response to radiation	2621	34	32.62	0.42677
1392	GO:0031327	negative regulation of cellular biosynth...	1202	16	14.96	0.42760
1393	GO:0048193	Golgi vesicle transport	345	5	4.29	0.42877
1394	GO:0009108	coenzyme biosynthetic process	733	10	9.12	0.42883
1395	GO:0006378	mRNA polyadenylation	45	1	0.56	0.43090
1396	GO:0006607	NLS-bearing protein import into nucleus	45	1	0.56	0.43090
1397	GO:0009071	serine family amino acid catabolic proce...	45	1	0.56	0.43090
1398	GO:0018209	peptidyl-serine modification	45	1	0.56	0.43090
1399	GO:0033962	cytoplasmic mRNA processing body assembl...	45	1	0.56	0.43090
1400	GO:0090150	establishment of protein localization to...	270	4	3.36	0.43353
1401	GO:0006457	protein folding	971	13	12.08	0.43374
1402	GO:0048878	chemical homeostasis	1444	19	17.97	0.43491
1403	GO:0009411	response to UV	425	6	5.29	0.43507
1404	GO:0042157	lipoprotein metabolic process	425	6	5.29	0.43507
1405	GO:0002684	positive regulation of immune system pro...	271	4	3.37	0.43628
1406	GO:0050778	positive regulation of immune response	271	4	3.37	0.43628
1407	GO:0022402	cell cycle process	1131	15	14.08	0.43761
1408	GO:0006020	inositol metabolic process	46	1	0.57	0.43798
1409	GO:0006188	IMP biosynthetic process	46	1	0.57	0.43798
1410	GO:0006301	postreplication repair	46	1	0.57	0.43798
1411	GO:0009173	pyrimidine ribonucleoside monophosphate ...	46	1	0.57	0.43798
1412	GO:0009704	de-etiolation	46	1	0.57	0.43798
1413	GO:0009806	lignan metabolic process	46	1	0.57	0.43798
1414	GO:0009807	lignan biosynthetic process	46	1	0.57	0.43798
1415	GO:0015867	ATP transport	46	1	0.57	0.43798
1416	GO:0022898	regulation of transmembrane transporter ...	46	1	0.57	0.43798
1417	GO:0032409	regulation of transporter activity	46	1	0.57	0.43798
1418	GO:0032412	regulation of ion transmembrane transpor...	46	1	0.57	0.43798
1419	GO:0046040	IMP metabolic process	46	1	0.57	0.43798
1420	GO:0051592	response to calcium ion	46	1	0.57	0.43798
1421	GO:0071902	positive regulation of protein serine/th...	46	1	0.57	0.43798
1422	GO:0072657	protein localization to membrane	272	4	3.38	0.43903
1423	GO:0009664	plant-type cell wall organization	583	8	7.26	0.43964
1424	GO:0048523	negative regulation of cellular process	2161	28	26.89	0.44069
1425	GO:0006862	nucleotide transport	120	2	1.49	0.44112
1426	GO:0016226	iron-sulfur cluster assembly	120	2	1.49	0.44112
1427	GO:0031163	metallo-sulfur cluster assembly	120	2	1.49	0.44112
1428	GO:0006637	acyl-CoA metabolic process	196	3	2.44	0.44135
1429	GO:0010286	heat acclimation	196	3	2.44	0.44135
1430	GO:0035383	thioester metabolic process	196	3	2.44	0.44135
1431	GO:0061640	cytoskeleton-dependent cytokinesis	196	3	2.44	0.44135
1432	GO:0007017	microtubule-based process	584	8	7.27	0.44151
1433	GO:0006096	glycolytic process	273	4	3.4	0.44177
1434	GO:0006757	ATP generation from ADP	273	4	3.4	0.44177
1435	GO:0010564	regulation of cell cycle process	273	4	3.4	0.44177
1436	GO:0042866	pyruvate biosynthetic process	273	4	3.4	0.44177
1437	GO:0006782	protoporphyrinogen IX biosynthetic proce...	47	1	0.58	0.44498
1438	GO:0009820	alkaloid metabolic process	47	1	0.58	0.44498
1439	GO:0010363	regulation of plant-type hypersensitive ...	47	1	0.58	0.44498
1440	GO:0015996	chlorophyll catabolic process	47	1	0.58	0.44498
1441	GO:0030026	cellular manganese ion homeostasis	47	1	0.58	0.44498
1442	GO:0035065	regulation of histone acetylation	47	1	0.58	0.44498
1443	GO:0046501	protoporphyrinogen IX metabolic process	47	1	0.58	0.44498
1444	GO:0051026	chiasma assembly	47	1	0.58	0.44498
1445	GO:1901983	regulation of protein acetylation	47	1	0.58	0.44498
1446	GO:2000756	regulation of peptidyl-lysine acetylatio...	47	1	0.58	0.44498
1447	GO:0051186	cofactor metabolic process	2009	26	25	0.44719
1448	GO:0010224	response to UV-B	275	4	3.42	0.44725
1449	GO:0042743	hydrogen peroxide metabolic process	275	4	3.42	0.44725
1450	GO:0072507	divalent inorganic cation homeostasis	275	4	3.42	0.44725
1451	GO:0002218	activation of innate immune response	198	3	2.46	0.44784
1452	GO:0002253	activation of immune response	198	3	2.46	0.44784
1453	GO:0010227	floral organ abscission	122	2	1.52	0.44948
1454	GO:0009135	purine nucleoside diphosphate metabolic ...	276	4	3.43	0.44998
1455	GO:0009179	purine ribonucleoside diphosphate metabo...	276	4	3.43	0.44998
1456	GO:0009185	ribonucleoside diphosphate metabolic pro...	276	4	3.43	0.44998
1457	GO:0046031	ADP metabolic process	276	4	3.43	0.44998
1458	GO:0009694	jasmonic acid metabolic process	199	3	2.48	0.45107
1459	GO:0007032	endosome organization	48	1	0.6	0.45189
1460	GO:0048497	maintenance of floral organ identity	48	1	0.6	0.45189
1461	GO:0070828	heterochromatin organization	48	1	0.6	0.45189
1462	GO:0090700	maintenance of plant organ identity	48	1	0.6	0.45189
1463	GO:0031668	cellular response to extracellular stimu...	747	10	9.3	0.45199
1464	GO:0065002	intracellular protein transmembrane tran...	277	4	3.45	0.45271
1465	GO:0009890	negative regulation of biosynthetic proc...	1222	16	15.21	0.45345
1466	GO:0022904	respiratory electron transport chain	123	2	1.53	0.45364
1467	GO:0051495	positive regulation of cytoskeleton orga...	123	2	1.53	0.45364
1468	GO:1902905	positive regulation of supramolecular fi...	123	2	1.53	0.45364
1469	GO:0040029	regulation of gene expression, epigeneti...	591	8	7.35	0.45453
1470	GO:0034404	nucleobase-containing small molecule bio...	434	6	5.4	0.45467
1471	GO:0050776	regulation of immune response	435	6	5.41	0.45684
1472	GO:0006165	nucleoside diphosphate phosphorylation	279	4	3.47	0.45816
1473	GO:0006403	RNA localization	279	4	3.47	0.45816
1474	GO:0051258	protein polymerization	279	4	3.47	0.45816
1475	GO:0006270	DNA replication initiation	49	1	0.61	0.45872
1476	GO:0006298	mismatch repair	49	1	0.61	0.45872
1477	GO:0006900	vesicle budding from membrane	49	1	0.61	0.45872
1478	GO:0009130	pyrimidine nucleoside monophosphate bios...	49	1	0.61	0.45872
1479	GO:0046149	pigment catabolic process	49	1	0.61	0.45872
1480	GO:0070988	demethylation	49	1	0.61	0.45872
1481	GO:0009814	defense response, incompatible interacti...	752	10	9.36	0.46023
1482	GO:0022604	regulation of cell morphogenesis	202	3	2.51	0.46073
1483	GO:0009943	adaxial/abaxial axis specification	125	2	1.56	0.46190
1484	GO:0006014	D-ribose metabolic process	50	1	0.62	0.46546
1485	GO:0010112	regulation of systemic acquired resistan...	50	1	0.62	0.46546
1486	GO:1902182	shoot apical meristem development	50	1	0.62	0.46546
1487	GO:1902183	regulation of shoot apical meristem deve...	50	1	0.62	0.46546
1488	GO:1903046	meiotic cell cycle process	439	6	5.46	0.46550
1489	GO:0006749	glutathione metabolic process	283	4	3.52	0.46899
1490	GO:0006891	intra-Golgi vesicle-mediated transport	127	2	1.58	0.47008
1491	GO:0009863	salicylic acid mediated signaling pathwa...	127	2	1.58	0.47008
1492	GO:0042127	regulation of cell proliferation	205	3	2.55	0.47031
1493	GO:0009891	positive regulation of biosynthetic proc...	1076	14	13.39	0.47037
1494	GO:0080134	regulation of response to stress	1076	14	13.39	0.47037
1495	GO:0070887	cellular response to chemical stimulus	4030	51	50.15	0.47133
1496	GO:0019856	pyrimidine nucleobase biosynthetic proce...	51	1	0.63	0.47211
1497	GO:0034250	positive regulation of cellular amide me...	51	1	0.63	0.47211
1498	GO:0045727	positive regulation of translation	51	1	0.63	0.47211
1499	GO:0045229	external encapsulating structure organiz...	1956	25	24.34	0.47425
1500	GO:0046939	nucleotide phosphorylation	285	4	3.55	0.47437
1501	GO:1905393	plant organ formation	364	5	4.53	0.47442
1502	GO:0048507	meristem development	921	12	11.46	0.47633
1503	GO:0000184	nuclear-transcribed mRNA catabolic proce...	52	1	0.65	0.47869
1504	GO:0006085	acetyl-CoA biosynthetic process	52	1	0.65	0.47869
1505	GO:0010389	regulation of G2/M transition of mitotic...	52	1	0.65	0.47869
1506	GO:0015868	purine ribonucleotide transport	52	1	0.65	0.47869
1507	GO:0019674	NAD metabolic process	52	1	0.65	0.47869
1508	GO:0051503	adenine nucleotide transport	52	1	0.65	0.47869
1509	GO:0072488	ammonium transmembrane transport	52	1	0.65	0.47869
1510	GO:0046034	ATP metabolic process	526	7	6.55	0.48153
1511	GO:0006790	sulfur compound metabolic process	1484	19	18.47	0.48216
1512	GO:0031324	negative regulation of cellular metaboli...	1484	19	18.47	0.48216
1513	GO:0006612	protein targeting to membrane	209	3	2.6	0.48296
1514	GO:0015672	monovalent inorganic cation transport	767	10	9.55	0.48483
1515	GO:0031112	positive regulation of microtubule polym...	53	1	0.66	0.48518
1516	GO:0097502	mannosylation	53	1	0.66	0.48518
1517	GO:0016071	mRNA metabolic process	1251	16	15.57	0.49076
1518	GO:0010050	vegetative phase change	54	1	0.67	0.49159
1519	GO:0071555	cell wall organization	1813	23	22.56	0.49202
1520	GO:0009132	nucleoside diphosphate metabolic process	292	4	3.63	0.49305
1521	GO:0009812	flavonoid metabolic process	372	5	4.63	0.49330
1522	GO:0009205	purine ribonucleoside triphosphate metab...	532	7	6.62	0.49332
1523	GO:0071496	cellular response to external stimulus	773	10	9.62	0.49460
1524	GO:0140013	meiotic nuclear division	293	4	3.65	0.49570
1525	GO:0015865	purine nucleotide transport	55	1	0.68	0.49792
1526	GO:0051301	cell division	1178	15	14.66	0.50012
1527	GO:0009129	pyrimidine nucleoside monophosphate meta...	56	1	0.7	0.50418
1528	GO:0015696	ammonium transport	56	1	0.7	0.50418
1529	GO:0045824	negative regulation of innate immune res...	56	1	0.7	0.50418
1530	GO:2001251	negative regulation of chromosome organi...	56	1	0.7	0.50418
1531	GO:0006829	zinc ion transport	136	2	1.69	0.50596
1532	GO:0090698	post-embryonic plant morphogenesis	619	8	7.7	0.50596
1533	GO:0009144	purine nucleoside triphosphate metabolic...	539	7	6.71	0.50696
1534	GO:0009267	cellular response to starvation	459	6	5.71	0.50815
1535	GO:0007010	cytoskeleton organization	701	9	8.72	0.50850
1536	GO:0044087	regulation of cellular component biogene...	379	5	4.72	0.50960
1537	GO:0009625	response to insect	137	2	1.7	0.50985
1538	GO:1901568	fatty acid derivative metabolic process	137	2	1.7	0.50985
1539	GO:0010413	glucuronoxylan metabolic process	57	1	0.71	0.51035
1540	GO:0010417	glucuronoxylan biosynthetic process	57	1	0.71	0.51035
1541	GO:0015860	purine nucleoside transmembrane transpor...	57	1	0.71	0.51035
1542	GO:0042136	neurotransmitter biosynthetic process	57	1	0.71	0.51035
1543	GO:0045596	negative regulation of cell differentiat...	57	1	0.71	0.51035
1544	GO:0046856	phosphatidylinositol dephosphorylation	57	1	0.71	0.51035
1545	GO:0090697	post-embryonic plant organ morphogenesis	380	5	4.73	0.51192
1546	GO:0071214	cellular response to abiotic stimulus	704	9	8.76	0.51360
1547	GO:0104004	cellular response to environmental stimu...	704	9	8.76	0.51360
1548	GO:0010332	response to gamma radiation	58	1	0.72	0.51645
1549	GO:0031124	mRNA 3'-end processing	58	1	0.72	0.51645
1550	GO:0032392	DNA geometric change	58	1	0.72	0.51645
1551	GO:0060341	regulation of cellular localization	58	1	0.72	0.51645
1552	GO:0071248	cellular response to metal ion	220	3	2.74	0.51698
1553	GO:0051049	regulation of transport	384	5	4.78	0.52112
1554	GO:0006075	(1->3)-beta-D-glucan biosynthetic proces...	59	1	0.73	0.52247
1555	GO:0006787	porphyrin-containing compound catabolic ...	59	1	0.73	0.52247
1556	GO:0033015	tetrapyrrole catabolic process	59	1	0.73	0.52247
1557	GO:0046688	response to copper ion	59	1	0.73	0.52247
1558	GO:0090333	regulation of stomatal closure	59	1	0.73	0.52247
1559	GO:0006915	apoptotic process	222	3	2.76	0.52303
1560	GO:0009553	embryo sac development	548	7	6.82	0.52433
1561	GO:0006888	ER to Golgi vesicle-mediated transport	141	2	1.75	0.52520
1562	GO:0006260	DNA replication	468	6	5.82	0.52694
1563	GO:0000469	cleavage involved in rRNA processing	60	1	0.75	0.52842
1564	GO:0005986	sucrose biosynthetic process	60	1	0.75	0.52842
1565	GO:0006949	syncytium formation	60	1	0.75	0.52842
1566	GO:0019430	removal of superoxide radicals	60	1	0.75	0.52842
1567	GO:0055071	manganese ion homeostasis	60	1	0.75	0.52842
1568	GO:0071450	cellular response to oxygen radical	60	1	0.75	0.52842
1569	GO:0071451	cellular response to superoxide	60	1	0.75	0.52842
1570	GO:0098869	cellular oxidant detoxification	60	1	0.75	0.52842
1571	GO:1902749	regulation of cell cycle G2/M phase tran...	60	1	0.75	0.52842
1572	GO:0006475	internal protein amino acid acetylation	142	2	1.77	0.52898
1573	GO:0016573	histone acetylation	142	2	1.77	0.52898
1574	GO:0018393	internal peptidyl-lysine acetylation	142	2	1.77	0.52898
1575	GO:0018394	peptidyl-lysine acetylation	142	2	1.77	0.52898
1576	GO:0009657	plastid organization	714	9	8.89	0.53047
1577	GO:0009838	abscission	143	2	1.78	0.53275
1578	GO:0009960	endosperm development	143	2	1.78	0.53275
1579	GO:0010583	response to cyclopentenone	143	2	1.78	0.53275
1580	GO:0023014	signal transduction by protein phosphory...	143	2	1.78	0.53275
1581	GO:0006549	isoleucine metabolic process	61	1	0.76	0.53429
1582	GO:0009097	isoleucine biosynthetic process	61	1	0.76	0.53429
1583	GO:0050777	negative regulation of immune response	61	1	0.76	0.53429
1584	GO:0009738	abscisic acid-activated signaling pathwa...	798	10	9.93	0.53474
1585	GO:0070925	organelle assembly	390	5	4.85	0.53478
1586	GO:0008380	RNA splicing	717	9	8.92	0.53549
1587	GO:0009199	ribonucleoside triphosphate metabolic pr...	555	7	6.91	0.53767
1588	GO:0044265	cellular macromolecule catabolic process	1938	24	24.12	0.53842
1589	GO:0002682	regulation of immune system process	474	6	5.9	0.53931
1590	GO:0008356	asymmetric cell division	62	1	0.77	0.54009
1591	GO:0010492	maintenance of shoot apical meristem ide...	62	1	0.77	0.54009
1592	GO:0051054	positive regulation of DNA metabolic pro...	62	1	0.77	0.54009
1593	GO:0048366	leaf development	1290	16	16.05	0.54011
1594	GO:0031331	positive regulation of cellular cataboli...	145	2	1.8	0.54022
1595	GO:0051510	regulation of unidimensional cell growth	145	2	1.8	0.54022
1596	GO:0009813	flavonoid biosynthetic process	311	4	3.87	0.54225
1597	GO:0010410	hemicellulose metabolic process	311	4	3.87	0.54225
1598	GO:0009739	response to gibberellin	558	7	6.94	0.54334
1599	GO:0042133	neurotransmitter metabolic process	146	2	1.82	0.54392
1600	GO:0000086	G2/M transition of mitotic cell cycle	63	1	0.78	0.54582
1601	GO:0009854	oxidative photosynthetic carbon pathway	63	1	0.78	0.54582
1602	GO:0043631	RNA polyadenylation	63	1	0.78	0.54582
1603	GO:1901000	regulation of response to salt stress	63	1	0.78	0.54582
1604	GO:0071310	cellular response to organic substance	3572	44	44.45	0.54967
1605	GO:0010043	response to zinc ion	231	3	2.87	0.54975
1606	GO:0055080	cation homeostasis	972	12	12.1	0.55094
1607	GO:0010089	xylem development	148	2	1.84	0.55127
1608	GO:2000377	regulation of reactive oxygen species me...	148	2	1.84	0.55127
1609	GO:0006551	leucine metabolic process	64	1	0.8	0.55148
1610	GO:0009218	pyrimidine ribonucleotide metabolic proc...	64	1	0.8	0.55148
1611	GO:0009220	pyrimidine ribonucleotide biosynthetic p...	64	1	0.8	0.55148
1612	GO:0009962	regulation of flavonoid biosynthetic pro...	64	1	0.8	0.55148
1613	GO:0031110	regulation of microtubule polymerization...	64	1	0.8	0.55148
1614	GO:0050665	hydrogen peroxide biosynthetic process	64	1	0.8	0.55148
1615	GO:1990748	cellular detoxification	64	1	0.8	0.55148
1616	GO:0051607	defense response to virus	149	2	1.85	0.55491
1617	GO:0031328	positive regulation of cellular biosynth...	1058	13	13.17	0.55675
1618	GO:0001522	pseudouridine synthesis	65	1	0.81	0.55706
1619	GO:0002229	defense response to oomycetes	65	1	0.81	0.55706
1620	GO:0006284	base-excision repair	65	1	0.81	0.55706
1621	GO:0010120	camalexin biosynthetic process	65	1	0.81	0.55706
1622	GO:0019852	L-ascorbic acid metabolic process	65	1	0.81	0.55706
1623	GO:0019853	L-ascorbic acid biosynthetic process	65	1	0.81	0.55706
1624	GO:0052317	camalexin metabolic process	65	1	0.81	0.55706
1625	GO:0055070	copper ion homeostasis	65	1	0.81	0.55706
1626	GO:0009893	positive regulation of metabolic process	1549	19	19.28	0.55744
1627	GO:0016145	S-glycoside catabolic process	150	2	1.87	0.55853
1628	GO:0019759	glycosinolate catabolic process	150	2	1.87	0.55853
1629	GO:0019762	glucosinolate catabolic process	150	2	1.87	0.55853
1630	GO:0051701	interaction with host	150	2	1.87	0.55853
1631	GO:0009756	carbohydrate mediated signaling	151	2	1.88	0.56213
1632	GO:0009896	positive regulation of catabolic process	151	2	1.88	0.56213
1633	GO:0010182	sugar mediated signaling pathway	151	2	1.88	0.56213
1634	GO:0034293	sexual sporulation	151	2	1.88	0.56213
1635	GO:0043934	sporulation	151	2	1.88	0.56213
1636	GO:0048236	plant-type sporogenesis	151	2	1.88	0.56213
1637	GO:0000122	negative regulation of transcription by ...	66	1	0.82	0.56258
1638	GO:0006074	(1->3)-beta-D-glucan metabolic process	66	1	0.82	0.56258
1639	GO:0046132	pyrimidine ribonucleoside biosynthetic p...	66	1	0.82	0.56258
1640	GO:0031325	positive regulation of cellular metaboli...	1475	18	18.36	0.56629
1641	GO:0002683	negative regulation of immune system pro...	67	1	0.83	0.56803
1642	GO:0006839	mitochondrial transport	322	4	4.01	0.56958
1643	GO:0044550	secondary metabolite biosynthetic proces...	822	10	10.23	0.57219
1644	GO:0006754	ATP biosynthetic process	407	5	5.07	0.57248
1645	GO:0010143	cutin biosynthetic process	68	1	0.85	0.57341
1646	GO:0048229	gametophyte development	1565	19	19.48	0.57544
1647	GO:0001505	regulation of neurotransmitter levels	155	2	1.93	0.57631
1648	GO:0051716	cellular response to stimulus	9127	112	113.58	0.57832
1649	GO:0008360	regulation of cell shape	69	1	0.86	0.57872
1650	GO:0072530	purine-containing compound transmembrane...	69	1	0.86	0.57872
1651	GO:0051321	meiotic cell cycle	494	6	6.15	0.57945
1652	GO:0001934	positive regulation of protein phosphory...	156	2	1.94	0.57980
1653	GO:0031050	dsRNA fragmentation	156	2	1.94	0.57980
1654	GO:0032506	cytokinetic process	156	2	1.94	0.57980
1655	GO:0033674	positive regulation of kinase activity	156	2	1.94	0.57980
1656	GO:0042327	positive regulation of phosphorylation	156	2	1.94	0.57980
1657	GO:0043331	response to dsRNA	156	2	1.94	0.57980
1658	GO:0045860	positive regulation of protein kinase ac...	156	2	1.94	0.57980
1659	GO:0070918	production of small RNA involved in gene...	156	2	1.94	0.57980
1660	GO:0071359	cellular response to dsRNA	156	2	1.94	0.57980
1661	GO:1902410	mitotic cytokinetic process	156	2	1.94	0.57980
1662	GO:0003002	regionalization	578	7	7.19	0.58038
1663	GO:0016052	carbohydrate catabolic process	993	12	12.36	0.58056
1664	GO:0031349	positive regulation of defense response	327	4	4.07	0.58170
1665	GO:0006026	aminoglycan catabolic process	70	1	0.87	0.58397
1666	GO:0006030	chitin metabolic process	70	1	0.87	0.58397
1667	GO:0006032	chitin catabolic process	70	1	0.87	0.58397
1668	GO:0006783	heme biosynthetic process	70	1	0.87	0.58397
1669	GO:0030838	positive regulation of actin filament po...	70	1	0.87	0.58397
1670	GO:0035196	production of miRNAs involved in gene si...	70	1	0.87	0.58397
1671	GO:0045010	actin nucleation	70	1	0.87	0.58397
1672	GO:0046348	amino sugar catabolic process	70	1	0.87	0.58397
1673	GO:0046839	phospholipid dephosphorylation	70	1	0.87	0.58397
1674	GO:1901072	glucosamine-containing compound cataboli...	70	1	0.87	0.58397
1675	GO:0071840	cellular component organization or bioge...	9384	115	116.78	0.58518
1676	GO:0009206	purine ribonucleoside triphosphate biosy...	413	5	5.14	0.58541
1677	GO:0070085	glycosylation	413	5	5.14	0.58541
1678	GO:0010562	positive regulation of phosphorus metabo...	158	2	1.97	0.58673
1679	GO:0045937	positive regulation of phosphate metabol...	158	2	1.97	0.58673
1680	GO:0010582	floral meristem determinacy	71	1	0.88	0.58915
1681	GO:0044839	cell cycle G2/M phase transition	71	1	0.88	0.58915
1682	GO:0071216	cellular response to biotic stimulus	71	1	0.88	0.58915
1683	GO:1902600	proton transmembrane transport	499	6	6.21	0.58921
1684	GO:0001558	regulation of cell growth	245	3	3.05	0.58951
1685	GO:0009110	vitamin biosynthetic process	245	3	3.05	0.58951
1686	GO:0031329	regulation of cellular catabolic process	245	3	3.05	0.58951
1687	GO:0009141	nucleoside triphosphate metabolic proces...	584	7	7.27	0.59120
1688	GO:0009145	purine nucleoside triphosphate biosynthe...	416	5	5.18	0.59179
1689	GO:0009955	adaxial/abaxial pattern specification	160	2	1.99	0.59356
1690	GO:0010208	pollen wall assembly	160	2	1.99	0.59356
1691	GO:0010927	cellular component assembly involved in ...	160	2	1.99	0.59356
1692	GO:0085029	extracellular matrix assembly	160	2	1.99	0.59356
1693	GO:0006825	copper ion transport	72	1	0.9	0.59427
1694	GO:0009700	indole phytoalexin biosynthetic process	72	1	0.9	0.59427
1695	GO:0009934	regulation of meristem structural organi...	72	1	0.9	0.59427
1696	GO:0032880	regulation of protein localization	72	1	0.9	0.59427
1697	GO:0046217	indole phytoalexin metabolic process	72	1	0.9	0.59427
1698	GO:0052314	phytoalexin metabolic process	72	1	0.9	0.59427
1699	GO:0052315	phytoalexin biosynthetic process	72	1	0.9	0.59427
1700	GO:0009846	pollen germination	247	3	3.07	0.59500
1701	GO:0015748	organophosphate ester transport	161	2	2	0.59695
1702	GO:0000303	response to superoxide	73	1	0.91	0.59932
1703	GO:0000305	response to oxygen radical	73	1	0.91	0.59932
1704	GO:0007129	synapsis	73	1	0.91	0.59932
1705	GO:0008544	epidermis development	73	1	0.91	0.59932
1706	GO:0009913	epidermal cell differentiation	73	1	0.91	0.59932
1707	GO:0009956	radial pattern formation	73	1	0.91	0.59932
1708	GO:0030855	epithelial cell differentiation	73	1	0.91	0.59932
1709	GO:0051090	regulation of DNA binding transcription ...	73	1	0.91	0.59932
1710	GO:0006473	protein acetylation	162	2	2.02	0.60032
1711	GO:0006766	vitamin metabolic process	249	3	3.1	0.60044
1712	GO:0032259	methylation	1174	14	14.61	0.60084
1713	GO:0032870	cellular response to hormone stimulus	3232	39	40.22	0.60126
1714	GO:0055067	monovalent inorganic cation homeostasis	250	3	3.11	0.60314
1715	GO:0044042	glucan metabolic process	759	9	9.45	0.60346
1716	GO:0000162	tryptophan biosynthetic process	74	1	0.92	0.60431
1717	GO:0043650	dicarboxylic acid biosynthetic process	74	1	0.92	0.60431
1718	GO:0046219	indolalkylamine biosynthetic process	74	1	0.92	0.60431
1719	GO:0065003	protein-containing complex assembly	1594	19	19.84	0.60735
1720	GO:0022618	ribonucleoprotein complex assembly	509	6	6.33	0.60836
1721	GO:0009646	response to absence of light	75	1	0.93	0.60924
1722	GO:0010345	suberin biosynthetic process	75	1	0.93	0.60924
1723	GO:0080092	regulation of pollen tube growth	75	1	0.93	0.60924
1724	GO:0042594	response to starvation	510	6	6.35	0.61025
1725	GO:0006486	protein glycosylation	340	4	4.23	0.61227
1726	GO:0009101	glycoprotein biosynthetic process	340	4	4.23	0.61227
1727	GO:0043413	macromolecule glycosylation	340	4	4.23	0.61227
1728	GO:0006305	DNA alkylation	166	2	2.07	0.61357
1729	GO:0006306	DNA methylation	166	2	2.07	0.61357
1730	GO:0042592	homeostatic process	1931	23	24.03	0.61370
1731	GO:0010017	red or far-red light signaling pathway	254	3	3.16	0.61384
1732	GO:0009875	pollen-pistil interaction	76	1	0.95	0.61411
1733	GO:0010204	defense response signaling pathway, resi...	76	1	0.95	0.61411
1734	GO:0032958	inositol phosphate biosynthetic process	76	1	0.95	0.61411
1735	GO:1900055	regulation of leaf senescence	76	1	0.95	0.61411
1736	GO:0099402	plant organ development	3414	41	42.49	0.61502
1737	GO:0071826	ribonucleoprotein complex subunit organi...	513	6	6.38	0.61588
1738	GO:0007389	pattern specification process	684	8	8.51	0.61808
1739	GO:0006828	manganese ion transport	77	1	0.96	0.61892
1740	GO:0019915	lipid storage	77	1	0.96	0.61892
1741	GO:2000762	regulation of phenylpropanoid metabolic ...	77	1	0.96	0.61892
1742	GO:0098771	inorganic ion homeostasis	1022	12	12.72	0.62003
1743	GO:0009119	ribonucleoside metabolic process	168	2	2.09	0.62007
1744	GO:0046283	anthocyanin-containing compound metaboli...	168	2	2.09	0.62007
1745	GO:0071495	cellular response to endogenous stimulus	3258	39	40.55	0.62120
1746	GO:0034976	response to endoplasmic reticulum stress	169	2	2.1	0.62328
1747	GO:0010022	meristem determinacy	78	1	0.97	0.62367
1748	GO:0048441	petal development	78	1	0.97	0.62367
1749	GO:0048465	corolla development	78	1	0.97	0.62367
1750	GO:1901071	glucosamine-containing compound metaboli...	78	1	0.97	0.62367
1751	GO:0010074	maintenance of meristem identity	170	2	2.12	0.62648
1752	GO:0035194	posttranscriptional gene silencing by RN...	259	3	3.22	0.62693
1753	GO:0031109	microtubule polymerization or depolymeri...	79	1	0.98	0.62835
1754	GO:0040034	regulation of development, heterochronic	171	2	2.13	0.62965
1755	GO:0051606	detection of stimulus	348	4	4.33	0.63038
1756	GO:0009834	plant-type secondary cell wall biogenesi...	261	3	3.25	0.63208
1757	GO:0009201	ribonucleoside triphosphate biosynthetic...	436	5	5.43	0.63289
1758	GO:0010099	regulation of photomorphogenesis	80	1	1	0.63298
1759	GO:0031400	negative regulation of protein modificat...	80	1	1	0.63298
1760	GO:0042343	indole glucosinolate metabolic process	80	1	1	0.63298
1761	GO:0010087	phloem or xylem histogenesis	262	3	3.26	0.63463
1762	GO:2000280	regulation of root development	173	2	2.15	0.63594
1763	GO:0009057	macromolecule catabolic process	2700	32	33.6	0.63607
1764	GO:0010769	regulation of cell morphogenesis involve...	81	1	1.01	0.63756
1765	GO:0046131	pyrimidine ribonucleoside metabolic proc...	81	1	1.01	0.63756
1766	GO:0060284	regulation of cell development	81	1	1.01	0.63756
1767	GO:0006400	tRNA modification	174	2	2.17	0.63905
1768	GO:0042325	regulation of phosphorylation	352	4	4.38	0.63923
1769	GO:0071489	cellular response to red or far red ligh...	264	3	3.29	0.63971
1770	GO:0010073	meristem maintenance	440	5	5.48	0.64080
1771	GO:0010118	stomatal movement	527	6	6.56	0.64156
1772	GO:0042168	heme metabolic process	82	1	1.02	0.64207
1773	GO:0045143	homologous chromosome segregation	82	1	1.02	0.64207
1774	GO:0050657	nucleic acid transport	265	3	3.3	0.64223
1775	GO:0050658	RNA transport	265	3	3.3	0.64223
1776	GO:0051236	establishment of RNA localization	265	3	3.3	0.64223
1777	GO:0043622	cortical microtubule organization	83	1	1.03	0.64653
1778	GO:0051225	spindle assembly	83	1	1.03	0.64653
1779	GO:0009741	response to brassinosteroid	356	4	4.43	0.64793
1780	GO:0042364	water-soluble vitamin biosynthetic proce...	177	2	2.2	0.64826
1781	GO:0051347	positive regulation of transferase activ...	177	2	2.2	0.64826
1782	GO:0006397	mRNA processing	960	11	11.95	0.64978
1783	GO:0006833	water transport	84	1	1.05	0.65093
1784	GO:0016925	protein sumoylation	84	1	1.05	0.65093
1785	GO:0042044	fluid transport	84	1	1.05	0.65093
1786	GO:0046653	tetrahydrofolate metabolic process	84	1	1.05	0.65093
1787	GO:0009555	pollen development	1132	13	14.09	0.65288
1788	GO:0009826	unidimensional cell growth	1137	13	14.15	0.65896
1789	GO:0045892	negative regulation of transcription, DN...	796	9	9.91	0.65901
1790	GO:0006935	chemotaxis	86	1	1.07	0.65958
1791	GO:0010183	pollen tube guidance	86	1	1.07	0.65958
1792	GO:0010229	inflorescence development	86	1	1.07	0.65958
1793	GO:0031056	regulation of histone modification	86	1	1.07	0.65958
1794	GO:0042330	taxis	86	1	1.07	0.65958
1795	GO:0050918	positive chemotaxis	86	1	1.07	0.65958
1796	GO:0060429	epithelium development	86	1	1.07	0.65958
1797	GO:1903409	reactive oxygen species biosynthetic pro...	86	1	1.07	0.65958
1798	GO:0006767	water-soluble vitamin metabolic process	181	2	2.25	0.66025
1799	GO:0019253	reductive pentose-phosphate cycle	87	1	1.08	0.66382
1800	GO:0006221	pyrimidine nucleotide biosynthetic proce...	88	1	1.1	0.66801
1801	GO:0006882	cellular zinc ion homeostasis	88	1	1.1	0.66801
1802	GO:0045037	protein import into chloroplast stroma	88	1	1.1	0.66801
1803	GO:0018205	peptidyl-lysine modification	456	5	5.67	0.67136
1804	GO:0019685	photosynthesis, dark reaction	89	1	1.11	0.67214
1805	GO:0030245	cellulose catabolic process	89	1	1.11	0.67214
1806	GO:0031098	stress-activated protein kinase signalin...	89	1	1.11	0.67214
1807	GO:0051188	cofactor biosynthetic process	1063	12	13.23	0.67253
1808	GO:0002239	response to oomycetes	90	1	1.12	0.67623
1809	GO:0016556	mRNA modification	90	1	1.12	0.67623
1810	GO:0009142	nucleoside triphosphate biosynthetic pro...	459	5	5.71	0.67689
1811	GO:0032879	regulation of localization	459	5	5.71	0.67689
1812	GO:0006304	DNA modification	187	2	2.33	0.67762
1813	GO:0044728	DNA methylation or demethylation	187	2	2.33	0.67762
1814	GO:0010605	negative regulation of macromolecule met...	1748	20	21.75	0.67927
1815	GO:0010025	wax biosynthetic process	91	1	1.13	0.68026
1816	GO:0045047	protein targeting to ER	91	1	1.13	0.68026
1817	GO:0072599	establishment of protein localization to...	91	1	1.13	0.68026
1818	GO:1901990	regulation of mitotic cell cycle phase t...	91	1	1.13	0.68026
1819	GO:0016571	histone methylation	189	2	2.35	0.68324
1820	GO:0031047	gene silencing by RNA	373	4	4.64	0.68337
1821	GO:0006661	phosphatidylinositol biosynthetic proces...	92	1	1.14	0.68425
1822	GO:0015858	nucleoside transport	92	1	1.14	0.68425
1823	GO:1901642	nucleoside transmembrane transport	92	1	1.14	0.68425
1824	GO:0048653	anther development	190	2	2.36	0.68602
1825	GO:0046128	purine ribonucleoside metabolic process	93	1	1.16	0.68818
1826	GO:0009894	regulation of catabolic process	285	3	3.55	0.68999
1827	GO:0006220	pyrimidine nucleotide metabolic process	94	1	1.17	0.69207
1828	GO:0032886	regulation of microtubule-based process	94	1	1.17	0.69207
1829	GO:0070507	regulation of microtubule cytoskeleton o...	94	1	1.17	0.69207
1830	GO:0009798	axis specification	193	2	2.4	0.69425
1831	GO:0007346	regulation of mitotic cell cycle	288	3	3.58	0.69672
1832	GO:0006073	cellular glucan metabolic process	736	8	9.16	0.69713
1833	GO:0048443	stamen development	289	3	3.6	0.69894
1834	GO:0048466	androecium development	289	3	3.6	0.69894
1835	GO:0022603	regulation of anatomical structure morph...	381	4	4.74	0.69915
1836	GO:0009251	glucan catabolic process	195	2	2.43	0.69963
1837	GO:0010166	wax metabolic process	96	1	1.19	0.69969
1838	GO:0030865	cortical cytoskeleton organization	96	1	1.19	0.69969
1839	GO:0051275	beta-glucan catabolic process	96	1	1.19	0.69969
1840	GO:1901679	nucleotide transmembrane transport	96	1	1.19	0.69969
1841	GO:0061024	membrane organization	382	4	4.75	0.70109
1842	GO:0048285	organelle fission	563	6	7.01	0.70265
1843	GO:0009082	branched-chain amino acid biosynthetic p...	97	1	1.21	0.70343
1844	GO:1901570	fatty acid derivative biosynthetic proce...	97	1	1.21	0.70343
1845	GO:2000022	regulation of jasmonic acid mediated sig...	97	1	1.21	0.70343
1846	GO:0010628	positive regulation of gene expression	1003	11	12.48	0.70427
1847	GO:0006413	translational initiation	384	4	4.78	0.70492
1848	GO:0032270	positive regulation of cellular protein ...	384	4	4.78	0.70492
1849	GO:0046488	phosphatidylinositol metabolic process	197	2	2.45	0.70494
1850	GO:0006206	pyrimidine nucleobase metabolic process	98	1	1.22	0.70713
1851	GO:0018230	peptidyl-L-cysteine S-palmitoylation	98	1	1.22	0.70713
1852	GO:0018231	peptidyl-S-diacylglycerol-L-cysteine bio...	98	1	1.22	0.70713
1853	GO:1901564	organonitrogen compound metabolic proces...	17159	207	213.54	0.70721
1854	GO:0071897	DNA biosynthetic process	99	1	1.23	0.71078
1855	GO:1901987	regulation of cell cycle phase transitio...	99	1	1.23	0.71078
1856	GO:0044085	cellular component biogenesis	3801	44	47.3	0.71079
1857	GO:0001101	response to acid chemical	4551	53	56.64	0.71116
1858	GO:0071554	cell wall organization or biogenesis	2464	28	30.66	0.71419
1859	GO:0009403	toxin biosynthetic process	100	1	1.24	0.71438
1860	GO:0015977	carbon fixation	100	1	1.24	0.71438
1861	GO:0051247	positive regulation of protein metabolic...	390	4	4.85	0.71622
1862	GO:0000272	polysaccharide catabolic process	662	7	8.24	0.71759
1863	GO:0010252	auxin homeostasis	101	1	1.26	0.71794
1864	GO:0015988	energy coupled proton transmembrane tran...	101	1	1.26	0.71794
1865	GO:0015991	ATP hydrolysis coupled proton transport	101	1	1.26	0.71794
1866	GO:0090662	ATP hydrolysis coupled transmembrane tra...	101	1	1.26	0.71794
1867	GO:0099131	ATP hydrolysis coupled ion transmembrane...	101	1	1.26	0.71794
1868	GO:0099132	ATP hydrolysis coupled cation transmembr...	101	1	1.26	0.71794
1869	GO:0010212	response to ionizing radiation	102	1	1.27	0.72146
1870	GO:0042278	purine nucleoside metabolic process	102	1	1.27	0.72146
1871	GO:0071804	cellular potassium ion transport	102	1	1.27	0.72146
1872	GO:0071805	potassium ion transmembrane transport	102	1	1.27	0.72146
1873	GO:0016441	posttranscriptional gene silencing	301	3	3.75	0.72463
1874	GO:0002213	defense response to insect	103	1	1.28	0.72493
1875	GO:0006760	folic acid-containing compound metabolic...	103	1	1.28	0.72493
1876	GO:0010027	thylakoid membrane organization	104	1	1.29	0.72835
1877	GO:0044419	interspecies interaction between organis...	848	9	10.55	0.72892
1878	GO:0009668	plastid membrane organization	105	1	1.31	0.73174
1879	GO:0042455	ribonucleoside biosynthetic process	105	1	1.31	0.73174
1880	GO:0046134	pyrimidine nucleoside biosynthetic proce...	105	1	1.31	0.73174
1881	GO:0009642	response to light intensity	399	4	4.97	0.73257
1882	GO:0071322	cellular response to carbohydrate stimul...	208	2	2.59	0.73274
1883	GO:0009968	negative regulation of signal transducti...	305	3	3.8	0.73280
1884	GO:0010016	shoot system morphogenesis	673	7	8.38	0.73309
1885	GO:0045087	innate immune response	1377	15	17.14	0.73370
1886	GO:0000038	very long-chain fatty acid metabolic pro...	106	1	1.32	0.73508
1887	GO:0032273	positive regulation of protein polymeriz...	106	1	1.32	0.73508
1888	GO:0032436	positive regulation of proteasomal ubiqu...	106	1	1.32	0.73508
1889	GO:0045862	positive regulation of proteolysis	106	1	1.32	0.73508
1890	GO:1901800	positive regulation of proteasomal prote...	106	1	1.32	0.73508
1891	GO:1903052	positive regulation of proteolysis invol...	106	1	1.32	0.73508
1892	GO:1903364	positive regulation of cellular protein ...	106	1	1.32	0.73508
1893	GO:2000060	positive regulation of ubiquitin-depende...	106	1	1.32	0.73508
1894	GO:0009651	response to salt stress	2325	26	28.93	0.73748
1895	GO:0051028	mRNA transport	210	2	2.61	0.73755
1896	GO:0009240	isopentenyl diphosphate biosynthetic pro...	107	1	1.33	0.73838
1897	GO:0046490	isopentenyl diphosphate metabolic proces...	107	1	1.33	0.73838
1898	GO:0050898	nitrile metabolic process	107	1	1.33	0.73838
1899	GO:0080028	nitrile biosynthetic process	107	1	1.33	0.73838
1900	GO:0010648	negative regulation of cell communicatio...	308	3	3.83	0.73880
1901	GO:0023057	negative regulation of signaling	308	3	3.83	0.73880
1902	GO:0006352	DNA-templated transcription, initiation	211	2	2.63	0.73992
1903	GO:0031122	cytoplasmic microtubule organization	108	1	1.34	0.74164
1904	GO:0042398	cellular modified amino acid biosyntheti...	108	1	1.34	0.74164
1905	GO:0000278	mitotic cell cycle	589	6	7.33	0.74216
1906	GO:0048767	root hair elongation	212	2	2.64	0.74228
1907	GO:0046777	protein autophosphorylation	499	5	6.21	0.74468
1908	GO:1901657	glycosyl compound metabolic process	683	7	8.5	0.74666
1909	GO:0045595	regulation of cell differentiation	214	2	2.66	0.74694
1910	GO:0018345	protein palmitoylation	110	1	1.37	0.74804
1911	GO:0032434	regulation of proteasomal ubiquitin-depe...	110	1	1.37	0.74804
1912	GO:2000058	regulation of ubiquitin-dependent protei...	110	1	1.37	0.74804
1913	GO:0031348	negative regulation of defense response	215	2	2.68	0.74925
1914	GO:0006826	iron ion transport	111	1	1.38	0.75118
1915	GO:0008361	regulation of cell size	111	1	1.38	0.75118
1916	GO:1900376	regulation of secondary metabolite biosy...	111	1	1.38	0.75118
1917	GO:0051172	negative regulation of nitrogen compound...	1398	15	17.4	0.75375
1918	GO:0009069	serine family amino acid metabolic proce...	217	2	2.7	0.75380
1919	GO:0009827	plant-type cell wall modification	217	2	2.7	0.75380
1920	GO:0010501	RNA secondary structure unwinding	112	1	1.39	0.75428
1921	GO:0043255	regulation of carbohydrate biosynthetic ...	112	1	1.39	0.75428
1922	GO:0045732	positive regulation of protein catabolic...	112	1	1.39	0.75428
1923	GO:1902679	negative regulation of RNA biosynthetic ...	871	9	10.84	0.75659
1924	GO:1903507	negative regulation of nucleic acid-temp...	871	9	10.84	0.75659
1925	GO:0045944	positive regulation of transcription by ...	113	1	1.41	0.75735
1926	GO:0046173	polyol biosynthetic process	113	1	1.41	0.75735
1927	GO:0043648	dicarboxylic acid metabolic process	318	3	3.96	0.75803
1928	GO:0012501	programmed cell death	783	8	9.74	0.75889
1929	GO:0046916	cellular transition metal ion homeostasi...	415	4	5.16	0.75987
1930	GO:0030004	cellular monovalent inorganic cation hom...	114	1	1.42	0.76037
1931	GO:0042537	benzene-containing compound metabolic pr...	220	2	2.74	0.76049
1932	GO:0006468	protein phosphorylation	3041	34	37.84	0.76219
1933	GO:0008219	cell death	966	10	12.02	0.76280
1934	GO:0015985	energy coupled proton transport, down el...	115	1	1.43	0.76336
1935	GO:0015986	ATP synthesis coupled proton transport	115	1	1.43	0.76336
1936	GO:0070417	cellular response to cold	115	1	1.43	0.76336
1937	GO:0007005	mitochondrion organization	321	3	3.99	0.76358
1938	GO:0042558	pteridine-containing compound metabolic ...	116	1	1.44	0.76631
1939	GO:0097237	cellular response to toxic substance	116	1	1.44	0.76631
1940	GO:1902275	regulation of chromatin organization	116	1	1.44	0.76631
1941	GO:0043414	macromolecule methylation	514	5	6.4	0.76722
1942	GO:0009644	response to high light intensity	224	2	2.79	0.76917
1943	GO:0046189	phenol-containing compound biosynthetic ...	117	1	1.46	0.76922
1944	GO:0061136	regulation of proteasomal protein catabo...	118	1	1.47	0.77210
1945	GO:1903050	regulation of proteolysis involved in ce...	118	1	1.47	0.77210
1946	GO:1903362	regulation of cellular protein catabolic...	118	1	1.47	0.77210
1947	GO:0048869	cellular developmental process	3317	37	41.28	0.77503
1948	GO:0031401	positive regulation of protein modificat...	227	2	2.82	0.77550
1949	GO:0042273	ribosomal large subunit biogenesis	227	2	2.82	0.77550
1950	GO:0006213	pyrimidine nucleoside metabolic process	120	1	1.49	0.77774
1951	GO:0009556	microsporogenesis	120	1	1.49	0.77774
1952	GO:0010193	response to ozone	120	1	1.49	0.77774
1953	GO:0019252	starch biosynthetic process	120	1	1.49	0.77774
1954	GO:0090332	stomatal closure	120	1	1.49	0.77774
1955	GO:0006955	immune response	1425	15	17.73	0.77802
1956	GO:0044772	mitotic cell cycle phase transition	121	1	1.51	0.78051
1957	GO:0051253	negative regulation of RNA metabolic pro...	893	9	11.11	0.78115
1958	GO:0043549	regulation of kinase activity	331	3	4.12	0.78131
1959	GO:0009640	photomorphogenesis	332	3	4.13	0.78302
1960	GO:0044257	cellular protein catabolic process	1607	17	20	0.78319
1961	GO:0048646	anatomical structure formation involved ...	712	7	8.86	0.78321
1962	GO:0000165	MAPK cascade	122	1	1.52	0.78325
1963	GO:0010557	positive regulation of macromolecule bio...	986	10	12.27	0.78383
1964	GO:2000113	negative regulation of cellular macromol...	1076	11	13.39	0.78387
1965	GO:0009888	tissue development	2218	24	27.6	0.78430
1966	GO:0007051	spindle organization	123	1	1.53	0.78595
1967	GO:0009861	jasmonic acid and ethylene-dependent sys...	123	1	1.53	0.78595
1968	GO:0045454	cell redox homeostasis	335	3	4.17	0.78809
1969	GO:0001708	cell fate specification	124	1	1.54	0.78862
1970	GO:0006487	protein N-linked glycosylation	124	1	1.54	0.78862
1971	GO:0032147	activation of protein kinase activity	124	1	1.54	0.78862
1972	GO:0030163	protein catabolic process	1702	18	21.18	0.78895
1973	GO:0048468	cell development	1173	12	14.6	0.79083
1974	GO:0017000	antibiotic biosynthetic process	125	1	1.56	0.79125
1975	GO:0070192	chromosome organization involved in meio...	125	1	1.56	0.79125
1976	GO:0000226	microtubule cytoskeleton organization	338	3	4.21	0.79306
1977	GO:0006338	chromatin remodeling	126	1	1.57	0.79386
1978	GO:0040011	locomotion	126	1	1.57	0.79386
1979	GO:0048506	regulation of timing of meristematic pha...	126	1	1.57	0.79386
1980	GO:0048510	regulation of timing of transition from ...	126	1	1.57	0.79386
1981	GO:0016311	dephosphorylation	629	6	7.83	0.79533
1982	GO:0009626	plant-type hypersensitive response	340	3	4.23	0.79632
1983	GO:0019932	second-messenger-mediated signaling	127	1	1.58	0.79642
1984	GO:0009637	response to blue light	238	2	2.96	0.79742
1985	GO:0098660	inorganic ion transmembrane transport	1000	10	12.44	0.79774
1986	GO:0045893	positive regulation of transcription, DN...	909	9	11.31	0.79785
1987	GO:1902680	positive regulation of RNA biosynthetic ...	909	9	11.31	0.79785
1988	GO:1903508	positive regulation of nucleic acid-temp...	909	9	11.31	0.79785
1989	GO:0006730	one-carbon metabolic process	128	1	1.59	0.79896
1990	GO:0006817	phosphate ion transport	128	1	1.59	0.79896
1991	GO:0010091	trichome branching	128	1	1.59	0.79896
1992	GO:0009744	response to sucrose	239	2	2.97	0.79932
1993	GO:1901360	organic cyclic compound metabolic proces...	16814	199	209.25	0.80065
1994	GO:0045490	pectin catabolic process	343	3	4.27	0.80112
1995	GO:0009116	nucleoside metabolic process	240	2	2.99	0.80120
1996	GO:0006084	acetyl-CoA metabolic process	129	1	1.61	0.80147
1997	GO:0045935	positive regulation of nucleobase-contai...	1006	10	12.52	0.80349
1998	GO:0034050	host programmed cell death induced by sy...	345	3	4.29	0.80427
1999	GO:0009926	auxin polar transport	346	3	4.31	0.80583
[truncated: 3,255 more rows]
