# Supplementary material for: Differences in Alternative Splicing between Yellow and Black-Seeded Rapeseed
Source: Plants (Basel). 2020 Jul 31;9(8):977. doi: 10.3390/plants9080977 (PMC7465011; doi:10.3390/plants9080977)
Supplement: Supplementary file 1 [file plants-09-00977-s001.zip › Supplementary Materials/Table S5/CytoNodebrown.tab-fst.Fisher_BP.txt]

GO.ID	Term	Annotated	Significant	Expected	classicFisher
1	GO:0044283	small molecule biosynthetic process	2638	38	13.89	3.1e-08
2	GO:0044281	small molecule metabolic process	5996	62	31.57	2.8e-07
3	GO:0006793	phosphorus metabolic process	6123	60	32.24	2.6e-06
4	GO:0032787	monocarboxylic acid metabolic process	1765	26	9.29	3.3e-06
5	GO:0016053	organic acid biosynthetic process	2152	29	11.33	5.1e-06
6	GO:0046394	carboxylic acid biosynthetic process	2152	29	11.33	5.1e-06
7	GO:0009199	ribonucleoside triphosphate metabolic pr...	555	13	2.92	1.0e-05
8	GO:0046184	aldehyde biosynthetic process	26	4	0.14	1.0e-05
9	GO:0009108	coenzyme biosynthetic process	733	15	3.86	1.1e-05
10	GO:0009259	ribonucleotide metabolic process	755	15	3.97	1.5e-05
11	GO:0019752	carboxylic acid metabolic process	3823	41	20.13	1.6e-05
12	GO:0009141	nucleoside triphosphate metabolic proces...	584	13	3.07	1.7e-05
13	GO:0016310	phosphorylation	4024	42	21.18	2.3e-05
14	GO:0046166	glyceraldehyde-3-phosphate biosynthetic ...	11	3	0.06	2.3e-05
15	GO:0019319	hexose biosynthetic process	64	5	0.34	2.3e-05
16	GO:0034404	nucleobase-containing small molecule bio...	434	11	2.28	2.4e-05
17	GO:0009201	ribonucleoside triphosphate biosynthetic...	436	11	2.3	2.5e-05
18	GO:0009166	nucleotide catabolic process	288	9	1.52	2.6e-05
19	GO:1901292	nucleoside phosphate catabolic process	290	9	1.53	2.7e-05
20	GO:0052889	9,9'-di-cis-zeta-carotene desaturation t...	2	2	0.01	2.8e-05
21	GO:0055086	nucleobase-containing small molecule met...	1451	21	7.64	3.8e-05
22	GO:0009142	nucleoside triphosphate biosynthetic pro...	459	11	2.42	3.9e-05
23	GO:0019693	ribose phosphate metabolic process	842	15	4.43	5.1e-05
24	GO:0006796	phosphate-containing compound metabolic ...	5885	54	30.98	5.2e-05
25	GO:0046434	organophosphate catabolic process	403	10	2.12	6.5e-05
26	GO:0046364	monosaccharide biosynthetic process	129	6	0.68	6.8e-05
27	GO:0072330	monocarboxylic acid biosynthetic process	1181	18	6.22	7.1e-05
28	GO:0072525	pyridine-containing compound biosyntheti...	332	9	1.75	7.7e-05
29	GO:0009150	purine ribonucleotide metabolic process	691	13	3.64	9.4e-05
30	GO:0009260	ribonucleotide biosynthetic process	599	12	3.15	9.7e-05
31	GO:0046390	ribose phosphate biosynthetic process	599	12	3.15	9.7e-05
32	GO:0006882	cellular zinc ion homeostasis	88	5	0.46	0.00011
33	GO:0006096	glycolytic process	273	8	1.44	0.00011
34	GO:0006757	ATP generation from ADP	273	8	1.44	0.00011
35	GO:0042866	pyruvate biosynthetic process	273	8	1.44	0.00011
36	GO:0043436	oxoacid metabolic process	4196	41	22.09	0.00012
37	GO:0009135	purine nucleoside diphosphate metabolic ...	276	8	1.45	0.00012
38	GO:0009179	purine ribonucleoside diphosphate metabo...	276	8	1.45	0.00012
39	GO:0009185	ribonucleoside diphosphate metabolic pro...	276	8	1.45	0.00012
40	GO:0046031	ADP metabolic process	276	8	1.45	0.00012
41	GO:0006082	organic acid metabolic process	4200	41	22.11	0.00012
42	GO:0046034	ATP metabolic process	526	11	2.77	0.00013
43	GO:0006165	nucleoside diphosphate phosphorylation	279	8	1.47	0.00013
44	GO:1901575	organic substance catabolic process	4498	43	23.68	0.00013
45	GO:0072521	purine-containing compound metabolic pro...	818	14	4.31	0.00014
46	GO:0006732	coenzyme metabolic process	1030	16	5.42	0.00014
47	GO:0009205	purine ribonucleoside triphosphate metab...	532	11	2.8	0.00014
48	GO:0006163	purine nucleotide metabolic process	724	13	3.81	0.00015
49	GO:0046939	nucleotide phosphorylation	285	8	1.5	0.00015
50	GO:0009144	purine nucleoside triphosphate metabolic...	539	11	2.84	0.00016
51	GO:0046369	galactose biosynthetic process	4	2	0.02	0.00016
52	GO:0009132	nucleoside diphosphate metabolic process	292	8	1.54	0.00018
53	GO:0051188	cofactor biosynthetic process	1063	16	5.6	0.00020
54	GO:0009117	nucleotide metabolic process	1064	16	5.6	0.00020
55	GO:0006753	nucleoside phosphate metabolic process	1076	16	5.66	0.00023
56	GO:0009056	catabolic process	5062	46	26.65	0.00024
57	GO:0019359	nicotinamide nucleotide biosynthetic pro...	307	8	1.62	0.00025
58	GO:0006555	methionine metabolic process	106	5	0.56	0.00026
59	GO:0019363	pyridine nucleotide biosynthetic process	313	8	1.65	0.00029
60	GO:0044248	cellular catabolic process	4383	41	23.07	0.00030
61	GO:0016052	carbohydrate catabolic process	993	15	5.23	0.00031
62	GO:0006631	fatty acid metabolic process	886	14	4.66	0.00031
63	GO:0031222	arabinan catabolic process	26	3	0.14	0.00034
64	GO:0006754	ATP biosynthetic process	407	9	2.14	0.00035
65	GO:0006090	pyruvate metabolic process	323	8	1.7	0.00035
66	GO:0019405	alditol catabolic process	27	3	0.14	0.00039
67	GO:0019563	glycerol catabolic process	27	3	0.14	0.00039
68	GO:0031221	arabinan metabolic process	27	3	0.14	0.00039
69	GO:0009206	purine ribonucleoside triphosphate biosy...	413	9	2.17	0.00039
70	GO:0010038	response to metal ion	2107	24	11.09	0.00041
71	GO:0009145	purine nucleoside triphosphate biosynthe...	416	9	2.19	0.00041
72	GO:0016109	tetraterpenoid biosynthetic process	118	5	0.62	0.00042
73	GO:0016117	carotenoid biosynthetic process	118	5	0.62	0.00042
74	GO:0043248	proteasome assembly	28	3	0.15	0.00043
75	GO:0005996	monosaccharide metabolic process	420	9	2.21	0.00044
76	GO:0044282	small molecule catabolic process	614	11	3.23	0.00048
77	GO:0009126	purine nucleoside monophosphate metaboli...	616	11	3.24	0.00049
78	GO:0009167	purine ribonucleoside monophosphate meta...	616	11	3.24	0.00049
79	GO:0016120	carotene biosynthetic process	30	3	0.16	0.00053
80	GO:0033539	fatty acid beta-oxidation using acyl-CoA...	30	3	0.16	0.00053
81	GO:0009165	nucleotide biosynthetic process	735	12	3.87	0.00061
82	GO:0009152	purine ribonucleotide biosynthetic proce...	538	10	2.83	0.00065
83	GO:0034655	nucleobase-containing compound catabolic...	637	11	3.35	0.00065
84	GO:0072524	pyridine-containing compound metabolic p...	445	9	2.34	0.00066
85	GO:0072507	divalent inorganic cation homeostasis	275	7	1.45	0.00070
86	GO:0055069	zinc ion homeostasis	132	5	0.69	0.00071
87	GO:0009651	response to salt stress	2325	25	12.24	0.00071
88	GO:1901293	nucleoside phosphate biosynthetic proces...	751	12	3.95	0.00074
89	GO:0009086	methionine biosynthetic process	78	4	0.41	0.00079
90	GO:0006164	purine nucleotide biosynthetic process	556	10	2.93	0.00083
91	GO:0072503	cellular divalent inorganic cation homeo...	209	6	1.1	0.00090
92	GO:0071457	cellular response to ozone	9	2	0.05	0.00097
93	GO:0005975	carbohydrate metabolic process	3783	35	19.92	0.00100
94	GO:0006970	response to osmotic stress	2520	26	13.27	0.00101
95	GO:0009161	ribonucleoside monophosphate metabolic p...	673	11	3.54	0.00101
96	GO:0016108	tetraterpenoid metabolic process	144	5	0.76	0.00104
97	GO:0016116	carotenoid metabolic process	144	5	0.76	0.00104
98	GO:0045493	xylan catabolic process	38	3	0.2	0.00107
99	GO:0072522	purine-containing compound biosynthetic ...	582	10	3.06	0.00117
100	GO:0009123	nucleoside monophosphate metabolic proce...	690	11	3.63	0.00124
101	GO:0010499	proteasomal ubiquitin-independent protei...	88	4	0.46	0.00125
102	GO:0006511	ubiquitin-dependent protein catabolic pr...	1388	17	7.31	0.00130
103	GO:0009127	purine nucleoside monophosphate biosynth...	494	9	2.6	0.00137
104	GO:0009168	purine ribonucleoside monophosphate bios...	494	9	2.6	0.00137
105	GO:0006842	tricarboxylic acid transport	11	2	0.06	0.00147
106	GO:0019637	organophosphate metabolic process	1918	21	10.1	0.00149
107	GO:0010043	response to zinc ion	231	6	1.22	0.00150
108	GO:0019941	modification-dependent protein catabolic...	1414	17	7.44	0.00157
109	GO:0044237	cellular metabolic process	33680	207	177.31	0.00173
110	GO:0043632	modification-dependent macromolecule cat...	1428	17	7.52	0.00174
111	GO:0006094	gluconeogenesis	46	3	0.24	0.00186
112	GO:0046686	response to cadmium ion	1565	18	8.24	0.00188
113	GO:0019439	aromatic compound catabolic process	840	12	4.42	0.00189
114	GO:0030026	cellular manganese ion homeostasis	47	3	0.25	0.00198
115	GO:0046496	nicotinamide nucleotide metabolic proces...	425	8	2.24	0.00204
116	GO:0010507	negative regulation of autophagy	13	2	0.07	0.00208
117	GO:0050667	homocysteine metabolic process	13	2	0.07	0.00208
118	GO:0016119	carotene metabolic process	48	3	0.25	0.00210
119	GO:0019362	pyridine nucleotide metabolic process	428	8	2.25	0.00213
120	GO:1901361	organic cyclic compound catabolic proces...	868	12	4.57	0.00247
121	GO:0044255	cellular lipid metabolic process	2413	24	12.7	0.00249
122	GO:0044262	cellular carbohydrate metabolic process	1481	17	7.8	0.00253
123	GO:0019318	hexose metabolic process	257	6	1.35	0.00256
124	GO:1901135	carbohydrate derivative metabolic proces...	2420	24	12.74	0.00258
125	GO:0009156	ribonucleoside monophosphate biosyntheti...	544	9	2.86	0.00262
126	GO:0044270	cellular nitrogen compound catabolic pro...	766	11	4.03	0.00277
127	GO:0071280	cellular response to copper ion	15	2	0.08	0.00277
128	GO:0046700	heterocycle catabolic process	769	11	4.05	0.00285
129	GO:0009124	nucleoside monophosphate biosynthetic pr...	561	9	2.95	0.00321
130	GO:0006733	oxidoreduction coenzyme metabolic proces...	473	8	2.49	0.00390
131	GO:0006071	glycerol metabolic process	121	4	0.64	0.00396
132	GO:0019430	removal of superoxide radicals	60	3	0.32	0.00397
133	GO:0055071	manganese ion homeostasis	60	3	0.32	0.00397
134	GO:0071450	cellular response to oxygen radical	60	3	0.32	0.00397
135	GO:0071451	cellular response to superoxide	60	3	0.32	0.00397
136	GO:0098869	cellular oxidant detoxification	60	3	0.32	0.00397
137	GO:0009631	cold acclimation	123	4	0.65	0.00420
138	GO:0019400	alditol metabolic process	123	4	0.65	0.00420
139	GO:0044210	'de novo' CTP biosynthetic process	19	2	0.1	0.00446
140	GO:0016051	carbohydrate biosynthetic process	1185	14	6.24	0.00459
141	GO:1901564	organonitrogen compound metabolic proces...	17159	113	90.34	0.00473
142	GO:1901137	carbohydrate derivative biosynthetic pro...	1578	17	8.31	0.00475
143	GO:1990748	cellular detoxification	64	3	0.34	0.00476
144	GO:0051603	proteolysis involved in cellular protein...	1579	17	8.31	0.00478
145	GO:0090407	organophosphate biosynthetic process	1322	15	6.96	0.00491
146	GO:0033358	UDP-L-arabinose biosynthetic process	20	2	0.11	0.00493
147	GO:0045227	capsule polysaccharide biosynthetic proc...	20	2	0.11	0.00493
148	GO:0045230	capsule organization	20	2	0.11	0.00493
149	GO:0046246	terpene biosynthetic process	65	3	0.34	0.00497
150	GO:0006066	alcohol metabolic process	499	8	2.63	0.00535
151	GO:1902600	proton transmembrane transport	499	8	2.63	0.00535
152	GO:0055062	phosphate ion homeostasis	67	3	0.35	0.00541
153	GO:0072506	trivalent inorganic anion homeostasis	67	3	0.35	0.00541
154	GO:0019566	arabinose metabolic process	21	2	0.11	0.00543
155	GO:0051186	cofactor metabolic process	2009	20	10.58	0.00546
156	GO:0044257	cellular protein catabolic process	1607	17	8.46	0.00566
157	GO:0006801	superoxide metabolic process	69	3	0.36	0.00587
158	GO:0055129	L-proline biosynthetic process	22	2	0.12	0.00596
159	GO:0008652	cellular amino acid biosynthetic process	732	10	3.85	0.00596
160	GO:0009987	cellular process	43240	253	227.64	0.00596
161	GO:1901605	alpha-amino acid metabolic process	1110	13	5.84	0.00663
162	GO:0000303	response to superoxide	73	3	0.38	0.00686
163	GO:0000305	response to oxygen radical	73	3	0.38	0.00686
164	GO:0072505	divalent inorganic anion homeostasis	73	3	0.38	0.00686
165	GO:0005992	trehalose biosynthetic process	75	3	0.39	0.00739
166	GO:0019048	modulation by virus of host morphology o...	25	2	0.13	0.00766
167	GO:0006635	fatty acid beta-oxidation	147	4	0.77	0.00783
168	GO:0046174	polyol catabolic process	77	3	0.41	0.00794
169	GO:0009066	aspartate family amino acid metabolic pr...	232	5	1.22	0.00800
170	GO:0010089	xylem development	148	4	0.78	0.00802
171	GO:1901607	alpha-amino acid biosynthetic process	651	9	3.43	0.00823
172	GO:0071329	cellular response to sucrose stimulus	26	2	0.14	0.00827
173	GO:0071493	cellular response to UV-B	26	2	0.14	0.00827
174	GO:0044242	cellular lipid catabolic process	329	6	1.73	0.00836
175	GO:0055083	monovalent inorganic anion homeostasis	79	3	0.42	0.00852
176	GO:0009744	response to sucrose	239	5	1.26	0.00903
177	GO:0046131	pyrimidine ribonucleoside metabolic proc...	81	3	0.43	0.00912
178	GO:0009062	fatty acid catabolic process	155	4	0.82	0.00939
179	GO:0005991	trehalose metabolic process	82	3	0.43	0.00944
180	GO:0009057	macromolecule catabolic process	2700	24	14.21	0.00956
181	GO:0000097	sulfur amino acid biosynthetic process	156	4	0.82	0.00960
182	GO:0009067	aspartate family amino acid biosynthetic...	156	4	0.82	0.00960
183	GO:0008152	metabolic process	40295	236	212.14	0.00965
184	GO:0030163	protein catabolic process	1702	17	8.96	0.00968
185	GO:0030003	cellular cation homeostasis	672	9	3.54	0.00998
186	GO:0016114	terpenoid biosynthetic process	447	7	2.35	0.01006
187	GO:0006241	CTP biosynthetic process	29	2	0.15	0.01022
188	GO:0009147	pyrimidine nucleoside triphosphate metab...	29	2	0.15	0.01022
189	GO:0009148	pyrimidine nucleoside triphosphate biosy...	29	2	0.15	0.01022
190	GO:0009208	pyrimidine ribonucleoside triphosphate m...	29	2	0.15	0.01022
191	GO:0009209	pyrimidine ribonucleoside triphosphate b...	29	2	0.15	0.01022
192	GO:0046036	CTP metabolic process	29	2	0.15	0.01022
193	GO:0010214	seed coat development	159	4	0.84	0.01024
194	GO:0048193	Golgi vesicle transport	345	6	1.82	0.01040
195	GO:0000096	sulfur amino acid metabolic process	248	5	1.31	0.01047
196	GO:0017085	response to insecticide	2	1	0.01	0.01050
197	GO:0046680	response to DDT	2	1	0.01	0.01050
198	GO:0048878	chemical homeostasis	1444	15	7.6	0.01053
199	GO:0042214	terpene metabolic process	86	3	0.45	0.01074
200	GO:0055082	cellular chemical homeostasis	801	10	4.22	0.01078
201	GO:0044275	cellular carbohydrate catabolic process	250	5	1.32	0.01081
202	GO:0019395	fatty acid oxidation	163	4	0.86	0.01114
203	GO:0031048	chromatin silencing by small RNA	31	2	0.16	0.01162
204	GO:0071484	cellular response to light intensity	32	2	0.17	0.01236
205	GO:0034285	response to disaccharide	260	5	1.37	0.01264
206	GO:0046164	alcohol catabolic process	92	3	0.48	0.01288
207	GO:0010188	response to microbial phytotoxin	33	2	0.17	0.01311
208	GO:0010506	regulation of autophagy	34	2	0.18	0.01388
209	GO:0055080	cation homeostasis	972	11	5.12	0.01507
210	GO:0006873	cellular ion homeostasis	721	9	3.8	0.01515
211	GO:0044238	primary metabolic process	33229	197	174.94	0.01522
212	GO:0006875	cellular metal ion homeostasis	603	8	3.17	0.01546
213	GO:0044265	cellular macromolecule catabolic process	1938	18	10.2	0.01556
214	GO:0019427	acetyl-CoA biosynthetic process from ace...	3	1	0.02	0.01571
215	GO:0006006	glucose metabolic process	100	3	0.53	0.01608
216	GO:0071704	organic substance metabolic process	35733	210	188.12	0.01636
217	GO:0006091	generation of precursor metabolites and ...	1250	13	6.58	0.01642
218	GO:0044003	modification by symbiont of host morphol...	102	3	0.54	0.01694
219	GO:0016570	histone modification	497	7	2.62	0.01706
220	GO:0045226	extracellular polysaccharide biosyntheti...	38	2	0.2	0.01715
221	GO:0046379	extracellular polysaccharide metabolic p...	38	2	0.2	0.01715
222	GO:0071324	cellular response to disaccharide stimul...	38	2	0.2	0.01715
223	GO:0051817	modification of morphology or physiology...	104	3	0.55	0.01783
224	GO:0031330	negative regulation of cellular cataboli...	39	2	0.21	0.01802
225	GO:0010035	response to inorganic substance	3788	30	19.94	0.01815
226	GO:0006012	galactose metabolic process	105	3	0.55	0.01829
227	GO:0019751	polyol metabolic process	289	5	1.52	0.01906
228	GO:0009695	jasmonic acid biosynthetic process	109	3	0.57	0.02017
229	GO:0000032	cell wall mannoprotein biosynthetic proc...	4	1	0.02	0.02089
230	GO:0000740	nuclear membrane fusion	4	1	0.02	0.02089
231	GO:0006056	mannoprotein metabolic process	4	1	0.02	0.02089
232	GO:0006057	mannoprotein biosynthetic process	4	1	0.02	0.02089
233	GO:0006642	triglyceride mobilization	4	1	0.02	0.02089
234	GO:0009443	pyridoxal 5'-phosphate salvage	4	1	0.02	0.02089
235	GO:0018315	molybdenum incorporation into molybdenum...	4	1	0.02	0.02089
236	GO:0030974	thiamine pyrophosphate transmembrane tra...	4	1	0.02	0.02089
237	GO:0031506	cell wall glycoprotein biosynthetic proc...	4	1	0.02	0.02089
238	GO:0042040	metal incorporation into metallo-molybdo...	4	1	0.02	0.02089
239	GO:0044845	chain elongation of O-linked mannose res...	4	1	0.02	0.02089
240	GO:0070291	N-acylethanolamine metabolic process	4	1	0.02	0.02089
241	GO:1900101	regulation of endoplasmic reticulum unfo...	4	1	0.02	0.02089
242	GO:0098771	inorganic ion homeostasis	1022	11	5.38	0.02091
243	GO:0009694	jasmonic acid metabolic process	199	4	1.05	0.02154
244	GO:0015672	monovalent inorganic cation transport	767	9	4.04	0.02159
245	GO:0009895	negative regulation of catabolic process	43	2	0.23	0.02166
246	GO:0019725	cellular homeostasis	1166	12	6.14	0.02215
247	GO:0045088	regulation of innate immune response	412	6	2.17	0.02278
248	GO:0006810	transport	8982	61	47.29	0.02301
249	GO:0046916	cellular transition metal ion homeostasi...	415	6	2.18	0.02350
250	GO:0033356	UDP-L-arabinose metabolic process	45	2	0.24	0.02358
251	GO:0006721	terpenoid metabolic process	532	7	2.8	0.02365
252	GO:0097237	cellular response to toxic substance	116	3	0.61	0.02371
253	GO:1901616	organic hydroxy compound catabolic proce...	116	3	0.61	0.02371
254	GO:0006561	proline biosynthetic process	46	2	0.24	0.02457
255	GO:0010410	hemicellulose metabolic process	311	5	1.64	0.02516
256	GO:0018193	peptidyl-amino acid modification	1054	11	5.55	0.02543
257	GO:0006213	pyrimidine nucleoside metabolic process	120	3	0.63	0.02587
258	GO:0001112	DNA-templated transcriptional open compl...	5	1	0.03	0.02605
259	GO:0001113	transcriptional open complex formation a...	5	1	0.03	0.02605
260	GO:0001120	protein-DNA complex remodeling	5	1	0.03	0.02605
261	GO:0006083	acetate metabolic process	5	1	0.03	0.02605
262	GO:0015746	citrate transport	5	1	0.03	0.02605
263	GO:0034367	protein-containing complex remodeling	5	1	0.03	0.02605
264	GO:0051791	medium-chain fatty acid metabolic proces...	5	1	0.03	0.02605
265	GO:0009266	response to temperature stimulus	2206	19	11.61	0.02622
266	GO:1901565	organonitrogen compound catabolic proces...	2357	20	12.41	0.02631
267	GO:0034440	lipid oxidation	212	4	1.12	0.02637
268	GO:0048767	root hair elongation	212	4	1.12	0.02637
269	GO:0048497	maintenance of floral organ identity	48	2	0.25	0.02659
270	GO:0090700	maintenance of plant organ identity	48	2	0.25	0.02659
271	GO:0009225	nucleotide-sugar metabolic process	214	4	1.13	0.02717
272	GO:0051179	localization	9409	63	49.53	0.02720
273	GO:0072329	monocarboxylic acid catabolic process	215	4	1.13	0.02757
274	GO:0006900	vesicle budding from membrane	49	2	0.26	0.02763
275	GO:0051234	establishment of localization	9084	61	47.82	0.02814
276	GO:0055081	anion homeostasis	124	3	0.65	0.02814
277	GO:0098655	cation transmembrane transport	1635	15	8.61	0.02827
278	GO:0016569	covalent chromatin modification	554	7	2.92	0.02859
279	GO:0050776	regulation of immune response	435	6	2.29	0.02866
280	GO:0034644	cellular response to UV	50	2	0.26	0.02868
281	GO:0042592	homeostatic process	1931	17	10.17	0.02871
282	GO:0010044	response to aluminum ion	51	2	0.27	0.02975
283	GO:0051567	histone H3-K9 methylation	52	2	0.27	0.03083
284	GO:0006812	cation transport	2099	18	11.05	0.03105
285	GO:0006107	oxaloacetate metabolic process	6	1	0.03	0.03118
286	GO:0006218	uridine catabolic process	6	1	0.03	0.03118
287	GO:0010198	synergid death	6	1	0.03	0.03118
288	GO:0035672	oligopeptide transmembrane transport	6	1	0.03	0.03118
289	GO:0035674	tricarboxylic acid transmembrane transpo...	6	1	0.03	0.03118
290	GO:0016054	organic acid catabolic process	444	6	2.34	0.03121
291	GO:0046395	carboxylic acid catabolic process	444	6	2.34	0.03121
292	GO:0055065	metal ion homeostasis	821	9	4.32	0.03141
293	GO:0050801	ion homeostasis	1092	11	5.75	0.03167
294	GO:0048588	developmental cell growth	695	8	3.66	0.03229
295	GO:0006468	protein phosphorylation	3041	24	16.01	0.03351
296	GO:0009084	glutamine family amino acid biosynthetic...	133	3	0.7	0.03361
297	GO:0018205	peptidyl-lysine modification	456	6	2.4	0.03484
298	GO:0046685	response to arsenic-containing substance	56	2	0.29	0.03532
299	GO:0061647	histone H3-K9 modification	56	2	0.29	0.03532
300	GO:0055088	lipid homeostasis	136	3	0.72	0.03555
301	GO:0005984	disaccharide metabolic process	234	4	1.23	0.03594
302	GO:0055076	transition metal ion homeostasis	583	7	3.07	0.03611
303	GO:0006123	mitochondrial electron transport, cytoch...	7	1	0.04	0.03628
304	GO:0015812	gamma-aminobutyric acid transport	7	1	0.04	0.03628
305	GO:0015959	diadenosine polyphosphate metabolic proc...	7	1	0.04	0.03628
306	GO:0015961	diadenosine polyphosphate catabolic proc...	7	1	0.04	0.03628
307	GO:0015965	diadenosine tetraphosphate metabolic pro...	7	1	0.04	0.03628
308	GO:0015967	diadenosine tetraphosphate catabolic pro...	7	1	0.04	0.03628
309	GO:0019646	aerobic electron transport chain	7	1	0.04	0.03628
310	GO:2000234	positive regulation of rRNA processing	7	1	0.04	0.03628
311	GO:0045596	negative regulation of cell differentiat...	57	2	0.3	0.03648
312	GO:0005982	starch metabolic process	237	4	1.25	0.03738
313	GO:0046688	response to copper ion	59	2	0.31	0.03885
314	GO:0006888	ER to Golgi vesicle-mediated transport	141	3	0.74	0.03890
315	GO:0046351	disaccharide biosynthetic process	141	3	0.74	0.03890
316	GO:0002682	regulation of immune system process	474	6	2.5	0.04076
317	GO:0019388	galactose catabolic process	8	1	0.04	0.04135
318	GO:0035268	protein mannosylation	8	1	0.04	0.04135
319	GO:0035269	protein O-linked mannosylation	8	1	0.04	0.04135
320	GO:0046108	uridine metabolic process	8	1	0.04	0.04135
321	GO:1905897	regulation of response to endoplasmic re...	8	1	0.04	0.04135
322	GO:0009110	vitamin biosynthetic process	245	4	1.29	0.04137
323	GO:0055074	calcium ion homeostasis	145	3	0.76	0.04170
324	GO:0005976	polysaccharide metabolic process	1579	14	8.31	0.04222
325	GO:0006560	proline metabolic process	62	2	0.33	0.04250
326	GO:0035966	response to topologically incorrect prot...	62	2	0.33	0.04250
327	GO:0045491	xylan metabolic process	147	3	0.77	0.04313
328	GO:0006766	vitamin metabolic process	249	4	1.31	0.04346
329	GO:0045995	regulation of embryonic development	63	2	0.33	0.04374
330	GO:0008299	isoprenoid biosynthetic process	612	7	3.22	0.04483
331	GO:0065008	regulation of biological quality	3939	29	20.74	0.04486
332	GO:0006551	leucine metabolic process	64	2	0.34	0.04500
333	GO:0009218	pyrimidine ribonucleotide metabolic proc...	64	2	0.34	0.04500
334	GO:0009220	pyrimidine ribonucleotide biosynthetic p...	64	2	0.34	0.04500
335	GO:0051701	interaction with host	150	3	0.79	0.04533
336	GO:0006629	lipid metabolic process	3459	26	18.21	0.04539
337	GO:0009915	phloem sucrose loading	9	1	0.05	0.04640
338	GO:0010235	guard mother cell cytokinesis	9	1	0.05	0.04640
339	GO:0040019	positive regulation of embryonic develop...	9	1	0.05	0.04640
340	GO:0045117	azole transport	9	1	0.05	0.04640
341	GO:2000232	regulation of rRNA processing	9	1	0.05	0.04640
342	GO:0044272	sulfur compound biosynthetic process	618	7	3.25	0.04678
343	GO:0009743	response to carbohydrate	492	6	2.59	0.04729
344	GO:0009814	defense response, incompatible interacti...	752	8	3.96	0.04741
345	GO:0000122	negative regulation of transcription by ...	66	2	0.35	0.04755
346	GO:0009688	abscisic acid biosynthetic process	66	2	0.35	0.04755
347	GO:0043289	apocarotenoid biosynthetic process	66	2	0.35	0.04755
348	GO:0046132	pyrimidine ribonucleoside biosynthetic p...	66	2	0.35	0.04755
349	GO:1902645	tertiary alcohol biosynthetic process	66	2	0.35	0.04755
350	GO:0017144	drug metabolic process	2373	19	12.49	0.04841
351	GO:0048468	cell development	1173	11	6.18	0.04848
352	GO:0035194	posttranscriptional gene silencing by RN...	259	4	1.36	0.04893
353	GO:0044042	glucan metabolic process	759	8	4	0.04953
354	GO:0035384	thioester biosynthetic process	68	2	0.36	0.05016
355	GO:0071616	acyl-CoA biosynthetic process	68	2	0.36	0.05016
356	GO:0098662	inorganic cation transmembrane transport	899	9	4.73	0.05052
357	GO:0010087	phloem or xylem histogenesis	262	4	1.38	0.05065
358	GO:0046148	pigment biosynthetic process	501	6	2.64	0.05079
359	GO:0044087	regulation of cellular component biogene...	379	5	2	0.05131
360	GO:0006409	tRNA export from nucleus	10	1	0.05	0.05142
361	GO:0042439	ethanolamine-containing compound metabol...	10	1	0.05	0.05142
362	GO:0051031	tRNA transport	10	1	0.05	0.05142
363	GO:0071431	tRNA-containing ribonucleoprotein comple...	10	1	0.05	0.05142
364	GO:0006520	cellular amino acid metabolic process	1630	14	8.58	0.05227
365	GO:0061024	membrane organization	382	5	2.01	0.05273
366	GO:0006790	sulfur compound metabolic process	1484	13	7.81	0.05295
367	GO:0031324	negative regulation of cellular metaboli...	1484	13	7.81	0.05295
368	GO:0009226	nucleotide-sugar biosynthetic process	160	3	0.84	0.05305
369	GO:0010054	trichoblast differentiation	383	5	2.02	0.05321
370	GO:0015748	organophosphate ester transport	161	3	0.85	0.05385
371	GO:0080147	root hair cell development	270	4	1.42	0.05537
372	GO:0007035	vacuolar acidification	11	1	0.06	0.05641
373	GO:0009303	rRNA transcription	11	1	0.06	0.05641
374	GO:0010351	lithium ion transport	11	1	0.06	0.05641
375	GO:0051014	actin filament severing	11	1	0.06	0.05641
376	GO:0051452	intracellular pH reduction	11	1	0.06	0.05641
377	GO:0090070	positive regulation of ribosome biogenes...	11	1	0.06	0.05641
378	GO:0019682	glyceraldehyde-3-phosphate metabolic pro...	166	3	0.87	0.05796
379	GO:0044036	cell wall macromolecule metabolic proces...	519	6	2.73	0.05824
380	GO:0051181	cofactor transport	74	2	0.39	0.05828
381	GO:0006508	proteolysis	3391	25	17.85	0.05874
382	GO:1901615	organic hydroxy compound metabolic proce...	1216	11	6.4	0.05949
383	GO:0009119	ribonucleoside metabolic process	168	3	0.88	0.05965
384	GO:0009646	response to absence of light	75	2	0.39	0.05967
385	GO:0005983	starch catabolic process	76	2	0.4	0.06107
386	GO:0006464	cellular protein modification process	7783	51	40.97	0.06108
387	GO:0036211	protein modification process	7783	51	40.97	0.06108
388	GO:0009642	response to light intensity	399	5	2.1	0.06119
389	GO:0006449	regulation of translational termination	12	1	0.06	0.06138
390	GO:0006452	translational frameshifting	12	1	0.06	0.06138
391	GO:0019255	glucose 1-phosphate metabolic process	12	1	0.06	0.06138
392	GO:0043617	cellular response to sucrose starvation	12	1	0.06	0.06138
393	GO:0045901	positive regulation of translational elo...	12	1	0.06	0.06138
394	GO:0045905	positive regulation of translational ter...	12	1	0.06	0.06138
395	GO:0090056	regulation of chlorophyll metabolic proc...	78	2	0.41	0.06392
396	GO:0009312	oligosaccharide biosynthetic process	173	3	0.91	0.06396
397	GO:0044264	cellular polysaccharide metabolic proces...	945	9	4.98	0.06476
398	GO:0010383	cell wall polysaccharide metabolic proce...	407	5	2.14	0.06543
399	GO:0006081	cellular aldehyde metabolic process	287	4	1.51	0.06617
400	GO:0006011	UDP-glucose metabolic process	13	1	0.07	0.06632
401	GO:0008614	pyridoxine metabolic process	13	1	0.07	0.06632
402	GO:0008615	pyridoxine biosynthetic process	13	1	0.07	0.06632
403	GO:0033591	response to L-ascorbic acid	13	1	0.07	0.06632
404	GO:0048194	Golgi vesicle budding	13	1	0.07	0.06632
405	GO:0090069	regulation of ribosome biogenesis	13	1	0.07	0.06632
406	GO:0042364	water-soluble vitamin biosynthetic proce...	177	3	0.93	0.06751
407	GO:0009409	response to cold	1545	13	8.13	0.06792
408	GO:0017014	protein nitrosylation	81	2	0.43	0.06827
409	GO:0018119	peptidyl-cysteine S-nitrosylation	81	2	0.43	0.06827
410	GO:0006914	autophagy	179	3	0.94	0.06931
411	GO:0061919	process utilizing autophagic mechanism	179	3	0.94	0.06931
412	GO:0006767	water-soluble vitamin metabolic process	181	3	0.95	0.07114
413	GO:0001887	selenium compound metabolic process	14	1	0.07	0.07124
414	GO:0006458	'de novo' protein folding	14	1	0.07	0.07124
415	GO:0009399	nitrogen fixation	14	1	0.07	0.07124
416	GO:0019433	triglyceride catabolic process	14	1	0.07	0.07124
417	GO:0051084	'de novo' posttranslational protein fold...	14	1	0.07	0.07124
418	GO:0051085	chaperone cofactor-dependent protein ref...	14	1	0.07	0.07124
419	GO:2001295	malonyl-CoA biosynthetic process	14	1	0.07	0.07124
420	GO:0007264	small GTPase mediated signal transductio...	183	3	0.96	0.07299
421	GO:0031347	regulation of defense response	826	8	4.35	0.07303
422	GO:0006457	protein folding	971	9	5.11	0.07384
423	GO:0016441	posttranscriptional gene silencing	301	4	1.58	0.07582
424	GO:0006388	tRNA splicing, via endonucleolytic cleav...	15	1	0.08	0.07613
425	GO:0042822	pyridoxal phosphate metabolic process	15	1	0.08	0.07613
426	GO:0042823	pyridoxal phosphate biosynthetic process	15	1	0.08	0.07613
427	GO:0046133	pyrimidine ribonucleoside catabolic proc...	15	1	0.08	0.07613
428	GO:0046135	pyrimidine nucleoside catabolic process	15	1	0.08	0.07613
429	GO:1901401	regulation of tetrapyrrole metabolic pro...	87	2	0.46	0.07725
430	GO:0006221	pyrimidine nucleotide biosynthetic proce...	88	2	0.46	0.07878
431	GO:0006476	protein deacetylation	88	2	0.46	0.07878
432	GO:0016575	histone deacetylation	88	2	0.46	0.07878
433	GO:0060560	developmental growth involved in morphog...	1281	11	6.74	0.07907
434	GO:0006720	isoprenoid metabolic process	701	7	3.69	0.07951
435	GO:2000652	regulation of secondary cell wall biogen...	89	2	0.47	0.08032
436	GO:0006552	leucine catabolic process	16	1	0.08	0.08100
437	GO:0010190	cytochrome b6f complex assembly	16	1	0.08	0.08100
438	GO:0043132	NAD transport	16	1	0.08	0.08100
439	GO:0080024	indolebutyric acid metabolic process	16	1	0.08	0.08100
440	GO:1902022	L-lysine transport	16	1	0.08	0.08100
441	GO:1903401	L-lysine transmembrane transport	16	1	0.08	0.08100
442	GO:1903826	arginine transmembrane transport	16	1	0.08	0.08100
443	GO:1990822	basic amino acid transmembrane transport	16	1	0.08	0.08100
444	GO:2001293	malonyl-CoA metabolic process	16	1	0.08	0.08100
445	GO:0009311	oligosaccharide metabolic process	309	4	1.63	0.08164
446	GO:0010053	root epidermal cell differentiation	437	5	2.3	0.08273
447	GO:0009251	glucan catabolic process	195	3	1.03	0.08454
448	GO:0030258	lipid modification	313	4	1.65	0.08463
449	GO:0098660	inorganic ion transmembrane transport	1000	9	5.26	0.08484
450	GO:0009687	abscisic acid metabolic process	92	2	0.48	0.08499
451	GO:0043288	apocarotenoid metabolic process	92	2	0.48	0.08499
452	GO:1902644	tertiary alcohol metabolic process	92	2	0.48	0.08499
453	GO:0010286	heat acclimation	196	3	1.03	0.08553
454	GO:0009628	response to abiotic stimulus	7633	49	40.18	0.08562
455	GO:0008612	peptidyl-lysine modification to peptidyl...	17	1	0.09	0.08583
456	GO:0010581	regulation of starch biosynthetic proces...	17	1	0.09	0.08583
457	GO:0034052	positive regulation of plant-type hypers...	17	1	0.09	0.08583
458	GO:0034314	Arp2/3 complex-mediated actin nucleation	17	1	0.09	0.08583
459	GO:0043966	histone H3 acetylation	17	1	0.09	0.08583
460	GO:0045851	pH reduction	17	1	0.09	0.08583
461	GO:0051788	response to misfolded protein	17	1	0.09	0.08583
462	GO:0006220	pyrimidine nucleotide metabolic process	94	2	0.49	0.08815
463	GO:0072527	pyrimidine-containing compound metabolic...	199	3	1.05	0.08855
464	GO:0042775	mitochondrial ATP synthesis coupled elec...	95	2	0.5	0.08975
465	GO:0019320	hexose catabolic process	18	1	0.09	0.09065
466	GO:0033273	response to vitamin	18	1	0.09	0.09065
467	GO:0046365	monosaccharide catabolic process	18	1	0.09	0.09065
468	GO:0016106	sesquiterpenoid biosynthetic process	96	2	0.51	0.09135
469	GO:0034637	cellular carbohydrate biosynthetic proce...	726	7	3.82	0.09145
470	GO:0030422	production of siRNA involved in RNA inte...	97	2	0.51	0.09296
471	GO:0043244	regulation of protein complex disassembl...	97	2	0.51	0.09296
472	GO:0042773	ATP synthesis coupled electron transport	98	2	0.52	0.09458
473	GO:0009816	defense response to bacterium, incompati...	205	3	1.08	0.09471
474	GO:0006152	purine nucleoside catabolic process	19	1	0.1	0.09544
475	GO:0009650	UV protection	19	1	0.1	0.09544
476	GO:0010236	plastoquinone biosynthetic process	19	1	0.1	0.09544
477	GO:0042816	vitamin B6 metabolic process	19	1	0.1	0.09544
478	GO:0042819	vitamin B6 biosynthetic process	19	1	0.1	0.09544
479	GO:0072531	pyrimidine-containing compound transmemb...	19	1	0.1	0.09544
480	GO:0098781	ncRNA transcription	19	1	0.1	0.09544
481	GO:0006073	cellular glucan metabolic process	736	7	3.87	0.09649
482	GO:1901576	organic substance biosynthetic process	19401	114	102.14	0.09715
483	GO:0046165	alcohol biosynthetic process	208	3	1.1	0.09786
484	GO:0071322	cellular response to carbohydrate stimul...	208	3	1.1	0.09786
485	GO:0042440	pigment metabolic process	600	6	3.16	0.09941
486	GO:0006119	oxidative phosphorylation	101	2	0.53	0.09949
487	GO:0006999	nuclear pore organization	20	1	0.11	0.10020
488	GO:0009800	cinnamic acid biosynthetic process	20	1	0.11	0.10020
489	GO:0043181	vacuolar sequestering	20	1	0.11	0.10020
490	GO:0046461	neutral lipid catabolic process	20	1	0.11	0.10020
491	GO:0046464	acylglycerol catabolic process	20	1	0.11	0.10020
492	GO:0051180	vitamin transport	20	1	0.11	0.10020
493	GO:0080026	response to indolebutyric acid	20	1	0.11	0.10020
494	GO:0016049	cell growth	1657	13	8.72	0.10211
495	GO:0071554	cell wall organization or biogenesis	2464	18	12.97	0.10384
496	GO:0006636	unsaturated fatty acid biosynthetic proc...	104	2	0.55	0.10446
497	GO:0010027	thylakoid membrane organization	104	2	0.55	0.10446
498	GO:0009590	detection of gravity	21	1	0.11	0.10494
499	GO:0034220	ion transmembrane transport	2307	17	12.15	0.10545
500	GO:0030001	metal ion transport	1049	9	5.52	0.10554
501	GO:0009668	plastid membrane organization	105	2	0.55	0.10614
502	GO:0042455	ribonucleoside biosynthetic process	105	2	0.55	0.10614
503	GO:0046134	pyrimidine nucleoside biosynthetic proce...	105	2	0.55	0.10614
504	GO:0019321	pentose metabolic process	106	2	0.56	0.10782
505	GO:0033559	unsaturated fatty acid metabolic process	106	2	0.56	0.10782
506	GO:0010039	response to iron ion	218	3	1.15	0.10864
507	GO:0016246	RNA interference	107	2	0.56	0.10950
508	GO:0009803	cinnamic acid metabolic process	22	1	0.12	0.10965
509	GO:0015809	arginine transport	22	1	0.12	0.10965
510	GO:0016075	rRNA catabolic process	22	1	0.12	0.10965
511	GO:0009636	response to toxic substance	762	7	4.01	0.11030
512	GO:0044267	cellular protein metabolic process	11525	70	60.67	0.11030
513	GO:0048523	negative regulation of cellular process	2161	16	11.38	0.11036
514	GO:0006811	ion transport	3320	23	17.48	0.11190
515	GO:0006771	riboflavin metabolic process	23	1	0.12	0.11434
516	GO:0009231	riboflavin biosynthetic process	23	1	0.12	0.11434
517	GO:0048455	stamen formation	23	1	0.12	0.11434
518	GO:0045087	innate immune response	1377	11	7.25	0.11463
519	GO:0009653	anatomical structure morphogenesis	3500	24	18.43	0.11505
520	GO:0016192	vesicle-mediated transport	1382	11	7.28	0.11670
521	GO:0009408	response to heat	774	7	4.07	0.11700
522	GO:0043255	regulation of carbohydrate biosynthetic ...	112	2	0.59	0.11805
523	GO:1903338	regulation of cell wall organization or ...	112	2	0.59	0.11805
524	GO:0070072	vacuolar proton-transporting V-type ATPa...	24	1	0.13	0.11900
525	GO:0006816	calcium ion transport	113	2	0.59	0.11977
526	GO:0035601	protein deacylation	113	2	0.59	0.11977
527	GO:0098732	macromolecule deacylation	113	2	0.59	0.11977
528	GO:0048764	trichoblast maturation	359	4	1.89	0.12265
529	GO:0048765	root hair cell differentiation	359	4	1.89	0.12265
530	GO:0010623	programmed cell death involved in cell d...	25	1	0.13	0.12364
531	GO:0042454	ribonucleoside catabolic process	25	1	0.13	0.12364
532	GO:0042727	flavin-containing compound biosynthetic ...	25	1	0.13	0.12364
533	GO:0006576	cellular biogenic amine metabolic proces...	232	3	1.22	0.12447
534	GO:1901362	organic cyclic compound biosynthetic pro...	12162	73	64.03	0.12452
535	GO:0055085	transmembrane transport	3706	25	19.51	0.12466
536	GO:0048469	cell maturation	363	4	1.91	0.12625
537	GO:0009058	biosynthetic process	19845	115	104.48	0.12725
538	GO:0006448	regulation of translational elongation	26	1	0.14	0.12826
539	GO:0006493	protein O-linked glycosylation	26	1	0.14	0.12826
540	GO:0010321	regulation of vegetative phase change	26	1	0.14	0.12826
541	GO:0016574	histone ubiquitination	26	1	0.14	0.12826
542	GO:0033523	histone H2B ubiquitination	26	1	0.14	0.12826
543	GO:0043412	macromolecule modification	8432	52	44.39	0.12943
544	GO:0090558	plant epidermis development	947	8	4.99	0.13001
545	GO:0006862	nucleotide transport	120	2	0.63	0.13204
546	GO:0010193	response to ozone	120	2	0.63	0.13204
547	GO:0016226	iron-sulfur cluster assembly	120	2	0.63	0.13204
548	GO:0019252	starch biosynthetic process	120	2	0.63	0.13204
549	GO:0031163	metallo-sulfur cluster assembly	120	2	0.63	0.13204
550	GO:0034614	cellular response to reactive oxygen spe...	239	3	1.26	0.13268
551	GO:0006542	glutamine biosynthetic process	27	1	0.14	0.13285
552	GO:0048448	stamen morphogenesis	27	1	0.14	0.13285
553	GO:0006641	triglyceride metabolic process	121	2	0.64	0.13381
554	GO:0009116	nucleoside metabolic process	240	3	1.26	0.13386
555	GO:0016043	cellular component organization	8280	51	43.59	0.13414
556	GO:0043933	protein-containing complex subunit organ...	1744	13	9.18	0.13474
557	GO:0090627	plant epidermal cell differentiation	512	5	2.7	0.13526
558	GO:0006955	immune response	1425	11	7.5	0.13535
559	GO:0031047	gene silencing by RNA	373	4	1.96	0.13545
560	GO:0044403	symbiont process	373	4	1.96	0.13545
561	GO:0006098	pentose-phosphate shunt	122	2	0.64	0.13559
562	GO:0051156	glucose 6-phosphate metabolic process	122	2	0.64	0.13559
563	GO:0006874	cellular calcium ion homeostasis	123	2	0.65	0.13738
564	GO:0009861	jasmonic acid and ethylene-dependent sys...	123	2	0.65	0.13738
565	GO:0022904	respiratory electron transport chain	123	2	0.65	0.13738
566	GO:0009164	nucleoside catabolic process	28	1	0.15	0.13742
567	GO:0009558	embryo sac cellularization	28	1	0.15	0.13742
568	GO:0034656	nucleobase-containing small molecule cat...	28	1	0.15	0.13742
569	GO:0044375	regulation of peroxisome size	28	1	0.15	0.13742
570	GO:0048577	negative regulation of short-day photope...	28	1	0.15	0.13742
571	GO:0072529	pyrimidine-containing compound catabolic...	28	1	0.15	0.13742
572	GO:0008643	carbohydrate transport	243	3	1.28	0.13745
573	GO:0000272	polysaccharide catabolic process	662	6	3.49	0.13904
574	GO:0000394	RNA splicing, via endonucleolytic cleava...	29	1	0.15	0.14196
575	GO:0043243	positive regulation of protein complex d...	29	1	0.15	0.14196
576	GO:0080060	integument development	29	1	0.15	0.14196
577	GO:0009072	aromatic amino acid family metabolic pro...	250	3	1.32	0.14594
578	GO:0006777	Mo-molybdopterin cofactor biosynthetic p...	30	1	0.16	0.14648
579	GO:0019720	Mo-molybdopterin cofactor metabolic proc...	30	1	0.16	0.14648
580	GO:0043545	molybdopterin cofactor metabolic process	30	1	0.16	0.14648
581	GO:0043967	histone H4 acetylation	30	1	0.16	0.14648
582	GO:0051182	coenzyme transport	30	1	0.16	0.14648
583	GO:0051189	prosthetic group metabolic process	30	1	0.16	0.14648
584	GO:0097064	ncRNA export from nucleus	30	1	0.16	0.14648
585	GO:0009965	leaf morphogenesis	386	4	2.03	0.14780
586	GO:0000302	response to reactive oxygen species	676	6	3.56	0.14888
587	GO:0006807	nitrogen compound metabolic process	28953	163	152.43	0.14998
588	GO:0006714	sesquiterpenoid metabolic process	130	2	0.68	0.15002
589	GO:0009083	branched-chain amino acid catabolic proc...	31	1	0.16	0.15097
590	GO:0009298	GDP-mannose biosynthetic process	31	1	0.16	0.15097
591	GO:0010189	vitamin E biosynthetic process	31	1	0.16	0.15097
592	GO:0015937	coenzyme A biosynthetic process	31	1	0.16	0.15097
593	GO:0016123	xanthophyll biosynthetic process	31	1	0.16	0.15097
594	GO:0033866	nucleoside bisphosphate biosynthetic pro...	31	1	0.16	0.15097
595	GO:0034030	ribonucleoside bisphosphate biosynthetic...	31	1	0.16	0.15097
596	GO:0034033	purine nucleoside bisphosphate biosynthe...	31	1	0.16	0.15097
597	GO:0042360	vitamin E metabolic process	31	1	0.16	0.15097
598	GO:0048759	xylem vessel member cell differentiation	31	1	0.16	0.15097
599	GO:0070070	proton-transporting V-type ATPase comple...	31	1	0.16	0.15097
600	GO:1905177	tracheary element differentiation	31	1	0.16	0.15097
601	GO:0006122	mitochondrial electron transport, ubiqui...	32	1	0.17	0.15545
602	GO:0006559	L-phenylalanine catabolic process	32	1	0.17	0.15545
603	GO:0042726	flavin-containing compound metabolic pro...	32	1	0.17	0.15545
604	GO:0042891	antibiotic transport	32	1	0.17	0.15545
605	GO:0046503	glycerolipid catabolic process	32	1	0.17	0.15545
606	GO:0061077	chaperone-mediated protein folding	32	1	0.17	0.15545
607	GO:1902222	erythrose 4-phosphate/phosphoenolpyruvat...	32	1	0.17	0.15545
608	GO:0010558	negative regulation of macromolecule bio...	1151	9	6.06	0.15688
609	GO:1901566	organonitrogen compound biosynthetic pro...	6092	38	32.07	0.15806
610	GO:0016032	viral process	260	3	1.37	0.15836
611	GO:0006120	mitochondrial electron transport, NADH t...	33	1	0.17	0.15989
612	GO:0006775	fat-soluble vitamin metabolic process	33	1	0.17	0.15989
613	GO:0006836	neurotransmitter transport	33	1	0.17	0.15989
614	GO:0015936	coenzyme A metabolic process	33	1	0.17	0.15989
615	GO:0042362	fat-soluble vitamin biosynthetic process	33	1	0.17	0.15989
616	GO:0052033	pathogen-associated molecular pattern de...	33	1	0.17	0.15989
617	GO:0052166	positive regulation by symbiont of host ...	33	1	0.17	0.15989
618	GO:0052167	modulation by symbiont of host innate im...	33	1	0.17	0.15989
619	GO:0052169	pathogen-associated molecular pattern de...	33	1	0.17	0.15989
620	GO:0052257	pathogen-associated molecular pattern de...	33	1	0.17	0.15989
621	GO:0052305	positive regulation by organism of innat...	33	1	0.17	0.15989
622	GO:0052306	modulation by organism of innate immune ...	33	1	0.17	0.15989
623	GO:0052308	pathogen-associated molecular pattern de...	33	1	0.17	0.15989
624	GO:0052509	positive regulation by symbiont of host ...	33	1	0.17	0.15989
625	GO:0052510	positive regulation by organism of defen...	33	1	0.17	0.15989
626	GO:2000904	regulation of starch metabolic process	33	1	0.17	0.15989
627	GO:0048317	seed morphogenesis	34	1	0.18	0.16432
628	GO:0019538	protein metabolic process	13135	77	69.15	0.16493
629	GO:0000271	polysaccharide biosynthetic process	698	6	3.67	0.16495
630	GO:0018130	heterocycle biosynthetic process	11323	67	59.61	0.16595
631	GO:0055114	oxidation-reduction process	4895	31	25.77	0.16638
632	GO:0009658	chloroplast organization	551	5	2.9	0.16723
633	GO:0098754	detoxification	267	3	1.41	0.16723
634	GO:0006878	cellular copper ion homeostasis	35	1	0.18	0.16872
635	GO:0006896	Golgi to vacuole transport	35	1	0.18	0.16872
636	GO:0009088	threonine biosynthetic process	35	1	0.18	0.16872
637	GO:0051093	negative regulation of developmental pro...	554	5	2.92	0.16981
638	GO:0006638	neutral lipid metabolic process	141	2	0.74	0.17031
639	GO:0006639	acylglycerol metabolic process	141	2	0.74	0.17031
640	GO:0006475	internal protein amino acid acetylation	142	2	0.75	0.17218
641	GO:0009765	photosynthesis, light harvesting	142	2	0.75	0.17218
642	GO:0016573	histone acetylation	142	2	0.75	0.17218
643	GO:0018393	internal peptidyl-lysine acetylation	142	2	0.75	0.17218
644	GO:0018394	peptidyl-lysine acetylation	142	2	0.75	0.17218
645	GO:0000060	protein import into nucleus, translocati...	36	1	0.19	0.17310
646	GO:0010962	regulation of glucan biosynthetic proces...	36	1	0.19	0.17310
647	GO:0006857	oligopeptide transport	272	3	1.43	0.17366
648	GO:0071472	cellular response to salt stress	143	2	0.75	0.17405
649	GO:0009081	branched-chain amino acid metabolic proc...	144	2	0.76	0.17592
650	GO:0009163	nucleoside biosynthetic process	144	2	0.76	0.17592
651	GO:0030833	regulation of actin filament polymerizat...	144	2	0.76	0.17592
652	GO:0042542	response to hydrogen peroxide	274	3	1.44	0.17625
653	GO:1905392	plant organ morphogenesis	1348	10	7.1	0.17715
654	GO:0043161	proteasome-mediated ubiquitin-dependent ...	870	7	4.58	0.17779
655	GO:0016050	vesicle organization	145	2	0.76	0.17780
656	GO:0051193	regulation of cofactor metabolic process	145	2	0.76	0.17780
657	GO:1902679	negative regulation of RNA biosynthetic ...	871	7	4.59	0.17849
658	GO:1903507	negative regulation of nucleic acid-temp...	871	7	4.59	0.17849
659	GO:0032885	regulation of polysaccharide biosyntheti...	38	1	0.2	0.18179
660	GO:0046835	carbohydrate phosphorylation	38	1	0.2	0.18179
661	GO:0010498	proteasomal protein catabolic process	876	7	4.61	0.18198
662	GO:0044249	cellular biosynthetic process	18943	108	99.73	0.18376
663	GO:1901617	organic hydroxy compound biosynthetic pr...	723	6	3.81	0.18407
664	GO:0006892	post-Golgi vesicle-mediated transport	39	1	0.21	0.18610
665	GO:0030307	positive regulation of cell growth	39	1	0.21	0.18610
666	GO:0030968	endoplasmic reticulum unfolded protein r...	39	1	0.21	0.18610
667	GO:0048587	regulation of short-day photoperiodism, ...	39	1	0.21	0.18610
668	GO:0031327	negative regulation of cellular biosynth...	1202	9	6.33	0.18640
669	GO:0008064	regulation of actin polymerization or de...	150	2	0.79	0.18723
670	GO:0030832	regulation of actin filament length	150	2	0.79	0.18723
671	GO:0110053	regulation of actin filament organizatio...	150	2	0.79	0.18723
672	GO:0009629	response to gravity	283	3	1.49	0.18804
673	GO:0033692	cellular polysaccharide biosynthetic pro...	576	5	3.03	0.18915
674	GO:0009554	megasporogenesis	40	1	0.21	0.19038
675	GO:0010440	stomatal lineage progression	40	1	0.21	0.19038
676	GO:0045116	protein neddylation	40	1	0.21	0.19038
677	GO:0009894	regulation of catabolic process	285	3	1.5	0.19069
678	GO:0032956	regulation of actin cytoskeleton organiz...	152	2	0.8	0.19102
679	GO:0032970	regulation of actin filament-based proce...	152	2	0.8	0.19102
680	GO:0042742	defense response to bacterium	1540	11	8.11	0.19244
681	GO:0034968	histone lysine methylation	153	2	0.81	0.19292
682	GO:0051253	negative regulation of RNA metabolic pro...	893	7	4.7	0.19406
683	GO:0007349	cellularization	41	1	0.22	0.19465
684	GO:0010077	maintenance of inflorescence meristem id...	41	1	0.22	0.19465
685	GO:0018105	peptidyl-serine phosphorylation	41	1	0.22	0.19465
686	GO:0009888	tissue development	2218	15	11.68	0.19610
687	GO:0015711	organic anion transport	585	5	3.08	0.19729
688	GO:0002376	immune system process	1551	11	8.17	0.19841
689	GO:0009890	negative regulation of biosynthetic proc...	1222	9	6.43	0.19860
690	GO:0030041	actin filament polymerization	156	2	0.82	0.19864
691	GO:0031050	dsRNA fragmentation	156	2	0.82	0.19864
692	GO:0043331	response to dsRNA	156	2	0.82	0.19864
693	GO:0070918	production of small RNA involved in gene...	156	2	0.82	0.19864
694	GO:0071359	cellular response to dsRNA	156	2	0.82	0.19864
695	GO:0009098	leucine biosynthetic process	42	1	0.22	0.19889
696	GO:0010100	negative regulation of photomorphogenesi...	42	1	0.22	0.19889
697	GO:0019673	GDP-mannose metabolic process	42	1	0.22	0.19889
698	GO:0034308	primary alcohol metabolic process	42	1	0.22	0.19889
699	GO:0048354	mucilage biosynthetic process involved i...	42	1	0.22	0.19889
700	GO:0009850	auxin metabolic process	292	3	1.54	0.20002
701	GO:0006739	NADP metabolic process	157	2	0.83	0.20055
702	GO:0009617	response to bacterium	1893	13	9.97	0.20230
703	GO:0007018	microtubule-based movement	158	2	0.83	0.20246
704	GO:0009821	alkaloid biosynthetic process	43	1	0.23	0.20311
705	GO:0030835	negative regulation of actin filament de...	43	1	0.23	0.20311
706	GO:0046473	phosphatidic acid metabolic process	43	1	0.23	0.20311
707	GO:0051693	actin filament capping	43	1	0.23	0.20311
708	GO:0072523	purine-containing compound catabolic pro...	43	1	0.23	0.20311
709	GO:0034599	cellular response to oxidative stress	295	3	1.55	0.20406
710	GO:0044106	cellular amine metabolic process	295	3	1.55	0.20406
711	GO:0009073	aromatic amino acid family biosynthetic ...	159	2	0.84	0.20437
712	GO:0051259	protein complex oligomerization	159	2	0.84	0.20437
713	GO:0051172	negative regulation of nitrogen compound...	1398	10	7.36	0.20562
714	GO:0006606	protein import into nucleus	160	2	0.84	0.20629
715	GO:0033865	nucleoside bisphosphate metabolic proces...	44	1	0.23	0.20731
716	GO:0033875	ribonucleoside bisphosphate metabolic pr...	44	1	0.23	0.20731
717	GO:0034032	purine nucleoside bisphosphate metabolic...	44	1	0.23	0.20731
718	GO:0034661	ncRNA catabolic process	44	1	0.23	0.20731
719	GO:0030154	cell differentiation	2414	16	12.71	0.20759
720	GO:0009892	negative regulation of metabolic process	1904	13	10.02	0.20782
721	GO:0016042	lipid catabolic process	754	6	3.97	0.20890
722	GO:0032535	regulation of cellular component size	299	3	1.57	0.20947
723	GO:0090066	regulation of anatomical structure size	299	3	1.57	0.20947
724	GO:0080134	regulation of response to stress	1076	8	5.66	0.20961
725	GO:2000113	negative regulation of cellular macromol...	1076	8	5.66	0.20961
726	GO:0006473	protein acetylation	162	2	0.85	0.21012
727	GO:0006986	response to unfolded protein	45	1	0.24	0.21148
728	GO:0018209	peptidyl-serine modification	45	1	0.24	0.21148
729	GO:0034620	cellular response to unfolded protein	45	1	0.24	0.21148
730	GO:0052552	modulation by organism of immune respons...	45	1	0.24	0.21148
731	GO:0052553	modulation by symbiont of host immune re...	45	1	0.24	0.21148
732	GO:0052555	positive regulation by organism of immun...	45	1	0.24	0.21148
733	GO:0052556	positive regulation by symbiont of host ...	45	1	0.24	0.21148
734	GO:0052564	response to immune response of other org...	45	1	0.24	0.21148
735	GO:0052572	response to host immune response	45	1	0.24	0.21148
736	GO:0043624	cellular protein complex disassembly	164	2	0.86	0.21397
737	GO:0006325	chromatin organization	921	7	4.85	0.21462
738	GO:0070838	divalent metal ion transport	303	3	1.6	0.21491
739	GO:0046942	carboxylic acid transport	451	4	2.37	0.21520
740	GO:0035967	cellular response to topologically incor...	46	1	0.24	0.21564
741	GO:0051592	response to calcium ion	46	1	0.24	0.21564
742	GO:0035195	gene silencing by miRNA	165	2	0.87	0.21589
743	GO:0006305	DNA alkylation	166	2	0.87	0.21782
744	GO:0006306	DNA methylation	166	2	0.87	0.21782
745	GO:0009820	alkaloid metabolic process	47	1	0.25	0.21977
746	GO:0010363	regulation of plant-type hypersensitive ...	47	1	0.25	0.21977
747	GO:0015695	organic cation transport	47	1	0.25	0.21977
748	GO:0018126	protein hydroxylation	47	1	0.25	0.21977
749	GO:0018401	peptidyl-proline hydroxylation to 4-hydr...	47	1	0.25	0.21977
750	GO:0019471	4-hydroxyproline metabolic process	47	1	0.25	0.21977
751	GO:0019511	peptidyl-proline hydroxylation	47	1	0.25	0.21977
752	GO:0052031	modulation by symbiont of host defense r...	47	1	0.25	0.21977
753	GO:0052173	response to defenses of other organism i...	47	1	0.25	0.21977
754	GO:0052200	response to host defenses	47	1	0.25	0.21977
755	GO:0052255	modulation by organism of defense respon...	47	1	0.25	0.21977
756	GO:0075136	response to host	47	1	0.25	0.21977
757	GO:0006633	fatty acid biosynthetic process	611	5	3.22	0.22143
758	GO:0072528	pyrimidine-containing compound biosynthe...	168	2	0.88	0.22167
759	GO:0009064	glutamine family amino acid metabolic pr...	308	3	1.62	0.22175
760	GO:0048869	cellular developmental process	3317	21	17.46	0.22304
761	GO:0009074	aromatic amino acid family catabolic pro...	48	1	0.25	0.22388
762	GO:0015807	L-amino acid transport	48	1	0.25	0.22388
763	GO:0043242	negative regulation of protein complex d...	48	1	0.25	0.22388
764	GO:1901880	negative regulation of protein depolymer...	48	1	0.25	0.22388
765	GO:1902475	L-alpha-amino acid transmembrane transpo...	48	1	0.25	0.22388
766	GO:0072511	divalent inorganic cation transport	310	3	1.63	0.22450
767	GO:0006885	regulation of pH	170	2	0.89	0.22553
768	GO:0008610	lipid biosynthetic process	1941	13	10.22	0.22686
769	GO:0034504	protein localization to nucleus	171	2	0.9	0.22747
770	GO:0010205	photoinhibition	49	1	0.26	0.22797
771	GO:0035999	tetrahydrofolate interconversion	49	1	0.26	0.22797
772	GO:0043155	negative regulation of photosynthesis, l...	49	1	0.26	0.22797
773	GO:0070071	proton-transporting two-sector ATPase co...	49	1	0.26	0.22797
774	GO:0006366	transcription by RNA polymerase II	618	5	3.25	0.22807
775	GO:0009309	amine biosynthetic process	172	2	0.91	0.22940
776	GO:0042401	cellular biogenic amine biosynthetic pro...	172	2	0.91	0.22940
777	GO:0006109	regulation of carbohydrate metabolic pro...	173	2	0.91	0.23134
778	GO:0010411	xyloglucan metabolic process	173	2	0.91	0.23134
779	GO:0080135	regulation of cellular response to stres...	173	2	0.91	0.23134
780	GO:0010112	regulation of systemic acquired resistan...	50	1	0.26	0.23203
781	GO:0034250	positive regulation of cellular amide me...	51	1	0.27	0.23608
782	GO:0045727	positive regulation of translation	51	1	0.27	0.23608
783	GO:0009611	response to wounding	952	7	5.01	0.23826
784	GO:0006085	acetyl-CoA biosynthetic process	52	1	0.27	0.24010
785	GO:0006997	nucleus organization	178	2	0.94	0.24103
786	GO:0032984	protein-containing complex disassembly	178	2	0.94	0.24103
787	GO:0051170	import into nucleus	178	2	0.94	0.24103
788	GO:0018208	peptidyl-proline modification	179	2	0.94	0.24297
789	GO:0030834	regulation of actin filament depolymeriz...	53	1	0.28	0.24411
790	GO:0097502	mannosylation	53	1	0.28	0.24411
791	GO:0045892	negative regulation of transcription, DN...	796	6	4.19	0.24428
792	GO:0015849	organic acid transport	478	4	2.52	0.24535
793	GO:0019438	aromatic compound biosynthetic process	11709	67	61.64	0.24749
794	GO:0048519	negative regulation of biological proces...	3202	20	16.86	0.24800
795	GO:0009089	lysine biosynthetic process via diaminop...	54	1	0.28	0.24809
796	GO:0010050	vegetative phase change	54	1	0.28	0.24809
797	GO:0046451	diaminopimelate metabolic process	54	1	0.28	0.24809
798	GO:0048589	developmental growth	1640	11	8.63	0.24950
799	GO:0010608	posttranscriptional regulation of gene e...	803	6	4.23	0.25034
800	GO:0055072	iron ion homeostasis	183	2	0.96	0.25073
801	GO:0001678	cellular glucose homeostasis	55	1	0.29	0.25205
802	GO:0006415	translational termination	55	1	0.29	0.25205
803	GO:0015802	basic amino acid transport	55	1	0.29	0.25205
804	GO:0016122	xanthophyll metabolic process	55	1	0.29	0.25205
805	GO:0043068	positive regulation of programmed cell d...	55	1	0.29	0.25205
806	GO:0071470	cellular response to osmotic stress	184	2	0.97	0.25268
807	GO:0006566	threonine metabolic process	56	1	0.29	0.25599
808	GO:0045824	negative regulation of innate immune res...	56	1	0.29	0.25599
809	GO:0009698	phenylpropanoid metabolic process	647	5	3.41	0.25620
810	GO:0044247	cellular polysaccharide catabolic proces...	186	2	0.98	0.25656
811	GO:0006304	DNA modification	187	2	0.98	0.25851
812	GO:0044728	DNA methylation or demethylation	187	2	0.98	0.25851
813	GO:0032881	regulation of polysaccharide metabolic p...	57	1	0.3	0.25991
814	GO:0018022	peptidyl-lysine methylation	188	2	0.99	0.26045
815	GO:0016571	histone methylation	189	2	1	0.26239
816	GO:0071840	cellular component organization or bioge...	9384	54	49.4	0.26259
817	GO:0009085	lysine biosynthetic process	58	1	0.31	0.26381
818	GO:0048572	short-day photoperiodism	58	1	0.31	0.26381
819	GO:0048575	short-day photoperiodism, flowering	58	1	0.31	0.26381
820	GO:0045934	negative regulation of nucleobase-contai...	986	7	5.19	0.26510
821	GO:0015931	nucleobase-containing compound transport	496	4	2.61	0.26594
822	GO:0032271	regulation of protein polymerization	191	2	1.01	0.26628
823	GO:1905039	carboxylic acid transmembrane transport	191	2	1.01	0.26628
824	GO:0006075	(1->3)-beta-D-glucan biosynthetic proces...	59	1	0.31	0.26769
825	GO:0006108	malate metabolic process	59	1	0.31	0.26769
826	GO:0006558	L-phenylalanine metabolic process	59	1	0.31	0.26769
827	GO:0048268	clathrin coat assembly	59	1	0.31	0.26769
828	GO:1902221	erythrose 4-phosphate/phosphoenolpyruvat...	59	1	0.31	0.26769
829	GO:0008154	actin polymerization or depolymerization	192	2	1.01	0.26823
830	GO:0032119	sequestering of zinc ion	60	1	0.32	0.27155
831	GO:0009860	pollen tube growth	501	4	2.64	0.27172
832	GO:0009605	response to external stimulus	5411	32	28.49	0.27253
833	GO:0050777	negative regulation of immune response	61	1	0.32	0.27539
834	GO:1905156	negative regulation of photosynthesis	61	1	0.32	0.27539
835	GO:0006637	acyl-CoA metabolic process	196	2	1.03	0.27600
836	GO:0035383	thioester metabolic process	196	2	1.03	0.27600
837	GO:0044089	positive regulation of cellular componen...	196	2	1.03	0.27600
838	GO:0009699	phenylpropanoid biosynthetic process	507	4	2.67	0.27868
839	GO:0043543	protein acylation	507	4	2.67	0.27868
840	GO:0009395	phospholipid catabolic process	62	1	0.33	0.27920
841	GO:0032259	methylation	1174	8	6.18	0.28003
842	GO:0006814	sodium ion transport	199	2	1.05	0.28183
843	GO:0010016	shoot system morphogenesis	673	5	3.54	0.28209
844	GO:0010232	vascular transport	63	1	0.33	0.28300
845	GO:0010233	phloem transport	63	1	0.33	0.28300
846	GO:0010466	negative regulation of peptidase activit...	63	1	0.33	0.28300
847	GO:0052547	regulation of peptidase activity	63	1	0.33	0.28300
848	GO:0045927	positive regulation of growth	64	1	0.34	0.28678
849	GO:0009856	pollination	848	6	4.46	0.29024
850	GO:0044706	multi-multicellular organism process	848	6	4.46	0.29024
851	GO:0019852	L-ascorbic acid metabolic process	65	1	0.34	0.29054
852	GO:0019853	L-ascorbic acid biosynthetic process	65	1	0.34	0.29054
853	GO:0055070	copper ion homeostasis	65	1	0.34	0.29054
854	GO:0006342	chromatin silencing	204	2	1.07	0.29154
855	GO:1901657	glycosyl compound metabolic process	683	5	3.6	0.29219
856	GO:0098542	defense response to other organism	2946	18	15.51	0.29264
857	GO:0022411	cellular component disassembly	205	2	1.08	0.29348
858	GO:0006074	(1->3)-beta-D-glucan metabolic process	66	1	0.35	0.29427
859	GO:0007030	Golgi organization	66	1	0.35	0.29427
860	GO:0030837	negative regulation of actin filament po...	66	1	0.35	0.29427
861	GO:0042126	nitrate metabolic process	66	1	0.35	0.29427
862	GO:0042128	nitrate assimilation	66	1	0.35	0.29427
863	GO:0002683	negative regulation of immune system pro...	67	1	0.35	0.29799
864	GO:0010380	regulation of chlorophyll biosynthetic p...	67	1	0.35	0.29799
865	GO:0030641	regulation of cellular pH	67	1	0.35	0.29799
866	GO:0045861	negative regulation of proteolysis	67	1	0.35	0.29799
867	GO:0051453	regulation of intracellular pH	67	1	0.35	0.29799
868	GO:1901659	glycosyl compound biosynthetic process	363	3	1.91	0.29914
869	GO:1902903	regulation of supramolecular fiber organ...	208	2	1.1	0.29929
870	GO:0009269	response to desiccation	68	1	0.36	0.30169
871	GO:0015766	disaccharide transport	68	1	0.36	0.30169
872	GO:0015770	sucrose transport	68	1	0.36	0.30169
873	GO:0015772	oligosaccharide transport	68	1	0.36	0.30169
874	GO:0042593	glucose homeostasis	68	1	0.36	0.30169
875	GO:0006352	DNA-templated transcription, initiation	211	2	1.11	0.30509
876	GO:0008360	regulation of cell shape	69	1	0.36	0.30537
877	GO:0018198	peptidyl-cysteine modification	212	2	1.12	0.30703
878	GO:0031667	response to nutrient levels	698	5	3.67	0.30744
879	GO:0010015	root morphogenesis	868	6	4.57	0.30839
880	GO:0030838	positive regulation of actin filament po...	70	1	0.37	0.30903
881	GO:0045010	actin nucleation	70	1	0.37	0.30903
882	GO:0000902	cell morphogenesis	1562	10	8.22	0.31014
883	GO:0045595	regulation of cell differentiation	214	2	1.13	0.31089
884	GO:0006913	nucleocytoplasmic transport	372	3	1.96	0.31201
885	GO:0051169	nuclear transport	372	3	1.96	0.31201
886	GO:0006367	transcription initiation from RNA polyme...	71	1	0.37	0.31267
887	GO:0010192	mucilage biosynthetic process	71	1	0.37	0.31267
888	GO:0051017	actin filament bundle assembly	71	1	0.37	0.31267
889	GO:0061572	actin filament bundle organization	71	1	0.37	0.31267
890	GO:1901463	regulation of tetrapyrrole biosynthetic ...	71	1	0.37	0.31267
891	GO:0009934	regulation of meristem structural organi...	72	1	0.38	0.31630
892	GO:0009250	glucan biosynthetic process	376	3	1.98	0.31774
893	GO:0045814	negative regulation of gene expression, ...	218	2	1.15	0.31860
894	GO:0006553	lysine metabolic process	73	1	0.38	0.31990
895	GO:0051346	negative regulation of hydrolase activit...	73	1	0.38	0.31990
896	GO:0071236	cellular response to antibiotic	220	2	1.16	0.32245
897	GO:0071248	cellular response to metal ion	220	2	1.16	0.32245
898	GO:0043207	response to external biotic stimulus	4094	24	21.55	0.32327
899	GO:0051707	response to other organism	4094	24	21.55	0.32327
900	GO:0022900	electron transport chain	380	3	2	0.32347
901	GO:0000162	tryptophan biosynthetic process	74	1	0.39	0.32348
902	GO:0046219	indolalkylamine biosynthetic process	74	1	0.39	0.32348
903	GO:0009657	plastid organization	714	5	3.76	0.32383
904	GO:0000904	cell morphogenesis involved in different...	885	6	4.66	0.32397
905	GO:1901879	regulation of protein depolymerization	75	1	0.39	0.32705
906	GO:0097435	supramolecular fiber organization	384	3	2.02	0.32920
907	GO:0032958	inositol phosphate biosynthetic process	76	1	0.4	0.33059
908	GO:0071941	nitrogen cycle metabolic process	76	1	0.4	0.33059
909	GO:0043094	cellular metabolic compound salvage	385	3	2.03	0.33063
910	GO:0065003	protein-containing complex assembly	1594	10	8.39	0.33197
911	GO:0006928	movement of cell or subcellular componen...	226	2	1.19	0.33396
912	GO:1903825	organic acid transmembrane transport	226	2	1.19	0.33396
913	GO:0019915	lipid storage	77	1	0.41	0.33412
914	GO:0031333	negative regulation of protein complex a...	77	1	0.41	0.33412
915	GO:0032272	negative regulation of protein polymeriz...	77	1	0.41	0.33412
916	GO:0060627	regulation of vesicle-mediated transport	77	1	0.41	0.33412
917	GO:0090174	organelle membrane fusion	77	1	0.41	0.33412
918	GO:0006596	polyamine biosynthetic process	78	1	0.41	0.33763
919	GO:0042548	regulation of photosynthesis, light reac...	78	1	0.41	0.33763
920	GO:1901606	alpha-amino acid catabolic process	229	2	1.21	0.33970
921	GO:0034654	nucleobase-containing compound biosynthe...	10595	59	55.78	0.34162
922	GO:0042546	cell wall biogenesis	734	5	3.86	0.34445
923	GO:0010099	regulation of photomorphogenesis	80	1	0.42	0.34459
924	GO:0017004	cytochrome complex assembly	80	1	0.42	0.34459
925	GO:0071702	organic substance transport	4149	24	21.84	0.34698
926	GO:0006897	endocytosis	233	2	1.23	0.34732
927	GO:0032269	negative regulation of cellular protein ...	397	3	2.09	0.34780
928	GO:0010942	positive regulation of cell death	81	1	0.43	0.34805
929	GO:2001057	reactive nitrogen species metabolic proc...	81	1	0.43	0.34805
930	GO:0009910	negative regulation of flower developmen...	234	2	1.23	0.34922
931	GO:0006498	N-terminal protein lipidation	235	2	1.24	0.35112
932	GO:0006499	N-terminal protein myristoylation	235	2	1.24	0.35112
933	GO:0043467	regulation of generation of precursor me...	82	1	0.43	0.35148
934	GO:0051494	negative regulation of cytoskeleton orga...	82	1	0.43	0.35148
935	GO:1902904	negative regulation of supramolecular fi...	82	1	0.43	0.35148
936	GO:0031669	cellular response to nutrient levels	570	4	3	0.35295
937	GO:0009063	cellular amino acid catabolic process	236	2	1.24	0.35302
938	GO:0051248	negative regulation of protein metabolic...	401	3	2.11	0.35352
939	GO:0033500	carbohydrate homeostasis	83	1	0.44	0.35490
940	GO:0043622	cortical microtubule organization	83	1	0.44	0.35490
941	GO:0006813	potassium ion transport	237	2	1.25	0.35491
942	GO:0016458	gene silencing	572	4	3.01	0.35532
943	GO:0016925	protein sumoylation	84	1	0.44	0.35830
944	GO:0046653	tetrahydrofolate metabolic process	84	1	0.44	0.35830
945	GO:0009607	response to biotic stimulus	4175	24	21.98	0.35833
946	GO:0018377	protein myristoylation	242	2	1.27	0.36436
947	GO:0009768	photosynthesis, light harvesting in phot...	86	1	0.45	0.36505
948	GO:0006479	protein methylation	243	2	1.28	0.36624
949	GO:0008213	protein alkylation	243	2	1.28	0.36624
950	GO:0017038	protein import	411	3	2.16	0.36778
951	GO:0006835	dicarboxylic acid transport	87	1	0.46	0.36839
952	GO:0019253	reductive pentose-phosphate cycle	87	1	0.46	0.36839
953	GO:0030042	actin filament depolymerization	87	1	0.46	0.36839
954	GO:0048359	mucilage metabolic process involved in s...	87	1	0.46	0.36839
955	GO:0007017	microtubule-based process	584	4	3.07	0.36956
956	GO:0048366	leaf development	1290	8	6.79	0.36987
957	GO:0031329	regulation of cellular catabolic process	245	2	1.29	0.37000
958	GO:0010876	lipid localization	585	4	3.08	0.37075
959	GO:0045037	protein import into chloroplast stroma	88	1	0.46	0.37172
960	GO:0043254	regulation of protein complex assembly	246	2	1.3	0.37188
961	GO:0051493	regulation of cytoskeleton organization	246	2	1.3	0.37188
962	GO:0048367	shoot system development	3291	19	17.33	0.37335
963	GO:0048364	root development	1655	10	8.71	0.37430
964	GO:0003333	amino acid transmembrane transport	89	1	0.47	0.37503
965	GO:0019685	photosynthesis, dark reaction	89	1	0.47	0.37503
966	GO:0022622	root system development	1657	10	8.72	0.37570
967	GO:0007015	actin filament organization	249	2	1.31	0.37749
968	GO:0040029	regulation of gene expression, epigeneti...	591	4	3.11	0.37786
969	GO:0010223	secondary shoot formation	90	1	0.47	0.37833
970	GO:0010346	shoot axis formation	90	1	0.47	0.37833
971	GO:0080022	primary root development	90	1	0.47	0.37833
972	GO:0009932	cell tip growth	592	4	3.12	0.37905
973	GO:0017148	negative regulation of translation	250	2	1.32	0.37936
974	GO:0034249	negative regulation of cellular amide me...	250	2	1.32	0.37936
975	GO:0055067	monovalent inorganic cation homeostasis	250	2	1.32	0.37936
976	GO:0098657	import into cell	250	2	1.32	0.37936
977	GO:0051704	multi-organism process	5702	32	30.02	0.37972
978	GO:0071241	cellular response to inorganic substance	251	2	1.32	0.38123
979	GO:0010025	wax biosynthetic process	91	1	0.48	0.38160
980	GO:0003006	developmental process involved in reprod...	5530	31	29.11	0.38488
981	GO:0009630	gravitropism	253	2	1.33	0.38495
982	GO:0009411	response to UV	425	3	2.24	0.38765
983	GO:0048581	negative regulation of post-embryonic de...	425	3	2.24	0.38765
984	GO:0006879	cellular iron ion homeostasis	93	1	0.49	0.38811
985	GO:0048449	floral organ formation	93	1	0.49	0.38811
986	GO:0032502	developmental process	12071	66	63.55	0.38912
987	GO:0009826	unidimensional cell growth	1137	7	5.99	0.39139
988	GO:0016579	protein deubiquitination	95	1	0.5	0.39454
989	GO:0052543	callose deposition in cell wall	95	1	0.5	0.39454
990	GO:0045089	positive regulation of innate immune res...	259	2	1.36	0.39606
991	GO:0001763	morphogenesis of a branching structure	96	1	0.51	0.39773
992	GO:0010166	wax metabolic process	96	1	0.51	0.39773
993	GO:0030865	cortical cytoskeleton organization	96	1	0.51	0.39773
994	GO:1901679	nucleotide transmembrane transport	96	1	0.51	0.39773
995	GO:0009834	plant-type secondary cell wall biogenesi...	261	2	1.37	0.39974
996	GO:0009853	photorespiration	261	2	1.37	0.39974
997	GO:0009082	branched-chain amino acid biosynthetic p...	97	1	0.51	0.40091
998	GO:0031408	oxylipin biosynthetic process	97	1	0.51	0.40091
999	GO:0051238	sequestering of metal ion	97	1	0.51	0.40091
1000	GO:1901570	fatty acid derivative biosynthetic proce...	97	1	0.51	0.40091
1001	GO:2000022	regulation of jasmonic acid mediated sig...	97	1	0.51	0.40091
1002	GO:0032989	cellular component morphogenesis	1694	10	8.92	0.40166
1003	GO:0006595	polyamine metabolic process	98	1	0.52	0.40406
1004	GO:0050657	nucleic acid transport	265	2	1.4	0.40707
1005	GO:0050658	RNA transport	265	2	1.4	0.40707
1006	GO:0051236	establishment of RNA localization	265	2	1.4	0.40707
1007	GO:0052386	cell wall thickening	99	1	0.52	0.40721
1008	GO:0072348	sulfur compound transport	99	1	0.52	0.40721
1009	GO:1901661	quinone metabolic process	99	1	0.52	0.40721
1010	GO:1901663	quinone biosynthetic process	99	1	0.52	0.40721
1011	GO:0051235	maintenance of location	266	2	1.4	0.40890
1012	GO:0010191	mucilage metabolic process	100	1	0.53	0.41033
1013	GO:0015977	carbon fixation	100	1	0.53	0.41033
1014	GO:0043562	cellular response to nitrogen levels	101	1	0.53	0.41344
1015	GO:0050793	regulation of developmental process	2265	13	11.92	0.41521
1016	GO:0042278	purine nucleoside metabolic process	102	1	0.54	0.41653
1017	GO:0010557	positive regulation of macromolecule bio...	986	6	5.19	0.41779
1018	GO:0002684	positive regulation of immune system pro...	271	2	1.43	0.41799
1019	GO:0009809	lignin biosynthetic process	271	2	1.43	0.41799
1020	GO:0050778	positive regulation of immune response	271	2	1.43	0.41799
1021	GO:0006357	regulation of transcription by RNA polym...	447	3	2.35	0.41855
1022	GO:0002213	defense response to insect	103	1	0.54	0.41961
1023	GO:0006760	folic acid-containing compound metabolic...	103	1	0.54	0.41961
1024	GO:0015718	monocarboxylic acid transport	103	1	0.54	0.41961
1025	GO:0031365	N-terminal protein amino acid modificati...	272	2	1.43	0.41980
1026	GO:0098656	anion transmembrane transport	807	5	4.25	0.41997
1027	GO:0015994	chlorophyll metabolic process	273	2	1.44	0.42161
1028	GO:0006568	tryptophan metabolic process	104	1	0.55	0.42267
1029	GO:0006586	indolalkylamine metabolic process	104	1	0.55	0.42267
1030	GO:0015780	nucleotide-sugar transmembrane transport	104	1	0.55	0.42267
1031	GO:0042538	hyperosmotic salinity response	274	2	1.44	0.42341
1032	GO:0048856	anatomical structure development	11631	63	61.23	0.42397
1033	GO:0010224	response to UV-B	275	2	1.45	0.42522
1034	GO:0031407	oxylipin metabolic process	105	1	0.55	0.42571
1035	GO:0032273	positive regulation of protein polymeriz...	106	1	0.56	0.42874
1036	GO:0006865	amino acid transport	277	2	1.46	0.42881
1037	GO:0006403	RNA localization	279	2	1.47	0.43239
1038	GO:0051258	protein polymerization	279	2	1.47	0.43239
1039	GO:0009308	amine metabolic process	457	3	2.41	0.43243
1040	GO:0010628	positive regulation of gene expression	1003	6	5.28	0.43356
1041	GO:0010109	regulation of photosynthesis	108	1	0.57	0.43474
1042	GO:0031122	cytoplasmic microtubule organization	108	1	0.57	0.43474
1043	GO:0099402	plant organ development	3414	19	17.97	0.43517
1044	GO:0044550	secondary metabolite biosynthetic proces...	822	5	4.33	0.43537
1045	GO:0071695	anatomical structure maturation	640	4	3.37	0.43548
1046	GO:0006414	translational elongation	281	2	1.48	0.43596
1047	GO:0048731	system development	6973	38	36.71	0.43642
1048	GO:0006417	regulation of translation	641	4	3.37	0.43664
1049	GO:0000741	karyogamy	109	1	0.57	0.43772
1050	GO:0010197	polar nucleus fusion	109	1	0.57	0.43772
1051	GO:0051261	protein depolymerization	109	1	0.57	0.43772
1052	GO:0010605	negative regulation of macromolecule met...	1748	10	9.2	0.43962
1053	GO:0048868	pollen tube development	644	4	3.39	0.44012
1054	GO:0007584	response to nutrient	110	1	0.58	0.44069
1055	GO:2000030	regulation of response to red or far red...	110	1	0.58	0.44069
1056	GO:0048229	gametophyte development	1565	9	8.24	0.44121
1057	GO:0006826	iron ion transport	111	1	0.58	0.44364
1058	GO:0010675	regulation of cellular carbohydrate meta...	111	1	0.58	0.44364
1059	GO:0042181	ketone biosynthetic process	111	1	0.58	0.44364
1060	GO:0034248	regulation of cellular amide metabolic p...	648	4	3.41	0.44476
1061	GO:0010090	trichome morphogenesis	287	2	1.51	0.44660
1062	GO:0048316	seed development	2504	14	13.18	0.44739
1063	GO:0015979	photosynthesis	834	5	4.39	0.44763
1064	GO:2000242	negative regulation of reproductive proc...	288	2	1.52	0.44836
1065	GO:1901360	organic cyclic compound metabolic proces...	16814	90	88.52	0.44856
1066	GO:0009958	positive gravitropism	113	1	0.59	0.44949
1067	GO:0046173	polyol biosynthetic process	113	1	0.59	0.44949
1068	GO:0030036	actin cytoskeleton organization	289	2	1.52	0.45012
1069	GO:0048443	stamen development	289	2	1.52	0.45012
1070	GO:0048466	androecium development	289	2	1.52	0.45012
1071	GO:0019684	photosynthesis, light reaction	471	3	2.48	0.45165
1072	GO:0030004	cellular monovalent inorganic cation hom...	114	1	0.6	0.45239
1073	GO:0000413	protein peptidyl-prolyl isomerization	115	1	0.61	0.45528
1074	GO:0015985	energy coupled proton transport, down el...	115	1	0.61	0.45528
1075	GO:0015986	ATP synthesis coupled proton transport	115	1	0.61	0.45528
1076	GO:0043647	inositol phosphate metabolic process	115	1	0.61	0.45528
1077	GO:0009606	tropism	293	2	1.54	0.45712
1078	GO:0009559	embryo sac central cell differentiation	116	1	0.61	0.45815
1079	GO:0042558	pteridine-containing compound metabolic ...	116	1	0.61	0.45815
1080	GO:0052545	callose localization	116	1	0.61	0.45815
1081	GO:0009735	response to cytokinin	1031	6	5.43	0.45936
1082	GO:0044260	cellular macromolecule metabolic process	22537	120	118.65	0.45991
1083	GO:2000028	regulation of photoperiodism, flowering	118	1	0.62	0.46385
1084	GO:0015893	drug transport	481	3	2.53	0.46522
1085	GO:0072593	reactive oxygen species metabolic proces...	482	3	2.54	0.46657
1086	GO:0009908	flower development	1975	11	10.4	0.46734
1087	GO:0051241	negative regulation of multicellular org...	483	3	2.54	0.46791
1088	GO:0071577	zinc ion transmembrane transport	120	1	0.63	0.46949
1089	GO:0010817	regulation of hormone levels	1418	8	7.47	0.47107
1090	GO:0040007	growth	2357	13	12.41	0.47150
1091	GO:0071166	ribonucleoprotein complex localization	121	1	0.64	0.47229
1092	GO:0071426	ribonucleoprotein complex export from nu...	121	1	0.64	0.47229
1093	GO:0010629	negative regulation of gene expression	1421	8	7.48	0.47341
1094	GO:0000165	MAPK cascade	122	1	0.64	0.47507
1095	GO:0051495	positive regulation of cytoskeleton orga...	123	1	0.65	0.47784
1096	GO:1902905	positive regulation of supramolecular fi...	123	1	0.65	0.47784
1097	GO:0034622	cellular protein-containing complex asse...	1428	8	7.52	0.47888
1098	GO:0009624	response to nematode	306	2	1.61	0.47951
1099	GO:0042445	hormone metabolic process	1054	6	5.55	0.48033
1100	GO:0061025	membrane fusion	125	1	0.66	0.48333
1101	GO:0031328	positive regulation of cellular biosynth...	1058	6	5.57	0.48396
1102	GO:0090567	reproductive shoot system development	2002	11	10.54	0.48522
1103	GO:0006778	porphyrin-containing compound metabolic ...	311	2	1.64	0.48798
1104	GO:0009813	flavonoid biosynthetic process	311	2	1.64	0.48798
1105	GO:0006891	intra-Golgi vesicle-mediated transport	127	1	0.67	0.48876
1106	GO:0006730	one-carbon metabolic process	128	1	0.67	0.49146
1107	GO:0033037	polysaccharide localization	128	1	0.67	0.49146
1108	GO:0042221	response to chemical	10917	58	57.47	0.49176
1109	GO:0009991	response to extracellular stimulus	879	5	4.63	0.49291
1110	GO:0006084	acetyl-CoA metabolic process	129	1	0.68	0.49414
1111	GO:0033013	tetrapyrrole metabolic process	315	2	1.66	0.49468
1112	GO:0021700	developmental maturation	693	4	3.65	0.49599
1113	GO:0048573	photoperiodism, flowering	317	2	1.67	0.49802
1114	GO:0000003	reproduction	6197	33	32.62	0.49897
1115	GO:0043648	dicarboxylic acid metabolic process	318	2	1.67	0.49968
1116	GO:0009891	positive regulation of biosynthetic proc...	1076	6	5.66	0.50016
1117	GO:0006869	lipid transport	508	3	2.67	0.50108
1118	GO:0070646	protein modification by small protein re...	132	1	0.69	0.50210
1119	GO:0006405	RNA export from nucleus	133	1	0.7	0.50473
1120	GO:0007010	cytoskeleton organization	701	4	3.69	0.50490
1121	GO:0006839	mitochondrial transport	322	2	1.7	0.50629
1122	GO:1901699	cellular response to nitrogen compound	322	2	1.7	0.50629
1123	GO:0005985	sucrose metabolic process	134	1	0.71	0.50734
1124	GO:0009867	jasmonic acid mediated signaling pathway	324	2	1.71	0.50957
1125	GO:0048440	carpel development	324	2	1.71	0.50957
1126	GO:0051130	positive regulation of cellular componen...	324	2	1.71	0.50957
1127	GO:0051128	regulation of cellular component organiz...	896	5	4.72	0.50967
1128	GO:0031503	protein-containing complex localization	135	1	0.71	0.50994
1129	GO:0046907	intracellular transport	1851	10	9.74	0.51117
1130	GO:0006829	zinc ion transport	136	1	0.72	0.51252
1131	GO:0000041	transition metal ion transport	327	2	1.72	0.51447
1132	GO:0031349	positive regulation of defense response	327	2	1.72	0.51447
1133	GO:0051240	positive regulation of multicellular org...	327	2	1.72	0.51447
1134	GO:1901568	fatty acid derivative metabolic process	137	1	0.72	0.51509
1135	GO:0006972	hyperosmotic response	329	2	1.73	0.51771
1136	GO:0046483	heterocycle metabolic process	15765	83	83	0.51966
1137	GO:0000911	cytokinesis by cell plate formation	139	1	0.73	0.52019
1138	GO:0045893	positive regulation of transcription, DN...	909	5	4.79	0.52233
1139	GO:1902680	positive regulation of RNA biosynthetic ...	909	5	4.79	0.52233
1140	GO:1903508	positive regulation of nucleic acid-temp...	909	5	4.79	0.52233
1141	GO:0051651	maintenance of location in cell	140	1	0.74	0.52273
1142	GO:0032940	secretion by cell	333	2	1.75	0.52417
1143	GO:0045454	cell redox homeostasis	335	2	1.76	0.52737
1144	GO:0006541	glutamine metabolic process	142	1	0.75	0.52775
1145	GO:0010583	response to cyclopentenone	143	1	0.75	0.53024
1146	GO:0023014	signal transduction by protein phosphory...	143	1	0.75	0.53024
1147	GO:0071395	cellular response to jasmonic acid stimu...	337	2	1.77	0.53056
1148	GO:0048608	reproductive structure development	4754	25	25.03	0.53165
1149	GO:0061458	reproductive system development	4754	25	25.03	0.53165
1150	GO:0000226	microtubule cytoskeleton organization	338	2	1.78	0.53215
1151	GO:0042176	regulation of protein catabolic process	146	1	0.77	0.53763
1152	GO:0042430	indole-containing compound metabolic pro...	342	2	1.8	0.53847
1153	GO:0009648	photoperiodism	343	2	1.81	0.54004
1154	GO:0006820	anion transport	1316	7	6.93	0.54111
1155	GO:0034050	host programmed cell death induced by sy...	345	2	1.82	0.54317
1156	GO:0010154	fruit development	2670	14	14.06	0.54380
1157	GO:0006611	protein export from nucleus	149	1	0.78	0.54491
1158	GO:0022607	cellular component assembly	2287	12	12.04	0.54509
1159	GO:0046903	secretion	347	2	1.83	0.54628
1160	GO:0009911	positive regulation of flower developmen...	150	1	0.79	0.54731
1161	GO:0009555	pollen development	1132	6	5.96	0.54936
1162	GO:0009756	carbohydrate mediated signaling	151	1	0.79	0.54970
1163	GO:0010182	sugar mediated signaling pathway	151	1	0.79	0.54970
1164	GO:0034293	sexual sporulation	151	1	0.79	0.54970
1165	GO:0043934	sporulation	151	1	0.79	0.54970
1166	GO:0048236	plant-type sporogenesis	151	1	0.79	0.54970
1167	GO:0051254	positive regulation of RNA metabolic pro...	939	5	4.94	0.55100
1168	GO:0010639	negative regulation of organelle organiz...	152	1	0.8	0.55207
1169	GO:0042325	regulation of phosphorylation	352	2	1.85	0.55401
1170	GO:0031668	cellular response to extracellular stimu...	747	4	3.93	0.55466
1171	GO:0046677	response to antibiotic	1140	6	6	0.55621
1172	GO:0051129	negative regulation of cellular componen...	154	1	0.81	0.55679
1173	GO:0035690	cellular response to drug	355	2	1.87	0.55860
1174	GO:0030029	actin filament-based process	356	2	1.87	0.56012
1175	GO:0046486	glycerolipid metabolic process	555	3	2.92	0.56040
1176	GO:0032506	cytokinetic process	156	1	0.82	0.56145
1177	GO:1902410	mitotic cytokinetic process	156	1	0.82	0.56145
1178	GO:0022414	reproductive process	6170	32	32.48	0.56176
1179	GO:0009753	response to jasmonic acid	954	5	5.02	0.56502
1180	GO:0009808	lignin metabolic process	360	2	1.9	0.56617
1181	GO:0045489	pectin biosynthetic process	159	1	0.84	0.56835
1182	GO:0006397	mRNA processing	960	5	5.05	0.57056
1183	GO:0065007	biological regulation	20927	109	110.17	0.57109
1184	GO:1905393	plant organ formation	364	2	1.92	0.57216
1185	GO:0031334	positive regulation of protein complex a...	161	1	0.85	0.57290
1186	GO:0051168	nuclear export	161	1	0.85	0.57290
1187	GO:0009416	response to light stimulus	2531	13	13.32	0.57486
1188	GO:0035725	sodium ion transmembrane transport	162	1	0.85	0.57515
1189	GO:0048444	floral organ morphogenesis	162	1	0.85	0.57515
1190	GO:0045036	protein targeting to chloroplast	163	1	0.86	0.57739
1191	GO:0072596	establishment of protein localization to...	163	1	0.86	0.57739
1192	GO:0072598	protein localization to chloroplast	163	1	0.86	0.57739
1193	GO:0042446	hormone biosynthetic process	770	4	4.05	0.57852
1194	GO:0006855	drug transmembrane transport	369	2	1.94	0.57957
1195	GO:0051649	establishment of localization in cell	1955	10	10.29	0.58050
1196	GO:0071496	cellular response to external stimulus	773	4	4.07	0.58157
1197	GO:0009812	flavonoid metabolic process	372	2	1.96	0.58397
1198	GO:0090626	plant epidermis morphogenesis	372	2	1.96	0.58397
1199	GO:0010026	trichome differentiation	373	2	1.96	0.58542
1200	GO:0051094	positive regulation of developmental pro...	373	2	1.96	0.58542
1201	GO:0060918	auxin transport	373	2	1.96	0.58542
1202	GO:0009851	auxin biosynthetic process	168	1	0.88	0.58842
1203	GO:0035821	modification of morphology or physiology...	579	3	3.05	0.58900
1204	GO:0006979	response to oxidative stress	1576	8	8.3	0.58993
1205	GO:0034976	response to endoplasmic reticulum stress	169	1	0.89	0.59059
1206	GO:0010074	maintenance of meristem identity	170	1	0.89	0.59275
1207	GO:0071705	nitrogen compound transport	3346	17	17.62	0.59397
1208	GO:0009914	hormone transport	381	2	2.01	0.59696
1209	GO:0022603	regulation of anatomical structure morph...	381	2	2.01	0.59696
1210	GO:0010218	response to far red light	172	1	0.91	0.59704
1211	GO:0044038	cell wall macromolecule biosynthetic pro...	172	1	0.91	0.59704
1212	GO:0070589	cellular component macromolecule biosynt...	172	1	0.91	0.59704
1213	GO:0051246	regulation of protein metabolic process	1388	7	7.31	0.59718
1214	GO:2000026	regulation of multicellular organismal d...	1589	8	8.37	0.59916
1215	GO:0048583	regulation of response to stimulus	1985	10	10.45	0.59970
1216	GO:0006413	translational initiation	384	2	2.02	0.60122
1217	GO:0042744	hydrogen peroxide catabolic process	174	1	0.92	0.60128
1218	GO:0006996	organelle organization	4144	21	21.82	0.60269
1219	GO:0048467	gynoecium development	386	2	2.03	0.60404
1220	GO:0071407	cellular response to organic cyclic comp...	593	3	3.12	0.60513
1221	GO:0051276	chromosome organization	1405	7	7.4	0.60990
1222	GO:0006396	RNA processing	2003	10	10.54	0.61102
1223	GO:0045935	positive regulation of nucleobase-contai...	1006	5	5.3	0.61182
1224	GO:0030162	regulation of proteolysis	181	1	0.95	0.61578
1225	GO:0071555	cell wall organization	1813	9	9.54	0.61642
1226	GO:0016126	sterol biosynthetic process	182	1	0.96	0.61781
1227	GO:0006725	cellular aromatic compound metabolic pro...	16353	84	86.09	0.61991
1228	GO:0006497	protein lipidation	400	2	2.11	0.62337
1229	GO:0042158	lipoprotein biosynthetic process	400	2	2.11	0.62337
1230	GO:0034284	response to monosaccharide	185	1	0.97	0.62382
1231	GO:0019748	secondary metabolic process	1424	7	7.5	0.62386
1232	GO:0048827	phyllome development	1825	9	9.61	0.62421
1233	GO:0048580	regulation of post-embryonic development	1224	6	6.44	0.62502
1234	GO:0009314	response to radiation	2621	13	13.8	0.62508
1235	GO:0017001	antibiotic catabolic process	186	1	0.98	0.62581
1236	GO:0071482	cellular response to light stimulus	402	2	2.12	0.62607
1237	GO:0044271	cellular nitrogen compound biosynthetic ...	14088	72	74.17	0.62995
1238	GO:0000281	mitotic cytokinesis	189	1	1	0.63170
1239	GO:0009845	seed germination	619	3	3.26	0.63395
1240	GO:0007568	aging	622	3	3.27	0.63718
1241	GO:0016143	S-glycoside metabolic process	412	2	2.17	0.63936
1242	GO:0019757	glycosinolate metabolic process	412	2	2.17	0.63936
1243	GO:0019760	glucosinolate metabolic process	412	2	2.17	0.63936
1244	GO:0048284	organelle fusion	194	1	1.02	0.64132
1245	GO:0061640	cytoskeleton-dependent cytokinesis	196	1	1.03	0.64510
1246	GO:0002831	regulation of response to biotic stimulu...	197	1	1.04	0.64697
1247	GO:0071478	cellular response to radiation	418	2	2.2	0.64715
1248	GO:1901658	glycosyl compound catabolic process	198	1	1.04	0.64883
1249	GO:0070647	protein modification by small protein co...	2472	12	13.01	0.65215
1250	GO:0009909	regulation of flower development	637	3	3.35	0.65302
1251	GO:0044419	interspecies interaction between organis...	848	4	4.46	0.65371
1252	GO:0071824	protein-DNA complex subunit organization	201	1	1.06	0.65436
1253	GO:0042157	lipoprotein metabolic process	425	2	2.24	0.65607
1254	GO:0009825	multidimensional cell growth	202	1	1.06	0.65619
1255	GO:0022604	regulation of cell morphogenesis	202	1	1.06	0.65619
1256	GO:0042435	indole-containing compound biosynthetic ...	204	1	1.07	0.65981
1257	GO:0051641	cellular localization	2487	12	13.09	0.66022
1258	GO:0090502	RNA phosphodiester bond hydrolysis, endo...	206	1	1.08	0.66339
1259	GO:0045333	cellular respiration	432	2	2.27	0.66480
1260	GO:0010374	stomatal complex development	208	1	1.1	0.66693
1261	GO:0010228	vegetative to reproductive phase transit...	651	3	3.43	0.66736
1262	GO:0048437	floral organ development	866	4	4.56	0.66973
1263	GO:0051028	mRNA transport	210	1	1.11	0.67044
1264	GO:0009767	photosynthetic electron transport chain	212	1	1.12	0.67391
1265	GO:0010256	endomembrane system organization	214	1	1.13	0.67735
1266	GO:0015995	chlorophyll biosynthetic process	214	1	1.13	0.67735
1267	GO:0031348	negative regulation of defense response	215	1	1.13	0.67905
1268	GO:0051274	beta-glucan biosynthetic process	215	1	1.13	0.67905
1269	GO:0032501	multicellular organismal process	10996	55	57.89	0.68066
1270	GO:0035556	intracellular signal transduction	1508	7	7.94	0.68214
1271	GO:0016144	S-glycoside biosynthetic process	217	1	1.14	0.68243
1272	GO:0019758	glycosinolate biosynthetic process	217	1	1.14	0.68243
1273	GO:0019761	glucosinolate biosynthetic process	217	1	1.14	0.68243
1274	GO:0009817	defense response to fungus, incompatible...	219	1	1.15	0.68577
1275	GO:0019827	stem cell population maintenance	219	1	1.15	0.68577
1276	GO:0032101	regulation of response to external stimu...	219	1	1.15	0.68577
1277	GO:0098727	maintenance of cell number	219	1	1.15	0.68577
1278	GO:2000243	positive regulation of reproductive proc...	219	1	1.15	0.68577
1279	GO:0048585	negative regulation of response to stimu...	670	3	3.53	0.68613
1280	GO:0042537	benzene-containing compound metabolic pr...	220	1	1.16	0.68743
1281	GO:0090351	seedling development	673	3	3.54	0.68902
1282	GO:0032446	protein modification by small protein co...	2340	11	12.32	0.68949
1283	GO:0051239	regulation of multicellular organismal p...	1726	8	9.09	0.68952
1284	GO:0009644	response to high light intensity	224	1	1.18	0.69398
1285	GO:0014070	response to organic cyclic compound	1528	7	8.04	0.69514
1286	GO:0009267	cellular response to starvation	459	2	2.42	0.69684
1287	GO:0015980	energy derivation by oxidation of organi...	459	2	2.42	0.69684
1288	GO:0009581	detection of external stimulus	228	1	1.2	0.70039
1289	GO:0009582	detection of abiotic stimulus	228	1	1.2	0.70039
1290	GO:0016072	rRNA metabolic process	463	2	2.44	0.70137
1291	GO:0045229	external encapsulating structure organiz...	1956	9	10.3	0.70345
1292	GO:0044085	cellular component biogenesis	3801	18	20.01	0.71021
1293	GO:0048438	floral whorl development	696	3	3.66	0.71051
1294	GO:0043170	macromolecule metabolic process	26566	135	139.86	0.71165
1295	GO:0015833	peptide transport	2590	12	13.64	0.71275
1296	GO:0006779	porphyrin-containing compound biosynthet...	236	1	1.24	0.71282
1297	GO:0019220	regulation of phosphate metabolic proces...	474	2	2.5	0.71352
1298	GO:0051174	regulation of phosphorus metabolic proce...	474	2	2.5	0.71352
1299	GO:0006575	cellular modified amino acid metabolic p...	476	2	2.51	0.71569
1300	GO:0009637	response to blue light	238	1	1.25	0.71584
1301	GO:0048481	plant ovule development	240	1	1.26	0.71884
1302	GO:0032268	regulation of cellular protein metabolic...	1358	6	7.15	0.72099
1303	GO:0035670	plant-type ovary development	244	1	1.28	0.72473
1304	GO:0048646	anatomical structure formation involved ...	712	3	3.75	0.72478
1305	GO:0001558	regulation of cell growth	245	1	1.29	0.72618
1306	GO:0009742	brassinosteroid mediated signaling pathw...	246	1	1.3	0.72763
1307	GO:0043401	steroid hormone mediated signaling pathw...	246	1	1.3	0.72763
1308	GO:0048545	response to steroid hormone	246	1	1.3	0.72763
1309	GO:0071383	cellular response to steroid hormone sti...	246	1	1.3	0.72763
1310	GO:0007034	vacuolar transport	247	1	1.3	0.72907
1311	GO:0009846	pollen germination	247	1	1.3	0.72907
1312	GO:0016036	cellular response to phosphate starvatio...	247	1	1.3	0.72907
1313	GO:0033014	tetrapyrrole biosynthetic process	247	1	1.3	0.72907
1314	GO:0051173	positive regulation of nitrogen compound...	1371	6	7.22	0.72933
1315	GO:0042886	amide transport	2626	12	13.82	0.72987
1316	GO:0031146	SCF-dependent proteasomal ubiquitin-depe...	249	1	1.31	0.73192
1317	GO:0051336	regulation of hydrolase activity	249	1	1.31	0.73192
1318	GO:0009561	megagametogenesis	250	1	1.32	0.73334
1319	GO:0010638	positive regulation of organelle organiz...	251	1	1.32	0.73475
1320	GO:0006887	exocytosis	252	1	1.33	0.73615
1321	GO:0072594	establishment of protein localization to...	727	3	3.83	0.73765
1322	GO:0050896	response to stimulus	22296	112	117.38	0.73939
1323	GO:0046777	protein autophosphorylation	499	2	2.63	0.73961
1324	GO:0009793	embryo development ending in seed dorman...	1813	8	9.54	0.73975
1325	GO:0009627	systemic acquired resistance	255	1	1.34	0.74031
1326	GO:0016567	protein ubiquitination	2235	10	11.77	0.74106
1327	GO:0010604	positive regulation of macromolecule met...	1391	6	7.32	0.74181
1328	GO:0010029	regulation of seed germination	258	1	1.36	0.74440
1329	GO:0071367	cellular response to brassinosteroid sti...	258	1	1.36	0.74440
1330	GO:0006950	response to stress	12451	61	65.55	0.75019
1331	GO:0042594	response to starvation	510	2	2.68	0.75044
1332	GO:0043067	regulation of programmed cell death	263	1	1.38	0.75108
1333	GO:0008033	tRNA processing	264	1	1.39	0.75240
1334	GO:0009060	aerobic respiration	264	1	1.39	0.75240
1335	GO:0048582	positive regulation of post-embryonic de...	264	1	1.39	0.75240
1336	GO:0051187	cofactor catabolic process	264	1	1.39	0.75240
1337	GO:0043414	macromolecule methylation	514	2	2.71	0.75427
1338	GO:0007275	multicellular organism development	10313	50	54.29	0.75556
1339	GO:0033043	regulation of organelle organization	516	2	2.72	0.75617
1340	GO:1901264	carbohydrate derivative transport	271	1	1.43	0.76141
1341	GO:0042493	response to drug	2278	10	11.99	0.76161
1342	GO:1900140	regulation of seedling development	274	1	1.44	0.76517
1343	GO:0010118	stomatal movement	527	2	2.77	0.76640
1344	GO:0042743	hydrogen peroxide metabolic process	275	1	1.45	0.76641
1345	GO:0065002	intracellular protein transmembrane tran...	277	1	1.46	0.76887
1346	GO:0010051	xylem and phloem pattern formation	278	1	1.46	0.77009
1347	GO:0006139	nucleobase-containing compound metabolic...	14713	72	77.46	0.77319
1348	GO:0009933	meristem structural organization	282	1	1.48	0.77492
1349	GO:0012501	programmed cell death	783	3	4.12	0.78152
1350	GO:0009553	embryo sac development	548	2	2.88	0.78489
1351	GO:0000209	protein polyubiquitination	292	1	1.54	0.78653
1352	GO:0016125	sterol metabolic process	293	1	1.54	0.78766
1353	GO:0016071	mRNA metabolic process	1251	5	6.59	0.78882
1354	GO:0031325	positive regulation of cellular metaboli...	1475	6	7.77	0.78971
1355	GO:0043086	negative regulation of catalytic activit...	295	1	1.55	0.78990
1356	GO:0000910	cytokinesis	296	1	1.56	0.79101
1357	GO:0006401	RNA catabolic process	297	1	1.56	0.79211
1358	GO:0006694	steroid biosynthetic process	302	1	1.59	0.79755
1359	GO:1901700	response to oxygen-containing compound	5892	27	31.02	0.79944
1360	GO:0009615	response to virus	306	1	1.61	0.80179
1361	GO:0009737	response to abscisic acid	2159	9	11.37	0.80347
1362	GO:0048831	regulation of shoot system development	815	3	4.29	0.80377
1363	GO:0033365	protein localization to organelle	818	3	4.31	0.80575
1364	GO:0048532	anatomical structure arrangement	310	1	1.63	0.80595
1365	GO:0006952	defense response	5519	25	29.06	0.80891
1366	GO:0009791	post-embryonic development	5936	27	31.25	0.81111
1367	GO:0009832	plant-type cell wall biogenesis	582	2	3.06	0.81211
1368	GO:0097305	response to alcohol	2187	9	11.51	0.81504
1369	GO:1901136	carbohydrate derivative catabolic proces...	320	1	1.68	0.81597
1370	GO:0045859	regulation of protein kinase activity	325	1	1.71	0.82078
1371	GO:0006886	intracellular protein transport	1541	6	8.11	0.82236
1372	GO:0051273	beta-glucan metabolic process	328	1	1.73	0.82361
1373	GO:0050790	regulation of catalytic activity	848	3	4.46	0.82469
1374	GO:0090501	RNA phosphodiester bond hydrolysis	330	1	1.74	0.82547
1375	GO:0009893	positive regulation of metabolic process	1549	6	8.15	0.82603
1376	GO:0001101	response to acid chemical	4551	20	23.96	0.82621
1377	GO:0043549	regulation of kinase activity	331	1	1.74	0.82639
1378	GO:0009640	photomorphogenesis	332	1	1.75	0.82731
1379	GO:0010941	regulation of cell death	332	1	1.75	0.82731
1380	GO:0001932	regulation of protein phosphorylation	333	1	1.75	0.82822
1381	GO:0009790	embryo development	2222	9	11.7	0.82878
1382	GO:0006643	membrane lipid metabolic process	339	1	1.78	0.83360
1383	GO:0043900	regulation of multi-organism process	339	1	1.78	0.83360
1384	GO:0051604	protein maturation	339	1	1.78	0.83360
1385	GO:0006486	protein glycosylation	340	1	1.79	0.83448
1386	GO:0009101	glycoprotein biosynthetic process	340	1	1.79	0.83448
1387	GO:0009626	plant-type hypersensitive response	340	1	1.79	0.83448
1388	GO:0043413	macromolecule glycosylation	340	1	1.79	0.83448
1389	GO:0010033	response to organic substance	7670	35	40.38	0.83584
1390	GO:0010119	regulation of stomatal movement	342	1	1.8	0.83623
1391	GO:0033036	macromolecule localization	3325	14	17.5	0.83687
1392	GO:1901701	cellular response to oxygen-containing c...	2247	9	11.83	0.83811
1393	GO:0090698	post-embryonic plant morphogenesis	619	2	3.26	0.83820
1394	GO:0009926	auxin polar transport	346	1	1.82	0.83967
1395	GO:0051606	detection of stimulus	348	1	1.83	0.84136
1396	GO:0097659	nucleic acid-templated transcription	9522	44	50.13	0.84225
1397	GO:0016311	dephosphorylation	629	2	3.31	0.84467
1398	GO:0032774	RNA biosynthetic process	9544	44	50.25	0.84636
1399	GO:0010556	regulation of macromolecule biosynthetic...	9751	45	51.34	0.84737
1400	GO:0009741	response to brassinosteroid	356	1	1.87	0.84795
1401	GO:0051338	regulation of transferase activity	363	1	1.91	0.85349
1402	GO:0070727	cellular macromolecule localization	1848	7	9.73	0.85568
1403	GO:0043085	positive regulation of catalytic activit...	366	1	1.93	0.85580
1404	GO:0044092	negative regulation of molecular functio...	366	1	1.93	0.85580
1405	GO:0006351	transcription, DNA-templated	9401	43	49.49	0.85704
1406	GO:0042180	cellular ketone metabolic process	369	1	1.94	0.85808
1407	GO:0031323	regulation of cellular metabolic process	11029	51	58.06	0.85964
1408	GO:0009889	regulation of biosynthetic process	10026	46	52.78	0.86029
1409	GO:0048584	positive regulation of response to stimu...	655	2	3.45	0.86040
1410	GO:0071229	cellular response to acid chemical	1633	6	8.6	0.86103
1411	GO:0016999	antibiotic metabolic process	658	2	3.46	0.86212
1412	GO:0009100	glycoprotein metabolic process	375	1	1.97	0.86252
1413	GO:2000112	regulation of cellular macromolecule bio...	9648	44	50.79	0.86475
1414	GO:0051171	regulation of nitrogen compound metaboli...	10658	49	56.11	0.86476
1415	GO:0048522	positive regulation of cellular process	2103	8	11.07	0.86557
1416	GO:0090697	post-embryonic plant organ morphogenesis	380	1	2	0.86612
1417	GO:0010150	leaf senescence	382	1	2.01	0.86753
1418	GO:0090693	plant organ senescence	382	1	2.01	0.86753
1419	GO:0032270	positive regulation of cellular protein ...	384	1	2.02	0.86893
1420	GO:0051049	regulation of transport	384	1	2.02	0.86893
1421	GO:0009734	auxin-activated signaling pathway	672	2	3.54	0.86988
1422	GO:0051247	positive regulation of protein metabolic...	390	1	2.05	0.87304
1423	GO:0044093	positive regulation of molecular functio...	393	1	2.07	0.87504
1424	GO:0015031	protein transport	2365	9	12.45	0.87688
1425	GO:0090305	nucleic acid phosphodiester bond hydroly...	400	1	2.11	0.87960
1426	GO:0031326	regulation of cellular biosynthetic proc...	9956	45	52.41	0.88158
1427	GO:0006650	glycerophospholipid metabolic process	404	1	2.13	0.88213
1428	GO:0034641	cellular nitrogen compound metabolic pro...	18358	87	96.65	0.88318
1429	GO:0045184	establishment of protein localization	2388	9	12.57	0.88348
1430	GO:0080090	regulation of primary metabolic process	10781	49	56.76	0.88363
1431	GO:0008219	cell death	966	3	5.09	0.88458
1432	GO:0071214	cellular response to abiotic stimulus	704	2	3.71	0.88615
1433	GO:0104004	cellular response to environmental stimu...	704	2	3.71	0.88615
1434	GO:0008202	steroid metabolic process	412	1	2.17	0.88703
1435	GO:0050789	regulation of biological process	18591	88	97.87	0.88740
1436	GO:0070085	glycosylation	413	1	2.17	0.88762
1437	GO:0042737	drug catabolic process	710	2	3.74	0.88898
1438	GO:0048509	regulation of meristem development	416	1	2.19	0.88940
1439	GO:0071806	protein transmembrane transport	417	1	2.2	0.88999
1440	GO:0033993	response to lipid	2871	11	15.11	0.89214
1441	GO:0008380	RNA splicing	717	2	3.77	0.89221
1442	GO:0065009	regulation of molecular function	991	3	5.22	0.89465
1443	GO:0034613	cellular protein localization	1741	6	9.17	0.89729
1444	GO:0019222	regulation of metabolic process	11694	53	61.56	0.89770
1445	GO:1903506	regulation of nucleic acid-templated tra...	9056	40	47.68	0.89930
1446	GO:2001141	regulation of RNA biosynthetic process	9056	40	47.68	0.89930
1447	GO:0048528	post-embryonic root development	438	1	2.31	0.90159
1448	GO:1903046	meiotic cell cycle process	439	1	2.31	0.90211
1449	GO:0010073	meristem maintenance	440	1	2.32	0.90263
1450	GO:2000241	regulation of reproductive process	1014	3	5.34	0.90321
1451	GO:0071365	cellular response to auxin stimulus	743	2	3.91	0.90343
1452	GO:0034470	ncRNA processing	748	2	3.94	0.90546
1453	GO:0050794	regulation of cellular process	16798	78	88.43	0.90795
1454	GO:0006364	rRNA processing	455	1	2.4	0.91008
1455	GO:0032879	regulation of localization	459	1	2.42	0.91197
1456	GO:1903047	mitotic cell cycle process	459	1	2.42	0.91197
1457	GO:0007167	enzyme linked receptor protein signaling...	460	1	2.42	0.91244
1458	GO:0007169	transmembrane receptor protein tyrosine ...	460	1	2.42	0.91244
1459	GO:0000398	mRNA splicing, via spliceosome	462	1	2.43	0.91336
1460	GO:0006355	regulation of transcription, DNA-templat...	8963	39	47.19	0.91427
1461	GO:0034660	ncRNA metabolic process	1051	3	5.53	0.91567
1462	GO:0051252	regulation of RNA metabolic process	9187	40	48.37	0.91638
1463	GO:0009639	response to red or far red light	788	2	4.15	0.92031
1464	GO:0008104	protein localization	2552	9	13.44	0.92258
1465	GO:0009738	abscisic acid-activated signaling pathwa...	798	2	4.2	0.92367
1466	GO:0000375	RNA splicing, via transesterification re...	486	1	2.56	0.92373
1467	GO:0000377	RNA splicing, via transesterification re...	486	1	2.56	0.92373
1468	GO:0006470	protein dephosphorylation	488	1	2.57	0.92454
1469	GO:0050832	defense response to fungus	1346	4	7.09	0.92493
1470	GO:0009966	regulation of signal transduction	806	2	4.24	0.92626
1471	GO:0007154	cell communication	6971	29	36.7	0.92664
1472	GO:0051321	meiotic cell cycle	494	1	2.6	0.92691
1473	GO:0023051	regulation of signaling	813	2	4.28	0.92846
1474	GO:0009733	response to auxin	1620	5	8.53	0.92949
1475	GO:0009451	RNA modification	501	1	2.64	0.92958
1476	GO:0009620	response to fungus	1624	5	8.55	0.93039
1477	GO:0010646	regulation of cell communication	821	2	4.32	0.93089
1478	GO:0007166	cell surface receptor signaling pathway	511	1	2.69	0.93322
1479	GO:0009725	response to hormone	6605	27	34.77	0.93376
1480	GO:0019219	regulation of nucleobase-containing comp...	9366	40	49.31	0.93591
1481	GO:0009719	response to endogenous stimulus	6631	27	34.91	0.93672
1482	GO:0007165	signal transduction	6207	25	32.68	0.93735
1483	GO:0006399	tRNA metabolic process	529	1	2.78	0.93931
1484	GO:0045488	pectin metabolic process	530	1	2.79	0.93963
1485	GO:0031399	regulation of protein modification proce...	532	1	2.8	0.94027
1486	GO:0060255	regulation of macromolecule metabolic pr...	11079	48	58.33	0.94086
1487	GO:0010393	galacturonan metabolic process	535	1	2.82	0.94122
1488	GO:0023052	signaling	6265	25	32.98	0.94368
1489	GO:0009739	response to gibberellin	558	1	2.94	0.94798
1490	GO:1901698	response to nitrogen compound	1180	3	6.21	0.94853
1491	GO:0071215	cellular response to abscisic acid stimu...	890	2	4.69	0.94887
1492	GO:0097306	cellular response to alcohol	890	2	4.69	0.94887
1493	GO:0010468	regulation of gene expression	10179	43	53.59	0.95196
1494	GO:0003002	regionalization	578	1	3.04	0.95323
1495	GO:0042545	cell wall modification	585	1	3.08	0.95494
1496	GO:0048507	meristem development	921	2	4.85	0.95541
1497	GO:0000278	mitotic cell cycle	589	1	3.1	0.95589
1498	GO:0090696	post-embryonic plant organ development	595	1	3.13	0.95727
1499	GO:0016070	RNA metabolic process	12127	52	63.84	0.95729
1500	GO:0019953	sexual reproduction	601	1	3.16	0.95862
1501	GO:0048518	positive regulation of biological proces...	2804	9	14.76	0.96070
1502	GO:0006974	cellular response to DNA damage stimulus	958	2	5.04	0.96217
1503	GO:0044703	multi-organism reproductive process	632	1	3.33	0.96491
1504	GO:0071310	cellular response to organic substance	3572	12	18.81	0.96556
1505	GO:0051716	cellular response to stimulus	9127	37	48.05	0.96623
1506	GO:0033554	cellular response to stress	2861	9	15.06	0.96655
1507	GO:0032504	multicellular organism reproduction	643	1	3.39	0.96691
1508	GO:0009414	response to water deprivation	1292	3	6.8	0.96697
1509	GO:0006644	phospholipid metabolic process	646	1	3.4	0.96743
1510	GO:0009415	response to water	1311	3	6.9	0.96940
1511	GO:0071669	plant-type cell wall organization or bio...	1015	2	5.34	0.97070
1512	GO:0009059	macromolecule biosynthetic process	14089	60	74.17	0.97316
1513	GO:0007389	pattern specification process	684	1	3.6	0.97340
1514	GO:0071396	cellular response to lipid	1376	3	7.24	0.97650
1515	GO:0006605	protein targeting	711	1	3.74	0.97696
1516	GO:0034645	cellular macromolecule biosynthetic proc...	13776	58	72.53	0.97706
1517	GO:0070887	cellular response to chemical stimulus	4030	13	21.22	0.98062
1518	GO:0022402	cell cycle process	1131	2	5.95	0.98271
1519	GO:0010243	response to organonitrogen compound	774	1	4.07	0.98353
1520	GO:0009751	response to salicylic acid	782	1	4.12	0.98422
1521	GO:0040008	regulation of growth	800	1	4.21	0.98566
1522	GO:0009723	response to ethylene	1184	2	6.23	0.98646
1523	GO:0006281	DNA repair	868	1	4.57	0.99003
1524	GO:0006259	DNA metabolic process	1640	3	8.63	0.99223
1525	GO:0006412	translation	2828	7	14.89	0.99275
1526	GO:0043043	peptide biosynthetic process	2861	7	15.06	0.99353
1527	GO:0009755	hormone-mediated signaling pathway	2890	7	15.21	0.99416
1528	GO:0090304	nucleic acid metabolic process	13319	52	70.12	0.99437
1529	GO:0043604	amide biosynthetic process	2988	7	15.73	0.99587
1530	GO:0007049	cell cycle	1821	3	9.59	0.99646
1531	GO:0042254	ribosome biogenesis	1121	1	5.9	0.99742
1532	GO:0010467	gene expression	14373	55	75.67	0.99747
1533	GO:0043603	cellular amide metabolic process	3473	8	18.28	0.99801
1534	GO:0051301	cell division	1178	1	6.2	0.99810
1535	GO:0032870	cellular response to hormone stimulus	3232	7	17.02	0.99830
1536	GO:0006518	peptide metabolic process	3237	7	17.04	0.99833
1537	GO:0071495	cellular response to endogenous stimulus	3258	7	17.15	0.99845
1538	GO:0022613	ribonucleoprotein complex biogenesis	1386	1	7.3	0.99938
1539	GO:0008150	biological_process	76739	404	404	1.00000
1540	GO:0000002	mitochondrial genome maintenance	12	0	0.06	1.00000
1541	GO:0000012	single strand break repair	4	0	0.02	1.00000
1542	GO:0000018	regulation of DNA recombination	43	0	0.23	1.00000
1543	GO:0000019	regulation of mitotic recombination	4	0	0.02	1.00000
1544	GO:0000023	maltose metabolic process	18	0	0.09	1.00000
1545	GO:0000024	maltose biosynthetic process	6	0	0.03	1.00000
1546	GO:0000025	maltose catabolic process	7	0	0.04	1.00000
1547	GO:0000027	ribosomal large subunit assembly	131	0	0.69	1.00000
1548	GO:0000028	ribosomal small subunit assembly	92	0	0.48	1.00000
1549	GO:0000038	very long-chain fatty acid metabolic pro...	106	0	0.56	1.00000
1550	GO:0000045	autophagosome assembly	10	0	0.05	1.00000
1551	GO:0000050	urea cycle	2	0	0.01	1.00000
1552	GO:0000054	ribosomal subunit export from nucleus	11	0	0.06	1.00000
1553	GO:0000055	ribosomal large subunit export from nucl...	11	0	0.06	1.00000
1554	GO:0000056	ribosomal small subunit export from nucl...	2	0	0.01	1.00000
1555	GO:0000070	mitotic sister chromatid segregation	87	0	0.46	1.00000
1556	GO:0000075	cell cycle checkpoint	71	0	0.37	1.00000
1557	GO:0000076	DNA replication checkpoint	17	0	0.09	1.00000
1558	GO:0000077	DNA damage checkpoint	15	0	0.08	1.00000
1559	GO:0000079	regulation of cyclin-dependent protein s...	159	0	0.84	1.00000
1560	GO:0000082	G1/S transition of mitotic cell cycle	19	0	0.1	1.00000
1561	GO:0000086	G2/M transition of mitotic cell cycle	63	0	0.33	1.00000
1562	GO:0000087	mitotic M phase	5	0	0.03	1.00000
1563	GO:0000098	sulfur amino acid catabolic process	10	0	0.05	1.00000
1564	GO:0000103	sulfate assimilation	49	0	0.26	1.00000
1565	GO:0000105	histidine biosynthetic process	43	0	0.23	1.00000
1566	GO:0000154	rRNA modification	42	0	0.22	1.00000
1567	GO:0000160	phosphorelay signal transduction system	789	0	4.15	1.00000
1568	GO:0000169	activation of MAPK activity involved in ...	2	0	0.01	1.00000
1569	GO:0000183	chromatin silencing at rDNA	6	0	0.03	1.00000
1570	GO:0000184	nuclear-transcribed mRNA catabolic proce...	52	0	0.27	1.00000
1571	GO:0000186	activation of MAPKK activity	17	0	0.09	1.00000
1572	GO:0000187	activation of MAPK activity	2	0	0.01	1.00000
1573	GO:0000212	meiotic spindle organization	16	0	0.08	1.00000
1574	GO:0000237	leptotene	2	0	0.01	1.00000
1575	GO:0000238	zygotene	2	0	0.01	1.00000
1576	GO:0000244	spliceosomal tri-snRNP complex assembly	28	0	0.15	1.00000
1577	GO:0000245	spliceosomal complex assembly	91	0	0.48	1.00000
1578	GO:0000255	allantoin metabolic process	13	0	0.07	1.00000
1579	GO:0000256	allantoin catabolic process	11	0	0.06	1.00000
1580	GO:0000266	mitochondrial fission	30	0	0.16	1.00000
1581	GO:0000270	peptidoglycan metabolic process	2	0	0.01	1.00000
1582	GO:0000279	M phase	7	0	0.04	1.00000
1583	GO:0000280	nuclear division	447	0	2.35	1.00000
1584	GO:0000288	nuclear-transcribed mRNA catabolic proce...	100	0	0.53	1.00000
1585	GO:0000289	nuclear-transcribed mRNA poly(A) tail sh...	31	0	0.16	1.00000
1586	GO:0000290	deadenylation-dependent decapping of nuc...	15	0	0.08	1.00000
1587	GO:0000291	nuclear-transcribed mRNA catabolic proce...	21	0	0.11	1.00000
1588	GO:0000301	retrograde transport, vesicle recycling ...	8	0	0.04	1.00000
1589	GO:0000304	response to singlet oxygen	35	0	0.18	1.00000
1590	GO:0000338	protein deneddylation	18	0	0.09	1.00000
1591	GO:0000349	generation of catalytic spliceosome for ...	9	0	0.05	1.00000
1592	GO:0000350	generation of catalytic spliceosome for ...	6	0	0.03	1.00000
1593	GO:0000354	cis assembly of pre-catalytic spliceosom...	2	0	0.01	1.00000
1594	GO:0000372	Group I intron splicing	2	0	0.01	1.00000
1595	GO:0000373	Group II intron splicing	26	0	0.14	1.00000
1596	GO:0000376	RNA splicing, via transesterification re...	2	0	0.01	1.00000
1597	GO:0000379	tRNA-type intron splice site recognition...	3	0	0.02	1.00000
1598	GO:0000380	alternative mRNA splicing, via spliceoso...	59	0	0.31	1.00000
1599	GO:0000381	regulation of alternative mRNA splicing,...	21	0	0.11	1.00000
1600	GO:0000387	spliceosomal snRNP assembly	71	0	0.37	1.00000
1601	GO:0000389	mRNA 3'-splice site recognition	3	0	0.02	1.00000
1602	GO:0000393	spliceosomal conformational changes to g...	15	0	0.08	1.00000
1603	GO:0000395	mRNA 5'-splice site recognition	7	0	0.04	1.00000
1604	GO:0000412	histone peptidyl-prolyl isomerization	7	0	0.04	1.00000
1605	GO:0000422	autophagy of mitochondrion	3	0	0.02	1.00000
1606	GO:0000447	endonucleolytic cleavage in ITS1 to sepa...	28	0	0.15	1.00000
1607	GO:0000451	rRNA 2'-O-methylation	10	0	0.05	1.00000
1608	GO:0000453	enzyme-directed rRNA 2'-O-methylation	10	0	0.05	1.00000
1609	GO:0000455	enzyme-directed rRNA pseudouridine synth...	9	0	0.05	1.00000
1610	GO:0000459	exonucleolytic trimming involved in rRNA...	14	0	0.07	1.00000
1611	GO:0000460	maturation of 5.8S rRNA	54	0	0.28	1.00000
1612	GO:0000461	endonucleolytic cleavage to generate mat...	21	0	0.11	1.00000
1613	GO:0000462	maturation of SSU-rRNA from tricistronic...	84	0	0.44	1.00000
1614	GO:0000463	maturation of LSU-rRNA from tricistronic...	38	0	0.2	1.00000
1615	GO:0000466	maturation of 5.8S rRNA from tricistroni...	48	0	0.25	1.00000
1616	GO:0000467	exonucleolytic trimming to generate matu...	14	0	0.07	1.00000
1617	GO:0000469	cleavage involved in rRNA processing	60	0	0.32	1.00000
1618	GO:0000470	maturation of LSU-rRNA	40	0	0.21	1.00000
1619	GO:0000478	endonucleolytic cleavage involved in rRN...	41	0	0.22	1.00000
1620	GO:0000479	endonucleolytic cleavage of tricistronic...	28	0	0.15	1.00000
1621	GO:0000488	maturation of LSU-rRNA from tetracistron...	2	0	0.01	1.00000
1622	GO:0000489	maturation of SSU-rRNA from tetracistron...	2	0	0.01	1.00000
1623	GO:0000491	small nucleolar ribonucleoprotein comple...	4	0	0.02	1.00000
1624	GO:0000492	box C/D snoRNP assembly	4	0	0.02	1.00000
1625	GO:0000578	embryonic axis specification	56	0	0.29	1.00000
1626	GO:0000706	meiotic DNA double-strand break processi...	4	0	0.02	1.00000
1627	GO:0000707	meiotic DNA recombinase assembly	6	0	0.03	1.00000
1628	GO:0000710	meiotic mismatch repair	22	0	0.12	1.00000
1629	GO:0000712	resolution of meiotic recombination inte...	25	0	0.13	1.00000
1630	GO:0000715	nucleotide-excision repair, DNA damage r...	6	0	0.03	1.00000
1631	GO:0000719	photoreactive repair	8	0	0.04	1.00000
1632	GO:0000723	telomere maintenance	125	0	0.66	1.00000
1633	GO:0000724	double-strand break repair via homologou...	136	0	0.72	1.00000
1634	GO:0000725	recombinational repair	141	0	0.74	1.00000
1635	GO:0000726	non-recombinational repair	41	0	0.22	1.00000
1636	GO:0000727	double-strand break repair via break-ind...	7	0	0.04	1.00000
1637	GO:0000729	DNA double-strand break processing	12	0	0.06	1.00000
1638	GO:0000730	DNA recombinase assembly	23	0	0.12	1.00000
1639	GO:0000731	DNA synthesis involved in DNA repair	15	0	0.08	1.00000
1640	GO:0000737	DNA catabolic process, endonucleolytic	6	0	0.03	1.00000
1641	GO:0000738	DNA catabolic process, exonucleolytic	2	0	0.01	1.00000
1642	GO:0000769	syncytium formation by mitosis without c...	8	0	0.04	1.00000
1643	GO:0000819	sister chromatid segregation	153	0	0.81	1.00000
1644	GO:0000820	regulation of glutamine family amino aci...	11	0	0.06	1.00000
1645	GO:0000821	regulation of arginine metabolic process	3	0	0.02	1.00000
1646	GO:0000912	assembly of actomyosin apparatus involve...	21	0	0.11	1.00000
1647	GO:0000913	preprophase band assembly	13	0	0.07	1.00000
1648	GO:0000914	phragmoplast assembly	21	0	0.11	1.00000
1649	GO:0000917	division septum assembly	17	0	0.09	1.00000
1650	GO:0000918	division septum site selection	3	0	0.02	1.00000
1651	GO:0000919	cell plate assembly	59	0	0.31	1.00000
1652	GO:0000956	nuclear-transcribed mRNA catabolic proce...	193	0	1.02	1.00000
1653	GO:0000957	mitochondrial RNA catabolic process	7	0	0.04	1.00000
1654	GO:0000959	mitochondrial RNA metabolic process	81	0	0.43	1.00000
1655	GO:0000963	mitochondrial RNA processing	13	0	0.07	1.00000
1656	GO:0000966	RNA 5'-end processing	10	0	0.05	1.00000
1657	GO:0000972	transcription-dependent tethering of RNA...	12	0	0.06	1.00000
1658	GO:0000973	posttranscriptional tethering of RNA pol...	12	0	0.06	1.00000
1659	GO:0001060	transcription by RNA polymerase V	2	0	0.01	1.00000
1660	GO:0001172	transcription, RNA-templated	28	0	0.15	1.00000
1661	GO:0001408	guanine nucleotide transport	3	0	0.02	1.00000
1662	GO:0001504	neurotransmitter uptake	9	0	0.05	1.00000
1663	GO:0001505	regulation of neurotransmitter levels	155	0	0.82	1.00000
1664	GO:0001510	RNA methylation	134	0	0.71	1.00000
1665	GO:0001522	pseudouridine synthesis	65	0	0.34	1.00000
1666	GO:0001560	regulation of cell growth by extracellul...	7	0	0.04	1.00000
1667	GO:0001561	fatty acid alpha-oxidation	6	0	0.03	1.00000
1668	GO:0001578	microtubule bundle formation	15	0	0.08	1.00000
1669	GO:0001666	response to hypoxia	272	0	1.43	1.00000
1670	GO:0001676	long-chain fatty acid metabolic process	75	0	0.39	1.00000
1671	GO:0001682	tRNA 5'-leader removal	8	0	0.04	1.00000
1672	GO:0001708	cell fate specification	124	0	0.65	1.00000
1673	GO:0001709	cell fate determination	24	0	0.13	1.00000
1674	GO:0001731	formation of translation preinitiation c...	60	0	0.32	1.00000
1675	GO:0001732	formation of cytoplasmic translation ini...	2	0	0.01	1.00000
1676	GO:0001736	establishment of planar polarity	13	0	0.07	1.00000
1677	GO:0001738	morphogenesis of a polarized epithelium	13	0	0.07	1.00000
1678	GO:0001778	plasma membrane repair	2	0	0.01	1.00000
1679	GO:0001789	G-protein coupled receptor signaling pat...	2	0	0.01	1.00000
1680	GO:0001881	receptor recycling	4	0	0.02	1.00000
1681	GO:0001906	cell killing	475	0	2.5	1.00000
1682	GO:0001927	exocyst assembly	7	0	0.04	1.00000
1683	GO:0001933	negative regulation of protein phosphory...	47	0	0.25	1.00000
1684	GO:0001934	positive regulation of protein phosphory...	156	0	0.82	1.00000
1685	GO:0001944	vasculature development	96	0	0.51	1.00000
1686	GO:0002009	morphogenesis of an epithelium	13	0	0.07	1.00000
1687	GO:0002084	protein depalmitoylation	25	0	0.13	1.00000
1688	GO:0002097	tRNA wobble base modification	30	0	0.16	1.00000
1689	GO:0002098	tRNA wobble uridine modification	27	0	0.14	1.00000
1690	GO:0002100	tRNA wobble adenosine to inosine editing	3	0	0.02	1.00000
1691	GO:0002103	endonucleolytic cleavage of tetracistron...	5	0	0.03	1.00000
1692	GO:0002119	nematode larval development	7	0	0.04	1.00000
1693	GO:0002128	tRNA nucleoside ribose methylation	2	0	0.01	1.00000
1694	GO:0002143	tRNA wobble position uridine thiolation	4	0	0.02	1.00000
1695	GO:0002164	larval development	7	0	0.04	1.00000
1696	GO:0002181	cytoplasmic translation	220	0	1.16	1.00000
1697	GO:0002182	cytoplasmic translational elongation	10	0	0.05	1.00000
1698	GO:0002183	cytoplasmic translational initiation	62	0	0.33	1.00000
1699	GO:0002215	defense response to nematode	4	0	0.02	1.00000
1700	GO:0002218	activation of innate immune response	198	0	1.04	1.00000
1701	GO:0002220	innate immune response activating cell s...	2	0	0.01	1.00000
1702	GO:0002221	pattern recognition receptor signaling p...	8	0	0.04	1.00000
1703	GO:0002229	defense response to oomycetes	65	0	0.34	1.00000
1704	GO:0002230	positive regulation of defense response ...	22	0	0.12	1.00000
1705	GO:0002237	response to molecule of bacterial origin	119	0	0.63	1.00000
1706	GO:0002238	response to molecule of fungal origin	10	0	0.05	1.00000
1707	GO:0002239	response to oomycetes	90	0	0.47	1.00000
1708	GO:0002240	response to molecule of oomycetes origin	9	0	0.05	1.00000
1709	GO:0002252	immune effector process	239	0	1.26	1.00000
1710	GO:0002253	activation of immune response	198	0	1.04	1.00000
1711	GO:0002429	immune response-activating cell surface ...	2	0	0.01	1.00000
1712	GO:0002532	production of molecular mediator involve...	4	0	0.02	1.00000
1713	GO:0002538	arachidonic acid metabolite production i...	4	0	0.02	1.00000
1714	GO:0002540	leukotriene production involved in infla...	4	0	0.02	1.00000
1715	GO:0002679	respiratory burst involved in defense re...	21	0	0.11	1.00000
1716	GO:0002697	regulation of immune effector process	42	0	0.22	1.00000
1717	GO:0002698	negative regulation of immune effector p...	6	0	0.03	1.00000
1718	GO:0002752	cell surface pattern recognition recepto...	2	0	0.01	1.00000
1719	GO:0002757	immune response-activating signal transd...	8	0	0.04	1.00000
1720	GO:0002758	innate immune response-activating signal...	8	0	0.04	1.00000
1721	GO:0002764	immune response-regulating signaling pat...	16	0	0.08	1.00000
1722	GO:0002768	immune response-regulating cell surface ...	2	0	0.01	1.00000
1723	GO:0002790	peptide secretion	93	0	0.49	1.00000
1724	GO:0002832	negative regulation of response to bioti...	37	0	0.19	1.00000
1725	GO:0002833	positive regulation of response to bioti...	52	0	0.27	1.00000
1726	GO:0002938	tRNA guanine ribose methylation	2	0	0.01	1.00000
1727	GO:0002943	tRNA dihydrouridine synthesis	10	0	0.05	1.00000
1728	GO:0002949	tRNA threonylcarbamoyladenosine modifica...	4	0	0.02	1.00000
1729	GO:0003032	detection of oxygen	19	0	0.1	1.00000
1730	GO:0003156	regulation of animal organ formation	5	0	0.03	1.00000
1731	GO:0005513	detection of calcium ion	27	0	0.14	1.00000
1732	GO:0005977	glycogen metabolic process	27	0	0.14	1.00000
1733	GO:0005978	glycogen biosynthetic process	27	0	0.14	1.00000
1734	GO:0005986	sucrose biosynthetic process	60	0	0.32	1.00000
1735	GO:0005987	sucrose catabolic process	14	0	0.07	1.00000
1736	GO:0005993	trehalose catabolic process	5	0	0.03	1.00000
1737	GO:0005997	xylulose metabolic process	2	0	0.01	1.00000
1738	GO:0006000	fructose metabolic process	21	0	0.11	1.00000
1739	GO:0006002	fructose 6-phosphate metabolic process	41	0	0.22	1.00000
1740	GO:0006003	fructose 2,6-bisphosphate metabolic proc...	6	0	0.03	1.00000
1741	GO:0006004	fucose metabolic process	6	0	0.03	1.00000
1742	GO:0006005	L-fucose biosynthetic process	2	0	0.01	1.00000
1743	GO:0006007	glucose catabolic process	5	0	0.03	1.00000
1744	GO:0006013	mannose metabolic process	22	0	0.12	1.00000
1745	GO:0006014	D-ribose metabolic process	50	0	0.26	1.00000
1746	GO:0006020	inositol metabolic process	46	0	0.24	1.00000
1747	GO:0006021	inositol biosynthetic process	19	0	0.1	1.00000
1748	GO:0006022	aminoglycan metabolic process	97	0	0.51	1.00000
1749	GO:0006023	aminoglycan biosynthetic process	27	0	0.14	1.00000
1750	GO:0006024	glycosaminoglycan biosynthetic process	27	0	0.14	1.00000
1751	GO:0006026	aminoglycan catabolic process	70	0	0.37	1.00000
1752	GO:0006029	proteoglycan metabolic process	17	0	0.09	1.00000
1753	GO:0006030	chitin metabolic process	70	0	0.37	1.00000
1754	GO:0006032	chitin catabolic process	70	0	0.37	1.00000
1755	GO:0006040	amino sugar metabolic process	113	0	0.59	1.00000
1756	GO:0006041	glucosamine metabolic process	4	0	0.02	1.00000
1757	GO:0006042	glucosamine biosynthetic process	4	0	0.02	1.00000
1758	GO:0006044	N-acetylglucosamine metabolic process	4	0	0.02	1.00000
1759	GO:0006047	UDP-N-acetylglucosamine metabolic proces...	25	0	0.13	1.00000
1760	GO:0006048	UDP-N-acetylglucosamine biosynthetic pro...	25	0	0.13	1.00000
1761	GO:0006059	hexitol metabolic process	2	0	0.01	1.00000
1762	GO:0006063	uronic acid metabolic process	10	0	0.05	1.00000
1763	GO:0006065	UDP-glucuronate biosynthetic process	14	0	0.07	1.00000
1764	GO:0006067	ethanol metabolic process	4	0	0.02	1.00000
1765	GO:0006069	ethanol oxidation	4	0	0.02	1.00000
1766	GO:0006072	glycerol-3-phosphate metabolic process	28	0	0.15	1.00000
1767	GO:0006076	(1->3)-beta-D-glucan catabolic process	7	0	0.04	1.00000
1768	GO:0006080	substituted mannan metabolic process	2	0	0.01	1.00000
1769	GO:0006086	acetyl-CoA biosynthetic process from pyr...	31	0	0.16	1.00000
1770	GO:0006089	lactate metabolic process	34	0	0.18	1.00000
1771	GO:0006097	glyoxylate cycle	34	0	0.18	1.00000
1772	GO:0006099	tricarboxylic acid cycle	214	0	1.13	1.00000
1773	GO:0006101	citrate metabolic process	214	0	1.13	1.00000
1774	GO:0006102	isocitrate metabolic process	46	0	0.24	1.00000
1775	GO:0006104	succinyl-CoA metabolic process	10	0	0.05	1.00000
1776	GO:0006105	succinate metabolic process	19	0	0.1	1.00000
1777	GO:0006106	fumarate metabolic process	9	0	0.05	1.00000
1778	GO:0006110	regulation of glycolytic process	3	0	0.02	1.00000
1779	GO:0006112	energy reserve metabolic process	27	0	0.14	1.00000
1780	GO:0006114	glycerol biosynthetic process	6	0	0.03	1.00000
1781	GO:0006116	NADH oxidation	6	0	0.03	1.00000
1782	GO:0006121	mitochondrial electron transport, succin...	27	0	0.14	1.00000
1783	GO:0006127	glycerophosphate shuttle	6	0	0.03	1.00000
1784	GO:0006140	regulation of nucleotide metabolic proce...	22	0	0.12	1.00000
1785	GO:0006144	purine nucleobase metabolic process	64	0	0.34	1.00000
1786	GO:0006145	purine nucleobase catabolic process	18	0	0.09	1.00000
1787	GO:0006148	inosine catabolic process	8	0	0.04	1.00000
1788	GO:0006154	adenosine catabolic process	5	0	0.03	1.00000
1789	GO:0006166	purine ribonucleoside salvage	11	0	0.06	1.00000
1790	GO:0006167	AMP biosynthetic process	32	0	0.17	1.00000
1791	GO:0006168	adenine salvage	17	0	0.09	1.00000
1792	GO:0006169	adenosine salvage	9	0	0.05	1.00000
1793	GO:0006175	dATP biosynthetic process	3	0	0.02	1.00000
1794	GO:0006176	dATP biosynthetic process from ADP	3	0	0.02	1.00000
1795	GO:0006177	GMP biosynthetic process	9	0	0.05	1.00000
1796	GO:0006178	guanine salvage	2	0	0.01	1.00000
1797	GO:0006182	cGMP biosynthetic process	7	0	0.04	1.00000
1798	GO:0006183	GTP biosynthetic process	6	0	0.03	1.00000
1799	GO:0006188	IMP biosynthetic process	46	0	0.24	1.00000
1800	GO:0006189	'de novo' IMP biosynthetic process	39	0	0.21	1.00000
1801	GO:0006195	purine nucleotide catabolic process	4	0	0.02	1.00000
1802	GO:0006203	dGTP catabolic process	4	0	0.02	1.00000
1803	GO:0006206	pyrimidine nucleobase metabolic process	98	0	0.52	1.00000
1804	GO:0006207	'de novo' pyrimidine nucleobase biosynth...	40	0	0.21	1.00000
1805	GO:0006208	pyrimidine nucleobase catabolic process	13	0	0.07	1.00000
1806	GO:0006212	uracil catabolic process	13	0	0.07	1.00000
1807	GO:0006216	cytidine catabolic process	9	0	0.05	1.00000
1808	GO:0006222	UMP biosynthetic process	39	0	0.21	1.00000
1809	GO:0006226	dUMP biosynthetic process	2	0	0.01	1.00000
1810	GO:0006228	UTP biosynthetic process	6	0	0.03	1.00000
1811	GO:0006231	dTMP biosynthetic process	8	0	0.04	1.00000
1812	GO:0006260	DNA replication	468	0	2.46	1.00000
1813	GO:0006261	DNA-dependent DNA replication	274	0	1.44	1.00000
1814	GO:0006264	mitochondrial DNA replication	4	0	0.02	1.00000
1815	GO:0006265	DNA topological change	51	0	0.27	1.00000
1816	GO:0006266	DNA ligation	11	0	0.06	1.00000
1817	GO:0006268	DNA unwinding involved in DNA replicatio...	37	0	0.19	1.00000
1818	GO:0006269	DNA replication, synthesis of RNA primer	18	0	0.09	1.00000
1819	GO:0006270	DNA replication initiation	49	0	0.26	1.00000
1820	GO:0006271	DNA strand elongation involved in DNA re...	18	0	0.09	1.00000
1821	GO:0006273	lagging strand elongation	5	0	0.03	1.00000
1822	GO:0006275	regulation of DNA replication	93	0	0.49	1.00000
1823	GO:0006278	RNA-dependent DNA biosynthetic process	41	0	0.22	1.00000
1824	GO:0006279	premeiotic DNA replication	5	0	0.03	1.00000
1825	GO:0006282	regulation of DNA repair	23	0	0.12	1.00000
1826	GO:0006284	base-excision repair	65	0	0.34	1.00000
1827	GO:0006287	base-excision repair, gap-filling	2	0	0.01	1.00000
1828	GO:0006289	nucleotide-excision repair	68	0	0.36	1.00000
1829	GO:0006290	pyrimidine dimer repair	16	0	0.08	1.00000
1830	GO:0006294	nucleotide-excision repair, preincision ...	2	0	0.01	1.00000
1831	GO:0006296	nucleotide-excision repair, DNA incision...	2	0	0.01	1.00000
1832	GO:0006297	nucleotide-excision repair, DNA gap fill...	2	0	0.01	1.00000
1833	GO:0006298	mismatch repair	49	0	0.26	1.00000
1834	GO:0006301	postreplication repair	46	0	0.24	1.00000
1835	GO:0006302	double-strand break repair	192	0	1.01	1.00000
1836	GO:0006303	double-strand break repair via nonhomolo...	33	0	0.17	1.00000
1837	GO:0006308	DNA catabolic process	25	0	0.13	1.00000
1838	GO:0006310	DNA recombination	380	0	2	1.00000
1839	GO:0006311	meiotic gene conversion	4	0	0.02	1.00000
1840	GO:0006312	mitotic recombination	43	0	0.23	1.00000
1841	GO:0006323	DNA packaging	160	0	0.84	1.00000
1842	GO:0006333	chromatin assembly or disassembly	169	0	0.89	1.00000
1843	GO:0006334	nucleosome assembly	97	0	0.51	1.00000
1844	GO:0006336	DNA replication-independent nucleosome a...	4	0	0.02	1.00000
1845	GO:0006338	chromatin remodeling	126	0	0.66	1.00000
1846	GO:0006344	maintenance of chromatin silencing	9	0	0.05	1.00000
1847	GO:0006346	methylation-dependent chromatin silencin...	64	0	0.34	1.00000
1848	GO:0006349	regulation of gene expression by genetic...	67	0	0.35	1.00000
1849	GO:0006353	DNA-templated transcription, termination	27	0	0.14	1.00000
1850	GO:0006354	DNA-templated transcription, elongation	78	0	0.41	1.00000
1851	GO:0006359	regulation of transcription by RNA polym...	15	0	0.08	1.00000
1852	GO:0006360	transcription by RNA polymerase I	6	0	0.03	1.00000
1853	GO:0006368	transcription elongation from RNA polyme...	36	0	0.19	1.00000
1854	GO:0006369	termination of RNA polymerase II transcr...	4	0	0.02	1.00000
1855	GO:0006370	7-methylguanosine mRNA capping	24	0	0.13	1.00000
1856	GO:0006376	mRNA splice site selection	26	0	0.14	1.00000
1857	GO:0006378	mRNA polyadenylation	45	0	0.24	1.00000
1858	GO:0006379	mRNA cleavage	28	0	0.15	1.00000
1859	GO:0006382	adenosine to inosine editing	3	0	0.02	1.00000
1860	GO:0006383	transcription by RNA polymerase III	26	0	0.14	1.00000
1861	GO:0006384	transcription initiation from RNA polyme...	7	0	0.04	1.00000
1862	GO:0006400	tRNA modification	174	0	0.92	1.00000
1863	GO:0006402	mRNA catabolic process	238	0	1.25	1.00000
1864	GO:0006406	mRNA export from nucleus	82	0	0.43	1.00000
1865	GO:0006407	rRNA export from nucleus	20	0	0.11	1.00000
1866	GO:0006418	tRNA aminoacylation for protein translat...	252	0	1.33	1.00000
1867	GO:0006419	alanyl-tRNA aminoacylation	9	0	0.05	1.00000
1868	GO:0006420	arginyl-tRNA aminoacylation	10	0	0.05	1.00000
1869	GO:0006421	asparaginyl-tRNA aminoacylation	17	0	0.09	1.00000
1870	GO:0006422	aspartyl-tRNA aminoacylation	10	0	0.05	1.00000
1871	GO:0006423	cysteinyl-tRNA aminoacylation	13	0	0.07	1.00000
1872	GO:0006424	glutamyl-tRNA aminoacylation	26	0	0.14	1.00000
1873	GO:0006425	glutaminyl-tRNA aminoacylation	9	0	0.05	1.00000
1874	GO:0006426	glycyl-tRNA aminoacylation	13	0	0.07	1.00000
1875	GO:0006427	histidyl-tRNA aminoacylation	7	0	0.04	1.00000
1876	GO:0006428	isoleucyl-tRNA aminoacylation	13	0	0.07	1.00000
1877	GO:0006429	leucyl-tRNA aminoacylation	5	0	0.03	1.00000
1878	GO:0006430	lysyl-tRNA aminoacylation	12	0	0.06	1.00000
1879	GO:0006431	methionyl-tRNA aminoacylation	5	0	0.03	1.00000
1880	GO:0006432	phenylalanyl-tRNA aminoacylation	21	0	0.11	1.00000
1881	GO:0006433	prolyl-tRNA aminoacylation	18	0	0.09	1.00000
1882	GO:0006434	seryl-tRNA aminoacylation	10	0	0.05	1.00000
1883	GO:0006435	threonyl-tRNA aminoacylation	9	0	0.05	1.00000
1884	GO:0006436	tryptophanyl-tRNA aminoacylation	16	0	0.08	1.00000
1885	GO:0006438	valyl-tRNA aminoacylation	2	0	0.01	1.00000
1886	GO:0006446	regulation of translational initiation	116	0	0.61	1.00000
1887	GO:0006450	regulation of translational fidelity	7	0	0.04	1.00000
1888	GO:0006465	signal peptide processing	76	0	0.4	1.00000
1889	GO:0006469	negative regulation of protein kinase ac...	43	0	0.23	1.00000
1890	GO:0006471	protein ADP-ribosylation	18	0	0.09	1.00000
1891	GO:0006474	N-terminal protein amino acid acetylatio...	20	0	0.11	1.00000
1892	GO:0006481	C-terminal protein methylation	2	0	0.01	1.00000
1893	GO:0006482	protein demethylation	19	0	0.1	1.00000
1894	GO:0006487	protein N-linked glycosylation	124	0	0.65	1.00000
1895	GO:0006488	dolichol-linked oligosaccharide biosynth...	10	0	0.05	1.00000
1896	GO:0006490	oligosaccharide-lipid intermediate biosy...	17	0	0.09	1.00000
1897	GO:0006491	N-glycan processing	36	0	0.19	1.00000
1898	GO:0006501	C-terminal protein lipidation	3	0	0.02	1.00000
1899	GO:0006505	GPI anchor metabolic process	70	0	0.37	1.00000
1900	GO:0006506	GPI anchor biosynthetic process	53	0	0.28	1.00000
1901	GO:0006513	protein monoubiquitination	20	0	0.11	1.00000
1902	GO:0006515	protein quality control for misfolded or...	27	0	0.14	1.00000
1903	GO:0006516	glycoprotein catabolic process	21	0	0.11	1.00000
1904	GO:0006517	protein deglycosylation	19	0	0.1	1.00000
1905	GO:0006521	regulation of cellular amino acid metabo...	78	0	0.41	1.00000
1906	GO:0006522	alanine metabolic process	26	0	0.14	1.00000
1907	GO:0006524	alanine catabolic process	26	0	0.14	1.00000
1908	GO:0006525	arginine metabolic process	68	0	0.36	1.00000
1909	GO:0006526	arginine biosynthetic process	48	0	0.25	1.00000
1910	GO:0006527	arginine catabolic process	10	0	0.05	1.00000
1911	GO:0006528	asparagine metabolic process	35	0	0.18	1.00000
1912	GO:0006529	asparagine biosynthetic process	23	0	0.12	1.00000
1913	GO:0006530	asparagine catabolic process	12	0	0.06	1.00000
1914	GO:0006534	cysteine metabolic process	99	0	0.52	1.00000
1915	GO:0006535	cysteine biosynthetic process from serin...	19	0	0.1	1.00000
1916	GO:0006536	glutamate metabolic process	78	0	0.41	1.00000
1917	GO:0006537	glutamate biosynthetic process	16	0	0.08	1.00000
1918	GO:0006538	glutamate catabolic process	11	0	0.06	1.00000
1919	GO:0006540	glutamate decarboxylation to succinate	11	0	0.06	1.00000
1920	GO:0006544	glycine metabolic process	79	0	0.42	1.00000
1921	GO:0006545	glycine biosynthetic process	21	0	0.11	1.00000
1922	GO:0006546	glycine catabolic process	37	0	0.19	1.00000
1923	GO:0006547	histidine metabolic process	43	0	0.23	1.00000
1924	GO:0006549	isoleucine metabolic process	61	0	0.32	1.00000
1925	GO:0006554	lysine catabolic process	15	0	0.08	1.00000
1926	GO:0006556	S-adenosylmethionine biosynthetic proces...	14	0	0.07	1.00000
1927	GO:0006557	S-adenosylmethioninamine biosynthetic pr...	21	0	0.11	1.00000
1928	GO:0006562	proline catabolic process	12	0	0.06	1.00000
1929	GO:0006563	L-serine metabolic process	65	0	0.34	1.00000
1930	GO:0006564	L-serine biosynthetic process	18	0	0.09	1.00000
1931	GO:0006567	threonine catabolic process	10	0	0.05	1.00000
1932	GO:0006569	tryptophan catabolic process	12	0	0.06	1.00000
1933	GO:0006570	tyrosine metabolic process	22	0	0.12	1.00000
1934	GO:0006571	tyrosine biosynthetic process	10	0	0.05	1.00000
1935	GO:0006572	tyrosine catabolic process	12	0	0.06	1.00000
1936	GO:0006573	valine metabolic process	55	0	0.29	1.00000
1937	GO:0006574	valine catabolic process	19	0	0.1	1.00000
1938	GO:0006577	amino-acid betaine metabolic process	7	0	0.04	1.00000
1939	GO:0006578	amino-acid betaine biosynthetic process	7	0	0.04	1.00000
1940	GO:0006580	ethanolamine metabolic process	6	0	0.03	1.00000
1941	GO:0006591	ornithine metabolic process	11	0	0.06	1.00000
1942	GO:0006593	ornithine catabolic process	4	0	0.02	1.00000
1943	GO:0006597	spermine biosynthetic process	28	0	0.15	1.00000
1944	GO:0006598	polyamine catabolic process	16	0	0.08	1.00000
1945	GO:0006607	NLS-bearing protein import into nucleus	45	0	0.24	1.00000
1946	GO:0006610	ribosomal protein import into nucleus	16	0	0.08	1.00000
1947	GO:0006612	protein targeting to membrane	209	0	1.1	1.00000
1948	GO:0006613	cotranslational protein targeting to mem...	40	0	0.21	1.00000
1949	GO:0006614	SRP-dependent cotranslational protein ta...	40	0	0.21	1.00000
1950	GO:0006617	SRP-dependent cotranslational protein ta...	17	0	0.09	1.00000
1951	GO:0006620	posttranslational protein targeting to e...	39	0	0.21	1.00000
1952	GO:0006621	protein retention in ER lumen	28	0	0.15	1.00000
1953	GO:0006623	protein targeting to vacuole	118	0	0.62	1.00000
1954	GO:0006624	vacuolar protein processing	26	0	0.14	1.00000
1955	GO:0006625	protein targeting to peroxisome	48	0	0.25	1.00000
1956	GO:0006626	protein targeting to mitochondrion	153	0	0.81	1.00000
1957	GO:0006627	protein processing involved in protein t...	32	0	0.17	1.00000
1958	GO:0006646	phosphatidylethanolamine biosynthetic pr...	37	0	0.19	1.00000
1959	GO:0006649	phospholipid transfer to membrane	3	0	0.02	1.00000
1960	GO:0006651	diacylglycerol biosynthetic process	18	0	0.09	1.00000
1961	GO:0006655	phosphatidylglycerol biosynthetic proces...	31	0	0.16	1.00000
1962	GO:0006656	phosphatidylcholine biosynthetic process	28	0	0.15	1.00000
1963	GO:0006658	phosphatidylserine metabolic process	10	0	0.05	1.00000
1964	GO:0006659	phosphatidylserine biosynthetic process	10	0	0.05	1.00000
1965	GO:0006661	phosphatidylinositol biosynthetic proces...	92	0	0.48	1.00000
1966	GO:0006662	glycerol ether metabolic process	3	0	0.02	1.00000
1967	GO:0006664	glycolipid metabolic process	187	0	0.98	1.00000
1968	GO:0006665	sphingolipid metabolic process	130	0	0.68	1.00000
1969	GO:0006670	sphingosine metabolic process	5	0	0.03	1.00000
1970	GO:0006671	phytosphingosine metabolic process	5	0	0.03	1.00000
1971	GO:0006672	ceramide metabolic process	40	0	0.21	1.00000
1972	GO:0006677	glycosylceramide metabolic process	25	0	0.13	1.00000
1973	GO:0006678	glucosylceramide metabolic process	11	0	0.06	1.00000
1974	GO:0006680	glucosylceramide catabolic process	11	0	0.06	1.00000
1975	GO:0006687	glycosphingolipid metabolic process	25	0	0.13	1.00000
1976	GO:0006690	icosanoid metabolic process	10	0	0.05	1.00000
1977	GO:0006691	leukotriene metabolic process	4	0	0.02	1.00000
1978	GO:0006695	cholesterol biosynthetic process	9	0	0.05	1.00000
1979	GO:0006706	steroid catabolic process	6	0	0.03	1.00000
1980	GO:0006722	triterpenoid metabolic process	28	0	0.15	1.00000
1981	GO:0006723	cuticle hydrocarbon biosynthetic process	13	0	0.07	1.00000
1982	GO:0006729	tetrahydrobiopterin biosynthetic process	13	0	0.07	1.00000
1983	GO:0006734	NADH metabolic process	15	0	0.08	1.00000
1984	GO:0006740	NADPH regeneration	6	0	0.03	1.00000
1985	GO:0006741	NADP biosynthetic process	13	0	0.07	1.00000
1986	GO:0006743	ubiquinone metabolic process	45	0	0.24	1.00000
1987	GO:0006744	ubiquinone biosynthetic process	45	0	0.24	1.00000
1988	GO:0006747	FAD biosynthetic process	2	0	0.01	1.00000
1989	GO:0006749	glutathione metabolic process	283	0	1.49	1.00000
1990	GO:0006750	glutathione biosynthetic process	21	0	0.11	1.00000
1991	GO:0006751	glutathione catabolic process	31	0	0.16	1.00000
1992	GO:0006768	biotin metabolic process	18	0	0.09	1.00000
1993	GO:0006772	thiamine metabolic process	32	0	0.17	1.00000
1994	GO:0006780	uroporphyrinogen III biosynthetic proces...	2	0	0.01	1.00000
1995	GO:0006782	protoporphyrinogen IX biosynthetic proce...	47	0	0.25	1.00000
1996	GO:0006783	heme biosynthetic process	70	0	0.37	1.00000
1997	GO:0006784	heme a biosynthetic process	4	0	0.02	1.00000
1998	GO:0006787	porphyrin-containing compound catabolic ...	59	0	0.31	1.00000
1999	GO:0006788	heme oxidation	12	0	0.06	1.00000
[truncated: 3,255 more rows]
