# Supplementary material for: Differences in Alternative Splicing between Yellow and Black-Seeded Rapeseed
Source: Plants (Basel). 2020 Jul 31;9(8):977. doi: 10.3390/plants9080977 (PMC7465011; doi:10.3390/plants9080977)
Supplement: Supplementary file 1 [file plants-09-00977-s001.zip › Supplementary Materials/Table S5/CytoNodedarkgrey.tab-fst.Fisher_BP.txt]

GO.ID	Term	Annotated	Significant	Expected	classicFisher
1	GO:0009073	aromatic amino acid family biosynthetic ...	159	2	0.04	0.00087
2	GO:0009072	aromatic amino acid family metabolic pro...	250	2	0.07	0.00213
3	GO:0006430	lysyl-tRNA aminoacylation	12	1	0	0.00328
4	GO:0035336	long-chain fatty-acyl-CoA metabolic proc...	33	1	0.01	0.00899
5	GO:0006878	cellular copper ion homeostasis	35	1	0.01	0.00954
6	GO:0035337	fatty-acyl-CoA metabolic process	35	1	0.01	0.00954
7	GO:0006520	cellular amino acid metabolic process	1630	3	0.45	0.00956
8	GO:0008652	cellular amino acid biosynthetic process	732	2	0.2	0.01692
9	GO:0055070	copper ion homeostasis	65	1	0.02	0.01764
10	GO:0006812	cation transport	2099	3	0.57	0.01881
11	GO:0006825	copper ion transport	72	1	0.02	0.01952
12	GO:0010345	suberin biosynthetic process	75	1	0.02	0.02033
13	GO:0032958	inositol phosphate biosynthetic process	76	1	0.02	0.02060
14	GO:0002790	peptide secretion	93	1	0.03	0.02515
15	GO:0009306	protein secretion	93	1	0.03	0.02515
16	GO:0009718	anthocyanin-containing compound biosynth...	98	1	0.03	0.02648
17	GO:0009944	polarity specification of adaxial/abaxia...	109	1	0.03	0.02941
18	GO:0046173	polyol biosynthetic process	113	1	0.03	0.03048
19	GO:0043647	inositol phosphate metabolic process	115	1	0.03	0.03101
20	GO:0065001	specification of axis polarity	115	1	0.03	0.03101
21	GO:0009556	microsporogenesis	120	1	0.03	0.03233
22	GO:0009943	adaxial/abaxial axis specification	125	1	0.03	0.03366
23	GO:0044283	small molecule biosynthetic process	2638	3	0.72	0.03399
24	GO:1901568	fatty acid derivative metabolic process	137	1	0.04	0.03683
25	GO:0006904	vesicle docking involved in exocytosis	138	1	0.04	0.03710
26	GO:0140029	exocytic process	138	1	0.04	0.03710
27	GO:0022402	cell cycle process	1131	2	0.31	0.03787
28	GO:0034293	sexual sporulation	151	1	0.04	0.04052
29	GO:0043934	sporulation	151	1	0.04	0.04052
30	GO:0048236	plant-type sporogenesis	151	1	0.04	0.04052
31	GO:0009955	adaxial/abaxial pattern specification	160	1	0.04	0.04289
32	GO:0046283	anthocyanin-containing compound metaboli...	168	1	0.05	0.04499
33	GO:0048278	vesicle docking	189	1	0.05	0.05047
34	GO:0009798	axis specification	193	1	0.05	0.05151
35	GO:0022406	membrane docking	193	1	0.05	0.05151
36	GO:0140056	organelle localization by membrane tethe...	193	1	0.05	0.05151
37	GO:0006637	acyl-CoA metabolic process	196	1	0.05	0.05229
38	GO:0035383	thioester metabolic process	196	1	0.05	0.05229
39	GO:0046165	alcohol biosynthetic process	208	1	0.06	0.05541
40	GO:0006811	ion transport	3320	3	0.91	0.06017
41	GO:0006418	tRNA aminoacylation for protein translat...	252	1	0.07	0.06675
42	GO:0006887	exocytosis	252	1	0.07	0.06675
43	GO:0043038	amino acid activation	252	1	0.07	0.06675
44	GO:0043039	tRNA aminoacylation	252	1	0.07	0.06675
45	GO:0046686	response to cadmium ion	1565	2	0.43	0.06759
46	GO:0006979	response to oxidative stress	1576	2	0.43	0.06843
47	GO:0098655	cation transmembrane transport	1635	2	0.45	0.07295
48	GO:0019751	polyol metabolic process	289	1	0.08	0.07619
49	GO:0044281	small molecule metabolic process	5996	4	1.64	0.07646
50	GO:0000910	cytokinesis	296	1	0.08	0.07796
51	GO:0009813	flavonoid biosynthetic process	311	1	0.09	0.08175
52	GO:0019752	carboxylic acid metabolic process	3823	3	1.05	0.08417
53	GO:0000041	transition metal ion transport	327	1	0.09	0.08578
54	GO:0032940	secretion by cell	333	1	0.09	0.08729
55	GO:0007049	cell cycle	1821	2	0.5	0.08781
56	GO:0006810	transport	8982	5	2.46	0.09040
57	GO:0046903	secretion	347	1	0.09	0.09080
58	GO:0051640	organelle localization	355	1	0.1	0.09279
59	GO:0051234	establishment of localization	9084	5	2.49	0.09391
60	GO:0009812	flavonoid metabolic process	372	1	0.1	0.09703
61	GO:0043436	oxoacid metabolic process	4196	3	1.15	0.10432
62	GO:0006082	organic acid metabolic process	4200	3	1.15	0.10454
63	GO:0051179	localization	9409	5	2.57	0.10555
64	GO:0046916	cellular transition metal ion homeostasi...	415	1	0.11	0.10764
65	GO:0010038	response to metal ion	2107	2	0.58	0.11228
66	GO:1903046	meiotic cell cycle process	439	1	0.12	0.11352
67	GO:0016053	organic acid biosynthetic process	2152	2	0.59	0.11628
68	GO:0046394	carboxylic acid biosynthetic process	2152	2	0.59	0.11628
69	GO:0051321	meiotic cell cycle	494	1	0.14	0.12684
70	GO:0006066	alcohol metabolic process	499	1	0.14	0.12805
71	GO:0046148	pigment biosynthetic process	501	1	0.14	0.12853
72	GO:0009699	phenylpropanoid biosynthetic process	507	1	0.14	0.12996
73	GO:0034220	ion transmembrane transport	2307	2	0.63	0.13036
74	GO:0006399	tRNA metabolic process	529	1	0.14	0.13522
75	GO:0080167	response to karrikin	529	1	0.14	0.13522
76	GO:0009739	response to gibberellin	558	1	0.15	0.14211
77	GO:0003002	regionalization	578	1	0.16	0.14683
78	GO:0009664	plant-type cell wall organization	583	1	0.16	0.14800
79	GO:0055076	transition metal ion homeostasis	583	1	0.16	0.14800
80	GO:0042440	pigment metabolic process	600	1	0.16	0.15199
81	GO:0019953	sexual reproduction	601	1	0.16	0.15222
82	GO:0006875	cellular metal ion homeostasis	603	1	0.17	0.15269
83	GO:0007568	aging	622	1	0.17	0.15712
84	GO:0044703	multi-organism reproductive process	632	1	0.17	0.15944
85	GO:0009698	phenylpropanoid metabolic process	647	1	0.18	0.16291
86	GO:0030003	cellular cation homeostasis	672	1	0.18	0.16867
87	GO:0000302	response to reactive oxygen species	676	1	0.18	0.16959
88	GO:0007389	pattern specification process	684	1	0.19	0.17142
89	GO:0006873	cellular ion homeostasis	721	1	0.2	0.17985
90	GO:1901617	organic hydroxy compound biosynthetic pr...	723	1	0.2	0.18030
91	GO:0009751	response to salicylic acid	782	1	0.21	0.19356
92	GO:0055082	cellular chemical homeostasis	801	1	0.22	0.19778
93	GO:0055065	metal ion homeostasis	821	1	0.22	0.20221
94	GO:0044550	secondary metabolite biosynthetic proces...	822	1	0.22	0.20243
95	GO:1901566	organonitrogen compound biosynthetic pro...	6092	3	1.67	0.23024
96	GO:0009611	response to wounding	952	1	0.26	0.23063
97	GO:0009753	response to jasmonic acid	954	1	0.26	0.23106
98	GO:0055080	cation homeostasis	972	1	0.27	0.23488
99	GO:0071669	plant-type cell wall organization or bio...	1015	1	0.28	0.24395
100	GO:0098771	inorganic ion homeostasis	1022	1	0.28	0.24542
101	GO:0006732	coenzyme metabolic process	1030	1	0.28	0.24709
102	GO:0030001	metal ion transport	1049	1	0.29	0.25105
103	GO:0034660	ncRNA metabolic process	1051	1	0.29	0.25146
104	GO:0050801	ion homeostasis	1092	1	0.3	0.25993
105	GO:1901576	organic substance biosynthetic process	19401	7	5.31	0.26640
106	GO:0009555	pollen development	1132	1	0.31	0.26811
107	GO:0055085	transmembrane transport	3706	2	1.01	0.26951
108	GO:0046677	response to antibiotic	1140	1	0.31	0.26974
109	GO:0019725	cellular homeostasis	1166	1	0.32	0.27499
110	GO:0032259	methylation	1174	1	0.32	0.27660
111	GO:0051301	cell division	1178	1	0.32	0.27741
112	GO:0010035	response to inorganic substance	3788	2	1.04	0.27797
113	GO:1901615	organic hydroxy compound metabolic proce...	1216	1	0.33	0.28500
114	GO:0009058	biosynthetic process	19845	7	5.43	0.28748
115	GO:0090407	organophosphate biosynthetic process	1322	1	0.36	0.30578
116	GO:0016192	vesicle-mediated transport	1382	1	0.38	0.31729
117	GO:0019748	secondary metabolic process	1424	1	0.39	0.32524
118	GO:0048878	chemical homeostasis	1444	1	0.4	0.32899
119	GO:0006790	sulfur compound metabolic process	1484	1	0.41	0.33644
120	GO:0014070	response to organic cyclic compound	1528	1	0.42	0.34454
121	GO:0048229	gametophyte development	1565	1	0.43	0.35128
122	GO:0055114	oxidation-reduction process	4895	2	1.34	0.39102
123	GO:0071555	cell wall organization	1813	1	0.5	0.39478
124	GO:0019438	aromatic compound biosynthetic process	11709	4	3.2	0.40187
125	GO:0019637	organophosphate metabolic process	1918	1	0.52	0.41234
126	GO:0042592	homeostatic process	1931	1	0.53	0.41448
127	GO:0045229	external encapsulating structure organiz...	1956	1	0.54	0.41858
128	GO:0051186	cofactor metabolic process	2009	1	0.55	0.42717
129	GO:1901362	organic cyclic compound biosynthetic pro...	12162	4	3.33	0.43190
130	GO:0006950	response to stress	12451	4	3.41	0.45094
131	GO:0042493	response to drug	2278	1	0.62	0.46896
132	GO:0006725	cellular aromatic compound metabolic pro...	16353	5	4.48	0.47381
133	GO:0009651	response to salt stress	2325	1	0.64	0.47595
134	GO:0015031	protein transport	2365	1	0.65	0.48184
135	GO:0045184	establishment of protein localization	2388	1	0.65	0.48519
136	GO:1901700	response to oxygen-containing compound	5892	2	1.61	0.48694
137	GO:0071554	cell wall organization or biogenesis	2464	1	0.67	0.49613
138	GO:0051641	cellular localization	2487	1	0.68	0.49940
139	GO:1901360	organic cyclic compound metabolic proces...	16814	5	4.6	0.50091
140	GO:0006970	response to osmotic stress	2520	1	0.69	0.50405
141	GO:0006793	phosphorus metabolic process	6123	2	1.68	0.50798
142	GO:0008104	protein localization	2552	1	0.7	0.50852
143	GO:0015833	peptide transport	2590	1	0.71	0.51378
144	GO:0042886	amide transport	2626	1	0.72	0.51872
145	GO:0006412	translation	2828	1	0.77	0.54553
146	GO:0043043	peptide biosynthetic process	2861	1	0.78	0.54977
147	GO:0033993	response to lipid	2871	1	0.79	0.55105
148	GO:0043604	amide biosynthetic process	2988	1	0.82	0.56575
149	GO:0042221	response to chemical	10917	3	2.99	0.59115
150	GO:0006518	peptide metabolic process	3237	1	0.89	0.59553
151	GO:0050896	response to stimulus	22296	6	6.1	0.60102
152	GO:0048869	cellular developmental process	3317	1	0.91	0.60467
153	GO:0033036	macromolecule localization	3325	1	0.91	0.60558
154	GO:0071705	nitrogen compound transport	3346	1	0.92	0.60794
155	GO:0044249	cellular biosynthetic process	18943	5	5.18	0.61995
156	GO:0043603	cellular amide metabolic process	3473	1	0.95	0.62194
157	GO:0009628	response to abiotic stimulus	7633	2	2.09	0.63227
158	GO:0032502	developmental process	12071	3	3.3	0.66367
159	GO:0065008	regulation of biological quality	3939	1	1.08	0.66936
160	GO:0016310	phosphorylation	4024	1	1.1	0.67737
161	GO:0071702	organic substance transport	4149	1	1.14	0.68882
162	GO:0001101	response to acid chemical	4551	1	1.25	0.72308
163	GO:0008152	metabolic process	40295	10	11.03	0.74787
164	GO:0010467	gene expression	14373	3	3.93	0.78184
165	GO:0010468	regulation of gene expression	10179	2	2.79	0.78792
166	GO:0003006	developmental process involved in reprod...	5530	1	1.51	0.79213
167	GO:0007275	multicellular organism development	10313	2	2.82	0.79435
168	GO:0051704	multi-organism process	5702	1	1.56	0.80242
169	GO:0006796	phosphate-containing compound metabolic ...	5885	1	1.61	0.81284
170	GO:0032501	multicellular organismal process	10996	2	3.01	0.82469
171	GO:0022414	reproductive process	6170	1	1.69	0.82803
172	GO:0060255	regulation of macromolecule metabolic pr...	11079	2	3.03	0.82811
173	GO:0000003	reproduction	6197	1	1.7	0.82941
174	GO:0071704	organic substance metabolic process	35733	8	9.78	0.84052
175	GO:0009725	response to hormone	6605	1	1.81	0.84897
176	GO:0048856	anatomical structure development	11631	2	3.18	0.84944
177	GO:0009719	response to endogenous stimulus	6631	1	1.81	0.85015
178	GO:0019222	regulation of metabolic process	11694	2	3.2	0.85173
179	GO:0016070	RNA metabolic process	12127	2	3.32	0.86665
180	GO:1901564	organonitrogen compound metabolic proces...	17159	3	4.7	0.87971
181	GO:0010033	response to organic substance	7670	1	2.1	0.89048
182	GO:0090304	nucleic acid metabolic process	13319	2	3.64	0.90126
183	GO:0016043	cellular component organization	8280	1	2.27	0.90910
184	GO:0034645	cellular macromolecule biosynthetic proc...	13776	2	3.77	0.91228
185	GO:0044271	cellular nitrogen compound biosynthetic ...	14088	2	3.86	0.91917
186	GO:0009059	macromolecule biosynthetic process	14089	2	3.86	0.91919
187	GO:0006355	regulation of transcription, DNA-templat...	8963	1	2.45	0.92636
188	GO:0009987	cellular process	43240	9	11.83	0.92820
189	GO:1903506	regulation of nucleic acid-templated tra...	9056	1	2.48	0.92846
190	GO:2001141	regulation of RNA biosynthetic process	9056	1	2.48	0.92846
191	GO:0051252	regulation of RNA metabolic process	9187	1	2.51	0.93131
192	GO:0006139	nucleobase-containing compound metabolic...	14713	2	4.03	0.93155
193	GO:0019219	regulation of nucleobase-containing comp...	9366	1	2.56	0.93503
194	GO:0071840	cellular component organization or bioge...	9384	1	2.57	0.93540
195	GO:0006351	transcription, DNA-templated	9401	1	2.57	0.93574
196	GO:0097659	nucleic acid-templated transcription	9522	1	2.61	0.93812
197	GO:0032774	RNA biosynthetic process	9544	1	2.61	0.93854
198	GO:2000112	regulation of cellular macromolecule bio...	9648	1	2.64	0.94051
199	GO:0010556	regulation of macromolecule biosynthetic...	9751	1	2.67	0.94240
200	GO:0031326	regulation of cellular biosynthetic proc...	9956	1	2.72	0.94599
201	GO:0009889	regulation of biosynthetic process	10026	1	2.74	0.94717
202	GO:0046483	heterocycle metabolic process	15765	2	4.31	0.94863
203	GO:0044237	cellular metabolic process	33680	6	9.22	0.95179
204	GO:0065007	biological regulation	20927	3	5.73	0.95213
205	GO:0034654	nucleobase-containing compound biosynthe...	10595	1	2.9	0.95587
206	GO:0051171	regulation of nitrogen compound metaboli...	10658	1	2.92	0.95674
207	GO:0080090	regulation of primary metabolic process	10781	1	2.95	0.95840
208	GO:0031323	regulation of cellular metabolic process	11029	1	3.02	0.96157
209	GO:0018130	heterocycle biosynthetic process	11323	1	3.1	0.96502
210	GO:0044267	cellular protein metabolic process	11525	1	3.15	0.96722
211	GO:0034641	cellular nitrogen compound metabolic pro...	18358	2	5.02	0.97561
212	GO:0050789	regulation of biological process	18591	2	5.09	0.97725
213	GO:0019538	protein metabolic process	13135	1	3.59	0.98061
214	GO:0006807	nitrogen compound metabolic process	28953	4	7.92	0.98151
215	GO:0043170	macromolecule metabolic process	26566	3	7.27	0.99055
216	GO:0044260	cellular macromolecule metabolic process	22537	2	6.17	0.99344
217	GO:0050794	regulation of cellular process	16798	1	4.6	0.99442
218	GO:0044238	primary metabolic process	33229	4	9.09	0.99511
219	GO:0008150	biological_process	76739	21	21	1.00000
220	GO:0000002	mitochondrial genome maintenance	12	0	0	1.00000
221	GO:0000012	single strand break repair	4	0	0	1.00000
222	GO:0000018	regulation of DNA recombination	43	0	0.01	1.00000
223	GO:0000019	regulation of mitotic recombination	4	0	0	1.00000
224	GO:0000023	maltose metabolic process	18	0	0	1.00000
225	GO:0000024	maltose biosynthetic process	6	0	0	1.00000
226	GO:0000025	maltose catabolic process	7	0	0	1.00000
227	GO:0000027	ribosomal large subunit assembly	131	0	0.04	1.00000
228	GO:0000028	ribosomal small subunit assembly	92	0	0.03	1.00000
229	GO:0000032	cell wall mannoprotein biosynthetic proc...	4	0	0	1.00000
230	GO:0000038	very long-chain fatty acid metabolic pro...	106	0	0.03	1.00000
231	GO:0000045	autophagosome assembly	10	0	0	1.00000
232	GO:0000050	urea cycle	2	0	0	1.00000
233	GO:0000054	ribosomal subunit export from nucleus	11	0	0	1.00000
234	GO:0000055	ribosomal large subunit export from nucl...	11	0	0	1.00000
235	GO:0000056	ribosomal small subunit export from nucl...	2	0	0	1.00000
236	GO:0000060	protein import into nucleus, translocati...	36	0	0.01	1.00000
237	GO:0000070	mitotic sister chromatid segregation	87	0	0.02	1.00000
238	GO:0000075	cell cycle checkpoint	71	0	0.02	1.00000
239	GO:0000076	DNA replication checkpoint	17	0	0	1.00000
240	GO:0000077	DNA damage checkpoint	15	0	0	1.00000
241	GO:0000079	regulation of cyclin-dependent protein s...	159	0	0.04	1.00000
242	GO:0000082	G1/S transition of mitotic cell cycle	19	0	0.01	1.00000
243	GO:0000086	G2/M transition of mitotic cell cycle	63	0	0.02	1.00000
244	GO:0000087	mitotic M phase	5	0	0	1.00000
245	GO:0000096	sulfur amino acid metabolic process	248	0	0.07	1.00000
246	GO:0000097	sulfur amino acid biosynthetic process	156	0	0.04	1.00000
247	GO:0000098	sulfur amino acid catabolic process	10	0	0	1.00000
248	GO:0000103	sulfate assimilation	49	0	0.01	1.00000
249	GO:0000105	histidine biosynthetic process	43	0	0.01	1.00000
250	GO:0000122	negative regulation of transcription by ...	66	0	0.02	1.00000
251	GO:0000154	rRNA modification	42	0	0.01	1.00000
252	GO:0000160	phosphorelay signal transduction system	789	0	0.22	1.00000
253	GO:0000162	tryptophan biosynthetic process	74	0	0.02	1.00000
254	GO:0000165	MAPK cascade	122	0	0.03	1.00000
255	GO:0000169	activation of MAPK activity involved in ...	2	0	0	1.00000
256	GO:0000183	chromatin silencing at rDNA	6	0	0	1.00000
257	GO:0000184	nuclear-transcribed mRNA catabolic proce...	52	0	0.01	1.00000
258	GO:0000186	activation of MAPKK activity	17	0	0	1.00000
259	GO:0000187	activation of MAPK activity	2	0	0	1.00000
260	GO:0000209	protein polyubiquitination	292	0	0.08	1.00000
261	GO:0000212	meiotic spindle organization	16	0	0	1.00000
262	GO:0000226	microtubule cytoskeleton organization	338	0	0.09	1.00000
263	GO:0000237	leptotene	2	0	0	1.00000
264	GO:0000238	zygotene	2	0	0	1.00000
265	GO:0000244	spliceosomal tri-snRNP complex assembly	28	0	0.01	1.00000
266	GO:0000245	spliceosomal complex assembly	91	0	0.02	1.00000
267	GO:0000255	allantoin metabolic process	13	0	0	1.00000
268	GO:0000256	allantoin catabolic process	11	0	0	1.00000
269	GO:0000266	mitochondrial fission	30	0	0.01	1.00000
270	GO:0000270	peptidoglycan metabolic process	2	0	0	1.00000
271	GO:0000271	polysaccharide biosynthetic process	698	0	0.19	1.00000
272	GO:0000272	polysaccharide catabolic process	662	0	0.18	1.00000
273	GO:0000278	mitotic cell cycle	589	0	0.16	1.00000
274	GO:0000279	M phase	7	0	0	1.00000
275	GO:0000280	nuclear division	447	0	0.12	1.00000
276	GO:0000281	mitotic cytokinesis	189	0	0.05	1.00000
277	GO:0000288	nuclear-transcribed mRNA catabolic proce...	100	0	0.03	1.00000
278	GO:0000289	nuclear-transcribed mRNA poly(A) tail sh...	31	0	0.01	1.00000
279	GO:0000290	deadenylation-dependent decapping of nuc...	15	0	0	1.00000
280	GO:0000291	nuclear-transcribed mRNA catabolic proce...	21	0	0.01	1.00000
281	GO:0000301	retrograde transport, vesicle recycling ...	8	0	0	1.00000
282	GO:0000303	response to superoxide	73	0	0.02	1.00000
283	GO:0000304	response to singlet oxygen	35	0	0.01	1.00000
284	GO:0000305	response to oxygen radical	73	0	0.02	1.00000
285	GO:0000338	protein deneddylation	18	0	0	1.00000
286	GO:0000349	generation of catalytic spliceosome for ...	9	0	0	1.00000
287	GO:0000350	generation of catalytic spliceosome for ...	6	0	0	1.00000
288	GO:0000354	cis assembly of pre-catalytic spliceosom...	2	0	0	1.00000
289	GO:0000372	Group I intron splicing	2	0	0	1.00000
290	GO:0000373	Group II intron splicing	26	0	0.01	1.00000
291	GO:0000375	RNA splicing, via transesterification re...	486	0	0.13	1.00000
292	GO:0000376	RNA splicing, via transesterification re...	2	0	0	1.00000
293	GO:0000377	RNA splicing, via transesterification re...	486	0	0.13	1.00000
294	GO:0000379	tRNA-type intron splice site recognition...	3	0	0	1.00000
295	GO:0000380	alternative mRNA splicing, via spliceoso...	59	0	0.02	1.00000
296	GO:0000381	regulation of alternative mRNA splicing,...	21	0	0.01	1.00000
297	GO:0000387	spliceosomal snRNP assembly	71	0	0.02	1.00000
298	GO:0000389	mRNA 3'-splice site recognition	3	0	0	1.00000
299	GO:0000393	spliceosomal conformational changes to g...	15	0	0	1.00000
300	GO:0000394	RNA splicing, via endonucleolytic cleava...	29	0	0.01	1.00000
301	GO:0000395	mRNA 5'-splice site recognition	7	0	0	1.00000
302	GO:0000398	mRNA splicing, via spliceosome	462	0	0.13	1.00000
303	GO:0000412	histone peptidyl-prolyl isomerization	7	0	0	1.00000
304	GO:0000413	protein peptidyl-prolyl isomerization	115	0	0.03	1.00000
305	GO:0000422	autophagy of mitochondrion	3	0	0	1.00000
306	GO:0000447	endonucleolytic cleavage in ITS1 to sepa...	28	0	0.01	1.00000
307	GO:0000451	rRNA 2'-O-methylation	10	0	0	1.00000
308	GO:0000453	enzyme-directed rRNA 2'-O-methylation	10	0	0	1.00000
309	GO:0000455	enzyme-directed rRNA pseudouridine synth...	9	0	0	1.00000
310	GO:0000459	exonucleolytic trimming involved in rRNA...	14	0	0	1.00000
311	GO:0000460	maturation of 5.8S rRNA	54	0	0.01	1.00000
312	GO:0000461	endonucleolytic cleavage to generate mat...	21	0	0.01	1.00000
313	GO:0000462	maturation of SSU-rRNA from tricistronic...	84	0	0.02	1.00000
314	GO:0000463	maturation of LSU-rRNA from tricistronic...	38	0	0.01	1.00000
315	GO:0000466	maturation of 5.8S rRNA from tricistroni...	48	0	0.01	1.00000
316	GO:0000467	exonucleolytic trimming to generate matu...	14	0	0	1.00000
317	GO:0000469	cleavage involved in rRNA processing	60	0	0.02	1.00000
318	GO:0000470	maturation of LSU-rRNA	40	0	0.01	1.00000
319	GO:0000478	endonucleolytic cleavage involved in rRN...	41	0	0.01	1.00000
320	GO:0000479	endonucleolytic cleavage of tricistronic...	28	0	0.01	1.00000
321	GO:0000488	maturation of LSU-rRNA from tetracistron...	2	0	0	1.00000
322	GO:0000489	maturation of SSU-rRNA from tetracistron...	2	0	0	1.00000
323	GO:0000491	small nucleolar ribonucleoprotein comple...	4	0	0	1.00000
324	GO:0000492	box C/D snoRNP assembly	4	0	0	1.00000
325	GO:0000578	embryonic axis specification	56	0	0.02	1.00000
326	GO:0000706	meiotic DNA double-strand break processi...	4	0	0	1.00000
327	GO:0000707	meiotic DNA recombinase assembly	6	0	0	1.00000
328	GO:0000710	meiotic mismatch repair	22	0	0.01	1.00000
329	GO:0000712	resolution of meiotic recombination inte...	25	0	0.01	1.00000
330	GO:0000715	nucleotide-excision repair, DNA damage r...	6	0	0	1.00000
331	GO:0000719	photoreactive repair	8	0	0	1.00000
332	GO:0000723	telomere maintenance	125	0	0.03	1.00000
333	GO:0000724	double-strand break repair via homologou...	136	0	0.04	1.00000
334	GO:0000725	recombinational repair	141	0	0.04	1.00000
335	GO:0000726	non-recombinational repair	41	0	0.01	1.00000
336	GO:0000727	double-strand break repair via break-ind...	7	0	0	1.00000
337	GO:0000729	DNA double-strand break processing	12	0	0	1.00000
338	GO:0000730	DNA recombinase assembly	23	0	0.01	1.00000
339	GO:0000731	DNA synthesis involved in DNA repair	15	0	0	1.00000
340	GO:0000737	DNA catabolic process, endonucleolytic	6	0	0	1.00000
341	GO:0000738	DNA catabolic process, exonucleolytic	2	0	0	1.00000
342	GO:0000740	nuclear membrane fusion	4	0	0	1.00000
343	GO:0000741	karyogamy	109	0	0.03	1.00000
344	GO:0000769	syncytium formation by mitosis without c...	8	0	0	1.00000
345	GO:0000819	sister chromatid segregation	153	0	0.04	1.00000
346	GO:0000820	regulation of glutamine family amino aci...	11	0	0	1.00000
347	GO:0000821	regulation of arginine metabolic process	3	0	0	1.00000
348	GO:0000902	cell morphogenesis	1562	0	0.43	1.00000
349	GO:0000904	cell morphogenesis involved in different...	885	0	0.24	1.00000
350	GO:0000911	cytokinesis by cell plate formation	139	0	0.04	1.00000
351	GO:0000912	assembly of actomyosin apparatus involve...	21	0	0.01	1.00000
352	GO:0000913	preprophase band assembly	13	0	0	1.00000
353	GO:0000914	phragmoplast assembly	21	0	0.01	1.00000
354	GO:0000917	division septum assembly	17	0	0	1.00000
355	GO:0000918	division septum site selection	3	0	0	1.00000
356	GO:0000919	cell plate assembly	59	0	0.02	1.00000
357	GO:0000956	nuclear-transcribed mRNA catabolic proce...	193	0	0.05	1.00000
358	GO:0000957	mitochondrial RNA catabolic process	7	0	0	1.00000
359	GO:0000959	mitochondrial RNA metabolic process	81	0	0.02	1.00000
360	GO:0000963	mitochondrial RNA processing	13	0	0	1.00000
361	GO:0000966	RNA 5'-end processing	10	0	0	1.00000
362	GO:0000972	transcription-dependent tethering of RNA...	12	0	0	1.00000
363	GO:0000973	posttranscriptional tethering of RNA pol...	12	0	0	1.00000
364	GO:0001060	transcription by RNA polymerase V	2	0	0	1.00000
365	GO:0001112	DNA-templated transcriptional open compl...	5	0	0	1.00000
366	GO:0001113	transcriptional open complex formation a...	5	0	0	1.00000
367	GO:0001120	protein-DNA complex remodeling	5	0	0	1.00000
368	GO:0001172	transcription, RNA-templated	28	0	0.01	1.00000
369	GO:0001408	guanine nucleotide transport	3	0	0	1.00000
370	GO:0001504	neurotransmitter uptake	9	0	0	1.00000
371	GO:0001505	regulation of neurotransmitter levels	155	0	0.04	1.00000
372	GO:0001510	RNA methylation	134	0	0.04	1.00000
373	GO:0001522	pseudouridine synthesis	65	0	0.02	1.00000
374	GO:0001558	regulation of cell growth	245	0	0.07	1.00000
375	GO:0001560	regulation of cell growth by extracellul...	7	0	0	1.00000
376	GO:0001561	fatty acid alpha-oxidation	6	0	0	1.00000
377	GO:0001578	microtubule bundle formation	15	0	0	1.00000
378	GO:0001666	response to hypoxia	272	0	0.07	1.00000
379	GO:0001676	long-chain fatty acid metabolic process	75	0	0.02	1.00000
380	GO:0001678	cellular glucose homeostasis	55	0	0.02	1.00000
381	GO:0001682	tRNA 5'-leader removal	8	0	0	1.00000
382	GO:0001708	cell fate specification	124	0	0.03	1.00000
383	GO:0001709	cell fate determination	24	0	0.01	1.00000
384	GO:0001731	formation of translation preinitiation c...	60	0	0.02	1.00000
385	GO:0001732	formation of cytoplasmic translation ini...	2	0	0	1.00000
386	GO:0001736	establishment of planar polarity	13	0	0	1.00000
387	GO:0001738	morphogenesis of a polarized epithelium	13	0	0	1.00000
388	GO:0001763	morphogenesis of a branching structure	96	0	0.03	1.00000
389	GO:0001778	plasma membrane repair	2	0	0	1.00000
390	GO:0001789	G-protein coupled receptor signaling pat...	2	0	0	1.00000
391	GO:0001881	receptor recycling	4	0	0	1.00000
392	GO:0001887	selenium compound metabolic process	14	0	0	1.00000
393	GO:0001906	cell killing	475	0	0.13	1.00000
394	GO:0001927	exocyst assembly	7	0	0	1.00000
395	GO:0001932	regulation of protein phosphorylation	333	0	0.09	1.00000
396	GO:0001933	negative regulation of protein phosphory...	47	0	0.01	1.00000
397	GO:0001934	positive regulation of protein phosphory...	156	0	0.04	1.00000
398	GO:0001944	vasculature development	96	0	0.03	1.00000
399	GO:0002009	morphogenesis of an epithelium	13	0	0	1.00000
400	GO:0002084	protein depalmitoylation	25	0	0.01	1.00000
401	GO:0002097	tRNA wobble base modification	30	0	0.01	1.00000
402	GO:0002098	tRNA wobble uridine modification	27	0	0.01	1.00000
403	GO:0002100	tRNA wobble adenosine to inosine editing	3	0	0	1.00000
404	GO:0002103	endonucleolytic cleavage of tetracistron...	5	0	0	1.00000
405	GO:0002119	nematode larval development	7	0	0	1.00000
406	GO:0002128	tRNA nucleoside ribose methylation	2	0	0	1.00000
407	GO:0002143	tRNA wobble position uridine thiolation	4	0	0	1.00000
408	GO:0002164	larval development	7	0	0	1.00000
409	GO:0002181	cytoplasmic translation	220	0	0.06	1.00000
410	GO:0002182	cytoplasmic translational elongation	10	0	0	1.00000
411	GO:0002183	cytoplasmic translational initiation	62	0	0.02	1.00000
412	GO:0002213	defense response to insect	103	0	0.03	1.00000
413	GO:0002215	defense response to nematode	4	0	0	1.00000
414	GO:0002218	activation of innate immune response	198	0	0.05	1.00000
415	GO:0002220	innate immune response activating cell s...	2	0	0	1.00000
416	GO:0002221	pattern recognition receptor signaling p...	8	0	0	1.00000
417	GO:0002229	defense response to oomycetes	65	0	0.02	1.00000
418	GO:0002230	positive regulation of defense response ...	22	0	0.01	1.00000
419	GO:0002237	response to molecule of bacterial origin	119	0	0.03	1.00000
420	GO:0002238	response to molecule of fungal origin	10	0	0	1.00000
421	GO:0002239	response to oomycetes	90	0	0.02	1.00000
422	GO:0002240	response to molecule of oomycetes origin	9	0	0	1.00000
423	GO:0002252	immune effector process	239	0	0.07	1.00000
424	GO:0002253	activation of immune response	198	0	0.05	1.00000
425	GO:0002376	immune system process	1551	0	0.42	1.00000
426	GO:0002429	immune response-activating cell surface ...	2	0	0	1.00000
427	GO:0002532	production of molecular mediator involve...	4	0	0	1.00000
428	GO:0002538	arachidonic acid metabolite production i...	4	0	0	1.00000
429	GO:0002540	leukotriene production involved in infla...	4	0	0	1.00000
430	GO:0002679	respiratory burst involved in defense re...	21	0	0.01	1.00000
431	GO:0002682	regulation of immune system process	474	0	0.13	1.00000
432	GO:0002683	negative regulation of immune system pro...	67	0	0.02	1.00000
433	GO:0002684	positive regulation of immune system pro...	271	0	0.07	1.00000
434	GO:0002697	regulation of immune effector process	42	0	0.01	1.00000
435	GO:0002698	negative regulation of immune effector p...	6	0	0	1.00000
436	GO:0002752	cell surface pattern recognition recepto...	2	0	0	1.00000
437	GO:0002757	immune response-activating signal transd...	8	0	0	1.00000
438	GO:0002758	innate immune response-activating signal...	8	0	0	1.00000
439	GO:0002764	immune response-regulating signaling pat...	16	0	0	1.00000
440	GO:0002768	immune response-regulating cell surface ...	2	0	0	1.00000
441	GO:0002831	regulation of response to biotic stimulu...	197	0	0.05	1.00000
442	GO:0002832	negative regulation of response to bioti...	37	0	0.01	1.00000
443	GO:0002833	positive regulation of response to bioti...	52	0	0.01	1.00000
444	GO:0002938	tRNA guanine ribose methylation	2	0	0	1.00000
445	GO:0002943	tRNA dihydrouridine synthesis	10	0	0	1.00000
446	GO:0002949	tRNA threonylcarbamoyladenosine modifica...	4	0	0	1.00000
447	GO:0003032	detection of oxygen	19	0	0.01	1.00000
448	GO:0003156	regulation of animal organ formation	5	0	0	1.00000
449	GO:0003333	amino acid transmembrane transport	89	0	0.02	1.00000
450	GO:0005513	detection of calcium ion	27	0	0.01	1.00000
451	GO:0005975	carbohydrate metabolic process	3783	0	1.04	1.00000
452	GO:0005976	polysaccharide metabolic process	1579	0	0.43	1.00000
453	GO:0005977	glycogen metabolic process	27	0	0.01	1.00000
454	GO:0005978	glycogen biosynthetic process	27	0	0.01	1.00000
455	GO:0005982	starch metabolic process	237	0	0.06	1.00000
456	GO:0005983	starch catabolic process	76	0	0.02	1.00000
457	GO:0005984	disaccharide metabolic process	234	0	0.06	1.00000
458	GO:0005985	sucrose metabolic process	134	0	0.04	1.00000
459	GO:0005986	sucrose biosynthetic process	60	0	0.02	1.00000
460	GO:0005987	sucrose catabolic process	14	0	0	1.00000
461	GO:0005991	trehalose metabolic process	82	0	0.02	1.00000
462	GO:0005992	trehalose biosynthetic process	75	0	0.02	1.00000
463	GO:0005993	trehalose catabolic process	5	0	0	1.00000
464	GO:0005996	monosaccharide metabolic process	420	0	0.11	1.00000
465	GO:0005997	xylulose metabolic process	2	0	0	1.00000
466	GO:0006000	fructose metabolic process	21	0	0.01	1.00000
467	GO:0006002	fructose 6-phosphate metabolic process	41	0	0.01	1.00000
468	GO:0006003	fructose 2,6-bisphosphate metabolic proc...	6	0	0	1.00000
469	GO:0006004	fucose metabolic process	6	0	0	1.00000
470	GO:0006005	L-fucose biosynthetic process	2	0	0	1.00000
471	GO:0006006	glucose metabolic process	100	0	0.03	1.00000
472	GO:0006007	glucose catabolic process	5	0	0	1.00000
473	GO:0006011	UDP-glucose metabolic process	13	0	0	1.00000
474	GO:0006012	galactose metabolic process	105	0	0.03	1.00000
475	GO:0006013	mannose metabolic process	22	0	0.01	1.00000
476	GO:0006014	D-ribose metabolic process	50	0	0.01	1.00000
477	GO:0006020	inositol metabolic process	46	0	0.01	1.00000
478	GO:0006021	inositol biosynthetic process	19	0	0.01	1.00000
479	GO:0006022	aminoglycan metabolic process	97	0	0.03	1.00000
480	GO:0006023	aminoglycan biosynthetic process	27	0	0.01	1.00000
481	GO:0006024	glycosaminoglycan biosynthetic process	27	0	0.01	1.00000
482	GO:0006026	aminoglycan catabolic process	70	0	0.02	1.00000
483	GO:0006029	proteoglycan metabolic process	17	0	0	1.00000
484	GO:0006030	chitin metabolic process	70	0	0.02	1.00000
485	GO:0006032	chitin catabolic process	70	0	0.02	1.00000
486	GO:0006040	amino sugar metabolic process	113	0	0.03	1.00000
487	GO:0006041	glucosamine metabolic process	4	0	0	1.00000
488	GO:0006042	glucosamine biosynthetic process	4	0	0	1.00000
489	GO:0006044	N-acetylglucosamine metabolic process	4	0	0	1.00000
490	GO:0006047	UDP-N-acetylglucosamine metabolic proces...	25	0	0.01	1.00000
491	GO:0006048	UDP-N-acetylglucosamine biosynthetic pro...	25	0	0.01	1.00000
492	GO:0006056	mannoprotein metabolic process	4	0	0	1.00000
493	GO:0006057	mannoprotein biosynthetic process	4	0	0	1.00000
494	GO:0006059	hexitol metabolic process	2	0	0	1.00000
495	GO:0006063	uronic acid metabolic process	10	0	0	1.00000
496	GO:0006065	UDP-glucuronate biosynthetic process	14	0	0	1.00000
497	GO:0006067	ethanol metabolic process	4	0	0	1.00000
498	GO:0006069	ethanol oxidation	4	0	0	1.00000
499	GO:0006071	glycerol metabolic process	121	0	0.03	1.00000
500	GO:0006072	glycerol-3-phosphate metabolic process	28	0	0.01	1.00000
501	GO:0006073	cellular glucan metabolic process	736	0	0.2	1.00000
502	GO:0006074	(1->3)-beta-D-glucan metabolic process	66	0	0.02	1.00000
503	GO:0006075	(1->3)-beta-D-glucan biosynthetic proces...	59	0	0.02	1.00000
504	GO:0006076	(1->3)-beta-D-glucan catabolic process	7	0	0	1.00000
505	GO:0006080	substituted mannan metabolic process	2	0	0	1.00000
506	GO:0006081	cellular aldehyde metabolic process	287	0	0.08	1.00000
507	GO:0006083	acetate metabolic process	5	0	0	1.00000
508	GO:0006084	acetyl-CoA metabolic process	129	0	0.04	1.00000
509	GO:0006085	acetyl-CoA biosynthetic process	52	0	0.01	1.00000
510	GO:0006086	acetyl-CoA biosynthetic process from pyr...	31	0	0.01	1.00000
511	GO:0006089	lactate metabolic process	34	0	0.01	1.00000
512	GO:0006090	pyruvate metabolic process	323	0	0.09	1.00000
513	GO:0006091	generation of precursor metabolites and ...	1250	0	0.34	1.00000
514	GO:0006094	gluconeogenesis	46	0	0.01	1.00000
515	GO:0006096	glycolytic process	273	0	0.07	1.00000
516	GO:0006097	glyoxylate cycle	34	0	0.01	1.00000
517	GO:0006098	pentose-phosphate shunt	122	0	0.03	1.00000
518	GO:0006099	tricarboxylic acid cycle	214	0	0.06	1.00000
519	GO:0006101	citrate metabolic process	214	0	0.06	1.00000
520	GO:0006102	isocitrate metabolic process	46	0	0.01	1.00000
521	GO:0006104	succinyl-CoA metabolic process	10	0	0	1.00000
522	GO:0006105	succinate metabolic process	19	0	0.01	1.00000
523	GO:0006106	fumarate metabolic process	9	0	0	1.00000
524	GO:0006107	oxaloacetate metabolic process	6	0	0	1.00000
525	GO:0006108	malate metabolic process	59	0	0.02	1.00000
526	GO:0006109	regulation of carbohydrate metabolic pro...	173	0	0.05	1.00000
527	GO:0006110	regulation of glycolytic process	3	0	0	1.00000
528	GO:0006112	energy reserve metabolic process	27	0	0.01	1.00000
529	GO:0006114	glycerol biosynthetic process	6	0	0	1.00000
530	GO:0006116	NADH oxidation	6	0	0	1.00000
531	GO:0006119	oxidative phosphorylation	101	0	0.03	1.00000
532	GO:0006120	mitochondrial electron transport, NADH t...	33	0	0.01	1.00000
533	GO:0006121	mitochondrial electron transport, succin...	27	0	0.01	1.00000
534	GO:0006122	mitochondrial electron transport, ubiqui...	32	0	0.01	1.00000
535	GO:0006123	mitochondrial electron transport, cytoch...	7	0	0	1.00000
536	GO:0006127	glycerophosphate shuttle	6	0	0	1.00000
537	GO:0006140	regulation of nucleotide metabolic proce...	22	0	0.01	1.00000
538	GO:0006144	purine nucleobase metabolic process	64	0	0.02	1.00000
539	GO:0006145	purine nucleobase catabolic process	18	0	0	1.00000
540	GO:0006148	inosine catabolic process	8	0	0	1.00000
541	GO:0006152	purine nucleoside catabolic process	19	0	0.01	1.00000
542	GO:0006154	adenosine catabolic process	5	0	0	1.00000
543	GO:0006163	purine nucleotide metabolic process	724	0	0.2	1.00000
544	GO:0006164	purine nucleotide biosynthetic process	556	0	0.15	1.00000
545	GO:0006165	nucleoside diphosphate phosphorylation	279	0	0.08	1.00000
546	GO:0006166	purine ribonucleoside salvage	11	0	0	1.00000
547	GO:0006167	AMP biosynthetic process	32	0	0.01	1.00000
548	GO:0006168	adenine salvage	17	0	0	1.00000
549	GO:0006169	adenosine salvage	9	0	0	1.00000
550	GO:0006175	dATP biosynthetic process	3	0	0	1.00000
551	GO:0006176	dATP biosynthetic process from ADP	3	0	0	1.00000
552	GO:0006177	GMP biosynthetic process	9	0	0	1.00000
553	GO:0006178	guanine salvage	2	0	0	1.00000
554	GO:0006182	cGMP biosynthetic process	7	0	0	1.00000
555	GO:0006183	GTP biosynthetic process	6	0	0	1.00000
556	GO:0006188	IMP biosynthetic process	46	0	0.01	1.00000
557	GO:0006189	'de novo' IMP biosynthetic process	39	0	0.01	1.00000
558	GO:0006195	purine nucleotide catabolic process	4	0	0	1.00000
559	GO:0006203	dGTP catabolic process	4	0	0	1.00000
560	GO:0006206	pyrimidine nucleobase metabolic process	98	0	0.03	1.00000
561	GO:0006207	'de novo' pyrimidine nucleobase biosynth...	40	0	0.01	1.00000
562	GO:0006208	pyrimidine nucleobase catabolic process	13	0	0	1.00000
563	GO:0006212	uracil catabolic process	13	0	0	1.00000
564	GO:0006213	pyrimidine nucleoside metabolic process	120	0	0.03	1.00000
565	GO:0006216	cytidine catabolic process	9	0	0	1.00000
566	GO:0006218	uridine catabolic process	6	0	0	1.00000
567	GO:0006220	pyrimidine nucleotide metabolic process	94	0	0.03	1.00000
568	GO:0006221	pyrimidine nucleotide biosynthetic proce...	88	0	0.02	1.00000
569	GO:0006222	UMP biosynthetic process	39	0	0.01	1.00000
570	GO:0006226	dUMP biosynthetic process	2	0	0	1.00000
571	GO:0006228	UTP biosynthetic process	6	0	0	1.00000
572	GO:0006231	dTMP biosynthetic process	8	0	0	1.00000
573	GO:0006241	CTP biosynthetic process	29	0	0.01	1.00000
574	GO:0006259	DNA metabolic process	1640	0	0.45	1.00000
575	GO:0006260	DNA replication	468	0	0.13	1.00000
576	GO:0006261	DNA-dependent DNA replication	274	0	0.07	1.00000
577	GO:0006264	mitochondrial DNA replication	4	0	0	1.00000
578	GO:0006265	DNA topological change	51	0	0.01	1.00000
579	GO:0006266	DNA ligation	11	0	0	1.00000
580	GO:0006268	DNA unwinding involved in DNA replicatio...	37	0	0.01	1.00000
581	GO:0006269	DNA replication, synthesis of RNA primer	18	0	0	1.00000
582	GO:0006270	DNA replication initiation	49	0	0.01	1.00000
583	GO:0006271	DNA strand elongation involved in DNA re...	18	0	0	1.00000
584	GO:0006273	lagging strand elongation	5	0	0	1.00000
585	GO:0006275	regulation of DNA replication	93	0	0.03	1.00000
586	GO:0006278	RNA-dependent DNA biosynthetic process	41	0	0.01	1.00000
587	GO:0006279	premeiotic DNA replication	5	0	0	1.00000
588	GO:0006281	DNA repair	868	0	0.24	1.00000
589	GO:0006282	regulation of DNA repair	23	0	0.01	1.00000
590	GO:0006284	base-excision repair	65	0	0.02	1.00000
591	GO:0006287	base-excision repair, gap-filling	2	0	0	1.00000
592	GO:0006289	nucleotide-excision repair	68	0	0.02	1.00000
593	GO:0006290	pyrimidine dimer repair	16	0	0	1.00000
594	GO:0006294	nucleotide-excision repair, preincision ...	2	0	0	1.00000
595	GO:0006296	nucleotide-excision repair, DNA incision...	2	0	0	1.00000
596	GO:0006297	nucleotide-excision repair, DNA gap fill...	2	0	0	1.00000
597	GO:0006298	mismatch repair	49	0	0.01	1.00000
598	GO:0006301	postreplication repair	46	0	0.01	1.00000
599	GO:0006302	double-strand break repair	192	0	0.05	1.00000
600	GO:0006303	double-strand break repair via nonhomolo...	33	0	0.01	1.00000
601	GO:0006304	DNA modification	187	0	0.05	1.00000
602	GO:0006305	DNA alkylation	166	0	0.05	1.00000
603	GO:0006306	DNA methylation	166	0	0.05	1.00000
604	GO:0006308	DNA catabolic process	25	0	0.01	1.00000
605	GO:0006310	DNA recombination	380	0	0.1	1.00000
606	GO:0006311	meiotic gene conversion	4	0	0	1.00000
607	GO:0006312	mitotic recombination	43	0	0.01	1.00000
608	GO:0006323	DNA packaging	160	0	0.04	1.00000
609	GO:0006325	chromatin organization	921	0	0.25	1.00000
610	GO:0006333	chromatin assembly or disassembly	169	0	0.05	1.00000
611	GO:0006334	nucleosome assembly	97	0	0.03	1.00000
612	GO:0006336	DNA replication-independent nucleosome a...	4	0	0	1.00000
613	GO:0006338	chromatin remodeling	126	0	0.03	1.00000
614	GO:0006342	chromatin silencing	204	0	0.06	1.00000
615	GO:0006344	maintenance of chromatin silencing	9	0	0	1.00000
616	GO:0006346	methylation-dependent chromatin silencin...	64	0	0.02	1.00000
617	GO:0006349	regulation of gene expression by genetic...	67	0	0.02	1.00000
618	GO:0006352	DNA-templated transcription, initiation	211	0	0.06	1.00000
619	GO:0006353	DNA-templated transcription, termination	27	0	0.01	1.00000
620	GO:0006354	DNA-templated transcription, elongation	78	0	0.02	1.00000
621	GO:0006357	regulation of transcription by RNA polym...	447	0	0.12	1.00000
622	GO:0006359	regulation of transcription by RNA polym...	15	0	0	1.00000
623	GO:0006360	transcription by RNA polymerase I	6	0	0	1.00000
624	GO:0006364	rRNA processing	455	0	0.12	1.00000
625	GO:0006366	transcription by RNA polymerase II	618	0	0.17	1.00000
626	GO:0006367	transcription initiation from RNA polyme...	71	0	0.02	1.00000
627	GO:0006368	transcription elongation from RNA polyme...	36	0	0.01	1.00000
628	GO:0006369	termination of RNA polymerase II transcr...	4	0	0	1.00000
629	GO:0006370	7-methylguanosine mRNA capping	24	0	0.01	1.00000
630	GO:0006376	mRNA splice site selection	26	0	0.01	1.00000
631	GO:0006378	mRNA polyadenylation	45	0	0.01	1.00000
632	GO:0006379	mRNA cleavage	28	0	0.01	1.00000
633	GO:0006382	adenosine to inosine editing	3	0	0	1.00000
634	GO:0006383	transcription by RNA polymerase III	26	0	0.01	1.00000
635	GO:0006384	transcription initiation from RNA polyme...	7	0	0	1.00000
636	GO:0006388	tRNA splicing, via endonucleolytic cleav...	15	0	0	1.00000
637	GO:0006396	RNA processing	2003	0	0.55	1.00000
638	GO:0006397	mRNA processing	960	0	0.26	1.00000
639	GO:0006400	tRNA modification	174	0	0.05	1.00000
640	GO:0006401	RNA catabolic process	297	0	0.08	1.00000
641	GO:0006402	mRNA catabolic process	238	0	0.07	1.00000
642	GO:0006403	RNA localization	279	0	0.08	1.00000
643	GO:0006405	RNA export from nucleus	133	0	0.04	1.00000
644	GO:0006406	mRNA export from nucleus	82	0	0.02	1.00000
645	GO:0006407	rRNA export from nucleus	20	0	0.01	1.00000
646	GO:0006409	tRNA export from nucleus	10	0	0	1.00000
647	GO:0006413	translational initiation	384	0	0.11	1.00000
648	GO:0006414	translational elongation	281	0	0.08	1.00000
649	GO:0006415	translational termination	55	0	0.02	1.00000
650	GO:0006417	regulation of translation	641	0	0.18	1.00000
651	GO:0006419	alanyl-tRNA aminoacylation	9	0	0	1.00000
652	GO:0006420	arginyl-tRNA aminoacylation	10	0	0	1.00000
653	GO:0006421	asparaginyl-tRNA aminoacylation	17	0	0	1.00000
654	GO:0006422	aspartyl-tRNA aminoacylation	10	0	0	1.00000
655	GO:0006423	cysteinyl-tRNA aminoacylation	13	0	0	1.00000
656	GO:0006424	glutamyl-tRNA aminoacylation	26	0	0.01	1.00000
657	GO:0006425	glutaminyl-tRNA aminoacylation	9	0	0	1.00000
658	GO:0006426	glycyl-tRNA aminoacylation	13	0	0	1.00000
659	GO:0006427	histidyl-tRNA aminoacylation	7	0	0	1.00000
660	GO:0006428	isoleucyl-tRNA aminoacylation	13	0	0	1.00000
661	GO:0006429	leucyl-tRNA aminoacylation	5	0	0	1.00000
662	GO:0006431	methionyl-tRNA aminoacylation	5	0	0	1.00000
663	GO:0006432	phenylalanyl-tRNA aminoacylation	21	0	0.01	1.00000
664	GO:0006433	prolyl-tRNA aminoacylation	18	0	0	1.00000
665	GO:0006434	seryl-tRNA aminoacylation	10	0	0	1.00000
666	GO:0006435	threonyl-tRNA aminoacylation	9	0	0	1.00000
667	GO:0006436	tryptophanyl-tRNA aminoacylation	16	0	0	1.00000
668	GO:0006438	valyl-tRNA aminoacylation	2	0	0	1.00000
669	GO:0006446	regulation of translational initiation	116	0	0.03	1.00000
670	GO:0006448	regulation of translational elongation	26	0	0.01	1.00000
671	GO:0006449	regulation of translational termination	12	0	0	1.00000
672	GO:0006450	regulation of translational fidelity	7	0	0	1.00000
673	GO:0006452	translational frameshifting	12	0	0	1.00000
674	GO:0006457	protein folding	971	0	0.27	1.00000
675	GO:0006458	'de novo' protein folding	14	0	0	1.00000
676	GO:0006464	cellular protein modification process	7783	0	2.13	1.00000
677	GO:0006465	signal peptide processing	76	0	0.02	1.00000
678	GO:0006468	protein phosphorylation	3041	0	0.83	1.00000
679	GO:0006469	negative regulation of protein kinase ac...	43	0	0.01	1.00000
680	GO:0006470	protein dephosphorylation	488	0	0.13	1.00000
681	GO:0006471	protein ADP-ribosylation	18	0	0	1.00000
682	GO:0006473	protein acetylation	162	0	0.04	1.00000
683	GO:0006474	N-terminal protein amino acid acetylatio...	20	0	0.01	1.00000
684	GO:0006475	internal protein amino acid acetylation	142	0	0.04	1.00000
685	GO:0006476	protein deacetylation	88	0	0.02	1.00000
686	GO:0006479	protein methylation	243	0	0.07	1.00000
687	GO:0006481	C-terminal protein methylation	2	0	0	1.00000
688	GO:0006482	protein demethylation	19	0	0.01	1.00000
689	GO:0006486	protein glycosylation	340	0	0.09	1.00000
690	GO:0006487	protein N-linked glycosylation	124	0	0.03	1.00000
691	GO:0006488	dolichol-linked oligosaccharide biosynth...	10	0	0	1.00000
692	GO:0006490	oligosaccharide-lipid intermediate biosy...	17	0	0	1.00000
693	GO:0006491	N-glycan processing	36	0	0.01	1.00000
694	GO:0006493	protein O-linked glycosylation	26	0	0.01	1.00000
695	GO:0006497	protein lipidation	400	0	0.11	1.00000
696	GO:0006498	N-terminal protein lipidation	235	0	0.06	1.00000
697	GO:0006499	N-terminal protein myristoylation	235	0	0.06	1.00000
698	GO:0006501	C-terminal protein lipidation	3	0	0	1.00000
699	GO:0006505	GPI anchor metabolic process	70	0	0.02	1.00000
700	GO:0006506	GPI anchor biosynthetic process	53	0	0.01	1.00000
701	GO:0006508	proteolysis	3391	0	0.93	1.00000
702	GO:0006511	ubiquitin-dependent protein catabolic pr...	1388	0	0.38	1.00000
703	GO:0006513	protein monoubiquitination	20	0	0.01	1.00000
704	GO:0006515	protein quality control for misfolded or...	27	0	0.01	1.00000
705	GO:0006516	glycoprotein catabolic process	21	0	0.01	1.00000
706	GO:0006517	protein deglycosylation	19	0	0.01	1.00000
707	GO:0006521	regulation of cellular amino acid metabo...	78	0	0.02	1.00000
708	GO:0006522	alanine metabolic process	26	0	0.01	1.00000
709	GO:0006524	alanine catabolic process	26	0	0.01	1.00000
710	GO:0006525	arginine metabolic process	68	0	0.02	1.00000
711	GO:0006526	arginine biosynthetic process	48	0	0.01	1.00000
712	GO:0006527	arginine catabolic process	10	0	0	1.00000
713	GO:0006528	asparagine metabolic process	35	0	0.01	1.00000
714	GO:0006529	asparagine biosynthetic process	23	0	0.01	1.00000
715	GO:0006530	asparagine catabolic process	12	0	0	1.00000
716	GO:0006534	cysteine metabolic process	99	0	0.03	1.00000
717	GO:0006535	cysteine biosynthetic process from serin...	19	0	0.01	1.00000
718	GO:0006536	glutamate metabolic process	78	0	0.02	1.00000
719	GO:0006537	glutamate biosynthetic process	16	0	0	1.00000
720	GO:0006538	glutamate catabolic process	11	0	0	1.00000
721	GO:0006540	glutamate decarboxylation to succinate	11	0	0	1.00000
722	GO:0006541	glutamine metabolic process	142	0	0.04	1.00000
723	GO:0006542	glutamine biosynthetic process	27	0	0.01	1.00000
724	GO:0006544	glycine metabolic process	79	0	0.02	1.00000
725	GO:0006545	glycine biosynthetic process	21	0	0.01	1.00000
726	GO:0006546	glycine catabolic process	37	0	0.01	1.00000
727	GO:0006547	histidine metabolic process	43	0	0.01	1.00000
728	GO:0006549	isoleucine metabolic process	61	0	0.02	1.00000
729	GO:0006551	leucine metabolic process	64	0	0.02	1.00000
730	GO:0006552	leucine catabolic process	16	0	0	1.00000
731	GO:0006553	lysine metabolic process	73	0	0.02	1.00000
732	GO:0006554	lysine catabolic process	15	0	0	1.00000
733	GO:0006555	methionine metabolic process	106	0	0.03	1.00000
734	GO:0006556	S-adenosylmethionine biosynthetic proces...	14	0	0	1.00000
735	GO:0006557	S-adenosylmethioninamine biosynthetic pr...	21	0	0.01	1.00000
736	GO:0006558	L-phenylalanine metabolic process	59	0	0.02	1.00000
737	GO:0006559	L-phenylalanine catabolic process	32	0	0.01	1.00000
738	GO:0006560	proline metabolic process	62	0	0.02	1.00000
739	GO:0006561	proline biosynthetic process	46	0	0.01	1.00000
740	GO:0006562	proline catabolic process	12	0	0	1.00000
741	GO:0006563	L-serine metabolic process	65	0	0.02	1.00000
742	GO:0006564	L-serine biosynthetic process	18	0	0	1.00000
743	GO:0006566	threonine metabolic process	56	0	0.02	1.00000
744	GO:0006567	threonine catabolic process	10	0	0	1.00000
745	GO:0006568	tryptophan metabolic process	104	0	0.03	1.00000
746	GO:0006569	tryptophan catabolic process	12	0	0	1.00000
747	GO:0006570	tyrosine metabolic process	22	0	0.01	1.00000
748	GO:0006571	tyrosine biosynthetic process	10	0	0	1.00000
749	GO:0006572	tyrosine catabolic process	12	0	0	1.00000
750	GO:0006573	valine metabolic process	55	0	0.02	1.00000
751	GO:0006574	valine catabolic process	19	0	0.01	1.00000
752	GO:0006575	cellular modified amino acid metabolic p...	476	0	0.13	1.00000
753	GO:0006576	cellular biogenic amine metabolic proces...	232	0	0.06	1.00000
754	GO:0006577	amino-acid betaine metabolic process	7	0	0	1.00000
755	GO:0006578	amino-acid betaine biosynthetic process	7	0	0	1.00000
756	GO:0006580	ethanolamine metabolic process	6	0	0	1.00000
757	GO:0006586	indolalkylamine metabolic process	104	0	0.03	1.00000
758	GO:0006591	ornithine metabolic process	11	0	0	1.00000
759	GO:0006593	ornithine catabolic process	4	0	0	1.00000
760	GO:0006595	polyamine metabolic process	98	0	0.03	1.00000
761	GO:0006596	polyamine biosynthetic process	78	0	0.02	1.00000
762	GO:0006597	spermine biosynthetic process	28	0	0.01	1.00000
763	GO:0006598	polyamine catabolic process	16	0	0	1.00000
764	GO:0006605	protein targeting	711	0	0.19	1.00000
765	GO:0006606	protein import into nucleus	160	0	0.04	1.00000
766	GO:0006607	NLS-bearing protein import into nucleus	45	0	0.01	1.00000
767	GO:0006610	ribosomal protein import into nucleus	16	0	0	1.00000
768	GO:0006611	protein export from nucleus	149	0	0.04	1.00000
769	GO:0006612	protein targeting to membrane	209	0	0.06	1.00000
770	GO:0006613	cotranslational protein targeting to mem...	40	0	0.01	1.00000
771	GO:0006614	SRP-dependent cotranslational protein ta...	40	0	0.01	1.00000
772	GO:0006617	SRP-dependent cotranslational protein ta...	17	0	0	1.00000
773	GO:0006620	posttranslational protein targeting to e...	39	0	0.01	1.00000
774	GO:0006621	protein retention in ER lumen	28	0	0.01	1.00000
775	GO:0006623	protein targeting to vacuole	118	0	0.03	1.00000
776	GO:0006624	vacuolar protein processing	26	0	0.01	1.00000
777	GO:0006625	protein targeting to peroxisome	48	0	0.01	1.00000
778	GO:0006626	protein targeting to mitochondrion	153	0	0.04	1.00000
779	GO:0006627	protein processing involved in protein t...	32	0	0.01	1.00000
780	GO:0006629	lipid metabolic process	3459	0	0.95	1.00000
781	GO:0006631	fatty acid metabolic process	886	0	0.24	1.00000
782	GO:0006633	fatty acid biosynthetic process	611	0	0.17	1.00000
783	GO:0006635	fatty acid beta-oxidation	147	0	0.04	1.00000
784	GO:0006636	unsaturated fatty acid biosynthetic proc...	104	0	0.03	1.00000
785	GO:0006638	neutral lipid metabolic process	141	0	0.04	1.00000
786	GO:0006639	acylglycerol metabolic process	141	0	0.04	1.00000
787	GO:0006641	triglyceride metabolic process	121	0	0.03	1.00000
788	GO:0006642	triglyceride mobilization	4	0	0	1.00000
789	GO:0006643	membrane lipid metabolic process	339	0	0.09	1.00000
790	GO:0006644	phospholipid metabolic process	646	0	0.18	1.00000
791	GO:0006646	phosphatidylethanolamine biosynthetic pr...	37	0	0.01	1.00000
792	GO:0006649	phospholipid transfer to membrane	3	0	0	1.00000
793	GO:0006650	glycerophospholipid metabolic process	404	0	0.11	1.00000
794	GO:0006651	diacylglycerol biosynthetic process	18	0	0	1.00000
795	GO:0006655	phosphatidylglycerol biosynthetic proces...	31	0	0.01	1.00000
796	GO:0006656	phosphatidylcholine biosynthetic process	28	0	0.01	1.00000
797	GO:0006658	phosphatidylserine metabolic process	10	0	0	1.00000
798	GO:0006659	phosphatidylserine biosynthetic process	10	0	0	1.00000
799	GO:0006661	phosphatidylinositol biosynthetic proces...	92	0	0.03	1.00000
800	GO:0006662	glycerol ether metabolic process	3	0	0	1.00000
801	GO:0006664	glycolipid metabolic process	187	0	0.05	1.00000
802	GO:0006665	sphingolipid metabolic process	130	0	0.04	1.00000
803	GO:0006670	sphingosine metabolic process	5	0	0	1.00000
804	GO:0006671	phytosphingosine metabolic process	5	0	0	1.00000
805	GO:0006672	ceramide metabolic process	40	0	0.01	1.00000
806	GO:0006677	glycosylceramide metabolic process	25	0	0.01	1.00000
807	GO:0006678	glucosylceramide metabolic process	11	0	0	1.00000
808	GO:0006680	glucosylceramide catabolic process	11	0	0	1.00000
809	GO:0006687	glycosphingolipid metabolic process	25	0	0.01	1.00000
810	GO:0006690	icosanoid metabolic process	10	0	0	1.00000
811	GO:0006691	leukotriene metabolic process	4	0	0	1.00000
812	GO:0006694	steroid biosynthetic process	302	0	0.08	1.00000
813	GO:0006695	cholesterol biosynthetic process	9	0	0	1.00000
814	GO:0006706	steroid catabolic process	6	0	0	1.00000
815	GO:0006714	sesquiterpenoid metabolic process	130	0	0.04	1.00000
816	GO:0006720	isoprenoid metabolic process	701	0	0.19	1.00000
817	GO:0006721	terpenoid metabolic process	532	0	0.15	1.00000
818	GO:0006722	triterpenoid metabolic process	28	0	0.01	1.00000
819	GO:0006723	cuticle hydrocarbon biosynthetic process	13	0	0	1.00000
820	GO:0006729	tetrahydrobiopterin biosynthetic process	13	0	0	1.00000
821	GO:0006730	one-carbon metabolic process	128	0	0.04	1.00000
822	GO:0006733	oxidoreduction coenzyme metabolic proces...	473	0	0.13	1.00000
823	GO:0006734	NADH metabolic process	15	0	0	1.00000
824	GO:0006739	NADP metabolic process	157	0	0.04	1.00000
825	GO:0006740	NADPH regeneration	6	0	0	1.00000
826	GO:0006741	NADP biosynthetic process	13	0	0	1.00000
827	GO:0006743	ubiquinone metabolic process	45	0	0.01	1.00000
828	GO:0006744	ubiquinone biosynthetic process	45	0	0.01	1.00000
829	GO:0006747	FAD biosynthetic process	2	0	0	1.00000
830	GO:0006749	glutathione metabolic process	283	0	0.08	1.00000
831	GO:0006750	glutathione biosynthetic process	21	0	0.01	1.00000
832	GO:0006751	glutathione catabolic process	31	0	0.01	1.00000
833	GO:0006753	nucleoside phosphate metabolic process	1076	0	0.29	1.00000
834	GO:0006754	ATP biosynthetic process	407	0	0.11	1.00000
835	GO:0006757	ATP generation from ADP	273	0	0.07	1.00000
836	GO:0006760	folic acid-containing compound metabolic...	103	0	0.03	1.00000
837	GO:0006766	vitamin metabolic process	249	0	0.07	1.00000
838	GO:0006767	water-soluble vitamin metabolic process	181	0	0.05	1.00000
839	GO:0006768	biotin metabolic process	18	0	0	1.00000
840	GO:0006771	riboflavin metabolic process	23	0	0.01	1.00000
841	GO:0006772	thiamine metabolic process	32	0	0.01	1.00000
842	GO:0006775	fat-soluble vitamin metabolic process	33	0	0.01	1.00000
843	GO:0006777	Mo-molybdopterin cofactor biosynthetic p...	30	0	0.01	1.00000
844	GO:0006778	porphyrin-containing compound metabolic ...	311	0	0.09	1.00000
845	GO:0006779	porphyrin-containing compound biosynthet...	236	0	0.06	1.00000
846	GO:0006780	uroporphyrinogen III biosynthetic proces...	2	0	0	1.00000
847	GO:0006782	protoporphyrinogen IX biosynthetic proce...	47	0	0.01	1.00000
848	GO:0006783	heme biosynthetic process	70	0	0.02	1.00000
849	GO:0006784	heme a biosynthetic process	4	0	0	1.00000
850	GO:0006787	porphyrin-containing compound catabolic ...	59	0	0.02	1.00000
851	GO:0006788	heme oxidation	12	0	0	1.00000
852	GO:0006791	sulfur utilization	6	0	0	1.00000
853	GO:0006792	regulation of sulfur utilization	6	0	0	1.00000
854	GO:0006801	superoxide metabolic process	69	0	0.02	1.00000
855	GO:0006805	xenobiotic metabolic process	17	0	0	1.00000
856	GO:0006808	regulation of nitrogen utilization	16	0	0	1.00000
857	GO:0006809	nitric oxide biosynthetic process	18	0	0	1.00000
858	GO:0006813	potassium ion transport	237	0	0.06	1.00000
859	GO:0006814	sodium ion transport	199	0	0.05	1.00000
860	GO:0006816	calcium ion transport	113	0	0.03	1.00000
861	GO:0006817	phosphate ion transport	128	0	0.04	1.00000
862	GO:0006820	anion transport	1316	0	0.36	1.00000
863	GO:0006821	chloride transport	34	0	0.01	1.00000
864	GO:0006824	cobalt ion transport	7	0	0	1.00000
865	GO:0006826	iron ion transport	111	0	0.03	1.00000
866	GO:0006828	manganese ion transport	77	0	0.02	1.00000
867	GO:0006829	zinc ion transport	136	0	0.04	1.00000
868	GO:0006833	water transport	84	0	0.02	1.00000
869	GO:0006835	dicarboxylic acid transport	87	0	0.02	1.00000
870	GO:0006836	neurotransmitter transport	33	0	0.01	1.00000
871	GO:0006839	mitochondrial transport	322	0	0.09	1.00000
872	GO:0006842	tricarboxylic acid transport	11	0	0	1.00000
873	GO:0006848	pyruvate transport	21	0	0.01	1.00000
874	GO:0006849	plasma membrane pyruvate transport	4	0	0	1.00000
875	GO:0006850	mitochondrial pyruvate transmembrane tra...	13	0	0	1.00000
876	GO:0006855	drug transmembrane transport	369	0	0.1	1.00000
877	GO:0006857	oligopeptide transport	272	0	0.07	1.00000
878	GO:0006858	extracellular transport	6	0	0	1.00000
879	GO:0006862	nucleotide transport	120	0	0.03	1.00000
880	GO:0006863	purine nucleobase transport	69	0	0.02	1.00000
881	GO:0006865	amino acid transport	277	0	0.08	1.00000
882	GO:0006868	glutamine transport	10	0	0	1.00000
883	GO:0006869	lipid transport	508	0	0.14	1.00000
884	GO:0006874	cellular calcium ion homeostasis	123	0	0.03	1.00000
885	GO:0006879	cellular iron ion homeostasis	93	0	0.03	1.00000
886	GO:0006880	intracellular sequestering of iron ion	31	0	0.01	1.00000
887	GO:0006882	cellular zinc ion homeostasis	88	0	0.02	1.00000
888	GO:0006883	cellular sodium ion homeostasis	19	0	0.01	1.00000
889	GO:0006884	cell volume homeostasis	29	0	0.01	1.00000
890	GO:0006885	regulation of pH	170	0	0.05	1.00000
891	GO:0006886	intracellular protein transport	1541	0	0.42	1.00000
892	GO:0006888	ER to Golgi vesicle-mediated transport	141	0	0.04	1.00000
893	GO:0006890	retrograde vesicle-mediated transport, G...	70	0	0.02	1.00000
894	GO:0006891	intra-Golgi vesicle-mediated transport	127	0	0.03	1.00000
895	GO:0006892	post-Golgi vesicle-mediated transport	39	0	0.01	1.00000
896	GO:0006893	Golgi to plasma membrane transport	4	0	0	1.00000
897	GO:0006896	Golgi to vacuole transport	35	0	0.01	1.00000
898	GO:0006897	endocytosis	233	0	0.06	1.00000
899	GO:0006898	receptor-mediated endocytosis	25	0	0.01	1.00000
900	GO:0006900	vesicle budding from membrane	49	0	0.01	1.00000
901	GO:0006901	vesicle coating	6	0	0	1.00000
902	GO:0006903	vesicle targeting	16	0	0	1.00000
903	GO:0006906	vesicle fusion	73	0	0.02	1.00000
904	GO:0006907	pinocytosis	4	0	0	1.00000
905	GO:0006909	phagocytosis	21	0	0.01	1.00000
906	GO:0006913	nucleocytoplasmic transport	372	0	0.1	1.00000
907	GO:0006914	autophagy	179	0	0.05	1.00000
908	GO:0006915	apoptotic process	222	0	0.06	1.00000
909	GO:0006928	movement of cell or subcellular componen...	226	0	0.06	1.00000
910	GO:0006935	chemotaxis	86	0	0.02	1.00000
911	GO:0006949	syncytium formation	60	0	0.02	1.00000
912	GO:0006952	defense response	5519	0	1.51	1.00000
913	GO:0006954	inflammatory response	22	0	0.01	1.00000
914	GO:0006955	immune response	1425	0	0.39	1.00000
915	GO:0006968	cellular defense response	23	0	0.01	1.00000
916	GO:0006971	hypotonic response	11	0	0	1.00000
917	GO:0006972	hyperosmotic response	329	0	0.09	1.00000
918	GO:0006974	cellular response to DNA damage stimulus	958	0	0.26	1.00000
919	GO:0006982	response to lipid hydroperoxide	4	0	0	1.00000
920	GO:0006983	ER overload response	9	0	0	1.00000
921	GO:0006984	ER-nucleus signaling pathway	12	0	0	1.00000
922	GO:0006986	response to unfolded protein	45	0	0.01	1.00000
923	GO:0006987	activation of signaling protein activity...	3	0	0	1.00000
924	GO:0006990	positive regulation of transcription fro...	2	0	0	1.00000
925	GO:0006991	response to sterol depletion	3	0	0	1.00000
926	GO:0006995	cellular response to nitrogen starvation	63	0	0.02	1.00000
927	GO:0006996	organelle organization	4144	0	1.13	1.00000
928	GO:0006997	nucleus organization	178	0	0.05	1.00000
929	GO:0006998	nuclear envelope organization	9	0	0	1.00000
930	GO:0006999	nuclear pore organization	20	0	0.01	1.00000
931	GO:0007000	nucleolus organization	11	0	0	1.00000
932	GO:0007004	telomere maintenance via telomerase	13	0	0	1.00000
933	GO:0007005	mitochondrion organization	321	0	0.09	1.00000
934	GO:0007006	mitochondrial membrane organization	49	0	0.01	1.00000
935	GO:0007007	inner mitochondrial membrane organizatio...	36	0	0.01	1.00000
936	GO:0007009	plasma membrane organization	21	0	0.01	1.00000
937	GO:0007010	cytoskeleton organization	701	0	0.19	1.00000
938	GO:0007015	actin filament organization	249	0	0.07	1.00000
939	GO:0007017	microtubule-based process	584	0	0.16	1.00000
940	GO:0007018	microtubule-based movement	158	0	0.04	1.00000
941	GO:0007019	microtubule depolymerization	22	0	0.01	1.00000
942	GO:0007020	microtubule nucleation	47	0	0.01	1.00000
943	GO:0007021	tubulin complex assembly	26	0	0.01	1.00000
944	GO:0007023	post-chaperonin tubulin folding pathway	3	0	0	1.00000
945	GO:0007026	negative regulation of microtubule depol...	5	0	0	1.00000
946	GO:0007029	endoplasmic reticulum organization	46	0	0.01	1.00000
947	GO:0007030	Golgi organization	66	0	0.02	1.00000
948	GO:0007031	peroxisome organization	113	0	0.03	1.00000
949	GO:0007032	endosome organization	48	0	0.01	1.00000
950	GO:0007033	vacuole organization	110	0	0.03	1.00000
951	GO:0007034	vacuolar transport	247	0	0.07	1.00000
952	GO:0007035	vacuolar acidification	11	0	0	1.00000
953	GO:0007041	lysosomal transport	14	0	0	1.00000
954	GO:0007043	cell-cell junction assembly	22	0	0.01	1.00000
955	GO:0007044	cell-substrate junction assembly	15	0	0	1.00000
956	GO:0007045	cell-substrate adherens junction assembl...	15	0	0	1.00000
957	GO:0007050	cell cycle arrest	17	0	0	1.00000
958	GO:0007051	spindle organization	123	0	0.03	1.00000
959	GO:0007052	mitotic spindle organization	54	0	0.01	1.00000
960	GO:0007059	chromosome segregation	296	0	0.08	1.00000
961	GO:0007060	male meiosis chromosome segregation	2	0	0	1.00000
962	GO:0007062	sister chromatid cohesion	87	0	0.02	1.00000
963	GO:0007063	regulation of sister chromatid cohesion	17	0	0	1.00000
964	GO:0007064	mitotic sister chromatid cohesion	10	0	0	1.00000
965	GO:0007065	male meiosis sister chromatid cohesion	5	0	0	1.00000
966	GO:0007066	female meiosis sister chromatid cohesion	5	0	0	1.00000
967	GO:0007076	mitotic chromosome condensation	21	0	0.01	1.00000
968	GO:0007088	regulation of mitotic nuclear division	60	0	0.02	1.00000
969	GO:0007091	metaphase/anaphase transition of mitotic...	39	0	0.01	1.00000
970	GO:0007093	mitotic cell cycle checkpoint	47	0	0.01	1.00000
971	GO:0007094	mitotic spindle assembly checkpoint	24	0	0.01	1.00000
972	GO:0007095	mitotic G2 DNA damage checkpoint	2	0	0	1.00000
973	GO:0007098	centrosome cycle	19	0	0.01	1.00000
974	GO:0007112	male meiosis cytokinesis	9	0	0	1.00000
975	GO:0007113	endomitotic cell cycle	6	0	0	1.00000
976	GO:0007127	meiosis I	174	0	0.05	1.00000
977	GO:0007128	meiotic prophase I	2	0	0	1.00000
978	GO:0007129	synapsis	73	0	0.02	1.00000
979	GO:0007130	synaptonemal complex assembly	8	0	0	1.00000
980	GO:0007131	reciprocal meiotic recombination	138	0	0.04	1.00000
981	GO:0007135	meiosis II	61	0	0.02	1.00000
982	GO:0007140	male meiotic nuclear division	64	0	0.02	1.00000
983	GO:0007141	male meiosis I	2	0	0	1.00000
984	GO:0007142	male meiosis II	4	0	0	1.00000
985	GO:0007143	female meiotic nuclear division	21	0	0.01	1.00000
986	GO:0007154	cell communication	6971	0	1.91	1.00000
987	GO:0007155	cell adhesion	87	0	0.02	1.00000
988	GO:0007160	cell-matrix adhesion	19	0	0.01	1.00000
989	GO:0007163	establishment or maintenance of cell pol...	25	0	0.01	1.00000
990	GO:0007164	establishment of tissue polarity	26	0	0.01	1.00000
991	GO:0007165	signal transduction	6207	0	1.7	1.00000
992	GO:0007166	cell surface receptor signaling pathway	511	0	0.14	1.00000
993	GO:0007167	enzyme linked receptor protein signaling...	460	0	0.13	1.00000
994	GO:0007169	transmembrane receptor protein tyrosine ...	460	0	0.13	1.00000
995	GO:0007172	signal complex assembly	2	0	0	1.00000
996	GO:0007186	G-protein coupled receptor signaling pat...	87	0	0.02	1.00000
997	GO:0007187	G-protein coupled receptor signaling pat...	18	0	0	1.00000
998	GO:0007188	adenylate cyclase-modulating G-protein c...	18	0	0	1.00000
999	GO:0007202	activation of phospholipase C activity	2	0	0	1.00000
1000	GO:0007204	positive regulation of cytosolic calcium...	4	0	0	1.00000
1001	GO:0007205	protein kinase C-activating G-protein co...	43	0	0.01	1.00000
1002	GO:0007219	Notch signaling pathway	15	0	0	1.00000
1003	GO:0007229	integrin-mediated signaling pathway	17	0	0	1.00000
1004	GO:0007231	osmosensory signaling pathway	21	0	0.01	1.00000
1005	GO:0007263	nitric oxide mediated signal transductio...	4	0	0	1.00000
1006	GO:0007264	small GTPase mediated signal transductio...	183	0	0.05	1.00000
1007	GO:0007265	Ras protein signal transduction	10	0	0	1.00000
1008	GO:0007266	Rho protein signal transduction	6	0	0	1.00000
1009	GO:0007267	cell-cell signaling	120	0	0.03	1.00000
1010	GO:0007276	gamete generation	251	0	0.07	1.00000
1011	GO:0007281	germ cell development	4	0	0	1.00000
1012	GO:0007283	spermatogenesis	4	0	0	1.00000
1013	GO:0007286	spermatid development	4	0	0	1.00000
1014	GO:0007292	female gamete generation	49	0	0.01	1.00000
1015	GO:0007338	single fertilization	41	0	0.01	1.00000
1016	GO:0007346	regulation of mitotic cell cycle	288	0	0.08	1.00000
1017	GO:0007349	cellularization	41	0	0.01	1.00000
1018	GO:0007530	sex determination	3	0	0	1.00000
1019	GO:0007569	cell aging	20	0	0.01	1.00000
1020	GO:0007584	response to nutrient	110	0	0.03	1.00000
1021	GO:0007602	phototransduction	170	0	0.05	1.00000
1022	GO:0007610	behavior	5	0	0	1.00000
1023	GO:0007623	circadian rhythm	468	0	0.13	1.00000
1024	GO:0007638	mechanosensory behavior	5	0	0	1.00000
1025	GO:0008033	tRNA processing	264	0	0.07	1.00000
1026	GO:0008037	cell recognition	57	0	0.02	1.00000
1027	GO:0008053	mitochondrial fusion	12	0	0	1.00000
1028	GO:0008064	regulation of actin polymerization or de...	150	0	0.04	1.00000
1029	GO:0008153	para-aminobenzoic acid biosynthetic proc...	10	0	0	1.00000
1030	GO:0008154	actin polymerization or depolymerization	192	0	0.05	1.00000
1031	GO:0008156	negative regulation of DNA replication	40	0	0.01	1.00000
1032	GO:0008202	steroid metabolic process	412	0	0.11	1.00000
1033	GO:0008203	cholesterol metabolic process	9	0	0	1.00000
1034	GO:0008213	protein alkylation	243	0	0.07	1.00000
1035	GO:0008214	protein dealkylation	19	0	0.01	1.00000
1036	GO:0008215	spermine metabolic process	32	0	0.01	1.00000
1037	GO:0008216	spermidine metabolic process	51	0	0.01	1.00000
1038	GO:0008219	cell death	966	0	0.26	1.00000
1039	GO:0008272	sulfate transport	69	0	0.02	1.00000
1040	GO:0008277	regulation of G-protein coupled receptor...	4	0	0	1.00000
1041	GO:0008283	cell proliferation	419	0	0.11	1.00000
1042	GO:0008284	positive regulation of cell proliferatio...	86	0	0.02	1.00000
1043	GO:0008285	negative regulation of cell proliferatio...	41	0	0.01	1.00000
1044	GO:0008295	spermidine biosynthetic process	33	0	0.01	1.00000
1045	GO:0008298	intracellular mRNA localization	12	0	0	1.00000
1046	GO:0008299	isoprenoid biosynthetic process	612	0	0.17	1.00000
1047	GO:0008300	isoprenoid catabolic process	59	0	0.02	1.00000
1048	GO:0008333	endosome to lysosome transport	14	0	0	1.00000
1049	GO:0008334	histone mRNA metabolic process	5	0	0	1.00000
1050	GO:0008356	asymmetric cell division	62	0	0.02	1.00000
1051	GO:0008360	regulation of cell shape	69	0	0.02	1.00000
1052	GO:0008361	regulation of cell size	111	0	0.03	1.00000
1053	GO:0008380	RNA splicing	717	0	0.2	1.00000
1054	GO:0008535	respiratory chain complex IV assembly	25	0	0.01	1.00000
1055	GO:0008544	epidermis development	73	0	0.02	1.00000
1056	GO:0008593	regulation of Notch signaling pathway	2	0	0	1.00000
1057	GO:0008608	attachment of spindle microtubules to ki...	9	0	0	1.00000
1058	GO:0008610	lipid biosynthetic process	1941	0	0.53	1.00000
1059	GO:0008612	peptidyl-lysine modification to peptidyl...	17	0	0	1.00000
1060	GO:0008614	pyridoxine metabolic process	13	0	0	1.00000
1061	GO:0008615	pyridoxine biosynthetic process	13	0	0	1.00000
1062	GO:0008618	7-methylguanosine metabolic process	5	0	0	1.00000
1063	GO:0008643	carbohydrate transport	243	0	0.07	1.00000
1064	GO:0008645	hexose transmembrane transport	15	0	0	1.00000
1065	GO:0008653	lipopolysaccharide metabolic process	9	0	0	1.00000
1066	GO:0008654	phospholipid biosynthetic process	436	0	0.12	1.00000
1067	GO:0008655	pyrimidine-containing compound salvage	54	0	0.01	1.00000
1068	GO:0009051	pentose-phosphate shunt, oxidative branc...	21	0	0.01	1.00000
1069	GO:0009052	pentose-phosphate shunt, non-oxidative b...	12	0	0	1.00000
1070	GO:0009056	catabolic process	5062	0	1.39	1.00000
1071	GO:0009057	macromolecule catabolic process	2700	0	0.74	1.00000
1072	GO:0009060	aerobic respiration	264	0	0.07	1.00000
1073	GO:0009061	anaerobic respiration	46	0	0.01	1.00000
1074	GO:0009062	fatty acid catabolic process	155	0	0.04	1.00000
1075	GO:0009063	cellular amino acid catabolic process	236	0	0.06	1.00000
1076	GO:0009064	glutamine family amino acid metabolic pr...	308	0	0.08	1.00000
1077	GO:0009065	glutamine family amino acid catabolic pr...	45	0	0.01	1.00000
1078	GO:0009066	aspartate family amino acid metabolic pr...	232	0	0.06	1.00000
1079	GO:0009067	aspartate family amino acid biosynthetic...	156	0	0.04	1.00000
1080	GO:0009068	aspartate family amino acid catabolic pr...	39	0	0.01	1.00000
1081	GO:0009069	serine family amino acid metabolic proce...	217	0	0.06	1.00000
1082	GO:0009070	serine family amino acid biosynthetic pr...	129	0	0.04	1.00000
1083	GO:0009071	serine family amino acid catabolic proce...	45	0	0.01	1.00000
1084	GO:0009074	aromatic amino acid family catabolic pro...	48	0	0.01	1.00000
1085	GO:0009078	pyruvate family amino acid metabolic pro...	26	0	0.01	1.00000
1086	GO:0009080	pyruvate family amino acid catabolic pro...	26	0	0.01	1.00000
1087	GO:0009081	branched-chain amino acid metabolic proc...	144	0	0.04	1.00000
1088	GO:0009082	branched-chain amino acid biosynthetic p...	97	0	0.03	1.00000
1089	GO:0009083	branched-chain amino acid catabolic proc...	31	0	0.01	1.00000
1090	GO:0009084	glutamine family amino acid biosynthetic...	133	0	0.04	1.00000
1091	GO:0009085	lysine biosynthetic process	58	0	0.02	1.00000
1092	GO:0009086	methionine biosynthetic process	78	0	0.02	1.00000
1093	GO:0009087	methionine catabolic process	2	0	0	1.00000
1094	GO:0009088	threonine biosynthetic process	35	0	0.01	1.00000
1095	GO:0009089	lysine biosynthetic process via diaminop...	54	0	0.01	1.00000
1096	GO:0009092	homoserine metabolic process	7	0	0	1.00000
1097	GO:0009093	cysteine catabolic process	8	0	0	1.00000
1098	GO:0009094	L-phenylalanine biosynthetic process	27	0	0.01	1.00000
1099	GO:0009095	aromatic amino acid family biosynthetic ...	30	0	0.01	1.00000
1100	GO:0009097	isoleucine biosynthetic process	61	0	0.02	1.00000
1101	GO:0009098	leucine biosynthetic process	42	0	0.01	1.00000
1102	GO:0009099	valine biosynthetic process	34	0	0.01	1.00000
1103	GO:0009100	glycoprotein metabolic process	375	0	0.1	1.00000
1104	GO:0009101	glycoprotein biosynthetic process	340	0	0.09	1.00000
1105	GO:0009102	biotin biosynthetic process	18	0	0	1.00000
1106	GO:0009103	lipopolysaccharide biosynthetic process	9	0	0	1.00000
1107	GO:0009106	lipoate metabolic process	18	0	0	1.00000
1108	GO:0009107	lipoate biosynthetic process	18	0	0	1.00000
1109	GO:0009108	coenzyme biosynthetic process	733	0	0.2	1.00000
1110	GO:0009110	vitamin biosynthetic process	245	0	0.07	1.00000
1111	GO:0009111	vitamin catabolic process	2	0	0	1.00000
1112	GO:0009112	nucleobase metabolic process	162	0	0.04	1.00000
1113	GO:0009113	purine nucleobase biosynthetic process	42	0	0.01	1.00000
1114	GO:0009116	nucleoside metabolic process	240	0	0.07	1.00000
1115	GO:0009117	nucleotide metabolic process	1064	0	0.29	1.00000
1116	GO:0009119	ribonucleoside metabolic process	168	0	0.05	1.00000
1117	GO:0009123	nucleoside monophosphate metabolic proce...	690	0	0.19	1.00000
1118	GO:0009124	nucleoside monophosphate biosynthetic pr...	561	0	0.15	1.00000
1119	GO:0009126	purine nucleoside monophosphate metaboli...	616	0	0.17	1.00000
1120	GO:0009127	purine nucleoside monophosphate biosynth...	494	0	0.14	1.00000
1121	GO:0009129	pyrimidine nucleoside monophosphate meta...	56	0	0.02	1.00000
1122	GO:0009130	pyrimidine nucleoside monophosphate bios...	49	0	0.01	1.00000
1123	GO:0009132	nucleoside diphosphate metabolic process	292	0	0.08	1.00000
1124	GO:0009135	purine nucleoside diphosphate metabolic ...	276	0	0.08	1.00000
1125	GO:0009141	nucleoside triphosphate metabolic proces...	584	0	0.16	1.00000
1126	GO:0009142	nucleoside triphosphate biosynthetic pro...	459	0	0.13	1.00000
1127	GO:0009143	nucleoside triphosphate catabolic proces...	6	0	0	1.00000
1128	GO:0009144	purine nucleoside triphosphate metabolic...	539	0	0.15	1.00000
1129	GO:0009145	purine nucleoside triphosphate biosynthe...	416	0	0.11	1.00000
1130	GO:0009146	purine nucleoside triphosphate catabolic...	4	0	0	1.00000
1131	GO:0009147	pyrimidine nucleoside triphosphate metab...	29	0	0.01	1.00000
1132	GO:0009148	pyrimidine nucleoside triphosphate biosy...	29	0	0.01	1.00000
1133	GO:0009150	purine ribonucleotide metabolic process	691	0	0.19	1.00000
1134	GO:0009151	purine deoxyribonucleotide metabolic pro...	7	0	0	1.00000
1135	GO:0009152	purine ribonucleotide biosynthetic proce...	538	0	0.15	1.00000
1136	GO:0009153	purine deoxyribonucleotide biosynthetic ...	3	0	0	1.00000
1137	GO:0009155	purine deoxyribonucleotide catabolic pro...	4	0	0	1.00000
1138	GO:0009156	ribonucleoside monophosphate biosyntheti...	544	0	0.15	1.00000
1139	GO:0009157	deoxyribonucleoside monophosphate biosyn...	17	0	0	1.00000
1140	GO:0009161	ribonucleoside monophosphate metabolic p...	673	0	0.18	1.00000
1141	GO:0009162	deoxyribonucleoside monophosphate metabo...	17	0	0	1.00000
1142	GO:0009163	nucleoside biosynthetic process	144	0	0.04	1.00000
1143	GO:0009164	nucleoside catabolic process	28	0	0.01	1.00000
1144	GO:0009165	nucleotide biosynthetic process	735	0	0.2	1.00000
1145	GO:0009166	nucleotide catabolic process	288	0	0.08	1.00000
1146	GO:0009167	purine ribonucleoside monophosphate meta...	616	0	0.17	1.00000
1147	GO:0009168	purine ribonucleoside monophosphate bios...	494	0	0.14	1.00000
1148	GO:0009173	pyrimidine ribonucleoside monophosphate ...	46	0	0.01	1.00000
1149	GO:0009174	pyrimidine ribonucleoside monophosphate ...	39	0	0.01	1.00000
1150	GO:0009176	pyrimidine deoxyribonucleoside monophosp...	10	0	0	1.00000
1151	GO:0009177	pyrimidine deoxyribonucleoside monophosp...	10	0	0	1.00000
1152	GO:0009179	purine ribonucleoside diphosphate metabo...	276	0	0.08	1.00000
1153	GO:0009185	ribonucleoside diphosphate metabolic pro...	276	0	0.08	1.00000
1154	GO:0009186	deoxyribonucleoside diphosphate metaboli...	10	0	0	1.00000
1155	GO:0009187	cyclic nucleotide metabolic process	7	0	0	1.00000
1156	GO:0009190	cyclic nucleotide biosynthetic process	7	0	0	1.00000
1157	GO:0009199	ribonucleoside triphosphate metabolic pr...	555	0	0.15	1.00000
1158	GO:0009200	deoxyribonucleoside triphosphate metabol...	15	0	0	1.00000
1159	GO:0009201	ribonucleoside triphosphate biosynthetic...	436	0	0.12	1.00000
1160	GO:0009202	deoxyribonucleoside triphosphate biosynt...	9	0	0	1.00000
1161	GO:0009204	deoxyribonucleoside triphosphate catabol...	6	0	0	1.00000
1162	GO:0009205	purine ribonucleoside triphosphate metab...	532	0	0.15	1.00000
1163	GO:0009206	purine ribonucleoside triphosphate biosy...	413	0	0.11	1.00000
1164	GO:0009208	pyrimidine ribonucleoside triphosphate m...	29	0	0.01	1.00000
1165	GO:0009209	pyrimidine ribonucleoside triphosphate b...	29	0	0.01	1.00000
1166	GO:0009215	purine deoxyribonucleoside triphosphate ...	7	0	0	1.00000
1167	GO:0009216	purine deoxyribonucleoside triphosphate ...	3	0	0	1.00000
1168	GO:0009217	purine deoxyribonucleoside triphosphate ...	4	0	0	1.00000
1169	GO:0009218	pyrimidine ribonucleotide metabolic proc...	64	0	0.02	1.00000
1170	GO:0009219	pyrimidine deoxyribonucleotide metabolic...	10	0	0	1.00000
1171	GO:0009220	pyrimidine ribonucleotide biosynthetic p...	64	0	0.02	1.00000
1172	GO:0009221	pyrimidine deoxyribonucleotide biosynthe...	10	0	0	1.00000
1173	GO:0009225	nucleotide-sugar metabolic process	214	0	0.06	1.00000
1174	GO:0009226	nucleotide-sugar biosynthetic process	160	0	0.04	1.00000
1175	GO:0009228	thiamine biosynthetic process	28	0	0.01	1.00000
1176	GO:0009229	thiamine diphosphate biosynthetic proces...	6	0	0	1.00000
1177	GO:0009231	riboflavin biosynthetic process	23	0	0.01	1.00000
1178	GO:0009233	menaquinone metabolic process	2	0	0	1.00000
1179	GO:0009234	menaquinone biosynthetic process	2	0	0	1.00000
1180	GO:0009235	cobalamin metabolic process	2	0	0	1.00000
1181	GO:0009236	cobalamin biosynthetic process	2	0	0	1.00000
1182	GO:0009240	isopentenyl diphosphate biosynthetic pro...	107	0	0.03	1.00000
1183	GO:0009245	lipid A biosynthetic process	12	0	0	1.00000
1184	GO:0009247	glycolipid biosynthetic process	115	0	0.03	1.00000
1185	GO:0009249	protein lipoylation	16	0	0	1.00000
1186	GO:0009250	glucan biosynthetic process	376	0	0.1	1.00000
1187	GO:0009251	glucan catabolic process	195	0	0.05	1.00000
1188	GO:0009252	peptidoglycan biosynthetic process	2	0	0	1.00000
1189	GO:0009256	10-formyltetrahydrofolate metabolic proc...	6	0	0	1.00000
1190	GO:0009257	10-formyltetrahydrofolate biosynthetic p...	6	0	0	1.00000
1191	GO:0009259	ribonucleotide metabolic process	755	0	0.21	1.00000
1192	GO:0009260	ribonucleotide biosynthetic process	599	0	0.16	1.00000
1193	GO:0009262	deoxyribonucleotide metabolic process	37	0	0.01	1.00000
1194	GO:0009263	deoxyribonucleotide biosynthetic process	29	0	0.01	1.00000
1195	GO:0009264	deoxyribonucleotide catabolic process	8	0	0	1.00000
1196	GO:0009265	2'-deoxyribonucleotide biosynthetic proc...	13	0	0	1.00000
1197	GO:0009266	response to temperature stimulus	2206	0	0.6	1.00000
1198	GO:0009267	cellular response to starvation	459	0	0.13	1.00000
1199	GO:0009268	response to pH	15	0	0	1.00000
1200	GO:0009269	response to desiccation	68	0	0.02	1.00000
1201	GO:0009270	response to humidity	4	0	0	1.00000
1202	GO:0009273	peptidoglycan-based cell wall biogenesis	2	0	0	1.00000
1203	GO:0009292	genetic transfer	100	0	0.03	1.00000
1204	GO:0009294	DNA mediated transformation	100	0	0.03	1.00000
1205	GO:0009298	GDP-mannose biosynthetic process	31	0	0.01	1.00000
1206	GO:0009299	mRNA transcription	28	0	0.01	1.00000
1207	GO:0009300	antisense RNA transcription	4	0	0	1.00000
1208	GO:0009301	snRNA transcription	4	0	0	1.00000
1209	GO:0009303	rRNA transcription	11	0	0	1.00000
1210	GO:0009304	tRNA transcription	4	0	0	1.00000
1211	GO:0009308	amine metabolic process	457	0	0.13	1.00000
1212	GO:0009309	amine biosynthetic process	172	0	0.05	1.00000
1213	GO:0009310	amine catabolic process	28	0	0.01	1.00000
1214	GO:0009311	oligosaccharide metabolic process	309	0	0.08	1.00000
1215	GO:0009312	oligosaccharide biosynthetic process	173	0	0.05	1.00000
1216	GO:0009313	oligosaccharide catabolic process	30	0	0.01	1.00000
1217	GO:0009314	response to radiation	2621	0	0.72	1.00000
1218	GO:0009394	2'-deoxyribonucleotide metabolic process	17	0	0	1.00000
1219	GO:0009395	phospholipid catabolic process	62	0	0.02	1.00000
1220	GO:0009396	folic acid-containing compound biosynthe...	62	0	0.02	1.00000
1221	GO:0009398	FMN biosynthetic process	3	0	0	1.00000
1222	GO:0009399	nitrogen fixation	14	0	0	1.00000
1223	GO:0009403	toxin biosynthetic process	100	0	0.03	1.00000
1224	GO:0009404	toxin metabolic process	257	0	0.07	1.00000
1225	GO:0009405	pathogenesis	16	0	0	1.00000
1226	GO:0009407	toxin catabolic process	157	0	0.04	1.00000
1227	GO:0009408	response to heat	774	0	0.21	1.00000
1228	GO:0009409	response to cold	1545	0	0.42	1.00000
1229	GO:0009410	response to xenobiotic stimulus	29	0	0.01	1.00000
1230	GO:0009411	response to UV	425	0	0.12	1.00000
1231	GO:0009413	response to flooding	8	0	0	1.00000
1232	GO:0009414	response to water deprivation	1292	0	0.35	1.00000
1233	GO:0009415	response to water	1311	0	0.36	1.00000
1234	GO:0009416	response to light stimulus	2531	0	0.69	1.00000
1235	GO:0009423	chorismate biosynthetic process	23	0	0.01	1.00000
1236	GO:0009432	SOS response	13	0	0	1.00000
1237	GO:0009435	NAD biosynthetic process	21	0	0.01	1.00000
1238	GO:0009438	methylglyoxal metabolic process	37	0	0.01	1.00000
1239	GO:0009439	cyanate metabolic process	2	0	0	1.00000
1240	GO:0009440	cyanate catabolic process	2	0	0	1.00000
1241	GO:0009443	pyridoxal 5'-phosphate salvage	4	0	0	1.00000
1242	GO:0009445	putrescine metabolic process	20	0	0.01	1.00000
1243	GO:0009446	putrescine biosynthetic process	20	0	0.01	1.00000
1244	GO:0009448	gamma-aminobutyric acid metabolic proces...	11	0	0	1.00000
1245	GO:0009450	gamma-aminobutyric acid catabolic proces...	11	0	0	1.00000
1246	GO:0009451	RNA modification	501	0	0.14	1.00000
1247	GO:0009452	7-methylguanosine RNA capping	34	0	0.01	1.00000
1248	GO:0009553	embryo sac development	548	0	0.15	1.00000
1249	GO:0009554	megasporogenesis	40	0	0.01	1.00000
1250	GO:0009558	embryo sac cellularization	28	0	0.01	1.00000
1251	GO:0009559	embryo sac central cell differentiation	116	0	0.03	1.00000
1252	GO:0009560	embryo sac egg cell differentiation	19	0	0.01	1.00000
1253	GO:0009561	megagametogenesis	250	0	0.07	1.00000
1254	GO:0009563	synergid differentiation	6	0	0	1.00000
1255	GO:0009566	fertilization	146	0	0.04	1.00000
1256	GO:0009567	double fertilization forming a zygote an...	129	0	0.04	1.00000
1257	GO:0009581	detection of external stimulus	228	0	0.06	1.00000
1258	GO:0009582	detection of abiotic stimulus	228	0	0.06	1.00000
1259	GO:0009583	detection of light stimulus	172	0	0.05	1.00000
1260	GO:0009585	red, far-red light phototransduction	170	0	0.05	1.00000
1261	GO:0009590	detection of gravity	21	0	0.01	1.00000
1262	GO:0009593	detection of chemical stimulus	100	0	0.03	1.00000
1263	GO:0009594	detection of nutrient	5	0	0	1.00000
1264	GO:0009595	detection of biotic stimulus	28	0	0.01	1.00000
1265	GO:0009605	response to external stimulus	5411	0	1.48	1.00000
1266	GO:0009606	tropism	293	0	0.08	1.00000
1267	GO:0009607	response to biotic stimulus	4175	0	1.14	1.00000
1268	GO:0009608	response to symbiont	43	0	0.01	1.00000
1269	GO:0009610	response to symbiotic fungus	38	0	0.01	1.00000
1270	GO:0009612	response to mechanical stimulus	78	0	0.02	1.00000
1271	GO:0009615	response to virus	306	0	0.08	1.00000
1272	GO:0009616	virus induced gene silencing	30	0	0.01	1.00000
1273	GO:0009617	response to bacterium	1893	0	0.52	1.00000
1274	GO:0009620	response to fungus	1624	0	0.44	1.00000
1275	GO:0009623	response to parasitic fungus	5	0	0	1.00000
1276	GO:0009624	response to nematode	306	0	0.08	1.00000
1277	GO:0009625	response to insect	137	0	0.04	1.00000
1278	GO:0009626	plant-type hypersensitive response	340	0	0.09	1.00000
1279	GO:0009627	systemic acquired resistance	255	0	0.07	1.00000
1280	GO:0009629	response to gravity	283	0	0.08	1.00000
1281	GO:0009630	gravitropism	253	0	0.07	1.00000
1282	GO:0009631	cold acclimation	123	0	0.03	1.00000
1283	GO:0009635	response to herbicide	37	0	0.01	1.00000
1284	GO:0009636	response to toxic substance	762	0	0.21	1.00000
1285	GO:0009637	response to blue light	238	0	0.07	1.00000
1286	GO:0009638	phototropism	54	0	0.01	1.00000
1287	GO:0009639	response to red or far red light	788	0	0.22	1.00000
1288	GO:0009640	photomorphogenesis	332	0	0.09	1.00000
1289	GO:0009641	shade avoidance	84	0	0.02	1.00000
1290	GO:0009642	response to light intensity	399	0	0.11	1.00000
1291	GO:0009643	photosynthetic acclimation	30	0	0.01	1.00000
1292	GO:0009644	response to high light intensity	224	0	0.06	1.00000
1293	GO:0009645	response to low light intensity stimulus	20	0	0.01	1.00000
1294	GO:0009646	response to absence of light	75	0	0.02	1.00000
1295	GO:0009647	skotomorphogenesis	15	0	0	1.00000
1296	GO:0009648	photoperiodism	343	0	0.09	1.00000
1297	GO:0009649	entrainment of circadian clock	37	0	0.01	1.00000
1298	GO:0009650	UV protection	19	0	0.01	1.00000
1299	GO:0009652	thigmotropism	14	0	0	1.00000
1300	GO:0009653	anatomical structure morphogenesis	3500	0	0.96	1.00000
1301	GO:0009657	plastid organization	714	0	0.2	1.00000
1302	GO:0009658	chloroplast organization	551	0	0.15	1.00000
1303	GO:0009660	amyloplast organization	20	0	0.01	1.00000
1304	GO:0009661	chromoplast organization	2	0	0	1.00000
1305	GO:0009662	etioplast organization	5	0	0	1.00000
1306	GO:0009663	plasmodesma organization	10	0	0	1.00000
1307	GO:0009667	plastid inner membrane organization	1	0	0	1.00000
1308	GO:0009668	plastid membrane organization	105	0	0.03	1.00000
1309	GO:0009682	induced systemic resistance	126	0	0.03	1.00000
1310	GO:0009683	indoleacetic acid metabolic process	110	0	0.03	1.00000
1311	GO:0009684	indoleacetic acid biosynthetic process	47	0	0.01	1.00000
1312	GO:0009685	gibberellin metabolic process	142	0	0.04	1.00000
1313	GO:0009686	gibberellin biosynthetic process	134	0	0.04	1.00000
1314	GO:0009687	abscisic acid metabolic process	92	0	0.03	1.00000
1315	GO:0009688	abscisic acid biosynthetic process	66	0	0.02	1.00000
1316	GO:0009690	cytokinin metabolic process	123	0	0.03	1.00000
1317	GO:0009691	cytokinin biosynthetic process	65	0	0.02	1.00000
1318	GO:0009692	ethylene metabolic process	128	0	0.04	1.00000
1319	GO:0009693	ethylene biosynthetic process	128	0	0.04	1.00000
1320	GO:0009694	jasmonic acid metabolic process	199	0	0.05	1.00000
1321	GO:0009695	jasmonic acid biosynthetic process	109	0	0.03	1.00000
1322	GO:0009696	salicylic acid metabolic process	162	0	0.04	1.00000
1323	GO:0009697	salicylic acid biosynthetic process	61	0	0.02	1.00000
1324	GO:0009700	indole phytoalexin biosynthetic process	72	0	0.02	1.00000
1325	GO:0009704	de-etiolation	46	0	0.01	1.00000
1326	GO:0009712	catechol-containing compound metabolic p...	2	0	0	1.00000
1327	GO:0009713	catechol-containing compound biosyntheti...	2	0	0	1.00000
1328	GO:0009714	chalcone metabolic process	12	0	0	1.00000
1329	GO:0009715	chalcone biosynthetic process	12	0	0	1.00000
1330	GO:0009720	detection of hormone stimulus	30	0	0.01	1.00000
1331	GO:0009722	detection of cytokinin stimulus	4	0	0	1.00000
1332	GO:0009723	response to ethylene	1184	0	0.32	1.00000
1333	GO:0009726	detection of endogenous stimulus	30	0	0.01	1.00000
1334	GO:0009727	detection of ethylene stimulus	12	0	0	1.00000
1335	GO:0009729	detection of brassinosteroid stimulus	14	0	0	1.00000
1336	GO:0009733	response to auxin	1620	0	0.44	1.00000
1337	GO:0009734	auxin-activated signaling pathway	672	0	0.18	1.00000
1338	GO:0009735	response to cytokinin	1031	0	0.28	1.00000
1339	GO:0009736	cytokinin-activated signaling pathway	241	0	0.07	1.00000
1340	GO:0009737	response to abscisic acid	2159	0	0.59	1.00000
1341	GO:0009738	abscisic acid-activated signaling pathwa...	798	0	0.22	1.00000
1342	GO:0009740	gibberellic acid mediated signaling path...	247	0	0.07	1.00000
1343	GO:0009741	response to brassinosteroid	356	0	0.1	1.00000
1344	GO:0009742	brassinosteroid mediated signaling pathw...	246	0	0.07	1.00000
1345	GO:0009743	response to carbohydrate	492	0	0.13	1.00000
1346	GO:0009744	response to sucrose	239	0	0.07	1.00000
1347	GO:0009745	sucrose mediated signaling	9	0	0	1.00000
1348	GO:0009746	response to hexose	172	0	0.05	1.00000
1349	GO:0009747	hexokinase-dependent signaling	3	0	0	1.00000
1350	GO:0009749	response to glucose	157	0	0.04	1.00000
1351	GO:0009750	response to fructose	58	0	0.02	1.00000
1352	GO:0009755	hormone-mediated signaling pathway	2890	0	0.79	1.00000
1353	GO:0009756	carbohydrate mediated signaling	151	0	0.04	1.00000
1354	GO:0009757	hexose mediated signaling	20	0	0.01	1.00000
1355	GO:0009759	indole glucosinolate biosynthetic proces...	35	0	0.01	1.00000
1356	GO:0009765	photosynthesis, light harvesting	142	0	0.04	1.00000
1357	GO:0009767	photosynthetic electron transport chain	212	0	0.06	1.00000
1358	GO:0009768	photosynthesis, light harvesting in phot...	86	0	0.02	1.00000
1359	GO:0009769	photosynthesis, light harvesting in phot...	12	0	0	1.00000
1360	GO:0009772	photosynthetic electron transport in pho...	41	0	0.01	1.00000
1361	GO:0009773	photosynthetic electron transport in pho...	67	0	0.02	1.00000
1362	GO:0009780	photosynthetic NADP+ reduction	6	0	0	1.00000
1363	GO:0009785	blue light signaling pathway	61	0	0.02	1.00000
1364	GO:0009786	regulation of asymmetric cell division	19	0	0.01	1.00000
1365	GO:0009787	regulation of abscisic acid-activated si...	318	0	0.09	1.00000
1366	GO:0009788	negative regulation of abscisic acid-act...	186	0	0.05	1.00000
1367	GO:0009789	positive regulation of abscisic acid-act...	114	0	0.03	1.00000
1368	GO:0009790	embryo development	2222	0	0.61	1.00000
1369	GO:0009791	post-embryonic development	5936	0	1.62	1.00000
1370	GO:0009793	embryo development ending in seed dorman...	1813	0	0.5	1.00000
1371	GO:0009799	specification of symmetry	26	0	0.01	1.00000
1372	GO:0009800	cinnamic acid biosynthetic process	20	0	0.01	1.00000
1373	GO:0009801	cinnamic acid ester metabolic process	6	0	0	1.00000
1374	GO:0009802	cinnamic acid ester biosynthetic process	2	0	0	1.00000
1375	GO:0009803	cinnamic acid metabolic process	22	0	0.01	1.00000
1376	GO:0009804	coumarin metabolic process	17	0	0	1.00000
1377	GO:0009805	coumarin biosynthetic process	17	0	0	1.00000
1378	GO:0009806	lignan metabolic process	46	0	0.01	1.00000
1379	GO:0009807	lignan biosynthetic process	46	0	0.01	1.00000
1380	GO:0009808	lignin metabolic process	360	0	0.1	1.00000
1381	GO:0009809	lignin biosynthetic process	271	0	0.07	1.00000
1382	GO:0009814	defense response, incompatible interacti...	752	0	0.21	1.00000
1383	GO:0009816	defense response to bacterium, incompati...	205	0	0.06	1.00000
1384	GO:0009817	defense response to fungus, incompatible...	219	0	0.06	1.00000
1385	GO:0009819	drought recovery	27	0	0.01	1.00000
1386	GO:0009820	alkaloid metabolic process	47	0	0.01	1.00000
1387	GO:0009821	alkaloid biosynthetic process	43	0	0.01	1.00000
1388	GO:0009823	cytokinin catabolic process	23	0	0.01	1.00000
1389	GO:0009825	multidimensional cell growth	202	0	0.06	1.00000
1390	GO:0009826	unidimensional cell growth	1137	0	0.31	1.00000
1391	GO:0009827	plant-type cell wall modification	217	0	0.06	1.00000
1392	GO:0009828	plant-type cell wall loosening	143	0	0.04	1.00000
1393	GO:0009830	cell wall modification involved in absci...	14	0	0	1.00000
1394	GO:0009831	plant-type cell wall modification involv...	107	0	0.03	1.00000
1395	GO:0009832	plant-type cell wall biogenesis	582	0	0.16	1.00000
1396	GO:0009833	plant-type primary cell wall biogenesis	21	0	0.01	1.00000
1397	GO:0009834	plant-type secondary cell wall biogenesi...	261	0	0.07	1.00000
1398	GO:0009835	fruit ripening	45	0	0.01	1.00000
1399	GO:0009838	abscission	143	0	0.04	1.00000
1400	GO:0009845	seed germination	619	0	0.17	1.00000
1401	GO:0009846	pollen germination	247	0	0.07	1.00000
1402	GO:0009848	indoleacetic acid biosynthetic process v...	9	0	0	1.00000
1403	GO:0009850	auxin metabolic process	292	0	0.08	1.00000
1404	GO:0009851	auxin biosynthetic process	168	0	0.05	1.00000
1405	GO:0009853	photorespiration	261	0	0.07	1.00000
1406	GO:0009854	oxidative photosynthetic carbon pathway	63	0	0.02	1.00000
1407	GO:0009855	determination of bilateral symmetry	24	0	0.01	1.00000
1408	GO:0009856	pollination	848	0	0.23	1.00000
1409	GO:0009859	pollen hydration	10	0	0	1.00000
1410	GO:0009860	pollen tube growth	501	0	0.14	1.00000
1411	GO:0009861	jasmonic acid and ethylene-dependent sys...	123	0	0.03	1.00000
1412	GO:0009862	systemic acquired resistance, salicylic ...	55	0	0.02	1.00000
1413	GO:0009863	salicylic acid mediated signaling pathwa...	127	0	0.03	1.00000
1414	GO:0009864	induced systemic resistance, jasmonic ac...	62	0	0.02	1.00000
1415	GO:0009865	pollen tube adhesion	14	0	0	1.00000
1416	GO:0009866	induced systemic resistance, ethylene me...	9	0	0	1.00000
1417	GO:0009867	jasmonic acid mediated signaling pathway	324	0	0.09	1.00000
1418	GO:0009868	jasmonic acid and ethylene-dependent sys...	6	0	0	1.00000
1419	GO:0009870	defense response signaling pathway, resi...	77	0	0.02	1.00000
1420	GO:0009871	jasmonic acid and ethylene-dependent sys...	23	0	0.01	1.00000
1421	GO:0009873	ethylene-activated signaling pathway	647	0	0.18	1.00000
1422	GO:0009875	pollen-pistil interaction	76	0	0.02	1.00000
1423	GO:0009877	nodulation	22	0	0.01	1.00000
1424	GO:0009878	nodule morphogenesis	12	0	0	1.00000
1425	GO:0009880	embryonic pattern specification	89	0	0.02	1.00000
1426	GO:0009886	post-embryonic animal morphogenesis	9	0	0	1.00000
1427	GO:0009887	animal organ morphogenesis	130	0	0.04	1.00000
1428	GO:0009888	tissue development	2218	0	0.61	1.00000
1429	GO:0009890	negative regulation of biosynthetic proc...	1222	0	0.33	1.00000
1430	GO:0009891	positive regulation of biosynthetic proc...	1076	0	0.29	1.00000
1431	GO:0009892	negative regulation of metabolic process	1904	0	0.52	1.00000
1432	GO:0009893	positive regulation of metabolic process	1549	0	0.42	1.00000
1433	GO:0009894	regulation of catabolic process	285	0	0.08	1.00000
1434	GO:0009895	negative regulation of catabolic process	43	0	0.01	1.00000
1435	GO:0009896	positive regulation of catabolic process	151	0	0.04	1.00000
1436	GO:0009900	dehiscence	96	0	0.03	1.00000
1437	GO:0009901	anther dehiscence	61	0	0.02	1.00000
1438	GO:0009902	chloroplast relocation	90	0	0.02	1.00000
1439	GO:0009903	chloroplast avoidance movement	74	0	0.02	1.00000
1440	GO:0009904	chloroplast accumulation movement	67	0	0.02	1.00000
1441	GO:0009908	flower development	1975	0	0.54	1.00000
1442	GO:0009909	regulation of flower development	637	0	0.17	1.00000
1443	GO:0009910	negative regulation of flower developmen...	234	0	0.06	1.00000
1444	GO:0009911	positive regulation of flower developmen...	150	0	0.04	1.00000
1445	GO:0009913	epidermal cell differentiation	73	0	0.02	1.00000
1446	GO:0009914	hormone transport	381	0	0.1	1.00000
1447	GO:0009915	phloem sucrose loading	9	0	0	1.00000
1448	GO:0009920	cell plate formation involved in plant-t...	38	0	0.01	1.00000
1449	GO:0009926	auxin polar transport	346	0	0.09	1.00000
1450	GO:0009932	cell tip growth	592	0	0.16	1.00000
1451	GO:0009933	meristem structural organization	282	0	0.08	1.00000
1452	GO:0009934	regulation of meristem structural organi...	72	0	0.02	1.00000
1453	GO:0009937	regulation of gibberellic acid mediated ...	61	0	0.02	1.00000
1454	GO:0009938	negative regulation of gibberellic acid ...	32	0	0.01	1.00000
1455	GO:0009939	positive regulation of gibberellic acid ...	19	0	0.01	1.00000
1456	GO:0009942	longitudinal axis specification	33	0	0.01	1.00000
1457	GO:0009945	radial axis specification	10	0	0	1.00000
1458	GO:0009946	proximal/distal axis specification	4	0	0	1.00000
1459	GO:0009947	centrolateral axis specification	4	0	0	1.00000
1460	GO:0009953	dorsal/ventral pattern formation	4	0	0	1.00000
1461	GO:0009954	proximal/distal pattern formation	40	0	0.01	1.00000
1462	GO:0009956	radial pattern formation	73	0	0.02	1.00000
1463	GO:0009957	epidermal cell fate specification	24	0	0.01	1.00000
1464	GO:0009958	positive gravitropism	113	0	0.03	1.00000
1465	GO:0009959	negative gravitropism	36	0	0.01	1.00000
1466	GO:0009960	endosperm development	143	0	0.04	1.00000
1467	GO:0009961	response to 1-aminocyclopropane-1-carbox...	23	0	0.01	1.00000
1468	GO:0009962	regulation of flavonoid biosynthetic pro...	64	0	0.02	1.00000
1469	GO:0009963	positive regulation of flavonoid biosynt...	18	0	0	1.00000
1470	GO:0009964	negative regulation of flavonoid biosynt...	4	0	0	1.00000
1471	GO:0009965	leaf morphogenesis	386	0	0.11	1.00000
1472	GO:0009966	regulation of signal transduction	806	0	0.22	1.00000
1473	GO:0009967	positive regulation of signal transducti...	207	0	0.06	1.00000
1474	GO:0009968	negative regulation of signal transducti...	305	0	0.08	1.00000
1475	GO:0009969	xyloglucan biosynthetic process	39	0	0.01	1.00000
1476	GO:0009970	cellular response to sulfate starvation	54	0	0.01	1.00000
1477	GO:0009972	cytidine deamination	9	0	0	1.00000
1478	GO:0009988	cell-cell recognition	4	0	0	1.00000
1479	GO:0009991	response to extracellular stimulus	879	0	0.24	1.00000
1480	GO:0009992	cellular water homeostasis	20	0	0.01	1.00000
1481	GO:0009996	negative regulation of cell fate specifi...	2	0	0	1.00000
1482	GO:0010014	meristem initiation	140	0	0.04	1.00000
1483	GO:0010015	root morphogenesis	868	0	0.24	1.00000
1484	GO:0010016	shoot system morphogenesis	673	0	0.18	1.00000
1485	GO:0010017	red or far-red light signaling pathway	254	0	0.07	1.00000
1486	GO:0010018	far-red light signaling pathway	11	0	0	1.00000
1487	GO:0010019	chloroplast-nucleus signaling pathway	37	0	0.01	1.00000
1488	GO:0010020	chloroplast fission	64	0	0.02	1.00000
1489	GO:0010021	amylopectin biosynthetic process	24	0	0.01	1.00000
1490	GO:0010022	meristem determinacy	78	0	0.02	1.00000
1491	GO:0010023	proanthocyanidin biosynthetic process	37	0	0.01	1.00000
1492	GO:0010024	phytochromobilin biosynthetic process	11	0	0	1.00000
1493	GO:0010025	wax biosynthetic process	91	0	0.02	1.00000
1494	GO:0010026	trichome differentiation	373	0	0.1	1.00000
1495	GO:0010027	thylakoid membrane organization	104	0	0.03	1.00000
1496	GO:0010028	xanthophyll cycle	8	0	0	1.00000
1497	GO:0010029	regulation of seed germination	258	0	0.07	1.00000
1498	GO:0010030	positive regulation of seed germination	65	0	0.02	1.00000
1499	GO:0010031	circumnutation	19	0	0.01	1.00000
1500	GO:0010032	meiotic chromosome condensation	9	0	0	1.00000
1501	GO:0010034	response to acetate	4	0	0	1.00000
1502	GO:0010036	response to boron-containing substance	29	0	0.01	1.00000
1503	GO:0010037	response to carbon dioxide	22	0	0.01	1.00000
1504	GO:0010039	response to iron ion	218	0	0.06	1.00000
1505	GO:0010042	response to manganese ion	13	0	0	1.00000
1506	GO:0010043	response to zinc ion	231	0	0.06	1.00000
1507	GO:0010044	response to aluminum ion	51	0	0.01	1.00000
1508	GO:0010045	response to nickel cation	12	0	0	1.00000
1509	GO:0010046	response to mycotoxin	7	0	0	1.00000
1510	GO:0010047	fruit dehiscence	53	0	0.01	1.00000
1511	GO:0010048	vernalization response	91	0	0.02	1.00000
1512	GO:0010050	vegetative phase change	54	0	0.01	1.00000
1513	GO:0010051	xylem and phloem pattern formation	278	0	0.08	1.00000
1514	GO:0010052	guard cell differentiation	68	0	0.02	1.00000
1515	GO:0010053	root epidermal cell differentiation	437	0	0.12	1.00000
1516	GO:0010054	trichoblast differentiation	383	0	0.1	1.00000
1517	GO:0010055	atrichoblast differentiation	9	0	0	1.00000
1518	GO:0010056	atrichoblast fate specification	5	0	0	1.00000
1519	GO:0010057	trichoblast fate specification	13	0	0	1.00000
1520	GO:0010058	regulation of atrichoblast fate specific...	5	0	0	1.00000
1521	GO:0010059	positive regulation of atrichoblast fate...	5	0	0	1.00000
1522	GO:0010061	regulation of trichoblast fate specifica...	13	0	0	1.00000
1523	GO:0010062	negative regulation of trichoblast fate ...	2	0	0	1.00000
1524	GO:0010063	positive regulation of trichoblast fate ...	11	0	0	1.00000
1525	GO:0010064	embryonic shoot morphogenesis	7	0	0	1.00000
1526	GO:0010065	primary meristem tissue development	35	0	0.01	1.00000
1527	GO:0010067	procambium histogenesis	29	0	0.01	1.00000
1528	GO:0010068	protoderm histogenesis	6	0	0	1.00000
1529	GO:0010069	zygote asymmetric cytokinesis in embryo ...	8	0	0	1.00000
1530	GO:0010070	zygote asymmetric cell division	11	0	0	1.00000
1531	GO:0010071	root meristem specification	18	0	0	1.00000
1532	GO:0010072	primary shoot apical meristem specificat...	77	0	0.02	1.00000
1533	GO:0010073	meristem maintenance	440	0	0.12	1.00000
1534	GO:0010074	maintenance of meristem identity	170	0	0.05	1.00000
1535	GO:0010075	regulation of meristem growth	151	0	0.04	1.00000
1536	GO:0010076	maintenance of floral meristem identity	33	0	0.01	1.00000
1537	GO:0010077	maintenance of inflorescence meristem id...	41	0	0.01	1.00000
1538	GO:0010078	maintenance of root meristem identity	47	0	0.01	1.00000
1539	GO:0010080	regulation of floral meristem growth	10	0	0	1.00000
1540	GO:0010081	regulation of inflorescence meristem gro...	4	0	0	1.00000
1541	GO:0010082	regulation of root meristem growth	68	0	0.02	1.00000
1542	GO:0010084	specification of animal organ axis polar...	6	0	0	1.00000
1543	GO:0010086	embryonic root morphogenesis	12	0	0	1.00000
1544	GO:0010087	phloem or xylem histogenesis	262	0	0.07	1.00000
1545	GO:0010088	phloem development	25	0	0.01	1.00000
1546	GO:0010089	xylem development	148	0	0.04	1.00000
1547	GO:0010090	trichome morphogenesis	287	0	0.08	1.00000
1548	GO:0010091	trichome branching	128	0	0.04	1.00000
1549	GO:0010093	specification of floral organ identity	42	0	0.01	1.00000
1550	GO:0010094	specification of carpel identity	2	0	0	1.00000
1551	GO:0010098	suspensor development	34	0	0.01	1.00000
1552	GO:0010099	regulation of photomorphogenesis	80	0	0.02	1.00000
1553	GO:0010100	negative regulation of photomorphogenesi...	42	0	0.01	1.00000
1554	GO:0010101	post-embryonic root morphogenesis	218	0	0.06	1.00000
1555	GO:0010102	lateral root morphogenesis	218	0	0.06	1.00000
1556	GO:0010103	stomatal complex morphogenesis	92	0	0.03	1.00000
1557	GO:0010104	regulation of ethylene-activated signali...	78	0	0.02	1.00000
1558	GO:0010105	negative regulation of ethylene-activate...	63	0	0.02	1.00000
1559	GO:0010106	cellular response to iron ion starvation	45	0	0.01	1.00000
1560	GO:0010107	potassium ion import	27	0	0.01	1.00000
1561	GO:0010109	regulation of photosynthesis	108	0	0.03	1.00000
1562	GO:0010110	regulation of photosynthesis, dark react...	12	0	0	1.00000
1563	GO:0010111	glyoxysome organization	9	0	0	1.00000
1564	GO:0010112	regulation of systemic acquired resistan...	50	0	0.01	1.00000
1565	GO:0010113	negative regulation of systemic acquired...	8	0	0	1.00000
1566	GO:0010114	response to red light	242	0	0.07	1.00000
1567	GO:0010115	regulation of abscisic acid biosynthetic...	18	0	0	1.00000
1568	GO:0010116	positive regulation of abscisic acid bio...	9	0	0	1.00000
1569	GO:0010117	photoprotection	25	0	0.01	1.00000
1570	GO:0010118	stomatal movement	527	0	0.14	1.00000
1571	GO:0010119	regulation of stomatal movement	342	0	0.09	1.00000
1572	GO:0010120	camalexin biosynthetic process	65	0	0.02	1.00000
1573	GO:0010121	arginine catabolic process to proline vi...	4	0	0	1.00000
1574	GO:0010133	proline catabolic process to glutamate	12	0	0	1.00000
1575	GO:0010135	ureide metabolic process	13	0	0	1.00000
1576	GO:0010136	ureide catabolic process	13	0	0	1.00000
1577	GO:0010138	pyrimidine ribonucleotide salvage	6	0	0	1.00000
1578	GO:0010143	cutin biosynthetic process	68	0	0.02	1.00000
1579	GO:0010148	transpiration	20	0	0.01	1.00000
1580	GO:0010150	leaf senescence	382	0	0.1	1.00000
1581	GO:0010152	pollen maturation	49	0	0.01	1.00000
1582	GO:0010154	fruit development	2670	0	0.73	1.00000
1583	GO:0010155	regulation of proton transport	19	0	0.01	1.00000
1584	GO:0010157	response to chlorate	7	0	0	1.00000
1585	GO:0010158	abaxial cell fate specification	32	0	0.01	1.00000
1586	GO:0010159	specification of animal organ position	6	0	0	1.00000
1587	GO:0010160	formation of animal organ boundary	16	0	0	1.00000
1588	GO:0010161	red light signaling pathway	34	0	0.01	1.00000
1589	GO:0010162	seed dormancy process	109	0	0.03	1.00000
1590	GO:0010165	response to X-ray	17	0	0	1.00000
1591	GO:0010166	wax metabolic process	96	0	0.03	1.00000
1592	GO:0010167	response to nitrate	105	0	0.03	1.00000
1593	GO:0010182	sugar mediated signaling pathway	151	0	0.04	1.00000
1594	GO:0010183	pollen tube guidance	86	0	0.02	1.00000
1595	GO:0010184	cytokinin transport	8	0	0	1.00000
1596	GO:0010185	regulation of cellular defense response	21	0	0.01	1.00000
1597	GO:0010186	positive regulation of cellular defense ...	6	0	0	1.00000
1598	GO:0010187	negative regulation of seed germination	93	0	0.03	1.00000
1599	GO:0010188	response to microbial phytotoxin	33	0	0.01	1.00000
1600	GO:0010189	vitamin E biosynthetic process	31	0	0.01	1.00000
1601	GO:0010190	cytochrome b6f complex assembly	16	0	0	1.00000
1602	GO:0010191	mucilage metabolic process	100	0	0.03	1.00000
1603	GO:0010192	mucilage biosynthetic process	71	0	0.02	1.00000
1604	GO:0010193	response to ozone	120	0	0.03	1.00000
1605	GO:0010196	nonphotochemical quenching	28	0	0.01	1.00000
1606	GO:0010197	polar nucleus fusion	109	0	0.03	1.00000
1607	GO:0010198	synergid death	6	0	0	1.00000
1608	GO:0010199	organ boundary specification between lat...	37	0	0.01	1.00000
1609	GO:0010200	response to chitin	552	0	0.15	1.00000
1610	GO:0010201	response to continuous far red light sti...	11	0	0	1.00000
1611	GO:0010202	response to low fluence red light stimul...	4	0	0	1.00000
1612	GO:0010203	response to very low fluence red light s...	5	0	0	1.00000
1613	GO:0010204	defense response signaling pathway, resi...	76	0	0.02	1.00000
1614	GO:0010205	photoinhibition	49	0	0.01	1.00000
1615	GO:0010206	photosystem II repair	33	0	0.01	1.00000
1616	GO:0010207	photosystem II assembly	67	0	0.02	1.00000
1617	GO:0010208	pollen wall assembly	160	0	0.04	1.00000
1618	GO:0010212	response to ionizing radiation	102	0	0.03	1.00000
1619	GO:0010213	non-photoreactive DNA repair	6	0	0	1.00000
1620	GO:0010214	seed coat development	159	0	0.04	1.00000
1621	GO:0010215	cellulose microfibril organization	76	0	0.02	1.00000
1622	GO:0010216	maintenance of DNA methylation	36	0	0.01	1.00000
1623	GO:0010218	response to far red light	172	0	0.05	1.00000
1624	GO:0010219	regulation of vernalization response	19	0	0.01	1.00000
1625	GO:0010220	positive regulation of vernalization res...	13	0	0	1.00000
1626	GO:0010221	negative regulation of vernalization res...	2	0	0	1.00000
1627	GO:0010222	stem vascular tissue pattern formation	22	0	0.01	1.00000
1628	GO:0010223	secondary shoot formation	90	0	0.02	1.00000
1629	GO:0010224	response to UV-B	275	0	0.08	1.00000
1630	GO:0010225	response to UV-C	40	0	0.01	1.00000
1631	GO:0010226	response to lithium ion	6	0	0	1.00000
1632	GO:0010227	floral organ abscission	122	0	0.03	1.00000
1633	GO:0010228	vegetative to reproductive phase transit...	651	0	0.18	1.00000
1634	GO:0010229	inflorescence development	86	0	0.02	1.00000
1635	GO:0010230	alternative respiration	5	0	0	1.00000
1636	GO:0010231	maintenance of seed dormancy	13	0	0	1.00000
1637	GO:0010232	vascular transport	63	0	0.02	1.00000
1638	GO:0010233	phloem transport	63	0	0.02	1.00000
1639	GO:0010234	anther wall tapetum cell fate specificat...	2	0	0	1.00000
1640	GO:0010235	guard mother cell cytokinesis	9	0	0	1.00000
1641	GO:0010236	plastoquinone biosynthetic process	19	0	0.01	1.00000
1642	GO:0010239	chloroplast mRNA processing	10	0	0	1.00000
1643	GO:0010241	ent-kaurene oxidation to kaurenoic acid	3	0	0	1.00000
1644	GO:0010243	response to organonitrogen compound	774	0	0.21	1.00000
1645	GO:0010244	response to low fluence blue light stimu...	11	0	0	1.00000
1646	GO:0010245	radial microtubular system formation	9	0	0	1.00000
1647	GO:0010247	detection of phosphate ion	6	0	0	1.00000
1648	GO:0010248	establishment or maintenance of transmem...	10	0	0	1.00000
1649	GO:0010252	auxin homeostasis	101	0	0.03	1.00000
1650	GO:0010253	UDP-rhamnose biosynthetic process	19	0	0.01	1.00000
1651	GO:0010254	nectary development	13	0	0	1.00000
1652	GO:0010255	glucose mediated signaling pathway	17	0	0	1.00000
1653	GO:0010256	endomembrane system organization	214	0	0.06	1.00000
1654	GO:0010257	NADH dehydrogenase complex assembly	19	0	0.01	1.00000
1655	GO:0010258	NADH dehydrogenase complex (plastoquinon...	10	0	0	1.00000
1656	GO:0010260	animal organ senescence	23	0	0.01	1.00000
1657	GO:0010262	somatic embryogenesis	48	0	0.01	1.00000
1658	GO:0010263	tricyclic triterpenoid biosynthetic proc...	1	0	0	1.00000
1659	GO:0010264	myo-inositol hexakisphosphate biosynthet...	31	0	0.01	1.00000
1660	GO:0010265	SCF complex assembly	16	0	0	1.00000
1661	GO:0010266	response to vitamin B1	5	0	0	1.00000
1662	GO:0010267	production of ta-siRNAs involved in RNA ...	47	0	0.01	1.00000
1663	GO:0010268	brassinosteroid homeostasis	92	0	0.03	1.00000
1664	GO:0010269	response to selenium ion	8	0	0	1.00000
1665	GO:0010270	photosystem II oxygen evolving complex a...	8	0	0	1.00000
1666	GO:0010271	regulation of chlorophyll catabolic proc...	13	0	0	1.00000
1667	GO:0010272	response to silver ion	26	0	0.01	1.00000
1668	GO:0010273	detoxification of copper ion	9	0	0	1.00000
1669	GO:0010274	hydrotropism	7	0	0	1.00000
1670	GO:0010275	NAD(P)H dehydrogenase complex assembly	7	0	0	1.00000
1671	GO:0010286	heat acclimation	196	0	0.05	1.00000
1672	GO:0010288	response to lead ion	14	0	0	1.00000
1673	GO:0010289	homogalacturonan biosynthetic process	19	0	0.01	1.00000
1674	GO:0010299	detoxification of cobalt ion	2	0	0	1.00000
1675	GO:0010304	PSII associated light-harvesting complex...	26	0	0.01	1.00000
1676	GO:0010305	leaf vascular tissue pattern formation	114	0	0.03	1.00000
1677	GO:0010306	rhamnogalacturonan II biosynthetic proce...	18	0	0	1.00000
1678	GO:0010310	regulation of hydrogen peroxide metaboli...	45	0	0.01	1.00000
1679	GO:0010311	lateral root formation	145	0	0.04	1.00000
1680	GO:0010312	detoxification of zinc ion	2	0	0	1.00000
1681	GO:0010315	auxin efflux	71	0	0.02	1.00000
1682	GO:0010321	regulation of vegetative phase change	26	0	0.01	1.00000
1683	GO:0010322	regulation of isopentenyl diphosphate bi...	10	0	0	1.00000
1684	GO:0010323	negative regulation of isopentenyl dipho...	4	0	0	1.00000
1685	GO:0010325	raffinose family oligosaccharide biosynt...	17	0	0	1.00000
1686	GO:0010332	response to gamma radiation	58	0	0.02	1.00000
1687	GO:0010335	response to non-ionic osmotic stress	4	0	0	1.00000
1688	GO:0010337	regulation of salicylic acid metabolic p...	53	0	0.01	1.00000
1689	GO:0010338	leaf formation	19	0	0.01	1.00000
1690	GO:0010342	endosperm cellularization	13	0	0	1.00000
1691	GO:0010343	singlet oxygen-mediated programmed cell ...	8	0	0	1.00000
1692	GO:0010344	seed oilbody biogenesis	24	0	0.01	1.00000
1693	GO:0010346	shoot axis formation	90	0	0.02	1.00000
1694	GO:0010350	cellular response to magnesium starvatio...	11	0	0	1.00000
1695	GO:0010351	lithium ion transport	11	0	0	1.00000
1696	GO:0010352	lithium ion export across the plasma mem...	3	0	0	1.00000
1697	GO:0010353	response to trehalose	24	0	0.01	1.00000
1698	GO:0010358	leaf shaping	30	0	0.01	1.00000
1699	GO:0010359	regulation of anion channel activity	38	0	0.01	1.00000
1700	GO:0010360	negative regulation of anion channel act...	10	0	0	1.00000
1701	GO:0010361	regulation of anion channel activity by ...	9	0	0	1.00000
1702	GO:0010362	negative regulation of anion channel act...	9	0	0	1.00000
1703	GO:0010363	regulation of plant-type hypersensitive ...	47	0	0.01	1.00000
1704	GO:0010364	regulation of ethylene biosynthetic proc...	44	0	0.01	1.00000
1705	GO:0010365	positive regulation of ethylene biosynth...	6	0	0	1.00000
1706	GO:0010366	negative regulation of ethylene biosynth...	25	0	0.01	1.00000
1707	GO:0010371	regulation of gibberellin biosynthetic p...	22	0	0.01	1.00000
1708	GO:0010373	negative regulation of gibberellin biosy...	4	0	0	1.00000
1709	GO:0010374	stomatal complex development	208	0	0.06	1.00000
1710	GO:0010375	stomatal complex patterning	35	0	0.01	1.00000
1711	GO:0010376	stomatal complex formation	3	0	0	1.00000
1712	GO:0010377	guard cell fate commitment	18	0	0	1.00000
1713	GO:0010378	temperature compensation of the circadia...	2	0	0	1.00000
1714	GO:0010380	regulation of chlorophyll biosynthetic p...	67	0	0.02	1.00000
1715	GO:0010381	peroxisome-chloroplast membrane tetherin...	4	0	0	1.00000
1716	GO:0010383	cell wall polysaccharide metabolic proce...	407	0	0.11	1.00000
1717	GO:0010384	cell wall proteoglycan metabolic process	6	0	0	1.00000
1718	GO:0010387	COP9 signalosome assembly	20	0	0.01	1.00000
1719	GO:0010389	regulation of G2/M transition of mitotic...	52	0	0.01	1.00000
1720	GO:0010390	histone monoubiquitination	7	0	0	1.00000
1721	GO:0010392	galactoglucomannan metabolic process	2	0	0	1.00000
1722	GO:0010393	galacturonan metabolic process	535	0	0.15	1.00000
1723	GO:0010394	homogalacturonan metabolic process	23	0	0.01	1.00000
1724	GO:0010395	rhamnogalacturonan I metabolic process	8	0	0	1.00000
1725	GO:0010396	rhamnogalacturonan II metabolic process	18	0	0	1.00000
1726	GO:0010398	xylogalacturonan metabolic process	2	0	0	1.00000
1727	GO:0010400	rhamnogalacturonan I side chain metaboli...	8	0	0	1.00000
1728	GO:0010401	pectic galactan metabolic process	3	0	0	1.00000
1729	GO:0010404	cell wall hydroxyproline-rich glycoprote...	6	0	0	1.00000
1730	GO:0010405	arabinogalactan protein metabolic proces...	6	0	0	1.00000
1731	GO:0010410	hemicellulose metabolic process	311	0	0.09	1.00000
1732	GO:0010411	xyloglucan metabolic process	173	0	0.05	1.00000
1733	GO:0010412	mannan metabolic process	14	0	0	1.00000
1734	GO:0010413	glucuronoxylan metabolic process	57	0	0.02	1.00000
1735	GO:0010417	glucuronoxylan biosynthetic process	57	0	0.02	1.00000
1736	GO:0010421	hydrogen peroxide-mediated programmed ce...	11	0	0	1.00000
1737	GO:0010422	regulation of brassinosteroid biosynthet...	9	0	0	1.00000
1738	GO:0010423	negative regulation of brassinosteroid b...	3	0	0	1.00000
1739	GO:0010424	DNA methylation on cytosine within a CG ...	16	0	0	1.00000
1740	GO:0010425	DNA methylation on cytosine within a CNG...	2	0	0	1.00000
1741	GO:0010426	DNA methylation on cytosine within a CHH...	4	0	0	1.00000
1742	GO:0010430	fatty acid omega-oxidation	4	0	0	1.00000
1743	GO:0010431	seed maturation	236	0	0.06	1.00000
1744	GO:0010432	bract development	25	0	0.01	1.00000
1745	GO:0010433	bract morphogenesis	19	0	0.01	1.00000
1746	GO:0010434	bract formation	19	0	0.01	1.00000
1747	GO:0010438	cellular response to sulfur starvation	26	0	0.01	1.00000
1748	GO:0010439	regulation of glucosinolate biosynthetic...	37	0	0.01	1.00000
1749	GO:0010440	stomatal lineage progression	40	0	0.01	1.00000
1750	GO:0010441	guard cell development	22	0	0.01	1.00000
1751	GO:0010442	guard cell morphogenesis	22	0	0.01	1.00000
1752	GO:0010444	guard mother cell differentiation	5	0	0	1.00000
1753	GO:0010447	response to acidic pH	8	0	0	1.00000
1754	GO:0010449	root meristem growth	102	0	0.03	1.00000
1755	GO:0010450	inflorescence meristem growth	10	0	0	1.00000
1756	GO:0010451	floral meristem growth	16	0	0	1.00000
1757	GO:0010452	histone H3-K36 methylation	17	0	0	1.00000
1758	GO:0010453	regulation of cell fate commitment	22	0	0.01	1.00000
1759	GO:0010454	negative regulation of cell fate commitm...	5	0	0	1.00000
1760	GO:0010455	positive regulation of cell fate commitm...	17	0	0	1.00000
1761	GO:0010466	negative regulation of peptidase activit...	63	0	0.02	1.00000
1762	GO:0010476	gibberellin mediated signaling pathway	256	0	0.07	1.00000
1763	GO:0010477	response to sulfur dioxide	4	0	0	1.00000
1764	GO:0010478	chlororespiration	4	0	0	1.00000
1765	GO:0010479	stele development	4	0	0	1.00000
1766	GO:0010480	microsporocyte differentiation	7	0	0	1.00000
1767	GO:0010481	epidermal cell division	6	0	0	1.00000
1768	GO:0010482	regulation of epidermal cell division	6	0	0	1.00000
1769	GO:0010483	pollen tube reception	19	0	0.01	1.00000
1770	GO:0010492	maintenance of shoot apical meristem ide...	62	0	0.02	1.00000
1771	GO:0010493	Lewis a epitope biosynthetic process	5	0	0	1.00000
1772	GO:0010495	long-distance posttranscriptional gene s...	7	0	0	1.00000
1773	GO:0010496	intercellular transport	47	0	0.01	1.00000
1774	GO:0010497	plasmodesmata-mediated intercellular tra...	43	0	0.01	1.00000
1775	GO:0010498	proteasomal protein catabolic process	876	0	0.24	1.00000
1776	GO:0010499	proteasomal ubiquitin-independent protei...	88	0	0.02	1.00000
1777	GO:0010500	transmitting tissue development	18	0	0	1.00000
1778	GO:0010501	RNA secondary structure unwinding	112	0	0.03	1.00000
1779	GO:0010506	regulation of autophagy	34	0	0.01	1.00000
1780	GO:0010507	negative regulation of autophagy	13	0	0	1.00000
1781	GO:0010508	positive regulation of autophagy	21	0	0.01	1.00000
1782	GO:0010517	regulation of phospholipase activity	2	0	0	1.00000
1783	GO:0010518	positive regulation of phospholipase act...	2	0	0	1.00000
1784	GO:0010520	regulation of reciprocal meiotic recombi...	8	0	0	1.00000
1785	GO:0010528	regulation of transposition	14	0	0	1.00000
1786	GO:0010529	negative regulation of transposition	14	0	0	1.00000
1787	GO:0010540	basipetal auxin transport	102	0	0.03	1.00000
1788	GO:0010541	acropetal auxin transport	65	0	0.02	1.00000
1789	GO:0010555	response to mannitol	48	0	0.01	1.00000
1790	GO:0010557	positive regulation of macromolecule bio...	986	0	0.27	1.00000
1791	GO:0010558	negative regulation of macromolecule bio...	1151	0	0.31	1.00000
1792	GO:0010562	positive regulation of phosphorus metabo...	158	0	0.04	1.00000
1793	GO:0010563	negative regulation of phosphorus metabo...	57	0	0.02	1.00000
1794	GO:0010564	regulation of cell cycle process	273	0	0.07	1.00000
1795	GO:0010565	regulation of cellular ketone metabolic ...	209	0	0.06	1.00000
1796	GO:0010581	regulation of starch biosynthetic proces...	17	0	0	1.00000
1797	GO:0010582	floral meristem determinacy	71	0	0.02	1.00000
1798	GO:0010583	response to cyclopentenone	143	0	0.04	1.00000
1799	GO:0010584	pollen exine formation	113	0	0.03	1.00000
1800	GO:0010585	glutamine secretion	3	0	0	1.00000
1801	GO:0010586	miRNA metabolic process	35	0	0.01	1.00000
1802	GO:0010587	miRNA catabolic process	22	0	0.01	1.00000
1803	GO:0010588	cotyledon vascular tissue pattern format...	66	0	0.02	1.00000
1804	GO:0010589	leaf proximal/distal pattern formation	17	0	0	1.00000
1805	GO:0010597	green leaf volatile biosynthetic process	4	0	0	1.00000
1806	GO:0010599	production of lsiRNA involved in RNA int...	10	0	0	1.00000
1807	GO:0010600	regulation of auxin biosynthetic process	51	0	0.01	1.00000
1808	GO:0010601	positive regulation of auxin biosyntheti...	18	0	0	1.00000
1809	GO:0010602	regulation of 1-aminocyclopropane-1-carb...	7	0	0	1.00000
1810	GO:0010603	regulation of cytoplasmic mRNA processin...	4	0	0	1.00000
1811	GO:0010604	positive regulation of macromolecule met...	1391	0	0.38	1.00000
1812	GO:0010605	negative regulation of macromolecule met...	1748	0	0.48	1.00000
1813	GO:0010606	positive regulation of cytoplasmic mRNA ...	4	0	0	1.00000
1814	GO:0010608	posttranscriptional regulation of gene e...	803	0	0.22	1.00000
1815	GO:0010617	circadian regulation of calcium ion osci...	10	0	0	1.00000
1816	GO:0010618	aerenchyma formation	19	0	0.01	1.00000
1817	GO:0010623	programmed cell death involved in cell d...	25	0	0.01	1.00000
1818	GO:0010628	positive regulation of gene expression	1003	0	0.27	1.00000
1819	GO:0010629	negative regulation of gene expression	1421	0	0.39	1.00000
1820	GO:0010635	regulation of mitochondrial fusion	4	0	0	1.00000
1821	GO:0010636	positive regulation of mitochondrial fus...	4	0	0	1.00000
1822	GO:0010638	positive regulation of organelle organiz...	251	0	0.07	1.00000
1823	GO:0010639	negative regulation of organelle organiz...	152	0	0.04	1.00000
1824	GO:0010646	regulation of cell communication	821	0	0.22	1.00000
1825	GO:0010647	positive regulation of cell communicatio...	219	0	0.06	1.00000
1826	GO:0010648	negative regulation of cell communicatio...	308	0	0.08	1.00000
1827	GO:0010654	apical cell fate commitment	4	0	0	1.00000
1828	GO:0010675	regulation of cellular carbohydrate meta...	111	0	0.03	1.00000
1829	GO:0010677	negative regulation of cellular carbohyd...	4	0	0	1.00000
1830	GO:0010683	tricyclic triterpenoid metabolic process	1	0	0	1.00000
1831	GO:0010685	tetracyclic triterpenoid metabolic proce...	1	0	0	1.00000
1832	GO:0010686	tetracyclic triterpenoid biosynthetic pr...	1	0	0	1.00000
1833	GO:0010726	positive regulation of hydrogen peroxide...	7	0	0	1.00000
1834	GO:0010727	negative regulation of hydrogen peroxide...	1	0	0	1.00000
1835	GO:0010728	regulation of hydrogen peroxide biosynth...	8	0	0	1.00000
1836	GO:0010729	positive regulation of hydrogen peroxide...	7	0	0	1.00000
1837	GO:0010730	negative regulation of hydrogen peroxide...	1	0	0	1.00000
1838	GO:0010731	protein glutathionylation	18	0	0	1.00000
1839	GO:0010769	regulation of cell morphogenesis involve...	81	0	0.02	1.00000
1840	GO:0010777	meiotic mismatch repair involved in reci...	6	0	0	1.00000
1841	GO:0010789	meiotic sister chromatid cohesion involv...	4	0	0	1.00000
1842	GO:0010792	DNA double-strand break processing invol...	8	0	0	1.00000
1843	GO:0010817	regulation of hormone levels	1418	0	0.39	1.00000
1844	GO:0010821	regulation of mitochondrion organization	4	0	0	1.00000
1845	GO:0010822	positive regulation of mitochondrion org...	4	0	0	1.00000
1846	GO:0010833	telomere maintenance via telomere length...	13	0	0	1.00000
1847	GO:0010863	positive regulation of phospholipase C a...	2	0	0	1.00000
1848	GO:0010865	stipule development	4	0	0	1.00000
1849	GO:0010866	regulation of triglyceride biosynthetic ...	7	0	0	1.00000
1850	GO:0010867	positive regulation of triglyceride bios...	7	0	0	1.00000
1851	GO:0010876	lipid localization	585	0	0.16	1.00000
1852	GO:0010893	positive regulation of steroid biosynthe...	2	0	0	1.00000
1853	GO:0010894	negative regulation of steroid biosynthe...	3	0	0	1.00000
1854	GO:0010896	regulation of triglyceride catabolic pro...	3	0	0	1.00000
1855	GO:0010919	regulation of inositol phosphate biosynt...	2	0	0	1.00000
1856	GO:0010921	regulation of phosphatase activity	65	0	0.02	1.00000
1857	GO:0010922	positive regulation of phosphatase activ...	2	0	0	1.00000
1858	GO:0010923	negative regulation of phosphatase activ...	4	0	0	1.00000
1859	GO:0010927	cellular component assembly involved in ...	160	0	0.04	1.00000
1860	GO:0010928	regulation of auxin mediated signaling p...	108	0	0.03	1.00000
1861	GO:0010941	regulation of cell death	332	0	0.09	1.00000
1862	GO:0010942	positive regulation of cell death	81	0	0.02	1.00000
1863	GO:0010948	negative regulation of cell cycle proces...	74	0	0.02	1.00000
1864	GO:0010951	negative regulation of endopeptidase act...	52	0	0.01	1.00000
1865	GO:0010959	regulation of metal ion transport	46	0	0.01	1.00000
1866	GO:0010962	regulation of glucan biosynthetic proces...	36	0	0.01	1.00000
1867	GO:0010964	regulation of chromatin silencing by sma...	4	0	0	1.00000
1868	GO:0010965	regulation of mitotic sister chromatid s...	48	0	0.01	1.00000
1869	GO:0010966	regulation of phosphate transport	8	0	0	1.00000
1870	GO:0010968	regulation of microtubule nucleation	25	0	0.01	1.00000
1871	GO:0010971	positive regulation of G2/M transition o...	19	0	0.01	1.00000
1872	GO:0010972	negative regulation of G2/M transition o...	4	0	0	1.00000
1873	GO:0010981	regulation of cell wall macromolecule me...	12	0	0	1.00000
1874	GO:0010998	regulation of translational initiation b...	2	0	0	1.00000
1875	GO:0012501	programmed cell death	783	0	0.21	1.00000
1876	GO:0012502	induction of programmed cell death	2	0	0	1.00000
1877	GO:0014001	sclerenchyma cell differentiation	5	0	0	1.00000
1878	GO:0014074	response to purine-containing compound	21	0	0.01	1.00000
1879	GO:0015012	heparan sulfate proteoglycan biosyntheti...	11	0	0	1.00000
1880	GO:0015074	DNA integration	8	0	0	1.00000
1881	GO:0015669	gas transport	9	0	0	1.00000
1882	GO:0015670	carbon dioxide transport	1	0	0	1.00000
1883	GO:0015671	oxygen transport	8	0	0	1.00000
1884	GO:0015672	monovalent inorganic cation transport	767	0	0.21	1.00000
1885	GO:0015675	nickel cation transport	27	0	0.01	1.00000
1886	GO:0015680	intracellular copper ion transport	9	0	0	1.00000
1887	GO:0015684	ferrous iron transport	3	0	0	1.00000
1888	GO:0015688	iron chelate transport	5	0	0	1.00000
1889	GO:0015689	molybdate ion transport	6	0	0	1.00000
1890	GO:0015690	aluminum cation transport	3	0	0	1.00000
1891	GO:0015691	cadmium ion transport	56	0	0.02	1.00000
1892	GO:0015692	lead ion transport	16	0	0	1.00000
1893	GO:0015693	magnesium ion transport	29	0	0.01	1.00000
1894	GO:0015695	organic cation transport	47	0	0.01	1.00000
1895	GO:0015696	ammonium transport	56	0	0.02	1.00000
1896	GO:0015697	quaternary ammonium group transport	9	0	0	1.00000
1897	GO:0015698	inorganic anion transport	350	0	0.1	1.00000
1898	GO:0015700	arsenite transport	27	0	0.01	1.00000
1899	GO:0015706	nitrate transport	69	0	0.02	1.00000
1900	GO:0015711	organic anion transport	585	0	0.16	1.00000
1901	GO:0015712	hexose phosphate transport	11	0	0	1.00000
1902	GO:0015713	phosphoglycerate transmembrane transport	20	0	0.01	1.00000
1903	GO:0015714	phosphoenolpyruvate transport	18	0	0	1.00000
1904	GO:0015717	triose phosphate transport	18	0	0	1.00000
1905	GO:0015718	monocarboxylic acid transport	103	0	0.03	1.00000
1906	GO:0015720	allantoin transport	7	0	0	1.00000
1907	GO:0015727	lactate transport	4	0	0	1.00000
1908	GO:0015729	oxaloacetate transport	9	0	0	1.00000
1909	GO:0015739	sialic acid transport	2	0	0	1.00000
1910	GO:0015740	C4-dicarboxylate transport	58	0	0.02	1.00000
1911	GO:0015742	alpha-ketoglutarate transport	2	0	0	1.00000
1912	GO:0015743	malate transport	54	0	0.01	1.00000
1913	GO:0015744	succinate transport	2	0	0	1.00000
1914	GO:0015746	citrate transport	5	0	0	1.00000
1915	GO:0015748	organophosphate ester transport	161	0	0.04	1.00000
1916	GO:0015749	monosaccharide transmembrane transport	44	0	0.01	1.00000
1917	GO:0015755	fructose transmembrane transport	15	0	0	1.00000
1918	GO:0015760	glucose-6-phosphate transport	9	0	0	1.00000
1919	GO:0015766	disaccharide transport	68	0	0.02	1.00000
1920	GO:0015770	sucrose transport	68	0	0.02	1.00000
1921	GO:0015772	oligosaccharide transport	68	0	0.02	1.00000
1922	GO:0015774	polysaccharide transport	12	0	0	1.00000
1923	GO:0015780	nucleotide-sugar transmembrane transport	104	0	0.03	1.00000
1924	GO:0015783	GDP-fucose transmembrane transport	12	0	0	1.00000
1925	GO:0015786	UDP-glucose transmembrane transport	15	0	0	1.00000
1926	GO:0015789	UDP-N-acetylgalactosamine transmembrane ...	4	0	0	1.00000
1927	GO:0015790	UDP-xylose transmembrane transport	11	0	0	1.00000
1928	GO:0015791	polyol transport	17	0	0	1.00000
1929	GO:0015794	glycerol-3-phosphate transmembrane trans...	2	0	0	1.00000
1930	GO:0015798	myo-inositol transport	6	0	0	1.00000
1931	GO:0015800	acidic amino acid transport	26	0	0.01	1.00000
1932	GO:0015801	aromatic amino acid transport	2	0	0	1.00000
1933	GO:0015802	basic amino acid transport	55	0	0.02	1.00000
1934	GO:0015804	neutral amino acid transport	28	0	0.01	1.00000
1935	GO:0015805	S-adenosyl-L-methionine transport	2	0	0	1.00000
1936	GO:0015807	L-amino acid transport	48	0	0.01	1.00000
1937	GO:0015808	L-alanine transport	9	0	0	1.00000
1938	GO:0015809	arginine transport	22	0	0.01	1.00000
1939	GO:0015810	aspartate transmembrane transport	2	0	0	1.00000
1940	GO:0015812	gamma-aminobutyric acid transport	7	0	0	1.00000
1941	GO:0015813	L-glutamate transmembrane transport	14	0	0	1.00000
1942	GO:0015822	ornithine transport	11	0	0	1.00000
1943	GO:0015824	proline transport	19	0	0.01	1.00000
1944	GO:0015825	L-serine transport	7	0	0	1.00000
1945	GO:0015827	tryptophan transport	2	0	0	1.00000
1946	GO:0015837	amine transport	19	0	0.01	1.00000
1947	GO:0015838	amino-acid betaine transport	5	0	0	1.00000
1948	GO:0015840	urea transport	21	0	0.01	1.00000
1949	GO:0015843	methylammonium transport	2	0	0	1.00000
1950	GO:0015846	polyamine transport	17	0	0	1.00000
1951	GO:0015849	organic acid transport	478	0	0.13	1.00000
1952	GO:0015850	organic hydroxy compound transport	63	0	0.02	1.00000
1953	GO:0015851	nucleobase transport	78	0	0.02	1.00000
1954	GO:0015853	adenine transport	8	0	0	1.00000
1955	GO:0015854	guanine transport	8	0	0	1.00000
1956	GO:0015855	pyrimidine nucleobase transport	15	0	0	1.00000
1957	GO:0015857	uracil transport	15	0	0	1.00000
1958	GO:0015858	nucleoside transport	92	0	0.03	1.00000
1959	GO:0015860	purine nucleoside transmembrane transpor...	57	0	0.02	1.00000
1960	GO:0015864	pyrimidine nucleoside transport	9	0	0	1.00000
1961	GO:0015865	purine nucleotide transport	55	0	0.02	1.00000
1962	GO:0015866	ADP transport	38	0	0.01	1.00000
1963	GO:0015867	ATP transport	46	0	0.01	1.00000
1964	GO:0015868	purine ribonucleotide transport	52	0	0.01	1.00000
1965	GO:0015871	choline transport	6	0	0	1.00000
1966	GO:0015879	carnitine transport	5	0	0	1.00000
1967	GO:0015880	coenzyme A transport	6	0	0	1.00000
1968	GO:0015882	L-ascorbic acid transmembrane transport	6	0	0	1.00000
1969	GO:0015884	folic acid transport	6	0	0	1.00000
1970	GO:0015886	heme transport	5	0	0	1.00000
1971	GO:0015893	drug transport	481	0	0.13	1.00000
1972	GO:0015908	fatty acid transport	15	0	0	1.00000
1973	GO:0015914	phospholipid transport	15	0	0	1.00000
1974	GO:0015916	fatty-acyl-CoA transport	3	0	0	1.00000
1975	GO:0015918	sterol transport	6	0	0	1.00000
1976	GO:0015919	peroxisomal membrane transport	42	0	0.01	1.00000
1977	GO:0015931	nucleobase-containing compound transport	496	0	0.14	1.00000
1978	GO:0015936	coenzyme A metabolic process	33	0	0.01	1.00000
1979	GO:0015937	coenzyme A biosynthetic process	31	0	0.01	1.00000
1980	GO:0015939	pantothenate metabolic process	8	0	0	1.00000
1981	GO:0015940	pantothenate biosynthetic process	8	0	0	1.00000
1982	GO:0015942	formate metabolic process	4	0	0	1.00000
1983	GO:0015959	diadenosine polyphosphate metabolic proc...	7	0	0	1.00000
1984	GO:0015961	diadenosine polyphosphate catabolic proc...	7	0	0	1.00000
1985	GO:0015965	diadenosine tetraphosphate metabolic pro...	7	0	0	1.00000
1986	GO:0015967	diadenosine tetraphosphate catabolic pro...	7	0	0	1.00000
1987	GO:0015969	guanosine tetraphosphate metabolic proce...	11	0	0	1.00000
1988	GO:0015976	carbon utilization	36	0	0.01	1.00000
1989	GO:0015977	carbon fixation	100	0	0.03	1.00000
1990	GO:0015979	photosynthesis	834	0	0.23	1.00000
1991	GO:0015980	energy derivation by oxidation of organi...	459	0	0.13	1.00000
1992	GO:0015985	energy coupled proton transport, down el...	115	0	0.03	1.00000
1993	GO:0015986	ATP synthesis coupled proton transport	115	0	0.03	1.00000
1994	GO:0015988	energy coupled proton transmembrane tran...	101	0	0.03	1.00000
1995	GO:0015991	ATP hydrolysis coupled proton transport	101	0	0.03	1.00000
1996	GO:0015994	chlorophyll metabolic process	273	0	0.07	1.00000
1997	GO:0015995	chlorophyll biosynthetic process	214	0	0.06	1.00000
1998	GO:0015996	chlorophyll catabolic process	47	0	0.01	1.00000
1999	GO:0016024	CDP-diacylglycerol biosynthetic process	46	0	0.01	1.00000
[truncated: 3,255 more rows]
