# Supplementary material for: Differences in Alternative Splicing between Yellow and Black-Seeded Rapeseed
Source: Plants (Basel). 2020 Jul 31;9(8):977. doi: 10.3390/plants9080977 (PMC7465011; doi:10.3390/plants9080977)
Supplement: Supplementary file 1 [file plants-09-00977-s001.zip › Supplementary Materials/Table S5/CytoNodegreen.tab-fst.Fisher_BP.txt]

GO.ID	Term	Annotated	Significant	Expected	classicFisher
1	GO:0006996	organelle organization	4144	27	11.56	4e-05
2	GO:0043550	regulation of lipid kinase activity	6	2	0.02	0.00012
3	GO:0140013	meiotic nuclear division	293	6	0.82	0.00019
4	GO:0016071	mRNA metabolic process	1251	12	3.49	0.00023
5	GO:0006397	mRNA processing	960	10	2.68	0.00041
6	GO:0045824	negative regulation of innate immune res...	56	3	0.16	0.00053
7	GO:0050777	negative regulation of immune response	61	3	0.17	0.00068
8	GO:2000377	regulation of reactive oxygen species me...	148	4	0.41	0.00082
9	GO:0002683	negative regulation of immune system pro...	67	3	0.19	0.00090
10	GO:0044237	cellular metabolic process	33680	117	93.92	0.00097
11	GO:0008380	RNA splicing	717	8	2	0.00099
12	GO:0015994	chlorophyll metabolic process	273	5	0.76	0.00107
13	GO:0048285	organelle fission	563	7	1.57	0.00111
14	GO:0006809	nitric oxide biosynthetic process	18	2	0.05	0.00115
15	GO:0000303	response to superoxide	73	3	0.2	0.00115
16	GO:0000305	response to oxygen radical	73	3	0.2	0.00115
17	GO:0016926	protein desumoylation	19	2	0.05	0.00128
18	GO:1903046	meiotic cell cycle process	439	6	1.22	0.00155
19	GO:0006997	nucleus organization	178	4	0.5	0.00163
20	GO:0000280	nuclear division	447	6	1.25	0.00170
21	GO:0046209	nitric oxide metabolic process	22	2	0.06	0.00172
22	GO:0009845	seed germination	619	7	1.73	0.00189
23	GO:0006778	porphyrin-containing compound metabolic ...	311	5	0.87	0.00190
24	GO:0033013	tetrapyrrole metabolic process	315	5	0.88	0.00200
25	GO:0045836	positive regulation of meiotic nuclear d...	25	2	0.07	0.00223
26	GO:0006637	acyl-CoA metabolic process	196	4	0.55	0.00231
27	GO:0035383	thioester metabolic process	196	4	0.55	0.00231
28	GO:0051240	positive regulation of multicellular org...	327	5	0.91	0.00235
29	GO:0048580	regulation of post-embryonic development	1224	10	3.41	0.00249
30	GO:0051321	meiotic cell cycle	494	6	1.38	0.00279
31	GO:0090351	seedling development	673	7	1.88	0.00301
32	GO:0006352	DNA-templated transcription, initiation	211	4	0.59	0.00301
33	GO:0046483	heterocycle metabolic process	15765	61	43.96	0.00340
34	GO:2000243	positive regulation of reproductive proc...	219	4	0.61	0.00344
35	GO:0000741	karyogamy	109	3	0.3	0.00361
36	GO:0010197	polar nucleus fusion	109	3	0.3	0.00361
37	GO:0007010	cytoskeleton organization	701	7	1.95	0.00375
38	GO:0051446	positive regulation of meiotic cell cycl...	34	2	0.09	0.00409
39	GO:0051094	positive regulation of developmental pro...	373	5	1.04	0.00412
40	GO:0009559	embryo sac central cell differentiation	116	3	0.32	0.00430
41	GO:0006396	RNA processing	2003	13	5.59	0.00439
42	GO:0051186	cofactor metabolic process	2009	13	5.6	0.00450
43	GO:0050793	regulation of developmental process	2265	14	6.32	0.00483
44	GO:0070192	chromosome organization involved in meio...	125	3	0.35	0.00529
45	GO:0030968	endoplasmic reticulum unfolded protein r...	39	2	0.11	0.00536
46	GO:0051785	positive regulation of nuclear division	39	2	0.11	0.00536
47	GO:2000026	regulation of multicellular organismal d...	1589	11	4.43	0.00537
48	GO:0034641	cellular nitrogen compound metabolic pro...	18358	68	51.19	0.00543
49	GO:0006780	uroporphyrinogen III biosynthetic proces...	2	1	0.01	0.00557
50	GO:0032928	regulation of superoxide anion generatio...	2	1	0.01	0.00557
51	GO:0046502	uroporphyrinogen III metabolic process	2	1	0.01	0.00557
52	GO:0044270	cellular nitrogen compound catabolic pro...	766	7	2.14	0.00603
53	GO:1901360	organic cyclic compound metabolic proces...	16814	63	46.89	0.00605
54	GO:0010029	regulation of seed germination	258	4	0.72	0.00611
55	GO:0046700	heterocycle catabolic process	769	7	2.14	0.00615
56	GO:0008152	metabolic process	40295	131	112.37	0.00627
57	GO:0048582	positive regulation of post-embryonic de...	264	4	0.74	0.00662
58	GO:0019216	regulation of lipid metabolic process	136	3	0.38	0.00668
59	GO:0006793	phosphorus metabolic process	6123	28	17.08	0.00676
60	GO:0006986	response to unfolded protein	45	2	0.13	0.00708
61	GO:0034620	cellular response to unfolded protein	45	2	0.13	0.00708
62	GO:0035967	cellular response to topologically incor...	46	2	0.13	0.00739
63	GO:0045144	meiotic sister chromatid segregation	46	2	0.13	0.00739
64	GO:0051177	meiotic sister chromatid cohesion	46	2	0.13	0.00739
65	GO:1900140	regulation of seedling development	274	4	0.76	0.00753
66	GO:0015996	chlorophyll catabolic process	47	2	0.13	0.00770
67	GO:0051193	regulation of cofactor metabolic process	145	3	0.4	0.00796
68	GO:0006987	activation of signaling protein activity...	3	1	0.01	0.00834
69	GO:0032075	positive regulation of nuclease activity	3	1	0.01	0.00834
70	GO:0006298	mismatch repair	49	2	0.14	0.00835
71	GO:0046149	pigment catabolic process	49	2	0.14	0.00835
72	GO:0045132	meiotic chromosome segregation	154	3	0.43	0.00937
73	GO:0006807	nitrogen compound metabolic process	28953	98	80.74	0.00950
74	GO:0051239	regulation of multicellular organismal p...	1726	11	4.81	0.00965
75	GO:0019439	aromatic compound catabolic process	840	7	2.34	0.00972
76	GO:0000398	mRNA splicing, via spliceosome	462	5	1.29	0.00992
77	GO:0040020	regulation of meiotic nuclear division	54	2	0.15	0.01007
78	GO:0044238	primary metabolic process	33229	110	92.66	0.01027
79	GO:0010789	meiotic sister chromatid cohesion involv...	4	1	0.01	0.01111
80	GO:0070544	histone H3-K36 demethylation	4	1	0.01	0.01111
81	GO:0042136	neurotransmitter biosynthetic process	57	2	0.16	0.01117
82	GO:1901361	organic cyclic compound catabolic proces...	868	7	2.42	0.01148
83	GO:0072593	reactive oxygen species metabolic proces...	482	5	1.34	0.01174
84	GO:0006725	cellular aromatic compound metabolic pro...	16353	60	45.6	0.01182
85	GO:0006787	porphyrin-containing compound catabolic ...	59	2	0.16	0.01193
86	GO:0033015	tetrapyrrole catabolic process	59	2	0.16	0.01193
87	GO:0000375	RNA splicing, via transesterification re...	486	5	1.36	0.01213
88	GO:0000377	RNA splicing, via transesterification re...	486	5	1.36	0.01213
89	GO:0007135	meiosis II	61	2	0.17	0.01271
90	GO:0061983	meiosis II cell cycle process	61	2	0.17	0.01271
91	GO:0007127	meiosis I	174	3	0.49	0.01302
92	GO:0035966	response to topologically incorrect prot...	62	2	0.17	0.01311
93	GO:0061982	meiosis I cell cycle process	176	3	0.49	0.01342
94	GO:0046777	protein autophosphorylation	499	5	1.39	0.01345
95	GO:0045995	regulation of embryonic development	63	2	0.18	0.01352
96	GO:0007026	negative regulation of microtubule depol...	5	1	0.01	0.01387
97	GO:0018920	glyphosate metabolic process	5	1	0.01	0.01387
98	GO:0032069	regulation of nuclease activity	5	1	0.01	0.01387
99	GO:0010030	positive regulation of seed germination	65	2	0.18	0.01435
100	GO:0009791	post-embryonic development	5936	26	16.55	0.01499
101	GO:0051445	regulation of meiotic cell cycle	68	2	0.19	0.01563
102	GO:0006801	superoxide metabolic process	69	2	0.19	0.01606
103	GO:0032042	mitochondrial DNA metabolic process	6	1	0.02	0.01662
104	GO:0006139	nucleobase-containing compound metabolic...	14713	54	41.03	0.01736
105	GO:0048284	organelle fusion	194	3	0.54	0.01736
106	GO:0051338	regulation of transferase activity	363	4	1.01	0.01928
107	GO:0001927	exocyst assembly	7	1	0.02	0.01936
108	GO:0006427	histidyl-tRNA aminoacylation	7	1	0.02	0.01936
109	GO:0034757	negative regulation of iron ion transpor...	7	1	0.02	0.01936
110	GO:0042554	superoxide anion generation	7	1	0.02	0.01936
111	GO:0009816	defense response to bacterium, incompati...	205	3	0.57	0.02005
112	GO:0090056	regulation of chlorophyll metabolic proc...	78	2	0.22	0.02023
113	GO:0071704	organic substance metabolic process	35733	115	99.65	0.02089
114	GO:2001057	reactive nitrogen species metabolic proc...	81	2	0.23	0.02171
115	GO:0080009	mRNA methylation	8	1	0.02	0.02209
116	GO:0090068	positive regulation of cell cycle proces...	82	2	0.23	0.02221
117	GO:0006310	DNA recombination	380	4	1.06	0.02235
118	GO:0022900	electron transport chain	380	4	1.06	0.02235
119	GO:0090697	post-embryonic plant organ morphogenesis	380	4	1.06	0.02235
120	GO:0015995	chlorophyll biosynthetic process	214	3	0.6	0.02241
121	GO:0031348	negative regulation of defense response	215	3	0.6	0.02269
122	GO:0016043	cellular component organization	8280	33	23.09	0.02290
123	GO:1903409	reactive oxygen species biosynthetic pro...	86	2	0.24	0.02427
124	GO:2000241	regulation of reproductive process	1014	7	2.83	0.02449
125	GO:0007062	sister chromatid cohesion	87	2	0.24	0.02479
126	GO:1901401	regulation of tetrapyrrole metabolic pro...	87	2	0.24	0.02479
127	GO:0010235	guard mother cell cytokinesis	9	1	0.03	0.02482
128	GO:0031398	positive regulation of protein ubiquitin...	9	1	0.03	0.02482
129	GO:0040019	positive regulation of embryonic develop...	9	1	0.03	0.02482
130	GO:0051438	regulation of ubiquitin-protein transfer...	9	1	0.03	0.02482
131	GO:0051443	positive regulation of ubiquitin-protein...	9	1	0.03	0.02482
132	GO:0097466	ubiquitin-dependent glycoprotein ERAD pa...	9	1	0.03	0.02482
133	GO:1903322	positive regulation of protein modificat...	9	1	0.03	0.02482
134	GO:1904587	response to glycoprotein	9	1	0.03	0.02482
135	GO:0006732	coenzyme metabolic process	1030	7	2.87	0.02636
136	GO:0048518	positive regulation of biological proces...	2804	14	7.82	0.02645
137	GO:0009987	cellular process	43240	135	120.58	0.02674
138	GO:0042440	pigment metabolic process	600	5	1.67	0.02719
139	GO:0071596	ubiquitin-dependent protein catabolic pr...	10	1	0.03	0.02754
140	GO:0019432	triglyceride biosynthetic process	93	2	0.26	0.02805
141	GO:0048449	floral organ formation	93	2	0.26	0.02805
142	GO:0006779	porphyrin-containing compound biosynthet...	236	3	0.66	0.02880
143	GO:0045088	regulation of innate immune response	412	4	1.15	0.02890
144	GO:0071840	cellular component organization or bioge...	9384	36	26.17	0.02953
145	GO:0000256	allantoin catabolic process	11	1	0.03	0.03025
146	GO:0007035	vacuolar acidification	11	1	0.03	0.03025
147	GO:0042407	cristae formation	11	1	0.03	0.03025
148	GO:0051452	intracellular pH reduction	11	1	0.03	0.03025
149	GO:0060774	auxin mediated signaling pathway involve...	11	1	0.03	0.03025
150	GO:0090698	post-embryonic plant morphogenesis	619	5	1.73	0.03050
151	GO:0051188	cofactor biosynthetic process	1063	7	2.96	0.03052
152	GO:0098813	nuclear chromosome segregation	246	3	0.69	0.03200
153	GO:0007034	vacuolar transport	247	3	0.69	0.03232
154	GO:0033014	tetrapyrrole biosynthetic process	247	3	0.69	0.03232
155	GO:0050790	regulation of catalytic activity	848	6	2.36	0.03254
156	GO:0000002	mitochondrial genome maintenance	12	1	0.03	0.03296
157	GO:0009245	lipid A biosynthetic process	12	1	0.03	0.03296
158	GO:0046493	lipid A metabolic process	12	1	0.03	0.03296
159	GO:2001289	lipid X metabolic process	12	1	0.03	0.03296
160	GO:0090407	organophosphate biosynthetic process	1322	8	3.69	0.03310
161	GO:0010212	response to ionizing radiation	102	2	0.28	0.03323
162	GO:0009314	response to radiation	2621	13	7.31	0.03326
163	GO:0009561	megagametogenesis	250	3	0.7	0.03332
164	GO:0010638	positive regulation of organelle organiz...	251	3	0.7	0.03366
165	GO:0090304	nucleic acid metabolic process	13319	48	37.14	0.03366
166	GO:0006629	lipid metabolic process	3459	16	9.65	0.03382
167	GO:0034404	nucleobase-containing small molecule bio...	434	4	1.21	0.03400
168	GO:0050776	regulation of immune response	435	4	1.21	0.03425
169	GO:0044283	small molecule biosynthetic process	2638	13	7.36	0.03475
170	GO:0046134	pyrimidine nucleoside biosynthetic proce...	105	2	0.29	0.03503
171	GO:0000255	allantoin metabolic process	13	1	0.04	0.03566
172	GO:0006423	cysteinyl-tRNA aminoacylation	13	1	0.04	0.03566
173	GO:0009432	SOS response	13	1	0.04	0.03566
174	GO:0010135	ureide metabolic process	13	1	0.04	0.03566
175	GO:0010136	ureide catabolic process	13	1	0.04	0.03566
176	GO:0010271	regulation of chlorophyll catabolic proc...	13	1	0.04	0.03566
177	GO:0034756	regulation of iron ion transport	13	1	0.04	0.03566
178	GO:0043605	cellular amide catabolic process	13	1	0.04	0.03566
179	GO:1901404	regulation of tetrapyrrole catabolic pro...	13	1	0.04	0.03566
180	GO:0006281	DNA repair	868	6	2.42	0.03580
181	GO:0010015	root morphogenesis	868	6	2.42	0.03580
182	GO:0046460	neutral lipid biosynthetic process	107	2	0.3	0.03625
183	GO:0046463	acylglycerol biosynthetic process	107	2	0.3	0.03625
184	GO:1905392	plant organ morphogenesis	1348	8	3.76	0.03645
185	GO:0010228	vegetative to reproductive phase transit...	651	5	1.82	0.03663
186	GO:0009653	anatomical structure morphogenesis	3500	16	9.76	0.03701
187	GO:0043170	macromolecule metabolic process	26566	87	74.08	0.03816
188	GO:0051187	cofactor catabolic process	264	3	0.74	0.03818
189	GO:0007041	lysosomal transport	14	1	0.04	0.03834
190	GO:0008333	endosome to lysosome transport	14	1	0.04	0.03834
191	GO:0031396	regulation of protein ubiquitination	14	1	0.04	0.03834
192	GO:0043570	maintenance of DNA repeat elements	14	1	0.04	0.03834
193	GO:2001295	malonyl-CoA biosynthetic process	14	1	0.04	0.03834
194	GO:0030154	cell differentiation	2414	12	6.73	0.03933
195	GO:0018205	peptidyl-lysine modification	456	4	1.27	0.03959
196	GO:0016053	organic acid biosynthetic process	2152	11	6	0.04012
197	GO:0046394	carboxylic acid biosynthetic process	2152	11	6	0.04012
198	GO:0022402	cell cycle process	1131	7	3.15	0.04042
199	GO:0045087	innate immune response	1377	8	3.84	0.04045
200	GO:0048451	petal formation	15	1	0.04	0.04103
201	GO:0060772	leaf phyllotactic patterning	15	1	0.04	0.04103
202	GO:0070076	histone lysine demethylation	15	1	0.04	0.04103
203	GO:1901269	lipooligosaccharide metabolic process	15	1	0.04	0.04103
204	GO:1901271	lipooligosaccharide biosynthetic process	15	1	0.04	0.04103
205	GO:0009247	glycolipid biosynthetic process	115	2	0.32	0.04131
206	GO:0051783	regulation of nuclear division	115	2	0.32	0.04131
207	GO:0070417	cellular response to cold	115	2	0.32	0.04131
208	GO:0000212	meiotic spindle organization	16	1	0.04	0.04370
209	GO:0031111	negative regulation of microtubule polym...	16	1	0.04	0.04370
210	GO:0080151	positive regulation of salicylic acid me...	16	1	0.04	0.04370
211	GO:0090342	regulation of cell aging	16	1	0.04	0.04370
212	GO:2001025	positive regulation of response to drug	16	1	0.04	0.04370
213	GO:2001040	positive regulation of cellular response...	16	1	0.04	0.04370
214	GO:2001293	malonyl-CoA metabolic process	16	1	0.04	0.04370
215	GO:0048364	root development	1655	9	4.62	0.04375
216	GO:0022622	root system development	1657	9	4.62	0.04402
217	GO:0002682	regulation of immune system process	474	4	1.32	0.04453
218	GO:0051276	chromosome organization	1405	8	3.92	0.04458
219	GO:0006213	pyrimidine nucleoside metabolic process	120	2	0.33	0.04459
220	GO:0010193	response to ozone	120	2	0.33	0.04459
221	GO:0006641	triglyceride metabolic process	121	2	0.34	0.04526
222	GO:0048869	cellular developmental process	3317	15	9.25	0.04606
223	GO:0009894	regulation of catabolic process	285	3	0.79	0.04611
224	GO:0009157	deoxyribonucleoside monophosphate biosyn...	17	1	0.05	0.04637
225	GO:0009162	deoxyribonucleoside monophosphate metabo...	17	1	0.05	0.04637
226	GO:0010452	histone H3-K36 methylation	17	1	0.05	0.04637
227	GO:0010581	regulation of starch biosynthetic proces...	17	1	0.05	0.04637
228	GO:0016577	histone demethylation	17	1	0.05	0.04637
229	GO:0034314	Arp2/3 complex-mediated actin nucleation	17	1	0.05	0.04637
230	GO:0043271	negative regulation of ion transport	17	1	0.05	0.04637
231	GO:0045851	pH reduction	17	1	0.05	0.04637
232	GO:0051051	negative regulation of transport	17	1	0.05	0.04637
233	GO:0060771	phyllotactic patterning	17	1	0.05	0.04637
234	GO:0008610	lipid biosynthetic process	1941	10	5.41	0.04690
235	GO:0006955	immune response	1425	8	3.97	0.04770
236	GO:0030036	actin cytoskeleton organization	289	3	0.81	0.04771
237	GO:0072330	monocarboxylic acid biosynthetic process	1181	7	3.29	0.04891
238	GO:0006145	purine nucleobase catabolic process	18	1	0.05	0.04903
239	GO:0034086	maintenance of sister chromatid cohesion	18	1	0.05	0.04903
240	GO:0034090	maintenance of meiotic sister chromatid ...	18	1	0.05	0.04903
241	GO:0048281	inflorescence morphogenesis	18	1	0.05	0.04903
242	GO:1903320	regulation of protein modification by sm...	18	1	0.05	0.04903
243	GO:0009743	response to carbohydrate	492	4	1.37	0.04980
244	GO:0007059	chromosome segregation	296	3	0.83	0.05057
245	GO:0090558	plant epidermis development	947	6	2.64	0.05073
246	GO:0006482	protein demethylation	19	1	0.05	0.05168
247	GO:0008214	protein dealkylation	19	1	0.05	0.05168
248	GO:0010289	homogalacturonan biosynthetic process	19	1	0.05	0.05168
249	GO:0044210	'de novo' CTP biosynthetic process	19	1	0.05	0.05168
250	GO:0080117	secondary growth	19	1	0.05	0.05168
251	GO:0080190	lateral growth	19	1	0.05	0.05168
252	GO:0009416	response to light stimulus	2531	12	7.06	0.05270
253	GO:0070646	protein modification by small protein re...	132	2	0.37	0.05285
254	GO:0006974	cellular response to DNA damage stimulus	958	6	2.67	0.05307
255	GO:0006513	protein monoubiquitination	20	1	0.06	0.05433
256	GO:0006999	nuclear pore organization	20	1	0.06	0.05433
257	GO:0007569	cell aging	20	1	0.06	0.05433
258	GO:0009660	amyloplast organization	20	1	0.06	0.05433
259	GO:0010387	COP9 signalosome assembly	20	1	0.06	0.05433
260	GO:0036092	phosphatidylinositol-3-phosphate biosynt...	20	1	0.06	0.05433
261	GO:0043489	RNA stabilization	20	1	0.06	0.05433
262	GO:0090322	regulation of superoxide metabolic proce...	20	1	0.06	0.05433
263	GO:1902369	negative regulation of RNA catabolic pro...	20	1	0.06	0.05433
264	GO:0090567	reproductive shoot system development	2002	10	5.58	0.05548
265	GO:0044260	cellular macromolecule metabolic process	22537	74	62.85	0.05630
266	GO:0099402	plant organ development	3414	15	9.52	0.05633
267	GO:0000381	regulation of alternative mRNA splicing,...	21	1	0.06	0.05696
268	GO:0006516	glycoprotein catabolic process	21	1	0.06	0.05696
269	GO:0009590	detection of gravity	21	1	0.06	0.05696
270	GO:0007131	reciprocal meiotic recombination	138	2	0.38	0.05716
271	GO:0035825	homologous recombination	138	2	0.38	0.05716
272	GO:0033043	regulation of organelle organization	516	4	1.44	0.05734
273	GO:0006638	neutral lipid metabolic process	141	2	0.39	0.05936
274	GO:0006639	acylglycerol metabolic process	141	2	0.39	0.05936
275	GO:0000710	meiotic mismatch repair	22	1	0.06	0.05960
276	GO:0007019	microtubule depolymerization	22	1	0.06	0.05960
277	GO:0010222	stem vascular tissue pattern formation	22	1	0.06	0.05960
278	GO:0031114	regulation of microtubule depolymerizati...	22	1	0.06	0.05960
279	GO:0050994	regulation of lipid catabolic process	22	1	0.06	0.05960
280	GO:0055129	L-proline biosynthetic process	22	1	0.06	0.05960
281	GO:0048573	photoperiodism, flowering	317	3	0.88	0.05962
282	GO:0065009	regulation of molecular function	991	6	2.76	0.06048
283	GO:0007005	mitochondrion organization	321	3	0.9	0.06143
284	GO:0009163	nucleoside biosynthetic process	144	2	0.4	0.06160
285	GO:0022414	reproductive process	6170	24	17.21	0.06166
286	GO:0000730	DNA recombinase assembly	23	1	0.06	0.06222
287	GO:0009423	chorismate biosynthetic process	23	1	0.06	0.06222
288	GO:0010394	homogalacturonan metabolic process	23	1	0.06	0.06222
289	GO:0042148	strand invasion	23	1	0.06	0.06222
290	GO:0048024	regulation of mRNA splicing, via spliceo...	23	1	0.06	0.06222
291	GO:0090735	DNA repair complex assembly	23	1	0.06	0.06222
292	GO:0045787	positive regulation of cell cycle	145	2	0.4	0.06235
293	GO:0051130	positive regulation of cellular componen...	324	3	0.9	0.06280
294	GO:0042133	neurotransmitter metabolic process	146	2	0.41	0.06310
295	GO:0006796	phosphate-containing compound metabolic ...	5885	23	16.41	0.06383
296	GO:0000003	reproduction	6197	24	17.28	0.06412
297	GO:0044249	cellular biosynthetic process	18943	63	52.83	0.06429
298	GO:0006611	protein export from nucleus	149	2	0.42	0.06538
299	GO:0090501	RNA phosphodiester bond hydrolysis	330	3	0.92	0.06559
300	GO:0048519	negative regulation of biological proces...	3202	14	8.93	0.06586
301	GO:0043549	regulation of kinase activity	331	3	0.92	0.06606
302	GO:0009911	positive regulation of flower developmen...	150	2	0.42	0.06614
303	GO:0010117	photoprotection	25	1	0.07	0.06744
304	GO:0000819	sister chromatid segregation	153	2	0.43	0.06846
305	GO:0001505	regulation of neurotransmitter levels	155	2	0.43	0.07002
306	GO:0010304	PSII associated light-harvesting complex...	26	1	0.07	0.07004
307	GO:0010321	regulation of vegetative phase change	26	1	0.07	0.07004
308	GO:0071329	cellular response to sucrose stimulus	26	1	0.07	0.07004
309	GO:0045017	glycerolipid biosynthetic process	340	3	0.95	0.07035
310	GO:0002376	immune system process	1551	8	4.33	0.07059
311	GO:0046486	glycerolipid metabolic process	555	4	1.55	0.07081
312	GO:0009749	response to glucose	157	2	0.44	0.07159
313	GO:0009648	photoperiodism	343	3	0.96	0.07181
314	GO:0010467	gene expression	14373	49	40.08	0.07240
315	GO:0035434	copper ion transmembrane transport	27	1	0.08	0.07264
316	GO:0051168	nuclear export	161	2	0.45	0.07476
317	GO:0006379	mRNA cleavage	28	1	0.08	0.07523
318	GO:0009112	nucleobase metabolic process	162	2	0.45	0.07556
319	GO:0048444	floral organ morphogenesis	162	2	0.45	0.07556
320	GO:0018193	peptidyl-amino acid modification	1054	6	2.94	0.07626
321	GO:0042325	regulation of phosphorylation	352	3	0.98	0.07627
322	GO:0044255	cellular lipid metabolic process	2413	11	6.73	0.07685
323	GO:0006241	CTP biosynthetic process	29	1	0.08	0.07781
324	GO:0009147	pyrimidine nucleoside triphosphate metab...	29	1	0.08	0.07781
325	GO:0009148	pyrimidine nucleoside triphosphate biosy...	29	1	0.08	0.07781
326	GO:0009208	pyrimidine ribonucleoside triphosphate m...	29	1	0.08	0.07781
327	GO:0009209	pyrimidine ribonucleoside triphosphate b...	29	1	0.08	0.07781
328	GO:0046036	CTP metabolic process	29	1	0.08	0.07781
329	GO:0050821	protein stabilization	29	1	0.08	0.07781
330	GO:0030029	actin filament-based process	356	3	0.99	0.07829
331	GO:0006777	Mo-molybdopterin cofactor biosynthetic p...	30	1	0.08	0.08038
332	GO:0019720	Mo-molybdopterin cofactor metabolic proc...	30	1	0.08	0.08038
333	GO:0043545	molybdopterin cofactor metabolic process	30	1	0.08	0.08038
334	GO:0050684	regulation of mRNA processing	30	1	0.08	0.08038
335	GO:0051189	prosthetic group metabolic process	30	1	0.08	0.08038
336	GO:0072528	pyrimidine-containing compound biosynthe...	168	2	0.47	0.08042
337	GO:0034976	response to endoplasmic reticulum stress	169	2	0.47	0.08123
338	GO:0009628	response to abiotic stimulus	7633	28	21.29	0.08144
339	GO:0044267	cellular protein metabolic process	11525	40	32.14	0.08206
340	GO:0031647	regulation of protein stability	31	1	0.09	0.08294
341	GO:0046113	nucleobase catabolic process	31	1	0.09	0.08294
342	GO:0046417	chorismate metabolic process	31	1	0.09	0.08294
343	GO:0043085	positive regulation of catalytic activit...	366	3	1.02	0.08344
344	GO:0009746	response to hexose	172	2	0.48	0.08371
345	GO:0043487	regulation of RNA stability	32	1	0.09	0.08550
346	GO:1901566	organonitrogen compound biosynthetic pro...	6092	23	16.99	0.08560
347	GO:0090696	post-embryonic plant organ development	595	4	1.66	0.08616
348	GO:0051347	positive regulation of transferase activ...	177	2	0.49	0.08788
349	GO:2000904	regulation of starch metabolic process	33	1	0.09	0.08805
350	GO:0019637	organophosphate metabolic process	1918	9	5.35	0.09030
351	GO:0009099	valine biosynthetic process	34	1	0.09	0.09060
352	GO:0019375	galactolipid biosynthetic process	34	1	0.09	0.09060
353	GO:0031053	primary miRNA processing	34	1	0.09	0.09060
354	GO:0042147	retrograde transport, endosome to Golgi	34	1	0.09	0.09060
355	GO:0006633	fatty acid biosynthetic process	611	4	1.7	0.09272
356	GO:0006896	Golgi to vacuole transport	35	1	0.1	0.09313
357	GO:0009888	tissue development	2218	10	6.19	0.09386
358	GO:0016049	cell growth	1657	8	4.62	0.09429
359	GO:0034284	response to monosaccharide	185	2	0.52	0.09468
360	GO:0044265	cellular macromolecule catabolic process	1938	9	5.4	0.09472
361	GO:0006491	N-glycan processing	36	1	0.1	0.09567
362	GO:0007007	inner mitochondrial membrane organizatio...	36	1	0.1	0.09567
363	GO:0009959	negative gravitropism	36	1	0.1	0.09567
364	GO:0010962	regulation of glucan biosynthetic proces...	36	1	0.1	0.09567
365	GO:0046470	phosphatidylcholine metabolic process	36	1	0.1	0.09567
366	GO:0048446	petal morphogenesis	36	1	0.1	0.09567
367	GO:0006664	glycolipid metabolic process	187	2	0.52	0.09640
368	GO:0044093	positive regulation of molecular functio...	393	3	1.1	0.09805
369	GO:0019374	galactolipid metabolic process	38	1	0.11	0.10070
370	GO:0032885	regulation of polysaccharide biosyntheti...	38	1	0.11	0.10070
371	GO:0045003	double-strand break repair via synthesis...	38	1	0.11	0.10070
372	GO:0071324	cellular response to disaccharide stimul...	38	1	0.11	0.10070
373	GO:0046467	membrane lipid biosynthetic process	193	2	0.54	0.10162
374	GO:0090305	nucleic acid phosphodiester bond hydroly...	400	3	1.12	0.10199
375	GO:0009058	biosynthetic process	19845	64	55.34	0.10230
376	GO:0006892	post-Golgi vesicle-mediated transport	39	1	0.11	0.10321
377	GO:0018342	protein prenylation	39	1	0.11	0.10321
378	GO:0031330	negative regulation of cellular cataboli...	39	1	0.11	0.10321
379	GO:0032784	regulation of DNA-templated transcriptio...	39	1	0.11	0.10321
380	GO:0045910	negative regulation of DNA recombination	39	1	0.11	0.10321
381	GO:0097354	prenylation	39	1	0.11	0.10321
382	GO:0009908	flower development	1975	9	5.51	0.10322
383	GO:0006631	fatty acid metabolic process	886	5	2.47	0.10350
384	GO:0009909	regulation of flower development	637	4	1.78	0.10386
385	GO:0034655	nucleobase-containing compound catabolic...	637	4	1.78	0.10386
386	GO:1903509	liposaccharide metabolic process	196	2	0.55	0.10426
387	GO:0010225	response to UV-C	40	1	0.11	0.10572
388	GO:0010440	stomatal lineage progression	40	1	0.11	0.10572
389	GO:0045116	protein neddylation	40	1	0.11	0.10572
390	GO:0033554	cellular response to stress	2861	12	7.98	0.10595
391	GO:0016070	RNA metabolic process	12127	41	33.82	0.10683
392	GO:0072527	pyrimidine-containing compound metabolic...	199	2	0.55	0.10692
393	GO:0051128	regulation of cellular component organiz...	896	5	2.5	0.10718
394	GO:0019538	protein metabolic process	13135	44	36.63	0.10763
395	GO:0006644	phospholipid metabolic process	646	4	1.8	0.10786
396	GO:2000031	regulation of salicylic acid mediated si...	41	1	0.11	0.10821
397	GO:2001023	regulation of response to drug	41	1	0.11	0.10821
398	GO:2001038	regulation of cellular response to drug	41	1	0.11	0.10821
399	GO:0009825	multidimensional cell growth	202	2	0.56	0.10959
400	GO:0009098	leucine biosynthetic process	42	1	0.12	0.11070
401	GO:0010093	specification of floral organ identity	42	1	0.12	0.11070
402	GO:0010100	negative regulation of photomorphogenesi...	42	1	0.12	0.11070
403	GO:0015919	peroxisomal membrane transport	42	1	0.12	0.11070
404	GO:0016558	protein import into peroxisome matrix	42	1	0.12	0.11070
405	GO:0043484	regulation of RNA splicing	42	1	0.12	0.11070
406	GO:0090701	specification of plant organ identity	42	1	0.12	0.11070
407	GO:2001020	regulation of response to DNA damage sti...	42	1	0.12	0.11070
408	GO:0048468	cell development	1173	6	3.27	0.11180
409	GO:0000018	regulation of DNA recombination	43	1	0.12	0.11318
410	GO:0006312	mitotic recombination	43	1	0.12	0.11318
411	GO:0009895	negative regulation of catabolic process	43	1	0.12	0.11318
412	GO:0072523	purine-containing compound catabolic pro...	43	1	0.12	0.11318
413	GO:0090502	RNA phosphodiester bond hydrolysis, endo...	206	2	0.57	0.11319
414	GO:0071322	cellular response to carbohydrate stimul...	208	2	0.58	0.11500
415	GO:1902903	regulation of supramolecular fiber organ...	208	2	0.58	0.11500
416	GO:0048731	system development	6973	25	19.45	0.11653
417	GO:0009411	response to UV	425	3	1.19	0.11658
418	GO:0010106	cellular response to iron ion starvation	45	1	0.13	0.11812
419	GO:0010310	regulation of hydrogen peroxide metaboli...	45	1	0.13	0.11812
420	GO:0043097	pyrimidine nucleoside salvage	45	1	0.13	0.11812
421	GO:0009767	photosynthetic electron transport chain	212	2	0.59	0.11864
422	GO:0048767	root hair elongation	212	2	0.59	0.11864
423	GO:0048585	negative regulation of response to stimu...	670	4	1.87	0.11884
424	GO:0006561	proline biosynthetic process	46	1	0.13	0.12058
425	GO:0010959	regulation of metal ion transport	46	1	0.13	0.12058
426	GO:0000302	response to reactive oxygen species	676	4	1.89	0.12166
427	GO:0032787	monocarboxylic acid metabolic process	1765	8	4.92	0.12260
428	GO:1901576	organic substance biosynthetic process	19401	62	54.1	0.12282
429	GO:0006782	protoporphyrinogen IX biosynthetic proce...	47	1	0.13	0.12304
430	GO:0046501	protoporphyrinogen IX metabolic process	47	1	0.13	0.12304
431	GO:0051026	chiasma assembly	47	1	0.13	0.12304
432	GO:0008654	phospholipid biosynthetic process	436	3	1.22	0.12324
433	GO:0009201	ribonucleoside triphosphate biosynthetic...	436	3	1.22	0.12324
434	GO:0010053	root epidermal cell differentiation	437	3	1.22	0.12385
435	GO:0010101	post-embryonic root morphogenesis	218	2	0.61	0.12415
436	GO:0010102	lateral root morphogenesis	218	2	0.61	0.12415
437	GO:0048856	anatomical structure development	11631	39	32.44	0.12473
438	GO:0006625	protein targeting to peroxisome	48	1	0.13	0.12548
439	GO:0043242	negative regulation of protein complex d...	48	1	0.13	0.12548
440	GO:0048497	maintenance of floral organ identity	48	1	0.13	0.12548
441	GO:0072662	protein localization to peroxisome	48	1	0.13	0.12548
442	GO:0072663	establishment of protein localization to...	48	1	0.13	0.12548
443	GO:0090700	maintenance of plant organ identity	48	1	0.13	0.12548
444	GO:1901880	negative regulation of protein depolymer...	48	1	0.13	0.12548
445	GO:0007006	mitochondrial membrane organization	49	1	0.14	0.12792
446	GO:0070988	demethylation	49	1	0.14	0.12792
447	GO:0017144	drug metabolic process	2373	10	6.62	0.12925
448	GO:0048588	developmental cell growth	695	4	1.94	0.13078
449	GO:0019222	regulation of metabolic process	11694	39	32.61	0.13194
450	GO:0031401	positive regulation of protein modificat...	227	2	0.63	0.13254
451	GO:0009581	detection of external stimulus	228	2	0.64	0.13347
452	GO:0009582	detection of abiotic stimulus	228	2	0.64	0.13347
453	GO:0044271	cellular nitrogen compound biosynthetic ...	14088	46	39.29	0.13663
454	GO:0032502	developmental process	12071	40	33.66	0.13691
455	GO:0009142	nucleoside triphosphate biosynthetic pro...	459	3	1.28	0.13758
456	GO:0010047	fruit dehiscence	53	1	0.15	0.13762
457	GO:0016482	cytosolic transport	53	1	0.15	0.13762
458	GO:0043574	peroxisomal transport	53	1	0.15	0.13762
459	GO:1901564	organonitrogen compound metabolic proces...	17159	55	47.85	0.13784
460	GO:0006091	generation of precursor metabolites and ...	1250	6	3.49	0.13860
461	GO:0007049	cell cycle	1821	8	5.08	0.13887
462	GO:0008655	pyrimidine-containing compound salvage	54	1	0.15	0.14002
463	GO:0010050	vegetative phase change	54	1	0.15	0.14002
464	GO:0006573	valine metabolic process	55	1	0.15	0.14242
465	GO:0016122	xanthophyll metabolic process	55	1	0.15	0.14242
466	GO:0043174	nucleoside salvage	56	1	0.16	0.14482
467	GO:0009116	nucleoside metabolic process	240	2	0.67	0.14486
468	GO:0048481	plant ovule development	240	2	0.67	0.14486
469	GO:0018106	peptidyl-histidine phosphorylation	57	1	0.16	0.14720
470	GO:0032881	regulation of polysaccharide metabolic p...	57	1	0.16	0.14720
471	GO:0045596	negative regulation of cell differentiat...	57	1	0.16	0.14720
472	GO:0019220	regulation of phosphate metabolic proces...	474	3	1.32	0.14723
473	GO:0051174	regulation of phosphorus metabolic proce...	474	3	1.32	0.14723
474	GO:0035670	plant-type ovary development	244	2	0.68	0.14870
475	GO:0010332	response to gamma radiation	58	1	0.16	0.14958
476	GO:0048572	short-day photoperiodism	58	1	0.16	0.14958
477	GO:0048575	short-day photoperiodism, flowering	58	1	0.16	0.14958
478	GO:0052325	cell wall pectin biosynthetic process	58	1	0.16	0.14958
479	GO:0031329	regulation of cellular catabolic process	245	2	0.68	0.14967
480	GO:0009108	coenzyme biosynthetic process	733	4	2.04	0.14982
481	GO:0051493	regulation of cytoskeleton organization	246	2	0.69	0.15063
482	GO:0009165	nucleotide biosynthetic process	735	4	2.05	0.15085
483	GO:0009846	pollen germination	247	2	0.69	0.15160
484	GO:0000380	alternative mRNA splicing, via spliceoso...	59	1	0.16	0.15196
485	GO:0006075	(1->3)-beta-D-glucan biosynthetic proces...	59	1	0.16	0.15196
486	GO:1901137	carbohydrate derivative biosynthetic pro...	1578	7	4.4	0.15407
487	GO:0019430	removal of superoxide radicals	60	1	0.17	0.15432
488	GO:0071450	cellular response to oxygen radical	60	1	0.17	0.15432
489	GO:0071451	cellular response to superoxide	60	1	0.17	0.15432
490	GO:0098869	cellular oxidant detoxification	60	1	0.17	0.15432
491	GO:0016310	phosphorylation	4024	15	11.22	0.15644
492	GO:0006418	tRNA aminoacylation for protein translat...	252	2	0.7	0.15644
493	GO:0043038	amino acid activation	252	2	0.7	0.15644
494	GO:0043039	tRNA aminoacylation	252	2	0.7	0.15644
495	GO:0006549	isoleucine metabolic process	61	1	0.17	0.15668
496	GO:0009097	isoleucine biosynthetic process	61	1	0.17	0.15668
497	GO:0009630	gravitropism	253	2	0.71	0.15742
498	GO:0006560	proline metabolic process	62	1	0.17	0.15904
499	GO:1901293	nucleoside phosphate biosynthetic proces...	751	4	2.09	0.15919
500	GO:0016570	histone modification	497	3	1.39	0.16243
501	GO:0006144	purine nucleobase metabolic process	64	1	0.18	0.16373
502	GO:0006551	leucine metabolic process	64	1	0.18	0.16373
503	GO:0009218	pyrimidine ribonucleotide metabolic proc...	64	1	0.18	0.16373
504	GO:0009220	pyrimidine ribonucleotide biosynthetic p...	64	1	0.18	0.16373
505	GO:0010020	chloroplast fission	64	1	0.18	0.16373
506	GO:0031110	regulation of microtubule polymerization...	64	1	0.18	0.16373
507	GO:1990748	cellular detoxification	64	1	0.18	0.16373
508	GO:0044257	cellular protein catabolic process	1607	7	4.48	0.16424
509	GO:0016032	viral process	260	2	0.73	0.16426
510	GO:0046148	pigment biosynthetic process	501	3	1.4	0.16512
511	GO:0055070	copper ion homeostasis	65	1	0.18	0.16606
512	GO:0006074	(1->3)-beta-D-glucan metabolic process	66	1	0.18	0.16839
513	GO:0009688	abscisic acid biosynthetic process	66	1	0.18	0.16839
514	GO:0043289	apocarotenoid biosynthetic process	66	1	0.18	0.16839
515	GO:0046132	pyrimidine ribonucleoside biosynthetic p...	66	1	0.18	0.16839
516	GO:1902645	tertiary alcohol biosynthetic process	66	1	0.18	0.16839
517	GO:0006412	translation	2828	11	7.89	0.16885
518	GO:0007275	multicellular organism development	10313	34	28.76	0.16994
519	GO:0009790	embryo development	2222	9	6.2	0.17048
520	GO:0009773	photosynthetic electron transport in pho...	67	1	0.19	0.17071
521	GO:0010380	regulation of chlorophyll biosynthetic p...	67	1	0.19	0.17071
522	GO:0018202	peptidyl-histidine modification	67	1	0.19	0.17071
523	GO:0030641	regulation of cellular pH	67	1	0.19	0.17071
524	GO:0051453	regulation of intracellular pH	67	1	0.19	0.17071
525	GO:0032501	multicellular organismal process	10996	36	30.66	0.17160
526	GO:0090627	plant epidermal cell differentiation	512	3	1.43	0.17259
527	GO:0009269	response to desiccation	68	1	0.19	0.17302
528	GO:0035384	thioester biosynthetic process	68	1	0.19	0.17302
529	GO:0042593	glucose homeostasis	68	1	0.19	0.17302
530	GO:0071616	acyl-CoA biosynthetic process	68	1	0.19	0.17302
531	GO:0080147	root hair cell development	270	2	0.75	0.17412
532	GO:0008360	regulation of cell shape	69	1	0.19	0.17533
533	GO:0006259	DNA metabolic process	1640	7	4.57	0.17617
534	GO:0031323	regulation of cellular metabolic process	11029	36	30.76	0.17632
535	GO:0012501	programmed cell death	783	4	2.18	0.17637
536	GO:0048608	reproductive structure development	4754	17	13.26	0.17649
537	GO:0061458	reproductive system development	4754	17	13.26	0.17649
538	GO:0006096	glycolytic process	273	2	0.76	0.17710
539	GO:0006757	ATP generation from ADP	273	2	0.76	0.17710
540	GO:0010564	regulation of cell cycle process	273	2	0.76	0.17710
541	GO:0042866	pyruvate biosynthetic process	273	2	0.76	0.17710
542	GO:0006783	heme biosynthetic process	70	1	0.2	0.17763
543	GO:0030838	positive regulation of actin filament po...	70	1	0.2	0.17763
544	GO:0035196	production of miRNAs involved in gene si...	70	1	0.2	0.17763
545	GO:0043572	plastid fission	70	1	0.2	0.17763
546	GO:0045010	actin nucleation	70	1	0.2	0.17763
547	GO:0043043	peptide biosynthetic process	2861	11	7.98	0.17786
548	GO:0042743	hydrogen peroxide metabolic process	275	2	0.77	0.17909
549	GO:0000160	phosphorelay signal transduction system	789	4	2.2	0.17966
550	GO:1901463	regulation of tetrapyrrole biosynthetic ...	71	1	0.2	0.17993
551	GO:0009135	purine nucleoside diphosphate metabolic ...	276	2	0.77	0.18009
552	GO:0009179	purine ribonucleoside diphosphate metabo...	276	2	0.77	0.18009
553	GO:0009185	ribonucleoside diphosphate metabolic pro...	276	2	0.77	0.18009
554	GO:0046031	ADP metabolic process	276	2	0.77	0.18009
555	GO:0006825	copper ion transport	72	1	0.2	0.18222
556	GO:0050789	regulation of biological process	18591	58	51.84	0.18240
557	GO:0019752	carboxylic acid metabolic process	3823	14	10.66	0.18282
558	GO:0006165	nucleoside diphosphate phosphorylation	279	2	0.78	0.18308
559	GO:0080134	regulation of response to stress	1076	5	3	0.18341
560	GO:0006399	tRNA metabolic process	529	3	1.48	0.18432
561	GO:0007129	synapsis	73	1	0.2	0.18450
562	GO:0009956	radial pattern formation	73	1	0.2	0.18450
563	GO:0043650	dicarboxylic acid biosynthetic process	74	1	0.21	0.18678
564	GO:0009629	response to gravity	283	2	0.79	0.18708
565	GO:1901879	regulation of protein depolymerization	75	1	0.21	0.18905
566	GO:0046939	nucleotide phosphorylation	285	2	0.79	0.18909
567	GO:0016192	vesicle-mediated transport	1382	6	3.85	0.19066
568	GO:0010090	trichome morphogenesis	287	2	0.8	0.19110
569	GO:0010204	defense response signaling pathway, resi...	76	1	0.21	0.19131
570	GO:1903311	regulation of mRNA metabolic process	76	1	0.21	0.19131
571	GO:0009166	nucleotide catabolic process	288	2	0.8	0.19210
572	GO:0006511	ubiquitin-dependent protein catabolic pr...	1388	6	3.87	0.19319
573	GO:0009870	defense response signaling pathway, resi...	77	1	0.21	0.19357
574	GO:1901292	nucleoside phosphate catabolic process	290	2	0.81	0.19411
575	GO:0048831	regulation of shoot system development	815	4	2.27	0.19414
576	GO:0006354	DNA-templated transcription, elongation	78	1	0.22	0.19582
577	GO:0048441	petal development	78	1	0.22	0.19582
578	GO:0048465	corolla development	78	1	0.22	0.19582
579	GO:0009132	nucleoside diphosphate metabolic process	292	2	0.81	0.19613
580	GO:0009606	tropism	293	2	0.82	0.19714
581	GO:0009553	embryo sac development	548	3	1.53	0.19766
582	GO:0031109	microtubule polymerization or depolymeri...	79	1	0.22	0.19806
583	GO:0030163	protein catabolic process	1702	7	4.75	0.19954
584	GO:0010099	regulation of photomorphogenesis	80	1	0.22	0.20030
585	GO:0031347	regulation of defense response	826	4	2.3	0.20038
586	GO:0006401	RNA catabolic process	297	2	0.83	0.20118
587	GO:0016569	covalent chromatin modification	554	3	1.54	0.20192
588	GO:0051093	negative regulation of developmental pro...	554	3	1.54	0.20192
589	GO:0016197	endosomal transport	81	1	0.23	0.20253
590	GO:0030433	ubiquitin-dependent ERAD pathway	81	1	0.23	0.20253
591	GO:0046131	pyrimidine ribonucleoside metabolic proc...	81	1	0.23	0.20253
592	GO:0009199	ribonucleoside triphosphate metabolic pr...	555	3	1.55	0.20264
593	GO:0003006	developmental process involved in reprod...	5530	19	15.42	0.20373
594	GO:0019941	modification-dependent protein catabolic...	1414	6	3.94	0.20430
595	GO:0006406	mRNA export from nucleus	82	1	0.23	0.20476
596	GO:0042168	heme metabolic process	82	1	0.23	0.20476
597	GO:0045143	homologous chromosome segregation	82	1	0.23	0.20476
598	GO:0051494	negative regulation of cytoskeleton orga...	82	1	0.23	0.20476
599	GO:0071427	mRNA-containing ribonucleoprotein comple...	82	1	0.23	0.20476
600	GO:1902904	negative regulation of supramolecular fi...	82	1	0.23	0.20476
601	GO:0015979	photosynthesis	834	4	2.33	0.20495
602	GO:0009124	nucleoside monophosphate biosynthetic pr...	561	3	1.56	0.20693
603	GO:0033500	carbohydrate homeostasis	83	1	0.23	0.20698
604	GO:0043622	cortical microtubule organization	83	1	0.23	0.20698
605	GO:0055114	oxidation-reduction process	4895	17	13.65	0.20790
606	GO:0043632	modification-dependent macromolecule cat...	1428	6	3.98	0.21037
607	GO:0019359	nicotinamide nucleotide biosynthetic pro...	307	2	0.86	0.21133
608	GO:0010229	inflorescence development	86	1	0.24	0.21360
609	GO:0052546	cell wall pectin metabolic process	86	1	0.24	0.21360
610	GO:0040007	growth	2357	9	6.57	0.21420
611	GO:1901565	organonitrogen compound catabolic proces...	2357	9	6.57	0.21420
612	GO:0046677	response to antibiotic	1140	5	3.18	0.21437
613	GO:0043604	amide biosynthetic process	2988	11	8.33	0.21459
614	GO:0000070	mitotic sister chromatid segregation	87	1	0.24	0.21580
615	GO:0036503	ERAD pathway	87	1	0.24	0.21580
616	GO:0043933	protein-containing complex subunit organ...	1744	7	4.86	0.21603
617	GO:0015031	protein transport	2365	9	6.6	0.21692
618	GO:0019363	pyridine nucleotide biosynthetic process	313	2	0.87	0.21744
619	GO:0033692	cellular polysaccharide biosynthetic pro...	576	3	1.61	0.21773
620	GO:0006221	pyrimidine nucleotide biosynthetic proce...	88	1	0.25	0.21799
621	GO:0006476	protein deacetylation	88	1	0.25	0.21799
622	GO:0016575	histone deacetylation	88	1	0.25	0.21799
623	GO:0003002	regionalization	578	3	1.61	0.21918
624	GO:0055086	nucleobase-containing small molecule met...	1451	6	4.05	0.22049
625	GO:0018130	heterocycle biosynthetic process	11323	36	31.58	0.22151
626	GO:0016556	mRNA modification	90	1	0.25	0.22235
627	GO:0048437	floral organ development	866	4	2.41	0.22354
628	GO:0009141	nucleoside triphosphate metabolic proces...	584	3	1.63	0.22354
629	GO:0051053	negative regulation of DNA metabolic pro...	91	1	0.25	0.22452
630	GO:0045184	establishment of protein localization	2388	9	6.66	0.22483
631	GO:0000028	ribosomal small subunit assembly	92	1	0.26	0.22669
632	GO:0006661	phosphatidylinositol biosynthetic proces...	92	1	0.26	0.22669
633	GO:0009687	abscisic acid metabolic process	92	1	0.26	0.22669
634	GO:0043288	apocarotenoid metabolic process	92	1	0.26	0.22669
635	GO:1902644	tertiary alcohol metabolic process	92	1	0.26	0.22669
636	GO:0006090	pyruvate metabolic process	323	2	0.9	0.22766
637	GO:0009867	jasmonic acid mediated signaling pathway	324	2	0.9	0.22868
638	GO:0048440	carpel development	324	2	0.9	0.22868
639	GO:0009932	cell tip growth	592	3	1.65	0.22939
640	GO:0006220	pyrimidine nucleotide metabolic process	94	1	0.26	0.23100
641	GO:0032886	regulation of microtubule-based process	94	1	0.26	0.23100
642	GO:0070507	regulation of microtubule cytoskeleton o...	94	1	0.26	0.23100
643	GO:0000041	transition metal ion transport	327	2	0.91	0.23176
644	GO:0051301	cell division	1178	5	3.29	0.23349
645	GO:0009260	ribonucleotide biosynthetic process	599	3	1.67	0.23452
646	GO:0046390	ribose phosphate biosynthetic process	599	3	1.67	0.23452
647	GO:0000904	cell morphogenesis involved in different...	885	4	2.47	0.23478
648	GO:0048522	positive regulation of cellular process	2103	8	5.86	0.23523
649	GO:0009900	dehiscence	96	1	0.27	0.23529
650	GO:0016106	sesquiterpenoid biosynthetic process	96	1	0.27	0.23529
651	GO:0030865	cortical cytoskeleton organization	96	1	0.27	0.23529
652	GO:0009640	photomorphogenesis	332	2	0.93	0.23688
653	GO:0072525	pyridine-containing compound biosyntheti...	332	2	0.93	0.23688
654	GO:0009082	branched-chain amino acid biosynthetic p...	97	1	0.27	0.23742
655	GO:0043244	regulation of protein complex disassembl...	97	1	0.27	0.23742
656	GO:0006508	proteolysis	3391	12	9.46	0.23939
657	GO:0006206	pyrimidine nucleobase metabolic process	98	1	0.27	0.23955
658	GO:0071395	cellular response to jasmonic acid stimu...	337	2	0.94	0.24202
659	GO:0000226	microtubule cytoskeleton organization	338	2	0.94	0.24305
660	GO:0044248	cellular catabolic process	4383	15	12.22	0.24327
661	GO:0006643	membrane lipid metabolic process	339	2	0.95	0.24407
662	GO:0035556	intracellular signal transduction	1508	6	4.21	0.24624
663	GO:1901362	organic cyclic compound biosynthetic pro...	12162	38	33.92	0.24716
664	GO:0006366	transcription by RNA polymerase II	618	3	1.72	0.24856
665	GO:0048193	Golgi vesicle transport	345	2	0.96	0.25024
666	GO:0043412	macromolecule modification	8432	27	23.51	0.25149
667	GO:0007568	aging	622	3	1.73	0.25153
668	GO:0051606	detection of stimulus	348	2	0.97	0.25333
669	GO:0010167	response to nitrate	105	1	0.29	0.25429
670	GO:0042455	ribonucleoside biosynthetic process	105	1	0.29	0.25429
671	GO:0070647	protein modification by small protein co...	2472	9	6.89	0.25459
672	GO:0032273	positive regulation of protein polymeriz...	106	1	0.3	0.25637
673	GO:0006325	chromatin organization	921	4	2.57	0.25643
674	GO:0048507	meristem development	921	4	2.57	0.25643
675	GO:0009737	response to abscisic acid	2159	8	6.02	0.25673
676	GO:0006464	cellular protein modification process	7783	25	21.7	0.25724
677	GO:0036211	protein modification process	7783	25	21.7	0.25724
678	GO:0031122	cytoplasmic microtubule organization	108	1	0.3	0.26052
679	GO:0042742	defense response to bacterium	1540	6	4.29	0.26106
680	GO:0051261	protein depolymerization	109	1	0.3	0.26259
681	GO:0043603	cellular amide metabolic process	3473	12	9.69	0.26442
682	GO:0007033	vacuole organization	110	1	0.31	0.26464
683	GO:2000030	regulation of response to red or far red...	110	1	0.31	0.26464
684	GO:0048764	trichoblast maturation	359	2	1	0.26466
685	GO:0048765	root hair cell differentiation	359	2	1	0.26466
686	GO:0006826	iron ion transport	111	1	0.31	0.26670
687	GO:0010675	regulation of cellular carbohydrate meta...	111	1	0.31	0.26670
688	GO:0097305	response to alcohol	2187	8	6.1	0.26771
689	GO:0043255	regulation of carbohydrate biosynthetic ...	112	1	0.31	0.26875
690	GO:0048469	cell maturation	363	2	1.01	0.26878
691	GO:1901659	glycosyl compound biosynthetic process	363	2	1.01	0.26878
692	GO:1905393	plant organ formation	364	2	1.02	0.26981
693	GO:0009873	ethylene-activated signaling pathway	647	3	1.8	0.27022
694	GO:0006040	amino sugar metabolic process	113	1	0.32	0.27079
695	GO:0007031	peroxisome organization	113	1	0.32	0.27079
696	GO:0035601	protein deacylation	113	1	0.32	0.27079
697	GO:0045944	positive regulation of transcription by ...	113	1	0.32	0.27079
698	GO:0098732	macromolecule deacylation	113	1	0.32	0.27079
699	GO:0000902	cell morphogenesis	1562	6	4.36	0.27139
700	GO:0006970	response to osmotic stress	2520	9	7.03	0.27215
701	GO:0030004	cellular monovalent inorganic cation hom...	114	1	0.32	0.27282
702	GO:1901575	organic substance catabolic process	4498	15	12.54	0.27460
703	GO:0000413	protein peptidyl-prolyl isomerization	115	1	0.32	0.27486
704	GO:0051345	positive regulation of hydrolase activit...	115	1	0.32	0.27486
705	GO:0097237	cellular response to toxic substance	116	1	0.32	0.27688
706	GO:0006979	response to oxidative stress	1576	6	4.39	0.27802
707	GO:0006913	nucleocytoplasmic transport	372	2	1.04	0.27804
708	GO:0051169	nuclear transport	372	2	1.04	0.27804
709	GO:0090626	plant epidermis morphogenesis	372	2	1.04	0.27804
710	GO:0016999	antibiotic metabolic process	658	3	1.83	0.27850
711	GO:0010026	trichome differentiation	373	2	1.04	0.27907
712	GO:0044403	symbiont process	373	2	1.04	0.27907
713	GO:0051603	proteolysis involved in cellular protein...	1579	6	4.4	0.27944
714	GO:0006623	protein targeting to vacuole	118	1	0.33	0.28091
715	GO:2000028	regulation of photoperiodism, flowering	118	1	0.33	0.28091
716	GO:0009250	glucan biosynthetic process	376	2	1.05	0.28216
717	GO:0043436	oxoacid metabolic process	4196	14	11.7	0.28334
718	GO:0008219	cell death	966	4	2.69	0.28402
719	GO:0008104	protein localization	2552	9	7.12	0.28407
720	GO:0006082	organic acid metabolic process	4200	14	11.71	0.28451
721	GO:0019252	starch biosynthetic process	120	1	0.33	0.28493
722	GO:0006071	glycerol metabolic process	121	1	0.34	0.28692
723	GO:0071166	ribonucleoprotein complex localization	121	1	0.34	0.28692
724	GO:0071426	ribonucleoprotein complex export from nu...	121	1	0.34	0.28692
725	GO:0048527	lateral root development	381	2	1.06	0.28730
726	GO:0060560	developmental growth involved in morphog...	1281	5	3.57	0.28746
727	GO:0000165	MAPK cascade	122	1	0.34	0.28891
728	GO:0010054	trichoblast differentiation	383	2	1.07	0.28936
729	GO:0006413	translational initiation	384	2	1.07	0.29038
730	GO:0032270	positive regulation of cellular protein ...	384	2	1.07	0.29038
731	GO:0097435	supramolecular fiber organization	384	2	1.07	0.29038
732	GO:0007051	spindle organization	123	1	0.34	0.29090
733	GO:0009631	cold acclimation	123	1	0.34	0.29090
734	GO:0019400	alditol metabolic process	123	1	0.34	0.29090
735	GO:0051495	positive regulation of cytoskeleton orga...	123	1	0.34	0.29090
736	GO:0072665	protein localization to vacuole	123	1	0.34	0.29090
737	GO:0072666	establishment of protein localization to...	123	1	0.34	0.29090
738	GO:1902905	positive regulation of supramolecular fi...	123	1	0.34	0.29090
739	GO:0048467	gynoecium development	386	2	1.08	0.29244
740	GO:0006487	protein N-linked glycosylation	124	1	0.35	0.29288
741	GO:0006810	transport	8982	28	25.05	0.29402
742	GO:0006518	peptide metabolic process	3237	11	9.03	0.29450
743	GO:0051247	positive regulation of protein metabolic...	390	2	1.09	0.29654
744	GO:0007389	pattern specification process	684	3	1.91	0.29814
745	GO:0015833	peptide transport	2590	9	7.22	0.29839
746	GO:0009863	salicylic acid mediated signaling pathwa...	127	1	0.35	0.29879
747	GO:0009123	nucleoside monophosphate metabolic proce...	690	3	1.92	0.30269
748	GO:0048598	embryonic morphogenesis	129	1	0.36	0.30270
749	GO:0006714	sesquiterpenoid metabolic process	130	1	0.36	0.30465
750	GO:0009887	animal organ morphogenesis	130	1	0.36	0.30465
751	GO:0065008	regulation of biological quality	3939	13	10.98	0.30646
752	GO:0048438	floral whorl development	696	3	1.94	0.30724
753	GO:0000271	polysaccharide biosynthetic process	698	3	1.95	0.30875
754	GO:0080090	regulation of primary metabolic process	10781	33	30.06	0.30936
755	GO:0046434	organophosphate catabolic process	403	2	1.12	0.30987
756	GO:0006405	RNA export from nucleus	133	1	0.37	0.31046
757	GO:0009084	glutamine family amino acid biosynthetic...	133	1	0.37	0.31046
758	GO:0006650	glycerophospholipid metabolic process	404	2	1.13	0.31089
759	GO:0065007	biological regulation	20927	62	58.36	0.31150
760	GO:0042886	amide transport	2626	9	7.32	0.31213
761	GO:0001510	RNA methylation	134	1	0.37	0.31239
762	GO:0006754	ATP biosynthetic process	407	2	1.13	0.31396
763	GO:0031503	protein-containing complex localization	135	1	0.38	0.31431
764	GO:0044281	small molecule metabolic process	5996	19	16.72	0.31493
765	GO:0051234	establishment of localization	9084	28	25.33	0.31550
766	GO:0000724	double-strand break repair via homologou...	136	1	0.38	0.31622
767	GO:0048583	regulation of response to stimulus	1985	7	5.54	0.31847
768	GO:0006904	vesicle docking involved in exocytosis	138	1	0.38	0.32004
769	GO:0140029	exocytic process	138	1	0.38	0.32004
770	GO:0009206	purine ribonucleoside triphosphate biosy...	413	2	1.15	0.32008
771	GO:0009657	plastid organization	714	3	1.99	0.32090
772	GO:0000911	cytokinesis by cell plate formation	139	1	0.39	0.32194
773	GO:0009145	purine nucleoside triphosphate biosynthe...	416	2	1.16	0.32314
774	GO:0071806	protein transmembrane transport	417	2	1.16	0.32416
775	GO:0000725	recombinational repair	141	1	0.39	0.32572
776	GO:0006888	ER to Golgi vesicle-mediated transport	141	1	0.39	0.32572
777	GO:0006475	internal protein amino acid acetylation	142	1	0.4	0.32761
778	GO:0016573	histone acetylation	142	1	0.4	0.32761
779	GO:0018393	internal peptidyl-lysine acetylation	142	1	0.4	0.32761
780	GO:0018394	peptidyl-lysine acetylation	142	1	0.4	0.32761
781	GO:0023014	signal transduction by protein phosphory...	143	1	0.4	0.32948
782	GO:0034637	cellular carbohydrate biosynthetic proce...	726	3	2.02	0.33001
783	GO:0009081	branched-chain amino acid metabolic proc...	144	1	0.4	0.33136
784	GO:0016108	tetraterpenoid metabolic process	144	1	0.4	0.33136
785	GO:0016116	carotenoid metabolic process	144	1	0.4	0.33136
786	GO:0030833	regulation of actin filament polymerizat...	144	1	0.4	0.33136
787	GO:0046496	nicotinamide nucleotide metabolic proces...	425	2	1.19	0.33229
788	GO:0048581	negative regulation of post-embryonic de...	425	2	1.19	0.33229
789	GO:0008652	cellular amino acid biosynthetic process	732	3	2.04	0.33457
790	GO:0032989	cellular component morphogenesis	1694	6	4.72	0.33512
791	GO:0019362	pyridine nucleotide metabolic process	428	2	1.19	0.33533
792	GO:0030001	metal ion transport	1049	4	2.93	0.33589
793	GO:0006635	fatty acid beta-oxidation	147	1	0.41	0.33695
794	GO:0034660	ncRNA metabolic process	1051	4	2.93	0.33715
795	GO:0009056	catabolic process	5062	16	14.12	0.33895
796	GO:0009057	macromolecule catabolic process	2700	9	7.53	0.34079
797	GO:0008064	regulation of actin polymerization or de...	150	1	0.42	0.34249
798	GO:0030832	regulation of actin filament length	150	1	0.42	0.34249
799	GO:0110053	regulation of actin filament organizatio...	150	1	0.42	0.34249
800	GO:0009756	carbohydrate mediated signaling	151	1	0.42	0.34433
801	GO:0010182	sugar mediated signaling pathway	151	1	0.42	0.34433
802	GO:0009117	nucleotide metabolic process	1064	4	2.97	0.34534
803	GO:0048528	post-embryonic root development	438	2	1.22	0.34544
804	GO:0031668	cellular response to extracellular stimu...	747	3	2.08	0.34595
805	GO:0010639	negative regulation of organelle organiz...	152	1	0.42	0.34616
806	GO:0032956	regulation of actin cytoskeleton organiz...	152	1	0.42	0.34616
807	GO:0032970	regulation of actin filament-based proce...	152	1	0.42	0.34616
808	GO:0044743	protein transmembrane import into intrac...	152	1	0.42	0.34616
809	GO:0097164	ammonium ion metabolic process	152	1	0.42	0.34616
810	GO:0034968	histone lysine methylation	153	1	0.43	0.34798
811	GO:0071369	cellular response to ethylene stimulus	750	3	2.09	0.34822
812	GO:0034645	cellular macromolecule biosynthetic proc...	13776	41	38.42	0.34909
813	GO:0009814	defense response, incompatible interacti...	752	3	2.1	0.34974
814	GO:0051129	negative regulation of cellular componen...	154	1	0.43	0.34981
815	GO:0016042	lipid catabolic process	754	3	2.1	0.35126
816	GO:0009062	fatty acid catabolic process	155	1	0.43	0.35162
817	GO:0071446	cellular response to salicylic acid stim...	155	1	0.43	0.35162
818	GO:0009259	ribonucleotide metabolic process	755	3	2.11	0.35201
819	GO:0072524	pyridine-containing compound metabolic p...	445	2	1.24	0.35249
820	GO:0006753	nucleoside phosphate metabolic process	1076	4	3	0.35290
821	GO:0001934	positive regulation of protein phosphory...	156	1	0.44	0.35344
822	GO:0030041	actin filament polymerization	156	1	0.44	0.35344
823	GO:0031050	dsRNA fragmentation	156	1	0.44	0.35344
824	GO:0032506	cytokinetic process	156	1	0.44	0.35344
825	GO:0033674	positive regulation of kinase activity	156	1	0.44	0.35344
826	GO:0042327	positive regulation of phosphorylation	156	1	0.44	0.35344
827	GO:0043331	response to dsRNA	156	1	0.44	0.35344
828	GO:0045860	positive regulation of protein kinase ac...	156	1	0.44	0.35344
829	GO:0070918	production of small RNA involved in gene...	156	1	0.44	0.35344
830	GO:0071359	cellular response to dsRNA	156	1	0.44	0.35344
831	GO:1902410	mitotic cytokinetic process	156	1	0.44	0.35344
832	GO:0006357	regulation of transcription by RNA polym...	447	2	1.25	0.35450
833	GO:0019438	aromatic compound biosynthetic process	11709	35	32.65	0.35541
834	GO:0010562	positive regulation of phosphorus metabo...	158	1	0.44	0.35704
835	GO:0045937	positive regulation of phosphate metabol...	158	1	0.44	0.35704
836	GO:0034613	cellular protein localization	1741	6	4.86	0.35829
837	GO:0009073	aromatic amino acid family biosynthetic ...	159	1	0.44	0.35884
838	GO:0042752	regulation of circadian rhythm	159	1	0.44	0.35884
839	GO:0045489	pectin biosynthetic process	159	1	0.44	0.35884
840	GO:0051726	regulation of cell cycle	767	3	2.14	0.36110
841	GO:0010605	negative regulation of macromolecule met...	1748	6	4.87	0.36175
842	GO:0031334	positive regulation of protein complex a...	161	1	0.45	0.36242
843	GO:0006473	protein acetylation	162	1	0.45	0.36420
844	GO:0071496	cellular response to external stimulus	773	3	2.16	0.36564
845	GO:0019395	fatty acid oxidation	163	1	0.45	0.36598
846	GO:0009267	cellular response to starvation	459	2	1.28	0.36651
847	GO:1903047	mitotic cell cycle process	459	2	1.28	0.36651
848	GO:0034622	cellular protein-containing complex asse...	1428	5	3.98	0.36764
849	GO:0043624	cellular protein complex disassembly	164	1	0.46	0.36775
850	GO:0035195	gene silencing by miRNA	165	1	0.46	0.36952
851	GO:0070592	cell wall polysaccharide biosynthetic pr...	166	1	0.46	0.37128
852	GO:0009751	response to salicylic acid	782	3	2.18	0.37243
853	GO:0140014	mitotic nuclear division	167	1	0.47	0.37304
854	GO:0009119	ribonucleoside metabolic process	168	1	0.47	0.37479
855	GO:0007623	circadian rhythm	468	2	1.31	0.37546
856	GO:0006885	regulation of pH	170	1	0.47	0.37828
857	GO:0007602	phototransduction	170	1	0.47	0.37828
858	GO:0009585	red, far-red light phototransduction	170	1	0.47	0.37828
859	GO:0019684	photosynthesis, light reaction	471	2	1.31	0.37843
860	GO:1901700	response to oxygen-containing compound	5892	18	16.43	0.37900
861	GO:0006733	oxidoreduction coenzyme metabolic proces...	473	2	1.32	0.38041
862	GO:0042254	ribosome biogenesis	1121	4	3.13	0.38124
863	GO:0009583	detection of light stimulus	172	1	0.48	0.38175
864	GO:0044038	cell wall macromolecule biosynthetic pro...	172	1	0.48	0.38175
865	GO:0070589	cellular component macromolecule biosynt...	172	1	0.48	0.38175
866	GO:0006109	regulation of carbohydrate metabolic pro...	173	1	0.48	0.38348
867	GO:0009312	oligosaccharide biosynthetic process	173	1	0.48	0.38348
868	GO:0080135	regulation of cellular response to stres...	173	1	0.48	0.38348
869	GO:0042744	hydrogen peroxide catabolic process	174	1	0.49	0.38520
870	GO:0050794	regulation of cellular process	16798	49	46.84	0.38656
871	GO:0051179	localization	9409	28	26.24	0.38689
872	GO:0010608	posttranscriptional regulation of gene e...	803	3	2.24	0.38823
873	GO:0051241	negative regulation of multicellular org...	483	2	1.35	0.39026
874	GO:0051641	cellular localization	2487	8	6.94	0.39147
875	GO:0001101	response to acid chemical	4551	14	12.69	0.39191
876	GO:0032984	protein-containing complex disassembly	178	1	0.5	0.39204
877	GO:0018208	peptidyl-proline modification	179	1	0.5	0.39374
878	GO:0006470	protein dephosphorylation	488	2	1.36	0.39516
879	GO:0033365	protein localization to organelle	818	3	2.28	0.39945
880	GO:0072521	purine-containing compound metabolic pro...	818	3	2.28	0.39945
881	GO:0048511	rhythmic process	493	2	1.37	0.40004
882	GO:0007264	small GTPase mediated signal transductio...	183	1	0.51	0.40049
883	GO:0055072	iron ion homeostasis	183	1	0.51	0.40049
884	GO:0009127	purine nucleoside monophosphate biosynth...	494	2	1.38	0.40102
885	GO:0009168	purine ribonucleoside monophosphate bios...	494	2	1.38	0.40102
886	GO:0042274	ribosomal small subunit biogenesis	184	1	0.51	0.40217
887	GO:0048825	cotyledon development	185	1	0.52	0.40384
888	GO:0065004	protein-DNA complex assembly	185	1	0.52	0.40384
889	GO:0017001	antibiotic catabolic process	186	1	0.52	0.40551
890	GO:0006066	alcohol metabolic process	499	2	1.39	0.40587
891	GO:0009451	RNA modification	501	2	1.4	0.40781
892	GO:0009860	pollen tube growth	501	2	1.4	0.40781
893	GO:0009059	macromolecule biosynthetic process	14089	41	39.29	0.40841
894	GO:0018022	peptidyl-lysine methylation	188	1	0.52	0.40883
895	GO:0000281	mitotic cytokinesis	189	1	0.53	0.41048
896	GO:0016571	histone methylation	189	1	0.53	0.41048
897	GO:0048278	vesicle docking	189	1	0.53	0.41048
898	GO:0070727	cellular macromolecule localization	1848	6	5.15	0.41130
899	GO:0071310	cellular response to organic substance	3572	11	9.96	0.41194
900	GO:0046907	intracellular transport	1851	6	5.16	0.41279
901	GO:0032271	regulation of protein polymerization	191	1	0.53	0.41377
902	GO:0032259	methylation	1174	4	3.27	0.41444
903	GO:0006302	double-strand break repair	192	1	0.54	0.41541
904	GO:0008154	actin polymerization or depolymerization	192	1	0.54	0.41541
905	GO:0034654	nucleobase-containing compound biosynthe...	10595	31	29.55	0.41598
906	GO:0042594	response to starvation	510	2	1.42	0.41650
907	GO:0022406	membrane docking	193	1	0.54	0.41704
908	GO:0140056	organelle localization by membrane tethe...	193	1	0.54	0.41704
909	GO:0019693	ribose phosphate metabolic process	842	3	2.35	0.41729
910	GO:0043414	macromolecule methylation	514	2	1.43	0.42034
911	GO:0016051	carbohydrate biosynthetic process	1185	4	3.3	0.42128
912	GO:0044089	positive regulation of cellular componen...	196	1	0.55	0.42192
913	GO:0061640	cytoskeleton-dependent cytokinesis	196	1	0.55	0.42192
914	GO:0046488	phosphatidylinositol metabolic process	197	1	0.55	0.42354
915	GO:0002218	activation of innate immune response	198	1	0.55	0.42515
916	GO:0002253	activation of immune response	198	1	0.55	0.42515
917	GO:0048513	animal organ development	198	1	0.55	0.42515
918	GO:0051171	regulation of nitrogen compound metaboli...	10658	31	29.72	0.42969
919	GO:0006886	intracellular protein transport	1541	5	4.3	0.42970
920	GO:0071824	protein-DNA complex subunit organization	201	1	0.56	0.42996
921	GO:0022604	regulation of cell morphogenesis	202	1	0.56	0.43155
922	GO:0016567	protein ubiquitination	2235	7	6.23	0.43161
923	GO:0046034	ATP metabolic process	526	2	1.47	0.43178
924	GO:0009409	response to cold	1545	5	4.31	0.43189
925	GO:0009617	response to bacterium	1893	6	5.28	0.43353
926	GO:0022411	cellular component disassembly	205	1	0.57	0.43630
927	GO:0048367	shoot system development	3291	10	9.18	0.43649
928	GO:1901701	cellular response to oxygen-containing c...	2247	7	6.27	0.43704
929	GO:0009205	purine ribonucleoside triphosphate metab...	532	2	1.48	0.43745
930	GO:0031399	regulation of protein modification proce...	532	2	1.48	0.43745
931	GO:0043161	proteasome-mediated ubiquitin-dependent ...	870	3	2.43	0.43789
932	GO:0009892	negative regulation of metabolic process	1904	6	5.31	0.43894
933	GO:0009967	positive regulation of signal transducti...	207	1	0.58	0.43945
934	GO:0023056	positive regulation of signaling	207	1	0.58	0.43945
935	GO:0010374	stomatal complex development	208	1	0.58	0.44102
936	GO:0046165	alcohol biosynthetic process	208	1	0.58	0.44102
937	GO:0010498	proteasomal protein catabolic process	876	3	2.44	0.44227
938	GO:0009152	purine ribonucleotide biosynthetic proce...	538	2	1.5	0.44310
939	GO:0009144	purine nucleoside triphosphate metabolic...	539	2	1.5	0.44404
940	GO:0051028	mRNA transport	210	1	0.59	0.44414
941	GO:0060255	regulation of macromolecule metabolic pr...	11079	32	30.9	0.44420
942	GO:0009991	response to extracellular stimulus	879	3	2.45	0.44445
943	GO:0034440	lipid oxidation	212	1	0.59	0.44725
944	GO:0009156	ribonucleoside monophosphate biosyntheti...	544	2	1.52	0.44871
945	GO:0070887	cellular response to chemical stimulus	4030	12	11.24	0.44994
946	GO:0045595	regulation of cell differentiation	214	1	0.6	0.45033
947	GO:0051274	beta-glucan biosynthetic process	215	1	0.6	0.45187
948	GO:0072329	monocarboxylic acid catabolic process	215	1	0.6	0.45187
949	GO:0042592	homeostatic process	1931	6	5.38	0.45219
950	GO:0043269	regulation of ion transport	216	1	0.6	0.45340
951	GO:0009658	chloroplast organization	551	2	1.54	0.45522
952	GO:0010647	positive regulation of cell communicatio...	219	1	0.61	0.45798
953	GO:0065003	protein-containing complex assembly	1594	5	4.45	0.45846
954	GO:0071236	cellular response to antibiotic	220	1	0.61	0.45949
955	GO:0006164	purine nucleotide biosynthetic process	556	2	1.55	0.45984
956	GO:0046474	glycerophospholipid biosynthetic process	221	1	0.62	0.46100
957	GO:0051649	establishment of localization in cell	1955	6	5.45	0.46392
958	GO:0009651	response to salt stress	2325	7	6.48	0.47217
959	GO:0031669	cellular response to nutrient levels	570	2	1.59	0.47266
960	GO:0006520	cellular amino acid metabolic process	1630	5	4.55	0.47776
961	GO:0010033	response to organic substance	7670	22	21.39	0.47779
962	GO:0009725	response to hormone	6605	19	18.42	0.47871
963	GO:0032446	protein modification by small protein co...	2340	7	6.53	0.47887
964	GO:0071229	cellular response to acid chemical	1633	5	4.55	0.47936
965	GO:0009910	negative regulation of flower developmen...	234	1	0.65	0.48028
966	GO:0010468	regulation of gene expression	10179	29	28.39	0.48099
967	GO:0048589	developmental growth	1640	5	4.57	0.48309
968	GO:0009832	plant-type cell wall biogenesis	582	2	1.62	0.48350
969	GO:0072522	purine-containing compound biosynthetic ...	582	2	1.62	0.48350
970	GO:0055076	transition metal ion homeostasis	583	2	1.63	0.48440
971	GO:0005982	starch metabolic process	237	1	0.66	0.48462
972	GO:0006813	potassium ion transport	237	1	0.66	0.48462
973	GO:0007017	microtubule-based process	584	2	1.63	0.48530
974	GO:0009719	response to endogenous stimulus	6631	19	18.49	0.48578
975	GO:0006402	mRNA catabolic process	238	1	0.66	0.48607
976	GO:0009414	response to water deprivation	1292	4	3.6	0.48668
977	GO:0009744	response to sucrose	239	1	0.67	0.48750
978	GO:0034614	cellular response to reactive oxygen spe...	239	1	0.67	0.48750
979	GO:0000278	mitotic cell cycle	589	2	1.64	0.48977
980	GO:0009736	cytokinin-activated signaling pathway	241	1	0.67	0.49037
981	GO:0044264	cellular polysaccharide metabolic proces...	945	3	2.64	0.49159
982	GO:0006479	protein methylation	243	1	0.68	0.49321
983	GO:0008213	protein alkylation	243	1	0.68	0.49321
984	GO:0071407	cellular response to organic cyclic comp...	593	2	1.65	0.49332
985	GO:0044085	cellular component biogenesis	3801	11	10.6	0.49353
986	GO:0042255	ribosome assembly	244	1	0.68	0.49463
987	GO:0009611	response to wounding	952	3	2.65	0.49648
988	GO:0043254	regulation of protein complex assembly	246	1	0.69	0.49746
989	GO:0051052	regulation of DNA metabolic process	246	1	0.69	0.49746
990	GO:0009753	response to jasmonic acid	954	3	2.66	0.49787
991	GO:0009415	response to water	1311	4	3.66	0.49799
992	GO:0016036	cellular response to phosphate starvatio...	247	1	0.69	0.49886
993	GO:0007015	actin filament organization	249	1	0.69	0.50166
994	GO:0051336	regulation of hydrolase activity	249	1	0.69	0.50166
995	GO:0009072	aromatic amino acid family metabolic pro...	250	1	0.7	0.50306
996	GO:0017148	negative regulation of translation	250	1	0.7	0.50306
997	GO:0034249	negative regulation of cellular amide me...	250	1	0.7	0.50306
998	GO:0055067	monovalent inorganic cation homeostasis	250	1	0.7	0.50306
999	GO:0006887	exocytosis	252	1	0.7	0.50583
1000	GO:0010017	red or far-red light signaling pathway	254	1	0.71	0.50859
1001	GO:0071368	cellular response to cytokinin stimulus	254	1	0.71	0.50859
1002	GO:0055080	cation homeostasis	972	3	2.71	0.51031
1003	GO:0009126	purine nucleoside monophosphate metaboli...	616	2	1.72	0.51347
1004	GO:0009167	purine ribonucleoside monophosphate meta...	616	2	1.72	0.51347
1005	GO:1901135	carbohydrate derivative metabolic proces...	2420	7	6.75	0.51420
1006	GO:0035194	posttranscriptional gene silencing by RN...	259	1	0.72	0.51543
1007	GO:0045089	positive regulation of innate immune res...	259	1	0.72	0.51543
1008	GO:0034285	response to disaccharide	260	1	0.73	0.51679
1009	GO:0010087	phloem or xylem histogenesis	262	1	0.73	0.51949
1010	GO:0045934	negative regulation of nucleobase-contai...	986	3	2.75	0.51988
1011	GO:0043067	regulation of programmed cell death	263	1	0.73	0.52083
1012	GO:0008033	tRNA processing	264	1	0.74	0.52217
1013	GO:0071489	cellular response to red or far red ligh...	264	1	0.74	0.52217
1014	GO:0050657	nucleic acid transport	265	1	0.74	0.52351
1015	GO:0050658	RNA transport	265	1	0.74	0.52351
1016	GO:0051236	establishment of RNA localization	265	1	0.74	0.52351
1017	GO:0016311	dephosphorylation	629	2	1.75	0.52462
1018	GO:0032268	regulation of cellular protein metabolic...	1358	4	3.79	0.52552
1019	GO:0098754	detoxification	267	1	0.74	0.52617
1020	GO:0002684	positive regulation of immune system pro...	271	1	0.76	0.53145
1021	GO:0050778	positive regulation of immune response	271	1	0.76	0.53145
1022	GO:0006812	cation transport	2099	6	5.85	0.53264
1023	GO:0051173	positive regulation of nitrogen compound...	1371	4	3.82	0.53301
1024	GO:0045935	positive regulation of nucleobase-contai...	1006	3	2.81	0.53336
1025	GO:0071695	anatomical structure maturation	640	2	1.78	0.53392
1026	GO:0006417	regulation of translation	641	2	1.79	0.53476
1027	GO:0042538	hyperosmotic salinity response	274	1	0.76	0.53538
1028	GO:0010224	response to UV-B	275	1	0.77	0.53668
1029	GO:0048868	pollen tube development	644	2	1.8	0.53727
1030	GO:0065002	intracellular protein transmembrane tran...	277	1	0.77	0.53927
1031	GO:0071669	plant-type cell wall organization or bio...	1015	3	2.83	0.53936
1032	GO:0010051	xylem and phloem pattern formation	278	1	0.78	0.54056
1033	GO:0034248	regulation of cellular amide metabolic p...	648	2	1.81	0.54061
1034	GO:0019219	regulation of nucleobase-containing comp...	9366	26	26.12	0.54116
1035	GO:0022613	ribonucleoprotein complex biogenesis	1386	4	3.87	0.54157
1036	GO:0006403	RNA localization	279	1	0.78	0.54184
1037	GO:0051258	protein polymerization	279	1	0.78	0.54184
1038	GO:0051246	regulation of protein metabolic process	1388	4	3.87	0.54271
1039	GO:1901607	alpha-amino acid biosynthetic process	651	2	1.82	0.54310
1040	GO:0098771	inorganic ion homeostasis	1022	3	2.85	0.54400
1041	GO:0006414	translational elongation	281	1	0.78	0.54440
1042	GO:0010604	positive regulation of macromolecule met...	1391	4	3.88	0.54441
1043	GO:0048584	positive regulation of response to stimu...	655	2	1.83	0.54640
1044	GO:0051172	negative regulation of nitrogen compound...	1398	4	3.9	0.54837
1045	GO:0006351	transcription, DNA-templated	9401	26	26.22	0.54923
1046	GO:0033993	response to lipid	2871	8	8.01	0.55079
1047	GO:2000242	negative regulation of reproductive proc...	288	1	0.8	0.55326
1048	GO:0019751	polyol metabolic process	289	1	0.81	0.55451
1049	GO:0000209	protein polyubiquitination	292	1	0.81	0.55824
1050	GO:0009734	auxin-activated signaling pathway	672	2	1.87	0.56027
1051	GO:0009161	ribonucleoside monophosphate metabolic p...	673	2	1.88	0.56107
1052	GO:0048523	negative regulation of cellular process	2161	6	6.03	0.56111
1053	GO:0010629	negative regulation of gene expression	1421	4	3.96	0.56125
1054	GO:0034599	cellular response to oxidative stress	295	1	0.82	0.56194
1055	GO:0000910	cytokinesis	296	1	0.83	0.56316
1056	GO:0032535	regulation of cellular component size	299	1	0.83	0.56682
1057	GO:0090066	regulation of anatomical structure size	299	1	0.83	0.56682
1058	GO:1901657	glycosyl compound metabolic process	683	2	1.9	0.56908
1059	GO:0016441	posttranscriptional gene silencing	301	1	0.84	0.56924
1060	GO:0006694	steroid biosynthetic process	302	1	0.84	0.57045
1061	GO:0009793	embryo development ending in seed dorman...	1813	5	5.06	0.57170
1062	GO:0048878	chemical homeostasis	1444	4	4.03	0.57393
1063	GO:0009150	purine ribonucleotide metabolic process	691	2	1.93	0.57540
1064	GO:0097659	nucleic acid-templated transcription	9522	26	26.55	0.57684
1065	GO:0021700	developmental maturation	693	2	1.93	0.57698
1066	GO:0048827	phyllome development	1825	5	5.09	0.57756
1067	GO:0009064	glutamine family amino acid metabolic pr...	308	1	0.86	0.57762
1068	GO:0009311	oligosaccharide metabolic process	309	1	0.86	0.57880
1069	GO:0031667	response to nutrient levels	698	2	1.95	0.58089
1070	GO:0009266	response to temperature stimulus	2206	6	6.15	0.58127
1071	GO:0032774	RNA biosynthetic process	9544	26	26.62	0.58180
1072	GO:0051252	regulation of RNA metabolic process	9187	25	25.62	0.58340
1073	GO:0033036	macromolecule localization	3325	9	9.27	0.58348
1074	GO:0030258	lipid modification	313	1	0.87	0.58350
1075	GO:0050801	ion homeostasis	1092	3	3.05	0.58884
1076	GO:0043648	dicarboxylic acid metabolic process	318	1	0.89	0.58929
1077	GO:0042737	drug catabolic process	710	2	1.98	0.59016
1078	GO:0031325	positive regulation of cellular metaboli...	1475	4	4.11	0.59069
1079	GO:0006605	protein targeting	711	2	1.98	0.59093
1080	GO:0071705	nitrogen compound transport	3346	9	9.33	0.59107
1081	GO:1901136	carbohydrate derivative catabolic proces...	320	1	0.89	0.59159
1082	GO:0048646	anatomical structure formation involved ...	712	2	1.99	0.59169
1083	GO:1901699	cellular response to nitrogen compound	322	1	0.9	0.59388
1084	GO:0044262	cellular carbohydrate metabolic process	1481	4	4.13	0.59389
1085	GO:0006790	sulfur compound metabolic process	1484	4	4.14	0.59548
1086	GO:0031324	negative regulation of cellular metaboli...	1484	4	4.14	0.59548
1087	GO:0045859	regulation of protein kinase activity	325	1	0.91	0.59728
1088	GO:0031349	positive regulation of defense response	327	1	0.91	0.59953
1089	GO:0051273	beta-glucan metabolic process	328	1	0.91	0.60065
1090	GO:0006163	purine nucleotide metabolic process	724	2	2.02	0.60079
1091	GO:0006972	hyperosmotic response	329	1	0.92	0.60177
1092	GO:0044242	cellular lipid catabolic process	329	1	0.92	0.60177
1093	GO:0072594	establishment of protein localization to...	727	2	2.03	0.60304
1094	GO:2000112	regulation of cellular macromolecule bio...	9648	26	26.91	0.60498
1095	GO:0010941	regulation of cell death	332	1	0.93	0.60511
1096	GO:0001932	regulation of protein phosphorylation	333	1	0.93	0.60621
1097	GO:0032940	secretion by cell	333	1	0.93	0.60621
1098	GO:0042546	cell wall biogenesis	734	2	2.05	0.60825
1099	GO:0045454	cell redox homeostasis	335	1	0.93	0.60842
1100	GO:0006073	cellular glucan metabolic process	736	2	2.05	0.60973
1101	GO:0006486	protein glycosylation	340	1	0.95	0.61387
1102	GO:0009101	glycoprotein biosynthetic process	340	1	0.95	0.61387
1103	GO:0009626	plant-type hypersensitive response	340	1	0.95	0.61387
1104	GO:0043413	macromolecule glycosylation	340	1	0.95	0.61387
1105	GO:0071365	cellular response to auxin stimulus	743	2	2.07	0.61488
1106	GO:0006468	protein phosphorylation	3041	8	8.48	0.61602
1107	GO:0009826	unidimensional cell growth	1137	3	3.17	0.61614
1108	GO:0022607	cellular component assembly	2287	6	6.38	0.61634
1109	GO:0014070	response to organic cyclic compound	1528	4	4.26	0.61844
1110	GO:0034470	ncRNA processing	748	2	2.09	0.61852
1111	GO:0034050	host programmed cell death induced by sy...	345	1	0.96	0.61925
1112	GO:0009926	auxin polar transport	346	1	0.96	0.62031
1113	GO:0046903	secretion	347	1	0.97	0.62138
1114	GO:0044042	glucan metabolic process	759	2	2.12	0.62645
1115	GO:0010556	regulation of macromolecule biosynthetic...	9751	26	27.19	0.62744
1116	GO:0009893	positive regulation of metabolic process	1549	4	4.32	0.62910
1117	GO:0035690	cellular response to drug	355	1	0.99	0.62978
1118	GO:0051640	organelle localization	355	1	0.99	0.62978
1119	GO:0019725	cellular homeostasis	1166	3	3.25	0.63308
1120	GO:0048229	gametophyte development	1565	4	4.36	0.63710
1121	GO:1901698	response to nitrogen compound	1180	3	3.29	0.64107
1122	GO:0009723	response to ethylene	1184	3	3.3	0.64333
1123	GO:0009639	response to red or far red light	788	2	2.2	0.64673
1124	GO:0031047	gene silencing by RNA	373	1	1.04	0.64801
1125	GO:0060918	auxin transport	373	1	1.04	0.64801
1126	GO:0009100	glycoprotein metabolic process	375	1	1.05	0.64998
1127	GO:0044087	regulation of cellular component biogene...	379	1	1.06	0.65389
1128	GO:0009914	hormone transport	381	1	1.06	0.65583
1129	GO:0022603	regulation of anatomical structure morph...	381	1	1.06	0.65583
1130	GO:0010150	leaf senescence	382	1	1.07	0.65679
1131	GO:0061024	membrane organization	382	1	1.07	0.65679
1132	GO:0090693	plant organ senescence	382	1	1.07	0.65679
1133	GO:0051049	regulation of transport	384	1	1.07	0.65871
1134	GO:0043094	cellular metabolic compound salvage	385	1	1.07	0.65967
1135	GO:0009733	response to auxin	1620	4	4.52	0.66374
1136	GO:0070925	organelle assembly	390	1	1.09	0.66441
1137	GO:0055065	metal ion homeostasis	821	2	2.29	0.66874
1138	GO:0031326	regulation of cellular biosynthetic proc...	9956	26	27.76	0.67044
1139	GO:0098655	cation transmembrane transport	1635	4	4.56	0.67078
1140	GO:0032269	negative regulation of cellular protein ...	397	1	1.11	0.67094
1141	GO:0051248	negative regulation of protein metabolic...	401	1	1.12	0.67462
1142	GO:0071482	cellular response to light stimulus	402	1	1.12	0.67553
1143	GO:0010383	cell wall polysaccharide metabolic proce...	407	1	1.13	0.68005
1144	GO:0032870	cellular response to hormone stimulus	3232	8	9.01	0.68302
1145	GO:0017038	protein import	411	1	1.15	0.68363
1146	GO:0008202	steroid metabolic process	412	1	1.15	0.68451
1147	GO:0009889	regulation of biosynthetic process	10026	26	27.96	0.68455
1148	GO:0070085	glycosylation	413	1	1.15	0.68540
1149	GO:0009856	pollination	848	2	2.36	0.68592
1150	GO:0044419	interspecies interaction between organis...	848	2	2.36	0.68592
1151	GO:0044706	multi-multicellular organism process	848	2	2.36	0.68592
1152	GO:0048509	regulation of meristem development	416	1	1.16	0.68804
1153	GO:0071478	cellular response to radiation	418	1	1.17	0.68978
1154	GO:0008283	cell proliferation	419	1	1.17	0.69065
1155	GO:0071495	cellular response to endogenous stimulus	3258	8	9.09	0.69156
1156	GO:0006355	regulation of transcription, DNA-templat...	8963	23	24.99	0.69564
1157	GO:0009755	hormone-mediated signaling pathway	2890	7	8.06	0.69892
1158	GO:0048316	seed development	2504	6	6.98	0.70167
1159	GO:0010073	meristem maintenance	440	1	1.23	0.70837
1160	GO:0055085	transmembrane transport	3706	9	10.33	0.71001
1161	GO:0071215	cellular response to abscisic acid stimu...	890	2	2.48	0.71119
1162	GO:0097306	cellular response to alcohol	890	2	2.48	0.71119
1163	GO:0006811	ion transport	3320	8	9.26	0.71135
1164	GO:0016054	organic acid catabolic process	444	1	1.24	0.71163
1165	GO:0046395	carboxylic acid catabolic process	444	1	1.24	0.71163
1166	GO:0051253	negative regulation of RNA metabolic pro...	893	2	2.49	0.71293
1167	GO:0016114	terpenoid biosynthetic process	447	1	1.25	0.71405
1168	GO:1903506	regulation of nucleic acid-templated tra...	9056	23	25.25	0.71441
1169	GO:2001141	regulation of RNA biosynthetic process	9056	23	25.25	0.71441
1170	GO:0098662	inorganic cation transmembrane transport	899	2	2.51	0.71638
1171	GO:0006364	rRNA processing	455	1	1.27	0.72040
1172	GO:0006950	response to stress	12451	32	34.72	0.72058
1173	GO:0045893	positive regulation of transcription, DN...	909	2	2.53	0.72206
1174	GO:1902680	positive regulation of RNA biosynthetic ...	909	2	2.53	0.72206
1175	GO:1903508	positive regulation of nucleic acid-temp...	909	2	2.53	0.72206
1176	GO:0032879	regulation of localization	459	1	1.28	0.72352
1177	GO:0007167	enzyme linked receptor protein signaling...	460	1	1.28	0.72430
1178	GO:0007169	transmembrane receptor protein tyrosine ...	460	1	1.28	0.72430
1179	GO:0016072	rRNA metabolic process	463	1	1.29	0.72661
1180	GO:0051716	cellular response to stimulus	9127	23	25.45	0.72830
1181	GO:0006260	DNA replication	468	1	1.31	0.73043
1182	GO:0010035	response to inorganic substance	3788	9	10.56	0.73376
1183	GO:0006575	cellular modified amino acid metabolic p...	476	1	1.33	0.73642
1184	GO:0051254	positive regulation of RNA metabolic pro...	939	2	2.62	0.73851
1185	GO:0015931	nucleobase-containing compound transport	496	1	1.38	0.75083
1186	GO:0007154	cell communication	6971	17	19.44	0.75288
1187	GO:1902600	proton transmembrane transport	499	1	1.39	0.75292
1188	GO:0007165	signal transduction	6207	15	17.31	0.75414
1189	GO:0006457	protein folding	971	2	2.71	0.75514
1190	GO:0010154	fruit development	2670	6	7.45	0.75777
1191	GO:0043543	protein acylation	507	1	1.41	0.75841
1192	GO:0022618	ribonucleoprotein complex assembly	509	1	1.42	0.75977
1193	GO:0007166	cell surface receptor signaling pathway	511	1	1.43	0.76111
1194	GO:0071826	ribonucleoprotein complex subunit organi...	513	1	1.43	0.76245
1195	GO:0010557	positive regulation of macromolecule bio...	986	2	2.75	0.76262
1196	GO:0042493	response to drug	2278	5	6.35	0.76395
1197	GO:0016052	carbohydrate catabolic process	993	2	2.77	0.76604
1198	GO:0044036	cell wall macromolecule metabolic proces...	519	1	1.45	0.76643
1199	GO:0023052	signaling	6265	15	17.47	0.76644
1200	GO:0098660	inorganic ion transmembrane transport	1000	2	2.79	0.76942
1201	GO:0010628	positive regulation of gene expression	1003	2	2.8	0.77086
1202	GO:0080167	response to karrikin	529	1	1.48	0.77290
1203	GO:0045488	pectin metabolic process	530	1	1.48	0.77354
1204	GO:0006721	terpenoid metabolic process	532	1	1.48	0.77481
1205	GO:0010393	galacturonan metabolic process	535	1	1.49	0.77670
1206	GO:0042221	response to chemical	10917	27	30.44	0.77742
1207	GO:0009735	response to cytokinin	1031	2	2.88	0.78388
1208	GO:0031328	positive regulation of cellular biosynth...	1058	2	2.95	0.79583
1209	GO:0016458	gene silencing	572	1	1.6	0.79877
1210	GO:0009891	positive regulation of biosynthetic proc...	1076	2	3	0.80346
1211	GO:2000113	negative regulation of cellular macromol...	1076	2	3	0.80346
1212	GO:0009664	plant-type cell wall organization	583	1	1.63	0.80491
1213	GO:0040029	regulation of gene expression, epigeneti...	591	1	1.65	0.80925
1214	GO:0046686	response to cadmium ion	1565	3	4.36	0.81391
1215	GO:0019953	sexual reproduction	601	1	1.68	0.81454
1216	GO:1901605	alpha-amino acid metabolic process	1110	2	3.1	0.81720
1217	GO:0005976	polysaccharide metabolic process	1579	3	4.4	0.81860
1218	GO:0008299	isoprenoid biosynthetic process	612	1	1.71	0.82020
1219	GO:0044282	small molecule catabolic process	614	1	1.71	0.82121
1220	GO:0071702	organic substance transport	4149	9	11.57	0.82255
1221	GO:0048609	multicellular organismal reproductive pr...	617	1	1.72	0.82271
1222	GO:0044272	sulfur compound biosynthetic process	618	1	1.72	0.82321
1223	GO:0044703	multi-organism reproductive process	632	1	1.76	0.83004
1224	GO:0005975	carbohydrate metabolic process	3783	8	10.55	0.83238
1225	GO:0010558	negative regulation of macromolecule bio...	1151	2	3.21	0.83262
1226	GO:0098542	defense response to other organism	2946	6	8.22	0.83337
1227	GO:0032504	multicellular organism reproduction	643	1	1.79	0.83523
1228	GO:0030003	cellular cation homeostasis	672	1	1.87	0.84815
1229	GO:0010016	shoot system morphogenesis	673	1	1.88	0.84858
1230	GO:0031327	negative regulation of cellular biosynth...	1202	2	3.35	0.85017
1231	GO:1901615	organic hydroxy compound metabolic proce...	1216	2	3.39	0.85469
1232	GO:0009890	negative regulation of biosynthetic proc...	1222	2	3.41	0.85658
1233	GO:0006720	isoprenoid metabolic process	701	1	1.95	0.86007
1234	GO:0071214	cellular response to abiotic stimulus	704	1	1.96	0.86124
1235	GO:0104004	cellular response to environmental stimu...	704	1	1.96	0.86124
1236	GO:0006873	cellular ion homeostasis	721	1	2.01	0.86774
1237	GO:1901617	organic hydroxy compound biosynthetic pr...	723	1	2.02	0.86848
1238	GO:0048366	leaf development	1290	2	3.6	0.87657
1239	GO:0050896	response to stimulus	22296	55	62.18	0.87726
1240	GO:0009636	response to toxic substance	762	1	2.12	0.88218
1241	GO:0015672	monovalent inorganic cation transport	767	1	2.14	0.88383
1242	GO:0009408	response to heat	774	1	2.16	0.88610
1243	GO:0010243	response to organonitrogen compound	774	1	2.16	0.88610
1244	GO:0034220	ion transmembrane transport	2307	4	6.43	0.88753
1245	GO:0045892	negative regulation of transcription, DN...	796	1	2.22	0.89295
1246	GO:0009738	abscisic acid-activated signaling pathwa...	798	1	2.23	0.89356
1247	GO:0055082	cellular chemical homeostasis	801	1	2.23	0.89445
1248	GO:0009605	response to external stimulus	5411	11	15.09	0.89477
1249	GO:0009966	regulation of signal transduction	806	1	2.25	0.89593
1250	GO:0023051	regulation of signaling	813	1	2.27	0.89797
1251	GO:0071396	cellular response to lipid	1376	2	3.84	0.89817
1252	GO:0010646	regulation of cell communication	821	1	2.29	0.90025
1253	GO:0006952	defense response	5519	11	15.39	0.90801
1254	GO:1902679	negative regulation of RNA biosynthetic ...	871	1	2.43	0.91338
1255	GO:1903507	negative regulation of nucleic acid-temp...	871	1	2.43	0.91338
1256	GO:0071554	cell wall organization or biogenesis	2464	4	6.87	0.91507
1257	GO:0010038	response to metal ion	2107	3	5.88	0.93509
1258	GO:0009555	pollen development	1132	1	3.16	0.95861
1259	GO:0071555	cell wall organization	1813	2	5.06	0.96313
1260	GO:0045229	external encapsulating structure organiz...	1956	2	5.45	0.97385
1261	GO:0043207	response to external biotic stimulus	4094	6	11.42	0.97399
1262	GO:0051707	response to other organism	4094	6	11.42	0.97399
1263	GO:0006820	anion transport	1316	1	3.67	0.97545
1264	GO:0050832	defense response to fungus	1346	1	3.75	0.97745
1265	GO:0009607	response to biotic stimulus	4175	6	11.64	0.97752
1266	GO:0051704	multi-organism process	5702	9	15.9	0.98053
1267	GO:0010817	regulation of hormone levels	1418	1	3.95	0.98163
1268	GO:0009620	response to fungus	1624	1	4.53	0.98978
1269	GO:0008150	biological_process	76739	214	214	1.00000
1270	GO:0000012	single strand break repair	4	0	0.01	1.00000
1271	GO:0000019	regulation of mitotic recombination	4	0	0.01	1.00000
1272	GO:0000023	maltose metabolic process	18	0	0.05	1.00000
1273	GO:0000024	maltose biosynthetic process	6	0	0.02	1.00000
1274	GO:0000025	maltose catabolic process	7	0	0.02	1.00000
1275	GO:0000027	ribosomal large subunit assembly	131	0	0.37	1.00000
1276	GO:0000032	cell wall mannoprotein biosynthetic proc...	4	0	0.01	1.00000
1277	GO:0000038	very long-chain fatty acid metabolic pro...	106	0	0.3	1.00000
1278	GO:0000045	autophagosome assembly	10	0	0.03	1.00000
1279	GO:0000050	urea cycle	2	0	0.01	1.00000
1280	GO:0000054	ribosomal subunit export from nucleus	11	0	0.03	1.00000
1281	GO:0000055	ribosomal large subunit export from nucl...	11	0	0.03	1.00000
1282	GO:0000056	ribosomal small subunit export from nucl...	2	0	0.01	1.00000
1283	GO:0000060	protein import into nucleus, translocati...	36	0	0.1	1.00000
1284	GO:0000075	cell cycle checkpoint	71	0	0.2	1.00000
1285	GO:0000076	DNA replication checkpoint	17	0	0.05	1.00000
1286	GO:0000077	DNA damage checkpoint	15	0	0.04	1.00000
1287	GO:0000079	regulation of cyclin-dependent protein s...	159	0	0.44	1.00000
1288	GO:0000082	G1/S transition of mitotic cell cycle	19	0	0.05	1.00000
1289	GO:0000086	G2/M transition of mitotic cell cycle	63	0	0.18	1.00000
1290	GO:0000087	mitotic M phase	5	0	0.01	1.00000
1291	GO:0000096	sulfur amino acid metabolic process	248	0	0.69	1.00000
1292	GO:0000097	sulfur amino acid biosynthetic process	156	0	0.44	1.00000
1293	GO:0000098	sulfur amino acid catabolic process	10	0	0.03	1.00000
1294	GO:0000103	sulfate assimilation	49	0	0.14	1.00000
1295	GO:0000105	histidine biosynthetic process	43	0	0.12	1.00000
1296	GO:0000122	negative regulation of transcription by ...	66	0	0.18	1.00000
1297	GO:0000154	rRNA modification	42	0	0.12	1.00000
1298	GO:0000162	tryptophan biosynthetic process	74	0	0.21	1.00000
1299	GO:0000169	activation of MAPK activity involved in ...	2	0	0.01	1.00000
1300	GO:0000183	chromatin silencing at rDNA	6	0	0.02	1.00000
1301	GO:0000184	nuclear-transcribed mRNA catabolic proce...	52	0	0.15	1.00000
1302	GO:0000186	activation of MAPKK activity	17	0	0.05	1.00000
1303	GO:0000187	activation of MAPK activity	2	0	0.01	1.00000
1304	GO:0000237	leptotene	2	0	0.01	1.00000
1305	GO:0000238	zygotene	2	0	0.01	1.00000
1306	GO:0000244	spliceosomal tri-snRNP complex assembly	28	0	0.08	1.00000
1307	GO:0000245	spliceosomal complex assembly	91	0	0.25	1.00000
1308	GO:0000266	mitochondrial fission	30	0	0.08	1.00000
1309	GO:0000270	peptidoglycan metabolic process	2	0	0.01	1.00000
1310	GO:0000272	polysaccharide catabolic process	662	0	1.85	1.00000
1311	GO:0000279	M phase	7	0	0.02	1.00000
1312	GO:0000288	nuclear-transcribed mRNA catabolic proce...	100	0	0.28	1.00000
1313	GO:0000289	nuclear-transcribed mRNA poly(A) tail sh...	31	0	0.09	1.00000
1314	GO:0000290	deadenylation-dependent decapping of nuc...	15	0	0.04	1.00000
1315	GO:0000291	nuclear-transcribed mRNA catabolic proce...	21	0	0.06	1.00000
1316	GO:0000301	retrograde transport, vesicle recycling ...	8	0	0.02	1.00000
1317	GO:0000304	response to singlet oxygen	35	0	0.1	1.00000
1318	GO:0000338	protein deneddylation	18	0	0.05	1.00000
1319	GO:0000349	generation of catalytic spliceosome for ...	9	0	0.03	1.00000
1320	GO:0000350	generation of catalytic spliceosome for ...	6	0	0.02	1.00000
1321	GO:0000354	cis assembly of pre-catalytic spliceosom...	2	0	0.01	1.00000
1322	GO:0000372	Group I intron splicing	2	0	0.01	1.00000
1323	GO:0000373	Group II intron splicing	26	0	0.07	1.00000
1324	GO:0000376	RNA splicing, via transesterification re...	2	0	0.01	1.00000
1325	GO:0000379	tRNA-type intron splice site recognition...	3	0	0.01	1.00000
1326	GO:0000387	spliceosomal snRNP assembly	71	0	0.2	1.00000
1327	GO:0000389	mRNA 3'-splice site recognition	3	0	0.01	1.00000
1328	GO:0000393	spliceosomal conformational changes to g...	15	0	0.04	1.00000
1329	GO:0000394	RNA splicing, via endonucleolytic cleava...	29	0	0.08	1.00000
1330	GO:0000395	mRNA 5'-splice site recognition	7	0	0.02	1.00000
1331	GO:0000412	histone peptidyl-prolyl isomerization	7	0	0.02	1.00000
1332	GO:0000422	autophagy of mitochondrion	3	0	0.01	1.00000
1333	GO:0000447	endonucleolytic cleavage in ITS1 to sepa...	28	0	0.08	1.00000
1334	GO:0000451	rRNA 2'-O-methylation	10	0	0.03	1.00000
1335	GO:0000453	enzyme-directed rRNA 2'-O-methylation	10	0	0.03	1.00000
1336	GO:0000455	enzyme-directed rRNA pseudouridine synth...	9	0	0.03	1.00000
1337	GO:0000459	exonucleolytic trimming involved in rRNA...	14	0	0.04	1.00000
1338	GO:0000460	maturation of 5.8S rRNA	54	0	0.15	1.00000
1339	GO:0000461	endonucleolytic cleavage to generate mat...	21	0	0.06	1.00000
1340	GO:0000462	maturation of SSU-rRNA from tricistronic...	84	0	0.23	1.00000
1341	GO:0000463	maturation of LSU-rRNA from tricistronic...	38	0	0.11	1.00000
1342	GO:0000466	maturation of 5.8S rRNA from tricistroni...	48	0	0.13	1.00000
1343	GO:0000467	exonucleolytic trimming to generate matu...	14	0	0.04	1.00000
1344	GO:0000469	cleavage involved in rRNA processing	60	0	0.17	1.00000
1345	GO:0000470	maturation of LSU-rRNA	40	0	0.11	1.00000
1346	GO:0000478	endonucleolytic cleavage involved in rRN...	41	0	0.11	1.00000
1347	GO:0000479	endonucleolytic cleavage of tricistronic...	28	0	0.08	1.00000
1348	GO:0000488	maturation of LSU-rRNA from tetracistron...	2	0	0.01	1.00000
1349	GO:0000489	maturation of SSU-rRNA from tetracistron...	2	0	0.01	1.00000
1350	GO:0000491	small nucleolar ribonucleoprotein comple...	4	0	0.01	1.00000
1351	GO:0000492	box C/D snoRNP assembly	4	0	0.01	1.00000
1352	GO:0000578	embryonic axis specification	56	0	0.16	1.00000
1353	GO:0000706	meiotic DNA double-strand break processi...	4	0	0.01	1.00000
1354	GO:0000707	meiotic DNA recombinase assembly	6	0	0.02	1.00000
1355	GO:0000712	resolution of meiotic recombination inte...	25	0	0.07	1.00000
1356	GO:0000715	nucleotide-excision repair, DNA damage r...	6	0	0.02	1.00000
1357	GO:0000719	photoreactive repair	8	0	0.02	1.00000
1358	GO:0000723	telomere maintenance	125	0	0.35	1.00000
1359	GO:0000726	non-recombinational repair	41	0	0.11	1.00000
1360	GO:0000727	double-strand break repair via break-ind...	7	0	0.02	1.00000
1361	GO:0000729	DNA double-strand break processing	12	0	0.03	1.00000
1362	GO:0000731	DNA synthesis involved in DNA repair	15	0	0.04	1.00000
1363	GO:0000737	DNA catabolic process, endonucleolytic	6	0	0.02	1.00000
1364	GO:0000738	DNA catabolic process, exonucleolytic	2	0	0.01	1.00000
1365	GO:0000740	nuclear membrane fusion	4	0	0.01	1.00000
1366	GO:0000769	syncytium formation by mitosis without c...	8	0	0.02	1.00000
1367	GO:0000820	regulation of glutamine family amino aci...	11	0	0.03	1.00000
1368	GO:0000821	regulation of arginine metabolic process	3	0	0.01	1.00000
1369	GO:0000912	assembly of actomyosin apparatus involve...	21	0	0.06	1.00000
1370	GO:0000913	preprophase band assembly	13	0	0.04	1.00000
1371	GO:0000914	phragmoplast assembly	21	0	0.06	1.00000
1372	GO:0000917	division septum assembly	17	0	0.05	1.00000
1373	GO:0000918	division septum site selection	3	0	0.01	1.00000
1374	GO:0000919	cell plate assembly	59	0	0.16	1.00000
1375	GO:0000956	nuclear-transcribed mRNA catabolic proce...	193	0	0.54	1.00000
1376	GO:0000957	mitochondrial RNA catabolic process	7	0	0.02	1.00000
1377	GO:0000959	mitochondrial RNA metabolic process	81	0	0.23	1.00000
1378	GO:0000963	mitochondrial RNA processing	13	0	0.04	1.00000
1379	GO:0000966	RNA 5'-end processing	10	0	0.03	1.00000
1380	GO:0000972	transcription-dependent tethering of RNA...	12	0	0.03	1.00000
1381	GO:0000973	posttranscriptional tethering of RNA pol...	12	0	0.03	1.00000
1382	GO:0001060	transcription by RNA polymerase V	2	0	0.01	1.00000
1383	GO:0001112	DNA-templated transcriptional open compl...	5	0	0.01	1.00000
1384	GO:0001113	transcriptional open complex formation a...	5	0	0.01	1.00000
1385	GO:0001120	protein-DNA complex remodeling	5	0	0.01	1.00000
1386	GO:0001172	transcription, RNA-templated	28	0	0.08	1.00000
1387	GO:0001408	guanine nucleotide transport	3	0	0.01	1.00000
1388	GO:0001504	neurotransmitter uptake	9	0	0.03	1.00000
1389	GO:0001522	pseudouridine synthesis	65	0	0.18	1.00000
1390	GO:0001558	regulation of cell growth	245	0	0.68	1.00000
1391	GO:0001560	regulation of cell growth by extracellul...	7	0	0.02	1.00000
1392	GO:0001561	fatty acid alpha-oxidation	6	0	0.02	1.00000
1393	GO:0001578	microtubule bundle formation	15	0	0.04	1.00000
1394	GO:0001666	response to hypoxia	272	0	0.76	1.00000
1395	GO:0001676	long-chain fatty acid metabolic process	75	0	0.21	1.00000
1396	GO:0001678	cellular glucose homeostasis	55	0	0.15	1.00000
1397	GO:0001682	tRNA 5'-leader removal	8	0	0.02	1.00000
1398	GO:0001708	cell fate specification	124	0	0.35	1.00000
1399	GO:0001709	cell fate determination	24	0	0.07	1.00000
1400	GO:0001731	formation of translation preinitiation c...	60	0	0.17	1.00000
1401	GO:0001732	formation of cytoplasmic translation ini...	2	0	0.01	1.00000
1402	GO:0001736	establishment of planar polarity	13	0	0.04	1.00000
1403	GO:0001738	morphogenesis of a polarized epithelium	13	0	0.04	1.00000
1404	GO:0001763	morphogenesis of a branching structure	96	0	0.27	1.00000
1405	GO:0001778	plasma membrane repair	2	0	0.01	1.00000
1406	GO:0001789	G-protein coupled receptor signaling pat...	2	0	0.01	1.00000
1407	GO:0001881	receptor recycling	4	0	0.01	1.00000
1408	GO:0001887	selenium compound metabolic process	14	0	0.04	1.00000
1409	GO:0001906	cell killing	475	0	1.32	1.00000
1410	GO:0001933	negative regulation of protein phosphory...	47	0	0.13	1.00000
1411	GO:0001944	vasculature development	96	0	0.27	1.00000
1412	GO:0002009	morphogenesis of an epithelium	13	0	0.04	1.00000
1413	GO:0002084	protein depalmitoylation	25	0	0.07	1.00000
1414	GO:0002097	tRNA wobble base modification	30	0	0.08	1.00000
1415	GO:0002098	tRNA wobble uridine modification	27	0	0.08	1.00000
1416	GO:0002100	tRNA wobble adenosine to inosine editing	3	0	0.01	1.00000
1417	GO:0002103	endonucleolytic cleavage of tetracistron...	5	0	0.01	1.00000
1418	GO:0002119	nematode larval development	7	0	0.02	1.00000
1419	GO:0002128	tRNA nucleoside ribose methylation	2	0	0.01	1.00000
1420	GO:0002143	tRNA wobble position uridine thiolation	4	0	0.01	1.00000
1421	GO:0002164	larval development	7	0	0.02	1.00000
1422	GO:0002181	cytoplasmic translation	220	0	0.61	1.00000
1423	GO:0002182	cytoplasmic translational elongation	10	0	0.03	1.00000
1424	GO:0002183	cytoplasmic translational initiation	62	0	0.17	1.00000
1425	GO:0002213	defense response to insect	103	0	0.29	1.00000
1426	GO:0002215	defense response to nematode	4	0	0.01	1.00000
1427	GO:0002220	innate immune response activating cell s...	2	0	0.01	1.00000
1428	GO:0002221	pattern recognition receptor signaling p...	8	0	0.02	1.00000
1429	GO:0002229	defense response to oomycetes	65	0	0.18	1.00000
1430	GO:0002230	positive regulation of defense response ...	22	0	0.06	1.00000
1431	GO:0002237	response to molecule of bacterial origin	119	0	0.33	1.00000
1432	GO:0002238	response to molecule of fungal origin	10	0	0.03	1.00000
1433	GO:0002239	response to oomycetes	90	0	0.25	1.00000
1434	GO:0002240	response to molecule of oomycetes origin	9	0	0.03	1.00000
1435	GO:0002252	immune effector process	239	0	0.67	1.00000
1436	GO:0002429	immune response-activating cell surface ...	2	0	0.01	1.00000
1437	GO:0002532	production of molecular mediator involve...	4	0	0.01	1.00000
1438	GO:0002538	arachidonic acid metabolite production i...	4	0	0.01	1.00000
1439	GO:0002540	leukotriene production involved in infla...	4	0	0.01	1.00000
1440	GO:0002679	respiratory burst involved in defense re...	21	0	0.06	1.00000
1441	GO:0002697	regulation of immune effector process	42	0	0.12	1.00000
1442	GO:0002698	negative regulation of immune effector p...	6	0	0.02	1.00000
1443	GO:0002752	cell surface pattern recognition recepto...	2	0	0.01	1.00000
1444	GO:0002757	immune response-activating signal transd...	8	0	0.02	1.00000
1445	GO:0002758	innate immune response-activating signal...	8	0	0.02	1.00000
1446	GO:0002764	immune response-regulating signaling pat...	16	0	0.04	1.00000
1447	GO:0002768	immune response-regulating cell surface ...	2	0	0.01	1.00000
1448	GO:0002790	peptide secretion	93	0	0.26	1.00000
1449	GO:0002831	regulation of response to biotic stimulu...	197	0	0.55	1.00000
1450	GO:0002832	negative regulation of response to bioti...	37	0	0.1	1.00000
1451	GO:0002833	positive regulation of response to bioti...	52	0	0.15	1.00000
1452	GO:0002938	tRNA guanine ribose methylation	2	0	0.01	1.00000
1453	GO:0002943	tRNA dihydrouridine synthesis	10	0	0.03	1.00000
1454	GO:0002949	tRNA threonylcarbamoyladenosine modifica...	4	0	0.01	1.00000
1455	GO:0003032	detection of oxygen	19	0	0.05	1.00000
1456	GO:0003156	regulation of animal organ formation	5	0	0.01	1.00000
1457	GO:0003333	amino acid transmembrane transport	89	0	0.25	1.00000
1458	GO:0005513	detection of calcium ion	27	0	0.08	1.00000
1459	GO:0005977	glycogen metabolic process	27	0	0.08	1.00000
1460	GO:0005978	glycogen biosynthetic process	27	0	0.08	1.00000
1461	GO:0005983	starch catabolic process	76	0	0.21	1.00000
1462	GO:0005984	disaccharide metabolic process	234	0	0.65	1.00000
1463	GO:0005985	sucrose metabolic process	134	0	0.37	1.00000
1464	GO:0005986	sucrose biosynthetic process	60	0	0.17	1.00000
1465	GO:0005987	sucrose catabolic process	14	0	0.04	1.00000
1466	GO:0005991	trehalose metabolic process	82	0	0.23	1.00000
1467	GO:0005992	trehalose biosynthetic process	75	0	0.21	1.00000
1468	GO:0005993	trehalose catabolic process	5	0	0.01	1.00000
1469	GO:0005996	monosaccharide metabolic process	420	0	1.17	1.00000
1470	GO:0005997	xylulose metabolic process	2	0	0.01	1.00000
1471	GO:0006000	fructose metabolic process	21	0	0.06	1.00000
1472	GO:0006002	fructose 6-phosphate metabolic process	41	0	0.11	1.00000
1473	GO:0006003	fructose 2,6-bisphosphate metabolic proc...	6	0	0.02	1.00000
1474	GO:0006004	fucose metabolic process	6	0	0.02	1.00000
1475	GO:0006005	L-fucose biosynthetic process	2	0	0.01	1.00000
1476	GO:0006006	glucose metabolic process	100	0	0.28	1.00000
1477	GO:0006007	glucose catabolic process	5	0	0.01	1.00000
1478	GO:0006011	UDP-glucose metabolic process	13	0	0.04	1.00000
1479	GO:0006012	galactose metabolic process	105	0	0.29	1.00000
1480	GO:0006013	mannose metabolic process	22	0	0.06	1.00000
1481	GO:0006014	D-ribose metabolic process	50	0	0.14	1.00000
1482	GO:0006020	inositol metabolic process	46	0	0.13	1.00000
1483	GO:0006021	inositol biosynthetic process	19	0	0.05	1.00000
1484	GO:0006022	aminoglycan metabolic process	97	0	0.27	1.00000
1485	GO:0006023	aminoglycan biosynthetic process	27	0	0.08	1.00000
1486	GO:0006024	glycosaminoglycan biosynthetic process	27	0	0.08	1.00000
1487	GO:0006026	aminoglycan catabolic process	70	0	0.2	1.00000
1488	GO:0006029	proteoglycan metabolic process	17	0	0.05	1.00000
1489	GO:0006030	chitin metabolic process	70	0	0.2	1.00000
1490	GO:0006032	chitin catabolic process	70	0	0.2	1.00000
1491	GO:0006041	glucosamine metabolic process	4	0	0.01	1.00000
1492	GO:0006042	glucosamine biosynthetic process	4	0	0.01	1.00000
1493	GO:0006044	N-acetylglucosamine metabolic process	4	0	0.01	1.00000
1494	GO:0006047	UDP-N-acetylglucosamine metabolic proces...	25	0	0.07	1.00000
1495	GO:0006048	UDP-N-acetylglucosamine biosynthetic pro...	25	0	0.07	1.00000
1496	GO:0006056	mannoprotein metabolic process	4	0	0.01	1.00000
1497	GO:0006057	mannoprotein biosynthetic process	4	0	0.01	1.00000
1498	GO:0006059	hexitol metabolic process	2	0	0.01	1.00000
1499	GO:0006063	uronic acid metabolic process	10	0	0.03	1.00000
1500	GO:0006065	UDP-glucuronate biosynthetic process	14	0	0.04	1.00000
1501	GO:0006067	ethanol metabolic process	4	0	0.01	1.00000
1502	GO:0006069	ethanol oxidation	4	0	0.01	1.00000
1503	GO:0006072	glycerol-3-phosphate metabolic process	28	0	0.08	1.00000
1504	GO:0006076	(1->3)-beta-D-glucan catabolic process	7	0	0.02	1.00000
1505	GO:0006080	substituted mannan metabolic process	2	0	0.01	1.00000
1506	GO:0006081	cellular aldehyde metabolic process	287	0	0.8	1.00000
1507	GO:0006083	acetate metabolic process	5	0	0.01	1.00000
1508	GO:0006084	acetyl-CoA metabolic process	129	0	0.36	1.00000
1509	GO:0006085	acetyl-CoA biosynthetic process	52	0	0.15	1.00000
1510	GO:0006086	acetyl-CoA biosynthetic process from pyr...	31	0	0.09	1.00000
1511	GO:0006089	lactate metabolic process	34	0	0.09	1.00000
1512	GO:0006094	gluconeogenesis	46	0	0.13	1.00000
1513	GO:0006097	glyoxylate cycle	34	0	0.09	1.00000
1514	GO:0006098	pentose-phosphate shunt	122	0	0.34	1.00000
1515	GO:0006099	tricarboxylic acid cycle	214	0	0.6	1.00000
1516	GO:0006101	citrate metabolic process	214	0	0.6	1.00000
1517	GO:0006102	isocitrate metabolic process	46	0	0.13	1.00000
1518	GO:0006104	succinyl-CoA metabolic process	10	0	0.03	1.00000
1519	GO:0006105	succinate metabolic process	19	0	0.05	1.00000
1520	GO:0006106	fumarate metabolic process	9	0	0.03	1.00000
1521	GO:0006107	oxaloacetate metabolic process	6	0	0.02	1.00000
1522	GO:0006108	malate metabolic process	59	0	0.16	1.00000
1523	GO:0006110	regulation of glycolytic process	3	0	0.01	1.00000
1524	GO:0006112	energy reserve metabolic process	27	0	0.08	1.00000
1525	GO:0006114	glycerol biosynthetic process	6	0	0.02	1.00000
1526	GO:0006116	NADH oxidation	6	0	0.02	1.00000
1527	GO:0006119	oxidative phosphorylation	101	0	0.28	1.00000
1528	GO:0006120	mitochondrial electron transport, NADH t...	33	0	0.09	1.00000
1529	GO:0006121	mitochondrial electron transport, succin...	27	0	0.08	1.00000
1530	GO:0006122	mitochondrial electron transport, ubiqui...	32	0	0.09	1.00000
1531	GO:0006123	mitochondrial electron transport, cytoch...	7	0	0.02	1.00000
1532	GO:0006127	glycerophosphate shuttle	6	0	0.02	1.00000
1533	GO:0006140	regulation of nucleotide metabolic proce...	22	0	0.06	1.00000
1534	GO:0006148	inosine catabolic process	8	0	0.02	1.00000
1535	GO:0006152	purine nucleoside catabolic process	19	0	0.05	1.00000
1536	GO:0006154	adenosine catabolic process	5	0	0.01	1.00000
1537	GO:0006166	purine ribonucleoside salvage	11	0	0.03	1.00000
1538	GO:0006167	AMP biosynthetic process	32	0	0.09	1.00000
1539	GO:0006168	adenine salvage	17	0	0.05	1.00000
1540	GO:0006169	adenosine salvage	9	0	0.03	1.00000
1541	GO:0006175	dATP biosynthetic process	3	0	0.01	1.00000
1542	GO:0006176	dATP biosynthetic process from ADP	3	0	0.01	1.00000
1543	GO:0006177	GMP biosynthetic process	9	0	0.03	1.00000
1544	GO:0006178	guanine salvage	2	0	0.01	1.00000
1545	GO:0006182	cGMP biosynthetic process	7	0	0.02	1.00000
1546	GO:0006183	GTP biosynthetic process	6	0	0.02	1.00000
1547	GO:0006188	IMP biosynthetic process	46	0	0.13	1.00000
1548	GO:0006189	'de novo' IMP biosynthetic process	39	0	0.11	1.00000
1549	GO:0006195	purine nucleotide catabolic process	4	0	0.01	1.00000
1550	GO:0006203	dGTP catabolic process	4	0	0.01	1.00000
1551	GO:0006207	'de novo' pyrimidine nucleobase biosynth...	40	0	0.11	1.00000
1552	GO:0006208	pyrimidine nucleobase catabolic process	13	0	0.04	1.00000
1553	GO:0006212	uracil catabolic process	13	0	0.04	1.00000
1554	GO:0006216	cytidine catabolic process	9	0	0.03	1.00000
1555	GO:0006218	uridine catabolic process	6	0	0.02	1.00000
1556	GO:0006222	UMP biosynthetic process	39	0	0.11	1.00000
1557	GO:0006226	dUMP biosynthetic process	2	0	0.01	1.00000
1558	GO:0006228	UTP biosynthetic process	6	0	0.02	1.00000
1559	GO:0006231	dTMP biosynthetic process	8	0	0.02	1.00000
1560	GO:0006261	DNA-dependent DNA replication	274	0	0.76	1.00000
1561	GO:0006264	mitochondrial DNA replication	4	0	0.01	1.00000
1562	GO:0006265	DNA topological change	51	0	0.14	1.00000
1563	GO:0006266	DNA ligation	11	0	0.03	1.00000
1564	GO:0006268	DNA unwinding involved in DNA replicatio...	37	0	0.1	1.00000
1565	GO:0006269	DNA replication, synthesis of RNA primer	18	0	0.05	1.00000
1566	GO:0006270	DNA replication initiation	49	0	0.14	1.00000
1567	GO:0006271	DNA strand elongation involved in DNA re...	18	0	0.05	1.00000
1568	GO:0006273	lagging strand elongation	5	0	0.01	1.00000
1569	GO:0006275	regulation of DNA replication	93	0	0.26	1.00000
1570	GO:0006278	RNA-dependent DNA biosynthetic process	41	0	0.11	1.00000
1571	GO:0006279	premeiotic DNA replication	5	0	0.01	1.00000
1572	GO:0006282	regulation of DNA repair	23	0	0.06	1.00000
1573	GO:0006284	base-excision repair	65	0	0.18	1.00000
1574	GO:0006287	base-excision repair, gap-filling	2	0	0.01	1.00000
1575	GO:0006289	nucleotide-excision repair	68	0	0.19	1.00000
1576	GO:0006290	pyrimidine dimer repair	16	0	0.04	1.00000
1577	GO:0006294	nucleotide-excision repair, preincision ...	2	0	0.01	1.00000
1578	GO:0006296	nucleotide-excision repair, DNA incision...	2	0	0.01	1.00000
1579	GO:0006297	nucleotide-excision repair, DNA gap fill...	2	0	0.01	1.00000
1580	GO:0006301	postreplication repair	46	0	0.13	1.00000
1581	GO:0006303	double-strand break repair via nonhomolo...	33	0	0.09	1.00000
1582	GO:0006304	DNA modification	187	0	0.52	1.00000
1583	GO:0006305	DNA alkylation	166	0	0.46	1.00000
1584	GO:0006306	DNA methylation	166	0	0.46	1.00000
1585	GO:0006308	DNA catabolic process	25	0	0.07	1.00000
1586	GO:0006311	meiotic gene conversion	4	0	0.01	1.00000
1587	GO:0006323	DNA packaging	160	0	0.45	1.00000
1588	GO:0006333	chromatin assembly or disassembly	169	0	0.47	1.00000
1589	GO:0006334	nucleosome assembly	97	0	0.27	1.00000
1590	GO:0006336	DNA replication-independent nucleosome a...	4	0	0.01	1.00000
1591	GO:0006338	chromatin remodeling	126	0	0.35	1.00000
1592	GO:0006342	chromatin silencing	204	0	0.57	1.00000
1593	GO:0006344	maintenance of chromatin silencing	9	0	0.03	1.00000
1594	GO:0006346	methylation-dependent chromatin silencin...	64	0	0.18	1.00000
1595	GO:0006349	regulation of gene expression by genetic...	67	0	0.19	1.00000
1596	GO:0006353	DNA-templated transcription, termination	27	0	0.08	1.00000
1597	GO:0006359	regulation of transcription by RNA polym...	15	0	0.04	1.00000
1598	GO:0006360	transcription by RNA polymerase I	6	0	0.02	1.00000
1599	GO:0006367	transcription initiation from RNA polyme...	71	0	0.2	1.00000
1600	GO:0006368	transcription elongation from RNA polyme...	36	0	0.1	1.00000
1601	GO:0006369	termination of RNA polymerase II transcr...	4	0	0.01	1.00000
1602	GO:0006370	7-methylguanosine mRNA capping	24	0	0.07	1.00000
1603	GO:0006376	mRNA splice site selection	26	0	0.07	1.00000
1604	GO:0006378	mRNA polyadenylation	45	0	0.13	1.00000
1605	GO:0006382	adenosine to inosine editing	3	0	0.01	1.00000
1606	GO:0006383	transcription by RNA polymerase III	26	0	0.07	1.00000
1607	GO:0006384	transcription initiation from RNA polyme...	7	0	0.02	1.00000
1608	GO:0006388	tRNA splicing, via endonucleolytic cleav...	15	0	0.04	1.00000
1609	GO:0006400	tRNA modification	174	0	0.49	1.00000
1610	GO:0006407	rRNA export from nucleus	20	0	0.06	1.00000
1611	GO:0006409	tRNA export from nucleus	10	0	0.03	1.00000
1612	GO:0006415	translational termination	55	0	0.15	1.00000
1613	GO:0006419	alanyl-tRNA aminoacylation	9	0	0.03	1.00000
1614	GO:0006420	arginyl-tRNA aminoacylation	10	0	0.03	1.00000
1615	GO:0006421	asparaginyl-tRNA aminoacylation	17	0	0.05	1.00000
1616	GO:0006422	aspartyl-tRNA aminoacylation	10	0	0.03	1.00000
1617	GO:0006424	glutamyl-tRNA aminoacylation	26	0	0.07	1.00000
1618	GO:0006425	glutaminyl-tRNA aminoacylation	9	0	0.03	1.00000
1619	GO:0006426	glycyl-tRNA aminoacylation	13	0	0.04	1.00000
1620	GO:0006428	isoleucyl-tRNA aminoacylation	13	0	0.04	1.00000
1621	GO:0006429	leucyl-tRNA aminoacylation	5	0	0.01	1.00000
1622	GO:0006430	lysyl-tRNA aminoacylation	12	0	0.03	1.00000
1623	GO:0006431	methionyl-tRNA aminoacylation	5	0	0.01	1.00000
1624	GO:0006432	phenylalanyl-tRNA aminoacylation	21	0	0.06	1.00000
1625	GO:0006433	prolyl-tRNA aminoacylation	18	0	0.05	1.00000
1626	GO:0006434	seryl-tRNA aminoacylation	10	0	0.03	1.00000
1627	GO:0006435	threonyl-tRNA aminoacylation	9	0	0.03	1.00000
1628	GO:0006436	tryptophanyl-tRNA aminoacylation	16	0	0.04	1.00000
1629	GO:0006438	valyl-tRNA aminoacylation	2	0	0.01	1.00000
1630	GO:0006446	regulation of translational initiation	116	0	0.32	1.00000
1631	GO:0006448	regulation of translational elongation	26	0	0.07	1.00000
1632	GO:0006449	regulation of translational termination	12	0	0.03	1.00000
1633	GO:0006450	regulation of translational fidelity	7	0	0.02	1.00000
1634	GO:0006452	translational frameshifting	12	0	0.03	1.00000
1635	GO:0006458	'de novo' protein folding	14	0	0.04	1.00000
1636	GO:0006465	signal peptide processing	76	0	0.21	1.00000
1637	GO:0006469	negative regulation of protein kinase ac...	43	0	0.12	1.00000
1638	GO:0006471	protein ADP-ribosylation	18	0	0.05	1.00000
1639	GO:0006474	N-terminal protein amino acid acetylatio...	20	0	0.06	1.00000
1640	GO:0006481	C-terminal protein methylation	2	0	0.01	1.00000
1641	GO:0006488	dolichol-linked oligosaccharide biosynth...	10	0	0.03	1.00000
1642	GO:0006490	oligosaccharide-lipid intermediate biosy...	17	0	0.05	1.00000
1643	GO:0006493	protein O-linked glycosylation	26	0	0.07	1.00000
1644	GO:0006497	protein lipidation	400	0	1.12	1.00000
1645	GO:0006498	N-terminal protein lipidation	235	0	0.66	1.00000
1646	GO:0006499	N-terminal protein myristoylation	235	0	0.66	1.00000
1647	GO:0006501	C-terminal protein lipidation	3	0	0.01	1.00000
1648	GO:0006505	GPI anchor metabolic process	70	0	0.2	1.00000
1649	GO:0006506	GPI anchor biosynthetic process	53	0	0.15	1.00000
1650	GO:0006515	protein quality control for misfolded or...	27	0	0.08	1.00000
1651	GO:0006517	protein deglycosylation	19	0	0.05	1.00000
1652	GO:0006521	regulation of cellular amino acid metabo...	78	0	0.22	1.00000
1653	GO:0006522	alanine metabolic process	26	0	0.07	1.00000
1654	GO:0006524	alanine catabolic process	26	0	0.07	1.00000
1655	GO:0006525	arginine metabolic process	68	0	0.19	1.00000
1656	GO:0006526	arginine biosynthetic process	48	0	0.13	1.00000
1657	GO:0006527	arginine catabolic process	10	0	0.03	1.00000
1658	GO:0006528	asparagine metabolic process	35	0	0.1	1.00000
1659	GO:0006529	asparagine biosynthetic process	23	0	0.06	1.00000
1660	GO:0006530	asparagine catabolic process	12	0	0.03	1.00000
1661	GO:0006534	cysteine metabolic process	99	0	0.28	1.00000
1662	GO:0006535	cysteine biosynthetic process from serin...	19	0	0.05	1.00000
1663	GO:0006536	glutamate metabolic process	78	0	0.22	1.00000
1664	GO:0006537	glutamate biosynthetic process	16	0	0.04	1.00000
1665	GO:0006538	glutamate catabolic process	11	0	0.03	1.00000
1666	GO:0006540	glutamate decarboxylation to succinate	11	0	0.03	1.00000
1667	GO:0006541	glutamine metabolic process	142	0	0.4	1.00000
1668	GO:0006542	glutamine biosynthetic process	27	0	0.08	1.00000
1669	GO:0006544	glycine metabolic process	79	0	0.22	1.00000
1670	GO:0006545	glycine biosynthetic process	21	0	0.06	1.00000
1671	GO:0006546	glycine catabolic process	37	0	0.1	1.00000
1672	GO:0006547	histidine metabolic process	43	0	0.12	1.00000
1673	GO:0006552	leucine catabolic process	16	0	0.04	1.00000
1674	GO:0006553	lysine metabolic process	73	0	0.2	1.00000
1675	GO:0006554	lysine catabolic process	15	0	0.04	1.00000
1676	GO:0006555	methionine metabolic process	106	0	0.3	1.00000
1677	GO:0006556	S-adenosylmethionine biosynthetic proces...	14	0	0.04	1.00000
1678	GO:0006557	S-adenosylmethioninamine biosynthetic pr...	21	0	0.06	1.00000
1679	GO:0006558	L-phenylalanine metabolic process	59	0	0.16	1.00000
1680	GO:0006559	L-phenylalanine catabolic process	32	0	0.09	1.00000
1681	GO:0006562	proline catabolic process	12	0	0.03	1.00000
1682	GO:0006563	L-serine metabolic process	65	0	0.18	1.00000
1683	GO:0006564	L-serine biosynthetic process	18	0	0.05	1.00000
1684	GO:0006566	threonine metabolic process	56	0	0.16	1.00000
1685	GO:0006567	threonine catabolic process	10	0	0.03	1.00000
1686	GO:0006568	tryptophan metabolic process	104	0	0.29	1.00000
1687	GO:0006569	tryptophan catabolic process	12	0	0.03	1.00000
1688	GO:0006570	tyrosine metabolic process	22	0	0.06	1.00000
1689	GO:0006571	tyrosine biosynthetic process	10	0	0.03	1.00000
1690	GO:0006572	tyrosine catabolic process	12	0	0.03	1.00000
1691	GO:0006574	valine catabolic process	19	0	0.05	1.00000
1692	GO:0006576	cellular biogenic amine metabolic proces...	232	0	0.65	1.00000
1693	GO:0006577	amino-acid betaine metabolic process	7	0	0.02	1.00000
1694	GO:0006578	amino-acid betaine biosynthetic process	7	0	0.02	1.00000
1695	GO:0006580	ethanolamine metabolic process	6	0	0.02	1.00000
1696	GO:0006586	indolalkylamine metabolic process	104	0	0.29	1.00000
1697	GO:0006591	ornithine metabolic process	11	0	0.03	1.00000
1698	GO:0006593	ornithine catabolic process	4	0	0.01	1.00000
1699	GO:0006595	polyamine metabolic process	98	0	0.27	1.00000
1700	GO:0006596	polyamine biosynthetic process	78	0	0.22	1.00000
1701	GO:0006597	spermine biosynthetic process	28	0	0.08	1.00000
1702	GO:0006598	polyamine catabolic process	16	0	0.04	1.00000
1703	GO:0006606	protein import into nucleus	160	0	0.45	1.00000
1704	GO:0006607	NLS-bearing protein import into nucleus	45	0	0.13	1.00000
1705	GO:0006610	ribosomal protein import into nucleus	16	0	0.04	1.00000
1706	GO:0006612	protein targeting to membrane	209	0	0.58	1.00000
1707	GO:0006613	cotranslational protein targeting to mem...	40	0	0.11	1.00000
1708	GO:0006614	SRP-dependent cotranslational protein ta...	40	0	0.11	1.00000
1709	GO:0006617	SRP-dependent cotranslational protein ta...	17	0	0.05	1.00000
1710	GO:0006620	posttranslational protein targeting to e...	39	0	0.11	1.00000
1711	GO:0006621	protein retention in ER lumen	28	0	0.08	1.00000
1712	GO:0006624	vacuolar protein processing	26	0	0.07	1.00000
1713	GO:0006626	protein targeting to mitochondrion	153	0	0.43	1.00000
1714	GO:0006627	protein processing involved in protein t...	32	0	0.09	1.00000
1715	GO:0006636	unsaturated fatty acid biosynthetic proc...	104	0	0.29	1.00000
1716	GO:0006642	triglyceride mobilization	4	0	0.01	1.00000
1717	GO:0006646	phosphatidylethanolamine biosynthetic pr...	37	0	0.1	1.00000
1718	GO:0006649	phospholipid transfer to membrane	3	0	0.01	1.00000
1719	GO:0006651	diacylglycerol biosynthetic process	18	0	0.05	1.00000
1720	GO:0006655	phosphatidylglycerol biosynthetic proces...	31	0	0.09	1.00000
1721	GO:0006656	phosphatidylcholine biosynthetic process	28	0	0.08	1.00000
1722	GO:0006658	phosphatidylserine metabolic process	10	0	0.03	1.00000
1723	GO:0006659	phosphatidylserine biosynthetic process	10	0	0.03	1.00000
1724	GO:0006662	glycerol ether metabolic process	3	0	0.01	1.00000
1725	GO:0006665	sphingolipid metabolic process	130	0	0.36	1.00000
1726	GO:0006670	sphingosine metabolic process	5	0	0.01	1.00000
1727	GO:0006671	phytosphingosine metabolic process	5	0	0.01	1.00000
1728	GO:0006672	ceramide metabolic process	40	0	0.11	1.00000
1729	GO:0006677	glycosylceramide metabolic process	25	0	0.07	1.00000
1730	GO:0006678	glucosylceramide metabolic process	11	0	0.03	1.00000
1731	GO:0006680	glucosylceramide catabolic process	11	0	0.03	1.00000
1732	GO:0006687	glycosphingolipid metabolic process	25	0	0.07	1.00000
1733	GO:0006690	icosanoid metabolic process	10	0	0.03	1.00000
1734	GO:0006691	leukotriene metabolic process	4	0	0.01	1.00000
1735	GO:0006695	cholesterol biosynthetic process	9	0	0.03	1.00000
1736	GO:0006706	steroid catabolic process	6	0	0.02	1.00000
1737	GO:0006722	triterpenoid metabolic process	28	0	0.08	1.00000
1738	GO:0006723	cuticle hydrocarbon biosynthetic process	13	0	0.04	1.00000
1739	GO:0006729	tetrahydrobiopterin biosynthetic process	13	0	0.04	1.00000
1740	GO:0006730	one-carbon metabolic process	128	0	0.36	1.00000
1741	GO:0006734	NADH metabolic process	15	0	0.04	1.00000
1742	GO:0006739	NADP metabolic process	157	0	0.44	1.00000
1743	GO:0006740	NADPH regeneration	6	0	0.02	1.00000
1744	GO:0006741	NADP biosynthetic process	13	0	0.04	1.00000
1745	GO:0006743	ubiquinone metabolic process	45	0	0.13	1.00000
1746	GO:0006744	ubiquinone biosynthetic process	45	0	0.13	1.00000
1747	GO:0006747	FAD biosynthetic process	2	0	0.01	1.00000
1748	GO:0006749	glutathione metabolic process	283	0	0.79	1.00000
1749	GO:0006750	glutathione biosynthetic process	21	0	0.06	1.00000
1750	GO:0006751	glutathione catabolic process	31	0	0.09	1.00000
1751	GO:0006760	folic acid-containing compound metabolic...	103	0	0.29	1.00000
1752	GO:0006766	vitamin metabolic process	249	0	0.69	1.00000
1753	GO:0006767	water-soluble vitamin metabolic process	181	0	0.5	1.00000
1754	GO:0006768	biotin metabolic process	18	0	0.05	1.00000
1755	GO:0006771	riboflavin metabolic process	23	0	0.06	1.00000
1756	GO:0006772	thiamine metabolic process	32	0	0.09	1.00000
1757	GO:0006775	fat-soluble vitamin metabolic process	33	0	0.09	1.00000
1758	GO:0006784	heme a biosynthetic process	4	0	0.01	1.00000
1759	GO:0006788	heme oxidation	12	0	0.03	1.00000
1760	GO:0006791	sulfur utilization	6	0	0.02	1.00000
1761	GO:0006792	regulation of sulfur utilization	6	0	0.02	1.00000
1762	GO:0006805	xenobiotic metabolic process	17	0	0.05	1.00000
1763	GO:0006808	regulation of nitrogen utilization	16	0	0.04	1.00000
1764	GO:0006814	sodium ion transport	199	0	0.55	1.00000
1765	GO:0006816	calcium ion transport	113	0	0.32	1.00000
1766	GO:0006817	phosphate ion transport	128	0	0.36	1.00000
1767	GO:0006821	chloride transport	34	0	0.09	1.00000
1768	GO:0006824	cobalt ion transport	7	0	0.02	1.00000
1769	GO:0006828	manganese ion transport	77	0	0.21	1.00000
1770	GO:0006829	zinc ion transport	136	0	0.38	1.00000
1771	GO:0006833	water transport	84	0	0.23	1.00000
1772	GO:0006835	dicarboxylic acid transport	87	0	0.24	1.00000
1773	GO:0006836	neurotransmitter transport	33	0	0.09	1.00000
1774	GO:0006839	mitochondrial transport	322	0	0.9	1.00000
1775	GO:0006842	tricarboxylic acid transport	11	0	0.03	1.00000
1776	GO:0006848	pyruvate transport	21	0	0.06	1.00000
1777	GO:0006849	plasma membrane pyruvate transport	4	0	0.01	1.00000
1778	GO:0006850	mitochondrial pyruvate transmembrane tra...	13	0	0.04	1.00000
1779	GO:0006855	drug transmembrane transport	369	0	1.03	1.00000
1780	GO:0006857	oligopeptide transport	272	0	0.76	1.00000
1781	GO:0006858	extracellular transport	6	0	0.02	1.00000
1782	GO:0006862	nucleotide transport	120	0	0.33	1.00000
1783	GO:0006863	purine nucleobase transport	69	0	0.19	1.00000
1784	GO:0006865	amino acid transport	277	0	0.77	1.00000
1785	GO:0006868	glutamine transport	10	0	0.03	1.00000
1786	GO:0006869	lipid transport	508	0	1.42	1.00000
1787	GO:0006874	cellular calcium ion homeostasis	123	0	0.34	1.00000
1788	GO:0006875	cellular metal ion homeostasis	603	0	1.68	1.00000
1789	GO:0006878	cellular copper ion homeostasis	35	0	0.1	1.00000
1790	GO:0006879	cellular iron ion homeostasis	93	0	0.26	1.00000
1791	GO:0006880	intracellular sequestering of iron ion	31	0	0.09	1.00000
1792	GO:0006882	cellular zinc ion homeostasis	88	0	0.25	1.00000
1793	GO:0006883	cellular sodium ion homeostasis	19	0	0.05	1.00000
1794	GO:0006884	cell volume homeostasis	29	0	0.08	1.00000
1795	GO:0006890	retrograde vesicle-mediated transport, G...	70	0	0.2	1.00000
1796	GO:0006891	intra-Golgi vesicle-mediated transport	127	0	0.35	1.00000
1797	GO:0006893	Golgi to plasma membrane transport	4	0	0.01	1.00000
1798	GO:0006897	endocytosis	233	0	0.65	1.00000
1799	GO:0006898	receptor-mediated endocytosis	25	0	0.07	1.00000
1800	GO:0006900	vesicle budding from membrane	49	0	0.14	1.00000
1801	GO:0006901	vesicle coating	6	0	0.02	1.00000
1802	GO:0006903	vesicle targeting	16	0	0.04	1.00000
1803	GO:0006906	vesicle fusion	73	0	0.2	1.00000
1804	GO:0006907	pinocytosis	4	0	0.01	1.00000
1805	GO:0006909	phagocytosis	21	0	0.06	1.00000
1806	GO:0006914	autophagy	179	0	0.5	1.00000
1807	GO:0006915	apoptotic process	222	0	0.62	1.00000
1808	GO:0006928	movement of cell or subcellular componen...	226	0	0.63	1.00000
1809	GO:0006935	chemotaxis	86	0	0.24	1.00000
1810	GO:0006949	syncytium formation	60	0	0.17	1.00000
1811	GO:0006954	inflammatory response	22	0	0.06	1.00000
1812	GO:0006968	cellular defense response	23	0	0.06	1.00000
1813	GO:0006971	hypotonic response	11	0	0.03	1.00000
1814	GO:0006982	response to lipid hydroperoxide	4	0	0.01	1.00000
1815	GO:0006983	ER overload response	9	0	0.03	1.00000
1816	GO:0006984	ER-nucleus signaling pathway	12	0	0.03	1.00000
1817	GO:0006990	positive regulation of transcription fro...	2	0	0.01	1.00000
1818	GO:0006991	response to sterol depletion	3	0	0.01	1.00000
1819	GO:0006995	cellular response to nitrogen starvation	63	0	0.18	1.00000
1820	GO:0006998	nuclear envelope organization	9	0	0.03	1.00000
1821	GO:0007000	nucleolus organization	11	0	0.03	1.00000
1822	GO:0007004	telomere maintenance via telomerase	13	0	0.04	1.00000
1823	GO:0007009	plasma membrane organization	21	0	0.06	1.00000
1824	GO:0007018	microtubule-based movement	158	0	0.44	1.00000
1825	GO:0007020	microtubule nucleation	47	0	0.13	1.00000
1826	GO:0007021	tubulin complex assembly	26	0	0.07	1.00000
1827	GO:0007023	post-chaperonin tubulin folding pathway	3	0	0.01	1.00000
1828	GO:0007029	endoplasmic reticulum organization	46	0	0.13	1.00000
1829	GO:0007030	Golgi organization	66	0	0.18	1.00000
1830	GO:0007032	endosome organization	48	0	0.13	1.00000
1831	GO:0007043	cell-cell junction assembly	22	0	0.06	1.00000
1832	GO:0007044	cell-substrate junction assembly	15	0	0.04	1.00000
1833	GO:0007045	cell-substrate adherens junction assembl...	15	0	0.04	1.00000
1834	GO:0007050	cell cycle arrest	17	0	0.05	1.00000
1835	GO:0007052	mitotic spindle organization	54	0	0.15	1.00000
1836	GO:0007060	male meiosis chromosome segregation	2	0	0.01	1.00000
1837	GO:0007063	regulation of sister chromatid cohesion	17	0	0.05	1.00000
1838	GO:0007064	mitotic sister chromatid cohesion	10	0	0.03	1.00000
1839	GO:0007065	male meiosis sister chromatid cohesion	5	0	0.01	1.00000
1840	GO:0007066	female meiosis sister chromatid cohesion	5	0	0.01	1.00000
1841	GO:0007076	mitotic chromosome condensation	21	0	0.06	1.00000
1842	GO:0007088	regulation of mitotic nuclear division	60	0	0.17	1.00000
1843	GO:0007091	metaphase/anaphase transition of mitotic...	39	0	0.11	1.00000
1844	GO:0007093	mitotic cell cycle checkpoint	47	0	0.13	1.00000
1845	GO:0007094	mitotic spindle assembly checkpoint	24	0	0.07	1.00000
1846	GO:0007095	mitotic G2 DNA damage checkpoint	2	0	0.01	1.00000
1847	GO:0007098	centrosome cycle	19	0	0.05	1.00000
1848	GO:0007112	male meiosis cytokinesis	9	0	0.03	1.00000
1849	GO:0007113	endomitotic cell cycle	6	0	0.02	1.00000
1850	GO:0007128	meiotic prophase I	2	0	0.01	1.00000
1851	GO:0007130	synaptonemal complex assembly	8	0	0.02	1.00000
1852	GO:0007140	male meiotic nuclear division	64	0	0.18	1.00000
1853	GO:0007141	male meiosis I	2	0	0.01	1.00000
1854	GO:0007142	male meiosis II	4	0	0.01	1.00000
1855	GO:0007143	female meiotic nuclear division	21	0	0.06	1.00000
1856	GO:0007155	cell adhesion	87	0	0.24	1.00000
1857	GO:0007160	cell-matrix adhesion	19	0	0.05	1.00000
1858	GO:0007163	establishment or maintenance of cell pol...	25	0	0.07	1.00000
1859	GO:0007164	establishment of tissue polarity	26	0	0.07	1.00000
1860	GO:0007172	signal complex assembly	2	0	0.01	1.00000
1861	GO:0007186	G-protein coupled receptor signaling pat...	87	0	0.24	1.00000
1862	GO:0007187	G-protein coupled receptor signaling pat...	18	0	0.05	1.00000
1863	GO:0007188	adenylate cyclase-modulating G-protein c...	18	0	0.05	1.00000
1864	GO:0007202	activation of phospholipase C activity	2	0	0.01	1.00000
1865	GO:0007204	positive regulation of cytosolic calcium...	4	0	0.01	1.00000
1866	GO:0007205	protein kinase C-activating G-protein co...	43	0	0.12	1.00000
1867	GO:0007219	Notch signaling pathway	15	0	0.04	1.00000
1868	GO:0007229	integrin-mediated signaling pathway	17	0	0.05	1.00000
1869	GO:0007231	osmosensory signaling pathway	21	0	0.06	1.00000
1870	GO:0007263	nitric oxide mediated signal transductio...	4	0	0.01	1.00000
1871	GO:0007265	Ras protein signal transduction	10	0	0.03	1.00000
1872	GO:0007266	Rho protein signal transduction	6	0	0.02	1.00000
1873	GO:0007267	cell-cell signaling	120	0	0.33	1.00000
1874	GO:0007276	gamete generation	251	0	0.7	1.00000
1875	GO:0007281	germ cell development	4	0	0.01	1.00000
1876	GO:0007283	spermatogenesis	4	0	0.01	1.00000
1877	GO:0007286	spermatid development	4	0	0.01	1.00000
1878	GO:0007292	female gamete generation	49	0	0.14	1.00000
1879	GO:0007338	single fertilization	41	0	0.11	1.00000
1880	GO:0007346	regulation of mitotic cell cycle	288	0	0.8	1.00000
1881	GO:0007349	cellularization	41	0	0.11	1.00000
1882	GO:0007530	sex determination	3	0	0.01	1.00000
1883	GO:0007584	response to nutrient	110	0	0.31	1.00000
1884	GO:0007610	behavior	5	0	0.01	1.00000
1885	GO:0007638	mechanosensory behavior	5	0	0.01	1.00000
1886	GO:0008037	cell recognition	57	0	0.16	1.00000
1887	GO:0008053	mitochondrial fusion	12	0	0.03	1.00000
1888	GO:0008153	para-aminobenzoic acid biosynthetic proc...	10	0	0.03	1.00000
1889	GO:0008156	negative regulation of DNA replication	40	0	0.11	1.00000
1890	GO:0008203	cholesterol metabolic process	9	0	0.03	1.00000
1891	GO:0008215	spermine metabolic process	32	0	0.09	1.00000
1892	GO:0008216	spermidine metabolic process	51	0	0.14	1.00000
1893	GO:0008272	sulfate transport	69	0	0.19	1.00000
1894	GO:0008277	regulation of G-protein coupled receptor...	4	0	0.01	1.00000
1895	GO:0008284	positive regulation of cell proliferatio...	86	0	0.24	1.00000
1896	GO:0008285	negative regulation of cell proliferatio...	41	0	0.11	1.00000
1897	GO:0008295	spermidine biosynthetic process	33	0	0.09	1.00000
1898	GO:0008298	intracellular mRNA localization	12	0	0.03	1.00000
1899	GO:0008300	isoprenoid catabolic process	59	0	0.16	1.00000
1900	GO:0008334	histone mRNA metabolic process	5	0	0.01	1.00000
1901	GO:0008356	asymmetric cell division	62	0	0.17	1.00000
1902	GO:0008361	regulation of cell size	111	0	0.31	1.00000
1903	GO:0008535	respiratory chain complex IV assembly	25	0	0.07	1.00000
1904	GO:0008544	epidermis development	73	0	0.2	1.00000
1905	GO:0008593	regulation of Notch signaling pathway	2	0	0.01	1.00000
1906	GO:0008608	attachment of spindle microtubules to ki...	9	0	0.03	1.00000
1907	GO:0008612	peptidyl-lysine modification to peptidyl...	17	0	0.05	1.00000
1908	GO:0008614	pyridoxine metabolic process	13	0	0.04	1.00000
1909	GO:0008615	pyridoxine biosynthetic process	13	0	0.04	1.00000
1910	GO:0008618	7-methylguanosine metabolic process	5	0	0.01	1.00000
1911	GO:0008643	carbohydrate transport	243	0	0.68	1.00000
1912	GO:0008645	hexose transmembrane transport	15	0	0.04	1.00000
1913	GO:0008653	lipopolysaccharide metabolic process	9	0	0.03	1.00000
1914	GO:0009051	pentose-phosphate shunt, oxidative branc...	21	0	0.06	1.00000
1915	GO:0009052	pentose-phosphate shunt, non-oxidative b...	12	0	0.03	1.00000
1916	GO:0009060	aerobic respiration	264	0	0.74	1.00000
1917	GO:0009061	anaerobic respiration	46	0	0.13	1.00000
1918	GO:0009063	cellular amino acid catabolic process	236	0	0.66	1.00000
1919	GO:0009065	glutamine family amino acid catabolic pr...	45	0	0.13	1.00000
1920	GO:0009066	aspartate family amino acid metabolic pr...	232	0	0.65	1.00000
1921	GO:0009067	aspartate family amino acid biosynthetic...	156	0	0.44	1.00000
1922	GO:0009068	aspartate family amino acid catabolic pr...	39	0	0.11	1.00000
1923	GO:0009069	serine family amino acid metabolic proce...	217	0	0.61	1.00000
1924	GO:0009070	serine family amino acid biosynthetic pr...	129	0	0.36	1.00000
1925	GO:0009071	serine family amino acid catabolic proce...	45	0	0.13	1.00000
1926	GO:0009074	aromatic amino acid family catabolic pro...	48	0	0.13	1.00000
1927	GO:0009078	pyruvate family amino acid metabolic pro...	26	0	0.07	1.00000
1928	GO:0009080	pyruvate family amino acid catabolic pro...	26	0	0.07	1.00000
1929	GO:0009083	branched-chain amino acid catabolic proc...	31	0	0.09	1.00000
1930	GO:0009085	lysine biosynthetic process	58	0	0.16	1.00000
1931	GO:0009086	methionine biosynthetic process	78	0	0.22	1.00000
1932	GO:0009087	methionine catabolic process	2	0	0.01	1.00000
1933	GO:0009088	threonine biosynthetic process	35	0	0.1	1.00000
1934	GO:0009089	lysine biosynthetic process via diaminop...	54	0	0.15	1.00000
1935	GO:0009092	homoserine metabolic process	7	0	0.02	1.00000
1936	GO:0009093	cysteine catabolic process	8	0	0.02	1.00000
1937	GO:0009094	L-phenylalanine biosynthetic process	27	0	0.08	1.00000
1938	GO:0009095	aromatic amino acid family biosynthetic ...	30	0	0.08	1.00000
1939	GO:0009102	biotin biosynthetic process	18	0	0.05	1.00000
1940	GO:0009103	lipopolysaccharide biosynthetic process	9	0	0.03	1.00000
1941	GO:0009106	lipoate metabolic process	18	0	0.05	1.00000
1942	GO:0009107	lipoate biosynthetic process	18	0	0.05	1.00000
1943	GO:0009110	vitamin biosynthetic process	245	0	0.68	1.00000
1944	GO:0009111	vitamin catabolic process	2	0	0.01	1.00000
1945	GO:0009113	purine nucleobase biosynthetic process	42	0	0.12	1.00000
1946	GO:0009129	pyrimidine nucleoside monophosphate meta...	56	0	0.16	1.00000
1947	GO:0009130	pyrimidine nucleoside monophosphate bios...	49	0	0.14	1.00000
1948	GO:0009143	nucleoside triphosphate catabolic proces...	6	0	0.02	1.00000
1949	GO:0009146	purine nucleoside triphosphate catabolic...	4	0	0.01	1.00000
1950	GO:0009151	purine deoxyribonucleotide metabolic pro...	7	0	0.02	1.00000
1951	GO:0009153	purine deoxyribonucleotide biosynthetic ...	3	0	0.01	1.00000
1952	GO:0009155	purine deoxyribonucleotide catabolic pro...	4	0	0.01	1.00000
1953	GO:0009164	nucleoside catabolic process	28	0	0.08	1.00000
1954	GO:0009173	pyrimidine ribonucleoside monophosphate ...	46	0	0.13	1.00000
1955	GO:0009174	pyrimidine ribonucleoside monophosphate ...	39	0	0.11	1.00000
1956	GO:0009176	pyrimidine deoxyribonucleoside monophosp...	10	0	0.03	1.00000
1957	GO:0009177	pyrimidine deoxyribonucleoside monophosp...	10	0	0.03	1.00000
1958	GO:0009186	deoxyribonucleoside diphosphate metaboli...	10	0	0.03	1.00000
1959	GO:0009187	cyclic nucleotide metabolic process	7	0	0.02	1.00000
1960	GO:0009190	cyclic nucleotide biosynthetic process	7	0	0.02	1.00000
1961	GO:0009200	deoxyribonucleoside triphosphate metabol...	15	0	0.04	1.00000
1962	GO:0009202	deoxyribonucleoside triphosphate biosynt...	9	0	0.03	1.00000
1963	GO:0009204	deoxyribonucleoside triphosphate catabol...	6	0	0.02	1.00000
1964	GO:0009215	purine deoxyribonucleoside triphosphate ...	7	0	0.02	1.00000
1965	GO:0009216	purine deoxyribonucleoside triphosphate ...	3	0	0.01	1.00000
1966	GO:0009217	purine deoxyribonucleoside triphosphate ...	4	0	0.01	1.00000
1967	GO:0009219	pyrimidine deoxyribonucleotide metabolic...	10	0	0.03	1.00000
1968	GO:0009221	pyrimidine deoxyribonucleotide biosynthe...	10	0	0.03	1.00000
1969	GO:0009225	nucleotide-sugar metabolic process	214	0	0.6	1.00000
1970	GO:0009226	nucleotide-sugar biosynthetic process	160	0	0.45	1.00000
1971	GO:0009228	thiamine biosynthetic process	28	0	0.08	1.00000
1972	GO:0009229	thiamine diphosphate biosynthetic proces...	6	0	0.02	1.00000
1973	GO:0009231	riboflavin biosynthetic process	23	0	0.06	1.00000
1974	GO:0009233	menaquinone metabolic process	2	0	0.01	1.00000
1975	GO:0009234	menaquinone biosynthetic process	2	0	0.01	1.00000
1976	GO:0009235	cobalamin metabolic process	2	0	0.01	1.00000
1977	GO:0009236	cobalamin biosynthetic process	2	0	0.01	1.00000
1978	GO:0009240	isopentenyl diphosphate biosynthetic pro...	107	0	0.3	1.00000
1979	GO:0009249	protein lipoylation	16	0	0.04	1.00000
1980	GO:0009251	glucan catabolic process	195	0	0.54	1.00000
1981	GO:0009252	peptidoglycan biosynthetic process	2	0	0.01	1.00000
1982	GO:0009256	10-formyltetrahydrofolate metabolic proc...	6	0	0.02	1.00000
1983	GO:0009257	10-formyltetrahydrofolate biosynthetic p...	6	0	0.02	1.00000
1984	GO:0009262	deoxyribonucleotide metabolic process	37	0	0.1	1.00000
1985	GO:0009263	deoxyribonucleotide biosynthetic process	29	0	0.08	1.00000
1986	GO:0009264	deoxyribonucleotide catabolic process	8	0	0.02	1.00000
1987	GO:0009265	2'-deoxyribonucleotide biosynthetic proc...	13	0	0.04	1.00000
1988	GO:0009268	response to pH	15	0	0.04	1.00000
1989	GO:0009270	response to humidity	4	0	0.01	1.00000
1990	GO:0009273	peptidoglycan-based cell wall biogenesis	2	0	0.01	1.00000
1991	GO:0009292	genetic transfer	100	0	0.28	1.00000
1992	GO:0009294	DNA mediated transformation	100	0	0.28	1.00000
1993	GO:0009298	GDP-mannose biosynthetic process	31	0	0.09	1.00000
1994	GO:0009299	mRNA transcription	28	0	0.08	1.00000
1995	GO:0009300	antisense RNA transcription	4	0	0.01	1.00000
1996	GO:0009301	snRNA transcription	4	0	0.01	1.00000
1997	GO:0009303	rRNA transcription	11	0	0.03	1.00000
1998	GO:0009304	tRNA transcription	4	0	0.01	1.00000
1999	GO:0009306	protein secretion	93	0	0.26	1.00000
[truncated: 3,255 more rows]
