# Supplementary material for: Differences in Alternative Splicing between Yellow and Black-Seeded Rapeseed
Source: Plants (Basel). 2020 Jul 31;9(8):977. doi: 10.3390/plants9080977 (PMC7465011; doi:10.3390/plants9080977)
Supplement: Supplementary file 1 [file plants-09-00977-s001.zip › Supplementary Materials/Table S5/CytoNoderoyalblue.tab-fst.Fisher_BP.txt]

GO.ID	Term	Annotated	Significant	Expected	classicFisher
1	GO:0006110	regulation of glycolytic process	3	1	0	0.0012
2	GO:0030811	regulation of nucleotide catabolic proce...	3	1	0	0.0012
3	GO:2001169	regulation of ATP biosynthetic process	3	1	0	0.0012
4	GO:1901957	regulation of cutin biosynthetic process	7	1	0	0.0027
5	GO:1901959	positive regulation of cutin biosyntheti...	7	1	0	0.0027
6	GO:0015074	DNA integration	8	1	0	0.0031
7	GO:0030808	regulation of nucleotide biosynthetic pr...	8	1	0	0.0031
8	GO:1900371	regulation of purine nucleotide biosynth...	8	1	0	0.0031
9	GO:1903578	regulation of ATP metabolic process	8	1	0	0.0031
10	GO:0043470	regulation of carbohydrate catabolic pro...	10	1	0	0.0039
11	GO:0071249	cellular response to nitrate	10	1	0	0.0039
12	GO:1900542	regulation of purine nucleotide metaboli...	13	1	0.01	0.0051
13	GO:0051196	regulation of coenzyme metabolic process	15	1	0.01	0.0058
14	GO:0032786	positive regulation of DNA-templated tra...	16	1	0.01	0.0062
15	GO:0006140	regulation of nucleotide metabolic proce...	22	1	0.01	0.0086
16	GO:0048527	lateral root development	381	2	0.15	0.0098
17	GO:0031167	rRNA methylation	31	1	0.01	0.0121
18	GO:0016071	mRNA metabolic process	1251	3	0.49	0.0126
19	GO:0048528	post-embryonic root development	438	2	0.17	0.0127
20	GO:0016070	RNA metabolic process	12127	10	4.74	0.0138
21	GO:0032784	regulation of DNA-templated transcriptio...	39	1	0.02	0.0151
22	GO:0000154	rRNA modification	42	1	0.02	0.0163
23	GO:0015919	peroxisomal membrane transport	42	1	0.02	0.0163
24	GO:0016558	protein import into peroxisome matrix	42	1	0.02	0.0163
25	GO:0006625	protein targeting to peroxisome	48	1	0.02	0.0186
26	GO:0072662	protein localization to peroxisome	48	1	0.02	0.0186
27	GO:0072663	establishment of protein localization to...	48	1	0.02	0.0186
28	GO:0010152	pollen maturation	49	1	0.02	0.0190
29	GO:0043574	peroxisomal transport	53	1	0.02	0.0205
30	GO:0090696	post-embryonic plant organ development	595	2	0.23	0.0226
31	GO:0009791	post-embryonic development	5936	6	2.32	0.0253
32	GO:0090304	nucleic acid metabolic process	13319	10	5.21	0.0256
33	GO:0034655	nucleobase-containing compound catabolic...	637	2	0.25	0.0257
34	GO:0010033	response to organic substance	7670	7	3	0.0257
35	GO:0010143	cutin biosynthetic process	68	1	0.03	0.0262
36	GO:0005992	trehalose biosynthetic process	75	1	0.03	0.0289
37	GO:0006354	DNA-templated transcription, elongation	78	1	0.03	0.0301
38	GO:0005991	trehalose metabolic process	82	1	0.03	0.0316
39	GO:0043467	regulation of generation of precursor me...	82	1	0.03	0.0316
40	GO:0008380	RNA splicing	717	2	0.28	0.0319
41	GO:0006476	protein deacetylation	88	1	0.03	0.0338
42	GO:0016575	histone deacetylation	88	1	0.03	0.0338
43	GO:0080022	primary root development	90	1	0.04	0.0346
44	GO:0010187	negative regulation of seed germination	93	1	0.04	0.0357
45	GO:0019432	triglyceride biosynthetic process	93	1	0.04	0.0357
46	GO:0044270	cellular nitrogen compound catabolic pro...	766	2	0.3	0.0360
47	GO:0046700	heterocycle catabolic process	769	2	0.3	0.0363
48	GO:0000288	nuclear-transcribed mRNA catabolic proce...	100	1	0.04	0.0384
49	GO:0010167	response to nitrate	105	1	0.04	0.0403
50	GO:0046460	neutral lipid biosynthetic process	107	1	0.04	0.0410
51	GO:0046463	acylglycerol biosynthetic process	107	1	0.04	0.0410
52	GO:0010467	gene expression	14373	10	5.62	0.0413
53	GO:0019439	aromatic compound catabolic process	840	2	0.33	0.0425
54	GO:0006396	RNA processing	2003	3	0.78	0.0427
55	GO:0007031	peroxisome organization	113	1	0.04	0.0433
56	GO:0035601	protein deacylation	113	1	0.04	0.0433
57	GO:0098732	macromolecule deacylation	113	1	0.04	0.0433
58	GO:1901361	organic cyclic compound catabolic proces...	868	2	0.34	0.0451
59	GO:0002237	response to molecule of bacterial origin	119	1	0.05	0.0455
60	GO:1902170	cellular response to reactive nitrogen s...	119	1	0.05	0.0455
61	GO:0090332	stomatal closure	120	1	0.05	0.0459
62	GO:0006641	triglyceride metabolic process	121	1	0.05	0.0462
63	GO:0006139	nucleobase-containing compound metabolic...	14713	10	5.75	0.0476
64	GO:0006665	sphingolipid metabolic process	130	1	0.05	0.0496
65	GO:0009887	animal organ morphogenesis	130	1	0.05	0.0496
66	GO:0048731	system development	6973	6	2.73	0.0499
67	GO:0001510	RNA methylation	134	1	0.05	0.0511
68	GO:0006355	regulation of transcription, DNA-templat...	8963	7	3.5	0.0536
69	GO:0006638	neutral lipid metabolic process	141	1	0.06	0.0537
70	GO:0006639	acylglycerol metabolic process	141	1	0.06	0.0537
71	GO:0046351	disaccharide biosynthetic process	141	1	0.06	0.0537
72	GO:0042221	response to chemical	10917	8	4.27	0.0538
73	GO:0006397	mRNA processing	960	2	0.38	0.0540
74	GO:0010311	lateral root formation	145	1	0.06	0.0552
75	GO:0051193	regulation of cofactor metabolic process	145	1	0.06	0.0552
76	GO:1903506	regulation of nucleic acid-templated tra...	9056	7	3.54	0.0562
77	GO:2001141	regulation of RNA biosynthetic process	9056	7	3.54	0.0562
78	GO:0010557	positive regulation of macromolecule bio...	986	2	0.39	0.0566
79	GO:0044743	protein transmembrane import into intrac...	152	1	0.06	0.0578
80	GO:0051252	regulation of RNA metabolic process	9187	7	3.59	0.0599
81	GO:0019219	regulation of nucleobase-containing comp...	9366	7	3.66	0.0653
82	GO:0006109	regulation of carbohydrate metabolic pro...	173	1	0.07	0.0655
83	GO:0009312	oligosaccharide biosynthetic process	173	1	0.07	0.0655
84	GO:0009891	positive regulation of biosynthetic proc...	1076	2	0.42	0.0660
85	GO:0006351	transcription, DNA-templated	9401	7	3.68	0.0664
86	GO:0097659	nucleic acid-templated transcription	9522	7	3.72	0.0702
87	GO:0032774	RNA biosynthetic process	9544	7	3.73	0.0709
88	GO:0046483	heterocycle metabolic process	15765	10	6.16	0.0712
89	GO:0000956	nuclear-transcribed mRNA catabolic proce...	193	1	0.08	0.0728
90	GO:2000112	regulation of cellular macromolecule bio...	9648	7	3.77	0.0743
91	GO:0048513	animal organ development	198	1	0.08	0.0746
92	GO:0010556	regulation of macromolecule biosynthetic...	9751	7	3.81	0.0778
93	GO:0010101	post-embryonic root morphogenesis	218	1	0.09	0.0818
94	GO:0010102	lateral root morphogenesis	218	1	0.09	0.0818
95	GO:0031326	regulation of cellular biosynthetic proc...	9956	7	3.89	0.0850
96	GO:0032502	developmental process	12071	8	4.72	0.0873
97	GO:0006725	cellular aromatic compound metabolic pro...	16353	10	6.39	0.0874
98	GO:0005984	disaccharide metabolic process	234	1	0.09	0.0876
99	GO:0009889	regulation of biosynthetic process	10026	7	3.92	0.0876
100	GO:0006402	mRNA catabolic process	238	1	0.09	0.0890
101	GO:0009744	response to sucrose	239	1	0.09	0.0894
102	GO:0031329	regulation of cellular catabolic process	245	1	0.1	0.0915
103	GO:0031146	SCF-dependent proteasomal ubiquitin-depe...	249	1	0.1	0.0929
104	GO:0017148	negative regulation of translation	250	1	0.1	0.0933
105	GO:0034249	negative regulation of cellular amide me...	250	1	0.1	0.0933
106	GO:0010468	regulation of gene expression	10179	7	3.98	0.0934
107	GO:0071241	cellular response to inorganic substance	251	1	0.1	0.0936
108	GO:0010029	regulation of seed germination	258	1	0.1	0.0961
109	GO:0034285	response to disaccharide	260	1	0.1	0.0968
110	GO:0007275	multicellular organism development	10313	7	4.03	0.0986
111	GO:0006096	glycolytic process	273	1	0.11	0.1014
112	GO:0006757	ATP generation from ADP	273	1	0.11	0.1014
113	GO:0042866	pyruvate biosynthetic process	273	1	0.11	0.1014
114	GO:1901360	organic cyclic compound metabolic proces...	16814	10	6.57	0.1016
115	GO:1900140	regulation of seedling development	274	1	0.11	0.1018
116	GO:0062012	regulation of small molecule metabolic p...	275	1	0.11	0.1021
117	GO:0010604	positive regulation of macromolecule met...	1391	2	0.54	0.1024
118	GO:0009135	purine nucleoside diphosphate metabolic ...	276	1	0.11	0.1025
119	GO:0009179	purine ribonucleoside diphosphate metabo...	276	1	0.11	0.1025
120	GO:0009185	ribonucleoside diphosphate metabolic pro...	276	1	0.11	0.1025
121	GO:0046031	ADP metabolic process	276	1	0.11	0.1025
122	GO:0065002	intracellular protein transmembrane tran...	277	1	0.11	0.1028
123	GO:0006165	nucleoside diphosphate phosphorylation	279	1	0.11	0.1035
124	GO:0006414	translational elongation	281	1	0.11	0.1042
125	GO:0009894	regulation of catabolic process	285	1	0.11	0.1056
126	GO:0046939	nucleotide phosphorylation	285	1	0.11	0.1056
127	GO:0009166	nucleotide catabolic process	288	1	0.11	0.1067
128	GO:0048443	stamen development	289	1	0.11	0.1070
129	GO:0048466	androecium development	289	1	0.11	0.1070
130	GO:1901292	nucleoside phosphate catabolic process	290	1	0.11	0.1074
131	GO:0009132	nucleoside diphosphate metabolic process	292	1	0.11	0.1081
132	GO:0006401	RNA catabolic process	297	1	0.12	0.1098
133	GO:0034654	nucleobase-containing compound biosynthe...	10595	7	4.14	0.1101
134	GO:0009725	response to hormone	6605	5	2.58	0.1109
135	GO:0048608	reproductive structure development	4754	4	1.86	0.1120
136	GO:0061458	reproductive system development	4754	4	1.86	0.1120
137	GO:0009719	response to endogenous stimulus	6631	5	2.59	0.1123
138	GO:0051171	regulation of nitrogen compound metaboli...	10658	7	4.17	0.1128
139	GO:0019359	nicotinamide nucleotide biosynthetic pro...	307	1	0.12	0.1133
140	GO:0009311	oligosaccharide metabolic process	309	1	0.12	0.1140
141	GO:0019363	pyridine nucleotide biosynthetic process	313	1	0.12	0.1154
142	GO:0080090	regulation of primary metabolic process	10781	7	4.21	0.1181
143	GO:1901699	cellular response to nitrogen compound	322	1	0.13	0.1185
144	GO:0006090	pyruvate metabolic process	323	1	0.13	0.1189
145	GO:0006886	intracellular protein transport	1541	2	0.6	0.1213
146	GO:0072525	pyridine-containing compound biosyntheti...	332	1	0.13	0.1220
147	GO:0009893	positive regulation of metabolic process	1549	2	0.61	0.1224
148	GO:0006643	membrane lipid metabolic process	339	1	0.13	0.1244
149	GO:0006486	protein glycosylation	340	1	0.13	0.1247
150	GO:0009101	glycoprotein biosynthetic process	340	1	0.13	0.1247
151	GO:0043413	macromolecule glycosylation	340	1	0.13	0.1247
152	GO:0045017	glycerolipid biosynthetic process	340	1	0.13	0.1247
153	GO:1901137	carbohydrate derivative biosynthetic pro...	1578	2	0.62	0.1261
154	GO:0032501	multicellular organismal process	10996	7	4.3	0.1278
155	GO:0042325	regulation of phosphorylation	352	1	0.14	0.1289
156	GO:0031323	regulation of cellular metabolic process	11029	7	4.31	0.1293
157	GO:0060255	regulation of macromolecule metabolic pr...	11079	7	4.33	0.1316
158	GO:1905393	plant organ formation	364	1	0.14	0.1330
159	GO:0071229	cellular response to acid chemical	1633	2	0.64	0.1333
160	GO:0006259	DNA metabolic process	1640	2	0.64	0.1343
161	GO:0006855	drug transmembrane transport	369	1	0.14	0.1347
162	GO:0048364	root development	1655	2	0.65	0.1363
163	GO:0022622	root system development	1657	2	0.65	0.1365
164	GO:0009100	glycoprotein metabolic process	375	1	0.15	0.1367
165	GO:0090697	post-embryonic plant organ morphogenesis	380	1	0.15	0.1384
166	GO:0010150	leaf senescence	382	1	0.15	0.1391
167	GO:0090693	plant organ senescence	382	1	0.15	0.1391
168	GO:0018130	heterocycle biosynthetic process	11323	7	4.43	0.1432
169	GO:0032269	negative regulation of cellular protein ...	397	1	0.16	0.1441
170	GO:0051248	negative regulation of protein metabolic...	401	1	0.16	0.1455
171	GO:0046434	organophosphate catabolic process	403	1	0.16	0.1461
172	GO:0099402	plant organ development	3414	3	1.33	0.1473
173	GO:0006754	ATP biosynthetic process	407	1	0.16	0.1475
174	GO:0034613	cellular protein localization	1741	2	0.68	0.1478
175	GO:0017038	protein import	411	1	0.16	0.1488
176	GO:0009206	purine ribonucleoside triphosphate biosy...	413	1	0.16	0.1495
177	GO:0070085	glycosylation	413	1	0.16	0.1495
178	GO:0009145	purine nucleoside triphosphate biosynthe...	416	1	0.16	0.1505
179	GO:0071806	protein transmembrane transport	417	1	0.16	0.1508
180	GO:0046496	nicotinamide nucleotide metabolic proces...	425	1	0.17	0.1535
181	GO:0048581	negative regulation of post-embryonic de...	425	1	0.17	0.1535
182	GO:0019362	pyridine nucleotide metabolic process	428	1	0.17	0.1545
183	GO:0034645	cellular macromolecule biosynthetic proc...	13776	8	5.39	0.1564
184	GO:0034404	nucleobase-containing small molecule bio...	434	1	0.17	0.1565
185	GO:0009201	ribonucleoside triphosphate biosynthetic...	436	1	0.17	0.1572
186	GO:0009793	embryo development ending in seed dorman...	1813	2	0.71	0.1576
187	GO:0048856	anatomical structure development	11631	7	4.55	0.1587
188	GO:0048827	phyllome development	1825	2	0.71	0.1592
189	GO:0034641	cellular nitrogen compound metabolic pro...	18358	10	7.18	0.1594
190	GO:0072524	pyridine-containing compound metabolic p...	445	1	0.17	0.1601
191	GO:0006357	regulation of transcription by RNA polym...	447	1	0.17	0.1608
192	GO:0019222	regulation of metabolic process	11694	7	4.57	0.1619
193	GO:0070727	cellular macromolecule localization	1848	2	0.72	0.1624
194	GO:0019438	aromatic compound biosynthetic process	11709	7	4.58	0.1627
195	GO:0046907	intracellular transport	1851	2	0.72	0.1628
196	GO:0006364	rRNA processing	455	1	0.18	0.1634
197	GO:0009142	nucleoside triphosphate biosynthetic pro...	459	1	0.18	0.1647
198	GO:0016072	rRNA metabolic process	463	1	0.18	0.1661
199	GO:0003006	developmental process involved in reprod...	5530	4	2.16	0.1669
200	GO:0009617	response to bacterium	1893	2	0.74	0.1686
201	GO:0006733	oxidoreduction coenzyme metabolic proces...	473	1	0.18	0.1693
202	GO:0019220	regulation of phosphate metabolic proces...	474	1	0.19	0.1697
203	GO:0051174	regulation of phosphorus metabolic proce...	474	1	0.19	0.1697
204	GO:0009059	macromolecule biosynthetic process	14089	8	5.51	0.1715
205	GO:0015893	drug transport	481	1	0.19	0.1719
206	GO:0051241	negative regulation of multicellular org...	483	1	0.19	0.1726
207	GO:0044265	cellular macromolecule catabolic process	1938	2	0.76	0.1749
208	GO:0009743	response to carbohydrate	492	1	0.19	0.1755
209	GO:0009127	purine nucleoside monophosphate biosynth...	494	1	0.19	0.1762
210	GO:0009168	purine ribonucleoside monophosphate bios...	494	1	0.19	0.1762
211	GO:0016570	histone modification	497	1	0.19	0.1771
212	GO:0051649	establishment of localization in cell	1955	2	0.76	0.1773
213	GO:0009451	RNA modification	501	1	0.2	0.1784
214	GO:0043414	macromolecule methylation	514	1	0.2	0.1826
215	GO:0046034	ATP metabolic process	526	1	0.21	0.1865
216	GO:0010118	stomatal movement	527	1	0.21	0.1868
217	GO:1901362	organic cyclic compound biosynthetic pro...	12162	7	4.75	0.1871
218	GO:0009205	purine ribonucleoside triphosphate metab...	532	1	0.21	0.1884
219	GO:0009152	purine ribonucleotide biosynthetic proce...	538	1	0.21	0.1903
220	GO:0009144	purine nucleoside triphosphate metabolic...	539	1	0.21	0.1906
221	GO:0009156	ribonucleoside monophosphate biosyntheti...	544	1	0.21	0.1922
222	GO:0016569	covalent chromatin modification	554	1	0.22	0.1954
223	GO:0051093	negative regulation of developmental pro...	554	1	0.22	0.1954
224	GO:1901700	response to oxygen-containing compound	5892	4	2.3	0.1954
225	GO:0009199	ribonucleoside triphosphate metabolic pr...	555	1	0.22	0.1957
226	GO:0046486	glycerolipid metabolic process	555	1	0.22	0.1957
227	GO:0006164	purine nucleotide biosynthetic process	556	1	0.22	0.1960
228	GO:0009124	nucleoside monophosphate biosynthetic pr...	561	1	0.22	0.1976
229	GO:0072522	purine-containing compound biosynthetic ...	582	1	0.23	0.2042
230	GO:0009141	nucleoside triphosphate metabolic proces...	584	1	0.23	0.2048
231	GO:0009737	response to abscisic acid	2159	2	0.84	0.2063
232	GO:0070887	cellular response to chemical stimulus	4030	3	1.58	0.2072
233	GO:0009260	ribonucleotide biosynthetic process	599	1	0.23	0.2095
234	GO:0046390	ribose phosphate biosynthetic process	599	1	0.23	0.2095
235	GO:0097305	response to alcohol	2187	2	0.85	0.2103
236	GO:1901566	organonitrogen compound biosynthetic pro...	6092	4	2.38	0.2118
237	GO:0009126	purine nucleoside monophosphate metaboli...	616	1	0.24	0.2148
238	GO:0009167	purine ribonucleoside monophosphate meta...	616	1	0.24	0.2148
239	GO:0009790	embryo development	2222	2	0.87	0.2153
240	GO:0006366	transcription by RNA polymerase II	618	1	0.24	0.2154
241	GO:0009845	seed germination	619	1	0.24	0.2157
242	GO:0090698	post-embryonic plant morphogenesis	619	1	0.24	0.2157
243	GO:0007568	aging	622	1	0.24	0.2167
244	GO:0022414	reproductive process	6170	4	2.41	0.2184
245	GO:1901701	cellular response to oxygen-containing c...	2247	2	0.88	0.2189
246	GO:0000003	reproduction	6197	4	2.42	0.2206
247	GO:0006417	regulation of translation	641	1	0.25	0.2225
248	GO:0042493	response to drug	2278	2	0.89	0.2234
249	GO:0009873	ethylene-activated signaling pathway	647	1	0.25	0.2244
250	GO:0034248	regulation of cellular amide metabolic p...	648	1	0.25	0.2247
251	GO:0010228	vegetative to reproductive phase transit...	651	1	0.25	0.2256
252	GO:0009161	ribonucleoside monophosphate metabolic p...	673	1	0.26	0.2323
253	GO:0090351	seedling development	673	1	0.26	0.2323
254	GO:0015031	protein transport	2365	2	0.92	0.2360
255	GO:0009123	nucleoside monophosphate metabolic proce...	690	1	0.27	0.2374
256	GO:0009150	purine ribonucleotide metabolic process	691	1	0.27	0.2377
257	GO:0021700	developmental maturation	693	1	0.27	0.2383
258	GO:0048438	floral whorl development	696	1	0.27	0.2392
259	GO:0045184	establishment of protein localization	2388	2	0.93	0.2394
260	GO:0044255	cellular lipid metabolic process	2413	2	0.94	0.2430
261	GO:0006605	protein targeting	711	1	0.28	0.2437
262	GO:0044248	cellular catabolic process	4383	3	1.71	0.2440
263	GO:0048646	anatomical structure formation involved ...	712	1	0.28	0.2440
264	GO:1901135	carbohydrate derivative metabolic proces...	2420	2	0.95	0.2440
265	GO:0044260	cellular macromolecule metabolic process	22537	11	8.81	0.2446
266	GO:0006163	purine nucleotide metabolic process	724	1	0.28	0.2476
267	GO:0034637	cellular carbohydrate biosynthetic proce...	726	1	0.28	0.2482
268	GO:0072594	establishment of protein localization to...	727	1	0.28	0.2485
269	GO:0009108	coenzyme biosynthetic process	733	1	0.29	0.2502
270	GO:0009165	nucleotide biosynthetic process	735	1	0.29	0.2508
271	GO:0051641	cellular localization	2487	2	0.97	0.2538
272	GO:0034470	ncRNA processing	748	1	0.29	0.2547
273	GO:0071369	cellular response to ethylene stimulus	750	1	0.29	0.2552
274	GO:1901293	nucleoside phosphate biosynthetic proces...	751	1	0.29	0.2555
275	GO:1901575	organic substance catabolic process	4498	3	1.76	0.2562
276	GO:0048316	seed development	2504	2	0.98	0.2563
277	GO:0009259	ribonucleotide metabolic process	755	1	0.3	0.2567
278	GO:0001101	response to acid chemical	4551	3	1.78	0.2619
279	GO:0008104	protein localization	2552	2	1	0.2633
280	GO:0009751	response to salicylic acid	782	1	0.31	0.2646
281	GO:0000160	phosphorelay signal transduction system	789	1	0.31	0.2666
282	GO:0045892	negative regulation of transcription, DN...	796	1	0.31	0.2687
283	GO:0015833	peptide transport	2590	2	1.01	0.2689
284	GO:0009738	abscisic acid-activated signaling pathwa...	798	1	0.31	0.2692
285	GO:0010608	posttranscriptional regulation of gene e...	803	1	0.31	0.2707
286	GO:0042886	amide transport	2626	2	1.03	0.2742
287	GO:0033365	protein localization to organelle	818	1	0.32	0.2750
288	GO:0072521	purine-containing compound metabolic pro...	818	1	0.32	0.2750
289	GO:0010154	fruit development	2670	2	1.04	0.2806
290	GO:0019693	ribose phosphate metabolic process	842	1	0.33	0.2818
291	GO:0009057	macromolecule catabolic process	2700	2	1.06	0.2850
292	GO:0048437	floral organ development	866	1	0.34	0.2886
293	GO:0006281	DNA repair	868	1	0.34	0.2892
294	GO:0010015	root morphogenesis	868	1	0.34	0.2892
295	GO:0043161	proteasome-mediated ubiquitin-dependent ...	870	1	0.34	0.2897
296	GO:1902679	negative regulation of RNA biosynthetic ...	871	1	0.34	0.2900
297	GO:1903507	negative regulation of nucleic acid-temp...	871	1	0.34	0.2900
298	GO:0010498	proteasomal protein catabolic process	876	1	0.34	0.2914
299	GO:0071215	cellular response to abscisic acid stimu...	890	1	0.35	0.2953
300	GO:0097306	cellular response to alcohol	890	1	0.35	0.2953
301	GO:0051253	negative regulation of RNA metabolic pro...	893	1	0.35	0.2962
302	GO:0048518	positive regulation of biological proces...	2804	2	1.1	0.3002
303	GO:0045893	positive regulation of transcription, DN...	909	1	0.36	0.3006
304	GO:1902680	positive regulation of RNA biosynthetic ...	909	1	0.36	0.3006
305	GO:1903508	positive regulation of nucleic acid-temp...	909	1	0.36	0.3006
306	GO:0006412	translation	2828	2	1.11	0.3037
307	GO:0006325	chromatin organization	921	1	0.36	0.3039
308	GO:0044271	cellular nitrogen compound biosynthetic ...	14088	7	5.51	0.3063
309	GO:0043043	peptide biosynthetic process	2861	2	1.12	0.3085
310	GO:0051254	positive regulation of RNA metabolic pro...	939	1	0.37	0.3089
311	GO:0033993	response to lipid	2871	2	1.12	0.3100
312	GO:0044249	cellular biosynthetic process	18943	9	7.41	0.3118
313	GO:0009755	hormone-mediated signaling pathway	2890	2	1.13	0.3128
314	GO:0009753	response to jasmonic acid	954	1	0.37	0.3130
315	GO:0006974	cellular response to DNA damage stimulus	958	1	0.37	0.3140
316	GO:0009056	catabolic process	5062	3	1.98	0.3173
317	GO:0006457	protein folding	971	1	0.38	0.3176
318	GO:0045934	negative regulation of nucleobase-contai...	986	1	0.39	0.3216
319	GO:0016052	carbohydrate catabolic process	993	1	0.39	0.3235
320	GO:0006807	nitrogen compound metabolic process	28953	13	11.32	0.3240
321	GO:0010628	positive regulation of gene expression	1003	1	0.39	0.3262
322	GO:0045935	positive regulation of nucleobase-contai...	1006	1	0.39	0.3270
323	GO:0043604	amide biosynthetic process	2988	2	1.17	0.3270
324	GO:0050794	regulation of cellular process	16798	8	6.57	0.3279
325	GO:0043170	macromolecule metabolic process	26566	12	10.39	0.3289
326	GO:0006732	coenzyme metabolic process	1030	1	0.4	0.3333
327	GO:0009735	response to cytokinin	1031	1	0.4	0.3336
328	GO:0034660	ncRNA metabolic process	1051	1	0.41	0.3389
329	GO:1901576	organic substance biosynthetic process	19401	9	7.58	0.3396
330	GO:0031328	positive regulation of cellular biosynth...	1058	1	0.41	0.3407
331	GO:0051188	cofactor biosynthetic process	1063	1	0.42	0.3420
332	GO:0009117	nucleotide metabolic process	1064	1	0.42	0.3423
333	GO:0006753	nucleoside phosphate metabolic process	1076	1	0.42	0.3454
334	GO:2000113	negative regulation of cellular macromol...	1076	1	0.42	0.3454
335	GO:0042254	ribosome biogenesis	1121	1	0.44	0.3570
336	GO:0048519	negative regulation of biological proces...	3202	2	1.25	0.3579
337	GO:0009555	pollen development	1132	1	0.44	0.3598
338	GO:0046677	response to antibiotic	1140	1	0.45	0.3618
339	GO:0032870	cellular response to hormone stimulus	3232	2	1.26	0.3622
340	GO:0006518	peptide metabolic process	3237	2	1.27	0.3629
341	GO:0010558	negative regulation of macromolecule bio...	1151	1	0.45	0.3646
342	GO:0071495	cellular response to endogenous stimulus	3258	2	1.27	0.3659
343	GO:0009058	biosynthetic process	19845	9	7.76	0.3672
344	GO:0032259	methylation	1174	1	0.46	0.3704
345	GO:0048367	shoot system development	3291	2	1.29	0.3706
346	GO:1901698	response to nitrogen compound	1180	1	0.46	0.3718
347	GO:0072330	monocarboxylic acid biosynthetic process	1181	1	0.46	0.3721
348	GO:0009723	response to ethylene	1184	1	0.46	0.3728
349	GO:0016051	carbohydrate biosynthetic process	1185	1	0.46	0.3731
350	GO:0033036	macromolecule localization	3325	2	1.3	0.3755
351	GO:0031327	negative regulation of cellular biosynth...	1202	1	0.47	0.3773
352	GO:0071705	nitrogen compound transport	3346	2	1.31	0.3785
353	GO:0009890	negative regulation of biosynthetic proc...	1222	1	0.48	0.3822
354	GO:0048580	regulation of post-embryonic development	1224	1	0.48	0.3827
355	GO:0006091	generation of precursor metabolites and ...	1250	1	0.49	0.3891
356	GO:0006629	lipid metabolic process	3459	2	1.35	0.3944
357	GO:0043603	cellular amide metabolic process	3473	2	1.36	0.3964
358	GO:0048366	leaf development	1290	1	0.5	0.3987
359	GO:0009653	anatomical structure morphogenesis	3500	2	1.37	0.4002
360	GO:0090407	organophosphate biosynthetic process	1322	1	0.52	0.4063
361	GO:0071310	cellular response to organic substance	3572	2	1.4	0.4102
362	GO:1905392	plant organ morphogenesis	1348	1	0.53	0.4124
363	GO:0032268	regulation of cellular protein metabolic...	1358	1	0.53	0.4148
364	GO:0051173	positive regulation of nitrogen compound...	1371	1	0.54	0.4178
365	GO:0071396	cellular response to lipid	1376	1	0.54	0.4189
366	GO:0045087	innate immune response	1377	1	0.54	0.4192
367	GO:0016192	vesicle-mediated transport	1382	1	0.54	0.4203
368	GO:0022613	ribonucleoprotein complex biogenesis	1386	1	0.54	0.4213
369	GO:0006511	ubiquitin-dependent protein catabolic pr...	1388	1	0.54	0.4217
370	GO:0051246	regulation of protein metabolic process	1388	1	0.54	0.4217
371	GO:0043412	macromolecule modification	8432	4	3.3	0.4226
372	GO:0044238	primary metabolic process	33229	14	12.99	0.4226
373	GO:0051172	negative regulation of nitrogen compound...	1398	1	0.55	0.4240
374	GO:0051276	chromosome organization	1405	1	0.55	0.4256
375	GO:0019941	modification-dependent protein catabolic...	1414	1	0.55	0.4277
376	GO:0055085	transmembrane transport	3706	2	1.45	0.4287
377	GO:0010629	negative regulation of gene expression	1421	1	0.56	0.4293
378	GO:0006955	immune response	1425	1	0.56	0.4302
379	GO:0043632	modification-dependent macromolecule cat...	1428	1	0.56	0.4309
380	GO:0055086	nucleobase-containing small molecule met...	1451	1	0.57	0.4360
381	GO:0005975	carbohydrate metabolic process	3783	2	1.48	0.4392
382	GO:0031325	positive regulation of cellular metaboli...	1475	1	0.58	0.4414
383	GO:0044262	cellular carbohydrate metabolic process	1481	1	0.58	0.4428
384	GO:0031324	negative regulation of cellular metaboli...	1484	1	0.58	0.4434
385	GO:0050789	regulation of biological process	18591	8	7.27	0.4461
386	GO:0044237	cellular metabolic process	33680	14	13.17	0.4484
387	GO:0035556	intracellular signal transduction	1508	1	0.59	0.4487
388	GO:0014070	response to organic cyclic compound	1528	1	0.6	0.4531
389	GO:0042742	defense response to bacterium	1540	1	0.6	0.4557
390	GO:0002376	immune system process	1551	1	0.61	0.4581
391	GO:0048229	gametophyte development	1565	1	0.61	0.4611
392	GO:0051603	proteolysis involved in cellular protein...	1579	1	0.62	0.4641
393	GO:2000026	regulation of multicellular organismal d...	1589	1	0.62	0.4663
394	GO:0044257	cellular protein catabolic process	1607	1	0.63	0.4701
395	GO:0009733	response to auxin	1620	1	0.63	0.4728
396	GO:0044267	cellular protein metabolic process	11525	5	4.51	0.4767
397	GO:0043207	response to external biotic stimulus	4094	2	1.6	0.4806
398	GO:0051707	response to other organism	4094	2	1.6	0.4806
399	GO:0051716	cellular response to stimulus	9127	4	3.57	0.4857
400	GO:0006996	organelle organization	4144	2	1.62	0.4871
401	GO:0071702	organic substance transport	4149	2	1.62	0.4877
402	GO:0030163	protein catabolic process	1702	1	0.67	0.4898
403	GO:0009607	response to biotic stimulus	4175	2	1.63	0.4911
404	GO:0051239	regulation of multicellular organismal p...	1726	1	0.67	0.4947
405	GO:0010605	negative regulation of macromolecule met...	1748	1	0.68	0.4991
406	GO:0032787	monocarboxylic acid metabolic process	1765	1	0.69	0.5025
407	GO:1901564	organonitrogen compound metabolic proces...	17159	7	6.71	0.5199
408	GO:0050896	response to stimulus	22296	9	8.72	0.5233
409	GO:0009892	negative regulation of metabolic process	1904	1	0.74	0.5295
410	GO:0019637	organophosphate metabolic process	1918	1	0.75	0.5321
411	GO:0008610	lipid biosynthetic process	1941	1	0.76	0.5364
412	GO:0009908	flower development	1975	1	0.77	0.5427
413	GO:0090567	reproductive shoot system development	2002	1	0.78	0.5476
414	GO:0051186	cofactor metabolic process	2009	1	0.79	0.5489
415	GO:0009987	cellular process	43240	17	16.9	0.5620
416	GO:0048522	positive regulation of cellular process	2103	1	0.82	0.5656
417	GO:0071704	organic substance metabolic process	35733	14	13.97	0.5664
418	GO:0016053	organic acid biosynthetic process	2152	1	0.84	0.5741
419	GO:0046394	carboxylic acid biosynthetic process	2152	1	0.84	0.5741
420	GO:0048523	negative regulation of cellular process	2161	1	0.84	0.5756
421	GO:0016567	protein ubiquitination	2235	1	0.87	0.5881
422	GO:0050793	regulation of developmental process	2265	1	0.89	0.5930
423	GO:0065007	biological regulation	20927	8	8.18	0.5983
424	GO:0006464	cellular protein modification process	7783	3	3.04	0.5987
425	GO:0036211	protein modification process	7783	3	3.04	0.5987
426	GO:0019538	protein metabolic process	13135	5	5.13	0.6013
427	GO:0032446	protein modification by small protein co...	2340	1	0.91	0.6051
428	GO:1901565	organonitrogen compound catabolic proces...	2357	1	0.92	0.6078
429	GO:0017144	drug metabolic process	2373	1	0.93	0.6104
430	GO:0030154	cell differentiation	2414	1	0.94	0.6167
431	GO:0070647	protein modification by small protein co...	2472	1	0.97	0.6256
432	GO:0009605	response to external stimulus	5411	2	2.12	0.6348
433	GO:0044283	small molecule biosynthetic process	2638	1	1.03	0.6499
434	GO:0051704	multi-organism process	5702	2	2.23	0.6639
435	GO:0008152	metabolic process	40295	15	15.75	0.6771
436	GO:0033554	cellular response to stress	2861	1	1.12	0.6802
437	GO:0098542	defense response to other organism	2946	1	1.15	0.6911
438	GO:0006810	transport	8982	3	3.51	0.6986
439	GO:0051234	establishment of localization	9084	3	3.55	0.7062
440	GO:0007165	signal transduction	6207	2	2.43	0.7102
441	GO:0023052	signaling	6265	2	2.45	0.7152
442	GO:0071840	cellular component organization or bioge...	9384	3	3.67	0.7279
443	GO:0051179	localization	9409	3	3.68	0.7296
444	GO:0048869	cellular developmental process	3317	1	1.3	0.7344
445	GO:0006508	proteolysis	3391	1	1.33	0.7423
446	GO:0007154	cell communication	6971	2	2.73	0.7704
447	GO:0010035	response to inorganic substance	3788	1	1.48	0.7811
448	GO:0044085	cellular component biogenesis	3801	1	1.49	0.7822
449	GO:0019752	carboxylic acid metabolic process	3823	1	1.49	0.7842
450	GO:0016310	phosphorylation	4024	1	1.57	0.8013
451	GO:0043436	oxoacid metabolic process	4196	1	1.64	0.8150
452	GO:0006082	organic acid metabolic process	4200	1	1.64	0.8153
453	GO:0016043	cellular component organization	8280	2	3.24	0.8494
454	GO:0055114	oxidation-reduction process	4895	1	1.91	0.8616
455	GO:0006952	defense response	5519	1	2.16	0.8935
456	GO:0006796	phosphate-containing compound metabolic ...	5885	1	2.3	0.9087
457	GO:0044281	small molecule metabolic process	5996	1	2.34	0.9129
458	GO:0006793	phosphorus metabolic process	6123	1	2.39	0.9175
459	GO:0006950	response to stress	12451	1	4.87	0.9951
460	GO:0008150	biological_process	76739	30	30	1.0000
461	GO:0000002	mitochondrial genome maintenance	12	0	0	1.0000
462	GO:0000012	single strand break repair	4	0	0	1.0000
463	GO:0000018	regulation of DNA recombination	43	0	0.02	1.0000
464	GO:0000019	regulation of mitotic recombination	4	0	0	1.0000
465	GO:0000023	maltose metabolic process	18	0	0.01	1.0000
466	GO:0000024	maltose biosynthetic process	6	0	0	1.0000
467	GO:0000025	maltose catabolic process	7	0	0	1.0000
468	GO:0000027	ribosomal large subunit assembly	131	0	0.05	1.0000
469	GO:0000028	ribosomal small subunit assembly	92	0	0.04	1.0000
470	GO:0000032	cell wall mannoprotein biosynthetic proc...	4	0	0	1.0000
471	GO:0000038	very long-chain fatty acid metabolic pro...	106	0	0.04	1.0000
472	GO:0000041	transition metal ion transport	327	0	0.13	1.0000
473	GO:0000045	autophagosome assembly	10	0	0	1.0000
474	GO:0000050	urea cycle	2	0	0	1.0000
475	GO:0000054	ribosomal subunit export from nucleus	11	0	0	1.0000
476	GO:0000055	ribosomal large subunit export from nucl...	11	0	0	1.0000
477	GO:0000056	ribosomal small subunit export from nucl...	2	0	0	1.0000
478	GO:0000060	protein import into nucleus, translocati...	36	0	0.01	1.0000
479	GO:0000070	mitotic sister chromatid segregation	87	0	0.03	1.0000
480	GO:0000075	cell cycle checkpoint	71	0	0.03	1.0000
481	GO:0000076	DNA replication checkpoint	17	0	0.01	1.0000
482	GO:0000077	DNA damage checkpoint	15	0	0.01	1.0000
483	GO:0000079	regulation of cyclin-dependent protein s...	159	0	0.06	1.0000
484	GO:0000082	G1/S transition of mitotic cell cycle	19	0	0.01	1.0000
485	GO:0000086	G2/M transition of mitotic cell cycle	63	0	0.02	1.0000
486	GO:0000087	mitotic M phase	5	0	0	1.0000
487	GO:0000096	sulfur amino acid metabolic process	248	0	0.1	1.0000
488	GO:0000097	sulfur amino acid biosynthetic process	156	0	0.06	1.0000
489	GO:0000098	sulfur amino acid catabolic process	10	0	0	1.0000
490	GO:0000103	sulfate assimilation	49	0	0.02	1.0000
491	GO:0000105	histidine biosynthetic process	43	0	0.02	1.0000
492	GO:0000122	negative regulation of transcription by ...	66	0	0.03	1.0000
493	GO:0000162	tryptophan biosynthetic process	74	0	0.03	1.0000
494	GO:0000165	MAPK cascade	122	0	0.05	1.0000
495	GO:0000169	activation of MAPK activity involved in ...	2	0	0	1.0000
496	GO:0000183	chromatin silencing at rDNA	6	0	0	1.0000
497	GO:0000184	nuclear-transcribed mRNA catabolic proce...	52	0	0.02	1.0000
498	GO:0000186	activation of MAPKK activity	17	0	0.01	1.0000
499	GO:0000187	activation of MAPK activity	2	0	0	1.0000
500	GO:0000209	protein polyubiquitination	292	0	0.11	1.0000
501	GO:0000212	meiotic spindle organization	16	0	0.01	1.0000
502	GO:0000226	microtubule cytoskeleton organization	338	0	0.13	1.0000
503	GO:0000237	leptotene	2	0	0	1.0000
504	GO:0000238	zygotene	2	0	0	1.0000
505	GO:0000244	spliceosomal tri-snRNP complex assembly	28	0	0.01	1.0000
506	GO:0000245	spliceosomal complex assembly	91	0	0.04	1.0000
507	GO:0000255	allantoin metabolic process	13	0	0.01	1.0000
508	GO:0000256	allantoin catabolic process	11	0	0	1.0000
509	GO:0000266	mitochondrial fission	30	0	0.01	1.0000
510	GO:0000270	peptidoglycan metabolic process	2	0	0	1.0000
511	GO:0000271	polysaccharide biosynthetic process	698	0	0.27	1.0000
512	GO:0000272	polysaccharide catabolic process	662	0	0.26	1.0000
513	GO:0000278	mitotic cell cycle	589	0	0.23	1.0000
514	GO:0000279	M phase	7	0	0	1.0000
515	GO:0000280	nuclear division	447	0	0.17	1.0000
516	GO:0000281	mitotic cytokinesis	189	0	0.07	1.0000
517	GO:0000289	nuclear-transcribed mRNA poly(A) tail sh...	31	0	0.01	1.0000
518	GO:0000290	deadenylation-dependent decapping of nuc...	15	0	0.01	1.0000
519	GO:0000291	nuclear-transcribed mRNA catabolic proce...	21	0	0.01	1.0000
520	GO:0000301	retrograde transport, vesicle recycling ...	8	0	0	1.0000
521	GO:0000302	response to reactive oxygen species	676	0	0.26	1.0000
522	GO:0000303	response to superoxide	73	0	0.03	1.0000
523	GO:0000304	response to singlet oxygen	35	0	0.01	1.0000
524	GO:0000305	response to oxygen radical	73	0	0.03	1.0000
525	GO:0000338	protein deneddylation	18	0	0.01	1.0000
526	GO:0000349	generation of catalytic spliceosome for ...	9	0	0	1.0000
527	GO:0000350	generation of catalytic spliceosome for ...	6	0	0	1.0000
528	GO:0000354	cis assembly of pre-catalytic spliceosom...	2	0	0	1.0000
529	GO:0000372	Group I intron splicing	2	0	0	1.0000
530	GO:0000373	Group II intron splicing	26	0	0.01	1.0000
531	GO:0000375	RNA splicing, via transesterification re...	486	0	0.19	1.0000
532	GO:0000376	RNA splicing, via transesterification re...	2	0	0	1.0000
533	GO:0000377	RNA splicing, via transesterification re...	486	0	0.19	1.0000
534	GO:0000379	tRNA-type intron splice site recognition...	3	0	0	1.0000
535	GO:0000380	alternative mRNA splicing, via spliceoso...	59	0	0.02	1.0000
536	GO:0000381	regulation of alternative mRNA splicing,...	21	0	0.01	1.0000
537	GO:0000387	spliceosomal snRNP assembly	71	0	0.03	1.0000
538	GO:0000389	mRNA 3'-splice site recognition	3	0	0	1.0000
539	GO:0000393	spliceosomal conformational changes to g...	15	0	0.01	1.0000
540	GO:0000394	RNA splicing, via endonucleolytic cleava...	29	0	0.01	1.0000
541	GO:0000395	mRNA 5'-splice site recognition	7	0	0	1.0000
542	GO:0000398	mRNA splicing, via spliceosome	462	0	0.18	1.0000
543	GO:0000412	histone peptidyl-prolyl isomerization	7	0	0	1.0000
544	GO:0000413	protein peptidyl-prolyl isomerization	115	0	0.04	1.0000
545	GO:0000422	autophagy of mitochondrion	3	0	0	1.0000
546	GO:0000447	endonucleolytic cleavage in ITS1 to sepa...	28	0	0.01	1.0000
547	GO:0000451	rRNA 2'-O-methylation	10	0	0	1.0000
548	GO:0000453	enzyme-directed rRNA 2'-O-methylation	10	0	0	1.0000
549	GO:0000455	enzyme-directed rRNA pseudouridine synth...	9	0	0	1.0000
550	GO:0000459	exonucleolytic trimming involved in rRNA...	14	0	0.01	1.0000
551	GO:0000460	maturation of 5.8S rRNA	54	0	0.02	1.0000
552	GO:0000461	endonucleolytic cleavage to generate mat...	21	0	0.01	1.0000
553	GO:0000462	maturation of SSU-rRNA from tricistronic...	84	0	0.03	1.0000
554	GO:0000463	maturation of LSU-rRNA from tricistronic...	38	0	0.01	1.0000
555	GO:0000466	maturation of 5.8S rRNA from tricistroni...	48	0	0.02	1.0000
556	GO:0000467	exonucleolytic trimming to generate matu...	14	0	0.01	1.0000
557	GO:0000469	cleavage involved in rRNA processing	60	0	0.02	1.0000
558	GO:0000470	maturation of LSU-rRNA	40	0	0.02	1.0000
559	GO:0000478	endonucleolytic cleavage involved in rRN...	41	0	0.02	1.0000
560	GO:0000479	endonucleolytic cleavage of tricistronic...	28	0	0.01	1.0000
561	GO:0000488	maturation of LSU-rRNA from tetracistron...	2	0	0	1.0000
562	GO:0000489	maturation of SSU-rRNA from tetracistron...	2	0	0	1.0000
563	GO:0000491	small nucleolar ribonucleoprotein comple...	4	0	0	1.0000
564	GO:0000492	box C/D snoRNP assembly	4	0	0	1.0000
565	GO:0000578	embryonic axis specification	56	0	0.02	1.0000
566	GO:0000706	meiotic DNA double-strand break processi...	4	0	0	1.0000
567	GO:0000707	meiotic DNA recombinase assembly	6	0	0	1.0000
568	GO:0000710	meiotic mismatch repair	22	0	0.01	1.0000
569	GO:0000712	resolution of meiotic recombination inte...	25	0	0.01	1.0000
570	GO:0000715	nucleotide-excision repair, DNA damage r...	6	0	0	1.0000
571	GO:0000719	photoreactive repair	8	0	0	1.0000
572	GO:0000723	telomere maintenance	125	0	0.05	1.0000
573	GO:0000724	double-strand break repair via homologou...	136	0	0.05	1.0000
574	GO:0000725	recombinational repair	141	0	0.06	1.0000
575	GO:0000726	non-recombinational repair	41	0	0.02	1.0000
576	GO:0000727	double-strand break repair via break-ind...	7	0	0	1.0000
577	GO:0000729	DNA double-strand break processing	12	0	0	1.0000
578	GO:0000730	DNA recombinase assembly	23	0	0.01	1.0000
579	GO:0000731	DNA synthesis involved in DNA repair	15	0	0.01	1.0000
580	GO:0000737	DNA catabolic process, endonucleolytic	6	0	0	1.0000
581	GO:0000738	DNA catabolic process, exonucleolytic	2	0	0	1.0000
582	GO:0000740	nuclear membrane fusion	4	0	0	1.0000
583	GO:0000741	karyogamy	109	0	0.04	1.0000
584	GO:0000769	syncytium formation by mitosis without c...	8	0	0	1.0000
585	GO:0000819	sister chromatid segregation	153	0	0.06	1.0000
586	GO:0000820	regulation of glutamine family amino aci...	11	0	0	1.0000
587	GO:0000821	regulation of arginine metabolic process	3	0	0	1.0000
588	GO:0000902	cell morphogenesis	1562	0	0.61	1.0000
589	GO:0000904	cell morphogenesis involved in different...	885	0	0.35	1.0000
590	GO:0000910	cytokinesis	296	0	0.12	1.0000
591	GO:0000911	cytokinesis by cell plate formation	139	0	0.05	1.0000
592	GO:0000912	assembly of actomyosin apparatus involve...	21	0	0.01	1.0000
593	GO:0000913	preprophase band assembly	13	0	0.01	1.0000
594	GO:0000914	phragmoplast assembly	21	0	0.01	1.0000
595	GO:0000917	division septum assembly	17	0	0.01	1.0000
596	GO:0000918	division septum site selection	3	0	0	1.0000
597	GO:0000919	cell plate assembly	59	0	0.02	1.0000
598	GO:0000957	mitochondrial RNA catabolic process	7	0	0	1.0000
599	GO:0000959	mitochondrial RNA metabolic process	81	0	0.03	1.0000
600	GO:0000963	mitochondrial RNA processing	13	0	0.01	1.0000
601	GO:0000966	RNA 5'-end processing	10	0	0	1.0000
602	GO:0000972	transcription-dependent tethering of RNA...	12	0	0	1.0000
603	GO:0000973	posttranscriptional tethering of RNA pol...	12	0	0	1.0000
604	GO:0001060	transcription by RNA polymerase V	2	0	0	1.0000
605	GO:0001112	DNA-templated transcriptional open compl...	5	0	0	1.0000
606	GO:0001113	transcriptional open complex formation a...	5	0	0	1.0000
607	GO:0001120	protein-DNA complex remodeling	5	0	0	1.0000
608	GO:0001172	transcription, RNA-templated	28	0	0.01	1.0000
609	GO:0001408	guanine nucleotide transport	3	0	0	1.0000
610	GO:0001504	neurotransmitter uptake	9	0	0	1.0000
611	GO:0001505	regulation of neurotransmitter levels	155	0	0.06	1.0000
612	GO:0001522	pseudouridine synthesis	65	0	0.03	1.0000
613	GO:0001558	regulation of cell growth	245	0	0.1	1.0000
614	GO:0001560	regulation of cell growth by extracellul...	7	0	0	1.0000
615	GO:0001561	fatty acid alpha-oxidation	6	0	0	1.0000
616	GO:0001578	microtubule bundle formation	15	0	0.01	1.0000
617	GO:0001666	response to hypoxia	272	0	0.11	1.0000
618	GO:0001676	long-chain fatty acid metabolic process	75	0	0.03	1.0000
619	GO:0001678	cellular glucose homeostasis	55	0	0.02	1.0000
620	GO:0001682	tRNA 5'-leader removal	8	0	0	1.0000
621	GO:0001708	cell fate specification	124	0	0.05	1.0000
622	GO:0001709	cell fate determination	24	0	0.01	1.0000
623	GO:0001731	formation of translation preinitiation c...	60	0	0.02	1.0000
624	GO:0001732	formation of cytoplasmic translation ini...	2	0	0	1.0000
625	GO:0001736	establishment of planar polarity	13	0	0.01	1.0000
626	GO:0001738	morphogenesis of a polarized epithelium	13	0	0.01	1.0000
627	GO:0001763	morphogenesis of a branching structure	96	0	0.04	1.0000
628	GO:0001778	plasma membrane repair	2	0	0	1.0000
629	GO:0001789	G-protein coupled receptor signaling pat...	2	0	0	1.0000
630	GO:0001881	receptor recycling	4	0	0	1.0000
631	GO:0001887	selenium compound metabolic process	14	0	0.01	1.0000
632	GO:0001906	cell killing	475	0	0.19	1.0000
633	GO:0001927	exocyst assembly	7	0	0	1.0000
634	GO:0001932	regulation of protein phosphorylation	333	0	0.13	1.0000
635	GO:0001933	negative regulation of protein phosphory...	47	0	0.02	1.0000
636	GO:0001934	positive regulation of protein phosphory...	156	0	0.06	1.0000
637	GO:0001944	vasculature development	96	0	0.04	1.0000
638	GO:0002009	morphogenesis of an epithelium	13	0	0.01	1.0000
639	GO:0002084	protein depalmitoylation	25	0	0.01	1.0000
640	GO:0002097	tRNA wobble base modification	30	0	0.01	1.0000
641	GO:0002098	tRNA wobble uridine modification	27	0	0.01	1.0000
642	GO:0002100	tRNA wobble adenosine to inosine editing	3	0	0	1.0000
643	GO:0002103	endonucleolytic cleavage of tetracistron...	5	0	0	1.0000
644	GO:0002119	nematode larval development	7	0	0	1.0000
645	GO:0002128	tRNA nucleoside ribose methylation	2	0	0	1.0000
646	GO:0002143	tRNA wobble position uridine thiolation	4	0	0	1.0000
647	GO:0002164	larval development	7	0	0	1.0000
648	GO:0002181	cytoplasmic translation	220	0	0.09	1.0000
649	GO:0002182	cytoplasmic translational elongation	10	0	0	1.0000
650	GO:0002183	cytoplasmic translational initiation	62	0	0.02	1.0000
651	GO:0002213	defense response to insect	103	0	0.04	1.0000
652	GO:0002215	defense response to nematode	4	0	0	1.0000
653	GO:0002218	activation of innate immune response	198	0	0.08	1.0000
654	GO:0002220	innate immune response activating cell s...	2	0	0	1.0000
655	GO:0002221	pattern recognition receptor signaling p...	8	0	0	1.0000
656	GO:0002229	defense response to oomycetes	65	0	0.03	1.0000
657	GO:0002230	positive regulation of defense response ...	22	0	0.01	1.0000
658	GO:0002238	response to molecule of fungal origin	10	0	0	1.0000
659	GO:0002239	response to oomycetes	90	0	0.04	1.0000
660	GO:0002240	response to molecule of oomycetes origin	9	0	0	1.0000
661	GO:0002252	immune effector process	239	0	0.09	1.0000
662	GO:0002253	activation of immune response	198	0	0.08	1.0000
663	GO:0002429	immune response-activating cell surface ...	2	0	0	1.0000
664	GO:0002532	production of molecular mediator involve...	4	0	0	1.0000
665	GO:0002538	arachidonic acid metabolite production i...	4	0	0	1.0000
666	GO:0002540	leukotriene production involved in infla...	4	0	0	1.0000
667	GO:0002679	respiratory burst involved in defense re...	21	0	0.01	1.0000
668	GO:0002682	regulation of immune system process	474	0	0.19	1.0000
669	GO:0002683	negative regulation of immune system pro...	67	0	0.03	1.0000
670	GO:0002684	positive regulation of immune system pro...	271	0	0.11	1.0000
671	GO:0002697	regulation of immune effector process	42	0	0.02	1.0000
672	GO:0002698	negative regulation of immune effector p...	6	0	0	1.0000
673	GO:0002752	cell surface pattern recognition recepto...	2	0	0	1.0000
674	GO:0002757	immune response-activating signal transd...	8	0	0	1.0000
675	GO:0002758	innate immune response-activating signal...	8	0	0	1.0000
676	GO:0002764	immune response-regulating signaling pat...	16	0	0.01	1.0000
677	GO:0002768	immune response-regulating cell surface ...	2	0	0	1.0000
678	GO:0002790	peptide secretion	93	0	0.04	1.0000
679	GO:0002831	regulation of response to biotic stimulu...	197	0	0.08	1.0000
680	GO:0002832	negative regulation of response to bioti...	37	0	0.01	1.0000
681	GO:0002833	positive regulation of response to bioti...	52	0	0.02	1.0000
682	GO:0002938	tRNA guanine ribose methylation	2	0	0	1.0000
683	GO:0002943	tRNA dihydrouridine synthesis	10	0	0	1.0000
684	GO:0002949	tRNA threonylcarbamoyladenosine modifica...	4	0	0	1.0000
685	GO:0003002	regionalization	578	0	0.23	1.0000
686	GO:0003032	detection of oxygen	19	0	0.01	1.0000
687	GO:0003156	regulation of animal organ formation	5	0	0	1.0000
688	GO:0003333	amino acid transmembrane transport	89	0	0.03	1.0000
689	GO:0005513	detection of calcium ion	27	0	0.01	1.0000
690	GO:0005976	polysaccharide metabolic process	1579	0	0.62	1.0000
691	GO:0005977	glycogen metabolic process	27	0	0.01	1.0000
692	GO:0005978	glycogen biosynthetic process	27	0	0.01	1.0000
693	GO:0005982	starch metabolic process	237	0	0.09	1.0000
694	GO:0005983	starch catabolic process	76	0	0.03	1.0000
695	GO:0005985	sucrose metabolic process	134	0	0.05	1.0000
696	GO:0005986	sucrose biosynthetic process	60	0	0.02	1.0000
697	GO:0005987	sucrose catabolic process	14	0	0.01	1.0000
698	GO:0005993	trehalose catabolic process	5	0	0	1.0000
699	GO:0005996	monosaccharide metabolic process	420	0	0.16	1.0000
700	GO:0005997	xylulose metabolic process	2	0	0	1.0000
701	GO:0006000	fructose metabolic process	21	0	0.01	1.0000
702	GO:0006002	fructose 6-phosphate metabolic process	41	0	0.02	1.0000
703	GO:0006003	fructose 2,6-bisphosphate metabolic proc...	6	0	0	1.0000
704	GO:0006004	fucose metabolic process	6	0	0	1.0000
705	GO:0006005	L-fucose biosynthetic process	2	0	0	1.0000
706	GO:0006006	glucose metabolic process	100	0	0.04	1.0000
707	GO:0006007	glucose catabolic process	5	0	0	1.0000
708	GO:0006011	UDP-glucose metabolic process	13	0	0.01	1.0000
709	GO:0006012	galactose metabolic process	105	0	0.04	1.0000
710	GO:0006013	mannose metabolic process	22	0	0.01	1.0000
711	GO:0006014	D-ribose metabolic process	50	0	0.02	1.0000
712	GO:0006020	inositol metabolic process	46	0	0.02	1.0000
713	GO:0006021	inositol biosynthetic process	19	0	0.01	1.0000
714	GO:0006022	aminoglycan metabolic process	97	0	0.04	1.0000
715	GO:0006023	aminoglycan biosynthetic process	27	0	0.01	1.0000
716	GO:0006024	glycosaminoglycan biosynthetic process	27	0	0.01	1.0000
717	GO:0006026	aminoglycan catabolic process	70	0	0.03	1.0000
718	GO:0006029	proteoglycan metabolic process	17	0	0.01	1.0000
719	GO:0006030	chitin metabolic process	70	0	0.03	1.0000
720	GO:0006032	chitin catabolic process	70	0	0.03	1.0000
721	GO:0006040	amino sugar metabolic process	113	0	0.04	1.0000
722	GO:0006041	glucosamine metabolic process	4	0	0	1.0000
723	GO:0006042	glucosamine biosynthetic process	4	0	0	1.0000
724	GO:0006044	N-acetylglucosamine metabolic process	4	0	0	1.0000
725	GO:0006047	UDP-N-acetylglucosamine metabolic proces...	25	0	0.01	1.0000
726	GO:0006048	UDP-N-acetylglucosamine biosynthetic pro...	25	0	0.01	1.0000
727	GO:0006056	mannoprotein metabolic process	4	0	0	1.0000
728	GO:0006057	mannoprotein biosynthetic process	4	0	0	1.0000
729	GO:0006059	hexitol metabolic process	2	0	0	1.0000
730	GO:0006063	uronic acid metabolic process	10	0	0	1.0000
731	GO:0006065	UDP-glucuronate biosynthetic process	14	0	0.01	1.0000
732	GO:0006066	alcohol metabolic process	499	0	0.2	1.0000
733	GO:0006067	ethanol metabolic process	4	0	0	1.0000
734	GO:0006069	ethanol oxidation	4	0	0	1.0000
735	GO:0006071	glycerol metabolic process	121	0	0.05	1.0000
736	GO:0006072	glycerol-3-phosphate metabolic process	28	0	0.01	1.0000
737	GO:0006073	cellular glucan metabolic process	736	0	0.29	1.0000
738	GO:0006074	(1->3)-beta-D-glucan metabolic process	66	0	0.03	1.0000
739	GO:0006075	(1->3)-beta-D-glucan biosynthetic proces...	59	0	0.02	1.0000
740	GO:0006076	(1->3)-beta-D-glucan catabolic process	7	0	0	1.0000
741	GO:0006080	substituted mannan metabolic process	2	0	0	1.0000
742	GO:0006081	cellular aldehyde metabolic process	287	0	0.11	1.0000
743	GO:0006083	acetate metabolic process	5	0	0	1.0000
744	GO:0006084	acetyl-CoA metabolic process	129	0	0.05	1.0000
745	GO:0006085	acetyl-CoA biosynthetic process	52	0	0.02	1.0000
746	GO:0006086	acetyl-CoA biosynthetic process from pyr...	31	0	0.01	1.0000
747	GO:0006089	lactate metabolic process	34	0	0.01	1.0000
748	GO:0006094	gluconeogenesis	46	0	0.02	1.0000
749	GO:0006097	glyoxylate cycle	34	0	0.01	1.0000
750	GO:0006098	pentose-phosphate shunt	122	0	0.05	1.0000
751	GO:0006099	tricarboxylic acid cycle	214	0	0.08	1.0000
752	GO:0006101	citrate metabolic process	214	0	0.08	1.0000
753	GO:0006102	isocitrate metabolic process	46	0	0.02	1.0000
754	GO:0006104	succinyl-CoA metabolic process	10	0	0	1.0000
755	GO:0006105	succinate metabolic process	19	0	0.01	1.0000
756	GO:0006106	fumarate metabolic process	9	0	0	1.0000
757	GO:0006107	oxaloacetate metabolic process	6	0	0	1.0000
758	GO:0006108	malate metabolic process	59	0	0.02	1.0000
759	GO:0006112	energy reserve metabolic process	27	0	0.01	1.0000
760	GO:0006114	glycerol biosynthetic process	6	0	0	1.0000
761	GO:0006116	NADH oxidation	6	0	0	1.0000
762	GO:0006119	oxidative phosphorylation	101	0	0.04	1.0000
763	GO:0006120	mitochondrial electron transport, NADH t...	33	0	0.01	1.0000
764	GO:0006121	mitochondrial electron transport, succin...	27	0	0.01	1.0000
765	GO:0006122	mitochondrial electron transport, ubiqui...	32	0	0.01	1.0000
766	GO:0006123	mitochondrial electron transport, cytoch...	7	0	0	1.0000
767	GO:0006127	glycerophosphate shuttle	6	0	0	1.0000
768	GO:0006144	purine nucleobase metabolic process	64	0	0.03	1.0000
769	GO:0006145	purine nucleobase catabolic process	18	0	0.01	1.0000
770	GO:0006148	inosine catabolic process	8	0	0	1.0000
771	GO:0006152	purine nucleoside catabolic process	19	0	0.01	1.0000
772	GO:0006154	adenosine catabolic process	5	0	0	1.0000
773	GO:0006166	purine ribonucleoside salvage	11	0	0	1.0000
774	GO:0006167	AMP biosynthetic process	32	0	0.01	1.0000
775	GO:0006168	adenine salvage	17	0	0.01	1.0000
776	GO:0006169	adenosine salvage	9	0	0	1.0000
777	GO:0006175	dATP biosynthetic process	3	0	0	1.0000
778	GO:0006176	dATP biosynthetic process from ADP	3	0	0	1.0000
779	GO:0006177	GMP biosynthetic process	9	0	0	1.0000
780	GO:0006178	guanine salvage	2	0	0	1.0000
781	GO:0006182	cGMP biosynthetic process	7	0	0	1.0000
782	GO:0006183	GTP biosynthetic process	6	0	0	1.0000
783	GO:0006188	IMP biosynthetic process	46	0	0.02	1.0000
784	GO:0006189	'de novo' IMP biosynthetic process	39	0	0.02	1.0000
785	GO:0006195	purine nucleotide catabolic process	4	0	0	1.0000
786	GO:0006203	dGTP catabolic process	4	0	0	1.0000
787	GO:0006206	pyrimidine nucleobase metabolic process	98	0	0.04	1.0000
788	GO:0006207	'de novo' pyrimidine nucleobase biosynth...	40	0	0.02	1.0000
789	GO:0006208	pyrimidine nucleobase catabolic process	13	0	0.01	1.0000
790	GO:0006212	uracil catabolic process	13	0	0.01	1.0000
791	GO:0006213	pyrimidine nucleoside metabolic process	120	0	0.05	1.0000
792	GO:0006216	cytidine catabolic process	9	0	0	1.0000
793	GO:0006218	uridine catabolic process	6	0	0	1.0000
794	GO:0006220	pyrimidine nucleotide metabolic process	94	0	0.04	1.0000
795	GO:0006221	pyrimidine nucleotide biosynthetic proce...	88	0	0.03	1.0000
796	GO:0006222	UMP biosynthetic process	39	0	0.02	1.0000
797	GO:0006226	dUMP biosynthetic process	2	0	0	1.0000
798	GO:0006228	UTP biosynthetic process	6	0	0	1.0000
799	GO:0006231	dTMP biosynthetic process	8	0	0	1.0000
800	GO:0006241	CTP biosynthetic process	29	0	0.01	1.0000
801	GO:0006260	DNA replication	468	0	0.18	1.0000
802	GO:0006261	DNA-dependent DNA replication	274	0	0.11	1.0000
803	GO:0006264	mitochondrial DNA replication	4	0	0	1.0000
804	GO:0006265	DNA topological change	51	0	0.02	1.0000
805	GO:0006266	DNA ligation	11	0	0	1.0000
806	GO:0006268	DNA unwinding involved in DNA replicatio...	37	0	0.01	1.0000
807	GO:0006269	DNA replication, synthesis of RNA primer	18	0	0.01	1.0000
808	GO:0006270	DNA replication initiation	49	0	0.02	1.0000
809	GO:0006271	DNA strand elongation involved in DNA re...	18	0	0.01	1.0000
810	GO:0006273	lagging strand elongation	5	0	0	1.0000
811	GO:0006275	regulation of DNA replication	93	0	0.04	1.0000
812	GO:0006278	RNA-dependent DNA biosynthetic process	41	0	0.02	1.0000
813	GO:0006279	premeiotic DNA replication	5	0	0	1.0000
814	GO:0006282	regulation of DNA repair	23	0	0.01	1.0000
815	GO:0006284	base-excision repair	65	0	0.03	1.0000
816	GO:0006287	base-excision repair, gap-filling	2	0	0	1.0000
817	GO:0006289	nucleotide-excision repair	68	0	0.03	1.0000
818	GO:0006290	pyrimidine dimer repair	16	0	0.01	1.0000
819	GO:0006294	nucleotide-excision repair, preincision ...	2	0	0	1.0000
820	GO:0006296	nucleotide-excision repair, DNA incision...	2	0	0	1.0000
821	GO:0006297	nucleotide-excision repair, DNA gap fill...	2	0	0	1.0000
822	GO:0006298	mismatch repair	49	0	0.02	1.0000
823	GO:0006301	postreplication repair	46	0	0.02	1.0000
824	GO:0006302	double-strand break repair	192	0	0.08	1.0000
825	GO:0006303	double-strand break repair via nonhomolo...	33	0	0.01	1.0000
826	GO:0006304	DNA modification	187	0	0.07	1.0000
827	GO:0006305	DNA alkylation	166	0	0.06	1.0000
828	GO:0006306	DNA methylation	166	0	0.06	1.0000
829	GO:0006308	DNA catabolic process	25	0	0.01	1.0000
830	GO:0006310	DNA recombination	380	0	0.15	1.0000
831	GO:0006311	meiotic gene conversion	4	0	0	1.0000
832	GO:0006312	mitotic recombination	43	0	0.02	1.0000
833	GO:0006323	DNA packaging	160	0	0.06	1.0000
834	GO:0006333	chromatin assembly or disassembly	169	0	0.07	1.0000
835	GO:0006334	nucleosome assembly	97	0	0.04	1.0000
836	GO:0006336	DNA replication-independent nucleosome a...	4	0	0	1.0000
837	GO:0006338	chromatin remodeling	126	0	0.05	1.0000
838	GO:0006342	chromatin silencing	204	0	0.08	1.0000
839	GO:0006344	maintenance of chromatin silencing	9	0	0	1.0000
840	GO:0006346	methylation-dependent chromatin silencin...	64	0	0.03	1.0000
841	GO:0006349	regulation of gene expression by genetic...	67	0	0.03	1.0000
842	GO:0006352	DNA-templated transcription, initiation	211	0	0.08	1.0000
843	GO:0006353	DNA-templated transcription, termination	27	0	0.01	1.0000
844	GO:0006359	regulation of transcription by RNA polym...	15	0	0.01	1.0000
845	GO:0006360	transcription by RNA polymerase I	6	0	0	1.0000
846	GO:0006367	transcription initiation from RNA polyme...	71	0	0.03	1.0000
847	GO:0006368	transcription elongation from RNA polyme...	36	0	0.01	1.0000
848	GO:0006369	termination of RNA polymerase II transcr...	4	0	0	1.0000
849	GO:0006370	7-methylguanosine mRNA capping	24	0	0.01	1.0000
850	GO:0006376	mRNA splice site selection	26	0	0.01	1.0000
851	GO:0006378	mRNA polyadenylation	45	0	0.02	1.0000
852	GO:0006379	mRNA cleavage	28	0	0.01	1.0000
853	GO:0006382	adenosine to inosine editing	3	0	0	1.0000
854	GO:0006383	transcription by RNA polymerase III	26	0	0.01	1.0000
855	GO:0006384	transcription initiation from RNA polyme...	7	0	0	1.0000
856	GO:0006388	tRNA splicing, via endonucleolytic cleav...	15	0	0.01	1.0000
857	GO:0006399	tRNA metabolic process	529	0	0.21	1.0000
858	GO:0006400	tRNA modification	174	0	0.07	1.0000
859	GO:0006403	RNA localization	279	0	0.11	1.0000
860	GO:0006405	RNA export from nucleus	133	0	0.05	1.0000
861	GO:0006406	mRNA export from nucleus	82	0	0.03	1.0000
862	GO:0006407	rRNA export from nucleus	20	0	0.01	1.0000
863	GO:0006409	tRNA export from nucleus	10	0	0	1.0000
864	GO:0006413	translational initiation	384	0	0.15	1.0000
865	GO:0006415	translational termination	55	0	0.02	1.0000
866	GO:0006418	tRNA aminoacylation for protein translat...	252	0	0.1	1.0000
867	GO:0006419	alanyl-tRNA aminoacylation	9	0	0	1.0000
868	GO:0006420	arginyl-tRNA aminoacylation	10	0	0	1.0000
869	GO:0006421	asparaginyl-tRNA aminoacylation	17	0	0.01	1.0000
870	GO:0006422	aspartyl-tRNA aminoacylation	10	0	0	1.0000
871	GO:0006423	cysteinyl-tRNA aminoacylation	13	0	0.01	1.0000
872	GO:0006424	glutamyl-tRNA aminoacylation	26	0	0.01	1.0000
873	GO:0006425	glutaminyl-tRNA aminoacylation	9	0	0	1.0000
874	GO:0006426	glycyl-tRNA aminoacylation	13	0	0.01	1.0000
875	GO:0006427	histidyl-tRNA aminoacylation	7	0	0	1.0000
876	GO:0006428	isoleucyl-tRNA aminoacylation	13	0	0.01	1.0000
877	GO:0006429	leucyl-tRNA aminoacylation	5	0	0	1.0000
878	GO:0006430	lysyl-tRNA aminoacylation	12	0	0	1.0000
879	GO:0006431	methionyl-tRNA aminoacylation	5	0	0	1.0000
880	GO:0006432	phenylalanyl-tRNA aminoacylation	21	0	0.01	1.0000
881	GO:0006433	prolyl-tRNA aminoacylation	18	0	0.01	1.0000
882	GO:0006434	seryl-tRNA aminoacylation	10	0	0	1.0000
883	GO:0006435	threonyl-tRNA aminoacylation	9	0	0	1.0000
884	GO:0006436	tryptophanyl-tRNA aminoacylation	16	0	0.01	1.0000
885	GO:0006438	valyl-tRNA aminoacylation	2	0	0	1.0000
886	GO:0006446	regulation of translational initiation	116	0	0.05	1.0000
887	GO:0006448	regulation of translational elongation	26	0	0.01	1.0000
888	GO:0006449	regulation of translational termination	12	0	0	1.0000
889	GO:0006450	regulation of translational fidelity	7	0	0	1.0000
890	GO:0006452	translational frameshifting	12	0	0	1.0000
891	GO:0006458	'de novo' protein folding	14	0	0.01	1.0000
892	GO:0006465	signal peptide processing	76	0	0.03	1.0000
893	GO:0006468	protein phosphorylation	3041	0	1.19	1.0000
894	GO:0006469	negative regulation of protein kinase ac...	43	0	0.02	1.0000
895	GO:0006470	protein dephosphorylation	488	0	0.19	1.0000
896	GO:0006471	protein ADP-ribosylation	18	0	0.01	1.0000
897	GO:0006473	protein acetylation	162	0	0.06	1.0000
898	GO:0006474	N-terminal protein amino acid acetylatio...	20	0	0.01	1.0000
899	GO:0006475	internal protein amino acid acetylation	142	0	0.06	1.0000
900	GO:0006479	protein methylation	243	0	0.09	1.0000
901	GO:0006481	C-terminal protein methylation	2	0	0	1.0000
902	GO:0006482	protein demethylation	19	0	0.01	1.0000
903	GO:0006487	protein N-linked glycosylation	124	0	0.05	1.0000
904	GO:0006488	dolichol-linked oligosaccharide biosynth...	10	0	0	1.0000
905	GO:0006490	oligosaccharide-lipid intermediate biosy...	17	0	0.01	1.0000
906	GO:0006491	N-glycan processing	36	0	0.01	1.0000
907	GO:0006493	protein O-linked glycosylation	26	0	0.01	1.0000
908	GO:0006497	protein lipidation	400	0	0.16	1.0000
909	GO:0006498	N-terminal protein lipidation	235	0	0.09	1.0000
910	GO:0006499	N-terminal protein myristoylation	235	0	0.09	1.0000
911	GO:0006501	C-terminal protein lipidation	3	0	0	1.0000
912	GO:0006505	GPI anchor metabolic process	70	0	0.03	1.0000
913	GO:0006506	GPI anchor biosynthetic process	53	0	0.02	1.0000
914	GO:0006513	protein monoubiquitination	20	0	0.01	1.0000
915	GO:0006515	protein quality control for misfolded or...	27	0	0.01	1.0000
916	GO:0006516	glycoprotein catabolic process	21	0	0.01	1.0000
917	GO:0006517	protein deglycosylation	19	0	0.01	1.0000
918	GO:0006520	cellular amino acid metabolic process	1630	0	0.64	1.0000
919	GO:0006521	regulation of cellular amino acid metabo...	78	0	0.03	1.0000
920	GO:0006522	alanine metabolic process	26	0	0.01	1.0000
921	GO:0006524	alanine catabolic process	26	0	0.01	1.0000
922	GO:0006525	arginine metabolic process	68	0	0.03	1.0000
923	GO:0006526	arginine biosynthetic process	48	0	0.02	1.0000
924	GO:0006527	arginine catabolic process	10	0	0	1.0000
925	GO:0006528	asparagine metabolic process	35	0	0.01	1.0000
926	GO:0006529	asparagine biosynthetic process	23	0	0.01	1.0000
927	GO:0006530	asparagine catabolic process	12	0	0	1.0000
928	GO:0006534	cysteine metabolic process	99	0	0.04	1.0000
929	GO:0006535	cysteine biosynthetic process from serin...	19	0	0.01	1.0000
930	GO:0006536	glutamate metabolic process	78	0	0.03	1.0000
931	GO:0006537	glutamate biosynthetic process	16	0	0.01	1.0000
932	GO:0006538	glutamate catabolic process	11	0	0	1.0000
933	GO:0006540	glutamate decarboxylation to succinate	11	0	0	1.0000
934	GO:0006541	glutamine metabolic process	142	0	0.06	1.0000
935	GO:0006542	glutamine biosynthetic process	27	0	0.01	1.0000
936	GO:0006544	glycine metabolic process	79	0	0.03	1.0000
937	GO:0006545	glycine biosynthetic process	21	0	0.01	1.0000
938	GO:0006546	glycine catabolic process	37	0	0.01	1.0000
939	GO:0006547	histidine metabolic process	43	0	0.02	1.0000
940	GO:0006549	isoleucine metabolic process	61	0	0.02	1.0000
941	GO:0006551	leucine metabolic process	64	0	0.03	1.0000
942	GO:0006552	leucine catabolic process	16	0	0.01	1.0000
943	GO:0006553	lysine metabolic process	73	0	0.03	1.0000
944	GO:0006554	lysine catabolic process	15	0	0.01	1.0000
945	GO:0006555	methionine metabolic process	106	0	0.04	1.0000
946	GO:0006556	S-adenosylmethionine biosynthetic proces...	14	0	0.01	1.0000
947	GO:0006557	S-adenosylmethioninamine biosynthetic pr...	21	0	0.01	1.0000
948	GO:0006558	L-phenylalanine metabolic process	59	0	0.02	1.0000
949	GO:0006559	L-phenylalanine catabolic process	32	0	0.01	1.0000
950	GO:0006560	proline metabolic process	62	0	0.02	1.0000
951	GO:0006561	proline biosynthetic process	46	0	0.02	1.0000
952	GO:0006562	proline catabolic process	12	0	0	1.0000
953	GO:0006563	L-serine metabolic process	65	0	0.03	1.0000
954	GO:0006564	L-serine biosynthetic process	18	0	0.01	1.0000
955	GO:0006566	threonine metabolic process	56	0	0.02	1.0000
956	GO:0006567	threonine catabolic process	10	0	0	1.0000
957	GO:0006568	tryptophan metabolic process	104	0	0.04	1.0000
958	GO:0006569	tryptophan catabolic process	12	0	0	1.0000
959	GO:0006570	tyrosine metabolic process	22	0	0.01	1.0000
960	GO:0006571	tyrosine biosynthetic process	10	0	0	1.0000
961	GO:0006572	tyrosine catabolic process	12	0	0	1.0000
962	GO:0006573	valine metabolic process	55	0	0.02	1.0000
963	GO:0006574	valine catabolic process	19	0	0.01	1.0000
964	GO:0006575	cellular modified amino acid metabolic p...	476	0	0.19	1.0000
965	GO:0006576	cellular biogenic amine metabolic proces...	232	0	0.09	1.0000
966	GO:0006577	amino-acid betaine metabolic process	7	0	0	1.0000
967	GO:0006578	amino-acid betaine biosynthetic process	7	0	0	1.0000
968	GO:0006580	ethanolamine metabolic process	6	0	0	1.0000
969	GO:0006586	indolalkylamine metabolic process	104	0	0.04	1.0000
970	GO:0006591	ornithine metabolic process	11	0	0	1.0000
971	GO:0006593	ornithine catabolic process	4	0	0	1.0000
972	GO:0006595	polyamine metabolic process	98	0	0.04	1.0000
973	GO:0006596	polyamine biosynthetic process	78	0	0.03	1.0000
974	GO:0006597	spermine biosynthetic process	28	0	0.01	1.0000
975	GO:0006598	polyamine catabolic process	16	0	0.01	1.0000
976	GO:0006606	protein import into nucleus	160	0	0.06	1.0000
977	GO:0006607	NLS-bearing protein import into nucleus	45	0	0.02	1.0000
978	GO:0006610	ribosomal protein import into nucleus	16	0	0.01	1.0000
979	GO:0006611	protein export from nucleus	149	0	0.06	1.0000
980	GO:0006612	protein targeting to membrane	209	0	0.08	1.0000
981	GO:0006613	cotranslational protein targeting to mem...	40	0	0.02	1.0000
982	GO:0006614	SRP-dependent cotranslational protein ta...	40	0	0.02	1.0000
983	GO:0006617	SRP-dependent cotranslational protein ta...	17	0	0.01	1.0000
984	GO:0006620	posttranslational protein targeting to e...	39	0	0.02	1.0000
985	GO:0006621	protein retention in ER lumen	28	0	0.01	1.0000
986	GO:0006623	protein targeting to vacuole	118	0	0.05	1.0000
987	GO:0006624	vacuolar protein processing	26	0	0.01	1.0000
988	GO:0006626	protein targeting to mitochondrion	153	0	0.06	1.0000
989	GO:0006627	protein processing involved in protein t...	32	0	0.01	1.0000
990	GO:0006631	fatty acid metabolic process	886	0	0.35	1.0000
991	GO:0006633	fatty acid biosynthetic process	611	0	0.24	1.0000
992	GO:0006635	fatty acid beta-oxidation	147	0	0.06	1.0000
993	GO:0006636	unsaturated fatty acid biosynthetic proc...	104	0	0.04	1.0000
994	GO:0006637	acyl-CoA metabolic process	196	0	0.08	1.0000
995	GO:0006642	triglyceride mobilization	4	0	0	1.0000
996	GO:0006644	phospholipid metabolic process	646	0	0.25	1.0000
997	GO:0006646	phosphatidylethanolamine biosynthetic pr...	37	0	0.01	1.0000
998	GO:0006649	phospholipid transfer to membrane	3	0	0	1.0000
999	GO:0006650	glycerophospholipid metabolic process	404	0	0.16	1.0000
1000	GO:0006651	diacylglycerol biosynthetic process	18	0	0.01	1.0000
1001	GO:0006655	phosphatidylglycerol biosynthetic proces...	31	0	0.01	1.0000
1002	GO:0006656	phosphatidylcholine biosynthetic process	28	0	0.01	1.0000
1003	GO:0006658	phosphatidylserine metabolic process	10	0	0	1.0000
1004	GO:0006659	phosphatidylserine biosynthetic process	10	0	0	1.0000
1005	GO:0006661	phosphatidylinositol biosynthetic proces...	92	0	0.04	1.0000
1006	GO:0006662	glycerol ether metabolic process	3	0	0	1.0000
1007	GO:0006664	glycolipid metabolic process	187	0	0.07	1.0000
1008	GO:0006670	sphingosine metabolic process	5	0	0	1.0000
1009	GO:0006671	phytosphingosine metabolic process	5	0	0	1.0000
1010	GO:0006672	ceramide metabolic process	40	0	0.02	1.0000
1011	GO:0006677	glycosylceramide metabolic process	25	0	0.01	1.0000
1012	GO:0006678	glucosylceramide metabolic process	11	0	0	1.0000
1013	GO:0006680	glucosylceramide catabolic process	11	0	0	1.0000
1014	GO:0006687	glycosphingolipid metabolic process	25	0	0.01	1.0000
1015	GO:0006690	icosanoid metabolic process	10	0	0	1.0000
1016	GO:0006691	leukotriene metabolic process	4	0	0	1.0000
1017	GO:0006694	steroid biosynthetic process	302	0	0.12	1.0000
1018	GO:0006695	cholesterol biosynthetic process	9	0	0	1.0000
1019	GO:0006706	steroid catabolic process	6	0	0	1.0000
1020	GO:0006714	sesquiterpenoid metabolic process	130	0	0.05	1.0000
1021	GO:0006720	isoprenoid metabolic process	701	0	0.27	1.0000
1022	GO:0006721	terpenoid metabolic process	532	0	0.21	1.0000
1023	GO:0006722	triterpenoid metabolic process	28	0	0.01	1.0000
1024	GO:0006723	cuticle hydrocarbon biosynthetic process	13	0	0.01	1.0000
1025	GO:0006729	tetrahydrobiopterin biosynthetic process	13	0	0.01	1.0000
1026	GO:0006730	one-carbon metabolic process	128	0	0.05	1.0000
1027	GO:0006734	NADH metabolic process	15	0	0.01	1.0000
1028	GO:0006739	NADP metabolic process	157	0	0.06	1.0000
1029	GO:0006740	NADPH regeneration	6	0	0	1.0000
1030	GO:0006741	NADP biosynthetic process	13	0	0.01	1.0000
1031	GO:0006743	ubiquinone metabolic process	45	0	0.02	1.0000
1032	GO:0006744	ubiquinone biosynthetic process	45	0	0.02	1.0000
1033	GO:0006747	FAD biosynthetic process	2	0	0	1.0000
1034	GO:0006749	glutathione metabolic process	283	0	0.11	1.0000
1035	GO:0006750	glutathione biosynthetic process	21	0	0.01	1.0000
1036	GO:0006751	glutathione catabolic process	31	0	0.01	1.0000
1037	GO:0006760	folic acid-containing compound metabolic...	103	0	0.04	1.0000
1038	GO:0006766	vitamin metabolic process	249	0	0.1	1.0000
1039	GO:0006767	water-soluble vitamin metabolic process	181	0	0.07	1.0000
1040	GO:0006768	biotin metabolic process	18	0	0.01	1.0000
1041	GO:0006771	riboflavin metabolic process	23	0	0.01	1.0000
1042	GO:0006772	thiamine metabolic process	32	0	0.01	1.0000
1043	GO:0006775	fat-soluble vitamin metabolic process	33	0	0.01	1.0000
1044	GO:0006777	Mo-molybdopterin cofactor biosynthetic p...	30	0	0.01	1.0000
1045	GO:0006778	porphyrin-containing compound metabolic ...	311	0	0.12	1.0000
1046	GO:0006779	porphyrin-containing compound biosynthet...	236	0	0.09	1.0000
1047	GO:0006780	uroporphyrinogen III biosynthetic proces...	2	0	0	1.0000
1048	GO:0006782	protoporphyrinogen IX biosynthetic proce...	47	0	0.02	1.0000
1049	GO:0006783	heme biosynthetic process	70	0	0.03	1.0000
1050	GO:0006784	heme a biosynthetic process	4	0	0	1.0000
1051	GO:0006787	porphyrin-containing compound catabolic ...	59	0	0.02	1.0000
1052	GO:0006788	heme oxidation	12	0	0	1.0000
1053	GO:0006790	sulfur compound metabolic process	1484	0	0.58	1.0000
1054	GO:0006791	sulfur utilization	6	0	0	1.0000
1055	GO:0006792	regulation of sulfur utilization	6	0	0	1.0000
1056	GO:0006801	superoxide metabolic process	69	0	0.03	1.0000
1057	GO:0006805	xenobiotic metabolic process	17	0	0.01	1.0000
1058	GO:0006808	regulation of nitrogen utilization	16	0	0.01	1.0000
1059	GO:0006809	nitric oxide biosynthetic process	18	0	0.01	1.0000
1060	GO:0006811	ion transport	3320	0	1.3	1.0000
1061	GO:0006812	cation transport	2099	0	0.82	1.0000
1062	GO:0006813	potassium ion transport	237	0	0.09	1.0000
1063	GO:0006814	sodium ion transport	199	0	0.08	1.0000
1064	GO:0006816	calcium ion transport	113	0	0.04	1.0000
1065	GO:0006817	phosphate ion transport	128	0	0.05	1.0000
1066	GO:0006820	anion transport	1316	0	0.51	1.0000
1067	GO:0006821	chloride transport	34	0	0.01	1.0000
1068	GO:0006824	cobalt ion transport	7	0	0	1.0000
1069	GO:0006825	copper ion transport	72	0	0.03	1.0000
1070	GO:0006826	iron ion transport	111	0	0.04	1.0000
1071	GO:0006828	manganese ion transport	77	0	0.03	1.0000
1072	GO:0006829	zinc ion transport	136	0	0.05	1.0000
1073	GO:0006833	water transport	84	0	0.03	1.0000
1074	GO:0006835	dicarboxylic acid transport	87	0	0.03	1.0000
1075	GO:0006836	neurotransmitter transport	33	0	0.01	1.0000
1076	GO:0006839	mitochondrial transport	322	0	0.13	1.0000
1077	GO:0006842	tricarboxylic acid transport	11	0	0	1.0000
1078	GO:0006848	pyruvate transport	21	0	0.01	1.0000
1079	GO:0006849	plasma membrane pyruvate transport	4	0	0	1.0000
1080	GO:0006850	mitochondrial pyruvate transmembrane tra...	13	0	0.01	1.0000
1081	GO:0006857	oligopeptide transport	272	0	0.11	1.0000
1082	GO:0006858	extracellular transport	6	0	0	1.0000
1083	GO:0006862	nucleotide transport	120	0	0.05	1.0000
1084	GO:0006863	purine nucleobase transport	69	0	0.03	1.0000
1085	GO:0006865	amino acid transport	277	0	0.11	1.0000
1086	GO:0006868	glutamine transport	10	0	0	1.0000
1087	GO:0006869	lipid transport	508	0	0.2	1.0000
1088	GO:0006873	cellular ion homeostasis	721	0	0.28	1.0000
1089	GO:0006874	cellular calcium ion homeostasis	123	0	0.05	1.0000
1090	GO:0006875	cellular metal ion homeostasis	603	0	0.24	1.0000
1091	GO:0006878	cellular copper ion homeostasis	35	0	0.01	1.0000
1092	GO:0006879	cellular iron ion homeostasis	93	0	0.04	1.0000
1093	GO:0006880	intracellular sequestering of iron ion	31	0	0.01	1.0000
1094	GO:0006882	cellular zinc ion homeostasis	88	0	0.03	1.0000
1095	GO:0006883	cellular sodium ion homeostasis	19	0	0.01	1.0000
1096	GO:0006884	cell volume homeostasis	29	0	0.01	1.0000
1097	GO:0006885	regulation of pH	170	0	0.07	1.0000
1098	GO:0006887	exocytosis	252	0	0.1	1.0000
1099	GO:0006888	ER to Golgi vesicle-mediated transport	141	0	0.06	1.0000
1100	GO:0006890	retrograde vesicle-mediated transport, G...	70	0	0.03	1.0000
1101	GO:0006891	intra-Golgi vesicle-mediated transport	127	0	0.05	1.0000
1102	GO:0006892	post-Golgi vesicle-mediated transport	39	0	0.02	1.0000
1103	GO:0006893	Golgi to plasma membrane transport	4	0	0	1.0000
1104	GO:0006896	Golgi to vacuole transport	35	0	0.01	1.0000
1105	GO:0006897	endocytosis	233	0	0.09	1.0000
1106	GO:0006898	receptor-mediated endocytosis	25	0	0.01	1.0000
1107	GO:0006900	vesicle budding from membrane	49	0	0.02	1.0000
1108	GO:0006901	vesicle coating	6	0	0	1.0000
1109	GO:0006903	vesicle targeting	16	0	0.01	1.0000
1110	GO:0006904	vesicle docking involved in exocytosis	138	0	0.05	1.0000
1111	GO:0006906	vesicle fusion	73	0	0.03	1.0000
1112	GO:0006907	pinocytosis	4	0	0	1.0000
1113	GO:0006909	phagocytosis	21	0	0.01	1.0000
1114	GO:0006913	nucleocytoplasmic transport	372	0	0.15	1.0000
1115	GO:0006914	autophagy	179	0	0.07	1.0000
1116	GO:0006915	apoptotic process	222	0	0.09	1.0000
1117	GO:0006928	movement of cell or subcellular componen...	226	0	0.09	1.0000
1118	GO:0006935	chemotaxis	86	0	0.03	1.0000
1119	GO:0006949	syncytium formation	60	0	0.02	1.0000
1120	GO:0006954	inflammatory response	22	0	0.01	1.0000
1121	GO:0006968	cellular defense response	23	0	0.01	1.0000
1122	GO:0006970	response to osmotic stress	2520	0	0.99	1.0000
1123	GO:0006971	hypotonic response	11	0	0	1.0000
1124	GO:0006972	hyperosmotic response	329	0	0.13	1.0000
1125	GO:0006979	response to oxidative stress	1576	0	0.62	1.0000
1126	GO:0006982	response to lipid hydroperoxide	4	0	0	1.0000
1127	GO:0006983	ER overload response	9	0	0	1.0000
1128	GO:0006984	ER-nucleus signaling pathway	12	0	0	1.0000
1129	GO:0006986	response to unfolded protein	45	0	0.02	1.0000
1130	GO:0006987	activation of signaling protein activity...	3	0	0	1.0000
1131	GO:0006990	positive regulation of transcription fro...	2	0	0	1.0000
1132	GO:0006991	response to sterol depletion	3	0	0	1.0000
1133	GO:0006995	cellular response to nitrogen starvation	63	0	0.02	1.0000
1134	GO:0006997	nucleus organization	178	0	0.07	1.0000
1135	GO:0006998	nuclear envelope organization	9	0	0	1.0000
1136	GO:0006999	nuclear pore organization	20	0	0.01	1.0000
1137	GO:0007000	nucleolus organization	11	0	0	1.0000
1138	GO:0007004	telomere maintenance via telomerase	13	0	0.01	1.0000
1139	GO:0007005	mitochondrion organization	321	0	0.13	1.0000
1140	GO:0007006	mitochondrial membrane organization	49	0	0.02	1.0000
1141	GO:0007007	inner mitochondrial membrane organizatio...	36	0	0.01	1.0000
1142	GO:0007009	plasma membrane organization	21	0	0.01	1.0000
1143	GO:0007010	cytoskeleton organization	701	0	0.27	1.0000
1144	GO:0007015	actin filament organization	249	0	0.1	1.0000
1145	GO:0007017	microtubule-based process	584	0	0.23	1.0000
1146	GO:0007018	microtubule-based movement	158	0	0.06	1.0000
1147	GO:0007019	microtubule depolymerization	22	0	0.01	1.0000
1148	GO:0007020	microtubule nucleation	47	0	0.02	1.0000
1149	GO:0007021	tubulin complex assembly	26	0	0.01	1.0000
1150	GO:0007023	post-chaperonin tubulin folding pathway	3	0	0	1.0000
1151	GO:0007026	negative regulation of microtubule depol...	5	0	0	1.0000
1152	GO:0007029	endoplasmic reticulum organization	46	0	0.02	1.0000
1153	GO:0007030	Golgi organization	66	0	0.03	1.0000
1154	GO:0007032	endosome organization	48	0	0.02	1.0000
1155	GO:0007033	vacuole organization	110	0	0.04	1.0000
1156	GO:0007034	vacuolar transport	247	0	0.1	1.0000
1157	GO:0007035	vacuolar acidification	11	0	0	1.0000
1158	GO:0007041	lysosomal transport	14	0	0.01	1.0000
1159	GO:0007043	cell-cell junction assembly	22	0	0.01	1.0000
1160	GO:0007044	cell-substrate junction assembly	15	0	0.01	1.0000
1161	GO:0007045	cell-substrate adherens junction assembl...	15	0	0.01	1.0000
1162	GO:0007049	cell cycle	1821	0	0.71	1.0000
1163	GO:0007050	cell cycle arrest	17	0	0.01	1.0000
1164	GO:0007051	spindle organization	123	0	0.05	1.0000
1165	GO:0007052	mitotic spindle organization	54	0	0.02	1.0000
1166	GO:0007059	chromosome segregation	296	0	0.12	1.0000
1167	GO:0007060	male meiosis chromosome segregation	2	0	0	1.0000
1168	GO:0007062	sister chromatid cohesion	87	0	0.03	1.0000
1169	GO:0007063	regulation of sister chromatid cohesion	17	0	0.01	1.0000
1170	GO:0007064	mitotic sister chromatid cohesion	10	0	0	1.0000
1171	GO:0007065	male meiosis sister chromatid cohesion	5	0	0	1.0000
1172	GO:0007066	female meiosis sister chromatid cohesion	5	0	0	1.0000
1173	GO:0007076	mitotic chromosome condensation	21	0	0.01	1.0000
1174	GO:0007088	regulation of mitotic nuclear division	60	0	0.02	1.0000
1175	GO:0007091	metaphase/anaphase transition of mitotic...	39	0	0.02	1.0000
1176	GO:0007093	mitotic cell cycle checkpoint	47	0	0.02	1.0000
1177	GO:0007094	mitotic spindle assembly checkpoint	24	0	0.01	1.0000
1178	GO:0007095	mitotic G2 DNA damage checkpoint	2	0	0	1.0000
1179	GO:0007098	centrosome cycle	19	0	0.01	1.0000
1180	GO:0007112	male meiosis cytokinesis	9	0	0	1.0000
1181	GO:0007113	endomitotic cell cycle	6	0	0	1.0000
1182	GO:0007127	meiosis I	174	0	0.07	1.0000
1183	GO:0007128	meiotic prophase I	2	0	0	1.0000
1184	GO:0007129	synapsis	73	0	0.03	1.0000
1185	GO:0007130	synaptonemal complex assembly	8	0	0	1.0000
1186	GO:0007131	reciprocal meiotic recombination	138	0	0.05	1.0000
1187	GO:0007135	meiosis II	61	0	0.02	1.0000
1188	GO:0007140	male meiotic nuclear division	64	0	0.03	1.0000
1189	GO:0007141	male meiosis I	2	0	0	1.0000
1190	GO:0007142	male meiosis II	4	0	0	1.0000
1191	GO:0007143	female meiotic nuclear division	21	0	0.01	1.0000
1192	GO:0007155	cell adhesion	87	0	0.03	1.0000
1193	GO:0007160	cell-matrix adhesion	19	0	0.01	1.0000
1194	GO:0007163	establishment or maintenance of cell pol...	25	0	0.01	1.0000
1195	GO:0007164	establishment of tissue polarity	26	0	0.01	1.0000
1196	GO:0007166	cell surface receptor signaling pathway	511	0	0.2	1.0000
1197	GO:0007167	enzyme linked receptor protein signaling...	460	0	0.18	1.0000
1198	GO:0007169	transmembrane receptor protein tyrosine ...	460	0	0.18	1.0000
1199	GO:0007172	signal complex assembly	2	0	0	1.0000
1200	GO:0007186	G-protein coupled receptor signaling pat...	87	0	0.03	1.0000
1201	GO:0007187	G-protein coupled receptor signaling pat...	18	0	0.01	1.0000
1202	GO:0007188	adenylate cyclase-modulating G-protein c...	18	0	0.01	1.0000
1203	GO:0007202	activation of phospholipase C activity	2	0	0	1.0000
1204	GO:0007204	positive regulation of cytosolic calcium...	4	0	0	1.0000
1205	GO:0007205	protein kinase C-activating G-protein co...	43	0	0.02	1.0000
1206	GO:0007219	Notch signaling pathway	15	0	0.01	1.0000
1207	GO:0007229	integrin-mediated signaling pathway	17	0	0.01	1.0000
1208	GO:0007231	osmosensory signaling pathway	21	0	0.01	1.0000
1209	GO:0007263	nitric oxide mediated signal transductio...	4	0	0	1.0000
1210	GO:0007264	small GTPase mediated signal transductio...	183	0	0.07	1.0000
1211	GO:0007265	Ras protein signal transduction	10	0	0	1.0000
1212	GO:0007266	Rho protein signal transduction	6	0	0	1.0000
1213	GO:0007267	cell-cell signaling	120	0	0.05	1.0000
1214	GO:0007276	gamete generation	251	0	0.1	1.0000
1215	GO:0007281	germ cell development	4	0	0	1.0000
1216	GO:0007283	spermatogenesis	4	0	0	1.0000
1217	GO:0007286	spermatid development	4	0	0	1.0000
1218	GO:0007292	female gamete generation	49	0	0.02	1.0000
1219	GO:0007338	single fertilization	41	0	0.02	1.0000
1220	GO:0007346	regulation of mitotic cell cycle	288	0	0.11	1.0000
1221	GO:0007349	cellularization	41	0	0.02	1.0000
1222	GO:0007389	pattern specification process	684	0	0.27	1.0000
1223	GO:0007530	sex determination	3	0	0	1.0000
1224	GO:0007569	cell aging	20	0	0.01	1.0000
1225	GO:0007584	response to nutrient	110	0	0.04	1.0000
1226	GO:0007602	phototransduction	170	0	0.07	1.0000
1227	GO:0007610	behavior	5	0	0	1.0000
1228	GO:0007623	circadian rhythm	468	0	0.18	1.0000
1229	GO:0007638	mechanosensory behavior	5	0	0	1.0000
1230	GO:0008033	tRNA processing	264	0	0.1	1.0000
1231	GO:0008037	cell recognition	57	0	0.02	1.0000
1232	GO:0008053	mitochondrial fusion	12	0	0	1.0000
1233	GO:0008064	regulation of actin polymerization or de...	150	0	0.06	1.0000
1234	GO:0008153	para-aminobenzoic acid biosynthetic proc...	10	0	0	1.0000
1235	GO:0008154	actin polymerization or depolymerization	192	0	0.08	1.0000
1236	GO:0008156	negative regulation of DNA replication	40	0	0.02	1.0000
1237	GO:0008202	steroid metabolic process	412	0	0.16	1.0000
1238	GO:0008203	cholesterol metabolic process	9	0	0	1.0000
1239	GO:0008213	protein alkylation	243	0	0.09	1.0000
1240	GO:0008214	protein dealkylation	19	0	0.01	1.0000
1241	GO:0008215	spermine metabolic process	32	0	0.01	1.0000
1242	GO:0008216	spermidine metabolic process	51	0	0.02	1.0000
1243	GO:0008219	cell death	966	0	0.38	1.0000
1244	GO:0008272	sulfate transport	69	0	0.03	1.0000
1245	GO:0008277	regulation of G-protein coupled receptor...	4	0	0	1.0000
1246	GO:0008283	cell proliferation	419	0	0.16	1.0000
1247	GO:0008284	positive regulation of cell proliferatio...	86	0	0.03	1.0000
1248	GO:0008285	negative regulation of cell proliferatio...	41	0	0.02	1.0000
1249	GO:0008295	spermidine biosynthetic process	33	0	0.01	1.0000
1250	GO:0008298	intracellular mRNA localization	12	0	0	1.0000
1251	GO:0008299	isoprenoid biosynthetic process	612	0	0.24	1.0000
1252	GO:0008300	isoprenoid catabolic process	59	0	0.02	1.0000
1253	GO:0008333	endosome to lysosome transport	14	0	0.01	1.0000
1254	GO:0008334	histone mRNA metabolic process	5	0	0	1.0000
1255	GO:0008356	asymmetric cell division	62	0	0.02	1.0000
1256	GO:0008360	regulation of cell shape	69	0	0.03	1.0000
1257	GO:0008361	regulation of cell size	111	0	0.04	1.0000
1258	GO:0008535	respiratory chain complex IV assembly	25	0	0.01	1.0000
1259	GO:0008544	epidermis development	73	0	0.03	1.0000
1260	GO:0008593	regulation of Notch signaling pathway	2	0	0	1.0000
1261	GO:0008608	attachment of spindle microtubules to ki...	9	0	0	1.0000
1262	GO:0008612	peptidyl-lysine modification to peptidyl...	17	0	0.01	1.0000
1263	GO:0008614	pyridoxine metabolic process	13	0	0.01	1.0000
1264	GO:0008615	pyridoxine biosynthetic process	13	0	0.01	1.0000
1265	GO:0008618	7-methylguanosine metabolic process	5	0	0	1.0000
1266	GO:0008643	carbohydrate transport	243	0	0.09	1.0000
1267	GO:0008645	hexose transmembrane transport	15	0	0.01	1.0000
1268	GO:0008652	cellular amino acid biosynthetic process	732	0	0.29	1.0000
1269	GO:0008653	lipopolysaccharide metabolic process	9	0	0	1.0000
1270	GO:0008654	phospholipid biosynthetic process	436	0	0.17	1.0000
1271	GO:0008655	pyrimidine-containing compound salvage	54	0	0.02	1.0000
1272	GO:0009051	pentose-phosphate shunt, oxidative branc...	21	0	0.01	1.0000
1273	GO:0009052	pentose-phosphate shunt, non-oxidative b...	12	0	0	1.0000
1274	GO:0009060	aerobic respiration	264	0	0.1	1.0000
1275	GO:0009061	anaerobic respiration	46	0	0.02	1.0000
1276	GO:0009062	fatty acid catabolic process	155	0	0.06	1.0000
1277	GO:0009063	cellular amino acid catabolic process	236	0	0.09	1.0000
1278	GO:0009064	glutamine family amino acid metabolic pr...	308	0	0.12	1.0000
1279	GO:0009065	glutamine family amino acid catabolic pr...	45	0	0.02	1.0000
1280	GO:0009066	aspartate family amino acid metabolic pr...	232	0	0.09	1.0000
1281	GO:0009067	aspartate family amino acid biosynthetic...	156	0	0.06	1.0000
1282	GO:0009068	aspartate family amino acid catabolic pr...	39	0	0.02	1.0000
1283	GO:0009069	serine family amino acid metabolic proce...	217	0	0.08	1.0000
1284	GO:0009070	serine family amino acid biosynthetic pr...	129	0	0.05	1.0000
1285	GO:0009071	serine family amino acid catabolic proce...	45	0	0.02	1.0000
1286	GO:0009072	aromatic amino acid family metabolic pro...	250	0	0.1	1.0000
1287	GO:0009073	aromatic amino acid family biosynthetic ...	159	0	0.06	1.0000
1288	GO:0009074	aromatic amino acid family catabolic pro...	48	0	0.02	1.0000
1289	GO:0009078	pyruvate family amino acid metabolic pro...	26	0	0.01	1.0000
1290	GO:0009080	pyruvate family amino acid catabolic pro...	26	0	0.01	1.0000
1291	GO:0009081	branched-chain amino acid metabolic proc...	144	0	0.06	1.0000
1292	GO:0009082	branched-chain amino acid biosynthetic p...	97	0	0.04	1.0000
1293	GO:0009083	branched-chain amino acid catabolic proc...	31	0	0.01	1.0000
1294	GO:0009084	glutamine family amino acid biosynthetic...	133	0	0.05	1.0000
1295	GO:0009085	lysine biosynthetic process	58	0	0.02	1.0000
1296	GO:0009086	methionine biosynthetic process	78	0	0.03	1.0000
1297	GO:0009087	methionine catabolic process	2	0	0	1.0000
1298	GO:0009088	threonine biosynthetic process	35	0	0.01	1.0000
1299	GO:0009089	lysine biosynthetic process via diaminop...	54	0	0.02	1.0000
1300	GO:0009092	homoserine metabolic process	7	0	0	1.0000
1301	GO:0009093	cysteine catabolic process	8	0	0	1.0000
1302	GO:0009094	L-phenylalanine biosynthetic process	27	0	0.01	1.0000
1303	GO:0009095	aromatic amino acid family biosynthetic ...	30	0	0.01	1.0000
1304	GO:0009097	isoleucine biosynthetic process	61	0	0.02	1.0000
1305	GO:0009098	leucine biosynthetic process	42	0	0.02	1.0000
1306	GO:0009099	valine biosynthetic process	34	0	0.01	1.0000
1307	GO:0009102	biotin biosynthetic process	18	0	0.01	1.0000
1308	GO:0009103	lipopolysaccharide biosynthetic process	9	0	0	1.0000
1309	GO:0009106	lipoate metabolic process	18	0	0.01	1.0000
1310	GO:0009107	lipoate biosynthetic process	18	0	0.01	1.0000
1311	GO:0009110	vitamin biosynthetic process	245	0	0.1	1.0000
1312	GO:0009111	vitamin catabolic process	2	0	0	1.0000
1313	GO:0009112	nucleobase metabolic process	162	0	0.06	1.0000
1314	GO:0009113	purine nucleobase biosynthetic process	42	0	0.02	1.0000
1315	GO:0009116	nucleoside metabolic process	240	0	0.09	1.0000
1316	GO:0009119	ribonucleoside metabolic process	168	0	0.07	1.0000
1317	GO:0009129	pyrimidine nucleoside monophosphate meta...	56	0	0.02	1.0000
1318	GO:0009130	pyrimidine nucleoside monophosphate bios...	49	0	0.02	1.0000
1319	GO:0009143	nucleoside triphosphate catabolic proces...	6	0	0	1.0000
1320	GO:0009146	purine nucleoside triphosphate catabolic...	4	0	0	1.0000
1321	GO:0009147	pyrimidine nucleoside triphosphate metab...	29	0	0.01	1.0000
1322	GO:0009148	pyrimidine nucleoside triphosphate biosy...	29	0	0.01	1.0000
1323	GO:0009151	purine deoxyribonucleotide metabolic pro...	7	0	0	1.0000
1324	GO:0009153	purine deoxyribonucleotide biosynthetic ...	3	0	0	1.0000
1325	GO:0009155	purine deoxyribonucleotide catabolic pro...	4	0	0	1.0000
1326	GO:0009157	deoxyribonucleoside monophosphate biosyn...	17	0	0.01	1.0000
1327	GO:0009162	deoxyribonucleoside monophosphate metabo...	17	0	0.01	1.0000
1328	GO:0009163	nucleoside biosynthetic process	144	0	0.06	1.0000
1329	GO:0009164	nucleoside catabolic process	28	0	0.01	1.0000
1330	GO:0009173	pyrimidine ribonucleoside monophosphate ...	46	0	0.02	1.0000
1331	GO:0009174	pyrimidine ribonucleoside monophosphate ...	39	0	0.02	1.0000
1332	GO:0009176	pyrimidine deoxyribonucleoside monophosp...	10	0	0	1.0000
1333	GO:0009177	pyrimidine deoxyribonucleoside monophosp...	10	0	0	1.0000
1334	GO:0009186	deoxyribonucleoside diphosphate metaboli...	10	0	0	1.0000
1335	GO:0009187	cyclic nucleotide metabolic process	7	0	0	1.0000
1336	GO:0009190	cyclic nucleotide biosynthetic process	7	0	0	1.0000
1337	GO:0009200	deoxyribonucleoside triphosphate metabol...	15	0	0.01	1.0000
1338	GO:0009202	deoxyribonucleoside triphosphate biosynt...	9	0	0	1.0000
1339	GO:0009204	deoxyribonucleoside triphosphate catabol...	6	0	0	1.0000
1340	GO:0009208	pyrimidine ribonucleoside triphosphate m...	29	0	0.01	1.0000
1341	GO:0009209	pyrimidine ribonucleoside triphosphate b...	29	0	0.01	1.0000
1342	GO:0009215	purine deoxyribonucleoside triphosphate ...	7	0	0	1.0000
1343	GO:0009216	purine deoxyribonucleoside triphosphate ...	3	0	0	1.0000
1344	GO:0009217	purine deoxyribonucleoside triphosphate ...	4	0	0	1.0000
1345	GO:0009218	pyrimidine ribonucleotide metabolic proc...	64	0	0.03	1.0000
1346	GO:0009219	pyrimidine deoxyribonucleotide metabolic...	10	0	0	1.0000
1347	GO:0009220	pyrimidine ribonucleotide biosynthetic p...	64	0	0.03	1.0000
1348	GO:0009221	pyrimidine deoxyribonucleotide biosynthe...	10	0	0	1.0000
1349	GO:0009225	nucleotide-sugar metabolic process	214	0	0.08	1.0000
1350	GO:0009226	nucleotide-sugar biosynthetic process	160	0	0.06	1.0000
1351	GO:0009228	thiamine biosynthetic process	28	0	0.01	1.0000
1352	GO:0009229	thiamine diphosphate biosynthetic proces...	6	0	0	1.0000
1353	GO:0009231	riboflavin biosynthetic process	23	0	0.01	1.0000
1354	GO:0009233	menaquinone metabolic process	2	0	0	1.0000
1355	GO:0009234	menaquinone biosynthetic process	2	0	0	1.0000
1356	GO:0009235	cobalamin metabolic process	2	0	0	1.0000
1357	GO:0009236	cobalamin biosynthetic process	2	0	0	1.0000
1358	GO:0009240	isopentenyl diphosphate biosynthetic pro...	107	0	0.04	1.0000
1359	GO:0009245	lipid A biosynthetic process	12	0	0	1.0000
1360	GO:0009247	glycolipid biosynthetic process	115	0	0.04	1.0000
1361	GO:0009249	protein lipoylation	16	0	0.01	1.0000
1362	GO:0009250	glucan biosynthetic process	376	0	0.15	1.0000
1363	GO:0009251	glucan catabolic process	195	0	0.08	1.0000
1364	GO:0009252	peptidoglycan biosynthetic process	2	0	0	1.0000
1365	GO:0009256	10-formyltetrahydrofolate metabolic proc...	6	0	0	1.0000
1366	GO:0009257	10-formyltetrahydrofolate biosynthetic p...	6	0	0	1.0000
1367	GO:0009262	deoxyribonucleotide metabolic process	37	0	0.01	1.0000
1368	GO:0009263	deoxyribonucleotide biosynthetic process	29	0	0.01	1.0000
1369	GO:0009264	deoxyribonucleotide catabolic process	8	0	0	1.0000
1370	GO:0009265	2'-deoxyribonucleotide biosynthetic proc...	13	0	0.01	1.0000
1371	GO:0009266	response to temperature stimulus	2206	0	0.86	1.0000
1372	GO:0009267	cellular response to starvation	459	0	0.18	1.0000
1373	GO:0009268	response to pH	15	0	0.01	1.0000
1374	GO:0009269	response to desiccation	68	0	0.03	1.0000
1375	GO:0009270	response to humidity	4	0	0	1.0000
1376	GO:0009273	peptidoglycan-based cell wall biogenesis	2	0	0	1.0000
1377	GO:0009292	genetic transfer	100	0	0.04	1.0000
1378	GO:0009294	DNA mediated transformation	100	0	0.04	1.0000
1379	GO:0009298	GDP-mannose biosynthetic process	31	0	0.01	1.0000
1380	GO:0009299	mRNA transcription	28	0	0.01	1.0000
1381	GO:0009300	antisense RNA transcription	4	0	0	1.0000
1382	GO:0009301	snRNA transcription	4	0	0	1.0000
1383	GO:0009303	rRNA transcription	11	0	0	1.0000
1384	GO:0009304	tRNA transcription	4	0	0	1.0000
1385	GO:0009306	protein secretion	93	0	0.04	1.0000
1386	GO:0009308	amine metabolic process	457	0	0.18	1.0000
1387	GO:0009309	amine biosynthetic process	172	0	0.07	1.0000
1388	GO:0009310	amine catabolic process	28	0	0.01	1.0000
1389	GO:0009313	oligosaccharide catabolic process	30	0	0.01	1.0000
1390	GO:0009314	response to radiation	2621	0	1.02	1.0000
1391	GO:0009394	2'-deoxyribonucleotide metabolic process	17	0	0.01	1.0000
1392	GO:0009395	phospholipid catabolic process	62	0	0.02	1.0000
1393	GO:0009396	folic acid-containing compound biosynthe...	62	0	0.02	1.0000
1394	GO:0009398	FMN biosynthetic process	3	0	0	1.0000
1395	GO:0009399	nitrogen fixation	14	0	0.01	1.0000
1396	GO:0009403	toxin biosynthetic process	100	0	0.04	1.0000
1397	GO:0009404	toxin metabolic process	257	0	0.1	1.0000
1398	GO:0009405	pathogenesis	16	0	0.01	1.0000
1399	GO:0009407	toxin catabolic process	157	0	0.06	1.0000
1400	GO:0009408	response to heat	774	0	0.3	1.0000
1401	GO:0009409	response to cold	1545	0	0.6	1.0000
1402	GO:0009410	response to xenobiotic stimulus	29	0	0.01	1.0000
1403	GO:0009411	response to UV	425	0	0.17	1.0000
1404	GO:0009413	response to flooding	8	0	0	1.0000
1405	GO:0009414	response to water deprivation	1292	0	0.51	1.0000
1406	GO:0009415	response to water	1311	0	0.51	1.0000
1407	GO:0009416	response to light stimulus	2531	0	0.99	1.0000
1408	GO:0009423	chorismate biosynthetic process	23	0	0.01	1.0000
1409	GO:0009432	SOS response	13	0	0.01	1.0000
1410	GO:0009435	NAD biosynthetic process	21	0	0.01	1.0000
1411	GO:0009438	methylglyoxal metabolic process	37	0	0.01	1.0000
1412	GO:0009439	cyanate metabolic process	2	0	0	1.0000
1413	GO:0009440	cyanate catabolic process	2	0	0	1.0000
1414	GO:0009443	pyridoxal 5'-phosphate salvage	4	0	0	1.0000
1415	GO:0009445	putrescine metabolic process	20	0	0.01	1.0000
1416	GO:0009446	putrescine biosynthetic process	20	0	0.01	1.0000
1417	GO:0009448	gamma-aminobutyric acid metabolic proces...	11	0	0	1.0000
1418	GO:0009450	gamma-aminobutyric acid catabolic proces...	11	0	0	1.0000
1419	GO:0009452	7-methylguanosine RNA capping	34	0	0.01	1.0000
1420	GO:0009553	embryo sac development	548	0	0.21	1.0000
1421	GO:0009554	megasporogenesis	40	0	0.02	1.0000
1422	GO:0009556	microsporogenesis	120	0	0.05	1.0000
1423	GO:0009558	embryo sac cellularization	28	0	0.01	1.0000
1424	GO:0009559	embryo sac central cell differentiation	116	0	0.05	1.0000
1425	GO:0009560	embryo sac egg cell differentiation	19	0	0.01	1.0000
1426	GO:0009561	megagametogenesis	250	0	0.1	1.0000
1427	GO:0009563	synergid differentiation	6	0	0	1.0000
1428	GO:0009566	fertilization	146	0	0.06	1.0000
1429	GO:0009567	double fertilization forming a zygote an...	129	0	0.05	1.0000
1430	GO:0009581	detection of external stimulus	228	0	0.09	1.0000
1431	GO:0009582	detection of abiotic stimulus	228	0	0.09	1.0000
1432	GO:0009583	detection of light stimulus	172	0	0.07	1.0000
1433	GO:0009585	red, far-red light phototransduction	170	0	0.07	1.0000
1434	GO:0009590	detection of gravity	21	0	0.01	1.0000
1435	GO:0009593	detection of chemical stimulus	100	0	0.04	1.0000
1436	GO:0009594	detection of nutrient	5	0	0	1.0000
1437	GO:0009595	detection of biotic stimulus	28	0	0.01	1.0000
1438	GO:0009606	tropism	293	0	0.11	1.0000
1439	GO:0009608	response to symbiont	43	0	0.02	1.0000
1440	GO:0009610	response to symbiotic fungus	38	0	0.01	1.0000
1441	GO:0009611	response to wounding	952	0	0.37	1.0000
1442	GO:0009612	response to mechanical stimulus	78	0	0.03	1.0000
1443	GO:0009615	response to virus	306	0	0.12	1.0000
1444	GO:0009616	virus induced gene silencing	30	0	0.01	1.0000
1445	GO:0009620	response to fungus	1624	0	0.63	1.0000
1446	GO:0009623	response to parasitic fungus	5	0	0	1.0000
1447	GO:0009624	response to nematode	306	0	0.12	1.0000
1448	GO:0009625	response to insect	137	0	0.05	1.0000
1449	GO:0009626	plant-type hypersensitive response	340	0	0.13	1.0000
1450	GO:0009627	systemic acquired resistance	255	0	0.1	1.0000
1451	GO:0009628	response to abiotic stimulus	7633	0	2.98	1.0000
1452	GO:0009629	response to gravity	283	0	0.11	1.0000
1453	GO:0009630	gravitropism	253	0	0.1	1.0000
1454	GO:0009631	cold acclimation	123	0	0.05	1.0000
1455	GO:0009635	response to herbicide	37	0	0.01	1.0000
1456	GO:0009636	response to toxic substance	762	0	0.3	1.0000
1457	GO:0009637	response to blue light	238	0	0.09	1.0000
1458	GO:0009638	phototropism	54	0	0.02	1.0000
1459	GO:0009639	response to red or far red light	788	0	0.31	1.0000
1460	GO:0009640	photomorphogenesis	332	0	0.13	1.0000
1461	GO:0009641	shade avoidance	84	0	0.03	1.0000
1462	GO:0009642	response to light intensity	399	0	0.16	1.0000
1463	GO:0009643	photosynthetic acclimation	30	0	0.01	1.0000
1464	GO:0009644	response to high light intensity	224	0	0.09	1.0000
1465	GO:0009645	response to low light intensity stimulus	20	0	0.01	1.0000
1466	GO:0009646	response to absence of light	75	0	0.03	1.0000
1467	GO:0009647	skotomorphogenesis	15	0	0.01	1.0000
1468	GO:0009648	photoperiodism	343	0	0.13	1.0000
1469	GO:0009649	entrainment of circadian clock	37	0	0.01	1.0000
1470	GO:0009650	UV protection	19	0	0.01	1.0000
1471	GO:0009651	response to salt stress	2325	0	0.91	1.0000
1472	GO:0009652	thigmotropism	14	0	0.01	1.0000
1473	GO:0009657	plastid organization	714	0	0.28	1.0000
1474	GO:0009658	chloroplast organization	551	0	0.22	1.0000
1475	GO:0009660	amyloplast organization	20	0	0.01	1.0000
1476	GO:0009661	chromoplast organization	2	0	0	1.0000
1477	GO:0009662	etioplast organization	5	0	0	1.0000
1478	GO:0009663	plasmodesma organization	10	0	0	1.0000
1479	GO:0009664	plant-type cell wall organization	583	0	0.23	1.0000
1480	GO:0009667	plastid inner membrane organization	1	0	0	1.0000
1481	GO:0009668	plastid membrane organization	105	0	0.04	1.0000
1482	GO:0009682	induced systemic resistance	126	0	0.05	1.0000
1483	GO:0009683	indoleacetic acid metabolic process	110	0	0.04	1.0000
1484	GO:0009684	indoleacetic acid biosynthetic process	47	0	0.02	1.0000
1485	GO:0009685	gibberellin metabolic process	142	0	0.06	1.0000
1486	GO:0009686	gibberellin biosynthetic process	134	0	0.05	1.0000
1487	GO:0009687	abscisic acid metabolic process	92	0	0.04	1.0000
1488	GO:0009688	abscisic acid biosynthetic process	66	0	0.03	1.0000
1489	GO:0009690	cytokinin metabolic process	123	0	0.05	1.0000
1490	GO:0009691	cytokinin biosynthetic process	65	0	0.03	1.0000
1491	GO:0009692	ethylene metabolic process	128	0	0.05	1.0000
1492	GO:0009693	ethylene biosynthetic process	128	0	0.05	1.0000
1493	GO:0009694	jasmonic acid metabolic process	199	0	0.08	1.0000
1494	GO:0009695	jasmonic acid biosynthetic process	109	0	0.04	1.0000
1495	GO:0009696	salicylic acid metabolic process	162	0	0.06	1.0000
1496	GO:0009697	salicylic acid biosynthetic process	61	0	0.02	1.0000
1497	GO:0009698	phenylpropanoid metabolic process	647	0	0.25	1.0000
1498	GO:0009699	phenylpropanoid biosynthetic process	507	0	0.2	1.0000
1499	GO:0009700	indole phytoalexin biosynthetic process	72	0	0.03	1.0000
1500	GO:0009704	de-etiolation	46	0	0.02	1.0000
1501	GO:0009712	catechol-containing compound metabolic p...	2	0	0	1.0000
1502	GO:0009713	catechol-containing compound biosyntheti...	2	0	0	1.0000
1503	GO:0009714	chalcone metabolic process	12	0	0	1.0000
1504	GO:0009715	chalcone biosynthetic process	12	0	0	1.0000
1505	GO:0009718	anthocyanin-containing compound biosynth...	98	0	0.04	1.0000
1506	GO:0009720	detection of hormone stimulus	30	0	0.01	1.0000
1507	GO:0009722	detection of cytokinin stimulus	4	0	0	1.0000
1508	GO:0009726	detection of endogenous stimulus	30	0	0.01	1.0000
1509	GO:0009727	detection of ethylene stimulus	12	0	0	1.0000
1510	GO:0009729	detection of brassinosteroid stimulus	14	0	0.01	1.0000
1511	GO:0009734	auxin-activated signaling pathway	672	0	0.26	1.0000
1512	GO:0009736	cytokinin-activated signaling pathway	241	0	0.09	1.0000
1513	GO:0009739	response to gibberellin	558	0	0.22	1.0000
1514	GO:0009740	gibberellic acid mediated signaling path...	247	0	0.1	1.0000
1515	GO:0009741	response to brassinosteroid	356	0	0.14	1.0000
1516	GO:0009742	brassinosteroid mediated signaling pathw...	246	0	0.1	1.0000
1517	GO:0009745	sucrose mediated signaling	9	0	0	1.0000
1518	GO:0009746	response to hexose	172	0	0.07	1.0000
1519	GO:0009747	hexokinase-dependent signaling	3	0	0	1.0000
1520	GO:0009749	response to glucose	157	0	0.06	1.0000
1521	GO:0009750	response to fructose	58	0	0.02	1.0000
1522	GO:0009756	carbohydrate mediated signaling	151	0	0.06	1.0000
1523	GO:0009757	hexose mediated signaling	20	0	0.01	1.0000
1524	GO:0009759	indole glucosinolate biosynthetic proces...	35	0	0.01	1.0000
1525	GO:0009765	photosynthesis, light harvesting	142	0	0.06	1.0000
1526	GO:0009767	photosynthetic electron transport chain	212	0	0.08	1.0000
1527	GO:0009768	photosynthesis, light harvesting in phot...	86	0	0.03	1.0000
1528	GO:0009769	photosynthesis, light harvesting in phot...	12	0	0	1.0000
1529	GO:0009772	photosynthetic electron transport in pho...	41	0	0.02	1.0000
1530	GO:0009773	photosynthetic electron transport in pho...	67	0	0.03	1.0000
1531	GO:0009780	photosynthetic NADP+ reduction	6	0	0	1.0000
1532	GO:0009785	blue light signaling pathway	61	0	0.02	1.0000
1533	GO:0009786	regulation of asymmetric cell division	19	0	0.01	1.0000
1534	GO:0009787	regulation of abscisic acid-activated si...	318	0	0.12	1.0000
1535	GO:0009788	negative regulation of abscisic acid-act...	186	0	0.07	1.0000
1536	GO:0009789	positive regulation of abscisic acid-act...	114	0	0.04	1.0000
1537	GO:0009798	axis specification	193	0	0.08	1.0000
1538	GO:0009799	specification of symmetry	26	0	0.01	1.0000
1539	GO:0009800	cinnamic acid biosynthetic process	20	0	0.01	1.0000
1540	GO:0009801	cinnamic acid ester metabolic process	6	0	0	1.0000
1541	GO:0009802	cinnamic acid ester biosynthetic process	2	0	0	1.0000
1542	GO:0009803	cinnamic acid metabolic process	22	0	0.01	1.0000
1543	GO:0009804	coumarin metabolic process	17	0	0.01	1.0000
1544	GO:0009805	coumarin biosynthetic process	17	0	0.01	1.0000
1545	GO:0009806	lignan metabolic process	46	0	0.02	1.0000
1546	GO:0009807	lignan biosynthetic process	46	0	0.02	1.0000
1547	GO:0009808	lignin metabolic process	360	0	0.14	1.0000
1548	GO:0009809	lignin biosynthetic process	271	0	0.11	1.0000
1549	GO:0009812	flavonoid metabolic process	372	0	0.15	1.0000
1550	GO:0009813	flavonoid biosynthetic process	311	0	0.12	1.0000
1551	GO:0009814	defense response, incompatible interacti...	752	0	0.29	1.0000
1552	GO:0009816	defense response to bacterium, incompati...	205	0	0.08	1.0000
1553	GO:0009817	defense response to fungus, incompatible...	219	0	0.09	1.0000
1554	GO:0009819	drought recovery	27	0	0.01	1.0000
1555	GO:0009820	alkaloid metabolic process	47	0	0.02	1.0000
1556	GO:0009821	alkaloid biosynthetic process	43	0	0.02	1.0000
1557	GO:0009823	cytokinin catabolic process	23	0	0.01	1.0000
1558	GO:0009825	multidimensional cell growth	202	0	0.08	1.0000
1559	GO:0009826	unidimensional cell growth	1137	0	0.44	1.0000
1560	GO:0009827	plant-type cell wall modification	217	0	0.08	1.0000
1561	GO:0009828	plant-type cell wall loosening	143	0	0.06	1.0000
1562	GO:0009830	cell wall modification involved in absci...	14	0	0.01	1.0000
1563	GO:0009831	plant-type cell wall modification involv...	107	0	0.04	1.0000
1564	GO:0009832	plant-type cell wall biogenesis	582	0	0.23	1.0000
1565	GO:0009833	plant-type primary cell wall biogenesis	21	0	0.01	1.0000
1566	GO:0009834	plant-type secondary cell wall biogenesi...	261	0	0.1	1.0000
1567	GO:0009835	fruit ripening	45	0	0.02	1.0000
1568	GO:0009838	abscission	143	0	0.06	1.0000
1569	GO:0009846	pollen germination	247	0	0.1	1.0000
1570	GO:0009848	indoleacetic acid biosynthetic process v...	9	0	0	1.0000
1571	GO:0009850	auxin metabolic process	292	0	0.11	1.0000
1572	GO:0009851	auxin biosynthetic process	168	0	0.07	1.0000
1573	GO:0009853	photorespiration	261	0	0.1	1.0000
1574	GO:0009854	oxidative photosynthetic carbon pathway	63	0	0.02	1.0000
1575	GO:0009855	determination of bilateral symmetry	24	0	0.01	1.0000
1576	GO:0009856	pollination	848	0	0.33	1.0000
1577	GO:0009859	pollen hydration	10	0	0	1.0000
1578	GO:0009860	pollen tube growth	501	0	0.2	1.0000
1579	GO:0009861	jasmonic acid and ethylene-dependent sys...	123	0	0.05	1.0000
1580	GO:0009862	systemic acquired resistance, salicylic ...	55	0	0.02	1.0000
1581	GO:0009863	salicylic acid mediated signaling pathwa...	127	0	0.05	1.0000
1582	GO:0009864	induced systemic resistance, jasmonic ac...	62	0	0.02	1.0000
1583	GO:0009865	pollen tube adhesion	14	0	0.01	1.0000
1584	GO:0009866	induced systemic resistance, ethylene me...	9	0	0	1.0000
1585	GO:0009867	jasmonic acid mediated signaling pathway	324	0	0.13	1.0000
1586	GO:0009868	jasmonic acid and ethylene-dependent sys...	6	0	0	1.0000
1587	GO:0009870	defense response signaling pathway, resi...	77	0	0.03	1.0000
1588	GO:0009871	jasmonic acid and ethylene-dependent sys...	23	0	0.01	1.0000
1589	GO:0009875	pollen-pistil interaction	76	0	0.03	1.0000
1590	GO:0009877	nodulation	22	0	0.01	1.0000
1591	GO:0009878	nodule morphogenesis	12	0	0	1.0000
1592	GO:0009880	embryonic pattern specification	89	0	0.03	1.0000
1593	GO:0009886	post-embryonic animal morphogenesis	9	0	0	1.0000
1594	GO:0009888	tissue development	2218	0	0.87	1.0000
1595	GO:0009895	negative regulation of catabolic process	43	0	0.02	1.0000
1596	GO:0009896	positive regulation of catabolic process	151	0	0.06	1.0000
1597	GO:0009900	dehiscence	96	0	0.04	1.0000
1598	GO:0009901	anther dehiscence	61	0	0.02	1.0000
1599	GO:0009902	chloroplast relocation	90	0	0.04	1.0000
1600	GO:0009903	chloroplast avoidance movement	74	0	0.03	1.0000
1601	GO:0009904	chloroplast accumulation movement	67	0	0.03	1.0000
1602	GO:0009909	regulation of flower development	637	0	0.25	1.0000
1603	GO:0009910	negative regulation of flower developmen...	234	0	0.09	1.0000
1604	GO:0009911	positive regulation of flower developmen...	150	0	0.06	1.0000
1605	GO:0009913	epidermal cell differentiation	73	0	0.03	1.0000
1606	GO:0009914	hormone transport	381	0	0.15	1.0000
1607	GO:0009915	phloem sucrose loading	9	0	0	1.0000
1608	GO:0009920	cell plate formation involved in plant-t...	38	0	0.01	1.0000
1609	GO:0009926	auxin polar transport	346	0	0.14	1.0000
1610	GO:0009932	cell tip growth	592	0	0.23	1.0000
1611	GO:0009933	meristem structural organization	282	0	0.11	1.0000
1612	GO:0009934	regulation of meristem structural organi...	72	0	0.03	1.0000
1613	GO:0009937	regulation of gibberellic acid mediated ...	61	0	0.02	1.0000
1614	GO:0009938	negative regulation of gibberellic acid ...	32	0	0.01	1.0000
1615	GO:0009939	positive regulation of gibberellic acid ...	19	0	0.01	1.0000
1616	GO:0009942	longitudinal axis specification	33	0	0.01	1.0000
1617	GO:0009943	adaxial/abaxial axis specification	125	0	0.05	1.0000
1618	GO:0009944	polarity specification of adaxial/abaxia...	109	0	0.04	1.0000
1619	GO:0009945	radial axis specification	10	0	0	1.0000
1620	GO:0009946	proximal/distal axis specification	4	0	0	1.0000
1621	GO:0009947	centrolateral axis specification	4	0	0	1.0000
1622	GO:0009953	dorsal/ventral pattern formation	4	0	0	1.0000
1623	GO:0009954	proximal/distal pattern formation	40	0	0.02	1.0000
1624	GO:0009955	adaxial/abaxial pattern specification	160	0	0.06	1.0000
1625	GO:0009956	radial pattern formation	73	0	0.03	1.0000
1626	GO:0009957	epidermal cell fate specification	24	0	0.01	1.0000
1627	GO:0009958	positive gravitropism	113	0	0.04	1.0000
1628	GO:0009959	negative gravitropism	36	0	0.01	1.0000
1629	GO:0009960	endosperm development	143	0	0.06	1.0000
1630	GO:0009961	response to 1-aminocyclopropane-1-carbox...	23	0	0.01	1.0000
1631	GO:0009962	regulation of flavonoid biosynthetic pro...	64	0	0.03	1.0000
1632	GO:0009963	positive regulation of flavonoid biosynt...	18	0	0.01	1.0000
1633	GO:0009964	negative regulation of flavonoid biosynt...	4	0	0	1.0000
1634	GO:0009965	leaf morphogenesis	386	0	0.15	1.0000
1635	GO:0009966	regulation of signal transduction	806	0	0.32	1.0000
1636	GO:0009967	positive regulation of signal transducti...	207	0	0.08	1.0000
1637	GO:0009968	negative regulation of signal transducti...	305	0	0.12	1.0000
1638	GO:0009969	xyloglucan biosynthetic process	39	0	0.02	1.0000
1639	GO:0009970	cellular response to sulfate starvation	54	0	0.02	1.0000
1640	GO:0009972	cytidine deamination	9	0	0	1.0000
1641	GO:0009988	cell-cell recognition	4	0	0	1.0000
1642	GO:0009991	response to extracellular stimulus	879	0	0.34	1.0000
1643	GO:0009992	cellular water homeostasis	20	0	0.01	1.0000
1644	GO:0009996	negative regulation of cell fate specifi...	2	0	0	1.0000
1645	GO:0010014	meristem initiation	140	0	0.05	1.0000
1646	GO:0010016	shoot system morphogenesis	673	0	0.26	1.0000
1647	GO:0010017	red or far-red light signaling pathway	254	0	0.1	1.0000
1648	GO:0010018	far-red light signaling pathway	11	0	0	1.0000
1649	GO:0010019	chloroplast-nucleus signaling pathway	37	0	0.01	1.0000
1650	GO:0010020	chloroplast fission	64	0	0.03	1.0000
1651	GO:0010021	amylopectin biosynthetic process	24	0	0.01	1.0000
1652	GO:0010022	meristem determinacy	78	0	0.03	1.0000
1653	GO:0010023	proanthocyanidin biosynthetic process	37	0	0.01	1.0000
1654	GO:0010024	phytochromobilin biosynthetic process	11	0	0	1.0000
1655	GO:0010025	wax biosynthetic process	91	0	0.04	1.0000
1656	GO:0010026	trichome differentiation	373	0	0.15	1.0000
1657	GO:0010027	thylakoid membrane organization	104	0	0.04	1.0000
1658	GO:0010028	xanthophyll cycle	8	0	0	1.0000
1659	GO:0010030	positive regulation of seed germination	65	0	0.03	1.0000
1660	GO:0010031	circumnutation	19	0	0.01	1.0000
1661	GO:0010032	meiotic chromosome condensation	9	0	0	1.0000
1662	GO:0010034	response to acetate	4	0	0	1.0000
1663	GO:0010036	response to boron-containing substance	29	0	0.01	1.0000
1664	GO:0010037	response to carbon dioxide	22	0	0.01	1.0000
1665	GO:0010038	response to metal ion	2107	0	0.82	1.0000
1666	GO:0010039	response to iron ion	218	0	0.09	1.0000
1667	GO:0010042	response to manganese ion	13	0	0.01	1.0000
1668	GO:0010043	response to zinc ion	231	0	0.09	1.0000
1669	GO:0010044	response to aluminum ion	51	0	0.02	1.0000
1670	GO:0010045	response to nickel cation	12	0	0	1.0000
1671	GO:0010046	response to mycotoxin	7	0	0	1.0000
1672	GO:0010047	fruit dehiscence	53	0	0.02	1.0000
1673	GO:0010048	vernalization response	91	0	0.04	1.0000
1674	GO:0010050	vegetative phase change	54	0	0.02	1.0000
1675	GO:0010051	xylem and phloem pattern formation	278	0	0.11	1.0000
1676	GO:0010052	guard cell differentiation	68	0	0.03	1.0000
1677	GO:0010053	root epidermal cell differentiation	437	0	0.17	1.0000
1678	GO:0010054	trichoblast differentiation	383	0	0.15	1.0000
1679	GO:0010055	atrichoblast differentiation	9	0	0	1.0000
1680	GO:0010056	atrichoblast fate specification	5	0	0	1.0000
1681	GO:0010057	trichoblast fate specification	13	0	0.01	1.0000
1682	GO:0010058	regulation of atrichoblast fate specific...	5	0	0	1.0000
1683	GO:0010059	positive regulation of atrichoblast fate...	5	0	0	1.0000
1684	GO:0010061	regulation of trichoblast fate specifica...	13	0	0.01	1.0000
1685	GO:0010062	negative regulation of trichoblast fate ...	2	0	0	1.0000
1686	GO:0010063	positive regulation of trichoblast fate ...	11	0	0	1.0000
1687	GO:0010064	embryonic shoot morphogenesis	7	0	0	1.0000
1688	GO:0010065	primary meristem tissue development	35	0	0.01	1.0000
1689	GO:0010067	procambium histogenesis	29	0	0.01	1.0000
1690	GO:0010068	protoderm histogenesis	6	0	0	1.0000
1691	GO:0010069	zygote asymmetric cytokinesis in embryo ...	8	0	0	1.0000
1692	GO:0010070	zygote asymmetric cell division	11	0	0	1.0000
1693	GO:0010071	root meristem specification	18	0	0.01	1.0000
1694	GO:0010072	primary shoot apical meristem specificat...	77	0	0.03	1.0000
1695	GO:0010073	meristem maintenance	440	0	0.17	1.0000
1696	GO:0010074	maintenance of meristem identity	170	0	0.07	1.0000
1697	GO:0010075	regulation of meristem growth	151	0	0.06	1.0000
1698	GO:0010076	maintenance of floral meristem identity	33	0	0.01	1.0000
1699	GO:0010077	maintenance of inflorescence meristem id...	41	0	0.02	1.0000
1700	GO:0010078	maintenance of root meristem identity	47	0	0.02	1.0000
1701	GO:0010080	regulation of floral meristem growth	10	0	0	1.0000
1702	GO:0010081	regulation of inflorescence meristem gro...	4	0	0	1.0000
1703	GO:0010082	regulation of root meristem growth	68	0	0.03	1.0000
1704	GO:0010084	specification of animal organ axis polar...	6	0	0	1.0000
1705	GO:0010086	embryonic root morphogenesis	12	0	0	1.0000
1706	GO:0010087	phloem or xylem histogenesis	262	0	0.1	1.0000
1707	GO:0010088	phloem development	25	0	0.01	1.0000
1708	GO:0010089	xylem development	148	0	0.06	1.0000
1709	GO:0010090	trichome morphogenesis	287	0	0.11	1.0000
1710	GO:0010091	trichome branching	128	0	0.05	1.0000
1711	GO:0010093	specification of floral organ identity	42	0	0.02	1.0000
1712	GO:0010094	specification of carpel identity	2	0	0	1.0000
1713	GO:0010098	suspensor development	34	0	0.01	1.0000
1714	GO:0010099	regulation of photomorphogenesis	80	0	0.03	1.0000
1715	GO:0010100	negative regulation of photomorphogenesi...	42	0	0.02	1.0000
1716	GO:0010103	stomatal complex morphogenesis	92	0	0.04	1.0000
1717	GO:0010104	regulation of ethylene-activated signali...	78	0	0.03	1.0000
1718	GO:0010105	negative regulation of ethylene-activate...	63	0	0.02	1.0000
1719	GO:0010106	cellular response to iron ion starvation	45	0	0.02	1.0000
1720	GO:0010107	potassium ion import	27	0	0.01	1.0000
1721	GO:0010109	regulation of photosynthesis	108	0	0.04	1.0000
1722	GO:0010110	regulation of photosynthesis, dark react...	12	0	0	1.0000
1723	GO:0010111	glyoxysome organization	9	0	0	1.0000
1724	GO:0010112	regulation of systemic acquired resistan...	50	0	0.02	1.0000
1725	GO:0010113	negative regulation of systemic acquired...	8	0	0	1.0000
1726	GO:0010114	response to red light	242	0	0.09	1.0000
1727	GO:0010115	regulation of abscisic acid biosynthetic...	18	0	0.01	1.0000
1728	GO:0010116	positive regulation of abscisic acid bio...	9	0	0	1.0000
1729	GO:0010117	photoprotection	25	0	0.01	1.0000
1730	GO:0010119	regulation of stomatal movement	342	0	0.13	1.0000
1731	GO:0010120	camalexin biosynthetic process	65	0	0.03	1.0000
1732	GO:0010121	arginine catabolic process to proline vi...	4	0	0	1.0000
1733	GO:0010133	proline catabolic process to glutamate	12	0	0	1.0000
1734	GO:0010135	ureide metabolic process	13	0	0.01	1.0000
1735	GO:0010136	ureide catabolic process	13	0	0.01	1.0000
1736	GO:0010138	pyrimidine ribonucleotide salvage	6	0	0	1.0000
1737	GO:0010148	transpiration	20	0	0.01	1.0000
1738	GO:0010155	regulation of proton transport	19	0	0.01	1.0000
1739	GO:0010157	response to chlorate	7	0	0	1.0000
1740	GO:0010158	abaxial cell fate specification	32	0	0.01	1.0000
1741	GO:0010159	specification of animal organ position	6	0	0	1.0000
1742	GO:0010160	formation of animal organ boundary	16	0	0.01	1.0000
1743	GO:0010161	red light signaling pathway	34	0	0.01	1.0000
1744	GO:0010162	seed dormancy process	109	0	0.04	1.0000
1745	GO:0010165	response to X-ray	17	0	0.01	1.0000
1746	GO:0010166	wax metabolic process	96	0	0.04	1.0000
1747	GO:0010182	sugar mediated signaling pathway	151	0	0.06	1.0000
1748	GO:0010183	pollen tube guidance	86	0	0.03	1.0000
1749	GO:0010184	cytokinin transport	8	0	0	1.0000
1750	GO:0010185	regulation of cellular defense response	21	0	0.01	1.0000
1751	GO:0010186	positive regulation of cellular defense ...	6	0	0	1.0000
1752	GO:0010188	response to microbial phytotoxin	33	0	0.01	1.0000
1753	GO:0010189	vitamin E biosynthetic process	31	0	0.01	1.0000
1754	GO:0010190	cytochrome b6f complex assembly	16	0	0.01	1.0000
1755	GO:0010191	mucilage metabolic process	100	0	0.04	1.0000
1756	GO:0010192	mucilage biosynthetic process	71	0	0.03	1.0000
1757	GO:0010193	response to ozone	120	0	0.05	1.0000
1758	GO:0010196	nonphotochemical quenching	28	0	0.01	1.0000
1759	GO:0010197	polar nucleus fusion	109	0	0.04	1.0000
1760	GO:0010198	synergid death	6	0	0	1.0000
1761	GO:0010199	organ boundary specification between lat...	37	0	0.01	1.0000
1762	GO:0010200	response to chitin	552	0	0.22	1.0000
1763	GO:0010201	response to continuous far red light sti...	11	0	0	1.0000
1764	GO:0010202	response to low fluence red light stimul...	4	0	0	1.0000
1765	GO:0010203	response to very low fluence red light s...	5	0	0	1.0000
1766	GO:0010204	defense response signaling pathway, resi...	76	0	0.03	1.0000
1767	GO:0010205	photoinhibition	49	0	0.02	1.0000
1768	GO:0010206	photosystem II repair	33	0	0.01	1.0000
1769	GO:0010207	photosystem II assembly	67	0	0.03	1.0000
1770	GO:0010208	pollen wall assembly	160	0	0.06	1.0000
1771	GO:0010212	response to ionizing radiation	102	0	0.04	1.0000
1772	GO:0010213	non-photoreactive DNA repair	6	0	0	1.0000
1773	GO:0010214	seed coat development	159	0	0.06	1.0000
1774	GO:0010215	cellulose microfibril organization	76	0	0.03	1.0000
1775	GO:0010216	maintenance of DNA methylation	36	0	0.01	1.0000
1776	GO:0010218	response to far red light	172	0	0.07	1.0000
1777	GO:0010219	regulation of vernalization response	19	0	0.01	1.0000
1778	GO:0010220	positive regulation of vernalization res...	13	0	0.01	1.0000
1779	GO:0010221	negative regulation of vernalization res...	2	0	0	1.0000
1780	GO:0010222	stem vascular tissue pattern formation	22	0	0.01	1.0000
1781	GO:0010223	secondary shoot formation	90	0	0.04	1.0000
1782	GO:0010224	response to UV-B	275	0	0.11	1.0000
1783	GO:0010225	response to UV-C	40	0	0.02	1.0000
1784	GO:0010226	response to lithium ion	6	0	0	1.0000
1785	GO:0010227	floral organ abscission	122	0	0.05	1.0000
1786	GO:0010229	inflorescence development	86	0	0.03	1.0000
1787	GO:0010230	alternative respiration	5	0	0	1.0000
1788	GO:0010231	maintenance of seed dormancy	13	0	0.01	1.0000
1789	GO:0010232	vascular transport	63	0	0.02	1.0000
1790	GO:0010233	phloem transport	63	0	0.02	1.0000
1791	GO:0010234	anther wall tapetum cell fate specificat...	2	0	0	1.0000
1792	GO:0010235	guard mother cell cytokinesis	9	0	0	1.0000
1793	GO:0010236	plastoquinone biosynthetic process	19	0	0.01	1.0000
1794	GO:0010239	chloroplast mRNA processing	10	0	0	1.0000
1795	GO:0010241	ent-kaurene oxidation to kaurenoic acid	3	0	0	1.0000
1796	GO:0010243	response to organonitrogen compound	774	0	0.3	1.0000
1797	GO:0010244	response to low fluence blue light stimu...	11	0	0	1.0000
1798	GO:0010245	radial microtubular system formation	9	0	0	1.0000
1799	GO:0010247	detection of phosphate ion	6	0	0	1.0000
1800	GO:0010248	establishment or maintenance of transmem...	10	0	0	1.0000
1801	GO:0010252	auxin homeostasis	101	0	0.04	1.0000
1802	GO:0010253	UDP-rhamnose biosynthetic process	19	0	0.01	1.0000
1803	GO:0010254	nectary development	13	0	0.01	1.0000
1804	GO:0010255	glucose mediated signaling pathway	17	0	0.01	1.0000
1805	GO:0010256	endomembrane system organization	214	0	0.08	1.0000
1806	GO:0010257	NADH dehydrogenase complex assembly	19	0	0.01	1.0000
1807	GO:0010258	NADH dehydrogenase complex (plastoquinon...	10	0	0	1.0000
1808	GO:0010260	animal organ senescence	23	0	0.01	1.0000
1809	GO:0010262	somatic embryogenesis	48	0	0.02	1.0000
1810	GO:0010263	tricyclic triterpenoid biosynthetic proc...	1	0	0	1.0000
1811	GO:0010264	myo-inositol hexakisphosphate biosynthet...	31	0	0.01	1.0000
1812	GO:0010265	SCF complex assembly	16	0	0.01	1.0000
1813	GO:0010266	response to vitamin B1	5	0	0	1.0000
1814	GO:0010267	production of ta-siRNAs involved in RNA ...	47	0	0.02	1.0000
1815	GO:0010268	brassinosteroid homeostasis	92	0	0.04	1.0000
1816	GO:0010269	response to selenium ion	8	0	0	1.0000
1817	GO:0010270	photosystem II oxygen evolving complex a...	8	0	0	1.0000
1818	GO:0010271	regulation of chlorophyll catabolic proc...	13	0	0.01	1.0000
1819	GO:0010272	response to silver ion	26	0	0.01	1.0000
1820	GO:0010273	detoxification of copper ion	9	0	0	1.0000
1821	GO:0010274	hydrotropism	7	0	0	1.0000
1822	GO:0010275	NAD(P)H dehydrogenase complex assembly	7	0	0	1.0000
1823	GO:0010286	heat acclimation	196	0	0.08	1.0000
1824	GO:0010288	response to lead ion	14	0	0.01	1.0000
1825	GO:0010289	homogalacturonan biosynthetic process	19	0	0.01	1.0000
1826	GO:0010299	detoxification of cobalt ion	2	0	0	1.0000
1827	GO:0010304	PSII associated light-harvesting complex...	26	0	0.01	1.0000
1828	GO:0010305	leaf vascular tissue pattern formation	114	0	0.04	1.0000
1829	GO:0010306	rhamnogalacturonan II biosynthetic proce...	18	0	0.01	1.0000
1830	GO:0010310	regulation of hydrogen peroxide metaboli...	45	0	0.02	1.0000
1831	GO:0010312	detoxification of zinc ion	2	0	0	1.0000
1832	GO:0010315	auxin efflux	71	0	0.03	1.0000
1833	GO:0010321	regulation of vegetative phase change	26	0	0.01	1.0000
1834	GO:0010322	regulation of isopentenyl diphosphate bi...	10	0	0	1.0000
1835	GO:0010323	negative regulation of isopentenyl dipho...	4	0	0	1.0000
1836	GO:0010325	raffinose family oligosaccharide biosynt...	17	0	0.01	1.0000
1837	GO:0010332	response to gamma radiation	58	0	0.02	1.0000
1838	GO:0010335	response to non-ionic osmotic stress	4	0	0	1.0000
1839	GO:0010337	regulation of salicylic acid metabolic p...	53	0	0.02	1.0000
1840	GO:0010338	leaf formation	19	0	0.01	1.0000
1841	GO:0010342	endosperm cellularization	13	0	0.01	1.0000
1842	GO:0010343	singlet oxygen-mediated programmed cell ...	8	0	0	1.0000
1843	GO:0010344	seed oilbody biogenesis	24	0	0.01	1.0000
1844	GO:0010345	suberin biosynthetic process	75	0	0.03	1.0000
1845	GO:0010346	shoot axis formation	90	0	0.04	1.0000
1846	GO:0010350	cellular response to magnesium starvatio...	11	0	0	1.0000
1847	GO:0010351	lithium ion transport	11	0	0	1.0000
1848	GO:0010352	lithium ion export across the plasma mem...	3	0	0	1.0000
1849	GO:0010353	response to trehalose	24	0	0.01	1.0000
1850	GO:0010358	leaf shaping	30	0	0.01	1.0000
1851	GO:0010359	regulation of anion channel activity	38	0	0.01	1.0000
1852	GO:0010360	negative regulation of anion channel act...	10	0	0	1.0000
1853	GO:0010361	regulation of anion channel activity by ...	9	0	0	1.0000
1854	GO:0010362	negative regulation of anion channel act...	9	0	0	1.0000
1855	GO:0010363	regulation of plant-type hypersensitive ...	47	0	0.02	1.0000
1856	GO:0010364	regulation of ethylene biosynthetic proc...	44	0	0.02	1.0000
1857	GO:0010365	positive regulation of ethylene biosynth...	6	0	0	1.0000
1858	GO:0010366	negative regulation of ethylene biosynth...	25	0	0.01	1.0000
1859	GO:0010371	regulation of gibberellin biosynthetic p...	22	0	0.01	1.0000
1860	GO:0010373	negative regulation of gibberellin biosy...	4	0	0	1.0000
1861	GO:0010374	stomatal complex development	208	0	0.08	1.0000
1862	GO:0010375	stomatal complex patterning	35	0	0.01	1.0000
1863	GO:0010376	stomatal complex formation	3	0	0	1.0000
1864	GO:0010377	guard cell fate commitment	18	0	0.01	1.0000
1865	GO:0010378	temperature compensation of the circadia...	2	0	0	1.0000
1866	GO:0010380	regulation of chlorophyll biosynthetic p...	67	0	0.03	1.0000
1867	GO:0010381	peroxisome-chloroplast membrane tetherin...	4	0	0	1.0000
1868	GO:0010383	cell wall polysaccharide metabolic proce...	407	0	0.16	1.0000
1869	GO:0010384	cell wall proteoglycan metabolic process	6	0	0	1.0000
1870	GO:0010387	COP9 signalosome assembly	20	0	0.01	1.0000
1871	GO:0010389	regulation of G2/M transition of mitotic...	52	0	0.02	1.0000
1872	GO:0010390	histone monoubiquitination	7	0	0	1.0000
1873	GO:0010392	galactoglucomannan metabolic process	2	0	0	1.0000
1874	GO:0010393	galacturonan metabolic process	535	0	0.21	1.0000
1875	GO:0010394	homogalacturonan metabolic process	23	0	0.01	1.0000
1876	GO:0010395	rhamnogalacturonan I metabolic process	8	0	0	1.0000
1877	GO:0010396	rhamnogalacturonan II metabolic process	18	0	0.01	1.0000
1878	GO:0010398	xylogalacturonan metabolic process	2	0	0	1.0000
1879	GO:0010400	rhamnogalacturonan I side chain metaboli...	8	0	0	1.0000
1880	GO:0010401	pectic galactan metabolic process	3	0	0	1.0000
1881	GO:0010404	cell wall hydroxyproline-rich glycoprote...	6	0	0	1.0000
1882	GO:0010405	arabinogalactan protein metabolic proces...	6	0	0	1.0000
1883	GO:0010410	hemicellulose metabolic process	311	0	0.12	1.0000
1884	GO:0010411	xyloglucan metabolic process	173	0	0.07	1.0000
1885	GO:0010412	mannan metabolic process	14	0	0.01	1.0000
1886	GO:0010413	glucuronoxylan metabolic process	57	0	0.02	1.0000
1887	GO:0010417	glucuronoxylan biosynthetic process	57	0	0.02	1.0000
1888	GO:0010421	hydrogen peroxide-mediated programmed ce...	11	0	0	1.0000
1889	GO:0010422	regulation of brassinosteroid biosynthet...	9	0	0	1.0000
1890	GO:0010423	negative regulation of brassinosteroid b...	3	0	0	1.0000
1891	GO:0010424	DNA methylation on cytosine within a CG ...	16	0	0.01	1.0000
1892	GO:0010425	DNA methylation on cytosine within a CNG...	2	0	0	1.0000
1893	GO:0010426	DNA methylation on cytosine within a CHH...	4	0	0	1.0000
1894	GO:0010430	fatty acid omega-oxidation	4	0	0	1.0000
1895	GO:0010431	seed maturation	236	0	0.09	1.0000
1896	GO:0010432	bract development	25	0	0.01	1.0000
1897	GO:0010433	bract morphogenesis	19	0	0.01	1.0000
1898	GO:0010434	bract formation	19	0	0.01	1.0000
1899	GO:0010438	cellular response to sulfur starvation	26	0	0.01	1.0000
1900	GO:0010439	regulation of glucosinolate biosynthetic...	37	0	0.01	1.0000
1901	GO:0010440	stomatal lineage progression	40	0	0.02	1.0000
1902	GO:0010441	guard cell development	22	0	0.01	1.0000
1903	GO:0010442	guard cell morphogenesis	22	0	0.01	1.0000
1904	GO:0010444	guard mother cell differentiation	5	0	0	1.0000
1905	GO:0010447	response to acidic pH	8	0	0	1.0000
1906	GO:0010449	root meristem growth	102	0	0.04	1.0000
1907	GO:0010450	inflorescence meristem growth	10	0	0	1.0000
1908	GO:0010451	floral meristem growth	16	0	0.01	1.0000
1909	GO:0010452	histone H3-K36 methylation	17	0	0.01	1.0000
1910	GO:0010453	regulation of cell fate commitment	22	0	0.01	1.0000
1911	GO:0010454	negative regulation of cell fate commitm...	5	0	0	1.0000
1912	GO:0010455	positive regulation of cell fate commitm...	17	0	0.01	1.0000
1913	GO:0010466	negative regulation of peptidase activit...	63	0	0.02	1.0000
1914	GO:0010476	gibberellin mediated signaling pathway	256	0	0.1	1.0000
1915	GO:0010477	response to sulfur dioxide	4	0	0	1.0000
1916	GO:0010478	chlororespiration	4	0	0	1.0000
1917	GO:0010479	stele development	4	0	0	1.0000
1918	GO:0010480	microsporocyte differentiation	7	0	0	1.0000
1919	GO:0010481	epidermal cell division	6	0	0	1.0000
1920	GO:0010482	regulation of epidermal cell division	6	0	0	1.0000
1921	GO:0010483	pollen tube reception	19	0	0.01	1.0000
1922	GO:0010492	maintenance of shoot apical meristem ide...	62	0	0.02	1.0000
1923	GO:0010493	Lewis a epitope biosynthetic process	5	0	0	1.0000
1924	GO:0010495	long-distance posttranscriptional gene s...	7	0	0	1.0000
1925	GO:0010496	intercellular transport	47	0	0.02	1.0000
1926	GO:0010497	plasmodesmata-mediated intercellular tra...	43	0	0.02	1.0000
1927	GO:0010499	proteasomal ubiquitin-independent protei...	88	0	0.03	1.0000
1928	GO:0010500	transmitting tissue development	18	0	0.01	1.0000
1929	GO:0010501	RNA secondary structure unwinding	112	0	0.04	1.0000
1930	GO:0010506	regulation of autophagy	34	0	0.01	1.0000
1931	GO:0010507	negative regulation of autophagy	13	0	0.01	1.0000
1932	GO:0010508	positive regulation of autophagy	21	0	0.01	1.0000
1933	GO:0010517	regulation of phospholipase activity	2	0	0	1.0000
1934	GO:0010518	positive regulation of phospholipase act...	2	0	0	1.0000
1935	GO:0010520	regulation of reciprocal meiotic recombi...	8	0	0	1.0000
1936	GO:0010528	regulation of transposition	14	0	0.01	1.0000
1937	GO:0010529	negative regulation of transposition	14	0	0.01	1.0000
1938	GO:0010540	basipetal auxin transport	102	0	0.04	1.0000
1939	GO:0010541	acropetal auxin transport	65	0	0.03	1.0000
1940	GO:0010555	response to mannitol	48	0	0.02	1.0000
1941	GO:0010562	positive regulation of phosphorus metabo...	158	0	0.06	1.0000
1942	GO:0010563	negative regulation of phosphorus metabo...	57	0	0.02	1.0000
1943	GO:0010564	regulation of cell cycle process	273	0	0.11	1.0000
1944	GO:0010565	regulation of cellular ketone metabolic ...	209	0	0.08	1.0000
1945	GO:0010581	regulation of starch biosynthetic proces...	17	0	0.01	1.0000
1946	GO:0010582	floral meristem determinacy	71	0	0.03	1.0000
1947	GO:0010583	response to cyclopentenone	143	0	0.06	1.0000
1948	GO:0010584	pollen exine formation	113	0	0.04	1.0000
1949	GO:0010585	glutamine secretion	3	0	0	1.0000
1950	GO:0010586	miRNA metabolic process	35	0	0.01	1.0000
1951	GO:0010587	miRNA catabolic process	22	0	0.01	1.0000
1952	GO:0010588	cotyledon vascular tissue pattern format...	66	0	0.03	1.0000
1953	GO:0010589	leaf proximal/distal pattern formation	17	0	0.01	1.0000
1954	GO:0010597	green leaf volatile biosynthetic process	4	0	0	1.0000
1955	GO:0010599	production of lsiRNA involved in RNA int...	10	0	0	1.0000
1956	GO:0010600	regulation of auxin biosynthetic process	51	0	0.02	1.0000
1957	GO:0010601	positive regulation of auxin biosyntheti...	18	0	0.01	1.0000
1958	GO:0010602	regulation of 1-aminocyclopropane-1-carb...	7	0	0	1.0000
1959	GO:0010603	regulation of cytoplasmic mRNA processin...	4	0	0	1.0000
1960	GO:0010606	positive regulation of cytoplasmic mRNA ...	4	0	0	1.0000
1961	GO:0010617	circadian regulation of calcium ion osci...	10	0	0	1.0000
1962	GO:0010618	aerenchyma formation	19	0	0.01	1.0000
1963	GO:0010623	programmed cell death involved in cell d...	25	0	0.01	1.0000
1964	GO:0010635	regulation of mitochondrial fusion	4	0	0	1.0000
1965	GO:0010636	positive regulation of mitochondrial fus...	4	0	0	1.0000
1966	GO:0010638	positive regulation of organelle organiz...	251	0	0.1	1.0000
1967	GO:0010639	negative regulation of organelle organiz...	152	0	0.06	1.0000
1968	GO:0010646	regulation of cell communication	821	0	0.32	1.0000
1969	GO:0010647	positive regulation of cell communicatio...	219	0	0.09	1.0000
1970	GO:0010648	negative regulation of cell communicatio...	308	0	0.12	1.0000
1971	GO:0010654	apical cell fate commitment	4	0	0	1.0000
1972	GO:0010675	regulation of cellular carbohydrate meta...	111	0	0.04	1.0000
1973	GO:0010677	negative regulation of cellular carbohyd...	4	0	0	1.0000
1974	GO:0010683	tricyclic triterpenoid metabolic process	1	0	0	1.0000
1975	GO:0010685	tetracyclic triterpenoid metabolic proce...	1	0	0	1.0000
1976	GO:0010686	tetracyclic triterpenoid biosynthetic pr...	1	0	0	1.0000
1977	GO:0010726	positive regulation of hydrogen peroxide...	7	0	0	1.0000
1978	GO:0010727	negative regulation of hydrogen peroxide...	1	0	0	1.0000
1979	GO:0010728	regulation of hydrogen peroxide biosynth...	8	0	0	1.0000
1980	GO:0010729	positive regulation of hydrogen peroxide...	7	0	0	1.0000
1981	GO:0010730	negative regulation of hydrogen peroxide...	1	0	0	1.0000
1982	GO:0010731	protein glutathionylation	18	0	0.01	1.0000
1983	GO:0010769	regulation of cell morphogenesis involve...	81	0	0.03	1.0000
1984	GO:0010777	meiotic mismatch repair involved in reci...	6	0	0	1.0000
1985	GO:0010789	meiotic sister chromatid cohesion involv...	4	0	0	1.0000
1986	GO:0010792	DNA double-strand break processing invol...	8	0	0	1.0000
1987	GO:0010817	regulation of hormone levels	1418	0	0.55	1.0000
1988	GO:0010821	regulation of mitochondrion organization	4	0	0	1.0000
1989	GO:0010822	positive regulation of mitochondrion org...	4	0	0	1.0000
1990	GO:0010833	telomere maintenance via telomere length...	13	0	0.01	1.0000
1991	GO:0010863	positive regulation of phospholipase C a...	2	0	0	1.0000
1992	GO:0010865	stipule development	4	0	0	1.0000
1993	GO:0010866	regulation of triglyceride biosynthetic ...	7	0	0	1.0000
1994	GO:0010867	positive regulation of triglyceride bios...	7	0	0	1.0000
1995	GO:0010876	lipid localization	585	0	0.23	1.0000
1996	GO:0010893	positive regulation of steroid biosynthe...	2	0	0	1.0000
1997	GO:0010894	negative regulation of steroid biosynthe...	3	0	0	1.0000
1998	GO:0010896	regulation of triglyceride catabolic pro...	3	0	0	1.0000
1999	GO:0010919	regulation of inositol phosphate biosynt...	2	0	0	1.0000
[truncated: 3,255 more rows]
