# Supplementary material for: Differences in Alternative Splicing between Yellow and Black-Seeded Rapeseed
Source: Plants (Basel). 2020 Jul 31;9(8):977. doi: 10.3390/plants9080977 (PMC7465011; doi:10.3390/plants9080977)
Supplement: Supplementary file 1 [file plants-09-00977-s001.zip › Supplementary Materials/Table S5/CytoNodetan.tab-fst.Fisher_BP.txt]

GO.ID	Term	Annotated	Significant	Expected	classicFisher
1	GO:0006370	7-methylguanosine mRNA capping	24	2	0.02	0.00017
2	GO:0009452	7-methylguanosine RNA capping	34	2	0.03	0.00034
3	GO:0036260	RNA capping	34	2	0.03	0.00034
4	GO:0006400	tRNA modification	174	3	0.14	0.00037
5	GO:0006892	post-Golgi vesicle-mediated transport	39	2	0.03	0.00045
6	GO:0006399	tRNA metabolic process	529	4	0.42	0.00085
7	GO:0008033	tRNA processing	264	3	0.21	0.00125
8	GO:0034660	ncRNA metabolic process	1051	5	0.84	0.00151
9	GO:0031590	wybutosine metabolic process	2	1	0	0.00159
10	GO:0031591	wybutosine biosynthetic process	2	1	0	0.00159
11	GO:0032048	cardiolipin metabolic process	2	1	0	0.00159
12	GO:0032049	cardiolipin biosynthetic process	2	1	0	0.00159
13	GO:0034470	ncRNA processing	748	4	0.59	0.00301
14	GO:0006893	Golgi to plasma membrane transport	4	1	0	0.00318
15	GO:0010635	regulation of mitochondrial fusion	4	1	0	0.00318
16	GO:0010636	positive regulation of mitochondrial fus...	4	1	0	0.00318
17	GO:0010821	regulation of mitochondrion organization	4	1	0	0.00318
18	GO:0010822	positive regulation of mitochondrion org...	4	1	0	0.00318
19	GO:0048311	mitochondrion distribution	4	1	0	0.00318
20	GO:0048312	intracellular distribution of mitochondr...	4	1	0	0.00318
21	GO:0098876	vesicle-mediated transport to the plasma...	4	1	0	0.00318
22	GO:0009987	cellular process	43240	45	34.37	0.00376
23	GO:0048865	stem cell fate commitment	5	1	0	0.00397
24	GO:0048867	stem cell fate determination	5	1	0	0.00397
25	GO:0009856	pollination	848	4	0.67	0.00469
26	GO:0044706	multi-multicellular organism process	848	4	0.67	0.00469
27	GO:2001009	regulation of plant-type cell wall cellu...	6	1	0	0.00476
28	GO:1902184	negative regulation of shoot apical meri...	7	1	0.01	0.00555
29	GO:0006796	phosphate-containing compound metabolic ...	5885	11	4.68	0.00622
30	GO:0048507	meristem development	921	4	0.73	0.00626
31	GO:0048863	stem cell differentiation	8	1	0.01	0.00634
32	GO:0051601	exocyst localization	8	1	0.01	0.00634
33	GO:0006106	fumarate metabolic process	9	1	0.01	0.00713
34	GO:0006435	threonyl-tRNA aminoacylation	9	1	0.01	0.00713
35	GO:0009451	RNA modification	501	3	0.4	0.00752
36	GO:0035195	gene silencing by miRNA	165	2	0.13	0.00774
37	GO:0007064	mitotic sister chromatid cohesion	10	1	0.01	0.00792
38	GO:0009663	plasmodesma organization	10	1	0.01	0.00792
39	GO:0006793	phosphorus metabolic process	6123	11	4.87	0.00831
40	GO:0022414	reproductive process	6170	11	4.9	0.00878
41	GO:0000003	reproduction	6197	11	4.93	0.00906
42	GO:0008053	mitochondrial fusion	12	1	0.01	0.00950
43	GO:0010981	regulation of cell wall macromolecule me...	12	1	0.01	0.00950
44	GO:0006741	NADP biosynthetic process	13	1	0.01	0.01029
45	GO:2001006	regulation of cellulose biosynthetic pro...	13	1	0.01	0.01029
46	GO:1901564	organonitrogen compound metabolic proces...	17159	22	13.64	0.01039
47	GO:0048284	organelle fusion	194	2	0.15	0.01055
48	GO:0010288	response to lead ion	14	1	0.01	0.01107
49	GO:0034629	cellular protein-containing complex loca...	14	1	0.01	0.01107
50	GO:0052324	plant-type cell wall cellulose biosynthe...	14	1	0.01	0.01107
51	GO:0051716	cellular response to stimulus	9127	14	7.26	0.01108
52	GO:0051211	anisotropic cell growth	15	1	0.01	0.01186
53	GO:0043170	macromolecule metabolic process	26566	30	21.12	0.01336
54	GO:0006807	nitrogen compound metabolic process	28953	32	23.01	0.01347
55	GO:0016310	phosphorylation	4024	8	3.2	0.01402
56	GO:0051646	mitochondrion localization	18	1	0.01	0.01421
57	GO:0032950	regulation of beta-glucan metabolic proc...	19	1	0.02	0.01500
58	GO:0032951	regulation of beta-glucan biosynthetic p...	19	1	0.02	0.01500
59	GO:0045292	mRNA cis splicing, via spliceosome	20	1	0.02	0.01578
60	GO:0017148	negative regulation of translation	250	2	0.2	0.01705
61	GO:0034249	negative regulation of cellular amide me...	250	2	0.2	0.01705
62	GO:0035194	posttranscriptional gene silencing by RN...	259	2	0.21	0.01822
63	GO:0044238	primary metabolic process	33229	35	26.41	0.01873
64	GO:0001709	cell fate determination	24	1	0.02	0.01891
65	GO:0009653	anatomical structure morphogenesis	3500	7	2.78	0.02072
66	GO:1901566	organonitrogen compound biosynthetic pro...	6092	10	4.84	0.02119
67	GO:0006396	RNA processing	2003	5	1.59	0.02149
68	GO:0000394	RNA splicing, via endonucleolytic cleava...	29	1	0.02	0.02280
69	GO:0032268	regulation of cellular protein metabolic...	1358	4	1.08	0.02298
70	GO:0016441	posttranscriptional gene silencing	301	2	0.24	0.02410
71	GO:0006655	phosphatidylglycerol biosynthetic proces...	31	1	0.02	0.02436
72	GO:0019538	protein metabolic process	13135	17	10.44	0.02456
73	GO:0051246	regulation of protein metabolic process	1388	4	1.1	0.02465
74	GO:0019359	nicotinamide nucleotide biosynthetic pro...	307	2	0.24	0.02500
75	GO:0019363	pyridine nucleotide biosynthetic process	313	2	0.25	0.02591
76	GO:0031053	primary miRNA processing	34	1	0.03	0.02668
77	GO:0042147	retrograde transport, endosome to Golgi	34	1	0.03	0.02668
78	GO:0006896	Golgi to vacuole transport	35	1	0.03	0.02745
79	GO:0010962	regulation of glucan biosynthetic proces...	36	1	0.03	0.02823
80	GO:0046471	phosphatidylglycerol metabolic process	36	1	0.03	0.02823
81	GO:0052541	plant-type cell wall cellulose metabolic...	36	1	0.03	0.02823
82	GO:0072525	pyridine-containing compound biosyntheti...	332	2	0.26	0.02888
83	GO:0032885	regulation of polysaccharide biosyntheti...	38	1	0.03	0.02977
84	GO:0048193	Golgi vesicle transport	345	2	0.27	0.03099
85	GO:0009888	tissue development	2218	5	1.76	0.03149
86	GO:0043412	macromolecule modification	8432	12	6.7	0.03193
87	GO:0006002	fructose 6-phosphate metabolic process	41	1	0.03	0.03209
88	GO:0000105	histidine biosynthetic process	43	1	0.03	0.03363
89	GO:0006547	histidine metabolic process	43	1	0.03	0.03363
90	GO:0052803	imidazole-containing compound metabolic ...	43	1	0.03	0.03363
91	GO:0031047	gene silencing by RNA	373	2	0.3	0.03572
92	GO:0051262	protein tetramerization	46	1	0.04	0.03593
93	GO:0010078	maintenance of root meristem identity	47	1	0.04	0.03670
94	GO:0034330	cell junction organization	47	1	0.04	0.03670
95	GO:0045216	cell-cell junction organization	47	1	0.04	0.03670
96	GO:0010152	pollen maturation	49	1	0.04	0.03823
97	GO:1902182	shoot apical meristem development	50	1	0.04	0.03899
98	GO:1902183	regulation of shoot apical meristem deve...	50	1	0.04	0.03899
99	GO:0032269	negative regulation of cellular protein ...	397	2	0.32	0.03999
100	GO:0019674	NAD metabolic process	52	1	0.04	0.04052
101	GO:0051248	negative regulation of protein metabolic...	401	2	0.32	0.04072
102	GO:0006974	cellular response to DNA damage stimulus	958	3	0.76	0.04093
103	GO:0016482	cytosolic transport	53	1	0.04	0.04128
104	GO:0048544	recognition of pollen	53	1	0.04	0.04128
105	GO:0044237	cellular metabolic process	33680	34	26.77	0.04175
106	GO:0008283	cell proliferation	419	2	0.33	0.04406
107	GO:0008037	cell recognition	57	1	0.05	0.04433
108	GO:0032881	regulation of polysaccharide metabolic p...	57	1	0.05	0.04433
109	GO:0046496	nicotinamide nucleotide metabolic proces...	425	2	0.34	0.04520
110	GO:0019362	pyridine nucleotide metabolic process	428	2	0.34	0.04577
111	GO:0006108	malate metabolic process	59	1	0.05	0.04585
112	GO:0007154	cell communication	6971	10	5.54	0.04726
113	GO:0010073	meristem maintenance	440	2	0.35	0.04808
114	GO:0000086	G2/M transition of mitotic cell cycle	63	1	0.05	0.04888
115	GO:0072524	pyridine-containing compound metabolic p...	445	2	0.35	0.04906
116	GO:0009691	cytokinin biosynthetic process	65	1	0.05	0.05040
117	GO:1903047	mitotic cell cycle process	459	2	0.36	0.05184
118	GO:0010467	gene expression	14373	17	11.43	0.05282
119	GO:0060964	regulation of gene silencing by miRNA	69	1	0.05	0.05341
120	GO:0035196	production of miRNAs involved in gene si...	70	1	0.06	0.05417
121	GO:0006733	oxidoreduction coenzyme metabolic proces...	473	2	0.38	0.05467
122	GO:0019220	regulation of phosphate metabolic proces...	474	2	0.38	0.05487
123	GO:0051174	regulation of phosphorus metabolic proce...	474	2	0.38	0.05487
124	GO:0044839	cell cycle G2/M phase transition	71	1	0.06	0.05492
125	GO:0006470	protein dephosphorylation	488	2	0.39	0.05776
126	GO:0009743	response to carbohydrate	492	2	0.39	0.05859
127	GO:0009875	pollen-pistil interaction	76	1	0.06	0.05867
128	GO:0010215	cellulose microfibril organization	76	1	0.06	0.05867
129	GO:0071704	organic substance metabolic process	35733	35	28.4	0.05890
130	GO:0010072	primary shoot apical meristem specificat...	77	1	0.06	0.05942
131	GO:0060966	regulation of gene silencing by RNA	77	1	0.06	0.05942
132	GO:0044260	cellular macromolecule metabolic process	22537	24	17.91	0.06084
133	GO:0060147	regulation of posttranscriptional gene s...	79	1	0.06	0.06092
134	GO:0043543	protein acylation	507	2	0.4	0.06176
135	GO:0009826	unidimensional cell growth	1137	3	0.9	0.06205
136	GO:0016197	endosomal transport	81	1	0.06	0.06241
137	GO:0043622	cortical microtubule organization	83	1	0.07	0.06391
138	GO:0051179	localization	9409	12	7.48	0.06475
139	GO:0044267	cellular protein metabolic process	11525	14	9.16	0.06555
140	GO:0000070	mitotic sister chromatid segregation	87	1	0.07	0.06688
141	GO:0007062	sister chromatid cohesion	87	1	0.07	0.06688
142	GO:0048574	long-day photoperiodism, flowering	87	1	0.07	0.06688
143	GO:0070726	cell wall assembly	87	1	0.07	0.06688
144	GO:0071668	plant-type cell wall assembly	87	1	0.07	0.06688
145	GO:0031399	regulation of protein modification proce...	532	2	0.42	0.06717
146	GO:0035304	regulation of protein dephosphorylation	89	1	0.07	0.06837
147	GO:0048856	anatomical structure development	11631	14	9.25	0.06974
148	GO:0035303	regulation of dephosphorylation	91	1	0.07	0.06985
149	GO:0048571	long-day photoperiodism	92	1	0.07	0.07059
150	GO:0003006	developmental process involved in reprod...	5530	8	4.4	0.07062
151	GO:0030865	cortical cytoskeleton organization	96	1	0.08	0.07354
152	GO:0034641	cellular nitrogen compound metabolic pro...	18358	20	14.59	0.07372
153	GO:0006412	translation	2828	5	2.25	0.07399
154	GO:0031669	cellular response to nutrient levels	570	2	0.45	0.07567
155	GO:0016458	gene silencing	572	2	0.45	0.07613
156	GO:0090421	embryonic meristem initiation	100	1	0.08	0.07649
157	GO:0033554	cellular response to stress	2861	5	2.27	0.07691
158	GO:0043043	peptide biosynthetic process	2861	5	2.27	0.07691
159	GO:0043562	cellular response to nitrogen levels	101	1	0.08	0.07722
160	GO:0007017	microtubule-based process	584	2	0.46	0.07889
161	GO:0000278	mitotic cell cycle	589	2	0.47	0.08005
162	GO:0040029	regulation of gene expression, epigeneti...	591	2	0.47	0.08052
163	GO:0009831	plant-type cell wall modification involv...	107	1	0.09	0.08162
164	GO:0060560	developmental growth involved in morphog...	1281	3	1.02	0.08206
165	GO:0031122	cytoplasmic microtubule organization	108	1	0.09	0.08235
166	GO:0000741	karyogamy	109	1	0.09	0.08308
167	GO:0010197	polar nucleus fusion	109	1	0.09	0.08308
168	GO:0010675	regulation of cellular carbohydrate meta...	111	1	0.09	0.08454
169	GO:0043255	regulation of carbohydrate biosynthetic ...	112	1	0.09	0.08527
170	GO:1903338	regulation of cell wall organization or ...	112	1	0.09	0.08527
171	GO:0009789	positive regulation of abscisic acid-act...	114	1	0.09	0.08673
172	GO:1901421	positive regulation of response to alcoh...	114	1	0.09	0.08673
173	GO:1905959	positive regulation of cellular response...	114	1	0.09	0.08673
174	GO:0042547	cell wall modification involved in multi...	115	1	0.09	0.08746
175	GO:0009559	embryo sac central cell differentiation	116	1	0.09	0.08818
176	GO:0090407	organophosphate biosynthetic process	1322	3	1.05	0.08821
177	GO:0043604	amide biosynthetic process	2988	5	2.38	0.08869
178	GO:0032502	developmental process	12071	14	9.6	0.08909
179	GO:0016311	dephosphorylation	629	2	0.5	0.08951
180	GO:0044772	mitotic cell cycle phase transition	121	1	0.1	0.09181
181	GO:0006417	regulation of translation	641	2	0.51	0.09241
182	GO:0048868	pollen tube development	644	2	0.51	0.09314
183	GO:0006874	cellular calcium ion homeostasis	123	1	0.1	0.09325
184	GO:0009690	cytokinin metabolic process	123	1	0.1	0.09325
185	GO:0009861	jasmonic acid and ethylene-dependent sys...	123	1	0.1	0.09325
186	GO:0006468	protein phosphorylation	3041	5	2.42	0.09388
187	GO:0034248	regulation of cellular amide metabolic p...	648	2	0.52	0.09412
188	GO:0061025	membrane fusion	125	1	0.1	0.09469
189	GO:0010228	vegetative to reproductive phase transit...	651	2	0.52	0.09485
190	GO:0006810	transport	8982	11	7.14	0.09516
191	GO:0006338	chromatin remodeling	126	1	0.1	0.09542
192	GO:0071396	cellular response to lipid	1376	3	1.09	0.09661
193	GO:0048508	embryonic meristem development	128	1	0.1	0.09686
194	GO:0009887	animal organ morphogenesis	130	1	0.1	0.09829
195	GO:0060968	regulation of gene silencing	131	1	0.1	0.09901
196	GO:0010016	shoot system morphogenesis	673	2	0.53	0.10028
197	GO:0051234	establishment of localization	9084	11	7.22	0.10112
198	GO:0031503	protein-containing complex localization	135	1	0.11	0.10188
199	GO:0044770	cell cycle phase transition	135	1	0.11	0.10188
200	GO:1901360	organic cyclic compound metabolic proces...	16814	18	13.37	0.10281
201	GO:0010014	meristem initiation	140	1	0.11	0.10545
202	GO:0031667	response to nutrient levels	698	2	0.55	0.10656
203	GO:0046483	heterocycle metabolic process	15765	17	12.53	0.10674
204	GO:0006475	internal protein amino acid acetylation	142	1	0.11	0.10687
205	GO:0016573	histone acetylation	142	1	0.11	0.10687
206	GO:0018393	internal peptidyl-lysine acetylation	142	1	0.11	0.10687
207	GO:0018394	peptidyl-lysine acetylation	142	1	0.11	0.10687
208	GO:0009960	endosperm development	143	1	0.11	0.10758
209	GO:0071472	cellular response to salt stress	143	1	0.11	0.10758
210	GO:0071214	cellular response to abiotic stimulus	704	2	0.56	0.10808
211	GO:0104004	cellular response to environmental stimu...	704	2	0.56	0.10808
212	GO:0055074	calcium ion homeostasis	145	1	0.12	0.10900
213	GO:0006139	nucleobase-containing compound metabolic...	14713	16	11.7	0.11040
214	GO:2000377	regulation of reactive oxygen species me...	148	1	0.12	0.11113
215	GO:0006518	peptide metabolic process	3237	5	2.57	0.11438
216	GO:0000819	sister chromatid segregation	153	1	0.12	0.11466
217	GO:0009108	coenzyme biosynthetic process	733	2	0.58	0.11551
218	GO:0009165	nucleotide biosynthetic process	735	2	0.58	0.11603
219	GO:0030244	cellulose biosynthetic process	156	1	0.12	0.11678
220	GO:0031050	dsRNA fragmentation	156	1	0.12	0.11678
221	GO:0043331	response to dsRNA	156	1	0.12	0.11678
222	GO:0070918	production of small RNA involved in gene...	156	1	0.12	0.11678
223	GO:0071359	cellular response to dsRNA	156	1	0.12	0.11678
224	GO:0006739	NADP metabolic process	157	1	0.12	0.11748
225	GO:0009749	response to glucose	157	1	0.12	0.11748
226	GO:0007018	microtubule-based movement	158	1	0.13	0.11819
227	GO:0051259	protein complex oligomerization	159	1	0.13	0.11889
228	GO:0031668	cellular response to extracellular stimu...	747	2	0.59	0.11915
229	GO:1901293	nucleoside phosphate biosynthetic proces...	751	2	0.6	0.12019
230	GO:0006473	protein acetylation	162	1	0.13	0.12099
231	GO:0048869	cellular developmental process	3317	5	2.64	0.12334
232	GO:0070592	cell wall polysaccharide biosynthetic pr...	166	1	0.13	0.12379
233	GO:0140014	mitotic nuclear division	167	1	0.13	0.12449
234	GO:0030154	cell differentiation	2414	4	1.92	0.12545
235	GO:0008152	metabolic process	40295	37	32.03	0.12558
236	GO:0071496	cellular response to external stimulus	773	2	0.61	0.12598
237	GO:0010074	maintenance of meristem identity	170	1	0.14	0.12658
238	GO:0000902	cell morphogenesis	1562	3	1.24	0.12784
239	GO:0009746	response to hexose	172	1	0.14	0.12797
240	GO:0044038	cell wall macromolecule biosynthetic pro...	172	1	0.14	0.12797
241	GO:0070589	cellular component macromolecule biosynt...	172	1	0.14	0.12797
242	GO:0006109	regulation of carbohydrate metabolic pro...	173	1	0.14	0.12866
243	GO:0006979	response to oxidative stress	1576	3	1.25	0.13033
244	GO:0006997	nucleus organization	178	1	0.14	0.13213
245	GO:0009738	abscisic acid-activated signaling pathwa...	798	2	0.63	0.13263
246	GO:0050789	regulation of biological process	18591	19	14.78	0.13385
247	GO:0065007	biological regulation	20927	21	16.63	0.13396
248	GO:0010608	posttranscriptional regulation of gene e...	803	2	0.64	0.13397
249	GO:0009966	regulation of signal transduction	806	2	0.64	0.13478
250	GO:0016126	sterol biosynthetic process	182	1	0.14	0.13489
251	GO:0007264	small GTPase mediated signal transductio...	183	1	0.15	0.13558
252	GO:0071470	cellular response to osmotic stress	184	1	0.15	0.13627
253	GO:0023051	regulation of signaling	813	2	0.65	0.13666
254	GO:0034284	response to monosaccharide	185	1	0.15	0.13696
255	GO:0006725	cellular aromatic compound metabolic pro...	16353	17	13	0.13759
256	GO:0009058	biosynthetic process	19845	20	15.77	0.13859
257	GO:0010646	regulation of cell communication	821	2	0.65	0.13882
258	GO:0071229	cellular response to acid chemical	1633	3	1.3	0.14062
259	GO:0045165	cell fate commitment	191	1	0.15	0.14108
260	GO:0043603	cellular amide metabolic process	3473	5	2.76	0.14171
261	GO:0048589	developmental growth	1640	3	1.3	0.14190
262	GO:0050896	response to stimulus	22296	22	17.72	0.14371
263	GO:0016049	cell growth	1657	3	1.32	0.14504
264	GO:0048513	animal organ development	198	1	0.16	0.14586
265	GO:0006814	sodium ion transport	199	1	0.16	0.14654
266	GO:0009825	multidimensional cell growth	202	1	0.16	0.14858
267	GO:0006281	DNA repair	868	2	0.69	0.15167
268	GO:0010015	root morphogenesis	868	2	0.69	0.15167
269	GO:0032989	cellular component morphogenesis	1694	3	1.35	0.15194
270	GO:0009967	positive regulation of signal transducti...	207	1	0.16	0.15196
271	GO:0023056	positive regulation of signaling	207	1	0.16	0.15196
272	GO:0044249	cellular biosynthetic process	18943	19	15.06	0.15328
273	GO:0072503	cellular divalent inorganic cation homeo...	209	1	0.17	0.15331
274	GO:0051028	mRNA transport	210	1	0.17	0.15399
275	GO:0009991	response to extracellular stimulus	879	2	0.7	0.15471
276	GO:0032501	multicellular organismal process	10996	12	8.74	0.15605
277	GO:0006099	tricarboxylic acid cycle	214	1	0.17	0.15668
278	GO:0006101	citrate metabolic process	214	1	0.17	0.15668
279	GO:0016070	RNA metabolic process	12127	13	9.64	0.15711
280	GO:0051274	beta-glucan biosynthetic process	215	1	0.17	0.15736
281	GO:0071215	cellular response to abscisic acid stimu...	890	2	0.71	0.15776
282	GO:0097306	cellular response to alcohol	890	2	0.71	0.15776
283	GO:0009827	plant-type cell wall modification	217	1	0.17	0.15870
284	GO:0010039	response to iron ion	218	1	0.17	0.15937
285	GO:0051128	regulation of cellular component organiz...	896	2	0.71	0.15943
286	GO:0010647	positive regulation of cell communicatio...	219	1	0.17	0.16004
287	GO:0019827	stem cell population maintenance	219	1	0.17	0.16004
288	GO:0098727	maintenance of cell number	219	1	0.17	0.16004
289	GO:0046474	glycerophospholipid biosynthetic process	221	1	0.18	0.16138
290	GO:0090304	nucleic acid metabolic process	13319	14	10.59	0.16157
291	GO:0006464	cellular protein modification process	7783	9	6.19	0.16164
292	GO:0036211	protein modification process	7783	9	6.19	0.16164
293	GO:0050794	regulation of cellular process	16798	17	13.35	0.16418
294	GO:0006928	movement of cell or subcellular componen...	226	1	0.18	0.16472
295	GO:0072350	tricarboxylic acid metabolic process	231	1	0.18	0.16804
296	GO:0006498	N-terminal protein lipidation	235	1	0.19	0.17069
297	GO:0006499	N-terminal protein myristoylation	235	1	0.19	0.17069
298	GO:0034754	cellular hormone metabolic process	235	1	0.19	0.17069
299	GO:0009744	response to sucrose	239	1	0.19	0.17333
300	GO:0018377	protein myristoylation	242	1	0.19	0.17531
301	GO:0048608	reproductive structure development	4754	6	3.78	0.17541
302	GO:0061458	reproductive system development	4754	6	3.78	0.17541
303	GO:0007049	cell cycle	1821	3	1.45	0.17638
304	GO:0006397	mRNA processing	960	2	0.76	0.17744
305	GO:0030198	extracellular matrix organization	246	1	0.2	0.17794
306	GO:0043062	extracellular structure organization	246	1	0.2	0.17794
307	GO:0098813	nuclear chromosome segregation	246	1	0.2	0.17794
308	GO:0007034	vacuolar transport	247	1	0.2	0.17859
309	GO:0009740	gibberellic acid mediated signaling path...	247	1	0.2	0.17859
310	GO:0009846	pollen germination	247	1	0.2	0.17859
311	GO:0016036	cellular response to phosphate starvatio...	247	1	0.2	0.17859
312	GO:0016485	protein processing	248	1	0.2	0.17925
313	GO:0009561	megagametogenesis	250	1	0.2	0.18055
314	GO:0006457	protein folding	971	2	0.77	0.18057
315	GO:1901576	organic substance biosynthetic process	19401	19	15.42	0.18092
316	GO:0010638	positive regulation of organelle organiz...	251	1	0.2	0.18121
317	GO:0006418	tRNA aminoacylation for protein translat...	252	1	0.2	0.18186
318	GO:0006887	exocytosis	252	1	0.2	0.18186
319	GO:0043038	amino acid activation	252	1	0.2	0.18186
320	GO:0043039	tRNA aminoacylation	252	1	0.2	0.18186
321	GO:0010476	gibberellin mediated signaling pathway	256	1	0.2	0.18447
322	GO:0048731	system development	6973	8	5.54	0.18683
323	GO:0034285	response to disaccharide	260	1	0.21	0.18707
324	GO:0030243	cellulose metabolic process	262	1	0.21	0.18836
325	GO:0009060	aerobic respiration	264	1	0.21	0.18966
326	GO:0050657	nucleic acid transport	265	1	0.21	0.19030
327	GO:0050658	RNA transport	265	1	0.21	0.19030
328	GO:0051236	establishment of RNA localization	265	1	0.21	0.19030
329	GO:0071370	cellular response to gibberellin stimulu...	266	1	0.21	0.19095
330	GO:0033993	response to lipid	2871	4	2.28	0.19415
331	GO:0034645	cellular macromolecule biosynthetic proc...	13776	14	10.95	0.19450
332	GO:0031365	N-terminal protein amino acid modificati...	272	1	0.22	0.19481
333	GO:0006096	glycolytic process	273	1	0.22	0.19546
334	GO:0006757	ATP generation from ADP	273	1	0.22	0.19546
335	GO:0042866	pyruvate biosynthetic process	273	1	0.22	0.19546
336	GO:0019637	organophosphate metabolic process	1918	3	1.52	0.19576
337	GO:0042542	response to hydrogen peroxide	274	1	0.22	0.19610
338	GO:0072507	divalent inorganic cation homeostasis	275	1	0.22	0.19674
339	GO:0009135	purine nucleoside diphosphate metabolic ...	276	1	0.22	0.19738
340	GO:0009179	purine ribonucleoside diphosphate metabo...	276	1	0.22	0.19738
341	GO:0009185	ribonucleoside diphosphate metabolic pro...	276	1	0.22	0.19738
342	GO:0046031	ADP metabolic process	276	1	0.22	0.19738
343	GO:0006732	coenzyme metabolic process	1030	2	0.82	0.19748
344	GO:0006865	amino acid transport	277	1	0.22	0.19802
345	GO:0006165	nucleoside diphosphate phosphorylation	279	1	0.22	0.19930
346	GO:0006403	RNA localization	279	1	0.22	0.19930
347	GO:0006414	translational elongation	281	1	0.22	0.20058
348	GO:0009933	meristem structural organization	282	1	0.22	0.20121
349	GO:0046939	nucleotide phosphorylation	285	1	0.23	0.20313
350	GO:0009166	nucleotide catabolic process	288	1	0.23	0.20503
351	GO:1901292	nucleoside phosphate catabolic process	290	1	0.23	0.20630
352	GO:0051188	cofactor biosynthetic process	1063	2	0.84	0.20703
353	GO:0009117	nucleotide metabolic process	1064	2	0.85	0.20732
354	GO:0009132	nucleoside diphosphate metabolic process	292	1	0.23	0.20757
355	GO:0016125	sterol metabolic process	293	1	0.23	0.20820
356	GO:0048583	regulation of response to stimulus	1985	3	1.58	0.20945
357	GO:0007059	chromosome segregation	296	1	0.24	0.21009
358	GO:0006753	nucleoside phosphate metabolic process	1076	2	0.86	0.21081
359	GO:2000113	negative regulation of cellular macromol...	1076	2	0.86	0.21081
360	GO:0006694	steroid biosynthetic process	302	1	0.24	0.21387
361	GO:0044271	cellular nitrogen compound biosynthetic ...	14088	14	11.2	0.21878
362	GO:0009059	macromolecule biosynthetic process	14089	14	11.2	0.21886
363	GO:0048532	anatomical structure arrangement	310	1	0.25	0.21887
364	GO:0007165	signal transduction	6207	7	4.93	0.22145
365	GO:0048573	photoperiodism, flowering	317	1	0.25	0.22323
366	GO:0009787	regulation of abscisic acid-activated si...	318	1	0.25	0.22385
367	GO:0043648	dicarboxylic acid metabolic process	318	1	0.25	0.22385
368	GO:1901419	regulation of response to alcohol	318	1	0.25	0.22385
369	GO:1905957	regulation of cellular response to alcoh...	318	1	0.25	0.22385
370	GO:0007005	mitochondrion organization	321	1	0.26	0.22570
371	GO:1901699	cellular response to nitrogen compound	322	1	0.26	0.22632
372	GO:0022402	cell cycle process	1131	2	0.9	0.22686
373	GO:0006090	pyruvate metabolic process	323	1	0.26	0.22694
374	GO:0051130	positive regulation of cellular componen...	324	1	0.26	0.22756
375	GO:0045859	regulation of protein kinase activity	325	1	0.26	0.22817
376	GO:0023052	signaling	6265	7	4.98	0.22829
377	GO:0051273	beta-glucan metabolic process	328	1	0.26	0.23002
378	GO:0043549	regulation of kinase activity	331	1	0.26	0.23186
379	GO:0006996	organelle organization	4144	5	3.29	0.23261
380	GO:0010558	negative regulation of macromolecule bio...	1151	2	0.91	0.23273
381	GO:0001932	regulation of protein phosphorylation	333	1	0.26	0.23309
382	GO:0032940	secretion by cell	333	1	0.26	0.23309
383	GO:0010038	response to metal ion	2107	3	1.67	0.23490
384	GO:0000226	microtubule cytoskeleton organization	338	1	0.27	0.23614
385	GO:0051604	protein maturation	339	1	0.27	0.23675
386	GO:0045017	glycerolipid biosynthetic process	340	1	0.27	0.23736
387	GO:0010119	regulation of stomatal movement	342	1	0.27	0.23858
388	GO:0009648	photoperiodism	343	1	0.27	0.23919
389	GO:0051301	cell division	1178	2	0.94	0.24066
390	GO:0009926	auxin polar transport	346	1	0.28	0.24101
391	GO:0046903	secretion	347	1	0.28	0.24162
392	GO:0042325	regulation of phosphorylation	352	1	0.28	0.24464
393	GO:0009737	response to abscisic acid	2159	3	1.72	0.24592
394	GO:0051640	organelle localization	355	1	0.28	0.24645
395	GO:0031327	negative regulation of cellular biosynth...	1202	2	0.96	0.24772
396	GO:0051338	regulation of transferase activity	363	1	0.29	0.25125
397	GO:1901659	glycosyl compound biosynthetic process	363	1	0.29	0.25125
398	GO:0097305	response to alcohol	2187	3	1.74	0.25190
399	GO:0009890	negative regulation of biosynthetic proc...	1222	2	0.97	0.25361
400	GO:0006855	drug transmembrane transport	369	1	0.29	0.25483
401	GO:0031323	regulation of cellular metabolic process	11029	11	8.77	0.25504
402	GO:0051094	positive regulation of developmental pro...	373	1	0.3	0.25721
403	GO:0060918	auxin transport	373	1	0.3	0.25721
404	GO:0009250	glucan biosynthetic process	376	1	0.3	0.25899
405	GO:0044087	regulation of cellular component biogene...	379	1	0.3	0.26076
406	GO:0006310	DNA recombination	380	1	0.3	0.26135
407	GO:0006091	generation of precursor metabolites and ...	1250	2	0.99	0.26187
408	GO:0009914	hormone transport	381	1	0.3	0.26194
409	GO:0022603	regulation of anatomical structure morph...	381	1	0.3	0.26194
410	GO:0016071	mRNA metabolic process	1251	2	0.99	0.26216
411	GO:0061024	membrane organization	382	1	0.3	0.26253
412	GO:0097435	supramolecular fiber organization	384	1	0.31	0.26371
413	GO:1901701	cellular response to oxygen-containing c...	2247	3	1.79	0.26477
414	GO:0009965	leaf morphogenesis	386	1	0.31	0.26488
415	GO:0050793	regulation of developmental process	2265	3	1.8	0.26865
416	GO:0006811	ion transport	3320	4	2.64	0.27068
417	GO:0033036	macromolecule localization	3325	4	2.64	0.27157
418	GO:0006497	protein lipidation	400	1	0.32	0.27306
419	GO:0042158	lipoprotein biosynthetic process	400	1	0.32	0.27306
420	GO:0071482	cellular response to light stimulus	402	1	0.32	0.27423
421	GO:0046434	organophosphate catabolic process	403	1	0.32	0.27481
422	GO:0006650	glycerophospholipid metabolic process	404	1	0.32	0.27539
423	GO:0006754	ATP biosynthetic process	407	1	0.32	0.27712
424	GO:0010383	cell wall polysaccharide metabolic proce...	407	1	0.32	0.27712
425	GO:0008202	steroid metabolic process	412	1	0.33	0.28000
426	GO:0045088	regulation of innate immune response	412	1	0.33	0.28000
427	GO:0009206	purine ribonucleoside triphosphate biosy...	413	1	0.33	0.28058
428	GO:0006820	anion transport	1316	2	1.05	0.28133
429	GO:0009651	response to salt stress	2325	3	1.85	0.28163
430	GO:0009145	purine nucleoside triphosphate biosynthe...	416	1	0.33	0.28230
431	GO:0048509	regulation of meristem development	416	1	0.33	0.28230
432	GO:0071478	cellular response to radiation	418	1	0.33	0.28345
433	GO:0042157	lipoprotein metabolic process	425	1	0.34	0.28745
434	GO:0040007	growth	2357	3	1.87	0.28858
435	GO:1905392	plant organ morphogenesis	1348	2	1.07	0.29077
436	GO:0045333	cellular respiration	432	1	0.34	0.29143
437	GO:0034404	nucleobase-containing small molecule bio...	434	1	0.34	0.29256
438	GO:0050776	regulation of immune response	435	1	0.35	0.29313
439	GO:0008654	phospholipid biosynthetic process	436	1	0.35	0.29369
440	GO:0009201	ribonucleoside triphosphate biosynthetic...	436	1	0.35	0.29369
441	GO:0000280	nuclear division	447	1	0.36	0.29988
442	GO:0006357	regulation of transcription by RNA polym...	447	1	0.36	0.29988
443	GO:0016192	vesicle-mediated transport	1382	2	1.1	0.30077
444	GO:0046942	carboxylic acid transport	451	1	0.36	0.30211
445	GO:0018205	peptidyl-lysine modification	456	1	0.36	0.30490
446	GO:0009308	amine metabolic process	457	1	0.36	0.30546
447	GO:0051172	negative regulation of nitrogen compound...	1398	2	1.11	0.30548
448	GO:0009142	nucleoside triphosphate biosynthetic pro...	459	1	0.36	0.30657
449	GO:0009267	cellular response to starvation	459	1	0.36	0.30657
450	GO:0015980	energy derivation by oxidation of organi...	459	1	0.36	0.30657
451	GO:0007167	enzyme linked receptor protein signaling...	460	1	0.37	0.30712
452	GO:0007169	transmembrane receptor protein tyrosine ...	460	1	0.37	0.30712
453	GO:0051276	chromosome organization	1405	2	1.12	0.30753
454	GO:0000398	mRNA splicing, via spliceosome	462	1	0.37	0.30823
455	GO:0010817	regulation of hormone levels	1418	2	1.13	0.31135
456	GO:0010629	negative regulation of gene expression	1421	2	1.13	0.31223
457	GO:0002682	regulation of immune system process	474	1	0.38	0.31484
458	GO:0071310	cellular response to organic substance	3572	4	2.84	0.31591
459	GO:0051641	cellular localization	2487	3	1.98	0.31694
460	GO:0015849	organic acid transport	478	1	0.38	0.31703
461	GO:0015893	drug transport	481	1	0.38	0.31867
462	GO:0072593	reactive oxygen species metabolic proces...	482	1	0.38	0.31921
463	GO:0048316	seed development	2504	3	1.99	0.32066
464	GO:0055086	nucleobase-containing small molecule met...	1451	2	1.15	0.32102
465	GO:0000375	RNA splicing, via transesterification re...	486	1	0.39	0.32139
466	GO:0000377	RNA splicing, via transesterification re...	486	1	0.39	0.32139
467	GO:0019222	regulation of metabolic process	11694	11	9.3	0.32185
468	GO:0006970	response to osmotic stress	2520	3	2	0.32416
469	GO:0009127	purine nucleoside monophosphate biosynth...	494	1	0.39	0.32572
470	GO:0009168	purine ribonucleoside monophosphate bios...	494	1	0.39	0.32572
471	GO:0051321	meiotic cell cycle	494	1	0.39	0.32572
472	GO:1901700	response to oxygen-containing compound	5892	6	4.68	0.32634
473	GO:0015931	nucleobase-containing compound transport	496	1	0.39	0.32680
474	GO:0016570	histone modification	497	1	0.4	0.32733
475	GO:0009860	pollen tube growth	501	1	0.4	0.32948
476	GO:0031324	negative regulation of cellular metaboli...	1484	2	1.18	0.33065
477	GO:0009791	post-embryonic development	5936	6	4.72	0.33265
478	GO:0006869	lipid transport	508	1	0.4	0.33323
479	GO:0042594	response to starvation	510	1	0.41	0.33430
480	GO:0007166	cell surface receptor signaling pathway	511	1	0.41	0.33483
481	GO:0016043	cellular component organization	8280	8	6.58	0.33542
482	GO:0033043	regulation of organelle organization	516	1	0.41	0.33749
483	GO:0044036	cell wall macromolecule metabolic proces...	519	1	0.41	0.33908
484	GO:0046034	ATP metabolic process	526	1	0.42	0.34277
485	GO:0010118	stomatal movement	527	1	0.42	0.34330
486	GO:0009205	purine ribonucleoside triphosphate metab...	532	1	0.42	0.34592
487	GO:0009152	purine ribonucleotide biosynthetic proce...	538	1	0.43	0.34906
488	GO:0009144	purine nucleoside triphosphate metabolic...	539	1	0.43	0.34958
489	GO:0080090	regulation of primary metabolic process	10781	10	8.57	0.35141
490	GO:0009156	ribonucleoside monophosphate biosyntheti...	544	1	0.43	0.35218
491	GO:0046686	response to cadmium ion	1565	2	1.24	0.35415
492	GO:0048229	gametophyte development	1565	2	1.24	0.35415
493	GO:0009553	embryo sac development	548	1	0.44	0.35425
494	GO:0010035	response to inorganic substance	3788	4	3.01	0.35527
495	GO:0010154	fruit development	2670	3	2.12	0.35698
496	GO:0016569	covalent chromatin modification	554	1	0.44	0.35734
497	GO:0051093	negative regulation of developmental pro...	554	1	0.44	0.35734
498	GO:0009199	ribonucleoside triphosphate metabolic pr...	555	1	0.44	0.35786
499	GO:0046486	glycerolipid metabolic process	555	1	0.44	0.35786
500	GO:1901137	carbohydrate derivative biosynthetic pro...	1578	2	1.25	0.35790
501	GO:0006164	purine nucleotide biosynthetic process	556	1	0.44	0.35837
502	GO:0009739	response to gibberellin	558	1	0.44	0.35940
503	GO:0009124	nucleoside monophosphate biosynthetic pr...	561	1	0.45	0.36094
504	GO:0019752	carboxylic acid metabolic process	3823	4	3.04	0.36166
505	GO:0048285	organelle fission	563	1	0.45	0.36196
506	GO:0042221	response to chemical	10917	10	8.68	0.36658
507	GO:0033692	cellular polysaccharide biosynthetic pro...	576	1	0.46	0.36857
508	GO:1901362	organic cyclic compound biosynthetic pro...	12162	11	9.67	0.37138
509	GO:0009832	plant-type cell wall biogenesis	582	1	0.46	0.37160
510	GO:0072522	purine-containing compound biosynthetic ...	582	1	0.46	0.37160
511	GO:0009664	plant-type cell wall organization	583	1	0.46	0.37210
512	GO:0009141	nucleoside triphosphate metabolic proces...	584	1	0.46	0.37261
513	GO:0006520	cellular amino acid metabolic process	1630	2	1.3	0.37281
514	GO:0010876	lipid localization	585	1	0.47	0.37311
515	GO:0015711	organic anion transport	585	1	0.47	0.37311
516	GO:0042545	cell wall modification	585	1	0.47	0.37311
517	GO:0006259	DNA metabolic process	1640	2	1.3	0.37566
518	GO:0009932	cell tip growth	592	1	0.47	0.37662
519	GO:0071407	cellular response to organic cyclic comp...	593	1	0.47	0.37712
520	GO:0048364	root development	1655	2	1.32	0.37993
521	GO:0009260	ribonucleotide biosynthetic process	599	1	0.48	0.38010
522	GO:0046390	ribose phosphate biosynthetic process	599	1	0.48	0.38010
523	GO:0022622	root system development	1657	2	1.32	0.38050
524	GO:0019953	sexual reproduction	601	1	0.48	0.38110
525	GO:0006875	cellular metal ion homeostasis	603	1	0.48	0.38209
526	GO:0060255	regulation of macromolecule metabolic pr...	11079	10	8.81	0.38479
527	GO:0009126	purine nucleoside monophosphate metaboli...	616	1	0.49	0.38849
528	GO:0009167	purine ribonucleoside monophosphate meta...	616	1	0.49	0.38849
529	GO:0006366	transcription by RNA polymerase II	618	1	0.49	0.38947
530	GO:0044703	multi-organism reproductive process	632	1	0.5	0.39629
531	GO:0009909	regulation of flower development	637	1	0.51	0.39870
532	GO:0034655	nucleobase-containing compound catabolic...	637	1	0.51	0.39870
533	GO:0070887	cellular response to chemical stimulus	4030	4	3.2	0.39945
534	GO:0006950	response to stress	12451	11	9.9	0.40258
535	GO:0006644	phospholipid metabolic process	646	1	0.51	0.40303
536	GO:0009755	hormone-mediated signaling pathway	2890	3	2.3	0.40476
537	GO:1901607	alpha-amino acid biosynthetic process	651	1	0.52	0.40542
538	GO:0010605	negative regulation of macromolecule met...	1748	2	1.39	0.40613
539	GO:0048584	positive regulation of response to stimu...	655	1	0.52	0.40732
540	GO:0016999	antibiotic metabolic process	658	1	0.52	0.40874
541	GO:0018130	heterocycle biosynthetic process	11323	10	9	0.41240
542	GO:0030003	cellular cation homeostasis	672	1	0.53	0.41535
543	GO:0009161	ribonucleoside monophosphate metabolic p...	673	1	0.53	0.41582
544	GO:0000302	response to reactive oxygen species	676	1	0.54	0.41722
545	GO:1901657	glycosyl compound metabolic process	683	1	0.54	0.42048
546	GO:0071702	organic substance transport	4149	4	3.3	0.42106
547	GO:0009123	nucleoside monophosphate metabolic proce...	690	1	0.55	0.42373
548	GO:0009793	embryo development ending in seed dorman...	1813	2	1.44	0.42414
549	GO:0009150	purine ribonucleotide metabolic process	691	1	0.55	0.42419
550	GO:0021700	developmental maturation	693	1	0.55	0.42512
551	GO:0048588	developmental cell growth	695	1	0.55	0.42604
552	GO:0000271	polysaccharide biosynthetic process	698	1	0.55	0.42742
553	GO:0007010	cytoskeleton organization	701	1	0.56	0.42879
554	GO:0043436	oxoacid metabolic process	4196	4	3.34	0.42955
555	GO:0006082	organic acid metabolic process	4200	4	3.34	0.43027
556	GO:0008380	RNA splicing	717	1	0.57	0.43608
557	GO:0007275	multicellular organism development	10313	9	8.2	0.43687
558	GO:0006873	cellular ion homeostasis	721	1	0.57	0.43789
559	GO:1901617	organic hydroxy compound biosynthetic pr...	723	1	0.57	0.43879
560	GO:0006163	purine nucleotide metabolic process	724	1	0.58	0.43924
561	GO:0034637	cellular carbohydrate biosynthetic proce...	726	1	0.58	0.44014
562	GO:0008652	cellular amino acid biosynthetic process	732	1	0.58	0.44283
563	GO:0042546	cell wall biogenesis	734	1	0.58	0.44373
564	GO:0006073	cellular glucan metabolic process	736	1	0.59	0.44462
565	GO:0009892	negative regulation of metabolic process	1904	2	1.51	0.44889
566	GO:0009814	defense response, incompatible interacti...	752	1	0.6	0.45171
567	GO:0009259	ribonucleotide metabolic process	755	1	0.6	0.45303
568	GO:0044042	glucan metabolic process	759	1	0.6	0.45478
569	GO:0009636	response to toxic substance	762	1	0.61	0.45610
570	GO:0019438	aromatic compound biosynthetic process	11709	10	9.31	0.45623
571	GO:0044270	cellular nitrogen compound catabolic pro...	766	1	0.61	0.45784
572	GO:0015672	monovalent inorganic cation transport	767	1	0.61	0.45828
573	GO:0008610	lipid biosynthetic process	1941	2	1.54	0.45879
574	GO:0046700	heterocycle catabolic process	769	1	0.61	0.45915
575	GO:0042446	hormone biosynthetic process	770	1	0.61	0.45958
576	GO:0034654	nucleobase-containing compound biosynthe...	10595	9	8.42	0.47041
577	GO:0048519	negative regulation of biological proces...	3202	3	2.55	0.47075
578	GO:0040008	regulation of growth	800	1	0.64	0.47245
579	GO:0055082	cellular chemical homeostasis	801	1	0.64	0.47287
580	GO:0071840	cellular component organization or bioge...	9384	8	7.46	0.47377
581	GO:0051186	cofactor metabolic process	2009	2	1.6	0.47672
582	GO:0032870	cellular response to hormone stimulus	3232	3	2.57	0.47694
583	GO:0051171	regulation of nitrogen compound metaboli...	10658	9	8.47	0.47787
584	GO:0051704	multi-organism process	5702	5	4.53	0.47797
585	GO:0048831	regulation of shoot system development	815	1	0.65	0.47877
586	GO:0072521	purine-containing compound metabolic pro...	818	1	0.65	0.48003
587	GO:0055065	metal ion homeostasis	821	1	0.65	0.48128
588	GO:0071495	cellular response to endogenous stimulus	3258	3	2.59	0.48228
589	GO:0031347	regulation of defense response	826	1	0.66	0.48336
590	GO:0015979	photosynthesis	834	1	0.66	0.48667
591	GO:0048367	shoot system development	3291	3	2.62	0.48902
592	GO:0019439	aromatic compound catabolic process	840	1	0.67	0.48914
593	GO:0019693	ribose phosphate metabolic process	842	1	0.67	0.48996
594	GO:0050790	regulation of catalytic activity	848	1	0.67	0.49242
595	GO:0001101	response to acid chemical	4551	4	3.62	0.49256
596	GO:0006812	cation transport	2099	2	1.67	0.49991
597	GO:0071705	nitrogen compound transport	3346	3	2.66	0.50016
598	GO:1901361	organic cyclic compound catabolic proces...	868	1	0.69	0.50052
599	GO:0048522	positive regulation of cellular process	2103	2	1.67	0.50092
600	GO:2000112	regulation of cellular macromolecule bio...	9648	8	7.67	0.50653
601	GO:0000904	cell morphogenesis involved in different...	885	1	0.7	0.50730
602	GO:0006508	proteolysis	3391	3	2.7	0.50920
603	GO:0016053	organic acid biosynthetic process	2152	2	1.71	0.51326
604	GO:0046394	carboxylic acid biosynthetic process	2152	2	1.71	0.51326
605	GO:0048523	negative regulation of cellular process	2161	2	1.72	0.51550
606	GO:0010556	regulation of macromolecule biosynthetic...	9751	8	7.75	0.51918
607	GO:0006325	chromatin organization	921	1	0.73	0.52137
608	GO:0044281	small molecule metabolic process	5996	5	4.77	0.52335
609	GO:0044264	cellular polysaccharide metabolic proces...	945	1	0.75	0.53053
610	GO:0009790	embryo development	2222	2	1.77	0.53054
611	GO:0009611	response to wounding	952	1	0.76	0.53317
612	GO:0055080	cation homeostasis	972	1	0.77	0.54062
613	GO:0031326	regulation of cellular biosynthetic proc...	9956	8	7.91	0.54405
614	GO:0042493	response to drug	2278	2	1.81	0.54408
615	GO:0022607	cellular component assembly	2287	2	1.82	0.54623
616	GO:0065009	regulation of molecular function	991	1	0.79	0.54760
617	GO:0016052	carbohydrate catabolic process	993	1	0.79	0.54833
618	GO:0009889	regulation of biosynthetic process	10026	8	7.97	0.55245
619	GO:2000241	regulation of reproductive process	1014	1	0.81	0.55591
620	GO:0071669	plant-type cell wall organization or bio...	1015	1	0.81	0.55627
621	GO:0098771	inorganic ion homeostasis	1022	1	0.81	0.55876
622	GO:0009735	response to cytokinin	1031	1	0.82	0.56195
623	GO:0017144	drug metabolic process	2373	2	1.89	0.56643
624	GO:0030001	metal ion transport	1049	1	0.83	0.56826
625	GO:0018193	peptidyl-amino acid modification	1054	1	0.84	0.57000
626	GO:0042445	hormone metabolic process	1054	1	0.84	0.57000
627	GO:0009628	response to abiotic stimulus	7633	6	6.07	0.57410
628	GO:1901135	carbohydrate derivative metabolic proces...	2420	2	1.92	0.57720
629	GO:0080134	regulation of response to stress	1076	1	0.86	0.57756
630	GO:0010033	response to organic substance	7670	6	6.1	0.57901
631	GO:0050801	ion homeostasis	1092	1	0.87	0.58298
632	GO:1901605	alpha-amino acid metabolic process	1110	1	0.88	0.58899
633	GO:0009555	pollen development	1132	1	0.9	0.59622
634	GO:0046677	response to antibiotic	1140	1	0.91	0.59882
635	GO:0009416	response to light stimulus	2531	2	2.01	0.60188
636	GO:0008104	protein localization	2552	2	2.03	0.60643
637	GO:0019725	cellular homeostasis	1166	1	0.93	0.60715
638	GO:0048468	cell development	1173	1	0.93	0.60937
639	GO:0032259	methylation	1174	1	0.93	0.60968
640	GO:1901698	response to nitrogen compound	1180	1	0.94	0.61157
641	GO:0009725	response to hormone	6605	5	5.25	0.61175
642	GO:0072330	monocarboxylic acid biosynthetic process	1181	1	0.94	0.61188
643	GO:0065008	regulation of biological quality	3939	3	3.13	0.61202
644	GO:0009723	response to ethylene	1184	1	0.94	0.61282
645	GO:0016051	carbohydrate biosynthetic process	1185	1	0.94	0.61314
646	GO:0009719	response to endogenous stimulus	6631	5	5.27	0.61533
647	GO:0009314	response to radiation	2621	2	2.08	0.62110
648	GO:1901615	organic hydroxy compound metabolic proce...	1216	1	0.97	0.62270
649	GO:0044283	small molecule biosynthetic process	2638	2	2.1	0.62465
650	GO:0048580	regulation of post-embryonic development	1224	1	0.97	0.62514
651	GO:0006351	transcription, DNA-templated	9401	7	7.47	0.63156
652	GO:0048366	leaf development	1290	1	1.03	0.64461
653	GO:0097659	nucleic acid-templated transcription	9522	7	7.57	0.64544
654	GO:0032774	RNA biosynthetic process	9544	7	7.59	0.64793
655	GO:0048518	positive regulation of biological proces...	2804	2	2.23	0.65802
656	GO:0045087	innate immune response	1377	1	1.09	0.66877
657	GO:0006955	immune response	1425	1	1.13	0.68141
658	GO:0048878	chemical homeostasis	1444	1	1.15	0.68627
659	GO:0044262	cellular carbohydrate metabolic process	1481	1	1.18	0.69554
660	GO:0006790	sulfur compound metabolic process	1484	1	1.18	0.69628
661	GO:0035556	intracellular signal transduction	1508	1	1.2	0.70214
662	GO:0014070	response to organic cyclic compound	1528	1	1.21	0.70693
663	GO:0009409	response to cold	1545	1	1.23	0.71095
664	GO:0002376	immune system process	1551	1	1.23	0.71235
665	GO:0010468	regulation of gene expression	10179	7	8.09	0.71558
666	GO:0005976	polysaccharide metabolic process	1579	1	1.26	0.71882
667	GO:2000026	regulation of multicellular organismal d...	1589	1	1.26	0.72109
668	GO:0065003	protein-containing complex assembly	1594	1	1.27	0.72222
669	GO:0098655	cation transmembrane transport	1635	1	1.3	0.73132
670	GO:0051239	regulation of multicellular organismal p...	1726	1	1.37	0.75048
671	GO:0034613	cellular protein localization	1741	1	1.38	0.75351
672	GO:0043933	protein-containing complex subunit organ...	1744	1	1.39	0.75411
673	GO:0032787	monocarboxylic acid metabolic process	1765	1	1.4	0.75827
674	GO:0099402	plant organ development	3414	2	2.71	0.76093
675	GO:0006629	lipid metabolic process	3459	2	2.75	0.76737
676	GO:0071555	cell wall organization	1813	1	1.44	0.76754
677	GO:0048827	phyllome development	1825	1	1.45	0.76980
678	GO:0070727	cellular macromolecule localization	1848	1	1.47	0.77407
679	GO:0046907	intracellular transport	1851	1	1.47	0.77462
680	GO:0042592	homeostatic process	1931	1	1.53	0.78886
681	GO:0051649	establishment of localization in cell	1955	1	1.55	0.79295
682	GO:0045229	external encapsulating structure organiz...	1956	1	1.55	0.79312
683	GO:0009908	flower development	1975	1	1.57	0.79630
684	GO:0055085	transmembrane transport	3706	2	2.95	0.80014
685	GO:0090567	reproductive shoot system development	2002	1	1.59	0.80074
686	GO:0005975	carbohydrate metabolic process	3783	2	3.01	0.80951
687	GO:0044085	cellular component biogenesis	3801	2	3.02	0.81164
688	GO:0009605	response to external stimulus	5411	3	4.3	0.81335
689	GO:0009266	response to temperature stimulus	2206	1	1.75	0.83135
690	GO:0034220	ion transmembrane transport	2307	1	1.83	0.84475
691	GO:0015031	protein transport	2365	1	1.88	0.85196
692	GO:0006355	regulation of transcription, DNA-templat...	8963	5	7.12	0.85461
693	GO:0045184	establishment of protein localization	2388	1	1.9	0.85473
694	GO:0044255	cellular lipid metabolic process	2413	1	1.92	0.85768
695	GO:1903506	regulation of nucleic acid-templated tra...	9056	5	7.2	0.86089
696	GO:2001141	regulation of RNA biosynthetic process	9056	5	7.2	0.86089
697	GO:0071554	cell wall organization or biogenesis	2464	1	1.96	0.86352
698	GO:0051252	regulation of RNA metabolic process	9187	5	7.3	0.86937
699	GO:0015833	peptide transport	2590	1	2.06	0.87695
700	GO:0019219	regulation of nucleobase-containing comp...	9366	5	7.45	0.88027
701	GO:0042886	amide transport	2626	1	2.09	0.88054
702	GO:0098542	defense response to other organism	2946	1	2.34	0.90827
703	GO:0006952	defense response	5519	2	4.39	0.93972
704	GO:0043207	response to external biotic stimulus	4094	1	3.25	0.96476
705	GO:0051707	response to other organism	4094	1	3.25	0.96476
706	GO:0009607	response to biotic stimulus	4175	1	3.32	0.96708
707	GO:0044248	cellular catabolic process	4383	1	3.48	0.97237
708	GO:1901575	organic substance catabolic process	4498	1	3.58	0.97493
709	GO:0055114	oxidation-reduction process	4895	1	3.89	0.98209
710	GO:0009056	catabolic process	5062	1	4.02	0.98446
711	GO:0008150	biological_process	76739	61	61	1.00000
712	GO:0000002	mitochondrial genome maintenance	12	0	0.01	1.00000
713	GO:0000012	single strand break repair	4	0	0	1.00000
714	GO:0000018	regulation of DNA recombination	43	0	0.03	1.00000
715	GO:0000019	regulation of mitotic recombination	4	0	0	1.00000
716	GO:0000023	maltose metabolic process	18	0	0.01	1.00000
717	GO:0000024	maltose biosynthetic process	6	0	0	1.00000
718	GO:0000025	maltose catabolic process	7	0	0.01	1.00000
719	GO:0000027	ribosomal large subunit assembly	131	0	0.1	1.00000
720	GO:0000028	ribosomal small subunit assembly	92	0	0.07	1.00000
721	GO:0000032	cell wall mannoprotein biosynthetic proc...	4	0	0	1.00000
722	GO:0000038	very long-chain fatty acid metabolic pro...	106	0	0.08	1.00000
723	GO:0000041	transition metal ion transport	327	0	0.26	1.00000
724	GO:0000045	autophagosome assembly	10	0	0.01	1.00000
725	GO:0000050	urea cycle	2	0	0	1.00000
726	GO:0000054	ribosomal subunit export from nucleus	11	0	0.01	1.00000
727	GO:0000055	ribosomal large subunit export from nucl...	11	0	0.01	1.00000
728	GO:0000056	ribosomal small subunit export from nucl...	2	0	0	1.00000
729	GO:0000060	protein import into nucleus, translocati...	36	0	0.03	1.00000
730	GO:0000075	cell cycle checkpoint	71	0	0.06	1.00000
731	GO:0000076	DNA replication checkpoint	17	0	0.01	1.00000
732	GO:0000077	DNA damage checkpoint	15	0	0.01	1.00000
733	GO:0000079	regulation of cyclin-dependent protein s...	159	0	0.13	1.00000
734	GO:0000082	G1/S transition of mitotic cell cycle	19	0	0.02	1.00000
735	GO:0000087	mitotic M phase	5	0	0	1.00000
736	GO:0000096	sulfur amino acid metabolic process	248	0	0.2	1.00000
737	GO:0000097	sulfur amino acid biosynthetic process	156	0	0.12	1.00000
738	GO:0000098	sulfur amino acid catabolic process	10	0	0.01	1.00000
739	GO:0000103	sulfate assimilation	49	0	0.04	1.00000
740	GO:0000122	negative regulation of transcription by ...	66	0	0.05	1.00000
741	GO:0000154	rRNA modification	42	0	0.03	1.00000
742	GO:0000160	phosphorelay signal transduction system	789	0	0.63	1.00000
743	GO:0000162	tryptophan biosynthetic process	74	0	0.06	1.00000
744	GO:0000165	MAPK cascade	122	0	0.1	1.00000
745	GO:0000169	activation of MAPK activity involved in ...	2	0	0	1.00000
746	GO:0000183	chromatin silencing at rDNA	6	0	0	1.00000
747	GO:0000184	nuclear-transcribed mRNA catabolic proce...	52	0	0.04	1.00000
748	GO:0000186	activation of MAPKK activity	17	0	0.01	1.00000
749	GO:0000187	activation of MAPK activity	2	0	0	1.00000
750	GO:0000209	protein polyubiquitination	292	0	0.23	1.00000
751	GO:0000212	meiotic spindle organization	16	0	0.01	1.00000
752	GO:0000237	leptotene	2	0	0	1.00000
753	GO:0000238	zygotene	2	0	0	1.00000
754	GO:0000244	spliceosomal tri-snRNP complex assembly	28	0	0.02	1.00000
755	GO:0000245	spliceosomal complex assembly	91	0	0.07	1.00000
756	GO:0000255	allantoin metabolic process	13	0	0.01	1.00000
757	GO:0000256	allantoin catabolic process	11	0	0.01	1.00000
758	GO:0000266	mitochondrial fission	30	0	0.02	1.00000
759	GO:0000270	peptidoglycan metabolic process	2	0	0	1.00000
760	GO:0000272	polysaccharide catabolic process	662	0	0.53	1.00000
761	GO:0000279	M phase	7	0	0.01	1.00000
762	GO:0000281	mitotic cytokinesis	189	0	0.15	1.00000
763	GO:0000288	nuclear-transcribed mRNA catabolic proce...	100	0	0.08	1.00000
764	GO:0000289	nuclear-transcribed mRNA poly(A) tail sh...	31	0	0.02	1.00000
765	GO:0000290	deadenylation-dependent decapping of nuc...	15	0	0.01	1.00000
766	GO:0000291	nuclear-transcribed mRNA catabolic proce...	21	0	0.02	1.00000
767	GO:0000301	retrograde transport, vesicle recycling ...	8	0	0.01	1.00000
768	GO:0000303	response to superoxide	73	0	0.06	1.00000
769	GO:0000304	response to singlet oxygen	35	0	0.03	1.00000
770	GO:0000305	response to oxygen radical	73	0	0.06	1.00000
771	GO:0000338	protein deneddylation	18	0	0.01	1.00000
772	GO:0000349	generation of catalytic spliceosome for ...	9	0	0.01	1.00000
773	GO:0000350	generation of catalytic spliceosome for ...	6	0	0	1.00000
774	GO:0000354	cis assembly of pre-catalytic spliceosom...	2	0	0	1.00000
775	GO:0000372	Group I intron splicing	2	0	0	1.00000
776	GO:0000373	Group II intron splicing	26	0	0.02	1.00000
777	GO:0000376	RNA splicing, via transesterification re...	2	0	0	1.00000
778	GO:0000379	tRNA-type intron splice site recognition...	3	0	0	1.00000
779	GO:0000380	alternative mRNA splicing, via spliceoso...	59	0	0.05	1.00000
780	GO:0000381	regulation of alternative mRNA splicing,...	21	0	0.02	1.00000
781	GO:0000387	spliceosomal snRNP assembly	71	0	0.06	1.00000
782	GO:0000389	mRNA 3'-splice site recognition	3	0	0	1.00000
783	GO:0000393	spliceosomal conformational changes to g...	15	0	0.01	1.00000
784	GO:0000395	mRNA 5'-splice site recognition	7	0	0.01	1.00000
785	GO:0000412	histone peptidyl-prolyl isomerization	7	0	0.01	1.00000
786	GO:0000413	protein peptidyl-prolyl isomerization	115	0	0.09	1.00000
787	GO:0000422	autophagy of mitochondrion	3	0	0	1.00000
788	GO:0000447	endonucleolytic cleavage in ITS1 to sepa...	28	0	0.02	1.00000
789	GO:0000451	rRNA 2'-O-methylation	10	0	0.01	1.00000
790	GO:0000453	enzyme-directed rRNA 2'-O-methylation	10	0	0.01	1.00000
791	GO:0000455	enzyme-directed rRNA pseudouridine synth...	9	0	0.01	1.00000
792	GO:0000459	exonucleolytic trimming involved in rRNA...	14	0	0.01	1.00000
793	GO:0000460	maturation of 5.8S rRNA	54	0	0.04	1.00000
794	GO:0000461	endonucleolytic cleavage to generate mat...	21	0	0.02	1.00000
795	GO:0000462	maturation of SSU-rRNA from tricistronic...	84	0	0.07	1.00000
796	GO:0000463	maturation of LSU-rRNA from tricistronic...	38	0	0.03	1.00000
797	GO:0000466	maturation of 5.8S rRNA from tricistroni...	48	0	0.04	1.00000
798	GO:0000467	exonucleolytic trimming to generate matu...	14	0	0.01	1.00000
799	GO:0000469	cleavage involved in rRNA processing	60	0	0.05	1.00000
800	GO:0000470	maturation of LSU-rRNA	40	0	0.03	1.00000
801	GO:0000478	endonucleolytic cleavage involved in rRN...	41	0	0.03	1.00000
802	GO:0000479	endonucleolytic cleavage of tricistronic...	28	0	0.02	1.00000
803	GO:0000488	maturation of LSU-rRNA from tetracistron...	2	0	0	1.00000
804	GO:0000489	maturation of SSU-rRNA from tetracistron...	2	0	0	1.00000
805	GO:0000491	small nucleolar ribonucleoprotein comple...	4	0	0	1.00000
806	GO:0000492	box C/D snoRNP assembly	4	0	0	1.00000
807	GO:0000578	embryonic axis specification	56	0	0.04	1.00000
808	GO:0000706	meiotic DNA double-strand break processi...	4	0	0	1.00000
809	GO:0000707	meiotic DNA recombinase assembly	6	0	0	1.00000
810	GO:0000710	meiotic mismatch repair	22	0	0.02	1.00000
811	GO:0000712	resolution of meiotic recombination inte...	25	0	0.02	1.00000
812	GO:0000715	nucleotide-excision repair, DNA damage r...	6	0	0	1.00000
813	GO:0000719	photoreactive repair	8	0	0.01	1.00000
814	GO:0000723	telomere maintenance	125	0	0.1	1.00000
815	GO:0000724	double-strand break repair via homologou...	136	0	0.11	1.00000
816	GO:0000725	recombinational repair	141	0	0.11	1.00000
817	GO:0000726	non-recombinational repair	41	0	0.03	1.00000
818	GO:0000727	double-strand break repair via break-ind...	7	0	0.01	1.00000
819	GO:0000729	DNA double-strand break processing	12	0	0.01	1.00000
820	GO:0000730	DNA recombinase assembly	23	0	0.02	1.00000
821	GO:0000731	DNA synthesis involved in DNA repair	15	0	0.01	1.00000
822	GO:0000737	DNA catabolic process, endonucleolytic	6	0	0	1.00000
823	GO:0000738	DNA catabolic process, exonucleolytic	2	0	0	1.00000
824	GO:0000740	nuclear membrane fusion	4	0	0	1.00000
825	GO:0000769	syncytium formation by mitosis without c...	8	0	0.01	1.00000
826	GO:0000820	regulation of glutamine family amino aci...	11	0	0.01	1.00000
827	GO:0000821	regulation of arginine metabolic process	3	0	0	1.00000
828	GO:0000910	cytokinesis	296	0	0.24	1.00000
829	GO:0000911	cytokinesis by cell plate formation	139	0	0.11	1.00000
830	GO:0000912	assembly of actomyosin apparatus involve...	21	0	0.02	1.00000
831	GO:0000913	preprophase band assembly	13	0	0.01	1.00000
832	GO:0000914	phragmoplast assembly	21	0	0.02	1.00000
833	GO:0000917	division septum assembly	17	0	0.01	1.00000
834	GO:0000918	division septum site selection	3	0	0	1.00000
835	GO:0000919	cell plate assembly	59	0	0.05	1.00000
836	GO:0000956	nuclear-transcribed mRNA catabolic proce...	193	0	0.15	1.00000
837	GO:0000957	mitochondrial RNA catabolic process	7	0	0.01	1.00000
838	GO:0000959	mitochondrial RNA metabolic process	81	0	0.06	1.00000
839	GO:0000963	mitochondrial RNA processing	13	0	0.01	1.00000
840	GO:0000966	RNA 5'-end processing	10	0	0.01	1.00000
841	GO:0000972	transcription-dependent tethering of RNA...	12	0	0.01	1.00000
842	GO:0000973	posttranscriptional tethering of RNA pol...	12	0	0.01	1.00000
843	GO:0001060	transcription by RNA polymerase V	2	0	0	1.00000
844	GO:0001112	DNA-templated transcriptional open compl...	5	0	0	1.00000
845	GO:0001113	transcriptional open complex formation a...	5	0	0	1.00000
846	GO:0001120	protein-DNA complex remodeling	5	0	0	1.00000
847	GO:0001172	transcription, RNA-templated	28	0	0.02	1.00000
848	GO:0001408	guanine nucleotide transport	3	0	0	1.00000
849	GO:0001504	neurotransmitter uptake	9	0	0.01	1.00000
850	GO:0001505	regulation of neurotransmitter levels	155	0	0.12	1.00000
851	GO:0001510	RNA methylation	134	0	0.11	1.00000
852	GO:0001522	pseudouridine synthesis	65	0	0.05	1.00000
853	GO:0001558	regulation of cell growth	245	0	0.19	1.00000
854	GO:0001560	regulation of cell growth by extracellul...	7	0	0.01	1.00000
855	GO:0001561	fatty acid alpha-oxidation	6	0	0	1.00000
856	GO:0001578	microtubule bundle formation	15	0	0.01	1.00000
857	GO:0001666	response to hypoxia	272	0	0.22	1.00000
858	GO:0001676	long-chain fatty acid metabolic process	75	0	0.06	1.00000
859	GO:0001678	cellular glucose homeostasis	55	0	0.04	1.00000
860	GO:0001682	tRNA 5'-leader removal	8	0	0.01	1.00000
861	GO:0001708	cell fate specification	124	0	0.1	1.00000
862	GO:0001731	formation of translation preinitiation c...	60	0	0.05	1.00000
863	GO:0001732	formation of cytoplasmic translation ini...	2	0	0	1.00000
864	GO:0001736	establishment of planar polarity	13	0	0.01	1.00000
865	GO:0001738	morphogenesis of a polarized epithelium	13	0	0.01	1.00000
866	GO:0001763	morphogenesis of a branching structure	96	0	0.08	1.00000
867	GO:0001778	plasma membrane repair	2	0	0	1.00000
868	GO:0001789	G-protein coupled receptor signaling pat...	2	0	0	1.00000
869	GO:0001881	receptor recycling	4	0	0	1.00000
870	GO:0001887	selenium compound metabolic process	14	0	0.01	1.00000
871	GO:0001906	cell killing	475	0	0.38	1.00000
872	GO:0001927	exocyst assembly	7	0	0.01	1.00000
873	GO:0001933	negative regulation of protein phosphory...	47	0	0.04	1.00000
874	GO:0001934	positive regulation of protein phosphory...	156	0	0.12	1.00000
875	GO:0001944	vasculature development	96	0	0.08	1.00000
876	GO:0002009	morphogenesis of an epithelium	13	0	0.01	1.00000
877	GO:0002084	protein depalmitoylation	25	0	0.02	1.00000
878	GO:0002097	tRNA wobble base modification	30	0	0.02	1.00000
879	GO:0002098	tRNA wobble uridine modification	27	0	0.02	1.00000
880	GO:0002100	tRNA wobble adenosine to inosine editing	3	0	0	1.00000
881	GO:0002103	endonucleolytic cleavage of tetracistron...	5	0	0	1.00000
882	GO:0002119	nematode larval development	7	0	0.01	1.00000
883	GO:0002128	tRNA nucleoside ribose methylation	2	0	0	1.00000
884	GO:0002143	tRNA wobble position uridine thiolation	4	0	0	1.00000
885	GO:0002164	larval development	7	0	0.01	1.00000
886	GO:0002181	cytoplasmic translation	220	0	0.17	1.00000
887	GO:0002182	cytoplasmic translational elongation	10	0	0.01	1.00000
888	GO:0002183	cytoplasmic translational initiation	62	0	0.05	1.00000
889	GO:0002213	defense response to insect	103	0	0.08	1.00000
890	GO:0002215	defense response to nematode	4	0	0	1.00000
891	GO:0002218	activation of innate immune response	198	0	0.16	1.00000
892	GO:0002220	innate immune response activating cell s...	2	0	0	1.00000
893	GO:0002221	pattern recognition receptor signaling p...	8	0	0.01	1.00000
894	GO:0002229	defense response to oomycetes	65	0	0.05	1.00000
895	GO:0002230	positive regulation of defense response ...	22	0	0.02	1.00000
896	GO:0002237	response to molecule of bacterial origin	119	0	0.09	1.00000
897	GO:0002238	response to molecule of fungal origin	10	0	0.01	1.00000
898	GO:0002239	response to oomycetes	90	0	0.07	1.00000
899	GO:0002240	response to molecule of oomycetes origin	9	0	0.01	1.00000
900	GO:0002252	immune effector process	239	0	0.19	1.00000
901	GO:0002253	activation of immune response	198	0	0.16	1.00000
902	GO:0002429	immune response-activating cell surface ...	2	0	0	1.00000
903	GO:0002532	production of molecular mediator involve...	4	0	0	1.00000
904	GO:0002538	arachidonic acid metabolite production i...	4	0	0	1.00000
905	GO:0002540	leukotriene production involved in infla...	4	0	0	1.00000
906	GO:0002679	respiratory burst involved in defense re...	21	0	0.02	1.00000
907	GO:0002683	negative regulation of immune system pro...	67	0	0.05	1.00000
908	GO:0002684	positive regulation of immune system pro...	271	0	0.22	1.00000
909	GO:0002697	regulation of immune effector process	42	0	0.03	1.00000
910	GO:0002698	negative regulation of immune effector p...	6	0	0	1.00000
911	GO:0002752	cell surface pattern recognition recepto...	2	0	0	1.00000
912	GO:0002757	immune response-activating signal transd...	8	0	0.01	1.00000
913	GO:0002758	innate immune response-activating signal...	8	0	0.01	1.00000
914	GO:0002764	immune response-regulating signaling pat...	16	0	0.01	1.00000
915	GO:0002768	immune response-regulating cell surface ...	2	0	0	1.00000
916	GO:0002790	peptide secretion	93	0	0.07	1.00000
917	GO:0002831	regulation of response to biotic stimulu...	197	0	0.16	1.00000
918	GO:0002832	negative regulation of response to bioti...	37	0	0.03	1.00000
919	GO:0002833	positive regulation of response to bioti...	52	0	0.04	1.00000
920	GO:0002938	tRNA guanine ribose methylation	2	0	0	1.00000
921	GO:0002943	tRNA dihydrouridine synthesis	10	0	0.01	1.00000
922	GO:0002949	tRNA threonylcarbamoyladenosine modifica...	4	0	0	1.00000
923	GO:0003002	regionalization	578	0	0.46	1.00000
924	GO:0003032	detection of oxygen	19	0	0.02	1.00000
925	GO:0003156	regulation of animal organ formation	5	0	0	1.00000
926	GO:0003333	amino acid transmembrane transport	89	0	0.07	1.00000
927	GO:0005513	detection of calcium ion	27	0	0.02	1.00000
928	GO:0005977	glycogen metabolic process	27	0	0.02	1.00000
929	GO:0005978	glycogen biosynthetic process	27	0	0.02	1.00000
930	GO:0005982	starch metabolic process	237	0	0.19	1.00000
931	GO:0005983	starch catabolic process	76	0	0.06	1.00000
932	GO:0005984	disaccharide metabolic process	234	0	0.19	1.00000
933	GO:0005985	sucrose metabolic process	134	0	0.11	1.00000
934	GO:0005986	sucrose biosynthetic process	60	0	0.05	1.00000
935	GO:0005987	sucrose catabolic process	14	0	0.01	1.00000
936	GO:0005991	trehalose metabolic process	82	0	0.07	1.00000
937	GO:0005992	trehalose biosynthetic process	75	0	0.06	1.00000
938	GO:0005993	trehalose catabolic process	5	0	0	1.00000
939	GO:0005996	monosaccharide metabolic process	420	0	0.33	1.00000
940	GO:0005997	xylulose metabolic process	2	0	0	1.00000
941	GO:0006000	fructose metabolic process	21	0	0.02	1.00000
942	GO:0006003	fructose 2,6-bisphosphate metabolic proc...	6	0	0	1.00000
943	GO:0006004	fucose metabolic process	6	0	0	1.00000
944	GO:0006005	L-fucose biosynthetic process	2	0	0	1.00000
945	GO:0006006	glucose metabolic process	100	0	0.08	1.00000
946	GO:0006007	glucose catabolic process	5	0	0	1.00000
947	GO:0006011	UDP-glucose metabolic process	13	0	0.01	1.00000
948	GO:0006012	galactose metabolic process	105	0	0.08	1.00000
949	GO:0006013	mannose metabolic process	22	0	0.02	1.00000
950	GO:0006014	D-ribose metabolic process	50	0	0.04	1.00000
951	GO:0006020	inositol metabolic process	46	0	0.04	1.00000
952	GO:0006021	inositol biosynthetic process	19	0	0.02	1.00000
953	GO:0006022	aminoglycan metabolic process	97	0	0.08	1.00000
954	GO:0006023	aminoglycan biosynthetic process	27	0	0.02	1.00000
955	GO:0006024	glycosaminoglycan biosynthetic process	27	0	0.02	1.00000
956	GO:0006026	aminoglycan catabolic process	70	0	0.06	1.00000
957	GO:0006029	proteoglycan metabolic process	17	0	0.01	1.00000
958	GO:0006030	chitin metabolic process	70	0	0.06	1.00000
959	GO:0006032	chitin catabolic process	70	0	0.06	1.00000
960	GO:0006040	amino sugar metabolic process	113	0	0.09	1.00000
961	GO:0006041	glucosamine metabolic process	4	0	0	1.00000
962	GO:0006042	glucosamine biosynthetic process	4	0	0	1.00000
963	GO:0006044	N-acetylglucosamine metabolic process	4	0	0	1.00000
964	GO:0006047	UDP-N-acetylglucosamine metabolic proces...	25	0	0.02	1.00000
965	GO:0006048	UDP-N-acetylglucosamine biosynthetic pro...	25	0	0.02	1.00000
966	GO:0006056	mannoprotein metabolic process	4	0	0	1.00000
967	GO:0006057	mannoprotein biosynthetic process	4	0	0	1.00000
968	GO:0006059	hexitol metabolic process	2	0	0	1.00000
969	GO:0006063	uronic acid metabolic process	10	0	0.01	1.00000
970	GO:0006065	UDP-glucuronate biosynthetic process	14	0	0.01	1.00000
971	GO:0006066	alcohol metabolic process	499	0	0.4	1.00000
972	GO:0006067	ethanol metabolic process	4	0	0	1.00000
973	GO:0006069	ethanol oxidation	4	0	0	1.00000
974	GO:0006071	glycerol metabolic process	121	0	0.1	1.00000
975	GO:0006072	glycerol-3-phosphate metabolic process	28	0	0.02	1.00000
976	GO:0006074	(1->3)-beta-D-glucan metabolic process	66	0	0.05	1.00000
977	GO:0006075	(1->3)-beta-D-glucan biosynthetic proces...	59	0	0.05	1.00000
978	GO:0006076	(1->3)-beta-D-glucan catabolic process	7	0	0.01	1.00000
979	GO:0006080	substituted mannan metabolic process	2	0	0	1.00000
980	GO:0006081	cellular aldehyde metabolic process	287	0	0.23	1.00000
981	GO:0006083	acetate metabolic process	5	0	0	1.00000
982	GO:0006084	acetyl-CoA metabolic process	129	0	0.1	1.00000
983	GO:0006085	acetyl-CoA biosynthetic process	52	0	0.04	1.00000
984	GO:0006086	acetyl-CoA biosynthetic process from pyr...	31	0	0.02	1.00000
985	GO:0006089	lactate metabolic process	34	0	0.03	1.00000
986	GO:0006094	gluconeogenesis	46	0	0.04	1.00000
987	GO:0006097	glyoxylate cycle	34	0	0.03	1.00000
988	GO:0006098	pentose-phosphate shunt	122	0	0.1	1.00000
989	GO:0006102	isocitrate metabolic process	46	0	0.04	1.00000
990	GO:0006104	succinyl-CoA metabolic process	10	0	0.01	1.00000
991	GO:0006105	succinate metabolic process	19	0	0.02	1.00000
992	GO:0006107	oxaloacetate metabolic process	6	0	0	1.00000
993	GO:0006110	regulation of glycolytic process	3	0	0	1.00000
994	GO:0006112	energy reserve metabolic process	27	0	0.02	1.00000
995	GO:0006114	glycerol biosynthetic process	6	0	0	1.00000
996	GO:0006116	NADH oxidation	6	0	0	1.00000
997	GO:0006119	oxidative phosphorylation	101	0	0.08	1.00000
998	GO:0006120	mitochondrial electron transport, NADH t...	33	0	0.03	1.00000
999	GO:0006121	mitochondrial electron transport, succin...	27	0	0.02	1.00000
1000	GO:0006122	mitochondrial electron transport, ubiqui...	32	0	0.03	1.00000
1001	GO:0006123	mitochondrial electron transport, cytoch...	7	0	0.01	1.00000
1002	GO:0006127	glycerophosphate shuttle	6	0	0	1.00000
1003	GO:0006140	regulation of nucleotide metabolic proce...	22	0	0.02	1.00000
1004	GO:0006144	purine nucleobase metabolic process	64	0	0.05	1.00000
1005	GO:0006145	purine nucleobase catabolic process	18	0	0.01	1.00000
1006	GO:0006148	inosine catabolic process	8	0	0.01	1.00000
1007	GO:0006152	purine nucleoside catabolic process	19	0	0.02	1.00000
1008	GO:0006154	adenosine catabolic process	5	0	0	1.00000
1009	GO:0006166	purine ribonucleoside salvage	11	0	0.01	1.00000
1010	GO:0006167	AMP biosynthetic process	32	0	0.03	1.00000
1011	GO:0006168	adenine salvage	17	0	0.01	1.00000
1012	GO:0006169	adenosine salvage	9	0	0.01	1.00000
1013	GO:0006175	dATP biosynthetic process	3	0	0	1.00000
1014	GO:0006176	dATP biosynthetic process from ADP	3	0	0	1.00000
1015	GO:0006177	GMP biosynthetic process	9	0	0.01	1.00000
1016	GO:0006178	guanine salvage	2	0	0	1.00000
1017	GO:0006182	cGMP biosynthetic process	7	0	0.01	1.00000
1018	GO:0006183	GTP biosynthetic process	6	0	0	1.00000
1019	GO:0006188	IMP biosynthetic process	46	0	0.04	1.00000
1020	GO:0006189	'de novo' IMP biosynthetic process	39	0	0.03	1.00000
1021	GO:0006195	purine nucleotide catabolic process	4	0	0	1.00000
1022	GO:0006203	dGTP catabolic process	4	0	0	1.00000
1023	GO:0006206	pyrimidine nucleobase metabolic process	98	0	0.08	1.00000
1024	GO:0006207	'de novo' pyrimidine nucleobase biosynth...	40	0	0.03	1.00000
1025	GO:0006208	pyrimidine nucleobase catabolic process	13	0	0.01	1.00000
1026	GO:0006212	uracil catabolic process	13	0	0.01	1.00000
1027	GO:0006213	pyrimidine nucleoside metabolic process	120	0	0.1	1.00000
1028	GO:0006216	cytidine catabolic process	9	0	0.01	1.00000
1029	GO:0006218	uridine catabolic process	6	0	0	1.00000
1030	GO:0006220	pyrimidine nucleotide metabolic process	94	0	0.07	1.00000
1031	GO:0006221	pyrimidine nucleotide biosynthetic proce...	88	0	0.07	1.00000
1032	GO:0006222	UMP biosynthetic process	39	0	0.03	1.00000
1033	GO:0006226	dUMP biosynthetic process	2	0	0	1.00000
1034	GO:0006228	UTP biosynthetic process	6	0	0	1.00000
1035	GO:0006231	dTMP biosynthetic process	8	0	0.01	1.00000
1036	GO:0006241	CTP biosynthetic process	29	0	0.02	1.00000
1037	GO:0006260	DNA replication	468	0	0.37	1.00000
1038	GO:0006261	DNA-dependent DNA replication	274	0	0.22	1.00000
1039	GO:0006264	mitochondrial DNA replication	4	0	0	1.00000
1040	GO:0006265	DNA topological change	51	0	0.04	1.00000
1041	GO:0006266	DNA ligation	11	0	0.01	1.00000
1042	GO:0006268	DNA unwinding involved in DNA replicatio...	37	0	0.03	1.00000
1043	GO:0006269	DNA replication, synthesis of RNA primer	18	0	0.01	1.00000
1044	GO:0006270	DNA replication initiation	49	0	0.04	1.00000
1045	GO:0006271	DNA strand elongation involved in DNA re...	18	0	0.01	1.00000
1046	GO:0006273	lagging strand elongation	5	0	0	1.00000
1047	GO:0006275	regulation of DNA replication	93	0	0.07	1.00000
1048	GO:0006278	RNA-dependent DNA biosynthetic process	41	0	0.03	1.00000
1049	GO:0006279	premeiotic DNA replication	5	0	0	1.00000
1050	GO:0006282	regulation of DNA repair	23	0	0.02	1.00000
1051	GO:0006284	base-excision repair	65	0	0.05	1.00000
1052	GO:0006287	base-excision repair, gap-filling	2	0	0	1.00000
1053	GO:0006289	nucleotide-excision repair	68	0	0.05	1.00000
1054	GO:0006290	pyrimidine dimer repair	16	0	0.01	1.00000
1055	GO:0006294	nucleotide-excision repair, preincision ...	2	0	0	1.00000
1056	GO:0006296	nucleotide-excision repair, DNA incision...	2	0	0	1.00000
1057	GO:0006297	nucleotide-excision repair, DNA gap fill...	2	0	0	1.00000
1058	GO:0006298	mismatch repair	49	0	0.04	1.00000
1059	GO:0006301	postreplication repair	46	0	0.04	1.00000
1060	GO:0006302	double-strand break repair	192	0	0.15	1.00000
1061	GO:0006303	double-strand break repair via nonhomolo...	33	0	0.03	1.00000
1062	GO:0006304	DNA modification	187	0	0.15	1.00000
1063	GO:0006305	DNA alkylation	166	0	0.13	1.00000
1064	GO:0006306	DNA methylation	166	0	0.13	1.00000
1065	GO:0006308	DNA catabolic process	25	0	0.02	1.00000
1066	GO:0006311	meiotic gene conversion	4	0	0	1.00000
1067	GO:0006312	mitotic recombination	43	0	0.03	1.00000
1068	GO:0006323	DNA packaging	160	0	0.13	1.00000
1069	GO:0006333	chromatin assembly or disassembly	169	0	0.13	1.00000
1070	GO:0006334	nucleosome assembly	97	0	0.08	1.00000
1071	GO:0006336	DNA replication-independent nucleosome a...	4	0	0	1.00000
1072	GO:0006342	chromatin silencing	204	0	0.16	1.00000
1073	GO:0006344	maintenance of chromatin silencing	9	0	0.01	1.00000
1074	GO:0006346	methylation-dependent chromatin silencin...	64	0	0.05	1.00000
1075	GO:0006349	regulation of gene expression by genetic...	67	0	0.05	1.00000
1076	GO:0006352	DNA-templated transcription, initiation	211	0	0.17	1.00000
1077	GO:0006353	DNA-templated transcription, termination	27	0	0.02	1.00000
1078	GO:0006354	DNA-templated transcription, elongation	78	0	0.06	1.00000
1079	GO:0006359	regulation of transcription by RNA polym...	15	0	0.01	1.00000
1080	GO:0006360	transcription by RNA polymerase I	6	0	0	1.00000
1081	GO:0006364	rRNA processing	455	0	0.36	1.00000
1082	GO:0006367	transcription initiation from RNA polyme...	71	0	0.06	1.00000
1083	GO:0006368	transcription elongation from RNA polyme...	36	0	0.03	1.00000
1084	GO:0006369	termination of RNA polymerase II transcr...	4	0	0	1.00000
1085	GO:0006376	mRNA splice site selection	26	0	0.02	1.00000
1086	GO:0006378	mRNA polyadenylation	45	0	0.04	1.00000
1087	GO:0006379	mRNA cleavage	28	0	0.02	1.00000
1088	GO:0006382	adenosine to inosine editing	3	0	0	1.00000
1089	GO:0006383	transcription by RNA polymerase III	26	0	0.02	1.00000
1090	GO:0006384	transcription initiation from RNA polyme...	7	0	0.01	1.00000
1091	GO:0006388	tRNA splicing, via endonucleolytic cleav...	15	0	0.01	1.00000
1092	GO:0006401	RNA catabolic process	297	0	0.24	1.00000
1093	GO:0006402	mRNA catabolic process	238	0	0.19	1.00000
1094	GO:0006405	RNA export from nucleus	133	0	0.11	1.00000
1095	GO:0006406	mRNA export from nucleus	82	0	0.07	1.00000
1096	GO:0006407	rRNA export from nucleus	20	0	0.02	1.00000
1097	GO:0006409	tRNA export from nucleus	10	0	0.01	1.00000
1098	GO:0006413	translational initiation	384	0	0.31	1.00000
1099	GO:0006415	translational termination	55	0	0.04	1.00000
1100	GO:0006419	alanyl-tRNA aminoacylation	9	0	0.01	1.00000
1101	GO:0006420	arginyl-tRNA aminoacylation	10	0	0.01	1.00000
1102	GO:0006421	asparaginyl-tRNA aminoacylation	17	0	0.01	1.00000
1103	GO:0006422	aspartyl-tRNA aminoacylation	10	0	0.01	1.00000
1104	GO:0006423	cysteinyl-tRNA aminoacylation	13	0	0.01	1.00000
1105	GO:0006424	glutamyl-tRNA aminoacylation	26	0	0.02	1.00000
1106	GO:0006425	glutaminyl-tRNA aminoacylation	9	0	0.01	1.00000
1107	GO:0006426	glycyl-tRNA aminoacylation	13	0	0.01	1.00000
1108	GO:0006427	histidyl-tRNA aminoacylation	7	0	0.01	1.00000
1109	GO:0006428	isoleucyl-tRNA aminoacylation	13	0	0.01	1.00000
1110	GO:0006429	leucyl-tRNA aminoacylation	5	0	0	1.00000
1111	GO:0006430	lysyl-tRNA aminoacylation	12	0	0.01	1.00000
1112	GO:0006431	methionyl-tRNA aminoacylation	5	0	0	1.00000
1113	GO:0006432	phenylalanyl-tRNA aminoacylation	21	0	0.02	1.00000
1114	GO:0006433	prolyl-tRNA aminoacylation	18	0	0.01	1.00000
1115	GO:0006434	seryl-tRNA aminoacylation	10	0	0.01	1.00000
1116	GO:0006436	tryptophanyl-tRNA aminoacylation	16	0	0.01	1.00000
1117	GO:0006438	valyl-tRNA aminoacylation	2	0	0	1.00000
1118	GO:0006446	regulation of translational initiation	116	0	0.09	1.00000
1119	GO:0006448	regulation of translational elongation	26	0	0.02	1.00000
1120	GO:0006449	regulation of translational termination	12	0	0.01	1.00000
1121	GO:0006450	regulation of translational fidelity	7	0	0.01	1.00000
1122	GO:0006452	translational frameshifting	12	0	0.01	1.00000
1123	GO:0006458	'de novo' protein folding	14	0	0.01	1.00000
1124	GO:0006465	signal peptide processing	76	0	0.06	1.00000
1125	GO:0006469	negative regulation of protein kinase ac...	43	0	0.03	1.00000
1126	GO:0006471	protein ADP-ribosylation	18	0	0.01	1.00000
1127	GO:0006474	N-terminal protein amino acid acetylatio...	20	0	0.02	1.00000
1128	GO:0006476	protein deacetylation	88	0	0.07	1.00000
1129	GO:0006479	protein methylation	243	0	0.19	1.00000
1130	GO:0006481	C-terminal protein methylation	2	0	0	1.00000
1131	GO:0006482	protein demethylation	19	0	0.02	1.00000
1132	GO:0006486	protein glycosylation	340	0	0.27	1.00000
1133	GO:0006487	protein N-linked glycosylation	124	0	0.1	1.00000
1134	GO:0006488	dolichol-linked oligosaccharide biosynth...	10	0	0.01	1.00000
1135	GO:0006490	oligosaccharide-lipid intermediate biosy...	17	0	0.01	1.00000
1136	GO:0006491	N-glycan processing	36	0	0.03	1.00000
1137	GO:0006493	protein O-linked glycosylation	26	0	0.02	1.00000
1138	GO:0006501	C-terminal protein lipidation	3	0	0	1.00000
1139	GO:0006505	GPI anchor metabolic process	70	0	0.06	1.00000
1140	GO:0006506	GPI anchor biosynthetic process	53	0	0.04	1.00000
1141	GO:0006511	ubiquitin-dependent protein catabolic pr...	1388	0	1.1	1.00000
1142	GO:0006513	protein monoubiquitination	20	0	0.02	1.00000
1143	GO:0006515	protein quality control for misfolded or...	27	0	0.02	1.00000
1144	GO:0006516	glycoprotein catabolic process	21	0	0.02	1.00000
1145	GO:0006517	protein deglycosylation	19	0	0.02	1.00000
1146	GO:0006521	regulation of cellular amino acid metabo...	78	0	0.06	1.00000
1147	GO:0006522	alanine metabolic process	26	0	0.02	1.00000
1148	GO:0006524	alanine catabolic process	26	0	0.02	1.00000
1149	GO:0006525	arginine metabolic process	68	0	0.05	1.00000
1150	GO:0006526	arginine biosynthetic process	48	0	0.04	1.00000
1151	GO:0006527	arginine catabolic process	10	0	0.01	1.00000
1152	GO:0006528	asparagine metabolic process	35	0	0.03	1.00000
1153	GO:0006529	asparagine biosynthetic process	23	0	0.02	1.00000
1154	GO:0006530	asparagine catabolic process	12	0	0.01	1.00000
1155	GO:0006534	cysteine metabolic process	99	0	0.08	1.00000
1156	GO:0006535	cysteine biosynthetic process from serin...	19	0	0.02	1.00000
1157	GO:0006536	glutamate metabolic process	78	0	0.06	1.00000
1158	GO:0006537	glutamate biosynthetic process	16	0	0.01	1.00000
1159	GO:0006538	glutamate catabolic process	11	0	0.01	1.00000
1160	GO:0006540	glutamate decarboxylation to succinate	11	0	0.01	1.00000
1161	GO:0006541	glutamine metabolic process	142	0	0.11	1.00000
1162	GO:0006542	glutamine biosynthetic process	27	0	0.02	1.00000
1163	GO:0006544	glycine metabolic process	79	0	0.06	1.00000
1164	GO:0006545	glycine biosynthetic process	21	0	0.02	1.00000
1165	GO:0006546	glycine catabolic process	37	0	0.03	1.00000
1166	GO:0006549	isoleucine metabolic process	61	0	0.05	1.00000
1167	GO:0006551	leucine metabolic process	64	0	0.05	1.00000
1168	GO:0006552	leucine catabolic process	16	0	0.01	1.00000
1169	GO:0006553	lysine metabolic process	73	0	0.06	1.00000
1170	GO:0006554	lysine catabolic process	15	0	0.01	1.00000
1171	GO:0006555	methionine metabolic process	106	0	0.08	1.00000
1172	GO:0006556	S-adenosylmethionine biosynthetic proces...	14	0	0.01	1.00000
1173	GO:0006557	S-adenosylmethioninamine biosynthetic pr...	21	0	0.02	1.00000
1174	GO:0006558	L-phenylalanine metabolic process	59	0	0.05	1.00000
1175	GO:0006559	L-phenylalanine catabolic process	32	0	0.03	1.00000
1176	GO:0006560	proline metabolic process	62	0	0.05	1.00000
1177	GO:0006561	proline biosynthetic process	46	0	0.04	1.00000
1178	GO:0006562	proline catabolic process	12	0	0.01	1.00000
1179	GO:0006563	L-serine metabolic process	65	0	0.05	1.00000
1180	GO:0006564	L-serine biosynthetic process	18	0	0.01	1.00000
1181	GO:0006566	threonine metabolic process	56	0	0.04	1.00000
1182	GO:0006567	threonine catabolic process	10	0	0.01	1.00000
1183	GO:0006568	tryptophan metabolic process	104	0	0.08	1.00000
1184	GO:0006569	tryptophan catabolic process	12	0	0.01	1.00000
1185	GO:0006570	tyrosine metabolic process	22	0	0.02	1.00000
1186	GO:0006571	tyrosine biosynthetic process	10	0	0.01	1.00000
1187	GO:0006572	tyrosine catabolic process	12	0	0.01	1.00000
1188	GO:0006573	valine metabolic process	55	0	0.04	1.00000
1189	GO:0006574	valine catabolic process	19	0	0.02	1.00000
1190	GO:0006575	cellular modified amino acid metabolic p...	476	0	0.38	1.00000
1191	GO:0006576	cellular biogenic amine metabolic proces...	232	0	0.18	1.00000
1192	GO:0006577	amino-acid betaine metabolic process	7	0	0.01	1.00000
1193	GO:0006578	amino-acid betaine biosynthetic process	7	0	0.01	1.00000
1194	GO:0006580	ethanolamine metabolic process	6	0	0	1.00000
1195	GO:0006586	indolalkylamine metabolic process	104	0	0.08	1.00000
1196	GO:0006591	ornithine metabolic process	11	0	0.01	1.00000
1197	GO:0006593	ornithine catabolic process	4	0	0	1.00000
1198	GO:0006595	polyamine metabolic process	98	0	0.08	1.00000
1199	GO:0006596	polyamine biosynthetic process	78	0	0.06	1.00000
1200	GO:0006597	spermine biosynthetic process	28	0	0.02	1.00000
1201	GO:0006598	polyamine catabolic process	16	0	0.01	1.00000
1202	GO:0006605	protein targeting	711	0	0.57	1.00000
1203	GO:0006606	protein import into nucleus	160	0	0.13	1.00000
1204	GO:0006607	NLS-bearing protein import into nucleus	45	0	0.04	1.00000
1205	GO:0006610	ribosomal protein import into nucleus	16	0	0.01	1.00000
1206	GO:0006611	protein export from nucleus	149	0	0.12	1.00000
1207	GO:0006612	protein targeting to membrane	209	0	0.17	1.00000
1208	GO:0006613	cotranslational protein targeting to mem...	40	0	0.03	1.00000
1209	GO:0006614	SRP-dependent cotranslational protein ta...	40	0	0.03	1.00000
1210	GO:0006617	SRP-dependent cotranslational protein ta...	17	0	0.01	1.00000
1211	GO:0006620	posttranslational protein targeting to e...	39	0	0.03	1.00000
1212	GO:0006621	protein retention in ER lumen	28	0	0.02	1.00000
1213	GO:0006623	protein targeting to vacuole	118	0	0.09	1.00000
1214	GO:0006624	vacuolar protein processing	26	0	0.02	1.00000
1215	GO:0006625	protein targeting to peroxisome	48	0	0.04	1.00000
1216	GO:0006626	protein targeting to mitochondrion	153	0	0.12	1.00000
1217	GO:0006627	protein processing involved in protein t...	32	0	0.03	1.00000
1218	GO:0006631	fatty acid metabolic process	886	0	0.7	1.00000
1219	GO:0006633	fatty acid biosynthetic process	611	0	0.49	1.00000
1220	GO:0006635	fatty acid beta-oxidation	147	0	0.12	1.00000
1221	GO:0006636	unsaturated fatty acid biosynthetic proc...	104	0	0.08	1.00000
1222	GO:0006637	acyl-CoA metabolic process	196	0	0.16	1.00000
1223	GO:0006638	neutral lipid metabolic process	141	0	0.11	1.00000
1224	GO:0006639	acylglycerol metabolic process	141	0	0.11	1.00000
1225	GO:0006641	triglyceride metabolic process	121	0	0.1	1.00000
1226	GO:0006642	triglyceride mobilization	4	0	0	1.00000
1227	GO:0006643	membrane lipid metabolic process	339	0	0.27	1.00000
1228	GO:0006646	phosphatidylethanolamine biosynthetic pr...	37	0	0.03	1.00000
1229	GO:0006649	phospholipid transfer to membrane	3	0	0	1.00000
1230	GO:0006651	diacylglycerol biosynthetic process	18	0	0.01	1.00000
1231	GO:0006656	phosphatidylcholine biosynthetic process	28	0	0.02	1.00000
1232	GO:0006658	phosphatidylserine metabolic process	10	0	0.01	1.00000
1233	GO:0006659	phosphatidylserine biosynthetic process	10	0	0.01	1.00000
1234	GO:0006661	phosphatidylinositol biosynthetic proces...	92	0	0.07	1.00000
1235	GO:0006662	glycerol ether metabolic process	3	0	0	1.00000
1236	GO:0006664	glycolipid metabolic process	187	0	0.15	1.00000
1237	GO:0006665	sphingolipid metabolic process	130	0	0.1	1.00000
1238	GO:0006670	sphingosine metabolic process	5	0	0	1.00000
1239	GO:0006671	phytosphingosine metabolic process	5	0	0	1.00000
1240	GO:0006672	ceramide metabolic process	40	0	0.03	1.00000
1241	GO:0006677	glycosylceramide metabolic process	25	0	0.02	1.00000
1242	GO:0006678	glucosylceramide metabolic process	11	0	0.01	1.00000
1243	GO:0006680	glucosylceramide catabolic process	11	0	0.01	1.00000
1244	GO:0006687	glycosphingolipid metabolic process	25	0	0.02	1.00000
1245	GO:0006690	icosanoid metabolic process	10	0	0.01	1.00000
1246	GO:0006691	leukotriene metabolic process	4	0	0	1.00000
1247	GO:0006695	cholesterol biosynthetic process	9	0	0.01	1.00000
1248	GO:0006706	steroid catabolic process	6	0	0	1.00000
1249	GO:0006714	sesquiterpenoid metabolic process	130	0	0.1	1.00000
1250	GO:0006720	isoprenoid metabolic process	701	0	0.56	1.00000
1251	GO:0006721	terpenoid metabolic process	532	0	0.42	1.00000
1252	GO:0006722	triterpenoid metabolic process	28	0	0.02	1.00000
1253	GO:0006723	cuticle hydrocarbon biosynthetic process	13	0	0.01	1.00000
1254	GO:0006729	tetrahydrobiopterin biosynthetic process	13	0	0.01	1.00000
1255	GO:0006730	one-carbon metabolic process	128	0	0.1	1.00000
1256	GO:0006734	NADH metabolic process	15	0	0.01	1.00000
1257	GO:0006740	NADPH regeneration	6	0	0	1.00000
1258	GO:0006743	ubiquinone metabolic process	45	0	0.04	1.00000
1259	GO:0006744	ubiquinone biosynthetic process	45	0	0.04	1.00000
1260	GO:0006747	FAD biosynthetic process	2	0	0	1.00000
1261	GO:0006749	glutathione metabolic process	283	0	0.22	1.00000
1262	GO:0006750	glutathione biosynthetic process	21	0	0.02	1.00000
1263	GO:0006751	glutathione catabolic process	31	0	0.02	1.00000
1264	GO:0006760	folic acid-containing compound metabolic...	103	0	0.08	1.00000
1265	GO:0006766	vitamin metabolic process	249	0	0.2	1.00000
1266	GO:0006767	water-soluble vitamin metabolic process	181	0	0.14	1.00000
1267	GO:0006768	biotin metabolic process	18	0	0.01	1.00000
1268	GO:0006771	riboflavin metabolic process	23	0	0.02	1.00000
1269	GO:0006772	thiamine metabolic process	32	0	0.03	1.00000
1270	GO:0006775	fat-soluble vitamin metabolic process	33	0	0.03	1.00000
1271	GO:0006777	Mo-molybdopterin cofactor biosynthetic p...	30	0	0.02	1.00000
1272	GO:0006778	porphyrin-containing compound metabolic ...	311	0	0.25	1.00000
1273	GO:0006779	porphyrin-containing compound biosynthet...	236	0	0.19	1.00000
1274	GO:0006780	uroporphyrinogen III biosynthetic proces...	2	0	0	1.00000
1275	GO:0006782	protoporphyrinogen IX biosynthetic proce...	47	0	0.04	1.00000
1276	GO:0006783	heme biosynthetic process	70	0	0.06	1.00000
1277	GO:0006784	heme a biosynthetic process	4	0	0	1.00000
1278	GO:0006787	porphyrin-containing compound catabolic ...	59	0	0.05	1.00000
1279	GO:0006788	heme oxidation	12	0	0.01	1.00000
1280	GO:0006791	sulfur utilization	6	0	0	1.00000
1281	GO:0006792	regulation of sulfur utilization	6	0	0	1.00000
1282	GO:0006801	superoxide metabolic process	69	0	0.05	1.00000
1283	GO:0006805	xenobiotic metabolic process	17	0	0.01	1.00000
1284	GO:0006808	regulation of nitrogen utilization	16	0	0.01	1.00000
1285	GO:0006809	nitric oxide biosynthetic process	18	0	0.01	1.00000
1286	GO:0006813	potassium ion transport	237	0	0.19	1.00000
1287	GO:0006816	calcium ion transport	113	0	0.09	1.00000
1288	GO:0006817	phosphate ion transport	128	0	0.1	1.00000
1289	GO:0006821	chloride transport	34	0	0.03	1.00000
1290	GO:0006824	cobalt ion transport	7	0	0.01	1.00000
1291	GO:0006825	copper ion transport	72	0	0.06	1.00000
1292	GO:0006826	iron ion transport	111	0	0.09	1.00000
1293	GO:0006828	manganese ion transport	77	0	0.06	1.00000
1294	GO:0006829	zinc ion transport	136	0	0.11	1.00000
1295	GO:0006833	water transport	84	0	0.07	1.00000
1296	GO:0006835	dicarboxylic acid transport	87	0	0.07	1.00000
1297	GO:0006836	neurotransmitter transport	33	0	0.03	1.00000
1298	GO:0006839	mitochondrial transport	322	0	0.26	1.00000
1299	GO:0006842	tricarboxylic acid transport	11	0	0.01	1.00000
1300	GO:0006848	pyruvate transport	21	0	0.02	1.00000
1301	GO:0006849	plasma membrane pyruvate transport	4	0	0	1.00000
1302	GO:0006850	mitochondrial pyruvate transmembrane tra...	13	0	0.01	1.00000
1303	GO:0006857	oligopeptide transport	272	0	0.22	1.00000
1304	GO:0006858	extracellular transport	6	0	0	1.00000
1305	GO:0006862	nucleotide transport	120	0	0.1	1.00000
1306	GO:0006863	purine nucleobase transport	69	0	0.05	1.00000
1307	GO:0006868	glutamine transport	10	0	0.01	1.00000
1308	GO:0006878	cellular copper ion homeostasis	35	0	0.03	1.00000
1309	GO:0006879	cellular iron ion homeostasis	93	0	0.07	1.00000
1310	GO:0006880	intracellular sequestering of iron ion	31	0	0.02	1.00000
1311	GO:0006882	cellular zinc ion homeostasis	88	0	0.07	1.00000
1312	GO:0006883	cellular sodium ion homeostasis	19	0	0.02	1.00000
1313	GO:0006884	cell volume homeostasis	29	0	0.02	1.00000
1314	GO:0006885	regulation of pH	170	0	0.14	1.00000
1315	GO:0006886	intracellular protein transport	1541	0	1.22	1.00000
1316	GO:0006888	ER to Golgi vesicle-mediated transport	141	0	0.11	1.00000
1317	GO:0006890	retrograde vesicle-mediated transport, G...	70	0	0.06	1.00000
1318	GO:0006891	intra-Golgi vesicle-mediated transport	127	0	0.1	1.00000
1319	GO:0006897	endocytosis	233	0	0.19	1.00000
1320	GO:0006898	receptor-mediated endocytosis	25	0	0.02	1.00000
1321	GO:0006900	vesicle budding from membrane	49	0	0.04	1.00000
1322	GO:0006901	vesicle coating	6	0	0	1.00000
1323	GO:0006903	vesicle targeting	16	0	0.01	1.00000
1324	GO:0006904	vesicle docking involved in exocytosis	138	0	0.11	1.00000
1325	GO:0006906	vesicle fusion	73	0	0.06	1.00000
1326	GO:0006907	pinocytosis	4	0	0	1.00000
1327	GO:0006909	phagocytosis	21	0	0.02	1.00000
1328	GO:0006913	nucleocytoplasmic transport	372	0	0.3	1.00000
1329	GO:0006914	autophagy	179	0	0.14	1.00000
1330	GO:0006915	apoptotic process	222	0	0.18	1.00000
1331	GO:0006935	chemotaxis	86	0	0.07	1.00000
1332	GO:0006949	syncytium formation	60	0	0.05	1.00000
1333	GO:0006954	inflammatory response	22	0	0.02	1.00000
1334	GO:0006968	cellular defense response	23	0	0.02	1.00000
1335	GO:0006971	hypotonic response	11	0	0.01	1.00000
1336	GO:0006972	hyperosmotic response	329	0	0.26	1.00000
1337	GO:0006982	response to lipid hydroperoxide	4	0	0	1.00000
1338	GO:0006983	ER overload response	9	0	0.01	1.00000
1339	GO:0006984	ER-nucleus signaling pathway	12	0	0.01	1.00000
1340	GO:0006986	response to unfolded protein	45	0	0.04	1.00000
1341	GO:0006987	activation of signaling protein activity...	3	0	0	1.00000
1342	GO:0006990	positive regulation of transcription fro...	2	0	0	1.00000
1343	GO:0006991	response to sterol depletion	3	0	0	1.00000
1344	GO:0006995	cellular response to nitrogen starvation	63	0	0.05	1.00000
1345	GO:0006998	nuclear envelope organization	9	0	0.01	1.00000
1346	GO:0006999	nuclear pore organization	20	0	0.02	1.00000
1347	GO:0007000	nucleolus organization	11	0	0.01	1.00000
1348	GO:0007004	telomere maintenance via telomerase	13	0	0.01	1.00000
1349	GO:0007006	mitochondrial membrane organization	49	0	0.04	1.00000
1350	GO:0007007	inner mitochondrial membrane organizatio...	36	0	0.03	1.00000
1351	GO:0007009	plasma membrane organization	21	0	0.02	1.00000
1352	GO:0007015	actin filament organization	249	0	0.2	1.00000
1353	GO:0007019	microtubule depolymerization	22	0	0.02	1.00000
1354	GO:0007020	microtubule nucleation	47	0	0.04	1.00000
1355	GO:0007021	tubulin complex assembly	26	0	0.02	1.00000
1356	GO:0007023	post-chaperonin tubulin folding pathway	3	0	0	1.00000
1357	GO:0007026	negative regulation of microtubule depol...	5	0	0	1.00000
1358	GO:0007029	endoplasmic reticulum organization	46	0	0.04	1.00000
1359	GO:0007030	Golgi organization	66	0	0.05	1.00000
1360	GO:0007031	peroxisome organization	113	0	0.09	1.00000
1361	GO:0007032	endosome organization	48	0	0.04	1.00000
1362	GO:0007033	vacuole organization	110	0	0.09	1.00000
1363	GO:0007035	vacuolar acidification	11	0	0.01	1.00000
1364	GO:0007041	lysosomal transport	14	0	0.01	1.00000
1365	GO:0007043	cell-cell junction assembly	22	0	0.02	1.00000
1366	GO:0007044	cell-substrate junction assembly	15	0	0.01	1.00000
1367	GO:0007045	cell-substrate adherens junction assembl...	15	0	0.01	1.00000
1368	GO:0007050	cell cycle arrest	17	0	0.01	1.00000
1369	GO:0007051	spindle organization	123	0	0.1	1.00000
1370	GO:0007052	mitotic spindle organization	54	0	0.04	1.00000
1371	GO:0007060	male meiosis chromosome segregation	2	0	0	1.00000
1372	GO:0007063	regulation of sister chromatid cohesion	17	0	0.01	1.00000
1373	GO:0007065	male meiosis sister chromatid cohesion	5	0	0	1.00000
1374	GO:0007066	female meiosis sister chromatid cohesion	5	0	0	1.00000
1375	GO:0007076	mitotic chromosome condensation	21	0	0.02	1.00000
1376	GO:0007088	regulation of mitotic nuclear division	60	0	0.05	1.00000
1377	GO:0007091	metaphase/anaphase transition of mitotic...	39	0	0.03	1.00000
1378	GO:0007093	mitotic cell cycle checkpoint	47	0	0.04	1.00000
1379	GO:0007094	mitotic spindle assembly checkpoint	24	0	0.02	1.00000
1380	GO:0007095	mitotic G2 DNA damage checkpoint	2	0	0	1.00000
1381	GO:0007098	centrosome cycle	19	0	0.02	1.00000
1382	GO:0007112	male meiosis cytokinesis	9	0	0.01	1.00000
1383	GO:0007113	endomitotic cell cycle	6	0	0	1.00000
1384	GO:0007127	meiosis I	174	0	0.14	1.00000
1385	GO:0007128	meiotic prophase I	2	0	0	1.00000
1386	GO:0007129	synapsis	73	0	0.06	1.00000
1387	GO:0007130	synaptonemal complex assembly	8	0	0.01	1.00000
1388	GO:0007131	reciprocal meiotic recombination	138	0	0.11	1.00000
1389	GO:0007135	meiosis II	61	0	0.05	1.00000
1390	GO:0007140	male meiotic nuclear division	64	0	0.05	1.00000
1391	GO:0007141	male meiosis I	2	0	0	1.00000
1392	GO:0007142	male meiosis II	4	0	0	1.00000
1393	GO:0007143	female meiotic nuclear division	21	0	0.02	1.00000
1394	GO:0007155	cell adhesion	87	0	0.07	1.00000
1395	GO:0007160	cell-matrix adhesion	19	0	0.02	1.00000
1396	GO:0007163	establishment or maintenance of cell pol...	25	0	0.02	1.00000
1397	GO:0007164	establishment of tissue polarity	26	0	0.02	1.00000
1398	GO:0007172	signal complex assembly	2	0	0	1.00000
1399	GO:0007186	G-protein coupled receptor signaling pat...	87	0	0.07	1.00000
1400	GO:0007187	G-protein coupled receptor signaling pat...	18	0	0.01	1.00000
1401	GO:0007188	adenylate cyclase-modulating G-protein c...	18	0	0.01	1.00000
1402	GO:0007202	activation of phospholipase C activity	2	0	0	1.00000
1403	GO:0007204	positive regulation of cytosolic calcium...	4	0	0	1.00000
1404	GO:0007205	protein kinase C-activating G-protein co...	43	0	0.03	1.00000
1405	GO:0007219	Notch signaling pathway	15	0	0.01	1.00000
1406	GO:0007229	integrin-mediated signaling pathway	17	0	0.01	1.00000
1407	GO:0007231	osmosensory signaling pathway	21	0	0.02	1.00000
1408	GO:0007263	nitric oxide mediated signal transductio...	4	0	0	1.00000
1409	GO:0007265	Ras protein signal transduction	10	0	0.01	1.00000
1410	GO:0007266	Rho protein signal transduction	6	0	0	1.00000
1411	GO:0007267	cell-cell signaling	120	0	0.1	1.00000
1412	GO:0007276	gamete generation	251	0	0.2	1.00000
1413	GO:0007281	germ cell development	4	0	0	1.00000
1414	GO:0007283	spermatogenesis	4	0	0	1.00000
1415	GO:0007286	spermatid development	4	0	0	1.00000
1416	GO:0007292	female gamete generation	49	0	0.04	1.00000
1417	GO:0007338	single fertilization	41	0	0.03	1.00000
1418	GO:0007346	regulation of mitotic cell cycle	288	0	0.23	1.00000
1419	GO:0007349	cellularization	41	0	0.03	1.00000
1420	GO:0007389	pattern specification process	684	0	0.54	1.00000
1421	GO:0007530	sex determination	3	0	0	1.00000
1422	GO:0007568	aging	622	0	0.49	1.00000
1423	GO:0007569	cell aging	20	0	0.02	1.00000
1424	GO:0007584	response to nutrient	110	0	0.09	1.00000
1425	GO:0007602	phototransduction	170	0	0.14	1.00000
1426	GO:0007610	behavior	5	0	0	1.00000
1427	GO:0007623	circadian rhythm	468	0	0.37	1.00000
1428	GO:0007638	mechanosensory behavior	5	0	0	1.00000
1429	GO:0008064	regulation of actin polymerization or de...	150	0	0.12	1.00000
1430	GO:0008153	para-aminobenzoic acid biosynthetic proc...	10	0	0.01	1.00000
1431	GO:0008154	actin polymerization or depolymerization	192	0	0.15	1.00000
1432	GO:0008156	negative regulation of DNA replication	40	0	0.03	1.00000
1433	GO:0008203	cholesterol metabolic process	9	0	0.01	1.00000
1434	GO:0008213	protein alkylation	243	0	0.19	1.00000
1435	GO:0008214	protein dealkylation	19	0	0.02	1.00000
1436	GO:0008215	spermine metabolic process	32	0	0.03	1.00000
1437	GO:0008216	spermidine metabolic process	51	0	0.04	1.00000
1438	GO:0008219	cell death	966	0	0.77	1.00000
1439	GO:0008272	sulfate transport	69	0	0.05	1.00000
1440	GO:0008277	regulation of G-protein coupled receptor...	4	0	0	1.00000
1441	GO:0008284	positive regulation of cell proliferatio...	86	0	0.07	1.00000
1442	GO:0008285	negative regulation of cell proliferatio...	41	0	0.03	1.00000
1443	GO:0008295	spermidine biosynthetic process	33	0	0.03	1.00000
1444	GO:0008298	intracellular mRNA localization	12	0	0.01	1.00000
1445	GO:0008299	isoprenoid biosynthetic process	612	0	0.49	1.00000
1446	GO:0008300	isoprenoid catabolic process	59	0	0.05	1.00000
1447	GO:0008333	endosome to lysosome transport	14	0	0.01	1.00000
1448	GO:0008334	histone mRNA metabolic process	5	0	0	1.00000
1449	GO:0008356	asymmetric cell division	62	0	0.05	1.00000
1450	GO:0008360	regulation of cell shape	69	0	0.05	1.00000
1451	GO:0008361	regulation of cell size	111	0	0.09	1.00000
1452	GO:0008535	respiratory chain complex IV assembly	25	0	0.02	1.00000
1453	GO:0008544	epidermis development	73	0	0.06	1.00000
1454	GO:0008593	regulation of Notch signaling pathway	2	0	0	1.00000
1455	GO:0008608	attachment of spindle microtubules to ki...	9	0	0.01	1.00000
1456	GO:0008612	peptidyl-lysine modification to peptidyl...	17	0	0.01	1.00000
1457	GO:0008614	pyridoxine metabolic process	13	0	0.01	1.00000
1458	GO:0008615	pyridoxine biosynthetic process	13	0	0.01	1.00000
1459	GO:0008618	7-methylguanosine metabolic process	5	0	0	1.00000
1460	GO:0008643	carbohydrate transport	243	0	0.19	1.00000
1461	GO:0008645	hexose transmembrane transport	15	0	0.01	1.00000
1462	GO:0008653	lipopolysaccharide metabolic process	9	0	0.01	1.00000
1463	GO:0008655	pyrimidine-containing compound salvage	54	0	0.04	1.00000
1464	GO:0009051	pentose-phosphate shunt, oxidative branc...	21	0	0.02	1.00000
1465	GO:0009052	pentose-phosphate shunt, non-oxidative b...	12	0	0.01	1.00000
1466	GO:0009057	macromolecule catabolic process	2700	0	2.15	1.00000
1467	GO:0009061	anaerobic respiration	46	0	0.04	1.00000
1468	GO:0009062	fatty acid catabolic process	155	0	0.12	1.00000
1469	GO:0009063	cellular amino acid catabolic process	236	0	0.19	1.00000
1470	GO:0009064	glutamine family amino acid metabolic pr...	308	0	0.24	1.00000
1471	GO:0009065	glutamine family amino acid catabolic pr...	45	0	0.04	1.00000
1472	GO:0009066	aspartate family amino acid metabolic pr...	232	0	0.18	1.00000
1473	GO:0009067	aspartate family amino acid biosynthetic...	156	0	0.12	1.00000
1474	GO:0009068	aspartate family amino acid catabolic pr...	39	0	0.03	1.00000
1475	GO:0009069	serine family amino acid metabolic proce...	217	0	0.17	1.00000
1476	GO:0009070	serine family amino acid biosynthetic pr...	129	0	0.1	1.00000
1477	GO:0009071	serine family amino acid catabolic proce...	45	0	0.04	1.00000
1478	GO:0009072	aromatic amino acid family metabolic pro...	250	0	0.2	1.00000
1479	GO:0009073	aromatic amino acid family biosynthetic ...	159	0	0.13	1.00000
1480	GO:0009074	aromatic amino acid family catabolic pro...	48	0	0.04	1.00000
1481	GO:0009078	pyruvate family amino acid metabolic pro...	26	0	0.02	1.00000
1482	GO:0009080	pyruvate family amino acid catabolic pro...	26	0	0.02	1.00000
1483	GO:0009081	branched-chain amino acid metabolic proc...	144	0	0.11	1.00000
1484	GO:0009082	branched-chain amino acid biosynthetic p...	97	0	0.08	1.00000
1485	GO:0009083	branched-chain amino acid catabolic proc...	31	0	0.02	1.00000
1486	GO:0009084	glutamine family amino acid biosynthetic...	133	0	0.11	1.00000
1487	GO:0009085	lysine biosynthetic process	58	0	0.05	1.00000
1488	GO:0009086	methionine biosynthetic process	78	0	0.06	1.00000
1489	GO:0009087	methionine catabolic process	2	0	0	1.00000
1490	GO:0009088	threonine biosynthetic process	35	0	0.03	1.00000
1491	GO:0009089	lysine biosynthetic process via diaminop...	54	0	0.04	1.00000
1492	GO:0009092	homoserine metabolic process	7	0	0.01	1.00000
1493	GO:0009093	cysteine catabolic process	8	0	0.01	1.00000
1494	GO:0009094	L-phenylalanine biosynthetic process	27	0	0.02	1.00000
1495	GO:0009095	aromatic amino acid family biosynthetic ...	30	0	0.02	1.00000
1496	GO:0009097	isoleucine biosynthetic process	61	0	0.05	1.00000
1497	GO:0009098	leucine biosynthetic process	42	0	0.03	1.00000
1498	GO:0009099	valine biosynthetic process	34	0	0.03	1.00000
1499	GO:0009100	glycoprotein metabolic process	375	0	0.3	1.00000
1500	GO:0009101	glycoprotein biosynthetic process	340	0	0.27	1.00000
1501	GO:0009102	biotin biosynthetic process	18	0	0.01	1.00000
1502	GO:0009103	lipopolysaccharide biosynthetic process	9	0	0.01	1.00000
1503	GO:0009106	lipoate metabolic process	18	0	0.01	1.00000
1504	GO:0009107	lipoate biosynthetic process	18	0	0.01	1.00000
1505	GO:0009110	vitamin biosynthetic process	245	0	0.19	1.00000
1506	GO:0009111	vitamin catabolic process	2	0	0	1.00000
1507	GO:0009112	nucleobase metabolic process	162	0	0.13	1.00000
1508	GO:0009113	purine nucleobase biosynthetic process	42	0	0.03	1.00000
1509	GO:0009116	nucleoside metabolic process	240	0	0.19	1.00000
1510	GO:0009119	ribonucleoside metabolic process	168	0	0.13	1.00000
1511	GO:0009129	pyrimidine nucleoside monophosphate meta...	56	0	0.04	1.00000
1512	GO:0009130	pyrimidine nucleoside monophosphate bios...	49	0	0.04	1.00000
1513	GO:0009143	nucleoside triphosphate catabolic proces...	6	0	0	1.00000
1514	GO:0009146	purine nucleoside triphosphate catabolic...	4	0	0	1.00000
1515	GO:0009147	pyrimidine nucleoside triphosphate metab...	29	0	0.02	1.00000
1516	GO:0009148	pyrimidine nucleoside triphosphate biosy...	29	0	0.02	1.00000
1517	GO:0009151	purine deoxyribonucleotide metabolic pro...	7	0	0.01	1.00000
1518	GO:0009153	purine deoxyribonucleotide biosynthetic ...	3	0	0	1.00000
1519	GO:0009155	purine deoxyribonucleotide catabolic pro...	4	0	0	1.00000
1520	GO:0009157	deoxyribonucleoside monophosphate biosyn...	17	0	0.01	1.00000
1521	GO:0009162	deoxyribonucleoside monophosphate metabo...	17	0	0.01	1.00000
1522	GO:0009163	nucleoside biosynthetic process	144	0	0.11	1.00000
1523	GO:0009164	nucleoside catabolic process	28	0	0.02	1.00000
1524	GO:0009173	pyrimidine ribonucleoside monophosphate ...	46	0	0.04	1.00000
1525	GO:0009174	pyrimidine ribonucleoside monophosphate ...	39	0	0.03	1.00000
1526	GO:0009176	pyrimidine deoxyribonucleoside monophosp...	10	0	0.01	1.00000
1527	GO:0009177	pyrimidine deoxyribonucleoside monophosp...	10	0	0.01	1.00000
1528	GO:0009186	deoxyribonucleoside diphosphate metaboli...	10	0	0.01	1.00000
1529	GO:0009187	cyclic nucleotide metabolic process	7	0	0.01	1.00000
1530	GO:0009190	cyclic nucleotide biosynthetic process	7	0	0.01	1.00000
1531	GO:0009200	deoxyribonucleoside triphosphate metabol...	15	0	0.01	1.00000
1532	GO:0009202	deoxyribonucleoside triphosphate biosynt...	9	0	0.01	1.00000
1533	GO:0009204	deoxyribonucleoside triphosphate catabol...	6	0	0	1.00000
1534	GO:0009208	pyrimidine ribonucleoside triphosphate m...	29	0	0.02	1.00000
1535	GO:0009209	pyrimidine ribonucleoside triphosphate b...	29	0	0.02	1.00000
1536	GO:0009215	purine deoxyribonucleoside triphosphate ...	7	0	0.01	1.00000
1537	GO:0009216	purine deoxyribonucleoside triphosphate ...	3	0	0	1.00000
1538	GO:0009217	purine deoxyribonucleoside triphosphate ...	4	0	0	1.00000
1539	GO:0009218	pyrimidine ribonucleotide metabolic proc...	64	0	0.05	1.00000
1540	GO:0009219	pyrimidine deoxyribonucleotide metabolic...	10	0	0.01	1.00000
1541	GO:0009220	pyrimidine ribonucleotide biosynthetic p...	64	0	0.05	1.00000
1542	GO:0009221	pyrimidine deoxyribonucleotide biosynthe...	10	0	0.01	1.00000
1543	GO:0009225	nucleotide-sugar metabolic process	214	0	0.17	1.00000
1544	GO:0009226	nucleotide-sugar biosynthetic process	160	0	0.13	1.00000
1545	GO:0009228	thiamine biosynthetic process	28	0	0.02	1.00000
1546	GO:0009229	thiamine diphosphate biosynthetic proces...	6	0	0	1.00000
1547	GO:0009231	riboflavin biosynthetic process	23	0	0.02	1.00000
1548	GO:0009233	menaquinone metabolic process	2	0	0	1.00000
1549	GO:0009234	menaquinone biosynthetic process	2	0	0	1.00000
1550	GO:0009235	cobalamin metabolic process	2	0	0	1.00000
1551	GO:0009236	cobalamin biosynthetic process	2	0	0	1.00000
1552	GO:0009240	isopentenyl diphosphate biosynthetic pro...	107	0	0.09	1.00000
1553	GO:0009245	lipid A biosynthetic process	12	0	0.01	1.00000
1554	GO:0009247	glycolipid biosynthetic process	115	0	0.09	1.00000
1555	GO:0009249	protein lipoylation	16	0	0.01	1.00000
1556	GO:0009251	glucan catabolic process	195	0	0.16	1.00000
1557	GO:0009252	peptidoglycan biosynthetic process	2	0	0	1.00000
1558	GO:0009256	10-formyltetrahydrofolate metabolic proc...	6	0	0	1.00000
1559	GO:0009257	10-formyltetrahydrofolate biosynthetic p...	6	0	0	1.00000
1560	GO:0009262	deoxyribonucleotide metabolic process	37	0	0.03	1.00000
1561	GO:0009263	deoxyribonucleotide biosynthetic process	29	0	0.02	1.00000
1562	GO:0009264	deoxyribonucleotide catabolic process	8	0	0.01	1.00000
1563	GO:0009265	2'-deoxyribonucleotide biosynthetic proc...	13	0	0.01	1.00000
1564	GO:0009268	response to pH	15	0	0.01	1.00000
1565	GO:0009269	response to desiccation	68	0	0.05	1.00000
1566	GO:0009270	response to humidity	4	0	0	1.00000
1567	GO:0009273	peptidoglycan-based cell wall biogenesis	2	0	0	1.00000
1568	GO:0009292	genetic transfer	100	0	0.08	1.00000
1569	GO:0009294	DNA mediated transformation	100	0	0.08	1.00000
1570	GO:0009298	GDP-mannose biosynthetic process	31	0	0.02	1.00000
1571	GO:0009299	mRNA transcription	28	0	0.02	1.00000
1572	GO:0009300	antisense RNA transcription	4	0	0	1.00000
1573	GO:0009301	snRNA transcription	4	0	0	1.00000
1574	GO:0009303	rRNA transcription	11	0	0.01	1.00000
1575	GO:0009304	tRNA transcription	4	0	0	1.00000
1576	GO:0009306	protein secretion	93	0	0.07	1.00000
1577	GO:0009309	amine biosynthetic process	172	0	0.14	1.00000
1578	GO:0009310	amine catabolic process	28	0	0.02	1.00000
1579	GO:0009311	oligosaccharide metabolic process	309	0	0.25	1.00000
1580	GO:0009312	oligosaccharide biosynthetic process	173	0	0.14	1.00000
1581	GO:0009313	oligosaccharide catabolic process	30	0	0.02	1.00000
1582	GO:0009394	2'-deoxyribonucleotide metabolic process	17	0	0.01	1.00000
1583	GO:0009395	phospholipid catabolic process	62	0	0.05	1.00000
1584	GO:0009396	folic acid-containing compound biosynthe...	62	0	0.05	1.00000
1585	GO:0009398	FMN biosynthetic process	3	0	0	1.00000
1586	GO:0009399	nitrogen fixation	14	0	0.01	1.00000
1587	GO:0009403	toxin biosynthetic process	100	0	0.08	1.00000
1588	GO:0009404	toxin metabolic process	257	0	0.2	1.00000
1589	GO:0009405	pathogenesis	16	0	0.01	1.00000
1590	GO:0009407	toxin catabolic process	157	0	0.12	1.00000
1591	GO:0009408	response to heat	774	0	0.62	1.00000
1592	GO:0009410	response to xenobiotic stimulus	29	0	0.02	1.00000
1593	GO:0009411	response to UV	425	0	0.34	1.00000
1594	GO:0009413	response to flooding	8	0	0.01	1.00000
1595	GO:0009414	response to water deprivation	1292	0	1.03	1.00000
1596	GO:0009415	response to water	1311	0	1.04	1.00000
1597	GO:0009423	chorismate biosynthetic process	23	0	0.02	1.00000
1598	GO:0009432	SOS response	13	0	0.01	1.00000
1599	GO:0009435	NAD biosynthetic process	21	0	0.02	1.00000
1600	GO:0009438	methylglyoxal metabolic process	37	0	0.03	1.00000
1601	GO:0009439	cyanate metabolic process	2	0	0	1.00000
1602	GO:0009440	cyanate catabolic process	2	0	0	1.00000
1603	GO:0009443	pyridoxal 5'-phosphate salvage	4	0	0	1.00000
1604	GO:0009445	putrescine metabolic process	20	0	0.02	1.00000
1605	GO:0009446	putrescine biosynthetic process	20	0	0.02	1.00000
1606	GO:0009448	gamma-aminobutyric acid metabolic proces...	11	0	0.01	1.00000
1607	GO:0009450	gamma-aminobutyric acid catabolic proces...	11	0	0.01	1.00000
1608	GO:0009554	megasporogenesis	40	0	0.03	1.00000
1609	GO:0009556	microsporogenesis	120	0	0.1	1.00000
1610	GO:0009558	embryo sac cellularization	28	0	0.02	1.00000
1611	GO:0009560	embryo sac egg cell differentiation	19	0	0.02	1.00000
1612	GO:0009563	synergid differentiation	6	0	0	1.00000
1613	GO:0009566	fertilization	146	0	0.12	1.00000
1614	GO:0009567	double fertilization forming a zygote an...	129	0	0.1	1.00000
1615	GO:0009581	detection of external stimulus	228	0	0.18	1.00000
1616	GO:0009582	detection of abiotic stimulus	228	0	0.18	1.00000
1617	GO:0009583	detection of light stimulus	172	0	0.14	1.00000
1618	GO:0009585	red, far-red light phototransduction	170	0	0.14	1.00000
1619	GO:0009590	detection of gravity	21	0	0.02	1.00000
1620	GO:0009593	detection of chemical stimulus	100	0	0.08	1.00000
1621	GO:0009594	detection of nutrient	5	0	0	1.00000
1622	GO:0009595	detection of biotic stimulus	28	0	0.02	1.00000
1623	GO:0009606	tropism	293	0	0.23	1.00000
1624	GO:0009608	response to symbiont	43	0	0.03	1.00000
1625	GO:0009610	response to symbiotic fungus	38	0	0.03	1.00000
1626	GO:0009612	response to mechanical stimulus	78	0	0.06	1.00000
1627	GO:0009615	response to virus	306	0	0.24	1.00000
1628	GO:0009616	virus induced gene silencing	30	0	0.02	1.00000
1629	GO:0009617	response to bacterium	1893	0	1.5	1.00000
1630	GO:0009620	response to fungus	1624	0	1.29	1.00000
1631	GO:0009623	response to parasitic fungus	5	0	0	1.00000
1632	GO:0009624	response to nematode	306	0	0.24	1.00000
1633	GO:0009625	response to insect	137	0	0.11	1.00000
1634	GO:0009626	plant-type hypersensitive response	340	0	0.27	1.00000
1635	GO:0009627	systemic acquired resistance	255	0	0.2	1.00000
1636	GO:0009629	response to gravity	283	0	0.22	1.00000
1637	GO:0009630	gravitropism	253	0	0.2	1.00000
1638	GO:0009631	cold acclimation	123	0	0.1	1.00000
1639	GO:0009635	response to herbicide	37	0	0.03	1.00000
1640	GO:0009637	response to blue light	238	0	0.19	1.00000
1641	GO:0009638	phototropism	54	0	0.04	1.00000
1642	GO:0009639	response to red or far red light	788	0	0.63	1.00000
1643	GO:0009640	photomorphogenesis	332	0	0.26	1.00000
1644	GO:0009641	shade avoidance	84	0	0.07	1.00000
1645	GO:0009642	response to light intensity	399	0	0.32	1.00000
1646	GO:0009643	photosynthetic acclimation	30	0	0.02	1.00000
1647	GO:0009644	response to high light intensity	224	0	0.18	1.00000
1648	GO:0009645	response to low light intensity stimulus	20	0	0.02	1.00000
1649	GO:0009646	response to absence of light	75	0	0.06	1.00000
1650	GO:0009647	skotomorphogenesis	15	0	0.01	1.00000
1651	GO:0009649	entrainment of circadian clock	37	0	0.03	1.00000
1652	GO:0009650	UV protection	19	0	0.02	1.00000
1653	GO:0009652	thigmotropism	14	0	0.01	1.00000
1654	GO:0009657	plastid organization	714	0	0.57	1.00000
1655	GO:0009658	chloroplast organization	551	0	0.44	1.00000
1656	GO:0009660	amyloplast organization	20	0	0.02	1.00000
1657	GO:0009661	chromoplast organization	2	0	0	1.00000
1658	GO:0009662	etioplast organization	5	0	0	1.00000
1659	GO:0009667	plastid inner membrane organization	1	0	0	1.00000
1660	GO:0009668	plastid membrane organization	105	0	0.08	1.00000
1661	GO:0009682	induced systemic resistance	126	0	0.1	1.00000
1662	GO:0009683	indoleacetic acid metabolic process	110	0	0.09	1.00000
1663	GO:0009684	indoleacetic acid biosynthetic process	47	0	0.04	1.00000
1664	GO:0009685	gibberellin metabolic process	142	0	0.11	1.00000
1665	GO:0009686	gibberellin biosynthetic process	134	0	0.11	1.00000
1666	GO:0009687	abscisic acid metabolic process	92	0	0.07	1.00000
1667	GO:0009688	abscisic acid biosynthetic process	66	0	0.05	1.00000
1668	GO:0009692	ethylene metabolic process	128	0	0.1	1.00000
1669	GO:0009693	ethylene biosynthetic process	128	0	0.1	1.00000
1670	GO:0009694	jasmonic acid metabolic process	199	0	0.16	1.00000
1671	GO:0009695	jasmonic acid biosynthetic process	109	0	0.09	1.00000
1672	GO:0009696	salicylic acid metabolic process	162	0	0.13	1.00000
1673	GO:0009697	salicylic acid biosynthetic process	61	0	0.05	1.00000
1674	GO:0009698	phenylpropanoid metabolic process	647	0	0.51	1.00000
1675	GO:0009699	phenylpropanoid biosynthetic process	507	0	0.4	1.00000
1676	GO:0009700	indole phytoalexin biosynthetic process	72	0	0.06	1.00000
1677	GO:0009704	de-etiolation	46	0	0.04	1.00000
1678	GO:0009712	catechol-containing compound metabolic p...	2	0	0	1.00000
1679	GO:0009713	catechol-containing compound biosyntheti...	2	0	0	1.00000
1680	GO:0009714	chalcone metabolic process	12	0	0.01	1.00000
1681	GO:0009715	chalcone biosynthetic process	12	0	0.01	1.00000
1682	GO:0009718	anthocyanin-containing compound biosynth...	98	0	0.08	1.00000
1683	GO:0009720	detection of hormone stimulus	30	0	0.02	1.00000
1684	GO:0009722	detection of cytokinin stimulus	4	0	0	1.00000
1685	GO:0009726	detection of endogenous stimulus	30	0	0.02	1.00000
1686	GO:0009727	detection of ethylene stimulus	12	0	0.01	1.00000
1687	GO:0009729	detection of brassinosteroid stimulus	14	0	0.01	1.00000
1688	GO:0009733	response to auxin	1620	0	1.29	1.00000
1689	GO:0009734	auxin-activated signaling pathway	672	0	0.53	1.00000
1690	GO:0009736	cytokinin-activated signaling pathway	241	0	0.19	1.00000
1691	GO:0009741	response to brassinosteroid	356	0	0.28	1.00000
1692	GO:0009742	brassinosteroid mediated signaling pathw...	246	0	0.2	1.00000
1693	GO:0009745	sucrose mediated signaling	9	0	0.01	1.00000
1694	GO:0009747	hexokinase-dependent signaling	3	0	0	1.00000
1695	GO:0009750	response to fructose	58	0	0.05	1.00000
1696	GO:0009751	response to salicylic acid	782	0	0.62	1.00000
1697	GO:0009753	response to jasmonic acid	954	0	0.76	1.00000
1698	GO:0009756	carbohydrate mediated signaling	151	0	0.12	1.00000
1699	GO:0009757	hexose mediated signaling	20	0	0.02	1.00000
1700	GO:0009759	indole glucosinolate biosynthetic proces...	35	0	0.03	1.00000
1701	GO:0009765	photosynthesis, light harvesting	142	0	0.11	1.00000
1702	GO:0009767	photosynthetic electron transport chain	212	0	0.17	1.00000
1703	GO:0009768	photosynthesis, light harvesting in phot...	86	0	0.07	1.00000
1704	GO:0009769	photosynthesis, light harvesting in phot...	12	0	0.01	1.00000
1705	GO:0009772	photosynthetic electron transport in pho...	41	0	0.03	1.00000
1706	GO:0009773	photosynthetic electron transport in pho...	67	0	0.05	1.00000
1707	GO:0009780	photosynthetic NADP+ reduction	6	0	0	1.00000
1708	GO:0009785	blue light signaling pathway	61	0	0.05	1.00000
1709	GO:0009786	regulation of asymmetric cell division	19	0	0.02	1.00000
1710	GO:0009788	negative regulation of abscisic acid-act...	186	0	0.15	1.00000
1711	GO:0009798	axis specification	193	0	0.15	1.00000
1712	GO:0009799	specification of symmetry	26	0	0.02	1.00000
1713	GO:0009800	cinnamic acid biosynthetic process	20	0	0.02	1.00000
1714	GO:0009801	cinnamic acid ester metabolic process	6	0	0	1.00000
1715	GO:0009802	cinnamic acid ester biosynthetic process	2	0	0	1.00000
1716	GO:0009803	cinnamic acid metabolic process	22	0	0.02	1.00000
1717	GO:0009804	coumarin metabolic process	17	0	0.01	1.00000
1718	GO:0009805	coumarin biosynthetic process	17	0	0.01	1.00000
1719	GO:0009806	lignan metabolic process	46	0	0.04	1.00000
1720	GO:0009807	lignan biosynthetic process	46	0	0.04	1.00000
1721	GO:0009808	lignin metabolic process	360	0	0.29	1.00000
1722	GO:0009809	lignin biosynthetic process	271	0	0.22	1.00000
1723	GO:0009812	flavonoid metabolic process	372	0	0.3	1.00000
1724	GO:0009813	flavonoid biosynthetic process	311	0	0.25	1.00000
1725	GO:0009816	defense response to bacterium, incompati...	205	0	0.16	1.00000
1726	GO:0009817	defense response to fungus, incompatible...	219	0	0.17	1.00000
1727	GO:0009819	drought recovery	27	0	0.02	1.00000
1728	GO:0009820	alkaloid metabolic process	47	0	0.04	1.00000
1729	GO:0009821	alkaloid biosynthetic process	43	0	0.03	1.00000
1730	GO:0009823	cytokinin catabolic process	23	0	0.02	1.00000
1731	GO:0009828	plant-type cell wall loosening	143	0	0.11	1.00000
1732	GO:0009830	cell wall modification involved in absci...	14	0	0.01	1.00000
1733	GO:0009833	plant-type primary cell wall biogenesis	21	0	0.02	1.00000
1734	GO:0009834	plant-type secondary cell wall biogenesi...	261	0	0.21	1.00000
1735	GO:0009835	fruit ripening	45	0	0.04	1.00000
1736	GO:0009838	abscission	143	0	0.11	1.00000
1737	GO:0009845	seed germination	619	0	0.49	1.00000
1738	GO:0009848	indoleacetic acid biosynthetic process v...	9	0	0.01	1.00000
1739	GO:0009850	auxin metabolic process	292	0	0.23	1.00000
1740	GO:0009851	auxin biosynthetic process	168	0	0.13	1.00000
1741	GO:0009853	photorespiration	261	0	0.21	1.00000
1742	GO:0009854	oxidative photosynthetic carbon pathway	63	0	0.05	1.00000
1743	GO:0009855	determination of bilateral symmetry	24	0	0.02	1.00000
1744	GO:0009859	pollen hydration	10	0	0.01	1.00000
1745	GO:0009862	systemic acquired resistance, salicylic ...	55	0	0.04	1.00000
1746	GO:0009863	salicylic acid mediated signaling pathwa...	127	0	0.1	1.00000
1747	GO:0009864	induced systemic resistance, jasmonic ac...	62	0	0.05	1.00000
1748	GO:0009865	pollen tube adhesion	14	0	0.01	1.00000
1749	GO:0009866	induced systemic resistance, ethylene me...	9	0	0.01	1.00000
1750	GO:0009867	jasmonic acid mediated signaling pathway	324	0	0.26	1.00000
1751	GO:0009868	jasmonic acid and ethylene-dependent sys...	6	0	0	1.00000
1752	GO:0009870	defense response signaling pathway, resi...	77	0	0.06	1.00000
1753	GO:0009871	jasmonic acid and ethylene-dependent sys...	23	0	0.02	1.00000
1754	GO:0009873	ethylene-activated signaling pathway	647	0	0.51	1.00000
1755	GO:0009877	nodulation	22	0	0.02	1.00000
1756	GO:0009878	nodule morphogenesis	12	0	0.01	1.00000
1757	GO:0009880	embryonic pattern specification	89	0	0.07	1.00000
1758	GO:0009886	post-embryonic animal morphogenesis	9	0	0.01	1.00000
1759	GO:0009891	positive regulation of biosynthetic proc...	1076	0	0.86	1.00000
1760	GO:0009893	positive regulation of metabolic process	1549	0	1.23	1.00000
1761	GO:0009894	regulation of catabolic process	285	0	0.23	1.00000
1762	GO:0009895	negative regulation of catabolic process	43	0	0.03	1.00000
1763	GO:0009896	positive regulation of catabolic process	151	0	0.12	1.00000
1764	GO:0009900	dehiscence	96	0	0.08	1.00000
1765	GO:0009901	anther dehiscence	61	0	0.05	1.00000
1766	GO:0009902	chloroplast relocation	90	0	0.07	1.00000
1767	GO:0009903	chloroplast avoidance movement	74	0	0.06	1.00000
1768	GO:0009904	chloroplast accumulation movement	67	0	0.05	1.00000
1769	GO:0009910	negative regulation of flower developmen...	234	0	0.19	1.00000
1770	GO:0009911	positive regulation of flower developmen...	150	0	0.12	1.00000
1771	GO:0009913	epidermal cell differentiation	73	0	0.06	1.00000
1772	GO:0009915	phloem sucrose loading	9	0	0.01	1.00000
1773	GO:0009920	cell plate formation involved in plant-t...	38	0	0.03	1.00000
1774	GO:0009934	regulation of meristem structural organi...	72	0	0.06	1.00000
1775	GO:0009937	regulation of gibberellic acid mediated ...	61	0	0.05	1.00000
1776	GO:0009938	negative regulation of gibberellic acid ...	32	0	0.03	1.00000
1777	GO:0009939	positive regulation of gibberellic acid ...	19	0	0.02	1.00000
1778	GO:0009942	longitudinal axis specification	33	0	0.03	1.00000
1779	GO:0009943	adaxial/abaxial axis specification	125	0	0.1	1.00000
1780	GO:0009944	polarity specification of adaxial/abaxia...	109	0	0.09	1.00000
1781	GO:0009945	radial axis specification	10	0	0.01	1.00000
1782	GO:0009946	proximal/distal axis specification	4	0	0	1.00000
1783	GO:0009947	centrolateral axis specification	4	0	0	1.00000
1784	GO:0009953	dorsal/ventral pattern formation	4	0	0	1.00000
1785	GO:0009954	proximal/distal pattern formation	40	0	0.03	1.00000
1786	GO:0009955	adaxial/abaxial pattern specification	160	0	0.13	1.00000
1787	GO:0009956	radial pattern formation	73	0	0.06	1.00000
1788	GO:0009957	epidermal cell fate specification	24	0	0.02	1.00000
1789	GO:0009958	positive gravitropism	113	0	0.09	1.00000
1790	GO:0009959	negative gravitropism	36	0	0.03	1.00000
1791	GO:0009961	response to 1-aminocyclopropane-1-carbox...	23	0	0.02	1.00000
1792	GO:0009962	regulation of flavonoid biosynthetic pro...	64	0	0.05	1.00000
1793	GO:0009963	positive regulation of flavonoid biosynt...	18	0	0.01	1.00000
1794	GO:0009964	negative regulation of flavonoid biosynt...	4	0	0	1.00000
1795	GO:0009968	negative regulation of signal transducti...	305	0	0.24	1.00000
1796	GO:0009969	xyloglucan biosynthetic process	39	0	0.03	1.00000
1797	GO:0009970	cellular response to sulfate starvation	54	0	0.04	1.00000
1798	GO:0009972	cytidine deamination	9	0	0.01	1.00000
1799	GO:0009988	cell-cell recognition	4	0	0	1.00000
1800	GO:0009992	cellular water homeostasis	20	0	0.02	1.00000
1801	GO:0009996	negative regulation of cell fate specifi...	2	0	0	1.00000
1802	GO:0010017	red or far-red light signaling pathway	254	0	0.2	1.00000
1803	GO:0010018	far-red light signaling pathway	11	0	0.01	1.00000
1804	GO:0010019	chloroplast-nucleus signaling pathway	37	0	0.03	1.00000
1805	GO:0010020	chloroplast fission	64	0	0.05	1.00000
1806	GO:0010021	amylopectin biosynthetic process	24	0	0.02	1.00000
1807	GO:0010022	meristem determinacy	78	0	0.06	1.00000
1808	GO:0010023	proanthocyanidin biosynthetic process	37	0	0.03	1.00000
1809	GO:0010024	phytochromobilin biosynthetic process	11	0	0.01	1.00000
1810	GO:0010025	wax biosynthetic process	91	0	0.07	1.00000
1811	GO:0010026	trichome differentiation	373	0	0.3	1.00000
1812	GO:0010027	thylakoid membrane organization	104	0	0.08	1.00000
1813	GO:0010028	xanthophyll cycle	8	0	0.01	1.00000
1814	GO:0010029	regulation of seed germination	258	0	0.21	1.00000
1815	GO:0010030	positive regulation of seed germination	65	0	0.05	1.00000
1816	GO:0010031	circumnutation	19	0	0.02	1.00000
1817	GO:0010032	meiotic chromosome condensation	9	0	0.01	1.00000
1818	GO:0010034	response to acetate	4	0	0	1.00000
1819	GO:0010036	response to boron-containing substance	29	0	0.02	1.00000
1820	GO:0010037	response to carbon dioxide	22	0	0.02	1.00000
1821	GO:0010042	response to manganese ion	13	0	0.01	1.00000
1822	GO:0010043	response to zinc ion	231	0	0.18	1.00000
1823	GO:0010044	response to aluminum ion	51	0	0.04	1.00000
1824	GO:0010045	response to nickel cation	12	0	0.01	1.00000
1825	GO:0010046	response to mycotoxin	7	0	0.01	1.00000
1826	GO:0010047	fruit dehiscence	53	0	0.04	1.00000
1827	GO:0010048	vernalization response	91	0	0.07	1.00000
1828	GO:0010050	vegetative phase change	54	0	0.04	1.00000
1829	GO:0010051	xylem and phloem pattern formation	278	0	0.22	1.00000
1830	GO:0010052	guard cell differentiation	68	0	0.05	1.00000
1831	GO:0010053	root epidermal cell differentiation	437	0	0.35	1.00000
1832	GO:0010054	trichoblast differentiation	383	0	0.3	1.00000
1833	GO:0010055	atrichoblast differentiation	9	0	0.01	1.00000
1834	GO:0010056	atrichoblast fate specification	5	0	0	1.00000
1835	GO:0010057	trichoblast fate specification	13	0	0.01	1.00000
1836	GO:0010058	regulation of atrichoblast fate specific...	5	0	0	1.00000
1837	GO:0010059	positive regulation of atrichoblast fate...	5	0	0	1.00000
1838	GO:0010061	regulation of trichoblast fate specifica...	13	0	0.01	1.00000
1839	GO:0010062	negative regulation of trichoblast fate ...	2	0	0	1.00000
1840	GO:0010063	positive regulation of trichoblast fate ...	11	0	0.01	1.00000
1841	GO:0010064	embryonic shoot morphogenesis	7	0	0.01	1.00000
1842	GO:0010065	primary meristem tissue development	35	0	0.03	1.00000
1843	GO:0010067	procambium histogenesis	29	0	0.02	1.00000
1844	GO:0010068	protoderm histogenesis	6	0	0	1.00000
1845	GO:0010069	zygote asymmetric cytokinesis in embryo ...	8	0	0.01	1.00000
1846	GO:0010070	zygote asymmetric cell division	11	0	0.01	1.00000
1847	GO:0010071	root meristem specification	18	0	0.01	1.00000
1848	GO:0010075	regulation of meristem growth	151	0	0.12	1.00000
1849	GO:0010076	maintenance of floral meristem identity	33	0	0.03	1.00000
1850	GO:0010077	maintenance of inflorescence meristem id...	41	0	0.03	1.00000
1851	GO:0010080	regulation of floral meristem growth	10	0	0.01	1.00000
1852	GO:0010081	regulation of inflorescence meristem gro...	4	0	0	1.00000
1853	GO:0010082	regulation of root meristem growth	68	0	0.05	1.00000
1854	GO:0010084	specification of animal organ axis polar...	6	0	0	1.00000
1855	GO:0010086	embryonic root morphogenesis	12	0	0.01	1.00000
1856	GO:0010087	phloem or xylem histogenesis	262	0	0.21	1.00000
1857	GO:0010088	phloem development	25	0	0.02	1.00000
1858	GO:0010089	xylem development	148	0	0.12	1.00000
1859	GO:0010090	trichome morphogenesis	287	0	0.23	1.00000
1860	GO:0010091	trichome branching	128	0	0.1	1.00000
1861	GO:0010093	specification of floral organ identity	42	0	0.03	1.00000
1862	GO:0010094	specification of carpel identity	2	0	0	1.00000
1863	GO:0010098	suspensor development	34	0	0.03	1.00000
1864	GO:0010099	regulation of photomorphogenesis	80	0	0.06	1.00000
1865	GO:0010100	negative regulation of photomorphogenesi...	42	0	0.03	1.00000
1866	GO:0010101	post-embryonic root morphogenesis	218	0	0.17	1.00000
1867	GO:0010102	lateral root morphogenesis	218	0	0.17	1.00000
1868	GO:0010103	stomatal complex morphogenesis	92	0	0.07	1.00000
1869	GO:0010104	regulation of ethylene-activated signali...	78	0	0.06	1.00000
1870	GO:0010105	negative regulation of ethylene-activate...	63	0	0.05	1.00000
1871	GO:0010106	cellular response to iron ion starvation	45	0	0.04	1.00000
1872	GO:0010107	potassium ion import	27	0	0.02	1.00000
1873	GO:0010109	regulation of photosynthesis	108	0	0.09	1.00000
1874	GO:0010110	regulation of photosynthesis, dark react...	12	0	0.01	1.00000
1875	GO:0010111	glyoxysome organization	9	0	0.01	1.00000
1876	GO:0010112	regulation of systemic acquired resistan...	50	0	0.04	1.00000
1877	GO:0010113	negative regulation of systemic acquired...	8	0	0.01	1.00000
1878	GO:0010114	response to red light	242	0	0.19	1.00000
1879	GO:0010115	regulation of abscisic acid biosynthetic...	18	0	0.01	1.00000
1880	GO:0010116	positive regulation of abscisic acid bio...	9	0	0.01	1.00000
1881	GO:0010117	photoprotection	25	0	0.02	1.00000
1882	GO:0010120	camalexin biosynthetic process	65	0	0.05	1.00000
1883	GO:0010121	arginine catabolic process to proline vi...	4	0	0	1.00000
1884	GO:0010133	proline catabolic process to glutamate	12	0	0.01	1.00000
1885	GO:0010135	ureide metabolic process	13	0	0.01	1.00000
1886	GO:0010136	ureide catabolic process	13	0	0.01	1.00000
1887	GO:0010138	pyrimidine ribonucleotide salvage	6	0	0	1.00000
1888	GO:0010143	cutin biosynthetic process	68	0	0.05	1.00000
1889	GO:0010148	transpiration	20	0	0.02	1.00000
1890	GO:0010150	leaf senescence	382	0	0.3	1.00000
1891	GO:0010155	regulation of proton transport	19	0	0.02	1.00000
1892	GO:0010157	response to chlorate	7	0	0.01	1.00000
1893	GO:0010158	abaxial cell fate specification	32	0	0.03	1.00000
1894	GO:0010159	specification of animal organ position	6	0	0	1.00000
1895	GO:0010160	formation of animal organ boundary	16	0	0.01	1.00000
1896	GO:0010161	red light signaling pathway	34	0	0.03	1.00000
1897	GO:0010162	seed dormancy process	109	0	0.09	1.00000
1898	GO:0010165	response to X-ray	17	0	0.01	1.00000
1899	GO:0010166	wax metabolic process	96	0	0.08	1.00000
1900	GO:0010167	response to nitrate	105	0	0.08	1.00000
1901	GO:0010182	sugar mediated signaling pathway	151	0	0.12	1.00000
1902	GO:0010183	pollen tube guidance	86	0	0.07	1.00000
1903	GO:0010184	cytokinin transport	8	0	0.01	1.00000
1904	GO:0010185	regulation of cellular defense response	21	0	0.02	1.00000
1905	GO:0010186	positive regulation of cellular defense ...	6	0	0	1.00000
1906	GO:0010187	negative regulation of seed germination	93	0	0.07	1.00000
1907	GO:0010188	response to microbial phytotoxin	33	0	0.03	1.00000
1908	GO:0010189	vitamin E biosynthetic process	31	0	0.02	1.00000
1909	GO:0010190	cytochrome b6f complex assembly	16	0	0.01	1.00000
1910	GO:0010191	mucilage metabolic process	100	0	0.08	1.00000
1911	GO:0010192	mucilage biosynthetic process	71	0	0.06	1.00000
1912	GO:0010193	response to ozone	120	0	0.1	1.00000
1913	GO:0010196	nonphotochemical quenching	28	0	0.02	1.00000
1914	GO:0010198	synergid death	6	0	0	1.00000
1915	GO:0010199	organ boundary specification between lat...	37	0	0.03	1.00000
1916	GO:0010200	response to chitin	552	0	0.44	1.00000
1917	GO:0010201	response to continuous far red light sti...	11	0	0.01	1.00000
1918	GO:0010202	response to low fluence red light stimul...	4	0	0	1.00000
1919	GO:0010203	response to very low fluence red light s...	5	0	0	1.00000
1920	GO:0010204	defense response signaling pathway, resi...	76	0	0.06	1.00000
1921	GO:0010205	photoinhibition	49	0	0.04	1.00000
1922	GO:0010206	photosystem II repair	33	0	0.03	1.00000
1923	GO:0010207	photosystem II assembly	67	0	0.05	1.00000
1924	GO:0010208	pollen wall assembly	160	0	0.13	1.00000
1925	GO:0010212	response to ionizing radiation	102	0	0.08	1.00000
1926	GO:0010213	non-photoreactive DNA repair	6	0	0	1.00000
1927	GO:0010214	seed coat development	159	0	0.13	1.00000
1928	GO:0010216	maintenance of DNA methylation	36	0	0.03	1.00000
1929	GO:0010218	response to far red light	172	0	0.14	1.00000
1930	GO:0010219	regulation of vernalization response	19	0	0.02	1.00000
1931	GO:0010220	positive regulation of vernalization res...	13	0	0.01	1.00000
1932	GO:0010221	negative regulation of vernalization res...	2	0	0	1.00000
1933	GO:0010222	stem vascular tissue pattern formation	22	0	0.02	1.00000
1934	GO:0010223	secondary shoot formation	90	0	0.07	1.00000
1935	GO:0010224	response to UV-B	275	0	0.22	1.00000
1936	GO:0010225	response to UV-C	40	0	0.03	1.00000
1937	GO:0010226	response to lithium ion	6	0	0	1.00000
1938	GO:0010227	floral organ abscission	122	0	0.1	1.00000
1939	GO:0010229	inflorescence development	86	0	0.07	1.00000
1940	GO:0010230	alternative respiration	5	0	0	1.00000
1941	GO:0010231	maintenance of seed dormancy	13	0	0.01	1.00000
1942	GO:0010232	vascular transport	63	0	0.05	1.00000
1943	GO:0010233	phloem transport	63	0	0.05	1.00000
1944	GO:0010234	anther wall tapetum cell fate specificat...	2	0	0	1.00000
1945	GO:0010235	guard mother cell cytokinesis	9	0	0.01	1.00000
1946	GO:0010236	plastoquinone biosynthetic process	19	0	0.02	1.00000
1947	GO:0010239	chloroplast mRNA processing	10	0	0.01	1.00000
1948	GO:0010241	ent-kaurene oxidation to kaurenoic acid	3	0	0	1.00000
1949	GO:0010243	response to organonitrogen compound	774	0	0.62	1.00000
1950	GO:0010244	response to low fluence blue light stimu...	11	0	0.01	1.00000
1951	GO:0010245	radial microtubular system formation	9	0	0.01	1.00000
1952	GO:0010247	detection of phosphate ion	6	0	0	1.00000
1953	GO:0010248	establishment or maintenance of transmem...	10	0	0.01	1.00000
1954	GO:0010252	auxin homeostasis	101	0	0.08	1.00000
1955	GO:0010253	UDP-rhamnose biosynthetic process	19	0	0.02	1.00000
1956	GO:0010254	nectary development	13	0	0.01	1.00000
1957	GO:0010255	glucose mediated signaling pathway	17	0	0.01	1.00000
1958	GO:0010256	endomembrane system organization	214	0	0.17	1.00000
1959	GO:0010257	NADH dehydrogenase complex assembly	19	0	0.02	1.00000
1960	GO:0010258	NADH dehydrogenase complex (plastoquinon...	10	0	0.01	1.00000
1961	GO:0010260	animal organ senescence	23	0	0.02	1.00000
1962	GO:0010262	somatic embryogenesis	48	0	0.04	1.00000
1963	GO:0010263	tricyclic triterpenoid biosynthetic proc...	1	0	0	1.00000
1964	GO:0010264	myo-inositol hexakisphosphate biosynthet...	31	0	0.02	1.00000
1965	GO:0010265	SCF complex assembly	16	0	0.01	1.00000
1966	GO:0010266	response to vitamin B1	5	0	0	1.00000
1967	GO:0010267	production of ta-siRNAs involved in RNA ...	47	0	0.04	1.00000
1968	GO:0010268	brassinosteroid homeostasis	92	0	0.07	1.00000
1969	GO:0010269	response to selenium ion	8	0	0.01	1.00000
1970	GO:0010270	photosystem II oxygen evolving complex a...	8	0	0.01	1.00000
1971	GO:0010271	regulation of chlorophyll catabolic proc...	13	0	0.01	1.00000
1972	GO:0010272	response to silver ion	26	0	0.02	1.00000
1973	GO:0010273	detoxification of copper ion	9	0	0.01	1.00000
1974	GO:0010274	hydrotropism	7	0	0.01	1.00000
1975	GO:0010275	NAD(P)H dehydrogenase complex assembly	7	0	0.01	1.00000
1976	GO:0010286	heat acclimation	196	0	0.16	1.00000
1977	GO:0010289	homogalacturonan biosynthetic process	19	0	0.02	1.00000
1978	GO:0010299	detoxification of cobalt ion	2	0	0	1.00000
1979	GO:0010304	PSII associated light-harvesting complex...	26	0	0.02	1.00000
1980	GO:0010305	leaf vascular tissue pattern formation	114	0	0.09	1.00000
1981	GO:0010306	rhamnogalacturonan II biosynthetic proce...	18	0	0.01	1.00000
1982	GO:0010310	regulation of hydrogen peroxide metaboli...	45	0	0.04	1.00000
1983	GO:0010311	lateral root formation	145	0	0.12	1.00000
1984	GO:0010312	detoxification of zinc ion	2	0	0	1.00000
1985	GO:0010315	auxin efflux	71	0	0.06	1.00000
1986	GO:0010321	regulation of vegetative phase change	26	0	0.02	1.00000
1987	GO:0010322	regulation of isopentenyl diphosphate bi...	10	0	0.01	1.00000
1988	GO:0010323	negative regulation of isopentenyl dipho...	4	0	0	1.00000
1989	GO:0010325	raffinose family oligosaccharide biosynt...	17	0	0.01	1.00000
1990	GO:0010332	response to gamma radiation	58	0	0.05	1.00000
1991	GO:0010335	response to non-ionic osmotic stress	4	0	0	1.00000
1992	GO:0010337	regulation of salicylic acid metabolic p...	53	0	0.04	1.00000
1993	GO:0010338	leaf formation	19	0	0.02	1.00000
1994	GO:0010342	endosperm cellularization	13	0	0.01	1.00000
1995	GO:0010343	singlet oxygen-mediated programmed cell ...	8	0	0.01	1.00000
1996	GO:0010344	seed oilbody biogenesis	24	0	0.02	1.00000
1997	GO:0010345	suberin biosynthetic process	75	0	0.06	1.00000
1998	GO:0010346	shoot axis formation	90	0	0.07	1.00000
1999	GO:0010350	cellular response to magnesium starvatio...	11	0	0.01	1.00000
[truncated: 3,255 more rows]
